# Supplementary material for: Replisome Proximal Protein Associations and Dynamic Proteomic Changes at Stalled Replication Forks
Source: Mol Cell Proteomics. 2024 Apr 13;23(5):100767. doi: 10.1016/j.mcpro.2024.100767 (PMC11101681; doi:10.1016/j.mcpro.2024.100767)
Supplement: Supplemental Table S1 — Supplemental Tables S1–S17 (Excel files): Complete BioID dataset from untreated and hydroxyurea-treated cells. Each file contains the SAINT and Prostar data for one of the 17 bait proteins. The first three Excel tabs contain SAINT data respectively using the 293FT, GFP, and GFP-NLS controls. The fourth tab shows the interactome data from untreated cells. The fifth tab shows Prostar data after the removal of missing values (as described in the statistical analysis section), while the sixth tab contains the list of proteins whose association with the replisome was either depleted or enriched in HU-treated cells. [file mmc1.xlsx]

## Sheet: SAINT_NT_MCM2 vs HEK293
Bait	Prey	PreyGene	Spec	SpecSum	AvgSpec	NumReplicates	ctrlCounts	AvgP	MaxP	TopoAvgP	TopoMaxP	SaintScore	logOddsScore	FoldChange	BFDR	boosted_by
MCM2NT	MKI67	MKI67	299|306|330	935	311.67	3	0|0|0	1	1	1	1	1	427.98	3116.67	0
MCM2NT	MCM2	MCM2	281|250|292	823	274.33	3	32|0|0	1	1	1	1	1	9.7	25.72	0		SAINT score (HEK293 as control) ≥ 0.95 and Min AvgSpec = 5
MCM2NT	MCM6	MCM6	182|170|172	524	174.67	3	18|0|0	1	1	1	1	1	10.78	29.11	0
MCM2NT	MCM4	MCM4	181|147|158	486	162	3	13|0|0	1	1	1	1	1	12.17	37.38	0
MCM2NT	PARP1	PARP1	129|123|225	477	159	3	39|3|27	1	1	1	1	1	6.25	6.91	0
MCM2NT	RIF1	RIF1	156|135|144	435	145	3	0|0|0	1	1	1	1	1	196.77	1450	0
MCM2NT	SMCHD1	SMCHD1	151|128|144	423	141	3	0|0|0	1	1	1	1	1	186.87	1410	0
MCM2NT	SF3B1	SF3B1	83|77|142	302	100.67	3	20|0|0	1	1	1	1	1	6.18	15.1	0
MCM2NT	AHCTF1	AHCTF1	99|85|103	287	95.67	3	0|0|0	1	1	1	1	1	125.95	956.67	0
MCM2NT	MYBBP1A	MYBBP1A	66|49|169	284	94.67	3	10|0|0	1	1	1	1	1	6.89	28.4	0
MCM2NT	DDX21	DDX21	71|49|126	246	82	3	11|2|9	1	1	1	1	1	10.98	11.18	0
MCM2NT	MCM5	MCM5	88|78|79	245	81.67	3	13|0|0	1	1	1	1	1	7.96	18.85	0
MCM2NT	MCM3	MCM3	86|65|91	242	80.67	3	24|0|1	1	1	1	1	1	5.08	9.68	0
MCM2NT	NONO	NONO	82|74|75	231	77	3	22|0|2	1	1	1	1	1	5.79	9.62	0
MCM2NT	TOP2A	TOP2A	58|44|117	219	73	3	8|1|1	1	1	1	1	1	8.92	21.9	0
MCM2NT	NOP56	NOP56	54|39|115	208	69.33	3	5|0|1	1	1	1	1	1	11.56	34.67	0
MCM2NT	RBM27	RBM27	66|62|73	201	67	3	0|0|0	1	1	1	1	1	93.22	670	0
MCM2NT	TPX2	TPX2	58|53|60	171	57	3	0|0|0	1	1	1	1	1	80.37	570	0
MCM2NT	DVL2	DVL2	67|53|50	170	56.67	3	0|0|0	1	1	1	1	1	76.08	566.67	0
MCM2NT	SMARCA5	SMARCA5	32|33|94	159	53	3	9|0|1	1	1	1	1	1	5.65	15.9	0
MCM2NT	HCFC1	HCFC1	58|43|57	158	52.67	3	5|0|0	1	1	1	1	1	10.18	31.6	0
MCM2NT	RPL6	RPL6	39|29|84	152	50.67	3	12|2|6	1	1	1	1	1	4.71	7.6	0
MCM2NT	RPL7A	RPL7A	35|29|85	149	49.67	3	7|2|8	1	1	1	1	1	10.22	8.76	0
MCM2NT	PDCD11	PDCD11	19|7|121	147	49	3	0|0|0	1	1	1	1	1	12.97	490	0
MCM2NT	RSL1D1	RSL1D1	34|24|85	143	47.67	3	5|1|1	1	1	1	1	1	9.88	20.43	0
MCM2NT	NCL	NCL	44|45|44	133	44.33	3	0|1|1	1	1	1	1	1	60.3	66.5	0
MCM2NT	NOP58	NOP58	33|29|70	132	44	3	7|1|1	1	1	1	1	1	7.12	14.67	0
MCM2NT	PDS5A	PDS5A	23|15|86	124	41.33	3	1|0|1	1	1	1	1	1	18.8	62	0
MCM2NT	NAT10	NAT10	25|21|77	123	41	3	4|0|0	1	1	1	1	1	7.03	30.75	0
MCM2NT	RRP12	RRP12	17|5|98	120	40	3	1|0|0	1	1	1	1	1	9.71	120	0
MCM2NT	CKAP5	CKAP5	25|9|86	120	40	3	3|0|0	1	1	1	1	1	4.35	40	0
MCM2NT	U2SURP	U2SURP	33|33|46	112	37.33	3	7|0|0	1	1	1	1	1	6.59	16	0
MCM2NT	NOP2	NOP2	34|25|52	111	37	3	5|0|0	1	1	1	1	1	6.79	22.2	0
MCM2NT	DIS3	DIS3	29|18|64	111	37	3	1|0|0	1	1	1	1	1	55.6	111	0
MCM2NT	SERPINA3	SERPINA3	25|36|44	105	35	3	0|0|0	1	1	1	1	1	40	350	0
MCM2NT	TXNL1	TXNL1	36|32|32	100	33.33	3	0|0|0	1	1	1	1	1	50.17	333.33	0
MCM2NT	GTPBP4	GTPBP4	16|13|67	96	32	3	1|0|0	1	1	1	1	1	36.26	96	0
MCM2NT	DVL3	DVL3	36|30|30	96	32	3	0|0|0	1	1	1	1	1	47.28	320	0
MCM2NT	DVL1	DVL1	32|30|33	95	31.67	3	0|0|0	1	1	1	1	1	47.28	316.67	0
MCM2NT	WAPAL	WAPAL	32|24|37	93	31	3	0|0|0	1	1	1	1	1	38.54	310	0
MCM2NT	PRPF6	PRPF6	16|17|59	92	30.67	3	1|0|0	1	1	1	1	1	47.67	92	0
MCM2NT	LIG3	LIG3	18|11|62	91	30.33	3	0|0|0	1	1	1	1	1	19.2	303.33	0
MCM2NT	TOP1	TOP1	16|15|59	90	30	3	2|0|2	1	1	1	1	1	23.25	22.5	0
MCM2NT	NASP	NASP	36|22|27	85	28.33	3	0|0|0	1	1	1	1	1	35.61	283.33	0
MCM2NT	THOC2	THOC2	8|6|70	84	28	3	0|0|0	1	1	1	1	1	11.37	280	0
MCM2NT	ADNP	ADNP	29|19|34	82	27.33	3	0|0|0	1	1	1	1	1	31.19	273.33	0
MCM2NT	CHAMP1	CHAMP1	32|23|27	82	27.33	3	0|0|0	1	1	1	1	1	37.07	273.33	0
MCM2NT	DKC1	DKC1	22|9|48	79	26.33	3	3|0|0	1	1	1	1	1	4.35	26.33	0
MCM2NT	SF3B2	SF3B2	39|22|18	79	26.33	3	0|0|0	1	1	1	1	1	29.71	263.33	0
MCM2NT	SUPT5H	SUPT5H	22|22|35	79	26.33	3	1|0|0	1	1	1	1	1	72.07	79	0
MCM2NT	STAG2	STAG2	22|12|44	78	26	3	2|0|0	1	1	1	1	1	8.2	39	0
MCM2NT	SALL2	SALL2	28|24|25	77	25.67	3	0|0|0	1	1	1	1	1	38.54	256.67	0
MCM2NT	SART1	SART1	27|20|30	77	25.67	3	0|0|0	1	1	1	1	1	32.66	256.67	0
MCM2NT	BAZ1B	BAZ1B	16|5|51	72	24	3	0|0|0	1	1	1	1	1	9.73	240	0
MCM2NT	TCOF1	TCOF1	19|22|30	71	23.67	3	0|0|0	1	1	1	1	1	31.19	236.67	0
MCM2NT	NOC3L	NOC3L	14|5|52	71	23.67	3	1|0|0	1	1	1	1	1	9.71	71	0
MCM2NT	PDS5B	PDS5B	11|3|56	70	23.33	3	0|0|0	1	1	1	1	1	6.31	233.33	0
MCM2NT	NUP50	NUP50	24|21|23	68	22.67	3	0|0|0	1	1	1	1	1	34.14	226.67	0
MCM2NT	SERPINA1	SERPINA1	18|24|26	68	22.67	3	0|0|0	1	1	1	1	1	29.71	226.67	0
MCM2NT	WDHD1	WDHD1	23|18|26	67	22.33	3	0|0|0	1	1	1	1	1	29.71	223.33	0
MCM2NT	SLC25A1	SLC25A1	17|11|37	65	21.67	3	3|0|0	1	1	1	1	1	5.18	21.67	0
MCM2NT	SRP54	SRP54	21|13|31	65	21.67	3	4|0|0	1	1	1	1	1	4.82	16.25	0
MCM2NT	TEX10	TEX10	12|6|46	64	21.33	3	0|0|0	1	1	1	1	1	11.37	213.33	0
MCM2NT	GPKOW	GPKOW	25|19|20	64	21.33	3	0|0|0	1	1	1	1	1	31.19	213.33	0
MCM2NT	EXOSC10	EXOSC10	12|9|42	63	21	3	0|0|0	1	1	1	1	1	16.12	210	0
MCM2NT	RPF2	RPF2	13|6|44	63	21	3	0|0|0	1	1	1	1	1	11.37	210	0
MCM2NT	BCLAF1	BCLAF1	21|16|24	61	20.33	3	1|0|0	1	1	1	1	1	47.67	61	0
MCM2NT	DDX42	DDX42	21|18|22	61	20.33	3	0|0|0	1	1	1	1	1	29.71	203.33	0
MCM2NT	ABCF2	ABCF2	14|8|38	60	20	3	2|0|0	1	1	1	1	1	5.61	30	0
MCM2NT	ORC2	ORC2	19|18|23	60	20	3	2|0|0	1	1	1	1	1	11.85	30	0
MCM2NT	AMBP	AMBP	24|14|21	59	19.67	3	0|0|0	1	1	1	1	1	23.74	196.67	0
MCM2NT	MDC1	MDC1	23|14|21	58	19.33	3	0|0|0	1	1	1	1	1	23.74	193.33	0
MCM2NT	NACA	NACA	24|15|19	58	19.33	3	0|0|0	1	1	1	1	1	25.24	193.33	0
MCM2NT	VRK1	VRK1	13|13|31	57	19	3	2|0|0	1	1	1	1	1	8.82	28.5	0
MCM2NT	HNRNPF	HNRNPF	25|15|16	56	18.67	3	1|0|1	1	1	1	1	1	18.8	28	0
MCM2NT	RNF219	RNF219	22|14|19	55	18.33	3	0|0|0	1	1	1	1	1	23.74	183.33	0
MCM2NT	KIAA0196	KIAA0196	14|9|29	52	17.33	3	0|0|0	1	1	1	1	1	16.12	173.33	0
MCM2NT	MRE11A	MRE11A	22|12|17	51	17	3	0|0|0	1	1	1	1	1	20.72	170	0
MCM2NT	BYSL	BYSL	9|7|34	50	16.67	3	2|0|0	1	1	1	1	1	4.93	25	0
MCM2NT	BMS1	BMS1	7|3|40	50	16.67	3	1|0|0	1	1	1	1	1	4.51	50	0
MCM2NT	CASC5	CASC5	21|11|18	50	16.67	3	0|0|0	1	1	1	1	1	19.2	166.67	0
MCM2NT	NOP14	NOP14	10|7|33	50	16.67	3	1|0|0	1	1	1	1	1	15.64	50	0
MCM2NT	SNW1	SNW1	14|12|22	48	16	3	0|0|0	1	1	1	1	1	20.72	160	0
MCM2NT	TRIM25	TRIM25	8|6|34	48	16	3	0|0|0	1	1	1	1	1	11.37	160	0
MCM2NT	RPL24	RPL24	12|9|27	48	16	3	3|1|2	1	1	1	1	1	5.09	8	0
MCM2NT	TOP2B	TOP2B	7|7|34	48	16	3	0|0|0	1	1	1	1	1	12.97	160	0
MCM2NT	EIF4G3	EIF4G3	16|10|21	47	15.67	3	0|0|0	1	1	1	1	1	17.66	156.67	0
MCM2NT	RPL14	RPL14	12|12|23	47	15.67	3	3|3|3	1	1	1	1	1	5.69	5.22	0
MCM2NT	CD2BP2	CD2BP2	16|17|13	46	15.33	3	0|0|0	1	1	1	1	1	22.23	153.33	0
MCM2NT	ZC3HAV1	ZC3HAV1	8|7|31	46	15.33	3	2|0|0	1	1	1	1	1	4.93	23	0
MCM2NT	PAK4	PAK4	2|4|39	45	15	3	0|0|0	1	1	1	1	1	4.47	150	0
MCM2NT	RPL7L1	RPL7L1	10|8|26	44	14.67	3	1|0|0	1	1	1	1	1	18.82	44	0
MCM2NT	THRAP3	THRAP3	17|12|14	43	14.33	3	0|0|0	1	1	1	1	1	20.72	143.33	0
MCM2NT	NSFL1C	NSFL1C	17|14|12	43	14.33	3	0|0|0	1	1	1	1	1	20.72	143.33	0
MCM2NT	HP1BP3	HP1BP3	5|2|36	43	14.33	3	0|0|0	1	1	1	1	1	4.47	143.33	0
MCM2NT	NELFA	NELFA	13|13|16	42	14	3	0|0|0	1	1	1	1	1	22.23	140	0
MCM2NT	DIDO1	DIDO1	18|9|15	42	14	3	0|0|0	1	1	1	1	1	16.12	140	0
MCM2NT	PPM1G	PPM1G	15|14|13	42	14	3	0|0|0	1	1	1	1	1	22.23	140	0
MCM2NT	USP39	USP39	5|4|33	42	14	3	1|0|0	1	1	1	1	1	7	42	0
MCM2NT	MTA1	MTA1	11|11|20	42	14	3	0|0|0	1	1	1	1	1	19.2	140	0
MCM2NT	GTF3C5	GTF3C5	14|7|20	41	13.67	3	1|0|0	1	1	1	1	1	15.64	41	0
MCM2NT	LRIF1	LRIF1	16|11|13	40	13.33	3	0|0|0	1	1	1	1	1	19.2	133.33	0
MCM2NT	TAF9	TAF9	13|13|14	40	13.33	3	0|0|0	1	1	1	1	1	22.23	133.33	0
MCM2NT	ORC3	ORC3	9|6|25	40	13.33	3	0|0|0	1	1	1	1	1	11.37	133.33	0
MCM2NT	PCNP	PCNP	13|14|12	39	13	3	0|0|0	1	1	1	1	1	20.72	130	0
MCM2NT	ERCC5	ERCC5	13|10|16	39	13	3	0|0|0	1	1	1	1	1	17.66	130	0
MCM2NT	NKRF	NKRF	7|2|29	38	12.67	3	0|0|0	1	1	1	1	1	4.47	126.67	0
MCM2NT	CDC73	CDC73	5|7|26	38	12.67	3	0|0|0	1	1	1	1	1	9.73	126.67	0
MCM2NT	KIF23	KIF23	12|11|15	38	12.67	3	0|0|0	1	1	1	1	1	19.2	126.67	0
MCM2NT	DPM1	DPM1	10|9|19	38	12.67	3	2|0|0	1	1	1	1	1	6.27	19	0
MCM2NT	PIAS2	PIAS2	12|10|15	37	12.33	3	0|0|0	1	1	1	1	1	17.66	123.33	0
MCM2NT	CMTR1	CMTR1	11|4|22	37	12.33	3	0|0|0	1	1	1	1	1	8.05	123.33	0
MCM2NT	SF3A1	SF3A1	16|12|9	37	12.33	3	1|0|0	1	1	1	1	1	22.11	37	0
MCM2NT	NUP153	NUP153	17|11|8	36	12	3	0|0|0	1	1	1	1	1	14.55	120	0
MCM2NT	NPM1	NPM1	15|11|10	36	12	3	1|0|2	1	1	1	1	1	9.77	12	0
MCM2NT	CSTF3	CSTF3	6|3|27	36	12	3	0|0|0	1	1	1	1	1	6.31	120	0
MCM2NT	NOL6	NOL6	6|6|23	35	11.67	3	1|0|0	1	1	1	1	1	12.6	35	0
MCM2NT	DDX24	DDX24	3|3|29	35	11.67	3	0|0|0	1	1	1	1	1	6.31	116.67	0
MCM2NT	SAFB	SAFB	11|10|14	35	11.67	3	0|0|0	1	1	1	1	1	17.66	116.67	0
MCM2NT	P0DOY3	IGLC3	12|9|13	34	11.33	3	0|0|0	1	1	1	1	1	16.12	113.33	0
MCM2NT	CRNKL1	CRNKL1	4|5|25	34	11.33	3	0|0|0	1	1	1	1	1	8.05	113.33	0
MCM2NT	L3MBTL3	L3MBTL3	11|8|15	34	11.33	3	0|0|0	1	1	1	1	1	14.55	113.33	0
MCM2NT	ILKAP	ILKAP	9|14|10	33	11	3	0|0|0	1	1	1	1	1	16.12	110	0
MCM2NT	GNL2	GNL2	9|6|18	33	11	3	0|0|0	1	1	1	1	1	11.37	110	0
MCM2NT	IK	IK	10|10|13	33	11	3	0|0|0	1	1	1	1	1	17.66	110	0
MCM2NT	WDR70	WDR70	12|5|15	32	10.67	3	0|0|0	1	1	1	1	1	9.73	106.67	0
MCM2NT	RBP4	RBP4	14|8|9	31	10.33	3	0|0|0	1	1	1	1	1	14.55	103.33	0
MCM2NT	XAB2	XAB2	6|2|22	30	10	3	0|0|0	1	1	1	1	1	4.47	100	0
MCM2NT	SRPR	SRPR	3|4|23	30	10	3	1|0|0	1	1	1	1	1	4.51	30	0
MCM2NT	DNAJB1	DNAJB1	8|11|10	29	9.67	3	0|0|0	1	1	1	1	1	14.55	96.67	0
MCM2NT	APBB1	APBB1	7|6|16	29	9.67	3	0|0|0	1	1	1	1	1	11.37	96.67	0
MCM2NT	B2M	B2M	8|7|13	28	9.33	3	0|0|0	1	1	1	1	1	12.97	93.33	0
MCM2NT	ZC3H11A	ZC3H11A	10|9|9	28	9.33	3	0|0|0	1	1	1	1	1	16.12	93.33	0
MCM2NT	ANLN	ANLN	10|6|11	27	9	3	0|0|0	1	1	1	1	1	11.37	90	0
MCM2NT	RNASEH2B	RNASEH2B	6|4|16	26	8.67	3	1|0|0	1	1	1	1	1	7	26	0
MCM2NT	RBM25	RBM25	8|5|12	25	8.33	3	0|0|0	1	1	1	1	1	9.73	83.33	0
MCM2NT	MTA2	MTA2	3|4|18	25	8.33	3	0|0|0	1	1	1	1	1	6.31	83.33	0
MCM2NT	FAM50A	FAM50A	9|8|7	24	8	3	0|0|0	1	1	1	1	1	12.97	80	0
MCM2NT	CFAP20	CFAP20	6|4|13	23	7.67	3	1|0|0	1	1	1	1	1	7	23	0
MCM2NT	SENP6	SENP6	7|4|12	23	7.67	3	0|0|0	1	1	1	1	1	8.05	76.67	0
MCM2NT	CCNT1	CCNT1	9|6|8	23	7.67	3	0|0|0	1	1	1	1	1	11.37	76.67	0
MCM2NT	RBM17	RBM17	9|9|5	23	7.67	3	0|0|0	1	1	1	1	1	9.73	76.67	0
MCM2NT	PSMD4	PSMD4	8|6|9	23	7.67	3	0|0|0	1	1	1	1	1	11.37	76.67	0
MCM2NT	CDCA2	CDCA2	8|6|8	22	7.33	3	0|0|0	1	1	1	1	1	11.37	73.33	0
MCM2NT	SLC25A4	SLC25A4	6|6|10	22	7.33	3	1|0|0	1	1	1	1	1	12.6	22	0
MCM2NT	PSPC1	PSPC1	8|5|9	22	7.33	3	0|0|0	1	1	1	1	1	9.73	73.33	0
MCM2NT	SUGT1	SUGT1	8|7|7	22	7.33	3	0|0|0	1	1	1	1	1	12.97	73.33	0
MCM2NT	NR3C1	NR3C1	6|7|9	22	7.33	3	0|0|0	1	1	1	1	1	11.37	73.33	0
MCM2NT	MED1	MED1	10|2|9	21	7	3	0|0|0	1	1	1	1	1	4.47	70	0
MCM2NT	NSUN2	NSUN2	7|4|10	21	7	3	1|0|0	1	1	1	1	1	7	21	0
MCM2NT	SUGP2	SUGP2	3|4|14	21	7	3	0|0|0	1	1	1	1	1	6.31	70	0
MCM2NT	CDKN2AIP	CDKN2AIP	5|3|13	21	7	3	0|0|0	1	1	1	1	1	6.31	70	0
MCM2NT	GATAD2B	GATAD2B	4|7|10	21	7	3	0|0|0	1	1	1	1	1	8.05	70	0
MCM2NT	LIN54	LIN54	9|5|7	21	7	3	0|0|0	1	1	1	1	1	9.73	70	0
MCM2NT	INTS1	INTS1	5|4|12	21	7	3	0|0|0	1	1	1	1	1	8.05	70	0
MCM2NT	WRNIP1	WRNIP1	8|6|6	20	6.67	3	0|0|0	1	1	1	1	1	11.37	66.67	0
MCM2NT	TCERG1	TCERG1	5|5|10	20	6.67	3	0|0|0	1	1	1	1	1	9.73	66.67	0
MCM2NT	RBM10	RBM10	6|8|6	20	6.67	3	0|0|1	1	1	1	1	1	12.6	20	0
MCM2NT	PSMC1	PSMC1	6|4|9	19	6.33	3	0|0|0	1	1	1	1	1	8.05	63.33	0
MCM2NT	GPATCH4	GPATCH4	8|4|7	19	6.33	3	0|0|0	1	1	1	1	1	8.05	63.33	0
MCM2NT	PRCC	PRCC	8|4|7	19	6.33	3	0|0|0	1	1	1	1	1	8.05	63.33	0
MCM2NT	YEATS2	YEATS2	7|5|7	19	6.33	3	0|0|0	1	1	1	1	1	9.73	63.33	0
MCM2NT	MAP4	MAP4	3|5|11	19	6.33	3	0|0|0	1	1	1	1	1	6.31	63.33	0
MCM2NT	ZC3H18	ZC3H18	5|6|7	18	6	3	0|0|0	1	1	1	1	1	9.73	60	0
MCM2NT	CHERP	CHERP	6|6|6	18	6	3	0|0|0	1	1	1	1	1	11.37	60	0
MCM2NT	SEC61B	SEC61B	5|6|6	17	5.67	3	1|0|0	1	1	1	1	1	9.71	17	0
MCM2NT	NUP214	NUP214	4|2|11	17	5.67	3	0|0|0	1	1	1	1	1	4.47	56.67	0
MCM2NT	CWF19L1	CWF19L1	4|4|9	17	5.67	3	1|0|0	1	1	1	1	1	7	17	0
MCM2NT	PUS7	PUS7	5|5|7	17	5.67	3	0|0|0	1	1	1	1	1	9.73	56.67	0
MCM2NT	TMEM97	TMEM97	2|4|11	17	5.67	3	0|0|0	1	1	1	1	1	4.47	56.67	0
MCM2NT	RPRD2	RPRD2	7|4|6	17	5.67	3	0|0|0	1	1	1	1	1	8.05	56.67	0
MCM2NT	POLD3	POLD3	6|4|7	17	5.67	3	0|0|0	1	1	1	1	1	8.05	56.67	0
MCM2NT	SPG20	SPG20	5|4|7	16	5.33	3	0|0|0	1	1	1	1	1	8.05	53.33	0
MCM2NT	SAFB2	SAFB2	7|5|4	16	5.33	3	0|0|0	1	1	1	1	1	8.05	53.33	0
MCM2NT	TOX4	TOX4	6|5|5	16	5.33	3	0|0|0	1	1	1	1	1	9.73	53.33	0
MCM2NT	INTS12	INTS12	5|4|7	16	5.33	3	0|0|0	1	1	1	1	1	8.05	53.33	0
MCM2NT	BPTF	BPTF	6|2|8	16	5.33	3	0|0|0	1	1	1	1	1	4.47	53.33	0
MCM2NT	PRRC2B	PRRC2B	5|4|7	16	5.33	3	0|0|0	1	1	1	1	1	8.05	53.33	0
MCM2NT	ZNF638	ZNF638	6|7|2	15	5	3	0|0|0	1	1	1	1	1	4.47	50	0
MCM2NT	CHMP4B	CHMP4B	6|5|4	15	5	3	0|0|0	1	1	1	1	1	8.05	50	0
MCM2NT	CXORF56	CXORF56	5|5|5	15	5	3	0|0|0	1	1	1	1	1	9.73	50	0
MCM2NT	SERPINC1	SERPINC1	3|6|6	15	5	3	0|0|0	1	1	1	1	1	6.31	50	0
MCM2NT	EMSY	EMSY	8|4|3	15	5	3	1|0|0	1	1	1	1	1	4.51	15	0
MCM2NT	CFDP1	CFDP1	5|6|4	15	5	3	0|0|0	1	1	1	1	1	8.05	50	0
MCM2NT	C19ORF43	C19ORF43	2|5|8	15	5	3	0|0|0	1	1	1	1	1	4.47	50	0
MCM2NT	ITIH4	ITIH4	3|5|7	15	5	3	0|0|0	1	1	1	1	1	6.31	50	0
MCM2NT	ZNF384	ZNF384	2|3|10	15	5	3	0|0|0	1	1	1	1	1	4.47	50	0
MCM2NT	COPA	COPA	58|40|118	216	72	3	21|0|1	0.99	1	0.99	1	0.99	3.99	9.82	0
MCM2NT	IRS4	IRS4	45|34|81	160	53.33	3	19|0|0	0.99	1	0.99	1	0.99	3.85	8.42	0
MCM2NT	RPL10A	RPL10A	43|36|72	151	50.33	3	15|5|13	0.99	1	0.99	1	0.99	3.09	4.58	0
MCM2NT	PSMD3	PSMD3	39|23|61	123	41	3	13|0|0	0.99	1	0.99	1	0.99	3.61	9.46	0
MCM2NT	RPA1	RPA1	40|30|50	120	40	3	16|0|0	0.99	1	0.99	1	0.99	3.87	7.5	0
MCM2NT	NAA15	NAA15	29|24|60	113	37.67	3	12|0|0	0.99	1	0.99	1	0.99	3.86	9.42	0
MCM2NT	DDX18	DDX18	23|19|60	102	34	3	7|0|1	0.99	1	0.99	1	0.99	4.47	12.75	0
MCM2NT	MSH6	MSH6	26|20|50	96	32	3	10|0|0	0.99	1	0.99	1	0.99	3.77	9.6	0
MCM2NT	XRN2	XRN2	18|20|56	94	31.33	3	9|0|0	0.99	1	0.99	1	0.99	3.69	10.44	0
MCM2NT	FTSJ3	FTSJ3	20|19|49	88	29.33	3	7|0|0	0.99	1	0.99	1	0.99	4.46	12.57	0
MCM2NT	APEX1	APEX1	23|19|46	88	29.33	3	9|0|0	0.99	1	0.99	1	0.99	3.84	9.78	0
MCM2NT	SRP68	SRP68	22|15|44	81	27	3	7|0|0	0.99	1	0.99	1	0.99	3.75	11.57	0
MCM2NT	SART3	SART3	21|21|33	75	25	3	7|0|0	0.99	1	0.99	1	0.99	4.79	10.71	0
MCM2NT	CUL3	CUL3	16|12|44	72	24	3	6|0|0	0.99	1	0.99	1	0.99	3.45	12	0
MCM2NT	RRP1B	RRP1B	17|11|40	68	22.67	3	5|0|0	0.99	1	0.99	1	0.99	3.63	13.6	0
MCM2NT	GTF2I	GTF2I	28|15|25	68	22.67	3	8|0|0	0.99	1	0.99	1	0.99	3.47	8.5	0
MCM2NT	PES1	PES1	18|15|34	67	22.33	3	6|0|0	0.99	1	0.99	1	0.99	4.1	11.17	0
MCM2NT	DRG1	DRG1	18|8|40	66	22	3	3|0|0	0.99	1	0.99	1	0.99	3.92	22	0
MCM2NT	WDR36	WDR36	13|10|42	65	21.67	3	4|0|0	0.99	1	0.99	1	0.99	3.9	16.25	0
MCM2NT	RPS6	RPS6	14|14|36	64	21.33	3	6|3|1	0.99	1	0.99	1	0.99	4.49	6.4	0
MCM2NT	HAT1	HAT1	15|14|23	52	17.33	3	6|0|2	0.99	1	0.99	1	0.99	3.81	6.5	0
MCM2NT	RPS27	RPS27	17|10|21	48	16	3	5|1|2	0.99	1	0.99	1	0.99	3.35	6	0
MCM2NT	YTHDC2	YTHDC2	2|2|28	32	10.67	3	0|0|0	0.99	1	0.99	1	0.99	4.47	106.67	0
MCM2NT	HELLS	HELLS	2|2|23	27	9	3	0|0|0	0.99	1	0.99	1	0.99	4.47	90	0
MCM2NT	ZNF512	ZNF512	2|2|21	25	8.33	3	0|0|0	0.99	1	0.99	1	0.99	4.47	83.33	0
MCM2NT	U2AF2	U2AF2	9|5|8	22	7.33	3	0|0|2	0.99	1	0.99	1	0.99	3.51	11	0
MCM2NT	RER1	RER1	7|6|7	20	6.67	3	2|0|0	0.99	0.99	0.99	0.99	0.99	4.23	10	0
MCM2NT	BZW2	BZW2	3|3|12	18	6	3	1|0|0	0.99	1	0.99	1	0.99	4.51	18	0
MCM2NT	THOC5	THOC5	2|2|13	17	5.67	3	0|0|0	0.99	1	0.99	1	0.99	4.47	56.67	0
MCM2NT	POLDIP3	POLDIP3	2|2|11	15	5	3	0|0|0	0.99	1	0.99	1	0.99	4.47	50	0
MCM2NT	AURKB	AURKB	2|2|11	15	5	3	0|0|0	0.99	1	0.99	1	0.99	4.47	50	0
MCM2NT	CPSF1	CPSF1	2|2|11	15	5	3	0|0|0	0.99	1	0.99	1	0.99	4.47	50	0
MCM2NT	PFKP	PFKP	67|54|99	220	73.33	3	37|0|1	0.98	0.99	0.98	0.99	0.98	3.19	5.79	0
MCM2NT	TRIM28	TRIM28	53|40|51	144	48	3	28|0|0	0.98	0.99	0.98	0.99	0.98	3.22	5.14	0
MCM2NT	EIF3L	EIF3L	46|40|50	136	45.33	3	27|0|0	0.98	0.98	0.98	0.98	0.98	3.43	5.04	0
MCM2NT	ABCE1	ABCE1	32|21|47	100	33.33	3	13|0|0	0.98	1	0.98	1	0.98	3.39	7.69	0
MCM2NT	RPL18	RPL18	24|25|35	84	28	3	9|9|8	0.98	1	0.98	1	0.98	2.92	3.23	0
MCM2NT	CCAR2	CCAR2	29|15|34	78	26	3	9|0|0	0.98	1	0.98	1	0.98	3.23	8.67	0
MCM2NT	PRMT5	PRMT5	25|16|36	77	25.67	3	11|0|0	0.98	1	0.98	1	0.98	2.99	7	0
MCM2NT	RPL13	RPL13	14|12|50	76	25.33	3	6|0|0	0.98	1	0.98	1	0.98	3.45	12.67	0
MCM2NT	RECQL	RECQL	20|15|41	76	25.33	3	8|0|1	0.98	1	0.98	1	0.98	3.3	8.44	0
MCM2NT	LARP1	LARP1	12|12|52	76	25.33	3	6|0|0	0.98	1	0.98	1	0.98	3.45	12.67	0
MCM2NT	API5	API5	22|24|26	72	24	3	11|0|0	0.98	0.99	0.98	0.99	0.98	3.82	6.55	0
MCM2NT	RPL8	RPL8	7|12|52	71	23.67	3	4|0|0	0.98	1	0.98	1	0.98	2.87	17.75	0
MCM2NT	CUL4B	CUL4B	13|10|48	71	23.67	3	5|0|0	0.98	1	0.98	1	0.98	3.36	14.2	0
MCM2NT	MRTO4	MRTO4	21|13|31	65	21.67	3	8|0|1	0.98	1	0.98	1	0.98	2.87	7.22	0
MCM2NT	PPP2R5D	PPP2R5D	13|8|35	56	18.67	3	4|0|0	0.98	1	0.98	1	0.98	3.23	14	0
MCM2NT	NOC2L	NOC2L	15|11|26	52	17.33	3	6|0|0	0.98	1	0.98	1	0.98	3.22	8.67	0
MCM2NT	LBR	LBR	8|10|31	49	16.33	3	4|0|0	0.98	1	0.98	1	0.98	3.23	12.25	0
MCM2NT	RANBP2	RANBP2	10|6|31	47	15.67	3	3|0|0	0.98	1	0.98	1	0.98	3	15.67	0
MCM2NT	HSD17B12	HSD17B12	10|8|28	46	15.33	3	4|0|0	0.98	1	0.98	1	0.98	3.23	11.5	0
MCM2NT	PWP2	PWP2	11|6|24	41	13.67	3	3|0|0	0.98	1	0.98	1	0.98	3	13.67	0
MCM2NT	ABCF1	ABCF1	10|6|23	39	13	3	3|0|0	0.98	1	0.98	1	0.98	3	13	0
MCM2NT	AP1G1	AP1G1	9|6|24	39	13	3	3|0|0	0.98	1	0.98	1	0.98	3	13	0
MCM2NT	ZFR	ZFR	9|4|20	33	11	3	2|0|0	0.98	1	0.98	1	0.98	2.76	16.5	0
MCM2NT	ARF4	ARF4	11|8|12	31	10.33	3	4|0|0	0.98	0.99	0.98	0.99	0.98	3.23	7.75	0
MCM2NT	BZW1	BZW1	10|4|13	27	9	3	2|0|0	0.98	1	0.98	1	0.98	2.76	13.5	0
MCM2NT	NUDC	NUDC	6|6|5	17	5.67	3	1|0|2	0.98	0.99	0.98	0.99	0.98	3.39	5.67	0
MCM2NT	DHX15	DHX15	60|50|88	198	66	3	32|0|5	0.97	0.99	0.97	0.99	0.97	2.71	5.35	0
MCM2NT	SLC25A13	SLC25A13	31|28|54	113	37.67	3	20|0|0	0.97	0.99	0.97	0.99	0.97	3.03	5.65	0
MCM2NT	DDX6	DDX6	28|23|52	103	34.33	3	17|0|0	0.97	1	0.97	1	0.97	2.81	6.06	0
MCM2NT	SLC25A11	SLC25A11	22|15|47	84	28	3	11|0|0	0.97	1	0.97	1	0.97	2.74	7.64	0
MCM2NT	EIF2B1	EIF2B1	17|16|31	64	21.33	3	11|0|0	0.97	0.99	0.97	0.99	0.97	2.99	5.82	0.01
MCM2NT	DNMT1	DNMT1	7|2|52	61	20.33	3	1|0|0	0.97	1	0.97	1	0.97	2.32	61	0
MCM2NT	DDX54	DDX54	5|2|51	58	19.33	3	1|0|0	0.97	1	0.97	1	0.97	2.32	58	0
MCM2NT	RPL17	RPL17	8|2|44	54	18	3	1|0|0	0.97	1	0.97	1	0.97	2.32	54	0
MCM2NT	STT3A	STT3A	10|12|25	47	15.67	3	6|0|0	0.97	1	0.97	1	0.97	2.98	7.83	0
MCM2NT	SMARCA4	SMARCA4	6|2|38	46	15.33	3	1|0|0	0.97	1	0.97	1	0.97	2.32	46	0
MCM2NT	ABCD3	ABCD3	6|2|31	39	13	3	1|0|0	0.97	1	0.97	1	0.97	2.32	39	0
MCM2NT	YKT6	YKT6	13|8|15	36	12	3	5|0|0	0.97	0.99	0.97	0.99	0.97	2.78	7.2	0
MCM2NT	RPL37A	RPL37A	4|2|25	31	10.33	3	1|0|0	0.97	1	0.97	1	0.97	2.32	31	0.01
MCM2NT	CUL5	CUL5	4|2|25	31	10.33	3	1|0|0	0.97	1	0.97	1	0.97	2.32	31	0.01
MCM2NT	VPS26A	VPS26A	9|7|13	29	9.67	3	4|0|0	0.97	0.99	0.97	0.99	0.97	2.87	7.25	0
MCM2NT	POLA1	POLA1	6|2|20	28	9.33	3	1|0|0	0.97	1	0.97	1	0.97	2.32	28	0
MCM2NT	PRKAA1	PRKAA1	5|2|13	20	6.67	3	1|0|0	0.97	1	0.97	1	0.97	2.32	20	0
MCM2NT	RRP1	RRP1	3|2|13	18	6	3	1|0|0	0.97	1	0.97	1	0.97	2.32	18	0.01
MCM2NT	RPL29	RPL29	2|4|11	17	5.67	3	1|0|0	0.97	1	0.97	1	0.97	2.32	17	0.01
MCM2NT	SCO1	SCO1	2|3|10	15	5	3	1|0|0	0.97	1	0.97	1	0.97	2.32	15	0.01
MCM2NT	ADAR	ADAR	19|17|60	96	32	3	13|0|0	0.96	1	0.96	1	0.96	2.6	7.38	0.01
MCM2NT	BRIX1	BRIX1	14|12|56	82	27.33	3	9|0|0	0.96	1	0.96	1	0.96	2.59	9.11	0.01
MCM2NT	FANCI	FANCI	7|3|54	64	21.33	3	2|0|0	0.96	1	0.96	1	0.96	1.97	32	0.01
MCM2NT	SFXN1	SFXN1	17|16|29	62	20.67	3	10|1|1	0.96	0.99	0.96	0.99	0.96	2.68	5.17	0.01
MCM2NT	VAPA	VAPA	13|11|30	54	18	3	8|0|0	0.96	1	0.96	1	0.96	2.65	6.75	0.01
MCM2NT	NDUFA9	NDUFA9	6|7|37	50	16.67	3	4|0|0	0.96	1	0.96	1	0.96	2.49	12.5	0.01
MCM2NT	SEC22B	SEC22B	15|14|19	48	16	3	9|0|1	0.96	0.98	0.96	0.98	0.96	2.8	4.8	0.01
MCM2NT	RPL28	RPL28	5|4|34	43	14.33	3	2|0|1	0.96	1	0.96	1	0.96	2.28	14.33	0.01
MCM2NT	FEN1	FEN1	11|11|21	43	14.33	3	6|1|2	0.96	1	0.96	1	0.96	2.67	4.78	0.01
MCM2NT	AP1M1	AP1M1	11|4|27	42	14	3	3|0|0	0.96	1	0.96	1	0.96	2.02	14	0.01
MCM2NT	UFL1	UFL1	8|3|28	39	13	3	2|0|0	0.96	1	0.96	1	0.96	1.97	19.5	0.01
MCM2NT	VAT1	VAT1	14|8|14	36	12	3	6|0|0	0.96	0.98	0.96	0.98	0.96	2.42	6	0.01
MCM2NT	TMEM33	TMEM33	10|7|17	34	11.33	3	5|0|0	0.96	0.99	0.96	0.99	0.96	2.46	6.8	0.01
MCM2NT	ALDH3A2	ALDH3A2	9|4|19	32	10.67	3	3|0|0	0.96	1	0.96	1	0.96	2.02	10.67	0.01
MCM2NT	MCMBP	MCMBP	8|6|14	28	9.33	3	4|0|0	0.96	0.99	0.96	0.99	0.96	2.49	7	0.01
MCM2NT	FXR2	FXR2	10|3|12	25	8.33	3	2|0|0	0.96	1	0.96	1	0.96	1.97	12.5	0.01
MCM2NT	PAPOLA	PAPOLA	7|5|11	23	7.67	3	3|0|0	0.96	0.99	0.96	0.99	0.96	2.51	7.67	0.01
MCM2NT	RHEB	RHEB	6|6|9	21	7	3	3|0|0	0.96	0.99	0.96	0.99	0.96	3	7	0.01
MCM2NT	CDK13	CDK13	6|5|9	20	6.67	3	2|1|1	0.96	1	0.96	1	0.96	2.46	5	0.01
MCM2NT	SUPT16H	SUPT16H	38|34|65	137	45.67	3	26|0|1	0.95	0.99	0.95	0.99	0.95	2.18	5.07	0.01
MCM2NT	CPNE3	CPNE3	21|16|23	60	20	3	11|1|1	0.95	0.98	0.95	0.98	0.95	2.23	4.62	0.01
MCM2NT	CKMT1A	CKMT1A	12|12|21	45	15	3	8|0|1	0.95	0.99	0.95	0.99	0.95	2.56	5	0.01
MCM2NT	TMED10	TMED10	12|10|21	43	14.33	3	8|0|0	0.95	0.99	0.95	0.99	0.95	2.3	5.38	0.01
MCM2NT	PGAM5	PGAM5	12|13|17	42	14	3	9|0|0	0.95	0.97	0.95	0.97	0.95	2.59	4.67	0.01
MCM2NT	COPS3	COPS3	11|9|19	39	13	3	6|0|1	0.95	0.99	0.95	0.99	0.95	2.33	5.57	0.01
MCM2NT	CISD2	CISD2	8|5|6	19	6.33	3	3|0|0	0.95	0.98	0.95	0.98	0.95	2.51	6.33	0.01
MCM2NT	HNRNPA0	HNRNPA0	5|3|11	19	6.33	3	2|0|0	0.95	1	0.95	1	0.95	1.97	9.5	0.01
MCM2NT	ZC3H14	ZC3H14	7|3|4	14	4.67	3	0|0|0	1	1	1	1	1	6.31	46.67	0		SPG20
MCM2NT	FRG1	FRG1	5|3|6	14	4.67	3	0|0|0	1	1	1	1	1	6.31	46.67	0		SAFB2
MCM2NT	ZMYM4	ZMYM4	5|2|7	14	4.67	3	0|0|0	1	1	1	1	1	4.47	46.67	0		TOX4
MCM2NT	RCL1	RCL1	3|2|9	14	4.67	3	0|0|0	1	1	1	1	1	4.47	46.67	0		INTS12
MCM2NT	SERPINA5	SERPINA5	4|4|6	14	4.67	3	0|0|0	1	1	1	1	1	8.05	46.67	0		BPTF
MCM2NT	FHL1	FHL1	4|4|6	14	4.67	3	0|0|0	1	1	1	1	1	8.05	46.67	0		PRRC2B
MCM2NT	KMT2A	KMT2A	6|3|5	14	4.67	3	0|0|0	1	1	1	1	1	6.31	46.67	0		ZNF638
MCM2NT	AGT	AGT	4|4|5	13	4.33	3	0|0|0	1	1	1	1	1	8.05	43.33	0		CHMP4B
MCM2NT	NBN	NBN	3|2|8	13	4.33	3	0|0|0	1	1	1	1	1	4.47	43.33	0		CXORF56
MCM2NT	MB	MB	3|6|4	13	4.33	3	0|0|0	1	1	1	1	1	6.31	43.33	0		EMSY
MCM2NT	TP53	TP53	4|4|5	13	4.33	3	0|0|0	1	1	1	1	1	8.05	43.33	0		CFDP1
MCM2NT	RBBP6	RBBP6	6|3|4	13	4.33	3	0|0|0	1	1	1	1	1	6.31	43.33	0		C19ORF43
MCM2NT	SPDL1	SPDL1	4|5|4	13	4.33	3	0|0|0	1	1	1	1	1	8.05	43.33	0		ZNF384
MCM2NT	KNOP1	KNOP1	6|2|5	13	4.33	3	0|0|0	1	1	1	1	1	4.47	43.33	0		COPA
MCM2NT	GTSE1	GTSE1	2|3|7	12	4	3	0|0|0	1	1	1	1	1	4.47	40	0		RPL10A
MCM2NT	KDM3B	KDM3B	7|2|3	12	4	3	0|0|0	1	1	1	1	1	4.47	40	0		PSMD3
MCM2NT	SUMO1	SUMO1	3|3|6	12	4	3	0|0|0	1	1	1	1	1	6.31	40	0		RPA1
MCM2NT	SEC11A	SEC11A	5|2|5	12	4	3	0|0|0	1	1	1	1	1	4.47	40	0		NAA15
MCM2NT	ACTG2	ACTG2	2|5|5	12	4	3	0|0|0	1	1	1	1	1	4.47	40	0		DDX18
MCM2NT	STMN1	STMN1	4|5|3	12	4	3	0|0|0	1	1	1	1	1	6.31	40	0		MSH6
MCM2NT	SON	SON	5|3|4	12	4	3	0|0|0	1	1	1	1	1	6.31	40	0		XRN2
MCM2NT	C17ORF85	C17ORF85	4|4|3	11	3.67	3	0|0|0	1	1	1	1	1	6.31	36.67	0		FTSJ3
MCM2NT	UBAP2L	UBAP2L	5|2|4	11	3.67	3	0|0|0	1	1	1	1	1	4.47	36.67	0		APEX1
MCM2NT	SAP30BP	SAP30BP	3|5|3	11	3.67	3	0|0|0	1	1	1	1	1	6.31	36.67	0		SRP68
MCM2NT	HN1	HN1	4|3|3	10	3.33	3	0|0|0	1	1	1	1	1	6.31	33.33	0		SART3
MCM2NT	SF1	SF1	4|2|4	10	3.33	3	0|0|0	1	1	1	1	1	4.47	33.33	0		RRP1B
MCM2NT	TCEB2	TCEB2	2|5|3	10	3.33	3	0|0|0	1	1	1	1	1	4.47	33.33	0		GTF2I
MCM2NT	PHAX	PHAX	3|3|3	9	3	3	0|0|0	1	1	1	1	1	6.31	30	0		PES1
MCM2NT	DEFA3	DEFA3	2|3|4	9	3	3	0|0|0	1	1	1	1	1	4.47	30	0		DRG1
MCM2NT	TAF15	TAF15	3|2|4	9	3	3	0|0|0	1	1	1	1	1	4.47	30	0		WDR36
MCM2NT	HDLBP	HDLBP	2|3|4	9	3	3	0|0|0	1	1	1	1	1	4.47	30	0		RPS6
MCM2NT	SPCS2	SPCS2	3|3|5	11	3.67	3	1|0|0	0.99	1	0.99	1	0.99	4.51	11	0		ABCF1
MCM2NT	MPDU1	MPDU1	4|3|3	10	3.33	3	1|0|0	0.99	1	0.99	1	0.99	4.51	10	0		AP1G1
MCM2NT	DNTTIP2	DNTTIP2	2|2|6	10	3.33	3	0|0|0	0.99	1	0.99	1	0.99	4.47	33.33	0		ZFR
MCM2NT	ARFGAP2	ARFGAP2	2|2|6	10	3.33	3	0|0|0	0.99	1	0.99	1	0.99	4.47	33.33	0		ARF4
MCM2NT	SERPINA6	SERPINA6	2|2|5	9	3	3	0|0|0	0.99	1	0.99	1	0.99	4.47	30	0		BZW1
MCM2NT	DDX51	DDX51	2|2|5	9	3	3	0|0|0	0.99	1	0.99	1	0.99	4.47	30	0		NUDC
MCM2NT	IGKC	IGKC	2|4|2	8	2.67	3	0|0|0	0.99	1	0.99	1	0.99	4.47	26.67	0		DHX15
MCM2NT	GOSR1	GOSR1	2|2|4	8	2.67	3	0|0|0	0.99	1	0.99	1	0.99	4.47	26.67	0		SLC25A13
MCM2NT	ZNF207	ZNF207	3|3|2	8	2.67	3	0|0|0	0.99	1	0.99	1	0.99	4.47	26.67	0		DDX6
MCM2NT	FAAP20	FAAP20	3|2|3	8	2.67	3	0|0|0	0.99	1	0.99	1	0.99	4.47	26.67	0		SLC25A11
MCM2NT	CLINT1	CLINT1	2|2|4	8	2.67	3	0|0|0	0.99	1	0.99	1	0.99	4.47	26.67	0		EIF2B1
MCM2NT	KDM4B	KDM4B	2|2|3	7	2.33	3	0|0|0	0.99	1	0.99	1	0.99	4.47	23.33	0		DNMT1
MCM2NT	TAF9B	TAF9B	3|2|2	7	2.33	3	0|0|0	0.99	1	0.99	1	0.99	4.47	23.33	0		RPL17
MCM2NT	CTTN	CTTN	2|2|3	7	2.33	3	0|0|0	0.99	1	0.99	1	0.99	4.47	23.33	0		STT3A
MCM2NT	RBM4	RBM4	2|2|3	7	2.33	3	0|0|0	0.99	1	0.99	1	0.99	4.47	23.33	0		SMARCA4
MCM2NT	ZFP1	ZFP1	3|2|2	7	2.33	3	0|0|0	0.99	1	0.99	1	0.99	4.47	23.33	0		CUL5
MCM2NT	JAGN1	JAGN1	2|2|2	6	2	3	0|0|0	0.99	0.99	0.99	0.99	0.99	4.47	20	0		VPS26A
MCM2NT	HIST1H1D	HIST1H1D	2|2|2	6	2	3	0|0|0	0.99	0.99	0.99	0.99	0.99	4.47	20	0		POLA1
MCM2NT	C20ORF27	C20ORF27	2|2|2	6	2	3	0|0|0	0.99	0.99	0.99	0.99	0.99	4.47	20	0		PRKAA1
MCM2NT	SMAP	SMAP	2|2|2	6	2	3	0|0|0	0.99	0.99	0.99	0.99	0.99	4.47	20	0		RRP1
MCM2NT	FAM192A	FAM192A	2|2|2	6	2	3	0|0|0	0.99	0.99	0.99	0.99	0.99	4.47	20	0		RPL29
MCM2NT	COIL	COIL	3|2|9	14	4.67	3	1|0|0	0.97	1	0.97	1	0.97	2.32	14	0.01
MCM2NT	POGZ	POGZ	3|2|9	14	4.67	3	1|0|0	0.97	1	0.97	1	0.97	2.32	14	0.01
MCM2NT	WDR75	WDR75	3|2|6	11	3.67	3	1|0|0	0.97	1	0.97	1	0.97	2.32	11	0.01
MCM2NT	AZGP1	AZGP1	2|5|4	11	3.67	3	1|0|0	0.97	1	0.97	1	0.97	2.32	11	0.01
MCM2NT	NCOR1	NCOR1	4|4|2	10	3.33	3	1|0|0	0.97	1	0.97	1	0.97	2.32	10	0.01
MCM2NT	S100A6	S100A6	5|2|3	10	3.33	3	0|0|1	0.97	1	0.97	1	0.97	2.32	10	0.01
MCM2NT	SUB1	SUB1	5|5|4	14	4.67	3	2|0|0	0.96	0.97	0.96	0.97	0.96	2.76	7	0.01
MCM2NT	UQCR10	UQCR10	4|4|6	14	4.67	3	2|0|0	0.96	0.99	0.96	0.99	0.96	2.76	7	0.01
MCM2NT	RBM22	RBM22	2|3|3	8	2.67	3	1|0|0	0.96	0.99	0.96	0.99	0.96	2.32	8	0.01
MCM2NT	LRRC59	LRRC59	19|19|33	71	23.67	3	13|1|1	0.94	0.99	0.94	0.99	0.94	2.39	4.73	0.01
MCM2NT	HEATR1	HEATR1	4|3|59	66	22	3	2|0|0	0.94	1	0.94	1	0.94	1.97	33	0.01
MCM2NT	DDOST	DDOST	22|18|25	65	21.67	3	13|0|2	0.94	0.97	0.94	0.97	0.94	2.04	4.33	0.01
MCM2NT	MYO1C	MYO1C	4|3|43	50	16.67	3	2|0|0	0.94	1	0.94	1	0.94	1.97	25	0.01
MCM2NT	RPS24	RPS24	6|5|21	32	10.67	3	4|0|0	0.94	1	0.94	1	0.94	2.03	8	0.01
MCM2NT	RFC3	RFC3	4|3|22	29	9.67	3	2|0|0	0.94	1	0.94	1	0.94	1.97	14.5	0.01
MCM2NT	RPS23	RPS23	4|3|20	27	9	3	2|0|0	0.94	1	0.94	1	0.94	1.97	13.5	0.01
MCM2NT	TBL2	TBL2	2|2|21	25	8.33	3	1|0|0	0.94	1	0.94	1	0.94	2.32	25	0.01
MCM2NT	AP2S1	AP2S1	2|2|7	11	3.67	3	1|0|0	0.94	1	0.94	1	0.94	2.32	11	0.01
MCM2NT	RAB35	RAB35	2|2|7	11	3.67	3	1|0|0	0.94	1	0.94	1	0.94	2.32	11	0.01
MCM2NT	SPTLC1	SPTLC1	2|2|6	10	3.33	3	1|0|0	0.94	1	0.94	1	0.94	2.32	10	0.01
MCM2NT	SMEK1	SMEK1	2|2|6	10	3.33	3	1|0|0	0.94	1	0.94	1	0.94	2.32	10	0.01
MCM2NT	TMCO1	TMCO1	2|2|5	9	3	3	1|0|0	0.94	1	0.94	1	0.94	2.32	9	0.01
MCM2NT	CHORDC1	CHORDC1	2|2|4	8	2.67	3	1|0|0	0.94	1	0.94	1	0.94	2.32	8	0.01
MCM2NT	SDE2	SDE2	3|2|2	7	2.33	3	1|0|0	0.94	0.99	0.94	0.99	0.94	2.32	7	0.01
MCM2NT	BTF3	BTF3	2|2|3	7	2.33	3	0|0|1	0.94	0.99	0.94	0.99	0.94	2.32	7	0.01
MCM2NT	PYGL	PYGL	60|41|88	189	63	3	34|0|0	0.93	0.99	0.93	0.99	0.93	1.49	5.56	0.01
MCM2NT	AP3D1	AP3D1	11|5|48	64	21.33	3	5|0|0	0.93	1	0.93	1	0.93	1.4	12.8	0.01
MCM2NT	SNRPD1	SNRPD1	14|16|20	50	16.67	3	8|1|4	0.93	0.99	0.93	0.99	0.93	1.74	3.85	0.01
MCM2NT	NMT1	NMT1	15|10|20	45	15	3	8|0|1	0.93	0.99	0.93	0.99	0.93	1.71	5	0.01
MCM2NT	RDH11	RDH11	7|8|19	34	11.33	3	6|0|0	0.93	0.99	0.93	0.99	0.93	1.97	5.67	0.01
MCM2NT	EIF5A	EIF5A	14|9|11	34	11.33	3	6|2|0	0.93	0.98	0.93	0.98	0.93	1.79	4.25	0.01
MCM2NT	ARPC3	ARPC3	7|6|12	25	8.33	3	5|0|0	0.93	0.98	0.93	0.98	0.93	2.01	5	0.01
MCM2NT	CYCS	CYCS	5|6|14	25	8.33	3	4|0|0	0.93	0.99	0.93	0.99	0.93	2.03	6.25	0.01
MCM2NT	VAPB	VAPB	8|8|7	23	7.67	3	5|0|0	0.93	0.94	0.93	0.94	0.93	2.46	4.6	0.01
MCM2NT	EXOSC9	EXOSC9	6|6|7	19	6.33	3	4|0|0	0.93	0.95	0.93	0.95	0.93	2.49	4.75	0.01
MCM2NT	SYNCRIP	SYNCRIP	4|5|10	19	6.33	3	3|0|0	0.93	0.99	0.93	0.99	0.93	2.02	6.33	0.01
MCM2NT	ACIN1	ACIN1	6|4|6	16	5.33	3	0|0|3	0.93	0.95	0.93	0.95	0.93	2.02	5.33	0.01
MCM2NT	PTPN11	PTPN11	13|6|27	46	15.33	3	6|0|0	0.92	1	0.92	1	0.92	1.39	7.67	0.01
MCM2NT	RPL19	RPL19	4|4|34	42	14	3	3|0|0	0.92	1	0.92	1	0.92	2.02	14	0.01
MCM2NT	EMC1	EMC1	3|3|28	34	11.33	3	2|0|0	0.92	1	0.92	1	0.92	1.97	17	0.01
MCM2NT	SRPRB	SRPRB	6|6|16	28	9.33	3	5|0|0	0.92	0.99	0.92	0.99	0.92	2.01	5.6	0.01
MCM2NT	SLC16A1	SLC16A1	5|5|13	23	7.67	3	4|0|0	0.92	0.99	0.92	0.99	0.92	2.03	5.75	0.01
MCM2NT	SET	SET	6|8|8	22	7.33	3	5|0|0	0.92	0.94	0.92	0.94	0.92	2.01	4.4	0.01
MCM2NT	CAMK2D	CAMK2D	3|3|15	21	7	3	2|0|0	0.92	1	0.92	1	0.92	1.97	10.5	0.01
MCM2NT	COPS7A	COPS7A	3|3|7	13	4.33	3	2|0|0	0.92	0.99	0.92	0.99	0.92	1.97	6.5	0.01
MCM2NT	BCCIP	BCCIP	4|3|4	11	3.67	3	2|0|0	0.92	0.94	0.92	0.94	0.92	1.97	5.5	0.01
MCM2NT	H2AFY	H2AFY	37|27|68	132	44	3	14|3|9	0.91	1	0.91	1	0.91	0.94	5.08	0.02
MCM2NT	HK1	HK1	32|22|55	109	36.33	3	17|0|3	0.91	1	0.91	1	0.91	1.13	5.45	0.02
MCM2NT	RPS11	RPS11	8|6|35	49	16.33	3	6|0|0	0.91	1	0.91	1	0.91	1.39	8.17	0.02
MCM2NT	CDK2	CDK2	8|6|25	39	13	3	6|0|0	0.91	1	0.91	1	0.91	1.39	6.5	0.02
MCM2NT	AGPS	AGPS	5|2|30	37	12.33	3	2|0|0	0.91	1	0.91	1	0.91	1.1	18.5	0.02
MCM2NT	TBL3	TBL3	7|5|24	36	12	3	5|0|0	0.91	1	0.91	1	0.91	1.4	7.2	0.02
MCM2NT	NCKAP1	NCKAP1	6|2|26	34	11.33	3	2|0|0	0.91	1	0.91	1	0.91	1.1	17	0.02
MCM2NT	ARPC4	ARPC4	10|9|13	32	10.67	3	6|0|2	0.91	0.97	0.91	0.97	0.91	1.79	4	0.01
MCM2NT	CNP	CNP	6|2|24	32	10.67	3	2|0|0	0.91	1	0.91	1	0.91	1.1	16	0.02
MCM2NT	H2AFY2	H2AFY2	6|3|16	25	8.33	3	3|0|0	0.91	1	0.91	1	0.91	1.3	8.33	0.01
MCM2NT	EIF2S2	EIF2S2	5|2|17	24	8	3	2|0|0	0.91	1	0.91	1	0.91	1.1	12	0.02
MCM2NT	PRIM2	PRIM2	6|2|16	24	8	3	2|0|0	0.91	1	0.91	1	0.91	1.1	12	0.02
MCM2NT	SNRPD3	SNRPD3	6|2|13	21	7	3	2|0|0	0.91	1	0.91	1	0.91	1.1	10.5	0.02
MCM2NT	PRPF4B	PRPF4B	5|2|8	15	5	3	2|0|0	0.91	1	0.91	1	0.91	1.1	7.5	0.02
MCM2NT	TMED9	TMED9	3|3|5	11	3.67	3	2|0|0	0.91	0.97	0.91	0.97	0.91	1.97	5.5	0.02
MCM2NT	CTSC	CTSC	2|2|2	6	2	3	1|0|0	0.91	0.91	0.91	0.91	0.91	2.32	6	0.02
MCM2NT	EMC4	EMC4	2|2|2	6	2	3	1|0|0	0.91	0.91	0.91	0.91	0.91	2.32	6	0.02
MCM2NT	EIF3D	EIF3D	26|18|43	87	29	3	16|0|1	0.9	0.99	0.9	0.99	0.9	1.04	5.12	0.02
MCM2NT	PFKL	PFKL	19|16|44	79	26.33	3	15|0|0	0.9	0.99	0.9	0.99	0.9	1.28	5.27	0.02
MCM2NT	RCC1	RCC1	18|12|31	61	20.33	3	12|0|0	0.9	0.99	0.9	0.99	0.9	1.04	5.08	0.02
MCM2NT	CISD1	CISD1	6|4|13	23	7.67	3	4|0|0	0.9	0.99	0.9	0.99	0.9	1.38	5.75	0.02
MCM2NT	STX7	STX7	8|5|9	22	7.33	3	5|0|0	0.9	0.96	0.9	0.96	0.9	1.4	4.4	0.02
MCM2NT	HBS1L	HBS1L	4|2|13	19	6.33	3	2|0|0	0.9	1	0.9	1	0.9	1.1	9.5	0.02
MCM2NT	NDUFS7	NDUFS7	4|2|8	14	4.67	3	2|0|0	0.9	1	0.9	1	0.9	1.1	7	0.02
MCM2NT	S100A8	S100A8	5|4|4	13	4.33	3	3|0|0	0.9	0.92	0.9	0.92	0.9	2.02	4.33	0.02
MCM2NT	RPS5	RPS5	28|29|34	91	30.33	3	17|1|6	0.89	0.97	0.89	0.97	0.89	1.6	3.79	0.02
MCM2NT	TSR1	TSR1	4|3|26	33	11	3	3|0|0	0.89	1	0.89	1	0.89	1.3	11	0.02
MCM2NT	SEC61A1	SEC61A1	5|4|22	31	10.33	3	4|0|0	0.89	1	0.89	1	0.89	1.38	7.75	0.02
MCM2NT	EEF1A2	EEF1A2	6|6|15	27	9	3	3|2|1	0.89	1	0.89	1	0.89	1.63	4.5	0.02
MCM2NT	ZMPSTE24	ZMPSTE24	5|4|15	24	8	3	4|0|0	0.89	1	0.89	1	0.89	1.38	6	0.02
MCM2NT	RBMX	RBMX	3|4|12	19	6.33	3	3|0|0	0.89	1	0.89	1	0.89	1.3	6.33	0.02
MCM2NT	LAMP1	LAMP1	5|2|4	11	3.67	3	2|0|0	0.89	0.97	0.89	0.97	0.89	1.1	5.5	0.02
MCM2NT	SLC25A6	SLC25A6	26|20|41	87	29	3	15|1|3	0.88	0.99	0.88	0.99	0.88	0.76	4.58	0.02
MCM2NT	ATAD1	ATAD1	3|2|18	23	7.67	3	2|0|0	0.88	1	0.88	1	0.88	1.1	11.5	0.02
MCM2NT	UBLCP1	UBLCP1	3|2|11	16	5.33	3	2|0|0	0.88	1	0.88	1	0.88	1.1	8	0.02
MCM2NT	XPO1	XPO1	50|33|62	145	48.33	3	30|0|0	0.87	0.99	0.87	0.99	0.87	0.54	4.83	0.02
MCM2NT	NUDT19	NUDT19	14|12|42	68	22.67	3	12|0|0	0.87	1	0.87	1	0.87	1.04	5.67	0.02
MCM2NT	MYO6	MYO6	10|4|49	63	21	3	5|0|0	0.87	1	0.87	1	0.87	0.6	12.6	0.02
MCM2NT	AIFM1	AIFM1	10|6|30	46	15.33	3	7|0|0	0.87	1	0.87	1	0.87	0.67	6.57	0.02
MCM2NT	VIM	VIM	14|13|12	39	13	3	7|1|4	0.87	0.94	0.87	0.94	0.87	1.3	3.25	0.02
MCM2NT	CLUH	CLUH	5|10|17	32	10.67	3	6|0|0	0.87	0.99	0.87	0.99	0.87	0.65	5.33	0.02
MCM2NT	CORO1C	CORO1C	10|3|19	32	10.67	3	4|0|0	0.87	1	0.87	1	0.87	0.48	8	0.02
MCM2NT	RPS14	RPS14	4|4|23	31	10.33	3	4|0|0	0.87	1	0.87	1	0.87	1.38	7.75	0.02
MCM2NT	GNA13	GNA13	2|3|8	13	4.33	3	2|0|0	0.87	1	0.87	1	0.87	1.1	6.5	0.02
MCM2NT	TMEM205	TMEM205	3|2|5	10	3.33	3	2|0|0	0.87	0.97	0.87	0.97	0.87	1.1	5	0.02
MCM2NT	EIF4G2	EIF4G2	34|19|54	107	35.67	3	19|0|0	0.86	0.99	0.86	0.99	0.86	0.4	5.63	0.02
MCM2NT	GFPT1	GFPT1	18|11|37	66	22	3	12|0|0	0.86	0.99	0.86	0.99	0.86	0.46	5.5	0.03
MCM2NT	EMG1	EMG1	9|6|27	42	14	3	7|0|0	0.86	1	0.86	1	0.86	0.67	6	0.02
MCM2NT	SUPV3L1	SUPV3L1	7|4|23	34	11.33	3	5|0|0	0.86	1	0.86	1	0.86	0.6	6.8	0.03
MCM2NT	POLD1	POLD1	3|3|28	34	11.33	3	3|0|0	0.86	1	0.86	1	0.86	1.3	11.33	0.02
MCM2NT	SPCS3	SPCS3	3|2|4	9	3	3	2|0|0	0.86	0.94	0.86	0.94	0.86	1.1	4.5	0.03
MCM2NT	MYH10	MYH10	31|29|49	109	36.33	3	26|0|0	0.85	0.98	0.85	0.98	0.85	0.98	4.19	0.03
MCM2NT	RPL13A	RPL13A	20|10|51	81	27	3	8|2|1	0.85	1	0.85	1	0.85	0.28	7.36	0.03
MCM2NT	DRG2	DRG2	11|2|23	36	12	3	3|0|0	0.85	1	0.85	1	0.85	0.26	12	0.03
MCM2NT	AP2A1	AP2A1	6|3|26	35	11.67	3	4|0|0	0.85	1	0.85	1	0.85	0.48	8.75	0.03
MCM2NT	ATP5L	ATP5L	10|11|10	31	10.33	3	6|2|3	0.85	0.94	0.85	0.94	0.85	1.45	2.82	0.03
MCM2NT	PSMD8	PSMD8	9|6|13	28	9.33	3	7|0|0	0.85	0.97	0.85	0.97	0.85	0.67	4	0.03
MCM2NT	NUDT21	NUDT21	10|11|6	27	9	3	7|0|0	0.85	0.95	0.85	0.95	0.85	0.67	3.86	0.03
MCM2NT	PRKAG1	PRKAG1	7|3|11	21	7	3	4|0|0	0.85	0.99	0.85	0.99	0.85	0.48	5.25	0.03
MCM2NT	PSAP	PSAP	8|4|9	21	7	3	5|0|0	0.85	0.96	0.85	0.96	0.85	0.6	4.2	0.03
MCM2NT	MAPK3	MAPK3	3|3|11	17	5.67	3	3|0|0	0.85	0.99	0.85	0.99	0.85	1.3	5.67	0.03
MCM2NT	ARL1	ARL1	4|4|8	16	5.33	3	4|0|0	0.85	0.96	0.85	0.96	0.85	1.38	4	0.03
MCM2NT	TNXB	TNXB	4|3|4	11	3.67	3	2|0|1	0.85	0.91	0.85	0.91	0.85	1.07	3.67	0.03
MCM2NT	SCAMP3	SCAMP3	4|4|3	11	3.67	3	3|0|0	0.85	0.88	0.85	0.88	0.85	1.3	3.67	0.03
MCM2NT	HACD3	HACD3	14|13|28	55	18.33	3	13|0|0	0.84	0.98	0.84	0.98	0.84	0.96	4.23	0.03
MCM2NT	HNRNPR	HNRNPR	12|13|28	53	17.67	3	9|1|2	0.84	1	0.84	1	0.84	0.88	4.42	0.03
MCM2NT	KHDRBS1	KHDRBS1	9|7|22	38	12.67	3	8|0|0	0.84	0.99	0.84	0.99	0.84	0.65	4.75	0.03
MCM2NT	NCBP1	NCBP1	6|4|21	31	10.33	3	5|0|0	0.84	1	0.84	1	0.84	0.6	6.2	0.03
MCM2NT	GET4	GET4	3|2|3	8	2.67	3	2|0|0	0.84	0.88	0.84	0.88	0.84	1.1	4	0.03
MCM2NT	RAB5A	RAB5A	3|2|3	8	2.67	3	2|0|0	0.84	0.88	0.84	0.88	0.84	1.1	4	0.03
MCM2NT	NAMPT	NAMPT	18|16|29	63	21	3	16|0|0	0.83	0.98	0.83	0.98	0.83	0.69	3.94	0.03
MCM2NT	AQR	AQR	2|2|31	35	11.67	3	2|0|0	0.83	1	0.83	1	0.83	1.1	17.5	0.03
MCM2NT	SNRPB2	SNRPB2	2|2|8	12	4	3	2|0|0	0.83	1	0.83	1	0.83	1.1	6	0.03
MCM2NT	BROX	BROX	2|2|6	10	3.33	3	2|0|0	0.83	0.99	0.83	0.99	0.83	1.1	5	0.03
MCM2NT	TWF1	TWF1	6|5|22	33	11	3	6|0|0	0.82	1	0.82	1	0.82	0.65	5.5	0.03
MCM2NT	ATP5J2	ATP5J2	5|5|7	17	5.67	3	4|0|1	0.82	0.93	0.82	0.93	0.82	1.21	3.4	0.03
MCM2NT	EIF4A2	EIF4A2	5|5|7	17	5.67	3	4|1|0	0.82	0.93	0.82	0.93	0.82	1.21	3.4	0.03
MCM2NT	G3BP1	G3BP1	3|3|4	10	3.33	3	3|0|0	0.82	0.88	0.82	0.88	0.82	1.3	3.33	0.03
MCM2NT	PRKDC	PRKDC	244|193|457	894	298	3	133|7|6	0.81	1	0.81	1	0.81	-0.24	6.12	0.03
MCM2NT	PSMD12	PSMD12	19|19|39	77	25.67	3	17|0|1	0.81	0.99	0.81	0.99	0.81	0.94	4.28	0.03
MCM2NT	ATAD3A	ATAD3A	20|15|39	74	24.67	3	16|0|0	0.81	0.99	0.81	0.99	0.81	0.15	4.63	0.03
MCM2NT	CUL1	CUL1	15|6|40	61	20.33	3	8|0|0	0.81	1	0.81	1	0.81	-0.15	7.62	0.03
MCM2NT	CSK	CSK	8|7|15	30	10	3	8|0|0	0.81	0.97	0.81	0.97	0.81	0.65	3.75	0.04
MCM2NT	RPS26	RPS26	4|5|14	23	7.67	3	5|0|0	0.81	0.99	0.81	0.99	0.81	0.6	4.6	0.03
MCM2NT	NDUFA4	NDUFA4	2|2|5	9	3	3	1|0|1	0.8	0.99	0.8	0.99	0.8	0.88	4.5	0.04
MCM2NT	NCAPD2	NCAPD2	10|6|58	74	24.67	3	8|0|0	0.79	1	0.79	1	0.79	-0.15	9.25	0.04
MCM2NT	SKIV2L2	SKIV2L2	11|7|45	63	21	3	9|0|0	0.79	1	0.79	1	0.79	-0.13	7	0.04
MCM2NT	TRIP13	TRIP13	16|9|29	54	18	3	10|0|1	0.79	0.99	0.79	0.99	0.79	-0.29	4.91	0.04
MCM2NT	PRPSAP2	PRPSAP2	13|8|26	47	15.67	3	10|0|0	0.79	0.99	0.79	0.99	0.79	-0.14	4.7	0.04
MCM2NT	RAC1	RAC1	15|7|22	44	14.67	3	8|1|0	0.79	0.99	0.79	0.99	0.79	-0.29	4.89	0.04
MCM2NT	ESYT1	ESYT1	9|4|16	29	9.67	3	6|0|0	0.79	0.99	0.79	0.99	0.79	-0.28	4.83	0.04
MCM2NT	RAB18	RAB18	7|4|5	16	5.33	3	5|0|0	0.79	0.92	0.79	0.92	0.79	0.6	3.2	0.04
MCM2NT	TARDBP	TARDBP	3|3|3	9	3	3	3|0|0	0.79	0.79	0.79	0.79	0.79	1.3	3	0.04
MCM2NT	RPLP1	RPLP1	4|2|2	8	2.67	3	1|0|1	0.79	0.97	0.79	0.97	0.79	0.88	4	0.04
MCM2NT	CYB5R3	CYB5R3	23|13|31	67	22.33	3	14|0|1	0.78	0.98	0.78	0.98	0.78	-0.47	4.47	0.04
MCM2NT	NNT	NNT	10|6|18	34	11.33	3	8|0|0	0.78	0.98	0.78	0.98	0.78	-0.15	4.25	0.04
MCM2NT	RPL38	RPL38	3|2|16	21	7	3	3|0|0	0.78	1	0.78	1	0.78	0.26	7	0.04
MCM2NT	ARF5	ARF5	3|2|10	15	5	3	3|0|0	0.78	0.99	0.78	0.99	0.78	0.26	5	0.04
MCM2NT	PTBP2	PTBP2	3|2|9	14	4.67	3	3|0|0	0.78	0.99	0.78	0.99	0.78	0.26	4.67	0.04
MCM2NT	HNRNPD	HNRNPD	2|3|9	14	4.67	3	3|0|0	0.78	0.99	0.78	0.99	0.78	0.26	4.67	0.04
MCM2NT	MARS	MARS	24|19|46	89	29.67	3	19|0|1	0.77	0.99	0.77	0.99	0.77	-0.27	4.45	0.04
MCM2NT	CHD4	CHD4	7|4|69	80	26.67	3	6|0|0	0.77	1	0.77	1	0.77	-0.28	13.33	0.04
MCM2NT	TMPO	TMPO	18|17|27	62	20.67	3	15|1|1	0.77	0.97	0.77	0.97	0.77	0.49	3.65	0.04
MCM2NT	CYC1	CYC1	6|5|9	20	6.67	3	5|0|1	0.77	0.94	0.77	0.94	0.77	0.43	3.33	0.04
MCM2NT	RPL21	RPL21	4|3|24	31	10.33	3	3|0|1	0.76	1	0.76	1	0.76	0.08	7.75	0.04
MCM2NT	RPL34	RPL34	3|4|17	24	8	3	1|1|2	0.76	1	0.76	1	0.76	-0.03	6	0.04
MCM2NT	NT5DC1	NT5DC1	3|2|5	10	3.33	3	3|0|0	0.76	0.92	0.76	0.92	0.76	0.26	3.33	0.04
MCM2NT	ACTR2	ACTR2	13|9|17	39	13	3	9|0|2	0.75	0.96	0.75	0.96	0.75	-0.4	3.55	0.04
MCM2NT	IPO8	IPO8	7|4|10	21	7	3	6|0|0	0.75	0.95	0.75	0.95	0.75	-0.28	3.5	0.04
MCM2NT	RAB8A	RAB8A	6|3|10	19	6.33	3	5|0|0	0.75	0.97	0.75	0.97	0.75	-0.45	3.8	0.05
MCM2NT	TIMM23	TIMM23	4|2|4	10	3.33	3	2|0|1	0.75	0.91	0.75	0.91	0.75	-0.25	3.33	0.04
MCM2NT	COLGALT1	COLGALT1	5|2|19	26	8.67	3	4|0|0	0.74	1	0.74	1	0.74	-0.74	6.5	0.05
MCM2NT	PPP2R4	PPP2R4	6|4|14	24	8	3	6|0|0	0.74	0.98	0.74	0.98	0.74	-0.28	4	0.05
MCM2NT	DDX56	DDX56	3|3|11	17	5.67	3	4|0|0	0.74	0.99	0.74	0.99	0.74	0.48	4.25	0.05
MCM2NT	EIF3M	EIF3M	14|8|25	47	15.67	3	11|0|0	0.73	0.98	0.73	0.98	0.73	-0.97	4.27	0.05
MCM2NT	ADH5	ADH5	9|7|14	30	10	3	9|0|0	0.73	0.96	0.73	0.96	0.73	-0.13	3.33	0.05
MCM2NT	GSTZ1	GSTZ1	5|2|11	18	6	3	4|0|0	0.73	0.99	0.73	0.99	0.73	-0.74	4.5	0.05
MCM2NT	POLR2B	POLR2B	11|4|60	75	25	3	7|0|0	0.72	1	0.72	1	0.72	-1.25	10.71	0.05
MCM2NT	COX4I1	COX4I1	11|9|16	36	12	3	11|0|0	0.72	0.95	0.72	0.95	0.72	-0.17	3.27	0.05
MCM2NT	USMG5	USMG5	6|5|6	17	5.67	3	5|0|1	0.72	0.77	0.72	0.77	0.72	0.43	2.83	0.05
MCM2NT	PSMG2	PSMG2	6|2|6	14	4.67	3	4|0|0	0.72	0.92	0.72	0.92	0.72	-0.74	3.5	0.05
MCM2NT	GHITM	GHITM	4|4|6	14	4.67	3	5|0|0	0.72	0.88	0.72	0.88	0.72	0.6	2.8	0.05
MCM2NT	RPN1	RPN1	31|25|49	105	35	3	25|0|1	0.71	0.98	0.71	0.98	0.71	-0.87	4.04	0.05
MCM2NT	RPS9	RPS9	30|27|47	104	34.67	3	18|4|5	0.71	1	0.71	1	0.71	-0.46	3.85	0.05
MCM2NT	ACSL3	ACSL3	12|2|40	54	18	3	5|0|0	0.71	1	0.71	1	0.71	-1.83	10.8	0.05
MCM2NT	TSN	TSN	14|8|20	42	14	3	10|0|1	0.71	0.97	0.71	0.97	0.71	-1.1	3.82	0.05
MCM2NT	PRKACA	PRKACA	4|2|20	26	8.67	3	4|0|0	0.71	1	0.71	1	0.71	-0.74	6.5	0.05
MCM2NT	DCUN1D5	DCUN1D5	2|2|11	15	5	3	3|0|0	0.71	0.99	0.71	0.99	0.71	0.26	5	0.05
MCM2NT	PSMB1	PSMB1	14|13|16	43	14.33	3	13|0|1	0.7	0.85	0.7	0.85	0.7	0.24	3.07	0.05
MCM2NT	MTCH2	MTCH2	12|7|19	38	12.67	3	9|0|1	0.7	0.98	0.7	0.98	0.7	-1.13	3.8	0.05
MCM2NT	SFPQ	SFPQ	4|2|10	16	5.33	3	4|0|0	0.7	0.98	0.7	0.98	0.7	-0.74	4	0.05
MCM2NT	TOMM22	TOMM22	2|2|8	12	4	3	3|0|0	0.7	0.98	0.7	0.98	0.7	0.26	4	0.05
MCM2NT	GBAS	GBAS	2|2|7	11	3.67	3	3|0|0	0.7	0.97	0.7	0.97	0.7	0.26	3.67	0.06
MCM2NT	COPB2	COPB2	25|20|40	85	28.33	3	22|0|0	0.69	0.98	0.69	0.98	0.69	-0.98	3.86	0.06
MCM2NT	CYFIP1	CYFIP1	5|4|25	34	11.33	3	6|0|0	0.69	1	0.69	1	0.69	-0.28	5.67	0.06
MCM2NT	CAPN1	CAPN1	9|2|14	25	8.33	3	5|0|0	0.69	0.99	0.69	0.99	0.69	-1.83	5	0.06
MCM2NT	CARS2	CARS2	6|5|13	24	8	3	7|0|0	0.69	0.97	0.69	0.97	0.69	-0.19	3.43	0.06
MCM2NT	RAB10	RAB10	5|4|12	21	7	3	6|0|0	0.69	0.97	0.69	0.97	0.69	-0.28	3.5	0.06
MCM2NT	UBE2M	UBE2M	5|5|7	17	5.67	3	5|0|1	0.69	0.87	0.69	0.87	0.69	0.43	2.83	0.06
MCM2NT	HNRNPAB	HNRNPAB	2|2|5	9	3	3	3|0|0	0.68	0.92	0.68	0.92	0.68	0.26	3	0.06
MCM2NT	FAM3C	FAM3C	2|2|5	9	3	3	3|0|0	0.68	0.92	0.68	0.92	0.68	0.26	3	0.06
MCM2NT	XRCC6	XRCC6	67|53|106	226	75.33	3	34|3|14	0.67	1	0.67	1	0.67	-2.34	4.43	0.06
MCM2NT	HSD17B4	HSD17B4	17|15|52	84	28	3	17|0|0	0.67	1	0.67	1	0.67	-0.54	4.94	0.06
MCM2NT	SMC4	SMC4	10|4|54	68	22.67	3	8|0|0	0.67	1	0.67	1	0.67	-2.27	8.5	0.06
MCM2NT	UTP20	UTP20	4|0|59	63	21	3	0|0|0	0.67	1	0.67	1	0.67	-0.07	210	0.07
MCM2NT	CSNK2A2	CSNK2A2	10|3|32	45	15	3	7|0|0	0.67	1	0.67	1	0.67	-2.55	6.43	0.06
MCM2NT	DHX16	DHX16	6|1|31	38	12.67	3	1|0|0	0.67	1	0.67	1	0.67	0.52	38	0.06
MCM2NT	RPL35A	RPL35A	7|1|28	36	12	3	1|0|0	0.67	1	0.67	1	0.67	0.52	36	0.06
MCM2NT	SDAD1	SDAD1	4|0|30	34	11.33	3	0|0|0	0.67	1	0.67	1	0.67	-0.07	113.33	0.07
MCM2NT	NOL9	NOL9	5|1|25	31	10.33	3	0|0|0	0.67	1	0.67	1	0.67	2.43	103.33	0.07
MCM2NT	PPAN	PPAN	4|0|27	31	10.33	3	0|0|0	0.67	1	0.67	1	0.67	-0.07	103.33	0.07
MCM2NT	WDR46	WDR46	4|0|25	29	9.67	3	0|0|0	0.67	1	0.67	1	0.67	-0.07	96.67	0.07
MCM2NT	CSNK1A1	CSNK1A1	5|1|23	29	9.67	3	1|0|0	0.67	1	0.67	1	0.67	0.52	29	0.07
MCM2NT	DIMT1	DIMT1	3|0|21	24	8	3	0|0|0	0.67	1	0.67	1	0.67	-0.07	80	0.07
MCM2NT	PPP1R10	PPP1R10	6|1|16	23	7.67	3	0|0|0	0.67	1	0.67	1	0.67	2.43	76.67	0.06
MCM2NT	DHX38	DHX38	3|0|19	22	7.33	3	0|0|0	0.67	1	0.67	1	0.67	-0.07	73.33	0.07
MCM2NT	RFC1	RFC1	5|1|16	22	7.33	3	0|0|0	0.67	1	0.67	1	0.67	2.43	73.33	0.07
MCM2NT	CEBPZ	CEBPZ	3|0|18	21	7	3	0|0|0	0.67	1	0.67	1	0.67	-0.07	70	0.07
MCM2NT	YTHDF2	YTHDF2	4|3|13	20	6.67	3	5|0|0	0.67	0.98	0.67	0.98	0.67	-0.45	4	0.06
MCM2NT	GTPBP1	GTPBP1	4|0|15	19	6.33	3	1|0|0	0.67	1	0.67	1	0.67	-0.88	19	0.07
MCM2NT	ARHGEF2	ARHGEF2	6|0|13	19	6.33	3	1|0|0	0.67	1	0.67	1	0.67	-0.88	19	0.06
MCM2NT	WARS2	WARS2	3|1|15	19	6.33	3	0|0|0	0.67	1	0.67	1	0.67	2.43	63.33	0.07
MCM2NT	PLRG1	PLRG1	5|0|12	17	5.67	3	0|0|0	0.67	1	0.67	1	0.67	-0.07	56.67	0.07
MCM2NT	SENP3	SENP3	3|1|12	16	5.33	3	0|0|0	0.67	1	0.67	1	0.67	2.43	53.33	0.08
MCM2NT	CCNB1	CCNB1	5|0|11	16	5.33	3	0|0|0	0.67	1	0.67	1	0.67	-0.07	53.33	0.07
MCM2NT	CNN3	CNN3	7|1|7	15	5	3	0|0|0	0.67	1	0.67	1	0.67	2.43	50	0.06
MCM2NT	OXSR1	OXSR1	4|1|10	15	5	3	1|0|0	0.67	1	0.67	1	0.67	0.52	15	0.07
MCM2NT	BTAF1	BTAF1	3|1|10	14	4.67	3	0|0|0	0.67	1	0.67	1	0.67	2.43	46.67	0.08
MCM2NT	EHD4	EHD4	4|0|9	13	4.33	3	1|0|0	0.67	1	0.67	1	0.67	-0.88	13	0.07
MCM2NT	RRAGA	RRAGA	4|0|8	12	4	3	0|0|0	0.67	1	0.67	1	0.67	-0.07	40	0.07
MCM2NT	A2M	A2M	1|4|6	11	3.67	3	0|0|0	0.67	1	0.67	1	0.67	2.43	36.67	0.07
MCM2NT	PALLD	PALLD	4|1|5	10	3.33	3	0|0|0	0.67	1	0.67	1	0.67	2.43	33.33	0.07
MCM2NT	NMD3	NMD3	3|0|7	10	3.33	3	0|0|0	0.67	1	0.67	1	0.67	-0.07	33.33	0.08
MCM2NT	CBX3	CBX3	5|1|4	10	3.33	3	0|0|0	0.67	1	0.67	1	0.67	2.43	33.33	0.07
MCM2NT	MGST1	MGST1	4|1|4	9	3	3	1|0|0	0.67	1	0.67	1	0.67	0.52	9	0.08
MCM2NT	PIGR	PIGR	1|4|4	9	3	3	0|0|0	0.67	1	0.67	1	0.67	2.43	30	0.07
MCM2NT	TRIM33	TRIM33	4|1|4	9	3	3	1|0|0	0.67	1	0.67	1	0.67	0.52	9	0.08
MCM2NT	RNF113A	RNF113A	3|0|6	9	3	3	0|0|0	0.67	1	0.67	1	0.67	-0.07	30	0.08
MCM2NT	NOL10	NOL10	3|1|4	8	2.67	3	0|0|0	0.67	1	0.67	1	0.67	2.43	26.67	0.08
MCM2NT	NEK9	NEK9	4|0|4	8	2.67	3	1|0|0	0.67	1	0.67	1	0.67	-0.88	8	0.08
MCM2NT	MGA	MGA	4|1|3	8	2.67	3	0|0|0	0.67	1	0.67	1	0.67	2.43	26.67	0.08
MCM2NT	FUS	FUS	3|0|5	8	2.67	3	0|0|0	0.67	1	0.67	1	0.67	-0.07	26.67	0.08
MCM2NT	MLEC	MLEC	2|2|4	8	2.67	3	3|0|0	0.67	0.88	0.67	0.88	0.67	0.26	2.67	0.06
MCM2NT	BBX	BBX	3|3|1	7	2.33	3	0|0|0	0.67	1	0.67	1	0.67	2.43	23.33	0.08
MCM2NT	RBM42	RBM42	0|3|4	7	2.33	3	0|0|0	0.67	1	0.67	1	0.67	-0.07	23.33	0.08
MCM2NT	PDCD5	PDCD5	3|3|1	7	2.33	3	0|0|0	0.67	1	0.67	1	0.67	2.43	23.33	0.08
MCM2NT	HIGD2A	HIGD2A	3|0|3	6	2	3	0|0|0	0.67	1	0.67	1	0.67	-0.07	20	0.08
MCM2NT	FAM208A	FAM208A	3|0|3	6	2	3	0|0|0	0.67	1	0.67	1	0.67	-0.07	20	0.08
MCM2NT	PGD	PGD	65|48|80	193	64.33	3	37|2|9	0.66	0.99	0.66	0.99	0.66	-2.99	4.02	0.11
MCM2NT	VARS	VARS	53|34|95	182	60.67	3	35|0|3	0.66	0.99	0.66	0.99	0.66	-3.83	4.79	0.11
MCM2NT	FLNA	FLNA	74|72|3	149	49.67	3	41|0|2	0.66	0.99	0.66	0.99	0.66	-49.76	3.47	0.11
MCM2NT	HNRNPL	HNRNPL	17|8|31	56	18.67	3	11|0|2	0.66	0.99	0.66	0.99	0.66	-3.02	4.31	0.11
MCM2NT	DDX52	DDX52	2|1|36	39	13	3	0|0|0	0.66	1	0.66	1	0.66	2.43	130	0.09
MCM2NT	ELP3	ELP3	2|1|35	38	12.67	3	0|0|0	0.66	1	0.66	1	0.66	2.43	126.67	0.09
MCM2NT	AP2M1	AP2M1	7|0|29	36	12	3	2|0|0	0.66	1	0.66	1	0.66	-2.24	18	0.08
MCM2NT	NOC4L	NOC4L	3|1|27	31	10.33	3	1|0|0	0.66	1	0.66	1	0.66	0.52	31	0.08
MCM2NT	IGF2BP1	IGF2BP1	6|3|20	29	9.67	3	6|0|0	0.66	0.99	0.66	0.99	0.66	-1.47	4.83	0.1
MCM2NT	CIRH1A	CIRH1A	2|1|23	26	8.67	3	0|0|0	0.66	1	0.66	1	0.66	2.43	86.67	0.09
MCM2NT	CSNK1E	CSNK1E	2|1|20	23	7.67	3	0|0|0	0.66	1	0.66	1	0.66	2.43	76.67	0.09
MCM2NT	MGST3	MGST3	5|1|12	18	6	3	2|1|0	0.66	1	0.66	1	0.66	-1.7	6	0.11
MCM2NT	RPL36	RPL36	3|0|15	18	6	3	1|0|0	0.66	1	0.66	1	0.66	-0.88	18	0.08
MCM2NT	NIFK	NIFK	1|3|14	18	6	3	1|0|0	0.66	1	0.66	1	0.66	0.52	18	0.08
MCM2NT	PPP1CC	PPP1CC	6|4|7	17	5.67	3	4|0|2	0.66	0.89	0.66	0.89	0.66	-0.81	2.83	0.11
MCM2NT	PNO1	PNO1	2|0|15	17	5.67	3	0|0|0	0.66	1	0.66	1	0.66	-0.07	56.67	0.09
MCM2NT	SGPL1	SGPL1	2|1|14	17	5.67	3	0|0|0	0.66	1	0.66	1	0.66	2.43	56.67	0.09
MCM2NT	DHRS7B	DHRS7B	1|2|13	16	5.33	3	0|0|0	0.66	1	0.66	1	0.66	2.43	53.33	0.09
MCM2NT	FAM162A	FAM162A	3|1|12	16	5.33	3	1|0|0	0.66	1	0.66	1	0.66	0.52	16	0.08
MCM2NT	NT5C2	NT5C2	2|0|14	16	5.33	3	0|0|0	0.66	1	0.66	1	0.66	-0.07	53.33	0.09
MCM2NT	RPS6KA1	RPS6KA1	2|1|12	15	5	3	0|0|0	0.66	1	0.66	1	0.66	2.43	50	0.09
MCM2NT	SLFN11	SLFN11	0|2|13	15	5	3	0|0|0	0.66	1	0.66	1	0.66	-0.07	50	0.09
MCM2NT	SERBP1	SERBP1	2|0|12	14	4.67	3	0|0|0	0.66	1	0.66	1	0.66	-0.07	46.67	0.09
MCM2NT	FAM120A	FAM120A	2|1|11	14	4.67	3	0|0|0	0.66	1	0.66	1	0.66	2.43	46.67	0.09
MCM2NT	EMC3	EMC3	1|2|11	14	4.67	3	0|0|0	0.66	1	0.66	1	0.66	2.43	46.67	0.09
MCM2NT	SEC24A	SEC24A	3|1|10	14	4.67	3	1|0|0	0.66	1	0.66	1	0.66	0.52	14	0.08
MCM2NT	CYB5R1	CYB5R1	2|0|12	14	4.67	3	0|0|0	0.66	1	0.66	1	0.66	-0.07	46.67	0.09
MCM2NT	ARAF	ARAF	2|1|10	13	4.33	3	0|0|0	0.66	1	0.66	1	0.66	2.43	43.33	0.09
MCM2NT	CDC5L	CDC5L	2|1|9	12	4	3	0|0|0	0.66	1	0.66	1	0.66	2.43	40	0.09
MCM2NT	METTL1	METTL1	2|0|10	12	4	3	0|0|0	0.66	1	0.66	1	0.66	-0.07	40	0.09
MCM2NT	PRPSAP1	PRPSAP1	3|0|9	12	4	3	1|0|0	0.66	1	0.66	1	0.66	-0.88	12	0.08
MCM2NT	MAZ	MAZ	2|0|9	11	3.67	3	0|0|0	0.66	1	0.66	1	0.66	-0.07	36.67	0.09
MCM2NT	GTF3C4	GTF3C4	3|0|8	11	3.67	3	1|0|0	0.66	1	0.66	1	0.66	-0.88	11	0.08
MCM2NT	DCAKD	DCAKD	3|0|8	11	3.67	3	1|0|0	0.66	1	0.66	1	0.66	-0.88	11	0.08
MCM2NT	TOE1	TOE1	2|1|8	11	3.67	3	0|0|0	0.66	1	0.66	1	0.66	2.43	36.67	0.09
MCM2NT	THEM6	THEM6	2|0|8	10	3.33	3	0|0|0	0.66	1	0.66	1	0.66	-0.07	33.33	0.09
MCM2NT	DHRS7	DHRS7	0|2|8	10	3.33	3	0|0|0	0.66	1	0.66	1	0.66	-0.07	33.33	0.09
MCM2NT	CHD8	CHD8	2|0|7	9	3	3	0|0|0	0.66	1	0.66	1	0.66	-0.07	30	0.09
MCM2NT	CMSS1	CMSS1	2|0|7	9	3	3	0|0|0	0.66	1	0.66	1	0.66	-0.07	30	0.09
MCM2NT	UNG	UNG	2|1|6	9	3	3	0|0|0	0.66	1	0.66	1	0.66	2.43	30	0.1
MCM2NT	SHCBP1	SHCBP1	6|1|2	9	3	3	0|0|0	0.66	1	0.66	1	0.66	2.43	30	0.1
MCM2NT	ELMOD2	ELMOD2	2|0|6	8	2.67	3	0|0|0	0.66	1	0.66	1	0.66	-0.07	26.67	0.1
MCM2NT	REPIN1	REPIN1	2|0|6	8	2.67	3	0|0|0	0.66	1	0.66	1	0.66	-0.07	26.67	0.1
MCM2NT	PPIL4	PPIL4	0|2|6	8	2.67	3	0|0|0	0.66	1	0.66	1	0.66	-0.07	26.67	0.1
MCM2NT	TOMM7	TOMM7	2|0|6	8	2.67	3	0|0|0	0.66	1	0.66	1	0.66	-0.07	26.67	0.1
MCM2NT	MCM10	MCM10	2|0|5	7	2.33	3	0|0|0	0.66	1	0.66	1	0.66	-0.07	23.33	0.1
MCM2NT	SCAF4	SCAF4	2|1|4	7	2.33	3	0|0|0	0.66	1	0.66	1	0.66	2.43	23.33	0.1
MCM2NT	PHF8	PHF8	2|0|5	7	2.33	3	0|0|0	0.66	1	0.66	1	0.66	-0.07	23.33	0.1
MCM2NT	ATRX	ATRX	1|4|2	7	2.33	3	0|0|0	0.66	1	0.66	1	0.66	2.43	23.33	0.1
MCM2NT	EBNA1BP2	EBNA1BP2	1|2|4	7	2.33	3	0|0|0	0.66	1	0.66	1	0.66	2.43	23.33	0.1
MCM2NT	MYBL2	MYBL2	1|2|3	6	2	3	0|0|0	0.66	1	0.66	1	0.66	2.43	20	0.1
MCM2NT	CP	CP	0|2|4	6	2	3	0|0|0	0.66	1	0.66	1	0.66	-0.07	20	0.1
MCM2NT	ABI3BP	ABI3BP	2|0|4	6	2	3	0|0|0	0.66	1	0.66	1	0.66	-0.07	20	0.1
MCM2NT	LRP2	LRP2	1|2|3	6	2	3	0|0|0	0.66	1	0.66	1	0.66	2.43	20	0.1
MCM2NT	CKAP2	CKAP2	2|0|4	6	2	3	0|0|0	0.66	1	0.66	1	0.66	-0.07	20	0.1
MCM2NT	PIK3C3	PIK3C3	2|0|3	5	1.67	3	0|0|0	0.66	1	0.66	1	0.66	-0.07	16.67	0.1
MCM2NT	XPO6	XPO6	2|1|2	5	1.67	3	0|0|0	0.66	0.99	0.66	0.99	0.66	2.43	16.67	0.11
MCM2NT	HSPG2	HSPG2	2|1|2	5	1.67	3	0|0|0	0.66	0.99	0.66	0.99	0.66	2.43	16.67	0.11
MCM2NT	PRMT7	PRMT7	2|2|1	5	1.67	3	0|0|0	0.66	0.99	0.66	0.99	0.66	2.43	16.67	0.11
MCM2NT	RTF1	RTF1	3|0|2	5	1.67	3	0|0|0	0.66	1	0.66	1	0.66	-0.07	16.67	0.1
MCM2NT	GTF2F1	GTF2F1	2|1|2	5	1.67	3	0|0|0	0.66	0.99	0.66	0.99	0.66	2.43	16.67	0.11
MCM2NT	GTF2F2	GTF2F2	3|0|2	5	1.67	3	0|0|0	0.66	1	0.66	1	0.66	-0.07	16.67	0.1
MCM2NT	ERMP1	ERMP1	2|1|2	5	1.67	3	0|0|0	0.66	0.99	0.66	0.99	0.66	2.43	16.67	0.11
MCM2NT	MASTL	MASTL	2|0|3	5	1.67	3	0|0|0	0.66	1	0.66	1	0.66	-0.07	16.67	0.1
MCM2NT	GTF2A1	GTF2A1	2|1|2	5	1.67	3	0|0|0	0.66	0.99	0.66	0.99	0.66	2.43	16.67	0.11
MCM2NT	HDGFRP2	HDGFRP2	1|2|2	5	1.67	3	0|0|0	0.66	0.99	0.66	0.99	0.66	2.43	16.67	0.11
MCM2NT	VPS16	VPS16	2|0|3	5	1.67	3	0|0|0	0.66	1	0.66	1	0.66	-0.07	16.67	0.1
MCM2NT	JUN	JUN	1|2|2	5	1.67	3	0|0|0	0.66	0.99	0.66	0.99	0.66	2.43	16.67	0.11
MCM2NT	CDC7	CDC7	2|0|3	5	1.67	3	0|0|0	0.66	1	0.66	1	0.66	-0.07	16.67	0.1
MCM2NT	GNL3	GNL3	2|0|3	5	1.67	3	0|0|0	0.66	1	0.66	1	0.66	-0.07	16.67	0.1
MCM2NT	DDX10	DDX10	2|0|3	5	1.67	3	0|0|0	0.66	1	0.66	1	0.66	-0.07	16.67	0.1
MCM2NT	SIGLEC5	SIGLEC5	0|3|2	5	1.67	3	0|0|0	0.66	1	0.66	1	0.66	-0.07	16.67	0.1
MCM2NT	IFRD2	IFRD2	2|0|2	4	1.33	3	0|0|0	0.66	0.99	0.66	0.99	0.66	-0.07	13.33	0.11
MCM2NT	NOL11	NOL11	2|0|2	4	1.33	3	0|0|0	0.66	0.99	0.66	0.99	0.66	-0.07	13.33	0.11
MCM2NT	CWC27	CWC27	2|0|2	4	1.33	3	0|0|0	0.66	0.99	0.66	0.99	0.66	-0.07	13.33	0.11
MCM2NT	GPATCH1	GPATCH1	2|0|2	4	1.33	3	0|0|0	0.66	0.99	0.66	0.99	0.66	-0.07	13.33	0.11
MCM2NT	KRI1	KRI1	2|2|0	4	1.33	3	0|0|0	0.66	0.99	0.66	0.99	0.66	-0.07	13.33	0.11
MCM2NT	PRC1	PRC1	2|2|0	4	1.33	3	0|0|0	0.66	0.99	0.66	0.99	0.66	-0.07	13.33	0.11
MCM2NT	NCAPH	NCAPH	2|0|2	4	1.33	3	0|0|0	0.66	0.99	0.66	0.99	0.66	-0.07	13.33	0.11
MCM2NT	TPD52L2	TPD52L2	2|2|0	4	1.33	3	0|0|0	0.66	0.99	0.66	0.99	0.66	-0.07	13.33	0.11
MCM2NT	PRPF8	PRPF8	79|52|225	356	118.67	3	57|0|0	0.65	1	0.65	1	0.65	-6.41	6.25	0.11
MCM2NT	DHX9	DHX9	98|81|120	299	99.67	3	59|5|9	0.65	0.99	0.65	0.99	0.65	-2.72	4.1	0.12
MCM2NT	ACLY	ACLY	84|62|104	250	83.33	3	54|0|7	0.65	0.99	0.65	0.99	0.65	-4.05	4.1	0.12
MCM2NT	CUL2	CUL2	10|5|30	45	15	3	9|0|0	0.65	0.99	0.65	0.99	0.65	-2.09	5	0.11
MCM2NT	SEC63	SEC63	3|2|27	32	10.67	3	4|0|0	0.65	1	0.65	1	0.65	-0.74	8	0.11
MCM2NT	EIF2A	EIF2A	6|1|17	24	8	3	3|0|0	0.65	1	0.65	1	0.65	-1.26	8	0.11
MCM2NT	MPC2	MPC2	3|2|16	21	7	3	4|0|0	0.65	1	0.65	1	0.65	-0.74	5.25	0.12
MCM2NT	AAAS	AAAS	3|6|10	19	6.33	3	6|0|0	0.65	0.95	0.65	0.95	0.65	-1.47	3.17	0.11
MCM2NT	KHSRP	KHSRP	10|6|2	18	6	3	4|0|1	0.65	0.98	0.65	0.98	0.65	-2.18	3.6	0.11
MCM2NT	RPS25	RPS25	4|1|10	15	5	3	2|0|0	0.65	1	0.65	1	0.65	-0.2	7.5	0.12
MCM2NT	FMR1	FMR1	4|1|8	13	4.33	3	2|0|0	0.65	1	0.65	1	0.65	-0.2	6.5	0.12
MCM2NT	ATAD3B	ATAD3B	4|4|4	12	4	3	5|0|0	0.65	0.65	0.65	0.65	0.65	0.6	2.4	0.12
MCM2NT	TARS	TARS	65|43|81	189	63	3	42|2|4	0.64	0.99	0.64	0.99	0.64	-5.52	3.94	0.12
MCM2NT	EIF3B	EIF3B	50|36|78	164	54.67	3	39|0|0	0.64	0.99	0.64	0.99	0.64	-3.3	4.21	0.12
MCM2NT	MCM7	MCM7	41|35|67	143	47.67	3	34|0|1	0.64	0.99	0.64	0.99	0.64	-1.36	4.09	0.12
MCM2NT	FBL	FBL	32|23|52	107	35.67	3	18|2|7	0.64	1	0.64	1	0.64	-2.92	3.96	0.13
MCM2NT	RPS13	RPS13	9|2|44	55	18.33	3	7|0|0	0.64	1	0.64	1	0.64	-4.19	7.86	0.12
MCM2NT	KIAA0020	KIAA0020	2|1|38	41	13.67	3	1|0|0	0.64	1	0.64	1	0.64	0.52	41	0.12
MCM2NT	FDPS	FDPS	12|9|20	41	13.67	3	10|0|2	0.64	0.97	0.64	0.97	0.64	-1.21	3.42	0.12
MCM2NT	MOGS	MOGS	5|1|27	33	11	3	3|0|0	0.64	1	0.64	1	0.64	-1.26	11	0.12
MCM2NT	POLR1A	POLR1A	2|0|25	27	9	3	1|0|0	0.64	1	0.64	1	0.64	-0.88	27	0.12
MCM2NT	OSBP	OSBP	5|1|17	23	7.67	3	3|0|0	0.64	1	0.64	1	0.64	-1.26	7.67	0.12
MCM2NT	VPS45	VPS45	2|0|19	21	7	3	1|0|0	0.64	1	0.64	1	0.64	-0.88	21	0.12
MCM2NT	SLC3A2	SLC3A2	7|4|9	20	6.67	3	7|0|0	0.64	0.91	0.64	0.91	0.64	-1.25	2.86	0.12
MCM2NT	NSF	NSF	7|1|10	18	6	3	4|0|0	0.64	0.98	0.64	0.98	0.64	-2.45	4.5	0.12
MCM2NT	EML4	EML4	3|2|12	17	5.67	3	4|0|0	0.64	0.99	0.64	0.99	0.64	-0.74	4.25	0.12
MCM2NT	AFG3L2	AFG3L2	0|2|15	17	5.67	3	1|0|0	0.64	1	0.64	1	0.64	-0.88	17	0.12
MCM2NT	LAS1L	LAS1L	8|1|7	16	5.33	3	4|0|0	0.64	0.96	0.64	0.96	0.64	-2.45	4	0.13
MCM2NT	SYMPK	SYMPK	2|0|14	16	5.33	3	1|0|0	0.64	1	0.64	1	0.64	-0.88	16	0.12
MCM2NT	UTP6	UTP6	2|1|13	16	5.33	3	1|0|0	0.64	1	0.64	1	0.64	0.52	16	0.12
MCM2NT	DERA	DERA	0|2|13	15	5	3	1|0|0	0.64	1	0.64	1	0.64	-0.88	15	0.12
MCM2NT	LPCAT3	LPCAT3	2|0|11	13	4.33	3	1|0|0	0.64	1	0.64	1	0.64	-0.88	13	0.12
MCM2NT	MTCH1	MTCH1	2|1|10	13	4.33	3	1|0|0	0.64	1	0.64	1	0.64	0.52	13	0.12
MCM2NT	FAF2	FAF2	2|1|9	12	4	3	1|0|0	0.64	1	0.64	1	0.64	0.52	12	0.12
MCM2NT	GSK3A	GSK3A	1|2|9	12	4	3	1|0|0	0.64	1	0.64	1	0.64	0.52	12	0.12
MCM2NT	ORC4	ORC4	2|0|10	12	4	3	1|0|0	0.64	1	0.64	1	0.64	-0.88	12	0.12
MCM2NT	UTP18	UTP18	1|2|8	11	3.67	3	1|0|0	0.64	1	0.64	1	0.64	0.52	11	0.13
MCM2NT	PRKCA	PRKCA	2|1|8	11	3.67	3	1|0|0	0.64	1	0.64	1	0.64	0.52	11	0.13
MCM2NT	NXF1	NXF1	2|0|9	11	3.67	3	1|0|0	0.64	1	0.64	1	0.64	-0.88	11	0.12
MCM2NT	OCRL	OCRL	2|0|8	10	3.33	3	1|0|0	0.64	1	0.64	1	0.64	-0.88	10	0.13
MCM2NT	TMX2	TMX2	2|0|7	9	3	3	1|0|0	0.64	1	0.64	1	0.64	-0.88	9	0.13
MCM2NT	SMAP1	SMAP1	2|1|5	8	2.67	3	1|0|0	0.64	1	0.64	1	0.64	0.52	8	0.13
MCM2NT	EMC7	EMC7	2|0|6	8	2.67	3	1|0|0	0.64	1	0.64	1	0.64	-0.88	8	0.13
MCM2NT	CNOT3	CNOT3	1|2|5	8	2.67	3	1|0|0	0.64	1	0.64	1	0.64	0.52	8	0.13
MCM2NT	RAB13	RAB13	2|1|5	8	2.67	3	1|0|0	0.64	1	0.64	1	0.64	0.52	8	0.13
MCM2NT	UQCRQ	UQCRQ	2|0|5	7	2.33	3	1|0|0	0.64	1	0.64	1	0.64	-0.88	7	0.13
MCM2NT	ARPC1B	ARPC1B	1|2|4	7	2.33	3	1|0|0	0.64	1	0.64	1	0.64	0.52	7	0.13
MCM2NT	SUMO2	SUMO2	1|2|4	7	2.33	3	1|0|0	0.64	1	0.64	1	0.64	0.52	7	0.13
MCM2NT	SLC38A2	SLC38A2	2|1|4	7	2.33	3	1|0|0	0.64	1	0.64	1	0.64	0.52	7	0.13
MCM2NT	SLC2A1	SLC2A1	2|1|4	7	2.33	3	1|0|0	0.64	1	0.64	1	0.64	0.52	7	0.13
MCM2NT	SFXN4	SFXN4	2|0|5	7	2.33	3	1|0|0	0.64	1	0.64	1	0.64	-0.88	7	0.13
MCM2NT	C2ORF47	C2ORF47	2|0|4	6	2	3	1|0|0	0.64	1	0.64	1	0.64	-0.88	6	0.13
MCM2NT	ADPGK	ADPGK	2|0|4	6	2	3	1|0|0	0.64	1	0.64	1	0.64	-0.88	6	0.13
MCM2NT	VAMP7	VAMP7	4|0|2	6	2	3	1|0|0	0.64	1	0.64	1	0.64	-0.88	6	0.13
MCM2NT	LARS	LARS	46|37|99	182	60.67	3	37|0|1	0.63	0.99	0.63	0.99	0.63	-2.18	4.79	0.13
MCM2NT	RPL3	RPL3	15|7|52	74	24.67	3	13|0|0	0.63	1	0.63	1	0.63	-3.84	5.69	0.13
MCM2NT	PFKM	PFKM	13|4|37	54	18	3	11|0|0	0.63	1	0.63	1	0.63	-5.61	4.91	0.14
MCM2NT	WDR3	WDR3	3|1|38	42	14	3	2|0|0	0.63	1	0.63	1	0.63	-0.2	21	0.14
MCM2NT	NAA25	NAA25	4|1|35	40	13.33	3	3|0|0	0.63	1	0.63	1	0.63	-1.26	13.33	0.14
MCM2NT	PPP2CA	PPP2CA	12|5|16	33	11	3	10|0|0	0.63	0.96	0.63	0.96	0.63	-3.11	3.3	0.13
MCM2NT	RPS19	RPS19	6|4|23	33	11	3	7|0|0	0.63	0.99	0.63	0.99	0.63	-1.25	4.71	0.14
MCM2NT	GNAS	GNAS	9|6|13	28	9.33	3	7|1|1	0.63	0.96	0.63	0.96	0.63	-1.41	3.11	0.13
MCM2NT	PTRH2	PTRH2	3|0|19	22	7.33	3	2|0|0	0.63	1	0.63	1	0.63	-2.24	11	0.14
MCM2NT	TUBGCP2	TUBGCP2	3|0|18	21	7	3	2|0|0	0.63	1	0.63	1	0.63	-2.24	10.5	0.14
MCM2NT	PHF3	PHF3	1|3|12	16	5.33	3	0|0|2	0.63	1	0.63	1	0.63	-0.2	8	0.14
MCM2NT	VTA1	VTA1	7|1|7	15	5	3	4|0|0	0.63	0.95	0.63	0.95	0.63	-2.45	3.75	0.13
MCM2NT	HIGD1A	HIGD1A	3|1|6	10	3.33	3	1|0|1	0.63	1	0.63	1	0.63	-0.5	5	0.14
MCM2NT	AP1S1	AP1S1	1|3|2	6	2	3	1|0|0	0.63	0.99	0.63	0.99	0.63	0.52	6	0.13
MCM2NT	MAPRE2	MAPRE2	1|2|3	6	2	3	1|0|0	0.63	0.99	0.63	0.99	0.63	0.52	6	0.13
MCM2NT	RFC2	RFC2	1|2|3	6	2	3	1|0|0	0.63	0.99	0.63	0.99	0.63	0.52	6	0.13
MCM2NT	PRAF2	PRAF2	1|2|3	6	2	3	1|0|0	0.63	0.99	0.63	0.99	0.63	0.52	6	0.13
MCM2NT	SPEN	SPEN	3|2|0	5	1.67	3	1|0|0	0.63	0.99	0.63	0.99	0.63	-0.88	5	0.13
MCM2NT	RUVBL2	RUVBL2	30|27|24	81	27	3	25|0|0	0.62	0.86	0.62	0.86	0.62	-0.72	3.24	0.14
MCM2NT	DNM2	DNM2	16|15|39	70	23.33	3	17|0|0	0.62	0.99	0.62	0.99	0.62	-0.54	4.12	0.14
MCM2NT	MATR3	MATR3	10|8|18	36	12	3	11|0|0	0.62	0.96	0.62	0.96	0.62	-0.97	3.27	0.14
MCM2NT	PAFAH1B1	PAFAH1B1	10|8|17	35	11.67	3	11|0|0	0.62	0.96	0.62	0.96	0.62	-0.97	3.18	0.14
MCM2NT	TMEM43	TMEM43	12|2|19	33	11	3	10|0|0	0.62	0.97	0.62	0.97	0.62	-7.6	3.3	0.14
MCM2NT	EMD	EMD	6|8|14	28	9.33	3	9|0|0	0.62	0.96	0.62	0.96	0.62	-1.03	3.11	0.14
MCM2NT	GEMIN5	GEMIN5	9|3|13	25	8.33	3	8|0|0	0.62	0.96	0.62	0.96	0.62	-3.69	3.13	0.14
MCM2NT	TMX1	TMX1	7|7|7	21	7	3	7|0|1	0.62	0.62	0.62	0.62	0.62	0.5	2.62	0.14
MCM2NT	DAD1	DAD1	6|6|4	16	5.33	3	4|0|2	0.62	0.78	0.62	0.78	0.62	-0.81	2.67	0.14
MCM2NT	CPSF7	CPSF7	3|1|8	12	4	3	2|0|0	0.62	1	0.62	1	0.62	-0.2	6	0.14
MCM2NT	RALY	RALY	3|0|8	11	3.67	3	2|0|0	0.62	1	0.62	1	0.62	-2.24	5.5	0.14
MCM2NT	ATP6V1H	ATP6V1H	4|0|7	11	3.67	3	3|0|0	0.62	0.97	0.62	0.97	0.62	-2.66	3.67	0.14
MCM2NT	XPO5	XPO5	22|7|44	73	24.33	3	19|0|0	0.61	0.99	0.61	0.99	0.61	-10.39	3.84	0.14
MCM2NT	RAB5C	RAB5C	13|14|20	47	15.67	3	10|2|3	0.61	0.97	0.61	0.97	0.61	-0.64	3.13	0.14
MCM2NT	DCXR	DCXR	4|10|12	26	8.67	3	9|0|0	0.61	0.93	0.61	0.93	0.61	-3.35	2.89	0.14
MCM2NT	ZNF605	ZNF605	2|1|2	5	1.67	3	0|0|1	0.61	0.91	0.61	0.91	0.61	0.52	5	0.14
MCM2NT	IER3IP1	IER3IP1	1|2|2	5	1.67	3	1|0|0	0.61	0.91	0.61	0.91	0.61	0.52	5	0.14
MCM2NT	EXOSC3	EXOSC3	1|2|2	5	1.67	3	1|0|0	0.61	0.91	0.61	0.91	0.61	0.52	5	0.14
MCM2NT	KDSR	KDSR	2|2|0	4	1.33	3	1|0|0	0.61	0.91	0.61	0.91	0.61	-0.88	4	0.14
MCM2NT	SLC7A5	SLC7A5	2|0|2	4	1.33	3	1|0|0	0.61	0.91	0.61	0.91	0.61	-0.88	4	0.14
MCM2NT	RBM12	RBM12	2|0|2	4	1.33	3	0|0|1	0.61	0.91	0.61	0.91	0.61	-0.88	4	0.14
MCM2NT	RPL5	RPL5	38|31|74	143	47.67	3	23|0|10	0.6	1	0.6	1	0.6	-2.3	4.33	0.14
MCM2NT	FARSB	FARSB	12|14|31	57	19	3	15|0|0	0.6	0.98	0.6	0.98	0.6	-1.08	3.8	0.15
MCM2NT	IPO7	IPO7	13|5|23	41	13.67	3	12|0|0	0.6	0.98	0.6	0.98	0.6	-5.28	3.42	0.15
MCM2NT	AIMP2	AIMP2	10|6|22	38	12.67	3	7|0|3	0.6	1	0.6	1	0.6	-2.45	3.8	0.14
MCM2NT	HIST1H1C	HIST1H1C	7|7|19	33	11	3	3|1|5	0.6	1	0.6	1	0.6	-0.39	3.67	0.15
MCM2NT	SRPK1	SRPK1	6|0|16	22	7.33	3	6|0|0	0.6	0.99	0.6	0.99	0.6	-6.51	3.67	0.15
MCM2NT	EIF2S3	EIF2S3	40|20|36	96	32	3	26|1|3	0.59	0.93	0.59	0.93	0.59	-7.48	3.2	0.15
MCM2NT	PSMD6	PSMD6	21|16|37	74	24.67	3	19|0|1	0.59	0.98	0.59	0.98	0.59	-2.16	3.7	0.15
MCM2NT	SMC2	SMC2	9|6|57	72	24	3	10|0|0	0.59	1	0.59	1	0.59	-1.97	7.2	0.15
MCM2NT	VDAC3	VDAC3	21|19|29	69	23	3	14|4|3	0.59	0.97	0.59	0.97	0.59	-1.06	3.29	0.15
MCM2NT	RPL27	RPL27	4|2|29	35	11.67	3	5|0|0	0.59	1	0.59	1	0.59	-1.83	7	0.15
MCM2NT	CNOT1	CNOT1	8|2|25	35	11.67	3	7|0|1	0.59	1	0.59	1	0.59	-5.61	4.38	0.15
MCM2NT	PSMD1	PSMD1	14|8|12	34	11.33	3	12|0|0	0.59	0.88	0.59	0.88	0.59	-1.85	2.83	0.15
MCM2NT	RFC5	RFC5	6|2|13	21	7	3	6|0|0	0.59	0.98	0.59	0.98	0.59	-2.99	3.5	0.15
MCM2NT	TROVE2	TROVE2	4|1|11	16	5.33	3	4|0|0	0.59	0.99	0.59	0.99	0.59	-2.45	4	0.15
MCM2NT	RPS29	RPS29	1|3|10	14	4.67	3	3|0|0	0.59	0.99	0.59	0.99	0.59	-1.26	4.67	0.15
MCM2NT	MOB1B	MOB1B	1|4|8	13	4.33	3	4|0|0	0.59	0.96	0.59	0.96	0.59	-2.45	3.25	0.15
MCM2NT	AP3S1	AP3S1	3|1|7	11	3.67	3	3|0|0	0.59	0.97	0.59	0.97	0.59	-1.26	3.67	0.15
MCM2NT	RPS27L	RPS27L	3|1|7	11	3.67	3	3|0|0	0.59	0.97	0.59	0.97	0.59	-1.26	3.67	0.15
MCM2NT	REEP5	REEP5	1|3|7	11	3.67	3	3|0|0	0.59	0.97	0.59	0.97	0.59	-1.26	3.67	0.15
MCM2NT	GCLM	GCLM	3|0|7	10	3.33	3	3|0|0	0.59	0.97	0.59	0.97	0.59	-2.66	3.33	0.15
MCM2NT	CALM2	CALM2	4|2|2	8	2.67	3	2|0|1	0.59	0.91	0.59	0.91	0.59	-0.25	2.67	0.15
MCM2NT	PREX1	PREX1	2|4|2	8	2.67	3	2|0|1	0.59	0.91	0.59	0.91	0.59	-0.25	2.67	0.15
MCM2NT	ARF6	ARF6	3|1|3	7	2.33	3	2|0|0	0.59	0.88	0.59	0.88	0.59	-0.2	3.5	0.15
MCM2NT	DDX5	DDX5	10|12|16	38	12.67	3	12|1|0	0.58	0.9	0.58	0.9	0.58	-1.1	2.92	0.16
MCM2NT	PRIM1	PRIM1	2|0|28	30	10	3	2|0|0	0.58	1	0.58	1	0.58	-2.24	15	0.15
MCM2NT	ARCN1	ARCN1	9|2|16	27	9	3	9|0|0	0.58	0.97	0.58	0.97	0.58	-6.29	3	0.15
MCM2NT	RPS15	RPS15	2|0|12	14	4.67	3	0|0|2	0.58	1	0.58	1	0.58	-2.24	7	0.15
MCM2NT	DHCR7	DHCR7	2|0|12	14	4.67	3	2|0|0	0.58	1	0.58	1	0.58	-2.24	7	0.15
MCM2NT	DDX27	DDX27	2|0|11	13	4.33	3	2|0|0	0.58	1	0.58	1	0.58	-2.24	6.5	0.15
MCM2NT	UTP15	UTP15	1|2|9	12	4	3	2|0|0	0.58	1	0.58	1	0.58	-0.2	6	0.15
MCM2NT	PITPNA	PITPNA	1|2|8	11	3.67	3	2|0|0	0.58	1	0.58	1	0.58	-0.2	5.5	0.15
MCM2NT	CDC42	CDC42	7|1|9	17	5.67	3	7|0|0	0.57	0.91	0.57	0.91	0.57	-5.77	2.43	0.16
MCM2NT	EBP	EBP	6|4|5	15	5	3	3|1|2	0.57	0.84	0.57	0.84	0.57	-0.95	2.5	0.16
MCM2NT	MT-CO2	MT-CO2	5|3|7	15	5	3	6|0|0	0.57	0.88	0.57	0.88	0.57	-1.47	2.5	0.16
MCM2NT	IPO9	IPO9	5|1|7	13	4.33	3	5|0|0	0.57	0.92	0.57	0.92	0.57	-3.71	2.6	0.16
MCM2NT	GSTK1	GSTK1	4|1|6	11	3.67	3	4|0|0	0.57	0.92	0.57	0.92	0.57	-2.45	2.75	0.16
MCM2NT	NDUFA10	NDUFA10	2|0|5	7	2.33	3	2|0|0	0.57	0.97	0.57	0.97	0.57	-2.24	3.5	0.16
MCM2NT	ADSS	ADSS	3|0|4	7	2.33	3	3|0|0	0.56	0.88	0.56	0.88	0.56	-2.66	2.33	0.16
MCM2NT	TP53BP1	TP53BP1	1|2|4	7	2.33	3	2|0|0	0.56	0.94	0.56	0.94	0.56	-0.2	3.5	0.16
MCM2NT	PELP1	PELP1	2|0|4	6	2	3	2|0|0	0.56	0.94	0.56	0.94	0.56	-2.24	3	0.16
MCM2NT	CSE1L	CSE1L	71|49|94	214	71.33	3	50|3|5	0.55	0.99	0.55	0.99	0.55	-8.97	3.69	0.16
MCM2NT	AP3B1	AP3B1	2|2|16	20	6.67	3	4|0|0	0.55	1	0.55	1	0.55	-0.74	5	0.16
MCM2NT	NCAPG	NCAPG	4|0|15	19	6.33	3	5|0|0	0.55	0.99	0.55	0.99	0.55	-5.62	3.8	0.16
MCM2NT	EIF4G1	EIF4G1	39|31|84	154	51.33	3	35|0|0	0.54	0.99	0.54	0.99	0.54	-3.43	4.4	0.16
MCM2NT	EIF3C	EIF3C	27|24|33	84	28	3	25|0|1	0.54	0.91	0.54	0.91	0.54	-1.41	3.23	0.16
MCM2NT	ATP5F1	ATP5F1	13|14|35	62	20.67	3	16|0|0	0.54	0.99	0.54	0.99	0.54	-1.14	3.88	0.16
MCM2NT	TECR	TECR	3|4|32	39	13	3	6|0|0	0.54	1	0.54	1	0.54	-1.47	6.5	0.16
MCM2NT	DYNLL1	DYNLL1	13|6|16	35	11.67	3	9|0|4	0.54	0.92	0.54	0.92	0.54	-5.58	2.69	0.16
MCM2NT	DDX47	DDX47	4|3|22	29	9.67	3	6|0|0	0.54	1	0.54	1	0.54	-1.47	4.83	0.16
MCM2NT	CAP1	CAP1	9|5|14	28	9.33	3	10|0|0	0.54	0.94	0.54	0.94	0.54	-3.11	2.8	0.16
MCM2NT	BLVRA	BLVRA	7|6|11	24	8	3	9|0|0	0.54	0.9	0.54	0.9	0.54	-1.03	2.67	0.16
MCM2NT	HMGB1	HMGB1	7|1|14	22	7.33	3	8|0|0	0.54	0.96	0.54	0.96	0.54	-7.15	2.75	0.16
MCM2NT	COASY	COASY	6|1|11	18	6	3	7|0|0	0.54	0.95	0.54	0.95	0.54	-5.77	2.57	0.16
MCM2NT	AP3M1	AP3M1	3|1|13	17	5.67	3	4|0|0	0.54	0.99	0.54	0.99	0.54	-2.45	4.25	0.16
MCM2NT	GMDS	GMDS	2|2|11	15	5	3	4|0|0	0.54	0.99	0.54	0.99	0.54	-0.74	3.75	0.16
MCM2NT	ELAVL1	ELAVL1	2|2|8	12	4	3	4|0|0	0.54	0.96	0.54	0.96	0.54	-0.74	3	0.16
MCM2NT	MP68	MP68	2|1|3	6	2	3	2|0|0	0.54	0.88	0.54	0.88	0.54	-0.2	3	0.16
MCM2NT	MMS19	MMS19	2|0|3	5	1.67	3	2|0|0	0.54	0.88	0.54	0.88	0.54	-2.24	2.5	0.16
MCM2NT	RRM1	RRM1	19|10|47	76	25.33	3	19|0|0	0.53	0.99	0.53	0.99	0.53	-6.55	4	0.17
MCM2NT	IQGAP1	IQGAP1	7|5|60	72	24	3	9|0|0	0.53	1	0.53	1	0.53	-2.09	8	0.17
MCM2NT	DDX3X	DDX3X	11|4|20	35	11.67	3	12|0|0	0.53	0.97	0.53	0.97	0.53	-6.79	2.92	0.17
MCM2NT	NUP93	NUP93	10|3|20	33	11	3	11|0|0	0.53	0.97	0.53	0.97	0.53	-7.29	3	0.17
MCM2NT	RRM2	RRM2	7|3|12	22	7.33	3	7|0|1	0.53	0.95	0.53	0.95	0.53	-3.89	2.75	0.17
MCM2NT	NLE1	NLE1	3|0|9	12	4	3	4|0|0	0.53	0.97	0.53	0.97	0.53	-4.14	3	0.17
MCM2NT	PPIL1	PPIL1	4|2|5	11	3.67	3	5|0|0	0.53	0.8	0.53	0.8	0.53	-1.83	2.2	0.17
MCM2NT	SACM1L	SACM1L	2|1|19	22	7.33	3	3|0|0	0.52	1	0.52	1	0.52	-1.26	7.33	0.17
MCM2NT	FDFT1	FDFT1	2|0|15	17	5.67	3	3|0|0	0.52	1	0.52	1	0.52	-2.66	5.67	0.17
MCM2NT	NIP7	NIP7	2|1|12	15	5	3	3|0|0	0.52	1	0.52	1	0.52	-1.26	5	0.17
MCM2NT	SNX27	SNX27	3|1|7	11	3.67	3	4|0|0	0.52	0.95	0.52	0.95	0.52	-2.45	2.75	0.17
MCM2NT	EIF3E	EIF3E	26|18|28	72	24	3	23|0|1	0.51	0.82	0.51	0.82	0.51	-3.86	3	0.17
MCM2NT	SLC25A3	SLC25A3	24|18|29	71	23.67	3	19|2|2	0.51	0.91	0.51	0.91	0.51	-3.23	3.09	0.17
MCM2NT	MDN1	MDN1	3|1|51	55	18.33	3	3|0|1	0.51	1	0.51	1	0.51	-2.78	13.75	0.17
MCM2NT	SEC24C	SEC24C	6|4|14	24	8	3	8|0|0	0.51	0.96	0.51	0.96	0.51	-2.27	3	0.17
MCM2NT	ACOT9	ACOT9	3|2|14	19	6.33	3	5|0|0	0.51	0.99	0.51	0.99	0.51	-1.83	3.8	0.17
MCM2NT	HM13	HM13	7|0|2	9	3	3	3|0|0	0.51	0.97	0.51	0.97	0.51	-2.66	3	0.17
MCM2NT	COPG2	COPG2	11|8|36	55	18.33	3	13|0|0	0.5	0.99	0.5	0.99	0.5	-2.77	4.23	0.18
MCM2NT	RPN2	RPN2	15|6|25	46	15.33	3	16|0|0	0.5	0.97	0.5	0.97	0.5	-8.39	2.88	0.17
MCM2NT	PSMD2	PSMD2	13|3|19	35	11.67	3	13|0|1	0.5	0.94	0.5	0.94	0.5	-10.9	2.5	0.18
MCM2NT	NUP210	NUP210	10|6|12	28	9.33	3	11|0|0	0.5	0.84	0.5	0.84	0.5	-2.95	2.55	0.17
MCM2NT	DIAPH1	DIAPH1	5|3|19	27	9	3	7|0|0	0.5	0.99	0.5	0.99	0.5	-2.55	3.86	0.17
MCM2NT	SNRPE	SNRPE	7|6|13	26	8.67	3	5|0|4	0.5	0.98	0.5	0.98	0.5	-1.6	2.89	0.17
MCM2NT	TAMM41	TAMM41	3|2|12	17	5.67	3	5|0|0	0.5	0.98	0.5	0.98	0.5	-1.83	3.4	0.17
MCM2NT	PSMG1	PSMG1	3|2|10	15	5	3	5|0|0	0.5	0.97	0.5	0.97	0.5	-1.83	3	0.18
MCM2NT	CYB5B	CYB5B	5|1|3	9	3	3	4|0|0	0.5	0.88	0.5	0.88	0.5	-2.45	2.25	0.17
MCM2NT	CDIPT	CDIPT	2|2|1	5	1.67	3	2|0|0	0.5	0.75	0.5	0.75	0.5	-0.2	2.5	0.17
MCM2NT	GAPVD1	GAPVD1	2|0|2	4	1.33	3	2|0|0	0.5	0.75	0.5	0.75	0.5	-2.24	2	0.17
MCM2NT	ZGRF1	ZGRF1	2|2|0	4	1.33	3	2|0|0	0.5	0.75	0.5	0.75	0.5	-2.24	2	0.17
MCM2NT	MAPK1	MAPK1	21|12|30	63	21	3	18|0|3	0.49	0.96	0.49	0.96	0.49	-6.63	3	0.18
MCM2NT	HDAC2	HDAC2	11|10|15	36	12	3	11|0|2	0.49	0.86	0.49	0.86	0.49	-1.2	2.77	0.18
MCM2NT	RAB6A	RAB6A	14|9|10	33	11	3	8|2|2	0.49	0.91	0.49	0.91	0.49	-1.42	2.75	0.18
MCM2NT	LANCL1	LANCL1	3|2|9	14	4.67	3	5|0|0	0.49	0.96	0.49	0.96	0.49	-1.83	2.8	0.18
MCM2NT	ALDH5A1	ALDH5A1	3|2|9	14	4.67	3	5|0|0	0.49	0.96	0.49	0.96	0.49	-1.83	2.8	0.18
MCM2NT	GART	GART	39|24|61	124	41.33	3	34|1|1	0.48	0.98	0.48	0.98	0.48	-9.24	3.44	0.18
MCM2NT	ECM29	ECM29	11|5|51	67	22.33	3	13|0|0	0.48	1	0.48	1	0.48	-6.42	5.15	0.18
MCM2NT	HUWE1	HUWE1	8|2|27	37	12.33	3	10|0|0	0.48	0.99	0.48	0.99	0.48	-7.6	3.7	0.18
MCM2NT	RPL27A	RPL27A	3|5|18	26	8.67	3	6|0|1	0.48	0.99	0.48	0.99	0.48	-2.8	3.71	0.18
MCM2NT	LRRC40	LRRC40	7|0|15	22	7.33	3	9|0|0	0.48	0.96	0.48	0.96	0.48	-10.62	2.44	0.18
MCM2NT	PGRMC2	PGRMC2	4|2|4	10	3.33	3	5|0|0	0.48	0.65	0.48	0.65	0.48	-1.83	2	0.18
MCM2NT	VPS25	VPS25	2|0|4	6	2	3	3|0|0	0.48	0.88	0.48	0.88	0.48	-2.66	2	0.18
MCM2NT	PSMB5	PSMB5	16|15|22	53	17.67	3	16|0|2	0.47	0.89	0.47	0.89	0.47	-1.4	2.94	0.18
MCM2NT	XPO7	XPO7	11|4|25	40	13.33	3	13|0|0	0.47	0.98	0.47	0.98	0.47	-7.99	3.08	0.18
MCM2NT	COPG1	COPG1	4|2|15	21	7	3	6|0|0	0.47	0.98	0.47	0.98	0.47	-2.99	3.5	0.18
MCM2NT	WDR18	WDR18	4|2|13	19	6.33	3	6|0|0	0.47	0.98	0.47	0.98	0.47	-2.99	3.17	0.18
MCM2NT	VPS35	VPS35	12|8|18	38	12.67	3	14|0|0	0.46	0.93	0.46	0.93	0.46	-3.74	2.71	0.18
MCM2NT	SSR4	SSR4	7|5|7	19	6.33	3	6|0|2	0.46	0.6	0.46	0.6	0.46	-1.52	2.38	0.18
MCM2NT	CDK1	CDK1	37|29|59	125	41.67	3	26|1|8	0.45	0.99	0.45	0.99	0.45	-4.92	3.57	0.18
MCM2NT	DARS	DARS	41|29|35	105	35	3	33|0|0	0.45	0.87	0.45	0.87	0.45	-3.23	3.18	0.18
MCM2NT	DDX17	DDX17	6|3|9	18	6	3	8|0|0	0.45	0.87	0.45	0.87	0.45	-3.69	2.25	0.18
MCM2NT	EEF1E1	EEF1E1	5|4|8	17	5.67	3	4|0|3	0.45	0.9	0.45	0.9	0.45	-1.92	2.43	0.18
MCM2NT	COX6C	COX6C	2|2|9	13	4.33	3	2|0|2	0.45	1	0.45	1	0.45	-1.54	3.25	0.19
MCM2NT	RAB1A	RAB1A	2|2|5	9	3	3	3|0|1	0.45	0.89	0.45	0.89	0.45	-1.21	2.25	0.19
MCM2NT	GLO1	GLO1	4|2|1	7	2.33	3	2|0|1	0.45	0.91	0.45	0.91	0.45	-1.7	2.33	0.19
MCM2NT	MAD2L1	MAD2L1	3|1|2	6	2	3	3|0|0	0.45	0.79	0.45	0.79	0.45	-1.26	2	0.19
MCM2NT	BCAP31	BCAP31	13|16|22	51	17	3	18|0|0	0.44	0.9	0.44	0.9	0.44	-2.75	2.83	0.19
MCM2NT	H2AFV	H2AFV	14|10|17	41	13.67	3	5|2|9	0.44	0.89	0.44	0.89	0.44	-4.31	2.56	0.19
MCM2NT	FARSA	FARSA	8|6|25	39	13	3	11|0|0	0.44	0.98	0.44	0.98	0.44	-2.95	3.55	0.19
MCM2NT	IKBKAP	IKBKAP	2|0|18	20	6.67	3	4|0|0	0.44	1	0.44	1	0.44	-4.14	5	0.19
MCM2NT	EIF2B2	EIF2B2	5|2|5	12	4	3	6|0|0	0.44	0.66	0.44	0.66	0.44	-2.99	2	0.19
MCM2NT	AHCYL1	AHCYL1	1|3|7	11	3.67	3	5|0|0	0.44	0.92	0.44	0.92	0.44	-3.71	2.2	0.19
MCM2NT	MYH14	MYH14	2|2|2	6	2	3	1|2|0	0.44	0.44	0.44	0.44	0.44	-0.25	2	0.19
MCM2NT	FBLL1	FBLL1	2|2|2	6	2	3	2|0|1	0.44	0.44	0.44	0.44	0.44	-0.25	2	0.19
MCM2NT	PGM2	PGM2	8|6|16	30	10	3	11|0|0	0.43	0.95	0.43	0.95	0.43	-2.95	2.73	0.19
MCM2NT	MRPS2	MRPS2	1|2|8	11	3.67	3	4|0|0	0.43	0.96	0.43	0.96	0.43	-2.45	2.75	0.19
MCM2NT	TOMM20	TOMM20	2|2|5	9	3	3	2|0|2	0.43	0.95	0.43	0.95	0.43	-1.54	2.25	0.19
MCM2NT	GCN1L1	GCN1L1	72|36|200	308	102.67	3	63|0|0	0.42	1	0.42	1	0.42	-23.15	4.89	0.19
MCM2NT	RPL4	RPL4	32|27|98	157	52.33	3	29|1|2	0.42	1	0.42	1	0.42	-3.85	4.91	0.19
MCM2NT	RTN3	RTN3	2|1|7	10	3.33	3	4|0|0	0.42	0.95	0.42	0.95	0.42	-2.45	2.5	0.19
MCM2NT	RPS8	RPS8	13|10|39	62	20.67	3	13|0|3	0.41	0.99	0.41	0.99	0.41	-3.91	3.88	0.2
MCM2NT	ERO1L	ERO1L	8|2|19	29	9.67	3	11|0|0	0.41	0.97	0.41	0.97	0.41	-8.92	2.64	0.19
MCM2NT	RPL30	RPL30	4|5|16	25	8.33	3	6|1|1	0.41	0.99	0.41	0.99	0.41	-2.77	3.13	0.19
MCM2NT	LETM1	LETM1	7|2|15	24	8	3	10|0|0	0.41	0.95	0.41	0.95	0.41	-7.6	2.4	0.19
MCM2NT	NSDHL	NSDHL	2|2|9	13	4.33	3	5|0|0	0.41	0.96	0.41	0.96	0.41	-1.83	2.6	0.19
MCM2NT	ARL8A	ARL8A	3|0|3	6	2	3	4|0|0	0.41	0.62	0.41	0.62	0.41	-4.14	1.5	0.19
MCM2NT	ATP2A2	ATP2A2	29|16|61	106	35.33	3	27|0|3	0.4	0.99	0.4	0.99	0.4	-11.26	3.53	0.2
MCM2NT	KARS	KARS	15|17|30	62	20.67	3	19|0|1	0.4	0.97	0.4	0.97	0.4	-2.9	3.1	0.2
MCM2NT	TXNRD1	TXNRD1	14|8|26	48	16	3	17|0|0	0.4	0.97	0.4	0.97	0.4	-6.81	2.82	0.2
MCM2NT	RPS20	RPS20	2|2|12	16	5.33	3	4|0|1	0.4	0.99	0.4	0.99	0.4	-2.18	3.2	0.2
MCM2NT	TNPO3	TNPO3	2|1|5	8	2.67	3	4|0|0	0.4	0.88	0.4	0.88	0.4	-2.45	2	0.2
MCM2NT	CPNE1	CPNE1	2|1|5	8	2.67	3	4|0|0	0.4	0.88	0.4	0.88	0.4	-2.45	2	0.2
MCM2NT	AGK	AGK	2|0|5	7	2.33	3	4|0|0	0.4	0.88	0.4	0.88	0.4	-4.14	1.75	0.2
MCM2NT	ADSL	ADSL	10|9|26	45	15	3	14|0|0	0.39	0.98	0.39	0.98	0.39	-2.73	3.21	0.2
MCM2NT	SNRPB	SNRPB	12|12|20	44	14.67	3	8|1|7	0.39	0.97	0.39	0.97	0.39	-2.27	2.75	0.2
MCM2NT	HNRNPA3	HNRNPA3	3|1|15	19	6.33	3	6|0|0	0.39	0.98	0.39	0.98	0.39	-4.41	3.17	0.2
MCM2NT	RDX	RDX	5|2|11	18	6	3	8|0|0	0.39	0.93	0.39	0.93	0.39	-5.44	2.25	0.2
MCM2NT	TIPRL	TIPRL	5|0|10	15	5	3	8|0|0	0.39	0.91	0.39	0.91	0.39	-9.53	1.88	0.2
MCM2NT	DHX30	DHX30	7|1|64	72	24	3	11|0|0	0.38	1	0.38	1	0.38	-10.95	6.55	0.2
MCM2NT	OLA1	OLA1	3|3|24	30	10	3	7|0|0	0.38	0.99	0.38	0.99	0.38	-2.55	4.29	0.2
MCM2NT	USP14	USP14	8|4|5	17	5.67	3	8|0|0	0.38	0.79	0.38	0.79	0.38	-2.27	2.13	0.2
MCM2NT	TSFM	TSFM	3|2|9	14	4.67	3	6|0|0	0.38	0.94	0.38	0.94	0.38	-2.99	2.33	0.2
MCM2NT	ACTR1B	ACTR1B	2|1|2	5	1.67	3	3|0|0	0.38	0.56	0.38	0.56	0.38	-1.26	1.67	0.2
MCM2NT	EIF2B5	EIF2B5	2|2|1	5	1.67	3	3|0|0	0.38	0.56	0.38	0.56	0.38	-1.26	1.67	0.2
MCM2NT	SNRNP200	SNRNP200	47|36|128	211	70.33	3	45|0|1	0.37	1	0.37	1	0.37	-8.32	4.59	0.21
MCM2NT	CAD	CAD	30|17|78	125	41.67	3	32|0|0	0.37	0.99	0.37	0.99	0.37	-12.04	3.91	0.2
MCM2NT	SMU1	SMU1	14|11|34	59	19.67	3	18|0|0	0.37	0.98	0.37	0.98	0.37	-4.53	3.28	0.2
MCM2NT	TTLL12	TTLL12	11|2|26	39	13	3	15|0|0	0.37	0.97	0.37	0.97	0.37	-13.78	2.6	0.21
MCM2NT	MAPRE1	MAPRE1	3|7|8	18	6	3	9|0|0	0.37	0.65	0.37	0.65	0.37	-4.86	2	0.2
MCM2NT	PTPN1	PTPN1	3|1|8	12	4	3	6|0|0	0.37	0.92	0.37	0.92	0.37	-4.41	2	0.21
MCM2NT	SND1	SND1	31|24|58	113	37.67	3	32|1|0	0.36	0.98	0.36	0.98	0.36	-6.65	3.42	0.21
MCM2NT	QARS	QARS	27|20|58	105	35	3	30|0|0	0.36	0.99	0.36	0.99	0.36	-7.28	3.5	0.21
MCM2NT	NUP205	NUP205	3|0|33	36	12	3	7|0|0	0.36	1	0.36	1	0.36	-8.02	5.14	0.21
MCM2NT	RAB21	RAB21	7|5|15	27	9	3	11|0|0	0.36	0.94	0.36	0.94	0.36	-4.18	2.45	0.21
MCM2NT	TARS2	TARS2	3|2|7	12	4	3	6|0|0	0.36	0.88	0.36	0.88	0.36	-2.99	2	0.21
MCM2NT	CMBL	CMBL	0|2|8	10	3.33	3	5|0|0	0.36	0.94	0.36	0.94	0.36	-5.62	2	0.21
MCM2NT	MYH9	MYH9	82|59|133	274	91.33	3	70|0|4	0.35	0.99	0.35	0.99	0.35	-14.29	3.7	0.21
MCM2NT	MSN	MSN	28|20|64	112	37.33	3	28|0|3	0.35	0.99	0.35	0.99	0.35	-8.31	3.61	0.21
MCM2NT	RPS2	RPS2	32|30|45	107	35.67	3	21|8|6	0.35	0.97	0.35	0.97	0.35	-4.1	3.06	0.21
MCM2NT	RPS4X	RPS4X	21|18|56	95	31.67	3	20|1|4	0.35	0.99	0.35	0.99	0.35	-4.91	3.8	0.21
MCM2NT	PDIA4	PDIA4	15|12|36	63	21	3	20|0|0	0.35	0.98	0.35	0.98	0.35	-5.44	3.15	0.21
MCM2NT	CKAP4	CKAP4	17|14|23	54	18	3	19|1|0	0.35	0.83	0.35	0.83	0.35	-3.7	2.7	0.21
MCM2NT	RPS18	RPS18	3|0|21	24	8	3	7|0|0	0.35	0.99	0.35	0.99	0.35	-8.02	3.43	0.21
MCM2NT	RPL7	RPL7	41|35|86	162	54	3	25|7|13	0.34	1	0.34	1	0.34	-8.35	3.6	0.22
MCM2NT	RCC2	RCC2	36|37|62	135	45	3	35|0|5	0.34	0.98	0.34	0.98	0.34	-4.09	3.38	0.21
MCM2NT	RARS	RARS	31|32|62	125	41.67	3	32|0|4	0.34	0.98	0.34	0.98	0.34	-4.25	3.47	0.22
MCM2NT	NARS	NARS	27|17|47	91	30.33	3	28|0|3	0.34	0.97	0.34	0.97	0.34	-11.2	2.94	0.22
MCM2NT	GOT2	GOT2	23|26|38	87	29	3	11|6|16	0.34	0.99	0.34	0.99	0.34	-7.35	2.64	0.22
MCM2NT	UBA2	UBA2	22|15|38	75	25	3	25|0|1	0.34	0.97	0.34	0.97	0.34	-8.26	2.88	0.21
MCM2NT	SARS	SARS	19|15|40	74	24.67	3	24|0|0	0.34	0.98	0.34	0.98	0.34	-6.32	3.08	0.22
MCM2NT	CCT5	CCT5	34|21|19	74	24.67	3	23|0|2	0.34	0.95	0.34	0.95	0.34	-3.97	2.96	0.21
MCM2NT	PYGB	PYGB	7|6|42	55	18.33	3	12|0|1	0.34	1	0.34	1	0.34	-5.17	4.23	0.22
MCM2NT	RPS10	RPS10	10|10|29	49	16.33	3	10|0|6	0.34	0.99	0.34	0.99	0.34	-4.16	3.06	0.22
MCM2NT	PITPNB	PITPNB	8|8|24	40	13.33	3	12|0|2	0.34	0.98	0.34	0.98	0.34	-3.97	2.86	0.22
MCM2NT	YARS2	YARS2	4|4|27	35	11.67	3	10|0|0	0.34	0.99	0.34	0.99	0.34	-4.46	3.5	0.22
MCM2NT	SMC3	SMC3	5|2|28	35	11.67	3	10|0|0	0.34	0.99	0.34	0.99	0.34	-7.6	3.5	0.21
MCM2NT	ACTR1A	ACTR1A	9|8|14	31	10.33	3	13|0|0	0.34	0.81	0.34	0.81	0.34	-2.77	2.38	0.22
MCM2NT	RPL9	RPL9	4|1|25	30	10	3	9|0|0	0.34	0.99	0.34	0.99	0.34	-8.12	3.33	0.21
MCM2NT	PABPC1	PABPC1	3|1|7	11	3.67	3	5|0|1	0.34	0.87	0.34	0.87	0.34	-4.68	1.83	0.22
MCM2NT	DYNC1H1	DYNC1H1	158|110|316	584	194.67	3	158|0|2	0.33	0.99	0.33	0.99	0.33	-46.71	3.65	0.32
MCM2NT	HIST1H4A	HIST1H4A	68|49|158	275	91.67	3	37|16|48	0.33	1	0.33	1	0.33	-48.66	2.72	0.28
MCM2NT	EPRS	EPRS	53|37|108	198	66	3	62|0|0	0.33	0.99	0.33	0.99	0.33	-21.26	3.19	0.34
MCM2NT	IARS	IARS	60|41|91	192	64	3	57|0|3	0.33	0.98	0.33	0.98	0.33	-16.07	3.2	0.32
MCM2NT	EIF3A	EIF3A	44|35|82	161	53.67	3	43|0|4	0.33	0.99	0.33	0.99	0.33	-9.9	3.43	0.22
MCM2NT	HIST1H1E	HIST1H1E	25|23|94	142	47.33	3	13|11|18	0.33	1	0.33	1	0.33	-16	3.38	0.22
MCM2NT	RPL15	RPL15	33|34|57	124	41.33	3	24|4|13	0.33	0.99	0.33	0.99	0.33	-6.76	3.02	0.32
MCM2NT	HIST2H2AC	HIST2H2AC	23|19|61	103	34.33	3	19|13|25	0.33	1	0.33	1	0.33	-38.82	1.81	0.3
MCM2NT	HIST1H2BC	HIST1H2BC	23|18|45	86	28.67	3	18|7|9	0.33	1	0.33	1	0.33	-13.92	2.53	0.3
MCM2NT	RPS16	RPS16	23|17|38	78	26	3	14|7|12	0.33	1	0.33	1	0.33	-13.92	2.36	0.22
MCM2NT	KPNA2	KPNA2	25|17|16	58	19.33	3	17|0|4	0.33	0.86	0.33	0.86	0.33	-3.12	2.76	0.34
MCM2NT	MYO1D	MYO1D	0|0|45	45	15	3	0|0|0	0.33	1	0.33	1	0.33	-0.07	150	0.22
MCM2NT	RPL26	RPL26	1|0|43	44	14.67	3	2|0|0	0.33	1	0.33	1	0.33	-2.24	22	0.24
MCM2NT	SPTBN1	SPTBN1	6|7|30	43	14.33	3	16|0|0	0.33	0.98	0.33	0.98	0.33	-8.39	2.69	0.34
MCM2NT	RPL32	RPL32	1|0|40	41	13.67	3	3|0|0	0.33	1	0.33	1	0.33	-2.66	13.67	0.26
MCM2NT	TTC37	TTC37	0|0|38	38	12.67	3	3|0|0	0.33	1	0.33	1	0.33	-2.66	12.67	0.26
MCM2NT	RPL23	RPL23	0|0|33	33	11	3	2|0|0	0.33	1	0.33	1	0.33	-2.24	16.5	0.24
MCM2NT	RPL23A	RPL23A	1|1|31	33	11	3	3|0|0	0.33	1	0.33	1	0.33	-1.26	11	0.27
MCM2NT	MARK3	MARK3	0|0|33	33	11	3	0|0|0	0.33	1	0.33	1	0.33	-0.07	110	0.22
MCM2NT	OSBPL8	OSBPL8	0|0|28	28	9.33	3	0|0|0	0.33	1	0.33	1	0.33	-0.07	93.33	0.22
MCM2NT	CHID1	CHID1	1|1|25	27	9	3	0|0|0	0.33	1	0.33	1	0.33	2.43	90	0.22
MCM2NT	FLNB	FLNB	1|2|24	27	9	3	6|0|1	0.33	1	0.33	1	0.33	-5.98	3.86	0.31
MCM2NT	H1FX	H1FX	0|0|26	26	8.67	3	0|0|0	0.33	1	0.33	1	0.33	-0.07	86.67	0.22
MCM2NT	BLMH	BLMH	5|6|15	26	8.67	3	11|0|0	0.33	0.94	0.33	0.94	0.33	-4.18	2.36	0.22
MCM2NT	PHIP	PHIP	0|0|26	26	8.67	3	0|0|0	0.33	1	0.33	1	0.33	-0.07	86.67	0.22
MCM2NT	PTCD3	PTCD3	1|1|23	25	8.33	3	12|0|0	0.33	0.98	0.33	0.98	0.33	-12.05	2.08	0.34
MCM2NT	RPL35	RPL35	0|0|24	24	8	3	1|0|0	0.33	1	0.33	1	0.33	-0.88	24	0.22
MCM2NT	MRPS9	MRPS9	1|1|21	23	7.67	3	1|0|0	0.33	1	0.33	1	0.33	0.52	23	0.22
MCM2NT	NCLN	NCLN	2|2|19	23	7.67	3	7|0|0	0.33	0.99	0.33	0.99	0.33	-4.19	3.29	0.34
MCM2NT	FERMT2	FERMT2	1|0|22	23	7.67	3	0|0|0	0.33	1	0.33	1	0.33	-0.07	76.67	0.23
MCM2NT	CUL4A	CUL4A	0|1|22	23	7.67	3	0|0|0	0.33	1	0.33	1	0.33	-0.07	76.67	0.23
MCM2NT	XPOT	XPOT	5|2|14	21	7	3	10|0|0	0.33	0.94	0.33	0.94	0.33	-7.6	2.1	0.34
MCM2NT	EPHX1	EPHX1	0|2|19	21	7	3	6|0|0	0.33	0.99	0.33	0.99	0.33	-6.51	3.5	0.32
MCM2NT	UBR4	UBR4	2|0|19	21	7	3	6|0|0	0.33	0.99	0.33	0.99	0.33	-6.51	3.5	0.32
MCM2NT	TUBGCP3	TUBGCP3	1|0|20	21	7	3	0|0|0	0.33	1	0.33	1	0.33	-0.07	70	0.23
MCM2NT	TMTC3	TMTC3	0|0|21	21	7	3	0|0|0	0.33	1	0.33	1	0.33	-0.07	70	0.23
MCM2NT	ZNF512B	ZNF512B	0|1|19	20	6.67	3	0|0|0	0.33	1	0.33	1	0.33	-0.07	66.67	0.23
MCM2NT	RPP30	RPP30	1|1|18	20	6.67	3	0|0|0	0.33	1	0.33	1	0.33	2.43	66.67	0.23
MCM2NT	EIF2AK2	EIF2AK2	0|1|18	19	6.33	3	1|0|0	0.33	1	0.33	1	0.33	-0.88	19	0.22
MCM2NT	SIN3A	SIN3A	1|0|18	19	6.33	3	0|0|0	0.33	1	0.33	1	0.33	-0.07	63.33	0.23
MCM2NT	ATP5O	ATP5O	0|2|17	19	6.33	3	8|0|0	0.33	0.98	0.33	0.98	0.33	-9.53	2.38	0.34
MCM2NT	CHTOP	CHTOP	1|0|18	19	6.33	3	0|0|0	0.33	1	0.33	1	0.33	-0.07	63.33	0.23
MCM2NT	AGL	AGL	0|0|18	18	6	3	5|0|0	0.33	1	0.33	1	0.33	-5.62	3.6	0.32
MCM2NT	H1F0	H1F0	0|0|18	18	6	3	0|0|0	0.33	1	0.33	1	0.33	-0.07	60	0.23
MCM2NT	URB1	URB1	0|0|18	18	6	3	0|0|0	0.33	1	0.33	1	0.33	-0.07	60	0.23
MCM2NT	FLII	FLII	0|0|18	18	6	3	0|0|0	0.33	1	0.33	1	0.33	-0.07	60	0.23
MCM2NT	PCID2	PCID2	1|0|17	18	6	3	2|0|0	0.33	1	0.33	1	0.33	-2.24	9	0.28
MCM2NT	NEMF	NEMF	0|0|17	17	5.67	3	0|0|0	0.33	1	0.33	1	0.33	-0.07	56.67	0.23
MCM2NT	TRMT1	TRMT1	1|0|16	17	5.67	3	1|0|0	0.33	1	0.33	1	0.33	-0.88	17	0.22
MCM2NT	LRWD1	LRWD1	1|1|15	17	5.67	3	0|0|0	0.33	1	0.33	1	0.33	2.43	56.67	0.24
MCM2NT	MARK2	MARK2	0|0|17	17	5.67	3	1|0|2	0.33	1	0.33	1	0.33	-3.11	5.67	0.24
MCM2NT	UTP11L	UTP11L	0|0|16	16	5.33	3	0|0|0	0.33	1	0.33	1	0.33	-0.07	53.33	0.23
MCM2NT	ELAC2	ELAC2	0|0|16	16	5.33	3	5|0|0	0.33	0.99	0.33	0.99	0.33	-5.62	3.2	0.32
MCM2NT	EXOC4	EXOC4	0|0|16	16	5.33	3	0|0|0	0.33	1	0.33	1	0.33	-0.07	53.33	0.23
MCM2NT	2022-09-07	2022-09-07	0|1|15	16	5.33	3	6|0|0	0.33	0.98	0.33	0.98	0.33	-6.51	2.67	0.34
MCM2NT	TFAM	TFAM	0|0|16	16	5.33	3	0|0|0	0.33	1	0.33	1	0.33	-0.07	53.33	0.23
MCM2NT	PRPF38B	PRPF38B	1|0|15	16	5.33	3	1|0|0	0.33	1	0.33	1	0.33	-0.88	16	0.22
MCM2NT	AP2A2	AP2A2	1|1|13	15	5	3	3|0|0	0.33	1	0.33	1	0.33	-1.26	5	0.31
MCM2NT	HMGB2	HMGB2	0|0|15	15	5	3	0|0|0	0.33	1	0.33	1	0.33	-0.07	50	0.24
MCM2NT	MSH3	MSH3	0|0|15	15	5	3	0|0|0	0.33	1	0.33	1	0.33	-0.07	50	0.24
MCM2NT	HMGB3	HMGB3	0|0|14	14	4.67	3	0|0|0	0.33	1	0.33	1	0.33	-0.07	46.67	0.24
MCM2NT	DNAJC11	DNAJC11	0|0|14	14	4.67	3	2|0|0	0.33	1	0.33	1	0.33	-2.24	7	0.29
MCM2NT	POLR2A	POLR2A	0|0|14	14	4.67	3	1|0|0	0.33	1	0.33	1	0.33	-0.88	14	0.22
MCM2NT	DDX31	DDX31	0|0|14	14	4.67	3	0|0|0	0.33	1	0.33	1	0.33	-0.07	46.67	0.24
MCM2NT	PPP2R5C	PPP2R5C	1|0|13	14	4.67	3	1|0|0	0.33	1	0.33	1	0.33	-0.88	14	0.23
MCM2NT	NELFB	NELFB	1|1|11	13	4.33	3	4|0|0	0.33	0.99	0.33	0.99	0.33	-2.45	3.25	0.34
MCM2NT	MRPS7	MRPS7	0|0|13	13	4.33	3	0|0|0	0.33	1	0.33	1	0.33	-0.07	43.33	0.24
MCM2NT	EMC2	EMC2	0|1|12	13	4.33	3	0|0|0	0.33	1	0.33	1	0.33	-0.07	43.33	0.24
MCM2NT	KIF2C	KIF2C	0|1|12	13	4.33	3	0|0|1	0.33	1	0.33	1	0.33	-0.88	13	0.23
MCM2NT	TRMT10C	TRMT10C	1|0|12	13	4.33	3	2|0|0	0.33	1	0.33	1	0.33	-2.24	6.5	0.29
MCM2NT	CYP51A1	CYP51A1	1|0|12	13	4.33	3	1|0|0	0.33	1	0.33	1	0.33	-0.88	13	0.23
MCM2NT	ILVBL	ILVBL	0|0|13	13	4.33	3	2|0|0	0.33	1	0.33	1	0.33	-2.24	6.5	0.29
MCM2NT	ALG5	ALG5	0|0|13	13	4.33	3	0|0|0	0.33	1	0.33	1	0.33	-0.07	43.33	0.24
MCM2NT	PKN2	PKN2	0|0|13	13	4.33	3	3|0|0	0.33	1	0.33	1	0.33	-2.66	4.33	0.31
MCM2NT	GTF3C1	GTF3C1	1|0|11	12	4	3	0|0|0	0.33	1	0.33	1	0.33	-0.07	40	0.24
MCM2NT	ABCB7	ABCB7	0|0|12	12	4	3	4|0|0	0.33	0.99	0.33	0.99	0.33	-4.14	3	0.32
MCM2NT	MRPL16	MRPL16	0|0|12	12	4	3	0|0|0	0.33	1	0.33	1	0.33	-0.07	40	0.24
MCM2NT	ITPR3	ITPR3	0|0|12	12	4	3	2|0|0	0.33	1	0.33	1	0.33	-2.24	6	0.29
MCM2NT	LARS2	LARS2	1|0|11	12	4	3	4|0|0	0.33	0.99	0.33	0.99	0.33	-4.14	3	0.34
MCM2NT	CDK9	CDK9	1|0|11	12	4	3	0|0|0	0.33	1	0.33	1	0.33	-0.07	40	0.24
MCM2NT	SCCPDH	SCCPDH	1|1|10	12	4	3	0|0|0	0.33	1	0.33	1	0.33	2.43	40	0.25
MCM2NT	DDX55	DDX55	1|0|11	12	4	3	0|0|0	0.33	1	0.33	1	0.33	-0.07	40	0.24
MCM2NT	PUS1	PUS1	1|1|10	12	4	3	2|0|0	0.33	1	0.33	1	0.33	-0.2	6	0.3
MCM2NT	IQGAP2	IQGAP2	1|0|11	12	4	3	0|0|0	0.33	1	0.33	1	0.33	-0.07	40	0.24
MCM2NT	PICALM	PICALM	1|0|11	12	4	3	2|0|0	0.33	1	0.33	1	0.33	-2.24	6	0.3
MCM2NT	CTNNA1	CTNNA1	1|0|11	12	4	3	3|0|0	0.33	0.99	0.33	0.99	0.33	-2.66	4	0.32
MCM2NT	CHAF1B	CHAF1B	1|0|10	11	3.67	3	2|0|0	0.33	1	0.33	1	0.33	-2.24	5.5	0.3
MCM2NT	TK1	TK1	1|1|9	11	3.67	3	0|0|2	0.33	1	0.33	1	0.33	-0.2	5.5	0.31
MCM2NT	TMEM214	TMEM214	0|0|11	11	3.67	3	0|0|0	0.33	1	0.33	1	0.33	-0.07	36.67	0.24
MCM2NT	POLR3A	POLR3A	1|0|10	11	3.67	3	0|0|0	0.33	1	0.33	1	0.33	-0.07	36.67	0.25
MCM2NT	AGO2	AGO2	0|0|11	11	3.67	3	0|0|0	0.33	1	0.33	1	0.33	-0.07	36.67	0.24
MCM2NT	RPL31	RPL31	0|0|11	11	3.67	3	0|0|0	0.33	1	0.33	1	0.33	-0.07	36.67	0.24
MCM2NT	POLR1B	POLR1B	0|0|11	11	3.67	3	0|0|0	0.33	1	0.33	1	0.33	-0.07	36.67	0.24
MCM2NT	VPS51	VPS51	1|0|10	11	3.67	3	0|0|0	0.33	1	0.33	1	0.33	-0.07	36.67	0.25
MCM2NT	ADCK3	ADCK3	0|1|10	11	3.67	3	4|0|0	0.33	0.98	0.33	0.98	0.33	-4.14	2.75	0.34
MCM2NT	EDF1	EDF1	0|0|11	11	3.67	3	0|0|0	0.33	1	0.33	1	0.33	-0.07	36.67	0.24
MCM2NT	BCS1L	BCS1L	1|0|10	11	3.67	3	2|0|0	0.33	1	0.33	1	0.33	-2.24	5.5	0.3
MCM2NT	COA3	COA3	1|1|9	11	3.67	3	2|0|0	0.33	1	0.33	1	0.33	-0.2	5.5	0.31
MCM2NT	PREB	PREB	0|0|11	11	3.67	3	0|0|0	0.33	1	0.33	1	0.33	-0.07	36.67	0.24
MCM2NT	TRRAP	TRRAP	0|0|11	11	3.67	3	0|0|0	0.33	1	0.33	1	0.33	-0.07	36.67	0.24
MCM2NT	MICU2	MICU2	1|0|10	11	3.67	3	0|0|0	0.33	1	0.33	1	0.33	-0.07	36.67	0.25
MCM2NT	ATP2B1	ATP2B1	1|0|10	11	3.67	3	1|0|0	0.33	1	0.33	1	0.33	-0.88	11	0.24
MCM2NT	STT3B	STT3B	0|1|10	11	3.67	3	1|0|0	0.33	1	0.33	1	0.33	-0.88	11	0.24
MCM2NT	NDC1	NDC1	0|0|10	10	3.33	3	0|0|0	0.33	1	0.33	1	0.33	-0.07	33.33	0.25
MCM2NT	LYAR	LYAR	0|0|10	10	3.33	3	0|0|0	0.33	1	0.33	1	0.33	-0.07	33.33	0.25
MCM2NT	CHD1L	CHD1L	0|0|10	10	3.33	3	0|0|0	0.33	1	0.33	1	0.33	-0.07	33.33	0.25
MCM2NT	SKIV2L	SKIV2L	0|0|10	10	3.33	3	2|0|0	0.33	1	0.33	1	0.33	-2.24	5	0.3
MCM2NT	RRBP1	RRBP1	0|0|10	10	3.33	3	0|0|0	0.33	1	0.33	1	0.33	-0.07	33.33	0.25
MCM2NT	UBA6	UBA6	0|0|10	10	3.33	3	1|0|0	0.33	1	0.33	1	0.33	-0.88	10	0.24
MCM2NT	YTHDF3	YTHDF3	1|1|8	10	3.33	3	0|0|0	0.33	1	0.33	1	0.33	2.43	33.33	0.26
MCM2NT	ACOT1	ACOT1	0|1|9	10	3.33	3	2|0|0	0.33	1	0.33	1	0.33	-2.24	5	0.31
MCM2NT	POLE	POLE	0|0|10	10	3.33	3	0|0|0	0.33	1	0.33	1	0.33	-0.07	33.33	0.25
MCM2NT	RQCD1	RQCD1	1|1|8	10	3.33	3	2|0|0	0.33	1	0.33	1	0.33	-0.2	5	0.31
MCM2NT	MTOR	MTOR	0|0|10	10	3.33	3	0|0|0	0.33	1	0.33	1	0.33	-0.07	33.33	0.25
MCM2NT	ETFB	ETFB	0|0|9	9	3	3	3|0|0	0.33	0.99	0.33	0.99	0.33	-2.66	3	0.34
MCM2NT	IFRD1	IFRD1	0|0|9	9	3	3	0|0|0	0.33	1	0.33	1	0.33	-0.07	30	0.25
MCM2NT	RALA	RALA	0|0|9	9	3	3	2|0|0	0.33	1	0.33	1	0.33	-2.24	4.5	0.31
MCM2NT	HMGN2	HMGN2	0|0|9	9	3	3	0|0|0	0.33	1	0.33	1	0.33	-0.07	30	0.25
MCM2NT	SNRPD2	SNRPD2	0|0|9	9	3	3	0|0|0	0.33	1	0.33	1	0.33	-0.07	30	0.25
MCM2NT	YME1L1	YME1L1	0|0|9	9	3	3	1|0|0	0.33	1	0.33	1	0.33	-0.88	9	0.24
MCM2NT	LCLAT1	LCLAT1	1|1|7	9	3	3	0|0|0	0.33	1	0.33	1	0.33	2.43	30	0.26
MCM2NT	MACF1	MACF1	1|0|8	9	3	3	2|0|0	0.33	1	0.33	1	0.33	-2.24	4.5	0.31
MCM2NT	XPC	XPC	0|1|7	8	2.67	3	0|0|0	0.33	1	0.33	1	0.33	-0.07	26.67	0.26
MCM2NT	NOP9	NOP9	0|0|8	8	2.67	3	0|0|0	0.33	1	0.33	1	0.33	-0.07	26.67	0.26
MCM2NT	COX15	COX15	1|0|7	8	2.67	3	0|0|0	0.33	1	0.33	1	0.33	-0.07	26.67	0.26
MCM2NT	KTN1	KTN1	0|0|8	8	2.67	3	1|0|0	0.33	1	0.33	1	0.33	-0.88	8	0.25
MCM2NT	POLR3B	POLR3B	0|0|8	8	2.67	3	0|0|0	0.33	1	0.33	1	0.33	-0.07	26.67	0.26
MCM2NT	PLK1	PLK1	1|0|7	8	2.67	3	0|0|0	0.33	1	0.33	1	0.33	-0.07	26.67	0.26
MCM2NT	TERF2	TERF2	0|0|8	8	2.67	3	1|0|0	0.33	1	0.33	1	0.33	-0.88	8	0.25
MCM2NT	PLCG1	PLCG1	0|0|8	8	2.67	3	1|0|0	0.33	1	0.33	1	0.33	-0.88	8	0.25
MCM2NT	ASCC3	ASCC3	0|0|8	8	2.67	3	1|0|0	0.33	1	0.33	1	0.33	-0.88	8	0.25
MCM2NT	MTX1	MTX1	1|1|6	8	2.67	3	2|0|0	0.33	0.99	0.33	0.99	0.33	-0.2	4	0.34
MCM2NT	DNAJC19	DNAJC19	0|1|7	8	2.67	3	0|0|0	0.33	1	0.33	1	0.33	-0.07	26.67	0.26
MCM2NT	TTF2	TTF2	1|1|6	8	2.67	3	0|0|0	0.33	1	0.33	1	0.33	2.43	26.67	0.27
MCM2NT	GBE1	GBE1	1|1|6	8	2.67	3	1|0|0	0.33	1	0.33	1	0.33	0.52	8	0.26
MCM2NT	MACROD1	MACROD1	0|0|8	8	2.67	3	0|0|0	0.33	1	0.33	1	0.33	-0.07	26.67	0.26
MCM2NT	WDR11	WDR11	1|0|7	8	2.67	3	0|0|0	0.33	1	0.33	1	0.33	-0.07	26.67	0.26
MCM2NT	MRPS24	MRPS24	1|1|6	8	2.67	3	1|0|0	0.33	1	0.33	1	0.33	0.52	8	0.26
MCM2NT	PPP2R5E	PPP2R5E	0|0|8	8	2.67	3	0|0|0	0.33	1	0.33	1	0.33	-0.07	26.67	0.26
MCM2NT	FAU	FAU	0|0|8	8	2.67	3	0|0|0	0.33	1	0.33	1	0.33	-0.07	26.67	0.26
MCM2NT	GSK3B	GSK3B	0|0|8	8	2.67	3	1|0|0	0.33	1	0.33	1	0.33	-0.88	8	0.25
MCM2NT	DHCR24	DHCR24	0|1|7	8	2.67	3	0|0|0	0.33	1	0.33	1	0.33	-0.07	26.67	0.26
MCM2NT	CLASP2	CLASP2	1|0|7	8	2.67	3	1|0|0	0.33	1	0.33	1	0.33	-0.88	8	0.26
MCM2NT	TRAPPC5	TRAPPC5	1|0|6	7	2.33	3	0|0|0	0.33	1	0.33	1	0.33	-0.07	23.33	0.27
MCM2NT	GDAP1	GDAP1	1|0|6	7	2.33	3	0|0|0	0.33	1	0.33	1	0.33	-0.07	23.33	0.27
MCM2NT	PIN4	PIN4	0|0|7	7	2.33	3	0|0|0	0.33	1	0.33	1	0.33	-0.07	23.33	0.26
MCM2NT	RPS6KB1	RPS6KB1	1|1|5	7	2.33	3	1|0|0	0.33	1	0.33	1	0.33	0.52	7	0.29
MCM2NT	POLR3C	POLR3C	1|1|5	7	2.33	3	1|0|0	0.33	1	0.33	1	0.33	0.52	7	0.29
MCM2NT	MRPL22	MRPL22	0|1|6	7	2.33	3	0|0|0	0.33	1	0.33	1	0.33	-0.07	23.33	0.27
MCM2NT	LPCAT1	LPCAT1	1|0|6	7	2.33	3	0|0|0	0.33	1	0.33	1	0.33	-0.07	23.33	0.27
MCM2NT	RHOG	RHOG	0|0|7	7	2.33	3	0|0|0	0.33	1	0.33	1	0.33	-0.07	23.33	0.26
MCM2NT	KRR1	KRR1	0|0|7	7	2.33	3	0|0|0	0.33	1	0.33	1	0.33	-0.07	23.33	0.26
MCM2NT	MTDH	MTDH	0|0|7	7	2.33	3	1|0|0	0.33	1	0.33	1	0.33	-0.88	7	0.26
MCM2NT	EIF4E2	EIF4E2	1|0|6	7	2.33	3	0|0|0	0.33	1	0.33	1	0.33	-0.07	23.33	0.27
MCM2NT	NFXL1	NFXL1	0|1|6	7	2.33	3	0|0|0	0.33	1	0.33	1	0.33	-0.07	23.33	0.27
MCM2NT	ABCB10	ABCB10	1|1|5	7	2.33	3	0|0|0	0.33	1	0.33	1	0.33	2.43	23.33	0.28
MCM2NT	EXOC2	EXOC2	0|0|7	7	2.33	3	0|0|0	0.33	1	0.33	1	0.33	-0.07	23.33	0.26
MCM2NT	CCNB2	CCNB2	0|0|7	7	2.33	3	0|0|0	0.33	1	0.33	1	0.33	-0.07	23.33	0.26
MCM2NT	ZCCHC3	ZCCHC3	0|0|7	7	2.33	3	0|0|0	0.33	1	0.33	1	0.33	-0.07	23.33	0.26
MCM2NT	SRP14	SRP14	1|0|6	7	2.33	3	1|0|1	0.33	1	0.33	1	0.33	-2.11	3.5	0.31
MCM2NT	PAK1IP1	PAK1IP1	0|0|7	7	2.33	3	0|0|0	0.33	1	0.33	1	0.33	-0.07	23.33	0.26
MCM2NT	IFIT5	IFIT5	1|0|6	7	2.33	3	1|0|0	0.33	1	0.33	1	0.33	-0.88	7	0.26
MCM2NT	THG1L	THG1L	0|1|6	7	2.33	3	0|0|0	0.33	1	0.33	1	0.33	-0.07	23.33	0.27
MCM2NT	ARL6IP5	ARL6IP5	1|0|6	7	2.33	3	1|0|0	0.33	1	0.33	1	0.33	-0.88	7	0.26
MCM2NT	SMAD2	SMAD2	0|0|6	6	2	3	1|0|0	0.33	1	0.33	1	0.33	-0.88	6	0.26
MCM2NT	NUF2	NUF2	1|0|5	6	2	3	0|0|0	0.33	1	0.33	1	0.33	-0.07	20	0.28
MCM2NT	FECH	FECH	0|0|6	6	2	3	2|0|0	0.33	0.99	0.33	0.99	0.33	-2.24	3	0.34
MCM2NT	MAGT1	MAGT1	0|0|6	6	2	3	1|0|0	0.33	1	0.33	1	0.33	-0.88	6	0.26
MCM2NT	TMEM14C	TMEM14C	0|0|6	6	2	3	1|0|0	0.33	1	0.33	1	0.33	-0.88	6	0.26
MCM2NT	TMEM209	TMEM209	0|0|6	6	2	3	0|0|0	0.33	1	0.33	1	0.33	-0.07	20	0.27
MCM2NT	MPG	MPG	0|0|6	6	2	3	0|0|0	0.33	1	0.33	1	0.33	-0.07	20	0.27
MCM2NT	LTN1	LTN1	0|0|6	6	2	3	0|0|0	0.33	1	0.33	1	0.33	-0.07	20	0.27
MCM2NT	DNAJC2	DNAJC2	0|0|6	6	2	3	0|0|0	0.33	1	0.33	1	0.33	-0.07	20	0.27
MCM2NT	BCAT2	BCAT2	0|0|6	6	2	3	1|0|0	0.33	1	0.33	1	0.33	-0.88	6	0.26
MCM2NT	POLR1E	POLR1E	1|0|5	6	2	3	0|0|0	0.33	1	0.33	1	0.33	-0.07	20	0.28
MCM2NT	TRPS1	TRPS1	4|1|1	6	2	3	0|0|0	0.33	1	0.33	1	0.33	2.43	20	0.29
MCM2NT	LRRC41	LRRC41	0|0|6	6	2	3	0|0|0	0.33	1	0.33	1	0.33	-0.07	20	0.27
MCM2NT	OSBPL11	OSBPL11	0|0|6	6	2	3	0|0|0	0.33	1	0.33	1	0.33	-0.07	20	0.27
MCM2NT	FARP1	FARP1	0|0|6	6	2	3	0|0|0	0.33	1	0.33	1	0.33	-0.07	20	0.27
MCM2NT	PRKAA2	PRKAA2	0|0|6	6	2	3	0|0|0	0.33	1	0.33	1	0.33	-0.07	20	0.27
MCM2NT	CASK	CASK	0|0|6	6	2	3	0|0|0	0.33	1	0.33	1	0.33	-0.07	20	0.27
MCM2NT	PAXIP1	PAXIP1	1|0|5	6	2	3	0|0|0	0.33	1	0.33	1	0.33	-0.07	20	0.28
MCM2NT	MBOAT7	MBOAT7	0|1|5	6	2	3	0|0|0	0.33	1	0.33	1	0.33	-0.07	20	0.28
MCM2NT	MORC2	MORC2	1|0|5	6	2	3	0|0|0	0.33	1	0.33	1	0.33	-0.07	20	0.28
MCM2NT	CENPV	CENPV	0|0|6	6	2	3	0|0|0	0.33	1	0.33	1	0.33	-0.07	20	0.27
MCM2NT	DHX35	DHX35	1|0|5	6	2	3	0|0|0	0.33	1	0.33	1	0.33	-0.07	20	0.28
MCM2NT	AURKA	AURKA	0|0|6	6	2	3	0|0|0	0.33	1	0.33	1	0.33	-0.07	20	0.27
MCM2NT	CLN6	CLN6	1|0|5	6	2	3	0|0|0	0.33	1	0.33	1	0.33	-0.07	20	0.28
MCM2NT	SPAG9	SPAG9	0|0|6	6	2	3	0|0|0	0.33	1	0.33	1	0.33	-0.07	20	0.27
MCM2NT	RBM28	RBM28	0|0|6	6	2	3	0|0|0	0.33	1	0.33	1	0.33	-0.07	20	0.27
MCM2NT	NDUFB4	NDUFB4	1|0|5	6	2	3	0|0|0	0.33	1	0.33	1	0.33	-0.07	20	0.28
MCM2NT	PKP2	PKP2	0|0|6	6	2	3	0|0|0	0.33	1	0.33	1	0.33	-0.07	20	0.27
MCM2NT	ALG9	ALG9	0|0|6	6	2	3	0|0|0	0.33	1	0.33	1	0.33	-0.07	20	0.27
MCM2NT	USP8	USP8	0|0|6	6	2	3	0|0|0	0.33	1	0.33	1	0.33	-0.07	20	0.27
MCM2NT	EEF1B2	EEF1B2	6|0|0	6	2	3	0|0|0	0.33	1	0.33	1	0.33	-0.07	20	0.27
MCM2NT	SLTM	SLTM	0|0|6	6	2	3	0|0|0	0.33	1	0.33	1	0.33	-0.07	20	0.27
MCM2NT	KDELC1	KDELC1	1|0|5	6	2	3	1|0|0	0.33	1	0.33	1	0.33	-0.88	6	0.29
MCM2NT	DHX8	DHX8	0|0|5	5	1.67	3	0|0|0	0.33	1	0.33	1	0.33	-0.07	16.67	0.28
MCM2NT	PISD	PISD	0|0|5	5	1.67	3	0|0|0	0.33	1	0.33	1	0.33	-0.07	16.67	0.28
MCM2NT	ACTR10	ACTR10	0|1|4	5	1.67	3	1|0|0	0.33	1	0.33	1	0.33	-0.88	5	0.3
MCM2NT	CHAF1A	CHAF1A	0|1|4	5	1.67	3	0|0|0	0.33	1	0.33	1	0.33	-0.07	16.67	0.29
MCM2NT	ARHGAP1	ARHGAP1	0|0|5	5	1.67	3	1|0|0	0.33	1	0.33	1	0.33	-0.88	5	0.29
MCM2NT	KIAA1033	KIAA1033	0|0|5	5	1.67	3	0|0|0	0.33	1	0.33	1	0.33	-0.07	16.67	0.28
MCM2NT	HPX	HPX	0|1|4	5	1.67	3	0|0|0	0.33	1	0.33	1	0.33	-0.07	16.67	0.29
MCM2NT	PIGT	PIGT	0|0|5	5	1.67	3	1|0|0	0.33	1	0.33	1	0.33	-0.88	5	0.29
MCM2NT	POLRMT	POLRMT	0|0|5	5	1.67	3	1|0|0	0.33	1	0.33	1	0.33	-0.88	5	0.29
MCM2NT	ZNF318	ZNF318	4|1|0	5	1.67	3	0|0|0	0.33	1	0.33	1	0.33	-0.07	16.67	0.29
MCM2NT	SCYL2	SCYL2	0|0|5	5	1.67	3	1|0|0	0.33	1	0.33	1	0.33	-0.88	5	0.29
MCM2NT	BDH2	BDH2	1|0|4	5	1.67	3	1|0|0	0.33	1	0.33	1	0.33	-0.88	5	0.3
MCM2NT	ATP6V1C1	ATP6V1C1	0|0|5	5	1.67	3	0|0|0	0.33	1	0.33	1	0.33	-0.07	16.67	0.28
MCM2NT	BCAP29	BCAP29	0|1|4	5	1.67	3	0|0|0	0.33	1	0.33	1	0.33	-0.07	16.67	0.29
MCM2NT	ACSS1	ACSS1	0|0|5	5	1.67	3	1|0|0	0.33	1	0.33	1	0.33	-0.88	5	0.29
MCM2NT	CDC27	CDC27	0|0|5	5	1.67	3	0|0|0	0.33	1	0.33	1	0.33	-0.07	16.67	0.28
MCM2NT	SMC5	SMC5	0|0|5	5	1.67	3	0|0|0	0.33	1	0.33	1	0.33	-0.07	16.67	0.28
MCM2NT	ESYT2	ESYT2	0|0|5	5	1.67	3	0|0|0	0.33	1	0.33	1	0.33	-0.07	16.67	0.28
MCM2NT	KRTAP16-1	KRTAP16-1	5|0|0	5	1.67	3	0|0|0	0.33	1	0.33	1	0.33	-0.07	16.67	0.28
MCM2NT	MRPS35	MRPS35	0|0|5	5	1.67	3	1|0|0	0.33	1	0.33	1	0.33	-0.88	5	0.29
MCM2NT	HS2ST1	HS2ST1	0|0|5	5	1.67	3	0|0|0	0.33	1	0.33	1	0.33	-0.07	16.67	0.28
MCM2NT	C19ORF52	C19ORF52	0|0|5	5	1.67	3	0|0|0	0.33	1	0.33	1	0.33	-0.07	16.67	0.28
MCM2NT	SLC25A21	SLC25A21	1|1|3	5	1.67	3	0|0|0	0.33	1	0.33	1	0.33	2.43	16.67	0.3
MCM2NT	OXA1L	OXA1L	0|0|5	5	1.67	3	0|0|0	0.33	1	0.33	1	0.33	-0.07	16.67	0.28
MCM2NT	MAP2K3	MAP2K3	0|0|5	5	1.67	3	1|0|0	0.33	1	0.33	1	0.33	-0.88	5	0.29
MCM2NT	UTP14A	UTP14A	0|1|4	5	1.67	3	0|0|0	0.33	1	0.33	1	0.33	-0.07	16.67	0.29
MCM2NT	ZNF711	ZNF711	1|1|3	5	1.67	3	0|0|0	0.33	1	0.33	1	0.33	2.43	16.67	0.3
MCM2NT	XRN1	XRN1	0|0|5	5	1.67	3	0|0|0	0.33	1	0.33	1	0.33	-0.07	16.67	0.28
MCM2NT	MINPP1	MINPP1	0|0|4	4	1.33	3	0|0|0	0.33	1	0.33	1	0.33	-0.07	13.33	0.29
MCM2NT	ANKFY1	ANKFY1	1|2|1	4	1.33	3	0|0|0	0.33	0.99	0.33	0.99	0.33	2.43	13.33	0.32
MCM2NT	CBX2	CBX2	0|1|3	4	1.33	3	0|0|0	0.33	1	0.33	1	0.33	-0.07	13.33	0.3
MCM2NT	SNRPA1	SNRPA1	1|2|1	4	1.33	3	0|0|0	0.33	0.99	0.33	0.99	0.33	2.43	13.33	0.32
MCM2NT	QTRTD1	QTRTD1	0|0|4	4	1.33	3	1|0|0	0.33	1	0.33	1	0.33	-0.88	4	0.3
MCM2NT	DPH1	DPH1	0|0|4	4	1.33	3	0|0|0	0.33	1	0.33	1	0.33	-0.07	13.33	0.29
MCM2NT	DOLPP1	DOLPP1	1|0|3	4	1.33	3	1|0|0	0.33	0.99	0.33	0.99	0.33	-0.88	4	0.32
MCM2NT	TMEM201	TMEM201	0|0|4	4	1.33	3	0|0|0	0.33	1	0.33	1	0.33	-0.07	13.33	0.29
MCM2NT	AGPAT5	AGPAT5	1|0|3	4	1.33	3	0|0|0	0.33	1	0.33	1	0.33	-0.07	13.33	0.3
MCM2NT	PIGS	PIGS	0|0|4	4	1.33	3	0|0|0	0.33	1	0.33	1	0.33	-0.07	13.33	0.29
MCM2NT	CCNK	CCNK	0|0|4	4	1.33	3	0|0|0	0.33	1	0.33	1	0.33	-0.07	13.33	0.29
MCM2NT	ESCO2	ESCO2	1|0|3	4	1.33	3	0|0|0	0.33	1	0.33	1	0.33	-0.07	13.33	0.3
MCM2NT	TMEM165	TMEM165	1|0|3	4	1.33	3	1|0|0	0.33	0.99	0.33	0.99	0.33	-0.88	4	0.32
MCM2NT	SMG8	SMG8	0|1|3	4	1.33	3	0|0|0	0.33	1	0.33	1	0.33	-0.07	13.33	0.3
MCM2NT	TFIP11	TFIP11	2|1|1	4	1.33	3	0|0|0	0.33	0.99	0.33	0.99	0.33	2.43	13.33	0.32
MCM2NT	CCDC93	CCDC93	0|1|3	4	1.33	3	0|0|0	0.33	1	0.33	1	0.33	-0.07	13.33	0.3
MCM2NT	H3BN98	H3BN98	1|0|3	4	1.33	3	1|0|0	0.33	0.99	0.33	0.99	0.33	-0.88	4	0.32
MCM2NT	SPTBN2	SPTBN2	0|1|3	4	1.33	3	1|0|0	0.33	0.99	0.33	0.99	0.33	-0.88	4	0.32
MCM2NT	PARG	PARG	0|0|4	4	1.33	3	0|0|0	0.33	1	0.33	1	0.33	-0.07	13.33	0.29
MCM2NT	MAPK9	MAPK9	1|0|3	4	1.33	3	1|0|0	0.33	0.99	0.33	0.99	0.33	-0.88	4	0.32
MCM2NT	DDX50	DDX50	0|0|4	4	1.33	3	0|0|0	0.33	1	0.33	1	0.33	-0.07	13.33	0.29
MCM2NT	CRKL	CRKL	2|1|1	4	1.33	3	0|0|0	0.33	0.99	0.33	0.99	0.33	2.43	13.33	0.32
MCM2NT	LEMD3	LEMD3	1|0|3	4	1.33	3	0|0|0	0.33	1	0.33	1	0.33	-0.07	13.33	0.3
MCM2NT	EXOC6	EXOC6	0|0|4	4	1.33	3	0|0|0	0.33	1	0.33	1	0.33	-0.07	13.33	0.29
MCM2NT	BRI3BP	BRI3BP	1|1|2	4	1.33	3	0|0|0	0.33	0.99	0.33	0.99	0.33	2.43	13.33	0.32
MCM2NT	LIPA	LIPA	0|0|4	4	1.33	3	1|0|0	0.33	1	0.33	1	0.33	-0.88	4	0.3
MCM2NT	ARFGAP3	ARFGAP3	0|0|4	4	1.33	3	0|0|0	0.33	1	0.33	1	0.33	-0.07	13.33	0.29
MCM2NT	SF3A2	SF3A2	0|0|4	4	1.33	3	0|0|0	0.33	1	0.33	1	0.33	-0.07	13.33	0.29
MCM2NT	RRP8	RRP8	0|1|3	4	1.33	3	0|0|0	0.33	1	0.33	1	0.33	-0.07	13.33	0.3
MCM2NT	NUP188	NUP188	0|0|4	4	1.33	3	1|0|0	0.33	1	0.33	1	0.33	-0.88	4	0.3
MCM2NT	CSNK1G3	CSNK1G3	0|0|4	4	1.33	3	0|0|0	0.33	1	0.33	1	0.33	-0.07	13.33	0.29
MCM2NT	MAGED2	MAGED2	1|2|1	4	1.33	3	0|0|0	0.33	0.99	0.33	0.99	0.33	2.43	13.33	0.32
MCM2NT	ZNF250	ZNF250	1|2|1	4	1.33	3	0|0|0	0.33	0.99	0.33	0.99	0.33	2.43	13.33	0.32
MCM2NT	MAP7D3	MAP7D3	1|1|2	4	1.33	3	0|0|0	0.33	0.99	0.33	0.99	0.33	2.43	13.33	0.32
MCM2NT	ASPH	ASPH	1|0|3	4	1.33	3	1|0|0	0.33	0.99	0.33	0.99	0.33	-0.88	4	0.32
MCM2NT	TM9SF4	TM9SF4	0|0|4	4	1.33	3	1|0|0	0.33	1	0.33	1	0.33	-0.88	4	0.3
MCM2NT	TELO2	TELO2	0|0|4	4	1.33	3	0|0|0	0.33	1	0.33	1	0.33	-0.07	13.33	0.29
MCM2NT	IGF2BP3	IGF2BP3	0|0|4	4	1.33	3	1|0|0	0.33	1	0.33	1	0.33	-0.88	4	0.3
MCM2NT	ERCC3	ERCC3	0|0|4	4	1.33	3	0|0|0	0.33	1	0.33	1	0.33	-0.07	13.33	0.29
MCM2NT	LSM4	LSM4	0|0|4	4	1.33	3	1|0|0	0.33	1	0.33	1	0.33	-0.88	4	0.3
MCM2NT	SMARCAD1	SMARCAD1	1|0|3	4	1.33	3	0|0|0	0.33	1	0.33	1	0.33	-0.07	13.33	0.3
MCM2NT	GPR89B	GPR89B	0|0|4	4	1.33	3	0|0|0	0.33	1	0.33	1	0.33	-0.07	13.33	0.29
MCM2NT	GPD2	GPD2	0|1|3	4	1.33	3	1|0|0	0.33	0.99	0.33	0.99	0.33	-0.88	4	0.32
MCM2NT	CAMLG	CAMLG	1|1|2	4	1.33	3	0|0|0	0.33	0.99	0.33	0.99	0.33	2.43	13.33	0.32
MCM2NT	REEP4	REEP4	0|0|4	4	1.33	3	0|0|0	0.33	1	0.33	1	0.33	-0.07	13.33	0.29
MCM2NT	CLASP1	CLASP1	0|0|4	4	1.33	3	0|0|0	0.33	1	0.33	1	0.33	-0.07	13.33	0.29
MCM2NT	KDM2A	KDM2A	0|1|2	3	1	3	0|0|0	0.33	0.99	0.33	0.99	0.33	-0.07	10	0.32
MCM2NT	WHSC1	WHSC1	1|0|2	3	1	3	0|0|0	0.33	0.99	0.33	0.99	0.33	-0.07	10	0.32
MCM2NT	FIP1L1	FIP1L1	1|0|2	3	1	3	0|0|0	0.33	0.99	0.33	0.99	0.33	-0.07	10	0.32
MCM2NT	ZNF687	ZNF687	1|2|0	3	1	3	0|0|0	0.33	0.99	0.33	0.99	0.33	-0.07	10	0.32
MCM2NT	THAP4	THAP4	0|2|1	3	1	3	0|0|0	0.33	0.99	0.33	0.99	0.33	-0.07	10	0.32
MCM2NT	PRPF4	PRPF4	1|0|2	3	1	3	0|0|0	0.33	0.99	0.33	0.99	0.33	-0.07	10	0.32
MCM2NT	C18ORF8	C18ORF8	0|0|3	3	1	3	0|0|0	0.33	1	0.33	1	0.33	-0.07	10	0.3
MCM2NT	PTDSS1	PTDSS1	1|0|2	3	1	3	0|0|0	0.33	0.99	0.33	0.99	0.33	-0.07	10	0.32
MCM2NT	SRRM1	SRRM1	3|0|0	3	1	3	0|1|0	0.33	0.99	0.33	0.99	0.33	-0.88	3	0.32
MCM2NT	FLYWCH2	FLYWCH2	1|0|2	3	1	3	0|0|0	0.33	0.99	0.33	0.99	0.33	-0.07	10	0.32
MCM2NT	PAXBP1	PAXBP1	1|0|2	3	1	3	0|0|0	0.33	0.99	0.33	0.99	0.33	-0.07	10	0.32
MCM2NT	SMARCC2	SMARCC2	0|1|2	3	1	3	0|0|0	0.33	0.99	0.33	0.99	0.33	-0.07	10	0.32
MCM2NT	YBX1	YBX1	0|0|3	3	1	3	0|0|0	0.33	1	0.33	1	0.33	-0.07	10	0.3
MCM2NT	NR2F2	NR2F2	0|0|3	3	1	3	0|0|0	0.33	1	0.33	1	0.33	-0.07	10	0.3
MCM2NT	ITCH	ITCH	0|1|2	3	1	3	0|0|0	0.33	0.99	0.33	0.99	0.33	-0.07	10	0.32
MCM2NT	SETD2	SETD2	0|1|2	3	1	3	0|0|0	0.33	0.99	0.33	0.99	0.33	-0.07	10	0.32
MCM2NT	COG2	COG2	0|0|3	3	1	3	0|0|0	0.33	1	0.33	1	0.33	-0.07	10	0.3
MCM2NT	BAZ1A	BAZ1A	0|0|3	3	1	3	0|0|0	0.33	1	0.33	1	0.33	-0.07	10	0.3
MCM2NT	PRKCD	PRKCD	0|0|3	3	1	3	0|0|0	0.33	1	0.33	1	0.33	-0.07	10	0.3
MCM2NT	VTI1B	VTI1B	0|1|2	3	1	3	0|0|0	0.33	0.99	0.33	0.99	0.33	-0.07	10	0.32
MCM2NT	MAP1B	MAP1B	1|0|2	3	1	3	0|0|0	0.33	0.99	0.33	0.99	0.33	-0.07	10	0.32
MCM2NT	GRSF1	GRSF1	3|0|0	3	1	3	1|0|0	0.33	0.99	0.33	0.99	0.33	-0.88	3	0.32
MCM2NT	ZRANB2	ZRANB2	1|0|2	3	1	3	0|0|0	0.33	0.99	0.33	0.99	0.33	-0.07	10	0.32
MCM2NT	PMS1	PMS1	0|0|3	3	1	3	0|0|0	0.33	1	0.33	1	0.33	-0.07	10	0.3
MCM2NT	RBL1	RBL1	0|1|2	3	1	3	0|0|0	0.33	0.99	0.33	0.99	0.33	-0.07	10	0.32
MCM2NT	SNRPA	SNRPA	1|0|2	3	1	3	0|0|0	0.33	0.99	0.33	0.99	0.33	-0.07	10	0.32
MCM2NT	DGCR14	DGCR14	0|0|3	3	1	3	0|0|0	0.33	1	0.33	1	0.33	-0.07	10	0.3
MCM2NT	SQRDL	SQRDL	1|0|2	3	1	3	0|0|0	0.33	0.99	0.33	0.99	0.33	-0.07	10	0.32
MCM2NT	MRPL48	MRPL48	0|0|3	3	1	3	0|0|0	0.33	1	0.33	1	0.33	-0.07	10	0.3
MCM2NT	RBBP4	RBBP4	0|1|2	3	1	3	0|0|0	0.33	0.99	0.33	0.99	0.33	-0.07	10	0.32
MCM2NT	C11ORF98	C11ORF98	0|0|3	3	1	3	0|0|0	0.33	1	0.33	1	0.33	-0.07	10	0.3
MCM2NT	MRPS21	MRPS21	0|0|3	3	1	3	0|0|0	0.33	1	0.33	1	0.33	-0.07	10	0.3
MCM2NT	THUMPD1	THUMPD1	0|1|2	3	1	3	0|0|0	0.33	0.99	0.33	0.99	0.33	-0.07	10	0.32
MCM2NT	S100A11	S100A11	2|0|1	3	1	3	0|0|0	0.33	0.99	0.33	0.99	0.33	-0.07	10	0.32
MCM2NT	PRRC2C	PRRC2C	1|0|2	3	1	3	0|0|0	0.33	0.99	0.33	0.99	0.33	-0.07	10	0.32
MCM2NT	PRRC2A	PRRC2A	1|0|2	3	1	3	0|0|0	0.33	0.99	0.33	0.99	0.33	-0.07	10	0.32
MCM2NT	KDELR2	KDELR2	1|0|2	3	1	3	0|0|0	0.33	0.99	0.33	0.99	0.33	-0.07	10	0.32
MCM2NT	KBTBD7	KBTBD7	2|0|1	3	1	3	0|0|0	0.33	0.99	0.33	0.99	0.33	-0.07	10	0.32
MCM2NT	SMC1A	SMC1A	0|0|3	3	1	3	0|0|0	0.33	1	0.33	1	0.33	-0.07	10	0.3
MCM2NT	CLPB	CLPB	1|0|2	3	1	3	0|0|0	0.33	0.99	0.33	0.99	0.33	-0.07	10	0.32
MCM2NT	PUSL1	PUSL1	0|0|3	3	1	3	0|0|0	0.33	1	0.33	1	0.33	-0.07	10	0.3
MCM2NT	GRAMD1A	GRAMD1A	0|0|3	3	1	3	0|0|0	0.33	1	0.33	1	0.33	-0.07	10	0.3
MCM2NT	MEPCE	MEPCE	0|0|3	3	1	3	1|0|0	0.33	0.99	0.33	0.99	0.33	-0.88	3	0.32
MCM2NT	ABR	ABR	0|0|3	3	1	3	0|0|0	0.33	1	0.33	1	0.33	-0.07	10	0.3
MCM2NT	SLC37A4	SLC37A4	0|0|3	3	1	3	0|0|0	0.33	1	0.33	1	0.33	-0.07	10	0.3
MCM2NT	SLU7	SLU7	0|1|2	3	1	3	0|0|0	0.33	0.99	0.33	0.99	0.33	-0.07	10	0.32
MCM2NT	CLK3	CLK3	0|0|3	3	1	3	0|0|0	0.33	1	0.33	1	0.33	-0.07	10	0.3
MCM2NT	PI4KA	PI4KA	0|0|3	3	1	3	0|1|0	0.33	0.99	0.33	0.99	0.33	-0.88	3	0.32
MCM2NT	CBX1	CBX1	2|1|0	3	1	3	0|0|0	0.33	0.99	0.33	0.99	0.33	-0.07	10	0.32
MCM2NT	ZBTB11	ZBTB11	0|1|2	3	1	3	0|0|0	0.33	0.99	0.33	0.99	0.33	-0.07	10	0.32
MCM2NT	2022-03-05	2022-03-05	0|0|3	3	1	3	1|0|0	0.33	0.99	0.33	0.99	0.33	-0.88	3	0.32
MCM2NT	CCDC134	CCDC134	0|0|3	3	1	3	0|0|0	0.33	1	0.33	1	0.33	-0.07	10	0.3
MCM2NT	C19ORF68	C19ORF68	2|0|1	3	1	3	0|0|0	0.33	0.99	0.33	0.99	0.33	-0.07	10	0.32
MCM2NT	BOD1L1	BOD1L1	1|0|2	3	1	3	0|0|0	0.33	0.99	0.33	0.99	0.33	-0.07	10	0.32
MCM2NT	MAP4K5	MAP4K5	0|0|3	3	1	3	0|0|0	0.33	1	0.33	1	0.33	-0.07	10	0.3
MCM2NT	RAB34	RAB34	0|1|2	3	1	3	0|0|0	0.33	0.99	0.33	0.99	0.33	-0.07	10	0.32
MCM2NT	NOM1	NOM1	0|0|3	3	1	3	0|0|0	0.33	1	0.33	1	0.33	-0.07	10	0.3
MCM2NT	PLS1	PLS1	1|0|2	3	1	3	0|0|0	0.33	0.99	0.33	0.99	0.33	-0.07	10	0.32
MCM2NT	NSRP1	NSRP1	2|0|0	2	0.67	3	0|0|0	0.33	0.99	0.33	0.99	0.33	-0.07	6.67	0.32
MCM2NT	UBAC2	UBAC2	0|0|2	2	0.67	3	0|0|0	0.33	0.99	0.33	0.99	0.33	-0.07	6.67	0.32
MCM2NT	ANAPC7	ANAPC7	0|0|2	2	0.67	3	0|0|0	0.33	0.99	0.33	0.99	0.33	-0.07	6.67	0.32
MCM2NT	SRBD1	SRBD1	0|0|2	2	0.67	3	0|0|0	0.33	0.99	0.33	0.99	0.33	-0.07	6.67	0.32
MCM2NT	PRPF3	PRPF3	0|0|2	2	0.67	3	0|0|0	0.33	0.99	0.33	0.99	0.33	-0.07	6.67	0.32
MCM2NT	ZFP82	ZFP82	0|0|2	2	0.67	3	0|0|0	0.33	0.99	0.33	0.99	0.33	-0.07	6.67	0.32
MCM2NT	FAM122B	FAM122B	0|0|2	2	0.67	3	0|0|0	0.33	0.99	0.33	0.99	0.33	-0.07	6.67	0.32
MCM2NT	PIGK	PIGK	0|0|2	2	0.67	3	0|0|0	0.33	0.99	0.33	0.99	0.33	-0.07	6.67	0.32
MCM2NT	SLC27A4	SLC27A4	0|0|2	2	0.67	3	0|0|0	0.33	0.99	0.33	0.99	0.33	-0.07	6.67	0.32
MCM2NT	TOMM34	TOMM34	0|0|2	2	0.67	3	0|0|0	0.33	0.99	0.33	0.99	0.33	-0.07	6.67	0.32
MCM2NT	PINX1	PINX1	0|0|2	2	0.67	3	0|0|0	0.33	0.99	0.33	0.99	0.33	-0.07	6.67	0.32
MCM2NT	VAV2	VAV2	0|0|2	2	0.67	3	0|0|0	0.33	0.99	0.33	0.99	0.33	-0.07	6.67	0.32
MCM2NT	SLC35B2	SLC35B2	0|0|2	2	0.67	3	0|0|0	0.33	0.99	0.33	0.99	0.33	-0.07	6.67	0.32
MCM2NT	ZBTB21	ZBTB21	0|0|2	2	0.67	3	0|0|0	0.33	0.99	0.33	0.99	0.33	-0.07	6.67	0.32
MCM2NT	DBR1	DBR1	0|0|2	2	0.67	3	0|0|0	0.33	0.99	0.33	0.99	0.33	-0.07	6.67	0.32
MCM2NT	RBM15	RBM15	0|0|2	2	0.67	3	0|0|0	0.33	0.99	0.33	0.99	0.33	-0.07	6.67	0.32
MCM2NT	ITGB1	ITGB1	2|0|0	2	0.67	3	0|0|0	0.33	0.99	0.33	0.99	0.33	-0.07	6.67	0.32
MCM2NT	CCDC124	CCDC124	0|0|2	2	0.67	3	0|0|0	0.33	0.99	0.33	0.99	0.33	-0.07	6.67	0.32
MCM2NT	ERCC2	ERCC2	0|0|2	2	0.67	3	0|0|0	0.33	0.99	0.33	0.99	0.33	-0.07	6.67	0.32
MCM2NT	DHODH	DHODH	0|0|2	2	0.67	3	0|0|0	0.33	0.99	0.33	0.99	0.33	-0.07	6.67	0.32
MCM2NT	RAF1	RAF1	0|0|2	2	0.67	3	0|0|0	0.33	0.99	0.33	0.99	0.33	-0.07	6.67	0.32
MCM2NT	SCO2	SCO2	0|0|2	2	0.67	3	0|0|0	0.33	0.99	0.33	0.99	0.33	-0.07	6.67	0.32
MCM2NT	PTBP3	PTBP3	0|0|2	2	0.67	3	0|0|0	0.33	0.99	0.33	0.99	0.33	-0.07	6.67	0.32
MCM2NT	TDP1	TDP1	0|0|2	2	0.67	3	0|0|0	0.33	0.99	0.33	0.99	0.33	-0.07	6.67	0.32
MCM2NT	TAF6	TAF6	2|0|0	2	0.67	3	0|0|0	0.33	0.99	0.33	0.99	0.33	-0.07	6.67	0.32
MCM2NT	TIMM50	TIMM50	10|7|21	38	12.67	3	13|0|3	0.32	0.93	0.32	0.93	0.32	-7.32	2.38	0.35
MCM2NT	SEC23B	SEC23B	6|4|21	31	10.33	3	15|0|0	0.32	0.95	0.32	0.95	0.32	-10.19	2.07	0.35
MCM2NT	EZR	EZR	5|3|21	29	9.67	3	13|0|0	0.32	0.97	0.32	0.97	0.32	-9.5	2.23	0.35
MCM2NT	TPP2	TPP2	4|3|22	29	9.67	3	16|0|0	0.32	0.95	0.32	0.95	0.32	-13.17	1.81	0.35
MCM2NT	TFRC	TFRC	8|4|16	28	9.33	3	13|0|0	0.32	0.91	0.32	0.91	0.32	-7.99	2.15	0.35
MCM2NT	SERPINH1	SERPINH1	2|5|19	26	8.67	3	12|0|0	0.32	0.96	0.32	0.96	0.32	-9.94	2.17	0.35
MCM2NT	CNDP2	CNDP2	6|3|14	23	7.67	3	11|0|0	0.32	0.92	0.32	0.92	0.32	-7.29	2.09	0.35
MCM2NT	SAMM50	SAMM50	2|1|15	18	6	3	8|0|0	0.32	0.97	0.32	0.97	0.32	-7.15	2.25	0.35
MCM2NT	PREP	PREP	0|0|17	17	5.67	3	10|0|0	0.32	0.97	0.32	0.97	0.32	-12.14	1.7	0.35
MCM2NT	DAP3	DAP3	2|1|14	17	5.67	3	7|0|0	0.32	0.97	0.32	0.97	0.32	-5.77	2.43	0.34
MCM2NT	SEC23A	SEC23A	3|2|12	17	5.67	3	8|0|0	0.32	0.95	0.32	0.95	0.32	-5.44	2.13	0.34
MCM2NT	ASS1	ASS1	2|2|12	16	5.33	3	7|0|0	0.32	0.96	0.32	0.96	0.32	-4.19	2.29	0.35
MCM2NT	NIPSNAP1	NIPSNAP1	1|2|11	14	4.67	3	6|0|0	0.32	0.96	0.32	0.96	0.32	-4.41	2.33	0.35
MCM2NT	TYMS	TYMS	0|3|11	14	4.67	3	7|0|1	0.32	0.93	0.32	0.93	0.32	-9.7	1.75	0.35
MCM2NT	CCDC47	CCDC47	2|1|10	13	4.33	3	6|0|0	0.32	0.95	0.32	0.95	0.32	-4.41	2.17	0.35
MCM2NT	MRPL37	MRPL37	0|2|10	12	4	3	6|0|0	0.32	0.95	0.32	0.95	0.32	-6.51	2	0.35
MCM2NT	XPNPEP1	XPNPEP1	1|0|11	12	4	3	5|0|0	0.32	0.97	0.32	0.97	0.32	-5.62	2.4	0.34
MCM2NT	PLAA	PLAA	1|0|9	10	3.33	3	4|0|0	0.32	0.97	0.32	0.97	0.32	-4.14	2.5	0.34
MCM2NT	RARS2	RARS2	0|0|9	9	3	3	4|0|0	0.32	0.97	0.32	0.97	0.32	-4.14	2.25	0.34
MCM2NT	SNX5	SNX5	1|0|7	8	2.67	3	3|0|0	0.32	0.97	0.32	0.97	0.32	-2.66	2.67	0.35
MCM2NT	DNAAF5	DNAAF5	1|0|7	8	2.67	3	3|0|0	0.32	0.97	0.32	0.97	0.32	-2.66	2.67	0.35
MCM2NT	RPS7	RPS7	0|0|7	7	2.33	3	3|0|0	0.32	0.97	0.32	0.97	0.32	-2.66	2.33	0.35
MCM2NT	PPP1CB	PPP1CB	1|1|5	7	2.33	3	2|0|0	0.32	0.97	0.32	0.97	0.32	-0.2	3.5	0.34
MCM2NT	DDRGK1	DDRGK1	1|1|5	7	2.33	3	2|0|0	0.32	0.97	0.32	0.97	0.32	-0.2	3.5	0.34
MCM2NT	EDC4	EDC4	2|2|2	6	2	3	4|0|0	0.32	0.32	0.32	0.32	0.32	-0.74	1.5	0.34
MCM2NT	NME3	NME3	1|0|5	6	2	3	2|0|0	0.32	0.97	0.32	0.97	0.32	-2.24	3	0.34
MCM2NT	SCFD1	SCFD1	0|0|6	6	2	3	3|0|0	0.32	0.95	0.32	0.95	0.32	-2.66	2	0.35
MCM2NT	HK2	HK2	0|0|6	6	2	3	3|0|0	0.32	0.95	0.32	0.95	0.32	-2.66	2	0.35
MCM2NT	FKBP11	FKBP11	1|0|4	5	1.67	3	1|0|1	0.32	0.97	0.32	0.97	0.32	-2.11	2.5	0.35
MCM2NT	SMARCD2	SMARCD2	0|0|5	5	1.67	3	2|0|0	0.32	0.97	0.32	0.97	0.32	-2.24	2.5	0.34
MCM2NT	HNRNPA2B1	HNRNPA2B1	20|20|36	76	25.33	3	24|4|0	0.31	0.91	0.31	0.91	0.31	-5.75	2.71	0.36
MCM2NT	NPEPPS	NPEPPS	17|11|39	67	22.33	3	28|0|1	0.31	0.94	0.31	0.94	0.31	-16.2	2.31	0.35
MCM2NT	SSRP1	SSRP1	16|8|23	47	15.67	3	19|0|1	0.31	0.83	0.31	0.83	0.31	-10.19	2.35	0.35
MCM2NT	ACAD9	ACAD9	6|4|20	30	10	3	15|0|0	0.31	0.94	0.31	0.94	0.31	-10.19	2	0.35
MCM2NT	PGM1	PGM1	8|3|15	26	8.67	3	13|0|0	0.31	0.87	0.31	0.87	0.31	-9.5	2	0.35
MCM2NT	DDX39A	DDX39A	6|3|13	22	7.33	3	10|0|1	0.31	0.88	0.31	0.88	0.31	-7.42	2	0.35
MCM2NT	STAT1	STAT1	3|1|10	14	4.67	3	8|0|0	0.31	0.91	0.31	0.91	0.31	-7.15	1.75	0.35
MCM2NT	PDCD10	PDCD10	3|3|7	13	4.33	3	7|0|0	0.31	0.8	0.31	0.8	0.31	-2.55	1.86	0.35
MCM2NT	MCTS1	MCTS1	2|2|9	13	4.33	3	6|0|0	0.31	0.94	0.31	0.94	0.31	-2.99	2.17	0.35
MCM2NT	UNC45A	UNC45A	2|1|8	11	3.67	3	6|0|0	0.31	0.92	0.31	0.92	0.31	-4.41	1.83	0.36
MCM2NT	SEH1L	SEH1L	1|1|6	8	2.67	3	4|0|0	0.31	0.92	0.31	0.92	0.31	-2.45	2	0.35
MCM2NT	MOV10	MOV10	0|1|7	8	2.67	3	5|0|0	0.31	0.92	0.31	0.92	0.31	-5.62	1.6	0.35
MCM2NT	EPB41L3	EPB41L3	0|0|8	8	2.67	3	6|0|0	0.31	0.92	0.31	0.92	0.31	-6.51	1.33	0.36
MCM2NT	NAA50	NAA50	2|2|4	8	2.67	3	5|0|0	0.31	0.65	0.31	0.65	0.31	-1.83	1.6	0.35
MCM2NT	GNPNAT1	GNPNAT1	0|0|8	8	2.67	3	5|0|0	0.31	0.94	0.31	0.94	0.31	-5.62	1.6	0.35
MCM2NT	GSR	GSR	0|1|7	8	2.67	3	5|0|0	0.31	0.92	0.31	0.92	0.31	-5.62	1.6	0.35
MCM2NT	WDR43	WDR43	0|0|7	7	2.33	3	5|0|0	0.31	0.92	0.31	0.92	0.31	-5.62	1.4	0.35
MCM2NT	STX12	STX12	3|1|2	6	2	3	4|0|0	0.31	0.62	0.31	0.62	0.31	-2.45	1.5	0.35
MCM2NT	KPRP	KPRP	5|0|0	5	1.67	3	3|0|0	0.31	0.92	0.31	0.92	0.31	-2.66	1.67	0.35
MCM2NT	FKBP5	FKBP5	2|0|3	5	1.67	3	4|0|0	0.31	0.62	0.31	0.62	0.31	-4.14	1.25	0.35
MCM2NT	SNAP23	SNAP23	2|0|3	5	1.67	3	4|0|0	0.31	0.62	0.31	0.62	0.31	-4.14	1.25	0.35
MCM2NT	FAM98A	FAM98A	0|0|4	4	1.33	3	2|0|0	0.31	0.94	0.31	0.94	0.31	-2.24	2	0.35
MCM2NT	DARS2	DARS2	9|8|22	39	13	3	18|0|0	0.3	0.9	0.3	0.9	0.3	-7.89	2.17	0.36
MCM2NT	RHOA	RHOA	9|7|18	34	11.33	3	12|2|1	0.3	0.89	0.3	0.89	0.3	-6.29	2.27	0.36
MCM2NT	ARPC2	ARPC2	6|4|21	31	10.33	3	17|0|0	0.3	0.9	0.3	0.9	0.3	-12.72	1.82	0.36
MCM2NT	TIMM44	TIMM44	3|4|20	27	9	3	16|0|0	0.3	0.91	0.3	0.91	0.3	-13.17	1.69	0.36
MCM2NT	KIAA1279	KIAA1279	7|1|9	17	5.67	3	10|0|0	0.3	0.64	0.3	0.64	0.3	-9.53	1.7	0.36
MCM2NT	DNM1L	DNM1L	3|1|9	13	4.33	3	8|0|0	0.3	0.87	0.3	0.87	0.3	-7.15	1.62	0.36
MCM2NT	DEK	DEK	2|2|8	12	4	3	4|0|3	0.3	0.9	0.3	0.9	0.3	-4.79	1.71	0.36
MCM2NT	PRPF38A	PRPF38A	0|1|4	5	1.67	3	2|0|1	0.3	0.91	0.3	0.91	0.3	-3.11	1.67	0.36
MCM2NT	BRCA1	BRCA1	2|1|1	4	1.33	3	1|0|0	0.3	0.91	0.3	0.91	0.3	0.52	4	0.36
MCM2NT	ATP1B1	ATP1B1	1|1|2	4	1.33	3	1|0|0	0.3	0.91	0.3	0.91	0.3	0.52	4	0.36
MCM2NT	TJP1	TJP1	2|0|1	3	1	3	1|0|0	0.3	0.91	0.3	0.91	0.3	-0.88	3	0.36
MCM2NT	SETX	SETX	1|0|2	3	1	3	1|0|0	0.3	0.91	0.3	0.91	0.3	-0.88	3	0.36
MCM2NT	CDK5RAP1	CDK5RAP1	1|0|2	3	1	3	1|0|0	0.3	0.91	0.3	0.91	0.3	-0.88	3	0.36
MCM2NT	ERH	ERH	2|0|1	3	1	3	0|0|1	0.3	0.91	0.3	0.91	0.3	-0.88	3	0.36
MCM2NT	EXOSC7	EXOSC7	1|0|2	3	1	3	1|0|0	0.3	0.91	0.3	0.91	0.3	-0.88	3	0.36
MCM2NT	OCIAD1	OCIAD1	0|1|2	3	1	3	1|0|0	0.3	0.91	0.3	0.91	0.3	-0.88	3	0.36
MCM2NT	KIAA1551	KIAA1551	2|1|0	3	1	3	1|0|0	0.3	0.91	0.3	0.91	0.3	-0.88	3	0.36
MCM2NT	CDC23	CDC23	1|0|2	3	1	3	1|0|0	0.3	0.91	0.3	0.91	0.3	-0.88	3	0.36
MCM2NT	ANP32A	ANP32A	2|1|0	3	1	3	0|1|0	0.3	0.91	0.3	0.91	0.3	-0.88	3	0.36
MCM2NT	BLM	BLM	0|1|2	3	1	3	1|0|0	0.3	0.91	0.3	0.91	0.3	-0.88	3	0.36
MCM2NT	PSIP1	PSIP1	1|0|2	3	1	3	1|0|0	0.3	0.91	0.3	0.91	0.3	-0.88	3	0.36
MCM2NT	NAA35	NAA35	1|0|2	3	1	3	0|0|1	0.3	0.91	0.3	0.91	0.3	-0.88	3	0.36
MCM2NT	UBN2	UBN2	1|0|2	3	1	3	1|0|0	0.3	0.91	0.3	0.91	0.3	-0.88	3	0.36
MCM2NT	SNTB2	SNTB2	1|0|2	3	1	3	1|0|0	0.3	0.91	0.3	0.91	0.3	-0.88	3	0.36
MCM2NT	PCMT1	PCMT1	0|1|2	3	1	3	1|0|0	0.3	0.91	0.3	0.91	0.3	-0.88	3	0.36
MCM2NT	RRAGC	RRAGC	1|0|2	3	1	3	1|0|0	0.3	0.91	0.3	0.91	0.3	-0.88	3	0.36
MCM2NT	NIPBL	NIPBL	2|0|1	3	1	3	1|0|0	0.3	0.91	0.3	0.91	0.3	-0.88	3	0.36
MCM2NT	RAB3GAP2	RAB3GAP2	0|0|2	2	0.67	3	1|0|0	0.3	0.91	0.3	0.91	0.3	-0.88	2	0.36
MCM2NT	NHLRC2	NHLRC2	0|0|2	2	0.67	3	1|0|0	0.3	0.91	0.3	0.91	0.3	-0.88	2	0.36
MCM2NT	SERPING1	SERPING1	2|0|0	2	0.67	3	1|0|0	0.3	0.91	0.3	0.91	0.3	-0.88	2	0.36
MCM2NT	SLC38A10	SLC38A10	0|0|2	2	0.67	3	1|0|0	0.3	0.91	0.3	0.91	0.3	-0.88	2	0.36
MCM2NT	RNF169	RNF169	0|0|2	2	0.67	3	1|0|0	0.3	0.91	0.3	0.91	0.3	-0.88	2	0.36
MCM2NT	2022-09-09	2022-09-09	0|0|2	2	0.67	3	1|0|0	0.3	0.91	0.3	0.91	0.3	-0.88	2	0.36
MCM2NT	MVP	MVP	2|0|0	2	0.67	3	0|0|1	0.3	0.91	0.3	0.91	0.3	-0.88	2	0.36
MCM2NT	ERCC4	ERCC4	0|0|2	2	0.67	3	0|0|1	0.3	0.91	0.3	0.91	0.3	-0.88	2	0.36
MCM2NT	PPP1CA	PPP1CA	12|8|24	44	14.67	3	19|0|1	0.29	0.87	0.29	0.87	0.29	-10.19	2.2	0.37
MCM2NT	FKBP8	FKBP8	3|2|7	12	4	3	7|0|0	0.29	0.8	0.29	0.8	0.29	-4.19	1.71	0.37
MCM2NT	MAP2K1	MAP2K1	0|2|10	12	4	3	9|0|0	0.29	0.86	0.29	0.86	0.29	-10.62	1.33	0.37
MCM2NT	CARM1	CARM1	1|1|6	8	2.67	3	5|0|0	0.29	0.88	0.29	0.88	0.29	-3.71	1.6	0.37
MCM2NT	VPS29	VPS29	0|1|6	7	2.33	3	5|0|0	0.29	0.88	0.29	0.88	0.29	-5.62	1.4	0.37
MCM2NT	CECR5	CECR5	0|0|7	7	2.33	3	6|0|0	0.29	0.88	0.29	0.88	0.29	-6.51	1.17	0.37
MCM2NT	NUP85	NUP85	1|0|5	6	2	3	4|0|0	0.29	0.88	0.29	0.88	0.29	-4.14	1.5	0.36
MCM2NT	HADHA	HADHA	0|0|5	5	1.67	3	4|0|0	0.29	0.88	0.29	0.88	0.29	-4.14	1.25	0.36
MCM2NT	CDK5	CDK5	1|0|4	5	1.67	3	3|0|0	0.29	0.88	0.29	0.88	0.29	-2.66	1.67	0.37
MCM2NT	SNF8	SNF8	1|1|3	5	1.67	3	2|0|0	0.29	0.88	0.29	0.88	0.29	-0.2	2.5	0.37
MCM2NT	NUP98	NUP98	0|0|4	4	1.33	3	3|0|0	0.29	0.88	0.29	0.88	0.29	-2.66	1.33	0.37
MCM2NT	GAR1	GAR1	1|0|3	4	1.33	3	2|0|0	0.29	0.88	0.29	0.88	0.29	-2.24	2	0.37
MCM2NT	PPCS	PPCS	1|0|3	4	1.33	3	2|0|0	0.29	0.88	0.29	0.88	0.29	-2.24	2	0.37
MCM2NT	SFN	SFN	2|0|2	4	1.33	3	2|0|1	0.29	0.44	0.29	0.44	0.29	-3.11	1.33	0.37
MCM2NT	LAMTOR1	LAMTOR1	3|1|0	4	1.33	3	2|0|0	0.29	0.88	0.29	0.88	0.29	-2.24	2	0.37
MCM2NT	ZFC3H1	ZFC3H1	0|1|3	4	1.33	3	2|0|0	0.29	0.88	0.29	0.88	0.29	-2.24	2	0.37
MCM2NT	GCLC	GCLC	0|0|3	3	1	3	2|0|0	0.29	0.88	0.29	0.88	0.29	-2.24	1.5	0.37
MCM2NT	MTHFD1	MTHFD1	31|30|50	111	37	3	37|2|1	0.28	0.85	0.28	0.85	0.28	-7.92	2.77	0.37
MCM2NT	PPP5C	PPP5C	7|7|14	28	9.33	3	13|0|0	0.28	0.81	0.28	0.81	0.28	-3.84	2.15	0.37
MCM2NT	SLC1A5	SLC1A5	3|2|5	10	3.33	3	6|0|0	0.28	0.66	0.28	0.66	0.28	-2.99	1.67	0.37
MCM2NT	RAB7A	RAB7A	21|17|24	62	20.67	3	17|2|4	0.27	0.59	0.27	0.59	0.27	-4.1	2.7	0.37
MCM2NT	HSPH1	HSPH1	5|6|9	20	6.67	3	10|0|0	0.27	0.64	0.27	0.64	0.27	-3.11	2	0.37
MCM2NT	SORD	SORD	2|2|7	11	3.67	3	7|0|0	0.27	0.8	0.27	0.8	0.27	-4.19	1.57	0.37
MCM2NT	CAB39	CAB39	1|0|7	8	2.67	3	7|0|0	0.27	0.8	0.27	0.8	0.27	-8.02	1.14	0.37
MCM2NT	RBM14	RBM14	0|1|6	7	2.33	3	6|0|0	0.27	0.8	0.27	0.8	0.27	-6.51	1.17	0.37
MCM2NT	MUT	MUT	0|0|7	7	2.33	3	7|0|0	0.27	0.8	0.27	0.8	0.27	-8.02	1	0.37
MCM2NT	CTNNBL1	CTNNBL1	1|0|6	7	2.33	3	6|0|0	0.27	0.8	0.27	0.8	0.27	-6.51	1.17	0.37
MCM2NT	SDHB	SDHB	0|0|6	6	2	3	6|0|0	0.27	0.8	0.27	0.8	0.27	-6.51	1	0.37
MCM2NT	OSGEP	OSGEP	1|0|4	5	1.67	3	4|0|0	0.27	0.8	0.27	0.8	0.27	-4.14	1.25	0.37
MCM2NT	GRHPR	GRHPR	0|0|4	4	1.33	3	4|0|0	0.27	0.8	0.27	0.8	0.27	-4.14	1	0.37
MCM2NT	LMAN2	LMAN2	11|9|10	30	10	3	12|1|0	0.26	0.41	0.26	0.41	0.26	-1.94	2.31	0.37
MCM2NT	MRPS27	MRPS27	2|1|8	11	3.67	3	8|0|0	0.26	0.79	0.26	0.79	0.26	-7.15	1.38	0.37
MCM2NT	UGGT1	UGGT1	1|0|3	4	1.33	3	3|0|0	0.26	0.79	0.26	0.79	0.26	-2.66	1.33	0.37
MCM2NT	NDUFA13	NDUFA13	0|0|3	3	1	3	3|0|0	0.26	0.79	0.26	0.79	0.26	-2.66	1	0.37
MCM2NT	EIF2S1	EIF2S1	9|7|18	34	11.33	3	16|0|1	0.25	0.74	0.25	0.74	0.25	-8.21	2	0.38
MCM2NT	ATP1B3	ATP1B3	10|10|10	30	10	3	12|0|1	0.25	0.25	0.25	0.25	0.25	-1.1	2.31	0.38
MCM2NT	GNAI3	GNAI3	4|1|7	12	4	3	8|0|0	0.25	0.66	0.25	0.66	0.25	-7.15	1.5	0.37
MCM2NT	TM9SF3	TM9SF3	1|1|2	4	1.33	3	2|0|0	0.25	0.75	0.25	0.75	0.25	-0.2	2	0.37
MCM2NT	PRPF31	PRPF31	1|0|2	3	1	3	2|0|0	0.25	0.75	0.25	0.75	0.25	-2.24	1.5	0.37
MCM2NT	ZW10	ZW10	1|0|2	3	1	3	2|0|0	0.25	0.75	0.25	0.75	0.25	-2.24	1.5	0.37
MCM2NT	HSPA5	HSPA5	2|0|0	2	0.67	3	2|0|0	0.25	0.75	0.25	0.75	0.25	-2.24	1	0.37
MCM2NT	CACNA1H	CACNA1H	0|0|2	2	0.67	3	0|0|2	0.25	0.75	0.25	0.75	0.25	-2.24	1	0.37
MCM2NT	DNAJC7	DNAJC7	0|0|2	2	0.67	3	2|0|0	0.25	0.75	0.25	0.75	0.25	-2.24	1	0.37
MCM2NT	DDX20	DDX20	0|0|2	2	0.67	3	2|0|0	0.25	0.75	0.25	0.75	0.25	-2.24	1	0.37
MCM2NT	KATNAL2	KATNAL2	0|2|0	2	0.67	3	2|0|0	0.25	0.75	0.25	0.75	0.25	-2.24	1	0.37
MCM2NT	PAFAH1B3	PAFAH1B3	0|2|0	2	0.67	3	2|0|0	0.25	0.75	0.25	0.75	0.25	-2.24	1	0.37
MCM2NT	SEC31A	SEC31A	0|0|2	2	0.67	3	2|0|0	0.25	0.75	0.25	0.75	0.25	-2.24	1	0.37
MCM2NT	ALDH18A1	ALDH18A1	22|18|50	90	30	3	42|0|0	0.24	0.72	0.24	0.72	0.24	-21.39	2.14	0.38
MCM2NT	PSMB2	PSMB2	5|5|9	19	6.33	3	10|0|0	0.24	0.64	0.24	0.64	0.24	-3.11	1.9	0.38
MCM2NT	LMAN1	LMAN1	5|2|6	13	4.33	3	8|0|0	0.24	0.46	0.24	0.46	0.24	-5.44	1.62	0.38
MCM2NT	EIF3K	EIF3K	4|2|4	10	3.33	3	5|0|1	0.24	0.36	0.24	0.36	0.24	-3.26	1.67	0.38
MCM2NT	ILF2	ILF2	44|39|68	151	50.33	3	39|6|11	0.23	0.69	0.23	0.69	0.23	-14.61	2.7	0.38
MCM2NT	PPAT	PPAT	3|1|7	11	3.67	3	8|0|0	0.23	0.66	0.23	0.66	0.23	-7.15	1.38	0.38
MCM2NT	PSMD11	PSMD11	18|14|32	64	21.33	3	27|0|2	0.22	0.65	0.22	0.65	0.22	-12.42	2.21	0.38
MCM2NT	MAT2A	MAT2A	10|9|16	35	11.67	3	14|0|2	0.22	0.64	0.22	0.64	0.22	-4.84	2.19	0.38
MCM2NT	RPL11	RPL11	8|6|17	31	10.33	3	11|3|3	0.22	0.66	0.22	0.66	0.22	-10.32	1.82	0.38
MCM2NT	ME2	ME2	4|5|17	26	8.67	3	17|0|0	0.22	0.65	0.22	0.65	0.22	-12.72	1.53	0.38
MCM2NT	SURF4	SURF4	5|3|6	14	4.67	3	7|0|1	0.22	0.42	0.22	0.42	0.22	-3.89	1.75	0.38
MCM2NT	CCAR1	CCAR1	2|0|2	4	1.33	3	4|0|0	0.22	0.32	0.22	0.32	0.22	-4.14	1	0.38
MCM2NT	COPZ1	COPZ1	2|0|2	4	1.33	3	4|0|0	0.22	0.32	0.22	0.32	0.22	-4.14	1	0.38
MCM2NT	UQCRC2	UQCRC2	6|8|18	32	10.67	3	18|0|0	0.21	0.62	0.21	0.62	0.21	-10.73	1.78	0.38
MCM2NT	PLD3	PLD3	4|5|6	15	5	3	6|0|2	0.21	0.38	0.21	0.38	0.21	-2.71	1.88	0.38
MCM2NT	USP7	USP7	2|2|9	13	4.33	3	10|0|0	0.21	0.64	0.21	0.64	0.21	-7.6	1.3	0.38
MCM2NT	TST	TST	3|0|4	7	2.33	3	6|0|0	0.21	0.43	0.21	0.43	0.21	-6.51	1.17	0.38
MCM2NT	EIF5B	EIF5B	1|1|3	5	1.67	3	4|0|0	0.21	0.62	0.21	0.62	0.21	-2.45	1.25	0.38
MCM2NT	GK	GK	1|0|3	4	1.33	3	4|0|0	0.21	0.62	0.21	0.62	0.21	-4.14	1	0.38
MCM2NT	NOMO2	NOMO2	3|0|0	3	1	3	4|0|0	0.21	0.62	0.21	0.62	0.21	-4.14	0.75	0.38
MCM2NT	APOO	APOO	2|1|1	4	1.33	3	3|0|0	0.19	0.56	0.19	0.56	0.19	-1.26	1.33	0.38
MCM2NT	CTH	CTH	2|0|1	3	1	3	3|0|0	0.19	0.56	0.19	0.56	0.19	-2.66	1	0.38
MCM2NT	NANS	NANS	1|0|2	3	1	3	3|0|0	0.19	0.56	0.19	0.56	0.19	-2.66	1	0.38
MCM2NT	MTX2	MTX2	1|2|0	3	1	3	3|0|0	0.19	0.56	0.19	0.56	0.19	-2.66	1	0.38
MCM2NT	SSR1	SSR1	0|1|2	3	1	3	3|0|0	0.19	0.56	0.19	0.56	0.19	-2.66	1	0.38
MCM2NT	POFUT1	POFUT1	0|1|2	3	1	3	3|0|0	0.19	0.56	0.19	0.56	0.19	-2.66	1	0.38
MCM2NT	ZNF451	ZNF451	0|0|2	2	0.67	3	3|0|0	0.19	0.56	0.19	0.56	0.19	-2.66	0.67	0.38
MCM2NT	XP32	XP32	2|0|0	2	0.67	3	3|0|0	0.19	0.56	0.19	0.56	0.19	-2.66	0.67	0.38
MCM2NT	STIP1	STIP1	2|0|0	2	0.67	3	3|0|0	0.19	0.56	0.19	0.56	0.19	-2.66	0.67	0.38
MCM2NT	TXN	TXN	2|0|0	2	0.67	3	3|0|0	0.19	0.56	0.19	0.56	0.19	-2.66	0.67	0.38
MCM2NT	RAB14	RAB14	9|8|11	28	9.33	3	11|0|2	0.18	0.39	0.18	0.39	0.18	-3.02	2.15	0.39
MCM2NT	PDE12	PDE12	0|2|3	5	1.67	3	5|0|0	0.18	0.39	0.18	0.39	0.18	-5.62	1	0.39
MCM2NT	EFTUD2	EFTUD2	21|9|37	67	22.33	3	33|0|1	0.17	0.52	0.17	0.52	0.17	-25.07	1.97	0.39
MCM2NT	ECI1	ECI1	2|4|5	11	3.67	3	5|0|2	0.17	0.35	0.17	0.35	0.17	-4.63	1.57	0.39
MCM2NT	BLVRB	BLVRB	3|0|0	3	1	3	1|0|3	0.17	0.52	0.17	0.52	0.17	-4.47	0.75	0.39
MCM2NT	AHSA1	AHSA1	10|9|8	27	9	3	13|0|0	0.16	0.27	0.16	0.27	0.16	-2.77	2.08	0.39
MCM2NT	GSPT1	GSPT1	3|2|7	12	4	3	9|0|0	0.16	0.47	0.16	0.47	0.16	-6.29	1.33	0.39
MCM2NT	TKT	TKT	77|58|94	229	76.33	3	60|1|16	0.15	0.43	0.15	0.43	0.15	-17.49	2.97	0.39
MCM2NT	EIF3H	EIF3H	6|1|11	18	6	3	13|0|0	0.15	0.43	0.15	0.43	0.15	-13.48	1.38	0.39
MCM2NT	CROCC	CROCC	1|2|2	5	1.67	3	3|1|0	0.15	0.23	0.15	0.23	0.15	-2.78	1.25	0.39
MCM2NT	NT5DC2	NT5DC2	0|0|5	5	1.67	3	7|0|0	0.15	0.45	0.15	0.45	0.15	-8.02	0.71	0.39
MCM2NT	IDH1	IDH1	2|2|0	4	1.33	3	3|0|1	0.15	0.23	0.15	0.23	0.15	-4.47	1	0.39
MCM2NT	GNA11	GNA11	0|2|1	3	1	3	2|0|1	0.15	0.44	0.15	0.44	0.15	-3.11	1	0.39
MCM2NT	ADCY10	ADCY10	1|2|0	3	1	3	1|0|2	0.15	0.44	0.15	0.44	0.15	-3.11	1	0.39
MCM2NT	CDC37	CDC37	5|5|6	16	5.33	3	8|0|1	0.14	0.23	0.14	0.23	0.14	-2.27	1.78	0.39
MCM2NT	PDCD4	PDCD4	2|2|4	8	2.67	3	6|0|0	0.14	0.43	0.14	0.43	0.14	-2.99	1.33	0.39
MCM2NT	HSP90AB2P	HSP90AB2P	2|0|3	5	1.67	3	4|0|1	0.14	0.31	0.14	0.31	0.14	-5.83	1	0.39
MCM2NT	HNRNPK	HNRNPK	22|13|19	54	18	3	16|0|7	0.13	0.33	0.13	0.33	0.13	-7.8	2.35	0.39
MCM2NT	RPL12	RPL12	14|9|19	42	14	3	12|5|4	0.13	0.37	0.13	0.37	0.13	-10.92	2	0.39
MCM2NT	SDHA	SDHA	7|4|21	32	10.67	3	22|0|0	0.13	0.4	0.13	0.4	0.13	-18.86	1.45	0.39
MCM2NT	TLN1	TLN1	1|0|3	4	1.33	3	5|0|0	0.13	0.39	0.13	0.39	0.13	-5.62	0.8	0.39
MCM2NT	CBS	CBS	1|0|3	4	1.33	3	5|0|0	0.13	0.39	0.13	0.39	0.13	-5.62	0.8	0.39
MCM2NT	DPP3	DPP3	0|0|3	3	1	3	5|0|0	0.13	0.39	0.13	0.39	0.13	-5.62	0.6	0.39
MCM2NT	GDI2	GDI2	43|43|63	149	49.67	3	47|0|8	0.12	0.36	0.12	0.36	0.12	-10.62	2.71	0.39
MCM2NT	SF3B3	SF3B3	28|11|29	68	22.67	3	29|0|1	0.12	0.22	0.12	0.22	0.12	-17.35	2.27	0.39
MCM2NT	PPIB	PPIB	17|16|22	55	18.33	3	17|3|3	0.12	0.33	0.12	0.33	0.12	-4.94	2.39	0.39
MCM2NT	TRAPPC3	TRAPPC3	3|3|2	8	2.67	3	6|0|0	0.12	0.19	0.12	0.19	0.12	-2.99	1.33	0.39
MCM2NT	NAE1	NAE1	3|2|3	8	2.67	3	6|0|0	0.12	0.19	0.12	0.19	0.12	-2.99	1.33	0.39
MCM2NT	UROD	UROD	4|1|1	6	2	3	5|0|1	0.12	0.36	0.12	0.36	0.12	-4.68	1	0.39
MCM2NT	RPS15A	RPS15A	16|14|21	51	17	3	10|5|11	0.11	0.34	0.11	0.34	0.11	-10.05	1.96	0.39
MCM2NT	CANX	CANX	13|12|23	48	16	3	21|1|2	0.11	0.32	0.11	0.32	0.11	-9.62	2	0.4
MCM2NT	CAPN2	CAPN2	2|0|0	2	0.67	3	4|0|0	0.11	0.32	0.11	0.32	0.11	-4.14	0.5	0.39
MCM2NT	SAR1A	SAR1A	8|7|2	17	5.67	3	8|1|2	0.1	0.2	0.1	0.2	0.1	-9.39	1.55	0.4
MCM2NT	ETF1	ETF1	5|2|7	14	4.67	3	10|0|0	0.1	0.27	0.1	0.27	0.1	-7.6	1.4	0.4
MCM2NT	HADHB	HADHB	2|0|3	5	1.67	3	3|1|1	0.1	0.24	0.1	0.24	0.1	-6.02	1	0.4
MCM2NT	S100A9	S100A9	4|1|0	5	1.67	3	4|0|2	0.1	0.31	0.1	0.31	0.1	-7.06	0.83	0.4
MCM2NT	KPNB1	KPNB1	37|21|50	108	36	3	41|2|3	0.09	0.27	0.09	0.27	0.09	-22.21	2.35	0.4
MCM2NT	GARS	GARS	22|7|27	56	18.67	3	28|0|0	0.09	0.26	0.09	0.26	0.09	-21.01	2	0.4
MCM2NT	NDUFS2	NDUFS2	4|4|11	19	6.33	3	14|0|0	0.09	0.26	0.09	0.26	0.09	-9.21	1.36	0.4
MCM2NT	ACO2	ACO2	2|2|6	10	3.33	3	9|0|0	0.09	0.26	0.09	0.26	0.09	-6.29	1.11	0.4
MCM2NT	NUP155	NUP155	1|0|9	10	3.33	3	12|0|0	0.09	0.27	0.09	0.27	0.09	-14.84	0.83	0.4
MCM2NT	PMPCA	PMPCA	2|0|7	9	3	3	10|0|0	0.09	0.27	0.09	0.27	0.09	-12.14	0.9	0.4
MCM2NT	CCBL2	CCBL2	2|1|2	5	1.67	3	5|0|0	0.09	0.14	0.09	0.14	0.09	-3.71	1	0.4
MCM2NT	CACYBP	CACYBP	1|2|2	5	1.67	3	5|0|0	0.09	0.14	0.09	0.14	0.09	-3.71	1	0.4
MCM2NT	ASNS	ASNS	61|51|66	178	59.33	3	46|2|11	0.08	0.2	0.08	0.2	0.08	-8.54	3.02	0.4
MCM2NT	COPB1	COPB1	11|4|15	30	10	3	18|0|0	0.08	0.22	0.08	0.22	0.08	-13.79	1.67	0.4
MCM2NT	PSMD7	PSMD7	6|5|14	25	8.33	3	17|0|0	0.08	0.23	0.08	0.23	0.08	-11.16	1.47	0.4
MCM2NT	SSB	SSB	7|3|13	23	7.67	3	16|0|0	0.08	0.24	0.08	0.24	0.08	-13.17	1.44	0.4
MCM2NT	ANP32B	ANP32B	7|2|7	16	5.33	3	10|1|0	0.08	0.12	0.08	0.12	0.08	-9.05	1.45	0.4
MCM2NT	RNPEP	RNPEP	0|1|13	14	4.67	3	16|0|0	0.08	0.24	0.08	0.24	0.08	-20.63	0.88	0.4
MCM2NT	RAD50	RAD50	3|1|6	10	3.33	3	8|0|1	0.08	0.23	0.08	0.23	0.08	-8.29	1.11	0.4
MCM2NT	ARF3	ARF3	27|20|30	77	25.67	3	25|0|6	0.07	0.18	0.07	0.18	0.07	-8.45	2.48	0.4
MCM2NT	EIF4A3	EIF4A3	18|21|24	63	21	3	23|0|3	0.07	0.18	0.07	0.18	0.07	-5.64	2.42	0.4
MCM2NT	HNRNPC	HNRNPC	12|11|12	35	11.67	3	11|1|4	0.07	0.09	0.07	0.09	0.07	-3.17	2.19	0.4
MCM2NT	PSMB3	PSMB3	2|0|5	7	2.33	3	7|1|0	0.07	0.21	0.07	0.21	0.07	-9.7	0.88	0.4
MCM2NT	KIF5B	KIF5B	8|4|7	19	6.33	3	12|0|0	0.06	0.14	0.06	0.14	0.06	-6.79	1.58	0.4
MCM2NT	ACTR3	ACTR3	7|1|10	18	6	3	14|0|0	0.05	0.14	0.05	0.14	0.05	-14.92	1.29	0.4
MCM2NT	MSH2	MSH2	5|1|7	13	4.33	3	11|0|0	0.05	0.13	0.05	0.13	0.05	-10.95	1.18	0.4
MCM2NT	ERLIN2	ERLIN2	3|3|4	10	3.33	3	8|0|0	0.05	0.09	0.05	0.09	0.05	-3.69	1.25	0.4
MCM2NT	AKR1A1	AKR1A1	4|2|2	8	2.67	3	5|0|2	0.05	0.15	0.05	0.15	0.05	-4.63	1.14	0.4
MCM2NT	SUCLA2	SUCLA2	0|0|2	2	0.67	3	5|0|0	0.05	0.14	0.05	0.14	0.05	-5.62	0.4	0.41
MCM2NT	KPNA3	KPNA3	0|0|2	2	0.67	3	5|0|0	0.05	0.14	0.05	0.14	0.05	-5.62	0.4	0.41
MCM2NT	GYS1	GYS1	0|0|2	2	0.67	3	5|0|0	0.05	0.14	0.05	0.14	0.05	-5.62	0.4	0.41
MCM2NT	FASN	FASN	136|106|184	426	142	3	131|0|14	0.04	0.13	0.04	0.13	0.04	-37.41	2.94	0.41
MCM2NT	ACOT7	ACOT7	15|6|13	34	11.33	3	17|0|2	0.04	0.1	0.04	0.1	0.04	-12.09	1.79	0.41
MCM2NT	HLA-A	HLA-A	4|3|6	13	4.33	3	10|0|0	0.04	0.12	0.04	0.12	0.04	-6.06	1.3	0.41
MCM2NT	SF3A3	SF3A3	7|2|2	11	3.67	3	10|0|1	0.04	0.12	0.04	0.12	0.04	-9.05	1	0.41
MCM2NT	TBRG4	TBRG4	2|1|7	10	3.33	3	11|0|0	0.04	0.13	0.04	0.13	0.04	-10.95	0.91	0.41
MCM2NT	COPS5	COPS5	2|1|5	8	2.67	3	9|0|0	0.04	0.11	0.04	0.11	0.04	-8.12	0.89	0.41
MCM2NT	DDX1	DDX1	0|0|7	7	2.33	3	10|0|1	0.04	0.12	0.04	0.12	0.04	-13.78	0.64	0.41
MCM2NT	PNP	PNP	5|6|15	26	8.67	3	16|0|3	0.03	0.1	0.03	0.1	0.03	-13.67	1.37	0.41
MCM2NT	VCP	VCP	7|1|1	9	3	3	8|0|3	0.03	0.09	0.03	0.09	0.03	-11.35	0.82	0.41
MCM2NT	GSTO1	GSTO1	7|1|0	8	2.67	3	6|0|5	0.03	0.08	0.03	0.08	0.03	-14.25	0.73	0.41
MCM2NT	DLD	DLD	0|0|4	4	1.33	3	8|0|0	0.03	0.09	0.03	0.09	0.03	-9.53	0.5	0.41
MCM2NT	TAOK1	TAOK1	1|3|0	4	1.33	3	2|2|2	0.03	0.09	0.03	0.09	0.03	-7.3	0.67	0.41
MCM2NT	HNRNPA1	HNRNPA1	34|29|40	103	34.33	3	28|0|13	0.02	0.07	0.02	0.07	0.02	-9.78	2.51	0.41
MCM2NT	MDH1	MDH1	16|19|19	54	18	3	15|4|5	0.02	0.03	0.02	0.03	0.02	-5.98	2.25	0.41
MCM2NT	HARS	HARS	8|6|13	27	9	3	18|0|0	0.02	0.06	0.02	0.06	0.02	-10.73	1.5	0.41
MCM2NT	ISOC1	ISOC1	5|3|6	14	4.67	3	10|0|1	0.02	0.04	0.02	0.04	0.02	-7.42	1.27	0.41
MCM2NT	PPP2R2A	PPP2R2A	1|2|8	11	3.67	3	13|0|0	0.02	0.06	0.02	0.06	0.02	-13.48	0.85	0.41
MCM2NT	MTHFD1L	MTHFD1L	0|0|7	7	2.33	3	12|0|0	0.02	0.05	0.02	0.05	0.02	-14.84	0.58	0.41
MCM2NT	MAATS1	MAATS1	1|2|0	3	1	3	2|2|1	0.02	0.07	0.02	0.07	0.02	-6.02	0.6	0.41
MCM2NT	XRCC5	XRCC5	59|45|78	182	60.67	3	63|0|10	0.01	0.02	0.01	0.02	0.01	-24.35	2.49	0.42
MCM2NT	CCT7	CCT7	52|37|58	147	49	3	49|3|5	0.01	0.03	0.01	0.03	0.01	-16.9	2.58	0.42
MCM2NT	CAND1	CAND1	39|30|61	130	43.33	3	56|0|3	0.01	0.03	0.01	0.03	0.01	-25.42	2.2	0.41
MCM2NT	PRMT1	PRMT1	15|8|33	56	18.67	3	29|2|5	0.01	0.04	0.01	0.04	0.01	-29.48	1.56	0.41
MCM2NT	PRPS1	PRPS1	10|12|17	39	13	3	21|0|2	0.01	0.02	0.01	0.02	0.01	-10.92	1.7	0.42
MCM2NT	RAB1B	RAB1B	12|8|16	36	12	3	15|2|5	0.01	0.02	0.01	0.02	0.01	-13.03	1.64	0.42
MCM2NT	GLUD1	GLUD1	7|6|22	35	11.67	3	28|0|0	0.01	0.02	0.01	0.02	0.01	-22.73	1.25	0.42
MCM2NT	JUP	JUP	12|2|17	31	10.33	3	22|0|1	0.01	0.02	0.01	0.02	0.01	-24.68	1.35	0.42
MCM2NT	BSG	BSG	9|6|8	23	7.67	3	12|0|3	0.01	0.02	0.01	0.02	0.01	-7.59	1.53	0.42
MCM2NT	PSME1	PSME1	10|2|5	17	5.67	3	13|0|3	0.01	0.02	0.01	0.02	0.01	-15.46	1.06	0.42
MCM2NT	CAPZA2	CAPZA2	3|4|7	14	4.67	3	8|1|3	0.01	0.03	0.01	0.03	0.01	-8.88	1.17	0.41
MCM2NT	C14ORF166	C14ORF166	5|2|2	9	3	3	9|0|1	0.01	0.04	0.01	0.04	0.01	-7.75	0.9	0.41
MCM2NT	NRD1	NRD1	1|0|4	5	1.67	3	9|0|0	0.01	0.03	0.01	0.03	0.01	-10.62	0.56	0.41
MCM2NT	PC	PC	210|177|187	574	191.33	3	356|148|289	0	0	0	0	0	-688.03	0.72	0.45
MCM2NT	PCCA	PCCA	135|126|125	386	128.67	3	231|90|169	0	0	0	0	0	-396.84	0.79	0.45
MCM2NT	MCCC1	MCCC1	133|117|130	380	126.67	3	205|84|153	0	0	0	0	0	-350.71	0.86	0.45
MCM2NT	EEF2	EEF2	130|111|134	375	125	3	121|16|41	0	0	0	0	0	-62.14	2.11	0.45
MCM2NT	ACACA	ACACA	140|97|122	359	119.67	3	257|60|131	0	0	0	0	0	-392.98	0.8	0.45
MCM2NT	CLTC	CLTC	117|61|135	313	104.33	3	117|2|20	0	0	0	0	0	-74.13	2.25	0.44
MCM2NT	ACTN4	ACTN4	102|83|117	302	100.67	3	94|4|13	0	0	0	0	0	-26.71	2.72	0.43
MCM2NT	EEF1A1	EEF1A1	91|58|145	294	98	3	69|24|49	0	0	0	0	0	-82.11	2.07	0.43
MCM2NT	HSP90AA1	HSP90AA1	88|69|75	232	77.33	3	126|25|31	0	0	0	0	0	-111.91	1.27	0.45
MCM2NT	GPI	GPI	72|54|101	227	75.67	3	64|18|27	0	0	0	0	0	-51.17	2.08	0.44
MCM2NT	LDHA	LDHA	71|47|75	193	64.33	3	61|17|34	0	0	0	0	0	-62.74	1.72	0.45
MCM2NT	EIF4A1	EIF4A1	63|55|70	188	62.67	3	74|9|32	0	0	0	0	0	-56.08	1.63	0.45
MCM2NT	GAPDH	GAPDH	67|49|71	187	62.33	3	62|21|42	0	0	0	0	0	-74.79	1.5	0.45
MCM2NT	EEF1G	EEF1G	64|49|70	183	61	3	42|8|31	0	0	0	0	0	-28.58	2.26	0.43
MCM2NT	PKM	PKM	50|45|84	179	59.67	3	76|7|34	0	0	0	0	0	-70.51	1.53	0.44
MCM2NT	CCT4	CCT4	60|52|62	174	58	3	58|8|25	0	0	0	0	0	-35.12	1.91	0.44
MCM2NT	GANAB	GANAB	55|41|68	164	54.67	3	62|0|16	0	0	0	0	0	-33.13	2.1	0.43
MCM2NT	LDHB	LDHB	60|44|54	158	52.67	3	63|21|28	0	0	0	0	0	-66.59	1.41	0.45
MCM2NT	YARS	YARS	55|36|56	147	49	3	57|3|3	0	0	0	0	0	-23.3	2.33	0.43
MCM2NT	HNRNPU	HNRNPU	47|32|68	147	49	3	62|1|5	0	0	0	0	0	-32.56	2.16	0.42
MCM2NT	HSP90AB1	HSP90AB1	53|41|49	143	47.67	3	79|18|30	0	0	0	0	0	-87.87	1.13	0.45
MCM2NT	SLC25A5	SLC25A5	53|39|48	140	46.67	3	33|13|24	0	0	0	0	0	-27.73	2	0.44
MCM2NT	CCT8	CCT8	52|38|43	133	44.33	3	62|9|11	0	0	0	0	0	-40.68	1.62	0.44
MCM2NT	TCP1	TCP1	44|31|56	131	43.67	3	51|2|4	0	0.01	0	0.01	0	-22.46	2.3	0.42
MCM2NT	ILF3	ILF3	47|37|44	128	42.67	3	48|2|9	0	0	0	0	0	-18.77	2.17	0.43
MCM2NT	UBA1	UBA1	46|33|48	127	42.33	3	50|1|9	0	0	0	0	0	-23.47	2.12	0.43
MCM2NT	DDX39B	DDX39B	50|33|43	126	42	3	45|12|11	0	0	0	0	0	-31.95	1.85	0.44
MCM2NT	HSPA1A	HSPA1A	42|35|46	123	41	3	60|8|14	0	0	0	0	0	-44.34	1.5	0.44
MCM2NT	PAICS	PAICS	41|34|43	118	39.33	3	47|3|13	0	0	0	0	0	-25.57	1.87	0.44
MCM2NT	TUBB	TUBB	48|34|36	118	39.33	3	88|13|49	0	0	0	0	0	-127.51	0.79	0.45
MCM2NT	PHB2	PHB2	38|34|44	116	38.67	3	26|8|15	0	0.01	0	0.01	0	-12.55	2.37	0.42
MCM2NT	ANXA2	ANXA2	33|36|46	115	38.33	3	37|1|11	0	0.01	0	0.01	0	-13.36	2.35	0.42
MCM2NT	RPS3	RPS3	35|34|45	114	38	3	38|14|20	0	0	0	0	0	-35.39	1.58	0.44
MCM2NT	PTBP1	PTBP1	38|29|46	113	37.67	3	33|5|12	0	0.01	0	0.01	0	-18.07	2.26	0.42
MCM2NT	AHCY	AHCY	37|35|37	109	36.33	3	41|12|18	0	0	0	0	0	-33.04	1.54	0.44
MCM2NT	RAN	RAN	32|32|38	102	34	3	36|10|24	0	0	0	0	0	-35.59	1.46	0.44
MCM2NT	ENO1	ENO1	34|32|29	95	31.67	3	78|17|50	0	0	0	0	0	-130.59	0.66	0.45
MCM2NT	TRAP1	TRAP1	31|19|40	90	30	3	59|0|5	0	0	0	0	0	-45.49	1.41	0.44
MCM2NT	SHMT2	SHMT2	26|29|31	86	28.67	3	43|9|12	0	0	0	0	0	-36.1	1.34	0.44
MCM2NT	HSPA8	HSPA8	34|23|24	81	27	3	38|7|20	0	0	0	0	0	-41.53	1.25	0.44
MCM2NT	GNB2L1	GNB2L1	27|28|26	81	27	3	41|12|19	0	0	0	0	0	-45.5	1.12	0.45
MCM2NT	LRPPRC	LRPPRC	14|12|54	80	26.67	3	79|0|0	0	0	0	0	0	-77.27	1.01	0.44
MCM2NT	ATP1A1	ATP1A1	27|20|32	79	26.33	3	37|1|2	0	0	0	0	0	-17.01	1.97	0.43
MCM2NT	ATP5A1	ATP5A1	23|25|29	77	25.67	3	54|7|20	0	0	0	0	0	-60.2	0.95	0.45
MCM2NT	CKB	CKB	24|22|28	74	24.67	3	55|5|15	0	0	0	0	0	-54.38	0.99	0.45
MCM2NT	IPO5	IPO5	18|6|45	69	23	3	53|0|0	0	0	0	0	0	-55.81	1.3	0.43
MCM2NT	PGAM1	PGAM1	21|19|28	68	22.67	3	33|0|7	0	0	0	0	0	-18.32	1.7	0.43
MCM2NT	PSAT1	PSAT1	23|20|24	67	22.33	3	39|5|9	0	0	0	0	0	-31.55	1.26	0.44
MCM2NT	RPLP0	RPLP0	21|20|23	64	21.33	3	26|6|9	0	0	0	0	0	-18.68	1.56	0.44
MCM2NT	PRDX6	PRDX6	22|19|16	57	19	3	33|8|7	0	0	0	0	0	-31.62	1.19	0.44
MCM2NT	LTA4H	LTA4H	14|10|30	54	18	3	35|0|1	0	0.01	0	0.01	0	-25.85	1.5	0.42
MCM2NT	HNRNPM	HNRNPM	16|18|19	53	17.67	3	32|0|5	0	0	0	0	0	-18.67	1.43	0.44
MCM2NT	PLS3	PLS3	19|9|24	52	17.33	3	33|0|4	0	0	0	0	0	-28.86	1.41	0.43
MCM2NT	PGK1	PGK1	19|16|14	49	16.33	3	34|2|5	0	0	0	0	0	-26.02	1.2	0.44
MCM2NT	TALDO1	TALDO1	18|16|14	48	16	3	22|0|6	0	0	0	0	0	-11.62	1.71	0.43
MCM2NT	ALDOA	ALDOA	15|15|15	45	15	3	47|5|25	0	0	0	0	0	-69.26	0.58	0.45
MCM2NT	PA2G4	PA2G4	11|6|26	43	14.33	3	32|2|0	0	0	0	0	0	-30.47	1.26	0.43
MCM2NT	HPRT1	HPRT1	15|15|13	43	14.33	3	15|2|7	0	0	0	0	0	-9	1.79	0.43
MCM2NT	PSMA7	PSMA7	11|12|19	42	14	3	18|2|6	0	0.01	0	0.01	0	-13.38	1.62	0.42
MCM2NT	YWHAZ	YWHAZ	18|6|18	42	14	3	36|2|15	0	0	0	0	0	-56.38	0.79	0.45
MCM2NT	ATP5B	ATP5B	19|11|12	42	14	3	34|4|29	0	0	0	0	0	-64.31	0.63	0.45
MCM2NT	PHGDH	PHGDH	16|15|10	41	13.67	3	28|6|11	0	0	0	0	0	-37.7	0.91	0.44
MCM2NT	PRDX1	PRDX1	15|12|12	39	13	3	30|10|26	0	0	0	0	0	-61.35	0.59	0.45
MCM2NT	TAGLN2	TAGLN2	13|10|11	34	11.33	3	10|1|9	0	0.01	0	0.01	0	-8.4	1.7	0.42
MCM2NT	CCT6A	CCT6A	13|8|12	33	11	3	25|0|0	0	0	0	0	0	-15.93	1.32	0.43
MCM2NT	LCP1	LCP1	11|6|16	33	11	3	20|0|3	0	0.01	0	0.01	0	-16.86	1.43	0.42
MCM2NT	ANXA5	ANXA5	12|13|7	32	10.67	3	34|3|5	0	0	0	0	0	-39.09	0.76	0.45
MCM2NT	OAT	OAT	4|10|18	32	10.67	3	34|0|0	0	0	0	0	0	-34.68	0.94	0.43
MCM2NT	VDAC2	VDAC2	9|13|9	31	10.33	3	17|1|10	0	0	0	0	0	-18.64	1.11	0.44
MCM2NT	YWHAE	YWHAE	12|8|11	31	10.33	3	48|4|10	0	0	0	0	0	-63.74	0.5	0.45
MCM2NT	TUFM	TUFM	7|9|14	30	10	3	28|1|3	0	0	0	0	0	-26.2	0.94	0.44
MCM2NT	NME1-NME2	NME1;NME1-NME2	9|15|6	30	10	3	32|2|6	0	0	0	0	0	-38.59	0.75	0.44
MCM2NT	CTPS1	CTPS1	7|5|17	29	9.67	3	28|0|0	0	0	0	0	0	-24.6	1.04	0.43
MCM2NT	PCBP1	PCBP1	11|9|9	29	9.67	3	13|2|7	0	0	0	0	0	-11.85	1.32	0.43
MCM2NT	HSPD1	HSPD1	24|3|2	29	9.67	3	29|6|21	0	0	0	0	0	-72.4	0.52	0.44
MCM2NT	PPIA	PPIA	13|8|6	27	9	3	30|7|34	0	0	0	0	0	-81.79	0.38	0.45
MCM2NT	PPP2R1A	PPP2R1A	7|3|17	27	9	3	25|0|4	0	0	0	0	0	-30.54	0.93	0.43
MCM2NT	RPSA	RPSA	9|8|9	26	8.67	3	21|1|6	0	0	0	0	0	-19.86	0.93	0.45
MCM2NT	YWHAQ	YWHAQ	12|5|9	26	8.67	3	19|4|5	0	0	0	0	0	-25.25	0.93	0.44
MCM2NT	GNPDA1	GNPDA1	9|8|9	26	8.67	3	17|0|1	0	0	0	0	0	-7.98	1.44	0.43
MCM2NT	PHB	PHB	10|10|2	22	7.33	3	18|1|17	0	0	0	0	0	-43.44	0.61	0.45
MCM2NT	PSME3	PSME3	8|7|6	21	7	3	12|0|3	0	0.01	0	0.01	0	-7.59	1.4	0.42
MCM2NT	WARS	WARS	5|5|11	21	7	3	21|0|1	0	0	0	0	0	-17.11	0.95	0.43
MCM2NT	G6PD	G6PD	2|5|14	21	7	3	21|0|0	0	0.01	0	0.01	0	-21.77	1	0.42
MCM2NT	VDAC1	VDAC1	9|6|5	20	6.67	3	20|2|3	0	0	0	0	0	-21.13	0.8	0.44
MCM2NT	PSMC2	PSMC2	8|6|6	20	6.67	3	15|0|0	0	0.01	0	0.01	0	-7.25	1.33	0.42
MCM2NT	RANGAP1	RANGAP1	8|7|5	20	6.67	3	17|0|2	0	0	0	0	0	-13.59	1.05	0.43
MCM2NT	ALDH7A1	ALDH7A1	7|3|8	18	6	3	15|0|1	0	0	0	0	0	-13.26	1.12	0.42
MCM2NT	CCT2	CCT2	6|9|3	18	6	3	34|0|2	0	0	0	0	0	-39.95	0.5	0.45
MCM2NT	RBM39	RBM39	6|4|7	17	5.67	3	31|0|5	0	0	0	0	0	-37.58	0.47	0.45
MCM2NT	VCL	VCL	7|0|8	15	5	3	24|0|0	0	0	0	0	0	-32.16	0.62	0.45
MCM2NT	HSPA4	HSPA4	4|4|6	14	4.67	3	35|0|0	0	0	0	0	0	-36.07	0.4	0.45
MCM2NT	GOT1	GOT1	2|5|7	14	4.67	3	22|0|0	0	0	0	0	0	-23.19	0.64	0.45
MCM2NT	AKR1B1	AKR1B1	2|2|10	14	4.67	3	15|0|2	0	0.01	0	0.01	0	-16.73	0.82	0.42
MCM2NT	LUC7L3	LUC7L3	5|2|6	13	4.33	3	7|2|6	0	0	0	0	0	-14.96	0.87	0.43
MCM2NT	PSMD13	PSMD13	4|0|7	11	3.67	3	19|0|0	0	0	0	0	0	-24.95	0.58	0.43
MCM2NT	TPI1	TPI1	1|4|6	11	3.67	3	22|9|11	0	0	0	0	0	-55.8	0.26	0.45
MCM2NT	TNPO1	TNPO1	4|1|6	11	3.67	3	18|0|0	0	0	0	0	0	-20.24	0.61	0.45
MCM2NT	ARHGDIA	ARHGDIA	2|4|4	10	3.33	3	10|0|2	0	0	0	0	0	-10.21	0.83	0.45
MCM2NT	MIF	MIF	4|4|2	10	3.33	3	6|3|6	0	0	0	0	0	-15.03	0.67	0.45
MCM2NT	MDH2	MDH2	3|1|6	10	3.33	3	22|2|9	0	0	0	0	0	-42.17	0.3	0.45
MCM2NT	ATIC	ATIC	3|2|5	10	3.33	3	23|0|0	0	0	0	0	0	-24.62	0.43	0.45
MCM2NT	PDCD6	PDCD6	4|3|3	10	3.33	3	9|0|1	0	0.01	0	0.01	0	-6.21	1	0.42
MCM2NT	NSUN4	NSUN4	2|4|3	9	3	3	4|5|3	0	0	0	0	0	-11.08	0.75	0.45
MCM2NT	FKBP4	FKBP4	5|0|4	9	3	3	28|1|0	0	0	0	0	0	-39.61	0.31	0.45
MCM2NT	HLCS	HLCS	3|2|3	8	2.67	3	28|4|2	0	0	0	0	0	-40.18	0.24	0.45
MCM2NT	PRDX3	PRDX3	5|2|1	8	2.67	3	11|0|1	0	0	0	0	0	-12.18	0.67	0.42
MCM2NT	CBR1	CBR1	2|5|1	8	2.67	3	15|0|4	0	0	0	0	0	-22.04	0.42	0.45
MCM2NT	NDUFS3	NDUFS3	0|3|5	8	2.67	3	12|0|0	0	0.01	0	0.01	0	-14.84	0.67	0.42
MCM2NT	RUVBL1	RUVBL1	3|2|3	8	2.67	3	9|0|0	0	0	0	0	0	-6.29	0.89	0.45
MCM2NT	HNRNPUL1	HNRNPUL1	1|0|7	8	2.67	3	16|0|0	0	0	0	0	0	-20.63	0.5	0.43
MCM2NT	TOMM40	TOMM40	3|4|1	8	2.67	3	10|0|2	0	0	0	0	0	-12.32	0.67	0.45
MCM2NT	AARS	AARS	3|3|2	8	2.67	3	21|0|0	0	0	0	0	0	-21.77	0.38	0.45
MCM2NT	HSPA9	HSPA9	5|2|0	7	2.33	3	17|2|4	0	0	0	0	0	-31.29	0.3	0.45
MCM2NT	PDCD6IP	PDCD6IP	2|0|5	7	2.33	3	24|0|0	0	0	0	0	0	-32.16	0.29	0.45
MCM2NT	COPS2	COPS2	2|0|4	6	2	3	19|0|0	0	0	0	0	0	-24.95	0.32	0.45
MCM2NT	CLIC1	CLIC1	4|0|2	6	2	3	14|0|0	0	0	0	0	0	-17.87	0.43	0.45
MCM2NT	PSMA4	PSMA4	2|2|2	6	2	3	8|0|0	0	0	0	0	0	-5.44	0.75	0.45
MCM2NT	ATXN10	ATXN10	1|0|5	6	2	3	14|0|0	0	0	0	0	0	-17.87	0.43	0.43
MCM2NT	ESD	ESD	0|1|5	6	2	3	13|0|1	0	0	0	0	0	-17.97	0.43	0.43
MCM2NT	HSP90B1	HSP90B1	3|1|2	6	2	3	31|1|4	0	0	0	0	0	-46.09	0.17	0.45
MCM2NT	GSTM3	GSTM3	1|0|5	6	2	3	12|1|0	0	0	0	0	0	-16.47	0.46	0.43
MCM2NT	IPO4	IPO4	0|1|5	6	2	3	12|0|0	0	0.01	0	0.01	0	-14.84	0.5	0.42
MCM2NT	CCDC22	CCDC22	4|2|0	6	2	3	4|2|3	0	0.01	0	0.01	0	-11.61	0.67	0.42
MCM2NT	DSG1	DSG1	3|2|0	5	1.67	3	10|0|1	0	0	0	0	0	-13.78	0.45	0.45
MCM2NT	YWHAB	YWHAB	3|2|0	5	1.67	3	14|0|1	0	0	0	0	0	-19.22	0.33	0.45
MCM2NT	AP1B1	AP1B1	2|0|3	5	1.67	3	10|0|0	0	0	0	0	0	-12.14	0.5	0.45
MCM2NT	KIF11	KIF11	2|1|2	5	1.67	3	6|0|0	0	0	0	0	0	-4.41	0.83	0.45
MCM2NT	PDIA6	PDIA6	3|2|0	5	1.67	3	20|1|1	0	0	0	0	0	-29.45	0.23	0.45
MCM2NT	OTUB1	OTUB1	2|0|2	4	1.33	3	14|0|0	0	0	0	0	0	-17.87	0.29	0.45
MCM2NT	DDB1	DDB1	1|0|3	4	1.33	3	40|0|0	0	0	0	0	0	-55.68	0.1	0.45
MCM2NT	ANXA7	ANXA7	3|1|0	4	1.33	3	11|0|1	0	0	0	0	0	-14.97	0.33	0.45
MCM2NT	PRPF19	PRPF19	0|1|3	4	1.33	3	16|0|0	0	0	0	0	0	-20.63	0.25	0.45
MCM2NT	PGM3	PGM3	0|2|2	4	1.33	3	9|0|0	0	0	0	0	0	-10.62	0.44	0.45
MCM2NT	ATP6V1A	ATP6V1A	1|2|1	4	1.33	3	14|0|0	0	0	0	0	0	-14.92	0.29	0.45
MCM2NT	SNX2	SNX2	2|2|0	4	1.33	3	10|0|0	0	0	0	0	0	-12.14	0.4	0.45
MCM2NT	KPNA6	KPNA6	0|1|3	4	1.33	3	9|0|0	0	0	0	0	0	-10.62	0.44	0.45
MCM2NT	PFN1	PFN1	0|1|2	3	1	3	15|6|10	0	0	0	0	0	-43.8	0.1	0.45
MCM2NT	BRD8	BRD8	1|1|1	3	1	3	0|0|0	0	0	0	0	0	2.43	10	0.45
MCM2NT	PUF60	PUF60	1|0|2	3	1	3	7|0|0	0	0	0	0	0	-8.02	0.43	0.45
MCM2NT	DSP	DSP	3|0|0	3	1	3	24|0|0	0	0	0	0	0	-32.16	0.12	0.45
MCM2NT	GLS	GLS	0|0|3	3	1	3	10|0|0	0	0	0	0	0	-12.14	0.3	0.45
MCM2NT	EIF3F	EIF3F	1|2|0	3	1	3	10|0|1	0	0	0	0	0	-13.78	0.27	0.45
MCM2NT	PFAS	PFAS	2|0|1	3	1	3	12|0|0	0	0	0	0	0	-14.84	0.25	0.45
MCM2NT	LIMA1	LIMA1	1|1|1	3	1	3	0|0|0	0	0	0	0	0	2.43	10	0.45
MCM2NT	NHP2L1	NHP2L1	2|1|0	3	1	3	3|0|3	0	0	0	0	0	-7.2	0.5	0.45
MCM2NT	IDE	IDE	1|0|2	3	1	3	6|0|0	0	0	0	0	0	-6.51	0.5	0.45
MCM2NT	CSDE1	CSDE1	1|0|1	2	0.67	3	0|0|0	0	0	0	0	0	-0.07	6.67	0.45
MCM2NT	ANAPC5	ANAPC5	1|0|1	2	0.67	3	0|0|0	0	0	0	0	0	-0.07	6.67	0.45
MCM2NT	ATAD2	ATAD2	1|1|0	2	0.67	3	0|0|0	0	0	0	0	0	-0.07	6.67	0.45
MCM2NT	KIF4A	KIF4A	1|0|1	2	0.67	3	0|0|0	0	0	0	0	0	-0.07	6.67	0.45
MCM2NT	RSF1	RSF1	1|1|0	2	0.67	3	0|0|0	0	0	0	0	0	-0.07	6.67	0.45
MCM2NT	DLGAP5	DLGAP5	1|0|1	2	0.67	3	0|0|0	0	0	0	0	0	-0.07	6.67	0.45
MCM2NT	WDR62	WDR62	1|0|1	2	0.67	3	0|0|0	0	0	0	0	0	-0.07	6.67	0.45
MCM2NT	HSPA4L	HSPA4L	1|0|1	2	0.67	3	7|0|0	0	0	0	0	0	-8.02	0.29	0.45
MCM2NT	PSMA1	PSMA1	1|0|1	2	0.67	3	9|0|0	0	0	0	0	0	-10.62	0.22	0.45
MCM2NT	C3	C3	1|0|1	2	0.67	3	0|0|0	0	0	0	0	0	-0.07	6.67	0.45
MCM2NT	PCYOX1	PCYOX1	0|0|2	2	0.67	3	9|0|0	0	0	0	0	0	-10.62	0.22	0.45
MCM2NT	TWF2	TWF2	1|0|1	2	0.67	3	0|0|1	0	0	0	0	0	-0.88	2	0.45
MCM2NT	ATP5C1	ATP5C1	0|0|2	2	0.67	3	10|0|1	0	0	0	0	0	-13.78	0.18	0.45
MCM2NT	DYNC1LI1	DYNC1LI1	1|0|1	2	0.67	3	5|0|0	0	0	0	0	0	-5.62	0.4	0.45
MCM2NT	PIAS3	PIAS3	0|1|1	2	0.67	3	0|0|0	0	0	0	0	0	-0.07	6.67	0.45
MCM2NT	NUP160	NUP160	1|0|1	2	0.67	3	2|0|0	0	0	0	0	0	-2.24	1	0.45
MCM2NT	ZMYM2	ZMYM2	1|1|0	2	0.67	3	1|0|0	0	0	0	0	0	-0.88	2	0.45
MCM2NT	WDR44	WDR44	1|0|1	2	0.67	3	2|0|0	0	0	0	0	0	-2.24	1	0.45
MCM2NT	ACAT1	ACAT1	1|0|1	2	0.67	3	7|0|0	0	0	0	0	0	-8.02	0.29	0.45
MCM2NT	BSN	BSN	1|0|1	2	0.67	3	0|0|0	0	0	0	0	0	-0.07	6.67	0.45
MCM2NT	TBCB	TBCB	0|1|1	2	0.67	3	2|0|0	0	0	0	0	0	-2.24	1	0.45
MCM2NT	ODR4	ODR4	1|0|1	2	0.67	3	0|0|0	0	0	0	0	0	-0.07	6.67	0.45
MCM2NT	FN3KRP	FN3KRP	1|0|1	2	0.67	3	0|0|1	0	0	0	0	0	-0.88	2	0.45
MCM2NT	EIF3G	EIF3G	1|0|1	2	0.67	3	0|0|0	0	0	0	0	0	-0.07	6.67	0.45
MCM2NT	FUBP1	FUBP1	1|1|0	2	0.67	3	0|0|0	0	0	0	0	0	-0.07	6.67	0.45
MCM2NT	EXOSC8	EXOSC8	1|0|1	2	0.67	3	0|0|0	0	0	0	0	0	-0.07	6.67	0.45
MCM2NT	ATR	ATR	1|0|1	2	0.67	3	0|0|1	0	0	0	0	0	-0.88	2	0.45
MCM2NT	DDHD1	DDHD1	1|1|0	2	0.67	3	1|2|0	0	0	0	0	0	-3.11	0.67	0.45
MCM2NT	ECH1	ECH1	0|2|0	2	0.67	3	6|0|1	0	0	0	0	0	-8.23	0.29	0.45
MCM2NT	DPP9	DPP9	0|1|1	2	0.67	3	0|0|0	0	0	0	0	0	-0.07	6.67	0.45
MCM2NT	ANXA1	ANXA1	0|1|1	2	0.67	3	1|0|1	0	0	0	0	0	-2.11	1	0.45
MCM2NT	LEMD2	LEMD2	1|0|1	2	0.67	3	0|0|0	0	0	0	0	0	-0.07	6.67	0.45
MCM2NT	ZNF770	ZNF770	0|1|1	2	0.67	3	0|0|0	0	0	0	0	0	-0.07	6.67	0.45
MCM2NT	SCARB1	SCARB1	0|1|1	2	0.67	3	1|0|0	0	0	0	0	0	-0.88	2	0.45
MCM2NT	RACGAP1	RACGAP1	0|1|1	2	0.67	3	1|0|0	0	0	0	0	0	-0.88	2	0.45
MCM2NT	YWHAH	YWHAH	0|0|2	2	0.67	3	12|0|1	0	0	0	0	0	-16.47	0.15	0.45
MCM2NT	SYNGAP1	SYNGAP1	1|0|1	2	0.67	3	1|0|1	0	0	0	0	0	-2.11	1	0.45
MCM2NT	IMMT	IMMT	2|0|0	2	0.67	3	15|0|0	0	0	0	0	0	-19.12	0.13	0.45
MCM2NT	KRT18	KRT18	0|2|0	2	0.67	3	3|0|4	0	0	0	0	0	-8.62	0.29	0.45
MCM2NT	SNX9	SNX9	0|1|1	2	0.67	3	2|0|0	0	0	0	0	0	-2.24	1	0.45
MCM2NT	HNRNPH1	HNRNPH1	1|0|1	2	0.67	3	1|0|1	0	0	0	0	0	-2.11	1	0.45
MCM2NT	ACAT2	ACAT2	2|0|0	2	0.67	3	9|0|0	0	0	0	0	0	-10.62	0.22	0.45
MCM2NT	RASA1	RASA1	0|1|1	2	0.67	3	0|0|0	0	0	0	0	0	-0.07	6.67	0.45
MCM2NT	WRN	WRN	1|0|1	2	0.67	3	0|0|0	0	0	0	0	0	-0.07	6.67	0.45
MCM2NT	SMS	SMS	1|0|1	2	0.67	3	2|0|0	0	0	0	0	0	-2.24	1	0.45
MCM2NT	PPFIA1	PPFIA1	0|1|1	2	0.67	3	0|0|0	0	0	0	0	0	-0.07	6.67	0.45
MCM2NT	KIAA1429	KIAA1429	1|0|1	2	0.67	3	0|0|0	0	0	0	0	0	-0.07	6.67	0.45
MCM2NT	UIMC1	UIMC1	1|1|0	2	0.67	3	0|0|0	0	0	0	0	0	-0.07	6.67	0.45
MCM2NT	HDAC1	HDAC1	0|1|1	2	0.67	3	5|0|0	0	0	0	0	0	-5.62	0.4	0.45
MCM2NT	KMT2C	KMT2C	1|1|0	2	0.67	3	1|0|0	0	0	0	0	0	-0.88	2	0.45
MCM2NT	MAPKAPK2	MAPKAPK2	1|0|1	2	0.67	3	0|0|0	0	0	0	0	0	-0.07	6.67	0.45
MCM2NT	TMED7	TMED7	1|0|1	2	0.67	3	4|0|0	0	0	0	0	0	-4.14	0.5	0.45
MCM2NT	OPA1	OPA1	1|0|0	1	0.33	3	1|0|0	0	0	0	0	0	-0.88	1	0.45
MCM2NT	BACH2	BACH2	0|1|0	1	0.33	3	0|0|0	0	0	0	0	0	-0.07	3.33	0.45
MCM2NT	FBRS	FBRS	0|1|0	1	0.33	3	0|0|0	0	0	0	0	0	-0.07	3.33	0.45
MCM2NT	C1ORF123	C1ORF123	0|0|1	1	0.33	3	0|0|0	0	0	0	0	0	-0.07	3.33	0.45
MCM2NT	ZNF592	ZNF592	0|0|1	1	0.33	3	1|0|0	0	0	0	0	0	-0.88	1	0.45
MCM2NT	ARID2	ARID2	1|0|0	1	0.33	3	1|0|0	0	0	0	0	0	-0.88	1	0.45
MCM2NT	ARGLU1	ARGLU1	0|0|1	1	0.33	3	5|2|5	0	0	0	0	0	-15.98	0.08	0.45
MCM2NT	PRDX2	PRDX2	0|0|1	1	0.33	3	9|2|3	0	0	0	0	0	-18.57	0.07	0.45
MCM2NT	SPAG7	SPAG7	1|0|0	1	0.33	3	0|0|0	0	0	0	0	0	-0.07	3.33	0.45
MCM2NT	BRD4	BRD4	1|0|0	1	0.33	3	0|0|0	0	0	0	0	0	-0.07	3.33	0.45
MCM2NT	BRD2	BRD2	1|0|0	1	0.33	3	0|0|0	0	0	0	0	0	-0.07	3.33	0.45
MCM2NT	SF3B6	SF3B6	0|0|1	1	0.33	3	1|0|0	0	0	0	0	0	-0.88	1	0.45
MCM2NT	ATAD5	ATAD5	0|1|0	1	0.33	3	1|0|1	0	0	0	0	0	-2.11	0.5	0.45
MCM2NT	CHD2	CHD2	0|0|1	1	0.33	3	1|0|0	0	0	0	0	0	-0.88	1	0.45
MCM2NT	NCOR2	NCOR2	0|1|0	1	0.33	3	0|0|0	0	0	0	0	0	-0.07	3.33	0.45
MCM2NT	ZNF629	ZNF629	1|0|0	1	0.33	3	0|0|0	0	0	0	0	0	-0.07	3.33	0.45
MCM2NT	ZNF518A	ZNF518A	1|0|0	1	0.33	3	0|0|0	0	0	0	0	0	-0.07	3.33	0.45
MCM2NT	OGDH	OGDH	0|0|1	1	0.33	3	7|0|0	0	0	0	0	0	-8.02	0.14	0.45
MCM2NT	ZMYM3	ZMYM3	0|1|0	1	0.33	3	0|0|0	0	0	0	0	0	-0.07	3.33	0.45
MCM2NT	DCDC1	DCDC1	0|0|1	1	0.33	3	0|0|1	0	0	0	0	0	-0.88	1	0.45
MCM2NT	CDK12	CDK12	1|0|0	1	0.33	3	0|0|0	0	0	0	0	0	-0.07	3.33	0.45
MCM2NT	CSTF2T	CSTF2T	0|1|0	1	0.33	3	0|0|0	0	0	0	0	0	-0.07	3.33	0.45
MCM2NT	BRIP1	BRIP1	0|0|1	1	0.33	3	0|0|0	0	0	0	0	0	-0.07	3.33	0.45
MCM2NT	CDK4	CDK4	1|0|0	1	0.33	3	5|0|0	0	0	0	0	0	-5.62	0.2	0.45
MCM2NT	OCIAD2	OCIAD2	1|0|0	1	0.33	3	1|0|2	0	0	0	0	0	-3.11	0.33	0.45
MCM2NT	CLSPN	CLSPN	1|0|0	1	0.33	3	0|0|0	0	0	0	0	0	-0.07	3.33	0.45
MCM2NT	MAP1S	MAP1S	0|0|1	1	0.33	3	0|0|0	0	0	0	0	0	-0.07	3.33	0.45
MCM2NT	UPF1	UPF1	0|0|1	1	0.33	3	5|0|0	0	0	0	0	0	-5.62	0.2	0.45
MCM2NT	RAB9A	RAB9A	0|1|0	1	0.33	3	1|0|0	0	0	0	0	0	-0.88	1	0.45
MCM2NT	M6PR	M6PR	1|0|0	1	0.33	3	4|0|0	0	0	0	0	0	-4.14	0.25	0.45
MCM2NT	WHSC1L1	WHSC1L1	1|0|0	1	0.33	3	1|0|0	0	0	0	0	0	-0.88	1	0.45
MCM2NT	SLC25A40	SLC25A40	0|0|1	1	0.33	3	0|1|0	0	0	0	0	0	-0.88	1	0.45
MCM2NT	FOXP4	FOXP4	0|1|0	1	0.33	3	0|0|0	0	0	0	0	0	-0.07	3.33	0.45
MCM2NT	VPS36	VPS36	0|0|1	1	0.33	3	1|0|0	0	0	0	0	0	-0.88	1	0.45
MCM2NT	ESF1	ESF1	0|0|1	1	0.33	3	0|0|0	0	0	0	0	0	-0.07	3.33	0.45
MCM2NT	RAD21	RAD21	1|0|0	1	0.33	3	1|0|0	0	0	0	0	0	-0.88	1	0.45
MCM2NT	SNRPC	SNRPC	0|0|1	1	0.33	3	1|0|0	0	0	0	0	0	-0.88	1	0.45
MCM2NT	CHCHD2	CHCHD2	0|0|1	1	0.33	3	0|0|0	0	0	0	0	0	-0.07	3.33	0.45
MCM2NT	FLOT1	FLOT1	0|0|1	1	0.33	3	2|0|0	0	0	0	0	0	-2.24	0.5	0.45
MCM2NT	COX7A2	COX7A2	1|0|0	1	0.33	3	2|0|0	0	0	0	0	0	-2.24	0.5	0.45
MCM2NT	SCAF1	SCAF1	1|0|0	1	0.33	3	0|0|0	0	0	0	0	0	-0.07	3.33	0.45
MCM2NT	MORC3	MORC3	0|1|0	1	0.33	3	1|0|0	0	0	0	0	0	-0.88	1	0.45
MCM2NT	ACTBL2	ACTBL2	1|0|0	1	0.33	3	2|0|0	0	0	0	0	0	-2.24	0.5	0.45
MCM2NT	P0DPA2	P0DPA2	1|0|0	1	0.33	3	0|0|0	0	0	0	0	0	-0.07	3.33	0.45
MCM2NT	EIF2B3	EIF2B3	1|0|0	1	0.33	3	2|0|0	0	0	0	0	0	-2.24	0.5	0.45
MCM2NT	MRPL44	MRPL44	1|0|0	1	0.33	3	0|0|0	0	0	0	0	0	-0.07	3.33	0.45
MCM2NT	SLX4	SLX4	0|0|1	1	0.33	3	0|0|0	0	0	0	0	0	-0.07	3.33	0.45
MCM2NT	ZNF536	ZNF536	0|0|1	1	0.33	3	0|0|0	0	0	0	0	0	-0.07	3.33	0.45
MCM2NT	JMJD6	JMJD6	0|1|0	1	0.33	3	0|0|0	0	0	0	0	0	-0.07	3.33	0.45
MCM2NT	ACACB	ACACB	1|0|0	1	0.33	3	42|0|0	0	0	0	0	0	-58.6	0.02	0.45
MCM2NT	UCHL5	UCHL5	0|1|0	1	0.33	3	0|0|0	0	0	0	0	0	-0.07	3.33	0.45
MCM2NT	CYFIP2	CYFIP2	0|0|1	1	0.33	3	0|0|0	0	0	0	0	0	-0.07	3.33	0.45
MCM2NT	CASP8	CASP8	0|1|0	1	0.33	3	2|0|0	0	0	0	0	0	-2.24	0.5	0.45
MCM2NT	PIP	PIP	0|1|0	1	0.33	3	1|0|0	0	0	0	0	0	-0.88	1	0.45
MCM2NT	HADH	HADH	1|0|0	1	0.33	3	3|0|0	0	0	0	0	0	-2.66	0.33	0.45
MCM2NT	RBM26	RBM26	0|0|1	1	0.33	3	0|0|0	0	0	0	0	0	-0.07	3.33	0.45
MCM2NT	TBK1	TBK1	0|0|1	1	0.33	3	0|0|0	0	0	0	0	0	-0.07	3.33	0.45
MCM2NT	KDM6A	KDM6A	1|0|0	1	0.33	3	0|0|0	0	0	0	0	0	-0.07	3.33	0.45
MCM2NT	KIAA2013	KIAA2013	0|0|1	1	0.33	3	0|0|0	0	0	0	0	0	-0.07	3.33	0.45
MCM2NT	SFXN3	SFXN3	0|0|1	1	0.33	3	2|0|1	0	0	0	0	0	-3.11	0.33	0.45
MCM2NT	ETAA1	ETAA1	0|1|0	1	0.33	3	0|0|1	0	0	0	0	0	-0.88	1	0.45
MCM2NT	PDLIM1	PDLIM1	1|0|0	1	0.33	3	0|0|0	0	0	0	0	0	-0.07	3.33	0.45
MCM2NT	ALDH9A1	ALDH9A1	0|1|0	1	0.33	3	17|0|0	0	0	0	0	0	-22.15	0.06	0.45
MCM2NT	DERL1	DERL1	0|0|1	1	0.33	3	1|0|0	0	0	0	0	0	-0.88	1	0.45
MCM2NT	DIEXF	DIEXF	0|0|1	1	0.33	3	0|0|0	0	0	0	0	0	-0.07	3.33	0.45
MCM2NT	ITIH6	ITIH6	1|0|0	1	0.33	3	2|0|2	0	0	0	0	0	-4.67	0.25	0.45
MCM2NT	KIF1A	KIF1A	0|0|1	1	0.33	3	0|0|1	0	0	0	0	0	-0.88	1	0.45
MCM2NT	MED14	MED14	0|0|1	1	0.33	3	0|0|0	0	0	0	0	0	-0.07	3.33	0.45
MCM2NT	MED16	MED16	0|0|1	1	0.33	3	0|0|0	0	0	0	0	0	-0.07	3.33	0.45
MCM2NT	PSME2	PSME2	0|0|1	1	0.33	3	6|0|1	0	0	0	0	0	-8.23	0.14	0.45
MCM2NT	TOPBP1	TOPBP1	1|0|0	1	0.33	3	0|0|0	0	0	0	0	0	-0.07	3.33	0.45
MCM2NT	SLC25A24	SLC25A24	0|0|1	1	0.33	3	0|0|0	0	0	0	0	0	-0.07	3.33	0.45
MCM2NT	UBE2N	UBE2N	1|0|0	1	0.33	3	5|1|3	0	0	0	0	0	-11.57	0.11	0.45
MCM2NT	DDX23	DDX23	0|0|1	1	0.33	3	0|1|0	0	0	0	0	0	-0.88	1	0.45
MCM2NT	RPAP3	RPAP3	0|0|1	1	0.33	3	1|0|0	0	0	0	0	0	-0.88	1	0.45
MCM2NT	STK38	STK38	0|0|1	1	0.33	3	1|0|2	0	0	0	0	0	-3.11	0.33	0.45
MCM2NT	STAT3	STAT3	0|0|1	1	0.33	3	2|0|0	0	0	0	0	0	-2.24	0.5	0.45
MCM2NT	HTATSF1	HTATSF1	0|1|0	1	0.33	3	0|0|0	0	0	0	0	0	-0.07	3.33	0.45
MCM2NT	OSBP2	OSBP2	0|1|0	1	0.33	3	0|0|0	0	0	0	0	0	-0.07	3.33	0.45
MCM2NT	WDR12	WDR12	1|0|0	1	0.33	3	2|0|0	0	0	0	0	0	-2.24	0.5	0.45
MCM2NT	TCF20	TCF20	1|0|0	1	0.33	3	0|0|0	0	0	0	0	0	-0.07	3.33	0.45
MCM2NT	DENND5B	DENND5B	0|1|0	1	0.33	3	0|0|0	0	0	0	0	0	-0.07	3.33	0.45
MCM2NT	HMGA1	HMGA1	0|0|1	1	0.33	3	0|0|0	0	0	0	0	0	-0.07	3.33	0.45
MCM2NT	STAU1	STAU1	0|0|1	1	0.33	3	0|0|0	0	0	0	0	0	-0.07	3.33	0.45
MCM2NT	TIMM21	TIMM21	0|0|1	1	0.33	3	0|0|0	0	0	0	0	0	-0.07	3.33	0.45
MCM2NT	RNF168	RNF168	0|0|1	1	0.33	3	2|0|0	0	0	0	0	0	-2.24	0.5	0.45
MCM2NT	GMPR2	GMPR2	1|0|0	1	0.33	3	0|0|0	0	0	0	0	0	-0.07	3.33	0.45

## Sheet: SAINT_NT_Analysis_MCM2 vs GFP
Bait	Prey	PreyGene	Spec	SpecSum	AvgSpec	NumReplicates	ctrlCounts	AvgP	MaxP	TopoAvgP	TopoMaxP	SaintScore	logOddsScore	FoldChange	BFDR	boosted_by		HEK293FT Control selection
MCM2NT	ACTG2	ACTG2	2|11|8	21	7	3	0|0|0|0	0.79	1	0.79	1	0.79	-0.47	70	0.05			MCM2		Fold Change (MCM2/GFP) ≥ 1.5
MCM2NT	KPRP	KPRP	13|4|32	49	16.33	3	1|0|0|0	0.91	1	0.91	1	0.91	0.95	65.33	0			MCM6
MCM2NT	DSG1	DSG1	3|2|9	14	4.67	3	0|0|0|0	0.73	1	0.73	1	0.73	-0.47	46.67	0.08			MCM4
MCM2NT	TGM3	TGM3	0|3|6	9	3	3	0|0|0|0	0.6	1	0.6	1	0.6	-5.01	30	0.13			MCM5
MCM2NT	BDH2	BDH2	0|0|5	5	1.67	3	0|0|0|0	0.33	0.99	0.33	0.99	0.33	-5.01	16.67	0.45			AMBP
MCM2NT	S100A9	S100A9	0|1|29	30	10	3	0|2|0|1	0.33	1	0.33	1	0.33	-7.34	13.33	0.37			P0DOY3
MCM2NT	P0DPA2	P0DPA2	0|0|4	4	1.33	3	0|0|0|0	0.32	0.96	0.32	0.96	0.32	-5.01	13.33	0.49			RBP4
MCM2NT	CROCC	CROCC	2|4|3	9	3	3	1|0|0|0	0.38	0.72	0.38	0.72	0.38	-2.29	12	0.21			B2M
MCM2NT	LGALS7	LGALS7	0|2|7	9	3	3	1|0|0|0	0.36	1	0.36	1	0.36	-5.55	12	0.25			SERPINC1
MCM2NT	MRPS7	MRPS7	2|0|6	8	2.67	3	0|0|0|1	0.36	0.98	0.36	0.98	0.36	-5.55	10.67	0.28			TMEM33
MCM2NT	SLC25A22	SLC25A22	3|1|4	8	2.67	3	0|0|0|1	0.35	0.72	0.35	0.72	0.35	-3.94	10.67	0.31			CKMT1A
MCM2NT	ESCO2	ESCO2	0|0|8	8	2.67	3	0|0|1|0	0.33	1	0.33	1	0.33	-5.55	10.67	0.44			RNASEH2B
MCM2NT	GAR1	GAR1	0|0|3	3	1	3	0|0|0|0	0.27	0.8	0.27	0.8	0.27	-5.01	10	0.53			SENP6
MCM2NT	VTI1B	VTI1B	1|0|2	3	1	3	0|0|0|0	0.13	0.39	0.13	0.39	0.13	-5.01	10	0.62			TMEM97
MCM2NT	FLNA	FLNA	96|80|120	296	98.67	3	8|8|11|13	1	1	1	1	1	57.02	9.87	0			DDX54
MCM2NT	MVP	MVP	6|1|0	7	2.33	3	0|0|0|1	0.33	0.98	0.33	0.98	0.33	-5.55	9.33	0.47			ITIH4
MCM2NT	XP32	XP32	4|1|2	7	2.33	3	0|0|1|0	0.27	0.72	0.27	0.72	0.27	-3.94	9.33	0.52			MCM3
MCM2NT	GSN	GSN	3|2|2	7	2.33	3	1|0|0|0	0.18	0.34	0.18	0.34	0.18	-2.29	9.33	0.58			SERPINA3
MCM2NT	MCM6	MCM6	140|176|187	503	167.67	3	24|24|19|25	1	1	1	1	1	85.85	7.29	0			TXNL1
MCM2NT	FBXL18	FBXL18	1|0|4	5	1.67	3	0|0|1|0	0.24	0.72	0.24	0.72	0.24	-5.55	6.67	0.56			DVL1
MCM2NT	FABP5	FABP5	0|3|2	5	1.67	3	0|0|0|1	0.14	0.34	0.14	0.34	0.14	-5.55	6.67	0.59			PDS5B
MCM2NT	ANP32A	ANP32A	3|0|2	5	1.67	3	0|0|0|1	0.14	0.34	0.14	0.34	0.14	-5.55	6.67	0.59			SERPINA1
MCM2NT	DBF4	DBF4	0|2|3	5	1.67	3	0|1|0|0	0.14	0.34	0.14	0.34	0.14	-5.55	6.67	0.59			RPF2
MCM2NT	MCM2	MCM2	200|239|277	716	238.67	3	42|40|44|44	1	1	1	1	1	100.33	5.62	0			IRS4
MCM2NT	MRPL22	MRPL22	0|0|4	4	1.33	3	0|0|1|0	0.24	0.72	0.24	0.72	0.24	-5.55	5.33	0.56			CUL3
MCM2NT	C18ORF8	C18ORF8	1|0|3	4	1.33	3	0|0|0|1	0.11	0.34	0.11	0.34	0.11	-5.55	5.33	0.64			ABCD3
MCM2NT	TOMM20	TOMM20	3|3|2	8	2.67	3	2|0|0|0	0.06	0.08	0.06	0.08	0.06	-3.35	5.33	0.67			YKT6
MCM2NT	PUSL1	PUSL1	1|1|2	4	1.33	3	0|0|1|0	0.03	0.09	0.03	0.09	0.03	-3.94	5.33	0.7			RPL37A
MCM2NT	LPCAT3	LPCAT3	2|2|10	14	4.67	3	2|0|1|1	0.33	0.99	0.33	0.99	0.33	-5.19	4.67	0.33			VAT1
MCM2NT	THG1L	THG1L	1|0|6	7	2.33	3	0|1|0|1	0.3	0.89	0.3	0.89	0.3	-6.45	4.67	0.51			ALDH3A2
MCM2NT	ACTC1	ACTC1	22|42|37	101	33.67	3	6|5|8|10	0.83	1	0.83	1	0.83	-0.07	4.64	0.02			MKI67
MCM2NT	HSPA9	HSPA9	11|7|5	23	7.67	3	0|2|2|3	0.39	0.96	0.39	0.96	0.39	-3.76	4.38	0.16			PARP1
MCM2NT	MARK3	MARK3	2|0|27	29	9.67	3	1|1|5|2	0.33	1	0.33	1	0.33	-13.25	4.3	0.4			RIF1
MCM2NT	DAD1	DAD1	9|5|4	18	6	3	1|2|2|1	0.3	0.83	0.3	0.83	0.3	-4.22	4	0.51			SMCHD1
MCM2NT	DHRS7	DHRS7	3|2|7	12	4	3	1|0|2|1	0.25	0.71	0.25	0.71	0.25	-5.19	4	0.54			SF3B1
MCM2NT	PTPMT1	PTPMT1	1|0|5	6	2	3	1|0|1|0	0.22	0.66	0.22	0.66	0.22	-6.45	4	0.57			AHCTF1
MCM2NT	C14ORF1	C14ORF1	0|0|3	3	1	3	0|0|1|0	0.11	0.34	0.11	0.34	0.11	-5.55	4	0.64			MYBBP1A
MCM2NT	CLPB	CLPB	0|0|3	3	1	3	0|0|1|0	0.11	0.34	0.11	0.34	0.11	-5.55	4	0.64			DDX21
MCM2NT	UROD	UROD	2|2|5	9	3	3	0|0|0|3	0.06	0.13	0.06	0.13	0.06	-3.86	4	0.67			NONO
MCM2NT	IDH1	IDH1	5|1|2	8	2.67	3	0|0|1|2	0.13	0.37	0.13	0.37	0.13	-5.74	3.56	0.63			TOP2A
MCM2NT	S100A8	S100A8	2|4|20	26	8.67	3	3|2|1|4	0.33	1	0.33	1	0.33	-10.5	3.47	0.35			NOP56
MCM2NT	IMPDH2	IMPDH2	7|0|3	10	3.33	3	0|1|2|1	0.25	0.71	0.25	0.71	0.25	-8.04	3.33	0.54			RBM27
MCM2NT	OCIAD2	OCIAD2	0|0|5	5	1.67	3	2|0|0|0	0.1	0.3	0.1	0.3	0.1	-6.54	3.33	0.66			TPX2
MCM2NT	KRTAP16-1	KRTAP16-1	0|0|1	1	0.33	3	0|0|0|0	0	0	0	0	0	-5.01	3.33	0.97			DVL2
MCM2NT	ATP5B	ATP5B	23|26|14	63	21	3	0|4|10|15	0.02	0.06	0.02	0.06	0.02	-10.63	2.9	0.73			SMARCA5
MCM2NT	LRG1	LRG1	3|7|3	13	4.33	3	3|1|1|1	0.11	0.33	0.11	0.33	0.11	-5.53	2.89	0.65			HCFC1
MCM2NT	UTP11L	UTP11L	1|0|16	17	5.67	3	2|3|2|1	0.33	1	0.33	1	0.33	-12.24	2.83	0.43			RPL6
MCM2NT	MGST1	MGST1	6|5|6	17	5.67	3	2|2|2|2	0.03	0.04	0.03	0.04	0.03	-4.56	2.83	0.72			RPL7A
MCM2NT	MCM4	MCM4	110|156|182	448	149.33	3	58|56|52|52	0.67	1	0.67	1	0.67	-41.08	2.74	0.11			PDCD11
MCM2NT	H1F0	H1F0	3|0|17	20	6.67	3	3|4|3|0	0.33	1	0.33	1	0.33	-14.47	2.67	0.42			RSL1D1
MCM2NT	SQRDL	SQRDL	2|0|4	6	2	3	0|1|1|1	0.05	0.13	0.05	0.13	0.05	-7.35	2.67	0.67			NCL
MCM2NT	CADPS2	CADPS2	0|2|4	6	2	3	0|0|0|3	0.03	0.08	0.03	0.08	0.03	-7.59	2.67	0.7			NOP58
MCM2NT	ERBB3	ERBB3	0|0|2	2	0.67	3	0|1|0|0	0.03	0.09	0.03	0.09	0.03	-5.55	2.67	0.7			PDS5A
MCM2NT	FLNC	FLNC	2|0|2	4	1.33	3	0|0|0|2	0.02	0.03	0.02	0.03	0.02	-6.54	2.67	0.73			NAT10
MCM2NT	POLR2E	POLR2E	1|0|1	2	0.67	3	0|0|1|0	0	0	0	0	0	-5.55	2.67	0.97			RRP12
MCM2NT	VPS39	VPS39	1|0|1	2	0.67	3	0|0|0|1	0	0	0	0	0	-5.55	2.67	0.97			CKAP5
MCM2NT	B2M	B2M	11|19|11	41	13.67	3	7|3|4|7	0.3	0.91	0.3	0.91	0.3	-7.48	2.6	0.5			U2SURP
MCM2NT	RBP4	RBP4	15|15|9	39	13	3	5|6|5|4	0.11	0.16	0.11	0.16	0.11	-9.31	2.6	0.66			NOP2
MCM2NT	NSUN4	NSUN4	2|4|5	11	3.67	3	1|0|3|2	0.02	0.06	0.02	0.06	0.02	-7	2.44	0.73			DIS3
MCM2NT	GDAP1	GDAP1	1|1|7	9	3	3	1|1|1|2	0.17	0.51	0.17	0.51	0.17	-7.54	2.4	0.58			GTPBP4
MCM2NT	TMEM97	TMEM97	3|4|7	14	4.67	3	3|1|3|1	0.04	0.11	0.04	0.11	0.04	-7.26	2.33	0.68			DVL3
MCM2NT	ANXA7	ANXA7	2|1|2	5	1.67	3	0|0|0|3	0.01	0.02	0.01	0.02	0.01	-5.21	2.22	0.77			WAPAL
MCM2NT	MYH13	MYH13	2|2|1	5	1.67	3	2|0|0|1	0.01	0.01	0.01	0.01	0.01	-5.74	2.22	0.8			PRPF6
MCM2NT	APRT	APRT	1|3|1	5	1.67	3	0|1|1|1	0.01	0.04	0.01	0.04	0.01	-5.74	2.22	0.77			LIG3
MCM2NT	AGT	AGT	3|8|7	18	6	3	2|3|3|3	0.02	0.04	0.02	0.04	0.02	-9.9	2.18	0.75			TOP1
MCM2NT	PSMA1	PSMA1	2|1|5	8	2.67	3	4|0|1|0	0.02	0.06	0.02	0.06	0.02	-7.19	2.13	0.74			NASP
MCM2NT	CTH	CTH	2|2|4	8	2.67	3	0|1|1|3	0.01	0.03	0.01	0.03	0.01	-6.04	2.13	0.78			THOC2
MCM2NT	HSP90B1	HSP90B1	12|4|3	19	6.33	3	2|1|3|6	0.13	0.38	0.13	0.38	0.13	-10.67	2.11	0.63			ADNP
MCM2NT	DDX28	DDX28	0|0|3	3	1	3	1|0|1|0	0.03	0.1	0.03	0.1	0.03	-6.45	2	0.69			CHAMP1
MCM2NT	AGPAT5	AGPAT5	2|0|1	3	1	3	0|1|0|1	0.01	0.03	0.01	0.03	0.01	-6.45	2	0.79			DKC1
MCM2NT	ZYG11B	ZYG11B	0|1|2	3	1	3	0|0|0|2	0.01	0.03	0.01	0.03	0.01	-6.54	2	0.78			SF3B2
MCM2NT	LRP1	LRP1	1|1|1	3	1	3	0|0|1|1	0	0	0	0	0	-4.84	2	0.97			SUPT5H
MCM2NT	PSMG2	PSMG2	4|4|8	16	5.33	3	2|2|3|4	0.01	0.04	0.01	0.04	0.01	-8.46	1.94	0.78			STAG2
MCM2NT	AMBP	AMBP	23|20|21	64	21.33	3	9|12|9|14	0	0	0	0	0	-14.8	1.94	0.92			SALL2
MCM2NT	PGK1	PGK1	18|26|16	60	20	3	10|9|12|11	0	0	0	0	0	-18.54	1.9	0.86			SART1
MCM2NT	SERPINC1	SERPINC1	3|6|5	14	4.67	3	3|2|2|3	0	0.01	0	0.01	0	-9.02	1.87	0.83			BAZ1B
MCM2NT	P0DOY3	IGLC3	12|14|14	40	13.33	3	8|8|6|7	0	0	0	0	0	-12.89	1.84	0.91			TCOF1
MCM2NT	WARS2	WARS2	3|2|11	16	5.33	3	2|3|5|2	0.14	0.41	0.14	0.41	0.14	-12.22	1.78	0.62			NOC3L
MCM2NT	HMGB3	HMGB3	7|0|9	16	5.33	3	2|4|4|2	0.02	0.06	0.02	0.06	0.02	-16.55	1.78	0.74			NUP50
MCM2NT	RARS2	RARS2	2|1|5	8	2.67	3	0|2|2|2	0.02	0.05	0.02	0.05	0.02	-8.44	1.78	0.76			WDHD1
MCM2NT	DHCR24	DHCR24	4|0|4	8	2.67	3	1|4|1|0	0.01	0.01	0.01	0.01	0.01	-10.1	1.78	0.79			SLC25A1
MCM2NT	RPGRIP1	RPGRIP1	1|3|0	4	1.33	3	0|0|1|2	0.01	0.04	0.01	0.04	0.01	-7.34	1.78	0.76			SRP54
MCM2NT	MVK	MVK	1|0|3	4	1.33	3	1|0|0|2	0.01	0.04	0.01	0.04	0.01	-7.34	1.78	0.76			TEX10
MCM2NT	HADHB	HADHB	13|2|6	21	7	3	4|3|7|2	0.11	0.34	0.11	0.34	0.11	-16.04	1.75	0.65			GPKOW
MCM2NT	GET4	GET4	4|0|5	9	3	3	1|2|1|3	0.01	0.02	0.01	0.02	0.01	-11.3	1.71	0.79			EXOSC10
MCM2NT	RHOA	RHOA	17|8|20	45	15	3	10|10|10|5	0	0	0	0	0	-23.81	1.71	0.9			BCLAF1
MCM2NT	RNASEH2B	RNASEH2B	6|2|22	30	10	3	6|6|8|4	0.32	0.97	0.32	0.97	0.32	-24.01	1.67	0.48			DDX42
MCM2NT	CSNK1G3	CSNK1G3	1|0|4	5	1.67	3	0|1|0|3	0.02	0.05	0.02	0.05	0.02	-7.8	1.67	0.76			ABCF2
MCM2NT	HMGN2	HMGN2	9|0|11	20	6.67	3	2|5|5|4	0.01	0.03	0.01	0.03	0.01	-20.91	1.67	0.78			ORC2
MCM2NT	ILK	ILK	1|2|2	5	1.67	3	0|0|3|1	0	0.01	0	0.01	0	-6.4	1.67	0.82			MDC1
MCM2NT	MARK2	MARK2	0|0|16	16	5.33	3	3|3|3|4	0.33	0.99	0.33	0.99	0.33	-17.67	1.64	0.46			NACA
MCM2NT	NDUFS7	NDUFS7	2|2|7	11	3.67	3	3|3|2|1	0.02	0.05	0.02	0.05	0.02	-9.6	1.63	0.75			VRK1
MCM2NT	CKMT1A	CKMT1A	12|11|22	45	15	3	10|10|9|8	0	0	0	0	0	-21.22	1.62	0.89			HNRNPF
MCM2NT	TMEM33	TMEM33	10|10|21	41	13.67	3	13|10|6|5	0	0	0	0	0	-19.9	1.61	0.88			RNF219
MCM2NT	AURKA	AURKA	3|1|8	12	4	3	3|4|1|2	0.03	0.08	0.03	0.08	0.03	-12.14	1.6	0.71			KIAA0196
MCM2NT	S100A11	S100A11	4|1|7	12	4	3	1|3|3|3	0.01	0.03	0.01	0.03	0.01	-12.14	1.6	0.8			MRE11A
MCM2NT	ACACA	ACACA	42|105|129	276	92	3	49|54|54|73	0	0	0	0	0	-148.09	1.6	0.96			BYSL
MCM2NT	DDX54	DDX54	7|2|53	62	20.67	3	14|12|11|15	0.33	1	0.33	1	0.33	-53.59	1.59	0.39			BMS1
MCM2NT	STT3B	STT3B	1|0|12	13	4.33	3	1|4|2|4	0.27	0.81	0.27	0.81	0.27	-15.54	1.58	0.53			CASC5
MCM2NT	ATP5O	ATP5O	11|5|16	32	10.67	3	5|7|9|6	0	0	0	0	0	-21.22	1.58	0.88			NOP14
MCM2NT	GLUD1	GLUD1	22|11|26	59	19.67	3	14|12|12|12	0	0	0	0	0	-32.7	1.57	0.93			SNW1
MCM2NT	GSTO1	GSTO1	10|2|2	14	4.67	3	1|2|3|6	0.03	0.09	0.03	0.09	0.03	-12.1	1.56	0.7			TRIM25
MCM2NT	SLC27A4	SLC27A4	2|0|5	7	2.33	3	1|1|3|1	0.02	0.05	0.02	0.05	0.02	-10.25	1.56	0.76			RPL24
MCM2NT	SENP6	SENP6	0|7|15	22	7.33	3	2|3|3|11	0.01	0.03	0.01	0.03	0.01	-23.8	1.54	0.8			TOP2B
MCM2NT	EXD2	EXD2	0|0|8	8	2.67	3	1|2|1|3	0.14	0.43	0.14	0.43	0.14	-11.3	1.52	0.61			EIF4G3
MCM2NT	PDIA6	PDIA6	2|4|2	8	2.67	3	3|0|1|3	0	0.01	0	0.01	0	-7.8	1.52	0.84			RPL14
MCM2NT	MCM5	MCM5	58|76|78	212	70.67	3	46|48|50|43	0	0	0	0	0	-85.41	1.51	0.97			CD2BP2
MCM2NT	RPS16	RPS16	30|23|37	90	30	3	23|20|20|17	0	0	0	0	0	-41.72	1.5	0.95			ZC3HAV1
MCM2NT	POLE	POLE	2|1|7	10	3.33	3	2|1|4|2	0.02	0.05	0.02	0.05	0.02	-11.14	1.48	0.75			PAK4
MCM2NT	ACAT1	ACAT1	3|1|6	10	3.33	3	1|2|2|4	0.01	0.02	0.01	0.02	0.01	-11.14	1.48	0.81			RPL7L1
MCM2NT	MAD2L1	MAD2L1	2|4|4	10	3.33	3	3|2|1|3	0	0	0	0	0	-9.6	1.48	0.88			THRAP3
MCM2NT	PREX1	PREX1	2|4|4	10	3.33	3	1|0|4|4	0	0	0	0	0	-9.41	1.48	0.87			NSFL1C
MCM2NT	FAU	FAU	4|0|7	11	3.67	3	0|3|4|3	0.01	0.03	0.01	0.03	0.01	-14.47	1.47	0.8			HP1BP3
MCM2NT	TPI1	TPI1	10|10|8	28	9.33	3	7|6|7|6	0	0	0	0	0	-15.88	1.44	0.93			NELFA
MCM2NT	SNRPE	SNRPE	12|6|11	29	9.67	3	8|7|7|5	0	0	0	0	0	-19.66	1.43	0.93			DIDO1
MCM2NT	COA3	COA3	7|3|8	18	6	3	5|7|3|2	0	0	0	0	0	-15.27	1.41	0.9			PPM1G
MCM2NT	UQCR10	UQCR10	5|6|7	18	6	3	4|5|4|4	0	0	0	0	0	-12.29	1.41	0.91			USP39
MCM2NT	SLC25A6	SLC25A6	29|19|35	83	27.67	3	25|21|20|15	0	0	0	0	0	-48.38	1.37	0.96			MTA1
MCM2NT	HIST1H1C	HIST1H1C	11|4|21	36	12	3	10|11|8|6	0	0	0	0	0	-30.78	1.37	0.88			GTF3C5
MCM2NT	MCM3	MCM3	64|76|91	231	77	3	54|51|60|61	0	0	0	0	0	-110.95	1.36	0.97			LRIF1
MCM2NT	NEMF	NEMF	5|0|14	19	6.33	3	4|5|5|5	0.04	0.11	0.04	0.11	0.04	-24.25	1.33	0.68			TAF9
MCM2NT	PAK1IP1	PAK1IP1	2|0|8	10	3.33	3	1|3|3|3	0.03	0.08	0.03	0.08	0.03	-14.46	1.33	0.72			ORC3
MCM2NT	GPR89B	GPR89B	1|0|6	7	2.33	3	0|2|2|3	0.02	0.07	0.02	0.07	0.02	-11.3	1.33	0.72			PCNP
MCM2NT	SLC25A21	SLC25A21	0|0|4	4	1.33	3	0|2|1|1	0.02	0.07	0.02	0.07	0.02	-8.04	1.33	0.74			ERCC5
MCM2NT	REEP4	REEP4	3|0|6	9	3	3	2|3|3|1	0.01	0.02	0.01	0.02	0.01	-13.36	1.33	0.81			NKRF
MCM2NT	SLC39A7	SLC39A7	0|1|3	4	1.33	3	1|1|1|1	0.01	0.02	0.01	0.02	0.01	-8.04	1.33	0.81			CDC73
MCM2NT	GPRIN1	GPRIN1	0|3|0	3	1	3	0|1|2|0	0.01	0.04	0.01	0.04	0.01	-7.34	1.33	0.76			KIF23
MCM2NT	ZGRF1	ZGRF1	0|2|0	2	0.67	3	0|1|1|0	0.01	0.03	0.01	0.03	0.01	-6.45	1.33	0.79			DPM1
MCM2NT	RPS9	RPS9	35|28|50	113	37.67	3	32|28|31|22	0	0	0	0	0	-63.52	1.33	0.96			PIAS2
MCM2NT	RPL35A	RPL35A	23|0|24	47	15.67	3	17|11|12|7	0	0	0	0	0	-55.21	1.33	0.93			CMTR1
MCM2NT	HMGB2	HMGB2	20|0|19	39	13	3	3|8|18|10	0	0	0	0	0	-45.83	1.33	0.93			SF3A1
MCM2NT	GSR	GSR	8|0|9	17	5.67	3	4|4|4|5	0	0	0	0	0	-22.03	1.33	0.89			NUP153
MCM2NT	DPYSL5	DPYSL5	2|1|4	7	2.33	3	1|4|1|1	0	0.01	0	0.01	0	-9.33	1.33	0.84			NPM1
MCM2NT	HSPG2	HSPG2	2|2|2	6	2	3	1|1|2|2	0	0	0	0	0	-6.94	1.33	0.87			CSTF3
MCM2NT	MAPK15	MAPK15	2|0|2	4	1.33	3	2|0|1|1	0	0.01	0	0.01	0	-8.04	1.33	0.83			NOL6
MCM2NT	CD63	CD63	0|2|2	4	1.33	3	0|2|1|1	0	0.01	0	0.01	0	-8.04	1.33	0.83			DDX24
MCM2NT	PPP1R9A	PPP1R9A	1|2|0	3	1	3	0|0|1|2	0	0.01	0	0.01	0	-7.34	1.33	0.83			SAFB
MCM2NT	PLGRKT	PLGRKT	1|0|2	3	1	3	1|1|0|1	0	0.01	0	0.01	0	-7.35	1.33	0.82			CRNKL1
MCM2NT	CCDC93	CCDC93	1|0|1	2	0.67	3	0|0|1|1	0	0	0	0	0	-6.45	1.33	0.97			L3MBTL3
MCM2NT	MAP1A	MAP1A	0|1|1	2	0.67	3	0|0|1|1	0	0	0	0	0	-6.45	1.33	0.97			ILKAP
MCM2NT	GOLGA6L4	GOLGA6L4	1|0|0	1	0.33	3	0|0|0|1	0	0	0	0	0	-5.55	1.33	0.97			GNL2
MCM2NT	GRM5	GRM5	0|0|1	1	0.33	3	0|1|0|0	0	0	0	0	0	-5.55	1.33	0.97			IK
MCM2NT	EIF2S2	EIF2S2	13|4|19	36	12	3	9|12|9|7	0	0	0	0	0	-32.77	1.3	0.92			WDR70
MCM2NT	RPL13	RPL13	27|14|49	90	30	3	27|23|27|16	0	0	0	0	0	-68.02	1.29	0.95			XAB2
MCM2NT	VDAC1	VDAC1	13|12|7	32	10.67	3	10|7|9|7	0	0	0	0	0	-23.51	1.29	0.94			SRPR
MCM2NT	UQCRC2	UQCRC2	11|13|28	52	17.33	3	15|15|11|13	0	0	0	0	0	-36.33	1.28	0.93			DNAJB1
MCM2NT	CFAP20	CFAP20	4|4|12	20	6.67	3	6|6|5|4	0	0	0	0	0	-17.3	1.27	0.88			APBB1
MCM2NT	SEC61B	SEC61B	4|6|6	16	5.33	3	5|3|5|4	0	0	0	0	0	-13.75	1.25	0.92			ZC3H11A
MCM2NT	SNRPD1	SNRPD1	13|11|18	42	14	3	13|11|11|10	0	0	0	0	0	-28.26	1.24	0.95			ANLN
MCM2NT	RPL11	RPL11	19|6|16	41	13.67	3	13|13|10|8	0	0	0	0	0	-35.62	1.24	0.94			RBM25
MCM2NT	RPL30	RPL30	16|6|16	38	12.67	3	12|12|10|7	0	0	0	0	0	-32.71	1.24	0.95			MTA2
MCM2NT	RPL38	RPL38	11|2|15	28	9.33	3	7|7|8|8	0	0	0	0	0	-30.23	1.24	0.92			FAM50A
MCM2NT	UQCRQ	UQCRQ	4|0|9	13	4.33	3	4|3|4|3	0	0.01	0	0.01	0	-18.78	1.24	0.82			CFAP20
MCM2NT	HIST1H1D	HIST1H1D	8|2|3	13	4.33	3	4|3|5|2	0	0	0	0	0	-14.15	1.24	0.87			CCNT1
MCM2NT	RPF2	RPF2	20|9|42	71	23.67	3	22|23|19|13	0	0	0	0	0	-62.31	1.23	0.93			RBM17
MCM2NT	RPL13A	RPL13A	14|13|44	71	23.67	3	18|21|22|16	0	0	0	0	0	-54.44	1.23	0.92			PSMD4
MCM2NT	H2AFY2	H2AFY2	12|5|20	37	12.33	3	11|12|10|7	0	0	0	0	0	-33.67	1.23	0.93			CDCA2
MCM2NT	ABCD3	ABCD3	12|4|18	34	11.33	3	9|11|13|4	0	0	0	0	0	-32.64	1.23	0.93			SLC25A4
MCM2NT	SERPINA3	SERPINA3	23|43|34	100	33.33	3	27|28|26|28	0	0	0	0	0	-67.48	1.22	0.96			PSPC1
MCM2NT	SPCS3	SPCS3	2|4|5	11	3.67	3	4|3|3|2	0	0	0	0	0	-12.22	1.22	0.9			SUGT1
MCM2NT	HIST1H1E	HIST1H1E	53|23|75	151	50.33	3	53|44|41|29	0	0	0	0	0	-122.54	1.21	0.97			NR3C1
MCM2NT	RPL24	RPL24	17|11|20	48	16	3	10|17|14|12	0	0	0	0	0	-35.41	1.21	0.95			MED1
MCM2NT	RPL22	RPL22	21|3|13	37	12.33	3	10|10|16|5	0	0	0	0	0	-38.94	1.2	0.93			NSUN2
MCM2NT	EIF2S1	EIF2S1	10|7|18	35	11.67	3	8|9|13|9	0	0	0	0	0	-29.03	1.2	0.94			SUGP2
MCM2NT	CYC1	CYC1	8|7|13	28	9.33	3	7|8|8|8	0	0	0	0	0	-21.74	1.2	0.94			CDKN2AIP
MCM2NT	PFN1	PFN1	2|3|4	9	3	3	1|3|4|2	0	0	0	0	0	-10.5	1.2	0.9			GATAD2B
MCM2NT	SLC25A5	SLC25A5	61|38|55	154	51.33	3	50|46|48|29	0	0	0	0	0	-101.84	1.19	0.97			LIN54
MCM2NT	PDCD10	PDCD10	3|5|9	17	5.67	3	4|5|4|6	0	0	0	0	0	-17.13	1.19	0.9			INTS1
MCM2NT	GBAS	GBAS	5|3|9	17	5.67	3	6|2|7|4	0	0	0	0	0	-17.19	1.19	0.9			WRNIP1
MCM2NT	CUL5	CUL5	5|0|25	30	10	3	9|6|11|8	0.14	0.43	0.14	0.43	0.14	-40.82	1.18	0.61			TCERG1
MCM2NT	TXNL1	TXNL1	16|35|48	99	33	3	27|28|29|28	0	0	0	0	0	-82.66	1.18	0.96			RBM10
MCM2NT	SDAD1	SDAD1	2|0|20	22	7.33	3	4|6|8|7	0.21	0.64	0.21	0.64	0.21	-30.84	1.17	0.57			PSMC1
MCM2NT	PAXIP1	PAXIP1	0|0|7	7	2.33	3	1|3|3|1	0.04	0.11	0.04	0.11	0.04	-12.24	1.17	0.69			GPATCH4
MCM2NT	MCCC1	MCCC1	92|123|136	351	117	3	103|98|93|106	0	0	0	0	0	-223.81	1.17	0.97			PRCC
MCM2NT	RPL7	RPL7	46|38|82	166	55.33	3	49|50|44|46	0	0	0	0	0	-116.77	1.17	0.97			YEATS2
MCM2NT	CMSS1	CMSS1	2|0|5	7	2.33	3	3|1|3|1	0	0.01	0	0.01	0	-12.24	1.17	0.83			MAP4
MCM2NT	GAPDH	GAPDH	112|50|76	238	79.33	3	68|73|76|57	0	0	0	0	0	-176	1.16	0.97			ZC3H18
MCM2NT	DVL1	DVL1	15|27|33	75	25	3	14|25|16|32	0	0	0	0	0	-59.94	1.15	0.96			CHERP
MCM2NT	RPS14	RPS14	24|4|23	51	17	3	13|15|18|13	0	0	0	0	0	-55.44	1.15	0.95			SEC61B
MCM2NT	STT3A	STT3A	14|11|19	44	14.67	3	17|12|13|9	0	0	0	0	0	-33.6	1.15	0.95			NUP214
MCM2NT	PSMB5	PSMB5	12|20|28	60	20	3	19|19|16|16	0	0	0	0	0	-49.57	1.14	0.96			CWF19L1
MCM2NT	ANXA5	ANXA5	6|12|11	29	9.67	3	6|5|8|15	0	0	0	0	0	-25.74	1.14	0.95			PUS7
MCM2NT	CHTOP	CHTOP	8|1|20	29	9.67	3	7|9|10|8	0	0	0	0	0	-37.27	1.14	0.89			RPRD2
MCM2NT	MAGT1	MAGT1	5|3|4	12	4	3	4|3|4|3	0	0	0	0	0	-12.56	1.14	0.91			POLD3
MCM2NT	AGK	AGK	2|0|4	6	2	3	2|2|1|2	0	0.01	0	0.01	0	-11.3	1.14	0.84			SPG20
MCM2NT	RPL21	RPL21	13|5|27	45	15	3	14|13|17|9	0	0	0	0	0	-46.77	1.13	0.94			SAFB2
MCM2NT	ITPR3	ITPR3	9|0|8	17	5.67	3	2|2|9|7	0	0	0	0	0	-24.94	1.13	0.91			TOX4
MCM2NT	WDHD1	WDHD1	7|24|49	80	26.67	3	12|25|30|28	0	0	0	0	0	-85.02	1.12	0.96			INTS12
MCM2NT	SERPINA1	SERPINA1	19|23|27	69	23	3	22|23|21|16	0	0	0	0	0	-49.28	1.12	0.96			BPTF
MCM2NT	RPL37A	RPL37A	11|3|22	36	12	3	12|11|11|9	0	0	0	0	0	-41.27	1.12	0.93			PRRC2B
MCM2NT	MGST3	MGST3	9|3|15	27	9	3	6|7|8|11	0	0	0	0	0	-29.9	1.12	0.93			ZNF638
MCM2NT	PHB	PHB	3|17|7	27	9	3	6|6|8|12	0	0	0	0	0	-29.9	1.12	0.91			CHMP4B
MCM2NT	GSTZ1	GSTZ1	3|2|11	16	5.33	3	3|5|5|6	0	0	0	0	0	-19.01	1.12	0.87			CXORF56
MCM2NT	PPCS	PPCS	0|0|5	5	1.67	3	0|1|3|2	0.02	0.06	0.02	0.06	0.02	-10.28	1.11	0.75			EMSY
MCM2NT	NAA50	NAA50	2|0|8	10	3.33	3	5|2|4|1	0.01	0.02	0.01	0.02	0.01	-16.6	1.11	0.81			CFDP1
MCM2NT	RPL7A	RPL7A	54|30|86	170	56.67	3	55|51|53|45	0	0	0	0	0	-145.36	1.11	0.97			C19ORF43
MCM2NT	RPL28	RPL28	22|7|32	61	20.33	3	22|18|23|10	0	0	0	0	0	-62.4	1.11	0.96			ZNF384
MCM2NT	H2AFV	H2AFV	18|12|19	49	16.33	3	15|15|17|12	0	0	0	0	0	-39.31	1.11	0.96			COPA
MCM2NT	ANPEP	ANPEP	4|6|5	15	5	3	4|4|4|6	0	0	0	0	0	-14.63	1.11	0.93			RPL10A
MCM2NT	AZGP1	AZGP1	1|5|4	10	3.33	3	3|3|3|3	0	0	0	0	0	-14.04	1.11	0.9			PSMD3
MCM2NT	PRDX3	PRDX3	2|7|1	10	3.33	3	0|1|5|6	0	0	0	0	0	-13.62	1.11	0.86			RPA1
MCM2NT	NDUFA4	NDUFA4	2|2|6	10	3.33	3	3|4|3|2	0	0	0	0	0	-12.22	1.11	0.89			NAA15
MCM2NT	SLC37A4	SLC37A4	1|2|2	5	1.67	3	1|3|0|2	0	0	0	0	0	-8.47	1.11	0.88			DDX18
MCM2NT	DNAH3	DNAH3	1|1|3	5	1.67	3	2|1|2|1	0	0	0	0	0	-8.44	1.11	0.86			MSH6
MCM2NT	EIF2S3	EIF2S3	43|26|42	111	37	3	40|35|32|27	0	0	0	0	0	-85.65	1.1	0.97			XRN2
MCM2NT	RPL26	RPL26	26|1|43	70	23.33	3	24|23|23|15	0	0	0	0	0	-93.26	1.1	0.95			FTSJ3
MCM2NT	RDH11	RDH11	11|8|23	42	14	3	12|14|15|10	0	0	0	0	0	-38.65	1.1	0.95			APEX1
MCM2NT	H1FX	H1FX	12|2|24	38	12.67	3	14|14|11|7	0	0	0	0	0	-47.16	1.1	0.93			SRP68
MCM2NT	PTP4A1	PTP4A1	2|2|10	14	4.67	3	5|5|3|4	0	0	0	0	0	-17.01	1.1	0.86			SART3
MCM2NT	PC	PC	151|184|208	543	181	3	148|156|168|190	0	0	0	0	0	-369.13	1.09	0.97			RRP1B
MCM2NT	PCCA	PCCA	89|120|141	350	116.67	3	99|101|108|121	0	0	0	0	0	-254.9	1.09	0.97			GTF2I
MCM2NT	ATP5A1	ATP5A1	43|26|31	100	33.33	3	34|28|33|27	0	0	0	0	0	-74.59	1.09	0.97			PES1
MCM2NT	RPS25	RPS25	12|0|10	22	7.33	3	6|6|10|5	0	0	0	0	0	-33.06	1.09	0.93			DRG1
MCM2NT	SUMO2	SUMO2	2|2|5	9	3	3	2|4|4|1	0	0	0	0	0	-11.39	1.09	0.89			WDR36
MCM2NT	DDX31	DDX31	0|0|21	21	7	3	6|6|8|6	0.24	0.73	0.24	0.73	0.24	-31.95	1.08	0.55			RPS6
MCM2NT	AGO2	AGO2	1|0|12	13	4.33	3	2|2|8|4	0.01	0.03	0.01	0.03	0.01	-20.67	1.08	0.79			HAT1
MCM2NT	PIGT	PIGT	1|0|7	8	2.67	3	3|1|3|3	0.01	0.03	0.01	0.03	0.01	-14.46	1.07	0.8			RPS27
MCM2NT	VDAC2	VDAC2	9|13|10	32	10.67	3	16|9|9|6	0	0	0	0	0	-26.56	1.07	0.95			YTHDC2
MCM2NT	EIF4A2	EIF4A2	9|6|9	24	8	3	4|6|10|10	0	0	0	0	0	-22.37	1.07	0.95			HELLS
MCM2NT	RPLP1	RPLP1	4|2|2	8	2.67	3	2|2|2|4	0	0	0	0	0	-10.5	1.07	0.9			ZNF512
MCM2NT	RPS27L	RPS27L	3|0|5	8	2.67	3	2|3|2|3	0	0	0	0	0	-14.46	1.07	0.88			U2AF2
MCM2NT	ALG9	ALG9	2|0|6	8	2.67	3	3|2|3|2	0	0.01	0	0.01	0	-14.46	1.07	0.84			RER1
MCM2NT	CDK5RAP1	CDK5RAP1	2|2|0	4	1.33	3	1|3|0|1	0	0	0	0	0	-9.16	1.07	0.86			BZW2
MCM2NT	REV3L	REV3L	2|0|2	4	1.33	3	0|1|0|4	0	0	0	0	0	-8.82	1.07	0.84			THOC5
MCM2NT	RIF1	RIF1	59|142|160	361	120.33	3	100|130|111|113	0	0	0	0	0	-333.81	1.06	0.97			POLDIP3
MCM2NT	HIST1H4A	HIST1H4A	91|53|166	310	103.33	3	102|114|100|73	0	0	0	0	0	-281.2	1.06	0.97			AURKB
MCM2NT	RPL6	RPL6	40|33|85	158	52.67	3	49|51|53|45	0	0	0	0	0	-133.91	1.06	0.97			CPSF1
MCM2NT	RPL18	RPL18	29|23|32	84	28	3	27|28|28|23	0	0	0	0	0	-64.76	1.06	0.97			PFKP
MCM2NT	PDS5B	PDS5B	16|5|55	76	25.33	3	23|23|38|12	0	0	0	0	0	-91.22	1.06	0.95			TRIM28
MCM2NT	DDOST	DDOST	24|17|29	70	23.33	3	25|24|21|18	0	0	0	0	0	-57.89	1.06	0.96			EIF3L
MCM2NT	PPIB	PPIB	20|19|20	59	19.67	3	18|20|21|15	0	0	0	0	0	-42.21	1.06	0.96			ABCE1
MCM2NT	HP1BP3	HP1BP3	19|1|35	55	18.33	3	18|17|23|11	0	0	0	0	0	-75.51	1.06	0.94			RPL18
MCM2NT	RPL10A	RPL10A	44|33|60	137	45.67	3	42|47|46|39	0	0	0	0	0	-111.17	1.05	0.97			CCAR2
MCM2NT	PHB2	PHB2	43|36|42	121	40.33	3	41|42|40|30	0	0	0	0	0	-87.19	1.05	0.97			PRMT5
MCM2NT	RPL29	RPL29	3|3|9	15	5	3	5|5|5|4	0	0	0	0	0	-17.13	1.05	0.91			RPL13
MCM2NT	SEC11A	SEC11A	4|2|5	11	3.67	3	5|4|3|2	0	0	0	0	0	-14.15	1.05	0.91			RECQL
MCM2NT	RPS2	RPS2	35|31|48	114	38	3	40|39|38|29	0	0	0	0	0	-88.57	1.04	0.97			LARP1
MCM2NT	SLC25A1	SLC25A1	21|12|37	70	23.33	3	23|22|24|21	0	0	0	0	0	-68.97	1.04	0.96			API5
MCM2NT	VTA1	VTA1	5|3|10	18	6	3	5|7|6|5	0	0	0	0	0	-20.96	1.04	0.92			RPL8
MCM2NT	CYP51A1	CYP51A1	8|0|10	18	6	3	4|10|4|5	0	0	0	0	0	-28.59	1.04	0.92			CUL4B
MCM2NT	OGDH	OGDH	1|1|5	7	2.33	3	1|0|3|5	0	0	0	0	0	-10.89	1.04	0.86			MRTO4
MCM2NT	MBOAT7	MBOAT7	1|1|5	7	2.33	3	1|2|3|3	0	0	0	0	0	-11.14	1.04	0.86			PPP2R5D
MCM2NT	RPL15	RPL15	20|31|58	109	36.33	3	36|36|34|35	0	0	0	0	0	-103.23	1.03	0.97			NOC2L
MCM2NT	PAFAH1B1	PAFAH1B1	13|9|28	50	16.67	3	18|14|16|17	0	0	0	0	0	-50.33	1.03	0.95			LBR
MCM2NT	RPL34	RPL34	11|4|15	30	10	3	11|11|12|5	0	0	0	0	0	-34.87	1.03	0.95			RANBP2
MCM2NT	USMG5	USMG5	6|6|8	20	6.67	3	6|7|7|6	0	0	0	0	0	-18.78	1.03	0.94			HSD17B12
MCM2NT	MMGT1	MMGT1	4|2|4	10	3.33	3	3|2|5|3	0	0	0	0	0	-13.18	1.03	0.92			PWP2
MCM2NT	PPP1CB	PPP1CB	0|2|8	10	3.33	3	0|2|6|5	0	0.01	0	0.01	0	-17.38	1.03	0.85			ABCF1
MCM2NT	H2AFY	H2AFY	52|29|70	151	50.33	3	52|54|51|40	0	0	0	0	0	-140.46	1.02	0.97			AP1G1
MCM2NT	HIST1H2BH	HIST1H2BH	31|20|45	96	32	3	27|29|37|32	0	0	0	0	0	-87.67	1.02	0.97			ZFR
MCM2NT	VDAC3	VDAC3	27|20|26	73	24.33	3	26|24|24|21	0	0	0	0	0	-59.47	1.02	0.97			ARF4
MCM2NT	GHITM	GHITM	5|6|5	16	5.33	3	7|7|1|6	0	0	0	0	0	-15.7	1.02	0.94			BZW1
MCM2NT	RRAGA	RRAGA	4|2|10	16	5.33	3	6|4|5|6	0	0	0	0	0	-20.99	1.02	0.91			NUDC
MCM2NT	SDHB	SDHB	6|0|7	13	4.33	3	4|5|4|4	0	0	0	0	0	-22.03	1.02	0.91			DHX15
MCM2NT	SEC61A1	SEC61A1	13|4|20	37	12.33	3	14|10|15|10	0	0	0	0	0	-45.02	1.01	0.95			SLC25A13
MCM2NT	RHEB	RHEB	8|6|8	22	7.33	3	6|7|9|7	0	0	0	0	0	-21.44	1.01	0.95			DDX6
MCM2NT	C3	C3	3|0|0	3	1	3	0|0|1|3	0.01	0.02	0.01	0.02	0.01	-7.8	1	0.81			SLC25A11
MCM2NT	RCC1	RCC1	31|16|34	81	27	3	26|27|31|24	0	0	0	0	0	-78.75	1	0.97			EIF2B1
MCM2NT	HELLS	HELLS	6|2|22	30	10	3	10|13|10|7	0	0	0	0	0	-40.74	1	0.91			DNMT1
MCM2NT	CISD2	CISD2	11|7|9	27	9	3	12|9|9|6	0	0	0	0	0	-26.23	1	0.95			RPL17
MCM2NT	HM13	HM13	4|4|4	12	4	3	3|4|6|3	0	0	0	0	0	-12.86	1	0.97			STT3A
MCM2NT	ARPC1B	ARPC1B	2|0|4	6	2	3	2|2|2|2	0	0	0	0	0	-12.24	1	0.87			SMARCA4
MCM2NT	FKBP11	FKBP11	1|1|4	6	2	3	2|2|2|2	0	0	0	0	0	-10.14	1	0.87			CUL5
MCM2NT	SNF8	SNF8	0|2|4	6	2	3	2|1|2|3	0	0	0	0	0	-12.24	1	0.87			VPS26A
MCM2NT	RPL14	RPL14	24|10|21	55	18.33	3	21|23|16|14	0	0	0	0	0	-57.2	0.99	0.96			POLA1
MCM2NT	RPL7L1	RPL7L1	13|7|24	44	14.67	3	18|15|14|12	0	0	0	0	0	-48.46	0.99	0.95			PRKAA1
MCM2NT	ARF4	ARF4	5|9|12	26	8.67	3	9|13|8|5	0	0	0	0	0	-28.8	0.99	0.95			RRP1
MCM2NT	PDCD6	PDCD6	2|6|9	17	5.67	3	4|4|6|9	0	0	0	0	0	-23.03	0.99	0.93			RPL29
MCM2NT	PYGL	PYGL	61|42|89	192	64	3	53|66|75|68	0	0	0	0	0	-178.84	0.98	0.97			SCO1
MCM2NT	RECQL	RECQL	27|16|44	87	29	3	27|30|35|26	0	0	0	0	0	-88.56	0.98	0.97			ADAR
MCM2NT	MYO1D	MYO1D	0|0|50	50	16.67	3	14|13|19|23	0.31	0.94	0.31	0.94	0.31	-79.82	0.97	0.49			BRIX1
MCM2NT	ALDH18A1	ALDH18A1	49|20|58	127	42.33	3	53|47|41|34	0	0	0	0	0	-137	0.97	0.97			FANCI
MCM2NT	TOP1	TOP1	49|19|56	124	41.33	3	42|48|50|31	0	0	0	0	0	-135.1	0.97	0.97			SFXN1
MCM2NT	FBL	FBL	33|25|52	110	36.67	3	35|37|37|42	0	0	0	0	0	-103.46	0.97	0.97			VAPA
MCM2NT	SHMT2	SHMT2	30|28|36	94	31.33	3	34|29|27|39	0	0	0	0	0	-77.81	0.97	0.97			NDUFA9
MCM2NT	EIF4A3	EIF4A3	22|23|26	71	23.67	3	28|27|27|16	0	0	0	0	0	-59.04	0.97	0.97			SEC22B
MCM2NT	FEN1	FEN1	17|12|27	56	18.67	3	19|16|26|16	0	0	0	0	0	-56.3	0.97	0.96			RPL28
MCM2NT	DPM1	DPM1	15|8|20	43	14.33	3	16|12|15|16	0	0	0	0	0	-46.42	0.97	0.96			FEN1
MCM2NT	ATP5L	ATP5L	11|9|12	32	10.67	3	10|11|11|12	0	0	0	0	0	-30.36	0.97	0.96			AP1M1
MCM2NT	RPS20	RPS20	14|2|11	27	9	3	8|11|10|8	0	0	0	0	0	-37.57	0.97	0.95			UFL1
MCM2NT	SLC25A4	SLC25A4	5|6|10	21	7	3	10|7|8|4	0	0	0	0	0	-23.06	0.97	0.94			MCMBP
MCM2NT	SRP14	SRP14	9|1|6	16	5.33	3	4|7|7|4	0	0	0	0	0	-24.43	0.97	0.93			FXR2
MCM2NT	ALG5	ALG5	3|0|13	16	5.33	3	5|5|9|3	0	0	0	0	0	-27.57	0.97	0.86			PAPOLA
MCM2NT	H3BN98	H3BN98	4|2|2	8	2.67	3	3|4|2|2	0	0	0	0	0	-11.39	0.97	0.91			RHEB
MCM2NT	SFN	SFN	2|4|2	8	2.67	3	2|2|3|4	0	0	0	0	0	-11.39	0.97	0.91			CDK13
MCM2NT	CCDC22	CCDC22	3|2|3	8	2.67	3	3|3|4|1	0	0	0	0	0	-11.39	0.97	0.91			SUPT16H
MCM2NT	CCT4	CCT4	48|53|75	176	58.67	3	63|63|60|59	0	0	0	0	0	-152.14	0.96	0.97			CPNE3
MCM2NT	CDK1	CDK1	40|33|64	137	45.67	3	52|52|45|41	0	0	0	0	0	-126.27	0.96	0.97			TMED10
MCM2NT	GNB2L1	GNB2L1	23|27|30	80	26.67	3	28|28|25|30	0	0	0	0	0	-69.32	0.96	0.97			PGAM5
MCM2NT	RPS19	RPS19	19|0|25	44	14.67	3	15|17|13|16	0	0	0	0	0	-70.89	0.96	0.95			COPS3
MCM2NT	ACAD9	ACAD9	7|8|24	39	13	3	8|10|17|19	0	0	0	0	0	-43.23	0.96	0.95			CISD2
MCM2NT	NME1-NME2	NME1;NME1-NME2	4|17|10	31	10.33	3	8|9|11|15	0	0	0	0	0	-38.86	0.96	0.95			HNRNPA0
MCM2NT	CAPN1	CAPN1	4|3|16	23	7.67	3	6|8|8|10	0	0	0	0	0	-29.9	0.96	0.92
MCM2NT	TMEM201	TMEM201	0|0|5	5	1.67	3	0|1|4|2	0.01	0.02	0.01	0.02	0.01	-11.25	0.95	0.81
MCM2NT	PDCD11	PDCD11	52|6|132	190	63.33	3	72|73|68|55	0	0	0	0	0	-276.03	0.95	0.97
MCM2NT	ENO1	ENO1	35|43|32	110	36.67	3	40|36|46|33	0	0	0	0	0	-95.21	0.95	0.97
MCM2NT	GOT2	GOT2	19|28|48	95	31.67	3	29|33|41|30	0	0	0	0	0	-97.36	0.95	0.97
MCM2NT	HSD17B12	HSD17B12	15|11|28	54	18	3	20|20|21|15	0	0	0	0	0	-57.19	0.95	0.96
MCM2NT	CACNA1D	CACNA1D	2|4|4	10	3.33	3	3|3|4|4	0	0	0	0	0	-14.15	0.95	0.92
MCM2NT	ASPH	ASPH	5|1|4	10	3.33	3	2|3|5|4	0	0	0	0	0	-16.12	0.95	0.91
MCM2NT	RAB35	RAB35	1|2|7	10	3.33	3	2|4|4|4	0	0	0	0	0	-16.12	0.95	0.89
MCM2NT	PSMB7	PSMB7	1|0|4	5	1.67	3	1|0|3|3	0	0.01	0	0.01	0	-11.29	0.95	0.85
MCM2NT	SIGLEC5	SIGLEC5	0|3|2	5	1.67	3	2|2|1|2	0	0	0	0	0	-11.3	0.95	0.88
MCM2NT	RPL5	RPL5	40|35|74	149	49.67	3	54|50|62|46	0	0	0	0	0	-143.67	0.94	0.97
MCM2NT	MRTO4	MRTO4	20|12|27	59	19.67	3	28|20|19|17	0	0	0	0	0	-63.11	0.94	0.96
MCM2NT	RAB5C	RAB5C	7|15|16	38	12.67	3	12|15|14|13	0	0	0	0	0	-43.49	0.94	0.96
MCM2NT	TFAM	TFAM	18|0|16	34	11.33	3	8|16|14|10	0	0	0	0	0	-56.43	0.94	0.95
MCM2NT	PPAN	PPAN	3|0|23	26	8.67	3	9|9|13|6	0	0.01	0	0.01	0	-44.14	0.94	0.85
MCM2NT	PTGDS	PTGDS	4|4|4	12	4	3	5|3|5|4	0	0	0	0	0	-13.75	0.94	0.97
MCM2NT	SERPINA5	SERPINA5	2|7|3	12	4	3	5|4|4|4	0	0	0	0	0	-17.01	0.94	0.91
MCM2NT	DERA	DERA	2|0|10	12	4	3	4|3|5|5	0	0	0	0	0	-22.03	0.94	0.86
MCM2NT	ASNS	ASNS	58|55|74	187	62.33	3	75|75|56|61	0	0	0	0	0	-160.9	0.93	0.97
MCM2NT	DVL2	DVL2	29|55|56	140	46.67	3	45|44|53|59	0	0	0	0	0	-144.38	0.93	0.97
MCM2NT	RPL27	RPL27	22|1|33	56	18.67	3	19|20|23|18	0	0	0	0	0	-87.72	0.93	0.96
MCM2NT	RPL35	RPL35	16|1|27	44	14.67	3	17|15|19|12	0	0	0	0	0	-68.97	0.93	0.95
MCM2NT	DDX17	DDX17	26|6|12	44	14.67	3	12|14|19|18	0	0	0	0	0	-54.7	0.93	0.96
MCM2NT	ALDH3A2	ALDH3A2	17|5|19	41	13.67	3	15|17|17|10	0	0	0	0	0	-52.94	0.93	0.96
MCM2NT	NOM1	NOM1	1|0|6	7	2.33	3	3|1|3|3	0	0.01	0	0.01	0	-14.46	0.93	0.84
MCM2NT	NCAPG2	NCAPG2	0|0|9	9	3	3	4|3|4|2	0.01	0.03	0.01	0.03	0.01	-17.67	0.92	0.8
MCM2NT	PRKDC	PRKDC	307|213|447	967	322.33	3	393|340|366|305	0	0	0	0	0	#NAME?	0.92	0.97
MCM2NT	RSL1D1	RSL1D1	47|30|91	168	56	3	66|65|60|52	0	0	0	0	0	-183.96	0.92	0.97
MCM2NT	MCM7	MCM7	42|32|62	136	45.33	3	51|50|52|45	0	0	0	0	0	-135.75	0.92	0.97
MCM2NT	DDX6	DDX6	26|26|53	105	35	3	40|38|36|38	0	0	0	0	0	-102.6	0.92	0.97
MCM2NT	SLC25A3	SLC25A3	31|21|34	86	28.67	3	31|31|35|28	0	0	0	0	0	-85.84	0.92	0.97
MCM2NT	MAPK1	MAPK1	17|18|35	70	23.33	3	24|25|24|28	0	0	0	0	0	-70.14	0.92	0.97
MCM2NT	RAC1	RAC1	18|11|18	47	15.67	3	21|20|15|12	0	0	0	0	0	-49.53	0.92	0.96
MCM2NT	DNAJC19	DNAJC19	4|0|7	11	3.67	3	4|5|6|1	0	0	0	0	0	-20.94	0.92	0.91
MCM2NT	SFXN4	SFXN4	2|0|7	9	3	3	2|3|6|2	0	0	0	0	0	-17.72	0.92	0.88
MCM2NT	RCC2	RCC2	51|34|69	154	51.33	3	60|53|60|53	0	0	0	0	0	-159.1	0.91	0.97
MCM2NT	RPS3A	RPS3A	55|33|51	139	46.33	3	54|51|56|42	0	0	0	0	0	-138.71	0.91	0.97
MCM2NT	PDS5A	PDS5A	41|14|77	132	44	3	48|51|56|39	0	0	0	0	0	-171.12	0.91	0.97
MCM2NT	RPS4X	RPS4X	36|19|58	113	37.67	3	43|48|44|31	0	0	0	0	0	-130.18	0.91	0.97
MCM2NT	DYNLL1	DYNLL1	17|7|17	41	13.67	3	15|15|17|13	0	0	0	0	0	-49.44	0.91	0.96
MCM2NT	SUPV3L1	SUPV3L1	7|6|24	37	12.33	3	11|12|15|16	0	0	0	0	0	-45.57	0.91	0.95
MCM2NT	RFC3	RFC3	6|4|27	37	12.33	3	12|15|18|9	0	0	0	0	0	-50.26	0.91	0.94
MCM2NT	SACM1L	SACM1L	9|3|22	34	11.33	3	13|14|14|9	0	0	0	0	0	-48.61	0.91	0.95
MCM2NT	HPRT1	HPRT1	6|14|12	32	10.67	3	12|11|11|13	0	0	0	0	0	-38.59	0.91	0.96
MCM2NT	NIP7	NIP7	2|1|14	17	5.67	3	6|7|6|6	0	0	0	0	0	-27.6	0.91	0.89
MCM2NT	LARS2	LARS2	4|0|11	15	5	3	5|4|8|5	0	0	0	0	0	-27.54	0.91	0.9
MCM2NT	MDH2	MDH2	0|7|8	15	5	3	4|5|5|8	0	0	0	0	0	-27.54	0.91	0.93
MCM2NT	DHRS7B	DHRS7B	2|1|10	13	4.33	3	5|4|7|3	0	0	0	0	0	-21.29	0.91	0.89
MCM2NT	NOP2	NOP2	41|29|52	122	40.67	3	51|45|46|38	0	0	0	0	0	-123.97	0.9	0.97
MCM2NT	SLC25A11	SLC25A11	26|23|42	91	30.33	3	34|36|35|30	0	0	0	0	0	-91.79	0.9	0.97
MCM2NT	RPS27	RPS27	16|12|16	44	14.67	3	17|16|18|14	0	0	0	0	0	-44.86	0.9	0.97
MCM2NT	CSNK1E	CSNK1E	1|1|21	23	7.67	3	9|10|8|7	0	0.01	0	0.01	0	-37.27	0.9	0.85
MCM2NT	RALY	RALY	13|1|7	21	7	3	7|8|9|7	0	0	0	0	0	-34.04	0.9	0.94
MCM2NT	NUF2	NUF2	0|0|6	6	2	3	2|3|2|2	0.01	0.02	0.01	0.02	0.01	-13.36	0.89	0.82
MCM2NT	ISY1	ISY1	2|0|0	2	0.67	3	0|0|0|3	0.01	0.02	0.01	0.02	0.01	-7.59	0.89	0.81
MCM2NT	EEF1G	EEF1G	60|53|67	180	60	3	66|63|76|64	0	0	0	0	0	-166.11	0.89	0.97
MCM2NT	LDHB	LDHB	66|48|62	176	58.67	3	60|62|71|70	0	0	0	0	0	-169.01	0.89	0.97
MCM2NT	NOP58	NOP58	45|32|69	146	48.67	3	50|55|63|50	0	0	0	0	0	-155.16	0.89	0.97
MCM2NT	SLC25A13	SLC25A13	28|29|57	114	38	3	43|38|44|46	0	0	0	0	0	-117.16	0.89	0.97
MCM2NT	PES1	PES1	23|21|41	85	28.33	3	32|37|35|24	0	0	0	0	0	-88.81	0.89	0.97
MCM2NT	RPLP0	RPLP0	20|21|20	61	20.33	3	23|22|26|20	0	0	0	0	0	-55.84	0.89	0.97
MCM2NT	OLA1	OLA1	15|3|24	42	14	3	12|13|21|17	0	0	0	0	0	-62.49	0.89	0.96
MCM2NT	ITIH4	ITIH4	5|8|9	22	7.33	3	9|8|7|9	0	0	0	0	0	-26.86	0.89	0.95
MCM2NT	PPIL1	PPIL1	4|4|6	14	4.67	3	5|6|5|5	0	0	0	0	0	-17.3	0.89	0.94
MCM2NT	PIN4	PIN4	8|0|6	14	4.67	3	4|7|6|4	0	0	0	0	0	-26.43	0.89	0.93
MCM2NT	AP2S1	AP2S1	2|2|8	12	4	3	7|5|3|3	0	0	0	0	0	-18.01	0.89	0.91
MCM2NT	XPC	XPC	2|0|6	8	2.67	3	1|2|8|1	0	0	0	0	0	-15.99	0.89	0.88
MCM2NT	USP54	USP54	0|1|5	6	2	3	2|4|2|1	0	0	0	0	0	-13.36	0.89	0.86
MCM2NT	EXOSC3	EXOSC3	2|2|2	6	2	3	2|2|3|2	0	0	0	0	0	-9.6	0.89	0.97
MCM2NT	C19ORF52	C19ORF52	1|0|5	6	2	3	3|2|2|2	0	0	0	0	0	-13.36	0.89	0.86
MCM2NT	PLOD2	PLOD2	2|2|2	6	2	3	0|2|2|5	0	0	0	0	0	-9.41	0.89	0.97
MCM2NT	SRBD1	SRBD1	1|1|2	4	1.33	3	2|1|2|1	0	0	0	0	0	-8.44	0.89	0.89
MCM2NT	SACS	SACS	1|0|3	4	1.33	3	2|1|1|2	0	0	0	0	0	-10.25	0.89	0.86
MCM2NT	REPIN1	REPIN1	2|0|2	4	1.33	3	1|2|1|2	0	0	0	0	0	-10.25	0.89	0.88
MCM2NT	PAFAH1B3	PAFAH1B3	0|3|1	4	1.33	3	1|0|3|2	0	0	0	0	0	-10.28	0.89	0.87
MCM2NT	ALDH2	ALDH2	0|2|2	4	1.33	3	2|2|0|2	0	0	0	0	0	-10.25	0.89	0.88
MCM2NT	RYR3	RYR3	2|0|2	4	1.33	3	3|1|2|0	0	0	0	0	0	-10.28	0.89	0.88
MCM2NT	HERC4	HERC4	0|1|1	2	0.67	3	0|1|0|2	0	0	0	0	0	-7.34	0.89	0.97
MCM2NT	C19ORF68	C19ORF68	0|0|2	2	0.67	3	1|1|0|1	0	0.01	0	0.01	0	-7.35	0.89	0.82
MCM2NT	NOP56	NOP56	73|35|107	215	71.67	3	76|79|101|68	0	0	0	0	0	-254.44	0.88	0.97
MCM2NT	PSMD3	PSMD3	52|26|69	147	49	3	65|58|59|42	0	0	0	0	0	-173.28	0.88	0.97
MCM2NT	ATAD3A	ATAD3A	23|13|43	79	26.33	3	31|30|38|21	0	0	0	0	0	-96.75	0.88	0.97
MCM2NT	NNT	NNT	19|15|20	54	18	3	21|23|19|19	0	0	0	0	0	-55.67	0.88	0.97
MCM2NT	CYCS	CYCS	9|6|12	27	9	3	8|9|17|7	0	0	0	0	0	-32.47	0.88	0.96
MCM2NT	ATP5J2	ATP5J2	8|5|8	21	7	3	8|8|10|6	0	0	0	0	0	-25.89	0.88	0.97
MCM2NT	PARP1	PARP1	174|114|228	516	172	3	202|215|206|171	0	0	0	0	0	-558.6	0.87	0.97
MCM2NT	ACTN4	ACTN4	108|100|144	352	117.33	3	123|137|150|132	0	0	0	0	0	-341.74	0.87	0.97
MCM2NT	SMARCA5	SMARCA5	54|30|97	181	60.33	3	80|75|72|49	0	0	0	0	0	-216.84	0.87	0.97
MCM2NT	CCT3	CCT3	45|31|50	126	42	3	52|54|49|38	0	0	0	0	0	-132.86	0.87	0.97
MCM2NT	MTHFD1	MTHFD1	35|30|54	119	39.67	3	42|46|45|50	0	0	0	0	0	-125.01	0.87	0.97
MCM2NT	CKB	CKB	16|33|30	79	26.33	3	27|27|31|36	0	0	0	0	0	-91.52	0.87	0.97
MCM2NT	RPL8	RPL8	19|15|45	79	26.33	3	27|27|35|32	0	0	0	0	0	-93.59	0.87	0.97
MCM2NT	TSN	TSN	20|9|32	61	20.33	3	24|23|22|24	0	0	0	0	0	-78.46	0.87	0.97
MCM2NT	MDH1	MDH1	17|17|21	55	18.33	3	19|22|25|18	0	0	0	0	0	-54.19	0.87	0.97
MCM2NT	AP2M1	AP2M1	6|4|30	40	13.33	3	18|16|12|15	0	0	0	0	0	-57.53	0.87	0.94
MCM2NT	VAT1	VAT1	10|10|17	37	12.33	3	6|12|17|22	0	0	0	0	0	-40.3	0.87	0.96
MCM2NT	SLC16A1	SLC16A1	12|6|12	30	10	3	11|14|11|10	0	0	0	0	0	-37.6	0.87	0.96
MCM2NT	DEK	DEK	11|5|10	26	8.67	3	10|10|13|7	0	0	0	0	0	-33.67	0.87	0.96
MCM2NT	PPAT	PPAT	11|0|8	19	6.33	3	10|7|5|7	0	0	0	0	0	-35.26	0.87	0.94
MCM2NT	AKR1B1	AKR1B1	4|4|11	19	6.33	3	3|5|9|12	0	0	0	0	0	-24.58	0.87	0.94
MCM2NT	RAB8A	RAB8A	2|5|8	15	5	3	9|5|4|5	0	0	0	0	0	-23.03	0.87	0.94
MCM2NT	EMC2	EMC2	2|0|11	13	4.33	3	5|2|9|4	0	0	0	0	0	-25.13	0.87	0.89
MCM2NT	CCT7	CCT7	56|41|66	163	54.33	3	70|66|57|59	0	0	0	0	0	-171.07	0.86	0.97
MCM2NT	EIF3L	EIF3L	42|39|53	134	44.67	3	56|55|49|48	0	0	0	0	0	-132.79	0.86	0.97
MCM2NT	RPS3	RPS3	47|32|53	132	44	3	62|48|55|40	0	0	0	0	0	-142.34	0.86	0.97
MCM2NT	PAICS	PAICS	38|39|49	126	42	3	50|52|47|47	0	0	0	0	0	-123.27	0.86	0.97
MCM2NT	HK1	HK1	36|22|48	106	35.33	3	51|34|47|33	0	0	0	0	0	-122.65	0.86	0.97
MCM2NT	PGAM1	PGAM1	15|18|30	63	21	3	21|21|26|30	0	0	0	0	0	-70.95	0.86	0.97
MCM2NT	RAB7A	RAB7A	16|18|25	59	19.67	3	24|26|21|21	0	0	0	0	0	-63.36	0.86	0.97
MCM2NT	RPL19	RPL19	18|5|31	54	18	3	18|18|26|22	0	0	0	0	0	-79.12	0.86	0.96
MCM2NT	SNRPB	SNRPB	14|10|20	44	14.67	3	17|18|19|14	0	0	0	0	0	-51.32	0.86	0.96
MCM2NT	ZNF512B	ZNF512B	1|2|21	24	8	3	3|14|13|7	0	0	0	0	0	-40.09	0.86	0.92
MCM2NT	ALDH5A1	ALDH5A1	6|3|9	18	6	3	5|5|9|9	0	0	0	0	0	-25.86	0.86	0.94
MCM2NT	GCLM	GCLM	2|2|7	11	3.67	3	5|6|3|3	0	0	0	0	0	-17.01	0.86	0.91
MCM2NT	MYBBP1A	MYBBP1A	82|53|167	302	100.67	3	125|123|132|95	0	0	0	0	0	-367.54	0.85	0.97
MCM2NT	PFKP	PFKP	78|43|98	219	73	3	92|89|90|72	0	0	0	0	0	-256.55	0.85	0.97
MCM2NT	ATP2A2	ATP2A2	72|26|68	166	55.33	3	60|69|64|66	0	0	0	0	0	-209.01	0.85	0.97
MCM2NT	RRP12	RRP12	29|6|91	126	42	3	42|57|55|43	0	0	0	0	0	-198.05	0.85	0.97
MCM2NT	DDX18	DDX18	17|19|60	96	32	3	38|34|44|35	0	0	0	0	0	-119.44	0.85	0.97
MCM2NT	RPS6	RPS6	33|13|34	80	26.67	3	34|33|35|23	0	0	0	0	0	-101.97	0.85	0.97
MCM2NT	DIMT1	DIMT1	5|1|26	32	10.67	3	11|12|11|16	0	0	0	0	0	-54.69	0.85	0.93
MCM2NT	SRPRB	SRPRB	6|7|17	30	10	3	11|15|15|6	0	0	0	0	0	-38.49	0.85	0.95
MCM2NT	RPS15	RPS15	11|0|14	25	8.33	3	6|10|12|11	0	0	0	0	0	-46.37	0.85	0.95
MCM2NT	PRPF38B	PRPF38B	7|0|16	23	7.67	3	7|8|13|8	0	0	0	0	0	-43.02	0.85	0.94
MCM2NT	RAB5A	RAB5A	0|2|5	7	2.33	3	1|3|3|4	0	0	0	0	0	-15.54	0.85	0.89
MCM2NT	FKBP3	FKBP3	7|0|0	7	2.33	3	0|0|7|4	0	0.01	0	0.01	0	-15.12	0.85	0.83
MCM2NT	TOP2A	TOP2A	79|52|115	246	82	3	98|103|119|72	0	0	0	0	0	-286.09	0.84	0.97
MCM2NT	PGD	PGD	72|44|72	188	62.67	3	73|74|77|75	0	0	0	0	0	-211	0.84	0.97
MCM2NT	GTPBP4	GTPBP4	28|16|72	116	38.67	3	46|50|48|40	0	0	0	0	0	-155.54	0.84	0.97
MCM2NT	HSPA8	HSPA8	51|36|25	112	37.33	3	42|45|45|46	0	0	0	0	0	-129.69	0.84	0.97
MCM2NT	DKC1	DKC1	26|14|49	89	29.67	3	33|34|37|37	0	0	0	0	0	-116.01	0.84	0.97
MCM2NT	CPNE3	CPNE3	27|16|31	74	24.67	3	29|27|31|31	0	0	0	0	0	-88.56	0.84	0.97
MCM2NT	VRK1	VRK1	14|11|33	58	19.33	3	22|20|27|23	0	0	0	0	0	-73.01	0.84	0.96
MCM2NT	FDPS	FDPS	13|8|21	42	14	3	14|18|21|14	0	0	0	0	0	-54.35	0.84	0.96
MCM2NT	MAT2A	MAT2A	9|9|18	36	12	3	14|12|19|12	0	0	0	0	0	-42.57	0.84	0.96
MCM2NT	MTCH1	MTCH1	4|1|12	17	5.67	3	6|7|7|7	0	0	0	0	0	-29.75	0.84	0.93
MCM2NT	TKT	TKT	87|63|101	251	83.67	3	101|98|106|99	0	0	0	0	0	-276.76	0.83	0.97
MCM2NT	EIF4A1	EIF4A1	46|57|79	182	60.67	3	69|74|75|75	0	0	0	0	0	-201.32	0.83	0.97
MCM2NT	CARS	CARS	18|9|55	82	27.33	3	29|31|36|36	0	0	0	0	0	-119.02	0.83	0.97
MCM2NT	RPS13	RPS13	28|4|40	72	24	3	31|29|30|26	0	0	0	0	0	-116.52	0.83	0.97
MCM2NT	EIF2B1	EIF2B1	13|15|36	64	21.33	3	27|25|26|25	0	0	0	0	0	-79.81	0.83	0.97
MCM2NT	DDX47	DDX47	10|6|22	38	12.67	3	17|19|12|13	0	0	0	0	0	-52.65	0.83	0.96
MCM2NT	TMTC3	TMTC3	4|0|22	26	8.67	3	12|13|13|4	0	0	0	0	0	-49.53	0.83	0.93
MCM2NT	DCAKD	DCAKD	4|1|8	13	4.33	3	5|8|3|5	0	0	0	0	0	-23.36	0.83	0.93
MCM2NT	MACROD1	MACROD1	2|0|8	10	3.33	3	2|4|7|3	0	0	0	0	0	-20.94	0.83	0.89
MCM2NT	DNAJC2	DNAJC2	2|0|8	10	3.33	3	2|3|6|5	0	0	0	0	0	-20.91	0.83	0.89
MCM2NT	MCM10	MCM10	0|0|5	5	1.67	3	1|2|2|3	0	0.01	0	0.01	0	-12.24	0.83	0.83
MCM2NT	NDUFB4	NDUFB4	1|0|4	5	1.67	3	2|2|2|2	0	0	0	0	0	-12.24	0.83	0.87
MCM2NT	RRAGC	RRAGC	0|0|5	5	1.67	3	1|2|3|2	0	0.01	0	0.01	0	-12.24	0.83	0.83
MCM2NT	DHX15	DHX15	56|47|94	197	65.67	3	87|80|84|70	0	0	0	0	0	-226.67	0.82	0.97
MCM2NT	LDHA	LDHA	63|50|79	192	64	3	72|80|78|81	0	0	0	0	0	-211.23	0.82	0.97
MCM2NT	MSN	MSN	37|22|69	128	42.67	3	50|56|61|42	0	0	0	0	0	-167.11	0.82	0.97
MCM2NT	DIS3	DIS3	31|18|70	119	39.67	3	37|51|63|42	0	0	0	0	0	-159.63	0.82	0.97
MCM2NT	DARS	DARS	28|28|35	91	30.33	3	43|38|35|32	0	0	0	0	0	-95.33	0.82	0.97
MCM2NT	PPP2R5D	PPP2R5D	18|8|37	63	21	3	25|32|25|21	0	0	0	0	0	-91.22	0.82	0.97
MCM2NT	NACA	NACA	16|18|18	52	17.33	3	18|21|23|23	0	0	0	0	0	-56.78	0.82	0.97
MCM2NT	SEC22B	SEC22B	15|13|18	46	15.33	3	22|18|18|17	0	0	0	0	0	-52.55	0.82	0.97
MCM2NT	TMEM43	TMEM43	11|9|23	43	14.33	3	18|22|15|15	0	0	0	0	0	-55.26	0.82	0.96
MCM2NT	RER1	RER1	5|6|5	16	5.33	3	6|7|6|7	0	0	0	0	0	-20.3	0.82	0.97
MCM2NT	TOMM7	TOMM7	3|0|5	8	2.67	3	2|2|5|4	0	0	0	0	0	-17.67	0.82	0.91
MCM2NT	GANAB	GANAB	47|53|89	189	63	3	76|82|76|77	0	0	0	0	0	-216.91	0.81	0.97
MCM2NT	TCP1	TCP1	38|45|61	144	48	3	60|61|64|51	0	0	0	0	0	-161.22	0.81	0.97
MCM2NT	YARS	YARS	39|35|68	142	47.33	3	49|57|65|62	0	0	0	0	0	-163.99	0.81	0.97
MCM2NT	RPS5	RPS5	27|24|41	92	30.67	3	41|41|35|35	0	0	0	0	0	-106.27	0.81	0.97
MCM2NT	RPS15A	RPS15A	18|15|25	58	19.33	3	27|24|27|17	0	0	0	0	0	-68.05	0.81	0.97
MCM2NT	UTP20	UTP20	4|1|49	54	18	3	21|24|27|17	0	0	0	0	0	-97.69	0.81	0.94
MCM2NT	RPL12	RPL12	17|10|21	48	16	3	18|23|20|18	0	0	0	0	0	-62.14	0.81	0.97
MCM2NT	VPS26A	VPS26A	8|8|18	34	11.33	3	15|15|14|12	0	0	0	0	0	-43.47	0.81	0.96
MCM2NT	ARPC3	ARPC3	7|8|11	26	8.67	3	7|13|12|11	0	0	0	0	0	-32.81	0.81	0.96
MCM2NT	MAGOHB	MAGOHB	2|13|7	22	7.33	3	8|9|9|10	0	0	0	0	0	-36.5	0.81	0.95
MCM2NT	TMEM214	TMEM214	6|1|10	17	5.67	3	8|6|9|5	0	0	0	0	0	-30.79	0.81	0.94
MCM2NT	MRPS2	MRPS2	5|3|6	14	4.67	3	6|6|5|6	0	0	0	0	0	-20.96	0.81	0.94
MCM2NT	ATP5C1	ATP5C1	9|0|2	11	3.67	3	4|4|6|4	0	0	0	0	0	-23.15	0.81	0.9
MCM2NT	EEF2	EEF2	128|107|143	378	126	3	151|161|165|150	0	0	0	0	0	-410.04	0.8	0.97
MCM2NT	DDX21	DDX21	110|47|124	281	93.67	3	124|119|135|88	0	0	0	0	0	-371.76	0.8	0.97
MCM2NT	AIFM1	AIFM1	19|8|29	56	18.67	3	25|24|24|20	0	0	0	0	0	-80.82	0.8	0.97
MCM2NT	LBR	LBR	14|11|29	54	18	3	27|21|21|21	0	0	0	0	0	-71.02	0.8	0.97
MCM2NT	RRP1	RRP1	3|2|16	21	7	3	6|5|12|12	0	0	0	0	0	-35.35	0.8	0.94
MCM2NT	RPS26	RPS26	4|4|13	21	7	3	10|10|8|7	0	0	0	0	0	-30.78	0.8	0.95
MCM2NT	EMC7	EMC7	4|1|7	12	4	3	6|6|4|4	0	0	0	0	0	-22.29	0.8	0.93
MCM2NT	SLC7A5	SLC7A5	4|1|4	9	3	3	4|4|5|2	0	0	0	0	0	-17.15	0.8	0.93
MCM2NT	AP1S1	AP1S1	3|3|3	9	3	3	4|3|4|4	0	0	0	0	0	-13.45	0.8	0.97
MCM2NT	PKP2	PKP2	2|0|7	9	3	3	2|3|4|6	0	0	0	0	0	-19.87	0.8	0.9
MCM2NT	RAB18	RAB18	0|4|5	9	3	3	3|3|4|5	0	0	0	0	0	-19.87	0.8	0.92
MCM2NT	FOCAD	FOCAD	1|2|0	3	1	3	0|0|2|3	0	0	0	0	0	-9.02	0.8	0.87
MCM2NT	EEF1A1	EEF1A1	107|64|137	308	102.67	3	123|124|149|122	0	0	0	0	0	-387.26	0.79	0.97
MCM2NT	COPA	COPA	58|43|126	227	75.67	3	101|97|95|90	0	0	0	0	0	-296.8	0.79	0.97
MCM2NT	CSE1L	CSE1L	56|59|106	221	73.67	3	79|95|92|107	0	0	0	0	0	-259.93	0.79	0.97
MCM2NT	RAN	RAN	39|30|40	109	36.33	3	46|48|52|39	0	0	0	0	0	-126.93	0.79	0.97
MCM2NT	RPS11	RPS11	29|10|34	73	24.33	3	31|28|38|26	0	0	0	0	0	-107.03	0.79	0.97
MCM2NT	SMC3	SMC3	24|5|42	71	23.67	3	23|24|41|32	0	0	0	0	0	-117.35	0.79	0.97
MCM2NT	PCNP	PCNP	12|14|19	45	15	3	19|18|19|20	0	0	0	0	0	-55.3	0.79	0.97
MCM2NT	RPL36	RPL36	10|0|13	23	7.67	3	11|12|8|8	0	0	0	0	0	-46.37	0.79	0.95
MCM2NT	UTP6	UTP6	4|0|19	23	7.67	3	8|11|10|10	0	0	0	0	0	-46.37	0.79	0.93
MCM2NT	ACO2	ACO2	10|3|6	19	6.33	3	3|8|11|10	0	0	0	0	0	-29.77	0.79	0.95
MCM2NT	ETFB	ETFB	2|3|8	13	4.33	3	5|6|4|7	0	0	0	0	0	-22.01	0.79	0.93
MCM2NT	MKI67	MKI67	238|286|328	852	284	3	314|410|445|286	0	0	0	0	0	#NAME?	0.78	0.97
MCM2NT	DYNC1H1	DYNC1H1	225|119|350	694	231.33	3	298|292|315|281	0	0	0	0	0	#NAME?	0.78	0.97
MCM2NT	DDX39B	DDX39B	41|39|52	132	44	3	49|53|66|59	0	0	0	0	0	-150.77	0.78	0.97
MCM2NT	DVL3	DVL3	15|31|35	81	27	3	37|36|29|37	0	0	0	0	0	-111.71	0.78	0.97
MCM2NT	ME2	ME2	4|5|22	31	10.33	3	13|12|14|14	0	0	0	0	0	-49.16	0.78	0.95
MCM2NT	RAB10	RAB10	4|8|15	27	9	3	12|11|11|12	0	0	0	0	0	-41.93	0.78	0.96
MCM2NT	PLD3	PLD3	2|5|7	14	4.67	3	5|3|7|9	0	0	0	0	0	-24.06	0.78	0.94
MCM2NT	KRR1	KRR1	3|0|7	10	3.33	3	2|4|8|3	0	0	0	0	0	-21.9	0.78	0.91
MCM2NT	GSTM3	GSTM3	0|2|5	7	2.33	3	1|1|4|6	0	0	0	0	0	-16.3	0.78	0.9
MCM2NT	ACLY	ACLY	96|58|104	258	86	3	119|116|105|108	0	0	0	0	0	-329.96	0.77	0.97
MCM2NT	RPL4	RPL4	30|26|93	149	49.67	3	60|66|66|67	0	0	0	0	0	-209.01	0.77	0.97
MCM2NT	DHX30	DHX30	36|4|65	105	35	3	44|40|48|50	0	0	0	0	0	-188.75	0.77	0.97
MCM2NT	AHCY	AHCY	27|33|38	98	32.67	3	39|38|45|48	0	0	0	0	0	-118.05	0.77	0.97
MCM2NT	RPL17	RPL17	30|5|44	79	26.33	3	28|34|40|34	0	0	0	0	0	-134.98	0.77	0.97
MCM2NT	RPS8	RPS8	15|12|35	62	20.67	3	30|29|27|21	0	0	0	0	0	-85.95	0.77	0.97
MCM2NT	YWHAZ	YWHAZ	17|11|24	52	17.33	3	15|20|28|27	0	0	0	0	0	-70.87	0.77	0.97
MCM2NT	DRG2	DRG2	12|4|26	42	14	3	16|19|25|13	0	0	0	0	0	-70.15	0.77	0.96
MCM2NT	UFL1	UFL1	8|7|25	40	13.33	3	17|19|16|17	0	0	0	0	0	-58.53	0.77	0.96
MCM2NT	GNAS	GNAS	8|7|15	30	10	3	14|16|12|10	0	0	0	0	0	-41.5	0.77	0.96
MCM2NT	PPIA	PPIA	6|10|6	22	7.33	3	8|8|11|11	0	0	0	0	0	-29.84	0.77	0.96
MCM2NT	NMD3	NMD3	2|1|12	15	5	3	8|6|6|6	0	0	0	0	0	-28.68	0.77	0.92
MCM2NT	XRCC6	XRCC6	77|51|116	244	81.33	3	109|106|114|98	0	0	0	0	0	-323.74	0.76	0.97
MCM2NT	GPI	GPI	77|63|96	236	78.67	3	92|99|113|109	0	0	0	0	0	-285.51	0.76	0.97
MCM2NT	ABCE1	ABCE1	29|26|58	113	37.67	3	52|52|53|41	0	0	0	0	0	-147.44	0.76	0.97
MCM2NT	SMC2	SMC2	43|10|55	108	36	3	49|46|54|40	0	0	0	0	0	-176.79	0.76	0.97
MCM2NT	APEX1	APEX1	29|19|53	101	33.67	3	40|41|50|47	0	0	0	0	0	-142.36	0.76	0.97
MCM2NT	LRRC59	LRRC59	26|19|38	83	27.67	3	36|38|38|34	0	0	0	0	0	-110.18	0.76	0.97
MCM2NT	DRG1	DRG1	20|12|42	74	24.67	3	33|36|32|29	0	0	0	0	0	-109.41	0.76	0.97
MCM2NT	TECR	TECR	19|6|27	52	17.33	3	24|19|27|21	0	0	0	0	0	-83.82	0.76	0.97
MCM2NT	RPL32	RPL32	11|1|35	47	15.67	3	20|21|23|19	0	0	0	0	0	-91.05	0.76	0.96
MCM2NT	OAT	OAT	9|10|23	42	14	3	21|17|14|22	0	0	0	0	0	-59.24	0.76	0.96
MCM2NT	TWF1	TWF1	12|6|19	37	12.33	3	16|17|15|17	0	0	0	0	0	-56.74	0.76	0.96
MCM2NT	ETF1	ETF1	9|1|11	21	7	3	9|8|9|11	0	0	0	0	0	-40.51	0.76	0.95
MCM2NT	TSFM	TSFM	7|2|8	17	5.67	3	7|7|8|8	0	0	0	0	0	-30.23	0.76	0.95
MCM2NT	COPS7A	COPS7A	7|2|8	17	5.67	3	6|9|6|9	0	0	0	0	0	-30.23	0.76	0.95
MCM2NT	TAMM41	TAMM41	3|0|13	16	5.33	3	6|7|9|6	0	0	0	0	0	-34.14	0.76	0.92
MCM2NT	PRDX2	PRDX2	1|2|5	8	2.67	3	3|3|3|5	0	0	0	0	0	-16.12	0.76	0.92
MCM2NT	PRAF2	PRAF2	2|2|4	8	2.67	3	1|5|5|3	0	0	0	0	0	-14.21	0.76	0.93
MCM2NT	NDUFA10	NDUFA10	0|0|4	4	1.33	3	1|0|4|2	0	0.01	0	0.01	0	-11.25	0.76	0.84
MCM2NT	ERCC3	ERCC3	0|0|4	4	1.33	3	1|2|3|1	0	0.01	0	0.01	0	-11.3	0.76	0.85
MCM2NT	RBM27	RBM27	26|69|90	185	61.67	3	57|90|78|105	0	0	0	0	0	-281.82	0.75	0.97
MCM2NT	NAMPT	NAMPT	20|17|33	70	23.33	3	24|31|33|37	0	0	0	0	0	-93.46	0.75	0.97
MCM2NT	TEX10	TEX10	1|6|49	56	18.67	3	22|27|24|27	0	0	0	0	0	-109.89	0.75	0.96
MCM2NT	ABCF2	ABCF2	17|4|35	56	18.67	3	31|25|26|17	0	0	0	0	0	-98.07	0.75	0.97
MCM2NT	RPL23A	RPL23A	20|2|29	51	17	3	20|28|26|17	0	0	0	0	0	-96.11	0.75	0.97
MCM2NT	ORC2	ORC2	6|21|22	49	16.33	3	17|21|23|26	0	0	0	0	0	-79.61	0.75	0.97
MCM2NT	TMED10	TMED10	15|10|23	48	16	3	20|25|23|17	0	0	0	0	0	-68.13	0.75	0.97
MCM2NT	PRPS1	PRPS1	4|15|22	41	13.67	3	18|17|21|17	0	0	0	0	0	-70.23	0.75	0.96
MCM2NT	NELFA	NELFA	4|9|22	35	11.67	3	13|16|20|13	0	0	0	0	0	-58.59	0.75	0.96
MCM2NT	TMX1	TMX1	4|12|10	26	8.67	3	10|11|11|14	0	0	0	0	0	-41.93	0.75	0.96
MCM2NT	MPDU1	MPDU1	3|2|4	9	3	3	3|4|4|5	0	0	0	0	0	-16.01	0.75	0.97
MCM2NT	IARS	IARS	72|49|90	211	70.33	3	85|100|96|99	0	0	0	0	0	-280.92	0.74	0.97
MCM2NT	VARS	VARS	63|40|99	202	67.33	3	90|89|100|83	0	0	0	0	0	-282.18	0.74	0.97
MCM2NT	XPO1	XPO1	41|32|78	151	50.33	3	65|71|67|70	0	0	0	0	0	-209.8	0.74	0.97
MCM2NT	GDI2	GDI2	33|43|73	149	49.67	3	58|67|67|76	0	0	0	0	0	-202.64	0.74	0.97
MCM2NT	ATP1A1	ATP1A1	39|21|40	100	33.33	3	41|41|48|49	0	0	0	0	0	-138.96	0.74	0.97
MCM2NT	KARS	KARS	17|17|35	69	23	3	32|33|32|28	0	0	0	0	0	-93.46	0.74	0.97
MCM2NT	NDUFA9	NDUFA9	11|6|40	57	19	3	23|29|28|23	0	0	0	0	0	-96.52	0.74	0.96
MCM2NT	NOC2L	NOC2L	10|14|25	49	16.33	3	23|23|29|13	0	0	0	0	0	-70.9	0.74	0.97
MCM2NT	RPL9	RPL9	18|2|25	45	15	3	15|20|26|20	0	0	0	0	0	-85.11	0.74	0.96
MCM2NT	EMG1	EMG1	9|6|29	44	14.67	3	20|20|20|19	0	0	0	0	0	-71.24	0.74	0.96
MCM2NT	STX7	STX7	4|8|9	21	7	3	8|9|8|13	0	0	0	0	0	-33.79	0.74	0.97
MCM2NT	CWF19L1	CWF19L1	2|5|9	16	5.33	3	5|7|11|6	0	0	0	0	0	-29.18	0.74	0.95
MCM2NT	TIMM23	TIMM23	4|4|8	16	5.33	3	6|8|7|8	0	0	0	0	0	-24.86	0.74	0.95
MCM2NT	RPS29	RPS29	3|0|12	15	5	3	5|10|6|6	0	0	0	0	0	-33.06	0.74	0.93
MCM2NT	CMYA5	CMYA5	0|1|4	5	1.67	3	3|2|1|3	0	0	0	0	0	-13.36	0.74	0.89
MCM2NT	TARS	TARS	51|57|90	198	66	3	97|95|88|84	0	0	0	0	0	-261	0.73	0.97
MCM2NT	ILF2	ILF2	38|38|63	139	46.33	3	65|58|63|69	0	0	0	0	0	-179.66	0.73	0.97
MCM2NT	PTBP1	PTBP1	36|34|49	119	39.67	3	52|50|56|58	0	0	0	0	0	-149.39	0.73	0.97
MCM2NT	LIG3	LIG3	30|11|58	99	33	3	45|43|50|44	0	0	0	0	0	-166.48	0.73	0.97
MCM2NT	RBMX	RBMX	15|4|15	34	11.33	3	17|15|17|13	0	0	0	0	0	-58.59	0.73	0.97
MCM2NT	CSNK1A1	CSNK1A1	3|2|28	33	11	3	20|21|11|8	0	0	0	0	0	-61.82	0.73	0.95
MCM2NT	ARPC4	ARPC4	9|7|14	30	10	3	12|13|16|14	0	0	0	0	0	-44.48	0.73	0.96
MCM2NT	ACOT7	ACOT7	6|8|14	28	9.33	3	11|13|14|13	0	0	0	0	0	-42.57	0.73	0.96
MCM2NT	BLVRA	BLVRA	3|5|14	22	7.33	3	8|9|10|13	0	0	0	0	0	-38.12	0.73	0.95
MCM2NT	SURF4	SURF4	4|4|10	18	6	3	9|9|8|7	0	0	0	0	0	-28.79	0.73	0.95
MCM2NT	SNRPB2	SNRPB2	5|0|7	12	4	3	6|5|6|5	0	0	0	0	0	-27.54	0.73	0.94
MCM2NT	SORD	SORD	0|2|9	11	3.67	3	3|2|7|8	0	0	0	0	0	-25.13	0.73	0.91
MCM2NT	MRPL16	MRPL16	1|0|10	11	3.67	3	5|5|5|5	0	0	0	0	0	-25.3	0.73	0.9
MCM2NT	PKM	PKM	87|48|97	232	77.33	3	99|106|119|104	0	0	0	0	0	-331.3	0.72	0.97
MCM2NT	RARS	RARS	33|32|65	130	43.33	3	64|61|65|52	0	0	0	0	0	-178.8	0.72	0.97
MCM2NT	BRIX1	BRIX1	12|14|53	79	26.33	3	39|36|33|39	0	0	0	0	0	-127.01	0.72	0.97
MCM2NT	CUL3	CUL3	19|13|45	77	25.67	3	32|37|40|34	0	0	0	0	0	-120.42	0.72	0.97
MCM2NT	ACSL3	ACSL3	18|4|40	62	20.67	3	26|28|33|28	0	0	0	0	0	-115.44	0.72	0.97
MCM2NT	SEC63	SEC63	13|1|30	44	14.67	3	18|18|21|24	0	0	0	0	0	-88.83	0.72	0.96
MCM2NT	RPS23	RPS23	12|3|19	34	11.33	3	14|18|17|14	0	0	0	0	0	-62.43	0.72	0.96
MCM2NT	HNRNPA0	HNRNPA0	15|4|14	33	11	3	13|15|19|14	0	0	0	0	0	-57.53	0.72	0.97
MCM2NT	RPS24	RPS24	12|4|16	32	10.67	3	13|15|16|15	0	0	0	0	0	-55.44	0.72	0.96
MCM2NT	PTCD3	PTCD3	6|4|18	28	9.33	3	13|12|14|13	0	0	0	0	0	-48.12	0.72	0.96
MCM2NT	ANP32B	ANP32B	3|4|15	22	7.33	3	6|9|12|14	0	0	0	0	0	-39.19	0.72	0.95
MCM2NT	HNRNPAB	HNRNPAB	12|2|6	20	6.67	3	4|9|15|9	0	0	0	0	0	-37.29	0.72	0.95
MCM2NT	GNA13	GNA13	3|0|10	13	4.33	3	6|5|8|5	0	0	0	0	0	-29.71	0.72	0.93
MCM2NT	CHD1L	CHD1L	2|1|10	13	4.33	3	2|4|12|6	0	0	0	0	0	-26.06	0.72	0.93
MCM2NT	YTHDF3	YTHDF3	0|2|5	7	2.33	3	4|3|1|5	0	0	0	0	0	-17.67	0.72	0.91
MCM2NT	PRPF8	PRPF8	81|60|220	361	120.33	3	191|183|161|147	0	0	0	0	0	-563.58	0.71	0.97
MCM2NT	EIF3E	EIF3E	20|23|36	79	26.33	3	37|43|38|31	0	0	0	0	0	-111.12	0.71	0.97
MCM2NT	PA2G4	PA2G4	15|14|35	64	21.33	3	27|28|33|32	0	0	0	0	0	-94.7	0.71	0.97
MCM2NT	ATP5F1	ATP5F1	18|16|29	63	21	3	29|28|30|32	0	0	0	0	0	-89.55	0.71	0.97
MCM2NT	RPL23	RPL23	29|0|28	57	19	3	24|30|32|21	0	0	0	0	0	-122.36	0.71	0.97
MCM2NT	KIAA0020	KIAA0020	7|0|38	45	15	3	16|23|25|21	0	0	0	0	0	-97.72	0.71	0.96
MCM2NT	CDK2	CDK2	6|3|25	34	11.33	3	13|20|14|17	0	0	0	0	0	-63.48	0.71	0.96
MCM2NT	EEF1E1	EEF1E1	4|5|8	17	5.67	3	5|10|8|9	0	0	0	0	0	-27.78	0.71	0.97
MCM2NT	HIGD2A	HIGD2A	2|1|6	9	3	3	4|5|4|4	0	0	0	0	0	-19.18	0.71	0.92
MCM2NT	PHF8	PHF8	3|0|6	9	3	3	2|7|7|1	0	0	0	0	0	-21.72	0.71	0.92
MCM2NT	SMCHD1	SMCHD1	63|120|152	335	111.67	3	145|161|168|166	0	0	0	0	0	-513.36	0.7	0.97
MCM2NT	SFXN1	SFXN1	21|18|30	69	23	3	28|33|38|33	0	0	0	0	0	-98.35	0.7	0.97
MCM2NT	KHDRBS1	KHDRBS1	15|8|24	47	15.67	3	20|24|25|21	0	0	0	0	0	-77.73	0.7	0.97
MCM2NT	PRDX1	PRDX1	11|21|15	47	15.67	3	19|21|25|24	0	0	0	0	0	-70.02	0.7	0.97
MCM2NT	PITPNB	PITPNB	5|8|34	47	15.67	3	20|22|20|28	0	0	0	0	0	-85.5	0.7	0.96
MCM2NT	PGAM5	PGAM5	11|13|16	40	13.33	3	17|18|23|18	0	0	0	0	0	-57.19	0.7	0.97
MCM2NT	ERO1L	ERO1L	6|9|24	39	13	3	14|20|21|19	0	0	0	0	0	-66.03	0.7	0.96
MCM2NT	ARPC2	ARPC2	9|3|25	37	12.33	3	16|17|16|21	0	0	0	0	0	-69.93	0.7	0.96
MCM2NT	MTCH2	MTCH2	10|10|17	37	12.33	3	17|15|21|17	0	0	0	0	0	-53.28	0.7	0.97
MCM2NT	DCXR	DCXR	3|7|14	24	8	3	10|13|13|10	0	0	0	0	0	-44.4	0.7	0.96
MCM2NT	CHID1	CHID1	3|0|17	20	6.67	3	7|8|10|13	0	0	0	0	0	-45.26	0.7	0.94
MCM2NT	TRMT10C	TRMT10C	6|0|14	20	6.67	3	8|11|11|8	0	0	0	0	0	-45.26	0.7	0.95
MCM2NT	MPC2	MPC2	6|2|11	19	6.33	3	9|8|9|10	0	0	0	0	0	-36.5	0.7	0.95
MCM2NT	CENPV	CENPV	2|0|9	11	3.67	3	4|6|7|4	0	0	0	0	0	-26.43	0.7	0.92
MCM2NT	STX12	STX12	0|4|6	10	3.33	3	0|5|5|9	0	0	0	0	0	-23.91	0.7	0.93
MCM2NT	EIF3B	EIF3B	34|35|81	150	50	3	70|75|75|70	0	0	0	0	0	-222.59	0.69	0.97
MCM2NT	RPN1	RPN1	30|27|48	105	35	3	52|51|50|49	0	0	0	0	0	-149.36	0.69	0.97
MCM2NT	THOC2	THOC2	13|10|64	87	29	3	27|61|42|38	0	0	0	0	0	-153.71	0.69	0.97
MCM2NT	PRMT5	PRMT5	19|19|36	74	24.67	3	34|36|33|39	0	0	0	0	0	-106.22	0.69	0.97
MCM2NT	CYB5R3	CYB5R3	20|17|34	71	23.67	3	33|34|40|31	0	0	0	0	0	-106.37	0.69	0.97
MCM2NT	NOC3L	NOC3L	14|3|49	66	22	3	30|36|36|26	0	0	0	0	0	-133.07	0.69	0.97
MCM2NT	API5	API5	20|20|22	62	20.67	3	31|30|33|26	0	0	0	0	0	-82.87	0.69	0.97
MCM2NT	BCAP31	BCAP31	16|18|22	56	18.67	3	28|32|25|23	0	0	0	0	0	-78.75	0.69	0.97
MCM2NT	WDR46	WDR46	8|0|25	33	11	3	19|20|15|10	0	0	0	0	0	-74.21	0.69	0.96
MCM2NT	UBLCP1	UBLCP1	3|1|14	18	6	3	7|7|10|11	0	0	0	0	0	-38.36	0.69	0.94
MCM2NT	ABCB7	ABCB7	0|1|15	16	5.33	3	5|6|10|10	0	0	0	0	0	-37.49	0.69	0.92
MCM2NT	MAPK3	MAPK3	3|3|10	16	5.33	3	11|9|7|4	0	0	0	0	0	-28.94	0.69	0.95
MCM2NT	ELAVL1	ELAVL1	1|4|11	16	5.33	3	5|9|9|8	0	0	0	0	0	-34.04	0.69	0.94
MCM2NT	NXF1	NXF1	3|0|11	14	4.67	3	5|4|9|9	0	0	0	0	0	-33.14	0.69	0.93
MCM2NT	COX6C	COX6C	2|2|9	13	4.33	3	6|6|7|6	0	0	0	0	0	-25.05	0.69	0.94
MCM2NT	CLTC	CLTC	101|76|159	336	112	3	132|161|171|195	0	0	0	0	0	-502.66	0.68	0.97
MCM2NT	UBA1	UBA1	39|36|52	127	42.33	3	56|65|65|62	0	0	0	0	0	-176.71	0.68	0.97
MCM2NT	PFKM	PFKM	23|7|44	74	24.67	3	36|38|36|35	0	0	0	0	0	-138.49	0.68	0.97
MCM2NT	EIF2A	EIF2A	12|3|22	37	12.33	3	16|21|21|15	0	0	0	0	0	-73.16	0.68	0.96
MCM2NT	PRIM1	PRIM1	2|0|26	28	9.33	3	12|12|17|14	0	0	0	0	0	-64.2	0.68	0.94
MCM2NT	RBM14	RBM14	13|0|9	22	7.33	3	8|12|10|13	0	0	0	0	0	-50.82	0.68	0.96
MCM2NT	MRPS9	MRPS9	0|0|21	21	7	3	6|10|12|13	0	0	0	0	0	-48.59	0.68	0.93
MCM2NT	NAA15	NAA15	27|22|58	107	35.67	3	57|55|64|38	0	0	0	0	0	-171.92	0.67	0.97
MCM2NT	XRN2	XRN2	24|15|58	97	32.33	3	39|45|51|57	0	0	0	0	0	-166.35	0.67	0.97
MCM2NT	HSPD1	HSPD1	38|17|19	74	24.67	3	28|32|38|49	0	0	0	0	0	-115.1	0.67	0.97
MCM2NT	NUDT19	NUDT19	15|12|38	65	21.67	3	29|31|41|29	0	0	0	0	0	-109.5	0.67	0.97
MCM2NT	JUP	JUP	21|8|33	62	20.67	3	33|28|33|29	0	0	0	0	0	-112.21	0.67	0.97
MCM2NT	TOP2B	TOP2B	14|11|34	59	19.67	3	34|33|30|20	0	0	0	0	0	-98.34	0.67	0.97
MCM2NT	DDX24	DDX24	6|1|24	31	10.33	3	14|12|26|10	0	0	0	0	0	-67.38	0.67	0.96
MCM2NT	AP2A1	AP2A1	6|4|18	28	9.33	3	15|16|12|13	0	0	0	0	0	-52.28	0.67	0.96
MCM2NT	PRKACA	PRKACA	6|2|20	28	9.33	3	14|16|16|10	0	0	0	0	0	-57.9	0.67	0.96
MCM2NT	CISD1	CISD1	9|4|11	24	8	3	11|10|16|11	0	0	0	0	0	-43.97	0.67	0.97
MCM2NT	EBP	EBP	6|4|7	17	5.67	3	9|9|8|8	0	0	0	0	0	-29.79	0.67	0.97
MCM2NT	NIPSNAP1	NIPSNAP1	2|1|11	14	4.67	3	6|7|8|7	0	0	0	0	0	-30.79	0.67	0.94
MCM2NT	LRRC41	LRRC41	1|1|12	14	4.67	3	7|11|5|5	0	0	0	0	0	-30.83	0.67	0.93
MCM2NT	HIGD1A	HIGD1A	3|2|7	12	4	3	6|6|5|7	0	0	0	0	0	-24.01	0.67	0.94
MCM2NT	CDK4	CDK4	0|3|3	6	2	3	1|3|3|5	0	0	0	0	0	-16.55	0.67	0.97
MCM2NT	UNG	UNG	1|0|5	6	2	3	1|1|6|4	0	0	0	0	0	-16.3	0.67	0.9
MCM2NT	TRAPPC3	TRAPPC3	0|3|2	5	1.67	3	2|3|2|3	0	0	0	0	0	-14.46	0.67	0.91
MCM2NT	SPTBN2	SPTBN2	1|0|4	5	1.67	3	0|2|5|3	0	0	0	0	0	-14.33	0.67	0.9
MCM2NT	AKR1A1	AKR1A1	2|2|1	5	1.67	3	2|2|2|4	0	0	0	0	0	-12.14	0.67	0.97
MCM2NT	LRP2	LRP2	1|2|2	5	1.67	3	5|1|2|2	0	0	0	0	0	-12.15	0.67	0.97
MCM2NT	POLR1E	POLR1E	2|0|2	4	1.33	3	1|2|2|3	0	0	0	0	0	-12.24	0.67	0.97
MCM2NT	SNRPC	SNRPC	2|0|2	4	1.33	3	2|3|2|1	0	0	0	0	0	-12.24	0.67	0.97
MCM2NT	TMEM63B	TMEM63B	1|0|3	4	1.33	3	1|2|3|2	0	0	0	0	0	-12.24	0.67	0.89
MCM2NT	ERCC2	ERCC2	0|1|3	4	1.33	3	0|3|4|1	0	0	0	0	0	-12.08	0.67	0.89
MCM2NT	MAP4K5	MAP4K5	1|0|3	4	1.33	3	2|2|2|2	0	0	0	0	0	-12.24	0.67	0.89
MCM2NT	B4GAT1	B4GAT1	0|0|3	3	1	3	1|0|1|4	0	0	0	0	0	-10.1	0.67	0.85
MCM2NT	PRKACB	PRKACB	0|0|3	3	1	3	2|1|3|0	0	0	0	0	0	-10.28	0.67	0.87
MCM2NT	ERH	ERH	2|0|1	3	1	3	0|1|3|2	0	0	0	0	0	-10.28	0.67	0.89
MCM2NT	KDELC1	KDELC1	0|0|3	3	1	3	1|2|2|1	0	0	0	0	0	-10.25	0.67	0.86
MCM2NT	PDE8A	PDE8A	1|0|1	2	0.67	3	1|1|1|1	0	0	0	0	0	-8.04	0.67	0.97
MCM2NT	DNPEP	DNPEP	1|1|0	2	0.67	3	0|1|1|2	0	0	0	0	0	-8.04	0.67	0.97
MCM2NT	IFT172	IFT172	0|0|2	2	0.67	3	1|0|0|3	0	0.01	0	0.01	0	-7.8	0.67	0.84
MCM2NT	BCAP29	BCAP29	0|0|2	2	0.67	3	1|1|2|0	0	0.01	0	0.01	0	-8.04	0.67	0.85
MCM2NT	VPS36	VPS36	0|1|1	2	0.67	3	0|0|0|4	0	0	0	0	0	-7.45	0.67	0.97
MCM2NT	RNF168	RNF168	0|0|2	2	0.67	3	0|2|2|0	0	0.01	0	0.01	0	-8	0.67	0.85
MCM2NT	MADD	MADD	0|0|1	1	0.33	3	0|0|1|1	0	0	0	0	0	-6.45	0.67	0.97
MCM2NT	PRKCD	PRKCD	0|0|1	1	0.33	3	0|1|0|1	0	0	0	0	0	-6.45	0.67	0.97
MCM2NT	EIF2B3	EIF2B3	1|0|0	1	0.33	3	1|0|0|1	0	0	0	0	0	-6.45	0.67	0.97
MCM2NT	KANSL3	KANSL3	0|0|1	1	0.33	3	0|1|0|1	0	0	0	0	0	-6.45	0.67	0.97
MCM2NT	EPHB3	EPHB3	0|0|1	1	0.33	3	1|0|1|0	0	0	0	0	0	-6.45	0.67	0.97
MCM2NT	WDSUB1	WDSUB1	1|0|0	1	0.33	3	1|0|0|1	0	0	0	0	0	-6.45	0.67	0.97
MCM2NT	CDC7	CDC7	0|0|1	1	0.33	3	0|0|1|1	0	0	0	0	0	-6.45	0.67	0.97
MCM2NT	KIF26B	KIF26B	0|1|0	1	0.33	3	1|0|1|0	0	0	0	0	0	-6.45	0.67	0.97
MCM2NT	LARS	LARS	68|46|108	222	74	3	98|105|124|121	0	0	0	0	0	-356.11	0.66	0.97
MCM2NT	TRIM28	TRIM28	32|51|60	143	47.67	3	64|73|79|74	0	0	0	0	0	-226.98	0.66	0.97
MCM2NT	BAZ1B	BAZ1B	29|3|50	82	27.33	3	36|44|56|29	0	0	0	0	0	-173.32	0.66	0.97
MCM2NT	PSMB1	PSMB1	9|9|15	33	11	3	17|15|17|18	0	0	0	0	0	-52.3	0.66	0.97
MCM2NT	TTN	TTN	9|5|15	29	9.67	3	17|14|13|15	0	0	0	0	0	-52.94	0.66	0.96
MCM2NT	PSMD8	PSMD8	9|6|14	29	9.67	3	13|15|15|16	0	0	0	0	0	-50.62	0.66	0.97
MCM2NT	HSP90AA1	HSP90AA1	68|78|84	230	76.67	3	99|112|131|127	0	0	0	0	0	-330.32	0.65	0.97
MCM2NT	AHCTF1	AHCTF1	26|86|117	229	76.33	3	106|125|124|112	0	0	0	0	0	-427.49	0.65	0.97
MCM2NT	HSP90AB1	HSP90AB1	51|47|61	159	53	3	65|80|97|84	0	0	0	0	0	-231.3	0.65	0.97
MCM2NT	HNRNPA1	HNRNPA1	44|31|48	123	41	3	58|63|72|60	0	0	0	0	0	-191.86	0.65	0.97
MCM2NT	SMC4	SMC4	52|9|53	114	38	3	56|61|69|48	0	0	0	0	0	-228.32	0.65	0.97
MCM2NT	DNMT1	DNMT1	29|4|43	76	25.33	3	39|40|50|26	0	0	0	0	0	-158.75	0.65	0.97
MCM2NT	PSMD11	PSMD11	12|19|44	75	25	3	39|40|37|39	0	0	0	0	0	-135.35	0.65	0.97
MCM2NT	SMU1	SMU1	16|8|40	64	21.33	3	34|35|32|30	0	0	0	0	0	-120.68	0.65	0.97
MCM2NT	KPNA2	KPNA2	22|15|15	52	17.33	3	20|27|29|31	0	0	0	0	0	-79.73	0.65	0.97
MCM2NT	CORO1C	CORO1C	22|4|22	48	16	3	24|24|30|21	0	0	0	0	0	-98.11	0.65	0.97
MCM2NT	AP1G1	AP1G1	9|5|29	43	14.33	3	23|20|25|20	0	0	0	0	0	-83.37	0.65	0.97
MCM2NT	PPP2CA	PPP2CA	4|8|19	31	10.33	3	11|14|21|18	0	0	0	0	0	-60.7	0.65	0.96
MCM2NT	TUBB	TUBB	9|10|12	31	10.33	3	19|10|19|16	0	0	0	0	0	-49.39	0.65	0.97
MCM2NT	RAB21	RAB21	6|4|15	25	8.33	3	14|13|13|11	0	0	0	0	0	-47.09	0.65	0.96
MCM2NT	RPL31	RPL31	13|0|12	25	8.33	3	11|13|15|12	0	0	0	0	0	-59.74	0.65	0.96
MCM2NT	RAB6A	RAB6A	2|11|11	24	8	3	9|13|14|13	0	0	0	0	0	-50.37	0.65	0.97
MCM2NT	POLDIP3	POLDIP3	9|0|14	23	7.67	3	9|11|15|12	0	0	0	0	0	-55.28	0.65	0.96
MCM2NT	AURKB	AURKB	5|2|13	20	6.67	3	9|11|10|11	0	0	0	0	0	-41.81	0.65	0.95
MCM2NT	HMGB1	HMGB1	8|0|9	17	5.67	3	5|6|15|9	0	0	0	0	0	-41.65	0.65	0.95
MCM2NT	UBA6	UBA6	1|0|14	15	5	3	4|6|7|14	0	0	0	0	0	-37.19	0.65	0.93
MCM2NT	EIF3A	EIF3A	61|39|91	191	63.67	3	92|100|114|93	0	0	0	0	0	-322.33	0.64	0.97
MCM2NT	MYH10	MYH10	52|31|66	149	49.67	3	64|74|84|90	0	0	0	0	0	-251.53	0.64	0.97
MCM2NT	QARS	QARS	30|17|66	113	37.67	3	58|64|60|54	0	0	0	0	0	-207.3	0.64	0.97
MCM2NT	SYNCRIP	SYNCRIP	51|13|23	87	29	3	47|48|50|35	0	0	0	0	0	-159.05	0.64	0.97
MCM2NT	PSMD6	PSMD6	23|23|39	85	28.33	3	45|46|42|43	0	0	0	0	0	-131.75	0.64	0.97
MCM2NT	PSAT1	PSAT1	20|23|37	80	26.67	3	39|42|41|45	0	0	0	0	0	-129.05	0.64	0.97
MCM2NT	UBA2	UBA2	12|22|42	76	25.33	3	37|37|45|39	0	0	0	0	0	-138.49	0.64	0.97
MCM2NT	ARF3	ARF3	20|20|33	73	24.33	3	34|38|39|40	0	0	0	0	0	-113.1	0.64	0.97
MCM2NT	VAPA	VAPA	16|12|36	64	21.33	3	31|36|35|31	0	0	0	0	0	-112.5	0.64	0.97
MCM2NT	MYO1C	MYO1C	2|3|41	46	15.33	3	20|23|24|29	0	0	0	0	0	-101.56	0.64	0.96
MCM2NT	COX4I1	COX4I1	19|8|17	44	14.67	3	25|22|24|20	0	0	0	0	0	-78.76	0.64	0.97
MCM2NT	PSMA7	PSMA7	8|12|21	41	13.67	3	20|20|21|24	0	0	0	0	0	-72.58	0.64	0.97
MCM2NT	SRPR	SRPR	7|4|24	35	11.67	3	18|21|23|11	0	0	0	0	0	-70.13	0.64	0.96
MCM2NT	RPP30	RPP30	2|1|19	22	7.33	3	9|16|11|10	0	0	0	0	0	-50.32	0.64	0.95
MCM2NT	GNPNAT1	GNPNAT1	3|0|11	14	4.67	3	6|7|6|10	0	0	0	0	0	-35.26	0.64	0.94
MCM2NT	SNX5	SNX5	0|0|12	12	4	3	4|5|8|8	0	0	0	0	0	-30.84	0.64	0.92
MCM2NT	FASN	FASN	180|99|184	463	154.33	3	249|248|248|240	0	0	0	0	0	#NAME?	0.63	0.97
MCM2NT	DHX9	DHX9	98|84|125	307	102.33	3	165|163|170|153	0	0	0	0	0	-478.14	0.63	0.97
MCM2NT	SF3B1	SF3B1	77|71|138	286	95.33	3	159|158|152|141	0	0	0	0	0	-464.72	0.63	0.97
MCM2NT	SUPT16H	SUPT16H	27|30|72	129	43	3	53|67|82|72	0	0	0	0	0	-221.79	0.63	0.97
MCM2NT	MSH6	MSH6	22|20|53	95	31.67	3	51|48|55|47	0	0	0	0	0	-163.54	0.63	0.97
MCM2NT	PRPF6	PRPF6	28|7|53	88	29.33	3	48|44|55|38	0	0	0	0	0	-181.73	0.63	0.97
MCM2NT	PSMD12	PSMD12	18|19|40	77	25.67	3	40|44|43|35	0	0	0	0	0	-128.36	0.63	0.97
MCM2NT	TRIP13	TRIP13	16|9|27	52	17.33	3	25|28|28|29	0	0	0	0	0	-96	0.63	0.97
MCM2NT	ACTR2	ACTR2	13|12|25	50	16.67	3	22|28|27|28	0	0	0	0	0	-83.93	0.63	0.97
MCM2NT	PHGDH	PHGDH	7|16|12	35	11.67	3	17|18|18|21	0	0	0	0	0	-63.64	0.63	0.97
MCM2NT	POLR1A	POLR1A	4|0|22	26	8.67	3	13|16|14|12	0	0	0	0	0	-64.2	0.63	0.95
MCM2NT	RFC1	RFC1	5|2|19	26	8.67	3	12|17|16|10	0	0	0	0	0	-56.84	0.63	0.96
MCM2NT	THOC5	THOC5	3|2|20	25	8.33	3	9|13|17|14	0	0	0	0	0	-54.67	0.63	0.95
MCM2NT	MCMBP	MCMBP	3|4|18	25	8.33	3	7|13|15|18	0	0	0	0	0	-51.64	0.63	0.96
MCM2NT	ARF5	ARF5	3|4|13	20	6.67	3	10|9|13|10	0	0	0	0	0	-40.22	0.63	0.95
MCM2NT	LANCL1	LANCL1	4|5|11	20	6.67	3	11|11|10|10	0	0	0	0	0	-37.84	0.63	0.96
MCM2NT	UTP18	UTP18	1|1|15	17	5.67	3	5|8|10|13	0	0	0	0	0	-39.4	0.63	0.94
MCM2NT	EMC3	EMC3	4|2|10	16	5.33	3	9|9|11|5	0	0	0	0	0	-34.42	0.63	0.95
MCM2NT	TMEM205	TMEM205	1|2|7	10	3.33	3	5|6|7|3	0	0	0	0	0	-23.36	0.63	0.94
MCM2NT	SLC25A24	SLC25A24	0|2|7	9	3	3	0|1|10|8	0	0	0	0	0	-23.64	0.63	0.92
MCM2NT	FARP1	FARP1	1|0|7	8	2.67	3	4|4|3|6	0	0	0	0	0	-22.03	0.63	0.91
MCM2NT	CCBL2	CCBL2	0|1|7	8	2.67	3	1|2|7|7	0	0	0	0	0	-21.72	0.63	0.91
MCM2NT	GCN1L1	GCN1L1	105|47|215	367	122.33	3	197|196|203|195	0	0	0	0	0	-712.93	0.62	0.97
MCM2NT	SND1	SND1	41|21|61	123	41	3	70|70|66|59	0	0	0	0	0	-227.34	0.62	0.97
MCM2NT	ANXA2	ANXA2	34|29|51	114	38	3	61|66|66|53	0	0	0	0	0	-189.11	0.62	0.97
MCM2NT	DDX5	DDX5	38|10|19	67	22.33	3	37|39|37|30	0	0	0	0	0	-127.96	0.62	0.97
MCM2NT	TIMM50	TIMM50	5|9|22	36	12	3	21|20|20|17	0	0	0	0	0	-72.79	0.62	0.97
MCM2NT	YKT6	YKT6	6|8|17	31	10.33	3	17|18|18|14	0	0	0	0	0	-58.8	0.62	0.96
MCM2NT	SNRPD3	SNRPD3	10|5|12	27	9	3	14|18|14|12	0	0	0	0	0	-51.91	0.62	0.97
MCM2NT	SCO1	SCO1	7|2|11	20	6.67	3	10|10|12|11	0	0	0	0	0	-43.95	0.62	0.96
MCM2NT	KIF2C	KIF2C	6|0|13	19	6.33	3	5|13|15|8	0	0	0	0	0	-48.34	0.62	0.95
MCM2NT	CYB5R1	CYB5R1	1|0|12	13	4.33	3	4|5|11|8	0	0	0	0	0	-34.07	0.62	0.93
MCM2NT	ACSS1	ACSS1	3|0|4	7	2.33	3	1|3|6|5	0	0	0	0	0	-19.85	0.62	0.93
MCM2NT	MRPS24	MRPS24	2|2|3	7	2.33	3	3|3|4|5	0	0	0	0	0	-15.1	0.62	0.97
MCM2NT	CHD4	CHD4	43|11|70	124	41.33	3	68|72|75|57	0	0	0	0	0	-263.12	0.61	0.97
MCM2NT	NARS	NARS	32|18|51	101	33.67	3	55|56|56|53	0	0	0	0	0	-187.98	0.61	0.97
MCM2NT	HNRNPL	HNRNPL	25|17|29	71	23.67	3	33|42|45|36	0	0	0	0	0	-124.49	0.61	0.97
MCM2NT	HACD3	HACD3	21|15|29	65	21.67	3	34|35|40|34	0	0	0	0	0	-115.77	0.61	0.97
MCM2NT	HNRNPR	HNRNPR	30|12|22	64	21.33	3	33|38|37|32	0	0	0	0	0	-119.73	0.61	0.97
MCM2NT	DDX52	DDX52	5|1|31	37	12.33	3	20|21|24|16	0	0	0	0	0	-88.83	0.61	0.96
MCM2NT	CRNKL1	CRNKL1	8|3|25	36	12	3	26|15|20|18	0	0	0	0	0	-79.69	0.61	0.96
MCM2NT	ALYREF	ALYREF	17|0|18	35	11.67	3	19|21|21|16	0	0	0	0	0	-88.77	0.61	0.97
MCM2NT	CTNNA1	CTNNA1	7|4|20	31	10.33	3	9|17|14|28	0	0	0	0	0	-64.35	0.61	0.96
MCM2NT	OSBPL8	OSBPL8	5|0|22	27	9	3	12|18|16|13	0	0	0	0	0	-68.66	0.61	0.96
MCM2NT	GNPDA1	GNPDA1	5|7|11	23	7.67	3	16|12|10|12	0	0	0	0	0	-43.72	0.61	0.97
MCM2NT	RPL27A	RPL27A	4|2|16	22	7.33	3	11|11|15|11	0	0	0	0	0	-49.29	0.61	0.96
MCM2NT	PSMC1	PSMC1	3|4|10	17	5.67	3	5|11|10|11	0	0	0	0	0	-35.03	0.61	0.95
MCM2NT	CARS2	CARS2	6|2|8	16	5.33	3	10|11|8|6	0	0	0	0	0	-35.47	0.61	0.97
MCM2NT	RBM28	RBM28	7|0|9	16	5.33	3	8|13|8|6	0	0	0	0	0	-42.01	0.61	0.95
MCM2NT	MOB1B	MOB1B	1|5|9	15	5	3	7|8|8|10	0	0	0	0	0	-36.18	0.61	0.95
MCM2NT	THEM6	THEM6	4|1|6	11	3.67	3	7|5|7|5	0	0	0	0	0	-26.52	0.61	0.97
MCM2NT	JAGN1	JAGN1	1|2|2	5	1.67	3	2|3|5|1	0	0	0	0	0	-13.17	0.61	0.97
MCM2NT	GART	GART	51|26|73	150	50	3	82|82|80|89	0	0	0	0	0	-285.65	0.6	0.97
MCM2NT	PFKL	PFKL	22|14|52	88	29.33	3	47|49|47|54	0	0	0	0	0	-174.2	0.6	0.97
MCM2NT	SALL2	SALL2	6|20|24	50	16.67	3	19|27|33|33	0	0	0	0	0	-105.97	0.6	0.97
MCM2NT	CANX	CANX	6|12|29	47	15.67	3	16|27|30|32	0	0	0	0	0	-98.42	0.6	0.97
MCM2NT	USP39	USP39	7|7|32	46	15.33	3	27|27|27|22	0	0	0	0	0	-93.8	0.6	0.97
MCM2NT	MTA2	MTA2	11|3|24	38	12.67	3	26|23|18|18	0	0	0	0	0	-86.13	0.6	0.97
MCM2NT	CSTF3	CSTF3	6|4|27	37	12.33	3	18|17|26|21	0	0	0	0	0	-79.84	0.6	0.96
MCM2NT	ACTR1A	ACTR1A	6|7|14	27	9	3	13|15|11|21	0	0	0	0	0	-51.62	0.6	0.97
MCM2NT	RPSA	RPSA	3|11|12	26	8.67	3	10|12|18|18	0	0	0	0	0	-57.12	0.6	0.97
MCM2NT	SLFN11	SLFN11	4|5|17	26	8.67	3	9|17|15|17	0	0	0	0	0	-54.39	0.6	0.96
MCM2NT	FDFT1	FDFT1	13|1|11	25	8.33	3	13|17|15|11	0	0	0	0	0	-61.25	0.6	0.97
MCM2NT	LMAN2	LMAN2	3|10|12	25	8.33	3	10|15|14|17	0	0	0	0	0	-54.95	0.6	0.97
MCM2NT	IFRD1	IFRD1	1|0|13	14	4.67	3	5|6|9|11	0	0	0	0	0	-37.49	0.6	0.94
MCM2NT	ACOT9	ACOT9	0|2|12	14	4.67	3	6|7|10|8	0	0	0	0	0	-37.49	0.6	0.94
MCM2NT	PRKAA2	PRKAA2	1|2|6	9	3	3	4|5|7|4	0	0	0	0	0	-22.29	0.6	0.94
MCM2NT	IRS4	IRS4	49|34|85	168	56	3	97|96|88|97	0	0	0	0	0	-312.53	0.59	0.97
MCM2NT	HSPA1A	HSPA1A	53|44|44	141	47	3	77|85|82|76	0	0	0	0	0	-231.64	0.59	0.97
MCM2NT	RPA1	RPA1	14|31|55	100	33.33	3	58|54|59|54	0	0	0	0	0	-203.78	0.59	0.97
MCM2NT	POLR2B	POLR2B	27|6|57	90	30	3	49|51|52|51	0	0	0	0	0	-204.62	0.59	0.97
MCM2NT	PAK4	PAK4	14|1|34	49	16.33	3	28|30|27|25	0	0	0	0	0	-121	0.59	0.97
MCM2NT	DHX16	DHX16	9|4|35	48	16	3	28|27|30|23	0	0	0	0	0	-107.84	0.59	0.97
MCM2NT	FERMT2	FERMT2	12|0|24	36	12	3	20|23|18|21	0	0	0	0	0	-94.37	0.59	0.97
MCM2NT	EDF1	EDF1	7|0|12	19	6.33	3	11|11|11|10	0	0	0	0	0	-50.82	0.59	0.96
MCM2NT	CECR5	CECR5	1|0|7	8	2.67	3	4|4|5|5	0	0	0	0	0	-23.15	0.59	0.92
MCM2NT	ANKRD26	ANKRD26	0|3|1	4	1.33	3	1|0|3|5	0	0	0	0	0	-13.1	0.59	0.9
MCM2NT	FTSJ3	FTSJ3	17|16|49	82	27.33	3	45|51|50|41	0	0	0	0	0	-158.65	0.58	0.97
MCM2NT	CUL1	CUL1	24|12|34	70	23.33	3	39|36|41|44	0	0	0	0	0	-140.58	0.58	0.97
MCM2NT	MDN1	MDN1	9|2|45	56	18.67	3	26|24|34|44	0	0	0	0	0	-136.47	0.58	0.97
MCM2NT	RPS18	RPS18	15|0|20	35	11.67	3	18|20|24|19	0	0	0	0	0	-93.25	0.58	0.97
MCM2NT	RAB14	RAB14	3|9|14	26	8.67	3	10|16|14|20	0	0	0	0	0	-59.24	0.58	0.97
MCM2NT	NDC1	NDC1	4|0|13	17	5.67	3	11|9|11|8	0	0	0	0	0	-46.37	0.58	0.95
MCM2NT	PLK1	PLK1	2|0|12	14	4.67	3	8|10|8|6	0	0	0	0	0	-38.57	0.58	0.94
MCM2NT	PDCD6IP	PDCD6IP	2|1|11	14	4.67	3	5|5|10|12	0	0	0	0	0	-34.96	0.58	0.95
MCM2NT	EXOSC9	EXOSC9	0|6|7	13	4.33	3	6|8|9|7	0	0	0	0	0	-36.38	0.58	0.97
MCM2NT	FECH	FECH	2|0|8	10	3.33	3	5|7|7|4	0	0	0	0	0	-28.65	0.58	0.94
MCM2NT	VAMP3	VAMP3	0|4|6	10	3.33	3	6|9|4|4	0	0	0	0	0	-28.65	0.58	0.94
MCM2NT	TMED9	TMED9	0|4|6	10	3.33	3	4|5|7|7	0	0	0	0	0	-28.65	0.58	0.94
MCM2NT	XRCC5	XRCC5	48|43|92	183	61	3	110|102|113|103	0	0	0	0	0	-342.64	0.57	0.97
MCM2NT	ILF3	ILF3	43|38|49	130	43.33	3	76|76|74|77	0	0	0	0	0	-227.1	0.57	0.97
MCM2NT	CAND1	CAND1	31|35|62	128	42.67	3	57|70|84|90	0	0	0	0	0	-240.01	0.57	0.97
MCM2NT	FARSB	FARSB	15|9|32	56	18.67	3	36|30|34|30	0	0	0	0	0	-116.92	0.57	0.97
MCM2NT	PWP2	PWP2	13|9|26	48	16	3	29|28|28|27	0	0	0	0	0	-98.07	0.57	0.97
MCM2NT	NMT1	NMT1	9|12|23	44	14.67	3	23|26|26|28	0	0	0	0	0	-88.75	0.57	0.97
MCM2NT	TPP2	TPP2	7|7|29	43	14.33	3	26|21|25|28	0	0	0	0	0	-90.64	0.57	0.97
MCM2NT	YWHAE	YWHAE	14|9|16	39	13	3	11|16|24|41	0	0	0	0	0	-76.53	0.57	0.97
MCM2NT	YARS2	YARS2	6|3|30	39	13	3	18|22|28|23	0	0	0	0	0	-92.64	0.57	0.97
MCM2NT	CSNK2A2	CSNK2A2	8|4|27	39	13	3	15|21|31|24	0	0	0	0	0	-89.28	0.57	0.97
MCM2NT	SMC1A	SMC1A	24|1|9	34	11.33	3	20|18|23|19	0	0	0	0	0	-87.72	0.57	0.97
MCM2NT	CAMK2D	CAMK2D	9|1|18	28	9.33	3	15|17|19|14	0	0	0	0	0	-71.16	0.57	0.96
MCM2NT	PTBP2	PTBP2	5|3|15	23	7.67	3	5|14|13|22	0	0	0	0	0	-52.33	0.57	0.96
MCM2NT	DCUN1D5	DCUN1D5	3|2|13	18	6	3	8|9|12|13	0	0	0	0	0	-42.89	0.57	0.95
MCM2NT	SNRPD2	SNRPD2	10|0|7	17	5.67	3	5|10|13|12	0	0	0	0	0	-47.45	0.57	0.97
MCM2NT	PPP1CC	PPP1CC	4|4|7	15	5	3	7|10|9|9	0	0	0	0	0	-30.78	0.57	0.97
MCM2NT	COX15	COX15	4|1|9	14	4.67	3	6|8|9|10	0	0	0	0	0	-36.18	0.57	0.95
MCM2NT	ARF6	ARF6	3|2|7	12	4	3	7|5|6|10	0	0	0	0	0	-28.12	0.57	0.97
MCM2NT	FKBP5	FKBP5	1|1|7	9	3	3	4|5|6|6	0	0	0	0	0	-23.36	0.57	0.94
MCM2NT	HS2ST1	HS2ST1	2|0|7	9	3	3	4|4|8|5	0	0	0	0	0	-26.43	0.57	0.94
MCM2NT	SMG8	SMG8	1|0|5	6	2	3	2|4|6|2	0	0	0	0	0	-18.85	0.57	0.92
MCM2NT	DDX51	DDX51	1|1|4	6	2	3	4|1|5|4	0	0	0	0	0	-16.12	0.57	0.93
MCM2NT	CCDC134	CCDC134	1|0|2	3	1	3	1|1|3|2	0	0	0	0	0	-11.3	0.57	0.9
MCM2NT	EPRS	EPRS	75|43|123	241	80.33	3	140|139|144|147	0	0	0	0	0	-490.02	0.56	0.97
MCM2NT	TRAP1	TRAP1	19|26|42	87	29	3	54|48|54|50	0	0	0	0	0	-171.03	0.56	0.97
MCM2NT	PDIA4	PDIA4	14|18|45	77	25.67	3	30|40|56|57	0	0	0	0	0	-158.97	0.56	0.97
MCM2NT	GFPT1	GFPT1	17|11|39	67	22.33	3	35|38|45|41	0	0	0	0	0	-142.15	0.56	0.97
MCM2NT	RRP1B	RRP1B	8|8|44	60	20	3	34|35|38|35	0	0	0	0	0	-132.37	0.56	0.97
MCM2NT	ELP3	ELP3	5|1|29	35	11.67	3	20|21|22|20	0	0	0	0	0	-91.05	0.56	0.96
MCM2NT	PGM2	PGM2	6|9|18	33	11	3	15|16|18|30	0	0	0	0	0	-70.91	0.56	0.97
MCM2NT	COPG1	COPG1	8|4|19	31	10.33	3	18|19|20|17	0	0	0	0	0	-71.3	0.56	0.97
MCM2NT	CMTR1	CMTR1	2|6|22	30	10	3	17|19|22|14	0	0	0	0	0	-75.27	0.56	0.96
MCM2NT	ZNF512	ZNF512	5|1|24	30	10	3	13|18|25|15	0	0	0	0	0	-77.68	0.56	0.96
MCM2NT	AP3M1	AP3M1	5|1|16	22	7.33	3	13|15|12|12	0	0	0	0	0	-56.87	0.56	0.96
MCM2NT	VPS45	VPS45	1|0|18	19	6.33	3	10|11|12|12	0	0	0	0	0	-53.04	0.56	0.95
MCM2NT	ATP1B3	ATP1B3	0|7|12	19	6.33	3	9|9|12|15	0	0	0	0	0	-53.04	0.56	0.96
MCM2NT	OXSR1	OXSR1	3|0|15	18	6	3	10|10|10|13	0	0	0	0	0	-50.82	0.56	0.95
MCM2NT	LCLAT1	LCLAT1	3|0|10	13	4.33	3	4|8|10|9	0	0	0	0	0	-37.49	0.56	0.95
MCM2NT	MRPL37	MRPL37	1|1|8	10	3.33	3	5|7|7|5	0	0	0	0	0	-26.52	0.56	0.94
MCM2NT	RAB13	RAB13	2|3|5	10	3.33	3	5|6|6|7	0	0	0	0	0	-24.01	0.56	0.97
MCM2NT	NAA35	NAA35	0|0|8	8	2.67	3	3|5|7|4	0	0	0	0	0	-24.25	0.56	0.92
MCM2NT	KDSR	KDSR	0|0|5	5	1.67	3	2|2|4|4	0	0	0	0	0	-16.55	0.56	0.9
MCM2NT	NCL	NCL	31|46|48	125	41.67	3	72|79|83|68	0	0	0	0	0	-241.46	0.55	0.97
MCM2NT	KPNB1	KPNB1	26|24|49	99	33	3	42|57|66|75	0	0	0	0	0	-193.7	0.55	0.97
MCM2NT	EIF3D	EIF3D	23|15|37	75	25	3	48|43|49|43	0	0	0	0	0	-156.98	0.55	0.97
MCM2NT	EZR	EZR	16|6|26	48	16	3	24|27|36|30	0	0	0	0	0	-111.44	0.55	0.97
MCM2NT	CUL2	CUL2	12|4|25	41	13.67	3	21|29|27|23	0	0	0	0	0	-99.19	0.55	0.97
MCM2NT	TAF9	TAF9	5|13|12	30	10	3	21|18|17|17	0	0	0	0	0	-67.52	0.55	0.97
MCM2NT	PIAS2	PIAS2	4|9|16	29	9.67	3	19|18|17|16	0	0	0	0	0	-67.05	0.55	0.97
MCM2NT	AFG3L2	AFG3L2	7|1|18	26	8.67	3	14|23|14|12	0	0	0	0	0	-68.86	0.55	0.96
MCM2NT	RAB2A	RAB2A	4|8|12	24	8	3	14|15|13|16	0	0	0	0	0	-54.39	0.55	0.97
MCM2NT	SGPL1	SGPL1	7|1|15	23	7.67	3	11|14|16|15	0	0	0	0	0	-61.25	0.55	0.96
MCM2NT	DHCR7	DHCR7	2|1|11	14	4.67	3	8|11|6|9	0	0	0	0	0	-37.27	0.55	0.95
MCM2NT	PPP2R5E	PPP2R5E	2|0|7	9	3	3	3|5|6|8	0	0	0	0	0	-27.54	0.55	0.94
MCM2NT	PGRMC2	PGRMC2	1|2|4	7	2.33	3	4|4|4|5	0	0	0	0	0	-19.18	0.55	0.97
MCM2NT	EIF2B5	EIF2B5	1|2|4	7	2.33	3	2|4|4|7	0	0	0	0	0	-19.18	0.55	0.97
MCM2NT	EIF4E	EIF4E	3|0|4	7	2.33	3	0|2|7|8	0	0	0	0	0	-21.54	0.55	0.97
MCM2NT	TXNRD1	TXNRD1	12|9|34	55	18.33	3	32|35|35|34	0	0	0	0	0	-123.24	0.54	0.97
MCM2NT	CYFIP1	CYFIP1	12|6|31	49	16.33	3	29|33|31|29	0	0	0	0	0	-116.79	0.54	0.97
MCM2NT	NUP210	NUP210	18|8|18	44	14.67	3	27|22|39|21	0	0	0	0	0	-97.13	0.54	0.97
MCM2NT	VPS35	VPS35	8|9|21	38	12.67	3	15|22|23|34	0	0	0	0	0	-81.49	0.54	0.97
MCM2NT	AIMP2	AIMP2	9|7|20	36	12	3	19|23|26|21	0	0	0	0	0	-79.14	0.54	0.97
MCM2NT	PPP5C	PPP5C	8|6|21	35	11.67	3	20|22|24|20	0	0	0	0	0	-78.56	0.54	0.97
MCM2NT	NOL9	NOL9	3|3|25	31	10.33	3	20|19|20|17	0	0	0	0	0	-76.39	0.54	0.96
MCM2NT	PNP	PNP	2|8|18	28	9.33	3	10|16|19|24	0	0	0	0	0	-71.78	0.54	0.96
MCM2NT	KTN1	KTN1	5|0|8	13	4.33	3	5|7|9|11	0	0	0	0	0	-38.57	0.54	0.97
MCM2NT	REEP5	REEP5	0|3|10	13	4.33	3	5|9|10|8	0	0	0	0	0	-38.57	0.54	0.95
MCM2NT	DLD	DLD	6|0|5	11	3.67	3	5|7|7|8	0	0	0	0	0	-33.06	0.54	0.97
MCM2NT	PMPCA	PMPCA	2|0|9	11	3.67	3	6|6|8|7	0	0	0	0	0	-33.06	0.54	0.94
MCM2NT	HNRNPU	HNRNPU	36|37|68	141	47	3	101|85|96|75	0	0	0	0	0	-286.07	0.53	0.97
MCM2NT	HNRNPA2B1	HNRNPA2B1	29|20|43	92	30.67	3	49|55|65|62	0	0	0	0	0	-194.46	0.53	0.97
MCM2NT	SRP68	SRP68	22|16|44	82	27.33	3	46|54|55|50	0	0	0	0	0	-177.4	0.53	0.97
MCM2NT	PYGB	PYGB	7|4|42	53	17.67	3	26|34|38|36	0	0	0	0	0	-136.13	0.53	0.97
MCM2NT	HAT1	HAT1	16|17|20	53	17.67	3	28|32|40|33	0	0	0	0	0	-103.48	0.53	0.97
MCM2NT	BYSL	BYSL	13|8|31	52	17.33	3	35|34|29|32	0	0	0	0	0	-119.62	0.53	0.97
MCM2NT	RPS6KA3	RPS6KA3	10|4|28	42	14	3	24|25|30|27	0	0	0	0	0	-105.68	0.53	0.97
MCM2NT	SDHA	SDHA	10|6|24	40	13.33	3	22|23|30|26	0	0	0	0	0	-94.39	0.53	0.97
MCM2NT	NOC4L	NOC4L	3|2|29	34	11.33	3	16|19|26|25	0	0	0	0	0	-90.66	0.53	0.96
MCM2NT	EEF1A2	EEF1A2	3|4|15	22	7.33	3	7|14|18|16	0	0	0	0	0	-53.77	0.53	0.96
MCM2NT	PRKAA1	PRKAA1	6|3|12	21	7	3	14|10|13|16	0	0	0	0	0	-51.78	0.53	0.97
MCM2NT	NDUFS2	NDUFS2	3|5|11	19	6.33	3	5|11|19|13	0	0	0	0	0	-46.08	0.53	0.97
MCM2NT	ISOC1	ISOC1	2|4|12	18	6	3	9|11|10|15	0	0	0	0	0	-46.08	0.53	0.96
MCM2NT	PSMB2	PSMB2	2|7|8	17	5.67	3	10|11|14|8	0	0	0	0	0	-43.95	0.53	0.97
MCM2NT	SSR4	SSR4	3|5|9	17	5.67	3	8|9|14|12	0	0	0	0	0	-41.27	0.53	0.97
MCM2NT	FMR1	FMR1	2|0|11	13	4.33	3	6|8|9|10	0	0	0	0	0	-39.7	0.53	0.95
MCM2NT	IGKC	IGKC	3|3|2	8	2.67	3	4|4|6|6	0	0	0	0	0	-19.96	0.53	0.97
MCM2NT	DHX8	DHX8	1|0|7	8	2.67	3	3|3|8|6	0	0	0	0	0	-25.32	0.53	0.93
MCM2NT	NFXL1	NFXL1	1|0|7	8	2.67	3	3|4|9|4	0	0	0	0	0	-25.22	0.53	0.93
MCM2NT	TMEM14C	TMEM14C	1|0|5	6	2	3	4|4|4|3	0	0	0	0	0	-19.87	0.53	0.92
MCM2NT	PRPF38A	PRPF38A	0|1|5	6	2	3	5|4|3|3	0	0	0	0	0	-19.87	0.53	0.92
MCM2NT	FRYL	FRYL	0|0|4	4	1.33	3	1|1|4|4	0	0	0	0	0	-14.47	0.53	0.9
MCM2NT	THAP4	THAP4	0|1|1	2	0.67	3	1|2|1|1	0	0	0	0	0	-9.16	0.53	0.97
MCM2NT	ATP11C	ATP11C	1|0|1	2	0.67	3	0|0|2|3	0	0	0	0	0	-9.02	0.53	0.97
MCM2NT	PRC1	PRC1	0|2|0	2	0.67	3	0|1|2|2	0	0	0	0	0	-9.16	0.53	0.88
MCM2NT	HDAC4	HDAC4	2|0|0	2	0.67	3	0|0|0|5	0	0.01	0	0.01	0	-8.58	0.53	0.85
MCM2NT	DACH1	DACH1	0|1|1	2	0.67	3	0|1|2|2	0	0	0	0	0	-9.16	0.53	0.97
MCM2NT	COPB2	COPB2	18|19|35	72	24	3	39|47|50|47	0	0	0	0	0	-149.75	0.52	0.97
MCM2NT	EXOSC10	EXOSC10	13|10|48	71	23.67	3	41|43|58|41	0	0	0	0	0	-170.29	0.52	0.97
MCM2NT	ABCF1	ABCF1	21|9|25	55	18.33	3	31|38|40|31	0	0	0	0	0	-127.46	0.52	0.97
MCM2NT	PRPSAP2	PRPSAP2	15|7|22	44	14.67	3	33|25|30|25	0	0	0	0	0	-104.35	0.52	0.97
MCM2NT	TUFM	TUFM	13|12|13	38	12.67	3	24|25|29|19	0	0	0	0	0	-75.91	0.52	0.97
MCM2NT	RQCD1	RQCD1	1|2|11	14	4.67	3	7|8|9|12	0	0	0	0	0	-39.41	0.52	0.95
MCM2NT	FRG1	FRG1	3|4|5	12	4	3	4|8|10|9	0	0	0	0	0	-28.91	0.52	0.97
MCM2NT	MT-CO2	MT-CO2	2|3|7	12	4	3	5|5|10|11	0	0	0	0	0	-31.25	0.52	0.97
MCM2NT	ARAF	ARAF	2|2|8	12	4	3	6|8|9|8	0	0	0	0	0	-31.28	0.52	0.95
MCM2NT	OSGEP	OSGEP	0|2|5	7	2.33	3	1|4|7|6	0	0	0	0	0	-23.05	0.52	0.94
MCM2NT	SMARCA1	SMARCA1	0|0|7	7	2.33	3	1|6|7|4	0	0	0	0	0	-23.05	0.52	0.92
MCM2NT	ADAR	ADAR	21|13|66	100	33.33	3	61|71|67|61	0	0	0	0	0	-244.01	0.51	0.97
MCM2NT	HNRNPM	HNRNPM	34|20|34	88	29.33	3	51|58|63|56	0	0	0	0	0	-191.35	0.51	0.97
MCM2NT	RPL3	RPL3	9|7|49	65	21.67	3	39|39|42|49	0	0	0	0	0	-164.35	0.51	0.97
MCM2NT	GARS	GARS	11|11|31	53	17.67	3	29|35|35|40	0	0	0	0	0	-121.19	0.51	0.97
MCM2NT	BMS1	BMS1	3|4|45	52	17.33	3	28|30|34|44	0	0	0	0	0	-141.76	0.51	0.97
MCM2NT	CAP1	CAP1	12|12|15	39	13	3	16|20|33|33	0	0	0	0	0	-80.48	0.51	0.97
MCM2NT	PTRH2	PTRH2	2|1|16	19	6.33	3	7|12|17|14	0	0	0	0	0	-54.63	0.51	0.96
MCM2NT	SET	SET	2|8|9	19	6.33	3	9|12|14|15	0	0	0	0	0	-51.45	0.51	0.97
MCM2NT	LETM1	LETM1	4|1|13	18	6	3	9|12|13|13	0	0	0	0	0	-51.41	0.51	0.96
MCM2NT	LPCAT1	LPCAT1	3|0|7	10	3.33	3	6|8|7|5	0	0	0	0	0	-31.95	0.51	0.95
MCM2NT	SCCPDH	SCCPDH	3|0|7	10	3.33	3	5|6|9|6	0	0	0	0	0	-31.95	0.51	0.95
MCM2NT	CASK	CASK	1|0|7	8	2.67	3	2|3|7|9	0	0	0	0	0	-26.18	0.51	0.94
MCM2NT	LAMP1	LAMP1	0|4|4	8	2.67	3	4|6|6|5	0	0	0	0	0	-26.43	0.51	0.97
MCM2NT	SESN2	SESN2	0|1|4	5	1.67	3	4|4|2|3	0	0	0	0	0	-17.67	0.51	0.92
MCM2NT	LRPPRC	LRPPRC	30|22|57	109	36.33	3	62|67|76|86	0	0	0	0	0	-251.88	0.5	0.97
MCM2NT	PRMT1	PRMT1	9|13|40	62	20.67	3	38|41|42|43	0	0	0	0	0	-152.97	0.5	0.97
MCM2NT	WDR36	WDR36	10|8|37	55	18.33	3	42|35|42|27	0	0	0	0	0	-136.58	0.5	0.97
MCM2NT	LONP1	LONP1	8|1|22	31	10.33	3	14|17|29|23	0	0	0	0	0	-90.79	0.5	0.97
MCM2NT	HNRNPC	HNRNPC	8|10|11	29	9.67	3	20|21|18|18	0	0	0	0	0	-64.42	0.5	0.97
MCM2NT	PSMD7	PSMD7	1|6|18	25	8.33	3	12|18|19|18	0	0	0	0	0	-73.37	0.5	0.96
MCM2NT	TFRC	TFRC	3|3|17	23	7.67	3	15|14|16|16	0	0	0	0	0	-60.29	0.5	0.96
MCM2NT	BSG	BSG	5|7|10	22	7.33	3	13|13|15|18	0	0	0	0	0	-52.94	0.5	0.97
MCM2NT	HADHA	HADHA	15|0|3	18	6	3	10|12|15|11	0	0	0	0	0	-56.37	0.5	0.96
MCM2NT	FAM162A	FAM162A	4|2|12	18	6	3	13|12|14|9	0	0	0	0	0	-49.29	0.5	0.97
MCM2NT	CDK9	CDK9	2|0|11	13	4.33	3	6|8|12|9	0	0	0	0	0	-41.93	0.5	0.95
MCM2NT	FAM3C	FAM3C	2|4|7	13	4.33	3	10|11|7|7	0	0	0	0	0	-35.47	0.5	0.97
MCM2NT	SAR1A	SAR1A	2|6|4	12	4	3	7|7|7|11	0	0	0	0	0	-32.29	0.5	0.97
MCM2NT	SMAD2	SMAD2	2|0|7	9	3	3	4|7|6|7	0	0	0	0	0	-29.71	0.5	0.94
MCM2NT	RAB1A	RAB1A	1|2|6	9	3	3	5|6|7|6	0	0	0	0	0	-26.52	0.5	0.97
MCM2NT	CLIC1	CLIC1	3|1|2	6	2	3	1|4|6|5	0	0	0	0	0	-18.15	0.5	0.97
MCM2NT	CLK3	CLK3	0|1|5	6	2	3	2|5|4|5	0	0	0	0	0	-20.91	0.5	0.93
MCM2NT	CAD	CAD	49|15|73	137	45.67	3	92|101|95|88	0	0	0	0	0	-362.99	0.49	0.97
MCM2NT	CCAR2	CCAR2	14|18|38	70	23.33	3	45|46|50|48	0	0	0	0	0	-165.79	0.49	0.97
MCM2NT	SART3	SART3	10|18|42	70	23.33	3	41|42|53|54	0	0	0	0	0	-177.95	0.49	0.97
MCM2NT	STAG2	STAG2	8|14|40	62	20.67	3	33|39|51|47	0	0	0	0	0	-162.24	0.49	0.97
MCM2NT	RPN2	RPN2	16|8|24	48	16	3	26|28|39|37	0	0	0	0	0	-119.6	0.49	0.97
MCM2NT	EIF3M	EIF3M	11|7|30	48	16	3	27|33|30|40	0	0	0	0	0	-122.44	0.49	0.97
MCM2NT	NKRF	NKRF	10|2|30	42	14	3	26|27|35|27	0	0	0	0	0	-122.49	0.49	0.97
MCM2NT	DARS2	DARS2	9|8|23	40	13.33	3	29|23|28|28	0	0	0	0	0	-96.43	0.49	0.97
MCM2NT	TIMM44	TIMM44	5|4|25	34	11.33	3	19|23|28|22	0	0	0	0	0	-90.56	0.49	0.97
MCM2NT	BZW1	BZW1	7|5|13	25	8.33	3	13|17|22|16	0	0	0	0	0	-62.28	0.49	0.97
MCM2NT	EIF2AK2	EIF2AK2	5|0|15	20	6.67	3	12|13|15|14	0	0	0	0	0	-63.08	0.49	0.96
MCM2NT	LUC7L3	LUC7L3	0|6|5	11	3.67	3	8|8|7|7	0	0	0	0	0	-36.38	0.49	0.97
MCM2NT	INTS12	INTS12	1|4|6	11	3.67	3	2|10|7|11	0	0	0	0	0	-32.7	0.49	0.97
MCM2NT	OTUB1	OTUB1	3|0|7	10	3.33	3	1|6|8|12	0	0	0	0	0	-32.66	0.49	0.95
MCM2NT	MPG	MPG	1|0|9	10	3.33	3	7|10|5|5	0	0	0	0	0	-33.06	0.49	0.94
MCM2NT	NONO	NONO	49|71|87	207	69	3	143|153|152|129	0	0	0	0	0	-482.06	0.48	0.97
MCM2NT	EIF4G2	EIF4G2	30|19|60	109	36.33	3	74|81|82|65	0	0	0	0	0	-271.62	0.48	0.97
MCM2NT	TPX2	TPX2	21|27|54	102	34	3	53|62|94|73	0	0	0	0	0	-244.51	0.48	0.97
MCM2NT	SARS	SARS	22|15|47	84	28	3	61|59|57|58	0	0	0	0	0	-211.62	0.48	0.97
MCM2NT	COPG2	COPG2	19|7|33	59	19.67	3	36|40|43|44	0	0	0	0	0	-157.87	0.48	0.97
MCM2NT	AP1M1	AP1M1	10|7|24	41	13.67	3	27|28|32|27	0	0	0	0	0	-105.42	0.48	0.97
MCM2NT	TTC37	TTC37	6|0|32	38	12.67	3	24|27|28|26	0	0	0	0	0	-120.12	0.48	0.97
MCM2NT	PGM1	PGM1	8|5|21	34	11.33	3	16|22|33|23	0	0	0	0	0	-89.5	0.48	0.97
MCM2NT	SERPINH1	SERPINH1	3|3|18	24	8	3	12|14|21|19	0	0	0	0	0	-65.71	0.48	0.96
MCM2NT	DDX56	DDX56	2|4|17	23	7.67	3	19|16|11|18	0	0	0	0	0	-66.57	0.48	0.96
MCM2NT	VAPB	VAPB	5|9|8	22	7.33	3	10|15|17|19	0	0	0	0	0	-55	0.48	0.97
MCM2NT	RPS7	RPS7	14|0|6	20	6.67	3	6|11|22|17	0	0	0	0	0	-64.78	0.48	0.97
MCM2NT	BZW2	BZW2	2|3|8	13	4.33	3	9|8|9|10	0	0	0	0	0	-36.5	0.48	0.97
MCM2NT	SPTLC1	SPTLC1	3|1|6	10	3.33	3	9|6|7|6	0	0	0	0	0	-30.79	0.48	0.97
MCM2NT	TMX2	TMX2	3|0|7	10	3.33	3	7|10|7|4	0	0	0	0	0	-34.14	0.48	0.97
MCM2NT	SLTM	SLTM	0|1|7	8	2.67	3	1|8|6|7	0	0	0	0	0	-27.38	0.48	0.94
MCM2NT	ZSWIM8	ZSWIM8	1|1|2	4	1.33	3	2|0|5|4	0	0	0	0	0	-13.01	0.48	0.97
MCM2NT	KIAA1211	KIAA1211	1|3|0	4	1.33	3	0|3|3|5	0	0	0	0	0	-15.48	0.48	0.92
MCM2NT	PIGK	PIGK	1|0|3	4	1.33	3	4|1|5|1	0	0	0	0	0	-15.48	0.48	0.92
MCM2NT	TOMM70A	TOMM70A	3|0|1	4	1.33	3	1|2|3|5	0	0	0	0	0	-15.59	0.48	0.92
MCM2NT	APOO	APOO	1|2|1	4	1.33	3	3|2|3|3	0	0	0	0	0	-13.13	0.48	0.97
MCM2NT	RASA1	RASA1	0|0|4	4	1.33	3	0|2|5|4	0	0	0	0	0	-15.43	0.48	0.9
MCM2NT	GRHPR	GRHPR	1|0|3	4	1.33	3	1|1|4|5	0	0	0	0	0	-15.48	0.48	0.92
MCM2NT	SNRNP200	SNRNP200	68|38|132	238	79.33	3	168|166|175|160	0	0	0	0	0	-608.57	0.47	0.97
MCM2NT	HEATR1	HEATR1	6|3|60	69	23	3	48|54|50|44	0	0	0	0	0	-208.08	0.47	0.97
MCM2NT	RNF219	RNF219	8|19|25	52	17.33	3	28|42|22|57	0	0	0	0	0	-139.01	0.47	0.97
MCM2NT	BLMH	BLMH	5|7|32	44	14.67	3	23|30|35|38	0	0	0	0	0	-124.11	0.47	0.97
MCM2NT	HARS	HARS	6|5|17	28	9.33	3	16|19|23|22	0	0	0	0	0	-74.89	0.47	0.97
MCM2NT	PPP2R4	PPP2R4	4|7|14	25	8.33	3	12|16|22|21	0	0	0	0	0	-68.12	0.47	0.97
MCM2NT	PSMD4	PSMD4	3|8|10	21	7	3	13|12|16|18	0	0	0	0	0	-58.16	0.47	0.97
MCM2NT	OSBP	OSBP	3|2|14	19	6.33	3	11|13|13|17	0	0	0	0	0	-55.76	0.47	0.96
MCM2NT	TUBGCP3	TUBGCP3	0|0|18	18	6	3	10|13|18|10	0	0	0	0	0	-59.78	0.47	0.96
MCM2NT	RCL1	RCL1	3|2|9	14	4.67	3	10|12|10|8	0	0	0	0	0	-40.74	0.47	0.97
MCM2NT	BROX	BROX	2|2|9	13	4.33	3	7|10|11|9	0	0	0	0	0	-37.57	0.47	0.97
MCM2NT	PREB	PREB	4|1|7	12	4	3	8|8|11|7	0	0	0	0	0	-37.27	0.47	0.97
MCM2NT	A0A5F9YFS9	A0A5F9YFS9	3|2|6	11	3.67	3	7|8|8|8	0	0	0	0	0	-31.28	0.47	0.97
MCM2NT	TAF9B	TAF9B	1|2|4	7	2.33	3	5|6|4|5	0	0	0	0	0	-22.29	0.47	0.97
MCM2NT	ARRB2	ARRB2	2|0|5	7	2.33	3	6|4|4|6	0	0	0	0	0	-25.3	0.47	0.97
MCM2NT	NDUFS3	NDUFS3	0|2|4	6	2	3	2|5|5|5	0	0	0	0	0	-22.03	0.47	0.97
MCM2NT	SYNE2	SYNE2	0|2|4	6	2	3	1|3|7|6	0	0	0	0	0	-21.86	0.47	0.97
MCM2NT	MYH9	MYH9	130|60|152	342	114	3	254|247|256|228	0	0	0	0	0	#NAME?	0.46	0.97
MCM2NT	DNM2	DNM2	18|11|40	69	23	3	39|43|59|57	0	0	0	0	0	-183.27	0.46	0.97
MCM2NT	NOP14	NOP14	8|4|35	47	15.67	3	34|39|32|30	0	0	0	0	0	-137.22	0.46	0.97
MCM2NT	SEC24C	SEC24C	4|5|19	28	9.33	3	19|19|19|24	0	0	0	0	0	-78.76	0.46	0.97
MCM2NT	AAAS	AAAS	5|6|16	27	9	3	18|20|22|18	0	0	0	0	0	-72.79	0.46	0.97
MCM2NT	WRNIP1	WRNIP1	0|8|10	18	6	3	11|10|16|15	0	0	0	0	0	-60.83	0.46	0.97
MCM2NT	PDCD4	PDCD4	0|7|11	18	6	3	13|15|9|15	0	0	0	0	0	-60.83	0.46	0.97
MCM2NT	GMDS	GMDS	2|3|7	12	4	3	10|7|10|8	0	0	0	0	0	-35.47	0.46	0.97
MCM2NT	ELMOD2	ELMOD2	2|1|9	12	4	3	8|9|10|8	0	0	0	0	0	-38.36	0.46	0.95
MCM2NT	HLCS	HLCS	1|3|6	10	3.33	3	3|5|9|12	0	0	0	0	0	-31.59	0.46	0.97
MCM2NT	TMED2	TMED2	0|2|8	10	3.33	3	6|6|8|9	0	0	0	0	0	-35.26	0.46	0.95
MCM2NT	SCAMP3	SCAMP3	2|4|4	10	3.33	3	7|8|8|6	0	0	0	0	0	-29.18	0.46	0.97
MCM2NT	GSTK1	GSTK1	3|2|4	9	3	3	6|5|7|8	0	0	0	0	0	-26.09	0.46	0.97
MCM2NT	MLEC	MLEC	1|2|5	8	2.67	3	7|5|5|6	0	0	0	0	0	-25.49	0.46	0.97
MCM2NT	NAT10	NAT10	21|25|68	114	38	3	96|92|83|68	0	0	0	0	0	-305.14	0.45	0.97
MCM2NT	EIF3C	EIF3C	16|26|44	86	28.67	3	54|62|70|67	0	0	0	0	0	-227.94	0.45	0.97
MCM2NT	NCAPD2	NCAPD2	17|7|58	82	27.33	3	55|60|59|70	0	0	0	0	0	-245.97	0.45	0.97
MCM2NT	ECM29	ECM29	13|6|55	74	24.67	3	56|53|59|52	0	0	0	0	0	-223.22	0.45	0.97
MCM2NT	SKIV2L2	SKIV2L2	15|8|50	73	24.33	3	50|57|56|52	0	0	0	0	0	-210.98	0.45	0.97
MCM2NT	CUL4B	CUL4B	14|8|48	70	23.33	3	50|49|59|48	0	0	0	0	0	-201.22	0.45	0.97
MCM2NT	ADSL	ADSL	5|11|29	45	15	3	25|28|37|43	0	0	0	0	0	-131.48	0.45	0.97
MCM2NT	COPS3	COPS3	8|9|21	38	12.67	3	26|28|29|29	0	0	0	0	0	-100.62	0.45	0.97
MCM2NT	CD2BP2	CD2BP2	2|14|15	31	10.33	3	19|18|28|27	0	0	0	0	0	-97.18	0.45	0.97
MCM2NT	CDKN2AIP	CDKN2AIP	0|3|15	18	6	3	7|15|16|15	0	0	0	0	0	-61.92	0.45	0.96
MCM2NT	MARS	MARS	25|21|48	94	31.33	3	63|70|75|75	0	0	0	0	0	-246.19	0.44	0.97
MCM2NT	TRIM25	TRIM25	14|6|42	62	20.67	3	51|51|46|41	0	0	0	0	0	-189.33	0.44	0.97
MCM2NT	HNRNPK	HNRNPK	10|23|25	58	19.33	3	38|41|51|46	0	0	0	0	0	-162.91	0.44	0.97
MCM2NT	CKAP4	CKAP4	15|11|29	55	18.33	3	43|42|44|38	0	0	0	0	0	-150.59	0.44	0.97
MCM2NT	RRM1	RRM1	16|7|24	47	15.67	3	32|37|37|37	0	0	0	0	0	-136.35	0.44	0.97
MCM2NT	SSRP1	SSRP1	4|13|27	44	14.67	3	33|32|31|36	0	0	0	0	0	-133.94	0.44	0.97
MCM2NT	HDAC2	HDAC2	8|13|17	38	12.67	3	28|30|25|31	0	0	0	0	0	-102.73	0.44	0.97
MCM2NT	KIF23	KIF23	4|11|15	30	10	3	18|17|34|21	0	0	0	0	0	-88.03	0.44	0.97
MCM2NT	CDC73	CDC73	4|3|22	29	9.67	3	22|25|20|20	0	0	0	0	0	-88.3	0.44	0.97
MCM2NT	LRIF1	LRIF1	2|9|16	27	9	3	14|19|20|29	0	0	0	0	0	-86	0.44	0.97
MCM2NT	EXOC4	EXOC4	3|1|21	25	8.33	3	19|19|15|23	0	0	0	0	0	-83.3	0.44	0.97
MCM2NT	ZMPSTE24	ZMPSTE24	6|3|14	23	7.67	3	15|16|17|22	0	0	0	0	0	-69.93	0.44	0.97
MCM2NT	PAPOLA	PAPOLA	4|3|13	20	6.67	3	9|13|17|21	0	0	0	0	0	-59.03	0.44	0.97
MCM2NT	ADH5	ADH5	1|5|14	20	6.67	3	15|13|18|15	0	0	0	0	0	-66.76	0.44	0.97
MCM2NT	NSDHL	NSDHL	3|2|13	18	6	3	6|15|17|17	0	0	0	0	0	-56.61	0.44	0.97
MCM2NT	CDC37	CDC37	2|5|7	14	4.67	3	6|9|11|16	0	0	0	0	0	-42.74	0.44	0.97
MCM2NT	PPP2R5C	PPP2R5C	1|0|13	14	4.67	3	7|12|11|12	0	0	0	0	0	-49.71	0.44	0.95
MCM2NT	CLPTM1L	CLPTM1L	3|0|8	11	3.67	3	9|8|9|7	0	0	0	0	0	-39.7	0.44	0.97
MCM2NT	HLA-A	HLA-A	1|3|7	11	3.67	3	6|6|8|13	0	0	0	0	0	-36.15	0.44	0.97
MCM2NT	AP3S1	AP3S1	0|2|7	9	3	3	6|7|7|7	0	0	0	0	0	-33.06	0.44	0.95
MCM2NT	RHOG	RHOG	1|0|7	8	2.67	3	3|5|9|7	0	0	0	0	0	-29.77	0.44	0.94
MCM2NT	SLC38A2	SLC38A2	0|3|5	8	2.67	3	5|6|4|9	0	0	0	0	0	-29.71	0.44	0.97
MCM2NT	DPH1	DPH1	0|0|6	6	2	3	5|5|5|3	0	0	0	0	0	-23.15	0.44	0.93
MCM2NT	2022-03-05	2022-03-05	1|0|5	6	2	3	3|5|3|7	0	0	0	0	0	-23.15	0.44	0.94
MCM2NT	MYH14	MYH14	2|2|2	6	2	3	4|2|7|5	0	0	0	0	0	-18.01	0.44	0.97
MCM2NT	CCNB2	CCNB2	1|0|5	6	2	3	3|4|7|4	0	0	0	0	0	-23.15	0.44	0.94
MCM2NT	EMC4	EMC4	1|2|2	5	1.67	3	3|4|5|3	0	0	0	0	0	-17.15	0.44	0.97
MCM2NT	PIP4K2A	PIP4K2A	0|0|4	4	1.33	3	3|2|2|5	0	0	0	0	0	-16.55	0.44	0.91
MCM2NT	C2ORF47	C2ORF47	2|0|2	4	1.33	3	4|4|1|3	0	0	0	0	0	-16.55	0.44	0.97
MCM2NT	WDR12	WDR12	3|1|0	4	1.33	3	0|2|4|6	0	0	0	0	0	-16.25	0.44	0.97
MCM2NT	MICU1	MICU1	0|0|3	3	1	3	1|3|1|4	0	0	0	0	0	-13.36	0.44	0.9
MCM2NT	PHF1	PHF1	0|1|1	2	0.67	3	2|3|1|0	0	0	0	0	0	-10.28	0.44	0.97
MCM2NT	ZFHX3	ZFHX3	0|0|1	1	0.33	3	0|1|0|2	0	0	0	0	0	-7.34	0.44	0.97
MCM2NT	DMXL2	DMXL2	1|0|0	1	0.33	3	0|0|1|2	0	0	0	0	0	-7.34	0.44	0.97
MCM2NT	RNF213	RNF213	0|0|1	1	0.33	3	1|0|1|1	0	0	0	0	0	-7.35	0.44	0.97
MCM2NT	FASTKD5	FASTKD5	0|0|1	1	0.33	3	1|1|1|0	0	0	0	0	0	-7.35	0.44	0.97
MCM2NT	IQGAP1	IQGAP1	21|9|55	85	28.33	3	62|65|75|60	0	0	0	0	0	-258.79	0.43	0.97
MCM2NT	AP3D1	AP3D1	8|9|51	68	22.67	3	53|54|54|50	0	0	0	0	0	-206.64	0.43	0.97
MCM2NT	PCBP2	PCBP2	10|13|18	41	13.67	3	27|34|30|36	0	0	0	0	0	-111.2	0.43	0.97
MCM2NT	AQR	AQR	4|2|29	35	11.67	3	26|27|26|29	0	0	0	0	0	-114.76	0.43	0.97
MCM2NT	CNP	CNP	7|1|23	31	10.33	3	17|23|31|25	0	0	0	0	0	-105.39	0.43	0.97
MCM2NT	NCBP1	NCBP1	4|5|21	30	10	3	16|23|23|32	0	0	0	0	0	-92.53	0.43	0.97
MCM2NT	POLA1	POLA1	4|3|22	29	9.67	3	19|28|21|21	0	0	0	0	0	-90.47	0.43	0.97
MCM2NT	PRKAG1	PRKAG1	4|4|11	19	6.33	3	15|13|15|16	0	0	0	0	0	-55.44	0.43	0.97
MCM2NT	METTL1	METTL1	3|1|11	15	5	3	10|13|13|11	0	0	0	0	0	-51.41	0.43	0.97
MCM2NT	GNAI3	GNAI3	5|2|8	15	5	3	11|11|13|11	0	0	0	0	0	-47.16	0.43	0.97
MCM2NT	DAP3	DAP3	1|2|12	15	5	3	11|13|10|12	0	0	0	0	0	-50.32	0.43	0.96
MCM2NT	POLD3	POLD3	3|4|8	15	5	3	7|10|14|16	0	0	0	0	0	-45.4	0.43	0.97
MCM2NT	PSMG1	PSMG1	4|1|9	14	4.67	3	12|11|12|8	0	0	0	0	0	-47.04	0.43	0.97
MCM2NT	AHCYL1	AHCYL1	3|4|7	14	4.67	3	8|9|16|10	0	0	0	0	0	-41.28	0.43	0.97
MCM2NT	RTN3	RTN3	3|3|8	14	4.67	3	8|9|11|15	0	0	0	0	0	-41.27	0.43	0.97
MCM2NT	ERLIN1	ERLIN1	4|4|5	13	4.33	3	7|7|13|13	0	0	0	0	0	-35.8	0.43	0.97
MCM2NT	U2SURP	U2SURP	22|29|58	109	36.33	3	76|87|88|91	0	0	0	0	0	-305.74	0.42	0.97
MCM2NT	PPP1CA	PPP1CA	4|12|34	50	16.67	3	38|44|36|42	0	0	0	0	0	-164.58	0.42	0.97
MCM2NT	GTF2I	GTF2I	6|16|26	48	16	3	30|42|44|38	0	0	0	0	0	-151.28	0.42	0.97
MCM2NT	YTHDC2	YTHDC2	7|2|30	39	13	3	31|32|31|31	0	0	0	0	0	-133.53	0.42	0.97
MCM2NT	PLS3	PLS3	7|4|28	39	13	3	19|32|31|41	0	0	0	0	0	-123.77	0.42	0.97
MCM2NT	NUP93	NUP93	10|5|21	36	12	3	24|28|30|31	0	0	0	0	0	-110.12	0.42	0.97
MCM2NT	CLUH	CLUH	11|4|19	34	11.33	3	28|32|22|26	0	0	0	0	0	-107.84	0.42	0.97
MCM2NT	TSR1	TSR1	3|1|30	34	11.33	3	24|27|29|27	0	0	0	0	0	-117.67	0.42	0.97
MCM2NT	ATAD1	ATAD1	7|2|16	25	8.33	3	18|20|22|19	0	0	0	0	0	-82.93	0.42	0.97
MCM2NT	RDX	RDX	5|2|14	21	7	3	15|13|21|17	0	0	0	0	0	-68.75	0.42	0.97
MCM2NT	FUS	FUS	5|3|11	19	6.33	3	15|15|16|14	0	0	0	0	0	-59.21	0.42	0.97
MCM2NT	DDX1	DDX1	8|0|10	18	6	3	9|12|19|17	0	0	0	0	0	-66.34	0.42	0.97
MCM2NT	SAMM50	SAMM50	3|2|12	17	5.67	3	10|15|15|14	0	0	0	0	0	-55.76	0.42	0.97
MCM2NT	EHD4	EHD4	5|1|10	16	5.33	3	13|10|16|12	0	0	0	0	0	-55.79	0.42	0.97
MCM2NT	PNO1	PNO1	2|0|12	14	4.67	3	12|14|10|8	0	0	0	0	0	-51.92	0.42	0.96
MCM2NT	ZCCHC3	ZCCHC3	2|0|8	10	3.33	3	5|7|9|11	0	0	0	0	0	-38.57	0.42	0.97
MCM2NT	DOLPP1	DOLPP1	0|0|6	6	2	3	3|6|5|5	0	0	0	0	0	-24.25	0.42	0.94
MCM2NT	UBAC2	UBAC2	3|0|2	5	1.67	3	3|5|3|5	0	0	0	0	0	-20.91	0.42	0.97
MCM2NT	TM9SF4	TM9SF4	1|0|4	5	1.67	3	4|5|4|3	0	0	0	0	0	-20.91	0.42	0.97
MCM2NT	NPEPPS	NPEPPS	14|11|41	66	22	3	41|53|58|63	0	0	0	0	0	-201.55	0.41	0.97
MCM2NT	LTA4H	LTA4H	6|9|42	57	19	3	28|51|54|53	0	0	0	0	0	-185.57	0.41	0.97
MCM2NT	NAA25	NAA25	7|3|33	43	14.33	3	30|39|37|33	0	0	0	0	0	-145.16	0.41	0.97
MCM2NT	AGPS	AGPS	6|2|30	38	12.67	3	25|29|31|40	0	0	0	0	0	-133.51	0.41	0.97
MCM2NT	PPM1G	PPM1G	3|10|16	29	9.67	3	18|21|28|27	0	0	0	0	0	-95.9	0.41	0.97
MCM2NT	SRPK1	SRPK1	3|5|20	28	9.33	3	21|25|20|26	0	0	0	0	0	-93.72	0.41	0.97
MCM2NT	SLC3A2	SLC3A2	3|4|14	21	7	3	12|11|19|26	0	0	0	0	0	-67.35	0.41	0.97
MCM2NT	TBRG4	TBRG4	6|2|10	18	6	3	12|12|16|18	0	0	0	0	0	-60.08	0.41	0.97
MCM2NT	PCID2	PCID2	6|0|12	18	6	3	11|12|18|17	0	0	0	0	0	-67.54	0.41	0.97
MCM2NT	RPS6KA1	RPS6KA1	3|1|11	15	5	3	11|11|17|10	0	0	0	0	0	-53.59	0.41	0.97
MCM2NT	RRBP1	RRBP1	2|0|13	15	5	3	11|16|9|13	0	0	0	0	0	-57.5	0.41	0.96
MCM2NT	SNX27	SNX27	2|3|10	15	5	3	8|15|13|13	0	0	0	0	0	-50.37	0.41	0.97
MCM2NT	CHD1	CHD1	1|0|10	11	3.67	3	5|10|12|9	0	0	0	0	0	-43.02	0.41	0.95
MCM2NT	EIF2B2	EIF2B2	0|2|7	9	3	3	8|6|6|9	0	0	0	0	0	-35.26	0.41	0.97
MCM2NT	MINPP1	MINPP1	1|0|6	7	2.33	3	3|8|6|6	0	0	0	0	0	-28.65	0.41	0.94
MCM2NT	GOSR1	GOSR1	2|1|4	7	2.33	3	3|4|7|9	0	0	0	0	0	-25.47	0.41	0.97
MCM2NT	LSM4	LSM4	1|0|3	4	1.33	3	3|3|4|3	0	0	0	0	0	-17.67	0.41	0.97
MCM2NT	CCT8	CCT8	28|50|47	125	41.67	3	105|102|108|97	0	0	0	0	0	-363.45	0.4	0.97
MCM2NT	NASP	NASP	10|29|35	74	24.67	3	50|59|60|77	0	0	0	0	0	-237.9	0.4	0.97
MCM2NT	EFTUD2	EFTUD2	11|8|48	67	22.33	3	43|52|59|72	0	0	0	0	0	-222.56	0.4	0.97
MCM2NT	SRP54	SRP54	8|10|33	51	17	3	32|43|52|43	0	0	0	0	0	-162.23	0.4	0.97
MCM2NT	ORC3	ORC3	3|8|24	35	11.67	3	28|31|30|29	0	0	0	0	0	-122.11	0.4	0.97
MCM2NT	CSK	CSK	9|5|20	34	11.33	3	25|28|31|30	0	0	0	0	0	-111.2	0.4	0.97
MCM2NT	TTLL12	TTLL12	5|3|26	34	11.33	3	20|27|32|35	0	0	0	0	0	-117.63	0.4	0.97
MCM2NT	MOGS	MOGS	7|2|23	32	10.67	3	27|27|33|20	0	0	0	0	0	-113.74	0.4	0.97
MCM2NT	EMD	EMD	3|11|16	30	10	3	19|26|27|27	0	0	0	0	0	-101.35	0.4	0.97
MCM2NT	CUL4A	CUL4A	2|0|24	26	8.67	3	18|21|26|21	0	0	0	0	0	-98.84	0.4	0.97
MCM2NT	DHX38	DHX38	3|1|17	21	7	3	12|25|18|15	0	0	0	0	0	-76.51	0.4	0.97
MCM2NT	CCNB1	CCNB1	5|1|13	19	6.33	3	13|19|16|16	0	0	0	0	0	-70.05	0.4	0.97
MCM2NT	CDC42	CDC42	3|2|12	17	5.67	3	14|13|14|15	0	0	0	0	0	-57.9	0.4	0.97
MCM2NT	TRMT1	TRMT1	1|0|15	16	5.33	3	12|12|16|14	0	0	0	0	0	-63.08	0.4	0.96
MCM2NT	LRWD1	LRWD1	1|0|15	16	5.33	3	11|14|16|12	0	0	0	0	0	-61.96	0.4	0.96
MCM2NT	XPNPEP1	XPNPEP1	1|0|14	15	5	3	8|10|13|19	0	0	0	0	0	-58.43	0.4	0.96
MCM2NT	PUS1	PUS1	2|2|11	15	5	3	10|13|14|13	0	0	0	0	0	-51.45	0.4	0.97
MCM2NT	ILVBL	ILVBL	2|0|11	13	4.33	3	7|8|17|11	0	0	0	0	0	-50.63	0.4	0.96
MCM2NT	IFIT5	IFIT5	2|0|7	9	3	3	9|9|7|5	0	0	0	0	0	-36.38	0.4	0.97
MCM2NT	ARL6IP5	ARL6IP5	3|0|6	9	3	3	6|7|9|8	0	0	0	0	0	-36.38	0.4	0.97
MCM2NT	RALA	RALA	1|0|7	8	2.67	3	7|8|7|5	0	0	0	0	0	-33.06	0.4	0.95
MCM2NT	MAPRE2	MAPRE2	2|2|4	8	2.67	3	5|6|9|7	0	0	0	0	0	-27.12	0.4	0.97
MCM2NT	AAGAB	AAGAB	2|2|2	6	2	3	4|5|5|6	0	0	0	0	0	-19.96	0.4	0.97
MCM2NT	BRI3BP	BRI3BP	0|2|4	6	2	3	5|6|6|3	0	0	0	0	0	-25.3	0.4	0.97
MCM2NT	NR2F2	NR2F2	1|0|2	3	1	3	4|4|2|0	0	0	0	0	0	-14.4	0.4	0.97
MCM2NT	SNRPA	SNRPA	2|0|1	3	1	3	2|3|2|3	0	0	0	0	0	-14.46	0.4	0.97
MCM2NT	ACTBL2	ACTBL2	0|1|2	3	1	3	0|3|2|5	0	0	0	0	0	-14.33	0.4	0.97
MCM2NT	HCFC1	HCFC1	22|47|71	140	46.67	3	105|113|133|133	0	0	0	0	0	-457.56	0.39	0.97
MCM2NT	SF3B3	SF3B3	15|16|33	64	21.33	3	47|54|50|69	0	0	0	0	0	-195.59	0.39	0.97
MCM2NT	AP2A2	AP2A2	6|2|25	33	11	3	22|28|31|33	0	0	0	0	0	-121.39	0.39	0.97
MCM2NT	IK	IK	2|13|14	29	9.67	3	19|23|27|30	0	0	0	0	0	-104.86	0.39	0.97
MCM2NT	EPHX1	EPHX1	1|3|20	24	8	3	21|22|22|17	0	0	0	0	0	-89.94	0.39	0.97
MCM2NT	PPP2R2A	PPP2R2A	6|3|13	22	7.33	3	17|19|21|19	0	0	0	0	0	-76.39	0.39	0.97
MCM2NT	EIF3H	EIF3H	2|5|14	21	7	3	11|16|22|22	0	0	0	0	0	-74.08	0.39	0.97
MCM2NT	DDX39A	DDX39A	8|1|11	20	6.67	3	11|14|23|20	0	0	0	0	0	-74.29	0.39	0.97
MCM2NT	ASS1	ASS1	1|5|12	18	6	3	12|12|15|23	0	0	0	0	0	-67.7	0.39	0.97
MCM2NT	ACTR3	ACTR3	2|4|11	17	5.67	3	6|11|21|20	0	0	0	0	0	-59.56	0.39	0.97
MCM2NT	NUDT21	NUDT21	2|8|7	17	5.67	3	14|15|15|14	0	0	0	0	0	-60.08	0.39	0.97
MCM2NT	MAP2K1	MAP2K1	3|2|12	17	5.67	3	12|13|18|15	0	0	0	0	0	-60.08	0.39	0.97
MCM2NT	FKBP8	FKBP8	4|4|7	15	5	3	10|11|14|16	0	0	0	0	0	-47.09	0.39	0.97
MCM2NT	GSK3A	GSK3A	2|0|12	14	4.67	3	12|14|11|11	0	0	0	0	0	-56.37	0.39	0.97
MCM2NT	CAB39	CAB39	0|1|11	12	4	3	6|10|8|17	0	0	0	0	0	-48.3	0.39	0.96
MCM2NT	SENP3	SENP3	0|0|11	11	3.67	3	10|11|7|10	0	0	0	0	0	-45.26	0.39	0.95
MCM2NT	MICU2	MICU2	1|0|6	7	2.33	3	6|6|6|6	0	0	0	0	0	-29.71	0.39	0.97
MCM2NT	PSMA4	PSMA4	1|2|2	5	1.67	3	5|3|4|5	0	0	0	0	0	-19.18	0.39	0.97
MCM2NT	PRDX6	PRDX6	9|22|23	54	18	3	47|46|43|52	0	0	0	0	0	-178.68	0.38	0.97
MCM2NT	LCP1	LCP1	6|10|28	44	14.67	3	30|43|38|44	0	0	0	0	0	-152.44	0.38	0.97
MCM2NT	ERCC5	ERCC5	2|13|27	42	14	3	28|38|35|47	0	0	0	0	0	-158.82	0.38	0.97
MCM2NT	EMC1	EMC1	6|4|20	30	10	3	26|32|27|20	0	0	0	0	0	-104.6	0.38	0.97
MCM2NT	CIRH1A	CIRH1A	6|0|19	25	8.33	3	24|22|20|22	0	0	0	0	0	-101.07	0.38	0.97
MCM2NT	COLGALT1	COLGALT1	3|4|14	21	7	3	16|21|18|19	0	0	0	0	0	-74.24	0.38	0.97
MCM2NT	2022-09-07	2022-09-07	6|0|14	20	6.67	3	16|18|21|16	0	0	0	0	0	-82.07	0.38	0.97
MCM2NT	SYMPK	SYMPK	1|0|17	18	6	3	13|14|17|19	0	0	0	0	0	-73.13	0.38	0.96
MCM2NT	NOL10	NOL10	0|0|14	14	4.67	3	10|12|15|12	0	0	0	0	0	-57.5	0.38	0.96
MCM2NT	MRPS27	MRPS27	0|1|12	13	4.33	3	10|11|12|13	0	0	0	0	0	-54.16	0.38	0.96
MCM2NT	CPSF1	CPSF1	3|2|8	13	4.33	3	9|12|17|8	0	0	0	0	0	-47.09	0.38	0.97
MCM2NT	DDX10	DDX10	0|0|11	11	3.67	3	7|9|6|17	0	0	0	0	0	-46.04	0.38	0.95
MCM2NT	GK	GK	1|1|8	10	3.33	3	5|8|11|11	0	0	0	0	0	-38.36	0.38	0.97
MCM2NT	C14ORF166	C14ORF166	0|2|4	6	2	3	5|6|5|5	0	0	0	0	0	-26.43	0.38	0.97
MCM2NT	SETX	SETX	0|4|2	6	2	3	4|4|6|7	0	0	0	0	0	-26.43	0.38	0.97
MCM2NT	NECAP1	NECAP1	1|0|1	2	0.67	3	0|3|2|2	0	0	0	0	0	-11.3	0.38	0.97
MCM2NT	EIF3F	EIF3F	1|1|0	2	0.67	3	0|0|2|5	0	0	0	0	0	-11.08	0.38	0.97
MCM2NT	RNF31	RNF31	0|1|1	2	0.67	3	0|0|1|6	0	0	0	0	0	-10.96	0.38	0.97
MCM2NT	MED16	MED16	0|1|1	2	0.67	3	1|1|3|2	0	0	0	0	0	-11.3	0.38	0.97
MCM2NT	HERC2	HERC2	1|0|1	2	0.67	3	0|3|2|2	0	0	0	0	0	-11.3	0.38	0.97
MCM2NT	MYO6	MYO6	4|5|53	62	20.67	3	41|52|71|62	0	0	0	0	0	-236.85	0.37	0.97
MCM2NT	ALDOA	ALDOA	7|15|21	43	14.33	3	41|39|38|37	0	0	0	0	0	-149.25	0.37	0.97
MCM2NT	PHIP	PHIP	1|0|28	29	9.67	3	24|33|30|18	0	0	0	0	0	-119.96	0.37	0.97
MCM2NT	AGL	AGL	2|0|19	21	7	3	13|15|24|23	0	0	0	0	0	-86.4	0.37	0.97
MCM2NT	XPOT	XPOT	1|1|19	21	7	3	8|20|15|33	0	0	0	0	0	-82.52	0.37	0.97
MCM2NT	AHSA1	AHSA1	3|10|8	21	7	3	15|18|21|21	0	0	0	0	0	-75.32	0.37	0.97
MCM2NT	MAZ	MAZ	8|0|12	20	6.67	3	20|17|20|15	0	0	0	0	0	-83.17	0.37	0.97
MCM2NT	TARS2	TARS2	5|1|11	17	5.67	3	12|13|18|18	0	0	0	0	0	-66.76	0.37	0.97
MCM2NT	ALDH7A1	ALDH7A1	2|4|10	16	5.33	3	9|15|14|20	0	0	0	0	0	-60.02	0.37	0.97
MCM2NT	FHL1	FHL1	2|6|7	15	5	3	11|13|12|18	0	0	0	0	0	-55.76	0.37	0.97
MCM2NT	SUB1	SUB1	0|4|7	11	3.67	3	9|12|10|9	0	0	0	0	0	-47.46	0.37	0.97
MCM2NT	CERS2	CERS2	3|2|6	11	3.67	3	9|10|9|12	0	0	0	0	0	-40.74	0.37	0.97
MCM2NT	EXOC2	EXOC2	1|0|9	10	3.33	3	5|7|11|13	0	0	0	0	0	-42.92	0.37	0.97
MCM2NT	CBX3	CBX3	0|4|4	8	2.67	3	6|7|8|8	0	0	0	0	0	-35.26	0.37	0.97
MCM2NT	TERF2	TERF2	0|0|8	8	2.67	3	6|8|9|6	0	0	0	0	0	-35.26	0.37	0.95
MCM2NT	SLC2A1	SLC2A1	1|0|6	7	2.33	3	4|8|6|7	0	0	0	0	0	-30.84	0.37	0.97
MCM2NT	TST	TST	1|0|4	5	1.67	3	4|5|5|4	0	0	0	0	0	-23.15	0.37	0.97
MCM2NT	PSMD2	PSMD2	11|9|26	46	15.33	3	24|40|46|60	0	0	0	0	0	-158.67	0.36	0.97
MCM2NT	HNRNPA3	HNRNPA3	17|2|18	37	12.33	3	27|34|41|36	0	0	0	0	0	-147.91	0.36	0.97
MCM2NT	NCKAP1	NCKAP1	8|3|21	32	10.67	3	27|30|30|31	0	0	0	0	0	-122.11	0.36	0.97
MCM2NT	VCL	VCL	6|3|18	27	9	3	17|22|29|32	0	0	0	0	0	-102.23	0.36	0.97
MCM2NT	TROVE2	TROVE2	2|1|16	19	6.33	3	13|17|18|22	0	0	0	0	0	-76.68	0.36	0.97
MCM2NT	PRIM2	PRIM2	1|0|14	15	5	3	16|14|13|12	0	0	0	0	0	-64.2	0.36	0.96
MCM2NT	COASY	COASY	0|2|13	15	5	3	14|14|14|14	0	0	0	0	0	-65.3	0.36	0.97
MCM2NT	UTP15	UTP15	0|0|13	13	4.33	3	8|11|13|16	0	0	0	0	0	-56.37	0.36	0.96
MCM2NT	CXORF56	CXORF56	2|4|6	12	4	3	10|14|10|11	0	0	0	0	0	-46.08	0.36	0.97
MCM2NT	BCS1L	BCS1L	3|0|9	12	4	3	7|9|14|14	0	0	0	0	0	-51.95	0.36	0.97
MCM2NT	POLR3B	POLR3B	2|0|8	10	3.33	3	7|8|12|10	0	0	0	0	0	-44.14	0.36	0.97
MCM2NT	ABCB10	ABCB10	1|1|8	10	3.33	3	9|6|13|9	0	0	0	0	0	-40.51	0.36	0.97
MCM2NT	CMBL	CMBL	0|2|8	10	3.33	3	6|9|9|13	0	0	0	0	0	-44.14	0.36	0.97
MCM2NT	CPSF7	CPSF7	1|0|9	10	3.33	3	6|8|11|12	0	0	0	0	0	-44.14	0.36	0.97
MCM2NT	C17ORF85	C17ORF85	0|3|6	9	3	3	9|7|6|11	0	0	0	0	0	-39.7	0.36	0.97
MCM2NT	MRPS35	MRPS35	2|0|6	8	2.67	3	6|9|6|9	0	0	0	0	0	-36.38	0.36	0.97
MCM2NT	SMAP1	SMAP1	2|2|3	7	2.33	3	6|7|7|6	0	0	0	0	0	-26.09	0.36	0.97
MCM2NT	POLR1B	POLR1B	0|0|6	6	2	3	7|7|5|3	0	0	0	0	0	-27.54	0.36	0.94
MCM2NT	FAM98A	FAM98A	0|1|5	6	2	3	3|5|7|7	0	0	0	0	0	-27.54	0.36	0.97
MCM2NT	POLRMT	POLRMT	0|1|3	4	1.33	3	0|0|8|7	0	0	0	0	0	-19.32	0.36	0.97
MCM2NT	C11ORF58	C11ORF58	0|2|2	4	1.33	3	1|5|5|4	0	0	0	0	0	-19.87	0.36	0.97
MCM2NT	ALG6	ALG6	1|0|2	3	1	3	3|3|2|3	0	0	0	0	0	-15.54	0.36	0.97
MCM2NT	HDAC1	HDAC1	1|0|2	3	1	3	1|3|3|4	0	0	0	0	0	-15.54	0.36	0.97
MCM2NT	DIAPH1	DIAPH1	25|1|29	55	18.33	3	44|53|62|49	0	0	0	0	0	-230.34	0.35	0.97
MCM2NT	PTPN11	PTPN11	12|9|29	50	16.67	3	39|52|55|45	0	0	0	0	0	-181.97	0.35	0.97
MCM2NT	FARSA	FARSA	4|9|22	35	11.67	3	30|27|41|35	0	0	0	0	0	-135.08	0.35	0.97
MCM2NT	XAB2	XAB2	1|4|28	33	11	3	34|36|27|30	0	0	0	0	0	-139.91	0.35	0.97
MCM2NT	TUBGCP2	TUBGCP2	6|2|22	30	10	3	26|27|32|30	0	0	0	0	0	-122.49	0.35	0.97
MCM2NT	YTHDF2	YTHDF2	6|3|15	24	8	3	21|21|24|26	0	0	0	0	0	-93.72	0.35	0.97
MCM2NT	NBN	NBN	7|5|10	22	7.33	3	16|21|22|25	0	0	0	0	0	-79.12	0.35	0.97
MCM2NT	WDR18	WDR18	2|5|15	22	7.33	3	21|21|18|23	0	0	0	0	0	-87.31	0.35	0.97
MCM2NT	MTDH	MTDH	5|5|11	21	7	3	18|19|21|23	0	0	0	0	0	-75.95	0.35	0.97
MCM2NT	DHX36	DHX36	0|0|21	21	7	3	16|18|25|21	0	0	0	0	0	-92.12	0.35	0.97
MCM2NT	ZNF384	ZNF384	5|4|10	19	6.33	3	19|19|19|15	0	0	0	0	0	-69.16	0.35	0.97
MCM2NT	RFC5	RFC5	1|3|14	18	6	3	13|14|20|22	0	0	0	0	0	-75.62	0.35	0.97
MCM2NT	ARHGEF2	ARHGEF2	3|1|13	17	5.67	3	11|15|19|20	0	0	0	0	0	-71.25	0.35	0.97
MCM2NT	PTPN1	PTPN1	1|2|13	16	5.33	3	13|16|17|15	0	0	0	0	0	-66.76	0.35	0.97
MCM2NT	PSIP1	PSIP1	14|0|2	16	5.33	3	7|15|19|20	0	0	0	0	0	-70.58	0.35	0.97
MCM2NT	TYMS	TYMS	0|1|12	13	4.33	3	11|10|14|14	0	0	0	0	0	-57.5	0.35	0.97
MCM2NT	TOMM40	TOMM40	0|4|5	9	3	3	1|4|15|14	0	0	0	0	0	-40.08	0.35	0.97
MCM2NT	GTSE1	GTSE1	1|2|4	7	2.33	3	3|7|8|9	0	0	0	0	0	-29.83	0.35	0.97
MCM2NT	VPS29	VPS29	0|0|6	6	2	3	4|6|5|8	0	0	0	0	0	-28.65	0.35	0.94
MCM2NT	RNF169	RNF169	0|0|5	5	1.67	3	0|4|7|8	0	0	0	0	0	-23.93	0.35	0.94
MCM2NT	HSP90AB2P	HSP90AB2P	1|0|4	5	1.67	3	4|5|7|3	0	0	0	0	0	-24.25	0.35	0.97
MCM2NT	CKAP5	CKAP5	47|8|77	132	44	3	119|134|153|113	0	0	0	0	0	-545.16	0.34	0.97
MCM2NT	LARP1	LARP1	15|12|59	86	28.67	3	83|99|71|81	0	0	0	0	0	-327.04	0.34	0.97
MCM2NT	XPO5	XPO5	17|10|38	65	21.67	3	49|61|75|71	0	0	0	0	0	-248.72	0.34	0.97
MCM2NT	GPKOW	GPKOW	4|20|24	48	16	3	35|45|56|50	0	0	0	0	0	-193	0.34	0.97
MCM2NT	WDR3	WDR3	2|0|40	42	14	3	40|40|49|34	0	0	0	0	0	-185.15	0.34	0.97
MCM2NT	XPO7	XPO7	3|5|32	40	13.33	3	36|44|37|42	0	0	0	0	0	-167.19	0.34	0.97
MCM2NT	FLII	FLII	2|1|19	22	7.33	3	14|23|27|23	0	0	0	0	0	-95.42	0.34	0.97
MCM2NT	WARS	WARS	2|3|17	22	7.33	3	13|18|26|30	0	0	0	0	0	-91.31	0.34	0.97
MCM2NT	GOT1	GOT1	0|2|16	18	6	3	14|13|18|25	0	0	0	0	0	-80.8	0.34	0.97
MCM2NT	PRPSAP1	PRPSAP1	4|1|8	13	4.33	3	13|11|14|13	0	0	0	0	0	-55.79	0.34	0.97
MCM2NT	TOE1	TOE1	1|1|8	10	3.33	3	8|8|13|10	0	0	0	0	0	-42.69	0.34	0.97
MCM2NT	SPCS2	SPCS2	1|1|7	9	3	3	8|9|10|8	0	0	0	0	0	-38.36	0.34	0.97
MCM2NT	CNOT3	CNOT3	1|2|6	9	3	3	7|10|8|10	0	0	0	0	0	-38.36	0.34	0.97
MCM2NT	MDC1	MDC1	10|16|50	76	25.33	3	73|82|87|61	0	0	0	0	0	-299.94	0.33	0.97
MCM2NT	FANCI	FANCI	7|10|55	72	24	3	72|78|70|70	0	0	0	0	0	-296.43	0.33	0.97
MCM2NT	TCOF1	TCOF1	5|21|32	58	19.33	3	35|62|64|71	0	0	0	0	0	-239.42	0.33	0.97
MCM2NT	IGF2BP1	IGF2BP1	22|6|22	50	16.67	3	48|50|52|53	0	0	0	0	0	-204.62	0.33	0.97
MCM2NT	NUP205	NUP205	5|2|38	45	15	3	41|45|42|53	0	0	0	0	0	-195.6	0.33	0.97
MCM2NT	SNW1	SNW1	13|11|21	45	15	3	42|46|47|45	0	0	0	0	0	-164.35	0.33	0.97
MCM2NT	YWHAQ	YWHAQ	7|12|14	33	11	3	22|35|43|34	0	0	0	0	0	-126.42	0.33	0.97
MCM2NT	NIFK	NIFK	7|3|13	23	7.67	3	19|26|27|21	0	0	0	0	0	-94.81	0.33	0.97
MCM2NT	ILKAP	ILKAP	5|10|6	21	7	3	20|20|24|22	0	0	0	0	0	-81.25	0.33	0.97
MCM2NT	TIPRL	TIPRL	3|1|16	20	6.67	3	15|20|24|23	0	0	0	0	0	-89.94	0.33	0.97
MCM2NT	FKBP4	FKBP4	6|2|9	17	5.67	3	13|15|20|20	0	0	0	0	0	-70.92	0.33	0.97
MCM2NT	PSME3	PSME3	0|7|9	16	5.33	3	14|16|18|16	0	0	0	0	0	-74.23	0.33	0.97
MCM2NT	UBE2M	UBE2M	0|7|7	14	4.67	3	9|15|16|17	0	0	0	0	0	-66.42	0.33	0.97
MCM2NT	IGF2BP3	IGF2BP3	6|0|6	12	4	3	9|11|15|13	0	0	0	0	0	-56.37	0.33	0.97
MCM2NT	CTNNBL1	CTNNBL1	0|0|9	9	3	3	4|6|15|11	0	0	0	0	0	-42.62	0.33	0.97
MCM2NT	SRRM1	SRRM1	3|2|3	8	2.67	3	3|8|10|11	0	0	0	0	0	-32.17	0.33	0.97
MCM2NT	A2M	A2M	1|3|3	7	2.33	3	7|7|7|7	0	0	0	0	0	-30.79	0.33	0.97
MCM2NT	ATP6V1C1	ATP6V1C1	1|0|5	6	2	3	5|5|6|8	0	0	0	0	0	-29.71	0.33	0.97
MCM2NT	EIF3K	EIF3K	1|2|2	5	1.67	3	6|4|3|7	0	0	0	0	0	-22.29	0.33	0.97
MCM2NT	CDC23	CDC23	0|0|4	4	1.33	3	4|5|3|4	0	0	0	0	0	-20.91	0.33	0.97
MCM2NT	INTU	INTU	2|0|1	3	1	3	2|2|1|7	0	0	0	0	0	-16.2	0.33	0.97
MCM2NT	ZRANB2	ZRANB2	0|2|1	3	1	3	2|2|2|6	0	0	0	0	0	-16.51	0.33	0.97
MCM2NT	RAD21	RAD21	0|0|3	3	1	3	0|1|6|5	0	0	0	0	0	-16.12	0.33	0.97
MCM2NT	SUN1	SUN1	1|0|1	2	0.67	3	1|1|4|2	0	0	0	0	0	-12.24	0.33	0.97
MCM2NT	PANK2	PANK2	0|1|1	2	0.67	3	0|1|2|5	0	0	0	0	0	-11.92	0.33	0.97
MCM2NT	THOP1	THOP1	1|0|1	2	0.67	3	1|2|2|3	0	0	0	0	0	-12.24	0.33	0.97
MCM2NT	KATNA1	KATNA1	1|0|0	1	0.33	3	0|0|2|2	0	0	0	0	0	-8	0.33	0.97
MCM2NT	ATR	ATR	0|0|1	1	0.33	3	1|2|0|1	0	0	0	0	0	-8.04	0.33	0.97
MCM2NT	SYK	SYK	0|0|1	1	0.33	3	3|0|0|1	0	0	0	0	0	-7.8	0.33	0.97
MCM2NT	CENPJ	CENPJ	0|1|0	1	0.33	3	0|1|0|3	0	0	0	0	0	-7.8	0.33	0.97
MCM2NT	SPON1	SPON1	0|1|0	1	0.33	3	0|1|1|2	0	0	0	0	0	-8.04	0.33	0.97
MCM2NT	ADAMTS19	ADAMTS19	0|0|1	1	0.33	3	0|0|3|1	0	0	0	0	0	-7.8	0.33	0.97
MCM2NT	GMPR2	GMPR2	0|0|1	1	0.33	3	0|2|1|1	0	0	0	0	0	-8.04	0.33	0.97
MCM2NT	ADNP	ADNP	2|22|41	65	21.67	3	47|65|75|84	0	0	0	0	0	-295.3	0.32	0.97
MCM2NT	IPO5	IPO5	6|7|52	65	21.67	3	40|56|78|94	0	0	0	0	0	-274.97	0.32	0.97
MCM2NT	HUWE1	HUWE1	16|4|30	50	16.67	3	46|41|45|77	0	0	0	0	0	-217.78	0.32	0.97
MCM2NT	HNRNPF	HNRNPF	6|15|17	38	12.67	3	36|38|42|42	0	0	0	0	0	-155.62	0.32	0.97
MCM2NT	TBL3	TBL3	4|5|28	37	12.33	3	41|40|36|38	0	0	0	0	0	-159.1	0.32	0.97
MCM2NT	COPB1	COPB1	9|4|23	36	12	3	30|39|39|42	0	0	0	0	0	-153.62	0.32	0.97
MCM2NT	FLNB	FLNB	10|2|22	34	11.33	3	27|27|39|47	0	0	0	0	0	-149.72	0.32	0.97
MCM2NT	PPP2R1A	PPP2R1A	2|6|24	32	10.67	3	19|34|35|45	0	0	0	0	0	-141.86	0.32	0.97
MCM2NT	NSF	NSF	10|2|14	26	8.67	3	23|23|32|29	0	0	0	0	0	-113.67	0.32	0.97
MCM2NT	CCDC47	CCDC47	8|1|16	25	8.33	3	19|23|34|28	0	0	0	0	0	-114.19	0.32	0.97
MCM2NT	HSPA4	HSPA4	6|6|12	24	8	3	17|24|31|28	0	0	0	0	0	-93.24	0.32	0.97
MCM2NT	CNDP2	CNDP2	4|1|19	24	8	3	19|22|32|28	0	0	0	0	0	-110.96	0.32	0.97
MCM2NT	GTPBP1	GTPBP1	5|1|17	23	7.67	3	16|15|32|33	0	0	0	0	0	-104.86	0.32	0.97
MCM2NT	RBM39	RBM39	7|3|7	17	5.67	3	14|15|21|20	0	0	0	0	0	-69.93	0.32	0.97
MCM2NT	PICALM	PICALM	2|2|11	15	5	3	15|12|17|19	0	0	0	0	0	-65.5	0.32	0.97
MCM2NT	COIL	COIL	0|4|9	13	4.33	3	8|14|18|15	0	0	0	0	0	-64.18	0.32	0.97
MCM2NT	SLC1A5	SLC1A5	2|1|7	10	3.33	3	10|11|10|11	0	0	0	0	0	-45.95	0.32	0.97
MCM2NT	CHAF1B	CHAF1B	0|0|9	9	3	3	9|10|11|7	0	0	0	0	0	-44.14	0.32	0.97
MCM2NT	RBM42	RBM42	0|1|6	7	2.33	3	3|8|10|8	0	0	0	0	0	-35.26	0.32	0.97
MCM2NT	GTF2F2	GTF2F2	2|1|3	6	2	3	6|6|5|8	0	0	0	0	0	-27.6	0.32	0.97
MCM2NT	SUMO1	SUMO1	0|3|2	5	1.67	3	4|5|6|6	0	0	0	0	0	-26.43	0.32	0.97
MCM2NT	ITGB1	ITGB1	2|1|2	5	1.67	3	3|4|5|9	0	0	0	0	0	-23.33	0.32	0.97
MCM2NT	FAM192A	FAM192A	0|2|3	5	1.67	3	4|4|5|8	0	0	0	0	0	-26.43	0.32	0.97
MCM2NT	WAPAL	WAPAL	5|26|45	76	25.33	3	62|79|82|100	0	0	0	0	0	-340.17	0.31	0.97
MCM2NT	CHAMP1	CHAMP1	2|22|36	60	20	3	57|67|64|67	0	0	0	0	0	-278	0.31	0.97
MCM2NT	DDX42	DDX42	1|18|28	47	15.67	3	45|46|51|61	0	0	0	0	0	-224.78	0.31	0.97
MCM2NT	GNL2	GNL2	4|7|24	35	11.67	3	37|42|41|32	0	0	0	0	0	-155.81	0.31	0.97
MCM2NT	TAGLN2	TAGLN2	8|13|14	35	11.67	3	34|39|40|37	0	0	0	0	0	-140.91	0.31	0.97
MCM2NT	CEBPZ	CEBPZ	2|1|18	21	7	3	16|18|28|28	0	0	0	0	0	-98.61	0.31	0.97
MCM2NT	NR3C1	NR3C1	0|6|14	20	6.67	3	23|24|21|17	0	0	0	0	0	-97.72	0.31	0.97
MCM2NT	CAPZA2	CAPZA2	3|5|11	19	6.33	3	18|22|19|24	0	0	0	0	0	-83.96	0.31	0.97
MCM2NT	YBX1	YBX1	9|0|3	12	4	3	14|11|13|13	0	0	0	0	0	-59.74	0.31	0.97
MCM2NT	MOV10	MOV10	0|0|11	11	3.67	3	12|11|12|13	0	0	0	0	0	-56.37	0.31	0.97
MCM2NT	FAM50A	FAM50A	0|5|6	11	3.67	3	5|9|15|18	0	0	0	0	0	-54.88	0.31	0.97
MCM2NT	ARHGDIA	ARHGDIA	2|4|4	10	3.33	3	6|8|10|19	0	0	0	0	0	-43.54	0.31	0.97
MCM2NT	TOMM34	TOMM34	6|0|1	7	2.33	3	5|11|12|2	0	0	0	0	0	-35.96	0.31	0.97
MCM2NT	ERMP1	ERMP1	2|0|4	6	2	3	5|4|9|8	0	0	0	0	0	-31.95	0.31	0.97
MCM2NT	SPTLC2	SPTLC2	0|0|4	4	1.33	3	3|6|5|3	0	0	0	0	0	-22.03	0.31	0.97
MCM2NT	ANAPC7	ANAPC7	1|0|3	4	1.33	3	1|4|6|6	0	0	0	0	0	-22	0.31	0.97
MCM2NT	PI4KA	PI4KA	0|1|3	4	1.33	3	3|4|5|5	0	0	0	0	0	-22.03	0.31	0.97
MCM2NT	RAB34	RAB34	0|0|3	3	1	3	1|5|5|2	0	0	0	0	0	-17.64	0.31	0.97
MCM2NT	SERBP1	SERBP1	34|2|18	54	18	3	62|66|65|51	0	0	0	0	0	-265.73	0.3	0.97
MCM2NT	NUP50	NUP50	4|20|27	51	17	3	52|55|60|56	0	0	0	0	0	-233.96	0.3	0.97
MCM2NT	ZFR	ZFR	7|4|26	37	12.33	3	26|45|53|39	0	0	0	0	0	-167.41	0.3	0.97
MCM2NT	SFPQ	SFPQ	18|5|14	37	12.33	3	36|42|43|45	0	0	0	0	0	-167.64	0.3	0.97
MCM2NT	SEC23B	SEC23B	6|4|24	34	11.33	3	27|35|44|43	0	0	0	0	0	-152.37	0.3	0.97
MCM2NT	SEC23A	SEC23A	2|2|18	22	7.33	3	22|21|27|28	0	0	0	0	0	-103.76	0.3	0.97
MCM2NT	GTF3C1	GTF3C1	3|0|17	20	6.67	3	25|20|29|14	0	0	0	0	0	-100.86	0.3	0.97
MCM2NT	CCNT1	CCNT1	2|6|10	18	6	3	14|21|19|27	0	0	0	0	0	-85.04	0.3	0.97
MCM2NT	ATP2B1	ATP2B1	3|3|12	18	6	3	19|20|19|22	0	0	0	0	0	-80.71	0.3	0.97
MCM2NT	DDX27	DDX27	2|3|10	15	5	3	14|16|17|20	0	0	0	0	0	-69.84	0.3	0.97
MCM2NT	MTHFD1L	MTHFD1L	2|0|13	15	5	3	16|17|16|17	0	0	0	0	0	-76.48	0.3	0.97
MCM2NT	DDRGK1	DDRGK1	0|3|11	14	4.67	3	10|15|18|20	0	0	0	0	0	-73.14	0.3	0.97
MCM2NT	YWHAB	YWHAB	4|2|3	9	3	3	3|5|16|16	0	0	0	0	0	-40.05	0.3	0.97
MCM2NT	YME1L1	YME1L1	3|0|6	9	3	3	10|12|10|8	0	0	0	0	0	-47.46	0.3	0.97
MCM2NT	CCNK	CCNK	1|0|5	6	2	3	6|7|8|6	0	0	0	0	0	-33.06	0.3	0.97
MCM2NT	ESD	ESD	0|0|6	6	2	3	4|5|8|10	0	0	0	0	0	-33.1	0.3	0.97
MCM2NT	GNA11	GNA11	0|2|3	5	1.67	3	2|5|8|7	0	0	0	0	0	-27.53	0.3	0.97
MCM2NT	CDIPT	CDIPT	1|2|1	4	1.33	3	5|5|5|3	0	0	0	0	0	-20.24	0.3	0.97
MCM2NT	ERI1	ERI1	0|0|2	2	0.67	3	2|2|3|2	0	0	0	0	0	-13.36	0.3	0.97
MCM2NT	COPS8	COPS8	2|0|0	2	0.67	3	3|2|2|2	0	0	0	0	0	-13.36	0.3	0.97
MCM2NT	GTF2B	GTF2B	1|0|1	2	0.67	3	1|1|3|4	0	0	0	0	0	-13.36	0.3	0.97
MCM2NT	CPNE8	CPNE8	2|0|0	2	0.67	3	1|1|3|4	0	0	0	0	0	-13.36	0.3	0.97
MCM2NT	LEMD2	LEMD2	0|0|2	2	0.67	3	0|0|4|5	0	0	0	0	0	-12.95	0.3	0.97
MCM2NT	SLC35B2	SLC35B2	0|0|2	2	0.67	3	2|3|4|0	0	0	0	0	0	-13.34	0.3	0.97
MCM2NT	GGH	GGH	1|0|1	2	0.67	3	1|1|3|4	0	0	0	0	0	-13.36	0.3	0.97
MCM2NT	MED14	MED14	1|0|1	2	0.67	3	2|2|3|2	0	0	0	0	0	-13.36	0.3	0.97
MCM2NT	SPTBN1	SPTBN1	19|6|28	53	17.67	3	46|53|66|82	0	0	0	0	0	-252.26	0.29	0.97
MCM2NT	CCT6A	CCT6A	21|9|13	43	14.33	3	44|44|56|54	0	0	0	0	0	-189.44	0.29	0.97
MCM2NT	PLEC	PLEC	13|5|6	24	8	3	21|25|29|35	0	0	0	0	0	-106.88	0.29	0.97
MCM2NT	RAD50	RAD50	4|4|13	21	7	3	15|23|30|29	0	0	0	0	0	-95.72	0.29	0.97
MCM2NT	PPP1R10	PPP1R10	2|2|16	20	6.67	3	18|21|26|27	0	0	0	0	0	-97.16	0.29	0.97
MCM2NT	CFDP1	CFDP1	2|4|5	11	3.67	3	7|13|13|17	0	0	0	0	0	-51.4	0.29	0.97
MCM2NT	CBS	CBS	2|1|8	11	3.67	3	9|11|15|16	0	0	0	0	0	-55.79	0.29	0.97
MCM2NT	TOMM22	TOMM22	0|1|8	9	3	3	6|10|11|15	0	0	0	0	0	-49.68	0.29	0.97
MCM2NT	PITPNA	PITPNA	1|1|7	9	3	3	4|12|10|15	0	0	0	0	0	-44.6	0.29	0.97
MCM2NT	EIF4E2	EIF4E2	0|0|8	8	2.67	3	8|8|9|12	0	0	0	0	0	-44.14	0.29	0.97
MCM2NT	GNL1	GNL1	0|0|8	8	2.67	3	6|7|13|11	0	0	0	0	0	-44.16	0.29	0.97
MCM2NT	CALM2	CALM2	3|0|3	6	2	3	5|6|8|9	0	0	0	0	0	-34.14	0.29	0.97
MCM2NT	GYS1	GYS1	1|0|5	6	2	3	4|6|7|11	0	0	0	0	0	-34.14	0.29	0.97
MCM2NT	SARM1	SARM1	1|0|4	5	1.67	3	4|7|6|6	0	0	0	0	0	-28.65	0.29	0.97
MCM2NT	HNRNPDL	HNRNPDL	3|0|0	3	1	3	3|3|3|5	0	0	0	0	0	-18.78	0.29	0.97
MCM2NT	SMG1	SMG1	1|0|2	3	1	3	1|1|6|6	0	0	0	0	0	-18.5	0.29	0.97
MCM2NT	GLS	GLS	0|1|2	3	1	3	3|4|4|3	0	0	0	0	0	-18.78	0.29	0.97
MCM2NT	PPP3CA	PPP3CA	1|0|2	3	1	3	1|1|3|9	0	0	0	0	0	-18.26	0.29	0.97
MCM2NT	MRPL48	MRPL48	1|0|2	3	1	3	5|4|3|2	0	0	0	0	0	-18.78	0.29	0.97
MCM2NT	YWHAH	YWHAH	0|1|2	3	1	3	1|0|5|8	0	0	0	0	0	-18.28	0.29	0.97
MCM2NT	PPFIA1	PPFIA1	0|0|3	3	1	3	3|4|4|3	0	0	0	0	0	-18.78	0.29	0.97
MCM2NT	TMPO	TMPO	24|19|37	80	26.67	3	83|97|112|85	0	0	0	0	0	-351.47	0.28	0.97
MCM2NT	BCLAF1	BCLAF1	2|19|31	52	17.33	3	60|64|66|55	0	0	0	0	0	-266.85	0.28	0.97
MCM2NT	MTA1	MTA1	9|10|19	38	12.67	3	41|45|48|44	0	0	0	0	0	-167.95	0.28	0.97
MCM2NT	RNPEP	RNPEP	1|2|20	23	7.67	3	22|30|27|31	0	0	0	0	0	-121	0.28	0.97
MCM2NT	MTOR	MTOR	1|0|16	17	5.67	3	12|19|23|28	0	0	0	0	0	-94.08	0.28	0.97
MCM2NT	PLAA	PLAA	1|1|14	16	5.33	3	12|18|17|28	0	0	0	0	0	-81.89	0.28	0.97
MCM2NT	WDR43	WDR43	0|1|13	14	4.67	3	13|16|19|19	0	0	0	0	0	-77.6	0.28	0.97
MCM2NT	PELP1	PELP1	1|1|12	14	4.67	3	13|15|17|22	0	0	0	0	0	-73.37	0.28	0.97
MCM2NT	CLASP2	CLASP2	2|0|10	12	4	3	10|15|13|19	0	0	0	0	0	-66.42	0.28	0.97
MCM2NT	ATP6V1H	ATP6V1H	2|2|6	10	3.33	3	9|13|13|12	0	0	0	0	0	-48.23	0.28	0.97
MCM2NT	GBE1	GBE1	0|1|7	8	2.67	3	6|9|11|12	0	0	0	0	0	-45.26	0.28	0.97
MCM2NT	SART1	SART1	2|23|30	55	18.33	3	56|68|76|68	0	0	0	0	0	-292.59	0.27	0.97
MCM2NT	GTF3C5	GTF3C5	5|7|19	31	10.33	3	38|39|37|38	0	0	0	0	0	-152.37	0.27	0.97
MCM2NT	UBR4	UBR4	7|0|20	27	9	3	23|32|38|40	0	0	0	0	0	-151.32	0.27	0.97
MCM2NT	PRCC	PRCC	0|7|10	17	5.67	3	15|20|25|25	0	0	0	0	0	-97.79	0.27	0.97
MCM2NT	KIAA1279	KIAA1279	1|1|10	12	4	3	9|15|18|18	0	0	0	0	0	-65.67	0.27	0.97
MCM2NT	ADCK3	ADCK3	2|1|7	10	3.33	3	12|15|14|9	0	0	0	0	0	-54.69	0.27	0.97
MCM2NT	NT5DC1	NT5DC1	0|2|8	10	3.33	3	7|10|16|17	0	0	0	0	0	-58.43	0.27	0.97
MCM2NT	WDR11	WDR11	1|0|8	9	3	3	4|11|13|16	0	0	0	0	0	-51.59	0.27	0.97
MCM2NT	EXOC3	EXOC3	0|0|8	8	2.67	3	3|9|17|10	0	0	0	0	0	-45.91	0.27	0.97
MCM2NT	TMEM209	TMEM209	1|0|6	7	2.33	3	7|9|12|7	0	0	0	0	0	-41.93	0.27	0.97
MCM2NT	VAMP7	VAMP7	1|3|3	7	2.33	3	9|9|9|8	0	0	0	0	0	-38.36	0.27	0.97
MCM2NT	RBM15	RBM15	1|2|2	5	1.67	3	4|6|9|6	0	0	0	0	0	-27.6	0.27	0.97
MCM2NT	TK1	TK1	2|0|2	4	1.33	3	0|2|11|7	0	0	0	0	0	-24.61	0.27	0.97
MCM2NT	MRPS30	MRPS30	0|0|4	4	1.33	3	2|3|6|9	0	0	0	0	0	-25.06	0.27	0.97
MCM2NT	PLS1	PLS1	0|0|4	4	1.33	3	1|2|6|11	0	0	0	0	0	-24.7	0.27	0.97
MCM2NT	OPA1	OPA1	0|0|3	3	1	3	1|1|7|6	0	0	0	0	0	-19.57	0.27	0.97
MCM2NT	VPS25	VPS25	0|1|2	3	1	3	4|5|3|3	0	0	0	0	0	-19.87	0.27	0.97
MCM2NT	RAB9A	RAB9A	0|1|1	2	0.67	3	0|2|2|6	0	0	0	0	0	-14.18	0.27	0.97
MCM2NT	M6PR	M6PR	0|0|2	2	0.67	3	0|1|5|4	0	0	0	0	0	-14.23	0.27	0.97
MCM2NT	SDCBP	SDCBP	1|0|1	2	0.67	3	1|3|3|3	0	0	0	0	0	-14.46	0.27	0.97
MCM2NT	NUCKS1	NUCKS1	0|2|0	2	0.67	3	2|1|5|2	0	0	0	0	0	-14.47	0.27	0.97
MCM2NT	MTFP1	MTFP1	0|0|2	2	0.67	3	2|2|4|2	0	0	0	0	0	-14.46	0.27	0.97
MCM2NT	EPT1	EPT1	1|0|1	2	0.67	3	0|2|4|4	0	0	0	0	0	-14.4	0.27	0.97
MCM2NT	ARHGAP29	ARHGAP29	0|0|1	1	0.33	3	0|0|1|4	0	0	0	0	0	-8.82	0.27	0.97
MCM2NT	ANKRD28	ANKRD28	0|1|0	1	0.33	3	2|1|0|2	0	0	0	0	0	-9.16	0.27	0.97
MCM2NT	TAOK1	TAOK1	0|1|0	1	0.33	3	0|2|2|1	0	0	0	0	0	-9.16	0.27	0.97
MCM2NT	ROCK2	ROCK2	0|0|1	1	0.33	3	0|0|2|3	0	0	0	0	0	-9.02	0.27	0.97
MCM2NT	KIF5B	KIF5B	19|7|14	40	13.33	3	45|54|63|47	0	0	0	0	0	-207.74	0.26	0.97
MCM2NT	POLD1	POLD1	2|3|21	26	8.67	3	24|26|46|37	0	0	0	0	0	-141.91	0.26	0.97
MCM2NT	ARCN1	ARCN1	9|2|14	25	8.33	3	36|32|36|26	0	0	0	0	0	-139.06	0.26	0.97
MCM2NT	IKBKAP	IKBKAP	1|0|20	21	7	3	24|25|30|28	0	0	0	0	0	-122.36	0.26	0.97
MCM2NT	STMN1	STMN1	3|5|8	16	5.33	3	20|23|21|17	0	0	0	0	0	-81.79	0.26	0.97
MCM2NT	EML4	EML4	4|2|9	15	5	3	17|19|27|13	0	0	0	0	0	-79.44	0.26	0.97
MCM2NT	LIN54	LIN54	0|5|9	14	4.67	3	10|17|21|25	0	0	0	0	0	-84	0.26	0.97
MCM2NT	CAPN2	CAPN2	7|0|6	13	4.33	3	6|17|20|23	0	0	0	0	0	-76	0.26	0.97
MCM2NT	PSMD13	PSMD13	2|2|8	12	4	3	6|19|19|17	0	0	0	0	0	-62.96	0.26	0.97
MCM2NT	NELFB	NELFB	0|0|11	11	3.67	3	10|11|19|17	0	0	0	0	0	-66.37	0.26	0.97
MCM2NT	PRKCA	PRKCA	2|0|9	11	3.67	3	10|14|18|15	0	0	0	0	0	-66.42	0.26	0.97
MCM2NT	PABPC4	PABPC4	7|0|2	9	3	3	10|11|13|12	0	0	0	0	0	-54.16	0.26	0.97
MCM2NT	RPS6KB1	RPS6KB1	2|1|3	6	2	3	6|6|7|12	0	0	0	0	0	-34.1	0.26	0.97
MCM2NT	ENSA	ENSA	0|1|4	5	1.67	3	6|7|5|8	0	0	0	0	0	-31.95	0.26	0.97
MCM2NT	MATR3	MATR3	11|7|15	33	11	3	37|44|52|46	0	0	0	0	0	-175.17	0.25	0.97
MCM2NT	NSFL1C	NSFL1C	0|16|14	30	10	3	33|38|42|44	0	0	0	0	0	-178.41	0.25	0.97
MCM2NT	APBB1	APBB1	0|9|17	26	8.67	3	28|40|25|45	0	0	0	0	0	-156.73	0.25	0.97
MCM2NT	PCBP1	PCBP1	6|7|7	20	6.67	3	24|27|27|29	0	0	0	0	0	-100.77	0.25	0.97
MCM2NT	COPS2	COPS2	0|0|10	10	3.33	3	5|5|16|28	0	0	0	0	0	-62.12	0.25	0.97
MCM2NT	PIGS	PIGS	2|0|6	8	2.67	3	6|9|14|13	0	0	0	0	0	-49.68	0.25	0.97
MCM2NT	GSK3B	GSK3B	3|0|4	7	2.33	3	6|9|11|12	0	0	0	0	0	-45.26	0.25	0.97
MCM2NT	SF3A2	SF3A2	2|0|2	4	1.33	3	4|6|5|6	0	0	0	0	0	-26.43	0.25	0.97
MCM2NT	GTF2A1	GTF2A1	0|2|2	4	1.33	3	3|6|6|6	0	0	0	0	0	-26.43	0.25	0.97
MCM2NT	ATP1B1	ATP1B1	0|0|3	3	1	3	3|5|3|5	0	0	0	0	0	-20.91	0.25	0.97
MCM2NT	APEH	APEH	2|0|1	3	1	3	2|3|2|9	0	0	0	0	0	-20.49	0.25	0.97
MCM2NT	RUVBL2	RUVBL2	14|27|27	68	22.67	3	102|94|91|89	0	0	0	0	0	-366.24	0.24	0.97
MCM2NT	NCAPG	NCAPG	8|2|17	27	9	3	31|36|41|39	0	0	0	0	0	-157.88	0.24	0.97
MCM2NT	NPM1	NPM1	1|11|13	25	8.33	3	28|34|39|36	0	0	0	0	0	-151.04	0.24	0.97
MCM2NT	GATAD2B	GATAD2B	3|8|13	24	8	3	26|36|35|35	0	0	0	0	0	-137.46	0.24	0.97
MCM2NT	LRRC40	LRRC40	5|0|13	18	6	3	24|25|28|23	0	0	0	0	0	-114.51	0.24	0.97
MCM2NT	PLRG1	PLRG1	1|1|15	17	5.67	3	20|26|26|24	0	0	0	0	0	-105.45	0.24	0.97
MCM2NT	ELAC2	ELAC2	4|0|13	17	5.67	3	19|18|29|29	0	0	0	0	0	-108.81	0.24	0.97
MCM2NT	USP14	USP14	2|4|10	16	5.33	3	13|20|25|31	0	0	0	0	0	-93.5	0.24	0.97
MCM2NT	FAM120A	FAM120A	1|0|13	14	4.67	3	18|24|18|19	0	0	0	0	0	-91.01	0.24	0.97
MCM2NT	EBNA1BP2	EBNA1BP2	4|2|5	11	3.67	3	13|15|21|13	0	0	0	0	0	-64.41	0.24	0.97
MCM2NT	PSME1	PSME1	1|4|5	10	3.33	3	9|13|10|23	0	0	0	0	0	-59.76	0.24	0.97
MCM2NT	FAF2	FAF2	0|0|10	10	3.33	3	8|14|17|16	0	0	0	0	0	-64.22	0.24	0.97
MCM2NT	SEH1L	SEH1L	1|2|5	8	2.67	3	13|12|8|12	0	0	0	0	0	-49.22	0.24	0.97
MCM2NT	PLCG1	PLCG1	2|0|6	8	2.67	3	12|9|11|13	0	0	0	0	0	-53.04	0.24	0.97
MCM2NT	GCLC	GCLC	1|0|7	8	2.67	3	9|12|12|12	0	0	0	0	0	-53.04	0.24	0.97
MCM2NT	BTF3	BTF3	2|1|4	7	2.33	3	6|8|11|14	0	0	0	0	0	-42.68	0.24	0.97
MCM2NT	SDE2	SDE2	0|3|2	5	1.67	3	5|6|6|11	0	0	0	0	0	-34.22	0.24	0.97
MCM2NT	CDK5	CDK5	0|0|5	5	1.67	3	6|7|8|7	0	0	0	0	0	-34.14	0.24	0.97
MCM2NT	CLSPN	CLSPN	1|0|3	4	1.33	3	0|3|5|14	0	0	0	0	0	-26.77	0.24	0.97
MCM2NT	MED27	MED27	0|0|3	3	1	3	5|6|3|3	0	0	0	0	0	-22.03	0.24	0.97
MCM2NT	C4B	C4B	0|0|3	3	1	3	4|5|6|2	0	0	0	0	0	-22.03	0.24	0.97
MCM2NT	ZZEF1	ZZEF1	1|0|2	3	1	3	4|1|7|5	0	0	0	0	0	-21.95	0.24	0.97
MCM2NT	ARGLU1	ARGLU1	0|1|1	2	0.67	3	3|5|2|1	0	0	0	0	0	-15.59	0.24	0.97
MCM2NT	SMARCC2	SMARCC2	0|0|2	2	0.67	3	3|4|2|2	0	0	0	0	0	-15.54	0.24	0.97
MCM2NT	SF3B2	SF3B2	3|18|26	47	15.67	3	63|68|76|71	0	0	0	0	0	-299.11	0.23	0.97
MCM2NT	PSMD1	PSMD1	3|7|24	34	11.33	3	40|47|55|54	0	0	0	0	0	-208.08	0.23	0.97
MCM2NT	DIDO1	DIDO1	1|12|19	32	10.67	3	30|52|51|49	0	0	0	0	0	-200.92	0.23	0.97
MCM2NT	EIF5A	EIF5A	6|8|11	25	8.33	3	31|37|38|41	0	0	0	0	0	-143.71	0.23	0.97
MCM2NT	NT5C2	NT5C2	0|0|11	11	3.67	3	14|11|16|22	0	0	0	0	0	-73.08	0.23	0.97
MCM2NT	ANLN	ANLN	1|0|10	11	3.67	3	3|14|32|14	0	0	0	0	0	-72.17	0.23	0.97
MCM2NT	MACF1	MACF1	1|0|9	10	3.33	3	12|10|8|28	0	0	0	0	0	-66.8	0.23	0.97
MCM2NT	SAP30BP	SAP30BP	0|4|5	9	3	3	10|12|17|13	0	0	0	0	0	-60.83	0.23	0.97
MCM2NT	EEF1B2	EEF1B2	6|0|2	8	2.67	3	10|12|14|11	0	0	0	0	0	-55.28	0.23	0.97
MCM2NT	ZW10	ZW10	0|0|7	7	2.33	3	5|8|12|16	0	0	0	0	0	-48.3	0.23	0.97
MCM2NT	CPNE1	CPNE1	0|2|4	6	2	3	5|8|12|10	0	0	0	0	0	-42.01	0.23	0.97
MCM2NT	PGM3	PGM3	0|2|3	5	1.67	3	4|5|9|11	0	0	0	0	0	-35.17	0.23	0.97
MCM2NT	VPS16	VPS16	0|1|3	4	1.33	3	0|6|8|9	0	0	0	0	0	-28.3	0.23	0.97
MCM2NT	ZC3H11A	ZC3H11A	3|13|13	29	9.67	3	38|46|48|41	0	0	0	0	0	-182.64	0.22	0.97
MCM2NT	PREP	PREP	0|0|20	20	6.67	3	25|29|31|36	0	0	0	0	0	-138.04	0.22	0.97
MCM2NT	POGZ	POGZ	1|0|16	17	5.67	3	15|29|28|30	0	0	0	0	0	-116.54	0.22	0.97
MCM2NT	SEC24A	SEC24A	3|2|12	17	5.67	3	19|23|27|36	0	0	0	0	0	-111.22	0.22	0.97
MCM2NT	POLR3A	POLR3A	0|0|14	14	4.67	3	17|22|25|19	0	0	0	0	0	-95.49	0.22	0.97
MCM2NT	COPS5	COPS5	0|2|8	10	3.33	3	11|11|19|21	0	0	0	0	0	-71.83	0.22	0.97
MCM2NT	KPNA6	KPNA6	1|2|5	8	2.67	3	3|12|18|16	0	0	0	0	0	-53.06	0.22	0.97
MCM2NT	TRIM33	TRIM33	0|2|5	7	2.33	3	7|7|16|13	0	0	0	0	0	-50.63	0.22	0.97
MCM2NT	MTX1	MTX1	0|0|6	6	2	3	6|9|10|11	0	0	0	0	0	-43.02	0.22	0.97
MCM2NT	UHRF1BP1	UHRF1BP1	3|0|2	5	1.67	3	6|6|5|13	0	0	0	0	0	-36.2	0.22	0.97
MCM2NT	TM9SF3	TM9SF3	0|2|3	5	1.67	3	4|5|10|11	0	0	0	0	0	-36.25	0.22	0.97
MCM2NT	GRAMD1A	GRAMD1A	2|0|3	5	1.67	3	5|6|10|9	0	0	0	0	0	-36.38	0.22	0.97
MCM2NT	TMEM165	TMEM165	1|1|2	4	1.33	3	5|7|6|6	0	0	0	0	0	-26.52	0.22	0.97
MCM2NT	PMS2	PMS2	0|0|3	3	1	3	2|3|6|7	0	0	0	0	0	-23.14	0.22	0.97
MCM2NT	FLYWCH2	FLYWCH2	0|0|2	2	0.67	3	2|2|5|3	0	0	0	0	0	-16.55	0.22	0.97
MCM2NT	VPS13A	VPS13A	1|0|0	1	0.33	3	1|2|1|2	0	0	0	0	0	-10.25	0.22	0.97
MCM2NT	HIP1R	HIP1R	1|0|0	1	0.33	3	0|1|4|1	0	0	0	0	0	-10.1	0.22	0.97
MCM2NT	ECH1	ECH1	0|1|0	1	0.33	3	1|0|3|2	0	0	0	0	0	-10.28	0.22	0.97
MCM2NT	VAV2	VAV2	0|0|1	1	0.33	3	1|0|2|3	0	0	0	0	0	-10.28	0.22	0.97
MCM2NT	IFRD2	IFRD2	0|0|1	1	0.33	3	0|2|3|1	0	0	0	0	0	-10.28	0.22	0.97
MCM2NT	IPO7	IPO7	6|6|27	39	13	3	46|63|63|71	0	0	0	0	0	-248.26	0.21	0.97
MCM2NT	WDR70	WDR70	1|7|20	28	9.33	3	36|45|46|52	0	0	0	0	0	-197.9	0.21	0.97
MCM2NT	ZMYM4	ZMYM4	0|5|13	18	6	3	29|29|24|33	0	0	0	0	0	-131.32	0.21	0.97
MCM2NT	PKN2	PKN2	1|0|17	18	6	3	23|32|32|30	0	0	0	0	0	-133.56	0.21	0.97
MCM2NT	MSH2	MSH2	0|3|13	16	5.33	3	15|22|32|33	0	0	0	0	0	-116.34	0.21	0.97
MCM2NT	BTAF1	BTAF1	2|3|11	16	5.33	3	21|26|27|28	0	0	0	0	0	-108.16	0.21	0.97
MCM2NT	TNPO1	TNPO1	2|0|12	14	4.67	3	8|19|29|35	0	0	0	0	0	-103.66	0.21	0.97
MCM2NT	OCRL	OCRL	1|0|11	12	4	3	19|21|18|17	0	0	0	0	0	-86.54	0.21	0.97
MCM2NT	ARFGAP2	ARFGAP2	5|2|5	12	4	3	17|21|16|23	0	0	0	0	0	-80.74	0.21	0.97
MCM2NT	PRPF4B	PRPF4B	0|1|10	11	3.67	3	14|13|23|20	0	0	0	0	0	-80.92	0.21	0.97
MCM2NT	ATXN10	ATXN10	0|1|8	9	3	3	7|12|16|23	0	0	0	0	0	-67.09	0.21	0.97
MCM2NT	DNAJC7	DNAJC7	5|0|3	8	2.67	3	10|8|19|13	0	0	0	0	0	-58.43	0.21	0.97
MCM2NT	SCYL2	SCYL2	1|0|7	8	2.67	3	15|11|13|12	0	0	0	0	0	-59.74	0.21	0.97
MCM2NT	NANS	NANS	2|2|3	7	2.33	3	7|9|14|14	0	0	0	0	0	-45.04	0.21	0.97
MCM2NT	SCAF4	SCAF4	0|0|6	6	2	3	5|7|13|14	0	0	0	0	0	-46.15	0.21	0.97
MCM2NT	RNF113A	RNF113A	0|1|5	6	2	3	5|11|11|12	0	0	0	0	0	-46.44	0.21	0.97
MCM2NT	CYB5B	CYB5B	1|0|3	4	1.33	3	5|4|7|9	0	0	0	0	0	-30.84	0.21	0.97
MCM2NT	HDGFRP2	HDGFRP2	0|2|2	4	1.33	3	5|6|8|7	0	0	0	0	0	-31.95	0.21	0.97
MCM2NT	ZNF711	ZNF711	1|1|2	4	1.33	3	3|3|10|9	0	0	0	0	0	-27.31	0.21	0.97
MCM2NT	ACAT2	ACAT2	2|0|1	3	1	3	2|2|6|9	0	0	0	0	0	-23.98	0.21	0.97
MCM2NT	CHD6	CHD6	0|0|2	2	0.67	3	0|5|3|5	0	0	0	0	0	-17.52	0.21	0.97
MCM2NT	CAMLG	CAMLG	0|0|2	2	0.67	3	2|2|3|6	0	0	0	0	0	-17.72	0.21	0.97
MCM2NT	ESYT1	ESYT1	20|4|27	51	17	3	91|87|90|78	0	0	0	0	0	-370.36	0.2	0.97
MCM2NT	MRE11A	MRE11A	4|18|24	46	15.33	3	70|68|82|84	0	0	0	0	0	-323.69	0.2	0.97
MCM2NT	MAPRE1	MAPRE1	0|6|8	14	4.67	3	18|23|27|26	0	0	0	0	0	-107.8	0.2	0.97
MCM2NT	NUP85	NUP85	0|0|10	10	3.33	3	9|19|18|21	0	0	0	0	0	-77.45	0.2	0.97
MCM2NT	LMAN1	LMAN1	0|1|8	9	3	3	11|16|12|22	0	0	0	0	0	-70.75	0.2	0.97
MCM2NT	IQGAP2	IQGAP2	2|0|7	9	3	3	10|15|21|15	0	0	0	0	0	-70.85	0.2	0.97
MCM2NT	POLR3C	POLR3C	0|2|6	8	2.67	3	11|12|14|16	0	0	0	0	0	-61.96	0.2	0.97
MCM2NT	PRPF3	PRPF3	5|1|1	7	2.33	3	8|10|19|9	0	0	0	0	0	-50.03	0.2	0.97
MCM2NT	CLASP1	CLASP1	0|0|6	6	2	3	4|7|15|14	0	0	0	0	0	-47.04	0.2	0.97
MCM2NT	TRAPPC5	TRAPPC5	0|0|5	5	1.67	3	9|8|7|9	0	0	0	0	0	-39.7	0.2	0.97
MCM2NT	CASP8	CASP8	2|1|2	5	1.67	3	7|8|11|7	0	0	0	0	0	-36.18	0.2	0.97
MCM2NT	PSME2	PSME2	0|1|4	5	1.67	3	4|7|10|12	0	0	0	0	0	-39.61	0.2	0.97
MCM2NT	VIM	VIM	45|13|24	82	27.33	3	138|140|159|139	0	0	0	0	0	-588.8	0.19	0.97
MCM2NT	THRAP3	THRAP3	2|11|20	33	11	3	44|61|66|62	0	0	0	0	0	-253.33	0.19	0.97
MCM2NT	CTPS1	CTPS1	1|7|20	28	9.33	3	48|47|52|45	0	0	0	0	0	-212.41	0.19	0.97
MCM2NT	SIN3A	SIN3A	1|0|15	16	5.33	3	18|33|33|27	0	0	0	0	0	-126.66	0.19	0.97
MCM2NT	DNAAF5	DNAAF5	0|0|13	13	4.33	3	14|20|20|36	0	0	0	0	0	-102.75	0.19	0.97
MCM2NT	GTF3C4	GTF3C4	0|0|12	12	4	3	16|19|29|21	0	0	0	0	0	-97.64	0.19	0.97
MCM2NT	GPATCH4	GPATCH4	0|5|5	10	3.33	3	14|18|20|19	0	0	0	0	0	-82.07	0.19	0.97
MCM2NT	SF1	SF1	3|2|5	10	3.33	3	10|18|20|23	0	0	0	0	0	-74.04	0.19	0.97
MCM2NT	SPDL1	SPDL1	1|3|6	10	3.33	3	6|11|26|29	0	0	0	0	0	-78.01	0.19	0.97
MCM2NT	NEK9	NEK9	3|0|6	9	3	3	14|15|16|18	0	0	0	0	0	-73.13	0.19	0.97
MCM2NT	C19ORF43	C19ORF43	0|1|8	9	3	3	13|18|16|17	0	0	0	0	0	-74.23	0.19	0.97
MCM2NT	PHAX	PHAX	0|3|5	8	2.67	3	7|13|16|20	0	0	0	0	0	-65.02	0.19	0.97
MCM2NT	COPZ1	COPZ1	4|2|2	8	2.67	3	9|13|16|19	0	0	0	0	0	-58.97	0.19	0.97
MCM2NT	CARM1	CARM1	0|1|6	7	2.33	3	4|8|19|18	0	0	0	0	0	-56.86	0.19	0.97
MCM2NT	CDC27	CDC27	3|1|2	6	2	3	11|13|11|7	0	0	0	0	0	-45.95	0.19	0.97
MCM2NT	DIEXF	DIEXF	0|0|5	5	1.67	3	7|10|9|9	0	0	0	0	0	-41.93	0.19	0.97
MCM2NT	RBBP4	RBBP4	0|2|2	4	1.33	3	6|9|7|6	0	0	0	0	0	-34.14	0.19	0.97
MCM2NT	POFUT1	POFUT1	0|0|3	3	1	3	5|5|6|5	0	0	0	0	0	-26.43	0.19	0.97
MCM2NT	LARP7	LARP7	0|1|1	2	0.67	3	2|2|3|7	0	0	0	0	0	-18.67	0.19	0.97
MCM2NT	SSR1	SSR1	0|0|2	2	0.67	3	2|3|3|6	0	0	0	0	0	-18.78	0.19	0.97
MCM2NT	EXOSC8	EXOSC8	0|0|2	2	0.67	3	0|5|4|5	0	0	0	0	0	-18.67	0.19	0.97
MCM2NT	BRD7	BRD7	0|0|1	1	0.33	3	1|1|2|3	0	0	0	0	0	-11.3	0.19	0.97
MCM2NT	KMT2C	KMT2C	0|0|1	1	0.33	3	0|1|3|3	0	0	0	0	0	-11.29	0.19	0.97
MCM2NT	SSB	SSB	2|5|16	23	7.67	3	30|34|52|55	0	0	0	0	0	-183.96	0.18	0.97
MCM2NT	SUPT5H	SUPT5H	1|4|17	22	7.33	3	23|27|75|40	0	0	0	0	0	-181.07	0.18	0.97
MCM2NT	DNAJB1	DNAJB1	1|8|11	20	6.67	3	39|39|37|35	0	0	0	0	0	-165.54	0.18	0.97
MCM2NT	CCT2	CCT2	5|10|4	19	6.33	3	28|32|38|39	0	0	0	0	0	-139.4	0.18	0.97
MCM2NT	L3MBTL3	L3MBTL3	0|6|13	19	6.33	3	27|32|35|45	0	0	0	0	0	-158.09	0.18	0.97
MCM2NT	HSPH1	HSPH1	2|2|13	17	5.67	3	19|36|39|33	0	0	0	0	0	-135.41	0.18	0.97
MCM2NT	PHF3	PHF3	1|3|13	17	5.67	3	16|36|36|41	0	0	0	0	0	-141.57	0.18	0.97
MCM2NT	SKIV2L	SKIV2L	0|1|12	13	4.33	3	22|23|24|26	0	0	0	0	0	-108.92	0.18	0.97
MCM2NT	DDX55	DDX55	0|0|12	12	4	3	19|21|28|22	0	0	0	0	0	-103.32	0.18	0.97
MCM2NT	CHD8	CHD8	2|1|6	9	3	3	15|15|18|18	0	0	0	0	0	-72.27	0.18	0.97
MCM2NT	MMS19	MMS19	0|1|8	9	3	3	4|13|18|30	0	0	0	0	0	-74.48	0.18	0.97
MCM2NT	HNRNPUL1	HNRNPUL1	1|0|8	9	3	3	9|15|22|19	0	0	0	0	0	-75.13	0.18	0.97
MCM2NT	RBM22	RBM22	0|1|5	6	2	3	9|12|14|10	0	0	0	0	0	-53.04	0.18	0.97
MCM2NT	KPNA3	KPNA3	2|0|4	6	2	3	1|10|14|19	0	0	0	0	0	-51.19	0.18	0.97
MCM2NT	NAE1	NAE1	1|1|3	5	1.67	3	3|5|12|17	0	0	0	0	0	-39.88	0.18	0.97
MCM2NT	ITCH	ITCH	1|0|3	4	1.33	3	5|7|9|8	0	0	0	0	0	-35.26	0.18	0.97
MCM2NT	EXOC6	EXOC6	1|0|3	4	1.33	3	5|7|9|8	0	0	0	0	0	-35.26	0.18	0.97
MCM2NT	PIK3C3	PIK3C3	1|1|1	3	1	3	2|9|7|4	0	0	0	0	0	-24.28	0.18	0.97
MCM2NT	MAGED2	MAGED2	1|1|1	3	1	3	3|4|7|8	0	0	0	0	0	-24.51	0.18	0.97
MCM2NT	PARVA	PARVA	2|0|1	3	1	3	2|5|7|8	0	0	0	0	0	-27.53	0.18	0.97
MCM2NT	SERPING1	SERPING1	1|1|1	3	1	3	6|5|5|6	0	0	0	0	0	-24.43	0.18	0.97
MCM2NT	SCAMP1	SCAMP1	0|0|3	3	1	3	4|4|7|7	0	0	0	0	0	-27.54	0.18	0.97
MCM2NT	CHCHD2	CHCHD2	2|0|0	2	0.67	3	2|4|5|4	0	0	0	0	0	-19.87	0.18	0.97
MCM2NT	DDX3X	DDX3X	22|12|24	58	19.33	3	110|124|119|105	0	0	0	0	0	-462.73	0.17	0.97
MCM2NT	CDC5L	CDC5L	14|1|10	25	8.33	3	39|53|58|50	0	0	0	0	0	-221.33	0.17	0.97
MCM2NT	SAFB2	SAFB2	1|11|13	25	8.33	3	42|48|58|46	0	0	0	0	0	-214.65	0.17	0.97
MCM2NT	YEATS2	YEATS2	0|9|12	21	7	3	23|39|47|58	0	0	0	0	0	-188.93	0.17	0.97
MCM2NT	CDCA2	CDCA2	0|5|9	14	4.67	3	14|30|38|29	0	0	0	0	0	-126.32	0.17	0.97
MCM2NT	WDR75	WDR75	0|1|13	14	4.67	3	28|28|26|26	0	0	0	0	0	-123.47	0.17	0.97
MCM2NT	RRM2	RRM2	1|4|9	14	4.67	3	18|22|39|28	0	0	0	0	0	-117.22	0.17	0.97
MCM2NT	SMEK1	SMEK1	0|3|7	10	3.33	3	14|20|22|24	0	0	0	0	0	-92.12	0.17	0.97
MCM2NT	BCCIP	BCCIP	0|3|5	8	2.67	3	11|15|17|19	0	0	0	0	0	-72.01	0.17	0.97
MCM2NT	TCEB2	TCEB2	0|6|2	8	2.67	3	12|18|13|19	0	0	0	0	0	-72.01	0.17	0.97
MCM2NT	TCEB3	TCEB3	0|0|7	7	2.33	3	7|16|15|18	0	0	0	0	0	-65.15	0.17	0.97
MCM2NT	GLO1	GLO1	0|5|2	7	2.33	3	12|15|8|19	0	0	0	0	0	-62.95	0.17	0.97
MCM2NT	ADPGK	ADPGK	1|0|6	7	2.33	3	9|15|17|15	0	0	0	0	0	-65.3	0.17	0.97
MCM2NT	ZFP1	ZFP1	0|3|4	7	2.33	3	14|15|12|14	0	0	0	0	0	-64.2	0.17	0.97
MCM2NT	MEPCE	MEPCE	0|2|4	6	2	3	8|11|13|14	0	0	0	0	0	-54.16	0.17	0.97
MCM2NT	NRD1	NRD1	0|0|4	4	1.33	3	5|6|6|15	0	0	0	0	0	-38.17	0.17	0.97
MCM2NT	NT5DC2	NT5DC2	1|0|3	4	1.33	3	7|5|9|10	0	0	0	0	0	-37.49	0.17	0.97
MCM2NT	CYFIP2	CYFIP2	0|0|4	4	1.33	3	7|4|12|8	0	0	0	0	0	-37.44	0.17	0.97
MCM2NT	PDE12	PDE12	1|0|2	3	1	3	5|5|9|5	0	0	0	0	0	-29.71	0.17	0.97
MCM2NT	OXA1L	OXA1L	0|1|1	2	0.67	3	4|4|5|3	0	0	0	0	0	-20.91	0.17	0.97
MCM2NT	ZFP62	ZFP62	0|0|1	1	0.33	3	2|2|2|2	0	0	0	0	0	-12.24	0.17	0.97
MCM2NT	COMMD4	COMMD4	0|1|0	1	0.33	3	1|2|2|3	0	0	0	0	0	-12.24	0.17	0.97
MCM2NT	ZNF518A	ZNF518A	0|0|1	1	0.33	3	0|0|3|5	0	0	0	0	0	-11.79	0.17	0.97
MCM2NT	STK11IP	STK11IP	1|0|0	1	0.33	3	0|1|2|5	0	0	0	0	0	-11.92	0.17	0.97
MCM2NT	SERPINB6	SERPINB6	0|0|1	1	0.33	3	0|1|3|4	0	0	0	0	0	-12.08	0.17	0.97
MCM2NT	NOL6	NOL6	3|4|18	25	8.33	3	52|53|48|53	0	0	0	0	0	-219.16	0.16	0.97
MCM2NT	TCERG1	TCERG1	4|4|12	20	6.67	3	30|37|54|47	0	0	0	0	0	-172.97	0.16	0.97
MCM2NT	G6PD	G6PD	2|5|13	20	6.67	3	31|41|47|45	0	0	0	0	0	-176.72	0.16	0.97
MCM2NT	BPTF	BPTF	2|3|10	15	5	3	36|34|25|28	0	0	0	0	0	-131.32	0.16	0.97
MCM2NT	DNTTIP2	DNTTIP2	1|2|11	14	4.67	3	17|29|39|34	0	0	0	0	0	-130.58	0.16	0.97
MCM2NT	DNAJC11	DNAJC11	1|0|10	11	3.67	3	23|23|26|20	0	0	0	0	0	-105.55	0.16	0.97
MCM2NT	CHMP4B	CHMP4B	0|4|4	8	2.67	3	16|17|16|16	0	0	0	0	0	-75.36	0.16	0.97
MCM2NT	SNRPA1	SNRPA1	2|2|3	7	2.33	3	9|13|19|18	0	0	0	0	0	-61.08	0.16	0.97
MCM2NT	TNPO3	TNPO3	0|0|7	7	2.33	3	3|15|19|22	0	0	0	0	0	-68.03	0.16	0.97
MCM2NT	OCIAD1	OCIAD1	0|1|5	6	2	3	11|14|13|13	0	0	0	0	0	-59.74	0.16	0.97
MCM2NT	MAP2K3	MAP2K3	1|0|4	5	1.67	3	7|12|13|11	0	0	0	0	0	-50.82	0.16	0.97
MCM2NT	RRP8	RRP8	0|0|4	4	1.33	3	4|8|9|12	0	0	0	0	0	-39.66	0.16	0.97
MCM2NT	MAP7D2	MAP7D2	1|2|0	3	1	3	1|3|6|15	0	0	0	0	0	-30.06	0.16	0.97
MCM2NT	UBE3A	UBE3A	1|0|1	2	0.67	3	0|2|4|11	0	0	0	0	0	-21.33	0.16	0.97
MCM2NT	DSP	DSP	17|7|20	44	14.67	3	75|104|90|116	0	0	0	0	0	-400.7	0.15	0.97
MCM2NT	INTS1	INTS1	0|6|13	19	6.33	3	23|33|54|57	0	0	0	0	0	-188.82	0.15	0.97
MCM2NT	USP7	USP7	0|2|13	15	5	3	26|32|37|40	0	0	0	0	0	-153.79	0.15	0.97
MCM2NT	LAS1L	LAS1L	0|3|9	12	4	3	24|26|30|28	0	0	0	0	0	-123.47	0.15	0.97
MCM2NT	GSPT1	GSPT1	1|2|9	12	4	3	22|23|33|26	0	0	0	0	0	-114.33	0.15	0.97
MCM2NT	AP3B1	AP3B1	1|0|10	11	3.67	3	14|22|28|31	0	0	0	0	0	-108.61	0.15	0.97
MCM2NT	SF3A3	SF3A3	4|2|4	10	3.33	3	16|20|21|30	0	0	0	0	0	-91.56	0.15	0.97
MCM2NT	PUS7	PUS7	0|3|6	9	3	3	12|14|30|22	0	0	0	0	0	-89.39	0.15	0.97
MCM2NT	PRPF4	PRPF4	1|0|6	7	2.33	3	16|14|19|15	0	0	0	0	0	-74.23	0.15	0.97
MCM2NT	TOX4	TOX4	0|5|2	7	2.33	3	8|16|20|18	0	0	0	0	0	-71.83	0.15	0.97
MCM2NT	TELO2	TELO2	1|0|6	7	2.33	3	12|17|12|21	0	0	0	0	0	-72.01	0.15	0.97
MCM2NT	RBM4	RBM4	0|2|4	6	2	3	13|12|16|12	0	0	0	0	0	-61.96	0.15	0.97
MCM2NT	PRR14L	PRR14L	0|0|3	3	1	3	2|8|3|13	0	0	0	0	0	-31.42	0.15	0.97
MCM2NT	TUBG1	TUBG1	0|1|1	2	0.67	3	1|1|8|8	0	0	0	0	0	-22.67	0.15	0.97
MCM2NT	FBRS	FBRS	0|0|2	2	0.67	3	2|2|6|8	0	0	0	0	0	-22.94	0.15	0.97
MCM2NT	MIA3	MIA3	0|0|2	2	0.67	3	3|3|5|7	0	0	0	0	0	-23.15	0.15	0.97
MCM2NT	MUT	MUT	2|0|0	2	0.67	3	2|5|4|7	0	0	0	0	0	-23.15	0.15	0.97
MCM2NT	OTUD4	OTUD4	0|0|1	1	0.33	3	0|2|4|3	0	0	0	0	0	-13.34	0.15	0.97
MCM2NT	TIMELESS	TIMELESS	0|0|1	1	0.33	3	0|3|2|4	0	0	0	0	0	-13.34	0.15	0.97
MCM2NT	PSMC2	PSMC2	3|9|16	28	9.33	3	67|77|65|61	0	0	0	0	0	-290.21	0.14	0.97
MCM2NT	IPO8	IPO8	0|7|11	18	6	3	33|37|46|52	0	0	0	0	0	-190.57	0.14	0.97
MCM2NT	SUGT1	SUGT1	0|10|8	18	6	3	30|42|51|47	0	0	0	0	0	-192.77	0.14	0.97
MCM2NT	MED1	MED1	0|5|12	17	5.67	3	22|44|47|47	0	0	0	0	0	-181.23	0.14	0.97
MCM2NT	RBM17	RBM17	0|8|8	16	5.33	3	40|40|45|29	0	0	0	0	0	-175.07	0.14	0.97
MCM2NT	PSPC1	PSPC1	0|4|11	15	5	3	26|27|44|46	0	0	0	0	0	-162.25	0.14	0.97
MCM2NT	RTN4	RTN4	2|2|11	15	5	3	31|36|35|45	0	0	0	0	0	-157.88	0.14	0.97
MCM2NT	AARS	AARS	4|2|7	13	4.33	3	15|27|37|46	0	0	0	0	0	-132.77	0.14	0.97
MCM2NT	IPO9	IPO9	2|1|9	12	4	3	22|28|27|35	0	0	0	0	0	-123.31	0.14	0.97
MCM2NT	DDB1	DDB1	0|1|11	12	4	3	16|24|28|44	0	0	0	0	0	-127.26	0.14	0.97
MCM2NT	U2AF2	U2AF2	1|6|5	12	4	3	22|30|33|27	0	0	0	0	0	-123.22	0.14	0.97
MCM2NT	CNN3	CNN3	0|4|7	11	3.67	3	20|25|29|30	0	0	0	0	0	-118.99	0.14	0.97
MCM2NT	SCFD1	SCFD1	0|0|9	9	3	3	11|20|31|24	0	0	0	0	0	-98.37	0.14	0.97
MCM2NT	FXR2	FXR2	0|0|9	9	3	3	16|23|27|22	0	0	0	0	0	-101.07	0.14	0.97
MCM2NT	USP47	USP47	2|2|3	7	2.33	3	8|17|21|22	0	0	0	0	0	-70.59	0.14	0.97
MCM2NT	TARDBP	TARDBP	1|2|3	6	2	3	11|14|17|17	0	0	0	0	0	-64.57	0.14	0.97
MCM2NT	PPIL4	PPIL4	0|0|5	5	1.67	3	9|11|14|12	0	0	0	0	0	-54.16	0.14	0.97
MCM2NT	SMARCAD1	SMARCAD1	0|0|5	5	1.67	3	9|12|13|15	0	0	0	0	0	-57.5	0.14	0.97
MCM2NT	NLE1	NLE1	0|0|4	4	1.33	3	10|10|10|8	0	0	0	0	0	-45.26	0.14	0.97
MCM2NT	WRN	WRN	0|0|4	4	1.33	3	4|9|12|13	0	0	0	0	0	-45.1	0.14	0.97
MCM2NT	RFC2	RFC2	0|0|3	3	1	3	2|5|11|11	0	0	0	0	0	-34.87	0.14	0.97
MCM2NT	SF3A1	SF3A1	0|15|11	26	8.67	3	58|71|73|73	0	0	0	0	0	-310.88	0.13	0.97
MCM2NT	NSUN2	NSUN2	3|4|12	19	6.33	3	41|45|57|51	0	0	0	0	0	-205.97	0.13	0.97
MCM2NT	NUP155	NUP155	0|1|17	18	6	3	42|46|38|53	0	0	0	0	0	-203.1	0.13	0.97
MCM2NT	VCP	VCP	2|3|8	13	4.33	3	29|30|38|39	0	0	0	0	0	-145.69	0.13	0.97
MCM2NT	UNC45A	UNC45A	1|1|8	10	3.33	3	23|24|29|27	0	0	0	0	0	-113.23	0.13	0.97
MCM2NT	NOL11	NOL11	0|0|8	8	2.67	3	16|20|22|24	0	0	0	0	0	-94.37	0.13	0.97
MCM2NT	CHORDC1	CHORDC1	0|2|5	7	2.33	3	14|21|22|16	0	0	0	0	0	-84.3	0.13	0.97
MCM2NT	NUP188	NUP188	0|0|7	7	2.33	3	11|19|20|23	0	0	0	0	0	-84.22	0.13	0.97
MCM2NT	CKAP2	CKAP2	4|1|2	7	2.33	3	7|16|27|20	0	0	0	0	0	-76.11	0.13	0.97
MCM2NT	SBNO1	SBNO1	0|0|5	5	1.67	3	13|15|11|14	0	0	0	0	0	-61.96	0.13	0.97
MCM2NT	ATRX	ATRX	1|1|3	5	1.67	3	8|10|11|22	0	0	0	0	0	-55.36	0.13	0.97
MCM2NT	SEC31A	SEC31A	1|0|4	5	1.67	3	8|13|16|15	0	0	0	0	0	-60.83	0.13	0.97
MCM2NT	PRPF19	PRPF19	0|1|3	4	1.33	3	7|11|8|14	0	0	0	0	0	-47.46	0.13	0.97
MCM2NT	NOMO2	NOMO2	1|0|3	4	1.33	3	8|10|13|11	0	0	0	0	0	-49.71	0.13	0.97
MCM2NT	ATIC	ATIC	0|0|4	4	1.33	3	7|9|11|15	0	0	0	0	0	-49.76	0.13	0.97
MCM2NT	PCYOX1	PCYOX1	0|1|2	3	1	3	6|6|7|11	0	0	0	0	0	-36.38	0.13	0.97
MCM2NT	TBC1D10B	TBC1D10B	0|0|3	3	1	3	7|8|8|7	0	0	0	0	0	-36.38	0.13	0.97
MCM2NT	DPP9	DPP9	0|0|2	2	0.67	3	5|6|5|5	0	0	0	0	0	-26.43	0.13	0.97
MCM2NT	SRSF11	SRSF11	0|0|2	2	0.67	3	8|4|5|3	0	0	0	0	0	-25.3	0.13	0.97
MCM2NT	XIRP2	XIRP2	0|0|1	1	0.33	3	2|4|4|0	0	0	0	0	0	-14.4	0.13	0.97
MCM2NT	HERC1	HERC1	1|0|0	1	0.33	3	1|1|2|6	0	0	0	0	0	-14.23	0.13	0.97
MCM2NT	CCT5	CCT5	9|19|20	48	16	3	112|131|147|129	0	0	0	0	0	-541.31	0.12	0.97
MCM2NT	GEMIN5	GEMIN5	10|2|18	30	10	3	87|90|89|72	0	0	0	0	0	-370.67	0.12	0.97
MCM2NT	STAT1	STAT1	2|2|17	21	7	3	54|53|66|53	0	0	0	0	0	-245.67	0.12	0.97
MCM2NT	SUGP2	SUGP2	0|2|17	19	6.33	3	39|50|62|60	0	0	0	0	0	-238.75	0.12	0.97
MCM2NT	RBM25	RBM25	0|5|12	17	5.67	3	37|51|54|49	0	0	0	0	0	-216.6	0.12	0.97
MCM2NT	DNM1L	DNM1L	0|0|13	13	4.33	3	19|36|42|45	0	0	0	0	0	-161.04	0.12	0.97
MCM2NT	FXR1	FXR1	3|2|4	9	3	3	23|27|22|29	0	0	0	0	0	-107.06	0.12	0.97
MCM2NT	SMG9	SMG9	0|0|8	8	2.67	3	17|22|26|22	0	0	0	0	0	-99.96	0.12	0.97
MCM2NT	SAFB	SAFB	2|2|4	8	2.67	3	15|24|27|23	0	0	0	0	0	-93.9	0.12	0.97
MCM2NT	DYNC1LI1	DYNC1LI1	0|0|7	7	2.33	3	13|18|21|26	0	0	0	0	0	-89.79	0.12	0.97
MCM2NT	OSBPL11	OSBPL11	0|1|5	6	2	3	13|16|22|17	0	0	0	0	0	-78.7	0.12	0.97
MCM2NT	ARHGAP1	ARHGAP1	0|1|4	5	1.67	3	9|12|13|21	0	0	0	0	0	-64	0.12	0.97
MCM2NT	ZFP82	ZFP82	0|2|2	4	1.33	3	8|14|10|12	0	0	0	0	0	-51.92	0.12	0.97
MCM2NT	HN1	HN1	0|2|2	4	1.33	3	7|12|11|16	0	0	0	0	0	-54.18	0.12	0.97
MCM2NT	PHKA1	PHKA1	1|0|3	4	1.33	3	7|11|10|15	0	0	0	0	0	-50.91	0.12	0.97
MCM2NT	KIAA1598	KIAA1598	1|0|2	3	1	3	1|7|12|13	0	0	0	0	0	-39.17	0.12	0.97
MCM2NT	C20ORF27	C20ORF27	0|1|2	3	1	3	7|9|10|7	0	0	0	0	0	-39.7	0.12	0.97
MCM2NT	STRBP	STRBP	0|0|3	3	1	3	3|6|11|13	0	0	0	0	0	-39.35	0.12	0.97
MCM2NT	KIAA2013	KIAA2013	0|0|3	3	1	3	6|7|10|11	0	0	0	0	0	-40.82	0.12	0.97
MCM2NT	PRMT3	PRMT3	0|0|2	2	0.67	3	4|5|5|8	0	0	0	0	0	-27.54	0.12	0.97
MCM2NT	FHOD1	FHOD1	0|0|2	2	0.67	3	3|2|10|7	0	0	0	0	0	-27.23	0.12	0.97
MCM2NT	IMMT	IMMT	0|1|1	2	0.67	3	2|2|5|14	0	0	0	0	0	-27.99	0.12	0.97
MCM2NT	UGGT1	UGGT1	0|0|2	2	0.67	3	3|2|8|10	0	0	0	0	0	-28.34	0.12	0.97
MCM2NT	MRPL44	MRPL44	0|0|1	1	0.33	3	0|2|3|6	0	0	0	0	0	-15.35	0.12	0.97
MCM2NT	ETAA1	ETAA1	0|0|1	1	0.33	3	2|3|3|3	0	0	0	0	0	-15.54	0.12	0.97
MCM2NT	A0A0U1RQK7	EIF4G3	8|18|29	55	18.33	3	151|175|169|173	0	0	0	0	0	-710.98	0.11	0.97
MCM2NT	NUP153	NUP153	4|10|17	31	10.33	3	76|96|97|100	0	0	0	0	0	-395.92	0.11	0.97
MCM2NT	CASC5	CASC5	0|7|23	30	10	3	61|85|77|128	0	0	0	0	0	-395.26	0.11	0.97
MCM2NT	NUDC	NUDC	2|7|9	18	6	3	51|54|59|57	0	0	0	0	0	-240.1	0.11	0.97
MCM2NT	KHSRP	KHSRP	0|7|7	14	4.67	3	29|39|54|52	0	0	0	0	0	-197.02	0.11	0.97
MCM2NT	EMSY	EMSY	0|3|10	13	4.33	3	26|32|50|55	0	0	0	0	0	-184.48	0.11	0.97
MCM2NT	CDK13	CDK13	0|2|8	10	3.33	3	25|24|33|34	0	0	0	0	0	-132.44	0.11	0.97
MCM2NT	TTK	TTK	0|1|7	8	2.67	3	20|28|23|29	0	0	0	0	0	-114.51	0.11	0.97
MCM2NT	IDE	IDE	0|0|7	7	2.33	3	10|20|21|35	0	0	0	0	0	-98.17	0.11	0.97
MCM2NT	LTN1	LTN1	1|0|5	6	2	3	15|21|19|19	0	0	0	0	0	-85.42	0.11	0.97
MCM2NT	ADSS	ADSS	0|1|4	5	1.67	3	11|15|15|21	0	0	0	0	0	-72.07	0.11	0.97
MCM2NT	RTF1	RTF1	0|0|4	4	1.33	3	2|14|15|19	0	0	0	0	0	-58.02	0.11	0.97
MCM2NT	KRT18	KRT18	3|1|0	4	1.33	3	6|9|18|16	0	0	0	0	0	-57.13	0.11	0.97
MCM2NT	SLU7	SLU7	0|2|2	4	1.33	3	9|11|13|17	0	0	0	0	0	-58.62	0.11	0.97
MCM2NT	HNRNPH1	HNRNPH1	1|0|2	3	1	3	6|9|10|11	0	0	0	0	0	-43.02	0.11	0.97
MCM2NT	MAP2K4	MAP2K4	0|0|3	3	1	3	6|11|8|10	0	0	0	0	0	-41.93	0.11	0.97
MCM2NT	CWF19L2	CWF19L2	1|1|0	2	0.67	3	2|4|9|10	0	0	0	0	0	-30.52	0.11	0.97
MCM2NT	RACGAP1	RACGAP1	0|0|2	2	0.67	3	3|5|10|6	0	0	0	0	0	-29.63	0.11	0.97
MCM2NT	CRBN	CRBN	0|0|1	1	0.33	3	1|2|3|6	0	0	0	0	0	-16.43	0.11	0.97
MCM2NT	BACH2	BACH2	0|0|1	1	0.33	3	0|2|2|8	0	0	0	0	0	-15.96	0.11	0.97
MCM2NT	EIF4EBP1	EIF4EBP1	0|0|1	1	0.33	3	2|4|3|3	0	0	0	0	0	-16.55	0.11	0.97
MCM2NT	AHNAK2	AHNAK2	0|1|0	1	0.33	3	4|0|3|5	0	0	0	0	0	-16.43	0.11	0.97
MCM2NT	YES1	YES1	1|0|0	1	0.33	3	3|3|2|4	0	0	0	0	0	-16.55	0.11	0.97
MCM2NT	COG4	COG4	1|0|0	1	0.33	3	0|0|4|8	0	0	0	0	0	-15.86	0.11	0.97
MCM2NT	TMX3	TMX3	1|0|0	1	0.33	3	0|4|4|4	0	0	0	0	0	-16.51	0.11	0.97
MCM2NT	CNOT1	CNOT1	3|2|28	33	11	3	117|117|111|118	0	0	0	0	0	-510.51	0.1	0.97
MCM2NT	CHERP	CHERP	0|4|7	11	3.67	3	21|37|43|49	0	0	0	0	0	-170	0.1	0.97
MCM2NT	KMT2A	KMT2A	1|4|5	10	3.33	3	16|39|44|40	0	0	0	0	0	-152.63	0.1	0.97
MCM2NT	ASCC3	ASCC3	2|0|6	8	2.67	3	29|24|19|30	0	0	0	0	0	-116.86	0.1	0.97
MCM2NT	PAXBP1	PAXBP1	2|0|3	5	1.67	3	13|14|22|20	0	0	0	0	0	-79.87	0.1	0.97
MCM2NT	BBX	BBX	0|2|2	4	1.33	3	11|12|12|19	0	0	0	0	0	-63.17	0.1	0.97
MCM2NT	CWC27	CWC27	0|1|3	4	1.33	3	10|12|16|15	0	0	0	0	0	-61.96	0.1	0.97
MCM2NT	DDX50	DDX50	1|0|3	4	1.33	3	10|19|15|7	0	0	0	0	0	-59.47	0.1	0.97
MCM2NT	NHLRC2	NHLRC2	2|1|0	3	1	3	6|11|9|16	0	0	0	0	0	-49.56	0.1	0.97
MCM2NT	CCDC124	CCDC124	2|0|1	3	1	3	6|12|13|11	0	0	0	0	0	-49.71	0.1	0.97
MCM2NT	XPO6	XPO6	1|0|1	2	0.67	3	5|5|5|11	0	0	0	0	0	-31.9	0.1	0.97
MCM2NT	BRD2	BRD2	0|0|2	2	0.67	3	6|8|9|5	0	0	0	0	0	-34.14	0.1	0.97
MCM2NT	BAZ1A	BAZ1A	1|0|1	2	0.67	3	1|7|9|9	0	0	0	0	0	-31.69	0.1	0.97
MCM2NT	SECISBP2	SECISBP2	0|0|2	2	0.67	3	1|10|6|10	0	0	0	0	0	-32.72	0.1	0.97
MCM2NT	ACADVL	ACADVL	0|0|2	2	0.67	3	2|4|11|11	0	0	0	0	0	-33.67	0.1	0.97
MCM2NT	CBX2	CBX2	0|0|2	2	0.67	3	4|8|8|7	0	0	0	0	0	-33.06	0.1	0.97
MCM2NT	NCDN	NCDN	1|0|1	2	0.67	3	2|5|7|12	0	0	0	0	0	-31.59	0.1	0.97
MCM2NT	MALT1	MALT1	0|0|1	1	0.33	3	1|2|3|7	0	0	0	0	0	-17.42	0.1	0.97
MCM2NT	MYCBP2	MYCBP2	0|1|0	1	0.33	3	4|3|3|4	0	0	0	0	0	-18.78	0.1	0.97
MCM2NT	KIAA0196	KIAA0196	1|4|13	18	6	3	66|62|63|77	0	0	0	0	0	-297.41	0.09	0.97
MCM2NT	RBBP6	RBBP6	0|5|8	13	4.33	3	23|43|55|68	0	0	0	0	0	-213.41	0.09	0.97
MCM2NT	A0A2R8Y852	A0A2R8Y852	0|3|9	12	4	3	26|46|51|58	0	0	0	0	0	-204.74	0.09	0.97
MCM2NT	RUVBL1	RUVBL1	2|2|7	11	3.67	3	41|39|41|39	0	0	0	0	0	-172.28	0.09	0.97
MCM2NT	RBM10	RBM10	0|4|6	10	3.33	3	31|39|42|37	0	0	0	0	0	-169.44	0.09	0.97
MCM2NT	IPO4	IPO4	0|1|7	8	2.67	3	11|24|34|51	0	0	0	0	0	-135.9	0.09	0.97
MCM2NT	PUF60	PUF60	0|0|6	6	2	3	13|17|30|27	0	0	0	0	0	-99.54	0.09	0.97
MCM2NT	ESYT2	ESYT2	1|0|4	5	1.67	3	17|17|22|20	0	0	0	0	0	-87.65	0.09	0.97
MCM2NT	BRD4	BRD4	1|0|1	2	0.67	3	7|8|10|6	0	0	0	0	0	-37.49	0.09	0.97
MCM2NT	HSPA4L	HSPA4L	0|0|2	2	0.67	3	3|8|8|11	0	0	0	0	0	-36.3	0.09	0.97
MCM2NT	AKAP13	AKAP13	0|0|2	2	0.67	3	1|5|10|15	0	0	0	0	0	-36.88	0.09	0.97
MCM2NT	RBL1	RBL1	0|0|1	1	0.33	3	3|1|6|5	0	0	0	0	0	-19.85	0.09	0.97
MCM2NT	FAM193A	FAM193A	1|0|0	1	0.33	3	0|0|4|11	0	0	0	0	0	-19.16	0.09	0.97
MCM2NT	ZNF638	ZNF638	3|8|7	18	6	3	58|80|82|80	0	0	0	0	0	-323.42	0.08	0.97
MCM2NT	ACIN1	ACIN1	0|4|10	14	4.67	3	39|56|69|56	0	0	0	0	0	-248.72	0.08	0.97
MCM2NT	SON	SON	1|5|5	11	3.67	3	35|44|52|54	0	0	0	0	0	-204.46	0.08	0.97
MCM2NT	ZNF451	ZNF451	0|1|4	5	1.67	3	17|18|24|28	0	0	0	0	0	-99.96	0.08	0.97
MCM2NT	SNX1	SNX1	0|2|3	5	1.67	3	21|24|17|25	0	0	0	0	0	-99.96	0.08	0.97
MCM2NT	LEMD3	LEMD3	0|0|4	4	1.33	3	9|22|20|20	0	0	0	0	0	-81.85	0.08	0.97
MCM2NT	PPP6R2	PPP6R2	1|0|2	3	1	3	4|10|14|20	0	0	0	0	0	-55.81	0.08	0.97
MCM2NT	SNAP23	SNAP23	1|0|2	3	1	3	10|14|11|13	0	0	0	0	0	-56.37	0.08	0.97
MCM2NT	RBM12	RBM12	0|0|3	3	1	3	10|15|15|13	0	0	0	0	0	-61.96	0.08	0.97
MCM2NT	ATAD5	ATAD5	0|0|2	2	0.67	3	5|8|11|11	0	0	0	0	0	-41.93	0.08	0.97
MCM2NT	ANAPC5	ANAPC5	0|0|2	2	0.67	3	5|8|7|12	0	0	0	0	0	-38.64	0.08	0.97
MCM2NT	PASK	PASK	0|0|2	2	0.67	3	2|5|12|13	0	0	0	0	0	-38.04	0.08	0.97
MCM2NT	PCNT	PCNT	0|1|1	2	0.67	3	4|4|11|15	0	0	0	0	0	-40.33	0.08	0.97
MCM2NT	SPAG7	SPAG7	0|0|2	2	0.67	3	5|6|10|11	0	0	0	0	0	-38.64	0.08	0.97
MCM2NT	RFC4	RFC4	0|0|2	2	0.67	3	7|8|8|10	0	0	0	0	0	-39.7	0.08	0.97
MCM2NT	UBN2	UBN2	1|1|0	2	0.67	3	5|7|10|13	0	0	0	0	0	-41.87	0.08	0.97
MCM2NT	IRS2	IRS2	1|0|0	1	0.33	3	1|3|6|6	0	0	0	0	0	-20.81	0.08	0.97
MCM2NT	FAAP20	FAAP20	0|1|0	1	0.33	3	2|3|4|7	0	0	0	0	0	-20.94	0.08	0.97
MCM2NT	JUN	JUN	0|0|1	1	0.33	3	1|0|10|5	0	0	0	0	0	-20.19	0.08	0.97
MCM2NT	THUMPD1	THUMPD1	0|0|1	1	0.33	3	2|6|4|5	0	0	0	0	0	-22.03	0.08	0.97
MCM2NT	TBK1	TBK1	1|0|0	1	0.33	3	4|3|7|3	0	0	0	0	0	-22.03	0.08	0.97
MCM2NT	RANBP2	RANBP2	10|5|36	51	17	3	240|247|267|264	0	0	0	0	0	#NAME?	0.07	0.97
MCM2NT	RPRD2	RPRD2	0|2|9	11	3.67	3	37|47|55|67	0	0	0	0	0	-232.94	0.07	0.97
MCM2NT	KNOP1	KNOP1	0|6|5	11	3.67	3	38|51|63|68	0	0	0	0	0	-248.63	0.07	0.97
MCM2NT	ZC3H14	ZC3H14	0|3|7	10	3.33	3	28|49|51|56	0	0	0	0	0	-208.21	0.07	0.97
MCM2NT	TP53BP1	TP53BP1	0|2|5	7	2.33	3	27|32|25|43	0	0	0	0	0	-144.53	0.07	0.97
MCM2NT	FAM208A	FAM208A	0|1|4	5	1.67	3	16|22|26|25	0	0	0	0	0	-102.2	0.07	0.97
MCM2NT	TNIK	TNIK	0|0|4	4	1.33	3	13|20|22|27	0	0	0	0	0	-94.23	0.07	0.97
MCM2NT	GNL3	GNL3	0|0|3	3	1	3	17|12|11|15	0	0	0	0	0	-64.2	0.07	0.97
MCM2NT	BRIP1	BRIP1	0|1|2	3	1	3	10|14|14|18	0	0	0	0	0	-65.3	0.07	0.97
MCM2NT	TRPS1	TRPS1	0|1|2	3	1	3	8|14|14|20	0	0	0	0	0	-65.13	0.07	0.97
MCM2NT	TRIO	TRIO	2|0|0	2	0.67	3	3|8|12|17	0	0	0	0	0	-46.94	0.07	0.97
MCM2NT	MORC2	MORC2	0|0|2	2	0.67	3	6|8|15|10	0	0	0	0	0	-46.28	0.07	0.97
MCM2NT	ARFGAP3	ARFGAP3	2|0|0	2	0.67	3	6|9|12|10	0	0	0	0	0	-44.14	0.07	0.97
MCM2NT	ATAD2	ATAD2	0|0|1	1	0.33	3	1|3|8|6	0	0	0	0	0	-22.9	0.07	0.97
MCM2NT	MLH1	MLH1	1|0|0	1	0.33	3	1|3|7|9	0	0	0	0	0	-24.92	0.07	0.97
MCM2NT	SF3B6	SF3B6	0|0|1	1	0.33	3	3|5|5|7	0	0	0	0	0	-25.3	0.07	0.97
MCM2NT	ALDH9A1	ALDH9A1	0|0|1	1	0.33	3	0|2|5|12	0	0	0	0	0	-23.6	0.07	0.97
MCM2NT	ERCC4	ERCC4	0|1|0	1	0.33	3	3|4|5|8	0	0	0	0	0	-25.3	0.07	0.97
MCM2NT	UBN1	UBN1	1|0|0	1	0.33	3	1|5|5|7	0	0	0	0	0	-23.09	0.07	0.97
MCM2NT	NUP214	NUP214	3|0|15	18	6	3	100|101|126|109	0	0	0	0	0	-491.74	0.06	0.97
MCM2NT	KDM3B	KDM3B	0|5|7	12	4	3	36|56|64|91	0	0	0	0	0	-278.49	0.06	0.97
MCM2NT	EIF5B	EIF5B	0|1|6	7	2.33	3	28|40|45|48	0	0	0	0	0	-182.68	0.06	0.97
MCM2NT	MAP7D3	MAP7D3	1|2|3	6	2	3	30|39|29|35	0	0	0	0	0	-146.59	0.06	0.97
MCM2NT	WDR44	WDR44	1|0|3	4	1.33	3	13|20|19|31	0	0	0	0	0	-95.11	0.06	0.97
MCM2NT	FIP1L1	FIP1L1	0|1|2	3	1	3	14|18|20|19	0	0	0	0	0	-82.07	0.06	0.97
MCM2NT	TBCB	TBCB	0|0|3	3	1	3	11|14|23|18	0	0	0	0	0	-76.34	0.06	0.97
MCM2NT	BRCA1	BRCA1	0|1|2	3	1	3	5|14|21|26	0	0	0	0	0	-75.79	0.06	0.97
MCM2NT	PRPF31	PRPF31	0|0|2	2	0.67	3	5|11|13|16	0	0	0	0	0	-52.83	0.06	0.97
MCM2NT	EIF5	EIF5	0|0|2	2	0.67	3	8|10|17|12	0	0	0	0	0	-55.27	0.06	0.97
MCM2NT	PINX1	PINX1	0|0|2	2	0.67	3	8|12|13|13	0	0	0	0	0	-54.16	0.06	0.97
MCM2NT	PEBP1	PEBP1	0|0|2	2	0.67	3	9|10|15|14	0	0	0	0	0	-56.37	0.06	0.97
MCM2NT	ZFC3H1	ZFC3H1	0|0|2	2	0.67	3	4|14|14|11	0	0	0	0	0	-50.59	0.06	0.97
MCM2NT	PDCD5	PDCD5	0|1|1	2	0.67	3	12|12|13|11	0	0	0	0	0	-56.37	0.06	0.97
MCM2NT	SWAP70	SWAP70	0|0|1	1	0.33	3	3|1|9|11	0	0	0	0	0	-29.15	0.06	0.97
MCM2NT	COG2	COG2	1|0|0	1	0.33	3	1|3|9|9	0	0	0	0	0	-27.12	0.06	0.97
MCM2NT	MAST2	MAST2	1|0|0	1	0.33	3	2|4|7|8	0	0	0	0	0	-26.35	0.06	0.97
MCM2NT	MPHOSPH9	MPHOSPH9	0|0|1	1	0.33	3	0|3|5|13	0	0	0	0	0	-25.67	0.06	0.97
MCM2NT	RBM5	RBM5	1|0|0	1	0.33	3	1|5|8|7	0	0	0	0	0	-26.24	0.06	0.97
MCM2NT	LNP	LNP	0|0|1	1	0.33	3	6|5|6|6	0	0	0	0	0	-28.65	0.06	0.97
MCM2NT	CORO7-PAM16	CORO7;CORO7-PAM16	1|0|0	1	0.33	3	0|3|8|12	0	0	0	0	0	-28.05	0.06	0.97
MCM2NT	MAP4	MAP4	6|2|11	19	6.33	3	119|140|145|137	0	0	0	0	0	-597.87	0.05	0.97
MCM2NT	RANGAP1	RANGAP1	0|8|6	14	4.67	3	86|98|88|97	0	0	0	0	0	-416.49	0.05	0.97
MCM2NT	A8K968	EPB41L3	0|0|12	12	4	3	75|82|84|92	0	0	0	0	0	-376.04	0.05	0.97
MCM2NT	SPG20	SPG20	0|4|5	9	3	3	51|56|67|58	0	0	0	0	0	-262.59	0.05	0.97
MCM2NT	NCOR1	NCOR1	0|3|6	9	3	3	34|54|65|86	0	0	0	0	0	-269.54	0.05	0.97
MCM2NT	XRN1	XRN1	1|0|6	7	2.33	3	51|54|43|49	0	0	0	0	0	-223.3	0.05	0.97
MCM2NT	NUP98	NUP98	0|0|6	6	2	3	32|37|39|38	0	0	0	0	0	-166.08	0.05	0.97
MCM2NT	DPP3	DPP3	0|2|4	6	2	3	40|48|36|50	0	0	0	0	0	-197.59	0.05	0.97
MCM2NT	ANKFY1	ANKFY1	0|2|2	4	1.33	3	18|23|27|31	0	0	0	0	0	-113.39	0.05	0.97
MCM2NT	ZNF536	ZNF536	0|0|4	4	1.33	3	8|20|33|43	0	0	0	0	0	-118	0.05	0.97
MCM2NT	TWF2	TWF2	0|1|2	3	1	3	14|20|25|27	0	0	0	0	0	-98.73	0.05	0.97
MCM2NT	SUGP1	SUGP1	0|1|2	3	1	3	11|15|21|27	0	0	0	0	0	-85.05	0.05	0.97
MCM2NT	DDX20	DDX20	0|0|3	3	1	3	16|19|21|26	0	0	0	0	0	-94.37	0.05	0.97
MCM2NT	CCAR1	CCAR1	0|0|3	3	1	3	11|21|25|25	0	0	0	0	0	-94.1	0.05	0.97
MCM2NT	DGCR14	DGCR14	0|0|2	2	0.67	3	6|9|16|20	0	0	0	0	0	-59.29	0.05	0.97
MCM2NT	FLOT1	FLOT1	0|0|2	2	0.67	3	5|14|14|17	0	0	0	0	0	-58.35	0.05	0.97
MCM2NT	UIMC1	UIMC1	1|1|0	2	0.67	3	11|15|11|18	0	0	0	0	0	-64.2	0.05	0.97
MCM2NT	KNTC1	KNTC1	1|0|1	2	0.67	3	11|12|17|19	0	0	0	0	0	-68.75	0.05	0.97
MCM2NT	GALNT2	GALNT2	0|0|2	2	0.67	3	12|15|13|14	0	0	0	0	0	-63.08	0.05	0.97
MCM2NT	NDC80	NDC80	0|0|2	2	0.67	3	7|11|14|17	0	0	0	0	0	-57.41	0.05	0.97
MCM2NT	ARID2	ARID2	1|0|0	1	0.33	3	5|8|4|9	0	0	0	0	0	-31.95	0.05	0.97
MCM2NT	NUP160	NUP160	0|0|1	1	0.33	3	1|3|6|19	0	0	0	0	0	-34.29	0.05	0.97
MCM2NT	GTF2F1	GTF2F1	0|0|1	1	0.33	3	3|7|8|11	0	0	0	0	0	-35.17	0.05	0.97
MCM2NT	HGS	HGS	1|0|0	1	0.33	3	2|5|12|9	0	0	0	0	0	-33.74	0.05	0.97
MCM2NT	ABL2	ABL2	0|1|0	1	0.33	3	3|5|9|9	0	0	0	0	0	-31.9	0.05	0.97
MCM2NT	HDLBP	HDLBP	9|3|6	18	6	3	153|154|162|165	0	0	0	0	0	-696.72	0.04	0.97
MCM2NT	TLN1	TLN1	5|0|4	9	3	3	34|50|86|99	0	0	0	0	0	-302.94	0.04	0.97
MCM2NT	VPS51	VPS51	1|1|6	8	2.67	3	65|68|67|64	0	0	0	0	0	-292.93	0.04	0.97
MCM2NT	TP53	TP53	0|2|6	8	2.67	3	63|62|61|60	0	0	0	0	0	-278.32	0.04	0.97
MCM2NT	G3BP1	G3BP1	0|2|5	7	2.33	3	44|53|55|58	0	0	0	0	0	-237.89	0.04	0.97
MCM2NT	MGA	MGA	0|3|3	6	2	3	40|56|50|75	0	0	0	0	0	-249.67	0.04	0.97
MCM2NT	GPATCH1	GPATCH1	0|1|4	5	1.67	3	29|44|39|43	0	0	0	0	0	-176.18	0.04	0.97
MCM2NT	BLM	BLM	1|1|1	3	1	3	4|22|36|37	0	0	0	0	0	-107.79	0.04	0.97
MCM2NT	2022-09-09	2022-09-09	2|0|1	3	1	3	20|24|33|30	0	0	0	0	0	-122.34	0.04	0.97
MCM2NT	ATP6V1A	ATP6V1A	0|2|1	3	1	3	22|22|27|28	0	0	0	0	0	-113.4	0.04	0.97
MCM2NT	IGF2BP2	IGF2BP2	0|0|3	3	1	3	19|24|27|22	0	0	0	0	0	-105.55	0.04	0.97
MCM2NT	TCF20	TCF20	0|0|3	3	1	3	8|31|32|43	0	0	0	0	0	-129.31	0.04	0.97
MCM2NT	KIF4A	KIF4A	0|0|2	2	0.67	3	12|20|20|12	0	0	0	0	0	-74.19	0.04	0.97
MCM2NT	ZNF687	ZNF687	0|2|0	2	0.67	3	7|14|19|24	0	0	0	0	0	-73.74	0.04	0.97
MCM2NT	DLGAP5	DLGAP5	2|0|0	2	0.67	3	7|12|26|18	0	0	0	0	0	-72.54	0.04	0.97
MCM2NT	NCOR2	NCOR2	0|1|1	2	0.67	3	5|10|21|26	0	0	0	0	0	-71.24	0.04	0.97
MCM2NT	MASTL	MASTL	0|0|2	2	0.67	3	8|15|23|25	0	0	0	0	0	-81.58	0.04	0.97
MCM2NT	ANKRD17	ANKRD17	0|1|1	2	0.67	3	6|15|16|23	0	0	0	0	0	-69.28	0.04	0.97
MCM2NT	ESF1	ESF1	0|1|1	2	0.67	3	6|10|26|22	0	0	0	0	0	-73.47	0.04	0.97
MCM2NT	KRI1	KRI1	0|0|2	2	0.67	3	17|16|19|21	0	0	0	0	0	-84.3	0.04	0.97
MCM2NT	UBFD1	UBFD1	0|0|1	1	0.33	3	6|10|8|8	0	0	0	0	0	-38.57	0.04	0.97
MCM2NT	ARFIP1	ARFIP1	0|1|0	1	0.33	3	6|8|8|8	0	0	0	0	0	-36.38	0.04	0.97
MCM2NT	ZNF207	ZNF207	0|1|0	1	0.33	3	5|8|7|13	0	0	0	0	0	-39.64	0.04	0.97
MCM2NT	SCAF1	SCAF1	0|0|1	1	0.33	3	3|9|14|12	0	0	0	0	0	-44.94	0.04	0.97
MCM2NT	SLX4	SLX4	0|0|1	1	0.33	3	3|7|8|12	0	0	0	0	0	-36.2	0.04	0.97
MCM2NT	CTTN	CTTN	0|3|7	10	3.33	3	105|115|100|96	0	0	0	0	0	-469.3	0.03	0.97
MCM2NT	STAT3	STAT3	0|1|5	6	2	3	45|61|57|66	0	0	0	0	0	-259.16	0.03	0.97
MCM2NT	CLINT1	CLINT1	0|3|2	5	1.67	3	53|59|64|54	0	0	0	0	0	-260.35	0.03	0.97
MCM2NT	LIMA1	LIMA1	1|2|2	5	1.67	3	51|60|68|70	0	0	0	0	0	-276.16	0.03	0.97
MCM2NT	PRRC2B	PRRC2B	0|0|4	4	1.33	3	24|48|57|68	0	0	0	0	0	-222.43	0.03	0.97
MCM2NT	TFIP11	TFIP11	0|1|3	4	1.33	3	34|42|40|40	0	0	0	0	0	-177.29	0.03	0.97
MCM2NT	TNRC6A	TNRC6A	2|0|1	3	1	3	14|39|24|39	0	0	0	0	0	-131.72	0.03	0.97
MCM2NT	VCPIP1	VCPIP1	0|1|1	2	0.67	3	16|21|25|27	0	0	0	0	0	-102.27	0.03	0.97
MCM2NT	TP53BP2	TP53BP2	1|1|0	2	0.67	3	17|23|24|30	0	0	0	0	0	-107.81	0.03	0.97
MCM2NT	PCMT1	PCMT1	0|0|2	2	0.67	3	19|21|21|24	0	0	0	0	0	-97.72	0.03	0.97
MCM2NT	KIAA1429	KIAA1429	0|0|2	2	0.67	3	8|22|26|32	0	0	0	0	0	-100.4	0.03	0.97
MCM2NT	NIPBL	NIPBL	0|0|2	2	0.67	3	18|16|21|29	0	0	0	0	0	-96.48	0.03	0.97
MCM2NT	CACYBP	CACYBP	0|1|1	2	0.67	3	10|18|31|25	0	0	0	0	0	-96.02	0.03	0.97
MCM2NT	APC	APC	0|0|1	1	0.33	3	3|6|9|22	0	0	0	0	0	-46.6	0.03	0.97
MCM2NT	HECTD1	HECTD1	0|1|0	1	0.33	3	7|6|8|22	0	0	0	0	0	-50.15	0.03	0.97
MCM2NT	DBN1	DBN1	1|0|0	1	0.33	3	10|13|10|15	0	0	0	0	0	-56.37	0.03	0.97
MCM2NT	SMG7	SMG7	0|0|1	1	0.33	3	5|14|8|17	0	0	0	0	0	-51.52	0.03	0.97
MCM2NT	MAVS	MAVS	0|0|1	1	0.33	3	7|13|10|16	0	0	0	0	0	-54.14	0.03	0.97
MCM2NT	NSD1	NSD1	1|0|0	1	0.33	3	4|11|3|25	0	0	0	0	0	-49.86	0.03	0.97
MCM2NT	AP1B1	AP1B1	1|0|0	1	0.33	3	5|11|13|14	0	0	0	0	0	-50.73	0.03	0.97
MCM2NT	ZNF250	ZNF250	0|0|1	1	0.33	3	5|10|18|18	0	0	0	0	0	-59.29	0.03	0.97
MCM2NT	ZNF318	ZNF318	0|2|2	4	1.33	3	31|55|60|85	0	0	0	0	0	-260.52	0.02	0.97
MCM2NT	KIF11	KIF11	0|1|3	4	1.33	3	43|56|88|64	0	0	0	0	0	-283.17	0.02	0.97
MCM2NT	NCAPH	NCAPH	0|1|3	4	1.33	3	55|61|70|64	0	0	0	0	0	-282.81	0.02	0.97
MCM2NT	BIRC6	BIRC6	1|1|1	3	1	3	44|48|44|57	0	0	0	0	0	-213.53	0.02	0.97
MCM2NT	TTF2	TTF2	0|0|3	3	1	3	38|49|66|50	0	0	0	0	0	-229.67	0.02	0.97
MCM2NT	PALLD	PALLD	0|0|3	3	1	3	40|50|52|64	0	0	0	0	0	-233.2	0.02	0.97
MCM2NT	CAMSAP1	CAMSAP1	0|2|1	3	1	3	46|56|56|52	0	0	0	0	0	-237.89	0.02	0.97
MCM2NT	PDLIM1	PDLIM1	0|1|2	3	1	3	41|40|36|45	0	0	0	0	0	-184.03	0.02	0.97
MCM2NT	UTP14A	UTP14A	0|1|2	3	1	3	30|45|45|49	0	0	0	0	0	-191.73	0.02	0.97
MCM2NT	PFAS	PFAS	1|0|1	2	0.67	3	26|31|32|41	0	0	0	0	0	-148.15	0.02	0.97
MCM2NT	CRKL	CRKL	0|0|2	2	0.67	3	26|29|31|34	0	0	0	0	0	-136.92	0.02	0.97
MCM2NT	TPD52L2	TPD52L2	0|0|2	2	0.67	3	26|30|31|33	0	0	0	0	0	-136.92	0.02	0.97
MCM2NT	BOD1L1	BOD1L1	0|0|2	2	0.67	3	24|42|46|47	0	0	0	0	0	-180.24	0.02	0.97
MCM2NT	PTPN23	PTPN23	0|0|2	2	0.67	3	17|29|30|33	0	0	0	0	0	-124.4	0.02	0.97
MCM2NT	ZNF598	ZNF598	1|0|0	1	0.33	3	13|26|23|25	0	0	0	0	0	-99.83	0.02	0.97
MCM2NT	MYBL2	MYBL2	0|0|1	1	0.33	3	7|12|40|27	0	0	0	0	0	-97.8	0.02	0.97
MCM2NT	AKAP9	AKAP9	0|0|1	1	0.33	3	12|12|14|37	0	0	0	0	0	-85.64	0.02	0.97
MCM2NT	CDK12	CDK12	0|0|1	1	0.33	3	11|21|25|28	0	0	0	0	0	-97.36	0.02	0.97
MCM2NT	FUBP1	FUBP1	0|0|1	1	0.33	3	11|16|16|13	0	0	0	0	0	-65.3	0.02	0.97
MCM2NT	CCDC88A	CCDC88A	0|0|1	1	0.33	3	8|14|18|26	0	0	0	0	0	-75.98	0.02	0.97
MCM2NT	FLOT2	FLOT2	0|0|1	1	0.33	3	17|20|20|18	0	0	0	0	0	-86.54	0.02	0.97
MCM2NT	RANBP1	RANBP1	1|0|0	1	0.33	3	16|18|20|16	0	0	0	0	0	-80.95	0.02	0.97
MCM2NT	SETD1A	SETD1A	1|0|0	1	0.33	3	10|14|22|23	0	0	0	0	0	-79.52	0.02	0.97
MCM2NT	KIF1A	KIF1A	1|0|0	1	0.33	3	7|15|24|27	0	0	0	0	0	-83.66	0.02	0.97
MCM2NT	SHCBP1	SHCBP1	0|0|1	1	0.33	3	7|7|24|19	0	0	0	0	0	-65.71	0.02	0.97
MCM2NT	CIC	CIC	1|0|0	1	0.33	3	3|11|25|20	0	0	0	0	0	-67.88	0.02	0.97
MCM2NT	MAP1B	MAP1B	0|3|3	6	2	3	165|172|171|178	0	0	0	0	0	#NAME?	0.01	0.97
MCM2NT	EDC4	EDC4	0|1|4	5	1.67	3	119|143|157|150	0	0	0	0	0	-641.05	0.01	0.97
MCM2NT	SPTAN1	SPTAN1	0|1|3	4	1.33	3	134|155|167|198	0	0	0	0	0	#NAME?	0.01	0.97
MCM2NT	RAB3GAP2	RAB3GAP2	1|0|2	3	1	3	102|111|116|104	0	0	0	0	0	-488.41	0.01	0.97
MCM2NT	PRRC2C	PRRC2C	1|0|1	2	0.67	3	84|125|112|122	0	0	0	0	0	-499.18	0.01	0.97
MCM2NT	SNX9	SNX9	0|0|2	2	0.67	3	34|47|56|54	0	0	0	0	0	-216.31	0.01	0.97
MCM2NT	CEP170	CEP170	0|0|2	2	0.67	3	78|112|129|121	0	0	0	0	0	-495.62	0.01	0.97
MCM2NT	PRMT7	PRMT7	0|1|0	1	0.33	3	25|28|30|36	0	0	0	0	0	-135.81	0.01	0.97
MCM2NT	SYNRG	SYNRG	0|1|0	1	0.33	3	16|30|31|43	0	0	0	0	0	-136.32	0.01	0.97
MCM2NT	STIP1	STIP1	0|0|1	1	0.33	3	24|29|34|35	0	0	0	0	0	-139.17	0.01	0.97
MCM2NT	TTC28	TTC28	1|0|0	1	0.33	3	12|27|29|43	0	0	0	0	0	-126.09	0.01	0.97
MCM2NT	SETD2	SETD2	0|0|1	1	0.33	3	12|25|25|35	0	0	0	0	0	-110.62	0.01	0.97
MCM2NT	SPEN	SPEN	0|0|1	1	0.33	3	36|59|71|69	0	0	0	0	0	-265.34	0.01	0.97
MCM2NT	TNRC6B	TNRC6B	0|0|1	1	0.33	3	23|46|44|59	0	0	0	0	0	-194.53	0.01	0.97
MCM2NT	PEX5	PEX5	0|0|1	1	0.33	3	17|27|48|53	0	0	0	0	0	-164.02	0.01	0.97
MCM2NT	TBC1D5	TBC1D5	1|0|0	1	0.33	3	10|24|32|28	0	0	0	0	0	-107.24	0.01	0.97
MCM2NT	SLK	SLK	1|0|0	1	0.33	3	42|60|61|59	0	0	0	0	0	-251.28	0.01	0.97
MCM2NT	STAU1	STAU1	1|0|0	1	0.33	3	37|47|49|44	0	0	0	0	0	-200.85	0.01	0.97
MCM2NT	AHNAK	AHNAK	0|0|3	3	1	3	371|412|507|576	0	0	0	0	0	#NAME?	0	0.97
MCM2NT	CSDE1	CSDE1	0|0|1	1	0.33	3	82|90|83|86	0	0	0	0	0	-385.03	0	0.97
MCM2NT	AKAP1	AKAP1	0|0|1	1	0.33	3	65|68|67|78	0	0	0	0	0	-314.25	0	0.97
MCM2NT	TNKS1BP1	TNKS1BP1	0|1|0	1	0.33	3	73|83|88|107	0	0	0	0	0	-395.95	0	0.97

## Sheet: SAINT_NT_Analysis_MCM2 vs NLS
Bait	Prey	PreyGene	Spec	SpecSum	AvgSpec	NumReplicates	ctrlCounts	AvgP	MaxP	TopoAvgP	TopoMaxP	SaintScore	logOddsScore	FoldChange	BFDR	boosted_by		HEK293FT Control selection
MCM2NT	ITIH4	ITIH4	6|8|9	23	7.67	3	0|0|0|0	1	1	1	1	1	7.6	76.67	0			MCM2	Fold Change (MCM2/NLS) ≥ 1.5
MCM2NT	AGT	AGT	3|8|7	18	6	3	0|0|0|0	0.98	1	0.98	1	0.98	2.54	60	0			MCM6
MCM2NT	RBP4	RBP4	15|15|9	39	13	3	0|0|0|1	1	1	1	1	1	9.89	52	0			MCM4
MCM2NT	SERPINA5	SERPINA5	2|7|3	12	4	3	0|0|0|0	0.86	1	0.86	1	0.86	0.7	40	0.02			MCM5
MCM2NT	BLVRB	BLVRB	7|2|3	12	4	3	0|0|0|0	0.86	1	0.86	1	0.86	0.7	40	0.02			AMBP
MCM2NT	AZGP1	AZGP1	1|5|4	10	3.33	3	0|0|0|0	0.66	1	0.66	1	0.66	-1.33	33.33	0.13			P0DOY3
MCM2NT	HSPA9	HSPA9	11|7|5	23	7.67	3	0|0|1|0	0.99	1	0.99	1	0.99	3.7	30.67	0			RBP4
MCM2NT	PTBP2	PTBP2	5|3|15	23	7.67	3	0|0|0|1	0.87	1	0.87	1	0.87	0.51	30.67	0.01			B2M
MCM2NT	TGM3	TGM3	0|3|6	9	3	3	0|0|0|0	0.64	1	0.64	1	0.64	-3.84	30	0.14			SERPINC1
MCM2NT	SERPINA6	SERPINA6	1|5|3	9	3	3	0|0|0|0	0.64	1	0.64	1	0.64	-1.33	30	0.15			TMEM33
MCM2NT	DEFA3	DEFA3	1|5|3	9	3	3	0|0|0|0	0.64	1	0.64	1	0.64	-1.33	30	0.15			CKMT1A
MCM2NT	UROD	UROD	2|2|5	9	3	3	0|0|0|0	0.78	1	0.78	1	0.78	0.7	30	0.06			RNASEH2B
MCM2NT	ACTG2	ACTG2	2|11|8	21	7	3	0|0|0|1	0.75	1	0.75	1	0.75	-1.12	28	0.08			SENP6
MCM2NT	IGKC	IGKC	3|3|2	8	2.67	3	0|0|0|0	0.84	0.93	0.84	0.93	0.84	0.7	26.67	0.04			TMEM97
MCM2NT	RPLP1	RPLP1	4|2|2	8	2.67	3	0|0|0|0	0.77	0.99	0.77	0.99	0.77	0.7	26.67	0.07			DDX54
MCM2NT	PSMA1	PSMA1	2|1|5	8	2.67	3	0|0|0|0	0.56	1	0.56	1	0.56	-1.33	26.67	0.19			ITIH4
MCM2NT	CP	CP	0|4|3	7	2.33	3	0|0|0|0	0.64	0.99	0.64	0.99	0.64	-3.84	23.33	0.17			MCM3
MCM2NT	MVP	MVP	6|1|0	7	2.33	3	0|0|0|0	0.33	1	0.33	1	0.33	-3.84	23.33	0.36			SERPINA3
MCM2NT	C14ORF166	C14ORF166	0|2|4	6	2	3	0|0|0|0	0.55	0.99	0.55	0.99	0.55	-3.84	20	0.2			TXNL1
MCM2NT	CALML5	CALML5	0|1|4	5	1.67	3	0|0|0|0	0.33	0.99	0.33	0.99	0.33	-3.84	16.67	0.37			DVL1
MCM2NT	BDH2	BDH2	0|0|5	5	1.67	3	0|0|0|0	0.33	1	0.33	1	0.33	-3.84	16.67	0.37			PDS5B
MCM2NT	CTSC	CTSC	2|2|1	5	1.67	3	0|0|0|0	0.45	0.67	0.45	0.67	0.45	-1.33	16.67	0.24			SERPINA1
MCM2NT	ANP32A	ANP32A	3|0|2	5	1.67	3	0|0|0|0	0.53	0.93	0.53	0.93	0.53	-3.84	16.67	0.2			RPF2
MCM2NT	APRT	APRT	1|3|1	5	1.67	3	0|0|0|0	0.31	0.93	0.31	0.93	0.31	-1.33	16.67	0.4			IRS4
MCM2NT	SERPINA3	SERPINA3	23|43|34	100	33.33	3	1|0|3|5	1	1	1	1	1	6.19	14.81	0			CUL3
MCM2NT	TK1	TK1	2|0|2	4	1.33	3	0|0|0|0	0.45	0.67	0.45	0.67	0.45	-3.84	13.33	0.24			ABCD3
MCM2NT	DNAJB11	DNAJB11	0|2|2	4	1.33	3	0|0|0|0	0.45	0.67	0.45	0.67	0.45	-3.84	13.33	0.24			YKT6
MCM2NT	P0DOY3	IGLC3	12|14|14	40	13.33	3	0|0|0|4	0.84	0.87	0.84	0.87	0.84	1.26	13.33	0.05			RPL37A
MCM2NT	ACTBL2	ACTBL2	0|2|2	4	1.33	3	0|0|0|0	0.45	0.67	0.45	0.67	0.45	-3.84	13.33	0.24			VAT1
MCM2NT	P0DPA2	P0DPA2	0|0|4	4	1.33	3	0|0|0|0	0.33	0.99	0.33	0.99	0.33	-3.84	13.33	0.37			ALDH3A2
MCM2NT	PAFAH1B3	PAFAH1B3	0|3|1	4	1.33	3	0|0|0|0	0.31	0.93	0.31	0.93	0.31	-3.84	13.33	0.4			MKI67
MCM2NT	PREX1	PREX1	2|4|4	10	3.33	3	1|0|0|0	0.68	0.89	0.68	0.89	0.68	-1.12	13.33	0.12			PARP1
MCM2NT	FLNC	FLNC	2|0|2	4	1.33	3	0|0|0|0	0.45	0.67	0.45	0.67	0.45	-3.84	13.33	0.24			RIF1
MCM2NT	LGALS7	LGALS7	0|2|7	9	3	3	0|0|0|1	0.41	1	0.41	1	0.41	-4.38	12	0.3			SMCHD1
MCM2NT	HPX	HPX	1|4|4	9	3	3	0|0|1|0	0.6	0.89	0.6	0.89	0.6	-2.77	12	0.18			SF3B1
MCM2NT	MCM6	MCM6	140|176|188	504	168	3	4|21|5|28	1	1	1	1	1	6.98	11.59	0			AHCTF1
MCM2NT	SERPINA1	SERPINA1	19|23|27	69	23	3	0|0|3|5	0.97	1	0.97	1	0.97	2.8	11.5	0.01			MYBBP1A
MCM2NT	IDH1	IDH1	5|1|2	8	2.67	3	0|0|1|0	0.41	0.98	0.41	0.98	0.41	-2.77	10.67	0.31			DDX21
MCM2NT	PDIA6	PDIA6	2|4|2	8	2.67	3	0|0|1|0	0.46	0.89	0.46	0.89	0.46	-1.12	10.67	0.22			NONO
MCM2NT	C3	C3	3|0|0	3	1	3	0|0|0|0	0.31	0.93	0.31	0.93	0.31	-3.84	10	0.4			TOP2A
MCM2NT	SERPING1	SERPING1	1|1|1	3	1	3	0|0|0|0	0	0	0	0	0	-1.33	10	0.95			NOP56
MCM2NT	TXN	TXN	2|0|1	3	1	3	0|0|0|0	0.22	0.67	0.22	0.67	0.22	-3.84	10	0.48			RBM27
MCM2NT	XP32	XP32	4|1|2	7	2.33	3	1|0|0|0	0.38	0.89	0.38	0.89	0.38	-2.77	9.33	0.34			TPX2
MCM2NT	LPCAT3	LPCAT3	2|2|10	14	4.67	3	0|2|0|0	0.39	0.98	0.39	0.98	0.39	-2.18	9.33	0.32			DVL2
MCM2NT	SLC27A4	SLC27A4	2|0|5	7	2.33	3	0|0|0|1	0.41	0.98	0.41	0.98	0.41	-4.38	9.33	0.31			SMARCA5
MCM2NT	TPI1	TPI1	10|10|8	28	9.33	3	0|0|3|1	0.83	0.9	0.83	0.9	0.83	0.87	9.33	0.05			HCFC1
MCM2NT	GRSF1	GRSF1	4|1|2	7	2.33	3	0|0|1|0	0.38	0.89	0.38	0.89	0.38	-2.77	9.33	0.34			RPL6
MCM2NT	SERPINC1	SERPINC1	3|6|5	14	4.67	3	1|0|0|1	0.7	0.96	0.7	0.96	0.7	-1	9.33	0.1			RPL7A
MCM2NT	A2M	A2M	1|3|3	7	2.33	3	0|0|0|1	0.42	0.62	0.42	0.62	0.42	-2.77	9.33	0.29			PDCD11
MCM2NT	S100A6	S100A6	6|4|3	13	4.33	3	0|0|0|2	0.45	0.75	0.45	0.75	0.45	-1.27	8.67	0.23			RSL1D1
MCM2NT	MCM2	MCM2	200|239|277	716	238.67	3	12|39|17|51	1	1	1	1	1	7.1	8.02	0			NCL
MCM2NT	HSPG2	HSPG2	2|2|2	6	2	3	0|1|0|0	0.25	0.25	0.25	0.25	0.25	-1.12	8	0.46			NOP58
MCM2NT	S100A11	S100A11	4|1|7	12	4	3	0|1|0|1	0.53	0.99	0.53	0.99	0.53	-3.67	8	0.21			PDS5A
MCM2NT	DHRS7	DHRS7	3|2|7	12	4	3	0|1|0|1	0.45	0.99	0.45	0.99	0.45	-2.34	8	0.24			NAT10
MCM2NT	DSP	DSP	17|6|20	43	14.33	3	2|1|1|4	0.7	1	0.7	1	0.7	-2.14	7.17	0.09			RRP12
MCM2NT	B2M	B2M	11|18|11	40	13.33	3	2|2|2|2	0.98	1	0.98	1	0.98	3.5	6.67	0			CKAP5
MCM2NT	DLGAP5	DLGAP5	2|0|0	2	0.67	3	0|0|0|0	0.22	0.67	0.22	0.67	0.22	-3.84	6.67	0.48			U2SURP
MCM2NT	DSG1	DSG1	3|2|10	15	5	3	0|1|2|0	0.39	1	0.39	1	0.39	-3.17	6.67	0.33			NOP2
MCM2NT	POLR2E	POLR2E	1|0|1	2	0.67	3	0|0|0|0	0	0	0	0	0	-3.84	6.67	0.95			DIS3
MCM2NT	DCDC1	DCDC1	3|0|2	5	1.67	3	0|1|0|0	0.29	0.62	0.29	0.62	0.29	-4.38	6.67	0.43			GTPBP4
MCM2NT	FN3KRP	FN3KRP	0|0|2	2	0.67	3	0|0|0|0	0.22	0.67	0.22	0.67	0.22	-3.84	6.67	0.48			DVL3
MCM2NT	EIF3F	EIF3F	1|1|0	2	0.67	3	0|0|0|0	0	0	0	0	0	-3.84	6.67	0.95			WAPAL
MCM2NT	ANXA7	ANXA7	2|1|2	5	1.67	3	0|0|0|1	0.16	0.25	0.16	0.25	0.16	-2.77	6.67	0.55			PRPF6
MCM2NT	VPS36	VPS36	0|1|1	2	0.67	3	0|0|0|0	0	0	0	0	0	-3.84	6.67	0.95			LIG3
MCM2NT	M6PR	M6PR	0|0|2	2	0.67	3	0|0|0|0	0.22	0.67	0.22	0.67	0.22	-3.84	6.67	0.48			TOP1
MCM2NT	TNXB	TNXB	2|2|1	5	1.67	3	1|0|0|0	0.16	0.25	0.16	0.25	0.16	-2.77	6.67	0.55			NASP
MCM2NT	COL22A1	COL22A1	1|0|1	2	0.67	3	0|0|0|0	0	0	0	0	0	-3.84	6.67	0.95			THOC2
MCM2NT	LRP2	LRP2	1|2|2	5	1.67	3	0|0|1|0	0.16	0.25	0.16	0.25	0.16	-2.77	6.67	0.55			ADNP
MCM2NT	AMBP	AMBP	24|19|21	64	21.33	3	4|3|4|3	1	1	1	1	1	8.16	6.1	0			CHAMP1
MCM2NT	PABPC4	PABPC4	7|0|2	9	3	3	0|1|0|1	0.36	0.99	0.36	0.99	0.36	-5.28	6	0.35			DKC1
MCM2NT	KPRP	KPRP	13|4|31	48	16	3	8|0|3|0	0.43	0.95	0.43	0.95	0.43	-6.55	5.82	0.29			SF3B2
MCM2NT	C18ORF8	C18ORF8	1|0|3	4	1.33	3	0|1|0|0	0.21	0.62	0.21	0.62	0.21	-4.38	5.33	0.51			SUPT5H
MCM2NT	GRHPR	GRHPR	1|0|3	4	1.33	3	0|0|0|1	0.21	0.62	0.21	0.62	0.21	-4.38	5.33	0.51			STAG2
MCM2NT	KRT18	KRT18	3|1|0	4	1.33	3	0|0|1|0	0.21	0.62	0.21	0.62	0.21	-4.38	5.33	0.51			SALL2
MCM2NT	PUSL1	PUSL1	1|1|2	4	1.33	3	0|0|0|1	0.08	0.25	0.08	0.25	0.08	-2.77	5.33	0.65			SART1
MCM2NT	RARS2	RARS2	2|1|5	8	2.67	3	0|0|0|2	0.23	0.58	0.23	0.58	0.23	-3.33	5.33	0.47			BAZ1B
MCM2NT	PSAP	PSAP	5|7|8	20	6.67	3	0|2|0|3	0.44	0.65	0.44	0.65	0.44	-1.52	5.33	0.28			TCOF1
MCM2NT	PHB	PHB	3|17|7	27	9	3	0|4|0|3	0.4	0.97	0.4	0.97	0.4	-4.88	5.14	0.32			NOC3L
MCM2NT	S100A8	S100A8	2|4|20	26	8.67	3	7|0|0|0	0.28	0.8	0.28	0.8	0.28	-5.73	4.95	0.45			NUP50
MCM2NT	HSPD1	HSPD1	38|17|19	74	24.67	3	2|9|3|6	0.68	1	0.68	1	0.68	-0.6	4.93	0.11			WDHD1
MCM2NT	MBOAT7	MBOAT7	1|1|5	7	2.33	3	0|0|0|2	0.19	0.58	0.19	0.58	0.19	-3.33	4.67	0.53			SLC25A1
MCM2NT	SFN	SFN	2|3|2	7	2.33	3	0|0|0|2	0.14	0.22	0.14	0.22	0.14	-2.18	4.67	0.58			SRP54
MCM2NT	FKBP3	FKBP3	7|0|0	7	2.33	3	0|0|0|2	0.29	0.86	0.29	0.86	0.29	-5.38	4.67	0.44			TEX10
MCM2NT	ACACA	ACACA	42|105|129	276	92	3	9|25|8|38	0.65	0.99	0.65	0.99	0.65	-19.44	4.6	0.14			GPKOW
MCM2NT	MARK2	MARK2	0|0|16	16	5.33	3	0|3|0|2	0.33	1	0.33	1	0.33	-7.85	4.27	0.36			EXOSC10
MCM2NT	GDAP1	GDAP1	1|1|7	9	3	3	0|2|0|1	0.32	0.97	0.32	0.97	0.32	-4.58	4	0.39			BCLAF1
MCM2NT	PSMA6	PSMA6	0|1|2	3	1	3	0|0|0|1	0.08	0.25	0.08	0.25	0.08	-4.38	4	0.65			DDX42
MCM2NT	AGPAT5	AGPAT5	2|0|1	3	1	3	0|0|0|1	0.08	0.25	0.08	0.25	0.08	-4.38	4	0.65			ABCF2
MCM2NT	SMC5	SMC5	0|0|6	6	2	3	0|1|0|1	0.32	0.96	0.32	0.96	0.32	-5.28	4	0.39			ORC2
MCM2NT	CLN6	CLN6	3|0|6	9	3	3	0|0|0|3	0.2	0.45	0.2	0.45	0.2	-6.42	4	0.52			MDC1
MCM2NT	MCM4	MCM4	110|156|182	448	149.33	3	15|49|29|58	0.61	1	0.61	1	0.61	-14.96	3.96	0.17			NACA
MCM2NT	MGST1	MGST1	6|5|6	17	5.67	3	0|4|0|2	0.16	0.19	0.16	0.19	0.16	-2.16	3.78	0.57			VRK1
MCM2NT	UTP11L	UTP11L	1|0|16	17	5.67	3	0|2|0|4	0.32	0.97	0.32	0.97	0.32	-8.87	3.78	0.39			HNRNPF
MCM2NT	JUP	JUP	21|8|33	62	20.67	3	0|8|1|14	0.28	0.69	0.28	0.69	0.28	-11.28	3.59	0.45			RNF219
MCM2NT	PSMG2	PSMG2	4|4|8	16	5.33	3	0|1|0|5	0.14	0.32	0.14	0.32	0.14	-2.84	3.56	0.58			KIAA0196
MCM2NT	ANXA5	ANXA5	6|12|11	29	9.67	3	2|4|5|0	0.38	0.65	0.38	0.65	0.38	-4.64	3.52	0.33			MRE11A
MCM2NT	MARK3	MARK3	2|0|27	29	9.67	3	0|5|0|6	0.32	0.97	0.32	0.97	0.32	-14	3.52	0.38			BYSL
MCM2NT	HLCS	HLCS	1|3|6	10	3.33	3	0|3|0|1	0.15	0.39	0.15	0.39	0.15	-5.23	3.33	0.57			BMS1
MCM2NT	PSMB7	PSMB7	1|0|4	5	1.67	3	0|2|0|0	0.13	0.39	0.13	0.39	0.13	-5.38	3.33	0.59			CASC5
MCM2NT	TAOK1	TAOK1	0|1|0	1	0.33	3	0|0|0|0	0	0	0	0	0	-3.84	3.33	0.95			NOP14
MCM2NT	OCIAD2	OCIAD2	0|0|5	5	1.67	3	0|1|0|1	0.29	0.86	0.29	0.86	0.29	-5.28	3.33	0.44			SNW1
MCM2NT	UPF1	UPF1	1|0|0	1	0.33	3	0|0|0|0	0	0	0	0	0	-3.84	3.33	0.95			TRIM25
MCM2NT	KRTAP16-1	KRTAP16-1	0|0|1	1	0.33	3	0|0|0|0	0	0	0	0	0	-3.84	3.33	0.95			RPL24
MCM2NT	MP68	MP68	1|2|2	5	1.67	3	0|0|1|1	0.06	0.09	0.06	0.09	0.06	-3.67	3.33	0.7			TOP2B
MCM2NT	ITGB1	ITGB1	2|1|2	5	1.67	3	0|0|0|2	0.07	0.1	0.07	0.1	0.07	-3.33	3.33	0.68			EIF4G3
MCM2NT	NIP7	NIP7	2|1|14	17	5.67	3	0|3|0|4	0.3	0.89	0.3	0.89	0.3	-8.03	3.24	0.42			RPL14
MCM2NT	AP2S1	AP2S1	2|2|8	12	4	3	0|2|0|3	0.22	0.65	0.22	0.65	0.22	-4.67	3.2	0.49			CD2BP2
MCM2NT	NEMF	NEMF	5|0|14	19	6.33	3	0|2|0|6	0.22	0.62	0.22	0.62	0.22	-10.48	3.17	0.5			ZC3HAV1
MCM2NT	DYNC1LI1	DYNC1LI1	0|0|7	7	2.33	3	0|3|0|0	0.19	0.57	0.19	0.57	0.19	-6.42	3.11	0.53			PAK4
MCM2NT	UBE2N	UBE2N	0|6|1	7	2.33	3	1|1|0|1	0.29	0.87	0.29	0.87	0.29	-6.18	3.11	0.44			RPL7L1
MCM2NT	S100A9	S100A9	0|1|29	30	10	3	13|0|0|0	0.24	0.72	0.24	0.72	0.24	-15.38	3.08	0.47			THRAP3
MCM2NT	ACAD9	ACAD9	7|8|24	39	13	3	0|6|0|11	0.2	0.58	0.2	0.58	0.2	-7.68	3.06	0.52			NSFL1C
MCM2NT	PIGR	PIGR	2|4|3	9	3	3	4|0|0|0	0.09	0.16	0.09	0.16	0.09	-3.34	3	0.64			HP1BP3
MCM2NT	REEP5	REEP5	0|3|10	13	4.33	3	0|1|0|5	0.17	0.49	0.17	0.49	0.17	-8.71	2.89	0.55			NELFA
MCM2NT	ABCD3	ABCD3	12|4|17	33	11	3	0|6|0|10	0.13	0.32	0.13	0.32	0.13	-10.9	2.75	0.6			DIDO1
MCM2NT	ACTR1B	ACTR1B	0|2|2	4	1.33	3	0|0|0|2	0.07	0.1	0.07	0.1	0.07	-5.38	2.67	0.68			PPM1G
MCM2NT	ELMOD2	ELMOD2	2|1|9	12	4	3	0|1|0|5	0.14	0.4	0.14	0.4	0.14	-6.9	2.67	0.59			USP39
MCM2NT	CSNK2B	CSNK2B	0|0|2	2	0.67	3	0|1|0|0	0.08	0.25	0.08	0.25	0.08	-4.38	2.67	0.65			MTA1
MCM2NT	RHOG	RHOG	1|0|7	8	2.67	3	0|1|0|3	0.18	0.55	0.18	0.55	0.18	-6.63	2.67	0.53			GTF3C5
MCM2NT	HIST1H1C	HIST1H1C	11|4|21	36	12	3	2|4|1|11	0.18	0.54	0.18	0.54	0.18	-12.88	2.67	0.54			LRIF1
MCM2NT	SMG1	SMG1	1|0|3	4	1.33	3	0|0|0|2	0.07	0.22	0.07	0.22	0.07	-5.38	2.67	0.67			TAF9
MCM2NT	HSP90B1	HSP90B1	13|4|3	20	6.67	3	0|5|4|1	0.23	0.68	0.23	0.68	0.23	-7.52	2.67	0.48			ORC3
MCM2NT	GSTO1	GSTO1	10|2|2	14	4.67	3	1|2|2|2	0.32	0.96	0.32	0.96	0.32	-6.66	2.67	0.4			PCNP
MCM2NT	MB	MB	4|4|4	12	4	3	2|1|2|1	0.05	0.05	0.05	0.05	0.05	-3.05	2.67	0.72			ERCC5
MCM2NT	ACAT1	ACAT1	3|1|6	10	3.33	3	0|2|0|3	0.11	0.31	0.11	0.31	0.11	-6.22	2.67	0.62			NKRF
MCM2NT	NFXL1	NFXL1	1|0|7	8	2.67	3	0|3|0|1	0.18	0.55	0.18	0.55	0.18	-6.63	2.67	0.53			CDC73
MCM2NT	CCDC93	CCDC93	1|0|1	2	0.67	3	0|0|0|1	0	0	0	0	0	-4.38	2.67	0.95			KIF23
MCM2NT	STX12	STX12	0|4|6	10	3.33	3	0|0|0|5	0.12	0.24	0.12	0.24	0.12	-7.41	2.67	0.61			DPM1
MCM2NT	GBE1	GBE1	0|1|7	8	2.67	3	0|0|0|4	0.13	0.4	0.13	0.4	0.13	-6.29	2.67	0.59			PIAS2
MCM2NT	AURKA	AURKA	3|1|8	12	4	3	0|2|0|4	0.14	0.39	0.14	0.39	0.14	-7.06	2.67	0.58			CMTR1
MCM2NT	LRBA	LRBA	0|0|2	2	0.67	3	0|0|0|1	0.08	0.25	0.08	0.25	0.08	-4.38	2.67	0.65			SF3A1
MCM2NT	GSTZ1	GSTZ1	3|2|11	16	5.33	3	0|4|0|4	0.18	0.52	0.18	0.52	0.18	-7.16	2.67	0.54			NUP153
MCM2NT	SNX5	SNX5	0|0|12	12	4	3	0|3|0|3	0.3	0.91	0.3	0.91	0.3	-8.94	2.67	0.42			NPM1
MCM2NT	GPD2	GPD2	0|0|6	6	2	3	0|1|0|2	0.29	0.88	0.29	0.88	0.29	-6.18	2.67	0.42			CSTF3
MCM2NT	NHP2L1	NHP2L1	2|2|0	4	1.33	3	1|0|1|0	0.06	0.09	0.06	0.09	0.06	-5.28	2.67	0.7			NOL6
MCM2NT	DENND5B	DENND5B	1|0|1	2	0.67	3	1|0|0|0	0	0	0	0	0	-4.38	2.67	0.95			DDX24
MCM2NT	RAB35	RAB35	1|2|7	10	3.33	3	0|3|1|1	0.25	0.75	0.25	0.75	0.25	-6.36	2.67	0.45			SAFB
MCM2NT	CKMT1A	CKMT1A	12|11|22	45	15	3	1|7|3|12	0.11	0.33	0.11	0.33	0.11	-8.18	2.61	0.63			CRNKL1
MCM2NT	GSR	GSR	8|0|9	17	5.67	3	0|2|1|6	0.13	0.23	0.13	0.23	0.13	-11.78	2.52	0.6			L3MBTL3
MCM2NT	ALG5	ALG5	3|0|12	15	5	3	0|2|0|6	0.16	0.48	0.16	0.48	0.16	-10.48	2.5	0.56			ILKAP
MCM2NT	MGST3	MGST3	8|3|15	26	8.67	3	0|4|1|9	0.11	0.34	0.11	0.34	0.11	-10.82	2.48	0.61			GNL2
MCM2NT	UQCRQ	UQCRQ	4|0|9	13	4.33	3	0|0|0|7	0.12	0.32	0.12	0.32	0.12	-9.66	2.48	0.61			IK
MCM2NT	ANP32B	ANP32B	3|4|15	22	7.33	3	0|5|0|7	0.15	0.45	0.15	0.45	0.15	-9	2.44	0.57			WDR70
MCM2NT	SLC25A24	SLC25A24	0|2|7	9	3	3	0|1|1|3	0.25	0.75	0.25	0.75	0.25	-7.99	2.4	0.45			XAB2
MCM2NT	GNPDA1	GNPDA1	5|7|11	23	7.67	3	0|6|0|7	0.04	0.12	0.04	0.12	0.04	-7.04	2.36	0.72			SRPR
MCM2NT	SLC2A1	SLC2A1	1|0|6	7	2.33	3	0|2|0|2	0.21	0.62	0.21	0.62	0.21	-6.84	2.33	0.52			DNAJB1
MCM2NT	HADHB	HADHB	13|2|6	21	7	3	0|5|2|5	0.21	0.62	0.21	0.62	0.21	-10.81	2.33	0.52			APBB1
MCM2NT	MRPS24	MRPS24	2|2|3	7	2.33	3	0|0|2|2	0.03	0.06	0.03	0.06	0.03	-3.98	2.33	0.75			ZC3H11A
MCM2NT	GPR89B	GPR89B	1|0|6	7	2.33	3	0|1|0|3	0.13	0.39	0.13	0.39	0.13	-6.63	2.33	0.6			ANLN
MCM2NT	HMGA1	HMGA1	4|0|3	7	2.33	3	0|1|0|3	0.07	0.14	0.07	0.14	0.07	-6.63	2.33	0.67			RBM25
MCM2NT	PDCD6IP	PDCD6IP	2|1|11	14	4.67	3	0|3|0|5	0.16	0.48	0.16	0.48	0.16	-8.53	2.33	0.57			MTA2
MCM2NT	HSPA5	HSPA5	1|2|2	5	1.67	3	1|2|0|0	0.03	0.04	0.03	0.04	0.03	-4.58	2.22	0.77			FAM50A
MCM2NT	KDSR	KDSR	0|0|5	5	1.67	3	0|0|0|3	0.11	0.33	0.11	0.33	0.11	-6.42	2.22	0.62			CFAP20
MCM2NT	PPCS	PPCS	0|0|5	5	1.67	3	0|2|0|1	0.22	0.65	0.22	0.65	0.22	-6.18	2.22	0.5			CCNT1
MCM2NT	SUMO1	SUMO1	0|3|2	5	1.67	3	0|0|0|3	0.07	0.13	0.07	0.13	0.07	-6.42	2.22	0.68			RBM17
MCM2NT	UBA6	UBA6	1|0|14	15	5	3	0|5|0|4	0.22	0.67	0.22	0.67	0.22	-11.78	2.22	0.5			PSMD4
MCM2NT	SPTBN2	SPTBN2	1|0|4	5	1.67	3	0|2|0|1	0.11	0.34	0.11	0.34	0.11	-6.18	2.22	0.62			CDCA2
MCM2NT	KDELR2	KDELR2	2|1|2	5	1.67	3	0|3|0|0	0.04	0.06	0.04	0.06	0.04	-4.05	2.22	0.73			SLC25A4
MCM2NT	RRAGC	RRAGC	0|0|5	5	1.67	3	0|0|0|3	0.11	0.33	0.11	0.33	0.11	-6.42	2.22	0.62			PSPC1
MCM2NT	FABP5	FABP5	0|3|2	5	1.67	3	2|0|1|0	0.06	0.13	0.06	0.13	0.06	-6.18	2.22	0.7			SUGT1
MCM2NT	MAP4K5	MAP4K5	1|1|3	5	1.67	3	0|1|0|2	0.04	0.13	0.04	0.13	0.04	-4.58	2.22	0.72			NR3C1
MCM2NT	DCAKD	DCAKD	4|1|8	13	4.33	3	0|5|0|3	0.08	0.21	0.08	0.21	0.08	-8.53	2.17	0.66			MED1
MCM2NT	KTN1	KTN1	5|0|8	13	4.33	3	0|2|2|4	0.17	0.48	0.17	0.48	0.17	-11.03	2.17	0.55			NSUN2
MCM2NT	FERMT2	FERMT2	13|0|24	37	12.33	3	0|10|0|13	0.11	0.33	0.11	0.33	0.11	-26.66	2.14	0.62			SUGP2
MCM2NT	ESCO2	ESCO2	0|0|8	8	2.67	3	1|0|0|4	0.15	0.45	0.15	0.45	0.15	-7.65	2.13	0.58			CDKN2AIP
MCM2NT	CCDC22	CCDC22	3|2|3	8	2.67	3	1|2|2|0	0.02	0.03	0.02	0.03	0.02	-4.89	2.13	0.78			GATAD2B
MCM2NT	SLC7A5	SLC7A5	4|0|4	8	2.67	3	0|2|0|3	0.06	0.09	0.06	0.09	0.06	-7.85	2.13	0.7			LIN54
MCM2NT	EIF2S1	EIF2S1	10|7|18	35	11.67	3	1|7|1|13	0.03	0.08	0.03	0.08	0.03	-11.85	2.12	0.77			INTS1
MCM2NT	SORD	SORD	0|2|9	11	3.67	3	0|3|0|4	0.14	0.43	0.14	0.43	0.14	-9.99	2.1	0.58			WRNIP1
MCM2NT	RPF2	RPF2	20|8|43	71	23.67	3	2|19|5|19	0.09	0.28	0.09	0.28	0.09	-30.9	2.1	0.65			TCERG1
MCM2NT	IFRD1	IFRD1	1|0|13	14	4.67	3	0|5|0|4	0.19	0.58	0.19	0.58	0.19	-11.78	2.07	0.53			RBM10
MCM2NT	NME1-NME2	NME1;NME1-NME2	4|17|10	31	10.33	3	4|4|6|6	0.29	0.87	0.29	0.87	0.29	-15.21	2.07	0.43			PSMC1
MCM2NT	H2AFV	H2AFV	18|12|19	49	16.33	3	4|10|4|14	0	0	0	0	0	-14.14	2.04	0.89			GPATCH4
MCM2NT	TMTC3	TMTC3	4|0|22	26	8.67	3	0|8|0|9	0.18	0.54	0.18	0.54	0.18	-20.13	2.04	0.54			PRCC
MCM2NT	GAR1	GAR1	0|0|3	3	1	3	0|0|0|2	0.07	0.22	0.07	0.22	0.07	-5.38	2	0.67			YEATS2
MCM2NT	SNTB2	SNTB2	1|0|2	3	1	3	0|0|0|2	0.03	0.1	0.03	0.1	0.03	-5.38	2	0.75			MAP4
MCM2NT	TBL2	TBL2	8|3|22	33	11	3	1|6|2|13	0.11	0.32	0.11	0.32	0.11	-18.14	2	0.63			ZC3H18
MCM2NT	PISD	PISD	0|0|3	3	1	3	0|1|1|0	0.09	0.27	0.09	0.27	0.09	-5.28	2	0.65			CHERP
MCM2NT	FKBP11	FKBP11	1|1|4	6	2	3	0|0|0|4	0.05	0.16	0.05	0.16	0.05	-4.88	2	0.71			SEC61B
MCM2NT	ACAT2	ACAT2	2|0|1	3	1	3	0|1|0|1	0.03	0.09	0.03	0.09	0.03	-5.28	2	0.76			NUP214
MCM2NT	UBLCP1	UBLCP1	3|1|14	18	6	3	0|4|0|8	0.12	0.37	0.12	0.37	0.12	-12.19	2	0.61			CWF19L1
MCM2NT	VTI1B	VTI1B	1|0|2	3	1	3	0|1|0|1	0.03	0.09	0.03	0.09	0.03	-5.28	2	0.76			PUS7
MCM2NT	SQRDL	SQRDL	2|0|4	6	2	3	0|1|0|3	0.06	0.14	0.06	0.14	0.06	-6.63	2	0.7			RPRD2
MCM2NT	VPS25	VPS25	0|1|2	3	1	3	0|2|0|0	0.03	0.1	0.03	0.1	0.03	-5.38	2	0.75			POLD3
MCM2NT	SYNGAP1	SYNGAP1	2|2|2	6	2	3	2|0|0|2	0.02	0.02	0.02	0.02	0.02	-3.98	2	0.8			SPG20
MCM2NT	MRPS21	MRPS21	1|0|2	3	1	3	0|1|0|1	0.03	0.09	0.03	0.09	0.03	-5.28	2	0.76			SAFB2
MCM2NT	EIF4A2	EIF4A2	9|6|9	24	8	3	0|4|2|10	0	0.01	0	0.01	0	-8.24	2	0.85			TOX4
MCM2NT	CYP51A1	CYP51A1	8|0|10	18	6	3	0|7|0|5	0.05	0.11	0.05	0.11	0.05	-14.76	2	0.71			INTS12
MCM2NT	HS2ST1	HS2ST1	2|0|7	9	3	3	0|2|0|4	0.1	0.28	0.1	0.28	0.1	-8.87	2	0.64			BPTF
MCM2NT	PKP2	PKP2	2|0|7	9	3	3	0|1|0|5	0.08	0.25	0.08	0.25	0.08	-8.71	2	0.65			PRRC2B
MCM2NT	CCDC124	CCDC124	2|0|1	3	1	3	0|0|0|2	0.03	0.1	0.03	0.1	0.03	-5.38	2	0.75			ZNF638
MCM2NT	IRS4	IRS4	49|34|85	168	56	3	6|42|16|49	0	0	0	0	0	-52.77	1.98	0.91			CHMP4B
MCM2NT	FDFT1	FDFT1	13|1|11	25	8.33	3	0|8|2|7	0.03	0.06	0.03	0.06	0.03	-17.52	1.96	0.77			CXORF56
MCM2NT	RPL35A	RPL35A	23|0|24	47	15.67	3	5|5|4|18	0.01	0.02	0.01	0.02	0.01	-36.65	1.96	0.82			EMSY
MCM2NT	RHOA	RHOA	17|8|20	45	15	3	5|8|7|11	0.02	0.05	0.02	0.05	0.02	-19.11	1.94	0.8			CFDP1
MCM2NT	TMEM33	TMEM33	10|10|20	40	13.33	3	6|7|5|10	0.12	0.36	0.12	0.36	0.12	-13.63	1.9	0.61			C19ORF43
MCM2NT	VCL	VCL	6|3|18	27	9	3	0|12|0|7	0.07	0.21	0.07	0.21	0.07	-15.21	1.89	0.68			ZNF384
MCM2NT	DVL1	DVL1	15|27|33	75	25	3	4|15|9|25	0	0	0	0	0	-27.55	1.89	0.91			COPA
MCM2NT	SERPINH1	SERPINH1	3|3|18	24	8	3	0|5|0|12	0.1	0.31	0.1	0.31	0.1	-13.2	1.88	0.64			RPL10A
MCM2NT	OLA1	OLA1	15|3|24	42	14	3	0|15|2|13	0.01	0.04	0.01	0.04	0.01	-25.86	1.87	0.81			PSMD3
MCM2NT	SLC3A2	SLC3A2	3|4|14	21	7	3	0|6|0|9	0.06	0.19	0.06	0.19	0.06	-11.7	1.87	0.69			RPA1
MCM2NT	TOMM7	TOMM7	3|0|4	7	2.33	3	0|2|0|3	0.04	0.09	0.04	0.09	0.04	-7.85	1.87	0.74			NAA15
MCM2NT	GSTM3	GSTM3	0|2|5	7	2.33	3	0|2|0|3	0.06	0.18	0.06	0.18	0.06	-7.85	1.87	0.69			DDX18
MCM2NT	MCM5	MCM5	58|76|78	212	70.67	3	12|54|20|65	0	0	0	0	0	-54.93	1.87	0.94			MSH6
MCM2NT	THG1L	THG1L	1|0|6	7	2.33	3	0|1|1|3	0.16	0.49	0.16	0.49	0.16	-7.99	1.87	0.56			XRN2
MCM2NT	CKAP2	CKAP2	4|1|2	7	2.33	3	1|1|0|3	0.03	0.09	0.03	0.09	0.03	-6.36	1.87	0.75			FTSJ3
MCM2NT	CAP1	CAP1	12|12|15	39	13	3	3|8|4|13	0	0	0	0	0	-10.96	1.86	0.9			APEX1
MCM2NT	DPM1	DPM1	15|8|20	43	14.33	3	3|10|4|14	0	0	0	0	0	-18.58	1.85	0.87			SRP68
MCM2NT	RDH11	RDH11	11|8|21	40	13.33	3	2|10|3|14	0.01	0.02	0.01	0.02	0.01	-16.67	1.84	0.84			SART3
MCM2NT	AP2M1	AP2M1	6|4|30	40	13.33	3	0|10|0|19	0.11	0.32	0.11	0.32	0.11	-22.6	1.84	0.64			RRP1B
MCM2NT	NSUN4	NSUN4	2|4|5	11	3.67	3	3|0|3|2	0.01	0.03	0.01	0.03	0.01	-7.54	1.83	0.81			GTF2I
MCM2NT	DNAJC19	DNAJC19	4|0|7	11	3.67	3	0|3|0|5	0.05	0.13	0.05	0.13	0.05	-10.62	1.83	0.71			PES1
MCM2NT	MYO1D	MYO1D	0|0|50	50	16.67	3	0|16|1|20	0.23	0.7	0.23	0.7	0.23	-41.88	1.8	0.47			DRG1
MCM2NT	PYGL	PYGL	61|42|89	192	64	3	3|51|16|72	0	0	0	0	0	-66.43	1.8	0.94			WDR36
MCM2NT	ACSL3	ACSL3	18|4|40	62	20.67	3	0|12|1|33	0.02	0.05	0.02	0.05	0.02	-39.4	1.8	0.8			RPS6
MCM2NT	C2ORF47	C2ORF47	2|0|2	4	1.33	3	0|0|0|3	0.04	0.06	0.04	0.06	0.04	-6.42	1.78	0.73			HAT1
MCM2NT	ANKFY1	ANKFY1	0|2|2	4	1.33	3	0|1|0|2	0.03	0.04	0.03	0.04	0.03	-6.18	1.78	0.77			RPS27
MCM2NT	MAGT1	MAGT1	5|3|4	12	4	3	1|3|0|5	0.01	0.01	0.01	0.01	0.01	-6.66	1.78	0.84			YTHDC2
MCM2NT	PRDX2	PRDX2	1|2|5	8	2.67	3	0|2|0|4	0.04	0.1	0.04	0.1	0.04	-7.06	1.78	0.75			HELLS
MCM2NT	PIGK	PIGK	1|0|3	4	1.33	3	0|2|0|1	0.04	0.13	0.04	0.13	0.04	-6.18	1.78	0.72			ZNF512
MCM2NT	MRPS7	MRPS7	2|0|6	8	2.67	3	0|0|0|6	0.07	0.19	0.07	0.19	0.07	-8.54	1.78	0.68			U2AF2
MCM2NT	DHCR24	DHCR24	4|0|4	8	2.67	3	0|3|0|3	0.03	0.05	0.03	0.05	0.03	-8.94	1.78	0.76			RER1
MCM2NT	VPS16	VPS16	0|1|3	4	1.33	3	0|3|0|0	0.04	0.13	0.04	0.13	0.04	-6.42	1.78	0.72			BZW2
MCM2NT	C11ORF98	C11ORF98	0|0|4	4	1.33	3	0|0|0|3	0.07	0.22	0.07	0.22	0.07	-6.42	1.78	0.66			THOC5
MCM2NT	WARS2	WARS2	3|2|11	16	5.33	3	0|5|2|5	0.1	0.3	0.1	0.3	0.1	-10.81	1.78	0.64			POLDIP3
MCM2NT	HMGN2	HMGN2	9|0|11	20	6.67	3	0|5|2|8	0.02	0.05	0.02	0.05	0.02	-18.33	1.78	0.79			AURKB
MCM2NT	ALG9	ALG9	2|0|6	8	2.67	3	0|2|0|4	0.06	0.19	0.06	0.19	0.06	-8.87	1.78	0.69			CPSF1
MCM2NT	DCXR	DCXR	3|7|14	24	8	3	1|5|0|12	0.02	0.06	0.02	0.06	0.02	-14.26	1.78	0.79			PFKP
MCM2NT	ALDH2	ALDH2	0|2|2	4	1.33	3	0|1|0|2	0.03	0.04	0.03	0.04	0.03	-6.18	1.78	0.77			TRIM28
MCM2NT	ERCC2	ERCC2	0|1|3	4	1.33	3	0|1|0|2	0.04	0.13	0.04	0.13	0.04	-6.18	1.78	0.72			EIF3L
MCM2NT	TAMM41	TAMM41	3|0|13	16	5.33	3	0|5|0|7	0.11	0.32	0.11	0.32	0.11	-14.76	1.78	0.64			ABCE1
MCM2NT	TIMM23	TIMM23	4|4|8	16	5.33	3	0|5|3|4	0.01	0.04	0.01	0.04	0.01	-8.05	1.78	0.81			RPL18
MCM2NT	CUL3	CUL3	19|13|45	77	25.67	3	1|24|3|30	0	0	0	0	0	-34.46	1.77	0.87			CCAR2
MCM2NT	RPS15	RPS15	11|0|14	25	8.33	3	0|7|0|12	0.01	0.04	0.01	0.04	0.01	-22.33	1.75	0.81			PRMT5
MCM2NT	ITPR3	ITPR3	9|0|8	17	5.67	3	0|2|1|10	0.02	0.04	0.02	0.04	0.02	-15.72	1.74	0.79			RPL13
MCM2NT	ETFB	ETFB	2|3|8	13	4.33	3	0|1|1|8	0.03	0.1	0.03	0.1	0.03	-8.72	1.73	0.76			RECQL
MCM2NT	HIST1H1D	HIST1H1D	8|2|3	13	4.33	3	2|2|2|4	0.07	0.22	0.07	0.22	0.07	-9.33	1.73	0.67			LARP1
MCM2NT	NMD3	NMD3	1|0|12	13	4.33	3	0|5|0|5	0.14	0.41	0.14	0.41	0.14	-12.9	1.73	0.59			API5
MCM2NT	PSMB3	PSMB3	0|1|8	9	3	3	0|5|0|2	0.09	0.27	0.09	0.27	0.09	-9.91	1.71	0.65			RPL8
MCM2NT	HIGD2A	HIGD2A	2|1|6	9	3	3	0|3|0|4	0.04	0.12	0.04	0.12	0.04	-8.03	1.71	0.73			CUL4B
MCM2NT	DAD1	DAD1	9|5|4	18	6	3	4|3|4|3	0.01	0.04	0.01	0.04	0.01	-9.93	1.71	0.81			MRTO4
MCM2NT	DDX1	DDX1	8|0|10	18	6	3	0|7|1|6	0.02	0.04	0.02	0.04	0.02	-17.16	1.71	0.8			PPP2R5D
MCM2NT	RAB1A	RAB1A	1|2|6	9	3	3	0|4|0|3	0.04	0.12	0.04	0.12	0.04	-8.03	1.71	0.73			NOC2L
MCM2NT	MYO1C	MYO1C	2|3|41	46	15.33	3	0|13|0|23	0.16	0.48	0.16	0.48	0.16	-34.12	1.7	0.56			LBR
MCM2NT	CAMK2D	CAMK2D	9|1|18	28	9.33	3	0|8|2|12	0.03	0.08	0.03	0.08	0.03	-22.58	1.7	0.77			RANBP2
MCM2NT	MCM3	MCM3	64|75|91	230	76.67	3	22|54|35|69	0	0	0	0	0	-71.01	1.7	0.95			HSD17B12
MCM2NT	PRPF38B	PRPF38B	7|0|16	23	7.67	3	0|6|1|11	0.05	0.15	0.05	0.15	0.05	-21.29	1.7	0.71			PWP2
MCM2NT	RTN3	RTN3	3|3|8	14	4.67	3	2|0|2|7	0.02	0.06	0.02	0.06	0.02	-8.22	1.7	0.79			ABCF1
MCM2NT	RRM1	RRM1	16|7|24	47	15.67	3	1|19|5|12	0	0	0	0	0	-25.16	1.69	0.89			AP1G1
MCM2NT	AKR1B1	AKR1B1	4|4|11	19	6.33	3	2|6|1|6	0.03	0.08	0.03	0.08	0.03	-10.6	1.69	0.77			ZFR
MCM2NT	PRDX3	PRDX3	2|7|1	10	3.33	3	0|1|0|7	0.05	0.14	0.05	0.14	0.05	-8.21	1.67	0.72			ARF4
MCM2NT	THEM6	THEM6	3|1|6	10	3.33	3	0|3|0|5	0.03	0.07	0.03	0.07	0.03	-8.53	1.67	0.77			BZW1
MCM2NT	ARHGDIA	ARHGDIA	2|4|4	10	3.33	3	0|2|0|6	0.01	0.01	0.01	0.01	0.01	-6.96	1.67	0.83			NUDC
MCM2NT	LARS2	LARS2	4|0|11	15	5	3	0|5|0|7	0.06	0.18	0.06	0.18	0.06	-14.76	1.67	0.7			DHX15
MCM2NT	ENO1	ENO1	35|42|32	109	36.33	3	20|23|16|28	0	0	0	0	0	-33.92	1.67	0.94			SLC25A13
MCM2NT	EXOC2	EXOC2	1|0|9	10	3.33	3	0|4|0|4	0.11	0.32	0.11	0.32	0.11	-10.68	1.67	0.63			DDX6
MCM2NT	CSNK1G3	CSNK1G3	1|0|4	5	1.67	3	0|2|0|2	0.06	0.17	0.06	0.17	0.06	-6.84	1.67	0.7			SLC25A11
MCM2NT	RASA1	RASA1	1|0|4	5	1.67	3	0|1|0|3	0.05	0.14	0.05	0.14	0.05	-6.63	1.67	0.71			EIF2B1
MCM2NT	CCT2	CCT2	6|10|4	20	6.67	3	1|5|4|6	0.01	0.03	0.01	0.03	0.01	-11.72	1.67	0.82			DNMT1
MCM2NT	ALDH3A2	ALDH3A2	17|5|19	41	13.67	3	3|10|5|15	0	0	0	0	0	-25.18	1.66	0.9			RPL17
MCM2NT	EIF2S2	EIF2S2	13|4|19	36	12	3	3|6|6|14	0	0.01	0	0.01	0	-23.26	1.66	0.87			STT3A
MCM2NT	RPL37A	RPL37A	11|3|22	36	12	3	3|8|4|14	0.01	0.04	0.01	0.04	0.01	-25.22	1.66	0.81			SMARCA4
MCM2NT	UBR4	UBR4	7|0|19	26	8.67	3	0|4|0|17	0.05	0.16	0.05	0.16	0.05	-24.14	1.65	0.71			CUL5
MCM2NT	ATP5O	ATP5O	11|5|16	32	10.67	3	0|8|1|17	0	0	0	0	0	-18.17	1.64	0.88			VPS26A
MCM2NT	ATAD3B	ATAD3B	3|5|3	11	3.67	3	0|2|1|6	0.01	0.02	0.01	0.02	0.01	-6.47	1.63	0.84			POLA1
MCM2NT	TFAM	TFAM	18|0|15	33	11	3	0|10|0|17	0	0.01	0	0.01	0	-30.94	1.63	0.86			PRKAA1
MCM2NT	POLE	POLE	2|1|8	11	3.67	3	0|2|0|7	0.05	0.14	0.05	0.14	0.05	-9.35	1.63	0.71			RRP1
MCM2NT	SACM1L	SACM1L	9|3|22	34	11.33	3	0|8|0|20	0.01	0.04	0.01	0.04	0.01	-23.53	1.62	0.82			RPL29
MCM2NT	PDCD6	PDCD6	2|6|9	17	5.67	3	1|5|2|6	0.01	0.03	0.01	0.03	0.01	-12.87	1.62	0.83			SCO1
MCM2NT	AP2A1	AP2A1	10|6|30	46	15.33	3	0|15|3|20	0.01	0.02	0.01	0.02	0.01	-27.69	1.61	0.83			ADAR
MCM2NT	DYNLL1	DYNLL1	17|7|17	41	13.67	3	6|8|6|14	0	0	0	0	0	-23.11	1.61	0.91			BRIX1
MCM2NT	ARF6	ARF6	3|2|7	12	4	3	0|4|1|5	0.02	0.05	0.02	0.05	0.02	-9.09	1.6	0.8			FANCI
MCM2NT	HMGB2	HMGB2	16|0|14	30	10	3	0|7|0|18	0	0.01	0	0.01	0	-28.58	1.6	0.86			SFXN1
MCM2NT	VAT1	VAT1	10|9|17	36	12	3	4|7|2|17	0	0	0	0	0	-16	1.6	0.9			VAPA
MCM2NT	CCNB2	CCNB2	1|0|5	6	2	3	0|2|0|3	0.06	0.18	0.06	0.18	0.06	-7.85	1.6	0.69			NDUFA9
MCM2NT	PREB	PREB	4|1|7	12	4	3	0|1|1|8	0.02	0.05	0.02	0.05	0.02	-10.36	1.6	0.79			SEC22B
MCM2NT	ALDH5A1	ALDH5A1	6|3|9	18	6	3	0|5|2|8	0	0.01	0	0.01	0	-11.91	1.6	0.85			RPL28
MCM2NT	C19ORF52	C19ORF52	1|0|5	6	2	3	0|3|0|2	0.06	0.18	0.06	0.18	0.06	-7.85	1.6	0.69			FEN1
MCM2NT	LCLAT1	LCLAT1	3|0|10	13	4.33	3	1|4|1|5	0.13	0.38	0.13	0.38	0.13	-14.31	1.58	0.6			AP1M1
MCM2NT	GLUD1	GLUD1	22|11|26	59	19.67	3	1|13|6|30	0	0	0	0	0	-30.4	1.57	0.92			UFL1
MCM2NT	MTHFD1	MTHFD1	35|30|54	119	39.67	3	13|31|16|41	0	0	0	0	0	-48.27	1.57	0.94			MCMBP
MCM2NT	DYNC1H1	DYNC1H1	225|119|350	694	231.33	3	28|221|56|286	0	0	0	0	0	-351.99	1.57	0.95			FXR2
MCM2NT	SMC1A	SMC1A	24|1|8	33	11	3	0|10|4|14	0.04	0.11	0.04	0.11	0.04	-28.87	1.57	0.74			PAPOLA
MCM2NT	OSGEP	OSGEP	0|2|5	7	2.33	3	0|2|0|4	0.04	0.1	0.04	0.1	0.04	-8.87	1.56	0.75			RHEB
MCM2NT	ACTR10	ACTR10	0|0|7	7	2.33	3	0|3|1|2	0.24	0.73	0.24	0.73	0.24	-9.11	1.56	0.46			CDK13
MCM2NT	PAXIP1	PAXIP1	0|0|7	7	2.33	3	0|3|0|3	0.11	0.33	0.11	0.33	0.11	-8.94	1.56	0.63			SUPT16H
MCM2NT	EZR	EZR	16|6|27	49	16.33	3	2|13|4|23	0	0	0	0	0	-31.58	1.56	0.9			CPNE3
MCM2NT	HSPA8	HSPA8	52|36|25	113	37.67	3	12|25|25|35	0	0	0	0	0	-52.05	1.55	0.94			TMED10
MCM2NT	RPL38	RPL38	11|2|16	29	9.67	3	2|10|2|11	0	0.01	0	0.01	0	-23.33	1.55	0.87			PGAM5
MCM2NT	RPS6KA1	RPS6KA1	3|1|11	15	5	3	0|4|0|9	0.04	0.12	0.04	0.12	0.04	-13.21	1.54	0.74			COPS3
MCM2NT	YKT6	YKT6	6|8|17	31	10.33	3	0|11|4|12	0	0	0	0	0	-17.89	1.53	0.87			CISD2
MCM2NT	ERO1L	ERO1L	6|9|24	39	13	3	3|12|2|17	0	0.01	0	0.01	0	-24.12	1.53	0.86			HNRNPA0
MCM2NT	TXNL1	TXNL1	16|35|48	99	33	3	16|22|18|30	0	0	0	0	0	-56.37	1.53	0.93
MCM2NT	PSMD2	PSMD2	11|9|26	46	15.33	3	1|11|1|27	0	0	0	0	0	-24.33	1.53	0.89
MCM2NT	PGAM1	PGAM1	15|18|30	63	21	3	4|20|10|21	0	0	0	0	0	-29.41	1.53	0.92
MCM2NT	PC	PC	151|185|208	544	181.33	3	95|134|87|158	0	0	0	0	0	-204.44	1.53	0.95
MCM2NT	CSNK1E	CSNK1E	1|1|21	23	7.67	3	0|9|0|11	0.11	0.34	0.11	0.34	0.11	-20.27	1.53	0.62
MCM2NT	EEF1B2	EEF1B2	6|0|2	8	2.67	3	1|2|2|2	0.07	0.2	0.07	0.2	0.07	-10.13	1.52	0.68
MCM2NT	PDCD10	PDCD10	3|5|9	17	5.67	3	1|6|0|8	0	0.01	0	0.01	0	-11.83	1.51	0.85
MCM2NT	PDS5B	PDS5B	16|5|55	76	25.33	3	4|26|9|28	0	0.01	0	0.01	0	-59.14	1.51	0.85
MCM2NT	PFN1	PFN1	2|3|4	9	3	3	1|2|1|4	0	0.01	0	0.01	0	-7.54	1.5	0.85
MCM2NT	RPL35	RPL35	16|1|27	44	14.67	3	6|8|6|19	0	0	0	0	0	-40.99	1.5	0.87
MCM2NT	MTCH1	MTCH1	4|1|13	18	6	3	2|5|2|7	0.11	0.34	0.11	0.34	0.11	-16.85	1.5	0.62
MCM2NT	PRKAA2	PRKAA2	1|2|6	9	3	3	0|3|0|5	0.02	0.07	0.02	0.07	0.02	-8.53	1.5	0.78
MCM2NT	RAB18	RAB18	0|4|5	9	3	3	0|2|0|6	0.02	0.04	0.02	0.04	0.02	-10.48	1.5	0.8
MCM2NT	RPL13A	RPL13A	14|13|45	72	24	3	11|18|11|24	0	0.01	0	0.01	0	-40.76	1.5	0.86
MCM2NT	PRDX1	PRDX1	11|21|15	47	15.67	3	9|8|7|18	0	0	0	0	0	-24.1	1.49	0.92
MCM2NT	SMC4	SMC4	52|9|53	114	38	3	4|32|7|59	0	0	0	0	0	-85.04	1.49	0.94
MCM2NT	MCCC1	MCCC1	92|122|135	349	116.33	3	62|88|62|100	0	0	0	0	0	-145.03	1.49	0.95
MCM2NT	MPC2	MPC2	6|2|11	19	6.33	3	0|6|1|10	0.01	0.02	0.01	0.02	0.01	-15.17	1.49	0.84
MCM2NT	MACROD1	MACROD1	2|0|8	10	3.33	3	0|3|0|6	0.05	0.14	0.05	0.14	0.05	-11.7	1.48	0.72
MCM2NT	SCO1	SCO1	7|2|11	20	6.67	3	0|5|0|13	0	0.01	0	0.01	0	-15.97	1.48	0.85
MCM2NT	FAU	FAU	4|0|7	11	3.67	3	0|2|0|8	0.02	0.05	0.02	0.05	0.02	-12.66	1.47	0.79
MCM2NT	CCT7	CCT7	56|41|66	163	54.33	3	20|51|27|51	0	0	0	0	0	-74.45	1.46	0.95
MCM2NT	THOC5	THOC5	3|2|20	25	8.33	3	1|10|1|11	0.04	0.13	0.04	0.13	0.04	-21.23	1.45	0.72
MCM2NT	PAK4	PAK4	14|1|34	49	16.33	3	0|14|1|30	0	0.01	0	0.01	0	-46.74	1.45	0.86
MCM2NT	HIGD1A	HIGD1A	3|2|7	12	4	3	2|4|2|3	0.01	0.04	0.01	0.04	0.01	-10.22	1.45	0.82
MCM2NT	SDHB	SDHB	6|0|6	12	4	3	0|6|1|4	0.01	0.01	0.01	0.01	0.01	-14.11	1.45	0.84
MCM2NT	DHRS7B	DHRS7B	2|1|10	13	4.33	3	0|3|1|8	0.04	0.11	0.04	0.11	0.04	-12.26	1.44	0.74
MCM2NT	AGO2	AGO2	1|0|12	13	4.33	3	0|2|0|10	0.08	0.23	0.08	0.23	0.08	-14.47	1.44	0.66
MCM2NT	DIS3	DIS3	31|18|70	119	39.67	3	8|43|16|43	0	0	0	0	0	-74.65	1.44	0.93
MCM2NT	MAPK1	MAPK1	17|18|35	70	23.33	3	4|25|8|28	0	0	0	0	0	-35.01	1.44	0.93
MCM2NT	YWHAZ	YWHAZ	17|12|26	55	18.33	3	1|18|9|23	0	0	0	0	0	-30.08	1.44	0.92
MCM2NT	PLD3	PLD3	2|5|7	14	4.67	3	3|5|2|3	0	0.01	0	0.01	0	-12.02	1.44	0.86
MCM2NT	RPS29	RPS29	3|0|11	14	4.67	3	0|2|2|9	0.04	0.12	0.04	0.12	0.04	-15.87	1.44	0.74
MCM2NT	RQCD1	RQCD1	1|2|11	14	4.67	3	0|5|1|7	0.04	0.13	0.04	0.13	0.04	-13.45	1.44	0.72
MCM2NT	CYB5R1	CYB5R1	1|0|12	13	4.33	3	0|3|0|9	0.08	0.23	0.08	0.23	0.08	-14.59	1.44	0.66
MCM2NT	AARS	AARS	4|2|7	13	4.33	3	0|6|0|6	0.01	0.01	0.01	0.01	0.01	-10.46	1.44	0.84
MCM2NT	GAPDH	GAPDH	109|49|77	235	78.33	3	36|65|49|69	0	0	0	0	0	-124.91	1.43	0.95
MCM2NT	TMCO1	TMCO1	4|3|8	15	5	3	1|5|1|7	0	0.01	0	0.01	0	-11.09	1.43	0.86
MCM2NT	ARPC4	ARPC4	9|7|14	30	10	3	5|10|6|7	0	0	0	0	0	-17.91	1.43	0.9
MCM2NT	RRBP1	RRBP1	2|0|13	15	5	3	0|10|0|4	0.06	0.18	0.06	0.18	0.06	-16.89	1.43	0.69
MCM2NT	COPG1	COPG1	8|4|19	31	10.33	3	0|11|0|18	0	0	0	0	0	-22.64	1.43	0.87
MCM2NT	CHTOP	CHTOP	8|1|20	29	9.67	3	4|6|4|13	0.02	0.05	0.02	0.05	0.02	-28.24	1.43	0.8
MCM2NT	GNAI3	GNAI3	5|2|8	15	5	3	0|6|0|8	0	0.01	0	0.01	0	-12.38	1.43	0.85
MCM2NT	ATP1A1	ATP1A1	39|21|40	100	33.33	3	13|26|15|40	0	0	0	0	0	-55.02	1.42	0.94
MCM2NT	TMEM214	TMEM214	6|1|10	17	5.67	3	1|4|0|11	0	0.01	0	0.01	0	-16.15	1.42	0.85
MCM2NT	CLUH	CLUH	11|4|19	34	11.33	3	0|16|1|15	0	0	0	0	0	-25.6	1.42	0.89
MCM2NT	GOT2	GOT2	19|28|48	95	31.67	3	16|20|20|33	0	0	0	0	0	-54.07	1.42	0.93
MCM2NT	ZC3HAV1	ZC3HAV1	12|7|28	47	15.67	3	2|11|6|25	0	0	0	0	0	-31.57	1.42	0.9
MCM2NT	SLC25A13	SLC25A13	28|29|57	114	38	3	8|38|16|45	0	0	0	0	0	-55.94	1.42	0.94
MCM2NT	PPAT	PPAT	11|0|8	19	6.33	3	0|6|2|10	0	0.01	0	0.01	0	-21.41	1.41	0.86
MCM2NT	SEC61A1	SEC61A1	13|4|20	37	12.33	3	4|10|5|16	0	0	0	0	0	-29.15	1.41	0.9
MCM2NT	ARPC2	ARPC2	9|3|25	37	12.33	3	0|12|1|22	0	0.01	0	0.01	0	-30.75	1.41	0.86
MCM2NT	HADHA	HADHA	15|0|3	18	6	3	0|8|1|8	0.05	0.16	0.05	0.16	0.05	-20.26	1.41	0.71
MCM2NT	HIST2H2AC	HIST2H2AC	38|23|51	112	37.33	3	19|31|15|41	0	0	0	0	0	-62.88	1.41	0.94
MCM2NT	KIF2C	KIF2C	6|0|13	19	6.33	3	0|7|0|11	0.01	0.04	0.01	0.04	0.01	-21.22	1.41	0.82
MCM2NT	PCID2	PCID2	6|0|12	18	6	3	0|5|2|10	0.01	0.03	0.01	0.03	0.01	-20.26	1.41	0.82
MCM2NT	ATP2B1	ATP2B1	3|3|12	18	6	3	0|7|1|9	0.01	0.03	0.01	0.03	0.01	-13.45	1.41	0.82
MCM2NT	ETF1	ETF1	9|1|11	21	7	3	0|8|2|10	0	0	0	0	0	-20.47	1.4	0.88
MCM2NT	RAC1	RAC1	16|11|17	44	14.67	3	6|11|7|18	0	0	0	0	0	-24.02	1.4	0.93
MCM2NT	MRPS9	MRPS9	0|0|21	21	7	3	0|10|1|9	0.12	0.37	0.12	0.37	0.12	-23.39	1.4	0.6
MCM2NT	H1F0	H1F0	3|0|17	20	6.67	3	0|9|1|9	0.05	0.16	0.05	0.16	0.05	-22.49	1.4	0.7
MCM2NT	RPL11	RPL11	19|6|16	41	13.67	3	7|11|7|14	0	0	0	0	0	-29.65	1.4	0.91
MCM2NT	CLTC	CLTC	101|76|159	336	112	3	29|123|34|134	0	0	0	0	0	-173.44	1.4	0.95
MCM2NT	DRG2	DRG2	12|4|26	42	14	3	1|14|4|21	0	0	0	0	0	-33.66	1.4	0.89
MCM2NT	PGK1	PGK1	18|26|16	60	20	3	17|13|17|10	0	0	0	0	0	-30.42	1.4	0.93
MCM2NT	ARF4	ARF4	5|9|12	26	8.67	3	4|8|5|8	0	0	0	0	0	-18.2	1.39	0.9
MCM2NT	PPP2R4	PPP2R4	4|7|14	25	8.33	3	2|9|2|11	0	0	0	0	0	-18.35	1.39	0.88
MCM2NT	RPL13	RPL13	27|14|51	92	30.67	3	14|18|15|41	0	0	0	0	0	-61.09	1.39	0.93
MCM2NT	EXOC4	EXOC4	3|1|21	25	8.33	3	0|11|1|12	0.04	0.13	0.04	0.13	0.04	-24.5	1.39	0.73
MCM2NT	TMX1	TMX1	4|11|10	25	8.33	3	5|4|5|10	0	0	0	0	0	-18.9	1.39	0.9
MCM2NT	VIM	VIM	44|13|21	78	26	3	7|22|7|39	0	0	0	0	0	-50.27	1.39	0.93
MCM2NT	ATP2A2	ATP2A2	72|26|67	165	55	3	18|49|17|75	0	0	0	0	0	-106.78	1.38	0.95
MCM2NT	ATP5L	ATP5L	11|9|12	32	10.67	3	7|7|6|11	0	0	0	0	0	-17.66	1.38	0.92
MCM2NT	ALDH18A1	ALDH18A1	49|20|57	126	42	3	11|42|18|51	0	0	0	0	0	-82.51	1.38	0.94
MCM2NT	HSD17B12	HSD17B12	15|11|28	54	18	3	5|22|7|18	0	0	0	0	0	-32.6	1.38	0.92
MCM2NT	HIST1H1E	HIST1H1E	53|23|76	152	50.67	3	28|32|29|59	0	0	0	0	0	-102.33	1.37	0.94
MCM2NT	VPS35	VPS35	8|9|21	38	12.67	3	0|14|1|22	0	0	0	0	0	-23.29	1.37	0.91
MCM2NT	UTP20	UTP20	4|1|50	55	18.33	3	0|33|0|21	0.03	0.1	0.03	0.1	0.03	-56.55	1.36	0.76
MCM2NT	ABCF1	ABCF1	21|9|25	55	18.33	3	0|21|6|27	0	0	0	0	0	-37.44	1.36	0.93
MCM2NT	RPL27	RPL27	21|1|33	55	18.33	3	9|15|4|26	0	0	0	0	0	-57.09	1.36	0.91
MCM2NT	POLR2B	POLR2B	27|6|57	90	30	3	1|33|2|52	0	0	0	0	0	-77.92	1.36	0.92
MCM2NT	RPL19	RPL19	18|5|31	54	18	3	6|15|8|24	0	0	0	0	0	-44.92	1.36	0.91
MCM2NT	RPL10A	RPL10A	44|35|60	139	46.33	3	25|37|33|42	0	0	0	0	0	-73.24	1.35	0.95
MCM2NT	HSD17B4	HSD17B4	28|19|47	94	31.33	3	11|31|14|37	0	0	0	0	0	-57.21	1.35	0.94
MCM2NT	RPL7	RPL7	46|38|82	166	55.33	3	31|50|29|55	0	0	0	0	0	-93.13	1.34	0.95
MCM2NT	MCM7	MCM7	42|32|62	136	45.33	3	9|53|21|52	0	0	0	0	0	-74.73	1.34	0.95
MCM2NT	CSDE1	CSDE1	0|0|1	1	0.33	3	0|1|0|0	0	0	0	0	0	-4.38	1.33	0.95
MCM2NT	ARF5	ARF5	3|4|13	20	6.67	3	3|6|4|7	0.02	0.05	0.02	0.05	0.02	-16.86	1.33	0.8
MCM2NT	FMR1	FMR1	2|0|11	13	4.33	3	0|3|0|10	0.04	0.12	0.04	0.12	0.04	-15.69	1.33	0.74
MCM2NT	SRBD1	SRBD1	1|1|2	4	1.33	3	1|2|0|1	0.01	0.02	0.01	0.02	0.01	-5.47	1.33	0.84
MCM2NT	CHID1	CHID1	3|0|17	20	6.67	3	0|10|1|9	0.04	0.11	0.04	0.11	0.04	-23.39	1.33	0.74
MCM2NT	DLD	DLD	6|0|5	11	3.67	3	0|0|0|11	0.01	0.02	0.01	0.02	0.01	-13.55	1.33	0.83
MCM2NT	EIF2B3	EIF2B3	1|0|0	1	0.33	3	0|0|1|0	0	0	0	0	0	-4.38	1.33	0.95
MCM2NT	MAD2L1	MAD2L1	2|4|4	10	3.33	3	0|4|2|4	0	0	0	0	0	-9.26	1.33	0.87
MCM2NT	CROCC	CROCC	2|3|2	7	2.33	3	4|0|1|2	0	0.01	0	0.01	0	-6.49	1.33	0.86
MCM2NT	LAMP1	LAMP1	0|4|4	8	2.67	3	0|4|0|4	0.01	0.01	0.01	0.01	0.01	-10.68	1.33	0.83
MCM2NT	CACNA1H	CACNA1H	1|0|1	2	0.67	3	2|0|0|0	0	0	0	0	0	-5.38	1.33	0.95
MCM2NT	OCRL	OCRL	1|0|11	12	4	3	0|5|1|6	0.07	0.21	0.07	0.21	0.07	-14.95	1.33	0.68
MCM2NT	KIAA1033	KIAA1033	0|0|5	5	1.67	3	0|2|0|3	0.06	0.18	0.06	0.18	0.06	-7.85	1.33	0.69
MCM2NT	PPP1CB	PPP1CB	0|2|8	10	3.33	3	0|4|1|5	0.04	0.11	0.04	0.11	0.04	-13.06	1.33	0.75
MCM2NT	RPL8	RPL8	19|15|46	80	26.67	3	11|21|18|30	0	0	0	0	0	-52.16	1.33	0.93
MCM2NT	RPL31	RPL31	13|0|12	25	8.33	3	0|8|0|17	0	0	0	0	0	-28.63	1.33	0.89
MCM2NT	GNA11	GNA11	0|2|3	5	1.67	3	0|2|1|2	0.01	0.03	0.01	0.03	0.01	-8	1.33	0.82
MCM2NT	OSBPL8	OSBPL8	5|0|22	27	9	3	0|13|0|14	0.02	0.06	0.02	0.06	0.02	-31	1.33	0.79
MCM2NT	ODR4	ODR4	0|0|3	3	1	3	0|2|0|1	0.04	0.13	0.04	0.13	0.04	-6.18	1.33	0.72
MCM2NT	SEC61B	SEC61B	4|6|6	16	5.33	3	4|3|4|5	0	0	0	0	0	-11.69	1.33	0.9
MCM2NT	2022-03-05	2022-03-05	1|0|5	6	2	3	0|2|0|4	0.03	0.1	0.03	0.1	0.03	-8.87	1.33	0.75
MCM2NT	NCSTN	NCSTN	1|0|0	1	0.33	3	0|0|0|1	0	0	0	0	0	-4.38	1.33	0.95
MCM2NT	EXOSC8	EXOSC8	0|0|2	2	0.67	3	1|0|0|1	0.03	0.09	0.03	0.09	0.03	-5.28	1.33	0.76
MCM2NT	FARP1	FARP1	1|0|7	8	2.67	3	1|4|0|3	0.06	0.18	0.06	0.18	0.06	-10.92	1.33	0.69
MCM2NT	EBF1	EBF1	1|1|0	2	0.67	3	0|1|0|1	0	0	0	0	0	-5.28	1.33	0.95
MCM2NT	VPS45	VPS45	1|0|18	19	6.33	3	0|8|0|11	0.07	0.21	0.07	0.21	0.07	-22.37	1.33	0.67
MCM2NT	BCAP29	BCAP29	0|0|2	2	0.67	3	0|1|0|1	0.03	0.09	0.03	0.09	0.03	-5.28	1.33	0.76
MCM2NT	TTF2	TTF2	1|0|3	4	1.33	3	0|1|0|3	0.02	0.07	0.02	0.07	0.02	-6.63	1.33	0.78
MCM2NT	RRAGA	RRAGA	4|2|9	15	5	3	0|7|1|7	0	0.01	0	0.01	0	-13.5	1.33	0.85
MCM2NT	GET4	GET4	4|0|5	9	3	3	0|3|1|5	0.01	0.01	0.01	0.01	0.01	-11.94	1.33	0.84
MCM2NT	SLC25A40	SLC25A40	1|0|0	1	0.33	3	0|0|0|1	0	0	0	0	0	-4.38	1.33	0.95
MCM2NT	SLC38A10	SLC38A10	1|0|1	2	0.67	3	0|0|0|2	0	0	0	0	0	-5.38	1.33	0.95
MCM2NT	NEK9	NEK9	3|0|6	9	3	3	0|3|1|5	0.01	0.04	0.01	0.04	0.01	-11.94	1.33	0.81
MCM2NT	LARP1	LARP1	15|12|59	86	28.67	3	4|37|10|35	0	0	0	0	0	-62.69	1.33	0.92
MCM2NT	SUMO2	SUMO2	2|2|5	9	3	3	2|2|2|3	0	0.01	0	0.01	0	-8.44	1.33	0.85
MCM2NT	SLC35B2	SLC35B2	0|0|2	2	0.67	3	0|1|0|1	0.03	0.09	0.03	0.09	0.03	-5.28	1.33	0.76
MCM2NT	EMC3	EMC3	4|2|10	16	5.33	3	0|7|2|7	0	0.01	0	0.01	0	-14.37	1.33	0.85
MCM2NT	NAA35	NAA35	0|0|7	7	2.33	3	0|3|0|4	0.07	0.21	0.07	0.21	0.07	-9.99	1.33	0.67
MCM2NT	AP1S1	AP1S1	3|3|3	9	3	3	0|2|2|5	0	0	0	0	0	-6.74	1.33	0.87
MCM2NT	CENPV	CENPV	2|0|9	11	3.67	3	0|4|0|7	0.03	0.1	0.03	0.1	0.03	-13.95	1.33	0.75
MCM2NT	DDX54	DDX54	7|2|53	62	20.67	3	2|31|2|27	0.01	0.02	0.01	0.02	0.01	-61.99	1.33	0.83
MCM2NT	BUB3	BUB3	2|0|0	2	0.67	3	1|0|0|1	0.03	0.09	0.03	0.09	0.03	-5.28	1.33	0.76
MCM2NT	STX7	STX7	4|8|9	21	7	3	3|7|3|8	0	0	0	0	0	-16.11	1.33	0.91
MCM2NT	YWHAE	YWHAE	14|12|18	44	14.67	3	4|9|7|24	0	0	0	0	0	-23.86	1.33	0.93
MCM2NT	ACOT1	ACOT1	1|1|11	13	4.33	3	0|5|0|8	0.04	0.12	0.04	0.12	0.04	-13.28	1.33	0.74
MCM2NT	2022-09-09	2022-09-09	2|0|1	3	1	3	0|2|1|0	0.01	0.04	0.01	0.04	0.01	-6.18	1.33	0.81
MCM2NT	CORO1C	CORO1C	22|4|22	48	16	3	6|13|7|22	0	0	0	0	0	-42.16	1.33	0.93
MCM2NT	PIN4	PIN4	8|0|6	14	4.67	3	0|5|1|8	0	0.01	0	0.01	0	-17.12	1.33	0.85
MCM2NT	CHORDC1	CHORDC1	0|2|5	7	2.33	3	0|2|0|5	0.02	0.06	0.02	0.06	0.02	-9.91	1.33	0.78
MCM2NT	CASP8	CASP8	2|1|2	5	1.67	3	1|1|2|1	0	0.01	0	0.01	0	-6.37	1.33	0.85
MCM2NT	TMEM97	TMEM97	3|4|7	14	4.67	3	3|3|2|6	0	0	0	0	0	-11.4	1.33	0.88
MCM2NT	GBAS	GBAS	5|3|9	17	5.67	3	0|7|0|10	0	0	0	0	0	-13.32	1.33	0.88
MCM2NT	CLPB	CLPB	0|0|3	3	1	3	0|1|0|2	0.04	0.13	0.04	0.13	0.04	-6.18	1.33	0.72
MCM2NT	SNAP23	SNAP23	1|0|2	3	1	3	0|0|0|3	0.02	0.06	0.02	0.06	0.02	-6.42	1.33	0.78
MCM2NT	PANK2	PANK2	0|1|1	2	0.67	3	0|0|0|2	0	0	0	0	0	-5.38	1.33	0.95
MCM2NT	SLC37A4	SLC37A4	1|2|2	5	1.67	3	0|2|1|2	0	0.01	0	0.01	0	-6.37	1.33	0.85
MCM2NT	GLE1	GLE1	1|0|0	1	0.33	3	0|0|0|1	0	0	0	0	0	-4.38	1.33	0.95
MCM2NT	RAB13	RAB13	2|3|5	10	3.33	3	0|2|1|7	0	0.01	0	0.01	0	-8.87	1.33	0.86
MCM2NT	UQCR10	UQCR10	5|6|7	18	6	3	3|5|4|6	0	0	0	0	0	-12	1.33	0.91
MCM2NT	MED16	MED16	0|1|1	2	0.67	3	0|1|0|1	0	0	0	0	0	-5.28	1.33	0.95
MCM2NT	C19ORF68	C19ORF68	0|0|2	2	0.67	3	2|0|0|0	0.03	0.1	0.03	0.1	0.03	-5.38	1.33	0.75
MCM2NT	OSBP2	OSBP2	0|1|1	2	0.67	3	0|0|0|2	0	0	0	0	0	-5.38	1.33	0.95
MCM2NT	TMED7	TMED7	0|1|3	4	1.33	3	0|1|0|3	0.02	0.07	0.02	0.07	0.02	-6.63	1.33	0.78
MCM2NT	KARS	KARS	17|17|35	69	23	3	5|24|12|28	0	0	0	0	0	-38.71	1.33	0.93
MCM2NT	ORC2	ORC2	6|21|22	49	16.33	3	5|17|8|19	0	0	0	0	0	-38.85	1.33	0.93
MCM2NT	RCC1	RCC1	31|16|34	81	27	3	9|23|15|34	0	0	0	0	0	-51.13	1.33	0.94
MCM2NT	EIF2S3	EIF2S3	43|26|41	110	36.67	3	15|35|25|36	0	0	0	0	0	-63.01	1.32	0.95
MCM2NT	MYH9	MYH9	130|60|150	340	113.33	3	34|102|47|161	0	0	0	0	0	-221.71	1.32	0.95
MCM2NT	SLC25A1	SLC25A1	21|12|37	70	23.33	3	10|22|12|27	0	0	0	0	0	-48.83	1.31	0.93
MCM2NT	RPL14	RPL14	24|10|21	55	18.33	3	11|15|9|21	0	0	0	0	0	-38.42	1.31	0.93
MCM2NT	ACTN4	ACTN4	107|100|144	351	117	3	60|101|70|125	0	0	0	0	0	-171.49	1.31	0.95
MCM2NT	CKB	CKB	16|33|30	79	26.33	3	12|26|13|30	0	0	0	0	0	-51.3	1.3	0.94
MCM2NT	RPL21	RPL21	13|5|27	45	15	3	9|11|9|17	0	0	0	0	0	-38.51	1.3	0.88
MCM2NT	TWF1	TWF1	11|6|19	36	12	3	3|15|7|12	0	0	0	0	0	-27.27	1.3	0.91
MCM2NT	SRPR	SRPR	7|4|24	35	11.67	3	0|13|0|23	0	0	0	0	0	-29.38	1.3	0.88
MCM2NT	RPL7A	RPL7A	53|30|86	169	56.33	3	30|48|36|59	0	0	0	0	0	-113.72	1.3	0.95
MCM2NT	OAT	OAT	9|10|23	42	14	3	4|15|6|18	0	0	0	0	0	-27.72	1.3	0.92
MCM2NT	PCCA	PCCA	88|119|140	347	115.67	3	70|83|76|128	0	0	0	0	0	-189.39	1.3	0.95
MCM2NT	COPA	COPA	58|43|126	227	75.67	3	20|86|39|90	0	0	0	0	0	-148.73	1.29	0.95
MCM2NT	SHMT2	SHMT2	30|28|36	94	31.33	3	17|26|18|36	0	0	0	0	0	-47.9	1.29	0.94
MCM2NT	CUL5	CUL5	5|0|25	30	10	3	0|16|0|15	0.01	0.04	0.01	0.04	0.01	-35.35	1.29	0.81
MCM2NT	RAB10	RAB10	4|8|15	27	9	3	4|10|5|9	0	0	0	0	0	-22.71	1.29	0.89
MCM2NT	ARPC3	ARPC3	7|8|11	26	8.67	3	3|9|3|12	0	0	0	0	0	-16.58	1.28	0.92
MCM2NT	RECQL	RECQL	27|17|44	88	29.33	3	9|30|13|40	0	0	0	0	0	-59.45	1.28	0.94
MCM2NT	PAFAH1B1	PAFAH1B1	13|9|28	50	16.67	3	4|13|12|23	0	0	0	0	0	-35.96	1.28	0.92
MCM2NT	BLVRA	BLVRA	3|5|14	22	7.33	3	0|8|2|13	0	0	0	0	0	-19.09	1.28	0.87
MCM2NT	SGPL1	SGPL1	7|1|15	23	7.67	3	0|11|1|12	0	0	0	0	0	-24.5	1.28	0.87
MCM2NT	RHEB	RHEB	8|6|8	22	7.33	3	4|7|4|8	0	0	0	0	0	-14.96	1.28	0.92
MCM2NT	TIPRL	TIPRL	3|1|16	20	6.67	3	0|9|0|12	0.01	0.04	0.01	0.04	0.01	-21.34	1.27	0.81
MCM2NT	VAPB	VAPB	5|9|7	21	7	3	0|5|1|16	0	0	0	0	0	-14.58	1.27	0.91
MCM2NT	TMEM43	TMEM43	11|9|23	43	14.33	3	3|19|5|18	0	0	0	0	0	-29.31	1.27	0.92
MCM2NT	RPS15A	RPS15A	18|15|25	58	19.33	3	11|15|12|23	0	0	0	0	0	-35.17	1.27	0.94
MCM2NT	DDX31	DDX31	0|0|21	21	7	3	0|13|0|9	0.07	0.21	0.07	0.21	0.07	-25.52	1.27	0.67
MCM2NT	ATP5B	ATP5B	23|26|14	63	21	3	16|17|22|11	0	0	0	0	0	-41.36	1.27	0.94
MCM2NT	TPP2	TPP2	7|7|29	43	14.33	3	0|23|2|20	0	0	0	0	0	-32.4	1.27	0.9
MCM2NT	CSNK2A2	CSNK2A2	8|4|27	39	13	3	0|18|0|23	0	0	0	0	0	-34.45	1.27	0.89
MCM2NT	LDHA	LDHA	63|50|80	193	64.33	3	34|66|38|65	0	0	0	0	0	-108.98	1.27	0.95
MCM2NT	VDAC3	VDAC3	27|20|26	73	24.33	3	13|15|17|32	0	0	0	0	0	-41.65	1.26	0.94
MCM2NT	FAM162A	FAM162A	4|2|12	18	6	3	2|5|4|8	0.01	0.03	0.01	0.03	0.01	-17.82	1.26	0.83
MCM2NT	VTA1	VTA1	5|3|10	18	6	3	0|9|0|10	0	0	0	0	0	-15.26	1.26	0.88
MCM2NT	OXSR1	OXSR1	3|0|15	18	6	3	0|11|0|8	0.02	0.07	0.02	0.07	0.02	-22.37	1.26	0.78
MCM2NT	SLC25A5	SLC25A5	63|37|55	155	51.67	3	33|36|39|57	0	0	0	0	0	-94.85	1.25	0.95
MCM2NT	RPS6	RPS6	33|13|34	80	26.67	3	16|21|19|29	0	0	0	0	0	-60.88	1.25	0.94
MCM2NT	ATP5A1	ATP5A1	43|25|31	99	33	3	20|26|21|39	0	0	0	0	0	-60.13	1.25	0.94
MCM2NT	BLMH	BLMH	5|7|31	43	14.33	3	4|17|5|20	0	0	0	0	0	-37.76	1.25	0.89
MCM2NT	SEC63	SEC63	13|3|30	46	15.33	3	2|22|2|23	0	0	0	0	0	-45.28	1.25	0.91
MCM2NT	ATAD3A	ATAD3A	23|13|42	78	26	3	7|28|10|38	0	0	0	0	0	-57.99	1.25	0.94
MCM2NT	YARS	YARS	39|35|68	142	47.33	3	27|46|23|55	0	0	0	0	0	-84.94	1.25	0.95
MCM2NT	MDH2	MDH2	0|7|8	15	5	3	1|4|2|9	0	0	0	0	0	-19.27	1.25	0.88
MCM2NT	RPS13	RPS13	28|4|39	71	23.67	3	11|18|11|36	0	0	0	0	0	-71.36	1.25	0.93
MCM2NT	GCN1L1	GCN1L1	105|47|215	367	122.33	3	18|162|40|170	0	0	0	0	0	-292.01	1.25	0.95
MCM2NT	AP1G1	AP1G1	9|5|29	43	14.33	3	2|20|7|17	0	0	0	0	0	-37.74	1.25	0.9
MCM2NT	NIPSNAP1	NIPSNAP1	2|1|11	14	4.67	3	0|6|0|9	0.02	0.05	0.02	0.05	0.02	-15.39	1.24	0.8
MCM2NT	ACTR1A	ACTR1A	6|7|14	27	9	3	0|14|0|15	0	0	0	0	0	-19.27	1.24	0.91
MCM2NT	CHD1L	CHD1L	2|1|10	13	4.33	3	0|3|1|10	0.01	0.04	0.01	0.04	0.01	-14.28	1.24	0.81
MCM2NT	RPL18	RPL18	29|23|31	83	27.67	3	21|22|21|25	0	0	0	0	0	-48.46	1.24	0.94
MCM2NT	EMC2	EMC2	2|0|11	13	4.33	3	0|9|0|5	0.03	0.08	0.03	0.08	0.03	-16.97	1.24	0.77
MCM2NT	BZW2	BZW2	2|3|8	13	4.33	3	2|4|2|6	0	0.01	0	0.01	0	-13.04	1.24	0.85
MCM2NT	CAPN2	CAPN2	7|0|6	13	4.33	3	0|3|0|11	0	0	0	0	0	-16.8	1.24	0.86
MCM2NT	GNPNAT1	GNPNAT1	3|0|11	14	4.67	3	0|7|0|8	0.02	0.05	0.02	0.05	0.02	-18.15	1.24	0.8
MCM2NT	ABCE1	ABCE1	29|26|58	113	37.67	3	13|41|18|50	0	0	0	0	0	-72.37	1.23	0.94
MCM2NT	EIF2B1	EIF2B1	13|14|35	62	20.67	3	2|24|12|29	0	0	0	0	0	-42.94	1.23	0.93
MCM2NT	RPL26	RPL26	26|1|43	70	23.33	3	12|17|12|35	0	0	0	0	0	-81.32	1.23	0.93
MCM2NT	CAB39	CAB39	0|1|11	12	4	3	0|5|0|8	0.04	0.12	0.04	0.12	0.04	-15.87	1.23	0.74
MCM2NT	RPP30	RPP30	2|1|20	23	7.67	3	0|13|1|11	0.02	0.06	0.02	0.06	0.02	-25.58	1.23	0.79
MCM2NT	CAPN1	CAPN1	4|3|16	23	7.67	3	0|11|2|12	0	0.01	0	0.01	0	-20.96	1.23	0.87
MCM2NT	DERA	DERA	2|0|10	12	4	3	0|7|0|6	0.02	0.07	0.02	0.07	0.02	-15.91	1.23	0.78
MCM2NT	SFXN1	SFXN1	21|18|29	68	22.67	3	10|21|15|28	0	0	0	0	0	-42.02	1.23	0.94
MCM2NT	NOC4L	NOC4L	3|2|29	34	11.33	3	0|19|0|18	0.01	0.02	0.01	0.02	0.01	-35.27	1.23	0.83
MCM2NT	MTCH2	MTCH2	10|10|17	37	12.33	3	5|15|3|17	0	0	0	0	0	-23.44	1.23	0.93
MCM2NT	TRIP13	TRIP13	16|9|27	52	17.33	3	4|18|10|25	0	0	0	0	0	-40.62	1.22	0.93
MCM2NT	CPNE3	CPNE3	27|16|31	74	24.67	3	7|29|16|29	0	0	0	0	0	-51.14	1.22	0.94
MCM2NT	AP3M1	AP3M1	5|1|16	22	7.33	3	0|9|2|13	0	0.01	0	0.01	0	-24.55	1.22	0.86
MCM2NT	GCLM	GCLM	2|2|7	11	3.67	3	0|7|0|5	0	0.01	0	0.01	0	-10.44	1.22	0.85
MCM2NT	PFKM	PFKM	23|7|44	74	24.67	3	5|27|12|37	0	0	0	0	0	-68.62	1.22	0.93
MCM2NT	SPTLC1	SPTLC1	3|1|6	10	3.33	3	0|4|2|5	0	0.01	0	0.01	0	-11.85	1.21	0.85
MCM2NT	LPCAT1	LPCAT1	3|0|7	10	3.33	3	0|5|0|6	0.01	0.03	0.01	0.03	0.01	-14	1.21	0.83
MCM2NT	NDUFA4	NDUFA4	2|2|6	10	3.33	3	1|3|1|6	0	0.01	0	0.01	0	-10.07	1.21	0.86
MCM2NT	H2AFY	H2AFY	52|29|70	151	50.33	3	29|50|34|53	0	0	0	0	0	-108.91	1.21	0.95
MCM2NT	SNRPE	SNRPE	12|6|11	29	9.67	3	6|9|6|11	0	0	0	0	0	-23	1.21	0.93
MCM2NT	AURKB	AURKB	5|2|13	20	6.67	3	0|11|0|11	0	0	0	0	0	-20.02	1.21	0.87
MCM2NT	RPS9	RPS9	35|28|50	113	37.67	3	25|33|28|40	0	0	0	0	0	-73.88	1.2	0.95
MCM2NT	RPL6	RPL6	40|33|85	158	52.67	3	35|54|37|49	0	0	0	0	0	-110.72	1.2	0.95
MCM2NT	LRRC59	LRRC59	26|19|38	83	27.67	3	14|26|15|37	0	0	0	0	0	-56.44	1.2	0.94
MCM2NT	PHGDH	PHGDH	7|16|12	35	11.67	3	11|8|11|9	0	0	0	0	0	-27.87	1.2	0.93
MCM2NT	PPP2R5E	PPP2R5E	2|0|7	9	3	3	0|5|0|5	0.02	0.05	0.02	0.05	0.02	-12.9	1.2	0.8
MCM2NT	RPS20	RPS20	14|2|11	27	9	3	4|10|4|12	0	0	0	0	0	-28.78	1.2	0.91
MCM2NT	DIAPH1	DIAPH1	25|1|29	55	18.33	3	0|23|2|36	0	0	0	0	0	-64.22	1.2	0.93
MCM2NT	SFXN4	SFXN4	2|0|7	9	3	3	0|6|0|4	0.02	0.05	0.02	0.05	0.02	-12.87	1.2	0.8
MCM2NT	CNOT3	CNOT3	1|2|6	9	3	3	0|3|3|4	0.01	0.02	0.01	0.02	0.01	-10.98	1.2	0.83
MCM2NT	REEP4	REEP4	3|0|6	9	3	3	0|4|1|5	0.01	0.02	0.01	0.02	0.01	-13.06	1.2	0.84
MCM2NT	ATP5F1	ATP5F1	18|16|29	63	21	3	10|21|13|26	0	0	0	0	0	-41.45	1.2	0.94
MCM2NT	TMED9	TMED9	0|4|5	9	3	3	0|4|2|4	0	0.01	0	0.01	0	-13.23	1.2	0.86
MCM2NT	LDHB	LDHB	66|48|62	176	58.67	3	43|58|34|60	0	0	0	0	0	-105.13	1.2	0.95
MCM2NT	PDCD11	PDCD11	52|6|132	190	63.33	3	14|87|26|86	0	0	0	0	0	-212.83	1.19	0.94
MCM2NT	CTH	CTH	2|2|4	8	2.67	3	0|3|0|6	0	0.01	0	0.01	0	-7.94	1.19	0.87
MCM2NT	TCP1	TCP1	38|45|61	144	48	3	18|55|28|60	0	0	0	0	0	-89.1	1.19	0.95
MCM2NT	NDC1	NDC1	4|0|13	17	5.67	3	0|11|0|8	0.01	0.02	0.01	0.02	0.01	-22.37	1.19	0.83
MCM2NT	RPL24	RPL24	18|11|20	49	16.33	3	12|14|12|17	0	0	0	0	0	-36.08	1.19	0.94
MCM2NT	GOSR1	GOSR1	2|1|5	8	2.67	3	0|4|2|3	0	0.01	0	0.01	0	-9.96	1.19	0.85
MCM2NT	RIF1	RIF1	59|141|159	359	119.67	3	60|127|66|148	0	0	0	0	0	-278.99	1.19	0.95
MCM2NT	ABI3BP	ABI3BP	2|2|4	8	2.67	3	2|3|1|3	0	0	0	0	0	-8.44	1.19	0.87
MCM2NT	MAPRE2	MAPRE2	2|2|4	8	2.67	3	1|4|1|3	0	0	0	0	0	-8.44	1.19	0.87
MCM2NT	CYFIP1	CYFIP1	12|6|31	49	16.33	3	3|20|5|27	0	0	0	0	0	-44.42	1.19	0.92
MCM2NT	RPS16	RPS16	30|23|37	90	30	3	23|28|20|30	0	0	0	0	0	-59.08	1.19	0.95
MCM2NT	MTOR	MTOR	1|0|16	17	5.67	3	0|8|0|11	0.03	0.1	0.03	0.1	0.03	-22.37	1.19	0.75
MCM2NT	PIGT	PIGT	1|0|7	8	2.67	3	0|6|0|3	0.03	0.08	0.03	0.08	0.03	-11.7	1.19	0.77
MCM2NT	EHD4	EHD4	5|1|10	16	5.33	3	0|8|0|10	0	0	0	0	0	-18.34	1.19	0.87
MCM2NT	RPL29	RPL29	3|3|9	15	5	3	4|4|4|5	0	0	0	0	0	-14.07	1.18	0.87
MCM2NT	EIF3A	EIF3A	61|39|89	189	63	3	23|76|35|80	0	0	0	0	0	-136.02	1.18	0.95
MCM2NT	DDX6	DDX6	26|26|52	104	34.67	3	16|34|20|48	0	0	0	0	0	-68.93	1.18	0.94
MCM2NT	MYH10	MYH10	52|31|66	149	49.67	3	12|60|25|71	0	0	0	0	0	-106.44	1.18	0.95
MCM2NT	PSMD6	PSMD6	23|23|39	85	28.33	3	6|33|19|38	0	0	0	0	0	-53.64	1.18	0.94
MCM2NT	PSMD3	PSMD3	52|26|69	147	49	3	23|52|32|59	0	0	0	0	0	-114.04	1.18	0.95
MCM2NT	CTNNA1	CTNNA1	7|4|20	31	10.33	3	0|16|0|19	0	0	0	0	0	-28.57	1.18	0.9
MCM2NT	TFRC	TFRC	3|3|17	23	7.67	3	0|12|0|14	0	0.01	0	0.01	0	-21.81	1.18	0.87
MCM2NT	HIST1H4A	HIST1H4A	91|53|166	310	103.33	3	65|93|67|129	0	0	0	0	0	-245.05	1.17	0.95
MCM2NT	TKT	TKT	87|63|100	250	83.33	3	51|82|59|92	0	0	0	0	0	-161.9	1.17	0.95
MCM2NT	PRKAA1	PRKAA1	6|3|12	21	7	3	0|9|3|12	0	0	0	0	0	-20.03	1.17	0.9
MCM2NT	MCTS1	MCTS1	0|3|11	14	4.67	3	0|7|0|9	0.01	0.03	0.01	0.03	0.01	-18.99	1.17	0.83
MCM2NT	NDUFA9	NDUFA9	11|6|39	56	18.67	3	1|27|6|30	0	0	0	0	0	-53.35	1.17	0.92
MCM2NT	EEF2	EEF2	129|107|146	382	127.33	3	75|136|88|135	0	0	0	0	0	-229.59	1.17	0.95
MCM2NT	NUDT19	NUDT19	15|12|38	65	21.67	3	5|29|6|34	0	0	0	0	0	-51.09	1.17	0.93
MCM2NT	NOP58	NOP58	45|32|69	146	48.67	3	20|59|32|56	0	0	0	0	0	-104.21	1.17	0.95
MCM2NT	RPS25	RPS25	12|0|10	22	7.33	3	4|7|3|11	0	0	0	0	0	-29.42	1.17	0.9
MCM2NT	AIMP2	AIMP2	9|7|20	36	12	3	5|9|7|20	0	0	0	0	0	-29.12	1.17	0.92
MCM2NT	NOP56	NOP56	73|35|107	215	71.67	3	28|86|40|90	0	0	0	0	0	-172.29	1.17	0.95
MCM2NT	AHCYL1	AHCYL1	3|4|7	14	4.67	3	0|7|1|8	0	0	0	0	0	-12.52	1.17	0.89
MCM2NT	DDOST	DDOST	24|17|29	70	23.33	3	12|26|15|27	0	0	0	0	0	-48.94	1.17	0.94
MCM2NT	SLC25A11	SLC25A11	26|23|42	91	30.33	3	15|29|20|40	0	0	0	0	0	-61.11	1.17	0.94
MCM2NT	ABCF2	ABCF2	17|4|35	56	18.67	3	2|29|6|27	0	0	0	0	0	-58.37	1.17	0.93
MCM2NT	CYC1	CYC1	8|7|13	28	9.33	3	4|9|7|12	0	0	0	0	0	-21.36	1.17	0.92
MCM2NT	MSN	MSN	37|22|68	127	42.33	3	11|49|20|65	0	0	0	0	0	-100.78	1.17	0.95
MCM2NT	UQCRC2	UQCRC2	11|13|28	52	17.33	3	5|19|8|28	0	0	0	0	0	-39.81	1.16	0.93
MCM2NT	TRIM25	TRIM25	14|4|42	60	20	3	5|20|10|34	0	0	0	0	0	-63.8	1.16	0.92
MCM2NT	USMG5	USMG5	6|6|8	20	6.67	3	4|6|5|8	0	0	0	0	0	-14.96	1.16	0.92
MCM2NT	PSMB5	PSMB5	12|20|28	60	20	3	15|20|13|21	0	0	0	0	0	-47.45	1.16	0.94
MCM2NT	GNA13	GNA13	3|0|10	13	4.33	3	3|8|0|4	0.01	0.03	0.01	0.03	0.01	-18.38	1.16	0.83
MCM2NT	PGM2	PGM2	6|9|18	33	11	3	4|9|6|19	0	0	0	0	0	-28.04	1.16	0.92
MCM2NT	TSN	TSN	20|9|32	61	20.33	3	7|23|13|27	0	0	0	0	0	-53.44	1.16	0.94
MCM2NT	SMC2	SMC2	43|10|55	108	36	3	5|40|12|67	0	0	0	0	0	-105.37	1.16	0.94
MCM2NT	DHX30	DHX30	36|4|64	104	34.67	3	1|55|8|56	0	0	0	0	0	-118.12	1.16	0.94
MCM2NT	RPS23	RPS23	12|3|19	34	11.33	3	6|11|7|15	0	0	0	0	0	-35.79	1.16	0.92
MCM2NT	ILVBL	ILVBL	2|0|11	13	4.33	3	0|7|0|8	0.02	0.05	0.02	0.05	0.02	-18.15	1.16	0.8
MCM2NT	CCT6A	CCT6A	21|9|13	43	14.33	3	5|18|7|20	0	0	0	0	0	-34.12	1.15	0.93
MCM2NT	H2AFY2	H2AFY2	12|5|20	37	12.33	3	4|11|5|23	0	0	0	0	0	-34.69	1.15	0.92
MCM2NT	RPS14	RPS14	24|4|23	51	17	3	6|17|7|29	0	0	0	0	0	-53.39	1.15	0.94
MCM2NT	SUPV3L1	SUPV3L1	7|6|24	37	12.33	3	0|16|5|22	0	0	0	0	0	-32.55	1.15	0.91
MCM2NT	RNASEH2B	RNASEH2B	6|2|23	31	10.33	3	3|13|5|15	0	0	0	0	0	-34.76	1.15	0.89
MCM2NT	ASNS	ASNS	58|55|72	185	61.67	3	39|68|45|63	0	0	0	0	0	-112.52	1.15	0.95
MCM2NT	GANAB	GANAB	47|53|88	188	62.67	3	32|68|37|83	0	0	0	0	0	-128.46	1.14	0.95
MCM2NT	VAPA	VAPA	16|12|36	64	21.33	3	7|25|13|30	0	0	0	0	0	-52.42	1.14	0.94
MCM2NT	SAR1A	SAR1A	2|6|4	12	4	3	2|6|3|3	0	0	0	0	0	-12.98	1.14	0.89
MCM2NT	TMEM14C	TMEM14C	1|0|5	6	2	3	0|4|0|3	0.02	0.06	0.02	0.06	0.02	-9.99	1.14	0.79
MCM2NT	DPH1	DPH1	0|0|6	6	2	3	0|4|0|3	0.04	0.12	0.04	0.12	0.04	-9.99	1.14	0.73
MCM2NT	SLC25A6	SLC25A6	29|19|36	84	28	3	14|36|16|32	0	0	0	0	0	-62	1.14	0.94
MCM2NT	EIF4G2	EIF4G2	30|19|57	106	35.33	3	5|49|13|57	0	0	0	0	0	-85.98	1.14	0.94
MCM2NT	EEF1G	EEF1G	60|53|67	180	60	3	43|65|46|57	0	0	0	0	0	-112.21	1.14	0.95
MCM2NT	ESD	ESD	0|0|6	6	2	3	0|2|0|5	0.04	0.12	0.04	0.12	0.04	-9.91	1.14	0.74
MCM2NT	EEF1A1	EEF1A1	107|65|133	305	101.67	3	52|130|66|110	0	0	0	0	0	-226.64	1.14	0.95
MCM2NT	ATP6V1C1	ATP6V1C1	1|0|5	6	2	3	0|2|1|4	0.02	0.06	0.02	0.06	0.02	-10.08	1.14	0.79
MCM2NT	TMED10	TMED10	15|9|22	46	15.33	3	6|17|9|22	0	0	0	0	0	-37.97	1.14	0.93
MCM2NT	NAA15	NAA15	27|22|57	106	35.33	3	9|40|18|57	0	0	0	0	0	-80.69	1.14	0.94
MCM2NT	MYH14	MYH14	2|2|2	6	2	3	1|2|2|2	0	0	0	0	0	-6.66	1.14	0.87
MCM2NT	PGD	PGD	72|44|72	188	62.67	3	35|67|43|75	0	0	0	0	0	-133.57	1.14	0.95
MCM2NT	DOLPP1	DOLPP1	0|0|6	6	2	3	0|4|0|3	0.04	0.12	0.04	0.12	0.04	-9.99	1.14	0.73
MCM2NT	SYNCRIP	SYNCRIP	40|6|13	59	19.67	3	8|30|12|19	0	0	0	0	0	-58.96	1.14	0.92
MCM2NT	CLK3	CLK3	0|1|5	6	2	3	0|3|1|3	0.02	0.07	0.02	0.07	0.02	-10.13	1.14	0.78
MCM2NT	UTP6	UTP6	4|0|19	23	7.67	3	0|15|2|10	0	0.01	0	0.01	0	-31.1	1.14	0.85
MCM2NT	FDPS	FDPS	13|8|21	42	14	3	4|15|7|23	0	0	0	0	0	-34.78	1.14	0.93
MCM2NT	GYS1	GYS1	1|0|5	6	2	3	0|3|0|4	0.02	0.06	0.02	0.06	0.02	-9.99	1.14	0.79
MCM2NT	FASN	FASN	180|99|182	461	153.67	3	71|176|99|192	0	0	0	0	0	-337.03	1.14	0.95
MCM2NT	SEC22B	SEC22B	15|13|18	46	15.33	3	8|16|12|18	0	0	0	0	0	-32.04	1.14	0.94
MCM2NT	SNF8	SNF8	0|2|4	6	2	3	0|2|0|5	0.01	0.03	0.01	0.03	0.01	-9.91	1.14	0.83
MCM2NT	PPP2R2A	PPP2R2A	6|3|13	22	7.33	3	0|12|4|10	0	0	0	0	0	-22.11	1.13	0.9
MCM2NT	TOP1	TOP1	49|19|55	123	41	3	24|39|23|59	0	0	0	0	0	-107.1	1.13	0.95
MCM2NT	RPL23	RPL23	29|0|28	57	19	3	9|22|6|30	0	0	0	0	0	-75.56	1.13	0.94
MCM2NT	ATP5C1	ATP5C1	9|0|2	11	3.67	3	0|4|0|9	0.01	0.04	0.01	0.04	0.01	-15.79	1.13	0.82
MCM2NT	MRPL16	MRPL16	1|0|10	11	3.67	3	0|4|0|9	0.02	0.07	0.02	0.07	0.02	-15.79	1.13	0.77
MCM2NT	SENP6	SENP6	0|7|15	22	7.33	3	0|11|0|15	0	0	0	0	0	-29.85	1.13	0.89
MCM2NT	PPP2R5D	PPP2R5D	18|8|36	62	20.67	3	1|36|10|26	0	0	0	0	0	-58.01	1.13	0.93
MCM2NT	RPS27	RPS27	16|12|16	44	14.67	3	8|13|14|17	0	0	0	0	0	-31.87	1.13	0.94
MCM2NT	KPNB1	KPNB1	26|24|49	99	33	3	6|47|7|57	0	0	0	0	0	-70.56	1.13	0.94
MCM2NT	COPB2	COPB2	18|19|35	72	24	3	4|32|9|40	0	0	0	0	0	-51.13	1.13	0.94
MCM2NT	ISOC1	ISOC1	1|4|12	17	5.67	3	0|13|0|7	0	0.01	0	0.01	0	-20.19	1.13	0.87
MCM2NT	KHDRBS1	KHDRBS1	15|8|24	47	15.67	3	8|17|10|21	0	0	0	0	0	-41.93	1.12	0.93
MCM2NT	CISD2	CISD2	11|7|9	27	9	3	4|8|5|15	0	0	0	0	0	-20.97	1.12	0.93
MCM2NT	RPL30	RPL30	16|6|15	37	12.33	3	8|13|8|15	0	0	0	0	0	-34.49	1.12	0.93
MCM2NT	EIF2A	EIF2A	12|3|22	37	12.33	3	0|18|4|22	0	0	0	0	0	-40.06	1.12	0.92
MCM2NT	PRKDC	PRKDC	305|212|442	959	319.67	3	170|364|175|437	0	0	0	0	0	#NAME?	1.12	0.95
MCM2NT	RPL17	RPL17	31|5|44	80	26.67	3	13|25|19|38	0	0	0	0	0	-89	1.12	0.94
MCM2NT	PHB2	PHB2	43|36|42	121	40.33	3	31|43|29|41	0	0	0	0	0	-78.01	1.12	0.95
MCM2NT	RFC3	RFC3	6|4|27	37	12.33	3	4|18|4|18	0	0	0	0	0	-37.91	1.12	0.9
MCM2NT	RCC2	RCC2	51|34|70	155	51.67	3	29|54|35|66	0	0	0	0	0	-116.85	1.12	0.95
MCM2NT	HSPA4	HSPA4	6|6|13	25	8.33	3	1|13|3|13	0	0	0	0	0	-20.49	1.11	0.92
MCM2NT	FAM98A	FAM98A	0|1|4	5	1.67	3	0|2|0|4	0.02	0.05	0.02	0.05	0.02	-8.87	1.11	0.8
MCM2NT	TRAPPC3	TRAPPC3	0|3|2	5	1.67	3	0|2|0|4	0.01	0.02	0.01	0.02	0.01	-8.87	1.11	0.83
MCM2NT	MDN1	MDN1	9|2|45	56	18.67	3	1|19|3|44	0	0	0	0	0	-67.25	1.11	0.91
MCM2NT	OTUB1	OTUB1	3|0|7	10	3.33	3	0|3|0|9	0.01	0.02	0.01	0.02	0.01	-14.59	1.11	0.84
MCM2NT	UBAC2	UBAC2	3|0|2	5	1.67	3	0|3|0|3	0.01	0.02	0.01	0.02	0.01	-8.94	1.11	0.84
MCM2NT	ARHGAP1	ARHGAP1	0|1|4	5	1.67	3	0|4|0|2	0.02	0.05	0.02	0.05	0.02	-8.87	1.11	0.8
MCM2NT	CDK1	CDK1	38|31|62	131	43.67	3	30|45|29|53	0	0	0	0	0	-97	1.11	0.95
MCM2NT	TST	TST	1|0|4	5	1.67	3	0|3|0|3	0.02	0.05	0.02	0.05	0.02	-8.94	1.11	0.81
MCM2NT	NAMPT	NAMPT	20|17|33	70	23.33	3	9|32|11|32	0	0	0	0	0	-52.11	1.11	0.94
MCM2NT	PICALM	PICALM	2|2|11	15	5	3	0|12|0|6	0	0.01	0	0.01	0	-16.04	1.11	0.86
MCM2NT	ELP3	ELP3	5|1|29	35	11.67	3	0|18|3|21	0	0	0	0	0	-43.75	1.11	0.88
MCM2NT	PAK1IP1	PAK1IP1	2|0|8	10	3.33	3	0|6|0|6	0.01	0.03	0.01	0.03	0.01	-14.79	1.11	0.82
MCM2NT	TRMT10C	TRMT10C	6|0|14	20	6.67	3	1|9|1|13	0	0	0	0	0	-27.76	1.11	0.88
MCM2NT	TMX2	TMX2	3|0|7	10	3.33	3	1|8|2|1	0	0.01	0	0.01	0	-14.82	1.11	0.85
MCM2NT	CKAP5	CKAP5	47|7|77	131	43.67	3	5|63|9|80	0	0	0	0	0	-148.54	1.11	0.95
MCM2NT	PTRH2	PTRH2	2|1|16	19	6.33	3	0|6|0|17	0.01	0.02	0.01	0.02	0.01	-23.35	1.1	0.84
MCM2NT	RPL28	RPL28	22|7|32	61	20.33	3	16|17|14|27	0	0	0	0	0	-62.29	1.1	0.94
MCM2NT	PA2G4	PA2G4	16|14|35	65	21.67	3	8|25|12|34	0	0	0	0	0	-52.56	1.1	0.94
MCM2NT	TTC37	TTC37	6|0|32	38	12.67	3	0|17|1|28	0	0	0	0	0	-51.76	1.1	0.89
MCM2NT	EIF3L	EIF3L	42|39|53	134	44.67	3	24|49|37|53	0	0	0	0	0	-89.86	1.1	0.95
MCM2NT	SNRPD1	SNRPD1	13|11|18	42	14	3	10|17|11|13	0	0	0	0	0	-32.44	1.1	0.94
MCM2NT	RPL7L1	RPL7L1	13|7|23	43	14.33	3	6|17|11|18	0	0	0	0	0	-40	1.1	0.93
MCM2NT	VRK1	VRK1	14|11|33	58	19.33	3	8|21|13|28	0	0	0	0	0	-49.59	1.1	0.94
MCM2NT	PPP2R5C	PPP2R5C	1|0|13	14	4.67	3	0|7|1|9	0.02	0.06	0.02	0.06	0.02	-20.24	1.1	0.79
MCM2NT	RPS19	RPS19	19|0|24	43	14.33	3	6|15|5|26	0	0	0	0	0	-58.78	1.1	0.93
MCM2NT	HK1	HK1	36|22|48	106	35.33	3	8|45|17|58	0	0	0	0	0	-84.42	1.1	0.95
MCM2NT	ORC4	ORC4	1|0|13	14	4.67	3	0|8|1|8	0.02	0.06	0.02	0.06	0.02	-20.26	1.1	0.79
MCM2NT	ARF3	ARF3	21|20|32	73	24.33	3	10|33|17|29	0	0	0	0	0	-52.16	1.09	0.94
MCM2NT	COX4I1	COX4I1	19|8|17	44	14.67	3	9|10|10|25	0	0	0	0	0	-39.76	1.09	0.94
MCM2NT	PGAM5	PGAM5	11|13|16	40	13.33	3	4|15|9|21	0	0	0	0	0	-30	1.09	0.94
MCM2NT	AIFM1	AIFM1	19|8|28	55	18.33	3	7|24|11|25	0	0	0	0	0	-52.52	1.09	0.94
MCM2NT	EMG1	EMG1	9|6|29	44	14.67	3	7|20|7|20	0	0	0	0	0	-43.81	1.09	0.92
MCM2NT	LTA4H	LTA4H	6|9|42	57	19	3	2|31|2|35	0	0	0	0	0	-59.4	1.09	0.92
MCM2NT	ANXA2	ANXA2	34|29|51	114	38	3	23|42|27|47	0	0	0	0	0	-83.63	1.09	0.95
MCM2NT	PYGB	PYGB	7|4|42	53	17.67	3	0|26|3|36	0	0	0	0	0	-59.23	1.09	0.91
MCM2NT	ME2	ME2	4|5|22	31	10.33	3	2|15|3|18	0	0	0	0	0	-31.79	1.09	0.9
MCM2NT	RAN	RAN	39|30|40	109	36.33	3	26|33|29|45	0	0	0	0	0	-76.91	1.09	0.95
MCM2NT	WARS	WARS	2|3|17	22	7.33	3	1|8|3|15	0	0	0	0	0	-25.27	1.09	0.87
MCM2NT	TOMM40	TOMM40	0|4|5	9	3	3	0|6|0|5	0	0	0	0	0	-14	1.09	0.87
MCM2NT	PPP2R1A	PPP2R1A	2|6|24	32	10.67	3	1|18|1|19	0	0	0	0	0	-37.53	1.09	0.9
MCM2NT	GSTK1	GSTK1	3|2|4	9	3	3	0|2|1|8	0	0	0	0	0	-9.75	1.09	0.88
MCM2NT	CDC42	CDC42	3|2|12	17	5.67	3	0|9|0|12	0	0	0	0	0	-18.96	1.08	0.88
MCM2NT	PPAN	PPAN	3|0|22	25	8.33	3	2|14|3|12	0	0.01	0	0.01	0	-35.71	1.08	0.85
MCM2NT	HSP90AB1	HSP90AB1	51|46|61	158	52.67	3	30|55|37|73	0	0	0	0	0	-107.63	1.08	0.95
MCM2NT	DCUN1D5	DCUN1D5	3|2|12	17	5.67	3	0|9|0|12	0	0	0	0	0	-18.96	1.08	0.88
MCM2NT	AHSA1	AHSA1	3|10|8	21	7	3	1|10|3|12	0	0	0	0	0	-22.15	1.08	0.92
MCM2NT	PSMC1	PSMC1	3|4|10	17	5.67	3	1|9|1|10	0	0	0	0	0	-17.2	1.08	0.9
MCM2NT	TSFM	TSFM	7|2|8	17	5.67	3	1|7|2|11	0	0	0	0	0	-19.24	1.08	0.91
MCM2NT	FBL	FBL	33|25|52	110	36.67	3	23|35|27|51	0	0	0	0	0	-87.4	1.08	0.95
MCM2NT	EMC1	EMC1	6|4|20	30	10	3	1|16|2|18	0	0	0	0	0	-30.65	1.08	0.91
MCM2NT	CUL4A	CUL4A	2|0|24	26	8.67	3	0|13|4|15	0.01	0.02	0.01	0.02	0.01	-36.58	1.08	0.84
MCM2NT	PITPNB	PITPNB	5|8|34	47	15.67	3	4|11|7|36	0	0	0	0	0	-49.53	1.08	0.92
MCM2NT	RAB7A	RAB7A	16|18|25	59	19.67	3	12|22|13|26	0	0	0	0	0	-44.22	1.08	0.94
MCM2NT	STT3B	STT3B	1|0|12	13	4.33	3	0|7|2|7	0.02	0.06	0.02	0.06	0.02	-19.27	1.08	0.79
MCM2NT	NOP9	NOP9	0|0|8	8	2.67	3	0|5|0|5	0.03	0.09	0.03	0.09	0.03	-12.9	1.07	0.76
MCM2NT	RPS2	RPS2	35|31|50	116	38.67	3	26|42|29|47	0	0	0	0	0	-85.15	1.07	0.95
MCM2NT	MRTO4	MRTO4	19|13|26	58	19.33	3	7|22|15|28	0	0	0	0	0	-47.89	1.07	0.94
MCM2NT	TALDO1	TALDO1	12|16|20	48	16	3	10|17|12|21	0	0	0	0	0	-38.9	1.07	0.94
MCM2NT	REPIN1	REPIN1	2|0|2	4	1.33	3	0|3|0|2	0.01	0.01	0.01	0.01	0.01	-7.85	1.07	0.84
MCM2NT	WDR44	WDR44	1|0|3	4	1.33	3	0|1|0|4	0.01	0.04	0.01	0.04	0.01	-7.65	1.07	0.82
MCM2NT	NMT1	NMT1	9|12|23	44	14.67	3	5|20|8|22	0	0	0	0	0	-38.8	1.07	0.93
MCM2NT	HNRNPAB	HNRNPAB	12|2|6	20	6.67	3	2|8|2|13	0	0	0	0	0	-23.25	1.07	0.91
MCM2NT	QTRTD1	QTRTD1	0|0|8	8	2.67	3	0|3|0|7	0.03	0.09	0.03	0.09	0.03	-12.78	1.07	0.76
MCM2NT	IARS	IARS	72|49|90	211	70.33	3	30|91|42|101	0	0	0	0	0	-165.69	1.07	0.95
MCM2NT	PES1	PES1	23|21|41	85	28.33	3	18|30|21|37	0	0	0	0	0	-66.39	1.07	0.94
MCM2NT	FAAP20	FAAP20	0|3|1	4	1.33	3	0|3|0|2	0.01	0.03	0.01	0.03	0.01	-7.85	1.07	0.82
MCM2NT	DDX52	DDX52	5|1|31	37	12.33	3	0|29|0|17	0	0	0	0	0	-47.86	1.07	0.89
MCM2NT	DRG1	DRG1	20|12|41	73	24.33	3	10|30|18|33	0	0	0	0	0	-68.11	1.07	0.94
MCM2NT	NDUFA10	NDUFA10	0|0|4	4	1.33	3	0|0|2|3	0.03	0.09	0.03	0.09	0.03	-7.85	1.07	0.77
MCM2NT	PI4KA	PI4KA	0|1|3	4	1.33	3	0|3|0|2	0.01	0.03	0.01	0.03	0.01	-7.85	1.07	0.82
MCM2NT	MT-CO2	MT-CO2	2|3|7	12	4	3	0|6|0|9	0	0	0	0	0	-13.35	1.07	0.88
MCM2NT	PSAT1	PSAT1	20|23|37	80	26.67	3	18|34|16|32	0	0	0	0	0	-62.37	1.07	0.94
MCM2NT	NNT	NNT	19|15|20	54	18	3	10|16|12|29	0	0	0	0	0	-40.11	1.07	0.94
MCM2NT	STT3A	STT3A	14|11|20	45	15	3	12|14|10|20	0	0	0	0	0	-36.95	1.07	0.94
MCM2NT	PLS1	PLS1	0|0|4	4	1.33	3	0|3|0|2	0.03	0.09	0.03	0.09	0.03	-7.85	1.07	0.77
MCM2NT	XPO1	XPO1	41|32|78	151	50.33	3	23|72|31|64	0	0	0	0	0	-125.76	1.06	0.95
MCM2NT	SERBP1	SERBP1	35|2|18	55	18.33	3	10|28|2|29	0	0	0	0	0	-69.79	1.06	0.93
MCM2NT	RPL4	RPL4	30|26|92	148	49.33	3	29|50|36|71	0	0	0	0	0	-133.52	1.06	0.95
MCM2NT	EIF3C	EIF3C	16|26|44	86	28.67	3	9|34|17|48	0	0	0	0	0	-76.48	1.06	0.94
MCM2NT	HARS	HARS	6|5|16	27	9	3	2|13|4|15	0	0	0	0	0	-26.01	1.06	0.92
MCM2NT	SNRPB	SNRPB	14|9|19	42	14	3	7|13|13|20	0	0	0	0	0	-37.31	1.06	0.94
MCM2NT	RAB5C	RAB5C	7|15|16	38	12.67	3	7|16|10|15	0	0	0	0	0	-36.33	1.06	0.94
MCM2NT	MYBBP1A	MYBBP1A	82|53|166	301	100.33	3	67|126|67|119	0	0	0	0	0	-269.53	1.06	0.95
MCM2NT	YARS2	YARS2	6|3|30	39	13	3	2|22|3|22	0	0	0	0	0	-45.33	1.06	0.91
MCM2NT	LARS	LARS	68|46|108	222	74	3	26|91|41|123	0	0	0	0	0	-187.01	1.05	0.95
MCM2NT	RPL9	RPL9	18|1|25	44	14.67	3	4|22|9|21	0	0	0	0	0	-59.33	1.05	0.93
MCM2NT	RPL34	RPL34	11|4|15	30	10	3	7|8|8|15	0	0	0	0	0	-32.55	1.05	0.93
MCM2NT	RPL32	RPL32	11|1|33	45	15	3	8|18|7|24	0	0	0	0	0	-60.54	1.05	0.92
MCM2NT	PMPCA	PMPCA	2|0|9	11	3.67	3	0|6|0|8	0.01	0.02	0.01	0.02	0.01	-17.02	1.05	0.83
MCM2NT	SRP68	SRP68	22|16|44	82	27.33	3	10|33|19|42	0	0	0	0	0	-72.77	1.05	0.94
MCM2NT	EMD	EMD	3|11|16	30	10	3	3|12|8|15	0	0	0	0	0	-34.51	1.05	0.93
MCM2NT	FARSB	FARSB	15|9|32	56	18.67	3	5|23|10|33	0	0	0	0	0	-54.13	1.05	0.94
MCM2NT	UFL1	UFL1	8|7|25	40	13.33	3	0|25|3|23	0	0	0	0	0	-38.24	1.05	0.93
MCM2NT	PDS5A	PDS5A	41|14|77	132	44	3	13|66|17|72	0	0	0	0	0	-141.23	1.05	0.95
MCM2NT	PAICS	PAICS	38|39|48	125	41.67	3	29|39|37|53	0	0	0	0	0	-87.15	1.05	0.95
MCM2NT	SPCS3	SPCS3	2|4|5	11	3.67	3	3|4|1|6	0	0	0	0	0	-12.98	1.05	0.9
MCM2NT	FHL1	FHL1	2|6|7	15	5	3	4|5|4|6	0	0	0	0	0	-17.84	1.05	0.91
MCM2NT	PPIB	PPIB	20|19|21	60	20	3	14|16|17|29	0	0	0	0	0	-42.46	1.05	0.95
MCM2NT	GTPBP4	GTPBP4	28|16|72	116	38.67	3	19|54|26|48	0	0	0	0	0	-115.53	1.05	0.94
MCM2NT	BRIX1	BRIX1	12|14|53	79	26.33	3	12|37|11|40	0	0	0	0	0	-76.7	1.05	0.94
MCM2NT	SNX27	SNX27	2|3|10	15	5	3	1|8|1|9	0	0	0	0	0	-17.36	1.05	0.88
MCM2NT	PFKP	PFKP	78|43|98	219	73	3	40|83|49|107	0	0	0	0	0	-191.07	1.05	0.95
MCM2NT	HSP90AA1	HSP90AA1	69|77|83	229	76.33	3	45|75|60|110	0	0	0	0	0	-157.81	1.05	0.95
MCM2NT	ACLY	ACLY	96|58|104	258	86	3	41|115|64|112	0	0	0	0	0	-214.31	1.04	0.95
MCM2NT	TIMM50	TIMM50	5|9|22	36	12	3	4|14|6|22	0	0	0	0	0	-37.76	1.04	0.93
MCM2NT	RAB21	RAB21	6|4|15	25	8.33	3	2|13|2|15	0	0	0	0	0	-25.82	1.04	0.91
MCM2NT	RPLP0	RPLP0	20|21|20	61	20.33	3	17|21|18|22	0	0	0	0	0	-43.11	1.04	0.95
MCM2NT	RPS4X	RPS4X	36|19|57	112	37.33	3	23|35|27|59	0	0	0	0	0	-106.14	1.04	0.95
MCM2NT	SMARCA5	SMARCA5	54|30|95	179	59.67	3	23|80|40|86	0	0	0	0	0	-167.55	1.04	0.95
MCM2NT	CUL1	CUL1	24|12|34	70	23.33	3	8|34|11|37	0	0	0	0	0	-66.76	1.04	0.94
MCM2NT	VDAC1	VDAC1	13|12|7	32	10.67	3	7|14|9|11	0	0	0	0	0	-29.74	1.04	0.94
MCM2NT	EIF4G1	EIF4G1	43|35|92	170	56.67	3	24|71|36|88	0	0	0	0	0	-147.97	1.04	0.95
MCM2NT	PRKACA	PRKACA	6|2|20	28	9.33	3	2|12|6|16	0	0	0	0	0	-34.71	1.04	0.91
MCM2NT	TOMM34	TOMM34	6|0|1	7	2.33	3	0|4|0|5	0.01	0.04	0.01	0.04	0.01	-11.78	1.04	0.82
MCM2NT	COA3	COA3	7|3|8	18	6	3	3|9|4|7	0	0	0	0	0	-19.76	1.04	0.92
MCM2NT	ATP5J2	ATP5J2	8|5|8	21	7	3	5|8|6|8	0	0	0	0	0	-20.05	1.04	0.93
MCM2NT	URB1	URB1	1|0|17	18	6	3	0|13|0|10	0.01	0.03	0.01	0.03	0.01	-26.66	1.04	0.82
MCM2NT	RPS26	RPS26	4|4|13	21	7	3	4|7|5|11	0	0	0	0	0	-21.72	1.04	0.91
MCM2NT	GDI2	GDI2	33|42|72	147	49	3	21|66|30|72	0	0	0	0	0	-122.95	1.04	0.95
MCM2NT	DVL3	DVL3	15|31|35	81	27	3	20|31|19|34	0	0	0	0	0	-75.32	1.04	0.95
MCM2NT	MICU2	MICU2	1|0|6	7	2.33	3	0|2|0|7	0.02	0.05	0.02	0.05	0.02	-11.57	1.04	0.81
MCM2NT	DHCR7	DHCR7	2|1|11	14	4.67	3	1|7|0|10	0	0.01	0	0.01	0	-18.43	1.04	0.86
MCM2NT	HMGB3	HMGB3	7|0|10	17	5.67	3	2|4|2|14	0	0	0	0	0	-25.64	1.03	0.9
MCM2NT	CFAP20	CFAP20	4|4|12	20	6.67	3	3|12|5|6	0	0	0	0	0	-20.53	1.03	0.91
MCM2NT	EBP	EBP	6|4|7	17	5.67	3	6|7|4|5	0	0	0	0	0	-17.07	1.03	0.92
MCM2NT	DNAJC2	DNAJC2	2|0|8	10	3.33	3	0|4|0|9	0.01	0.02	0.01	0.02	0.01	-15.79	1.03	0.84
MCM2NT	SRPRB	SRPRB	6|7|17	30	10	3	4|17|5|13	0	0	0	0	0	-29.08	1.03	0.93
MCM2NT	ILF2	ILF2	38|38|62	138	46	3	28|55|30|65	0	0	0	0	0	-104.6	1.03	0.95
MCM2NT	ACTR2	ACTR2	13|12|25	50	16.67	3	8|21|10|26	0	0	0	0	0	-43.04	1.03	0.94
MCM2NT	TECR	TECR	19|5|27	51	17	3	7|22|13|24	0	0	0	0	0	-58.49	1.03	0.94
MCM2NT	HSPA1A	HSPA1A	54|43|43	140	46.67	3	29|46|45|61	0	0	0	0	0	-99.97	1.03	0.95
MCM2NT	SCCPDH	SCCPDH	3|0|7	10	3.33	3	0|4|1|8	0	0.01	0	0.01	0	-15.96	1.03	0.86
MCM2NT	ZNF512	ZNF512	5|1|24	30	10	3	2|11|5|21	0	0	0	0	0	-40.7	1.03	0.9
MCM2NT	ARL8A	ARL8A	2|2|6	10	3.33	3	2|4|2|5	0	0	0	0	0	-12.02	1.03	0.88
MCM2NT	NARS	NARS	32|18|51	101	33.67	3	20|35|21|55	0	0	0	0	0	-95.28	1.03	0.95
MCM2NT	RSL1D1	RSL1D1	46|30|92	168	56	3	34|61|45|78	0	0	0	0	0	-157.1	1.03	0.95
MCM2NT	NAA50	NAA50	2|0|8	10	3.33	3	0|6|2|5	0.01	0.02	0.01	0.02	0.01	-16.21	1.03	0.84
MCM2NT	FLNB	FLNB	10|2|22	34	11.33	3	0|13|3|28	0	0	0	0	0	-42.6	1.03	0.92
MCM2NT	CYB5R3	CYB5R3	20|17|34	71	23.67	3	7|30|16|39	0	0	0	0	0	-59.47	1.03	0.94
MCM2NT	PRPS1	PRPS1	4|15|22	41	13.67	3	3|17|6|27	0	0	0	0	0	-47.01	1.03	0.93
MCM2NT	XRN2	XRN2	24|15|58	97	32.33	3	12|38|23|53	0	0	0	0	0	-96.39	1.03	0.94
MCM2NT	G6PD	G6PD	2|5|13	20	6.67	3	2|8|2|14	0	0	0	0	0	-24.26	1.03	0.9
MCM2NT	RPS5	RPS5	27|24|41	92	30.67	3	23|38|21|38	0	0	0	0	0	-74.38	1.02	0.95
MCM2NT	RPL5	RPL5	40|35|74	149	49.67	3	32|52|39|72	0	0	0	0	0	-125.5	1.02	0.95
MCM2NT	POLR1A	POLR1A	4|0|22	26	8.67	3	0|16|0|18	0	0	0	0	0	-38.58	1.02	0.88
MCM2NT	CSNK1A1	CSNK1A1	3|2|28	33	11	3	3|18|7|15	0	0	0	0	0	-42.19	1.02	0.89
MCM2NT	DDX18	DDX18	17|19|59	95	31.67	3	18|47|20|39	0	0	0	0	0	-90.47	1.02	0.94
MCM2NT	NCLN	NCLN	6|1|19	26	8.67	3	0|16|1|17	0	0	0	0	0	-35.1	1.02	0.9
MCM2NT	DHX16	DHX16	9|4|35	48	16	3	3|25|9|26	0	0	0	0	0	-57.56	1.02	0.93
MCM2NT	NACA	NACA	16|18|18	52	17.33	3	15|18|11|24	0	0	0	0	0	-39.92	1.02	0.94
MCM2NT	DDX47	DDX47	10|6|23	39	13	3	0|22|5|24	0	0	0	0	0	-40.34	1.02	0.93
MCM2NT	ADSL	ADSL	5|11|29	45	15	3	6|21|7|25	0	0	0	0	0	-51	1.02	0.93
MCM2NT	XRCC5	XRCC5	48|42|92	182	60.67	3	30|82|33|93	0	0	0	0	0	-153.39	1.02	0.95
MCM2NT	CCT4	CCT4	48|53|73	174	58	3	40|69|48|70	0	0	0	0	0	-133.78	1.02	0.95
MCM2NT	EIF4A1	EIF4A1	46|57|79	182	60.67	3	44|72|45|77	0	0	0	0	0	-147.1	1.02	0.95
MCM2NT	DVL2	DVL2	30|52|55	137	45.67	3	40|46|38|55	0	0	0	0	0	-119.98	1.02	0.95
MCM2NT	GPI	GPI	78|62|98	238	79.33	3	52|96|59|103	0	0	0	0	0	-187.09	1.02	0.95
MCM2NT	MAP2K1	MAP2K1	3|2|11	16	5.33	3	0|8|0|13	0	0	0	0	0	-18.93	1.02	0.89
MCM2NT	PNP	PNP	2|8|18	28	9.33	3	2|16|4|15	0	0	0	0	0	-35.65	1.01	0.92
MCM2NT	COPS3	COPS3	8|9|21	38	12.67	3	6|15|8|21	0	0	0	0	0	-35.98	1.01	0.93
MCM2NT	CANX	CANX	6|12|28	46	15.33	3	9|23|8|21	0	0	0	0	0	-50.9	1.01	0.93
MCM2NT	EIF3B	EIF3B	34|34|79	147	49	3	24|63|40|67	0	0	0	0	0	-126.17	1.01	0.95
MCM2NT	RPL15	RPL15	20|31|57	108	36	3	30|41|37|35	0	0	0	0	0	-104.03	1.01	0.95
MCM2NT	CNP	CNP	7|1|23	31	10.33	3	0|18|3|20	0	0	0	0	0	-42.65	1.01	0.91
MCM2NT	MDH1	MDH1	17|17|19	53	17.67	3	12|24|19|15	0	0	0	0	0	-40.31	1.01	0.94
MCM2NT	PKM	PKM	86|48|96	230	76.67	3	43|105|52|103	0	0	0	0	0	-204.86	1.01	0.95
MCM2NT	PFKL	PFKL	22|14|52	88	29.33	3	9|40|20|47	0	0	0	0	0	-88.45	1.01	0.94
MCM2NT	XRCC6	XRCC6	77|51|113	241	80.33	3	49|96|58|116	0	0	0	0	0	-214.77	1.01	0.95
MCM2NT	VPS26A	VPS26A	8|8|18	34	11.33	3	6|15|10|14	0	0	0	0	0	-31.68	1.01	0.93
MCM2NT	PIK3C3	PIK3C3	1|1|1	3	1	3	1|1|0|2	0	0	0	0	0	-5.47	1	0.95
MCM2NT	GARS	GARS	11|11|31	53	17.67	3	4|31|5|31	0	0	0	0	0	-50.03	1	0.94
MCM2NT	XPNPEP1	XPNPEP1	1|0|14	15	5	3	0|7|0|13	0.01	0.02	0.01	0.02	0.01	-23.21	1	0.83
MCM2NT	YTHDF2	YTHDF2	6|3|15	24	8	3	2|10|5|15	0	0	0	0	0	-28.13	1	0.91
MCM2NT	FEN1	FEN1	17|12|27	56	18.67	3	11|24|13|27	0	0	0	0	0	-52.7	1	0.94
MCM2NT	BCAT2	BCAT2	0|0|9	9	3	3	0|3|0|9	0.02	0.07	0.02	0.07	0.02	-14.59	1	0.78
MCM2NT	C20ORF27	C20ORF27	0|1|2	3	1	3	0|0|0|4	0.01	0.03	0.01	0.03	0.01	-6.29	1	0.82
MCM2NT	LRRC40	LRRC40	5|0|13	18	6	3	0|9|1|14	0	0	0	0	0	-27.65	1	0.89
MCM2NT	OSBPL11	OSBPL11	0|1|5	6	2	3	0|3|0|5	0.01	0.03	0.01	0.03	0.01	-10.62	1	0.82
MCM2NT	IER3IP1	IER3IP1	0|0|3	3	1	3	0|2|0|2	0.02	0.06	0.02	0.06	0.02	-6.84	1	0.78
MCM2NT	NCAPD2	NCAPD2	17|7|58	82	27.33	3	2|46|8|53	0	0	0	0	0	-97.47	1	0.94
MCM2NT	TLN1	TLN1	5|0|4	9	3	3	0|4|2|6	0	0	0	0	0	-15.08	1	0.88
MCM2NT	TXNRD1	TXNRD1	12|9|34	55	18.33	3	4|27|11|31	0	0	0	0	0	-56.08	1	0.94
MCM2NT	PARP1	PARP1	174|114|229	517	172.33	3	127|207|140|215	0	0	0	0	0	-454.4	1	0.95
MCM2NT	COPG2	COPG2	19|7|33	59	19.67	3	4|33|5|37	0	0	0	0	0	-66.37	1	0.94
MCM2NT	RPS11	RPS11	29|10|34	73	24.33	3	22|27|18|30	0	0	0	0	0	-79.11	1	0.95
MCM2NT	ATP6V1A	ATP6V1A	0|2|1	3	1	3	0|1|0|3	0.01	0.02	0.01	0.02	0.01	-6.63	1	0.83
MCM2NT	ARAF	ARAF	2|2|8	12	4	3	0|9|0|7	0	0	0	0	0	-14.1	1	0.88
MCM2NT	EML4	EML4	4|2|9	15	5	3	0|10|2|8	0	0	0	0	0	-18.14	1	0.9
MCM2NT	STK38	STK38	0|0|3	3	1	3	0|1|0|3	0.02	0.07	0.02	0.07	0.02	-6.63	1	0.78
MCM2NT	POFUT1	POFUT1	0|0|3	3	1	3	0|1|0|3	0.02	0.07	0.02	0.07	0.02	-6.63	1	0.78
MCM2NT	H1FX	H1FX	12|2|24	38	12.67	3	9|16|7|19	0	0	0	0	0	-51.03	0.99	0.93
MCM2NT	SLC16A1	SLC16A1	12|6|11	29	9.67	3	5|12|7|15	0	0	0	0	0	-29.38	0.99	0.94
MCM2NT	TARS	TARS	51|57|90	198	66	3	47|80|51|89	0	0	0	0	0	-165.62	0.99	0.95
MCM2NT	SLC25A3	SLC25A3	31|21|33	85	28.33	3	19|27|28|40	0	0	0	0	0	-73.88	0.99	0.95
MCM2NT	PSMD11	PSMD11	12|19|44	75	25	3	11|33|15|42	0	0	0	0	0	-77.78	0.99	0.94
MCM2NT	PSMD12	PSMD12	18|19|39	76	25.33	3	12|36|19|35	0	0	0	0	0	-67.41	0.99	0.94
MCM2NT	NUP210	NUP210	18|8|18	44	14.67	3	4|19|5|31	0	0	0	0	0	-44.2	0.99	0.94
MCM2NT	CAD	CAD	49|15|71	135	45	3	14|63|21|83	0	0	0	0	0	-152.24	0.99	0.95
MCM2NT	ESYT1	ESYT1	20|4|27	51	17	3	1|34|2|32	0	0	0	0	0	-63.45	0.99	0.94
MCM2NT	PSMD8	PSMD8	9|6|14	29	9.67	3	5|13|6|15	0	0	0	0	0	-29.3	0.99	0.93
MCM2NT	ECM29	ECM29	13|6|54	73	24.33	3	1|46|4|47	0	0	0	0	0	-88.53	0.99	0.94
MCM2NT	AFG3L2	AFG3L2	7|1|18	26	8.67	3	2|11|0|22	0	0	0	0	0	-36.15	0.99	0.91
MCM2NT	ATAD1	ATAD1	7|2|16	25	8.33	3	2|13|4|15	0	0	0	0	0	-32.6	0.98	0.92
MCM2NT	PRPF8	PRPF8	81|60|220	361	120.33	3	37|188|77|191	0	0	0	0	0	-367.72	0.98	0.95
MCM2NT	GFPT1	GFPT1	17|11|39	67	22.33	3	7|32|12|40	0	0	0	0	0	-69.79	0.98	0.94
MCM2NT	LMAN2	LMAN2	3|10|12	25	8.33	3	2|13|5|14	0	0	0	0	0	-30.22	0.98	0.93
MCM2NT	RPL12	RPL12	17|10|21	48	16	3	10|18|12|25	0	0	0	0	0	-46.84	0.98	0.94
MCM2NT	QARS	QARS	30|17|66	113	37.67	3	14|48|18|73	0	0	0	0	0	-118.9	0.98	0.95
MCM2NT	RPL23A	RPL23A	20|2|27	49	16.33	3	12|18|13|24	0	0	0	0	0	-68.5	0.98	0.94
MCM2NT	CYCS	CYCS	9|6|13	28	9.33	3	3|11|8|16	0	0	0	0	0	-28.23	0.98	0.93
MCM2NT	GNB2L1	GNB2L1	23|27|29	79	26.33	3	21|31|21|34	0	0	0	0	0	-64.34	0.98	0.95
MCM2NT	DKC1	DKC1	26|14|49	89	29.67	3	14|36|21|51	0	0	0	0	0	-94.58	0.97	0.95
MCM2NT	CISD1	CISD1	9|4|11	24	8	3	3|9|5|16	0	0	0	0	0	-27.05	0.97	0.93
MCM2NT	VARS	VARS	63|40|98	201	67	3	30|102|44|100	0	0	0	0	0	-193.73	0.97	0.95
MCM2NT	H3BN98	H3BN98	4|2|2	8	2.67	3	0|6|2|3	0	0	0	0	0	-10.03	0.97	0.89
MCM2NT	NDUFS2	NDUFS2	3|5|11	19	6.33	3	0|8|2|16	0	0	0	0	0	-21.86	0.97	0.91
MCM2NT	DDX3X	DDX3X	19|10|22	51	17	3	8|22|12|28	0	0	0	0	0	-51.45	0.97	0.94
MCM2NT	USP14	USP14	2|4|10	16	5.33	3	0|7|1|14	0	0	0	0	0	-20	0.97	0.9
MCM2NT	MIF	MIF	0|4|4	8	2.67	3	1|4|2|4	0	0	0	0	0	-14.38	0.97	0.89
MCM2NT	DDX39B	DDX39B	41|39|53	133	44.33	3	34|51|38|59	0	0	0	0	0	-107.14	0.97	0.95
MCM2NT	EIF3M	EIF3M	11|7|30	48	16	3	2|27|7|30	0	0	0	0	0	-53.22	0.97	0.94
MCM2NT	SMU1	SMU1	16|8|39	63	21	3	4|32|11|40	0	0	0	0	0	-72.32	0.97	0.94
MCM2NT	CAND1	CAND1	31|35|61	127	42.33	3	16|59|23|77	0	0	0	0	0	-113.05	0.97	0.95
MCM2NT	SKIV2L	SKIV2L	0|1|12	13	4.33	3	1|5|0|12	0.01	0.02	0.01	0.02	0.01	-21.22	0.96	0.84
MCM2NT	EPRS	EPRS	75|43|123	241	80.33	3	32|108|45|151	0	0	0	0	0	-246.7	0.96	0.95
MCM2NT	BCAP31	BCAP31	16|19|22	57	19	3	13|19|18|29	0	0	0	0	0	-49.76	0.96	0.95
MCM2NT	MAT2A	MAT2A	9|9|18	36	12	3	5|12|9|24	0	0	0	0	0	-34.05	0.96	0.94
MCM2NT	BROX	BROX	2|2|9	13	4.33	3	2|5|2|9	0	0	0	0	0	-16.55	0.96	0.89
MCM2NT	SURF4	SURF4	4|4|10	18	6	3	2|11|3|9	0	0	0	0	0	-19.41	0.96	0.91
MCM2NT	TTLL12	TTLL12	5|3|26	34	11.33	3	2|20|4|21	0	0	0	0	0	-43.36	0.96	0.92
MCM2NT	AGL	AGL	2|1|19	22	7.33	3	0|9|0|22	0	0	0	0	0	-31.75	0.95	0.89
MCM2NT	NCBP1	NCBP1	4|5|21	30	10	3	1|18|2|21	0	0	0	0	0	-35.64	0.95	0.92
MCM2NT	RPN1	RPN1	30|27|48	105	35	3	25|47|25|51	0	0	0	0	0	-95.16	0.95	0.95
MCM2NT	EDC4	EDC4	0|1|4	5	1.67	3	0|2|0|5	0.01	0.03	0.01	0.03	0.01	-9.91	0.95	0.83
MCM2NT	PRMT1	PRMT1	9|13|39	61	20.33	3	6|27|12|41	0	0	0	0	0	-69.06	0.95	0.94
MCM2NT	GART	GART	51|26|73	150	50	3	19|81|31|79	0	0	0	0	0	-156.85	0.95	0.95
MCM2NT	TMEM201	TMEM201	0|0|5	5	1.67	3	0|1|0|6	0.02	0.07	0.02	0.07	0.02	-9.79	0.95	0.78
MCM2NT	SMG8	SMG8	0|0|5	5	1.67	3	0|2|0|5	0.02	0.06	0.02	0.06	0.02	-9.91	0.95	0.79
MCM2NT	EIF3E	EIF3E	20|23|36	79	26.33	3	15|41|21|34	0	0	0	0	0	-72.47	0.95	0.95
MCM2NT	UBA1	UBA1	39|36|51	126	42	3	26|64|28|59	0	0	0	0	0	-106.8	0.95	0.95
MCM2NT	NDUFB4	NDUFB4	1|0|4	5	1.67	3	0|2|0|5	0.01	0.03	0.01	0.03	0.01	-9.91	0.95	0.83
MCM2NT	DBR1	DBR1	0|0|5	5	1.67	3	0|4|0|3	0.02	0.06	0.02	0.06	0.02	-9.99	0.95	0.79
MCM2NT	FLII	FLII	2|1|19	22	7.33	3	0|8|1|22	0	0	0	0	0	-31.78	0.95	0.89
MCM2NT	AKR1A1	AKR1A1	2|2|1	5	1.67	3	1|2|2|2	0	0	0	0	0	-8.17	0.95	0.88
MCM2NT	GRAMD1A	GRAMD1A	2|0|3	5	1.67	3	0|1|0|6	0	0.01	0	0.01	0	-9.79	0.95	0.85
MCM2NT	FECH	FECH	2|0|8	10	3.33	3	0|6|0|8	0	0.01	0	0.01	0	-17.02	0.95	0.86
MCM2NT	HPRT1	HPRT1	6|14|12	32	10.67	3	7|14|12|12	0	0	0	0	0	-35.45	0.95	0.94
MCM2NT	DIMT1	DIMT1	5|1|27	33	11	3	0|22|5|20	0	0	0	0	0	-49.25	0.94	0.91
MCM2NT	SDHA	SDHA	10|6|24	40	13.33	3	7|18|5|27	0	0	0	0	0	-46.54	0.94	0.93
MCM2NT	BZW1	BZW1	7|5|12	24	8	3	0|14|5|15	0	0	0	0	0	-25.9	0.94	0.93
MCM2NT	USP39	USP39	7|7|31	45	15	3	3|28|7|26	0	0	0	0	0	-51.23	0.94	0.93
MCM2NT	COPS7A	COPS7A	7|2|8	17	5.67	3	2|11|2|9	0	0	0	0	0	-22.3	0.94	0.92
MCM2NT	AGPS	AGPS	6|2|30	38	12.67	3	0|24|1|29	0	0	0	0	0	-53.31	0.94	0.92
MCM2NT	SND1	SND1	41|21|61	123	41	3	14|62|24|74	0	0	0	0	0	-131.41	0.94	0.95
MCM2NT	HP1BP3	HP1BP3	19|1|33	53	17.67	3	8|21|12|34	0	0	0	0	0	-80.19	0.94	0.94
MCM2NT	MINPP1	MINPP1	1|0|6	7	2.33	3	0|3|0|7	0.01	0.02	0.01	0.02	0.01	-12.78	0.93	0.83
MCM2NT	MRPS2	MRPS2	5|3|6	14	4.67	3	0|11|3|6	0	0	0	0	0	-16.22	0.93	0.92
MCM2NT	CHD4	CHD4	43|11|70	124	41.33	3	8|69|18|82	0	0	0	0	0	-158.4	0.93	0.95
MCM2NT	SARS	SARS	22|15|47	84	28	3	11|45|15|49	0	0	0	0	0	-90.24	0.93	0.95
MCM2NT	EIF3D	EIF3D	23|15|37	75	25	3	8|40|16|43	0	0	0	0	0	-77.48	0.93	0.95
MCM2NT	EIF4E2	EIF4E2	0|0|7	7	2.33	3	0|4|0|6	0.02	0.05	0.02	0.05	0.02	-12.87	0.93	0.8
MCM2NT	GHITM	GHITM	5|6|5	16	5.33	3	3|8|6|6	0	0	0	0	0	-16.43	0.93	0.93
MCM2NT	CARS2	CARS2	6|2|8	16	5.33	3	0|10|3|10	0	0	0	0	0	-21.31	0.93	0.92
MCM2NT	CWF19L1	CWF19L1	2|5|9	16	5.33	3	1|10|3|9	0	0	0	0	0	-21.43	0.93	0.91
MCM2NT	HACD3	HACD3	21|15|29	65	21.67	3	11|30|19|33	0	0	0	0	0	-64.32	0.93	0.95
MCM2NT	MCMBP	MCMBP	3|4|18	25	8.33	3	0|16|0|20	0	0	0	0	0	-31.67	0.93	0.91
MCM2NT	RPS24	RPS24	12|4|16	32	10.67	3	6|16|8|16	0	0	0	0	0	-40.45	0.93	0.94
MCM2NT	SRP14	SRP14	9|1|6	16	5.33	3	2|6|2|13	0	0	0	0	0	-23.75	0.93	0.91
MCM2NT	YTHDC2	YTHDC2	7|2|30	39	13	3	0|25|3|28	0	0	0	0	0	-55.48	0.93	0.92
MCM2NT	EIF2B5	EIF2B5	1|2|4	7	2.33	3	0|2|2|6	0	0	0	0	0	-10.69	0.93	0.88
MCM2NT	RPS10	RPS10	24|10|25	59	19.67	3	10|21|16|38	0	0	0	0	0	-66.11	0.93	0.95
MCM2NT	EIF3H	EIF3H	2|5|14	21	7	3	3|10|3|14	0	0	0	0	0	-28.52	0.93	0.91
MCM2NT	APEX1	APEX1	29|19|51	99	33	3	22|45|23|52	0	0	0	0	0	-104.23	0.93	0.95
MCM2NT	HK2	HK2	0|0|7	7	2.33	3	0|7|0|3	0.02	0.05	0.02	0.05	0.02	-12.78	0.93	0.8
MCM2NT	PABPC1	PABPC1	18|2|5	25	8.33	3	3|13|6|14	0	0	0	0	0	-34.86	0.93	0.91
MCM2NT	CLASP2	CLASP2	2|0|12	14	4.67	3	0|10|1|9	0	0.01	0	0.01	0	-23.39	0.93	0.87
MCM2NT	RPS7	RPS7	14|0|6	20	6.67	3	0|11|0|18	0	0	0	0	0	-33.04	0.92	0.91
MCM2NT	RPS3	RPS3	47|32|53	132	44	3	34|50|37|71	0	0	0	0	0	-128.03	0.92	0.95
MCM2NT	SF3B3	SF3B3	15|16|33	64	21.33	3	12|24|12|45	0	0	0	0	0	-63.89	0.92	0.94
MCM2NT	SMAD2	SMAD2	2|0|7	9	3	3	0|7|1|5	0	0.01	0	0.01	0	-16.04	0.92	0.86
MCM2NT	PPP2CA	PPP2CA	4|8|19	31	10.33	3	3|20|3|19	0	0	0	0	0	-38.81	0.92	0.93
MCM2NT	HLA-A	HLA-A	1|3|7	11	3.67	3	0|6|2|8	0	0	0	0	0	-16.45	0.92	0.89
MCM2NT	TOMM22	TOMM22	0|1|8	9	3	3	0|6|0|7	0.01	0.02	0.01	0.02	0.01	-15.91	0.92	0.84
MCM2NT	DDX39A	DDX39A	8|1|11	20	6.67	3	2|10|1|16	0	0	0	0	0	-29.87	0.92	0.92
MCM2NT	YWHAB	YWHAB	4|2|3	9	3	3	0|6|0|7	0	0	0	0	0	-11.42	0.92	0.9
MCM2NT	EIF4A3	EIF4A3	22|23|26	71	23.67	3	19|32|21|31	0	0	0	0	0	-62.27	0.92	0.95
MCM2NT	YME1L1	YME1L1	3|0|6	9	3	3	0|6|1|6	0	0	0	0	0	-16.07	0.92	0.88
MCM2NT	PTBP1	PTBP1	36|34|48	118	39.33	3	31|54|31|55	0	0	0	0	0	-104.92	0.92	0.95
MCM2NT	PPP5C	PPP5C	8|6|20	34	11.33	3	5|15|8|22	0	0	0	0	0	-39.76	0.91	0.93
MCM2NT	PGM1	PGM1	8|5|21	34	11.33	3	4|21|6|19	0	0	0	0	0	-41.78	0.91	0.93
MCM2NT	TEX10	TEX10	1|6|48	55	18.33	3	2|38|8|33	0	0	0	0	0	-86.4	0.91	0.93
MCM2NT	SEC24C	SEC24C	4|5|19	28	9.33	3	2|16|3|20	0	0	0	0	0	-34.72	0.91	0.92
MCM2NT	CSTF3	CSTF3	6|4|27	37	12.33	3	2|21|6|25	0	0	0	0	0	-48.06	0.91	0.93
MCM2NT	DARS	DARS	28|28|35	91	30.33	3	22|40|29|42	0	0	0	0	0	-79.91	0.91	0.95
MCM2NT	FKBP4	FKBP4	6|2|9	17	5.67	3	0|8|0|17	0	0	0	0	0	-22.84	0.91	0.92
MCM2NT	PRMT5	PRMT5	19|19|36	74	24.67	3	14|36|21|37	0	0	0	0	0	-71.39	0.91	0.95
MCM2NT	RAB14	RAB14	3|9|14	26	8.67	3	3|9|4|22	0	0	0	0	0	-34.01	0.91	0.93
MCM2NT	LRPPRC	LRPPRC	30|22|57	109	36.33	3	10|50|14|85	0	0	0	0	0	-114.21	0.91	0.95
MCM2NT	SRP54	SRP54	8|10|33	51	17	3	5|28|3|39	0	0	0	0	0	-59.97	0.91	0.94
MCM2NT	SLC25A4	SLC25A4	5|6|10	21	7	3	2|10|7|12	0	0	0	0	0	-23.5	0.9	0.93
MCM2NT	RARS	RARS	33|32|64	129	43	3	29|70|34|58	0	0	0	0	0	-126.94	0.9	0.95
MCM2NT	CSE1L	CSE1L	56|59|106	221	73.67	3	56|102|62|108	0	0	0	0	0	-214.39	0.9	0.95
MCM2NT	SLFN11	SLFN11	4|5|18	27	9	3	2|18|5|15	0	0	0	0	0	-33.84	0.9	0.92
MCM2NT	OSBP	OSBP	3|2|14	19	6.33	3	0|12|0|16	0	0	0	0	0	-25.93	0.9	0.9
MCM2NT	AGK	AGK	2|0|4	6	2	3	0|5|0|4	0	0.01	0	0.01	0	-11.78	0.89	0.87
MCM2NT	THOC2	THOC2	13|10|64	87	29	3	13|56|17|45	0	0	0	0	0	-113.03	0.89	0.94
MCM2NT	MRPL22	MRPL22	0|0|4	4	1.33	3	0|2|0|4	0.02	0.05	0.02	0.05	0.02	-8.87	0.89	0.8
MCM2NT	PTDSS1	PTDSS1	2|0|2	4	1.33	3	0|3|0|3	0	0	0	0	0	-8.94	0.89	0.86
MCM2NT	VDAC2	VDAC2	9|13|10	32	10.67	3	6|15|11|16	0	0	0	0	0	-32.71	0.89	0.94
MCM2NT	RPSA	RPSA	3|11|12	26	8.67	3	8|10|7|14	0	0	0	0	0	-35.94	0.89	0.94
MCM2NT	SMAP1	SMAP1	2|1|3	6	2	3	0|3|2|4	0	0	0	0	0	-9.96	0.89	0.89
MCM2NT	SLC38A2	SLC38A2	0|3|5	8	2.67	3	0|6|2|4	0	0	0	0	0	-15.08	0.89	0.89
MCM2NT	CDK5RAP1	CDK5RAP1	2|2|0	4	1.33	3	1|1|0|4	0	0	0	0	0	-8.94	0.89	0.86
MCM2NT	ARPC1B	ARPC1B	2|0|4	6	2	3	0|3|0|6	0	0.01	0	0.01	0	-11.7	0.89	0.87
MCM2NT	SUN1	SUN1	1|0|1	2	0.67	3	0|1|0|2	0	0	0	0	0	-6.18	0.89	0.95
MCM2NT	DDX21	DDX21	110|46|124	280	93.33	3	71|123|89|136	0	0	0	0	0	-324.5	0.89	0.95
MCM2NT	KIAA0196	KIAA0196	1|4|13	18	6	3	0|10|0|17	0	0	0	0	0	-27.63	0.89	0.91
MCM2NT	PHKA1	PHKA1	1|0|3	4	1.33	3	1|3|0|2	0	0.01	0	0.01	0	-9.11	0.89	0.85
MCM2NT	GNAS	GNAS	8|7|15	30	10	3	4|16|6|19	0	0	0	0	0	-32.88	0.89	0.94
MCM2NT	PTCD3	PTCD3	6|4|18	28	9.33	3	1|18|0|23	0	0	0	0	0	-35.53	0.89	0.93
MCM2NT	BCS1L	BCS1L	3|0|9	12	4	3	0|10|0|8	0	0	0	0	0	-21.25	0.89	0.88
MCM2NT	GOT1	GOT1	0|2|16	18	6	3	1|10|2|14	0	0	0	0	0	-31.2	0.89	0.89
MCM2NT	EMC7	EMC7	4|1|7	12	4	3	0|5|2|11	0	0	0	0	0	-18.43	0.89	0.91
MCM2NT	VPS29	VPS29	0|0|6	6	2	3	0|2|0|7	0.02	0.05	0.02	0.05	0.02	-11.57	0.89	0.81
MCM2NT	DDRGK1	DDRGK1	0|3|11	14	4.67	3	0|7|0|14	0	0	0	0	0	-24.32	0.89	0.89
MCM2NT	DHX35	DHX35	0|0|2	2	0.67	3	0|1|0|2	0.01	0.04	0.01	0.04	0.01	-6.18	0.89	0.81
MCM2NT	IMMT	IMMT	0|1|1	2	0.67	3	0|2|0|1	0	0	0	0	0	-6.18	0.89	0.95
MCM2NT	ERLIN2	ERLIN2	4|4|6	14	4.67	3	3|7|4|7	0	0	0	0	0	-16.14	0.89	0.92
MCM2NT	TUBGCP2	TUBGCP2	6|2|22	30	10	3	0|23|2|20	0	0	0	0	0	-43.77	0.89	0.92
MCM2NT	TUBB	TUBB	35|43|45	123	41	3	32|57|38|58	0	0	0	0	0	-116.34	0.89	0.95
MCM2NT	RAB1B	RAB1B	7|7|18	32	10.67	3	8|12|8|20	0	0	0	0	0	-36.05	0.89	0.93
MCM2NT	UNG	UNG	1|0|5	6	2	3	0|1|1|7	0.01	0.02	0.01	0.02	0.01	-11.6	0.89	0.84
MCM2NT	NCDN	NCDN	1|0|1	2	0.67	3	0|0|0|3	0	0	0	0	0	-6.42	0.89	0.95
MCM2NT	MLEC	MLEC	1|2|5	8	2.67	3	0|4|0|8	0	0	0	0	0	-12.19	0.89	0.88
MCM2NT	DHODH	DHODH	0|0|2	2	0.67	3	0|2|0|1	0.01	0.04	0.01	0.04	0.01	-6.18	0.89	0.81
MCM2NT	TRRAP	TRRAP	0|0|8	8	2.67	3	0|5|1|6	0.01	0.03	0.01	0.03	0.01	-14.95	0.89	0.82
MCM2NT	PTPN23	PTPN23	0|0|2	2	0.67	3	1|0|0|2	0.01	0.04	0.01	0.04	0.01	-6.18	0.89	0.81
MCM2NT	LIG3	LIG3	30|11|58	99	33	3	17|48|22|62	0	0	0	0	0	-129.33	0.89	0.95
MCM2NT	MACF1	MACF1	1|0|9	10	3.33	3	0|7|1|7	0	0.01	0	0.01	0	-18.27	0.89	0.85
MCM2NT	TIMM21	TIMM21	0|0|2	2	0.67	3	0|2|0|1	0.01	0.04	0.01	0.04	0.01	-6.18	0.89	0.81
MCM2NT	NOL9	NOL9	3|3|25	31	10.33	3	3|17|4|23	0	0	0	0	0	-43.39	0.88	0.92
MCM2NT	CUL2	CUL2	12|4|25	41	13.67	3	3|20|3|36	0	0	0	0	0	-56.16	0.88	0.94
MCM2NT	PSMD7	PSMD7	1|6|18	25	8.33	3	1|15|3|19	0	0	0	0	0	-39.53	0.88	0.92
MCM2NT	NSDHL	NSDHL	3|2|12	17	5.67	3	0|11|0|15	0	0	0	0	0	-23.98	0.87	0.91
MCM2NT	KIAA0020	KIAA0020	7|0|38	45	15	3	0|31|3|35	0	0	0	0	0	-77.29	0.87	0.93
MCM2NT	CTPS1	CTPS1	1|7|20	28	9.33	3	0|17|2|24	0	0	0	0	0	-44.78	0.87	0.92
MCM2NT	AP1M1	AP1M1	10|7|24	41	13.67	3	2|25|11|25	0	0	0	0	0	-50.4	0.87	0.94
MCM2NT	CDK2	CDK2	6|3|25	34	11.33	3	2|19|5|26	0	0	0	0	0	-48.5	0.87	0.93
MCM2NT	MOGS	MOGS	7|2|23	32	10.67	3	1|20|5|23	0	0	0	0	0	-48.19	0.87	0.93
MCM2NT	DHX15	DHX15	56|47|94	197	65.67	3	42|97|65|97	0	0	0	0	0	-205	0.87	0.95
MCM2NT	HIST1H2BC	HIST1H2BC	31|20|43	94	31.33	3	30|46|24|44	0	0	0	0	0	-104.54	0.87	0.95
MCM2NT	RAB8A	RAB8A	2|5|8	15	5	3	2|6|7|8	0	0	0	0	0	-21.87	0.87	0.92
MCM2NT	COX6C	COX6C	2|2|9	13	4.33	3	0|2|2|16	0	0	0	0	0	-17.7	0.87	0.9
MCM2NT	MOB1B	MOB1B	1|5|9	15	5	3	0|11|4|8	0	0	0	0	0	-23.82	0.87	0.91
MCM2NT	PTPN11	PTPN11	12|9|29	50	16.67	3	2|27|5|43	0	0	0	0	0	-59.7	0.87	0.94
MCM2NT	SSR4	SSR4	3|5|9	17	5.67	3	2|8|5|11	0	0	0	0	0	-22.44	0.87	0.92
MCM2NT	API5	API5	20|20|22	62	20.67	3	16|30|20|30	0	0	0	0	0	-58.94	0.86	0.95
MCM2NT	ADH5	ADH5	1|5|14	20	6.67	3	2|11|2|16	0	0	0	0	0	-32.14	0.86	0.92
MCM2NT	CKAP4	CKAP4	15|11|29	55	18.33	3	9|22|11|43	0	0	0	0	0	-63.77	0.86	0.94
MCM2NT	ARL6IP5	ARL6IP5	3|0|6	9	3	3	1|6|2|5	0	0	0	0	0	-17.5	0.86	0.89
MCM2NT	PDIA4	PDIA4	14|18|45	77	25.67	3	11|39|4|66	0	0	0	0	0	-92	0.86	0.95
MCM2NT	AP3D1	AP3D1	8|9|51	68	22.67	3	3|47|14|43	0	0	0	0	0	-92.93	0.85	0.94
MCM2NT	SRPK1	SRPK1	3|5|20	28	9.33	3	2|13|3|26	0	0	0	0	0	-40.01	0.85	0.93
MCM2NT	GTPBP1	GTPBP1	5|1|17	23	7.67	3	1|14|0|21	0	0	0	0	0	-37.13	0.85	0.92
MCM2NT	COX15	COX15	4|1|9	14	4.67	3	2|9|3|8	0	0	0	0	0	-23	0.85	0.91
MCM2NT	BTF3	BTF3	2|1|4	7	2.33	3	0|2|0|9	0	0	0	0	0	-11.35	0.85	0.89
MCM2NT	ABCB7	ABCB7	0|1|15	16	5.33	3	0|10|0|15	0	0	0	0	0	-28.7	0.85	0.88
MCM2NT	PGRMC2	PGRMC2	1|2|4	7	2.33	3	2|4|2|3	0	0	0	0	0	-11.96	0.85	0.89
MCM2NT	UBE2M	UBE2M	0|7|7	14	4.67	3	3|8|5|6	0	0	0	0	0	-26.37	0.85	0.92
MCM2NT	SEC24A	SEC24A	3|1|12	16	5.33	3	1|11|0|13	0	0	0	0	0	-25.58	0.85	0.9
MCM2NT	GSK3B	GSK3B	3|0|4	7	2.33	3	0|4|0|7	0	0	0	0	0	-13.95	0.85	0.89
MCM2NT	HUWE1	HUWE1	16|4|30	50	16.67	3	1|24|6|47	0	0	0	0	0	-72.97	0.85	0.94
MCM2NT	NDUFA13	NDUFA13	2|0|5	7	2.33	3	0|5|0|6	0	0	0	0	0	-14	0.85	0.87
MCM2NT	RRP12	RRP12	29|6|91	126	42	3	19|87|26|68	0	0	0	0	0	-198.74	0.84	0.95
MCM2NT	EEF1A2	EEF1A2	3|4|15	22	7.33	3	0|15|4|16	0	0	0	0	0	-31	0.84	0.92
MCM2NT	TOP2A	TOP2A	79|52|115	246	82	3	54|127|68|143	0	0	0	0	0	-284.12	0.84	0.95
MCM2NT	NAA25	NAA25	7|3|33	43	14.33	3	0|21|7|40	0	0	0	0	0	-65.26	0.84	0.93
MCM2NT	HM13	HM13	4|4|4	12	4	3	4|8|3|4	0	0	0	0	0	-14.42	0.84	0.95
MCM2NT	CNDP2	CNDP2	4|1|19	24	8	3	0|19|0|19	0	0	0	0	0	-39.32	0.84	0.92
MCM2NT	SMC3	SMC3	24|5|43	72	24	3	4|38|10|62	0	0	0	0	0	-108.54	0.84	0.95
MCM2NT	ARFGAP2	ARFGAP2	5|2|5	12	4	3	0|8|2|9	0	0	0	0	0	-17.34	0.84	0.92
MCM2NT	PCNP	PCNP	12|14|18	44	14.67	3	17|14|17|22	0	0	0	0	0	-48.41	0.84	0.94
MCM2NT	RPS18	RPS18	15|0|19	34	11.33	3	8|18|6|22	0	0	0	0	0	-61.3	0.84	0.94
MCM2NT	PRPSAP2	PRPSAP2	15|7|22	44	14.67	3	4|25|8|33	0	0	0	0	0	-57.33	0.84	0.94
MCM2NT	MCM10	MCM10	0|0|5	5	1.67	3	0|5|0|3	0.01	0.03	0.01	0.03	0.01	-10.62	0.83	0.82
MCM2NT	PRPF6	PRPF6	28|7|53	88	29.33	3	13|51|27|51	0	0	0	0	0	-133.08	0.83	0.95
MCM2NT	ARCN1	ARCN1	9|2|14	25	8.33	3	1|14|6|19	0	0	0	0	0	-38.74	0.83	0.93
MCM2NT	RPL36	RPL36	10|0|13	23	7.67	3	7|9|7|14	0	0	0	0	0	-42.99	0.83	0.93
MCM2NT	NOC2L	NOC2L	10|14|24	48	16	3	10|25|13|29	0	0	0	0	0	-58.36	0.83	0.94
MCM2NT	CDK4	CDK4	0|3|2	5	1.67	3	0|3|0|5	0	0	0	0	0	-10.62	0.83	0.87
MCM2NT	PRIM1	PRIM1	2|0|26	28	9.33	3	0|17|2|26	0	0	0	0	0	-50.69	0.83	0.91
MCM2NT	TM9SF4	TM9SF4	1|0|4	5	1.67	3	0|4|0|4	0	0.01	0	0.01	0	-10.68	0.83	0.85
MCM2NT	CMBL	CMBL	0|2|8	10	3.33	3	0|8|1|7	0	0	0	0	0	-19.13	0.83	0.88
MCM2NT	SNX2	SNX2	0|2|3	5	1.67	3	0|4|0|4	0	0	0	0	0	-10.68	0.83	0.87
MCM2NT	DAP3	DAP3	1|2|12	15	5	3	0|10|1|13	0	0	0	0	0	-24.48	0.83	0.9
MCM2NT	PSME2	PSME2	0|1|4	5	1.67	3	0|4|0|4	0	0.01	0	0.01	0	-10.68	0.83	0.85
MCM2NT	COPB1	COPB1	9|4|23	36	12	3	3|20|4|31	0	0	0	0	0	-52.09	0.83	0.94
MCM2NT	EIF3K	EIF3K	1|2|2	5	1.67	3	0|1|0|7	0	0	0	0	0	-8.21	0.83	0.95
MCM2NT	SCAMP3	SCAMP3	2|4|4	10	3.33	3	2|5|2|7	0	0	0	0	0	-14.75	0.83	0.95
MCM2NT	CIRH1A	CIRH1A	6|0|19	25	8.33	3	0|17|2|21	0	0	0	0	0	-45.2	0.83	0.92
MCM2NT	TMEM205	TMEM205	1|2|7	10	3.33	3	0|4|5|7	0	0	0	0	0	-16.67	0.83	0.89
MCM2NT	RPN2	RPN2	16|8|24	48	16	3	8|33|8|29	0	0	0	0	0	-63.29	0.82	0.94
MCM2NT	ACO2	ACO2	10|3|6	19	6.33	3	1|10|4|16	0	0	0	0	0	-27.05	0.82	0.93
MCM2NT	MSH6	MSH6	22|20|52	94	31.33	3	12|57|28|56	0	0	0	0	0	-112.75	0.82	0.95
MCM2NT	EDF1	EDF1	7|0|12	19	6.33	3	5|9|4|13	0	0	0	0	0	-36.08	0.82	0.92
MCM2NT	AAAS	AAAS	5|6|16	27	9	3	5|16|6|17	0	0	0	0	0	-35.94	0.82	0.93
MCM2NT	TOMM20	TOMM20	3|3|2	8	2.67	3	2|5|4|2	0	0	0	0	0	-12.02	0.82	0.95
MCM2NT	SDAD1	SDAD1	2|0|19	21	7	3	0|15|4|15	0	0	0	0	0	-38.83	0.82	0.9
MCM2NT	CCDC47	CCDC47	8|1|15	24	8	3	0|12|1|26	0	0	0	0	0	-40.35	0.82	0.93
MCM2NT	CCNB1	CCNB1	5|1|13	19	6.33	3	1|11|2|17	0	0	0	0	0	-32.05	0.82	0.92
MCM2NT	RRP1	RRP1	3|2|16	21	7	3	2|15|4|13	0	0	0	0	0	-32.6	0.82	0.92
MCM2NT	NPEPPS	NPEPPS	14|11|41	66	22	3	7|32|4|64	0	0	0	0	0	-85.46	0.82	0.95
MCM2NT	MAP4	MAP4	6|2|11	19	6.33	3	2|13|1|15	0	0	0	0	0	-29.33	0.82	0.93
MCM2NT	ALDOA	ALDOA	7|15|21	43	14.33	3	17|18|20|15	0	0	0	0	0	-58.39	0.82	0.94
MCM2NT	TROVE2	TROVE2	2|1|16	19	6.33	3	0|16|0|15	0	0	0	0	0	-31.9	0.82	0.91
MCM2NT	PRAF2	PRAF2	2|2|4	8	2.67	3	2|4|2|5	0	0	0	0	0	-12.02	0.82	0.91
MCM2NT	CECR5	CECR5	1|0|7	8	2.67	3	0|7|0|6	0	0.01	0	0.01	0	-15.91	0.82	0.86
MCM2NT	PLS3	PLS3	9|8|35	52	17.33	3	9|33|9|34	0	0	0	0	0	-70.41	0.82	0.94
MCM2NT	EIF2AK2	EIF2AK2	5|0|15	20	6.67	3	0|14|3|16	0	0	0	0	0	-37.64	0.81	0.92
MCM2NT	NCKAP1	NCKAP1	7|3|21	31	10.33	3	2|18|1|30	0	0	0	0	0	-47.3	0.81	0.93
MCM2NT	BSG	BSG	5|7|10	22	7.33	3	6|9|6|15	0	0	0	0	0	-28.34	0.81	0.94
MCM2NT	HNRNPL	HNRNPL	25|17|29	71	23.67	3	18|33|24|42	0	0	0	0	0	-83.88	0.81	0.95
MCM2NT	HBS1L	HBS1L	7|2|17	26	8.67	3	0|19|2|22	0	0	0	0	0	-41.71	0.81	0.93
MCM2NT	CCT8	CCT8	28|50|47	125	41.67	3	43|56|46|61	0	0	0	0	0	-150.07	0.81	0.95
MCM2NT	MARS	MARS	25|21|47	93	31	3	18|56|20|59	0	0	0	0	0	-110.71	0.81	0.95
MCM2NT	RPL27A	RPL27A	4|2|16	22	7.33	3	7|8|8|13	0	0	0	0	0	-35.33	0.81	0.92
MCM2NT	NOP2	NOP2	41|29|51	121	40.33	3	39|55|47|61	0	0	0	0	0	-144	0.8	0.95
MCM2NT	AP3S1	AP3S1	0|2|7	9	3	3	0|4|2|9	0	0	0	0	0	-18.25	0.8	0.88
MCM2NT	HNRNPA1	HNRNPA1	44|31|47	122	40.67	3	42|52|43|66	0	0	0	0	0	-140.96	0.8	0.95
MCM2NT	MTDH	MTDH	5|5|11	21	7	3	2|12|4|17	0	0	0	0	0	-26.94	0.8	0.93
MCM2NT	KATNAL2	KATNAL2	0|1|2	3	1	3	1|1|2|1	0	0.01	0	0.01	0	-8	0.8	0.86
MCM2NT	FBLL1	FBLL1	2|2|2	6	2	3	2|2|2|4	0	0	0	0	0	-9.33	0.8	0.95
MCM2NT	WDHD1	WDHD1	7|24|48	79	26.33	3	9|37|18|67	0	0	0	0	0	-120.96	0.8	0.95
MCM2NT	COASY	COASY	0|2|13	15	5	3	0|11|1|13	0	0	0	0	0	-28.81	0.8	0.9
MCM2NT	RAB6A	RAB6A	2|11|11	24	8	3	6|11|8|15	0	0	0	0	0	-39.46	0.8	0.94
MCM2NT	PPFIA1	PPFIA1	0|0|3	3	1	3	0|0|1|4	0.01	0.04	0.01	0.04	0.01	-7.65	0.8	0.82
MCM2NT	IGF2BP3	IGF2BP3	6|0|6	12	4	3	0|7|0|13	0	0	0	0	0	-23.21	0.8	0.91
MCM2NT	DNM2	DNM2	18|11|40	69	23	3	9|42|17|47	0	0	0	0	0	-94.07	0.8	0.95
MCM2NT	HMGB1	HMGB1	12|0|14	26	8.67	3	3|9|5|27	0	0	0	0	0	-49.66	0.79	0.94
MCM2NT	PLK1	PLK1	2|0|11	13	4.33	3	0|6|4|12	0	0	0	0	0	-25.78	0.79	0.9
MCM2NT	RPS8	RPS8	15|12|35	62	20.67	3	16|31|26|31	0	0	0	0	0	-81.53	0.79	0.95
MCM2NT	FAM3C	FAM3C	2|4|7	13	4.33	3	2|9|3|8	0	0	0	0	0	-20.57	0.79	0.92
MCM2NT	HSPH1	HSPH1	2|2|12	16	5.33	3	3|7|4|13	0	0	0	0	0	-25.57	0.79	0.91
MCM2NT	EIF5A	EIF5A	6|8|11	25	8.33	3	3|15|6|18	0	0	0	0	0	-31.87	0.79	0.94
MCM2NT	TRAP1	TRAP1	19|26|42	87	29	3	20|47|23|57	0	0	0	0	0	-109.04	0.79	0.95
MCM2NT	MPDU1	MPDU1	3|3|4	10	3.33	3	4|4|4|5	0	0	0	0	0	-14.07	0.78	0.95
MCM2NT	PSMC2	PSMC2	3|9|16	28	9.33	3	5|18|11|14	0	0	0	0	0	-44.97	0.78	0.94
MCM2NT	SLC1A5	SLC1A5	2|1|7	10	3.33	3	2|5|4|6	0	0	0	0	0	-18.02	0.78	0.9
MCM2NT	NDUFS7	NDUFS7	2|2|6	10	3.33	3	2|6|3|6	0	0	0	0	0	-15.85	0.78	0.91
MCM2NT	AHCY	AHCY	27|32|38	97	32.33	3	34|51|36|45	0	0	0	0	0	-112.92	0.78	0.95
MCM2NT	CMSS1	CMSS1	2|0|5	7	2.33	3	0|6|1|5	0	0	0	0	0	-14.95	0.78	0.89
MCM2NT	ACTR3	ACTR3	2|4|11	17	5.67	3	0|14|0|15	0	0	0	0	0	-27.01	0.78	0.92
MCM2NT	RDX	RDX	5|2|13	20	6.67	3	2|10|2|20	0	0	0	0	0	-32.32	0.78	0.93
MCM2NT	ACOT9	ACOT9	0|2|12	14	4.67	3	2|5|3|14	0	0	0	0	0	-27.85	0.78	0.9
MCM2NT	GSK3A	GSK3A	2|0|12	14	4.67	3	0|9|2|13	0	0	0	0	0	-27.75	0.78	0.9
MCM2NT	PSME1	PSME1	1|4|5	10	3.33	3	2|5|3|7	0	0	0	0	0	-18.05	0.78	0.92
MCM2NT	LRRC41	LRRC41	1|1|12	14	4.67	3	0|6|1|17	0	0	0	0	0	-24.3	0.78	0.9
MCM2NT	DHX9	DHX9	98|84|123	305	101.67	3	101|145|115|164	0	0	0	0	0	-352.37	0.77	0.95
MCM2NT	PSMA7	PSMA7	8|12|21	41	13.67	3	12|21|14|24	0	0	0	0	0	-57.01	0.77	0.94
MCM2NT	RPL3	RPL3	9|7|49	65	21.67	3	10|31|24|47	0	0	0	0	0	-101.16	0.77	0.94
MCM2NT	WDR46	WDR46	8|0|25	33	11	3	4|22|8|23	0	0	0	0	0	-64.43	0.77	0.93
MCM2NT	UBA2	UBA2	12|22|42	76	25.33	3	17|48|20|46	0	0	0	0	0	-108.34	0.77	0.95
MCM2NT	SPTBN1	SPTBN1	19|6|28	53	17.67	3	5|35|7|45	0	0	0	0	0	-82.37	0.77	0.95
MCM2NT	EFTUD2	EFTUD2	11|8|48	67	22.33	3	4|48|9|55	0	0	0	0	0	-102.18	0.77	0.94
MCM2NT	RFC5	RFC5	1|3|14	18	6	3	1|9|1|20	0	0	0	0	0	-31.89	0.77	0.91
MCM2NT	SNRPD3	SNRPD3	10|5|12	27	9	3	9|13|8|17	0	0	0	0	0	-39.45	0.77	0.94
MCM2NT	PSMD13	PSMD13	2|2|8	12	4	3	0|9|0|12	0	0	0	0	0	-18.96	0.76	0.91
MCM2NT	PTPN1	PTPN1	1|2|13	16	5.33	3	0|10|1|17	0	0	0	0	0	-28.61	0.76	0.91
MCM2NT	PRPF19	PRPF19	0|1|3	4	1.33	3	0|2|0|5	0	0.01	0	0.01	0	-9.91	0.76	0.86
MCM2NT	EEF1E1	EEF1E1	4|5|8	17	5.67	3	4|13|4|9	0	0	0	0	0	-24.35	0.76	0.93
MCM2NT	SEC23B	SEC23B	6|4|24	34	11.33	3	2|24|6|28	0	0	0	0	0	-54.21	0.76	0.94
MCM2NT	SNRPC	SNRPC	2|0|2	4	1.33	3	0|2|2|3	0	0	0	0	0	-10.13	0.76	0.88
MCM2NT	APOO	APOO	1|2|1	4	1.33	3	0|4|0|3	0	0	0	0	0	-8.03	0.76	0.88
MCM2NT	SUCLA2	SUCLA2	0|0|4	4	1.33	3	0|1|0|6	0.01	0.03	0.01	0.03	0.01	-9.79	0.76	0.82
MCM2NT	CCBL2	CCBL2	0|1|7	8	2.67	3	0|4|1|9	0	0	0	0	0	-17.04	0.76	0.87
MCM2NT	WDR12	WDR12	3|1|0	4	1.33	3	0|3|0|4	0	0.01	0	0.01	0	-9.99	0.76	0.86
MCM2NT	AQR	AQR	4|2|30	36	12	3	0|28|1|34	0	0	0	0	0	-62.98	0.76	0.93
MCM2NT	DEK	DEK	11|5|10	26	8.67	3	10|13|7|16	0	0	0	0	0	-38.49	0.75	0.95
MCM2NT	GEMIN5	GEMIN5	10|2|18	30	10	3	1|23|4|25	0	0	0	0	0	-52.39	0.75	0.94
MCM2NT	BAZ1B	BAZ1B	29|5|51	85	28.33	3	12|45|24|70	0	0	0	0	0	-148.82	0.75	0.95
MCM2NT	HNRNPD	HNRNPD	22|1|8	31	10.33	3	10|13|11|21	0	0	0	0	0	-58.83	0.75	0.94
MCM2NT	PPIL1	PPIL1	4|4|6	14	4.67	3	4|7|5|9	0	0	0	0	0	-19.86	0.75	0.95
MCM2NT	SALL2	SALL2	6|20|24	50	16.67	3	11|24|14|40	0	0	0	0	0	-79.64	0.75	0.95
MCM2NT	NUP205	NUP205	5|2|38	45	15	3	4|30|4|42	0	0	0	0	0	-81.5	0.75	0.94
MCM2NT	ACOT7	ACOT7	6|8|14	28	9.33	3	6|15|7|22	0	0	0	0	0	-39.78	0.75	0.94
MCM2NT	LANCL1	LANCL1	4|5|10	19	6.33	3	6|9|7|12	0	0	0	0	0	-28.62	0.75	0.93
MCM2NT	IFIT5	IFIT5	2|0|7	9	3	3	1|8|1|6	0	0	0	0	0	-19.27	0.75	0.89
MCM2NT	ATP1B3	ATP1B3	0|7|12	19	6.33	3	4|11|7|12	0	0	0	0	0	-39.53	0.75	0.93
MCM2NT	PITPNA	PITPNA	1|1|7	9	3	3	0|6|0|10	0	0	0	0	0	-16.16	0.75	0.89
MCM2NT	SEC23A	SEC23A	2|2|18	22	7.33	3	1|17|2|19	0	0	0	0	0	-37.58	0.75	0.92
MCM2NT	NUP93	NUP93	10|5|21	36	12	3	3|25|8|29	0	0	0	0	0	-56.96	0.74	0.94
MCM2NT	MRPL37	MRPL37	1|1|8	10	3.33	3	0|6|2|10	0	0	0	0	0	-18.5	0.74	0.9
MCM2NT	EIF4G3	EIF4G3	0|11|21	32	10.67	3	3|20|7|28	0	0	0	0	0	-65.4	0.74	0.94
MCM2NT	RER1	RER1	5|6|5	16	5.33	3	6|6|7|10	0	0	0	0	0	-21.9	0.74	0.95
MCM2NT	CMTR1	CMTR1	2|6|21	29	9.67	3	1|17|5|29	0	0	0	0	0	-51.27	0.74	0.93
MCM2NT	HEATR1	HEATR1	6|3|60	69	23	3	4|55|6|60	0	0	0	0	0	-127.03	0.74	0.94
MCM2NT	PGM3	PGM3	0|2|3	5	1.67	3	0|2|0|7	0	0	0	0	0	-11.57	0.74	0.88
MCM2NT	ECI1	ECI1	2|4|4	10	3.33	3	2|5|2|9	0	0	0	0	0	-16.55	0.74	0.95
MCM2NT	PSMD4	PSMD4	3|8|10	21	7	3	8|10|8|12	0	0	0	0	0	-34.9	0.74	0.94
MCM2NT	SMCHD1	SMCHD1	63|120|151	334	111.33	3	124|162|127|191	0	0	0	0	0	-474.49	0.74	0.95
MCM2NT	FARSA	FARSA	4|9|22	35	11.67	3	2|26|7|28	0	0	0	0	0	-57.43	0.74	0.94
MCM2NT	EMC4	EMC4	1|2|2	5	1.67	3	0|3|2|4	0	0	0	0	0	-9.96	0.74	0.95
MCM2NT	2022-09-07	2022-09-07	6|0|14	20	6.67	3	1|13|3|19	0	0	0	0	0	-40.91	0.74	0.93
MCM2NT	ALDH7A1	ALDH7A1	2|4|10	16	5.33	3	2|10|6|11	0	0	0	0	0	-27.7	0.74	0.93
MCM2NT	NT5DC1	NT5DC1	0|2|8	10	3.33	3	1|7|2|8	0	0	0	0	0	-21.63	0.74	0.9
MCM2NT	PREP	PREP	0|0|20	20	6.67	3	0|12|0|24	0	0	0	0	0	-40.61	0.74	0.91
MCM2NT	ATP6V1H	ATP6V1H	2|2|6	10	3.33	3	0|10|1|7	0	0	0	0	0	-16.21	0.74	0.91
MCM2NT	ASPH	ASPH	5|1|4	10	3.33	3	0|6|2|10	0	0	0	0	0	-18.5	0.74	0.92
MCM2NT	STAG2	STAG2	8|14|40	62	20.67	3	11|34|21|46	0	0	0	0	0	-98.5	0.74	0.95
MCM2NT	XPO7	XPO7	3|5|32	40	13.33	3	2|30|6|35	0	0	0	0	0	-70.75	0.73	0.94
MCM2NT	UTP18	UTP18	1|1|15	17	5.67	3	2|11|6|12	0	0	0	0	0	-32.51	0.73	0.91
MCM2NT	SEC11A	SEC11A	4|2|5	11	3.67	3	3|8|4|5	0	0	0	0	0	-18.79	0.73	0.95
MCM2NT	PSMB1	PSMB1	9|9|15	33	11	3	9|20|12|19	0	0	0	0	0	-44.06	0.73	0.95
MCM2NT	EXOSC3	EXOSC3	2|2|2	6	2	3	2|4|2|3	0	0	0	0	0	-10.22	0.73	0.95
MCM2NT	DNAJC11	DNAJC11	1|0|10	11	3.67	3	0|11|0|9	0	0	0	0	0	-23.28	0.73	0.89
MCM2NT	NOC3L	NOC3L	14|3|48	65	21.67	3	14|41|24|39	0	0	0	0	0	-120.2	0.73	0.95
MCM2NT	CUL4B	CUL4B	14|8|48	70	23.33	3	13|38|21|55	0	0	0	0	0	-114.2	0.73	0.95
MCM2NT	SYMPK	SYMPK	1|0|17	18	6	3	0|17|1|15	0	0	0	0	0	-37.51	0.73	0.91
MCM2NT	ERMP1	ERMP1	2|0|4	6	2	3	1|5|1|4	0	0	0	0	0	-14.31	0.73	0.89
MCM2NT	NUF2	NUF2	0|0|6	6	2	3	0|5|1|5	0	0.01	0	0.01	0	-14.14	0.73	0.85
MCM2NT	ARL1	ARL1	0|3|8	11	3.67	3	0|11|2|7	0	0	0	0	0	-23.44	0.73	0.91
MCM2NT	LCP1	LCP1	4|6|21	31	10.33	3	6|19|6|26	0	0	0	0	0	-51.32	0.73	0.94
MCM2NT	HAT1	HAT1	16|15|20	51	17	3	12|32|16|33	0	0	0	0	0	-64.26	0.73	0.95
MCM2NT	CLASP1	CLASP1	0|0|6	6	2	3	0|9|0|2	0	0.01	0	0.01	0	-13.77	0.73	0.85
MCM2NT	NSF	NSF	10|2|14	26	8.67	3	3|15|4|26	0	0	0	0	0	-47.09	0.72	0.94
MCM2NT	RBMX	RBMX	15|4|15	34	11.33	3	14|11|16|22	0	0	0	0	0	-58.43	0.72	0.95
MCM2NT	VAMP7	VAMP7	1|3|3	7	2.33	3	2|5|1|5	0	0	0	0	0	-13.89	0.72	0.95
MCM2NT	HNRNPA2B1	HNRNPA2B1	29|20|43	92	30.67	3	37|43|35|55	0	0	0	0	0	-130.69	0.72	0.95
MCM2NT	LBR	LBR	14|11|29	54	18	3	18|30|19|33	0	0	0	0	0	-79.58	0.72	0.95
MCM2NT	PRPSAP1	PRPSAP1	4|1|8	13	4.33	3	0|8|2|14	0	0	0	0	0	-24.51	0.72	0.92
MCM2NT	NOM1	NOM1	1|0|6	7	2.33	3	0|4|0|9	0	0	0	0	0	-15.79	0.72	0.88
MCM2NT	ORC3	ORC3	3|9|24	36	12	3	7|25|10|25	0	0	0	0	0	-64.83	0.72	0.94
MCM2NT	XPO5	XPO5	17|10|37	64	21.33	3	10|51|8|51	0	0	0	0	0	-101.35	0.71	0.95
MCM2NT	TARS2	TARS2	5|1|11	17	5.67	3	0|12|2|18	0	0	0	0	0	-32.93	0.71	0.93
MCM2NT	EIF2B2	EIF2B2	0|2|7	9	3	3	0|7|1|9	0	0	0	0	0	-20.24	0.71	0.9
MCM2NT	PIGS	PIGS	2|0|6	8	2.67	3	0|7|0|8	0	0	0	0	0	-18.15	0.71	0.89
MCM2NT	ASCC3	ASCC3	2|0|6	8	2.67	3	0|5|0|10	0	0	0	0	0	-18.07	0.71	0.89
MCM2NT	MKI67	MKI67	238|285|326	849	283	3	263|416|321|585	0	0	0	0	0	#NAME?	0.71	0.95
MCM2NT	SPCS2	SPCS2	1|1|7	9	3	3	0|8|1|8	0	0	0	0	0	-17.4	0.71	0.9
MCM2NT	RALA	RALA	1|0|7	8	2.67	3	0|6|1|8	0	0	0	0	0	-18.25	0.71	0.88
MCM2NT	SCYL2	SCYL2	1|0|7	8	2.67	3	0|7|1|7	0	0	0	0	0	-18.27	0.71	0.88
MCM2NT	CASK	CASK	1|0|7	8	2.67	3	0|4|0|11	0	0	0	0	0	-18	0.71	0.88
MCM2NT	ARHGEF2	ARHGEF2	3|1|13	17	5.67	3	0|14|0|18	0	0	0	0	0	-32.83	0.71	0.92
MCM2NT	COPZ1	COPZ1	4|2|2	8	2.67	3	0|4|2|9	0	0	0	0	0	-13.48	0.71	0.91
MCM2NT	RBM27	RBM27	26|68|88	182	60.67	3	72|93|67|108	0	0	0	0	0	-291.19	0.71	0.95
MCM2NT	FKBP8	FKBP8	4|4|7	15	5	3	3|9|3|13	0	0	0	0	0	-22.2	0.71	0.95
MCM2NT	WDR11	WDR11	1|0|8	9	3	3	1|3|0|13	0	0	0	0	0	-19.95	0.71	0.89
MCM2NT	GK	GK	1|1|8	10	3.33	3	1|4|1|13	0	0	0	0	0	-19.39	0.7	0.9
MCM2NT	PSMG1	PSMG1	4|1|7	12	4	3	1|7|3|12	0	0	0	0	0	-23.81	0.7	0.92
MCM2NT	SNRPB2	SNRPB2	5|0|7	12	4	3	1|9|4|9	0	0	0	0	0	-27.15	0.7	0.92
MCM2NT	TIMM44	TIMM44	5|4|25	34	11.33	3	6|15|6|38	0	0	0	0	0	-59.38	0.7	0.94
MCM2NT	DNMT1	DNMT1	29|4|43	76	25.33	3	10|52|24|59	0	0	0	0	0	-145.74	0.7	0.95
MCM2NT	MYO6	MYO6	4|5|53	62	20.67	3	2|36|9|71	0	0	0	0	0	-115.9	0.7	0.94
MCM2NT	CAPZA2	CAPZA2	3|5|11	19	6.33	3	2|17|1|16	0	0	0	0	0	-31.86	0.7	0.93
MCM2NT	RALY	RALY	13|1|7	21	7	3	9|11|10|10	0	0	0	0	0	-42.59	0.7	0.93
MCM2NT	LUC7L3	LUC7L3	0|6|5	11	3.67	3	2|8|4|7	0	0	0	0	0	-25.18	0.7	0.92
MCM2NT	CSK	CSK	9|5|20	34	11.33	3	4|25|11|25	0	0	0	0	0	-57.15	0.7	0.94
MCM2NT	AP2A2	AP2A2	2|0|13	15	5	3	0|14|0|15	0	0	0	0	0	-33.09	0.69	0.91
MCM2NT	FAM120A	FAM120A	1|0|13	14	4.67	3	0|10|0|17	0	0	0	0	0	-30.94	0.69	0.91
MCM2NT	PSMB2	PSMB2	2|7|8	17	5.67	3	5|10|5|13	0	0	0	0	0	-31.98	0.69	0.95
MCM2NT	CDK9	CDK9	2|0|11	13	4.33	3	0|11|4|10	0	0	0	0	0	-29.07	0.69	0.91
MCM2NT	SUPT16H	SUPT16H	27|30|72	129	43	3	33|73|34|110	0	0	0	0	0	-194.97	0.69	0.95
MCM2NT	MAPK3	MAPK3	3|3|10	16	5.33	3	2|9|1|19	0	0	0	0	0	-26.84	0.69	0.93
MCM2NT	RPA1	RPA1	14|31|54	99	33	3	29|58|42|62	0	0	0	0	0	-166.05	0.69	0.95
MCM2NT	IQGAP1	IQGAP1	21|9|56	86	28.67	3	11|66|19|70	0	0	0	0	0	-152.49	0.69	0.95
MCM2NT	PSMD1	PSMD1	3|7|24	34	11.33	3	2|21|7|36	0	0	0	0	0	-63.28	0.69	0.94
MCM2NT	ZMPSTE24	ZMPSTE24	6|3|14	23	7.67	3	6|18|6|15	0	0	0	0	0	-41.68	0.68	0.94
MCM2NT	EPHX1	EPHX1	1|3|20	24	8	3	3|12|9|23	0	0	0	0	0	-49.5	0.68	0.93
MCM2NT	TRIM28	TRIM28	32|50|60	142	47.33	3	55|80|67|78	0	0	0	0	0	-215.48	0.68	0.95
MCM2NT	NCAPG	NCAPG	8|2|17	27	9	3	3|22|2|26	0	0	0	0	0	-52.39	0.68	0.94
MCM2NT	PWP2	PWP2	13|9|26	48	16	3	12|30|17|35	0	0	0	0	0	-77.63	0.68	0.95
MCM2NT	PRKAG1	PRKAG1	4|4|11	19	6.33	3	6|12|7|12	0	0	0	0	0	-31.66	0.68	0.94
MCM2NT	ZNF512B	ZNF512B	1|3|20	24	8	3	3|18|4|22	0	0	0	0	0	-49.36	0.68	0.93
MCM2NT	IGF2BP1	IGF2BP1	22|6|22	50	16.67	3	11|29|20|38	0	0	0	0	0	-89.31	0.68	0.95
MCM2NT	NELFB	NELFB	0|0|11	11	3.67	3	1|9|0|12	0	0	0	0	0	-25.62	0.67	0.89
MCM2NT	OPA1	OPA1	0|0|3	3	1	3	0|2|0|4	0.01	0.02	0.01	0.02	0.01	-8.87	0.67	0.84
MCM2NT	GTSE1	GTSE1	1|2|4	7	2.33	3	1|2|2|9	0	0	0	0	0	-14.46	0.67	0.91
MCM2NT	XPOT	XPOT	1|1|19	21	7	3	0|13|0|29	0	0	0	0	0	-43.49	0.67	0.92
MCM2NT	ADPGK	ADPGK	1|0|6	7	2.33	3	0|5|0|9	0	0	0	0	0	-16.97	0.67	0.89
MCM2NT	FRG1	FRG1	3|4|5	12	4	3	4|6|6|8	0	0	0	0	0	-20.73	0.67	0.95
MCM2NT	THAP4	THAP4	0|1|1	2	0.67	3	2|0|1|1	0	0	0	0	0	-6.87	0.67	0.95
MCM2NT	CYB5B	CYB5B	1|0|3	4	1.33	3	2|3|1|2	0	0	0	0	0	-11.07	0.67	0.88
MCM2NT	TUBG1	TUBG1	0|1|1	2	0.67	3	0|2|0|2	0	0	0	0	0	-6.84	0.67	0.95
MCM2NT	CALM2	CALM2	3|0|3	6	2	3	2|3|3|4	0	0	0	0	0	-15.38	0.67	0.95
MCM2NT	HSPA4L	HSPA4L	0|0|2	2	0.67	3	0|2|0|2	0.01	0.02	0.01	0.02	0.01	-6.84	0.67	0.84
MCM2NT	PSMA4	PSMA4	1|2|2	5	1.67	3	2|2|2|4	0	0	0	0	0	-10.97	0.67	0.95
MCM2NT	JAGN1	JAGN1	1|2|2	5	1.67	3	2|3|2|3	0	0	0	0	0	-10.97	0.67	0.95
MCM2NT	PPP1CC	PPP1CC	4|4|7	15	5	3	7|10|7|6	0	0	0	0	0	-24.68	0.67	0.95
MCM2NT	CHD2	CHD2	0|1|2	3	1	3	0|2|0|4	0	0	0	0	0	-8.87	0.67	0.87
MCM2NT	SAMM50	SAMM50	3|2|11	16	5.33	3	0|11|1|20	0	0	0	0	0	-30.03	0.67	0.93
MCM2NT	DNAJC7	DNAJC7	5|0|3	8	2.67	3	0|7|0|9	0	0	0	0	0	-18.99	0.67	0.91
MCM2NT	PLCG1	PLCG1	2|0|6	8	2.67	3	0|6|0|10	0	0	0	0	0	-18.95	0.67	0.9
MCM2NT	DDX17	DDX17	26|6|12	44	14.67	3	14|24|13|36	0	0	0	0	0	-77.74	0.67	0.95
MCM2NT	GLCE	GLCE	0|0|2	2	0.67	3	0|2|0|2	0.01	0.02	0.01	0.02	0.01	-6.84	0.67	0.84
MCM2NT	HSP90AB2P	HSP90AB2P	1|0|4	5	1.67	3	1|2|2|5	0	0	0	0	0	-13.3	0.67	0.89
MCM2NT	ATR	ATR	0|0|1	1	0.33	3	0|1|1|0	0	0	0	0	0	-5.28	0.67	0.95
MCM2NT	PRKCD	PRKCD	0|0|1	1	0.33	3	0|0|0|2	0	0	0	0	0	-5.38	0.67	0.95
MCM2NT	TOE1	TOE1	1|1|8	10	3.33	3	0|10|0|10	0	0	0	0	0	-20.28	0.67	0.91
MCM2NT	TYMS	TYMS	0|1|12	13	4.33	3	0|10|2|14	0	0	0	0	0	-29.99	0.67	0.91
MCM2NT	ECH1	ECH1	0|1|0	1	0.33	3	0|0|0|2	0	0	0	0	0	-5.38	0.67	0.95
MCM2NT	MAP1S	MAP1S	0|0|3	3	1	3	1|2|1|2	0	0.01	0	0.01	0	-9.08	0.67	0.85
MCM2NT	PARG	PARG	0|0|3	3	1	3	0|3|0|3	0.01	0.02	0.01	0.02	0.01	-8.94	0.67	0.84
MCM2NT	NHLRC2	NHLRC2	2|1|0	3	1	3	0|0|0|6	0	0.01	0	0.01	0	-8.54	0.67	0.86
MCM2NT	DDX5	DDX5	41|12|21	74	24.67	3	30|38|33|46	0	0	0	0	0	-125.8	0.67	0.95
MCM2NT	FOXP4	FOXP4	0|0|1	1	0.33	3	0|1|0|1	0	0	0	0	0	-5.28	0.67	0.95
MCM2NT	MAPK9	MAPK9	0|0|6	6	2	3	0|5|1|6	0	0	0	0	0	-14.95	0.67	0.87
MCM2NT	TOMM70A	TOMM70A	2|0|1	3	1	3	0|2|0|4	0	0	0	0	0	-8.87	0.67	0.87
MCM2NT	METTL1	METTL1	3|1|11	15	5	3	2|14|3|11	0	0	0	0	0	-31.17	0.67	0.92
MCM2NT	FXR2	FXR2	2|2|11	15	5	3	2|11|2|15	0	0	0	0	0	-28.34	0.67	0.92
MCM2NT	FLOT1	FLOT1	0|0|2	2	0.67	3	0|1|0|3	0.01	0.02	0.01	0.02	0.01	-6.63	0.67	0.83
MCM2NT	COX7A2	COX7A2	1|0|1	2	0.67	3	0|2|0|2	0	0	0	0	0	-6.84	0.67	0.95
MCM2NT	CDC37	CDC37	2|5|7	14	4.67	3	2|10|3|13	0	0	0	0	0	-26.36	0.67	0.95
MCM2NT	LIPA	LIPA	0|0|2	2	0.67	3	0|3|0|1	0.01	0.02	0.01	0.02	0.01	-6.63	0.67	0.83
MCM2NT	MRPL48	MRPL48	1|0|2	3	1	3	0|2|2|2	0	0	0	0	0	-9.08	0.67	0.88
MCM2NT	DDX51	DDX51	1|1|4	6	2	3	2|3|2|5	0	0	0	0	0	-12.88	0.67	0.9
MCM2NT	ZW10	ZW10	0|0|7	7	2.33	3	0|4|0|10	0	0	0	0	0	-16.89	0.67	0.87
MCM2NT	MAATS1	MAATS1	0|2|0	2	0.67	3	2|0|2|0	0.01	0.02	0.01	0.02	0.01	-6.84	0.67	0.84
MCM2NT	RNF219	RNF219	8|19|25	52	17.33	3	17|31|17|38	0	0	0	0	0	-89.44	0.67	0.95
MCM2NT	PPIA	PPIA	6|10|6	22	7.33	3	6|12|12|14	0	0	0	0	0	-34.52	0.67	0.95
MCM2NT	SMARCA4	SMARCA4	11|3|38	52	17.33	3	6|36|13|49	0	0	0	0	0	-104.36	0.67	0.95
MCM2NT	ZCCHC3	ZCCHC3	2|0|8	10	3.33	3	0|8|0|12	0	0	0	0	0	-23.25	0.67	0.91
MCM2NT	TDP1	TDP1	1|0|1	2	0.67	3	0|1|0|3	0	0	0	0	0	-6.63	0.67	0.95
MCM2NT	RRM2	RRM2	1|4|9	14	4.67	3	0|11|2|15	0	0	0	0	0	-28.73	0.67	0.93
MCM2NT	TSR1	TSR1	3|1|30	34	11.33	3	4|30|8|26	0	0	0	0	0	-72.26	0.67	0.94
MCM2NT	PRPF38A	PRPF38A	0|1|5	6	2	3	0|3|1|8	0	0	0	0	0	-14.76	0.67	0.88
MCM2NT	RPS27L	RPS27L	3|0|5	8	2.67	3	3|4|4|5	0	0	0	0	0	-19.74	0.67	0.91
MCM2NT	IPO5	IPO5	4|6|51	61	20.33	3	0|41|3|77	0	0	0	0	0	-119.02	0.67	0.95
MCM2NT	LIMA1	LIMA1	1|2|2	5	1.67	3	0|2|0|8	0	0	0	0	0	-10.34	0.67	0.95
MCM2NT	SHPRH	SHPRH	1|0|0	1	0.33	3	0|1|0|1	0	0	0	0	0	-5.28	0.67	0.95
MCM2NT	ITIH6	ITIH6	0|1|0	1	0.33	3	1|0|0|1	0	0	0	0	0	-5.28	0.67	0.95
MCM2NT	LETM1	LETM1	4|1|13	18	6	3	0|12|2|22	0	0	0	0	0	-37.13	0.67	0.93
MCM2NT	CCDC134	CCDC134	1|0|2	3	1	3	0|2|0|4	0	0	0	0	0	-8.87	0.67	0.87
MCM2NT	OXA1L	OXA1L	0|1|1	2	0.67	3	0|1|0|3	0	0	0	0	0	-6.63	0.67	0.95
MCM2NT	DARS2	DARS2	9|8|23	40	13.33	3	7|28|11|34	0	0	0	0	0	-65.33	0.67	0.95
MCM2NT	RAF1	RAF1	1|0|0	1	0.33	3	0|0|0|2	0	0	0	0	0	-5.38	0.67	0.95
MCM2NT	TPD52L2	TPD52L2	0|0|2	2	0.67	3	1|1|0|2	0.01	0.02	0.01	0.02	0.01	-6.87	0.67	0.84
MCM2NT	CAMLG	CAMLG	0|0|2	2	0.67	3	0|2|0|2	0.01	0.02	0.01	0.02	0.01	-6.84	0.67	0.84
MCM2NT	HNRNPR	HNRNPR	42|19|32	93	31	3	35|53|42|56	0	0	0	0	0	-149.09	0.67	0.95
MCM2NT	SIGLEC5	SIGLEC5	0|3|2	5	1.67	3	4|1|3|2	0	0	0	0	0	-13.29	0.67	0.9
MCM2NT	WDR36	WDR36	10|8|37	55	18.33	3	4|41|15|51	0	0	0	0	0	-97.12	0.66	0.95
MCM2NT	HNRNPU	HNRNPU	36|37|69	142	47.33	3	46|81|54|107	0	0	0	0	0	-214.06	0.66	0.95
MCM2NT	TBRG4	TBRG4	6|2|10	18	6	3	1|16|3|17	0	0	0	0	0	-35.51	0.65	0.94
MCM2NT	SF3B1	SF3B1	77|71|138	286	95.33	3	111|181|128|171	0	0	0	0	0	-443.51	0.65	0.95
MCM2NT	IPO7	IPO7	6|6|27	39	13	3	4|36|4|36	0	0	0	0	0	-69.79	0.65	0.94
MCM2NT	BYSL	BYSL	13|8|31	52	17.33	3	10|38|20|39	0	0	0	0	0	-93.35	0.65	0.95
MCM2NT	CCT5	CCT5	9|19|20	48	16	3	9|29|18|43	0	0	0	0	0	-82.5	0.65	0.95
MCM2NT	GMDS	GMDS	2|3|7	12	4	3	1|12|2|10	0	0	0	0	0	-23.21	0.64	0.93
MCM2NT	POLR3A	POLR3A	0|0|14	14	4.67	3	0|14|0|15	0	0	0	0	0	-33.09	0.64	0.91
MCM2NT	KIF5B	KIF5B	19|7|14	40	13.33	3	1|30|11|41	0	0	0	0	0	-70.51	0.64	0.95
MCM2NT	NT5C2	NT5C2	0|0|11	11	3.67	3	0|10|0|13	0	0	0	0	0	-26.66	0.64	0.9
MCM2NT	IKBKAP	IKBKAP	1|0|20	21	7	3	1|14|0|29	0	0	0	0	0	-49.44	0.64	0.93
MCM2NT	MRPS27	MRPS27	0|1|12	13	4.33	3	0|12|0|15	0	0	0	0	0	-30.99	0.64	0.91
MCM2NT	CPSF1	CPSF1	3|2|8	13	4.33	3	0|8|0|19	0	0	0	0	0	-24.92	0.64	0.93
MCM2NT	COPS2	COPS2	0|0|10	10	3.33	3	0|5|0|16	0	0	0	0	0	-24.21	0.63	0.89
MCM2NT	POLR3B	POLR3B	2|0|8	10	3.33	3	0|7|0|14	0	0	0	0	0	-24.32	0.63	0.91
MCM2NT	MMS19	MMS19	0|1|8	9	3	3	0|6|0|13	0	0	0	0	0	-22.28	0.63	0.9
MCM2NT	ELAVL1	ELAVL1	1|4|11	16	5.33	3	5|10|6|13	0	0	0	0	0	-35.98	0.63	0.93
MCM2NT	CTNNBL1	CTNNBL1	0|0|9	9	3	3	0|5|0|14	0	0	0	0	0	-22.22	0.63	0.89
MCM2NT	CLIC1	CLIC1	3|1|2	6	2	3	1|4|2|6	0	0	0	0	0	-13.83	0.62	0.95
MCM2NT	TMEM209	TMEM209	1|0|6	7	2.33	3	0|6|0|9	0	0	0	0	0	-18.12	0.62	0.89
MCM2NT	OGDH	OGDH	1|1|5	7	2.33	3	0|6|2|7	0	0	0	0	0	-15.66	0.62	0.91
MCM2NT	SKIV2L2	SKIV2L2	15|8|50	73	24.33	3	15|59|22|62	0	0	0	0	0	-147.06	0.62	0.95
MCM2NT	NDUFS3	NDUFS3	0|2|4	6	2	3	0|4|1|8	0	0	0	0	0	-15.96	0.62	0.9
MCM2NT	RAB5A	RAB5A	0|2|5	7	2.33	3	2|5|4|4	0	0	0	0	0	-18.71	0.62	0.91
MCM2NT	NAE1	NAE1	1|2|3	6	2	3	1|6|1|5	0	0	0	0	0	-13.67	0.62	0.95
MCM2NT	HELLS	HELLS	6|2|22	30	10	3	2|20|9|33	0	0	0	0	0	-64.29	0.62	0.94
MCM2NT	TNPO1	TNPO1	2|0|13	15	5	3	0|9|0|23	0	0	0	0	0	-36.17	0.62	0.92
MCM2NT	SNRNP200	SNRNP200	68|38|132	238	79.33	3	69|175|87|181	0	0	0	0	0	-439.49	0.62	0.95
MCM2NT	XRN1	XRN1	1|0|6	7	2.33	3	0|7|0|8	0	0	0	0	0	-18.15	0.62	0.89
MCM2NT	NUP85	NUP85	0|0|10	10	3.33	3	0|7|1|14	0	0	0	0	0	-25.53	0.61	0.9
MCM2NT	DDX24	DDX24	6|1|24	31	10.33	3	2|23|7|36	0	0	0	0	0	-72.08	0.61	0.94
MCM2NT	TOP2B	TOP2B	14|11|34	59	19.67	3	15|44|23|48	0	0	0	0	0	-109.74	0.61	0.95
MCM2NT	ADAR	ADAR	21|13|66	100	33.33	3	28|70|38|84	0	0	0	0	0	-198.93	0.61	0.95
MCM2NT	MTA2	MTA2	10|3|24	37	12.33	3	10|24|15|32	0	0	0	0	0	-79.97	0.61	0.95
MCM2NT	NUDC	NUDC	2|7|8	17	5.67	3	4|10|11|12	0	0	0	0	0	-36.34	0.61	0.95
MCM2NT	DDX56	DDX56	2|4|17	23	7.67	3	2|15|4|29	0	0	0	0	0	-49.17	0.61	0.94
MCM2NT	PUS1	PUS1	2|2|11	15	5	3	1|13|4|15	0	0	0	0	0	-31.45	0.61	0.93
MCM2NT	AHCTF1	AHCTF1	26|86|117	229	76.33	3	101|143|96|166	0	0	0	0	0	-467.09	0.6	0.95
MCM2NT	MSH3	MSH3	1|0|12	13	4.33	3	0|17|0|12	0	0	0	0	0	-33.06	0.6	0.92
MCM2NT	WDR18	WDR18	2|5|15	22	7.33	3	8|12|9|20	0	0	0	0	0	-48.87	0.6	0.94
MCM2NT	WDR43	WDR43	0|1|13	14	4.67	3	2|12|1|16	0	0	0	0	0	-35.53	0.6	0.92
MCM2NT	RBM14	RBM14	13|0|9	22	7.33	3	6|16|8|19	0	0	0	0	0	-55.87	0.6	0.94
MCM2NT	CNOT1	CNOT1	3|2|28	33	11	3	1|33|3|36	0	0	0	0	0	-73.84	0.6	0.94
MCM2NT	LRWD1	LRWD1	1|0|13	14	4.67	3	0|14|3|14	0	0	0	0	0	-35.54	0.6	0.92
MCM2NT	KPNA2	KPNA2	22|15|15	52	17.33	3	17|45|24|30	0	0	0	0	0	-86.75	0.6	0.95
MCM2NT	TUFM	TUFM	13|12|13	38	12.67	3	14|25|11|36	0	0	0	0	0	-63.09	0.59	0.95
MCM2NT	PPP1CA	PPP1CA	4|12|33	49	16.33	3	17|34|19|41	0	0	0	0	0	-109.26	0.59	0.95
MCM2NT	PIAS2	PIAS2	4|9|16	29	9.67	3	7|18|13|27	0	0	0	0	0	-59.95	0.59	0.95
MCM2NT	TMEM165	TMEM165	1|1|2	4	1.33	3	0|3|1|5	0	0	0	0	0	-9.72	0.59	0.95
MCM2NT	POLR1E	POLR1E	2|0|2	4	1.33	3	0|4|1|4	0	0	0	0	0	-12	0.59	0.95
MCM2NT	POLRMT	POLRMT	0|1|3	4	1.33	3	0|4|0|5	0	0	0	0	0	-11.78	0.59	0.89
MCM2NT	EXOSC7	EXOSC7	0|0|4	4	1.33	3	0|2|0|7	0	0.01	0	0.01	0	-11.57	0.59	0.86
MCM2NT	COLGALT1	COLGALT1	3|3|14	20	6.67	3	0|22|4|19	0	0	0	0	0	-41.13	0.59	0.94
MCM2NT	YTHDF3	YTHDF3	0|2|6	8	2.67	3	3|7|1|7	0	0	0	0	0	-21.77	0.59	0.91
MCM2NT	EXOC6	EXOC6	1|0|3	4	1.33	3	0|4|0|5	0	0	0	0	0	-11.78	0.59	0.89
MCM2NT	TUBGCP3	TUBGCP3	0|0|18	18	6	3	0|24|0|17	0	0	0	0	0	-46.21	0.59	0.93
MCM2NT	LSM4	LSM4	1|0|3	4	1.33	3	0|3|0|6	0	0	0	0	0	-11.7	0.59	0.88
MCM2NT	SLC25A21	SLC25A21	0|0|4	4	1.33	3	0|4|0|5	0	0.01	0	0.01	0	-11.78	0.59	0.87
MCM2NT	HDLBP	HDLBP	9|3|6	18	6	3	2|12|5|22	0	0	0	0	0	-37.11	0.59	0.95
MCM2NT	COPS5	COPS5	0|2|8	10	3.33	3	0|8|2|13	0	0	0	0	0	-26.78	0.58	0.92
MCM2NT	RCL1	RCL1	3|2|9	14	4.67	3	3|12|2|15	0	0	0	0	0	-30.4	0.58	0.93
MCM2NT	ACSS1	ACSS1	3|0|4	7	2.33	3	0|4|1|11	0	0	0	0	0	-18.94	0.58	0.95
MCM2NT	SNRPD2	SNRPD2	10|0|7	17	5.67	3	6|11|9|13	0	0	0	0	0	-45.21	0.58	0.94
MCM2NT	USO1	USO1	0|0|3	3	1	3	0|2|0|5	0	0.01	0	0.01	0	-9.91	0.57	0.86
MCM2NT	MTX1	MTX1	0|0|6	6	2	3	0|6|0|8	0	0	0	0	0	-17.02	0.57	0.89
MCM2NT	PNO1	PNO1	2|0|12	14	4.67	3	1|14|3|15	0	0	0	0	0	-37.72	0.57	0.93
MCM2NT	VCPIP1	VCPIP1	0|2|1	3	1	3	0|3|0|4	0	0	0	0	0	-9.99	0.57	0.88
MCM2NT	ILF3	ILF3	43|38|48	129	43	3	55|81|58|107	0	0	0	0	0	-223.01	0.57	0.95
MCM2NT	YWHAQ	YWHAQ	7|8|10	25	8.33	3	4|19|10|25	0	0	0	0	0	-45.52	0.57	0.95
MCM2NT	KIAA2013	KIAA2013	0|0|3	3	1	3	0|4|0|3	0	0.01	0	0.01	0	-9.99	0.57	0.86
MCM2NT	DERL1	DERL1	0|1|2	3	1	3	0|2|2|3	0	0	0	0	0	-10.13	0.57	0.89
MCM2NT	SESN2	SESN2	0|1|4	5	1.67	3	0|7|0|5	0	0	0	0	0	-14.76	0.56	0.9
MCM2NT	MPG	MPG	1|0|9	10	3.33	3	0|8|5|11	0	0	0	0	0	-28	0.56	0.92
MCM2NT	PCBP1	PCBP1	10|11|11	32	10.67	3	12|23|14|27	0	0	0	0	0	-57.6	0.56	0.95
MCM2NT	CRNKL1	CRNKL1	8|3|25	36	12	3	5|29|15|36	0	0	0	0	0	-83.97	0.56	0.95
MCM2NT	AP1B1	AP1B1	1|0|4	5	1.67	3	0|5|0|7	0	0	0	0	0	-14.76	0.56	0.9
MCM2NT	PRDX6	PRDX6	9|22|23	54	18	3	23|40|23|42	0	0	0	0	0	-113.14	0.56	0.95
MCM2NT	TAGLN2	TAGLN2	8|13|14	35	11.67	3	17|26|17|24	0	0	0	0	0	-70.47	0.56	0.95
MCM2NT	PLAA	PLAA	1|1|14	16	5.33	3	0|21|2|15	0	0	0	0	0	-39.39	0.56	0.93
MCM2NT	KIAA1279	KIAA1279	1|1|10	12	4	3	0|12|0|17	0	0	0	0	0	-29.68	0.55	0.92
MCM2NT	NANS	NANS	2|2|3	7	2.33	3	0|4|1|12	0	0	0	0	0	-15.02	0.55	0.95
MCM2NT	CCAR2	CCAR2	14|18|38	70	23.33	3	23|52|32|64	0	0	0	0	0	-144.89	0.55	0.95
MCM2NT	HNRNPA3	HNRNPA3	17|2|18	37	12.33	3	14|24|17|34	0	0	0	0	0	-92.19	0.55	0.95
MCM2NT	TRMT1	TRMT1	1|0|15	16	5.33	3	0|15|2|22	0	0	0	0	0	-44.17	0.55	0.93
MCM2NT	TPX2	TPX2	21|27|53	101	33.67	3	26|78|45|96	0	0	0	0	0	-204.07	0.55	0.95
MCM2NT	STMN1	STMN1	3|5|8	16	5.33	3	8|7|7|17	0	0	0	0	0	-35.64	0.55	0.95
MCM2NT	NELFA	NELFA	4|9|22	35	11.67	3	10|31|17|27	0	0	0	0	0	-81.26	0.55	0.95
MCM2NT	CARM1	CARM1	0|1|6	7	2.33	3	0|3|0|14	0	0	0	0	0	-19.84	0.55	0.91
MCM2NT	HNRNPM	HNRNPM	34|21|34	89	29.67	3	34|58|52|73	0	0	0	0	0	-175.77	0.55	0.95
MCM2NT	UTP15	UTP15	0|0|13	13	4.33	3	0|14|2|16	0	0	0	0	0	-36.45	0.54	0.92
MCM2NT	AP3B1	AP3B1	1|0|10	11	3.67	3	1|9|0|17	0	0	0	0	0	-30.98	0.54	0.92
MCM2NT	HNRNPA0	HNRNPA0	15|4|14	33	11	3	14|21|16|30	0	0	0	0	0	-77.24	0.54	0.95
MCM2NT	PRIM2	PRIM2	1|0|14	15	5	3	1|17|4|15	0	0	0	0	0	-42.14	0.54	0.93
MCM2NT	CBS	CBS	2|1|8	11	3.67	3	1|10|3|13	0	0	0	0	0	-27.98	0.54	0.93
MCM2NT	ASS1	ASS1	1|5|12	18	6	3	3|18|2|22	0	0	0	0	0	-47.05	0.53	0.94
MCM2NT	ANAPC5	ANAPC5	0|0|2	2	0.67	3	0|3|0|2	0	0.01	0	0.01	0	-7.85	0.53	0.86
MCM2NT	SMARCA2	SMARCA2	0|0|2	2	0.67	3	0|2|0|3	0	0.01	0	0.01	0	-7.85	0.53	0.86
MCM2NT	OCIAD1	OCIAD1	0|1|5	6	2	3	0|6|0|9	0	0	0	0	0	-18.12	0.53	0.91
MCM2NT	CBR1	CBR1	0|3|3	6	2	3	0|7|6|2	0	0	0	0	0	-18.38	0.53	0.95
MCM2NT	PFAS	PFAS	1|0|1	2	0.67	3	0|1|0|4	0	0	0	0	0	-7.65	0.53	0.95
MCM2NT	RANGAP1	RANGAP1	0|8|5	13	4.33	3	4|10|6|13	0	0	0	0	0	-38.3	0.53	0.95
MCM2NT	NXF1	NXF1	3|0|10	13	4.33	3	0|13|3|17	0	0	0	0	0	-37.62	0.53	0.93
MCM2NT	IPO9	IPO9	2|1|9	12	4	3	0|10|0|20	0	0	0	0	0	-30.7	0.53	0.93
MCM2NT	CHCHD2	CHCHD2	2|0|0	2	0.67	3	0|2|0|3	0	0.01	0	0.01	0	-7.85	0.53	0.86
MCM2NT	MTHFD1L	MTHFD1L	2|0|13	15	5	3	0|15|3|20	0	0	0	0	0	-43.11	0.53	0.93
MCM2NT	MAPRE1	MAPRE1	0|6|8	14	4.67	3	3|11|8|13	0	0	0	0	0	-40.51	0.53	0.95
MCM2NT	ADCY10	ADCY10	1|0|1	2	0.67	3	2|1|2|0	0	0	0	0	0	-8	0.53	0.95
MCM2NT	DDB1	DDB1	1|1|11	13	4.33	3	0|6|0|27	0	0	0	0	0	-33.65	0.53	0.93
MCM2NT	GGH	GGH	1|0|1	2	0.67	3	0|0|0|5	0	0	0	0	0	-7.41	0.53	0.95
MCM2NT	RAD50	RAD50	4|4|13	21	7	3	2|17|3|31	0	0	0	0	0	-46.79	0.53	0.95
MCM2NT	MED14	MED14	1|0|1	2	0.67	3	1|2|0|2	0	0	0	0	0	-8	0.53	0.95
MCM2NT	PTBP3	PTBP3	0|0|4	4	1.33	3	0|4|0|6	0	0	0	0	0	-12.87	0.53	0.88
MCM2NT	POLD1	POLD1	2|3|21	26	8.67	3	3|25|4|33	0	0	0	0	0	-65.29	0.53	0.94
MCM2NT	MAZ	MAZ	8|0|12	20	6.67	3	8|16|8|19	0	0	0	0	0	-58.25	0.52	0.95
MCM2NT	SETX	SETX	0|4|3	7	2.33	3	0|8|2|8	0	0	0	0	0	-21.48	0.52	0.95
MCM2NT	NCL	NCL	31|46|47	124	41.33	3	58|74|67|117	0	0	0	0	0	-253.65	0.52	0.95
MCM2NT	EPB41L3	EPB41L3	0|0|12	12	4	3	0|10|3|18	0	0	0	0	0	-35.45	0.52	0.92
MCM2NT	RANBP2	RANBP2	10|5|35	50	16.67	3	9|49|14|57	0	0	0	0	0	-124.89	0.52	0.95
MCM2NT	FTSJ3	FTSJ3	17|16|49	82	27.33	3	43|64|47|58	0	0	0	0	0	-183.37	0.52	0.95
MCM2NT	SPAG9	SPAG9	0|1|4	5	1.67	3	0|4|0|9	0	0	0	0	0	-15.79	0.51	0.9
MCM2NT	PRKCA	PRKCA	2|0|9	11	3.67	3	1|11|1|16	0	0	0	0	0	-33.2	0.51	0.93
MCM2NT	NRD1	NRD1	1|0|4	5	1.67	3	0|5|0|8	0	0	0	0	0	-15.87	0.51	0.9
MCM2NT	ADCK3	ADCK3	2|1|7	10	3.33	3	4|11|3|8	0	0	0	0	0	-27.27	0.51	0.93
MCM2NT	ESYT2	ESYT2	1|0|4	5	1.67	3	0|6|0|7	0	0	0	0	0	-15.91	0.51	0.9
MCM2NT	HNRNPK	HNRNPK	10|23|25	58	19.33	3	31|42|34|44	0	0	0	0	0	-135.31	0.51	0.95
MCM2NT	PCYOX1	PCYOX1	0|1|2	3	1	3	1|0|0|7	0	0	0	0	0	-10.31	0.5	0.95
MCM2NT	RRP1B	RRP1B	8|8|44	60	20	3	22|43|25|69	0	0	0	0	0	-148.26	0.5	0.95
MCM2NT	POLR1B	POLR1B	0|0|6	6	2	3	0|8|0|8	0	0	0	0	0	-19.01	0.5	0.9
MCM2NT	UBE2S	UBE2S	1|0|2	3	1	3	0|3|1|4	0	0	0	0	0	-10.92	0.5	0.95
MCM2NT	RUVBL2	RUVBL2	14|27|27	68	22.67	3	34|49|39|61	0	0	0	0	0	-157.89	0.5	0.95
MCM2NT	MAGED2	MAGED2	1|1|1	3	1	3	0|0|0|8	0	0	0	0	0	-8.04	0.5	0.95
MCM2NT	FKBP5	FKBP5	1|1|7	9	3	3	0|9|1|14	0	0	0	0	0	-24.45	0.5	0.92
MCM2NT	USP8	USP8	0|0|3	3	1	3	0|3|0|5	0	0	0	0	0	-10.62	0.5	0.87
MCM2NT	KDELC1	KDELC1	0|0|3	3	1	3	0|2|0|6	0	0	0	0	0	-10.48	0.5	0.87
MCM2NT	EIF5B	EIF5B	0|1|5	6	2	3	0|5|0|11	0	0	0	0	0	-18.89	0.5	0.91
MCM2NT	TAF9	TAF9	5|13|12	30	10	3	16|20|18|26	0	0	0	0	0	-73.72	0.5	0.95
MCM2NT	TBL3	TBL3	4|5|28	37	12.33	3	12|42|15|32	0	0	0	0	0	-98.18	0.49	0.95
MCM2NT	PAPOLA	PAPOLA	4|3|13	20	6.67	3	4|24|6|20	0	0	0	0	0	-50.81	0.49	0.95
MCM2NT	MOV10	MOV10	0|0|11	11	3.67	3	0|8|0|22	0	0	0	0	0	-34.04	0.49	0.92
MCM2NT	SENP3	SENP3	0|0|11	11	3.67	3	3|9|5|13	0	0	0	0	0	-34.86	0.49	0.92
MCM2NT	LRIF1	LRIF1	2|9|16	27	9	3	4|29|7|34	0	0	0	0	0	-75.16	0.49	0.95
MCM2NT	CTTN	CTTN	0|3|7	10	3.33	3	0|12|0|15	0	0	0	0	0	-30.99	0.49	0.93
MCM2NT	POLA1	POLA1	4|3|22	29	9.67	3	3|29|9|38	0	0	0	0	0	-77.3	0.49	0.95
MCM2NT	PDCD4	PDCD4	0|7|11	18	6	3	9|12|9|19	0	0	0	0	0	-56.14	0.49	0.95
MCM2NT	SEH1L	SEH1L	1|2|5	8	2.67	3	2|6|2|12	0	0	0	0	0	-22.72	0.48	0.95
MCM2NT	ATXN10	ATXN10	0|1|8	9	3	3	0|8|0|17	0	0	0	0	0	-28.63	0.48	0.92
MCM2NT	KRR1	KRR1	3|0|7	10	3.33	3	4|11|4|9	0	0	0	0	0	-32.78	0.48	0.95
MCM2NT	CDK5	CDK5	0|0|5	5	1.67	3	1|4|0|9	0	0	0	0	0	-17.04	0.48	0.9
MCM2NT	PELP1	PELP1	1|1|12	14	4.67	3	0|20|2|17	0	0	0	0	0	-40.51	0.48	0.93
MCM2NT	MRPS35	MRPS35	2|0|6	8	2.67	3	0|8|0|14	0	0	0	0	0	-25.48	0.48	0.92
MCM2NT	NR3C1	NR3C1	0|6|14	20	6.67	3	10|21|11|14	0	0	0	0	0	-63.95	0.48	0.95
MCM2NT	WDR3	WDR3	2|0|40	42	14	3	8|43|10|56	0	0	0	0	0	-131.02	0.48	0.95
MCM2NT	SMARCD2	SMARCD2	0|0|5	5	1.67	3	0|7|2|5	0	0	0	0	0	-17.27	0.48	0.9
MCM2NT	HDAC2	HDAC2	8|13|17	38	12.67	3	15|34|19|37	0	0	0	0	0	-91.49	0.48	0.95
MCM2NT	MAP2K3	MAP2K3	1|0|4	5	1.67	3	0|5|1|8	0	0	0	0	0	-17.12	0.48	0.91
MCM2NT	HCFC1	HCFC1	22|47|71	140	46.67	3	75|113|87|115	0	0	0	0	0	-355.05	0.48	0.95
MCM2NT	SEC31A	SEC31A	1|0|4	5	1.67	3	0|6|0|8	0	0	0	0	0	-17.02	0.48	0.91
MCM2NT	EXOSC10	EXOSC10	13|10|48	71	23.67	3	24|73|34|70	0	0	0	0	0	-187.33	0.47	0.95
MCM2NT	YBX1	YBX1	9|0|3	12	4	3	7|10|4|13	0	0	0	0	0	-39.48	0.47	0.94
MCM2NT	NASP	NASP	10|29|35	74	24.67	3	39|61|39|72	0	0	0	0	0	-198.52	0.47	0.95
MCM2NT	U2SURP	U2SURP	22|29|58	109	36.33	3	58|82|61|107	0	0	0	0	0	-267.82	0.47	0.95
MCM2NT	BRI3BP	BRI3BP	0|2|5	7	2.33	3	3|5|2|10	0	0	0	0	0	-23.77	0.47	0.95
MCM2NT	DHX38	DHX38	3|1|17	21	7	3	1|24|4|30	0	0	0	0	0	-62.23	0.47	0.94
MCM2NT	MAP7D3	MAP7D3	1|2|3	6	2	3	2|5|0|10	0	0	0	0	0	-17.4	0.47	0.95
MCM2NT	APBB1	APBB1	0|9|17	26	8.67	3	10|27|9|28	0	0	0	0	0	-83.49	0.47	0.95
MCM2NT	FUS	FUS	4|2|7	13	4.33	3	7|10|8|12	0	0	0	0	0	-36.4	0.47	0.95
MCM2NT	NONO	NONO	50|71|87	208	69.33	3	111|165|136|183	0	0	0	0	0	-496.28	0.47	0.95
MCM2NT	DNAAF5	DNAAF5	0|0|13	13	4.33	3	1|14|1|21	0	0	0	0	0	-41.91	0.47	0.93
MCM2NT	DNM1L	DNM1L	0|0|13	13	4.33	3	0|26|0|11	0	0	0	0	0	-41.7	0.47	0.93
MCM2NT	POLR2A	POLR2A	0|0|14	14	4.67	3	0|19|0|22	0	0	0	0	0	-46.23	0.46	0.93
MCM2NT	IQGAP2	IQGAP2	2|0|7	9	3	3	2|14|0|10	0	0	0	0	0	-29.99	0.46	0.93
MCM2NT	SART3	SART3	10|18|41	69	23	3	25|64|38|72	0	0	0	0	0	-185.32	0.46	0.95
MCM2NT	POLDIP3	POLDIP3	9|0|13	22	7.33	3	7|20|12|25	0	0	0	0	0	-72.47	0.46	0.95
MCM2NT	STAT1	STAT1	2|2|17	21	7	3	3|20|13|25	0	0	0	0	0	-61.38	0.46	0.94
MCM2NT	GTF3C5	GTF3C5	5|7|19	31	10.33	3	8|32|14|37	0	0	0	0	0	-84.46	0.45	0.95
MCM2NT	PSME3	PSME3	0|7|8	15	5	3	9|12|8|15	0	0	0	0	0	-50.75	0.45	0.95
MCM2NT	RNPEP	RNPEP	1|2|20	23	7.67	3	0|25|2|41	0	0	0	0	0	-71.84	0.45	0.94
MCM2NT	PKN2	PKN2	1|0|17	18	6	3	0|27|1|25	0	0	0	0	0	-59.51	0.45	0.94
MCM2NT	XPC	XPC	2|0|6	8	2.67	3	1|7|0|16	0	0	0	0	0	-27.55	0.44	0.95
[truncated: 410 more rows]

## Sheet: SAINT_MCM2_NT_Results_interact
Bait	Prey	PreyGene	Spec	SpecSum	AvgSpec	NumReplicates	ctrlCounts	AvgP	MaxP	TopoAvgP	TopoMaxP	SaintScore	logOddsScore	FoldChange	BFDR	BioGrid	Hum Cell Map
[truncated: 1,837 more rows]

[truncated: 2 more sheets: PROSTAR_MCM2_HU_filter_Log2FC, PROSTAR_MCM2_HU_Outlier_list]
