# Supplementary material for: Replisome Proximal Protein Associations and Dynamic Proteomic Changes at Stalled Replication Forks
Source: Mol Cell Proteomics. 2024 Apr 13;23(5):100767. doi: 10.1016/j.mcpro.2024.100767 (PMC11101681; doi:10.1016/j.mcpro.2024.100767)
Supplement: Supplemental Table S2 [file mmc2.xlsx]

## Sheet: SAINT_NT_GINS1 vs HEK293
Bait	Prey	PreyGene	Spec	SpecSum	AvgSpec	NumReplicates	ctrlCounts	AvgP	MaxP	TopoAvgP	TopoMaxP	SaintScore	logOddsScore	FoldChange	BFDR	boosted_by
GINS1NT	DVL2	DVL2	66|50|45	161	53.67	3	0|0|0	1	1	1	1	1	67.31	536.67	0
GINS1NT	GINS1	GINS1	63|40|50	153	51	3	0|0|0	1	1	1	1	1	60.12	510	0		SAINT score (HEK293 as control) ≥ 0.95 and Min AvgSpec = 5
GINS1NT	MKI67	MKI67	130|16|6	152	50.67	3	0|0|0	1	1	1	1	1	9.77	506.67	0
GINS1NT	AHCTF1	AHCTF1	71|24|12	107	35.67	3	0|0|0	1	1	1	1	1	19.12	356.67	0
GINS1NT	DVL3	DVL3	40|30|22	92	30.67	3	0|0|0	1	1	1	1	1	34.01	306.67	0
GINS1NT	RBM27	RBM27	56|20|10	86	28.67	3	0|0|0	1	1	1	1	1	16.07	286.67	0
GINS1NT	GINS3	GINS3	27|25|25	77	25.67	3	0|0|0	1	1	1	1	1	38.4	256.67	0
GINS1NT	DVL1	DVL1	42|20|9	71	23.67	3	0|0|0	1	1	1	1	1	14.52	236.67	0
GINS1NT	TXNL1	TXNL1	31|16|20	67	22.33	3	0|0|0	1	1	1	1	1	25.14	223.33	0
GINS1NT	GINS2	GINS2	20|16|11	47	15.67	3	0|0|0	1	1	1	1	1	17.6	156.67	0
GINS1NT	NACA	NACA	17|10|15	42	14	3	0|0|0	1	1	1	1	1	16.07	140	0
GINS1NT	SUGT1	SUGT1	23|12|5	40	13.33	3	0|0|0	1	1	1	1	1	8.13	133.33	0
GINS1NT	CKMT2	CKMT2	10|10|13	33	11	3	0|0|0	1	1	1	1	1	16.07	110	0
GINS1NT	ACTN2	ACTN2	6|8|10	24	8	3	0|0|0	1	1	1	1	1	9.77	80	0
GINS1NT	CASQ2	CASQ2	7|7|8	22	7.33	3	0|0|0	1	1	1	1	1	11.38	73.33	0
GINS1NT	AMBP	AMBP	6|7|6	19	6.33	3	0|0|0	1	1	1	1	1	9.77	63.33	0
GINS1NT	CD2BP2	CD2BP2	10|4|3	17	5.67	3	0|0|0	1	1	1	1	1	4.71	56.67	0
GINS1NT	SERPINA1	SERPINA1	6|5|5	16	5.33	3	0|0|0	1	1	1	1	1	8.13	53.33	0
GINS1NT	NSFL1C	NSFL1C	15|3|3	21	7	3	0|0|0	0.99	1	0.99	1	0.99	4.71	70	0
GINS1NT	TOPBP1	TOPBP1	42|11|2	55	18.33	3	0|0|0	0.98	1	0.98	1	0.98	2.87	183.33	0
GINS1NT	MAP1B	MAP1B	28|7|2	37	12.33	3	0|0|0	0.98	1	0.98	1	0.98	2.87	123.33	0
GINS1NT	RNF219	RNF219	18|9|2	29	9.67	3	0|0|0	0.98	1	0.98	1	0.98	2.87	96.67	0
GINS1NT	PCNP	PCNP	11|5|2	18	6	3	0|0|0	0.98	1	0.98	1	0.98	2.87	60	0
GINS1NT	MYH6	MYH6	7|4|12	23	7.67	3	1|1|0	0.95	1	0.95	1	0.95	1.77	11.5	0
GINS1NT	TAF9	TAF9	8|2|2	12	4	3	0|0|0	0.96	1	0.96	1	0.96	2.87	40	0
GINS1NT	SERPINA3	SERPINA3	2|2|2	6	2	3	0|0|0	0.95	0.95	0.95	0.95	0.95	2.87	20	0.01
GINS1NT	NCL	NCL	18|4|4	26	8.67	3	0|1|1	0.9	1	0.9	1	0.9	1.77	13	0.01
GINS1NT	NUDC	NUDC	19|6|4	29	9.67	3	1|0|2	0.87	1	0.87	1	0.87	0.68	9.67	0.01
GINS1NT	NPM1	NPM1	8|4|5	17	5.67	3	1|0|2	0.84	1	0.84	1	0.84	0.68	5.67	0.02
GINS1NT	SLC25A4	SLC25A4	8|2|2	12	4	3	1|0|0	0.78	1	0.78	1	0.78	0.72	12	0.02
GINS1NT	NONO	NONO	73|35|26	134	44.67	3	22|0|2	0.71	0.98	0.71	0.98	0.71	-0.87	5.58	0.03
GINS1NT	TTN	TTN	12|3|6	21	7	3	2|2|0	0.7	1	0.7	1	0.7	-1.67	5.25	0.04
GINS1NT	RIF1	RIF1	30|4|0	34	11.33	3	0|0|0	0.67	1	0.67	1	0.67	-1.67	113.33	0.05
GINS1NT	NASP	NASP	21|4|0	25	8.33	3	0|0|0	0.67	1	0.67	1	0.67	-1.67	83.33	0.06
GINS1NT	NUP50	NUP50	18|5|1	24	8	3	0|0|0	0.67	1	0.67	1	0.67	0.84	80	0.04
GINS1NT	CTTN	CTTN	16|4|0	20	6.67	3	0|0|0	0.67	1	0.67	1	0.67	-1.67	66.67	0.07
GINS1NT	APBB1	APBB1	10|4|0	14	4.67	3	0|0|0	0.67	1	0.67	1	0.67	-1.67	46.67	0.08
GINS1NT	NUP153	NUP153	20|3|1	24	8	3	0|0|0	0.66	1	0.66	1	0.66	0.84	80	0.08
GINS1NT	NDUFV1	NDUFV1	3|1|3	7	2.33	3	0|0|0	0.66	0.99	0.66	0.99	0.66	0.84	23.33	0.09
GINS1NT	TCEB2	TCEB2	7|2|0	9	3	3	0|0|0	0.65	1	0.65	1	0.65	-1.67	30	0.1
GINS1NT	HDLBP	HDLBP	5|2|0	7	2.33	3	0|0|0	0.65	1	0.65	1	0.65	-1.67	23.33	0.1
GINS1NT	L3MBTL3	L3MBTL3	4|2|0	6	2	3	0|0|0	0.65	1	0.65	1	0.65	-1.67	20	0.11
GINS1NT	PLOD2	PLOD2	2|2|0	4	1.33	3	0|0|0	0.63	0.95	0.63	0.95	0.63	-1.67	13.33	0.11
GINS1NT	EEF1B2	EEF1B2	2|0|2	4	1.33	3	0|0|0	0.63	0.95	0.63	0.95	0.63	-1.67	13.33	0.11
GINS1NT	KPRP	KPRP	8|9|0	17	5.67	3	3|0|0	0.62	0.94	0.62	0.94	0.62	-4.26	5.67	0.13
GINS1NT	FLNA	FLNA	122|60|29	211	70.33	3	41|0|2	0.59	0.98	0.59	0.98	0.59	-12.77	4.91	0.13
GINS1NT	VRK1	VRK1	12|4|0	16	5.33	3	2|0|0	0.59	1	0.59	1	0.59	-3.84	8	0.14
GINS1NT	NOP56	NOP56	58|8|0	66	22	3	5|0|1	0.56	1	0.56	1	0.56	-8.38	11	0.14
GINS1NT	RPL13	RPL13	34|8|0	42	14	3	6|0|0	0.56	1	0.56	1	0.56	-8.11	7	0.15
GINS1NT	BCLAF1	BCLAF1	14|2|0	16	5.33	3	1|0|0	0.56	1	0.56	1	0.56	-2.48	16	0.16
GINS1NT	TBC1D15	TBC1D15	9|2|1	12	4	3	1|0|0	0.56	1	0.56	1	0.56	-1.07	12	0.16
GINS1NT	RPL37A	RPL37A	9|2|0	11	3.67	3	1|0|0	0.56	1	0.56	1	0.56	-2.48	11	0.16
GINS1NT	RPL29	RPL29	6|2|0	8	2.67	3	1|0|0	0.56	1	0.56	1	0.56	-2.48	8	0.17
GINS1NT	DPP3	DPP3	13|6|3	22	7.33	3	5|0|0	0.55	0.93	0.55	0.93	0.55	-2.04	4.4	0.18
GINS1NT	ADSS	ADSS	9|5|0	14	4.67	3	3|0|0	0.55	0.94	0.55	0.94	0.55	-4.26	4.67	0.18
GINS1NT	RPL8	RPL8	30|5|0	35	11.67	3	4|0|0	0.54	1	0.54	1	0.54	-5.74	8.75	0.19
GINS1NT	RPL19	RPL19	20|4|0	24	8	3	3|0|0	0.53	1	0.53	1	0.53	-4.26	8	0.19
GINS1NT	U2SURP	U2SURP	34|8|0	42	14	3	7|0|0	0.52	0.99	0.52	0.99	0.52	-9.62	6	0.2
GINS1NT	HCFC1	HCFC1	40|5|2	47	15.67	3	5|0|0	0.49	1	0.49	1	0.49	-3.43	9.4	0.2
GINS1NT	MYBBP1A	MYBBP1A	81|10|0	91	30.33	3	10|0|0	0.47	1	0.47	1	0.47	-13.73	9.1	0.21
GINS1NT	RPL28	RPL28	21|3|0	24	8	3	2|0|1	0.46	1	0.46	1	0.46	-4.71	8	0.21
GINS1NT	SUB1	SUB1	4|3|1	8	2.67	3	2|0|0	0.45	0.76	0.45	0.76	0.45	-1.8	4	0.22
GINS1NT	ETFA	ETFA	4|4|4	12	4	3	4|0|0	0.44	0.44	0.44	0.44	0.44	-0.22	3	0.22
GINS1NT	HNRNPF	HNRNPF	7|2|1	10	3.33	3	1|0|1	0.44	1	0.44	1	0.44	-2.1	5	0.23
GINS1NT	NOP2	NOP2	32|4|0	36	12	3	5|0|0	0.42	1	0.42	1	0.42	-7.22	7.2	0.23
GINS1NT	NAT10	NAT10	27|3|0	30	10	3	4|0|0	0.42	1	0.42	1	0.42	-5.74	7.5	0.24
GINS1NT	LYZ	LYZ	7|2|2	11	3.67	3	2|0|1	0.42	0.99	0.42	0.99	0.42	-1.85	3.67	0.24
GINS1NT	NOP58	NOP58	33|8|0	41	13.67	3	7|1|1	0.41	1	0.41	1	0.41	-12.62	4.56	0.25
GINS1NT	RANBP2	RANBP2	20|2|0	22	7.33	3	3|0|0	0.4	1	0.4	1	0.4	-4.26	7.33	0.25
GINS1NT	SLC25A1	SLC25A1	16|2|0	18	6	3	3|0|0	0.4	1	0.4	1	0.4	-4.26	6	0.26
GINS1NT	DDX21	DDX21	84|21|0	105	35	3	11|2|9	0.39	1	0.39	1	0.39	-31.87	4.77	0.26
GINS1NT	RPL34	RPL34	12|3|0	15	5	3	1|1|2	0.39	1	0.39	1	0.39	-6.19	3.75	0.27
GINS1NT	APEX1	APEX1	29|7|0	36	12	3	9|0|0	0.37	0.97	0.37	0.97	0.37	-12.22	4	0.27
GINS1NT	PRMT5	PRMT5	18|10|0	28	9.33	3	11|0|0	0.37	0.85	0.37	0.85	0.37	-15.25	2.55	0.28
GINS1NT	RSL1D1	RSL1D1	52|4|0	56	18.67	3	5|1|1	0.34	1	0.34	1	0.34	-10.13	8	0.28
GINS1NT	RPS6	RPS6	21|6|0	27	9	3	6|3|1	0.34	1	0.34	1	0.34	-14.51	2.7	0.29
GINS1NT	RPL14	RPL14	18|5|0	23	7.67	3	3|3|3	0.34	1	0.34	1	0.34	-13.21	2.56	0.3
GINS1NT	RRP1B	RRP1B	19|2|0	21	7	3	5|0|0	0.34	0.98	0.34	0.98	0.34	-7.22	4.2	0.29
GINS1NT	PARP1	PARP1	148|62|2	212	70.67	3	39|3|27	0.33	1	0.33	1	0.33	-92.59	3.07	0.48
GINS1NT	SF3B1	SF3B1	69|11|0	80	26.67	3	20|0|0	0.33	0.99	0.33	0.99	0.33	-28.06	4	0.51
GINS1NT	HIST1H1E	HIST1H1E	55|16|3	74	24.67	3	13|11|18	0.33	1	0.33	1	0.33	-51.61	1.76	0.38
GINS1NT	RPL6	RPL6	57|9|0	66	22	3	12|2|6	0.33	1	0.33	1	0.33	-28.86	3.3	0.44
GINS1NT	TOP2A	TOP2A	62|3|0	65	21.67	3	8|1|1	0.33	1	0.33	1	0.33	-14.07	6.5	0.43
GINS1NT	RPL7A	RPL7A	48|6|0	54	18	3	7|2|8	0.33	1	0.33	1	0.33	-24.78	3.18	0.31
GINS1NT	VIM	VIM	42|6|2	50	16.67	3	7|1|4	0.33	1	0.33	1	0.33	-12.37	4.17	0.3
GINS1NT	RPL18	RPL18	26|15|0	41	13.67	3	9|9|8	0.33	0.98	0.33	0.98	0.33	-38.22	1.58	0.52
GINS1NT	SMARCA5	SMARCA5	34|3|1	38	12.67	3	9|0|1	0.33	0.99	0.33	0.99	0.33	-11.28	3.8	0.51
GINS1NT	IQGAP1	IQGAP1	34|1|0	35	11.67	3	9|0|0	0.33	0.98	0.33	0.98	0.33	-12.22	3.89	0.51
GINS1NT	RRP12	RRP12	32|0|0	32	10.67	3	1|0|0	0.33	1	0.33	1	0.33	-2.48	32	0.31
GINS1NT	RPS11	RPS11	30|0|0	30	10	3	6|0|0	0.33	0.99	0.33	0.99	0.33	-8.11	5	0.49
GINS1NT	TOP1	TOP1	29|0|0	29	9.67	3	2|0|2	0.33	1	0.33	1	0.33	-6.27	7.25	0.31
GINS1NT	DDX18	DDX18	26|2|0	28	9.33	3	7|0|1	0.33	0.99	0.33	0.99	0.33	-11.3	3.5	0.51
GINS1NT	RPL13A	RPL13A	26|2|0	28	9.33	3	8|2|1	0.33	0.99	0.33	0.99	0.33	-15.71	2.55	0.51
GINS1NT	RPL24	RPL24	24|2|0	26	8.67	3	3|1|2	0.33	1	0.33	1	0.33	-8.9	4.33	0.38
GINS1NT	RPL17	RPL17	22|1|0	23	7.67	3	1|0|0	0.33	1	0.33	1	0.33	-2.48	23	0.31
GINS1NT	GTPBP4	GTPBP4	23|0|0	23	7.67	3	1|0|0	0.33	1	0.33	1	0.33	-2.48	23	0.31
GINS1NT	SRP54	SRP54	22|0|1	23	7.67	3	4|0|0	0.33	1	0.33	1	0.33	-5.74	5.75	0.48
GINS1NT	RPL32	RPL32	22|1|0	23	7.67	3	3|0|0	0.33	1	0.33	1	0.33	-4.26	7.67	0.46
GINS1NT	LBR	LBR	21|1|0	22	7.33	3	4|0|0	0.33	1	0.33	1	0.33	-5.74	5.5	0.49
GINS1NT	PES1	PES1	22|0|0	22	7.33	3	5|0|0	0.33	0.99	0.33	0.99	0.33	-7.22	4.4	0.51
GINS1NT	FANCI	FANCI	21|0|0	21	7	3	2|0|0	0.33	1	0.33	1	0.33	-3.84	10.5	0.42
GINS1NT	DNMT1	DNMT1	20|1|0	21	7	3	0|0|0	0.33	1	0.33	1	0.33	-1.67	70	0.34
GINS1NT	PDS5A	PDS5A	20|0|0	20	6.67	3	1|0|1	0.33	1	0.33	1	0.33	-3.71	10	0.36
GINS1NT	WDHD1	WDHD1	18|1|0	19	6.33	3	0|0|0	0.33	1	0.33	1	0.33	-1.67	63.33	0.35
GINS1NT	HBB	HBB	19|0|0	19	6.33	3	1|0|0	0.33	1	0.33	1	0.33	-2.48	19	0.31
GINS1NT	TCOF1	TCOF1	17|0|0	17	5.67	3	0|0|0	0.33	1	0.33	1	0.33	-1.67	56.67	0.36
GINS1NT	RPL23A	RPL23A	16|1|0	17	5.67	3	3|0|0	0.33	1	0.33	1	0.33	-4.26	5.67	0.48
GINS1NT	PRPF6	PRPF6	17|0|0	17	5.67	3	1|0|0	0.33	1	0.33	1	0.33	-2.48	17	0.31
GINS1NT	DRG1	DRG1	15|1|0	16	5.33	3	3|0|0	0.33	0.99	0.33	0.99	0.33	-4.26	5.33	0.49
GINS1NT	PALLD	PALLD	15|1|0	16	5.33	3	0|0|0	0.33	1	0.33	1	0.33	-1.67	53.33	0.37
GINS1NT	SMCHD1	SMCHD1	16|0|0	16	5.33	3	0|0|0	0.33	1	0.33	1	0.33	-1.67	53.33	0.36
GINS1NT	RPL35A	RPL35A	15|0|0	15	5	3	1|0|0	0.33	1	0.33	1	0.33	-2.48	15	0.31
GINS1NT	RPL7L1	RPL7L1	13|1|0	14	4.67	3	1|0|0	0.33	1	0.33	1	0.33	-2.48	14	0.34
GINS1NT	ZFR	ZFR	14|0|0	14	4.67	3	2|0|0	0.33	1	0.33	1	0.33	-3.84	7	0.46
GINS1NT	TRIM25	TRIM25	14|0|0	14	4.67	3	0|0|0	0.33	1	0.33	1	0.33	-1.67	46.67	0.37
GINS1NT	KIAA0196	KIAA0196	13|1|0	14	4.67	3	0|0|0	0.33	1	0.33	1	0.33	-1.67	46.67	0.38
GINS1NT	PCM1	PCM1	13|1|0	14	4.67	3	0|0|0	0.33	1	0.33	1	0.33	-1.67	46.67	0.38
GINS1NT	ZC3H11A	ZC3H11A	12|0|0	12	4	3	0|0|0	0.33	1	0.33	1	0.33	-1.67	40	0.39
GINS1NT	USP39	USP39	12|0|0	12	4	3	1|0|0	0.33	1	0.33	1	0.33	-2.48	12	0.35
GINS1NT	MAP4	MAP4	11|1|0	12	4	3	0|0|0	0.33	1	0.33	1	0.33	-1.67	40	0.39
GINS1NT	FXR2	FXR2	11|0|0	11	3.67	3	2|0|0	0.33	1	0.33	1	0.33	-3.84	5.5	0.48
GINS1NT	MRE11A	MRE11A	11|0|0	11	3.67	3	0|0|0	0.33	1	0.33	1	0.33	-1.67	36.67	0.39
GINS1NT	KNOP1	KNOP1	11|0|0	11	3.67	3	0|0|0	0.33	1	0.33	1	0.33	-1.67	36.67	0.39
GINS1NT	RPL21	RPL21	10|1|0	11	3.67	3	3|0|1	0.33	0.98	0.33	0.98	0.33	-6.07	2.75	0.51
GINS1NT	NOC3L	NOC3L	11|0|0	11	3.67	3	1|0|0	0.33	1	0.33	1	0.33	-2.48	11	0.35
GINS1NT	POLA2	POLA2	10|0|0	10	3.33	3	0|0|0	0.33	1	0.33	1	0.33	-1.67	33.33	0.4
GINS1NT	SF3B2	SF3B2	10|0|0	10	3.33	3	0|0|0	0.33	1	0.33	1	0.33	-1.67	33.33	0.4
GINS1NT	CASC5	CASC5	10|0|0	10	3.33	3	0|0|0	0.33	1	0.33	1	0.33	-1.67	33.33	0.4
GINS1NT	SAFB	SAFB	9|1|0	10	3.33	3	0|0|0	0.33	1	0.33	1	0.33	-1.67	33.33	0.41
GINS1NT	RPL36	RPL36	10|0|0	10	3.33	3	1|0|0	0.33	1	0.33	1	0.33	-2.48	10	0.37
GINS1NT	AKAP1	AKAP1	8|1|0	9	3	3	1|0|0	0.33	1	0.33	1	0.33	-2.48	9	0.4
GINS1NT	RFC3	RFC3	8|1|0	9	3	3	2|0|0	0.33	0.98	0.33	0.98	0.33	-3.84	4.5	0.51
GINS1NT	UBAP2L	UBAP2L	8|1|0	9	3	3	0|0|0	0.33	1	0.33	1	0.33	-1.67	30	0.42
GINS1NT	NKRF	NKRF	8|1|0	9	3	3	0|0|0	0.33	1	0.33	1	0.33	-1.67	30	0.42
GINS1NT	THRAP3	THRAP3	9|0|0	9	3	3	0|0|0	0.33	1	0.33	1	0.33	-1.67	30	0.41
GINS1NT	HEATR1	HEATR1	8|0|0	8	2.67	3	2|0|0	0.33	0.98	0.33	0.98	0.33	-3.84	4	0.51
GINS1NT	MTDH	MTDH	7|1|0	8	2.67	3	1|0|0	0.33	1	0.33	1	0.33	-2.48	8	0.41
GINS1NT	RPS25	RPS25	8|0|0	8	2.67	3	2|0|0	0.33	0.98	0.33	0.98	0.33	-3.84	4	0.51
GINS1NT	DNAJB1	DNAJB1	8|0|0	8	2.67	3	0|0|0	0.33	1	0.33	1	0.33	-1.67	26.67	0.42
GINS1NT	AGPS	AGPS	8|0|0	8	2.67	3	2|0|0	0.33	0.98	0.33	0.98	0.33	-3.84	4	0.51
GINS1NT	PSMD4	PSMD4	6|1|0	7	2.33	3	0|0|0	0.33	1	0.33	1	0.33	-1.67	23.33	0.44
GINS1NT	SF3A1	SF3A1	6|1|0	7	2.33	3	1|0|0	0.33	1	0.33	1	0.33	-2.48	7	0.43
GINS1NT	ATXN2L	ATXN2L	7|0|0	7	2.33	3	0|0|0	0.33	1	0.33	1	0.33	-1.67	23.33	0.42
GINS1NT	SART1	SART1	7|0|0	7	2.33	3	0|0|0	0.33	1	0.33	1	0.33	-1.67	23.33	0.42
GINS1NT	SPG20	SPG20	7|0|0	7	2.33	3	0|0|0	0.33	1	0.33	1	0.33	-1.67	23.33	0.42
GINS1NT	CLINT1	CLINT1	7|0|0	7	2.33	3	0|0|0	0.33	1	0.33	1	0.33	-1.67	23.33	0.42
GINS1NT	HAUS6	HAUS6	6|0|0	6	2	3	0|0|0	0.33	1	0.33	1	0.33	-1.67	20	0.44
GINS1NT	KRI1	KRI1	6|0|0	6	2	3	0|0|0	0.33	1	0.33	1	0.33	-1.67	20	0.44
GINS1NT	SON	SON	5|0|0	5	1.67	3	0|0|0	0.33	1	0.33	1	0.33	-1.67	16.67	0.44
GINS1NT	EXOSC10	EXOSC10	5|0|0	5	1.67	3	0|0|0	0.33	1	0.33	1	0.33	-1.67	16.67	0.44
GINS1NT	SEC61B	SEC61B	4|1|0	5	1.67	3	1|0|0	0.33	1	0.33	1	0.33	-2.48	5	0.49
GINS1NT	WDR70	WDR70	5|0|0	5	1.67	3	0|0|0	0.33	1	0.33	1	0.33	-1.67	16.67	0.44
GINS1NT	GNL2	GNL2	5|0|0	5	1.67	3	0|0|0	0.33	1	0.33	1	0.33	-1.67	16.67	0.44
GINS1NT	CFAP20	CFAP20	5|0|0	5	1.67	3	1|0|0	0.33	1	0.33	1	0.33	-2.48	5	0.46
GINS1NT	FAM21A	FAM21A	5|0|0	5	1.67	3	0|0|0	0.33	1	0.33	1	0.33	-1.67	16.67	0.44
GINS1NT	RBSN	RBSN	5|0|0	5	1.67	3	0|0|0	0.33	1	0.33	1	0.33	-1.67	16.67	0.44
GINS1NT	STMN1	STMN1	4|1|0	5	1.67	3	0|0|0	0.33	1	0.33	1	0.33	-1.67	16.67	0.46
GINS1NT	EIF2AK2	EIF2AK2	5|0|0	5	1.67	3	1|0|0	0.33	1	0.33	1	0.33	-2.48	5	0.46
GINS1NT	CRNKL1	CRNKL1	5|0|0	5	1.67	3	0|0|0	0.33	1	0.33	1	0.33	-1.67	16.67	0.44
GINS1NT	ORC3	ORC3	5|0|0	5	1.67	3	0|0|0	0.33	1	0.33	1	0.33	-1.67	16.67	0.44
GINS1NT	RPL31	RPL31	4|1|0	5	1.67	3	0|0|0	0.33	1	0.33	1	0.33	-1.67	16.67	0.46
GINS1NT	ZMYM4	ZMYM4	4|0|0	4	1.33	3	0|0|0	0.33	1	0.33	1	0.33	-1.67	13.33	0.46
GINS1NT	DDX42	DDX42	4|0|0	4	1.33	3	0|0|0	0.33	1	0.33	1	0.33	-1.67	13.33	0.46
GINS1NT	RBM10	RBM10	4|0|0	4	1.33	3	0|0|1	0.33	1	0.33	1	0.33	-2.48	4	0.49
GINS1NT	MDC1	MDC1	3|1|0	4	1.33	3	0|0|0	0.33	0.99	0.33	0.99	0.33	-1.67	13.33	0.49
GINS1NT	NSUN2	NSUN2	4|0|0	4	1.33	3	1|0|0	0.33	1	0.33	1	0.33	-2.48	4	0.49
GINS1NT	CSTF3	CSTF3	4|0|0	4	1.33	3	0|0|0	0.33	1	0.33	1	0.33	-1.67	13.33	0.46
GINS1NT	BRI3BP	BRI3BP	3|1|0	4	1.33	3	0|0|0	0.33	0.99	0.33	0.99	0.33	-1.67	13.33	0.49
GINS1NT	GPATCH4	GPATCH4	4|0|0	4	1.33	3	0|0|0	0.33	1	0.33	1	0.33	-1.67	13.33	0.46
GINS1NT	AHNAK	AHNAK	4|0|0	4	1.33	3	0|0|0	0.33	1	0.33	1	0.33	-1.67	13.33	0.46
GINS1NT	ERCC5	ERCC5	3|1|0	4	1.33	3	0|0|0	0.33	0.99	0.33	0.99	0.33	-1.67	13.33	0.49
GINS1NT	HTATSF1	HTATSF1	3|0|1	4	1.33	3	0|0|0	0.33	0.99	0.33	0.99	0.33	-1.67	13.33	0.49
GINS1NT	SCO1	SCO1	4|0|0	4	1.33	3	1|0|0	0.33	1	0.33	1	0.33	-2.48	4	0.49
GINS1NT	TPX2	TPX2	4|0|0	4	1.33	3	0|0|0	0.33	1	0.33	1	0.33	-1.67	13.33	0.46
GINS1NT	XRN1	XRN1	4|0|0	4	1.33	3	0|0|0	0.33	1	0.33	1	0.33	-1.67	13.33	0.46
GINS1NT	TOP2B	TOP2B	4|0|0	4	1.33	3	0|0|0	0.33	1	0.33	1	0.33	-1.67	13.33	0.46
GINS1NT	TMEM97	TMEM97	4|0|0	4	1.33	3	0|0|0	0.33	1	0.33	1	0.33	-1.67	13.33	0.46
GINS1NT	GPKOW	GPKOW	4|0|0	4	1.33	3	0|0|0	0.33	1	0.33	1	0.33	-1.67	13.33	0.46
GINS1NT	PDCD5	PDCD5	4|0|0	4	1.33	3	0|0|0	0.33	1	0.33	1	0.33	-1.67	13.33	0.46
GINS1NT	SIN3A	SIN3A	4|0|0	4	1.33	3	0|0|0	0.33	1	0.33	1	0.33	-1.67	13.33	0.46
GINS1NT	C19ORF43	C19ORF43	3|0|0	3	1	3	0|0|0	0.33	0.99	0.33	0.99	0.33	-1.67	10	0.49
GINS1NT	PPP1R10	PPP1R10	3|0|0	3	1	3	0|0|0	0.33	0.99	0.33	0.99	0.33	-1.67	10	0.49
GINS1NT	TP53	TP53	3|0|0	3	1	3	0|0|0	0.33	0.99	0.33	0.99	0.33	-1.67	10	0.49
GINS1NT	SKA3	SKA3	3|0|0	3	1	3	0|0|0	0.33	0.99	0.33	0.99	0.33	-1.67	10	0.49
GINS1NT	TOX4	TOX4	3|0|0	3	1	3	0|0|0	0.33	0.99	0.33	0.99	0.33	-1.67	10	0.49
GINS1NT	ARAF	ARAF	3|0|0	3	1	3	0|0|0	0.33	0.99	0.33	0.99	0.33	-1.67	10	0.49
GINS1NT	PSMC1	PSMC1	3|0|0	3	1	3	0|0|0	0.33	0.99	0.33	0.99	0.33	-1.67	10	0.49
GINS1NT	RBM25	RBM25	3|0|0	3	1	3	0|0|0	0.33	0.99	0.33	0.99	0.33	-1.67	10	0.49
GINS1NT	POLD3	POLD3	3|0|0	3	1	3	0|0|0	0.33	0.99	0.33	0.99	0.33	-1.67	10	0.49
GINS1NT	RPS8	RPS8	38|8|0	46	15.33	3	13|0|3	0.32	0.97	0.32	0.97	0.32	-22.53	2.88	0.52
GINS1NT	RPL18A	RPL18A	27|6|0	33	11	3	9|0|4	0.32	0.97	0.32	0.97	0.32	-18.45	2.54	0.52
GINS1NT	FTSJ3	FTSJ3	19|2|0	21	7	3	7|0|0	0.32	0.95	0.32	0.95	0.32	-9.62	3	0.54
GINS1NT	RPS19	RPS19	21|0|0	21	7	3	7|0|0	0.32	0.96	0.32	0.96	0.32	-9.62	3	0.53
GINS1NT	CHD4	CHD4	17|1|0	18	6	3	6|0|0	0.32	0.95	0.32	0.95	0.32	-8.11	3	0.53
GINS1NT	TECR	TECR	17|1|0	18	6	3	6|0|0	0.32	0.95	0.32	0.95	0.32	-8.11	3	0.53
GINS1NT	MYO6	MYO6	17|1|0	18	6	3	5|0|0	0.32	0.97	0.32	0.97	0.32	-7.22	3.6	0.52
GINS1NT	RPS27	RPS27	11|5|1	17	5.67	3	5|1|2	0.32	0.93	0.32	0.93	0.32	-9.37	2.13	0.53
GINS1NT	CUL4B	CUL4B	16|1|0	17	5.67	3	5|0|0	0.32	0.96	0.32	0.96	0.32	-7.22	3.4	0.52
GINS1NT	NSF	NSF	12|0|0	12	4	3	4|0|0	0.32	0.95	0.32	0.95	0.32	-5.74	3	0.53
GINS1NT	AP1M1	AP1M1	11|0|0	11	3.67	3	3|0|0	0.32	0.97	0.32	0.97	0.32	-4.26	3.67	0.52
GINS1NT	STIP1	STIP1	11|0|0	11	3.67	3	3|0|0	0.32	0.97	0.32	0.97	0.32	-4.26	3.67	0.52
GINS1NT	EIF2S2	EIF2S2	7|1|0	8	2.67	3	2|0|0	0.32	0.97	0.32	0.97	0.32	-3.84	4	0.52
GINS1NT	ZC3HAV1	ZC3HAV1	7|0|0	7	2.33	3	2|0|0	0.32	0.97	0.32	0.97	0.32	-3.84	3.5	0.52
GINS1NT	TMED9	TMED9	3|2|0	5	1.67	3	2|0|0	0.32	0.59	0.32	0.59	0.32	-3.84	2.5	0.52
GINS1NT	SNRPD3	SNRPD3	3|2|0	5	1.67	3	2|0|0	0.32	0.59	0.32	0.59	0.32	-3.84	2.5	0.52
GINS1NT	TMX2	TMX2	3|1|1	5	1.67	3	1|0|0	0.32	0.95	0.32	0.95	0.32	-1.07	5	0.53
GINS1NT	MPDU1	MPDU1	3|1|0	4	1.33	3	1|0|0	0.32	0.95	0.32	0.95	0.32	-2.48	4	0.53
GINS1NT	NCOR1	NCOR1	3|0|0	3	1	3	1|0|0	0.32	0.95	0.32	0.95	0.32	-2.48	3	0.53
GINS1NT	NAP1L1	NAP1L1	2|0|1	3	1	3	0|0|0	0.32	0.95	0.32	0.95	0.32	-1.67	10	0.53
GINS1NT	IBTK	IBTK	1|2|0	3	1	3	0|0|0	0.32	0.95	0.32	0.95	0.32	-1.67	10	0.53
GINS1NT	FAM162A	FAM162A	3|0|0	3	1	3	1|0|0	0.32	0.95	0.32	0.95	0.32	-2.48	3	0.53
GINS1NT	FHL1	FHL1	2|1|0	3	1	3	0|0|0	0.32	0.95	0.32	0.95	0.32	-1.67	10	0.53
GINS1NT	SDAD1	SDAD1	2|1|0	3	1	3	0|0|0	0.32	0.95	0.32	0.95	0.32	-1.67	10	0.53
GINS1NT	MAP7D3	MAP7D3	2|0|1	3	1	3	0|0|0	0.32	0.95	0.32	0.95	0.32	-1.67	10	0.53
GINS1NT	SMARCC2	SMARCC2	2|0|0	2	0.67	3	0|0|0	0.32	0.95	0.32	0.95	0.32	-1.67	6.67	0.53
GINS1NT	PSPC1	PSPC1	2|0|0	2	0.67	3	0|0|0	0.32	0.95	0.32	0.95	0.32	-1.67	6.67	0.53
GINS1NT	CHMP4B	CHMP4B	2|0|0	2	0.67	3	0|0|0	0.32	0.95	0.32	0.95	0.32	-1.67	6.67	0.53
GINS1NT	MRPL48	MRPL48	2|0|0	2	0.67	3	0|0|0	0.32	0.95	0.32	0.95	0.32	-1.67	6.67	0.53
GINS1NT	NOL11	NOL11	2|0|0	2	0.67	3	0|0|0	0.32	0.95	0.32	0.95	0.32	-1.67	6.67	0.53
GINS1NT	CSTF2T	CSTF2T	0|2|0	2	0.67	3	0|0|0	0.32	0.95	0.32	0.95	0.32	-1.67	6.67	0.53
GINS1NT	CHAMP1	CHAMP1	2|0|0	2	0.67	3	0|0|0	0.32	0.95	0.32	0.95	0.32	-1.67	6.67	0.53
GINS1NT	ELMOD2	ELMOD2	2|0|0	2	0.67	3	0|0|0	0.32	0.95	0.32	0.95	0.32	-1.67	6.67	0.53
GINS1NT	RBBP4	RBBP4	2|0|0	2	0.67	3	0|0|0	0.32	0.95	0.32	0.95	0.32	-1.67	6.67	0.53
GINS1NT	JAGN1	JAGN1	2|0|0	2	0.67	3	0|0|0	0.32	0.95	0.32	0.95	0.32	-1.67	6.67	0.53
GINS1NT	IK	IK	2|0|0	2	0.67	3	0|0|0	0.32	0.95	0.32	0.95	0.32	-1.67	6.67	0.53
GINS1NT	SMC1A	SMC1A	2|0|0	2	0.67	3	0|0|0	0.32	0.95	0.32	0.95	0.32	-1.67	6.67	0.53
GINS1NT	RNGTT	RNGTT	2|0|0	2	0.67	3	0|0|0	0.32	0.95	0.32	0.95	0.32	-1.67	6.67	0.53
GINS1NT	TBC1D10B	TBC1D10B	2|0|0	2	0.67	3	0|0|0	0.32	0.95	0.32	0.95	0.32	-1.67	6.67	0.53
GINS1NT	PRKDC	PRKDC	231|47|0	278	92.67	3	134|7|6	0.31	0.94	0.31	0.94	0.31	-216.59	1.89	0.55
GINS1NT	PRPF8	PRPF8	94|8|0	102	34	3	57|0|0	0.31	0.93	0.31	0.93	0.31	-82.39	1.79	0.55
GINS1NT	EIF4G1	EIF4G1	69|14|0	83	27.67	3	35|0|0	0.31	0.94	0.31	0.94	0.31	-49.96	2.37	0.55
GINS1NT	VARS	VARS	68|13|0	81	27	3	35|0|3	0.31	0.94	0.31	0.94	0.31	-54.49	2.13	0.55
GINS1NT	DHX15	DHX15	59|9|0	68	22.67	3	32|0|5	0.31	0.92	0.31	0.92	0.31	-53.08	1.84	0.56
GINS1NT	RPL4	RPL4	57|3|0	60	20	3	29|1|2	0.31	0.93	0.31	0.93	0.31	-45.7	1.88	0.55
GINS1NT	COPA	COPA	46|7|0	53	17.67	3	21|0|1	0.31	0.94	0.31	0.94	0.31	-30.97	2.41	0.55
GINS1NT	H2AFY	H2AFY	33|13|0	46	15.33	3	14|3|9	0.31	0.92	0.31	0.92	0.31	-37.75	1.77	0.55
GINS1NT	ADAR	ADAR	30|2|0	32	10.67	3	13|0|1	0.31	0.93	0.31	0.93	0.31	-19.57	2.29	0.55
GINS1NT	MCM5	MCM5	29|2|0	31	10.33	3	13|0|0	0.31	0.93	0.31	0.93	0.31	-17.95	2.38	0.55
GINS1NT	SLC25A11	SLC25A11	23|5|0	28	9.33	3	11|0|0	0.31	0.91	0.31	0.91	0.31	-15.25	2.55	0.56
GINS1NT	NAA15	NAA15	26|0|0	26	8.67	3	12|0|0	0.31	0.92	0.31	0.92	0.31	-16.44	2.17	0.56
GINS1NT	MSH6	MSH6	22|0|0	22	7.33	3	9|0|0	0.31	0.93	0.31	0.93	0.31	-12.22	2.44	0.55
GINS1NT	RECQL	RECQL	20|2|0	22	7.33	3	8|0|1	0.31	0.93	0.31	0.93	0.31	-12.39	2.44	0.55
GINS1NT	STT3A	STT3A	15|2|0	17	5.67	3	6|0|0	0.31	0.92	0.31	0.92	0.31	-8.11	2.83	0.55
GINS1NT	HSD17B12	HSD17B12	11|1|0	12	4	3	4|0|0	0.31	0.93	0.31	0.93	0.31	-5.74	3	0.55
GINS1NT	ALDH3A2	ALDH3A2	9|0|0	9	3	3	3|0|0	0.31	0.94	0.31	0.94	0.31	-4.26	3	0.55
GINS1NT	RPL38	RPL38	9|0|0	9	3	3	3|0|0	0.31	0.94	0.31	0.94	0.31	-4.26	3	0.55
GINS1NT	RER1	RER1	6|1|0	7	2.33	3	2|0|0	0.31	0.93	0.31	0.93	0.31	-3.84	3.5	0.55
GINS1NT	GAPVD1	GAPVD1	6|0|0	6	2	3	2|0|0	0.31	0.93	0.31	0.93	0.31	-3.84	3	0.55
GINS1NT	RPS9	RPS9	38|15|0	53	17.67	3	18|5|5	0.3	0.89	0.3	0.89	0.3	-40.41	1.89	0.56
GINS1NT	LCP1	LCP1	37|11|0	48	16	3	20|0|3	0.3	0.9	0.3	0.9	0.3	-32.61	2.09	0.56
GINS1NT	IRS4	IRS4	34|9|1	44	14.67	3	19|0|0	0.3	0.9	0.3	0.9	0.3	-23.3	2.32	0.56
GINS1NT	ABCE1	ABCE1	26|2|0	28	9.33	3	13|0|0	0.3	0.91	0.3	0.91	0.3	-17.95	2.15	0.56
GINS1NT	PSMD3	PSMD3	24|3|0	27	9	3	13|0|0	0.3	0.89	0.3	0.89	0.3	-17.95	2.08	0.56
GINS1NT	CCAR2	CCAR2	18|2|0	20	6.67	3	9|0|0	0.3	0.89	0.3	0.89	0.3	-12.22	2.22	0.56
GINS1NT	SMC4	SMC4	18|0|0	18	6	3	8|0|0	0.3	0.91	0.3	0.91	0.3	-11.13	2.25	0.56
GINS1NT	SRP68	SRP68	16|1|0	17	5.67	3	7|0|0	0.3	0.91	0.3	0.91	0.3	-9.62	2.43	0.56
GINS1NT	LARP1	LARP1	14|0|0	14	4.67	3	6|0|0	0.3	0.91	0.3	0.91	0.3	-8.11	2.33	0.56
GINS1NT	RPS14	RPS14	10|1|0	11	3.67	3	4|0|0	0.3	0.91	0.3	0.91	0.3	-5.74	2.75	0.56
GINS1NT	RBMX	RBMX	8|0|0	8	2.67	3	3|0|0	0.3	0.91	0.3	0.91	0.3	-4.26	2.67	0.56
GINS1NT	LARS	LARS	54|14|0	68	22.67	3	37|0|0	0.29	0.86	0.29	0.86	0.29	-52.86	1.84	0.57
GINS1NT	MCM3	MCM3	37|7|0	44	14.67	3	24|0|1	0.29	0.86	0.29	0.86	0.29	-35.33	1.76	0.57
GINS1NT	PDIA4	PDIA4	31|1|0	32	10.67	3	20|0|0	0.29	0.87	0.29	0.87	0.29	-28.06	1.6	0.57
GINS1NT	HK1	HK1	30|0|0	30	10	3	17|0|3	0.29	0.86	0.29	0.86	0.29	-28.3	1.5	0.57
GINS1NT	BRIX1	BRIX1	17|4|0	21	7	3	9|0|0	0.29	0.88	0.29	0.88	0.29	-12.22	2.33	0.56
GINS1NT	VAPA	VAPA	16|2|0	18	6	3	8|0|0	0.29	0.88	0.29	0.88	0.29	-11.13	2.25	0.56
GINS1NT	SKIV2L2	SKIV2L2	17|0|0	17	5.67	3	9|0|0	0.29	0.88	0.29	0.88	0.29	-12.22	1.89	0.57
GINS1NT	HAT1	HAT1	13|3|0	16	5.33	3	6|0|2	0.29	0.87	0.29	0.87	0.29	-11.47	2	0.57
GINS1NT	NOC2L	NOC2L	12|0|0	12	4	3	6|0|0	0.29	0.86	0.29	0.86	0.29	-8.11	2	0.57
GINS1NT	TMEM33	TMEM33	8|3|0	11	3.67	3	5|0|0	0.29	0.77	0.29	0.77	0.29	-7.22	2.2	0.56
GINS1NT	MOB1A	MOB1A	9|1|0	10	3.33	3	4|0|0	0.29	0.88	0.29	0.88	0.29	-5.74	2.5	0.56
GINS1NT	SEC63	SEC63	9|1|0	10	3.33	3	4|0|0	0.29	0.88	0.29	0.88	0.29	-5.74	2.5	0.56
GINS1NT	ARF4	ARF4	7|2|0	9	3	3	4|0|0	0.29	0.78	0.29	0.78	0.29	-5.74	2.25	0.57
GINS1NT	FDFT1	FDFT1	7|1|0	8	2.67	3	3|0|0	0.29	0.87	0.29	0.87	0.29	-4.26	2.67	0.57
GINS1NT	CISD2	CISD2	7|1|0	8	2.67	3	3|0|0	0.29	0.87	0.29	0.87	0.29	-4.26	2.67	0.57
GINS1NT	ATAD1	ATAD1	5|1|0	6	2	3	2|0|0	0.29	0.87	0.29	0.87	0.29	-3.84	3	0.57
GINS1NT	U2AF2	U2AF2	5|0|0	5	1.67	3	0|0|2	0.29	0.87	0.29	0.87	0.29	-3.84	2.5	0.57
GINS1NT	MYH10	MYH10	37|3|0	40	13.33	3	26|0|0	0.28	0.83	0.28	0.83	0.28	-36.78	1.54	0.58
GINS1NT	DDOST	DDOST	22|4|0	26	8.67	3	13|0|2	0.28	0.83	0.28	0.83	0.28	-20.93	1.73	0.58
GINS1NT	DNM2	DNM2	25|0|0	25	8.33	3	17|0|0	0.28	0.84	0.28	0.84	0.28	-23.75	1.47	0.58
GINS1NT	API5	API5	19|5|0	24	8	3	11|0|1	0.28	0.85	0.28	0.85	0.28	-16.57	2	0.57
GINS1NT	HNRNPR	HNRNPR	17|3|0	20	6.67	3	9|1|2	0.28	0.83	0.28	0.83	0.28	-16.9	1.67	0.58
GINS1NT	TRIP13	TRIP13	18|1|0	19	6.33	3	10|0|1	0.28	0.85	0.28	0.85	0.28	-15.38	1.73	0.57
GINS1NT	PGAM5	PGAM5	15|2|0	17	5.67	3	9|0|0	0.28	0.84	0.28	0.84	0.28	-12.22	1.89	0.58
GINS1NT	FEN1	FEN1	12|3|0	15	5	3	6|1|2	0.28	0.84	0.28	0.84	0.28	-12.89	1.67	0.57
GINS1NT	YTHDF2	YTHDF2	10|0|0	10	3.33	3	5|0|0	0.28	0.85	0.28	0.85	0.28	-7.22	2	0.57
GINS1NT	ARPC3	ARPC3	10|0|0	10	3.33	3	5|0|0	0.28	0.85	0.28	0.85	0.28	-7.22	2	0.57
GINS1NT	PRKAG1	PRKAG1	8|0|0	8	2.67	3	4|0|0	0.28	0.84	0.28	0.84	0.28	-5.74	2	0.58
GINS1NT	CYCS	CYCS	8|0|0	8	2.67	3	4|0|0	0.28	0.84	0.28	0.84	0.28	-5.74	2	0.58
GINS1NT	ARF5	ARF5	3|3|0	6	2	3	3|0|0	0.28	0.43	0.28	0.43	0.28	-4.26	2	0.57
GINS1NT	RPL5	RPL5	45|14|0	59	19.67	3	23|0|10	0.27	0.81	0.27	0.81	0.27	-47.44	1.79	0.58
GINS1NT	PFKL	PFKL	21|3|0	24	8	3	15|0|0	0.27	0.8	0.27	0.8	0.27	-20.72	1.6	0.58
GINS1NT	HACD3	HACD3	19|3|0	22	7.33	3	13|0|0	0.27	0.82	0.27	0.82	0.27	-17.95	1.69	0.58
GINS1NT	SFXN1	SFXN1	17|4|0	21	7	3	10|1|1	0.27	0.8	0.27	0.8	0.27	-16.72	1.75	0.58
GINS1NT	RPL3	RPL3	19|0|0	19	6.33	3	13|0|0	0.27	0.82	0.27	0.82	0.27	-17.95	1.46	0.58
GINS1NT	MRTO4	MRTO4	14|1|0	15	5	3	8|0|1	0.27	0.82	0.27	0.82	0.27	-12.39	1.67	0.58
GINS1NT	IGF2BP1	IGF2BP1	10|2|0	12	4	3	6|0|0	0.27	0.8	0.27	0.8	0.27	-8.11	2	0.58
GINS1NT	SUPT16H	SUPT16H	37|15|0	52	17.33	3	26|0|1	0.26	0.79	0.26	0.79	0.26	-38.19	1.93	0.58
GINS1NT	TMPO	TMPO	23|4|13	40	13.33	3	15|1|1	0.26	0.77	0.26	0.77	0.26	-14.51	2.35	0.58
GINS1NT	CPNE3	CPNE3	18|2|0	20	6.67	3	11|1|1	0.26	0.78	0.26	0.78	0.26	-18.21	1.54	0.58
GINS1NT	NMT1	NMT1	12|6|0	18	6	3	8|0|1	0.26	0.72	0.26	0.72	0.26	-12.39	2	0.58
GINS1NT	NUDT19	NUDT19	17|0|0	17	5.67	3	12|0|0	0.26	0.79	0.26	0.79	0.26	-16.44	1.42	0.58
GINS1NT	KIAA1279	KIAA1279	14|0|0	14	4.67	3	10|0|0	0.26	0.77	0.26	0.77	0.26	-13.73	1.4	0.59
GINS1NT	USP14	USP14	12|1|0	13	4.33	3	8|0|0	0.26	0.79	0.26	0.79	0.26	-11.13	1.62	0.58
GINS1NT	NCBP1	NCBP1	8|0|0	8	2.67	3	5|0|0	0.26	0.77	0.26	0.77	0.26	-7.22	1.6	0.59
GINS1NT	YKT6	YKT6	8|0|0	8	2.67	3	5|0|0	0.26	0.77	0.26	0.77	0.26	-7.22	1.6	0.59
GINS1NT	EDC4	EDC4	7|0|0	7	2.33	3	4|0|0	0.26	0.78	0.26	0.78	0.26	-5.74	1.75	0.59
GINS1NT	EEF1A2	EEF1A2	7|0|0	7	2.33	3	3|2|1	0.26	0.77	0.26	0.77	0.26	-8.9	1.17	0.59
GINS1NT	CISD1	CISD1	7|0|0	7	2.33	3	4|0|0	0.26	0.78	0.26	0.78	0.26	-5.74	1.75	0.59
GINS1NT	COLGALT1	COLGALT1	7|0|0	7	2.33	3	4|0|0	0.26	0.78	0.26	0.78	0.26	-5.74	1.75	0.59
GINS1NT	EIF3L	EIF3L	36|4|0	40	13.33	3	27|0|0	0.25	0.75	0.25	0.75	0.25	-38.14	1.48	0.59
GINS1NT	RPA1	RPA1	21|6|0	27	9	3	16|0|0	0.25	0.74	0.25	0.74	0.25	-22.23	1.69	0.59
GINS1NT	TWF1	TWF1	9|1|0	10	3.33	3	6|0|0	0.25	0.76	0.25	0.76	0.25	-8.11	1.67	0.59
GINS1NT	CLUH	CLUH	9|0|0	9	3	3	6|0|0	0.25	0.76	0.25	0.76	0.25	-8.11	1.5	0.59
GINS1NT	WDR18	WDR18	9|0|0	9	3	3	6|0|0	0.25	0.76	0.25	0.76	0.25	-8.11	1.5	0.59
GINS1NT	HBS1L	HBS1L	2|2|0	4	1.33	3	2|0|0	0.25	0.38	0.25	0.38	0.25	-3.84	2	0.59
GINS1NT	COPS7A	COPS7A	4|0|0	4	1.33	3	2|0|0	0.25	0.76	0.25	0.76	0.25	-3.84	2	0.59
GINS1NT	RAB5A	RAB5A	2|2|0	4	1.33	3	2|0|0	0.25	0.38	0.25	0.38	0.25	-3.84	2	0.59
GINS1NT	NME3	NME3	4|0|0	4	1.33	3	2|0|0	0.25	0.76	0.25	0.76	0.25	-3.84	2	0.59
GINS1NT	DDRGK1	DDRGK1	4|0|0	4	1.33	3	2|0|0	0.25	0.76	0.25	0.76	0.25	-3.84	2	0.59
GINS1NT	ACADVL	ACADVL	4|0|0	4	1.33	3	2|0|0	0.25	0.76	0.25	0.76	0.25	-3.84	2	0.59
GINS1NT	SNRNP200	SNRNP200	62|1|0	63	21	3	45|0|1	0.24	0.72	0.24	0.72	0.24	-66.17	1.37	0.6
GINS1NT	SLC25A3	SLC25A3	30|17|13	60	20	3	19|2|2	0.24	0.72	0.24	0.72	0.24	-9.21	2.61	0.6
GINS1NT	EMD	EMD	12|2|0	14	4.67	3	9|0|0	0.24	0.73	0.24	0.73	0.24	-12.22	1.56	0.6
GINS1NT	COPS3	COPS3	9|4|0	13	4.33	3	6|0|1	0.24	0.67	0.24	0.67	0.24	-9.83	1.86	0.6
GINS1NT	CACYBP	CACYBP	7|1|2	10	3.33	3	5|0|0	0.24	0.7	0.24	0.7	0.24	-5.3	2	0.59
GINS1NT	STX7	STX7	7|2|0	9	3	3	5|0|0	0.24	0.7	0.24	0.7	0.24	-7.22	1.8	0.59
GINS1NT	ATP5J2	ATP5J2	7|0|0	7	2.33	3	4|0|1	0.24	0.72	0.24	0.72	0.24	-7.43	1.4	0.6
GINS1NT	SNX27	SNX27	6|0|0	6	2	3	4|0|0	0.24	0.71	0.24	0.71	0.24	-5.74	1.5	0.6
GINS1NT	ADCK3	ADCK3	6|0|0	6	2	3	4|0|0	0.24	0.71	0.24	0.71	0.24	-5.74	1.5	0.6
GINS1NT	SEC61A1	SEC61A1	6|0|0	6	2	3	4|0|0	0.24	0.71	0.24	0.71	0.24	-5.74	1.5	0.6
GINS1NT	HM13	HM13	5|0|1	6	2	3	3|0|0	0.24	0.71	0.24	0.71	0.24	-4.26	2	0.6
GINS1NT	PSMD12	PSMD12	23|2|0	25	8.33	3	17|0|1	0.23	0.7	0.23	0.7	0.23	-25.12	1.39	0.6
GINS1NT	RNPEP	RNPEP	20|1|0	21	7	3	16|0|0	0.23	0.68	0.23	0.68	0.23	-22.23	1.31	0.6
GINS1NT	RPL30	RPL30	10|4|0	14	4.67	3	6|1|1	0.23	0.69	0.23	0.69	0.23	-11.52	1.75	0.6
GINS1NT	SLC16A1	SLC16A1	5|2|0	7	2.33	3	4|0|0	0.23	0.61	0.23	0.61	0.23	-5.74	1.75	0.6
GINS1NT	SRPRB	SRPRB	7|0|0	7	2.33	3	5|0|0	0.23	0.7	0.23	0.7	0.23	-7.22	1.4	0.6
GINS1NT	DDX6	DDX6	21|8|0	29	9.67	3	17|0|0	0.22	0.66	0.22	0.66	0.22	-23.75	1.71	0.61
GINS1NT	AIMP2	AIMP2	12|4|0	16	5.33	3	7|0|3	0.22	0.65	0.22	0.65	0.22	-14.21	1.6	0.61
GINS1NT	CNOT1	CNOT1	10|0|0	10	3.33	3	7|0|1	0.22	0.66	0.22	0.66	0.22	-11.3	1.25	0.61
GINS1NT	SYNGAP1	SYNGAP1	2|1|2	5	1.67	3	1|0|1	0.22	0.33	0.22	0.33	0.22	-2.1	2.5	0.61
GINS1NT	PRPF38A	PRPF38A	4|1|0	5	1.67	3	2|0|1	0.22	0.66	0.22	0.66	0.22	-4.71	1.67	0.61
GINS1NT	ANO5	ANO5	1|2|0	3	1	3	0|0|1	0.22	0.67	0.22	0.67	0.22	-2.48	3	0.6
GINS1NT	AMPD2	AMPD2	2|0|0	2	0.67	3	1|0|0	0.22	0.67	0.22	0.67	0.22	-2.48	2	0.6
GINS1NT	RFC2	RFC2	2|0|0	2	0.67	3	1|0|0	0.22	0.67	0.22	0.67	0.22	-2.48	2	0.6
GINS1NT	EXOC5	EXOC5	2|0|0	2	0.67	3	1|0|0	0.22	0.67	0.22	0.67	0.22	-2.48	2	0.6
GINS1NT	AFG3L2	AFG3L2	2|0|0	2	0.67	3	1|0|0	0.22	0.67	0.22	0.67	0.22	-2.48	2	0.6
GINS1NT	FLII	FLII	2|0|0	2	0.67	3	0|1|0	0.22	0.67	0.22	0.67	0.22	-2.48	2	0.6
GINS1NT	ATP5E	ATP5E	2|0|0	2	0.67	3	1|0|0	0.22	0.67	0.22	0.67	0.22	-2.48	2	0.6
GINS1NT	CCDC25	CCDC25	0|2|0	2	0.67	3	1|0|0	0.22	0.67	0.22	0.67	0.22	-2.48	2	0.6
GINS1NT	PAFAH1B1	PAFAH1B1	13|3|0	16	5.33	3	11|0|0	0.21	0.62	0.21	0.62	0.21	-15.25	1.45	0.61
GINS1NT	SEC22B	SEC22B	12|4|0	16	5.33	3	9|0|1	0.21	0.62	0.21	0.62	0.21	-13.88	1.6	0.61
GINS1NT	DDX5	DDX5	12|2|0	14	4.67	3	9|1|0	0.21	0.62	0.21	0.62	0.21	-13.88	1.4	0.61
GINS1NT	DEK	DEK	8|2|0	10	3.33	3	4|0|3	0.21	0.64	0.21	0.64	0.21	-10.22	1.43	0.61
GINS1NT	ISYNA1	ISYNA1	7|3|0	10	3.33	3	6|0|0	0.21	0.59	0.21	0.59	0.21	-8.11	1.67	0.61
GINS1NT	RPS26	RPS26	6|2|0	8	2.67	3	5|0|0	0.21	0.6	0.21	0.6	0.21	-7.22	1.6	0.61
GINS1NT	TOMM20	TOMM20	3|4|0	7	2.33	3	2|0|2	0.21	0.46	0.21	0.46	0.21	-6.27	1.75	0.61
GINS1NT	C1QBP	C1QBP	1|1|3	5	1.67	3	0|1|1	0.21	0.62	0.21	0.62	0.21	-2.1	2.5	0.61
GINS1NT	SCAMP3	SCAMP3	3|2|0	5	1.67	3	3|0|0	0.21	0.43	0.21	0.43	0.21	-4.26	1.67	0.61
GINS1NT	NDUFA4	NDUFA4	3|0|0	3	1	3	1|0|1	0.21	0.62	0.21	0.62	0.21	-3.71	1.5	0.61
GINS1NT	RPL27A	RPL27A	8|4|0	12	4	3	6|0|1	0.2	0.56	0.2	0.56	0.2	-9.83	1.71	0.61
GINS1NT	PPIL1	PPIL1	6|1|0	7	2.33	3	5|0|0	0.2	0.6	0.2	0.6	0.2	-7.22	1.4	0.62
GINS1NT	RHEB	RHEB	4|1|0	5	1.67	3	3|0|0	0.2	0.6	0.2	0.6	0.2	-4.26	1.67	0.61
GINS1NT	CDIPT	CDIPT	3|1|0	4	1.33	3	2|0|0	0.2	0.59	0.2	0.59	0.2	-3.84	2	0.62
GINS1NT	NDUFS7	NDUFS7	3|1|0	4	1.33	3	2|0|0	0.2	0.59	0.2	0.59	0.2	-3.84	2	0.62
GINS1NT	OSBP	OSBP	4|0|0	4	1.33	3	3|0|0	0.2	0.6	0.2	0.6	0.2	-4.26	1.33	0.61
GINS1NT	DPM1	DPM1	3|0|0	3	1	3	2|0|0	0.2	0.59	0.2	0.59	0.2	-3.84	1.5	0.62
GINS1NT	PFKP	PFKP	48|16|0	64	21.33	3	37|0|1	0.19	0.58	0.19	0.58	0.19	-54.41	1.68	0.62
GINS1NT	SSRP1	SSRP1	24|2|0	26	8.67	3	19|0|1	0.19	0.58	0.19	0.58	0.19	-28.14	1.3	0.62
GINS1NT	CKAP4	CKAP4	24|1|0	25	8.33	3	19|1|0	0.19	0.58	0.19	0.58	0.19	-28.14	1.25	0.62
GINS1NT	ECI1	ECI1	8|2|0	10	3.33	3	5|0|2	0.19	0.58	0.19	0.58	0.19	-10.05	1.43	0.62
GINS1NT	CYC1	CYC1	7|1|0	8	2.67	3	5|0|1	0.19	0.57	0.19	0.57	0.19	-8.38	1.33	0.62
GINS1NT	PABPC1	PABPC1	7|0|0	7	2.33	3	5|0|1	0.19	0.57	0.19	0.57	0.19	-8.38	1.17	0.62
GINS1NT	RPS4X	RPS4X	30|4|0	34	11.33	3	20|1|4	0.18	0.54	0.18	0.54	0.18	-35.61	1.36	0.62
GINS1NT	DARS2	DARS2	21|6|0	27	9	3	18|0|0	0.18	0.55	0.18	0.55	0.18	-25.04	1.5	0.62
GINS1NT	PPP2CA	PPP2CA	11|4|0	15	5	3	10|0|0	0.18	0.53	0.18	0.53	0.18	-13.73	1.5	0.62
GINS1NT	PRPSAP2	PRPSAP2	11|0|0	11	3.67	3	10|0|0	0.18	0.53	0.18	0.53	0.18	-13.73	1.1	0.62
GINS1NT	RAC1	RAC1	10|0|0	10	3.33	3	8|1|0	0.18	0.53	0.18	0.53	0.18	-12.39	1.11	0.62
GINS1NT	ARCN1	ARCN1	10|0|0	10	3.33	3	9|0|0	0.18	0.55	0.18	0.55	0.18	-12.22	1.11	0.62
GINS1NT	TYMS	TYMS	9|0|0	9	3	3	7|0|1	0.18	0.54	0.18	0.54	0.18	-11.3	1.12	0.62
GINS1NT	EBP	EBP	6|3|0	9	3	3	3|1|2	0.18	0.51	0.18	0.51	0.18	-8.9	1.5	0.62
GINS1NT	DHX9	DHX9	96|45|0	141	47	3	59|5|9	0.17	0.51	0.17	0.51	0.17	-106.5	1.93	0.62
GINS1NT	DARS	DARS	40|5|0	45	15	3	33|0|0	0.17	0.5	0.17	0.5	0.17	-46.94	1.36	0.63
GINS1NT	RPS5	RPS5	28|10|0	38	12.67	3	17|1|6	0.17	0.5	0.17	0.5	0.17	-34.28	1.58	0.63
GINS1NT	NAMPT	NAMPT	18|2|0	20	6.67	3	16|0|0	0.17	0.51	0.17	0.51	0.17	-22.23	1.25	0.63
GINS1NT	PREX1	PREX1	1|3|2	6	2	3	2|0|1	0.17	0.37	0.17	0.37	0.17	-3.3	2	0.63
GINS1NT	RPL10A	RPL10A	35|20|0	55	18.33	3	15|5|14	0.16	0.48	0.16	0.48	0.16	-49.7	1.62	0.63
GINS1NT	VCL	VCL	28|1|0	29	9.67	3	24|0|0	0.16	0.49	0.16	0.49	0.16	-33.75	1.21	0.63
GINS1NT	KARS	KARS	24|0|0	24	8	3	20|0|1	0.16	0.47	0.16	0.47	0.16	-29.46	1.14	0.63
GINS1NT	ACLY	ACLY	78|21|0	99	33	3	54|0|7	0.15	0.45	0.15	0.45	0.15	-88.53	1.62	0.63
GINS1NT	HDAC2	HDAC2	14|2|0	16	5.33	3	11|0|2	0.15	0.44	0.15	0.44	0.15	-18.19	1.23	0.64
GINS1NT	KHDRBS1	KHDRBS1	8|4|0	12	4	3	8|0|0	0.15	0.43	0.15	0.43	0.15	-11.13	1.5	0.63
GINS1NT	USMG5	USMG5	6|3|0	9	3	3	5|0|1	0.15	0.41	0.15	0.41	0.15	-8.38	1.5	0.64
GINS1NT	PPP2R4	PPP2R4	6|1|0	7	2.33	3	6|0|0	0.15	0.45	0.15	0.45	0.15	-8.11	1.17	0.63
GINS1NT	DIAPH1	DIAPH1	7|0|0	7	2.33	3	7|0|0	0.15	0.44	0.15	0.44	0.15	-9.62	1	0.64
GINS1NT	EMG1	EMG1	7|0|0	7	2.33	3	7|0|0	0.15	0.44	0.15	0.44	0.15	-9.62	1	0.64
GINS1NT	CDK13	CDK13	4|2|0	6	2	3	2|1|1	0.15	0.41	0.15	0.41	0.15	-6.19	1.5	0.63
GINS1NT	AAAS	AAAS	6|0|0	6	2	3	6|0|0	0.15	0.45	0.15	0.45	0.15	-8.11	1	0.63
GINS1NT	EPHX1	EPHX1	6|0|0	6	2	3	6|0|0	0.15	0.45	0.15	0.45	0.15	-8.11	1	0.63
GINS1NT	KIF11	KIF11	5|0|0	5	1.67	3	5|0|0	0.15	0.45	0.15	0.45	0.15	-7.22	1	0.63
GINS1NT	DDX56	DDX56	4|1|0	5	1.67	3	4|0|0	0.15	0.44	0.15	0.44	0.15	-5.74	1.25	0.63
GINS1NT	PAIP1	PAIP1	4|1|0	5	1.67	3	4|0|0	0.15	0.44	0.15	0.44	0.15	-5.74	1.25	0.63
GINS1NT	EXOSC9	EXOSC9	4|0|0	4	1.33	3	4|0|0	0.15	0.44	0.15	0.44	0.15	-5.74	1	0.63
GINS1NT	LAS1L	LAS1L	4|0|0	4	1.33	3	4|0|0	0.15	0.44	0.15	0.44	0.15	-5.74	1	0.63
GINS1NT	VPS26A	VPS26A	4|0|0	4	1.33	3	4|0|0	0.15	0.44	0.15	0.44	0.15	-5.74	1	0.63
GINS1NT	GART	GART	43|3|0	46	15.33	3	34|1|1	0.14	0.41	0.14	0.41	0.14	-51.44	1.28	0.64
GINS1NT	SLC25A13	SLC25A13	22|0|0	22	7.33	3	20|0|0	0.14	0.41	0.14	0.41	0.14	-28.06	1.1	0.64
GINS1NT	EIF4G2	EIF4G2	21|0|0	21	7	3	19|0|0	0.14	0.43	0.14	0.43	0.14	-26.55	1.11	0.64
GINS1NT	FARSB	FARSB	16|0|0	16	5.33	3	15|0|0	0.14	0.42	0.14	0.42	0.14	-20.72	1.07	0.64
GINS1NT	TMED10	TMED10	8|2|0	10	3.33	3	8|0|0	0.14	0.43	0.14	0.43	0.14	-11.13	1.25	0.64
GINS1NT	RPL9	RPL9	9|1|0	10	3.33	3	9|0|0	0.14	0.42	0.14	0.42	0.14	-12.22	1.11	0.64
GINS1NT	VAT1	VAT1	5|4|0	9	3	3	6|0|0	0.14	0.28	0.14	0.28	0.14	-8.11	1.5	0.64
GINS1NT	S100A9	S100A9	6|2|0	8	2.67	3	4|0|2	0.14	0.41	0.14	0.41	0.14	-8.66	1.33	0.64
GINS1NT	GEMIN5	GEMIN5	8|0|0	8	2.67	3	8|0|0	0.14	0.43	0.14	0.43	0.14	-11.13	1	0.64
GINS1NT	EEF1E1	EEF1E1	7|0|0	7	2.33	3	4|0|3	0.14	0.43	0.14	0.43	0.14	-10.22	1	0.64
GINS1NT	RPS20	RPS20	5|1|0	6	2	3	4|0|1	0.14	0.41	0.14	0.41	0.14	-7.43	1.2	0.65
GINS1NT	MAD2L1	MAD2L1	3|1|0	4	1.33	3	3|0|0	0.14	0.43	0.14	0.43	0.14	-4.26	1.33	0.64
GINS1NT	RBBP7	RBBP7	3|1|0	4	1.33	3	3|0|0	0.14	0.43	0.14	0.43	0.14	-4.26	1.33	0.64
GINS1NT	SYNCRIP	SYNCRIP	3|0|0	3	1	3	3|0|0	0.14	0.43	0.14	0.43	0.14	-4.26	1	0.64
GINS1NT	AP1G1	AP1G1	3|0|0	3	1	3	3|0|0	0.14	0.43	0.14	0.43	0.14	-4.26	1	0.64
GINS1NT	TRIM28	TRIM28	32|9|6	47	15.67	3	28|0|0	0.13	0.39	0.13	0.39	0.13	-24.33	1.68	0.65
GINS1NT	MARS	MARS	22|3|0	25	8.33	3	19|0|1	0.13	0.4	0.13	0.4	0.13	-28.14	1.25	0.65
GINS1NT	PSMD6	PSMD6	22|3|0	25	8.33	3	19|0|1	0.13	0.4	0.13	0.4	0.13	-28.14	1.25	0.65
GINS1NT	RPS10	RPS10	17|4|0	21	7	3	10|0|6	0.13	0.4	0.13	0.4	0.13	-22.82	1.31	0.65
GINS1NT	LRRC59	LRRC59	16|5|0	21	7	3	13|1|1	0.13	0.4	0.13	0.4	0.13	-20.94	1.4	0.65
GINS1NT	COX4I1	COX4I1	11|5|0	16	5.33	3	11|0|0	0.13	0.38	0.13	0.38	0.13	-15.25	1.45	0.65
GINS1NT	BLMH	BLMH	11|3|0	14	4.67	3	11|0|0	0.13	0.38	0.13	0.38	0.13	-15.25	1.27	0.65
GINS1NT	PGM2	PGM2	11|1|0	12	4	3	11|0|0	0.13	0.38	0.13	0.38	0.13	-15.25	1.09	0.65
GINS1NT	SMC3	SMC3	10|0|0	10	3.33	3	10|0|0	0.13	0.4	0.13	0.4	0.13	-13.73	1	0.65
GINS1NT	CROCC	CROCC	4|0|1	5	1.67	3	3|1|0	0.13	0.39	0.13	0.39	0.13	-6.07	1.25	0.65
GINS1NT	HNRNPD	HNRNPD	2|1|0	3	1	3	2|0|0	0.13	0.38	0.13	0.38	0.13	-3.84	1.5	0.65
GINS1NT	ZGRF1	ZGRF1	2|1|0	3	1	3	2|0|0	0.13	0.38	0.13	0.38	0.13	-3.84	1.5	0.65
GINS1NT	ALDH4A1	ALDH4A1	0|1|2	3	1	3	2|0|0	0.13	0.38	0.13	0.38	0.13	-3.84	1.5	0.65
GINS1NT	GNA13	GNA13	1|2|0	3	1	3	2|0|0	0.13	0.38	0.13	0.38	0.13	-3.84	1.5	0.65
GINS1NT	PUS1	PUS1	2|0|0	2	0.67	3	2|0|0	0.13	0.38	0.13	0.38	0.13	-3.84	1	0.65
GINS1NT	KATNAL2	KATNAL2	2|0|0	2	0.67	3	2|0|0	0.13	0.38	0.13	0.38	0.13	-3.84	1	0.65
GINS1NT	RPL15	RPL15	47|20|2	69	23	3	24|4|13	0.12	0.36	0.12	0.36	0.12	-52.29	1.68	0.65
GINS1NT	BCAP31	BCAP31	19|7|0	26	8.67	3	18|0|0	0.12	0.35	0.12	0.35	0.12	-25.04	1.44	0.65
GINS1NT	EIF3C	EIF3C	29|5|0	34	11.33	3	25|0|1	0.11	0.34	0.11	0.34	0.11	-36.83	1.31	0.66
GINS1NT	HIST1H1C	HIST1H1C	8|4|0	12	4	3	3|1|5	0.11	0.32	0.11	0.32	0.11	-13.17	1.33	0.66
GINS1NT	HIGD1A	HIGD1A	2|0|0	2	0.67	3	1|0|1	0.11	0.33	0.11	0.33	0.11	-3.71	1	0.66
GINS1NT	EIF3E	EIF3E	26|5|0	31	10.33	3	23|0|1	0.1	0.3	0.1	0.3	0.1	-33.82	1.29	0.66
GINS1NT	QARS	QARS	33|3|0	36	12	3	30|0|0	0.09	0.26	0.09	0.26	0.09	-42.53	1.2	0.66
GINS1NT	ALDH7A1	ALDH7A1	16|3|0	19	6.33	3	15|0|1	0.09	0.28	0.09	0.28	0.09	-22.33	1.19	0.66
GINS1NT	GSPT1	GSPT1	8|0|0	8	2.67	3	9|0|0	0.09	0.27	0.09	0.27	0.09	-12.22	0.89	0.66
GINS1NT	PSMD8	PSMD8	6|0|0	6	2	3	7|0|0	0.09	0.28	0.09	0.28	0.09	-9.62	0.86	0.66
GINS1NT	SRPK1	SRPK1	5|0|0	5	1.67	3	6|0|0	0.09	0.28	0.09	0.28	0.09	-8.11	0.83	0.66
GINS1NT	CUL3	CUL3	5|0|0	5	1.67	3	6|0|0	0.09	0.28	0.09	0.28	0.09	-8.11	0.83	0.66
GINS1NT	EPB41L3	EPB41L3	5|0|0	5	1.67	3	6|0|0	0.09	0.28	0.09	0.28	0.09	-8.11	0.83	0.66
GINS1NT	HSPBP1	HSPBP1	5|0|0	5	1.67	3	6|0|0	0.09	0.28	0.09	0.28	0.09	-8.11	0.83	0.66
GINS1NT	MYH14	MYH14	2|2|0	4	1.33	3	1|2|0	0.09	0.14	0.09	0.14	0.09	-4.71	1.33	0.66
GINS1NT	FBLL1	FBLL1	2|2|0	4	1.33	3	2|0|1	0.09	0.14	0.09	0.14	0.09	-4.71	1.33	0.66
GINS1NT	FBL	FBL	29|8|0	37	12.33	3	18|2|7	0.08	0.25	0.08	0.25	0.08	-38.78	1.37	0.66
GINS1NT	GFPT1	GFPT1	11|1|0	12	4	3	12|0|0	0.08	0.24	0.08	0.24	0.08	-16.44	1	0.67
GINS1NT	GNAS	GNAS	8|4|0	12	4	3	7|1|1	0.08	0.23	0.08	0.23	0.08	-12.62	1.33	0.67
GINS1NT	EIF3M	EIF3M	10|0|0	10	3.33	3	11|0|0	0.08	0.25	0.08	0.25	0.08	-15.25	0.91	0.66
GINS1NT	TMX1	TMX1	7|2|0	9	3	3	7|0|1	0.08	0.25	0.08	0.25	0.08	-11.3	1.12	0.66
GINS1NT	FLNB	FLNB	6|0|0	6	2	3	6|0|1	0.08	0.25	0.08	0.25	0.08	-9.83	0.86	0.67
GINS1NT	ELAVL1	ELAVL1	3|0|0	3	1	3	4|0|0	0.08	0.25	0.08	0.25	0.08	-5.74	0.75	0.66
GINS1NT	RUVBL2	RUVBL2	26|11|9	46	15.33	3	25|0|0	0.07	0.21	0.07	0.21	0.07	-16.01	1.84	0.67
GINS1NT	SLC25A6	SLC25A6	19|10|10	39	13	3	15|1|3	0.07	0.21	0.07	0.21	0.07	-8.52	2.05	0.67
GINS1NT	SARS	SARS	25|6|0	31	10.33	3	24|0|0	0.07	0.22	0.07	0.22	0.07	-33.75	1.29	0.67
GINS1NT	RANGAP1	RANGAP1	19|5|3	27	9	3	17|0|2	0.07	0.22	0.07	0.22	0.07	-18.74	1.42	0.67
GINS1NT	PSMB1	PSMB1	13|5|0	18	6	3	13|0|1	0.07	0.2	0.07	0.2	0.07	-19.57	1.29	0.67
GINS1NT	RAB6A	RAB6A	11|5|0	16	5.33	3	8|2|2	0.07	0.21	0.07	0.21	0.07	-17.13	1.33	0.67
GINS1NT	ATP1B3	ATP1B3	12|2|0	14	4.67	3	12|0|1	0.07	0.22	0.07	0.22	0.07	-18.07	1.08	0.67
GINS1NT	SNRPD1	SNRPD1	12|2|0	14	4.67	3	8|1|4	0.07	0.21	0.07	0.21	0.07	-18.68	1.08	0.67
GINS1NT	ACTR2	ACTR2	10|3|0	13	4.33	3	9|0|2	0.07	0.22	0.07	0.22	0.07	-15.52	1.18	0.67
GINS1NT	AGAP3	AGAP3	3|2|1	6	2	3	1|2|1	0.07	0.16	0.07	0.16	0.07	-4.5	1.5	0.67
GINS1NT	TMEM63A	TMEM63A	2|1|0	3	1	3	3|0|0	0.07	0.21	0.07	0.21	0.07	-4.26	1	0.67
GINS1NT	XP32	XP32	2|1|0	3	1	3	3|0|0	0.07	0.21	0.07	0.21	0.07	-4.26	1	0.67
GINS1NT	TTC37	TTC37	2|0|0	2	0.67	3	3|0|0	0.07	0.21	0.07	0.21	0.07	-4.26	0.67	0.67
GINS1NT	NT5DC1	NT5DC1	2|0|0	2	0.67	3	3|0|0	0.07	0.21	0.07	0.21	0.07	-4.26	0.67	0.67
GINS1NT	TARDBP	TARDBP	2|0|0	2	0.67	3	3|0|0	0.07	0.21	0.07	0.21	0.07	-4.26	0.67	0.67
GINS1NT	ATP2A2	ATP2A2	32|9|9	50	16.67	3	27|0|3	0.06	0.18	0.06	0.18	0.06	-21.97	1.67	0.68
GINS1NT	RPS2	RPS2	37|12|0	49	16.33	3	21|8|6	0.06	0.18	0.06	0.18	0.06	-50.85	1.4	0.68
GINS1NT	RARS	RARS	40|4|0	44	14.67	3	32|0|4	0.06	0.19	0.06	0.19	0.06	-51.53	1.22	0.68
GINS1NT	COPB2	COPB2	22|0|0	22	7.33	3	22|0|0	0.06	0.18	0.06	0.18	0.06	-30.9	1	0.68
GINS1NT	EIF3D	EIF3D	16|4|0	20	6.67	3	16|0|1	0.06	0.17	0.06	0.17	0.06	-23.83	1.18	0.68
GINS1NT	ATAD3A	ATAD3A	15|2|0	17	5.67	3	16|0|0	0.06	0.19	0.06	0.19	0.06	-22.23	1.06	0.68
GINS1NT	MSN	MSN	33|6|0	39	13	3	28|0|3	0.05	0.16	0.05	0.16	0.05	-44.19	1.26	0.68
GINS1NT	NPEPPS	NPEPPS	30|2|0	32	10.67	3	28|0|1	0.05	0.14	0.05	0.14	0.05	-41.21	1.1	0.68
GINS1NT	GLS	GLS	8|0|0	8	2.67	3	10|0|0	0.05	0.15	0.05	0.15	0.05	-13.73	0.8	0.68
GINS1NT	HSPH1	HSPH1	8|0|0	8	2.67	3	10|0|0	0.05	0.15	0.05	0.15	0.05	-13.73	0.8	0.68
GINS1NT	SEC24C	SEC24C	6|0|0	6	2	3	8|0|0	0.05	0.15	0.05	0.15	0.05	-11.13	0.75	0.68
GINS1NT	NNT	NNT	6|0|0	6	2	3	8|0|0	0.05	0.15	0.05	0.15	0.05	-11.13	0.75	0.68
GINS1NT	PGRMC2	PGRMC2	3|2|0	5	1.67	3	5|0|0	0.05	0.11	0.05	0.11	0.05	-7.22	1	0.68
GINS1NT	XRCC6	XRCC6	58|19|0	77	25.67	3	34|3|14	0.04	0.13	0.04	0.13	0.04	-74.13	1.51	0.68
GINS1NT	RPS16	RPS16	27|10|0	37	12.33	3	14|7|12	0.04	0.12	0.04	0.12	0.04	-48.6	1.12	0.69
GINS1NT	PSMC2	PSMC2	13|3|0	16	5.33	3	15|0|0	0.04	0.12	0.04	0.12	0.04	-20.72	1.07	0.68
GINS1NT	RAB14	RAB14	11|2|0	13	4.33	3	11|0|2	0.04	0.11	0.04	0.11	0.04	-18.19	1	0.69
GINS1NT	FDPS	FDPS	10|3|0	13	4.33	3	10|0|2	0.04	0.12	0.04	0.12	0.04	-16.71	1.08	0.69
GINS1NT	TSN	TSN	9|3|0	12	4	3	10|0|1	0.04	0.13	0.04	0.13	0.04	-15.38	1.09	0.68
GINS1NT	VPS35	VPS35	12|0|0	12	4	3	14|0|0	0.04	0.13	0.04	0.13	0.04	-19.47	0.86	0.68
GINS1NT	PLD3	PLD3	6|1|0	7	2.33	3	6|0|2	0.04	0.11	0.04	0.11	0.04	-11.47	0.88	0.69
GINS1NT	DAD1	DAD1	4|3|0	7	2.33	3	4|0|2	0.04	0.08	0.04	0.08	0.04	-8.66	1.17	0.69
GINS1NT	PSME2	PSME2	5|0|0	5	1.67	3	6|0|1	0.04	0.12	0.04	0.12	0.04	-9.83	0.71	0.69
GINS1NT	CARM1	CARM1	3|1|0	4	1.33	3	5|0|0	0.04	0.11	0.04	0.11	0.04	-7.22	0.8	0.69
GINS1NT	SET	SET	3|1|0	4	1.33	3	5|0|0	0.04	0.11	0.04	0.11	0.04	-7.22	0.8	0.69
GINS1NT	TLN1	TLN1	3|1|0	4	1.33	3	5|0|0	0.04	0.11	0.04	0.11	0.04	-7.22	0.8	0.69
GINS1NT	CDK2	CDK2	4|0|0	4	1.33	3	6|0|0	0.04	0.13	0.04	0.13	0.04	-8.11	0.67	0.68
GINS1NT	TARS	TARS	55|28|0	83	27.67	3	43|2|4	0.03	0.1	0.03	0.1	0.03	-70.77	1.69	0.69
GINS1NT	XPO1	XPO1	30|5|0	35	11.67	3	30|0|0	0.03	0.09	0.03	0.09	0.03	-42.53	1.17	0.69
GINS1NT	UBA2	UBA2	25|4|0	29	9.67	3	25|0|1	0.03	0.08	0.03	0.08	0.03	-36.83	1.12	0.69
GINS1NT	PSMB5	PSMB5	16|10|0	26	8.67	3	16|0|2	0.03	0.09	0.03	0.09	0.03	-25.21	1.44	0.69
GINS1NT	PPP1CC	PPP1CC	4|2|0	6	2	3	4|0|2	0.03	0.08	0.03	0.08	0.03	-8.66	1	0.69
GINS1NT	EIF3K	EIF3K	4|2|0	6	2	3	5|0|1	0.03	0.1	0.03	0.1	0.03	-8.38	1	0.69
GINS1NT	SFPQ	SFPQ	2|1|0	3	1	3	4|0|0	0.03	0.09	0.03	0.09	0.03	-5.74	0.75	0.69
GINS1NT	PLAA	PLAA	2|0|0	2	0.67	3	4|0|0	0.03	0.09	0.03	0.09	0.03	-5.74	0.5	0.69
GINS1NT	PLS3	PLS3	38|7|0	45	15	3	33|0|4	0.02	0.06	0.02	0.06	0.02	-53.03	1.22	0.7
GINS1NT	SND1	SND1	33|6|0	39	13	3	32|1|0	0.02	0.06	0.02	0.06	0.02	-46.98	1.18	0.7
GINS1NT	CANX	CANX	22|17|0	39	13	3	21|1|2	0.02	0.05	0.02	0.05	0.02	-33.96	1.62	0.7
GINS1NT	RPN1	RPN1	24|9|0	33	11	3	25|0|1	0.02	0.05	0.02	0.05	0.02	-36.83	1.27	0.71
GINS1NT	RPS27A	RPS27A	7|7|10	24	8	3	9|2|2	0.02	0.05	0.02	0.05	0.02	-6.05	1.85	0.71
GINS1NT	VDAC3	VDAC3	19|3|0	22	7.33	3	14|4|3	0.02	0.07	0.02	0.07	0.02	-30.08	1.05	0.7
GINS1NT	RAB5C	RAB5C	12|7|0	19	6.33	3	10|2|3	0.02	0.05	0.02	0.05	0.02	-21.4	1.27	0.71
GINS1NT	CYB5R3	CYB5R3	12|3|0	15	5	3	14|0|1	0.02	0.06	0.02	0.06	0.02	-20.82	1	0.7
GINS1NT	SMU1	SMU1	15|0|0	15	5	3	18|0|0	0.02	0.05	0.02	0.05	0.02	-25.04	0.83	0.7
GINS1NT	HSD17B4	HSD17B4	14|0|0	14	4.67	3	17|0|0	0.02	0.06	0.02	0.06	0.02	-23.75	0.82	0.7
GINS1NT	ATP5L	ATP5L	9|5|0	14	4.67	3	6|3|3	0.02	0.07	0.02	0.07	0.02	-17.57	1.17	0.7
GINS1NT	LMAN2	LMAN2	10|3|0	13	4.33	3	12|1|0	0.02	0.06	0.02	0.06	0.02	-18.07	1	0.7
GINS1NT	AHSA1	AHSA1	10|1|0	11	3.67	3	13|0|0	0.02	0.07	0.02	0.07	0.02	-17.95	0.85	0.7
GINS1NT	KIF5B	KIF5B	9|1|0	10	3.33	3	12|0|0	0.02	0.07	0.02	0.07	0.02	-16.44	0.83	0.7
GINS1NT	NUP93	NUP93	8|0|0	8	2.67	3	11|0|0	0.02	0.07	0.02	0.07	0.02	-15.25	0.73	0.69
GINS1NT	FARSA	FARSA	8|0|0	8	2.67	3	11|0|0	0.02	0.07	0.02	0.07	0.02	-15.25	0.73	0.69
GINS1NT	MAPRE1	MAPRE1	6|1|0	7	2.33	3	9|0|0	0.02	0.07	0.02	0.07	0.02	-12.22	0.78	0.7
GINS1NT	CAP1	CAP1	7|0|0	7	2.33	3	10|0|0	0.02	0.07	0.02	0.07	0.02	-13.73	0.7	0.7
GINS1NT	OGDH	OGDH	4|1|1	6	2	3	7|0|0	0.02	0.06	0.02	0.06	0.02	-7.37	0.86	0.7
GINS1NT	CKMT1A	CKMT1A	6|0|0	6	2	3	8|0|1	0.02	0.06	0.02	0.06	0.02	-12.39	0.67	0.7
GINS1NT	ERLIN2	ERLIN2	5|0|0	5	1.67	3	8|0|0	0.02	0.06	0.02	0.06	0.02	-11.13	0.63	0.7
GINS1NT	DDX17	DDX17	5|0|0	5	1.67	3	8|0|0	0.02	0.06	0.02	0.06	0.02	-11.13	0.63	0.7
GINS1NT	NUDT21	NUDT21	4|1|0	5	1.67	3	7|0|0	0.02	0.06	0.02	0.06	0.02	-9.62	0.71	0.7
GINS1NT	RPL7	RPL7	44|16|0	60	20	3	25|7|13	0.01	0.02	0.01	0.02	0.01	-65.67	1.33	0.72
GINS1NT	EIF3B	EIF3B	39|7|0	46	15.33	3	39|0|0	0.01	0.03	0.01	0.03	0.01	-55.77	1.18	0.71
GINS1NT	RCC2	RCC2	41|3|0	44	14.67	3	35|0|5	0.01	0.04	0.01	0.04	0.01	-57.48	1.1	0.71
GINS1NT	SDHA	SDHA	19|6|7	32	10.67	3	22|0|0	0.01	0.04	0.01	0.04	0.01	-17.01	1.45	0.71
GINS1NT	NARS	NARS	29|2|0	31	10.33	3	28|0|3	0.01	0.03	0.01	0.03	0.01	-44.19	1	0.71
GINS1NT	EIF4A3	EIF4A3	23|4|0	27	9	3	23|0|3	0.01	0.02	0.01	0.02	0.01	-36.96	1.04	0.72
GINS1NT	RPL12	RPL12	17|6|0	23	7.67	3	12|5|4	0.01	0.02	0.01	0.02	0.01	-30.41	1.1	0.72
GINS1NT	KPNA2	KPNA2	17|4|0	21	7	3	17|0|4	0.01	0.02	0.01	0.02	0.01	-29.7	1	0.72
GINS1NT	ATP5F1	ATP5F1	12|6|0	18	6	3	16|0|0	0.01	0.03	0.01	0.03	0.01	-22.23	1.12	0.71
GINS1NT	MAT2A	MAT2A	12|2|0	14	4.67	3	14|0|2	0.01	0.03	0.01	0.03	0.01	-22.43	0.88	0.72
GINS1NT	RAB2A	RAB2A	10|2|0	12	4	3	13|0|1	0.01	0.03	0.01	0.03	0.01	-19.57	0.86	0.71
GINS1NT	PITPNB	PITPNB	10|1|0	11	3.67	3	12|0|2	0.01	0.03	0.01	0.03	0.01	-19.68	0.79	0.72
GINS1NT	SNRPE	SNRPE	6|4|0	10	3.33	3	5|0|4	0.01	0.04	0.01	0.04	0.01	-12.89	1.11	0.71
GINS1NT	SF3A3	SF3A3	7|2|0	9	3	3	10|0|1	0.01	0.03	0.01	0.03	0.01	-15.38	0.82	0.72
GINS1NT	PSMB2	PSMB2	6|3|0	9	3	3	10|0|0	0.01	0.03	0.01	0.03	0.01	-13.73	0.9	0.71
GINS1NT	PSMA4	PSMA4	4|2|0	6	2	3	8|0|0	0.01	0.02	0.01	0.02	0.01	-11.13	0.75	0.72
GINS1NT	SHROOM3	SHROOM3	2|2|1	5	1.67	3	3|1|1	0.01	0.01	0.01	0.01	0.01	-5.7	1	0.71
GINS1NT	TRAPPC3	TRAPPC3	3|2|0	5	1.67	3	6|0|0	0.01	0.04	0.01	0.04	0.01	-8.11	0.83	0.71
GINS1NT	MAATS1	MAATS1	1|2|2	5	1.67	3	2|2|1	0.01	0.01	0.01	0.01	0.01	-5.7	1	0.71
GINS1NT	RRM2	RRM2	4|0|0	4	1.33	3	7|0|1	0.01	0.02	0.01	0.02	0.01	-11.3	0.5	0.72
GINS1NT	RBM14	RBM14	3|0|0	3	1	3	6|0|0	0.01	0.04	0.01	0.04	0.01	-8.11	0.5	0.71
GINS1NT	NAE1	NAE1	3|0|0	3	1	3	6|0|0	0.01	0.04	0.01	0.04	0.01	-8.11	0.5	0.71
GINS1NT	GHITM	GHITM	2|1|0	3	1	3	5|0|0	0.01	0.03	0.01	0.03	0.01	-7.22	0.6	0.71
GINS1NT	UBE2M	UBE2M	3|0|0	3	1	3	5|0|1	0.01	0.03	0.01	0.03	0.01	-8.38	0.5	0.71
GINS1NT	ATAD3B	ATAD3B	2|0|0	2	0.67	3	5|0|0	0.01	0.03	0.01	0.03	0.01	-7.22	0.4	0.71
GINS1NT	PC	PC	183|144|124	451	150.33	3	353|148|290	0	0	0	0	0	#NAME?	0.57	0.78
GINS1NT	PCCA	PCCA	146|115|114	375	125	3	232|90|169	0	0	0	0	0	-418.89	0.76	0.78
GINS1NT	MCCC1	MCCC1	121|97|93	311	103.67	3	205|87|153	0	0	0	0	0	-398.73	0.7	0.78
GINS1NT	ACACA	ACACA	112|81|31	224	74.67	3	257|60|131	0	0	0	0	0	-547.03	0.5	0.78
GINS1NT	EEF2	EEF2	102|70|4	176	58.67	3	121|16|41	0	0	0	0	0	-244.62	0.99	0.78
GINS1NT	ACTN4	ACTN4	98|38|7	143	47.67	3	94|4|13	0	0	0	0	0	-136.38	1.29	0.76
GINS1NT	CCT8	CCT8	71|47|14	132	44	3	62|9|11	0	0	0	0	0	-79.08	1.61	0.76
GINS1NT	DYNC1H1	DYNC1H1	125|5|0	130	43.33	3	158|0|2	0	0	0	0	0	-235.89	0.81	0.77
GINS1NT	HIST1H4A	HIST1H4A	98|22|9	129	43	3	37|17|48	0	0	0	0	0	-119.02	1.26	0.76
GINS1NT	HSP90AA1	HSP90AA1	76|41|11	128	42.67	3	128|25|31	0	0	0	0	0	-229.08	0.7	0.78
GINS1NT	CLTC	CLTC	98|24|0	122	40.67	3	117|2|19	0	0	0	0	0	-203.26	0.88	0.77
GINS1NT	EEF1A1	EEF1A1	59|38|21	118	39.33	3	69|25|49	0	0	0	0	0	-146.37	0.83	0.78
GINS1NT	FASN	FASN	88|24|0	112	37.33	3	131|0|13	0	0	0	0	0	-212.11	0.78	0.78
GINS1NT	HSP90AB1	HSP90AB1	60|30|17	107	35.67	3	79|18|30	0	0	0	0	0	-133.24	0.84	0.78
GINS1NT	LDHB	LDHB	57|34|11	102	34	3	63|21|28	0	0	0	0	0	-127.46	0.91	0.78
GINS1NT	GPI	GPI	61|32|2	95	31.67	3	64|18|27	0	0	0	0	0	-151.41	0.87	0.77
GINS1NT	EIF4A1	EIF4A1	67|25|0	92	30.67	3	75|9|31	0	0	0	0	0	-169.39	0.8	0.77
GINS1NT	EEF1G	EEF1G	56|34|2	92	30.67	3	42|8|31	0	0	0	0	0	-110.33	1.14	0.77
GINS1NT	LDHA	LDHA	54|32|6	92	30.67	3	61|17|34	0	0	0	0	0	-141.72	0.82	0.78
GINS1NT	CCT4	CCT4	62|29|0	91	30.33	3	59|8|25	0	0	0	0	0	-135.16	0.99	0.77
GINS1NT	MYH9	MYH9	79|10|1	90	30	3	69|0|4	0	0.01	0	0.01	0	-101.66	1.23	0.73
GINS1NT	GAPDH	GAPDH	45|27|12	84	28	3	62|21|42	0	0	0	0	0	-143.2	0.67	0.78
GINS1NT	TKT	TKT	55|28|0	83	27.67	3	61|1|16	0	0	0	0	0	-113.95	1.06	0.77
GINS1NT	ATP5B	ATP5B	25|27|30	82	27.33	3	34|4|29	0	0	0	0	0	-42.62	1.22	0.77
GINS1NT	PKM	PKM	50|25|5	80	26.67	3	76|7|34	0	0	0	0	0	-151.78	0.68	0.78
GINS1NT	EPRS	EPRS	65|14|0	79	26.33	3	62|0|0	0	0.01	0	0.01	0	-89.86	1.27	0.73
GINS1NT	ASNS	ASNS	58|21|0	79	26.33	3	46|2|11	0	0	0	0	0	-85.79	1.34	0.74
GINS1NT	CSE1L	CSE1L	61|16|0	77	25.67	3	50|3|5	0	0.01	0	0.01	0	-84.13	1.33	0.72
GINS1NT	ILF3	ILF3	50|24|0	74	24.67	3	48|2|9	0	0	0	0	0	-85.72	1.25	0.75
GINS1NT	AHCY	AHCY	49|23|0	72	24	3	41|12|18	0	0	0	0	0	-104.19	1.01	0.77
GINS1NT	IARS	IARS	61|10|0	71	23.67	3	57|0|3	0	0	0	0	0	-86.92	1.18	0.73
GINS1NT	SLC25A5	SLC25A5	40|24|6	70	23.33	3	33|13|24	0	0	0	0	0	-82.33	1	0.77
GINS1NT	UBA1	UBA1	52|16|0	68	22.67	3	49|1|9	0	0	0	0	0	-85.69	1.15	0.75
GINS1NT	RPS3	RPS3	45|21|0	66	22	3	38|14|19	0	0	0	0	0	-104.38	0.93	0.77
GINS1NT	HSPA1A	HSPA1A	36|19|11	66	22	3	56|6|12	0	0	0	0	0	-74.82	0.89	0.77
GINS1NT	YARS	YARS	49|16|0	65	21.67	3	57|3|3	0	0	0	0	0	-91.45	1.03	0.76
GINS1NT	HNRNPU	HNRNPU	46|16|2	64	21.33	3	63|1|5	0	0	0	0	0	-91.95	0.93	0.77
GINS1NT	GDI2	GDI2	50|13|0	63	21	3	47|0|8	0	0	0	0	0	-79.69	1.15	0.75
GINS1NT	DDX39B	DDX39B	39|22|2	63	21	3	45|12|11	0	0	0	0	0	-91.1	0.93	0.77
GINS1NT	GANAB	GANAB	47|15|0	62	20.67	3	63|0|16	0	0	0	0	0	-115.42	0.78	0.77
GINS1NT	RAN	RAN	31|18|12	61	20.33	3	36|10|24	0	0	0	0	0	-68.05	0.87	0.77
GINS1NT	GCN1L1	GCN1L1	58|3|0	61	20.33	3	63|0|0	0	0	0	0	0	-91.29	0.97	0.75
GINS1NT	CCT7	CCT7	42|18|0	60	20	3	49|3|5	0	0	0	0	0	-82.63	1.05	0.76
GINS1NT	CCT3	CCT3	38|21|0	59	19.67	3	45|4|6	0	0	0	0	0	-79.77	1.07	0.76
GINS1NT	TUBB	TUBB	35|23|0	58	19.33	3	87|13|49	0	0	0	0	0	-220.3	0.39	0.78
GINS1NT	XRCC5	XRCC5	48|10|0	58	19.33	3	63|0|11	0	0	0	0	0	-107.91	0.78	0.77
GINS1NT	ALDOA	ALDOA	30|21|7	58	19.33	3	47|5|26	0	0	0	0	0	-90.2	0.74	0.78
GINS1NT	PAICS	PAICS	43|14|0	57	19	3	47|3|14	0	0	0	0	0	-93.28	0.89	0.76
GINS1NT	KPNB1	KPNB1	44|13|0	57	19	3	41|2|3	0	0.01	0	0.01	0	-66.31	1.24	0.73
GINS1NT	CAND1	CAND1	45|12|0	57	19	3	56|0|3	0	0	0	0	0	-85.48	0.97	0.76
GINS1NT	EIF3A	EIF3A	47|7|0	54	18	3	43|0|4	0	0.01	0	0.01	0	-67.78	1.15	0.72
GINS1NT	ANXA2	ANXA2	38|15|1	54	18	3	37|1|11	0	0	0	0	0	-66.79	1.1	0.76
GINS1NT	ENO1	ENO1	28|18|7	53	17.67	3	79|17|50	0	0	0	0	0	-187.46	0.36	0.78
GINS1NT	RPS3A	RPS3A	40|13|0	53	17.67	3	29|6|12	0	0	0	0	0	-68.46	1.13	0.75
GINS1NT	ILF2	ILF2	34|19|0	53	17.67	3	39|6|11	0	0	0	0	0	-81.55	0.95	0.77
GINS1NT	PHB2	PHB2	37|15|0	52	17.33	3	26|8|15	0	0	0	0	0	-71.7	1.06	0.76
GINS1NT	TRAP1	TRAP1	39|13|0	52	17.33	3	58|0|5	0	0	0	0	0	-91.42	0.83	0.77
GINS1NT	HNRNPA1	HNRNPA1	32|15|4	51	17	3	28|0|13	0	0	0	0	0	-46.39	1.24	0.75
GINS1NT	PSAT1	PSAT1	31|18|0	49	16.33	3	39|5|9	0	0	0	0	0	-77.01	0.92	0.77
GINS1NT	SHMT2	SHMT2	29|19|0	48	16	3	43|9|12	0	0	0	0	0	-93.47	0.75	0.77
GINS1NT	LRPPRC	LRPPRC	45|2|0	47	15.67	3	79|0|0	0	0	0	0	0	-115.09	0.59	0.77
GINS1NT	PGD	PGD	34|12|0	46	15.33	3	37|2|9	0	0	0	0	0	-69.47	0.96	0.76
GINS1NT	CDK1	CDK1	32|12|0	44	14.67	3	26|1|8	0	0.01	0	0.01	0	-50.4	1.26	0.73
GINS1NT	TCP1	TCP1	33|11|0	44	14.67	3	51|2|4	0	0	0	0	0	-82.57	0.77	0.77
GINS1NT	HSPA8	HSPA8	28|11|4	43	14.33	3	42|9|22	0	0	0	0	0	-91.88	0.59	0.77
GINS1NT	GOT2	GOT2	28|10|4	42	14	3	11|6|16	0	0.01	0	0.01	0	-36.22	1.27	0.72
GINS1NT	PRDX6	PRDX6	24|12|2	38	12.67	3	33|8|7	0	0	0	0	0	-62.03	0.79	0.77
GINS1NT	GNB2L1	GNB2L1	23|15|0	38	12.67	3	41|12|19	0	0	0	0	0	-105.67	0.53	0.78
GINS1NT	PTBP1	PTBP1	25|13|0	38	12.67	3	33|5|13	0	0	0	0	0	-74.22	0.75	0.77
GINS1NT	EIF2S3	EIF2S3	25|11|0	36	12	3	27|1|3	0	0	0	0	0	-44.25	1.16	0.74
GINS1NT	MTHFD1	MTHFD1	28|8|0	36	12	3	37|2|1	0	0	0	0	0	-57.4	0.9	0.76
GINS1NT	PSMD11	PSMD11	25|10|0	35	11.67	3	27|0|2	0	0.01	0	0.01	0	-41.26	1.21	0.72
GINS1NT	ATP1A1	ATP1A1	27|6|0	33	11	3	37|1|2	0	0	0	0	0	-57.4	0.82	0.76
GINS1NT	PRDX1	PRDX1	19|10|4	33	11	3	30|10|26	0	0	0	0	0	-82.22	0.5	0.78
GINS1NT	IPO5	IPO5	31|2|0	33	11	3	53|0|0	0	0	0	0	0	-76.52	0.62	0.76
GINS1NT	EFTUD2	EFTUD2	29|2|0	31	10.33	3	33|0|1	0	0	0	0	0	-48.49	0.91	0.74
GINS1NT	MDH1	MDH1	16|9|6	31	10.33	3	15|4|5	0	0	0	0	0	-20.17	1.29	0.74
GINS1NT	MCM2	MCM2	28|3|0	31	10.33	3	32|0|0	0	0.01	0	0.01	0	-45.55	0.97	0.73
GINS1NT	ATP5A1	ATP5A1	17|11|2	30	10	3	54|7|20	0	0	0	0	0	-109.99	0.37	0.78
GINS1NT	MCM7	MCM7	30|0|0	30	10	3	34|0|1	0	0	0	0	0	-50	0.86	0.74
GINS1NT	PYGL	PYGL	28|2|0	30	10	3	34|0|0	0	0	0	0	0	-48.45	0.88	0.74
GINS1NT	ALDH18A1	ALDH18A1	28|2|0	30	10	3	42|0|0	0	0	0	0	0	-60.2	0.71	0.76
GINS1NT	CAD	CAD	28|1|0	29	9.67	3	32|0|0	0	0.01	0	0.01	0	-45.55	0.91	0.73
GINS1NT	PPIA	PPIA	12|10|7	29	9.67	3	29|7|34	0	0	0	0	0	-79.35	0.41	0.78
GINS1NT	HNRNPM	HNRNPM	21|6|2	29	9.67	3	32|0|5	0	0	0	0	0	-45.93	0.78	0.76
GINS1NT	TALDO1	TALDO1	21|8|0	29	9.67	3	22|0|6	0	0	0	0	0	-40	1.04	0.74
GINS1NT	PRMT1	PRMT1	25|3|0	28	9.33	3	29|2|5	0	0	0	0	0	-51.69	0.78	0.75
GINS1NT	LTA4H	LTA4H	22|6|0	28	9.33	3	35|0|1	0	0	0	0	0	-51.39	0.78	0.76
GINS1NT	HNRNPA2B1	HNRNPA2B1	21|7|0	28	9.33	3	24|4|0	0	0	0	0	0	-39.87	1	0.74
GINS1NT	PCBP1	PCBP1	15|10|3	28	9.33	3	13|2|7	0	0	0	0	0	-23.3	1.27	0.74
GINS1NT	ARF3	ARF3	17|10|0	27	9	3	25|0|6	0	0	0	0	0	-44.36	0.87	0.76
GINS1NT	PSMA7	PSMA7	16|11|0	27	9	3	19|2|6	0	0	0	0	0	-38.7	1	0.75
GINS1NT	TUFM	TUFM	20|6|0	26	8.67	3	28|1|3	0	0	0	0	0	-45.75	0.81	0.76
GINS1NT	CKB	CKB	12|10|4	26	8.67	3	55|5|15	0	0	0	0	0	-94.29	0.35	0.78
GINS1NT	PGK1	PGK1	14|10|0	24	8	3	34|2|5	0	0	0	0	0	-59.08	0.59	0.77
GINS1NT	VDAC2	VDAC2	17|7|0	24	8	3	17|1|10	0	0	0	0	0	-40.34	0.86	0.75
GINS1NT	NME1-NME2	NME1;NME1-NME2	13|11|0	24	8	3	32|2|6	0	0	0	0	0	-57.63	0.6	0.78
GINS1NT	RAB7A	RAB7A	16|8|0	24	8	3	17|2|4	0	0	0	0	0	-32.88	1.04	0.74
GINS1NT	HPRT1	HPRT1	15|7|1	23	7.67	3	15|2|7	0	0	0	0	0	-31.02	0.96	0.75
GINS1NT	PHGDH	PHGDH	14|9|0	23	7.67	3	28|6|11	0	0	0	0	0	-65.44	0.51	0.78
GINS1NT	RPLP0	RPLP0	14|8|0	22	7.33	3	26|6|9	0	0	0	0	0	-59.56	0.54	0.77
GINS1NT	SF3B3	SF3B3	21|1|0	22	7.33	3	29|0|1	0	0	0	0	0	-42.58	0.73	0.75
GINS1NT	PPIB	PPIB	17|5|0	22	7.33	3	17|3|3	0	0	0	0	0	-32.89	0.96	0.74
GINS1NT	CCT5	CCT5	20|1|0	21	7	3	23|0|2	0	0.01	0	0.01	0	-35.39	0.84	0.73
GINS1NT	PGAM1	PGAM1	16|5|0	21	7	3	33|0|8	0	0	0	0	0	-59.1	0.51	0.77
GINS1NT	PPP2R1A	PPP2R1A	17|4|0	21	7	3	25|0|4	0	0	0	0	0	-41.37	0.72	0.76
GINS1NT	RPS15A	RPS15A	12|8|0	20	6.67	3	10|5|11	0	0	0	0	0	-38.24	0.77	0.76
GINS1NT	HNRNPK	HNRNPK	13|6|0	19	6.33	3	16|0|7	0	0	0	0	0	-32.9	0.83	0.75
GINS1NT	HSPD1	HSPD1	8|3|7	18	6	3	29|6|21	0	0	0	0	0	-70.76	0.32	0.78
GINS1NT	MAPK1	MAPK1	15|2|0	17	5.67	3	18|0|3	0	0	0	0	0	-29.61	0.81	0.73
GINS1NT	YWHAQ	YWHAQ	12|5|0	17	5.67	3	19|4|5	0	0	0	0	0	-40.3	0.61	0.76
GINS1NT	PPP1CA	PPP1CA	15|2|0	17	5.67	3	19|0|1	0	0.01	0	0.01	0	-28.14	0.85	0.72
GINS1NT	RAB1B	RAB1B	11|5|0	16	5.33	3	15|2|5	0	0	0	0	0	-31.51	0.73	0.75
GINS1NT	RPL11	RPL11	10|6|0	16	5.33	3	11|3|3	0	0	0	0	0	-24.46	0.94	0.74
GINS1NT	OAT	OAT	11|5|0	16	5.33	3	34|0|0	0	0	0	0	0	-48.45	0.47	0.78
GINS1NT	SNRPB	SNRPB	11|5|0	16	5.33	3	8|1|7	0	0.01	0	0.01	0	-23.1	1	0.73
GINS1NT	RPSA	RPSA	9|6|0	15	5	3	21|1|6	0	0	0	0	0	-40.08	0.54	0.78
GINS1NT	PFN1	PFN1	6|4|5	15	5	3	15|6|10	0	0	0	0	0	-33.6	0.48	0.78
GINS1NT	TAGLN2	TAGLN2	10|4|1	15	5	3	10|1|9	0	0	0	0	0	-25.57	0.75	0.75
GINS1NT	HLCS	HLCS	10|3|1	14	4.67	3	28|4|2	0	0	0	0	0	-44.92	0.41	0.78
GINS1NT	YWHAE	YWHAE	11|3|0	14	4.67	3	48|4|10	0	0	0	0	0	-90.26	0.23	0.78
GINS1NT	PSME1	PSME1	9|5|0	14	4.67	3	13|0|3	0	0	0	0	0	-22.53	0.88	0.74
GINS1NT	CTPS1	CTPS1	14|0|0	14	4.67	3	28|0|0	0	0	0	0	0	-39.65	0.5	0.76
GINS1NT	XPO5	XPO5	9|4|0	13	4.33	3	19|0|0	0	0	0	0	0	-26.55	0.68	0.75
GINS1NT	PNP	PNP	11|2|0	13	4.33	3	16|0|3	0	0	0	0	0	-26.8	0.68	0.74
GINS1NT	UQCRC2	UQCRC2	13|0|0	13	4.33	3	18|0|0	0	0.01	0	0.01	0	-25.04	0.72	0.72
GINS1NT	YWHAZ	YWHAZ	11|1|1	13	4.33	3	36|2|15	0	0	0	0	0	-72.82	0.25	0.78
GINS1NT	HARS	HARS	12|1|0	13	4.33	3	18|0|0	0	0.01	0	0.01	0	-25.04	0.72	0.73
GINS1NT	PA2G4	PA2G4	12|1|0	13	4.33	3	32|2|0	0	0	0	0	0	-48.54	0.38	0.77
GINS1NT	H2AFV	H2AFV	7|4|2	13	4.33	3	5|2|9	0	0	0	0	0	-17.7	0.81	0.75
GINS1NT	BSG	BSG	9|3|0	12	4	3	11|0|3	0	0.01	0	0.01	0	-19.8	0.86	0.73
GINS1NT	ACOT7	ACOT7	9|3|0	12	4	3	17|0|2	0	0	0	0	0	-26.72	0.63	0.75
GINS1NT	CCT6A	CCT6A	12|0|0	12	4	3	25|0|0	0	0	0	0	0	-35.27	0.48	0.76
GINS1NT	PSME3	PSME3	5|6|1	12	4	3	12|0|3	0	0	0	0	0	-18.03	0.8	0.75
GINS1NT	PRPS1	PRPS1	10|2|0	12	4	3	21|0|2	0	0	0	0	0	-32.54	0.52	0.76
GINS1NT	PSMD7	PSMD7	10|1|0	11	3.67	3	17|0|0	0	0	0	0	0	-23.75	0.65	0.74
GINS1NT	EIF2S1	EIF2S1	9|2|0	11	3.67	3	16|0|1	0	0	0	0	0	-23.83	0.65	0.74
GINS1NT	TIMM50	TIMM50	10|1|0	11	3.67	3	13|0|3	0	0	0	0	0	-22.53	0.69	0.73
GINS1NT	ADSL	ADSL	9|2|0	11	3.67	3	14|0|0	0	0.01	0	0.01	0	-19.47	0.79	0.72
GINS1NT	RPN2	RPN2	8|3|0	11	3.67	3	16|0|0	0	0	0	0	0	-22.23	0.69	0.74
GINS1NT	LUC7L3	LUC7L3	6|4|1	11	3.67	3	7|2|6	0	0	0	0	0	-18.89	0.73	0.75
GINS1NT	VDAC1	VDAC1	8|3|0	11	3.67	3	20|2|3	0	0	0	0	0	-35.62	0.44	0.78
GINS1NT	MDH2	MDH2	8|3|0	11	3.67	3	22|2|9	0	0	0	0	0	-47.57	0.33	0.78
GINS1NT	ANXA5	ANXA5	5|6|0	11	3.67	3	34|3|5	0	0	0	0	0	-60.53	0.26	0.78
GINS1NT	MIF	MIF	2|4|4	10	3.33	3	6|3|6	0	0	0	0	0	-16.62	0.67	0.78
GINS1NT	DYNLL1	DYNLL1	8|2|0	10	3.33	3	9|0|4	0	0.01	0	0.01	0	-18.45	0.77	0.73
GINS1NT	SPTBN1	SPTBN1	8|1|1	10	3.33	3	17|0|0	0	0	0	0	0	-20.61	0.59	0.75
GINS1NT	SEC23B	SEC23B	10|0|0	10	3.33	3	15|0|0	0	0.01	0	0.01	0	-20.72	0.67	0.72
GINS1NT	DSP	DSP	7|2|0	9	3	3	24|0|0	0	0	0	0	0	-33.75	0.38	0.78
GINS1NT	RPL22	RPL22	5|4|0	9	3	3	6|2|2	0	0	0	0	0	-14.59	0.9	0.73
GINS1NT	PHB	PHB	4|4|1	9	3	3	18|1|17	0	0	0	0	0	-48.24	0.25	0.78
GINS1NT	JUP	JUP	7|2|0	9	3	3	21|0|1	0	0	0	0	0	-30.97	0.41	0.78
GINS1NT	NDUFS3	NDUFS3	5|2|2	9	3	3	12|0|0	0	0	0	0	0	-11.54	0.75	0.74
GINS1NT	AARS	AARS	8|1|0	9	3	3	21|0|0	0	0	0	0	0	-29.39	0.43	0.76
GINS1NT	RRM1	RRM1	7|2|0	9	3	3	19|0|0	0	0	0	0	0	-26.55	0.47	0.76
GINS1NT	PDIA6	PDIA6	5|4|0	9	3	3	20|1|1	0	0	0	0	0	-31.04	0.41	0.78
GINS1NT	HSPA4	HSPA4	7|1|0	8	2.67	3	35|0|0	0	0	0	0	0	-49.96	0.23	0.78
GINS1NT	HNRNPC	HNRNPC	6|1|1	8	2.67	3	11|1|4	0	0	0	0	0	-19.73	0.5	0.75
GINS1NT	WARS	WARS	6|2|0	8	2.67	3	21|0|1	0	0	0	0	0	-30.97	0.36	0.78
GINS1NT	PYGB	PYGB	8|0|0	8	2.67	3	12|0|1	0	0.01	0	0.01	0	-18.07	0.62	0.72
GINS1NT	HNRNPL	HNRNPL	7|0|0	7	2.33	3	11|0|2	0	0	0	0	0	-18.19	0.54	0.74
GINS1NT	GARS	GARS	7|0|0	7	2.33	3	28|0|0	0	0	0	0	0	-39.65	0.25	0.78
GINS1NT	SAR1A	SAR1A	4|3|0	7	2.33	3	8|1|2	0	0	0	0	0	-15.71	0.64	0.75
GINS1NT	RAB21	RAB21	6|1|0	7	2.33	3	11|0|0	0	0.01	0	0.01	0	-15.25	0.64	0.73
GINS1NT	MCM4	MCM4	7|0|0	7	2.33	3	13|0|0	0	0	0	0	0	-17.95	0.54	0.73
GINS1NT	RBM39	RBM39	7|0|0	7	2.33	3	31|0|5	0	0	0	0	0	-51.57	0.19	0.78
GINS1NT	DSG1	DSG1	3|4|0	7	2.33	3	10|0|1	0	0	0	0	0	-15.38	0.64	0.74
GINS1NT	ISOC1	ISOC1	6|1|0	7	2.33	3	10|0|1	0	0.01	0	0.01	0	-15.38	0.64	0.73
GINS1NT	ARPC2	ARPC2	7|0|0	7	2.33	3	17|0|0	0	0	0	0	0	-23.75	0.41	0.75
GINS1NT	RHOA	RHOA	6|1|0	7	2.33	3	12|2|1	0	0	0	0	0	-21.07	0.47	0.75
GINS1NT	IPO7	IPO7	6|1|0	7	2.33	3	12|0|0	0	0	0	0	0	-16.44	0.58	0.74
GINS1NT	CAPZA2	CAPZA2	4|2|0	6	2	3	8|1|3	0	0	0	0	0	-17.09	0.5	0.78
GINS1NT	EIF3H	EIF3H	5|1|0	6	2	3	13|0|0	0	0	0	0	0	-17.95	0.46	0.75
GINS1NT	SSR4	SSR4	4|2|0	6	2	3	6|0|2	0	0.01	0	0.01	0	-11.47	0.75	0.72
GINS1NT	COPG2	COPG2	6|0|0	6	2	3	13|0|0	0	0	0	0	0	-17.95	0.46	0.74
GINS1NT	APMAP	APMAP	4|2|0	6	2	3	13|0|1	0	0	0	0	0	-19.57	0.43	0.78
GINS1NT	VCP	VCP	6|0|0	6	2	3	8|0|3	0	0.01	0	0.01	0	-15.65	0.55	0.73
GINS1NT	XPO7	XPO7	5|0|0	5	1.67	3	12|0|0	0	0	0	0	0	-16.44	0.42	0.74
GINS1NT	CDC37	CDC37	3|2|0	5	1.67	3	8|0|1	0	0	0	0	0	-12.39	0.56	0.78
GINS1NT	SSB	SSB	5|0|0	5	1.67	3	16|0|0	0	0	0	0	0	-22.23	0.31	0.78
GINS1NT	TPI1	TPI1	3|2|0	5	1.67	3	22|9|12	0	0	0	0	0	-62.99	0.12	0.78
GINS1NT	KPNA6	KPNA6	4|1|0	5	1.67	3	9|0|0	0	0.01	0	0.01	0	-12.22	0.56	0.73
GINS1NT	USP9X	USP9X	5|0|0	5	1.67	3	19|0|0	0	0	0	0	0	-26.55	0.26	0.78
GINS1NT	ME2	ME2	5|0|0	5	1.67	3	17|0|0	0	0	0	0	0	-23.75	0.29	0.78
GINS1NT	PDCD6	PDCD6	5|0|0	5	1.67	3	9|0|1	0	0.01	0	0.01	0	-13.88	0.5	0.73
GINS1NT	CCT2	CCT2	2|2|0	4	1.33	3	34|0|2	0	0	0	0	0	-51.44	0.11	0.78
GINS1NT	CBR1	CBR1	4|0|0	4	1.33	3	15|0|4	0	0	0	0	0	-26.89	0.21	0.78
GINS1NT	GOT1	GOT1	4|0|0	4	1.33	3	23|0|0	0	0	0	0	0	-32.41	0.17	0.78
GINS1NT	RUVBL1	RUVBL1	2|0|2	4	1.33	3	9|0|0	0	0	0	0	0	-12.22	0.44	0.78
GINS1NT	NSUN4	NSUN4	2|2|0	4	1.33	3	4|5|3	0	0	0	0	0	-17.57	0.33	0.78
GINS1NT	EIF5A	EIF5A	2|0|2	4	1.33	3	6|2|0	0	0	0	0	0	-11.47	0.5	0.78
GINS1NT	SURF4	SURF4	2|2|0	4	1.33	3	7|0|1	0	0	0	0	0	-11.3	0.5	0.78
GINS1NT	PFAS	PFAS	3|1|0	4	1.33	3	12|0|0	0	0	0	0	0	-16.44	0.33	0.78
GINS1NT	CCDC22	CCDC22	2|1|1	4	1.33	3	4|3|3	0	0	0	0	0	-12.1	0.4	0.78
GINS1NT	SRSF11	SRSF11	1|2|0	3	1	3	15|0|10	0	0	0	0	0	-35.89	0.12	0.78
GINS1NT	ECM29	ECM29	2|1|0	3	1	3	12|0|0	0	0	0	0	0	-16.44	0.25	0.78
GINS1NT	CCDC154	CCDC154	1|1|1	3	1	3	0|0|0	0	0	0	0	0	0.84	10	0.78
GINS1NT	NUP210	NUP210	3|0|0	3	1	3	11|0|0	0	0	0	0	0	-15.25	0.27	0.78
GINS1NT	GNPDA1	GNPDA1	3|0|0	3	1	3	17|0|1	0	0	0	0	0	-25.12	0.17	0.78
GINS1NT	ARGLU1	ARGLU1	3|0|0	3	1	3	5|2|5	0	0	0	0	0	-17.57	0.25	0.78
GINS1NT	BLVRA	BLVRA	3|0|0	3	1	3	9|0|0	0	0	0	0	0	-12.22	0.33	0.78
GINS1NT	MSH2	MSH2	3|0|0	3	1	3	11|0|0	0	0	0	0	0	-15.25	0.27	0.78
GINS1NT	IMMT	IMMT	3|0|0	3	1	3	15|0|0	0	0	0	0	0	-20.72	0.2	0.78
GINS1NT	ATIC	ATIC	3|0|0	3	1	3	23|0|0	0	0	0	0	0	-32.41	0.13	0.78
GINS1NT	ANXA7	ANXA7	1|2|0	3	1	3	11|0|1	0	0	0	0	0	-16.57	0.25	0.78
GINS1NT	ACO2	ACO2	2|1|0	3	1	3	9|0|0	0	0	0	0	0	-12.22	0.33	0.78
GINS1NT	ESD	ESD	1|2|0	3	1	3	13|0|1	0	0	0	0	0	-19.57	0.21	0.78
GINS1NT	HSP90B1	HSP90B1	2|0|0	2	0.67	3	31|1|4	0	0	0	0	0	-51.58	0.06	0.78
GINS1NT	POLR1B	POLR1B	1|0|1	2	0.67	3	0|0|0	0	0	0	0	0	-1.67	6.67	0.78
GINS1NT	MPC2	MPC2	1|1|0	2	0.67	3	4|0|0	0	0	0	0	0	-5.74	0.5	0.78
GINS1NT	SLC25A12	SLC25A12	0|1|1	2	0.67	3	0|0|0	0	0	0	0	0	-1.67	6.67	0.78
GINS1NT	CEP192	CEP192	1|1|0	2	0.67	3	1|0|0	0	0	0	0	0	-2.48	2	0.78
GINS1NT	AARS2	AARS2	1|1|0	2	0.67	3	5|0|0	0	0	0	0	0	-7.22	0.4	0.78
GINS1NT	CLIC1	CLIC1	2|0|0	2	0.67	3	14|0|0	0	0	0	0	0	-19.47	0.14	0.78
GINS1NT	PUS7	PUS7	1|0|1	2	0.67	3	0|0|0	0	0	0	0	0	-1.67	6.67	0.78
GINS1NT	PRDX3	PRDX3	0|0|2	2	0.67	3	11|0|1	0	0	0	0	0	-16.57	0.17	0.78
GINS1NT	DDHD1	DDHD1	1|1|0	2	0.67	3	1|2|0	0	0	0	0	0	-4.71	0.67	0.78
GINS1NT	SRSF3	SRSF3	1|1|0	2	0.67	3	2|0|2	0	0	0	0	0	-6.27	0.5	0.78
GINS1NT	DCD	DCD	1|1|0	2	0.67	3	4|0|2	0	0	0	0	0	-8.66	0.33	0.78
GINS1NT	CUL5	CUL5	1|1|0	2	0.67	3	1|0|0	0	0	0	0	0	-2.48	2	0.78
GINS1NT	DCDC1	DCDC1	0|2|0	2	0.67	3	2|1|2	0	0.01	0	0.01	0	-7.62	0.4	0.72
GINS1NT	OCRL	OCRL	1|1|0	2	0.67	3	1|0|0	0	0	0	0	0	-2.48	2	0.78
GINS1NT	CHD8	CHD8	1|1|0	2	0.67	3	0|0|0	0	0	0	0	0	-1.67	6.67	0.78
GINS1NT	SNX2	SNX2	2|0|0	2	0.67	3	10|0|0	0	0	0	0	0	-13.73	0.2	0.78
GINS1NT	PIAS2	PIAS2	1|1|0	2	0.67	3	0|0|0	0	0	0	0	0	-1.67	6.67	0.78
GINS1NT	HADHB	HADHB	0|0|2	2	0.67	3	3|1|1	0	0.01	0	0.01	0	-7.62	0.4	0.72
GINS1NT	HSPA9	HSPA9	1|0|0	1	0.33	3	17|2|4	0	0	0	0	0	-32.88	0.04	0.78
GINS1NT	TOMM40	TOMM40	1|0|0	1	0.33	3	10|0|2	0	0	0	0	0	-16.71	0.08	0.78
GINS1NT	DHX8	DHX8	1|0|0	1	0.33	3	0|0|0	0	0	0	0	0	-1.67	3.33	0.78
GINS1NT	DDX43	DDX43	0|1|0	1	0.33	3	0|0|0	0	0	0	0	0	-1.67	3.33	0.78
GINS1NT	PLEC	PLEC	1|0|0	1	0.33	3	4|0|2	0	0	0	0	0	-8.66	0.17	0.78
GINS1NT	GMDS	GMDS	1|0|0	1	0.33	3	4|0|0	0	0	0	0	0	-5.74	0.25	0.78
GINS1NT	TBC1D24	TBC1D24	1|0|0	1	0.33	3	1|0|0	0	0	0	0	0	-2.48	1	0.78
GINS1NT	ALPK3	ALPK3	0|1|0	1	0.33	3	2|0|0	0	0	0	0	0	-3.84	0.5	0.78
GINS1NT	TOMM7	TOMM7	1|0|0	1	0.33	3	0|0|0	0	0	0	0	0	-1.67	3.33	0.78
GINS1NT	BLM	BLM	0|0|1	1	0.33	3	1|0|0	0	0	0	0	0	-2.48	1	0.78
GINS1NT	RPRD2	RPRD2	1|0|0	1	0.33	3	0|0|0	0	0	0	0	0	-1.67	3.33	0.78
GINS1NT	NUFIP2	NUFIP2	1|0|0	1	0.33	3	0|0|0	0	0	0	0	0	-1.67	3.33	0.78
GINS1NT	GIT1	GIT1	0|1|0	1	0.33	3	0|0|0	0	0	0	0	0	-1.67	3.33	0.78
GINS1NT	KRT18	KRT18	1|0|0	1	0.33	3	3|0|4	0	0	0	0	0	-10.22	0.14	0.78
GINS1NT	TAF15	TAF15	1|0|0	1	0.33	3	0|0|0	0	0	0	0	0	-1.67	3.33	0.78
GINS1NT	LRIF1	LRIF1	1|0|0	1	0.33	3	0|0|0	0	0	0	0	0	-1.67	3.33	0.78
GINS1NT	MTA1	MTA1	1|0|0	1	0.33	3	0|0|0	0	0	0	0	0	-1.67	3.33	0.78
GINS1NT	LIMD1	LIMD1	0|1|0	1	0.33	3	0|0|0	0	0	0	0	0	-1.67	3.33	0.78
GINS1NT	SETX	SETX	1|0|0	1	0.33	3	1|0|0	0	0	0	0	0	-2.48	1	0.78
GINS1NT	LAMA1	LAMA1	1|0|0	1	0.33	3	1|0|0	0	0	0	0	0	-2.48	1	0.78
GINS1NT	NOL8	NOL8	1|0|0	1	0.33	3	0|0|0	0	0	0	0	0	-1.67	3.33	0.78
GINS1NT	CDK5RAP1	CDK5RAP1	1|0|0	1	0.33	3	1|0|0	0	0	0	0	0	-2.48	1	0.78
GINS1NT	SRBD1	SRBD1	0|1|0	1	0.33	3	0|0|0	0	0	0	0	0	-1.67	3.33	0.78
GINS1NT	LRRIQ1	LRRIQ1	0|0|1	1	0.33	3	3|0|7	0	0	0	0	0	-14.21	0.1	0.78
GINS1NT	TRIP11	TRIP11	0|0|1	1	0.33	3	0|0|2	0	0	0	0	0	-3.84	0.5	0.78
GINS1NT	THAP4	THAP4	0|1|0	1	0.33	3	0|0|0	0	0	0	0	0	-1.67	3.33	0.78
GINS1NT	PPFIA1	PPFIA1	1|0|0	1	0.33	3	0|0|0	0	0	0	0	0	-1.67	3.33	0.78
GINS1NT	ZDBF2	ZDBF2	1|0|0	1	0.33	3	0|0|0	0	0	0	0	0	-1.67	3.33	0.78
GINS1NT	PARN	PARN	1|0|0	1	0.33	3	0|0|0	0	0	0	0	0	-1.67	3.33	0.78
GINS1NT	PDXDC1	PDXDC1	0|1|0	1	0.33	3	0|0|0	0	0	0	0	0	-1.67	3.33	0.78
GINS1NT	SMARCE1	SMARCE1	1|0|0	1	0.33	3	0|0|0	0	0	0	0	0	-1.67	3.33	0.78
GINS1NT	KHSRP	KHSRP	1|0|0	1	0.33	3	4|0|1	0	0	0	0	0	-7.43	0.2	0.78
GINS1NT	SQSTM1	SQSTM1	1|0|0	1	0.33	3	0|0|0	0	0	0	0	0	-1.67	3.33	0.78
GINS1NT	CALML5	CALML5	1|0|0	1	0.33	3	0|6|1	0	0	0	0	0	-9.83	0.14	0.78
GINS1NT	CBX1	CBX1	1|0|0	1	0.33	3	0|0|0	0	0	0	0	0	-1.67	3.33	0.78
GINS1NT	SUGP1	SUGP1	0|0|1	1	0.33	3	0|0|0	0	0	0	0	0	-1.67	3.33	0.78
GINS1NT	BBX	BBX	1|0|0	1	0.33	3	0|0|0	0	0	0	0	0	-1.67	3.33	0.78
GINS1NT	ANKFY1	ANKFY1	1|0|0	1	0.33	3	0|0|0	0	0	0	0	0	-1.67	3.33	0.78
GINS1NT	PHF10	PHF10	0|1|0	1	0.33	3	0|0|0	0	0	0	0	0	-1.67	3.33	0.78
GINS1NT	MYBL2	MYBL2	1|0|0	1	0.33	3	0|0|0	0	0	0	0	0	-1.67	3.33	0.78
GINS1NT	MYH7B	MYH7B	1|0|0	1	0.33	3	0|0|1	0	0	0	0	0	-2.48	1	0.78
GINS1NT	PFKFB3	PFKFB3	1|0|0	1	0.33	3	0|0|0	0	0	0	0	0	-1.67	3.33	0.78
GINS1NT	POLR3C	POLR3C	1|0|0	1	0.33	3	1|0|0	0	0	0	0	0	-2.48	1	0.78
GINS1NT	PRMT7	PRMT7	1|0|0	1	0.33	3	0|0|0	0	0	0	0	0	-1.67	3.33	0.78
GINS1NT	FHOD3	FHOD3	1|0|0	1	0.33	3	0|0|1	0	0	0	0	0	-2.48	1	0.78
GINS1NT	CC2D1A	CC2D1A	0|1|0	1	0.33	3	0|0|0	0	0	0	0	0	-1.67	3.33	0.78
GINS1NT	RIC8A	RIC8A	1|0|0	1	0.33	3	2|0|0	0	0	0	0	0	-3.84	0.5	0.78
GINS1NT	PEBP1	PEBP1	1|0|0	1	0.33	3	5|0|0	0	0	0	0	0	-7.22	0.2	0.78
GINS1NT	ARHGEF2	ARHGEF2	1|0|0	1	0.33	3	1|0|0	0	0	0	0	0	-2.48	1	0.78
GINS1NT	ATRX	ATRX	1|0|0	1	0.33	3	0|0|0	0	0	0	0	0	-1.67	3.33	0.78
GINS1NT	EBNA1BP2	EBNA1BP2	1|0|0	1	0.33	3	0|0|0	0	0	0	0	0	-1.67	3.33	0.78
GINS1NT	UBE2N	UBE2N	1|0|0	1	0.33	3	5|1|3	0	0	0	0	0	-13.17	0.11	0.78
GINS1NT	CMYA5	CMYA5	0|0|1	1	0.33	3	2|0|0	0	0	0	0	0	-3.84	0.5	0.78
GINS1NT	GCDH	GCDH	1|0|0	1	0.33	3	5|0|0	0	0	0	0	0	-7.22	0.2	0.78
GINS1NT	KMT2D	KMT2D	0|1|0	1	0.33	3	0|0|0	0	0	0	0	0	-1.67	3.33	0.78
GINS1NT	PCDHA3	PCDHA3	0|1|0	1	0.33	3	0|0|0	0	0	0	0	0	-1.67	3.33	0.78
GINS1NT	SETD1A	SETD1A	1|0|0	1	0.33	3	1|0|0	0	0	0	0	0	-2.48	1	0.78
GINS1NT	NHLRC2	NHLRC2	0|0|1	1	0.33	3	1|0|0	0	0	0	0	0	-2.48	1	0.78
GINS1NT	PRRC2A	PRRC2A	0|1|0	1	0.33	3	0|0|0	0	0	0	0	0	-1.67	3.33	0.78
GINS1NT	CD2AP	CD2AP	1|0|0	1	0.33	3	0|0|0	0	0	0	0	0	-1.67	3.33	0.78
GINS1NT	HIRIP3	HIRIP3	0|1|0	1	0.33	3	0|0|0	0	0	0	0	0	-1.67	3.33	0.78
GINS1NT	MT-CO2	MT-CO2	1|0|0	1	0.33	3	6|0|0	0	0	0	0	0	-8.11	0.17	0.78
GINS1NT	KBTBD7	KBTBD7	1|0|0	1	0.33	3	0|0|0	0	0	0	0	0	-1.67	3.33	0.78
GINS1NT	CGN	CGN	1|0|0	1	0.33	3	0|0|0	0	0	0	0	0	-1.67	3.33	0.78
GINS1NT	ZNF622	ZNF622	1|0|0	1	0.33	3	0|0|0	0	0	0	0	0	-1.67	3.33	0.78
GINS1NT	SAP30BP	SAP30BP	1|0|0	1	0.33	3	0|0|0	0	0	0	0	0	-1.67	3.33	0.78
GINS1NT	FMR1	FMR1	1|0|0	1	0.33	3	2|0|0	0	0	0	0	0	-3.84	0.5	0.78
GINS1NT	TRPS1	TRPS1	0|1|0	1	0.33	3	0|0|0	0	0	0	0	0	-1.67	3.33	0.78
GINS1NT	DPY19L1	DPY19L1	1|0|0	1	0.33	3	1|0|0	0	0	0	0	0	-2.48	1	0.78
GINS1NT	ESF1	ESF1	1|0|0	1	0.33	3	0|0|0	0	0	0	0	0	-1.67	3.33	0.78
GINS1NT	ZNF605	ZNF605	1|0|0	1	0.33	3	0|0|1	0	0	0	0	0	-2.48	1	0.78

## Sheet: SAINT_NT_Analysis_GINS1 vs GFP
Bait	Prey	PreyGene	Spec	SpecSum	AvgSpec	NumReplicates	ctrlCounts	AvgP	MaxP	TopoAvgP	TopoMaxP	SaintScore	logOddsScore	FoldChange	BFDR	boosted_by		HEK293FT Control selection
GINS1NT	GINS2	GINS2	20|16|11	47	15.67	3	0|0|0|0	1	1	1	1	1	14.44	156.67	0			GINS1	Fold Change (GINS1/GFP) ≥ 1.5
GINS1NT	CASQ2	CASQ2	7|7|8	22	7.33	3	0|0|0|0	1	1	1	1	1	8.22	73.33	0			GINS3
GINS1NT	HBB	HBB	19|0|0	19	6.33	3	0|0|0|0	0.33	1	0.33	1	0.33	-4.83	63.33	0.12			GINS2
GINS1NT	GINS1	GINS1	63|41|50	154	51.33	3	0|0|1|3	1	1	1	1	1	19.07	51.33	0			CKMT2
GINS1NT	CKMT2	CKMT2	10|10|13	33	11	3	0|0|1|0	1	1	1	1	1	10.42	44	0			ACTN2
GINS1NT	LYZ	LYZ	7|2|2	11	3.67	3	0|0|0|0	0.62	1	0.62	1	0.62	-0.29	36.67	0.05			CASQ2
GINS1NT	ACTN2	ACTN2	6|8|10	24	8	3	0|0|1|0	1	1	1	1	1	4.28	32	0			TOPBP1
GINS1NT	MYH6	MYH6	7|4|12	23	7.67	3	0|0|1|0	0.92	1	0.92	1	0.92	1.13	30.67	0			MYH6
GINS1NT	GINS3	GINS3	27|25|25	77	25.67	3	1|0|1|2	1	1	1	1	1	25.82	25.67	0			DVL1
GINS1NT	DSG1	DSG1	3|4|0	7	2.33	3	0|0|0|0	0.6	0.96	0.6	0.96	0.6	-4.83	23.33	0.09			AMBP
GINS1NT	KPRP	KPRP	8|9|0	17	5.67	3	1|0|0|0	0.67	1	0.67	1	0.67	-5.37	22.67	0.01			DVL2
GINS1NT	CROCC	CROCC	5|0|1	6	2	3	1|0|0|0	0.31	0.94	0.31	0.94	0.31	-5.37	8	0.21			MKI67
GINS1NT	C1QBP	C1QBP	1|1|3	5	1.67	3	1|0|0|0	0.13	0.38	0.13	0.38	0.13	-3.76	6.67	0.28			AHCTF1
GINS1NT	AARS2	AARS2	1|1|0	2	0.67	3	0|0|0|0	0	0	0	0	0	-4.83	6.67	0.89			DVL3
GINS1NT	TOMM20	TOMM20	3|4|0	7	2.33	3	2|0|0|0	0.1	0.19	0.1	0.19	0.1	-6.36	4.67	0.36			RBM27
GINS1NT	MYH7	MYH7	2|2|2	6	2	3	0|1|0|1	0.03	0.03	0.03	0.03	0.03	-3.33	4	0.39			TXNL1
GINS1NT	ATP5B	ATP5B	25|27|30	82	27.33	3	0|4|10|15	0.12	0.22	0.12	0.22	0.12	-3.06	3.77	0.32			NACA
GINS1NT	S100A9	S100A9	6|2|0	8	2.67	3	0|2|0|1	0.25	0.73	0.25	0.73	0.25	-7.16	3.56	0.25			SUGT1
GINS1NT	CFAP99	CFAP99	2|1|2	5	1.67	3	0|1|1|0	0.02	0.03	0.02	0.03	0.02	-4.66	3.33	0.42			CD2BP2
GINS1NT	CALML5	CALML5	1|0|0	1	0.33	3	0|0|0|0	0	0	0	0	0	-4.83	3.33	0.89			SERPINA1
GINS1NT	TOPBP1	TOPBP1	43|11|2	56	18.67	3	5|5|13|7	0.33	1	0.33	1	0.33	-29.85	2.49	0.17			NSFL1C
GINS1NT	DNAH3	DNAH3	3|2|1	6	2	3	2|1|0|1	0.01	0.02	0.01	0.02	0.01	-6.46	2	0.54			MAP1B
GINS1NT	ZGRF1	ZGRF1	2|1|0	3	1	3	0|1|1|0	0.01	0.03	0.01	0.03	0.01	-6.27	2	0.5			RNF219
GINS1NT	PPP1R9A	PPP1R9A	3|1|0	4	1.33	3	0|0|1|2	0.02	0.05	0.02	0.05	0.02	-7.16	1.78	0.45			PCNP
GINS1NT	PDIA6	PDIA6	5|4|0	9	3	3	3|0|1|3	0.01	0.03	0.01	0.03	0.01	-11.12	1.71	0.52
GINS1NT	PFN1	PFN1	6|4|5	15	5	3	2|4|4|2	0	0	0	0	0	-9.16	1.67	0.66
GINS1NT	MAATS1	MAATS1	1|2|2	5	1.67	3	1|1|0|2	0	0.01	0	0.01	0	-6.46	1.67	0.6
GINS1NT	NDUFV1	NDUFV1	3|1|3	7	2.33	3	2|1|2|1	0	0	0	0	0	-8.26	1.56	0.62
GINS1NT	ANO5	ANO5	1|2|0	3	1	3	0|2|0|1	0.01	0.02	0.01	0.02	0.01	-7.16	1.33	0.58
GINS1NT	ANXA7	ANXA7	1|2|0	3	1	3	0|0|0|3	0.01	0.02	0.01	0.02	0.01	-7.41	1.33	0.56
GINS1NT	DAD1	DAD1	4|3|0	7	2.33	3	2|2|2|1	0	0.01	0	0.01	0	-11.12	1.33	0.61
GINS1NT	ACACA	ACACA	112|81|31	224	74.67	3	49|56|54|73	0	0	0	0	0	-170.54	1.29	0.87
GINS1NT	PCCA	PCCA	144|115|115	374	124.67	3	99|100|108|120	0	0	0	0	0	-213.87	1.17	0.89
GINS1NT	PREX1	PREX1	1|3|2	6	2	3	2|0|3|2	0	0	0	0	0	-9.16	1.14	0.65
GINS1NT	PPIA	PPIA	14|10|7	31	10.33	3	8|8|11|11	0	0	0	0	0	-27.92	1.09	0.81
GINS1NT	DVL2	DVL2	66|50|46	162	54	3	45|44|53|59	0	0	0	0	0	-114.89	1.07	0.88
GINS1NT	DVL1	DVL1	42|20|8	70	23.33	3	14|25|16|32	0	0	0	0	0	-74.01	1.07	0.83
GINS1NT	TNXB	TNXB	4|1|2	7	2.33	3	3|3|2|1	0	0	0	0	0	-10.96	1.04	0.68
GINS1NT	MCCC1	MCCC1	120|97|93	310	103.33	3	103|97|93|108	0	0	0	0	0	-223.01	1.03	0.89
GINS1NT	CADPS2	CADPS2	3|0|0	3	1	3	0|0|0|4	0.01	0.03	0.01	0.03	0.01	-7.27	1	0.48
GINS1NT	OGDH	OGDH	4|2|1	7	2.33	3	1|0|3|6	0	0	0	0	0	-11.64	0.93	0.69
GINS1NT	PC	PC	183|145|125	453	151	3	148|156|168|190	0	0	0	0	0	-411.07	0.91	0.89
GINS1NT	NSUN4	NSUN4	2|2|0	4	1.33	3	1|0|3|2	0	0	0	0	0	-10.1	0.89	0.67
GINS1NT	LAMA2	LAMA2	1|0|1	2	0.67	3	0|2|0|1	0	0	0	0	0	-7.16	0.89	0.89
GINS1NT	IDH1	IDH1	1|1|0	2	0.67	3	0|0|1|2	0	0	0	0	0	-7.16	0.89	0.89
GINS1NT	DNAH11	DNAH11	1|0|1	2	0.67	3	2|0|0|1	0	0	0	0	0	-7.16	0.89	0.89
GINS1NT	DVL3	DVL3	40|30|22	92	30.67	3	37|36|29|37	0	0	0	0	0	-97.28	0.88	0.87
GINS1NT	VDAC2	VDAC2	17|7|1	25	8.33	3	16|9|9|6	0	0	0	0	0	-43.39	0.83	0.8
GINS1NT	TXNL1	TXNL1	31|16|20	67	22.33	3	27|28|29|28	0	0	0	0	0	-82.48	0.8	0.87
GINS1NT	PGK1	PGK1	14|10|0	24	8	3	10|9|12|11	0	0	0	0	0	-49.53	0.76	0.82
GINS1NT	HPRT1	HPRT1	15|8|3	26	8.67	3	12|11|11|13	0	0	0	0	0	-45.28	0.74	0.83
GINS1NT	NME1-NME2	NME1;NME1-NME2	13|11|0	24	8	3	8|9|11|15	0	0	0	0	0	-50.64	0.74	0.82
GINS1NT	SYNGAP1	SYNGAP1	2|1|2	5	1.67	3	2|2|3|2	0	0	0	0	0	-10.96	0.74	0.89
GINS1NT	NDUFS3	NDUFS3	5|2|2	9	3	3	2|5|5|5	0	0	0	0	0	-16.84	0.71	0.76
GINS1NT	RPL24	RPL24	24|2|0	26	8.67	3	10|16|13|12	0	0	0	0	0	-59.56	0.68	0.79
GINS1NT	MDH2	MDH2	8|3|0	11	3.67	3	4|5|5|8	0	0	0	0	0	-27.36	0.67	0.77
GINS1NT	TRAPPC3	TRAPPC3	3|2|0	5	1.67	3	2|3|2|3	0	0	0	0	0	-14.28	0.67	0.71
GINS1NT	DPYSL5	DPYSL5	2|2|0	4	1.33	3	1|4|2|1	0	0	0	0	0	-12.06	0.67	0.89
GINS1NT	TMEM97	TMEM97	4|0|0	4	1.33	3	3|1|3|1	0	0	0	0	0	-12.06	0.67	0.64
GINS1NT	EFCAB6	EFCAB6	0|1|1	2	0.67	3	0|2|1|1	0	0	0	0	0	-7.86	0.67	0.89
GINS1NT	NBAS	NBAS	0|1|1	2	0.67	3	1|1|2|0	0	0	0	0	0	-7.86	0.67	0.89
GINS1NT	ROCK1	ROCK1	1|0|1	2	0.67	3	1|0|2|1	0	0	0	0	0	-7.86	0.67	0.89
GINS1NT	EPHB3	EPHB3	1|0|0	1	0.33	3	1|0|1|0	0	0	0	0	0	-6.27	0.67	0.89
GINS1NT	PTPMT1	PTPMT1	0|1|0	1	0.33	3	1|0|1|0	0	0	0	0	0	-6.27	0.67	0.89
GINS1NT	RPL15	RPL15	47|20|2	69	23	3	36|36|34|35	0	0	0	0	0	-151.05	0.65	0.87
GINS1NT	NACA	NACA	17|10|15	42	14	3	18|21|23|24	0	0	0	0	0	-68.96	0.65	0.89
GINS1NT	HLCS	HLCS	10|3|1	14	4.67	3	3|5|9|12	0	0	0	0	0	-31.41	0.64	0.79
GINS1NT	SLC25A3	SLC25A3	30|17|13	60	20	3	31|31|36|28	0	0	0	0	0	-102.81	0.63	0.89
GINS1NT	RPS9	RPS9	38|15|0	53	17.67	3	32|28|31|22	0	0	0	0	0	-128.9	0.63	0.86
GINS1NT	SLC25A6	SLC25A6	38|24|17	79	26.33	3	53|44|45|29	0	0	0	0	0	-139.28	0.62	0.89
GINS1NT	RPS16	RPS16	27|10|0	37	12.33	3	23|20|20|16	0	0	0	0	0	-90.83	0.62	0.85
GINS1NT	CCDC22	CCDC22	3|1|1	5	1.67	3	3|3|4|1	0	0	0	0	0	-12.95	0.61	0.72
GINS1NT	RPL13	RPL13	34|8|0	42	14	3	27|23|27|16	0	0	0	0	0	-106.53	0.6	0.85
GINS1NT	HIST1H1E	HIST1H1E	55|16|3	74	24.67	3	53|44|41|29	0	0	0	0	0	-175.52	0.59	0.87
GINS1NT	MAD2L1	MAD2L1	3|1|0	4	1.33	3	3|2|1|3	0	0	0	0	0	-13.18	0.59	0.7
GINS1NT	AMBP	AMBP	6|7|6	19	6.33	3	9|12|9|14	0	0	0	0	0	-35.44	0.58	0.89
GINS1NT	RPS8	RPS8	38|8|0	46	15.33	3	31|29|27|21	0	0	0	0	0	-123.29	0.57	0.86
GINS1NT	AHCY	AHCY	49|23|0	72	24	3	39|38|45|48	0	0	0	0	0	-192.82	0.56	0.88
GINS1NT	ECI1	ECI1	8|2|0	10	3.33	3	6|5|6|7	0	0	0	0	0	-29.53	0.56	0.78
GINS1NT	RPL29	RPL29	6|2|0	8	2.67	3	5|5|5|4	0	0	0	0	0	-24.07	0.56	0.77
GINS1NT	SLC25A4	SLC25A4	8|2|2	12	4	3	10|7|8|4	0	0	0	0	0	-29	0.55	0.81
GINS1NT	RPLP1	RPLP1	1|1|2	4	1.33	3	2|2|2|4	0	0	0	0	0	-11.96	0.53	0.89
GINS1NT	NDUFS7	NDUFS7	3|1|0	4	1.33	3	3|3|3|1	0	0	0	0	0	-14.28	0.53	0.71
GINS1NT	DCHS1	DCHS1	1|1|0	2	0.67	3	0|0|4|1	0	0	0	0	0	-8.64	0.53	0.89
GINS1NT	POLA2	POLA2	10|0|1	11	3.67	3	0|6|11|11	0	0	0	0	0	-33.38	0.52	0.79
GINS1NT	LDHB	LDHB	55|34|11	100	33.33	3	60|63|70|69	0	0	0	0	0	-252.12	0.51	0.89
GINS1NT	ALDOA	ALDOA	31|21|7	59	19.67	3	41|39|38|37	0	0	0	0	0	-149.07	0.51	0.89
GINS1NT	LCP1	LCP1	39|11|0	50	16.67	3	26|37|33|36	0	0	0	0	0	-150.19	0.51	0.87
GINS1NT	MDH1	MDH1	17|9|6	32	10.67	3	19|22|25|18	0	0	0	0	0	-76.27	0.51	0.89
GINS1NT	RPL34	RPL34	12|3|0	15	5	3	11|11|12|5	0	0	0	0	0	-46.26	0.51	0.82
GINS1NT	LUC7L3	LUC7L3	6|4|1	11	3.67	3	8|8|6|7	0	0	0	0	0	-31.7	0.51	0.89
GINS1NT	CCT4	CCT4	63|29|0	92	30.67	3	63|63|60|59	0	0	0	0	0	-277.01	0.5	0.88
GINS1NT	SHMT2	SHMT2	29|19|0	48	16	3	34|29|27|39	0	0	0	0	0	-146.83	0.5	0.89
GINS1NT	RPL18	RPL18	26|15|0	41	13.67	3	27|29|29|24	0	0	0	0	0	-124.42	0.5	0.89
GINS1NT	CANX	CANX	22|17|0	39	13	3	16|27|30|32	0	0	0	0	0	-119.71	0.5	0.89
GINS1NT	SLC25A5	SLC25A5	21|10|0	31	10.33	3	22|23|23|15	0	0	0	0	0	-95.31	0.5	0.86
GINS1NT	PSMB5	PSMB5	16|10|0	26	8.67	3	19|19|16|16	0	0	0	0	0	-80.77	0.5	0.89
GINS1NT	RPS27A	RPS27A	7|8|10	25	8.33	3	13|16|17|21	0	0	0	0	0	-56.33	0.5	0.89
GINS1NT	SHROOM3	SHROOM3	2|2|2	6	2	3	2|3|3|8	0	0	0	0	0	-15.63	0.5	0.89
GINS1NT	PSMA4	PSMA4	4|2|0	6	2	3	4|3|4|5	0	0	0	0	0	-20.73	0.5	0.89
GINS1NT	HM13	HM13	5|0|1	6	2	3	3|4|6|3	0	0	0	0	0	-20.73	0.5	0.75
GINS1NT	PRDX1	PRDX1	19|10|4	33	11	3	19|21|25|24	0	0	0	0	0	-87.16	0.49	0.89
GINS1NT	SNRPE	SNRPE	6|4|0	10	3.33	3	8|7|7|5	0	0	0	0	0	-32.88	0.49	0.89
GINS1NT	RPL11	RPL11	10|6|0	16	5.33	3	13|13|10|8	0	0	0	0	0	-51.74	0.48	0.89
GINS1NT	RAB5A	RAB5A	2|2|0	4	1.33	3	1|3|3|4	0	0	0	0	0	-15.36	0.48	0.89
GINS1NT	GNB2L1	GNB2L1	24|15|0	39	13	3	28|28|25|30	0	0	0	0	0	-126.66	0.47	0.89
GINS1NT	RPL13A	RPL13A	26|2|0	28	9.33	3	18|21|23|17	0	0	0	0	0	-90.83	0.47	0.85
GINS1NT	RPS19	RPS19	21|0|0	21	7	3	15|16|13|16	0	0	0	0	0	-69.58	0.47	0.84
GINS1NT	RAB5C	RAB5C	12|7|0	19	6.33	3	12|15|14|13	0	0	0	0	0	-62.9	0.47	0.89
GINS1NT	PPIL1	PPIL1	6|1|0	7	2.33	3	5|6|4|5	0	0	0	0	0	-25.12	0.47	0.78
GINS1NT	PHB2	PHB2	37|15|0	52	17.33	3	40|42|40|30	0	0	0	0	0	-172.62	0.46	0.89
GINS1NT	RAB6A	RAB6A	12|5|0	17	5.67	3	9|13|14|13	0	0	0	0	0	-57.32	0.46	0.89
GINS1NT	RPL30	RPL30	10|4|0	14	4.67	3	12|12|10|7	0	0	0	0	0	-48.41	0.46	0.89
GINS1NT	HIST1H1C	HIST1H1C	8|4|0	12	4	3	10|11|8|6	0	0	0	0	0	-41.75	0.46	0.89
GINS1NT	USMG5	USMG5	6|3|0	9	3	3	6|7|7|6	0	0	0	0	0	-31.78	0.46	0.89
GINS1NT	HIST1H4A	HIST1H4A	101|21|9	131	43.67	3	103|114|99|74	0	0	0	0	0	-398.4	0.45	0.89
GINS1NT	EEF1G	EEF1G	55|34|2	91	30.33	3	66|63|76|64	0	0	0	0	0	-293.43	0.45	0.89
GINS1NT	ENO1	ENO1	28|18|7	53	17.67	3	42|36|45|33	0	0	0	0	0	-150.14	0.45	0.89
GINS1NT	RPS2	RPS2	37|12|0	49	16.33	3	40|38|38|29	0	0	0	0	0	-164.77	0.45	0.88
GINS1NT	HSP90AB1	HSP90AB1	60|31|17	108	36	3	65|80|97|84	0	0	0	0	0	-302.48	0.44	0.89
GINS1NT	RPL6	RPL6	57|9|0	66	22	3	49|51|53|45	0	0	0	0	0	-224.24	0.44	0.88
GINS1NT	RAN	RAN	31|18|12	61	20.33	3	47|48|52|39	0	0	0	0	0	-167.78	0.44	0.89
GINS1NT	SDHA	SDHA	20|6|7	33	11	3	22|23|30|26	0	0	0	0	0	-94.21	0.44	0.89
GINS1NT	RAB11B	RAB11B	12|7|0	19	6.33	3	17|13|13|14	0	0	0	0	0	-66.24	0.44	0.89
GINS1NT	ALDH7A1	ALDH7A1	16|3|0	19	6.33	3	9|15|14|20	0	0	0	0	0	-67.3	0.44	0.85
GINS1NT	STT3A	STT3A	15|2|0	17	5.67	3	17|12|13|9	0	0	0	0	0	-59.56	0.44	0.84
GINS1NT	VDAC1	VDAC1	8|3|0	11	3.67	3	10|7|9|7	0	0	0	0	0	-39.52	0.44	0.89
GINS1NT	PRPF38A	PRPF38A	4|1|0	5	1.67	3	5|4|3|3	0	0	0	0	0	-19.7	0.44	0.76
GINS1NT	PLOD2	PLOD2	2|1|0	3	1	3	0|2|2|5	0	0	0	0	0	-12.99	0.44	0.89
GINS1NT	SRBD1	SRBD1	0|1|1	2	0.67	3	2|1|2|1	0	0	0	0	0	-10.07	0.44	0.89
GINS1NT	SRSF3	SRSF3	1|1|0	2	0.67	3	1|1|2|2	0	0	0	0	0	-10.07	0.44	0.89
GINS1NT	RILPL1	RILPL1	1|1|0	2	0.67	3	2|2|1|1	0	0	0	0	0	-10.07	0.44	0.89
GINS1NT	ZFHX3	ZFHX3	0|1|0	1	0.33	3	0|1|0|2	0	0	0	0	0	-7.16	0.44	0.89
GINS1NT	RNF213	RNF213	1|0|0	1	0.33	3	1|0|1|1	0	0	0	0	0	-7.17	0.44	0.89
GINS1NT	CCT8	CCT8	71|48|14	133	44.33	3	105|102|108|96	0	0	0	0	0	-404.15	0.43	0.89
GINS1NT	RPS3	RPS3	45|21|0	66	22	3	62|48|54|40	0	0	0	0	0	-230.82	0.43	0.89
GINS1NT	RPL10A	RPL10A	35|20|0	55	18.33	3	42|46|45|39	0	0	0	0	0	-195.06	0.43	0.89
GINS1NT	PHGDH	PHGDH	14|10|0	24	8	3	17|18|18|21	0	0	0	0	0	-85.24	0.43	0.89
GINS1NT	RPL28	RPL28	21|3|0	24	8	3	22|18|23|11	0	0	0	0	0	-85.11	0.43	0.85
GINS1NT	RPL35A	RPL35A	15|0|0	15	5	3	17|11|12|7	0	0	0	0	0	-55.03	0.43	0.82
GINS1NT	TMEM33	TMEM33	8|3|0	11	3.67	3	13|10|6|5	0	0	0	0	0	-40.51	0.43	0.89
GINS1NT	ANXA5	ANXA5	5|6|0	11	3.67	3	6|5|8|15	0	0	0	0	0	-40.33	0.43	0.89
GINS1NT	EIF4A1	EIF4A1	67|25|0	92	30.67	3	70|74|75|75	0	0	0	0	0	-332.05	0.42	0.89
GINS1NT	RPL7	RPL7	44|16|0	60	20	3	49|51|44|46	0	0	0	0	0	-215.27	0.42	0.89
GINS1NT	PLS3	PLS3	39|7|0	46	15.33	3	23|38|36|49	0	0	0	0	0	-165.44	0.42	0.88
GINS1NT	GOT2	GOT2	28|10|4	42	14	3	29|33|41|30	0	0	0	0	0	-134.86	0.42	0.89
GINS1NT	RPL18A	RPL18A	28|6|0	34	11.33	3	30|31|27|20	0	0	0	0	0	-123.29	0.42	0.87
GINS1NT	PSMA7	PSMA7	16|11|0	27	9	3	20|20|21|24	0	0	0	0	0	-97.54	0.42	0.89
GINS1NT	TTN	TTN	10|3|6	19	6.33	3	18|14|14|14	0	0	0	0	0	-59.03	0.42	0.89
GINS1NT	ATP5L	ATP5L	9|5|0	14	4.67	3	10|11|11|12	0	0	0	0	0	-51.74	0.42	0.89
GINS1NT	GAPDH	GAPDH	44|27|12	83	27.67	3	68|72|75|57	0	0	0	0	0	-259.79	0.41	0.89
GINS1NT	CCT3	CCT3	38|21|0	59	19.67	3	52|54|49|38	0	0	0	0	0	-218.71	0.41	0.89
GINS1NT	DARS	DARS	40|5|0	45	15	3	43|38|35|32	0	0	0	0	0	-168.14	0.41	0.88
GINS1NT	TALDO1	TALDO1	21|8|0	29	9.67	3	21|19|26|28	0	0	0	0	0	-107.62	0.41	0.89
GINS1NT	RPL14	RPL14	18|5|0	23	7.67	3	21|23|16|14	0	0	0	0	0	-85.24	0.41	0.89
GINS1NT	ATP1B3	ATP1B3	12|2|0	14	4.67	3	9|9|12|15	0	0	0	0	0	-52.86	0.41	0.84
GINS1NT	SNRPD1	SNRPD1	12|2|0	14	4.67	3	13|11|11|10	0	0	0	0	0	-52.86	0.41	0.84
GINS1NT	RER1	RER1	6|2|0	8	2.67	3	6|7|6|7	0	0	0	0	0	-31.78	0.41	0.89
GINS1NT	SFXN4	SFXN4	4|0|0	4	1.33	3	2|3|6|2	0	0	0	0	0	-17.54	0.41	0.74
GINS1NT	RPS25	RPS25	8|0|0	8	2.67	3	6|6|10|5	0	0	0	0	0	-32.88	0.4	0.8
GINS1NT	EIF3K	EIF3K	4|2|0	6	2	3	6|4|3|7	0	0	0	0	0	-25.12	0.4	0.89
GINS1NT	XIRP2	XIRP2	1|0|2	3	1	3	2|4|4|0	0	0	0	0	0	-14.22	0.4	0.89
GINS1NT	LDHA	LDHA	54|31|7	92	30.67	3	72|80|77|82	0	0	0	0	0	-319.35	0.39	0.89
GINS1NT	ASNS	ASNS	58|21|0	79	26.33	3	75|75|56|61	0	0	0	0	0	-301.65	0.39	0.89
GINS1NT	PAICS	PAICS	43|14|0	57	19	3	49|53|47|47	0	0	0	0	0	-222	0.39	0.89
GINS1NT	PSAT1	PSAT1	31|18|0	49	16.33	3	39|42|41|45	0	0	0	0	0	-189.46	0.39	0.89
GINS1NT	VCL	VCL	28|1|0	29	9.67	3	17|22|29|32	0	0	0	0	0	-114.13	0.39	0.86
GINS1NT	DDOST	DDOST	22|4|0	26	8.67	3	25|24|21|18	0	0	0	0	0	-100.89	0.39	0.89
GINS1NT	RPL12	RPL12	17|6|0	23	7.67	3	18|23|20|18	0	0	0	0	0	-90.83	0.39	0.89
GINS1NT	RPL38	RPL38	9|0|0	9	3	3	7|7|9|8	0	0	0	0	0	-37.31	0.39	0.81
GINS1NT	PLD3	PLD3	6|1|0	7	2.33	3	5|3|7|9	0	0	0	0	0	-29.59	0.39	0.89
GINS1NT	SEC61B	SEC61B	4|1|0	5	1.67	3	5|3|5|4	0	0	0	0	0	-21.85	0.39	0.89
GINS1NT	PGRMC2	PGRMC2	3|2|0	5	1.67	3	4|4|4|5	0	0	0	0	0	-21.85	0.39	0.89
GINS1NT	YARS	YARS	49|17|0	66	22	3	49|57|65|63	0	0	0	0	0	-264.66	0.38	0.89
GINS1NT	PPIB	PPIB	17|5|0	22	7.33	3	19|21|22|16	0	0	0	0	0	-89.71	0.38	0.89
GINS1NT	EIF2S1	EIF2S1	9|2|0	11	3.67	3	8|9|13|9	0	0	0	0	0	-46.19	0.38	0.89
GINS1NT	PHB	PHB	4|4|1	9	3	3	6|6|8|12	0	0	0	0	0	-34.91	0.38	0.89
GINS1NT	CBR1	CBR1	4|0|0	4	1.33	3	5|3|3|3	0	0	0	0	0	-18.6	0.38	0.74
GINS1NT	EEF2	EEF2	101|70|4	175	58.33	3	151|160|167|149	0	0	0	0	0	-683.63	0.37	0.89
GINS1NT	UBA1	UBA1	52|16|0	68	22.67	3	55|65|65|62	0	0	0	0	0	-279.26	0.37	0.89
GINS1NT	DDX39B	DDX39B	39|22|2	63	21	3	49|53|66|59	0	0	0	0	0	-246.61	0.37	0.89
GINS1NT	RPL5	RPL5	45|14|0	59	19.67	3	54|50|62|47	0	0	0	0	0	-241.08	0.37	0.89
GINS1NT	RPL8	RPL8	29|5|0	34	11.33	3	28|27|35|32	0	0	0	0	0	-138.99	0.37	0.89
GINS1NT	EIF4A3	EIF4A3	23|4|0	27	9	3	28|27|27|16	0	0	0	0	0	-112.07	0.37	0.89
GINS1NT	RPL19	RPL19	19|4|0	23	7.67	3	18|18|26|22	0	0	0	0	0	-96.42	0.37	0.89
GINS1NT	RPL32	RPL32	22|1|0	23	7.67	3	20|20|24|19	0	0	0	0	0	-95.31	0.37	0.86
GINS1NT	DEK	DEK	9|2|0	11	3.67	3	10|10|13|7	0	0	0	0	0	-47.28	0.37	0.89
GINS1NT	HSP90AA1	HSP90AA1	76|41|11	128	42.67	3	99|112|131|127	0	0	0	0	0	-478.12	0.36	0.89
GINS1NT	RBM27	RBM27	58|20|10	88	29.33	3	57|90|77|105	0	0	0	0	0	-327.6	0.36	0.89
GINS1NT	TUFM	TUFM	20|6|0	26	8.67	3	24|25|29|19	0	0	0	0	0	-110.98	0.36	0.89
GINS1NT	PSMB1	PSMB1	13|5|0	18	6	3	17|15|17|18	0	0	0	0	0	-77.42	0.36	0.89
GINS1NT	B2M	B2M	2|2|2	6	2	3	8|3|4|7	0	0	0	0	0	-21.91	0.36	0.89
GINS1NT	ZSWIM8	ZSWIM8	2|1|0	3	1	3	2|0|5|4	0	0	0	0	0	-15.25	0.36	0.89
GINS1NT	SUMO2	SUMO2	2|1|0	3	1	3	2|4|4|1	0	0	0	0	0	-15.36	0.36	0.89
GINS1NT	ARGLU1	ARGLU1	3|0|0	3	1	3	3|5|2|1	0	0	0	0	0	-15.41	0.36	0.73
GINS1NT	PARP1	PARP1	146|63|2	211	70.33	3	201|216|205|171	0	0	0	0	0	#NAME?	0.35	0.89
GINS1NT	ACTN4	ACTN4	99|38|7	144	48	3	123|136|150|133	0	0	0	0	0	-575.07	0.35	0.89
GINS1NT	RPL7A	RPL7A	48|6|0	54	18	3	55|51|53|45	0	0	0	0	0	-230.98	0.35	0.89
GINS1NT	RPS3A	RPS3A	40|14|0	54	18	3	54|51|56|43	0	0	0	0	0	-230.98	0.35	0.89
GINS1NT	EIF2S3	EIF2S3	25|11|0	36	12	3	42|35|32|27	0	0	0	0	0	-154.71	0.35	0.89
GINS1NT	RAB7A	RAB7A	16|8|0	24	8	3	24|26|21|21	0	0	0	0	0	-105.37	0.35	0.89
GINS1NT	RPS27	RPS27	11|5|1	17	5.67	3	16|16|18|14	0	0	0	0	0	-69.88	0.35	0.89
GINS1NT	EBP	EBP	6|3|0	9	3	3	9|9|8|8	0	0	0	0	0	-40.64	0.35	0.89
GINS1NT	TRAP1	TRAP1	39|13|0	52	17.33	3	54|48|54|50	0	0	0	0	0	-233.22	0.34	0.89
GINS1NT	CDK1	CDK1	35|14|0	49	16.33	3	52|52|45|41	0	0	0	0	0	-215.27	0.34	0.89
GINS1NT	FBL	FBL	30|8|0	38	12.67	3	35|37|37|42	0	0	0	0	0	-171.51	0.34	0.89
GINS1NT	RPSA	RPSA	9|6|0	15	5	3	10|12|18|18	0	0	0	0	0	-67.39	0.34	0.89
GINS1NT	PSME1	PSME1	9|5|0	14	4.67	3	9|13|10|23	0	0	0	0	0	-63.61	0.34	0.89
GINS1NT	RPL37A	RPL37A	9|2|0	11	3.67	3	12|11|11|9	0	0	0	0	0	-50.64	0.34	0.89
GINS1NT	RPL36	RPL36	10|0|0	10	3.33	3	11|12|8|8	0	0	0	0	0	-46.19	0.34	0.83
GINS1NT	ARF4	ARF4	7|2|0	9	3	3	9|13|8|5	0	0	0	0	0	-41.75	0.34	0.89
GINS1NT	CYC1	CYC1	7|1|0	8	2.67	3	7|8|8|8	0	0	0	0	0	-37.31	0.34	0.89
GINS1NT	ILF3	ILF3	50|24|0	74	24.67	3	75|75|74|76	0	0	0	0	0	-338.78	0.33	0.89
GINS1NT	RPS5	RPS5	28|10|0	38	12.67	3	41|41|35|35	0	0	0	0	0	-172.62	0.33	0.89
GINS1NT	ATP5A1	ATP5A1	17|11|2	30	10	3	34|28|32|27	0	0	0	0	0	-128.93	0.33	0.89
GINS1NT	RPS11	RPS11	30|0|0	30	10	3	31|27|36|26	0	0	0	0	0	-136.74	0.33	0.89
GINS1NT	DARS2	DARS2	21|6|0	27	9	3	29|23|28|28	0	0	0	0	0	-123.29	0.33	0.89
GINS1NT	LBR	LBR	21|1|0	22	7.33	3	27|21|21|21	0	0	0	0	0	-103.14	0.33	0.89
GINS1NT	PAFAH1B1	PAFAH1B1	13|3|0	16	5.33	3	18|14|16|17	0	0	0	0	0	-75.18	0.33	0.89
GINS1NT	MAT2A	MAT2A	12|2|0	14	4.67	3	14|12|18|13	0	0	0	0	0	-66.24	0.33	0.89
GINS1NT	RPL27A	RPL27A	8|4|0	12	4	3	11|11|15|11	0	0	0	0	0	-56.19	0.33	0.89
GINS1NT	ACADVL	ACADVL	5|1|1	7	2.33	3	2|4|11|11	0	0	0	0	0	-30.14	0.33	0.89
GINS1NT	MPDU1	MPDU1	3|1|0	4	1.33	3	3|4|4|5	0	0	0	0	0	-20.73	0.33	0.89
GINS1NT	NDUFA4	NDUFA4	3|0|0	3	1	3	3|4|3|2	0	0	0	0	0	-16.37	0.33	0.89
GINS1NT	DNPEP	DNPEP	0|0|1	1	0.33	3	0|1|1|2	0	0	0	0	0	-7.86	0.33	0.89
GINS1NT	CCDC25	CCDC25	0|1|0	1	0.33	3	0|1|1|2	0	0	0	0	0	-7.86	0.33	0.89
GINS1NT	GDI2	GDI2	52|13|0	65	21.67	3	57|67|67|76	0	0	0	0	0	-301.72	0.32	0.89
GINS1NT	KPNB1	KPNB1	45|13|0	58	19.33	3	42|57|66|75	0	0	0	0	0	-270.9	0.32	0.89
GINS1NT	BCAP31	BCAP31	19|7|0	26	8.67	3	28|31|26|23	0	0	0	0	0	-123.29	0.32	0.89
GINS1NT	RPLP0	RPLP0	14|8|0	22	7.33	3	23|22|26|20	0	0	0	0	0	-104.26	0.32	0.89
GINS1NT	PCNP	PCNP	11|5|2	18	6	3	19|18|19|20	0	0	0	0	0	-79.46	0.32	0.89
GINS1NT	RPL7L1	RPL7L1	13|1|0	14	4.67	3	18|15|14|12	0	0	0	0	0	-68.48	0.32	0.89
GINS1NT	UQCRC2	UQCRC2	13|0|0	13	4.33	3	15|15|11|13	0	0	0	0	0	-62.9	0.32	0.89
GINS1NT	LMAN2	LMAN2	10|3|0	13	4.33	3	8|15|14|17	0	0	0	0	0	-62.95	0.32	0.89
GINS1NT	STX7	STX7	7|2|0	9	3	3	8|9|8|13	0	0	0	0	0	-45.08	0.32	0.89
GINS1NT	CFAP20	CFAP20	5|0|0	5	1.67	3	6|6|5|4	0	0	0	0	0	-26.25	0.32	0.89
GINS1NT	NONO	NONO	73|35|26	134	44.67	3	142|151|151|129	0	0	0	0	0	-541.16	0.31	0.89
GINS1NT	EEF1A1	EEF1A1	60|38|21	119	39.67	3	122|124|148|122	0	0	0	0	0	-495.27	0.31	0.89
GINS1NT	AHCTF1	AHCTF1	71|24|12	107	35.67	3	106|125|124|112	0	0	0	0	0	-472.43	0.31	0.89
GINS1NT	CCT7	CCT7	42|18|0	60	20	3	72|66|59|60	0	0	0	0	0	-290.49	0.31	0.89
GINS1NT	RPL4	RPL4	57|3|0	60	20	3	60|66|66|67	0	0	0	0	0	-292.74	0.31	0.89
GINS1NT	RSL1D1	RSL1D1	52|4|0	56	18.67	3	66|66|60|52	0	0	0	0	0	-275.89	0.31	0.89
GINS1NT	H2AFY	H2AFY	33|13|0	46	15.33	3	52|54|51|40	0	0	0	0	0	-223.12	0.31	0.89
GINS1NT	SUGT1	SUGT1	23|12|5	40	13.33	3	30|42|51|48	0	0	0	0	0	-172.68	0.31	0.89
GINS1NT	VDAC3	VDAC3	19|3|0	22	7.33	3	26|24|24|21	0	0	0	0	0	-108.74	0.31	0.89
GINS1NT	SNRPB	SNRPB	11|5|0	16	5.33	3	17|18|19|14	0	0	0	0	0	-78.52	0.31	0.89
GINS1NT	PPP2CA	PPP2CA	11|4|0	15	5	3	11|14|21|18	0	0	0	0	0	-74.06	0.31	0.89
GINS1NT	KIAA1279	KIAA1279	14|0|0	14	4.67	3	9|15|18|18	0	0	0	0	0	-69.6	0.31	0.89
GINS1NT	ACOT7	ACOT7	9|3|0	12	4	3	11|13|14|13	0	0	0	0	0	-59.56	0.31	0.89
GINS1NT	GNAS	GNAS	8|4|0	12	4	3	14|16|12|10	0	0	0	0	0	-60.65	0.31	0.89
GINS1NT	ARPC3	ARPC3	10|0|0	10	3.33	3	7|13|12|11	0	0	0	0	0	-50.64	0.31	0.89
GINS1NT	TPI1	TPI1	3|3|0	6	2	3	7|6|7|6	0	0	0	0	0	-31.78	0.31	0.89
GINS1NT	DDX21	DDX21	84|21|0	105	35	3	124|118|138|87	0	0	0	0	0	-525.86	0.3	0.89
GINS1NT	ACLY	ACLY	78|21|0	99	33	3	119|115|105|108	0	0	0	0	0	-503.96	0.3	0.89
GINS1NT	GPI	GPI	61|32|2	95	31.67	3	94|100|114|111	0	0	0	0	0	-461.08	0.3	0.89
GINS1NT	TARS	TARS	55|28|0	83	27.67	3	97|95|88|84	0	0	0	0	0	-410.69	0.3	0.89
GINS1NT	VARS	VARS	68|13|0	81	27	3	90|89|100|84	0	0	0	0	0	-409.57	0.3	0.89
GINS1NT	HSPA1A	HSPA1A	39|21|13	73	24.33	3	77|85|82|76	0	0	0	0	0	-308.54	0.3	0.89
GINS1NT	PSMD11	PSMD11	25|10|0	35	11.67	3	39|40|37|39	0	0	0	0	0	-175.99	0.3	0.89
GINS1NT	PCBP2	PCBP2	15|10|4	29	9.67	3	27|34|30|36	0	0	0	0	0	-128.32	0.3	0.89
GINS1NT	PGAM5	PGAM5	15|2|0	17	5.67	3	17|18|23|18	0	0	0	0	0	-87.47	0.3	0.89
GINS1NT	RAB1B	RAB1B	11|5|0	16	5.33	3	14|15|23|20	0	0	0	0	0	-82.99	0.3	0.89
GINS1NT	ADSS	ADSS	9|5|0	14	4.67	3	11|15|15|21	0	0	0	0	0	-71.89	0.3	0.89
GINS1NT	RPL21	RPL21	11|1|0	12	4	3	14|13|17|9	0	0	0	0	0	-61.78	0.3	0.89
GINS1NT	RPS26	RPS26	6|2|0	8	2.67	3	10|10|8|7	0	0	0	0	0	-41.75	0.3	0.89
GINS1NT	RPS29	RPS29	6|0|0	6	2	3	5|10|6|6	0	0	0	0	0	-32.88	0.3	0.89
GINS1NT	MYH14	MYH14	2|2|0	4	1.33	3	4|2|7|5	0	0	0	0	0	-22.97	0.3	0.89
GINS1NT	CDIPT	CDIPT	3|1|0	4	1.33	3	5|5|5|3	0	0	0	0	0	-22.97	0.3	0.89
GINS1NT	EXOC5	EXOC5	2|0|0	2	0.67	3	2|2|3|2	0	0	0	0	0	-13.18	0.3	0.89
GINS1NT	RNGTT	RNGTT	2|0|0	2	0.67	3	0|3|3|3	0	0	0	0	0	-13.18	0.3	0.89
GINS1NT	DHX9	DHX9	96|46|0	142	47.33	3	164|163|170|152	0	0	0	0	0	#NAME?	0.29	0.89
GINS1NT	DHX15	DHX15	59|10|0	69	23	3	87|80|84|70	0	0	0	0	0	-362.38	0.29	0.89
GINS1NT	ANXA2	ANXA2	38|15|1	54	18	3	61|66|66|54	0	0	0	0	0	-273.73	0.29	0.89
GINS1NT	RPS6	RPS6	21|6|0	27	9	3	34|33|36|22	0	0	0	0	0	-142.34	0.29	0.89
GINS1NT	CKB	CKB	12|10|4	26	8.67	3	27|27|31|36	0	0	0	0	0	-121.78	0.29	0.89
GINS1NT	PGAM1	PGAM1	16|5|0	21	7	3	21|21|26|30	0	0	0	0	0	-112.1	0.29	0.89
GINS1NT	OAT	OAT	11|5|0	16	5.33	3	21|17|14|22	0	0	0	0	0	-85.24	0.29	0.89
GINS1NT	H2AFV	H2AFV	7|4|2	13	4.33	3	15|15|17|12	0	0	0	0	0	-60.98	0.29	0.89
GINS1NT	TMX1	TMX1	8|2|0	10	3.33	3	10|11|11|14	0	0	0	0	0	-53.98	0.29	0.89
GINS1NT	RPL22	RPL22	5|4|0	9	3	3	10|10|16|5	0	0	0	0	0	-48.18	0.29	0.89
GINS1NT	EIF2S2	EIF2S2	7|1|0	8	2.67	3	9|12|9|7	0	0	0	0	0	-43.96	0.29	0.89
GINS1NT	CISD2	CISD2	7|1|0	8	2.67	3	12|9|10|6	0	0	0	0	0	-43.96	0.29	0.89
GINS1NT	SAR1A	SAR1A	4|3|0	7	2.33	3	7|7|7|11	0	0	0	0	0	-38.39	0.29	0.89
GINS1NT	EEF1E1	EEF1E1	7|0|0	7	2.33	3	5|10|8|9	0	0	0	0	0	-38.39	0.29	0.89
GINS1NT	TMED9	TMED9	3|2|0	5	1.67	3	4|5|7|7	0	0	0	0	0	-28.47	0.29	0.89
GINS1NT	PDCD6	PDCD6	5|0|0	5	1.67	3	4|4|6|9	0	0	0	0	0	-28.47	0.29	0.89
GINS1NT	TKT	TKT	56|29|0	85	28.33	3	101|97|106|99	0	0	0	0	0	-454.51	0.28	0.89
GINS1NT	CSE1L	CSE1L	61|16|0	77	25.67	3	79|95|92|107	0	0	0	0	0	-420.73	0.28	0.89
GINS1NT	ILF2	ILF2	34|19|0	53	17.67	3	65|58|63|69	0	0	0	0	0	-288.24	0.28	0.89
GINS1NT	EIF3E	EIF3E	26|5|0	31	10.33	3	37|43|38|31	0	0	0	0	0	-169.26	0.28	0.89
GINS1NT	RPS15A	RPS15A	12|8|0	20	6.67	3	27|24|26|17	0	0	0	0	0	-107.62	0.28	0.89
GINS1NT	FEN1	FEN1	12|4|0	16	5.33	3	19|16|25|16	0	0	0	0	0	-87.47	0.28	0.89
GINS1NT	SEC22B	SEC22B	12|4|0	16	5.33	3	22|18|19|17	0	0	0	0	0	-87.47	0.28	0.89
GINS1NT	TUBB	TUBB	8|5|0	13	4.33	3	19|10|18|16	0	0	0	0	0	-73.03	0.28	0.89
GINS1NT	RAB14	RAB14	11|2|0	13	4.33	3	10|16|14|21	0	0	0	0	0	-70.66	0.28	0.89
GINS1NT	RAB2A	RAB2A	10|2|0	12	4	3	14|15|13|16	0	0	0	0	0	-67.36	0.28	0.89
GINS1NT	PSMB2	PSMB2	6|3|0	9	3	3	10|11|14|8	0	0	0	0	0	-50.64	0.28	0.89
GINS1NT	ATP5J2	ATP5J2	7|0|0	7	2.33	3	9|8|10|6	0	0	0	0	0	-39.52	0.28	0.89
GINS1NT	PRKDC	PRKDC	232|47|0	279	93	3	392|341|365|305	0	0	0	0	0	#NAME?	0.27	0.89
GINS1NT	NOP56	NOP56	58|8|0	66	22	3	76|78|101|69	0	0	0	0	0	-365.42	0.27	0.89
GINS1NT	GANAB	GANAB	47|15|0	62	20.67	3	76|82|76|77	0	0	0	0	0	-351.14	0.27	0.89
GINS1NT	PRDX6	PRDX6	24|12|2	38	12.67	3	47|46|43|52	0	0	0	0	0	-203.2	0.27	0.89
GINS1NT	HSPA8	HSPA8	25|9|2	36	12	3	42|45|45|46	0	0	0	0	0	-192.09	0.27	0.89
GINS1NT	NOP2	NOP2	32|4|0	36	12	3	51|45|46|38	0	0	0	0	0	-204.04	0.27	0.89
GINS1NT	APEX1	APEX1	29|7|0	36	12	3	40|41|50|47	0	0	0	0	0	-201.8	0.27	0.89
GINS1NT	RPS4X	RPS4X	30|4|0	34	11.33	3	43|48|44|31	0	0	0	0	0	-188.31	0.27	0.89
GINS1NT	SLC25A11	SLC25A11	23|5|0	28	9.33	3	35|36|35|30	0	0	0	0	0	-154.68	0.27	0.89
GINS1NT	API5	API5	19|5|0	24	8	3	30|30|33|26	0	0	0	0	0	-135.63	0.27	0.89
GINS1NT	SLC25A1	SLC25A1	16|2|0	18	6	3	23|22|24|21	0	0	0	0	0	-103.14	0.27	0.89
GINS1NT	RPS18	RPS18	17|0|0	17	5.67	3	18|21|25|19	0	0	0	0	0	-95.31	0.27	0.89
GINS1NT	SERPINA1	SERPINA1	6|5|5	16	5.33	3	21|22|19|16	0	0	0	0	0	-72.61	0.27	0.89
GINS1NT	BZW1	BZW1	13|1|0	14	4.67	3	13|17|22|16	0	0	0	0	0	-78.52	0.27	0.89
GINS1NT	BSG	BSG	9|3|0	12	4	3	13|13|15|18	0	0	0	0	0	-68.48	0.27	0.89
GINS1NT	SUB1	SUB1	4|3|1	8	2.67	3	9|12|10|9	0	0	0	0	0	-43.58	0.27	0.89
GINS1NT	RHOA	RHOA	6|1|0	7	2.33	3	10|10|10|5	0	0	0	0	0	-41.75	0.27	0.89
GINS1NT	BRI3BP	BRI3BP	3|1|0	4	1.33	3	5|6|6|3	0	0	0	0	0	-25.12	0.27	0.89
GINS1NT	ABTB2	ABTB2	1|1|0	2	0.67	3	4|2|1|3	0	0	0	0	0	-14.28	0.27	0.89
GINS1NT	CDK5RAP1	CDK5RAP1	1|0|0	1	0.33	3	1|3|0|1	0	0	0	0	0	-8.98	0.27	0.89
GINS1NT	STK33	STK33	1|0|0	1	0.33	3	1|1|1|2	0	0	0	0	0	-8.99	0.27	0.89
GINS1NT	MYBBP1A	MYBBP1A	81|10|0	91	30.33	3	124|123|131|95	0	0	0	0	0	-532.91	0.26	0.89
GINS1NT	ATP2A2	ATP2A2	33|9|9	51	17	3	60|69|64|66	0	0	0	0	0	-255.34	0.26	0.89
GINS1NT	HNRNPA1	HNRNPA1	31|15|4	50	16.67	3	58|63|72|61	0	0	0	0	0	-268.07	0.26	0.89
GINS1NT	MCM3	MCM3	37|7|0	44	14.67	3	54|50|60|60	0	0	0	0	0	-253.43	0.26	0.89
GINS1NT	RCC2	RCC2	41|3|0	44	14.67	3	60|53|60|53	0	0	0	0	0	-255.68	0.26	0.89
GINS1NT	EIF3L	EIF3L	36|4|0	40	13.33	3	56|55|49|48	0	0	0	0	0	-235.47	0.26	0.89
GINS1NT	MTHFD1	MTHFD1	28|8|0	36	12	3	42|46|46|50	0	0	0	0	0	-208.53	0.26	0.89
GINS1NT	RNF219	RNF219	18|9|2	29	9.67	3	28|42|22|58	0	0	0	0	0	-160.17	0.26	0.89
GINS1NT	DDX6	DDX6	21|8|0	29	9.67	3	39|38|36|38	0	0	0	0	0	-171.51	0.26	0.89
GINS1NT	PRMT5	PRMT5	18|10|0	28	9.33	3	34|36|32|39	0	0	0	0	0	-160.29	0.26	0.89
GINS1NT	SSRP1	SSRP1	24|2|0	26	8.67	3	33|32|31|36	0	0	0	0	0	-150.19	0.26	0.89
GINS1NT	KARS	KARS	24|0|0	24	8	3	32|32|32|27	0	0	0	0	0	-140.11	0.26	0.89
GINS1NT	KPNA2	KPNA2	17|4|0	21	7	3	20|27|29|31	0	0	0	0	0	-122.18	0.26	0.89
GINS1NT	WDHD1	WDHD1	18|1|0	19	6.33	3	12|25|31|28	0	0	0	0	0	-109.42	0.26	0.89
GINS1NT	RPL23A	RPL23A	17|1|0	18	6	3	21|29|26|17	0	0	0	0	0	-106.5	0.26	0.89
GINS1NT	TECR	TECR	17|1|0	18	6	3	24|19|27|21	0	0	0	0	0	-104.26	0.26	0.89
GINS1NT	FDPS	FDPS	10|3|0	13	4.33	3	14|18|21|14	0	0	0	0	0	-77.42	0.26	0.89
GINS1NT	CYCS	CYCS	8|0|0	8	2.67	3	8|9|17|7	0	0	0	0	0	-48.16	0.26	0.89
GINS1NT	CLTC	CLTC	98|24|0	122	40.67	3	132|160|172|195	0	0	0	0	0	#NAME?	0.25	0.89
GINS1NT	PKM	PKM	49|26|6	81	27	3	99|106|119|103	0	0	0	0	0	-451.61	0.25	0.89
GINS1NT	IARS	IARS	61|10|0	71	23.67	3	85|100|96|99	0	0	0	0	0	-428.67	0.25	0.89
GINS1NT	PFKP	PFKP	48|17|0	65	21.67	3	92|89|89|72	0	0	0	0	0	-385.97	0.25	0.89
GINS1NT	CAND1	CAND1	45|12|0	57	19	3	57|70|84|90	0	0	0	0	0	-339.48	0.25	0.89
GINS1NT	SUPT16H	SUPT16H	37|15|0	52	17.33	3	53|67|82|72	0	0	0	0	0	-309.31	0.25	0.89
GINS1NT	TCP1	TCP1	33|11|0	44	14.67	3	60|61|64|51	0	0	0	0	0	-266.9	0.25	0.89
GINS1NT	NOP58	NOP58	33|8|0	41	13.67	3	50|55|63|50	0	0	0	0	0	-246.7	0.25	0.89
GINS1NT	MSN	MSN	34|6|0	40	13.33	3	51|57|64|43	0	0	0	0	0	-243.24	0.25	0.89
GINS1NT	ATP1A1	ATP1A1	27|6|0	33	11	3	41|41|48|49	0	0	0	0	0	-202.92	0.25	0.89
GINS1NT	UBA2	UBA2	26|4|0	30	10	3	37|37|45|40	0	0	0	0	0	-180.48	0.25	0.89
GINS1NT	DDX18	DDX18	26|2|0	28	9.33	3	38|34|43|35	0	0	0	0	0	-170.38	0.25	0.89
GINS1NT	RECQL	RECQL	20|2|0	22	7.33	3	27|30|35|26	0	0	0	0	0	-134.51	0.25	0.89
GINS1NT	RNPEP	RNPEP	20|1|0	21	7	3	22|30|27|31	0	0	0	0	0	-125.54	0.25	0.89
GINS1NT	CD2BP2	CD2BP2	10|4|3	17	5.67	3	19|18|28|27	0	0	0	0	0	-93.56	0.25	0.89
GINS1NT	PNP	PNP	11|2|0	13	4.33	3	10|16|19|24	0	0	0	0	0	-79.41	0.25	0.89
GINS1NT	PSME3	PSME3	5|6|1	12	4	3	14|16|18|16	0	0	0	0	0	-69.88	0.25	0.89
GINS1NT	RPS14	RPS14	10|1|0	11	3.67	3	13|15|18|12	0	0	0	0	0	-67.36	0.25	0.89
GINS1NT	ARPC4	ARPC4	10|0|0	10	3.33	3	12|13|15|14	0	0	0	0	0	-62.9	0.25	0.89
GINS1NT	ETF1	ETF1	7|0|0	7	2.33	3	9|8|9|11	0	0	0	0	0	-43.96	0.25	0.89
GINS1NT	REEP5	REEP5	6|0|0	6	2	3	5|9|10|8	0	0	0	0	0	-38.39	0.25	0.89
GINS1NT	XRCC6	XRCC6	59|19|0	78	26	3	108|106|114|98	0	0	0	0	0	-480.36	0.24	0.89
GINS1NT	HNRNPU	HNRNPU	46|17|2	65	21.67	3	102|85|96|76	0	0	0	0	0	-393.87	0.24	0.89
GINS1NT	RARS	RARS	39|4|0	43	14.33	3	64|61|65|52	0	0	0	0	0	-273.64	0.24	0.89
GINS1NT	MCM2	MCM2	27|3|0	30	10	3	42|40|44|44	0	0	0	0	0	-192.82	0.24	0.89
GINS1NT	ARF3	ARF3	17|10|0	27	9	3	34|38|39|40	0	0	0	0	0	-171.51	0.24	0.89
GINS1NT	NMT1	NMT1	12|6|0	18	6	3	23|26|26|27	0	0	0	0	0	-116.58	0.24	0.89
GINS1NT	VRK1	VRK1	13|4|0	17	5.67	3	22|20|28|23	0	0	0	0	0	-106.5	0.24	0.89
GINS1NT	AIMP2	AIMP2	12|4|0	16	5.33	3	19|23|26|21	0	0	0	0	0	-102.02	0.24	0.89
GINS1NT	MRTO4	MRTO4	14|1|0	15	5	3	28|20|19|17	0	0	0	0	0	-96.47	0.24	0.89
GINS1NT	ISYNA1	ISYNA1	7|3|0	10	3.33	3	12|13|15|15	0	0	0	0	0	-64.02	0.24	0.89
GINS1NT	TYMS	TYMS	9|0|0	9	3	3	11|10|14|14	0	0	0	0	0	-57.32	0.24	0.89
GINS1NT	RHEB	RHEB	4|1|0	5	1.67	3	6|7|8|7	0	0	0	0	0	-33.96	0.24	0.89
GINS1NT	ARAF	ARAF	3|0|0	3	1	3	2|4|6|5	0	0	0	0	0	-21.85	0.24	0.89
GINS1NT	DYNC2H1	DYNC2H1	1|1|1	3	1	3	4|4|2|7	0	0	0	0	0	-19	0.24	0.89
GINS1NT	SMARCC2	SMARCC2	2|0|0	2	0.67	3	3|4|2|2	0	0	0	0	0	-15.36	0.24	0.89
GINS1NT	HSP90B1	HSP90B1	2|0|0	2	0.67	3	2|0|3|6	0	0	0	0	0	-15.17	0.24	0.89
GINS1NT	JAGN1	JAGN1	2|0|0	2	0.67	3	2|3|5|1	0	0	0	0	0	-15.41	0.24	0.89
GINS1NT	PTBP1	PTBP1	25|13|0	38	12.67	3	52|50|56|58	0	0	0	0	0	-244.45	0.23	0.89
GINS1NT	PDIA4	PDIA4	31|1|0	32	10.67	3	30|40|56|57	0	0	0	0	0	-206.87	0.23	0.89
GINS1NT	ALDH18A1	ALDH18A1	28|2|0	30	10	3	53|47|41|34	0	0	0	0	0	-198.33	0.23	0.89
GINS1NT	TOP1	TOP1	29|0|0	29	9.67	3	42|48|50|31	0	0	0	0	0	-193.79	0.23	0.89
GINS1NT	PRMT1	PRMT1	25|3|0	28	9.33	3	38|40|42|43	0	0	0	0	0	-184.97	0.23	0.89
GINS1NT	RPL17	RPL17	22|1|0	23	7.67	3	28|34|40|34	0	0	0	0	0	-154.68	0.23	0.89
GINS1NT	PES1	PES1	22|0|0	22	7.33	3	32|37|35|24	0	0	0	0	0	-145.8	0.23	0.89
GINS1NT	TRIP13	TRIP13	18|1|0	19	6.33	3	25|28|28|29	0	0	0	0	0	-125.54	0.23	0.89
GINS1NT	MAPK1	MAPK1	15|2|0	17	5.67	3	24|25|23|28	0	0	0	0	0	-114.33	0.23	0.89
GINS1NT	COX4I1	COX4I1	11|5|0	16	5.33	3	25|22|24|20	0	0	0	0	0	-104.26	0.23	0.89
GINS1NT	PPP1CC	PPP1CC	4|2|0	6	2	3	7|10|9|9	0	0	0	0	0	-41.75	0.23	0.89
GINS1NT	SCAMP3	SCAMP3	3|2|0	5	1.67	3	7|8|8|6	0	0	0	0	0	-35.08	0.23	0.89
GINS1NT	TOP2A	TOP2A	62|3|0	65	21.67	3	98|103|119|72	0	0	0	0	0	-441.58	0.22	0.89
GINS1NT	TRIM28	TRIM28	32|9|6	47	15.67	3	64|72|79|73	0	0	0	0	0	-297.79	0.22	0.89
GINS1NT	LRPPRC	LRPPRC	45|2|0	47	15.67	3	62|67|76|86	0	0	0	0	0	-328.57	0.22	0.89
GINS1NT	RPN1	RPN1	24|9|0	33	11	3	52|51|50|48	0	0	0	0	0	-227.61	0.22	0.89
GINS1NT	RRP12	RRP12	32|0|0	32	10.67	3	42|57|55|43	0	0	0	0	0	-223.11	0.22	0.89
GINS1NT	MCM5	MCM5	29|2|0	31	10.33	3	46|47|50|43	0	0	0	0	0	-210.78	0.22	0.89
GINS1NT	NAMPT	NAMPT	19|2|0	21	7	3	24|31|33|37	0	0	0	0	0	-142.35	0.22	0.89
GINS1NT	HARS	HARS	12|1|0	13	4.33	3	16|19|23|22	0	0	0	0	0	-91.94	0.22	0.89
GINS1NT	TAF9	TAF9	8|2|2	12	4	3	21|18|17|17	0	0	0	0	0	-76.19	0.22	0.89
GINS1NT	PRPS1	PRPS1	10|2|0	12	4	3	18|17|21|17	0	0	0	0	0	-84.12	0.22	0.89
GINS1NT	PSMD7	PSMD7	10|1|0	11	3.67	3	12|18|19|18	0	0	0	0	0	-77.42	0.22	0.89
GINS1NT	DYNLL1	DYNLL1	8|2|0	10	3.33	3	15|15|17|13	0	0	0	0	0	-69.58	0.22	0.89
GINS1NT	RFC3	RFC3	8|1|0	9	3	3	12|15|18|9	0	0	0	0	0	-62.95	0.22	0.89
GINS1NT	RPS20	RPS20	5|1|0	6	2	3	8|11|10|8	0	0	0	0	0	-43.96	0.22	0.89
GINS1NT	CKMT1A	CKMT1A	6|0|0	6	2	3	10|10|9|8	0	0	0	0	0	-43.96	0.22	0.89
GINS1NT	NME3	NME3	4|0|0	4	1.33	3	6|6|5|7	0	0	0	0	0	-29.53	0.22	0.89
GINS1NT	PRDX3	PRDX3	0|0|2	2	0.67	3	0|1|5|6	0	0	0	0	0	-15.94	0.22	0.89
GINS1NT	TAOK1	TAOK1	1|0|0	1	0.33	3	0|2|2|2	0	0	0	0	0	-10.07	0.22	0.89
GINS1NT	ZNF622	ZNF622	1|0|0	1	0.33	3	0|0|3|3	0	0	0	0	0	-9.92	0.22	0.89
GINS1NT	PGD	PGD	35|12|0	47	15.67	3	73|73|77|75	0	0	0	0	0	-336.54	0.21	0.89
GINS1NT	EIF3B	EIF3B	39|7|0	46	15.33	3	70|75|75|70	0	0	0	0	0	-327.55	0.21	0.89
GINS1NT	SND1	SND1	34|7|0	41	13.67	3	70|70|66|60	0	0	0	0	0	-300.6	0.21	0.89
GINS1NT	PSMD12	PSMD12	23|2|0	25	8.33	3	40|44|43|35	0	0	0	0	0	-183.85	0.21	0.89
GINS1NT	HACD3	HACD3	19|3|0	22	7.33	3	34|35|40|34	0	0	0	0	0	-162.53	0.21	0.89
GINS1NT	SFXN1	SFXN1	17|4|0	21	7	3	28|33|38|33	0	0	0	0	0	-150.19	0.21	0.89
GINS1NT	YWHAQ	YWHAQ	16|5|0	21	7	3	22|35|43|34	0	0	0	0	0	-152.15	0.21	0.89
GINS1NT	PPP2R1A	PPP2R1A	17|4|0	21	7	3	19|34|35|45	0	0	0	0	0	-150.81	0.21	0.89
GINS1NT	CPNE3	CPNE3	17|2|0	19	6.33	3	29|27|31|31	0	0	0	0	0	-134.51	0.21	0.89
GINS1NT	HSD17B12	HSD17B12	11|1|0	12	4	3	20|20|21|15	0	0	0	0	0	-87.47	0.21	0.89
GINS1NT	VAT1	VAT1	5|4|0	9	3	3	6|12|17|22	0	0	0	0	0	-65.76	0.21	0.89
GINS1NT	TWF1	TWF1	8|1|0	9	3	3	16|15|12|15	0	0	0	0	0	-67.36	0.21	0.89
GINS1NT	RAB21	RAB21	6|2|0	8	2.67	3	14|13|13|11	0	0	0	0	0	-59.56	0.21	0.89
GINS1NT	MARK2	MARK2	3|0|0	3	1	3	4|3|6|6	0	0	0	0	0	-24.07	0.21	0.89
GINS1NT	SLC25A12	SLC25A12	0|1|1	2	0.67	3	0|2|6|5	0	0	0	0	0	-17.2	0.21	0.89
GINS1NT	PRPF8	PRPF8	94|8|0	102	34	3	192|183|161|146	0	0	0	0	0	#NAME?	0.2	0.89
GINS1NT	LARS	LARS	54|14|0	68	22.67	3	98|105|124|121	0	0	0	0	0	-505.02	0.2	0.89
GINS1NT	QARS	QARS	33|3|0	36	12	3	59|64|60|54	0	0	0	0	0	-268.03	0.2	0.89
GINS1NT	NPEPPS	NPEPPS	30|2|0	32	10.67	3	41|53|58|63	0	0	0	0	0	-243.19	0.2	0.89
GINS1NT	MCM7	MCM7	30|0|0	30	10	3	51|50|52|45	0	0	0	0	0	-224.24	0.2	0.89
GINS1NT	LTA4H	LTA4H	22|6|0	28	9.33	3	28|51|54|53	0	0	0	0	0	-210.29	0.2	0.89
GINS1NT	CKAP4	CKAP4	24|1|0	25	8.33	3	43|42|44|38	0	0	0	0	0	-189.46	0.2	0.89
GINS1NT	RRP1B	RRP1B	19|2|0	21	7	3	34|35|38|34	0	0	0	0	0	-160.29	0.2	0.89
GINS1NT	ATP5F1	ATP5F1	12|6|0	18	6	3	29|28|30|32	0	0	0	0	0	-135.63	0.2	0.89
GINS1NT	ATAD3A	ATAD3A	16|2|0	18	6	3	32|30|39|21	0	0	0	0	0	-138.8	0.2	0.89
GINS1NT	PCBP1	PCBP1	9|6|1	16	5.33	3	24|27|27|29	0	0	0	0	0	-117.49	0.2	0.89
GINS1NT	PGM2	PGM2	11|1|0	12	4	3	15|16|18|30	0	0	0	0	0	-90.51	0.2	0.89
GINS1NT	AHSA1	AHSA1	10|1|0	11	3.67	3	15|18|21|21	0	0	0	0	0	-86.36	0.2	0.89
GINS1NT	RAC1	RAC1	10|0|0	10	3.33	3	21|20|15|12	0	0	0	0	0	-78.6	0.2	0.89
GINS1NT	ALDH3A2	ALDH3A2	9|0|0	9	3	3	15|17|17|10	0	0	0	0	0	-68.48	0.2	0.89
GINS1NT	SLC16A1	SLC16A1	5|2|0	7	2.33	3	11|14|11|10	0	0	0	0	0	-53.98	0.2	0.89
GINS1NT	SRPRB	SRPRB	7|0|0	7	2.33	3	11|15|15|6	0	0	0	0	0	-54.99	0.2	0.89
GINS1NT	ISOC1	ISOC1	6|1|0	7	2.33	3	9|12|10|15	0	0	0	0	0	-53.98	0.2	0.89
GINS1NT	PSME2	PSME2	5|0|0	5	1.67	3	4|7|10|12	0	0	0	0	0	-39.43	0.2	0.89
GINS1NT	SRSF11	SRSF11	1|2|0	3	1	3	8|4|5|3	0	0	0	0	0	-25.12	0.2	0.89
GINS1NT	FLNA	FLNA	123|60|29	212	70.67	3	369|384|387|356	0	0	0	0	0	#NAME?	0.19	0.89
GINS1NT	EPRS	EPRS	65|14|0	79	26.33	3	139|139|143|147	0	0	0	0	0	-639.96	0.19	0.89
GINS1NT	NARS	NARS	29|2|0	31	10.33	3	54|56|56|53	0	0	0	0	0	-247.82	0.19	0.89
GINS1NT	ABCE1	ABCE1	26|2|0	28	9.33	3	52|52|53|41	0	0	0	0	0	-224.24	0.19	0.89
GINS1NT	PSMD6	PSMD6	22|3|0	25	8.33	3	45|46|42|43	0	0	0	0	0	-199.55	0.19	0.89
GINS1NT	CSNK2A1	CSNK2A1	19|2|0	21	7	3	32|37|41|41	0	0	0	0	0	-171.51	0.19	0.89
GINS1NT	BRIX1	BRIX1	17|4|0	21	7	3	39|36|33|39	0	0	0	0	0	-167.02	0.19	0.89
GINS1NT	LRRC59	LRRC59	16|5|0	21	7	3	36|38|38|34	0	0	0	0	0	-165.9	0.19	0.89
GINS1NT	HDAC2	HDAC2	14|2|0	16	5.33	3	28|30|24|31	0	0	0	0	0	-128.9	0.19	0.89
GINS1NT	EMD	EMD	12|2|0	14	4.67	3	19|26|27|27	0	0	0	0	0	-113.22	0.19	0.89
GINS1NT	ABCF2	ABCF2	14|0|0	14	4.67	3	31|25|26|17	0	0	0	0	0	-113.17	0.19	0.89
GINS1NT	USP14	USP14	12|1|0	13	4.33	3	13|20|25|31	0	0	0	0	0	-101.65	0.19	0.89
GINS1NT	TIMM50	TIMM50	10|1|0	11	3.67	3	21|20|20|17	0	0	0	0	0	-89.71	0.19	0.89
GINS1NT	TCEB2	TCEB2	7|2|0	9	3	3	12|18|13|19	0	0	0	0	0	-71.83	0.19	0.89
GINS1NT	GLS	GLS	8|0|0	8	2.67	3	9|11|17|18	0	0	0	0	0	-63.95	0.19	0.89
GINS1NT	FDFT1	FDFT1	7|1|0	8	2.67	3	12|17|15|11	0	0	0	0	0	-64.02	0.19	0.89
GINS1NT	CISD1	CISD1	7|0|0	7	2.33	3	11|10|16|11	0	0	0	0	0	-56.19	0.19	0.89
GINS1NT	ARF5	ARF5	3|3|0	6	2	3	10|9|13|10	0	0	0	0	0	-49.53	0.19	0.89
GINS1NT	SSR4	SSR4	4|2|0	6	2	3	8|9|14|12	0	0	0	0	0	-50.64	0.19	0.89
GINS1NT	PAIP1	PAIP1	4|1|0	5	1.67	3	7|6|12|11	0	0	0	0	0	-42.84	0.19	0.89
GINS1NT	HSPBP1	HSPBP1	5|0|0	5	1.67	3	5|9|10|11	0	0	0	0	0	-41.75	0.19	0.89
GINS1NT	TMX2	TMX2	3|1|0	4	1.33	3	7|10|7|4	0	0	0	0	0	-33.96	0.19	0.89
GINS1NT	GHITM	GHITM	2|1|0	3	1	3	7|7|1|6	0	0	0	0	0	-26.13	0.19	0.89
GINS1NT	RPA2	RPA2	0|1|0	1	0.33	3	1|1|2|3	0	0	0	0	0	-11.12	0.19	0.89
GINS1NT	SF3B1	SF3B1	69|11|0	80	26.67	3	158|159|151|141	0	0	0	0	0	-686.06	0.18	0.89
GINS1NT	XRCC5	XRCC5	48|10|0	58	19.33	3	110|103|113|104	0	0	0	0	0	-484.86	0.18	0.89
GINS1NT	EIF3A	EIF3A	47|7|0	54	18	3	92|100|114|93	0	0	0	0	0	-450.11	0.18	0.89
GINS1NT	COPA	COPA	46|7|0	53	17.67	3	101|97|95|90	0	0	0	0	0	-432.04	0.18	0.89
GINS1NT	GART	GART	43|3|0	46	15.33	3	82|82|80|89	0	0	0	0	0	-375.86	0.18	0.89
GINS1NT	SMARCA5	SMARCA5	34|3|1	38	12.67	3	79|75|72|49	0	0	0	0	0	-304.7	0.18	0.89
GINS1NT	IQGAP1	IQGAP1	34|1|0	35	11.67	3	62|65|75|60	0	0	0	0	0	-296.1	0.18	0.89
GINS1NT	EIF3C	EIF3C	29|5|0	34	11.33	3	54|62|70|67	0	0	0	0	0	-286	0.18	0.89
GINS1NT	EFTUD2	EFTUD2	29|2|0	31	10.33	3	43|52|59|72	0	0	0	0	0	-255.3	0.18	0.89
GINS1NT	SARS	SARS	25|6|0	31	10.33	3	61|59|57|58	0	0	0	0	0	-265.78	0.18	0.89
GINS1NT	HNRNPM	HNRNPM	23|6|2	31	10.33	3	51|58|63|56	0	0	0	0	0	-247.72	0.18	0.89
GINS1NT	NUDC	NUDC	19|7|4	30	10	3	51|54|59|58	0	0	0	0	0	-232.68	0.18	0.89
GINS1NT	SRP54	SRP54	22|0|1	23	7.67	3	32|43|52|43	0	0	0	0	0	-192.7	0.18	0.89
GINS1NT	DNMT1	DNMT1	20|1|0	21	7	3	39|40|50|26	0	0	0	0	0	-175.65	0.18	0.89
GINS1NT	NSFL1C	NSFL1C	15|3|3	21	7	3	33|38|42|44	0	0	0	0	0	-164.8	0.18	0.89
GINS1NT	VAPA	VAPA	16|2|0	18	6	3	31|36|35|31	0	0	0	0	0	-151.32	0.18	0.89
GINS1NT	KHDRBS1	KHDRBS1	8|4|0	12	4	3	20|24|25|21	0	0	0	0	0	-103.14	0.18	0.89
GINS1NT	NOC2L	NOC2L	12|0|0	12	4	3	23|23|29|13	0	0	0	0	0	-100.65	0.18	0.89
GINS1NT	YWHAZ	YWHAZ	9|1|2	12	4	3	15|20|28|27	0	0	0	0	0	-98.48	0.18	0.89
GINS1NT	PITPNB	PITPNB	11|1|0	12	4	3	20|23|20|28	0	0	0	0	0	-104.26	0.18	0.89
GINS1NT	PRKAG1	PRKAG1	8|0|0	8	2.67	3	15|13|15|16	0	0	0	0	0	-68.48	0.18	0.89
GINS1NT	COPS7A	COPS7A	4|0|0	4	1.33	3	6|9|6|9	0	0	0	0	0	-36.2	0.18	0.89
GINS1NT	EXOSC9	EXOSC9	4|0|0	4	1.33	3	6|8|9|7	0	0	0	0	0	-36.2	0.18	0.89
GINS1NT	MYH10	MYH10	37|3|0	40	13.33	3	64|74|84|90	0	0	0	0	0	-352.11	0.17	0.89
GINS1NT	XPO1	XPO1	30|5|0	35	11.67	3	65|70|67|70	0	0	0	0	0	-307.33	0.17	0.89
GINS1NT	HNRNPA2B1	HNRNPA2B1	21|8|0	29	9.67	3	49|55|65|62	0	0	0	0	0	-261.29	0.17	0.89
GINS1NT	RPA1	RPA1	21|7|0	28	9.33	3	57|54|59|54	0	0	0	0	0	-253.43	0.17	0.89
GINS1NT	DNM2	DNM2	25|0|0	25	8.33	3	39|43|59|57	0	0	0	0	0	-224	0.17	0.89
GINS1NT	GTPBP4	GTPBP4	23|0|0	23	7.67	3	46|50|48|40	0	0	0	0	0	-208.53	0.17	0.89
GINS1NT	SLC25A13	SLC25A13	22|0|0	22	7.33	3	43|38|44|46	0	0	0	0	0	-193.94	0.17	0.89
GINS1NT	DPP3	DPP3	13|6|3	22	7.33	3	40|48|36|51	0	0	0	0	0	-184.73	0.17	0.89
GINS1NT	HSPD1	HSPD1	9|3|7	19	6.33	3	28|32|38|48	0	0	0	0	0	-152.43	0.17	0.89
GINS1NT	NUDT19	NUDT19	17|0|0	17	5.67	3	29|31|41|29	0	0	0	0	0	-148.05	0.17	0.89
GINS1NT	NPM1	NPM1	8|4|5	17	5.67	3	28|34|39|36	0	0	0	0	0	-139.22	0.17	0.89
GINS1NT	ACTR2	ACTR2	10|3|0	13	4.33	3	22|28|27|28	0	0	0	0	0	-119.94	0.17	0.89
GINS1NT	TSN	TSN	9|3|0	12	4	3	24|23|22|24	0	0	0	0	0	-106.5	0.17	0.89
GINS1NT	YWHAE	YWHAE	9|3|0	12	4	3	11|16|24|41	0	0	0	0	0	-104.47	0.17	0.89
GINS1NT	VPS35	VPS35	12|0|0	12	4	3	15|22|23|34	0	0	0	0	0	-107.25	0.17	0.89
GINS1NT	ASS1	ASS1	8|0|0	8	2.67	3	12|12|15|23	0	0	0	0	0	-71.66	0.17	0.89
GINS1NT	RBMX	RBMX	8|0|0	8	2.67	3	17|15|17|13	0	0	0	0	0	-71.83	0.17	0.89
GINS1NT	RAP1B	RAP1B	7|0|0	7	2.33	3	15|15|12|13	0	0	0	0	0	-64.02	0.17	0.89
GINS1NT	EEF1A2	EEF1A2	7|0|0	7	2.33	3	7|14|18|16	0	0	0	0	0	-63.88	0.17	0.89
GINS1NT	SURF4	SURF4	2|2|0	4	1.33	3	9|9|7|7	0	0	0	0	0	-38.39	0.17	0.89
GINS1NT	HIGD1A	HIGD1A	2|1|0	3	1	3	6|6|5|7	0	0	0	0	0	-29.53	0.17	0.89
GINS1NT	IMMT	IMMT	3|0|0	3	1	3	2|2|5|14	0	0	0	0	0	-27.81	0.17	0.89
GINS1NT	THUMPD3	THUMPD3	0|0|1	1	0.33	3	0|2|2|4	0	0	0	0	0	-12.02	0.17	0.89
GINS1NT	ANKRD26	ANKRD26	0|0|1	1	0.33	3	1|0|2|5	0	0	0	0	0	-11.74	0.17	0.89
GINS1NT	RUVBL2	RUVBL2	26|11|9	46	15.33	3	102|94|91|85	0	0	0	0	0	-379.03	0.16	0.89
GINS1NT	U2SURP	U2SURP	34|8|0	42	14	3	76|87|88|90	0	0	0	0	0	-384.85	0.16	0.89
GINS1NT	IPO5	IPO5	31|2|0	33	11	3	40|56|77|94	0	0	0	0	0	-300.77	0.16	0.89
GINS1NT	ADAR	ADAR	30|2|0	32	10.67	3	61|71|67|61	0	0	0	0	0	-293.85	0.16	0.89
GINS1NT	PSMD3	PSMD3	24|3|0	27	9	3	65|58|59|42	0	0	0	0	0	-253.26	0.16	0.89
GINS1NT	NAA15	NAA15	26|0|0	26	8.67	3	56|55|65|38	0	0	0	0	0	-241.88	0.16	0.89
GINS1NT	PFKL	PFKL	21|3|0	24	8	3	47|50|47|55	0	0	0	0	0	-225.37	0.16	0.89
GINS1NT	FTSJ3	FTSJ3	20|2|0	22	7.33	3	45|51|50|41	0	0	0	0	0	-211.9	0.16	0.89
GINS1NT	COPB2	COPB2	22|0|0	22	7.33	3	39|47|49|47	0	0	0	0	0	-206.29	0.16	0.89
GINS1NT	HAT1	HAT1	13|3|0	16	5.33	3	28|31|40|33	0	0	0	0	0	-150.19	0.16	0.89
GINS1NT	DRG1	DRG1	15|1|0	16	5.33	3	33|36|32|29	0	0	0	0	0	-147.96	0.16	0.89
GINS1NT	FARSB	FARSB	16|0|0	16	5.33	3	36|30|34|30	0	0	0	0	0	-147.96	0.16	0.89
GINS1NT	USP39	USP39	12|0|0	12	4	3	27|27|27|22	0	0	0	0	0	-117.7	0.16	0.89
GINS1NT	SEC63	SEC63	10|0|0	10	3.33	3	18|18|21|24	0	0	0	0	0	-93.07	0.16	0.89
GINS1NT	TMED10	TMED10	8|2|0	10	3.33	3	20|25|23|17	0	0	0	0	0	-97.54	0.16	0.89
GINS1NT	RPL9	RPL9	9|1|0	10	3.33	3	15|20|26|20	0	0	0	0	0	-93.07	0.16	0.89
GINS1NT	CACYBP	CACYBP	7|1|2	10	3.33	3	10|18|31|25	0	0	0	0	0	-91.39	0.16	0.89
GINS1NT	PSMD4	PSMD4	6|1|0	7	2.33	3	13|12|16|18	0	0	0	0	0	-68.48	0.16	0.89
GINS1NT	SNX27	SNX27	6|0|0	6	2	3	8|15|13|13	0	0	0	0	0	-57.32	0.16	0.89
GINS1NT	ADCK3	ADCK3	6|0|0	6	2	3	12|15|14|9	0	0	0	0	0	-58.44	0.16	0.89
GINS1NT	SEC61A1	SEC61A1	6|0|0	6	2	3	14|10|15|10	0	0	0	0	0	-57.32	0.16	0.89
GINS1NT	CDC37	CDC37	3|2|0	5	1.67	3	6|9|11|16	0	0	0	0	0	-49.38	0.16	0.89
GINS1NT	GNA13	GNA13	1|2|0	3	1	3	7|5|8|5	0	0	0	0	0	-30.66	0.16	0.89
GINS1NT	DYNC1H1	DYNC1H1	126|5|0	131	43.67	3	297|292|314|281	0	0	0	0	0	#NAME?	0.15	0.89
GINS1NT	FASN	FASN	88|24|0	112	37.33	3	248|248|248|240	0	0	0	0	0	#NAME?	0.15	0.89
GINS1NT	IRS4	IRS4	34|9|1	44	14.67	3	98|96|88|98	0	0	0	0	0	-422.71	0.15	0.89
GINS1NT	TMPO	TMPO	24|4|13	41	13.67	3	83|97|112|85	0	0	0	0	0	-404.46	0.15	0.89
GINS1NT	PYGL	PYGL	28|2|0	30	10	3	53|66|75|68	0	0	0	0	0	-296.08	0.15	0.89
GINS1NT	MSH6	MSH6	22|0|0	22	7.33	3	51|48|55|47	0	0	0	0	0	-227.61	0.15	0.89
GINS1NT	LIG3	LIG3	21|0|0	21	7	3	45|43|50|44	0	0	0	0	0	-206.29	0.15	0.89
GINS1NT	EIF3D	EIF3D	16|4|0	20	6.67	3	48|43|49|43	0	0	0	0	0	-207.41	0.15	0.89
GINS1NT	RPL3	RPL3	19|0|0	19	6.33	3	41|39|42|49	0	0	0	0	0	-193.94	0.15	0.89
GINS1NT	SMU1	SMU1	15|0|0	15	5	3	34|35|32|30	0	0	0	0	0	-149.08	0.15	0.89
GINS1NT	BLMH	BLMH	11|3|0	14	4.67	3	23|30|35|38	0	0	0	0	0	-143.42	0.15	0.89
GINS1NT	COPS3	COPS3	9|4|0	13	4.33	3	26|28|29|30	0	0	0	0	0	-128.9	0.15	0.89
GINS1NT	NSF	NSF	12|0|0	12	4	3	23|24|33|29	0	0	0	0	0	-124.42	0.15	0.89
GINS1NT	FXR2	FXR2	11|0|0	11	3.67	3	20|26|30|22	0	0	0	0	0	-112.1	0.15	0.89
GINS1NT	PSMD13	PSMD13	6|1|0	7	2.33	3	6|19|19|17	0	0	0	0	0	-70.35	0.15	0.89
GINS1NT	MAGOHB	MAGOHB	2|2|0	4	1.33	3	8|9|9|10	0	0	0	0	0	-42.84	0.15	0.89
GINS1NT	SDAD1	SDAD1	2|1|0	3	1	3	4|6|9|7	0	0	0	0	0	-31.78	0.15	0.89
GINS1NT	ESD	ESD	1|2|0	3	1	3	4|5|8|10	0	0	0	0	0	-32.92	0.15	0.89
GINS1NT	CLIC1	CLIC1	2|0|0	2	0.67	3	2|5|6|5	0	0	0	0	0	-22.97	0.15	0.89
GINS1NT	PPP6C	PPP6C	1|0|0	1	0.33	3	1|2|2|4	0	0	0	0	0	-13.18	0.15	0.89
GINS1NT	CMYA5	CMYA5	0|0|1	1	0.33	3	3|2|1|3	0	0	0	0	0	-13.18	0.15	0.89
GINS1NT	MKI67	MKI67	133|16|6	155	51.67	3	314|410|444|286	0	0	0	0	0	#NAME?	0.14	0.89
GINS1NT	NASP	NASP	21|4|0	25	8.33	3	50|59|60|77	0	0	0	0	0	-277.88	0.14	0.89
GINS1NT	NUP50	NUP50	18|5|1	24	8	3	52|54|60|56	0	0	0	0	0	-245.77	0.14	0.89
GINS1NT	PDS5A	PDS5A	20|0|0	20	6.67	3	48|51|56|39	0	0	0	0	0	-219.83	0.14	0.89
GINS1NT	CCAR2	CCAR2	18|2|0	20	6.67	3	45|46|50|48	0	0	0	0	0	-214.14	0.14	0.89
GINS1NT	HNRNPK	HNRNPK	13|6|0	19	6.33	3	38|41|51|46	0	0	0	0	0	-199.55	0.14	0.89
GINS1NT	PPP1CA	PPP1CA	15|2|0	17	5.67	3	38|44|36|42	0	0	0	0	0	-181.6	0.14	0.89
GINS1NT	CYB5R3	CYB5R3	12|3|0	15	5	3	33|34|40|31	0	0	0	0	0	-156.93	0.14	0.89
GINS1NT	APBB1	APBB1	10|4|0	14	4.67	3	28|40|25|45	0	0	0	0	0	-156.55	0.14	0.89
GINS1NT	PA2G4	PA2G4	12|1|0	13	4.33	3	27|28|33|32	0	0	0	0	0	-136.74	0.14	0.89
GINS1NT	YTHDF2	YTHDF2	10|0|0	10	3.33	3	21|21|24|26	0	0	0	0	0	-105.37	0.14	0.89
GINS1NT	SF3A3	SF3A3	7|2|0	9	3	3	16|20|21|30	0	0	0	0	0	-99.66	0.14	0.89
GINS1NT	WDR18	WDR18	9|0|0	9	3	3	21|21|18|23	0	0	0	0	0	-95.31	0.14	0.89
GINS1NT	PSMD8	PSMD8	6|0|0	6	2	3	13|15|15|16	0	0	0	0	0	-68.48	0.14	0.89
GINS1NT	KPNA6	KPNA6	4|1|0	5	1.67	3	3|12|18|16	0	0	0	0	0	-56.79	0.14	0.89
GINS1NT	NEK1	NEK1	1|1|1	3	1	3	4|7|4|13	0	0	0	0	0	-30.24	0.14	0.89
GINS1NT	SNRNP200	SNRNP200	62|1|0	63	21	3	168|166|175|159	0	0	0	0	0	#NAME?	0.13	0.89
GINS1NT	HCFC1	HCFC1	40|5|2	47	15.67	3	103|113|132|132	0	0	0	0	0	-529.19	0.13	0.89
GINS1NT	SF3B3	SF3B3	21|1|0	22	7.33	3	47|54|50|68	0	0	0	0	0	-247.7	0.13	0.89
GINS1NT	CUL1	CUL1	16|0|0	16	5.33	3	39|36|41|44	0	0	0	0	0	-181.6	0.13	0.89
GINS1NT	TAGLN2	TAGLN2	10|4|1	15	5	3	34|39|40|37	0	0	0	0	0	-165.36	0.13	0.89
GINS1NT	DDX5	DDX5	12|2|0	14	4.67	3	37|39|37|30	0	0	0	0	0	-162.53	0.13	0.89
GINS1NT	AP1M1	AP1M1	11|0|0	11	3.67	3	27|28|32|27	0	0	0	0	0	-130.02	0.13	0.89
GINS1NT	PRPSAP2	PRPSAP2	11|0|0	11	3.67	3	33|25|30|25	0	0	0	0	0	-128.9	0.13	0.89
GINS1NT	RPS6KA3	RPS6KA3	10|0|0	10	3.33	3	24|25|30|27	0	0	0	0	0	-121.06	0.13	0.89
GINS1NT	MTDH	MTDH	7|1|0	8	2.67	3	18|19|21|23	0	0	0	0	0	-93.07	0.13	0.89
GINS1NT	HNRNPC	HNRNPC	6|1|1	8	2.67	3	20|22|19|19	0	0	0	0	0	-87.54	0.13	0.89
GINS1NT	PPP2R4	PPP2R4	6|1|0	7	2.33	3	12|16|22|21	0	0	0	0	0	-81.9	0.13	0.89
GINS1NT	RBM39	RBM39	7|0|0	7	2.33	3	14|15|21|21	0	0	0	0	0	-81.89	0.13	0.89
GINS1NT	COLGALT1	COLGALT1	7|0|0	7	2.33	3	16|21|18|19	0	0	0	0	0	-85.24	0.13	0.89
GINS1NT	ARPC2	ARPC2	7|0|0	7	2.33	3	16|18|16|21	0	0	0	0	0	-81.89	0.13	0.89
GINS1NT	ME2	ME2	5|0|0	5	1.67	3	13|12|14|14	0	0	0	0	0	-61.78	0.13	0.89
GINS1NT	RPL31	RPL31	4|1|0	5	1.67	3	11|13|15|12	0	0	0	0	0	-59.56	0.13	0.89
GINS1NT	ERLIN1	ERLIN1	4|0|0	4	1.33	3	7|7|13|13	0	0	0	0	0	-47.3	0.13	0.89
GINS1NT	AHCYL1	AHCYL1	4|0|0	4	1.33	3	8|9|15|10	0	0	0	0	0	-49.53	0.13	0.89
GINS1NT	ELAVL1	ELAVL1	3|0|0	3	1	3	5|9|8|8	0	0	0	0	0	-36.2	0.13	0.89
GINS1NT	MYH9	MYH9	79|10|2	91	30.33	3	254|247|256|228	0	0	0	0	0	#NAME?	0.12	0.89
GINS1NT	VIM	VIM	43|8|2	53	17.67	3	137|140|159|138	0	0	0	0	0	-634.66	0.12	0.89
GINS1NT	NAT10	NAT10	27|3|0	30	10	3	96|93|83|68	0	0	0	0	0	-383.51	0.12	0.89
GINS1NT	NCL	NCL	18|5|4	27	9	3	73|80|83|68	0	0	0	0	0	-323.51	0.12	0.89
GINS1NT	MARS	MARS	22|3|0	25	8.33	3	63|70|75|75	0	0	0	0	0	-319.69	0.12	0.89
GINS1NT	SMC2	SMC2	17|0|0	17	5.67	3	49|46|54|40	0	0	0	0	0	-214.14	0.12	0.89
GINS1NT	PRPF6	PRPF6	17|0|0	17	5.67	3	48|44|55|38	0	0	0	0	0	-209.71	0.12	0.89
GINS1NT	STIP1	STIP1	11|0|0	11	3.67	3	25|29|34|35	0	0	0	0	0	-140.11	0.12	0.89
GINS1NT	SMC3	SMC3	11|0|0	11	3.67	3	23|24|41|32	0	0	0	0	0	-136.42	0.12	0.89
GINS1NT	WARS	WARS	6|2|0	8	2.67	3	13|18|25|30	0	0	0	0	0	-98.3	0.12	0.89
GINS1NT	EMG1	EMG1	7|0|0	7	2.33	3	20|20|20|19	0	0	0	0	0	-90.83	0.12	0.89
GINS1NT	SNRPD3	SNRPD3	3|2|0	5	1.67	3	14|16|14|12	0	0	0	0	0	-65.12	0.12	0.89
GINS1NT	EIF2AK2	EIF2AK2	5|0|0	5	1.67	3	12|13|15|14	0	0	0	0	0	-62.9	0.12	0.89
GINS1NT	SCO1	SCO1	4|0|0	4	1.33	3	10|10|12|11	0	0	0	0	0	-50.64	0.12	0.89
GINS1NT	ACO2	ACO2	2|1|0	3	1	3	3|8|11|10	0	0	0	0	0	-38.27	0.12	0.89
GINS1NT	ABI3BP	ABI3BP	1|0|1	2	0.67	3	6|7|3|6	0	0	0	0	0	-27.36	0.12	0.89
GINS1NT	GNA11	GNA11	1|1|0	2	0.67	3	2|5|8|7	0	0	0	0	0	-27.35	0.12	0.89
GINS1NT	INTU	INTU	1|0|0	1	0.33	3	2|2|0|7	0	0	0	0	0	-15.04	0.12	0.89
GINS1NT	MYO6	MYO6	17|1|0	18	6	3	41|52|71|62	0	0	0	0	0	-255.25	0.11	0.89
GINS1NT	CUL4B	CUL4B	16|1|0	17	5.67	3	50|50|59|48	0	0	0	0	0	-234.35	0.11	0.89
GINS1NT	SRP68	SRP68	16|1|0	17	5.67	3	46|54|54|50	0	0	0	0	0	-230.98	0.11	0.89
GINS1NT	TRIM25	TRIM25	15|0|0	15	5	3	51|51|45|41	0	0	0	0	0	-213.02	0.11	0.89
GINS1NT	ZFR	ZFR	14|0|0	14	4.67	3	26|45|53|39	0	0	0	0	0	-184.5	0.11	0.89
GINS1NT	PFKM	PFKM	11|1|0	12	4	3	35|38|36|33	0	0	0	0	0	-161.41	0.11	0.89
GINS1NT	ADSL	ADSL	9|2|0	11	3.67	3	25|28|37|43	0	0	0	0	0	-151.07	0.11	0.89
GINS1NT	RPN2	RPN2	8|3|0	11	3.67	3	26|29|39|37	0	0	0	0	0	-149.1	0.11	0.89
GINS1NT	NOC3L	NOC3L	11|0|0	11	3.67	3	30|36|36|26	0	0	0	0	0	-145.71	0.11	0.89
GINS1NT	CLUH	CLUH	9|0|0	9	3	3	28|32|23|26	0	0	0	0	0	-124.42	0.11	0.89
GINS1NT	NCBP1	NCBP1	8|0|0	8	2.67	3	16|23|23|32	0	0	0	0	0	-107.43	0.11	0.89
GINS1NT	HSPA4	HSPA4	7|1|0	8	2.67	3	16|22|31|28	0	0	0	0	0	-110.78	0.11	0.89
GINS1NT	EIF3H	EIF3H	5|1|0	6	2	3	11|16|22|22	0	0	0	0	0	-81.77	0.11	0.89
GINS1NT	KRI1	KRI1	6|0|0	6	2	3	17|16|19|21	0	0	0	0	0	-84.12	0.11	0.89
GINS1NT	DDX17	DDX17	5|0|0	5	1.67	3	12|14|19|18	0	0	0	0	0	-72.95	0.11	0.89
GINS1NT	NUDT21	NUDT21	4|1|0	5	1.67	3	14|15|15|14	0	0	0	0	0	-67.36	0.11	0.89
GINS1NT	DDX56	DDX56	4|1|0	5	1.67	3	19|16|10|18	0	0	0	0	0	-73.03	0.11	0.89
GINS1NT	SET	SET	3|1|0	4	1.33	3	9|12|14|15	0	0	0	0	0	-58.44	0.11	0.89
GINS1NT	CARM1	CARM1	3|1|0	4	1.33	3	4|8|19|18	0	0	0	0	0	-56.68	0.11	0.89
GINS1NT	HTATSF1	HTATSF1	3|0|1	4	1.33	3	6|11|16|17	0	0	0	0	0	-58.2	0.11	0.89
GINS1NT	PDCD5	PDCD5	4|0|0	4	1.33	3	12|12|13|11	0	0	0	0	0	-56.19	0.11	0.89
GINS1NT	EEF1B2	EEF1B2	2|0|2	4	1.33	3	10|12|14|11	0	0	0	0	0	-55.1	0.11	0.89
GINS1NT	PSMC1	PSMC1	3|0|0	3	1	3	5|11|10|11	0	0	0	0	0	-43.96	0.11	0.89
GINS1NT	GCN1L1	GCN1L1	57|3|0	60	20	3	197|196|202|196	0	0	0	0	0	#NAME?	0.1	0.89
GINS1NT	RIF1	RIF1	30|4|0	34	11.33	3	100|130|111|113	0	0	0	0	0	-511.78	0.1	0.89
GINS1NT	DDX3X	DDX3X	25|8|0	33	11	3	110|125|118|104	0	0	0	0	0	-515.2	0.1	0.89
GINS1NT	CAD	CAD	28|1|0	29	9.67	3	92|101|95|88	0	0	0	0	0	-424.17	0.1	0.89
GINS1NT	RANGAP1	RANGAP1	19|5|3	27	9	3	86|98|88|97	0	0	0	0	0	-400.31	0.1	0.89
GINS1NT	FANCI	FANCI	22|0|0	22	7.33	3	72|78|70|70	0	0	0	0	0	-327.55	0.1	0.89
GINS1NT	SMC4	SMC4	18|0|0	18	6	3	56|62|69|48	0	0	0	0	0	-265.74	0.1	0.89
GINS1NT	TCOF1	TCOF1	17|0|0	17	5.67	3	35|61|64|71	0	0	0	0	0	-260.68	0.1	0.89
GINS1NT	PALLD	PALLD	15|1|0	16	5.33	3	40|50|51|64	0	0	0	0	0	-231.89	0.1	0.89
GINS1NT	CTPS1	CTPS1	15|0|0	15	5	3	48|47|52|45	0	0	0	0	0	-217.51	0.1	0.89
GINS1NT	SYNCRIP	SYNCRIP	11|3|0	14	4.67	3	47|48|50|35	0	0	0	0	0	-204.13	0.1	0.89
GINS1NT	MATR3	MATR3	13|0|0	13	4.33	3	37|43|52|46	0	0	0	0	0	-201.8	0.1	0.89
GINS1NT	GFPT1	GFPT1	11|1|0	12	4	3	35|38|45|41	0	0	0	0	0	-180.48	0.1	0.89
GINS1NT	EIF3M	EIF3M	10|0|0	10	3.33	3	27|33|30|40	0	0	0	0	0	-147.96	0.1	0.89
GINS1NT	ARCN1	ARCN1	10|0|0	10	3.33	3	36|32|36|26	0	0	0	0	0	-147.96	0.1	0.89
GINS1NT	NKRF	NKRF	8|1|0	9	3	3	26|27|35|27	0	0	0	0	0	-131.14	0.1	0.89
GINS1NT	AARS	AARS	8|1|0	9	3	3	15|27|37|47	0	0	0	0	0	-142.7	0.1	0.89
GINS1NT	MAPRE1	MAPRE1	6|1|0	7	2.33	3	18|23|27|26	0	0	0	0	0	-107.62	0.1	0.89
GINS1NT	CAPZA2	CAPZA2	4|2|0	6	2	3	18|22|19|24	0	0	0	0	0	-95.31	0.1	0.89
GINS1NT	EPHX1	EPHX1	6|0|0	6	2	3	21|22|22|17	0	0	0	0	0	-94.19	0.1	0.89
GINS1NT	AAAS	AAAS	6|0|0	6	2	3	18|20|22|18	0	0	0	0	0	-89.71	0.1	0.89
GINS1NT	SEC24C	SEC24C	6|0|0	6	2	3	19|19|19|24	0	0	0	0	0	-93.07	0.1	0.89
GINS1NT	ATAD1	ATAD1	5|1|0	6	2	3	18|20|22|19	0	0	0	0	0	-90.83	0.1	0.89
GINS1NT	NNT	NNT	6|0|0	6	2	3	21|23|19|19	0	0	0	0	0	-94.19	0.1	0.89
GINS1NT	VPS26A	VPS26A	4|0|0	4	1.33	3	15|15|14|12	0	0	0	0	0	-65.12	0.1	0.89
GINS1NT	OSBP	OSBP	4|0|0	4	1.33	3	11|13|13|17	0	0	0	0	0	-62.9	0.1	0.89
GINS1NT	ATIC	ATIC	3|0|0	3	1	3	7|9|11|15	0	0	0	0	0	-49.58	0.1	0.89
GINS1NT	RBBP4	RBBP4	2|0|0	2	0.67	3	6|9|7|6	0	0	0	0	0	-33.96	0.1	0.89
GINS1NT	A0A0U1RQK7	EIF4G3	35|7|1	43	14.33	3	150|174|169|171	0	0	0	0	0	#NAME?	0.09	0.89
GINS1NT	NUP153	NUP153	20|3|1	24	8	3	76|96|97|100	0	0	0	0	0	-410.35	0.09	0.89
GINS1NT	EIF4G2	EIF4G2	21|0|0	21	7	3	74|82|82|65	0	0	0	0	0	-342.16	0.09	0.89
GINS1NT	CHD4	CHD4	17|1|0	18	6	3	68|72|74|57	0	0	0	0	0	-306.21	0.09	0.89
GINS1NT	BCLAF1	BCLAF1	14|2|0	16	5.33	3	60|64|66|54	0	0	0	0	0	-275.89	0.09	0.89
GINS1NT	ZC3H11A	ZC3H11A	12|0|0	12	4	3	39|47|49|42	0	0	0	0	0	-200.67	0.09	0.89
GINS1NT	SEC23B	SEC23B	10|0|0	10	3.33	3	27|35|44|43	0	0	0	0	0	-169.11	0.09	0.89
GINS1NT	RRM1	RRM1	7|3|0	10	3.33	3	32|37|37|37	0	0	0	0	0	-162.53	0.09	0.89
GINS1NT	HNRNPR	HNRNPR	9|0|0	9	3	3	33|38|37|32	0	0	0	0	0	-159.16	0.09	0.89
GINS1NT	ABCF1	ABCF1	9|0|0	9	3	3	31|38|40|31	0	0	0	0	0	-159.16	0.09	0.89
GINS1NT	NUP93	NUP93	8|0|0	8	2.67	3	24|28|30|32	0	0	0	0	0	-130.02	0.09	0.89
GINS1NT	JUP	JUP	6|2|0	8	2.67	3	34|28|33|30	0	0	0	0	0	-142.35	0.09	0.89
GINS1NT	AGPS	AGPS	8|0|0	8	2.67	3	25|29|31|40	0	0	0	0	0	-142.33	0.09	0.89
GINS1NT	CAP1	CAP1	7|0|0	7	2.33	3	16|20|33|33	0	0	0	0	0	-116.14	0.09	0.89
GINS1NT	CDC73	CDC73	6|0|0	6	2	3	22|26|21|20	0	0	0	0	0	-102.02	0.09	0.89
GINS1NT	PPP2R2A	PPP2R2A	5|0|0	5	1.67	3	17|19|21|19	0	0	0	0	0	-87.47	0.09	0.89
GINS1NT	POLD3	POLD3	3|0|0	3	1	3	7|10|14|16	0	0	0	0	0	-55.05	0.09	0.89
GINS1NT	ACOT9	ACOT9	2|0|0	2	0.67	3	6|7|10|8	0	0	0	0	0	-37.31	0.09	0.89
GINS1NT	UHRF1BP1	UHRF1BP1	2|0|0	2	0.67	3	6|6|5|13	0	0	0	0	0	-36.02	0.09	0.89
GINS1NT	HSPA4L	HSPA4L	2|0|0	2	0.67	3	3|8|8|11	0	0	0	0	0	-36.12	0.09	0.89
GINS1NT	MT-CO2	MT-CO2	1|1|0	2	0.67	3	5|5|10|11	0	0	0	0	0	-37.28	0.09	0.89
GINS1NT	TBC1D10B	TBC1D10B	2|0|0	2	0.67	3	7|8|8|7	0	0	0	0	0	-36.2	0.09	0.89
GINS1NT	FAM208B	FAM208B	1|0|0	1	0.33	3	3|4|5|3	0	0	0	0	0	-19.7	0.09	0.89
GINS1NT	PSMC2	PSMC2	13|3|0	16	5.33	3	67|77|65|61	0	0	0	0	0	-305.09	0.08	0.89
GINS1NT	TBC1D15	TBC1D15	10|2|1	13	4.33	3	54|56|54|52	0	0	0	0	0	-239.05	0.08	0.89
GINS1NT	IGF2BP1	IGF2BP1	10|2|0	12	4	3	48|50|52|53	0	0	0	0	0	-229.86	0.08	0.89
GINS1NT	CCT6A	CCT6A	12|0|0	12	4	3	44|44|56|54	0	0	0	0	0	-224.24	0.08	0.89
GINS1NT	HNRNPF	HNRNPF	7|2|1	10	3.33	3	36|38|42|42	0	0	0	0	0	-174.28	0.08	0.89
GINS1NT	FARSA	FARSA	8|0|0	8	2.67	3	30|27|41|35	0	0	0	0	0	-151.36	0.08	0.89
GINS1NT	HSPH1	HSPH1	8|0|0	8	2.67	3	19|36|40|33	0	0	0	0	0	-145.33	0.08	0.89
GINS1NT	PYGB	PYGB	8|0|0	8	2.67	3	26|34|38|36	0	0	0	0	0	-152.44	0.08	0.89
GINS1NT	SERPINA3	SERPINA3	2|2|2	6	2	3	26|26|24|28	0	0	0	0	0	-110.18	0.08	0.89
GINS1NT	STMN1	STMN1	4|1|0	5	1.67	3	20|23|21|17	0	0	0	0	0	-93.07	0.08	0.89
GINS1NT	CRNKL1	CRNKL1	5|0|0	5	1.67	3	26|15|20|18	0	0	0	0	0	-90.89	0.08	0.89
GINS1NT	GOT1	GOT1	4|0|0	4	1.33	3	14|13|18|25	0	0	0	0	0	-80.62	0.08	0.89
GINS1NT	DDRGK1	DDRGK1	4|0|0	4	1.33	3	10|15|18|20	0	0	0	0	0	-72.96	0.08	0.89
GINS1NT	GPATCH4	GPATCH4	4|0|0	4	1.33	3	14|18|20|19	0	0	0	0	0	-81.89	0.08	0.89
GINS1NT	CDK2	CDK2	4|0|0	4	1.33	3	13|20|14|17	0	0	0	0	0	-74.05	0.08	0.89
GINS1NT	SNAP23	SNAP23	3|0|0	3	1	3	10|14|11|13	0	0	0	0	0	-56.19	0.08	0.89
GINS1NT	GNPDA1	GNPDA1	3|0|0	3	1	3	16|12|10|12	0	0	0	0	0	-58.44	0.08	0.89
GINS1NT	FAM162A	FAM162A	3|0|0	3	1	3	13|12|14|9	0	0	0	0	0	-56.19	0.08	0.89
GINS1NT	AMPD2	AMPD2	2|0|0	2	0.67	3	6|6|9|12	0	0	0	0	0	-39.52	0.08	0.89
GINS1NT	ELMOD2	ELMOD2	2|0|0	2	0.67	3	8|9|10|8	0	0	0	0	0	-41.75	0.08	0.89
GINS1NT	DHCR7	DHCR7	2|0|0	2	0.67	3	8|11|6|9	0	0	0	0	0	-40.64	0.08	0.89
GINS1NT	SIPA1L2	SIPA1L2	0|1|0	1	0.33	3	1|2|5|8	0	0	0	0	0	-20.38	0.08	0.89
GINS1NT	GOLGA3	GOLGA3	0|0|1	1	0.33	3	0|4|7|6	0	0	0	0	0	-21.57	0.08	0.89
GINS1NT	HIRIP3	HIRIP3	0|1|0	1	0.33	3	3|4|5|5	0	0	0	0	0	-21.85	0.08	0.89
GINS1NT	MAP1B	MAP1B	28|7|2	37	12.33	3	165|172|170|178	0	0	0	0	0	#NAME?	0.07	0.89
GINS1NT	KIAA0196	KIAA0196	13|1|0	14	4.67	3	66|62|63|77	0	0	0	0	0	-302.84	0.07	0.89
GINS1NT	XPO5	XPO5	9|4|0	13	4.33	3	49|61|75|71	0	0	0	0	0	-289.1	0.07	0.89
GINS1NT	HEATR1	HEATR1	8|2|1	11	3.67	3	48|54|50|44	0	0	0	0	0	-216.7	0.07	0.89
GINS1NT	KNOP1	KNOP1	11|0|0	11	3.67	3	37|51|63|68	0	0	0	0	0	-247.31	0.07	0.89
GINS1NT	DNAJB1	DNAJB1	8|0|0	8	2.67	3	39|39|37|35	0	0	0	0	0	-170.38	0.07	0.89
GINS1NT	GARS	GARS	7|0|0	7	2.33	3	29|35|35|40	0	0	0	0	0	-158.05	0.07	0.89
GINS1NT	VCP	VCP	6|1|0	7	2.33	3	28|30|38|39	0	0	0	0	0	-153.56	0.07	0.89
GINS1NT	ACSL3	ACSL3	6|0|0	6	2	3	26|28|33|28	0	0	0	0	0	-131.14	0.07	0.89
GINS1NT	SRPK1	SRPK1	5|0|0	5	1.67	3	21|25|20|26	0	0	0	0	0	-105.37	0.07	0.89
GINS1NT	CSTF3	CSTF3	4|0|0	4	1.33	3	18|17|26|21	0	0	0	0	0	-94.19	0.07	0.89
GINS1NT	USP47	USP47	2|1|0	3	1	3	6|13|20|21	0	0	0	0	0	-69.1	0.07	0.89
GINS1NT	UBE2M	UBE2M	3|0|0	3	1	3	9|15|16|17	0	0	0	0	0	-66.24	0.07	0.89
GINS1NT	FHL1	FHL1	2|1|0	3	1	3	11|13|13|18	0	0	0	0	0	-64.02	0.07	0.89
GINS1NT	DPM1	DPM1	3|0|0	3	1	3	16|12|15|16	0	0	0	0	0	-68.48	0.07	0.89
GINS1NT	MPC2	MPC2	1|1|0	2	0.67	3	9|8|9|10	0	0	0	0	0	-42.84	0.07	0.89
GINS1NT	GBE1	GBE1	2|0|0	2	0.67	3	6|9|11|12	0	0	0	0	0	-45.08	0.07	0.89
GINS1NT	APC	APC	2|0|0	2	0.67	3	3|6|9|22	0	0	0	0	0	-46.42	0.07	0.89
GINS1NT	DHX8	DHX8	1|0|0	1	0.33	3	3|3|8|6	0	0	0	0	0	-25.14	0.07	0.89
GINS1NT	NDUFB5	NDUFB5	0|0|1	1	0.33	3	4|4|5|5	0	0	0	0	0	-22.97	0.07	0.89
GINS1NT	SYNE2	SYNE2	1|0|0	1	0.33	3	2|3|7|6	0	0	0	0	0	-22.96	0.07	0.89
GINS1NT	CTTN	CTTN	16|4|0	20	6.67	3	105|115|100|96	0	0	0	0	0	-469.12	0.06	0.89
GINS1NT	LARP1	LARP1	14|0|0	14	4.67	3	83|99|71|81	0	0	0	0	0	-376.85	0.06	0.89
GINS1NT	KIF5B	KIF5B	9|1|0	10	3.33	3	46|54|62|47	0	0	0	0	0	-236.67	0.06	0.89
GINS1NT	THRAP3	THRAP3	10|0|0	10	3.33	3	44|61|64|62	0	0	0	0	0	-261.2	0.06	0.89
GINS1NT	SAFB2	SAFB2	9|0|0	9	3	3	43|48|58|47	0	0	0	0	0	-222	0.06	0.89
GINS1NT	HNRNPL	HNRNPL	7|0|0	7	2.33	3	33|42|45|36	0	0	0	0	0	-177.11	0.06	0.89
GINS1NT	FLNB	FLNB	6|0|0	6	2	3	27|27|39|47	0	0	0	0	0	-158.76	0.06	0.89
GINS1NT	L3MBTL3	L3MBTL3	4|2|0	6	2	3	27|32|35|45	0	0	0	0	0	-157.91	0.06	0.89
GINS1NT	U2AF2	U2AF2	5|0|0	5	1.67	3	22|30|33|27	0	0	0	0	0	-127.77	0.06	0.89
GINS1NT	ORC3	ORC3	5|0|0	5	1.67	3	28|31|30|29	0	0	0	0	0	-134.51	0.06	0.89
GINS1NT	SNX1	SNX1	4|0|0	4	1.33	3	21|24|17|25	0	0	0	0	0	-99.79	0.06	0.89
GINS1NT	SAFB	SAFB	3|1|0	4	1.33	3	15|24|27|23	0	0	0	0	0	-102.04	0.06	0.89
GINS1NT	C19ORF43	C19ORF43	3|0|0	3	1	3	13|18|16|17	0	0	0	0	0	-74.05	0.06	0.89
GINS1NT	CHMP4B	CHMP4B	3|0|0	3	1	3	16|17|18|16	0	0	0	0	0	-77.42	0.06	0.89
GINS1NT	TOX4	TOX4	3|0|0	3	1	3	8|16|20|18	0	0	0	0	0	-71.65	0.06	0.89
GINS1NT	RBBP7	RBBP7	2|1|0	3	1	3	16|19|19|18	0	0	0	0	0	-82.99	0.06	0.89
GINS1NT	2022-03-01	2022-03-01	2|0|0	2	0.67	3	10|6|14|13	0	0	0	0	0	-50.66	0.06	0.89
GINS1NT	PARVA	PARVA	1|0|0	1	0.33	3	2|5|7|8	0	0	0	0	0	-27.35	0.06	0.89
GINS1NT	SETX	SETX	1|0|0	1	0.33	3	4|4|6|7	0	0	0	0	0	-26.25	0.06	0.89
GINS1NT	MAST2	MAST2	0|1|0	1	0.33	3	2|4|7|8	0	0	0	0	0	-26.17	0.06	0.89
GINS1NT	LIG1	LIG1	0|0|1	1	0.33	3	2|5|8|7	0	0	0	0	0	-27.35	0.06	0.89
GINS1NT	CCT5	CCT5	20|1|0	21	7	3	114|132|145|130	0	0	0	0	0	-587.13	0.05	0.89
GINS1NT	MRE11A	MRE11A	11|0|0	11	3.67	3	70|68|83|84	0	0	0	0	0	-344.4	0.05	0.89
GINS1NT	NCAPD2	NCAPD2	10|0|0	10	3.33	3	55|60|59|70	0	0	0	0	0	-275.89	0.05	0.89
GINS1NT	SF3B2	SF3B2	10|0|0	10	3.33	3	64|68|76|71	0	0	0	0	0	-315.2	0.05	0.89
GINS1NT	COPG2	COPG2	6|0|0	6	2	3	36|40|43|44	0	0	0	0	0	-184.97	0.05	0.89
GINS1NT	RTN4	RTN4	5|0|0	5	1.67	3	31|36|35|45	0	0	0	0	0	-167.02	0.05	0.89
GINS1NT	CUL3	CUL3	5|0|0	5	1.67	3	32|37|40|34	0	0	0	0	0	-162.53	0.05	0.89
GINS1NT	ZMYM4	ZMYM4	4|0|0	4	1.33	3	29|28|24|33	0	0	0	0	0	-130.02	0.05	0.89
GINS1NT	TPP2	TPP2	4|0|0	4	1.33	3	26|21|25|28	0	0	0	0	0	-114.33	0.05	0.89
GINS1NT	LAS1L	LAS1L	4|0|0	4	1.33	3	24|26|30|28	0	0	0	0	0	-123.29	0.05	0.89
GINS1NT	TOP2B	TOP2B	4|0|0	4	1.33	3	34|33|30|20	0	0	0	0	0	-133.32	0.05	0.89
GINS1NT	RRM2	RRM2	4|0|0	4	1.33	3	18|23|40|28	0	0	0	0	0	-123.94	0.05	0.89
GINS1NT	AP1G1	AP1G1	3|0|0	3	1	3	23|20|25|20	0	0	0	0	0	-100.89	0.05	0.89
GINS1NT	SNX5	SNX5	1|0|0	1	0.33	3	4|5|8|8	0	0	0	0	0	-30.66	0.05	0.89
GINS1NT	SMARCE1	SMARCE1	1|0|0	1	0.33	3	6|3|8|11	0	0	0	0	0	-33.82	0.05	0.89
GINS1NT	NFKBIE	NFKBIE	0|1|0	1	0.33	3	1|4|9|11	0	0	0	0	0	-30.18	0.05	0.89
GINS1NT	CASC5	CASC5	10|0|0	10	3.33	3	61|85|77|129	0	0	0	0	0	-396.18	0.04	0.89
GINS1NT	AKAP1	AKAP1	8|1|0	9	3	3	65|68|67|78	0	0	0	0	0	-314.07	0.04	0.89
GINS1NT	DIAPH1	DIAPH1	7|0|0	7	2.33	3	44|52|62|50	0	0	0	0	0	-235.53	0.04	0.89
GINS1NT	MCM4	MCM4	7|0|0	7	2.33	3	58|56|52|52	0	0	0	0	0	-246.7	0.04	0.89
GINS1NT	SPG20	SPG20	7|0|0	7	2.33	3	52|56|67|58	0	0	0	0	0	-263.54	0.04	0.89
GINS1NT	CLINT1	CLINT1	7|0|0	7	2.33	3	53|59|64|54	0	0	0	0	0	-260.17	0.04	0.89
GINS1NT	IPO7	IPO7	6|1|0	7	2.33	3	46|63|63|71	0	0	0	0	0	-274.57	0.04	0.89
GINS1NT	HAUS6	HAUS6	6|0|0	6	2	3	56|59|51|54	0	0	0	0	0	-248.94	0.04	0.89
GINS1NT	XPO7	XPO7	5|0|0	5	1.67	3	36|44|38|43	0	0	0	0	0	-182.72	0.04	0.89
GINS1NT	EXOSC10	EXOSC10	5|0|0	5	1.67	3	41|43|58|41	0	0	0	0	0	-207.32	0.04	0.89
GINS1NT	WDR70	WDR70	5|0|0	5	1.67	3	36|45|46|52	0	0	0	0	0	-202.92	0.04	0.89
GINS1NT	GNL2	GNL2	5|0|0	5	1.67	3	37|43|41|32	0	0	0	0	0	-173.75	0.04	0.89
GINS1NT	SON	SON	5|0|0	5	1.67	3	35|44|52|55	0	0	0	0	0	-210.61	0.04	0.89
GINS1NT	CCT2	CCT2	2|2|0	4	1.33	3	28|32|38|39	0	0	0	0	0	-155.8	0.04	0.89
GINS1NT	ERCC5	ERCC5	3|1|0	4	1.33	3	28|39|35|48	0	0	0	0	0	-170.18	0.04	0.89
GINS1NT	EIF5A	EIF5A	2|0|2	4	1.33	3	31|37|37|41	0	0	0	0	0	-165.9	0.04	0.89
GINS1NT	PFAS	PFAS	3|1|0	4	1.33	3	26|31|32|41	0	0	0	0	0	-147.97	0.04	0.89
GINS1NT	NUP210	NUP210	3|0|0	3	1	3	27|22|39|21	0	0	0	0	0	-124.07	0.04	0.89
GINS1NT	NAP1L1	NAP1L1	2|0|1	3	1	3	21|24|31|31	0	0	0	0	0	-122.18	0.04	0.89
GINS1NT	TP53BP2	TP53BP2	1|2|0	3	1	3	17|23|24|30	0	0	0	0	0	-107.63	0.04	0.89
GINS1NT	EXOC4	EXOC4	1|0|1	2	0.67	3	17|19|15|23	0	0	0	0	0	-85.24	0.04	0.89
GINS1NT	FUS	FUS	2|0|0	2	0.67	3	15|15|16|14	0	0	0	0	0	-69.58	0.04	0.89
GINS1NT	OCRL	OCRL	1|1|0	2	0.67	3	19|21|18|17	0	0	0	0	0	-86.36	0.04	0.89
GINS1NT	AFG3L2	AFG3L2	2|0|0	2	0.67	3	14|22|14|12	0	0	0	0	0	-71.82	0.04	0.89
GINS1NT	AP2M1	AP2M1	2|0|0	2	0.67	3	18|16|12|15	0	0	0	0	0	-70.71	0.04	0.89
GINS1NT	PIAS2	PIAS2	1|1|0	2	0.67	3	19|18|17|16	0	0	0	0	0	-80.77	0.04	0.89
GINS1NT	PLAA	PLAA	2|0|0	2	0.67	3	12|18|17|28	0	0	0	0	0	-86.05	0.04	0.89
GINS1NT	TOMM40	TOMM40	1|0|0	1	0.33	3	1|4|15|14	0	0	0	0	0	-39.9	0.04	0.89
GINS1NT	GMDS	GMDS	1|0|0	1	0.33	3	10|7|10|8	0	0	0	0	0	-41.75	0.04	0.89
GINS1NT	KIAA1598	KIAA1598	1|0|0	1	0.33	3	1|7|12|13	0	0	0	0	0	-38.99	0.04	0.89
GINS1NT	CUL5	CUL5	1|0|0	1	0.33	3	9|6|11|8	0	0	0	0	0	-40.64	0.04	0.89
GINS1NT	FMR1	FMR1	1|0|0	1	0.33	3	6|8|9|10	0	0	0	0	0	-39.52	0.04	0.89
GINS1NT	RANBP2	RANBP2	21|2|0	23	7.67	3	240|247|267|265	0	0	0	0	0	#NAME?	0.03	0.89
GINS1NT	SMCHD1	SMCHD1	16|0|0	16	5.33	3	145|161|168|166	0	0	0	0	0	#NAME?	0.03	0.89
GINS1NT	MAP4	MAP4	11|1|0	12	4	3	119|139|145|137	0	0	0	0	0	-608.49	0.03	0.89
GINS1NT	CNOT1	CNOT1	10|0|0	10	3.33	3	117|118|110|118	0	0	0	0	0	-521.94	0.03	0.89
GINS1NT	DSP	DSP	8|2|0	10	3.33	3	75|104|90|116	0	0	0	0	0	-433.8	0.03	0.89
GINS1NT	GEMIN5	GEMIN5	8|0|0	8	2.67	3	87|90|89|73	0	0	0	0	0	-382.6	0.03	0.89
GINS1NT	SF3A1	SF3A1	6|1|0	7	2.33	3	58|71|73|73	0	0	0	0	0	-310.71	0.03	0.89
GINS1NT	ATXN2L	ATXN2L	7|0|0	7	2.33	3	72|87|86|88	0	0	0	0	0	-375.86	0.03	0.89
GINS1NT	SART1	SART1	7|0|0	7	2.33	3	56|68|77|68	0	0	0	0	0	-304.02	0.03	0.89
GINS1NT	KIF11	KIF11	5|0|0	5	1.67	3	43|56|88|64	0	0	0	0	0	-282.99	0.03	0.89
GINS1NT	DDX42	DDX42	5|0|0	5	1.67	3	45|47|52|62	0	0	0	0	0	-233.27	0.03	0.89
GINS1NT	STAT1	STAT1	5|0|0	5	1.67	3	54|53|66|53	0	0	0	0	0	-255.68	0.03	0.89
GINS1NT	RBSN	RBSN	5|0|0	5	1.67	3	44|52|61|60	0	0	0	0	0	-245.6	0.03	0.89
GINS1NT	RUVBL1	RUVBL1	2|0|2	4	1.33	3	41|39|41|39	0	0	0	0	0	-181.6	0.03	0.89
GINS1NT	NSUN2	NSUN2	4|0|0	4	1.33	3	41|45|57|51	0	0	0	0	0	-219.85	0.03	0.89
GINS1NT	XRN1	XRN1	4|0|0	4	1.33	3	51|54|43|49	0	0	0	0	0	-223.12	0.03	0.89
GINS1NT	GPKOW	GPKOW	4|0|0	4	1.33	3	35|45|55|50	0	0	0	0	0	-209.53	0.03	0.89
GINS1NT	SKA3	SKA3	3|0|0	3	1	3	26|28|37|39	0	0	0	0	0	-147.94	0.03	0.89
GINS1NT	TNRC6A	TNRC6A	3|0|0	3	1	3	14|39|24|39	0	0	0	0	0	-131.54	0.03	0.89
GINS1NT	ABCC5	ABCC5	1|2|0	3	1	3	10|25|53|37	0	0	0	0	0	-141.28	0.03	0.89
GINS1NT	MAP7D3	MAP7D3	2|0|1	3	1	3	30|39|29|35	0	0	0	0	0	-151.32	0.03	0.89
GINS1NT	TTC37	TTC37	2|0|0	2	0.67	3	24|27|28|26	0	0	0	0	0	-119.94	0.03	0.89
GINS1NT	CUL2	CUL2	2|0|0	2	0.67	3	21|29|27|23	0	0	0	0	0	-114.33	0.03	0.89
GINS1NT	NOL11	NOL11	2|0|0	2	0.67	3	16|20|22|24	0	0	0	0	0	-94.19	0.03	0.89
GINS1NT	DDHD1	DDHD1	1|1|0	2	0.67	3	13|15|22|37	0	0	0	0	0	-99.07	0.03	0.89
GINS1NT	CNN3	CNN3	2|0|0	2	0.67	3	20|25|29|29	0	0	0	0	0	-117.7	0.03	0.89
GINS1NT	AAR2	AAR2	2|0|0	2	0.67	3	16|19|26|25	0	0	0	0	0	-98.73	0.03	0.89
GINS1NT	IK	IK	2|0|0	2	0.67	3	19|23|27|30	0	0	0	0	0	-113.22	0.03	0.89
GINS1NT	FLII	FLII	2|0|0	2	0.67	3	14|23|27|23	0	0	0	0	0	-99.73	0.03	0.89
GINS1NT	DST	DST	1|0|0	1	0.33	3	7|8|8|17	0	0	0	0	0	-46.99	0.03	0.89
GINS1NT	KRT18	KRT18	1|0|0	1	0.33	3	6|9|18|16	0	0	0	0	0	-56.95	0.03	0.89
GINS1NT	SAP30BP	SAP30BP	1|0|0	1	0.33	3	10|12|17|13	0	0	0	0	0	-60.65	0.03	0.89
GINS1NT	PARN	PARN	1|0|0	1	0.33	3	7|6|10|16	0	0	0	0	0	-45.96	0.03	0.89
GINS1NT	EIF4ENIF1	EIF4ENIF1	1|0|0	1	0.33	3	5|15|12|17	0	0	0	0	0	-57.02	0.03	0.89
GINS1NT	PIH1D1	PIH1D1	1|0|0	1	0.33	3	11|13|13|15	0	0	0	0	0	-60.65	0.03	0.89
GINS1NT	PEBP1	PEBP1	1|0|0	1	0.33	3	9|10|15|14	0	0	0	0	0	-56.19	0.03	0.89
GINS1NT	NHLRC2	NHLRC2	0|0|1	1	0.33	3	6|11|9|16	0	0	0	0	0	-49.38	0.03	0.89
GINS1NT	EDC4	EDC4	7|0|0	7	2.33	3	119|143|157|150	0	0	0	0	0	-640.87	0.02	0.89
GINS1NT	A8K968	EPB41L3	5|0|0	5	1.67	3	75|82|84|92	0	0	0	0	0	-375.86	0.02	0.89
GINS1NT	MDC1	MDC1	3|1|0	4	1.33	3	73|82|87|61	0	0	0	0	0	-341.99	0.02	0.89
GINS1NT	AGTPBP1	AGTPBP1	4|0|0	4	1.33	3	68|75|71|76	0	0	0	0	0	-327.55	0.02	0.89
GINS1NT	TPX2	TPX2	4|0|0	4	1.33	3	54|62|94|73	0	0	0	0	0	-319.08	0.02	0.89
GINS1NT	ECM29	ECM29	2|1|0	3	1	3	56|53|59|51	0	0	0	0	0	-247.82	0.02	0.89
GINS1NT	SFPQ	SFPQ	2|1|0	3	1	3	36|42|44|45	0	0	0	0	0	-189.46	0.02	0.89
GINS1NT	TP53	TP53	3|0|0	3	1	3	63|63|61|60	0	0	0	0	0	-279.26	0.02	0.89
GINS1NT	RBM25	RBM25	3|0|0	3	1	3	37|51|54|49	0	0	0	0	0	-216.42	0.02	0.89
GINS1NT	NCOR1	NCOR1	3|0|0	3	1	3	34|54|65|86	0	0	0	0	0	-269.36	0.02	0.89
GINS1NT	PSPC1	PSPC1	2|0|0	2	0.67	3	26|27|44|46	0	0	0	0	0	-162.07	0.02	0.89
GINS1NT	TRIP11	TRIP11	1|0|1	2	0.67	3	18|39|38|65	0	0	0	0	0	-180.59	0.02	0.89
GINS1NT	CEP192	CEP192	1|1|0	2	0.67	3	21|32|33|43	0	0	0	0	0	-146.48	0.02	0.89
GINS1NT	EPB41	EPB41	2|0|0	2	0.67	3	29|32|36|38	0	0	0	0	0	-153.56	0.02	0.89
GINS1NT	CBX1	CBX1	1|0|0	1	0.33	3	17|17|22|23	0	0	0	0	0	-90.83	0.02	0.89
GINS1NT	LRIF1	LRIF1	1|0|0	1	0.33	3	14|19|20|29	0	0	0	0	0	-93.98	0.02	0.89
GINS1NT	MYBL2	MYBL2	1|0|0	1	0.33	3	7|12|40|27	0	0	0	0	0	-97.62	0.02	0.89
GINS1NT	RIC8A	RIC8A	1|0|0	1	0.33	3	11|16|24|23	0	0	0	0	0	-85	0.02	0.89
GINS1NT	ARHGEF2	ARHGEF2	1|0|0	1	0.33	3	11|15|19|20	0	0	0	0	0	-75.26	0.02	0.89
GINS1NT	EBNA1BP2	EBNA1BP2	1|0|0	1	0.33	3	13|15|21|14	0	0	0	0	0	-72.95	0.02	0.89
GINS1NT	CHORDC1	CHORDC1	1|0|0	1	0.33	3	14|21|22|16	0	0	0	0	0	-84.12	0.02	0.89
GINS1NT	SETD1A	SETD1A	1|0|0	1	0.33	3	10|14|22|23	0	0	0	0	0	-79.34	0.02	0.89
GINS1NT	ESF1	ESF1	1|0|0	1	0.33	3	6|10|26|22	0	0	0	0	0	-73.29	0.02	0.89
GINS1NT	HDLBP	HDLBP	5|2|0	7	2.33	3	153|153|162|164	0	0	0	0	0	-711.91	0.01	0.89
GINS1NT	FAM21A	FAM21A	5|0|0	5	1.67	3	91|106|120|147	0	0	0	0	0	-522.38	0.01	0.89
GINS1NT	NUP214	NUP214	4|0|0	4	1.33	3	100|100|127|109	0	0	0	0	0	-491.5	0.01	0.89
GINS1NT	TLN1	TLN1	3|0|0	3	1	3	34|50|87|99	0	0	0	0	0	-303.89	0.01	0.89
GINS1NT	SNX9	SNX9	2|0|0	2	0.67	3	34|47|56|54	0	0	0	0	0	-216.13	0.01	0.89
GINS1NT	CHAMP1	CHAMP1	2|0|0	2	0.67	3	57|68|65|67	0	0	0	0	0	-290.49	0.01	0.89
GINS1NT	ATG2B	ATG2B	2|0|0	2	0.67	3	95|113|91|130	0	0	0	0	0	-483.29	0.01	0.89
GINS1NT	KHSRP	KHSRP	1|0|0	1	0.33	3	29|39|54|52	0	0	0	0	0	-196.84	0.01	0.89
GINS1NT	BLM	BLM	0|0|1	1	0.33	3	4|22|36|37	0	0	0	0	0	-112.22	0.01	0.89
GINS1NT	NUFIP2	NUFIP2	1|0|0	1	0.33	3	34|42|41|37	0	0	0	0	0	-174.87	0.01	0.89
GINS1NT	GIT1	GIT1	0|1|0	1	0.33	3	24|31|35|33	0	0	0	0	0	-140.11	0.01	0.89
GINS1NT	MTA1	MTA1	1|0|0	1	0.33	3	41|45|48|44	0	0	0	0	0	-201.8	0.01	0.89
GINS1NT	LIMD1	LIMD1	0|1|0	1	0.33	3	20|30|26|39	0	0	0	0	0	-130.86	0.01	0.89
GINS1NT	NOL8	NOL8	1|0|0	1	0.33	3	17|28|29|35	0	0	0	0	0	-124.16	0.01	0.89
GINS1NT	ANKFY1	ANKFY1	1|0|0	1	0.33	3	18|23|27|31	0	0	0	0	0	-113.21	0.01	0.89
GINS1NT	ZDBF2	ZDBF2	1|0|0	1	0.33	3	11|15|30|39	0	0	0	0	0	-107.89	0.01	0.89
GINS1NT	CEP350	CEP350	1|0|0	1	0.33	3	21|40|55|66	0	0	0	0	0	-205.34	0.01	0.89
GINS1NT	PRMT7	PRMT7	1|0|0	1	0.33	3	25|28|30|36	0	0	0	0	0	-135.63	0.01	0.89
GINS1NT	CC2D1A	CC2D1A	0|1|0	1	0.33	3	31|39|49|41	0	0	0	0	0	-181.55	0.01	0.89
GINS1NT	CD2AP	CD2AP	1|0|0	1	0.33	3	52|57|65|66	0	0	0	0	0	-271.39	0.01	0.89
GINS1NT	IFT74	IFT74	1|0|0	1	0.33	3	51|59|59|66	0	0	0	0	0	-265.78	0.01	0.89
GINS1NT	PLEC	PLEC	1|0|0	1	0.33	3	20|25|29|35	0	0	0	0	0	-124.33	0.01	0.89
GINS1NT	AHNAK	AHNAK	4|0|0	4	1.33	3	370|413|506|570	0	0	0	0	0	#NAME?	0	0.89
GINS1NT	CGN	CGN	1|0|0	1	0.33	3	62|67|85|101	0	0	0	0	0	-355.05	0	0.89

## Sheet: SAINT_NT_Analysis_GINS1 vs NLS
Bait	Prey	PreyGene	Spec	SpecSum	AvgSpec	NumReplicates	ctrlCounts	AvgP	MaxP	TopoAvgP	TopoMaxP	SaintScore	logOddsScore	FoldChange	BFDR	boosted_by		HEK293FT Control selection
GINS1NT	GINS1	GINS1	63|40|50	153	51	3	0|0|0|1	1	1	1	1	1	53.98	204	0			GINS1		Fold Change (GINS1/NLS) ≥ 1.5
GINS1NT	GINS2	GINS2	20|16|11	47	15.67	3	0|0|0|0	1	1	1	1	1	14.16	156.67	0			GINS3
GINS1NT	GINS3	GINS3	27|25|25	77	25.67	3	0|0|0|3	1	1	1	1	1	5.9	34.22	0			GINS2
GINS1NT	AKAP1	AKAP1	8|1|0	9	3	3	0|0|0|0	0.33	1	0.33	1	0.33	-5.11	30	0.33			CKMT2
GINS1NT	PCM1	PCM1	13|1|0	14	4.67	3	0|0|0|1	0.33	1	0.33	1	0.33	-5.65	18.67	0.29			ACTN2
GINS1NT	C1QBP	C1QBP	1|1|3	5	1.67	3	0|0|0|0	0.26	0.78	0.26	0.78	0.26	-2.6	16.67	0.43			CASQ2
GINS1NT	ETFA	ETFA	4|4|4	12	4	3	0|0|1|0	0.7	0.7	0.7	0.7	0.7	0.85	16	0			TOPBP1
GINS1NT	PDIA6	PDIA6	5|4|0	9	3	3	0|0|1|0	0.54	0.92	0.54	0.92	0.54	-5.65	12	0.08			MYH6
GINS1NT	ALDH4A1	ALDH4A1	0|1|2	3	1	3	0|0|0|0	0.12	0.36	0.12	0.36	0.12	-5.11	10	0.51			DVL1
GINS1NT	PREX1	PREX1	1|3|2	6	2	3	1|0|0|0	0.13	0.32	0.13	0.32	0.13	-4.04	8	0.48			AMBP
GINS1NT	CEP192	CEP192	1|1|0	2	0.67	3	0|0|0|0	0	0	0	0	0	-5.11	6.67	0.97			DVL2
GINS1NT	AARS2	AARS2	1|1|0	2	0.67	3	0|0|0|0	0	0	0	0	0	-5.11	6.67	0.97			MKI67
GINS1NT	DCDC1	DCDC1	0|2|0	2	0.67	3	0|0|0|0	0.12	0.36	0.12	0.36	0.12	-5.11	6.67	0.51			AHCTF1
GINS1NT	RBSN	RBSN	5|0|0	5	1.67	3	0|1|0|0	0.31	0.92	0.31	0.92	0.31	-5.65	6.67	0.4			DVL3
GINS1NT	ATP5E	ATP5E	2|0|0	2	0.67	3	0|0|0|0	0.12	0.36	0.12	0.36	0.12	-5.11	6.67	0.51			RBM27
GINS1NT	HBB	HBB	19|0|0	19	6.33	3	4|0|1|0	0.32	0.95	0.32	0.95	0.32	-8.92	5.07	0.37			TXNL1
GINS1NT	HLCS	HLCS	10|3|1	14	4.67	3	0|3|0|1	0.24	0.71	0.24	0.71	0.24	-6.5	4.67	0.45			NACA
GINS1NT	MYH6	MYH6	7|4|12	23	7.67	3	2|2|3|0	0.39	0.99	0.39	0.99	0.39	-5.14	4.38	0.15			SUGT1
GINS1NT	XP32	XP32	2|1|0	3	1	3	1|0|0|0	0.03	0.08	0.03	0.08	0.03	-5.65	4	0.69			CD2BP2
GINS1NT	ANXA7	ANXA7	1|2|0	3	1	3	0|0|0|1	0.03	0.08	0.03	0.08	0.03	-5.65	4	0.69			SERPINA1
GINS1NT	ACACA	ACACA	112|81|31	224	74.67	3	9|25|8|38	0.37	0.91	0.37	0.91	0.37	-31.1	3.73	0.23			NSFL1C
GINS1NT	GIT1	GIT1	0|1|0	1	0.33	3	0|0|0|0	0	0	0	0	0	-5.11	3.33	0.97			MAP1B
GINS1NT	CALML5	CALML5	1|0|0	1	0.33	3	0|0|0|0	0	0	0	0	0	-5.11	3.33	0.97			RNF219
GINS1NT	CD2AP	CD2AP	1|0|0	1	0.33	3	0|0|0|0	0	0	0	0	0	-5.11	3.33	0.97			PCNP
GINS1NT	NDUFV1	NDUFV1	3|1|3	7	2.33	3	0|0|0|3	0.03	0.04	0.03	0.04	0.03	-5.31	3.11	0.71
GINS1NT	DSG1	DSG1	3|4|0	7	2.33	3	0|1|2|0	0.06	0.13	0.06	0.13	0.06	-7.44	3.11	0.62
GINS1NT	ACTN2	ACTN2	6|8|10	24	8	3	3|3|5|0	0.06	0.15	0.06	0.15	0.06	-5.9	2.91	0.61
GINS1NT	PFN1	PFN1	6|4|5	15	5	3	1|2|1|3	0.03	0.07	0.03	0.07	0.03	-5.14	2.86	0.68
GINS1NT	SERPINA1	SERPINA1	6|5|5	16	5.33	3	0|0|3|5	0.01	0.02	0.01	0.02	0.01	-4.66	2.67	0.75
GINS1NT	CASQ2	CASQ2	7|7|8	22	7.33	3	4|4|4|0	0.01	0.01	0.01	0.01	0.01	-5.42	2.44	0.77
GINS1NT	CKMT2	CKMT2	10|10|13	33	11	3	8|6|5|0	0	0.01	0	0.01	0	-7.6	2.32	0.83
GINS1NT	SHROOM3	SHROOM3	2|2|1	5	1.67	3	1|0|2|0	0.01	0.01	0.01	0.01	0.01	-5.84	2.22	0.77
GINS1NT	TOPBP1	TOPBP1	42|11|2	55	18.33	3	1|12|0|22	0.09	0.26	0.09	0.26	0.09	-34.5	2.1	0.59
GINS1NT	KPRP	KPRP	8|9|0	17	5.67	3	8|0|3|0	0.02	0.03	0.02	0.03	0.02	-15.13	2.06	0.73
GINS1NT	VCL	VCL	28|1|0	29	9.67	3	0|12|0|7	0.11	0.34	0.11	0.34	0.11	-23.6	2.04	0.57
GINS1NT	AMBP	AMBP	6|7|6	19	6.33	3	4|3|3|3	0	0	0	0	0	-7.52	1.95	0.86
GINS1NT	DVL1	DVL1	42|20|9	71	23.67	3	4|15|9|25	0	0	0	0	0	-38.06	1.79	0.85
GINS1NT	DSP	DSP	7|2|0	9	3	3	2|1|0|4	0.03	0.1	0.03	0.1	0.03	-11.35	1.71	0.67
GINS1NT	PHB	PHB	4|4|1	9	3	3	0|4|0|3	0	0.01	0	0.01	0	-9.29	1.71	0.79
GINS1NT	FAM21A	FAM21A	5|0|0	5	1.67	3	0|2|0|2	0.05	0.14	0.05	0.14	0.05	-8.1	1.67	0.64
GINS1NT	SYNGAP1	SYNGAP1	2|1|2	5	1.67	3	2|0|0|2	0	0.01	0	0.01	0	-6.7	1.67	0.81
GINS1NT	TPI1	TPI1	3|2|0	5	1.67	3	0|0|3|1	0.01	0.02	0.01	0.02	0.01	-7.9	1.67	0.76
GINS1NT	MAATS1	MAATS1	1|2|2	5	1.67	3	2|0|2|0	0	0.01	0	0.01	0	-6.7	1.67	0.81
GINS1NT	ATP5B	ATP5B	25|27|30	82	27.33	3	16|17|22|11	0	0	0	0	0	-26.85	1.66	0.95
GINS1NT	AGAP3	AGAP3	3|2|1	6	2	3	1|1|1|2	0	0.01	0	0.01	0	-7.64	1.6	0.82
GINS1NT	NME1-NME2	NME1;NME1-NME2	13|11|0	24	8	3	4|4|6|6	0.01	0.01	0.01	0.01	0.01	-25.4	1.6	0.79
GINS1NT	POLA2	POLA2	10|0|0	10	3.33	3	0|5|0|4	0.04	0.12	0.04	0.12	0.04	-13.05	1.48	0.65
GINS1NT	PCCA	PCCA	146|115|114	375	125	3	69|83|76|127	0	0	0	0	0	-153.85	1.41	0.97
GINS1NT	MCCC1	MCCC1	121|97|93	311	103.67	3	61|87|62|99	0	0	0	0	0	-142.45	1.34	0.97
GINS1NT	HSPA9	HSPA9	1|0|0	1	0.33	3	0|0|1|0	0	0	0	0	0	-5.65	1.33	0.97
GINS1NT	EDC4	EDC4	7|0|0	7	2.33	3	0|2|0|5	0.02	0.06	0.02	0.06	0.02	-11.18	1.33	0.72
GINS1NT	CCDC154	CCDC154	1|1|1	3	1	3	1|0|1|1	0	0	0	0	0	-5.84	1.33	0.97
GINS1NT	ALPK3	ALPK3	0|1|0	1	0.33	3	0|0|0|1	0	0	0	0	0	-5.65	1.33	0.97
GINS1NT	KRT18	KRT18	1|0|0	1	0.33	3	0|0|1|0	0	0	0	0	0	-5.65	1.33	0.97
GINS1NT	LIMD1	LIMD1	0|1|0	1	0.33	3	0|0|1|0	0	0	0	0	0	-5.65	1.33	0.97
GINS1NT	LRRIQ1	LRRIQ1	0|0|1	1	0.33	3	0|0|1|0	0	0	0	0	0	-5.65	1.33	0.97
GINS1NT	TRIP11	TRIP11	0|0|1	1	0.33	3	0|0|0|1	0	0	0	0	0	-5.65	1.33	0.97
GINS1NT	SQSTM1	SQSTM1	1|0|0	1	0.33	3	0|1|0|0	0	0	0	0	0	-5.65	1.33	0.97
GINS1NT	IMMT	IMMT	3|0|0	3	1	3	0|2|0|1	0.01	0.04	0.01	0.04	0.01	-7.44	1.33	0.75
GINS1NT	DCD	DCD	1|1|0	2	0.67	3	0|0|2|0	0	0	0	0	0	-6.64	1.33	0.97
GINS1NT	FHOD3	FHOD3	1|0|0	1	0.33	3	1|0|0|0	0	0	0	0	0	-5.65	1.33	0.97
GINS1NT	CC2D1A	CC2D1A	0|1|0	1	0.33	3	0|0|0|1	0	0	0	0	0	-5.65	1.33	0.97
GINS1NT	GCDH	GCDH	1|0|0	1	0.33	3	0|0|0|1	0	0	0	0	0	-5.65	1.33	0.97
GINS1NT	DPP3	DPP3	13|6|3	22	7.33	3	0|7|4|11	0	0	0	0	0	-19.55	1.33	0.88
GINS1NT	ANXA5	ANXA5	5|6|0	11	3.67	3	2|4|5|0	0	0	0	0	0	-15.53	1.33	0.85
GINS1NT	PCDHA3	PCDHA3	0|1|0	1	0.33	3	0|0|0|1	0	0	0	0	0	-5.65	1.33	0.97
GINS1NT	LYZ	LYZ	7|2|2	11	3.67	3	9|1|1|0	0	0.01	0	0.01	0	-10.89	1.33	0.83
GINS1NT	ZNF622	ZNF622	1|0|0	1	0.33	3	0|1|0|0	0	0	0	0	0	-5.65	1.33	0.97
GINS1NT	TBC1D15	TBC1D15	9|2|1	12	4	3	1|2|2|7	0.01	0.02	0.01	0.02	0.01	-13.8	1.33	0.78
GINS1NT	PC	PC	183|144|124	451	150.33	3	95|134|87|157	0	0	0	0	0	-240.66	1.27	0.97
GINS1NT	HSPD1	HSPD1	8|3|7	18	6	3	2|9|2|6	0	0	0	0	0	-16.95	1.26	0.91
GINS1NT	DVL2	DVL2	66|50|45	161	53.67	3	39|46|36|55	0	0	0	0	0	-94.33	1.22	0.96
GINS1NT	MIF	MIF	2|4|4	10	3.33	3	1|4|2|4	0	0	0	0	0	-11.49	1.21	0.9
GINS1NT	DVL3	DVL3	40|30|22	92	30.67	3	20|31|19|34	0	0	0	0	0	-64.31	1.18	0.96
GINS1NT	HAUS6	HAUS6	6|0|0	6	2	3	0|0|0|7	0.01	0.04	0.01	0.04	0.01	-10.93	1.14	0.74
GINS1NT	LCP1	LCP1	37|11|0	48	16	3	6|19|6|26	0	0	0	0	0	-65.67	1.12	0.92
GINS1NT	TRAPPC3	TRAPPC3	3|2|0	5	1.67	3	0|2|0|4	0	0	0	0	0	-10.14	1.11	0.84
GINS1NT	PSME1	PSME1	9|5|0	14	4.67	3	2|5|3|7	0	0	0	0	0	-22.16	1.1	0.88
GINS1NT	ALDOA	ALDOA	30|21|7	58	19.33	3	17|18|20|15	0	0	0	0	0	-59.66	1.1	0.95
GINS1NT	MAP1B	MAP1B	28|7|2	37	12.33	3	3|15|3|24	0	0	0	0	0	-45.19	1.1	0.92
GINS1NT	RANGAP1	RANGAP1	19|5|3	27	9	3	4|10|6|13	0	0	0	0	0	-30.8	1.09	0.9
GINS1NT	PFAS	PFAS	3|1|0	4	1.33	3	0|1|0|4	0	0.01	0	0.01	0	-8.92	1.07	0.81
GINS1NT	NUDC	NUDC	19|6|4	29	9.67	3	4|10|11|12	0	0	0	0	0	-32.82	1.05	0.92
GINS1NT	PRDX1	PRDX1	19|10|4	33	11	3	9|8|7|18	0	0	0	0	0	-37.62	1.05	0.94
GINS1NT	TXNL1	TXNL1	31|16|20	67	22.33	3	16|22|18|30	0	0	0	0	0	-57.64	1.04	0.96
GINS1NT	CACYBP	CACYBP	7|1|2	10	3.33	3	0|2|2|9	0	0	0	0	0	-14.55	1.03	0.86
GINS1NT	EIF3K	EIF3K	4|2|0	6	2	3	0|1|0|7	0	0	0	0	0	-11.57	1	0.84
GINS1NT	AARS	AARS	8|1|0	9	3	3	0|6|0|6	0	0.01	0	0.01	0	-16.06	1	0.82
GINS1NT	CTTN	CTTN	16|4|0	20	6.67	3	0|12|0|15	0	0	0	0	0	-32.26	0.99	0.89
GINS1NT	CROCC	CROCC	4|0|1	5	1.67	3	4|0|1|2	0	0.01	0	0.01	0	-11.35	0.95	0.84
GINS1NT	NDUFS3	NDUFS3	5|2|2	9	3	3	0|4|1|8	0	0	0	0	0	-12.74	0.92	0.91
GINS1NT	VIM	VIM	42|6|2	50	16.67	3	7|22|7|39	0	0	0	0	0	-77.54	0.89	0.94
GINS1NT	EXOC5	EXOC5	2|0|0	2	0.67	3	0|1|0|2	0	0.01	0	0.01	0	-7.44	0.89	0.8
GINS1NT	SERPINA3	SERPINA3	2|2|2	6	2	3	1|0|3|5	0	0	0	0	0	-9.45	0.89	0.97
GINS1NT	HIST1H1C	HIST1H1C	8|4|0	12	4	3	2|4|1|11	0	0	0	0	0	-22.66	0.89	0.91
GINS1NT	CCDC22	CCDC22	2|1|1	4	1.33	3	1|3|2|0	0	0	0	0	0	-8.57	0.89	0.88
GINS1NT	CCDC25	CCDC25	0|2|0	2	0.67	3	0|1|0|2	0	0.01	0	0.01	0	-7.44	0.89	0.8
GINS1NT	ALDH7A1	ALDH7A1	16|3|0	19	6.33	3	2|10|6|11	0	0	0	0	0	-35.06	0.87	0.91
GINS1NT	CCT8	CCT8	71|47|14	132	44	3	43|55|46|61	0	0	0	0	0	-182.68	0.86	0.97
GINS1NT	MDH2	MDH2	8|3|0	11	3.67	3	1|4|2|10	0	0	0	0	0	-21.6	0.86	0.9
GINS1NT	PALLD	PALLD	15|1|0	16	5.33	3	0|6|0|19	0	0	0	0	0	-29.8	0.85	0.88
GINS1NT	CANX	CANX	22|17|0	39	13	3	9|23|8|21	0	0	0	0	0	-70.4	0.85	0.95
GINS1NT	RPS27A	RPS27A	7|7|10	24	8	3	8|11|9|10	0	0	0	0	0	-28.2	0.84	0.95
GINS1NT	PAIP1	PAIP1	4|1|0	5	1.67	3	0|4|0|4	0	0	0	0	0	-11.95	0.83	0.85
GINS1NT	FLNA	FLNA	122|60|29	211	70.33	3	40|102|71|125	0	0	0	0	0	-282.13	0.83	0.97
GINS1NT	PSME2	PSME2	5|0|0	5	1.67	3	0|4|0|4	0	0.01	0	0.01	0	-11.95	0.83	0.83
GINS1NT	TTN	TTN	12|3|6	21	7	3	3|11|9|11	0	0	0	0	0	-31.92	0.82	0.94
GINS1NT	S100A9	S100A9	6|2|0	8	2.67	3	13|0|0|0	0	0	0	0	0	-16.65	0.82	0.87
GINS1NT	NACA	NACA	17|10|15	42	14	3	15|18|11|24	0	0	0	0	0	-51.24	0.82	0.97
GINS1NT	STIP1	STIP1	11|0|0	11	3.67	3	0|8|2|8	0	0	0	0	0	-22.75	0.81	0.86
GINS1NT	ENO1	ENO1	28|18|7	53	17.67	3	20|23|16|28	0	0	0	0	0	-77.18	0.81	0.96
GINS1NT	PPIA	PPIA	12|10|7	29	9.67	3	8|13|13|14	0	0	0	0	0	-37.7	0.81	0.97
GINS1NT	PSMA4	PSMA4	4|2|0	6	2	3	2|2|2|4	0	0	0	0	0	-14.56	0.8	0.9
GINS1NT	PHGDH	PHGDH	14|9|0	23	7.67	3	11|8|11|9	0	0	0	0	0	-46.47	0.79	0.95
GINS1NT	USP14	USP14	12|1|0	13	4.33	3	0|7|1|14	0	0	0	0	0	-26.8	0.79	0.9
GINS1NT	ATXN2L	ATXN2L	7|0|0	7	2.33	3	0|1|2|9	0	0	0	0	0	-15.89	0.78	0.85
GINS1NT	MYH14	MYH14	2|2|0	4	1.33	3	1|2|2|2	0	0	0	0	0	-11.4	0.76	0.89
GINS1NT	EEF1B2	EEF1B2	2|0|2	4	1.33	3	1|2|2|2	0	0	0	0	0	-11.4	0.76	0.89
GINS1NT	SDHA	SDHA	19|6|7	32	10.67	3	7|18|5|27	0	0	0	0	0	-47.81	0.75	0.96
GINS1NT	ECI1	ECI1	8|2|0	10	3.33	3	2|5|2|9	0	0	0	0	0	-22.95	0.74	0.91
GINS1NT	HSP90AB1	HSP90AB1	60|30|17	107	35.67	3	30|55|37|73	0	0	0	0	0	-163.7	0.73	0.97
GINS1NT	PLD3	PLD3	6|1|0	7	2.33	3	3|5|2|3	0	0	0	0	0	-17.77	0.72	0.89
GINS1NT	PPP2R1A	PPP2R1A	17|4|0	21	7	3	1|18|1|19	0	0	0	0	0	-45.47	0.72	0.94
GINS1NT	TOMM20	TOMM20	3|4|0	7	2.33	3	2|5|4|2	0	0	0	0	0	-17.77	0.72	0.92
GINS1NT	PLS3	PLS3	38|7|0	45	15	3	9|33|9|34	0	0	0	0	0	-96.81	0.71	0.96
GINS1NT	LUC7L3	LUC7L3	6|4|1	11	3.67	3	2|8|4|7	0	0	0	0	0	-23.39	0.7	0.94
GINS1NT	SLC25A3	SLC25A3	30|17|13	60	20	3	19|27|28|40	0	0	0	0	0	-90.56	0.7	0.96
GINS1NT	KIAA0196	KIAA0196	13|1|0	14	4.67	3	0|10|0|17	0	0	0	0	0	-32.21	0.69	0.92
GINS1NT	LDHB	LDHB	57|34|11	102	34	3	44|58|34|60	0	0	0	0	0	-181.02	0.69	0.97
GINS1NT	HPRT1	HPRT1	15|7|1	23	7.67	3	7|14|12|12	0	0	0	0	0	-49.32	0.68	0.95
GINS1NT	PLEC	PLEC	1|0|0	1	0.33	3	0|1|0|1	0	0	0	0	0	-6.55	0.67	0.97
GINS1NT	SAR1A	SAR1A	4|3|0	7	2.33	3	2|6|3|3	0	0	0	0	0	-18.88	0.67	0.93
GINS1NT	EIF2S1	EIF2S1	9|2|0	11	3.67	3	1|7|1|13	0	0	0	0	0	-26.91	0.67	0.92
GINS1NT	NAP1L1	NAP1L1	2|0|1	3	1	3	0|3|0|3	0	0	0	0	0	-10.2	0.67	0.87
GINS1NT	IBTK	IBTK	1|2|0	3	1	3	0|1|0|5	0	0	0	0	0	-9.98	0.67	0.87
GINS1NT	TMED9	TMED9	3|2|0	5	1.67	3	0|4|2|4	0	0	0	0	0	-14.5	0.67	0.91
GINS1NT	MYH7B	MYH7B	1|0|0	1	0.33	3	1|0|0|1	0	0	0	0	0	-6.55	0.67	0.97
GINS1NT	PFKFB3	PFKFB3	1|0|0	1	0.33	3	0|1|0|1	0	0	0	0	0	-6.55	0.67	0.97
GINS1NT	NSUN4	NSUN4	2|2|0	4	1.33	3	3|0|3|2	0	0	0	0	0	-12.34	0.67	0.97
GINS1NT	VDAC2	VDAC2	17|7|0	24	8	3	6|15|11|16	0	0	0	0	0	-56.31	0.67	0.95
GINS1NT	CMYA5	CMYA5	0|0|1	1	0.33	3	1|1|0|0	0	0	0	0	0	-6.55	0.67	0.97
GINS1NT	DAD1	DAD1	4|3|0	7	2.33	3	4|3|4|3	0	0	0	0	0	-18.88	0.67	0.93
GINS1NT	ISYNA1	ISYNA1	7|3|0	10	3.33	3	0|10|2|8	0	0	0	0	0	-24.75	0.67	0.93
GINS1NT	PSAT1	PSAT1	31|18|0	49	16.33	3	18|33|16|32	0	0	0	0	0	-113.03	0.66	0.96
GINS1NT	HIST1H1E	HIST1H1E	55|16|3	74	24.67	3	28|32|29|60	0	0	0	0	0	-155.46	0.66	0.96
GINS1NT	KPNB1	KPNB1	44|13|0	57	19	3	6|47|7|57	0	0	0	0	0	-132.18	0.65	0.96
GINS1NT	SHMT2	SHMT2	29|19|0	48	16	3	17|27|18|36	0	0	0	0	0	-111.91	0.65	0.96
GINS1NT	KIAA1279	KIAA1279	14|0|0	14	4.67	3	0|12|0|17	0	0	0	0	0	-34.33	0.64	0.92
GINS1NT	RPL15	RPL15	47|20|2	69	23	3	30|41|37|35	0	0	0	0	0	-153.54	0.64	0.96
GINS1NT	RPL13	RPL13	34|8|0	42	14	3	14|18|15|41	0	0	0	0	0	-100.28	0.64	0.96
GINS1NT	TALDO1	TALDO1	21|8|0	29	9.67	3	10|17|12|21	0	0	0	0	0	-69.72	0.64	0.96
GINS1NT	FDFT1	FDFT1	7|1|0	8	2.67	3	0|8|2|7	0	0	0	0	0	-21.64	0.63	0.91
GINS1NT	RPL29	RPL29	6|2|0	8	2.67	3	4|4|4|5	0	0	0	0	0	-22.13	0.63	0.92
GINS1NT	RPL24	RPL24	24|2|0	26	8.67	3	12|14|12|17	0	0	0	0	0	-64.3	0.63	0.95
GINS1NT	GOT2	GOT2	28|10|4	42	14	3	16|20|20|33	0	0	0	0	0	-87.1	0.63	0.96
GINS1NT	RPL35A	RPL35A	15|0|0	15	5	3	5|5|4|18	0	0	0	0	0	-37.92	0.62	0.93
GINS1NT	RAN	RAN	31|18|12	61	20.33	3	26|33|29|45	0	0	0	0	0	-112.34	0.61	0.97
GINS1NT	RPL18	RPL18	26|15|0	41	13.67	3	21|22|21|25	0	0	0	0	0	-102.3	0.61	0.96
GINS1NT	PGRMC2	PGRMC2	3|2|0	5	1.67	3	2|4|2|3	0	0	0	0	0	-15.64	0.61	0.92
GINS1NT	RPL19	RPL19	20|4|0	24	8	3	6|15|8|24	0	0	0	0	0	-61.37	0.6	0.95
GINS1NT	ATP5L	ATP5L	9|5|0	14	4.67	3	7|7|6|11	0	0	0	0	0	-37.59	0.6	0.95
GINS1NT	RPL13A	RPL13A	26|2|0	28	9.33	3	11|16|11|24	0	0	0	0	0	-71.78	0.6	0.95
GINS1NT	LDHA	LDHA	54|32|6	92	30.67	3	34|66|38|65	0	0	0	0	0	-203.96	0.6	0.97
GINS1NT	RPS8	RPS8	38|8|0	46	15.33	3	16|31|26|31	0	0	0	0	0	-118.87	0.59	0.96
GINS1NT	MDH1	MDH1	16|9|6	31	10.33	3	12|24|19|15	0	0	0	0	0	-61.89	0.59	0.97
GINS1NT	RPL8	RPL8	30|5|0	35	11.67	3	11|20|18|30	0	0	0	0	0	-90.67	0.59	0.96
GINS1NT	HSP90AA1	HSP90AA1	76|41|11	128	42.67	3	45|75|60|110	0	0	0	0	0	-281.66	0.59	0.97
GINS1NT	MOB1A	MOB1A	9|1|0	10	3.33	3	0|11|4|8	0	0	0	0	0	-28.25	0.58	0.93
GINS1NT	ADSS	ADSS	9|5|0	14	4.67	3	4|15|4|9	0	0	0	0	0	-38.16	0.58	0.95
GINS1NT	AHCY	AHCY	49|23|0	72	24	3	34|51|36|45	0	0	0	0	0	-188.51	0.58	0.97
GINS1NT	EEF1G	EEF1G	56|34|2	92	30.67	3	43|64|46|57	0	0	0	0	0	-227.77	0.58	0.97
GINS1NT	OGDH	OGDH	4|1|1	6	2	3	0|6|1|7	0	0	0	0	0	-15.77	0.57	0.92
GINS1NT	ANO5	ANO5	1|2|0	3	1	3	0|3|1|3	0	0	0	0	0	-11.4	0.57	0.9
GINS1NT	TMEM63A	TMEM63A	2|1|0	3	1	3	2|1|1|3	0	0	0	0	0	-11.4	0.57	0.9
GINS1NT	SLC25A5	SLC25A5	40|24|6	70	23.33	3	33|36|38|57	0	0	0	0	0	-161.8	0.57	0.97
GINS1NT	ARGLU1	ARGLU1	3|0|0	3	1	3	2|1|2|2	0	0	0	0	0	-11.4	0.57	0.87
GINS1NT	STX7	STX7	7|2|0	9	3	3	3|7|3|8	0	0	0	0	0	-26.5	0.57	0.93
GINS1NT	YARS	YARS	49|16|0	65	21.67	3	27|46|23|56	0	0	0	0	0	-172.08	0.57	0.96
GINS1NT	RPS9	RPS9	38|15|0	53	17.67	3	24|33|28|39	0	0	0	0	0	-141.46	0.57	0.96
GINS1NT	ESD	ESD	1|2|0	3	1	3	0|2|0|5	0	0	0	0	0	-11.18	0.57	0.89
GINS1NT	GLS	GLS	8|0|0	8	2.67	3	0|9|1|9	0	0	0	0	0	-23.75	0.56	0.91
GINS1NT	KIF11	KIF11	5|0|0	5	1.67	3	0|5|1|6	0	0	0	0	0	-16.22	0.56	0.9
GINS1NT	AHSA1	AHSA1	10|1|0	11	3.67	3	1|10|3|12	0	0	0	0	0	-31.47	0.56	0.93
GINS1NT	PGK1	PGK1	14|10|0	24	8	3	17|13|17|10	0	0	0	0	0	-66.52	0.56	0.97
GINS1NT	HSPBP1	HSPBP1	5|0|0	5	1.67	3	0|3|1|8	0	0	0	0	0	-16.03	0.56	0.89
GINS1NT	TMX2	TMX2	3|1|1	5	1.67	3	1|8|2|1	0	0	0	0	0	-13.58	0.56	0.97
GINS1NT	PRPF38A	PRPF38A	4|1|0	5	1.67	3	0|3|1|8	0	0	0	0	0	-16.03	0.56	0.91
GINS1NT	HSPA8	HSPA8	28|11|4	43	14.33	3	14|27|27|37	0	0	0	0	0	-104.2	0.55	0.96
GINS1NT	CCT3	CCT3	38|21|0	59	19.67	3	24|43|32|43	0	0	0	0	0	-161.36	0.55	0.97
GINS1NT	ATP1B3	ATP1B3	12|2|0	14	4.67	3	4|11|7|12	0	0	0	0	0	-40.79	0.55	0.94
GINS1NT	RPL11	RPL11	10|6|0	16	5.33	3	7|11|7|14	0	0	0	0	0	-46.49	0.55	0.95
GINS1NT	JUP	JUP	7|2|0	9	3	3	0|8|1|13	0	0	0	0	0	-26.85	0.55	0.93
GINS1NT	CCT7	CCT7	42|18|0	60	20	3	20|51|27|51	0	0	0	0	0	-168.68	0.54	0.97
GINS1NT	SLC25A6	SLC25A6	19|10|10	39	13	3	14|35|16|32	0	0	0	0	0	-79.68	0.54	0.97
GINS1NT	EEF2	EEF2	102|70|4	176	58.67	3	75|134|88|135	0	0	0	0	0	-465.22	0.54	0.97
GINS1NT	RPL10A	RPL10A	35|20|0	55	18.33	3	25|37|33|42	0	0	0	0	0	-155.98	0.54	0.97
GINS1NT	RPL14	RPL14	18|5|0	23	7.67	3	11|15|9|22	0	0	0	0	0	-66.21	0.54	0.96
GINS1NT	H2AFV	H2AFV	7|4|2	13	4.33	3	4|10|4|14	0	0	0	0	0	-31.95	0.54	0.97
GINS1NT	RPS19	RPS19	21|0|0	21	7	3	6|15|5|26	0	0	0	0	0	-60.04	0.54	0.95
GINS1NT	ACTN4	ACTN4	98|38|7	143	47.67	3	60|101|70|125	0	0	0	0	0	-368.2	0.54	0.97
GINS1NT	RPL32	RPL32	22|1|0	23	7.67	3	8|18|7|24	0	0	0	0	0	-65.86	0.54	0.95
GINS1NT	RAB6A	RAB6A	11|5|0	16	5.33	3	6|11|8|15	0	0	0	0	0	-47.46	0.53	0.95
GINS1NT	CCT4	CCT4	62|29|0	91	30.33	3	40|69|48|70	0	0	0	0	0	-256.5	0.53	0.97
GINS1NT	RAB5C	RAB5C	12|7|0	19	6.33	3	7|16|10|15	0	0	0	0	0	-56.38	0.53	0.97
GINS1NT	MAD2L1	MAD2L1	3|1|0	4	1.33	3	0|4|2|4	0	0	0	0	0	-14.5	0.53	0.91
GINS1NT	SUGT1	SUGT1	23|12|5	40	13.33	3	19|32|23|27	0	0	0	0	0	-97.35	0.53	0.97
GINS1NT	KATNAL2	KATNAL2	2|0|0	2	0.67	3	1|1|2|1	0	0	0	0	0	-9.27	0.53	0.86
GINS1NT	LTA4H	LTA4H	22|6|0	28	9.33	3	2|31|2|35	0	0	0	0	0	-79.72	0.53	0.96
GINS1NT	FBLL1	FBLL1	2|2|0	4	1.33	3	2|2|2|4	0	0	0	0	0	-14.56	0.53	0.97
GINS1NT	PLOD2	PLOD2	2|2|0	4	1.33	3	2|3|3|2	0	0	0	0	0	-14.56	0.53	0.97
GINS1NT	RPL34	RPL34	12|3|0	15	5	3	7|8|8|15	0	0	0	0	0	-45.29	0.53	0.95
GINS1NT	LMAN2	LMAN2	10|3|0	13	4.33	3	2|12|5|14	0	0	0	0	0	-39.24	0.53	0.95
GINS1NT	IRS4	IRS4	34|9|1	44	14.67	3	6|42|16|49	0	0	0	0	0	-123.19	0.52	0.96
GINS1NT	EIF4A1	EIF4A1	67|25|0	92	30.67	3	44|72|45|77	0	0	0	0	0	-268.73	0.52	0.97
GINS1NT	TMEM33	TMEM33	8|3|0	11	3.67	3	6|7|5|10	0	0	0	0	0	-34.24	0.52	0.94
GINS1NT	AIMP2	AIMP2	12|4|0	16	5.33	3	5|9|7|20	0	0	0	0	0	-48.07	0.52	0.95
GINS1NT	MAP4	MAP4	11|1|0	12	4	3	2|13|1|15	0	0	0	0	0	-36.81	0.52	0.94
GINS1NT	ANXA2	ANXA2	38|15|1	54	18	3	23|42|27|47	0	0	0	0	0	-152.82	0.52	0.96
GINS1NT	EBP	EBP	6|3|0	9	3	3	6|8|4|5	0	0	0	0	0	-28.75	0.52	0.94
GINS1NT	USMG5	USMG5	6|3|0	9	3	3	4|6|5|8	0	0	0	0	0	-28.75	0.52	0.94
GINS1NT	RPSA	RPSA	9|6|0	15	5	3	8|10|7|14	0	0	0	0	0	-46.47	0.51	0.97
GINS1NT	GAPDH	GAPDH	45|27|12	84	28	3	36|65|50|69	0	0	0	0	0	-203.61	0.51	0.97
GINS1NT	RPL37A	RPL37A	9|2|0	11	3.67	3	3|8|4|14	0	0	0	0	0	-34.87	0.51	0.94
GINS1NT	PGAM1	PGAM1	16|5|0	21	7	3	4|20|10|21	0	0	0	0	0	-63.65	0.51	0.96
GINS1NT	UBA1	UBA1	52|16|0	68	22.67	3	26|64|28|59	0	0	0	0	0	-199.96	0.51	0.97
GINS1NT	PSMA7	PSMA7	16|11|0	27	9	3	12|21|14|24	0	0	0	0	0	-81.99	0.51	0.97
GINS1NT	EIF4G1	EIF4G1	69|14|0	83	27.67	3	24|71|36|88	0	0	0	0	0	-246.82	0.51	0.97
GINS1NT	CLTC	CLTC	98|24|0	122	40.67	3	29|123|34|134	0	0	0	0	0	-359.8	0.51	0.97
GINS1NT	HSPA1A	HSPA1A	36|19|11	66	22	3	27|44|43|59	0	0	0	0	0	-156.45	0.51	0.97
GINS1NT	SLC25A4	SLC25A4	8|2|2	12	4	3	2|10|8|12	0	0	0	0	0	-32.08	0.5	0.97
GINS1NT	OAT	OAT	11|5|0	16	5.33	3	4|15|6|18	0	0	0	0	0	-50.35	0.5	0.95
GINS1NT	HARS	HARS	12|1|0	13	4.33	3	2|13|4|16	0	0	0	0	0	-41.36	0.5	0.94
GINS1NT	RPL6	RPL6	57|9|0	66	22	3	35|54|37|49	0	0	0	0	0	-198.49	0.5	0.97
GINS1NT	PSMB5	PSMB5	16|10|0	26	8.67	3	15|20|13|21	0	0	0	0	0	-79.93	0.5	0.97
GINS1NT	TMX1	TMX1	7|2|0	9	3	3	5|4|5|10	0	0	0	0	0	-29.82	0.5	0.94
GINS1NT	HIST1H4A	HIST1H4A	98|22|9	129	43	3	64|93|67|128	0	0	0	0	0	-356.29	0.49	0.97
GINS1NT	FXR2	FXR2	11|0|0	11	3.67	3	2|11|2|15	0	0	0	0	0	-35.76	0.49	0.94
GINS1NT	EMD	EMD	12|2|0	14	4.67	3	3|12|8|15	0	0	0	0	0	-44.97	0.49	0.95
GINS1NT	ASNS	ASNS	58|21|0	79	26.33	3	39|68|45|62	0	0	0	0	0	-241.97	0.49	0.97
GINS1NT	PCBP1	PCBP1	15|10|3	28	9.33	3	12|23|14|27	0	0	0	0	0	-76.09	0.49	0.97
GINS1NT	ARPC3	ARPC3	10|0|0	10	3.33	3	3|9|3|12	0	0	0	0	0	-32.78	0.49	0.93
GINS1NT	RPS16	RPS16	27|10|0	37	12.33	3	23|28|20|30	0	0	0	0	0	-115.74	0.49	0.96
GINS1NT	ARF4	ARF4	7|2|0	9	3	3	4|8|5|8	0	0	0	0	0	-30.94	0.48	0.94
GINS1NT	PAICS	PAICS	43|14|0	57	19	3	29|38|37|53	0	0	0	0	0	-178.15	0.48	0.97
GINS1NT	RPL22	RPL22	5|4|0	9	3	3	4|7|3|11	0	0	0	0	0	-30.69	0.48	0.97
GINS1NT	MTHFD1	MTHFD1	28|8|0	36	12	3	13|31|16|41	0	0	0	0	0	-114.89	0.48	0.96
GINS1NT	PHB2	PHB2	37|15|0	52	17.33	3	31|43|29|41	0	0	0	0	0	-163.88	0.48	0.97
GINS1NT	UBAP2L	UBAP2L	8|1|0	9	3	3	1|8|2|14	0	0	0	0	0	-30.19	0.48	0.94
GINS1NT	RPL18A	RPL18A	27|6|0	33	11	3	15|24|14|38	0	0	0	0	0	-103.83	0.48	0.96
GINS1NT	GNB2L1	GNB2L1	23|15|0	38	12.67	3	21|31|20|34	0	0	0	0	0	-121.14	0.48	0.97
GINS1NT	RPL7	RPL7	44|16|0	60	20	3	31|50|29|55	0	0	0	0	0	-186.88	0.48	0.97
GINS1NT	PDCD6	PDCD6	5|0|0	5	1.67	3	1|5|2|6	0	0	0	0	0	-18.77	0.48	0.92
GINS1NT	RPL38	RPL38	9|0|0	9	3	3	2|10|2|11	0	0	0	0	0	-30.38	0.48	0.93
GINS1NT	ATP1A1	ATP1A1	27|6|0	33	11	3	13|26|15|40	0	0	0	0	0	-107.08	0.47	0.96
GINS1NT	PNP	PNP	11|2|0	13	4.33	3	2|16|4|15	0	0	0	0	0	-43.49	0.47	0.95
GINS1NT	RPL12	RPL12	17|6|0	23	7.67	3	10|18|12|25	0	0	0	0	0	-75.05	0.47	0.96
GINS1NT	ISOC1	ISOC1	6|1|0	7	2.33	3	0|13|0|7	0	0	0	0	0	-24.48	0.47	0.93
GINS1NT	TRAP1	TRAP1	39|13|0	52	17.33	3	20|47|23|57	0	0	0	0	0	-166.33	0.47	0.97
GINS1NT	DDX39B	DDX39B	39|22|2	63	21	3	34|51|38|59	0	0	0	0	0	-196.39	0.46	0.97
GINS1NT	PGAM5	PGAM5	15|2|0	17	5.67	3	4|15|9|21	0	0	0	0	0	-56.97	0.46	0.95
GINS1NT	RAB14	RAB14	11|2|0	13	4.33	3	3|9|4|22	0	0	0	0	0	-44.46	0.46	0.95
GINS1NT	TYMS	TYMS	9|0|0	9	3	3	0|10|2|14	0	0	0	0	0	-31.26	0.46	0.93
GINS1NT	RPS3	RPS3	45|21|0	66	22	3	34|50|37|71	0	0	0	0	0	-217	0.46	0.97
GINS1NT	RPS2	RPS2	37|12|0	49	16.33	3	26|42|29|46	0	0	0	0	0	-162.44	0.46	0.97
GINS1NT	PSMD11	PSMD11	25|10|0	35	11.67	3	11|33|15|42	0	0	0	0	0	-114.77	0.46	0.97
GINS1NT	KARS	KARS	24|0|0	24	8	3	5|24|12|28	0	0	0	0	0	-79.1	0.46	0.96
GINS1NT	RPS15A	RPS15A	12|8|0	20	6.67	3	10|15|12|22	0	0	0	0	0	-68.57	0.45	0.97
GINS1NT	DARS2	DARS2	21|6|0	27	9	3	7|28|11|34	0	0	0	0	0	-91.26	0.45	0.96
GINS1NT	DARS	DARS	40|5|0	45	15	3	22|40|29|42	0	0	0	0	0	-151.21	0.45	0.96
GINS1NT	TBC1D24	TBC1D24	1|0|0	1	0.33	3	0|1|0|2	0	0	0	0	0	-7.44	0.44	0.97
GINS1NT	GDI2	GDI2	50|13|0	63	21	3	21|66|30|72	0	0	0	0	0	-213.22	0.44	0.97
GINS1NT	BSG	BSG	9|3|0	12	4	3	6|9|6|15	0	0	0	0	0	-42.87	0.44	0.97
GINS1NT	EEF1A1	EEF1A1	59|38|21	118	39.33	3	52|130|67|110	0	0	0	0	0	-325.47	0.44	0.97
GINS1NT	EIF2S3	EIF2S3	25|11|0	36	12	3	15|34|25|36	0	0	0	0	0	-125.33	0.44	0.97
GINS1NT	MRPL48	MRPL48	2|0|0	2	0.67	3	0|2|2|2	0	0	0	0	0	-10.35	0.44	0.88
GINS1NT	TRIP13	TRIP13	18|1|0	19	6.33	3	4|18|10|25	0	0	0	0	0	-65.75	0.44	0.96
GINS1NT	SLC25A12	SLC25A12	0|1|1	2	0.67	3	0|1|0|5	0	0	0	0	0	-9.98	0.44	0.97
GINS1NT	RPL27A	RPL27A	8|4|0	12	4	3	7|8|8|13	0	0	0	0	0	-43.12	0.44	0.97
GINS1NT	RAB1B	RAB1B	11|5|0	16	5.33	3	8|12|8|20	0	0	0	0	0	-56.09	0.44	0.97
GINS1NT	ANKFY1	ANKFY1	1|0|0	1	0.33	3	0|1|0|2	0	0	0	0	0	-7.44	0.44	0.97
GINS1NT	ELMOD2	ELMOD2	2|0|0	2	0.67	3	0|1|0|5	0	0	0	0	0	-9.98	0.44	0.87
GINS1NT	RPS27	RPS27	11|5|1	17	5.67	3	8|13|14|16	0	0	0	0	0	-55.89	0.44	0.97
GINS1NT	UBE2N	UBE2N	1|0|0	1	0.33	3	1|1|0|1	0	0	0	0	0	-7.45	0.44	0.97
GINS1NT	TLN1	TLN1	3|1|0	4	1.33	3	0|4|2|6	0	0	0	0	0	-16.35	0.44	0.97
GINS1NT	PSMC2	PSMC2	13|3|0	16	5.33	3	5|18|11|14	0	0	0	0	0	-56.12	0.44	0.96
GINS1NT	PPP2CA	PPP2CA	11|4|0	15	5	3	3|20|3|19	0	0	0	0	0	-52.22	0.44	0.97
GINS1NT	KBTBD7	KBTBD7	1|0|0	1	0.33	3	1|0|1|1	0	0	0	0	0	-7.45	0.44	0.97
GINS1NT	RAB7A	RAB7A	16|8|0	24	8	3	12|22|13|26	0	0	0	0	0	-84.04	0.44	0.97
GINS1NT	CGN	CGN	1|0|0	1	0.33	3	1|2|0|0	0	0	0	0	0	-7.44	0.44	0.97
GINS1NT	DDOST	DDOST	22|4|0	26	8.67	3	12|26|15|26	0	0	0	0	0	-90.74	0.44	0.96
GINS1NT	DPY19L1	DPY19L1	1|0|0	1	0.33	3	0|0|0|3	0	0	0	0	0	-7.69	0.44	0.97
GINS1NT	NMT1	NMT1	12|6|0	18	6	3	5|20|8|23	0	0	0	0	0	-64.64	0.43	0.97
GINS1NT	CKB	CKB	12|10|4	26	8.67	3	12|26|13|30	0	0	0	0	0	-78.27	0.43	0.97
GINS1NT	PRMT1	PRMT1	25|3|0	28	9.33	3	6|27|12|41	0	0	0	0	0	-97.85	0.43	0.96
GINS1NT	RPS6	RPS6	21|6|0	27	9	3	14|21|19|29	0	0	0	0	0	-95.39	0.43	0.96
GINS1NT	CTPS1	CTPS1	14|0|0	14	4.67	3	0|17|2|24	0	0	0	0	0	-49.83	0.43	0.95
GINS1NT	RPS25	RPS25	8|0|0	8	2.67	3	4|7|3|11	0	0	0	0	0	-30.69	0.43	0.94
GINS1NT	RPL28	RPL28	21|3|0	24	8	3	16|17|14|27	0	0	0	0	0	-85.33	0.43	0.96
GINS1NT	RPL4	RPL4	57|3|0	60	20	3	29|50|36|71	0	0	0	0	0	-210.17	0.43	0.97
GINS1NT	PGM2	PGM2	11|1|0	12	4	3	4|9|6|18	0	0	0	0	0	-43.65	0.43	0.95
GINS1NT	BCAP31	BCAP31	19|7|0	26	8.67	3	13|20|18|29	0	0	0	0	0	-91.93	0.43	0.97
GINS1NT	VPS35	VPS35	12|0|0	12	4	3	0|14|1|22	0	0	0	0	0	-43.11	0.43	0.95
GINS1NT	CAND1	CAND1	45|12|0	57	19	3	16|59|23|77	0	0	0	0	0	-197.35	0.43	0.97
GINS1NT	ATP2A2	ATP2A2	32|9|9	50	16.67	3	18|49|17|75	0	0	0	0	0	-146.38	0.42	0.97
GINS1NT	RPL7A	RPL7A	48|6|0	54	18	3	30|48|36|59	0	0	0	0	0	-195.9	0.42	0.97
GINS1NT	TUBB	TUBB	35|23|0	58	19.33	3	32|57|38|58	0	0	0	0	0	-209.38	0.42	0.97
GINS1NT	SEC61B	SEC61B	4|1|0	5	1.67	3	4|3|4|5	0	0	0	0	0	-21.01	0.42	0.97
GINS1NT	EIF3C	EIF3C	29|5|0	34	11.33	3	9|34|18|48	0	0	0	0	0	-123.61	0.42	0.96
GINS1NT	YTHDF2	YTHDF2	10|0|0	10	3.33	3	2|10|5|15	0	0	0	0	0	-38.08	0.42	0.95
GINS1NT	YWHAE	YWHAE	11|3|0	14	4.67	3	4|9|7|24	0	0	0	0	0	-51.13	0.42	0.97
GINS1NT	TARS	TARS	55|28|0	83	27.67	3	47|78|51|89	0	0	0	0	0	-298.94	0.42	0.97
GINS1NT	RPS5	RPS5	28|10|0	38	12.67	3	23|38|21|38	0	0	0	0	0	-136.6	0.42	0.97
GINS1NT	SCAMP3	SCAMP3	3|2|0	5	1.67	3	2|5|2|7	0	0	0	0	0	-20.91	0.42	0.97
GINS1NT	HM13	HM13	5|0|1	6	2	3	4|8|3|4	0	0	0	0	0	-24.41	0.42	0.94
GINS1NT	SNRPE	SNRPE	6|4|0	10	3.33	3	6|9|6|11	0	0	0	0	0	-38.67	0.42	0.97
GINS1NT	RPL30	RPL30	10|4|0	14	4.67	3	8|13|8|15	0	0	0	0	0	-52.05	0.42	0.97
GINS1NT	RAB5A	RAB5A	2|2|0	4	1.33	3	2|5|3|3	0	0	0	0	0	-17.77	0.41	0.97
GINS1NT	PAFAH1B1	PAFAH1B1	13|3|0	16	5.33	3	4|13|12|23	0	0	0	0	0	-60.27	0.41	0.97
GINS1NT	RNPEP	RNPEP	20|1|0	21	7	3	0|25|2|41	0	0	0	0	0	-77.35	0.41	0.96
GINS1NT	GPI	GPI	61|32|2	95	31.67	3	52|95|59|102	0	0	0	0	0	-336.3	0.41	0.97
GINS1NT	PARP1	PARP1	148|62|2	212	70.67	3	126|207|138|215	0	0	0	0	0	#NAME?	0.41	0.97
GINS1NT	BLMH	BLMH	11|3|0	14	4.67	3	4|17|5|20	0	0	0	0	0	-53.52	0.41	0.97
GINS1NT	RPL5	RPL5	45|14|0	59	19.67	3	31|51|38|70	0	0	0	0	0	-214.75	0.41	0.97
GINS1NT	RPS11	RPS11	30|0|0	30	10	3	22|27|18|30	0	0	0	0	0	-111.28	0.41	0.96
GINS1NT	SRP54	SRP54	22|0|1	23	7.67	3	5|28|3|39	0	0	0	0	0	-85.38	0.41	0.96
GINS1NT	NPEPPS	NPEPPS	30|2|0	32	10.67	3	7|32|4|64	0	0	0	0	0	-120.91	0.4	0.96
GINS1NT	ACLY	ACLY	78|21|0	99	33	3	41|115|63|112	0	0	0	0	0	-372.61	0.4	0.97
GINS1NT	STT3A	STT3A	15|2|0	17	5.67	3	12|14|10|20	0	0	0	0	0	-65.36	0.4	0.96
GINS1NT	ARF3	ARF3	17|10|0	27	9	3	10|33|17|29	0	0	0	0	0	-101.6	0.4	0.97
GINS1NT	ARF5	ARF5	3|3|0	6	2	3	3|6|4|7	0	0	0	0	0	-25.4	0.4	0.97
GINS1NT	COX4I1	COX4I1	11|5|0	16	5.33	3	9|10|10|25	0	0	0	0	0	-62.57	0.4	0.97
GINS1NT	SNX27	SNX27	6|0|0	6	2	3	1|8|1|10	0	0	0	0	0	-24.77	0.4	0.93
GINS1NT	YKT6	YKT6	8|0|0	8	2.67	3	0|11|4|12	0	0	0	0	0	-32.56	0.4	0.94
GINS1NT	ZGRF1	ZGRF1	2|1|0	3	1	3	3|0|1|6	0	0	0	0	0	-14.24	0.4	0.97
GINS1NT	TUFM	TUFM	20|6|0	26	8.67	3	14|25|11|36	0	0	0	0	0	-98.17	0.4	0.97
GINS1NT	HSPH1	HSPH1	8|0|0	8	2.67	3	3|7|4|13	0	0	0	0	0	-32.78	0.4	0.94
GINS1NT	WARS	WARS	6|2|0	8	2.67	3	1|8|3|15	0	0	0	0	0	-32.48	0.4	0.97
GINS1NT	PRDX6	PRDX6	24|12|2	38	12.67	3	23|40|23|42	0	0	0	0	0	-136.43	0.4	0.97
GINS1NT	RPS26	RPS26	6|2|0	8	2.67	3	4|7|5|11	0	0	0	0	0	-33.11	0.4	0.97
GINS1NT	ILF2	ILF2	34|19|0	53	17.67	3	28|55|30|65	0	0	0	0	0	-201.18	0.4	0.97
GINS1NT	SEC22B	SEC22B	12|4|0	16	5.33	3	8|16|12|18	0	0	0	0	0	-63.1	0.4	0.97
GINS1NT	PSMB1	PSMB1	13|5|0	18	6	3	9|20|12|19	0	0	0	0	0	-69.65	0.4	0.97
GINS1NT	SNRPB	SNRPB	11|5|0	16	5.33	3	7|13|13|20	0	0	0	0	0	-61.79	0.4	0.97
GINS1NT	PPP2R4	PPP2R4	6|1|0	7	2.33	3	2|9|2|11	0	0	0	0	0	-29.27	0.39	0.97
GINS1NT	PSMD7	PSMD7	10|1|0	11	3.67	3	1|15|3|19	0	0	0	0	0	-44.45	0.39	0.95
GINS1NT	TKT	TKT	55|28|0	83	27.67	3	51|81|59|92	0	0	0	0	0	-319.27	0.39	0.97
GINS1NT	YWHAQ	YWHAQ	12|5|0	17	5.67	3	4|19|10|25	0	0	0	0	0	-66.88	0.39	0.97
GINS1NT	DYNLL1	DYNLL1	8|2|0	10	3.33	3	6|8|6|14	0	0	0	0	0	-40.77	0.39	0.97
GINS1NT	CLINT1	CLINT1	7|0|0	7	2.33	3	2|10|5|7	0	0	0	0	0	-29.6	0.39	0.94
GINS1NT	PPIB	PPIB	17|5|0	22	7.33	3	14|16|17|29	0	0	0	0	0	-87.41	0.39	0.97
GINS1NT	VARS	VARS	68|13|0	81	27	3	30|102|45|99	0	0	0	0	0	-310.72	0.39	0.97
GINS1NT	USP9X	USP9X	5|0|0	5	1.67	3	1|6|0|10	0	0	0	0	0	-21.46	0.39	0.93
GINS1NT	CKAP4	CKAP4	24|1|0	25	8.33	3	9|22|11|43	0	0	0	0	0	-96.72	0.39	0.96
GINS1NT	LRPPRC	LRPPRC	45|2|0	47	15.67	3	10|50|14|85	0	0	0	0	0	-179.17	0.39	0.97
GINS1NT	SFXN1	SFXN1	17|4|0	21	7	3	10|21|15|28	0	0	0	0	0	-85.05	0.38	0.97
GINS1NT	GANAB	GANAB	47|15|0	62	20.67	3	32|68|37|83	0	0	0	0	0	-248.13	0.38	0.97
GINS1NT	CDIPT	CDIPT	3|1|0	4	1.33	3	2|6|2|4	0	0	0	0	0	-18.95	0.38	0.97
GINS1NT	RPLP0	RPLP0	14|8|0	22	7.33	3	17|21|18|22	0	0	0	0	0	-89.99	0.38	0.97
GINS1NT	ATP5A1	ATP5A1	17|11|2	30	10	3	20|26|21|39	0	0	0	0	0	-112.25	0.38	0.97
GINS1NT	CDK1	CDK1	32|12|0	44	14.67	3	30|45|29|52	0	0	0	0	0	-176.9	0.38	0.97
GINS1NT	RNF219	RNF219	18|9|2	29	9.67	3	17|31|17|38	0	0	0	0	0	-108.76	0.38	0.97
GINS1NT	VDAC3	VDAC3	19|3|0	22	7.33	3	13|15|17|32	0	0	0	0	0	-88.3	0.38	0.97
GINS1NT	TMEM97	TMEM97	4|0|0	4	1.33	3	3|3|2|6	0	0	0	0	0	-18.88	0.38	0.93
GINS1NT	CLUH	CLUH	9|0|0	9	3	3	0|16|1|15	0	0	0	0	0	-37.66	0.38	0.95
GINS1NT	RNGTT	RNGTT	2|0|0	2	0.67	3	0|5|0|2	0	0	0	0	0	-11.18	0.38	0.89
GINS1NT	EIF2S2	EIF2S2	7|1|0	8	2.67	3	3|6|6|14	0	0	0	0	0	-34.92	0.37	0.97
GINS1NT	EIF3E	EIF3E	26|5|0	31	10.33	3	15|41|21|34	0	0	0	0	0	-126.25	0.37	0.97
GINS1NT	MAT2A	MAT2A	12|2|0	14	4.67	3	5|12|9|24	0	0	0	0	0	-58.01	0.37	0.97
GINS1NT	PPIL1	PPIL1	6|1|0	7	2.33	3	4|7|5|9	0	0	0	0	0	-30.94	0.37	0.97
GINS1NT	SNRPD1	SNRPD1	12|2|0	14	4.67	3	10|17|11|13	0	0	0	0	0	-59.84	0.37	0.97
GINS1NT	RPS3A	RPS3A	40|13|0	53	17.67	3	34|51|40|67	0	0	0	0	0	-217.15	0.37	0.97
GINS1NT	FBL	FBL	29|8|0	37	12.33	3	23|35|27|50	0	0	0	0	0	-153.24	0.37	0.97
GINS1NT	H2AFY	H2AFY	33|13|0	46	15.33	3	29|50|34|53	0	0	0	0	0	-188.12	0.37	0.97
GINS1NT	HSPA4	HSPA4	7|1|0	8	2.67	3	1|13|3|13	0	0	0	0	0	-35.78	0.36	0.97
GINS1NT	CCT2	CCT2	2|2|0	4	1.33	3	1|5|3|6	0	0	0	0	0	-19.95	0.36	0.97
GINS1NT	EFTUD2	EFTUD2	29|2|0	31	10.33	3	4|48|9|55	0	0	0	0	0	-131.06	0.36	0.97
GINS1NT	DHX9	DHX9	96|45|0	141	47	3	101|145|115|163	0	0	0	0	0	-589.99	0.36	0.97
GINS1NT	RAB2A	RAB2A	10|2|0	12	4	3	7|12|7|18	0	0	0	0	0	-51.67	0.36	0.97
GINS1NT	CBR1	CBR1	4|0|0	4	1.33	3	0|7|6|2	0	0	0	0	0	-19.65	0.36	0.93
GINS1NT	SLC25A11	SLC25A11	23|5|0	28	9.33	3	15|29|20|40	0	0	0	0	0	-118.43	0.36	0.97
GINS1NT	PKM	PKM	50|25|5	80	26.67	3	43|104|51|102	0	0	0	0	0	-314.02	0.36	0.97
GINS1NT	RPL7L1	RPL7L1	13|1|0	14	4.67	3	6|17|11|18	0	0	0	0	0	-60.6	0.36	0.97
GINS1NT	ALDH3A2	ALDH3A2	9|0|0	9	3	3	3|10|5|15	0	0	0	0	0	-39.29	0.36	0.95
GINS1NT	TCP1	TCP1	33|11|0	44	14.67	3	18|55|28|60	0	0	0	0	0	-181.94	0.36	0.97
GINS1NT	IARS	IARS	61|10|0	71	23.67	3	30|92|42|101	0	0	0	0	0	-298.39	0.36	0.97
GINS1NT	GNAS	GNAS	8|4|0	12	4	3	4|16|6|19	0	0	0	0	0	-52.47	0.36	0.97
GINS1NT	VDAC1	VDAC1	8|3|0	11	3.67	3	7|14|9|11	0	0	0	0	0	-48.69	0.36	0.97
GINS1NT	NDUFA4	NDUFA4	3|0|0	3	1	3	1|3|1|6	0	0	0	0	0	-15.49	0.36	0.92
GINS1NT	NOP56	NOP56	58|8|0	66	22	3	28|86|40|90	0	0	0	0	0	-274.87	0.36	0.97
GINS1NT	TWF1	TWF1	9|1|0	10	3.33	3	3|15|7|12	0	0	0	0	0	-43.8	0.36	0.97
GINS1NT	XRN1	XRN1	4|0|0	4	1.33	3	0|7|0|8	0	0	0	0	0	-19.42	0.36	0.93
GINS1NT	PSME3	PSME3	5|6|1	12	4	3	9|12|8|15	0	0	0	0	0	-48.22	0.36	0.97
GINS1NT	TECR	TECR	17|1|0	18	6	3	7|22|13|24	0	0	0	0	0	-76.03	0.36	0.96
GINS1NT	IPO5	IPO5	31|2|0	33	11	3	0|41|3|77	0	0	0	0	0	-136.37	0.36	0.96
GINS1NT	PSMB2	PSMB2	6|3|0	9	3	3	5|10|5|13	0	0	0	0	0	-39.59	0.36	0.97
GINS1NT	MSN	MSN	33|6|0	39	13	3	11|49|20|65	0	0	0	0	0	-163.74	0.36	0.97
GINS1NT	PDIA4	PDIA4	31|1|0	32	10.67	3	11|37|4|66	0	0	0	0	0	-133.26	0.36	0.96
GINS1NT	RPL36	RPL36	10|0|0	10	3.33	3	7|9|7|14	0	0	0	0	0	-44.26	0.36	0.95
GINS1NT	EIF4A3	EIF4A3	23|4|0	27	9	3	19|31|21|31	0	0	0	0	0	-116.73	0.35	0.97
GINS1NT	PSMD6	PSMD6	22|3|0	25	8.33	3	6|33|19|38	0	0	0	0	0	-109.16	0.35	0.97
GINS1NT	MAPK1	MAPK1	15|2|0	17	5.67	3	4|25|8|28	0	0	0	0	0	-74.48	0.35	0.97
GINS1NT	COPS3	COPS3	9|4|0	13	4.33	3	6|15|8|21	0	0	0	0	0	-58.18	0.35	0.97
GINS1NT	MYH9	MYH9	79|10|1	90	30	3	34|102|47|160	0	0	0	0	0	-379.81	0.35	0.97
GINS1NT	COPB2	COPB2	22|0|0	22	7.33	3	4|32|9|40	0	0	0	0	0	-96.6	0.35	0.96
GINS1NT	MCM2	MCM2	28|3|0	31	10.33	3	12|39|17|51	0	0	0	0	0	-134.82	0.35	0.97
GINS1NT	FDPS	FDPS	10|3|0	13	4.33	3	4|15|7|23	0	0	0	0	0	-56.82	0.35	0.97
GINS1NT	PRMT5	PRMT5	18|10|0	28	9.33	3	14|36|21|37	0	0	0	0	0	-122.9	0.35	0.97
GINS1NT	CKMT1A	CKMT1A	6|0|0	6	2	3	1|7|3|12	0	0	0	0	0	-28.23	0.35	0.94
GINS1NT	SARS	SARS	25|6|0	31	10.33	3	11|45|15|49	0	0	0	0	0	-135.84	0.34	0.97
GINS1NT	RPL23A	RPL23A	16|1|0	17	5.67	3	12|18|12|24	0	0	0	0	0	-76.35	0.34	0.97
GINS1NT	EIF3A	EIF3A	47|7|0	54	18	3	23|76|35|80	0	0	0	0	0	-241.23	0.34	0.97
GINS1NT	VAT1	VAT1	5|4|0	9	3	3	6|8|3|18	0	0	0	0	0	-41.41	0.34	0.97
GINS1NT	RUVBL2	RUVBL2	26|11|9	46	15.33	3	33|48|39|61	0	0	0	0	0	-170.78	0.34	0.97
GINS1NT	ATP5F1	ATP5F1	12|6|0	18	6	3	10|21|13|26	0	0	0	0	0	-80.61	0.34	0.97
GINS1NT	YWHAZ	YWHAZ	11|1|1	13	4.33	3	1|18|9|23	0	0	0	0	0	-55.04	0.34	0.97
GINS1NT	SLC25A1	SLC25A1	16|2|0	18	6	3	10|22|12|27	0	0	0	0	0	-81.65	0.34	0.97
GINS1NT	RSL1D1	RSL1D1	52|4|0	56	18.67	3	34|61|45|78	0	0	0	0	0	-246.13	0.34	0.97
GINS1NT	APEX1	APEX1	29|7|0	36	12	3	22|45|23|52	0	0	0	0	0	-160.86	0.34	0.97
GINS1NT	PCNP	PCNP	11|5|2	18	6	3	17|14|17|22	0	0	0	0	0	-73.21	0.34	0.97
GINS1NT	RBM27	RBM27	56|20|10	86	28.67	3	72|93|67|108	0	0	0	0	0	-340	0.34	0.97
GINS1NT	DDX43	DDX43	0|1|0	1	0.33	3	0|1|1|2	0	0	0	0	0	-8.14	0.33	0.97
GINS1NT	CYC1	CYC1	7|1|0	8	2.67	3	4|9|7|12	0	0	0	0	0	-38.6	0.33	0.97
GINS1NT	SRBD1	SRBD1	0|1|0	1	0.33	3	1|2|0|1	0	0	0	0	0	-8.14	0.33	0.97
GINS1NT	THAP4	THAP4	0|1|0	1	0.33	3	2|0|1|1	0	0	0	0	0	-8.14	0.33	0.97
GINS1NT	ATP5J2	ATP5J2	7|0|0	7	2.33	3	5|8|6|9	0	0	0	0	0	-34.24	0.33	0.97
GINS1NT	AMPD2	AMPD2	2|0|0	2	0.67	3	0|2|0|6	0	0	0	0	0	-11.75	0.33	0.97
GINS1NT	PDXDC1	PDXDC1	0|1|0	1	0.33	3	0|0|0|4	0	0	0	0	0	-7.55	0.33	0.97
GINS1NT	NME3	NME3	4|0|0	4	1.33	3	1|7|2|6	0	0	0	0	0	-20.73	0.33	0.97
GINS1NT	MCM3	MCM3	37|7|0	44	14.67	3	22|54|35|69	0	0	0	0	0	-203.3	0.33	0.97
GINS1NT	NAE1	NAE1	3|0|0	3	1	3	1|5|1|5	0	0	0	0	0	-16.46	0.33	0.97
GINS1NT	PRDX3	PRDX3	0|0|2	2	0.67	3	0|1|0|7	0	0	0	0	0	-11.57	0.33	0.97
GINS1NT	NOP58	NOP58	33|8|0	41	13.67	3	20|59|32|56	0	0	0	0	0	-188.78	0.33	0.97
GINS1NT	HNRNPA1	HNRNPA1	32|15|4	51	17	3	42|52|43|66	0	0	0	0	0	-211.65	0.33	0.97
GINS1NT	DDX21	DDX21	84|21|0	105	35	3	71|124|89|136	0	0	0	0	0	-472.92	0.33	0.97
GINS1NT	ILF3	ILF3	50|24|0	74	24.67	3	55|80|58|106	0	0	0	0	0	-337.05	0.33	0.97
GINS1NT	ACADVL	ACADVL	4|0|0	4	1.33	3	0|8|2|6	0	0	0	0	0	-20.51	0.33	0.97
GINS1NT	API5	API5	19|5|0	24	8	3	16|30|20|30	0	0	0	0	0	-109.86	0.33	0.97
GINS1NT	ARCN1	ARCN1	10|0|0	10	3.33	3	1|14|6|19	0	0	0	0	0	-46.74	0.33	0.97
GINS1NT	CISD2	CISD2	7|1|0	8	2.67	3	4|8|5|15	0	0	0	0	0	-38.22	0.33	0.97
GINS1NT	EIF3L	EIF3L	36|4|0	40	13.33	3	24|49|37|53	0	0	0	0	0	-184.65	0.33	0.97
GINS1NT	PSMD12	PSMD12	23|2|0	25	8.33	3	12|36|19|35	0	0	0	0	0	-116.12	0.33	0.97
GINS1NT	RPL21	RPL21	10|1|0	11	3.67	3	9|11|9|16	0	0	0	0	0	-53.14	0.33	0.97
GINS1NT	NSF	NSF	12|0|0	12	4	3	3|15|4|27	0	0	0	0	0	-56.55	0.33	0.97
GINS1NT	APMAP	APMAP	4|2|0	6	2	3	1|8|2|13	0	0	0	0	0	-29.09	0.33	0.97
GINS1NT	CPNE3	CPNE3	18|2|0	20	6.67	3	7|29|16|29	0	0	0	0	0	-92.59	0.33	0.97
GINS1NT	RPS10	RPS10	17|4|0	21	7	3	10|21|16|38	0	0	0	0	0	-96.97	0.33	0.97
GINS1NT	CAP1	CAP1	7|0|0	7	2.33	3	3|8|4|13	0	0	0	0	0	-33.8	0.33	0.97
GINS1NT	DDX6	DDX6	21|8|0	29	9.67	3	16|34|19|48	0	0	0	0	0	-132.77	0.33	0.97
GINS1NT	SNX2	SNX2	2|0|0	2	0.67	3	0|4|0|4	0	0	0	0	0	-11.95	0.33	0.97
GINS1NT	ALDH18A1	ALDH18A1	28|2|0	30	10	3	11|42|18|51	0	0	0	0	0	-138.15	0.33	0.97
GINS1NT	ERLIN2	ERLIN2	5|0|0	5	1.67	3	3|7|4|7	0	0	0	0	0	-26.53	0.32	0.97
GINS1NT	MYBBP1A	MYBBP1A	81|10|0	91	30.33	3	67|126|67|119	0	0	0	0	0	-426.74	0.32	0.97
GINS1NT	MYH10	MYH10	37|3|0	40	13.33	3	12|60|25|71	0	0	0	0	0	-189.49	0.32	0.97
GINS1NT	VAPA	VAPA	16|2|0	18	6	3	7|25|13|30	0	0	0	0	0	-85.88	0.32	0.97
GINS1NT	PRKDC	PRKDC	231|47|0	278	92.67	3	170|363|175|437	0	0	0	0	0	#NAME?	0.32	0.97
GINS1NT	TIMM50	TIMM50	10|1|0	11	3.67	3	4|14|6|22	0	0	0	0	0	-53.51	0.32	0.97
GINS1NT	RPL17	RPL17	22|1|0	23	7.67	3	13|25|19|38	0	0	0	0	0	-108.36	0.32	0.97
GINS1NT	ACOT7	ACOT7	9|3|0	12	4	3	6|15|7|22	0	0	0	0	0	-58.1	0.32	0.97
GINS1NT	EIF3B	EIF3B	39|7|0	46	15.33	3	24|63|40|67	0	0	0	0	0	-219.08	0.32	0.97
GINS1NT	LARS	LARS	54|14|0	68	22.67	3	26|91|41|123	0	0	0	0	0	-316.15	0.32	0.97
GINS1NT	HACD3	HACD3	19|3|0	22	7.33	3	11|30|19|33	0	0	0	0	0	-106.14	0.32	0.97
GINS1NT	XRCC6	XRCC6	58|19|0	77	25.67	3	49|95|58|115	0	0	0	0	0	-357.02	0.32	0.97
GINS1NT	CCT6A	CCT6A	12|0|0	12	4	3	5|18|7|20	0	0	0	0	0	-58.08	0.32	0.97
GINS1NT	RAC1	RAC1	10|0|0	10	3.33	3	6|11|7|18	0	0	0	0	0	-49.42	0.32	0.97
GINS1NT	RER1	RER1	6|1|0	7	2.33	3	6|6|7|10	0	0	0	0	0	-35.36	0.32	0.97
GINS1NT	XRCC5	XRCC5	48|10|0	58	19.33	3	30|82|33|93	0	0	0	0	0	-268.1	0.32	0.97
GINS1NT	NAMPT	NAMPT	18|2|0	20	6.67	3	9|32|11|32	0	0	0	0	0	-95.78	0.32	0.97
GINS1NT	SF3B3	SF3B3	21|1|0	22	7.33	3	12|24|12|45	0	0	0	0	0	-105.72	0.32	0.97
GINS1NT	RECQL	RECQL	20|2|0	22	7.33	3	9|30|13|41	0	0	0	0	0	-105.76	0.32	0.97
GINS1NT	RRM1	RRM1	7|2|0	9	3	3	1|19|5|12	0	0	0	0	0	-43.4	0.32	0.97
GINS1NT	RCC2	RCC2	41|3|0	44	14.67	3	29|54|35|66	0	0	0	0	0	-207.99	0.32	0.97
GINS1NT	GAPVD1	GAPVD1	6|0|0	6	2	3	2|7|2|15	0	0	0	0	0	-31.33	0.31	0.97
GINS1NT	HSD17B12	HSD17B12	11|1|0	12	4	3	5|22|7|18	0	0	0	0	0	-60.21	0.31	0.97
GINS1NT	GNPDA1	GNPDA1	3|0|0	3	1	3	0|6|0|7	0	0	0	0	0	-17.18	0.31	0.97
GINS1NT	RARS	RARS	40|4|0	44	14.67	3	29|70|34|58	0	0	0	0	0	-215.75	0.31	0.97
GINS1NT	ABCE1	ABCE1	26|2|0	28	9.33	3	13|41|18|50	0	0	0	0	0	-138.21	0.31	0.97
GINS1NT	SF3A3	SF3A3	7|2|0	9	3	3	4|14|8|13	0	0	0	0	0	-46.21	0.31	0.97
GINS1NT	NUDT19	NUDT19	17|0|0	17	5.67	3	5|29|6|34	0	0	0	0	0	-84.39	0.31	0.97
GINS1NT	RPS4X	RPS4X	30|4|0	34	11.33	3	23|36|27|58	0	0	0	0	0	-163.08	0.31	0.97
GINS1NT	ADCK3	ADCK3	6|0|0	6	2	3	4|11|3|8	0	0	0	0	0	-31.81	0.31	0.97
GINS1NT	PFKP	PFKP	48|16|0	64	21.33	3	40|83|49|107	0	0	0	0	0	-314.28	0.31	0.97
GINS1NT	EPRS	EPRS	65|14|0	79	26.33	3	32|108|45|151	0	0	0	0	0	-377.81	0.31	0.97
GINS1NT	EEF1E1	EEF1E1	7|0|0	7	2.33	3	4|13|4|9	0	0	0	0	0	-36.15	0.31	0.97
GINS1NT	SSR4	SSR4	4|2|0	6	2	3	2|8|5|11	0	0	0	0	0	-31.77	0.31	0.97
GINS1NT	SPG20	SPG20	7|0|0	7	2.33	3	3|9|5|13	0	0	0	0	0	-36.13	0.31	0.97
GINS1NT	ATIC	ATIC	3|0|0	3	1	3	0|8|2|3	0	0	0	0	0	-17.28	0.31	0.97
GINS1NT	CARM1	CARM1	3|1|0	4	1.33	3	0|3|0|14	0	0	0	0	0	-21.11	0.31	0.97
GINS1NT	AHNAK	AHNAK	4|0|0	4	1.33	3	1|5|1|10	0	0	0	0	0	-21.54	0.31	0.97
GINS1NT	NARS	NARS	29|2|0	31	10.33	3	20|35|21|57	0	0	0	0	0	-150.61	0.31	0.97
GINS1NT	QARS	QARS	33|3|0	36	12	3	14|49|18|73	0	0	0	0	0	-173.77	0.31	0.97
GINS1NT	NDUFS7	NDUFS7	3|1|0	4	1.33	3	2|6|3|6	0	0	0	0	0	-22.13	0.31	0.97
GINS1NT	HK1	HK1	30|0|0	30	10	3	8|45|17|58	0	0	0	0	0	-144.67	0.31	0.97
GINS1NT	CSE1L	CSE1L	61|16|0	77	25.67	3	55|102|62|107	0	0	0	0	0	-367.3	0.31	0.97
GINS1NT	MPDU1	MPDU1	3|1|0	4	1.33	3	4|4|4|5	0	0	0	0	0	-22.13	0.31	0.97
GINS1NT	DDX18	DDX18	26|2|0	28	9.33	3	18|47|20|39	0	0	0	0	0	-140.67	0.3	0.97
GINS1NT	LBR	LBR	21|1|0	22	7.33	3	18|29|19|33	0	0	0	0	0	-113.22	0.3	0.97
GINS1NT	MTDH	MTDH	7|1|0	8	2.67	3	2|12|4|17	0	0	0	0	0	-41.34	0.3	0.97
GINS1NT	RPN1	RPN1	24|9|0	33	11	3	25|47|25|51	0	0	0	0	0	-167.69	0.3	0.97
GINS1NT	SND1	SND1	33|6|0	39	13	3	14|62|24|74	0	0	0	0	0	-196.22	0.3	0.97
GINS1NT	COPA	COPA	46|7|0	53	17.67	3	20|86|39|90	0	0	0	0	0	-264.67	0.3	0.97
GINS1NT	ATAD3B	ATAD3B	2|0|0	2	0.67	3	0|2|1|6	0	0	0	0	0	-13.05	0.3	0.97
GINS1NT	SRSF3	SRSF3	1|1|0	2	0.67	3	1|4|2|2	0	0	0	0	0	-13.46	0.3	0.97
GINS1NT	VRK1	VRK1	12|4|0	16	5.33	3	8|21|13|28	0	0	0	0	0	-80.43	0.3	0.97
GINS1NT	NONO	NONO	73|35|26	134	44.67	3	112|165|135|181	0	0	0	0	0	-562.22	0.3	0.97
GINS1NT	UBA2	UBA2	25|4|0	29	9.67	3	17|48|20|46	0	0	0	0	0	-148.42	0.3	0.97
GINS1NT	FARSB	FARSB	16|0|0	16	5.33	3	5|23|10|33	0	0	0	0	0	-81.21	0.3	0.97
GINS1NT	MCM7	MCM7	30|0|0	30	10	3	9|53|21|52	0	0	0	0	0	-152.63	0.3	0.97
GINS1NT	SCO1	SCO1	4|0|0	4	1.33	3	0|5|0|13	0	0	0	0	0	-22.37	0.3	0.97
GINS1NT	DHX15	DHX15	59|9|0	68	22.67	3	42|97|65|96	0	0	0	0	0	-338.05	0.3	0.97
GINS1NT	PTBP1	PTBP1	25|13|0	38	12.67	3	31|53|30|56	0	0	0	0	0	-192.46	0.3	0.97
GINS1NT	RHOA	RHOA	6|1|0	7	2.33	3	5|8|7|11	0	0	0	0	0	-37.59	0.3	0.97
GINS1NT	HNRNPU	HNRNPU	46|16|2	64	21.33	3	46|81|54|107	0	0	0	0	0	-313.84	0.3	0.97
GINS1NT	PRPS1	PRPS1	10|2|0	12	4	3	3|17|6|27	0	0	0	0	0	-61.07	0.3	0.97
GINS1NT	LRRC59	LRRC59	16|5|0	21	7	3	14|26|15|37	0	0	0	0	0	-104.95	0.3	0.97
GINS1NT	TBC1D10B	TBC1D10B	2|0|0	2	0.67	3	0|1|1|7	0	0	0	0	0	-12.87	0.3	0.97
GINS1NT	PRKAG1	PRKAG1	8|0|0	8	2.67	3	6|12|7|12	0	0	0	0	0	-44.29	0.29	0.97
GINS1NT	GART	GART	43|3|0	46	15.33	3	19|81|31|79	0	0	0	0	0	-236.62	0.29	0.97
GINS1NT	SKA3	SKA3	3|0|0	3	1	3	0|7|0|7	0	0	0	0	0	-18.3	0.29	0.97
GINS1NT	RAB21	RAB21	6|1|0	7	2.33	3	2|13|2|15	0	0	0	0	0	-37.88	0.29	0.97
GINS1NT	UQCRC2	UQCRC2	13|0|0	13	4.33	3	5|19|8|28	0	0	0	0	0	-68.97	0.29	0.97
GINS1NT	KHDRBS1	KHDRBS1	8|4|0	12	4	3	8|17|10|21	0	0	0	0	0	-65.02	0.29	0.97
GINS1NT	SEC63	SEC63	9|1|0	10	3.33	3	1|20|2|23	0	0	0	0	0	-53.17	0.29	0.97
GINS1NT	TCEB2	TCEB2	7|2|0	9	3	3	7|9|12|14	0	0	0	0	0	-49.81	0.29	0.97
GINS1NT	DYNC1H1	DYNC1H1	125|5|0	130	43.33	3	28|221|56|286	0	0	0	0	0	-663.88	0.29	0.97
GINS1NT	RHEB	RHEB	4|1|0	5	1.67	3	4|7|4|8	0	0	0	0	0	-28.75	0.29	0.97
GINS1NT	DNM2	DNM2	25|0|0	25	8.33	3	9|42|17|47	0	0	0	0	0	-130.31	0.29	0.97
GINS1NT	CCT5	CCT5	20|1|0	21	7	3	9|29|18|43	0	0	0	0	0	-112.55	0.28	0.97
GINS1NT	PGD	PGD	34|12|0	46	15.33	3	35|67|43|75	0	0	0	0	0	-248.38	0.28	0.97
GINS1NT	AHCTF1	AHCTF1	71|24|12	107	35.67	3	101|142|96|166	0	0	0	0	0	-513.5	0.28	0.97
GINS1NT	PRPF8	PRPF8	94|8|0	102	34	3	37|187|77|191	0	0	0	0	0	-552.97	0.28	0.97
GINS1NT	GSPT1	GSPT1	8|0|0	8	2.67	3	1|13|1|23	0	0	0	0	0	-44.27	0.28	0.97
GINS1NT	IQGAP1	IQGAP1	34|1|0	35	11.67	3	11|66|19|70	0	0	0	0	0	-187.16	0.28	0.97
GINS1NT	PFKL	PFKL	21|3|0	24	8	3	9|40|20|47	0	0	0	0	0	-131.46	0.28	0.97
GINS1NT	SUPT16H	SUPT16H	37|15|0	52	17.33	3	33|73|34|110	0	0	0	0	0	-281.48	0.28	0.97
GINS1NT	PES1	PES1	22|0|0	22	7.33	3	18|30|21|37	0	0	0	0	0	-120.93	0.28	0.97
GINS1NT	CISD1	CISD1	7|0|0	7	2.33	3	3|9|5|16	0	0	0	0	0	-39.23	0.28	0.97
GINS1NT	NAA15	NAA15	26|0|0	26	8.67	3	9|40|18|57	0	0	0	0	0	-140.25	0.28	0.97
GINS1NT	CYCS	CYCS	8|0|0	8	2.67	3	3|11|8|16	0	0	0	0	0	-44.92	0.28	0.97
GINS1NT	PYGL	PYGL	28|2|0	30	10	3	3|51|16|72	0	0	0	0	0	-160.14	0.28	0.97
GINS1NT	DEK	DEK	8|2|0	10	3.33	3	10|14|7|16	0	0	0	0	0	-55.33	0.28	0.97
GINS1NT	BRIX1	BRIX1	17|4|0	21	7	3	12|37|11|40	0	0	0	0	0	-113.58	0.28	0.97
GINS1NT	FASN	FASN	88|24|0	112	37.33	3	71|175|99|191	0	0	0	0	0	-602.77	0.28	0.97
GINS1NT	MRTO4	MRTO4	14|1|0	15	5	3	7|22|15|28	0	0	0	0	0	-82.62	0.28	0.97
GINS1NT	HSP90B1	HSP90B1	2|0|0	2	0.67	3	0|5|4|1	0	0	0	0	0	-14.33	0.27	0.97
GINS1NT	TOMM7	TOMM7	1|0|0	1	0.33	3	0|2|0|3	0	0	0	0	0	-9.12	0.27	0.97
GINS1NT	LAMA1	LAMA1	1|0|0	1	0.33	3	0|2|1|2	0	0	0	0	0	-9.27	0.27	0.97
GINS1NT	EEF1A2	EEF1A2	7|0|0	7	2.33	3	0|15|4|16	0	0	0	0	0	-41.21	0.27	0.97
GINS1NT	PPFIA1	PPFIA1	1|0|0	1	0.33	3	0|0|1|4	0	0	0	0	0	-8.92	0.27	0.97
GINS1NT	SLC25A13	SLC25A13	22|0|0	22	7.33	3	8|38|16|45	0	0	0	0	0	-121.37	0.27	0.97
GINS1NT	EIF3H	EIF3H	5|1|0	6	2	3	3|10|3|14	0	0	0	0	0	-35.94	0.27	0.97
GINS1NT	MCM5	MCM5	29|2|0	31	10.33	3	12|54|20|65	0	0	0	0	0	-170.48	0.27	0.97
GINS1NT	TOP1	TOP1	29|0|0	29	9.67	3	24|39|23|59	0	0	0	0	0	-164.14	0.27	0.97
GINS1NT	RFC3	RFC3	8|1|0	9	3	3	4|18|4|18	0	0	0	0	0	-51.23	0.27	0.97
GINS1NT	PPP1CC	PPP1CC	4|2|0	6	2	3	7|10|7|6	0	0	0	0	0	-36.48	0.27	0.97
GINS1NT	ATAD3A	ATAD3A	15|2|0	17	5.67	3	7|29|10|38	0	0	0	0	0	-95.62	0.27	0.97
GINS1NT	BRI3BP	BRI3BP	3|1|0	4	1.33	3	3|5|2|10	0	0	0	0	0	-25.04	0.27	0.97
GINS1NT	MAPRE1	MAPRE1	6|1|0	7	2.33	3	3|11|8|13	0	0	0	0	0	-41.78	0.27	0.97
GINS1NT	TRIM25	TRIM25	14|0|0	14	4.67	3	5|20|10|34	0	0	0	0	0	-78.92	0.27	0.97
GINS1NT	RPS20	RPS20	5|1|0	6	2	3	4|10|4|12	0	0	0	0	0	-36.2	0.27	0.97
GINS1NT	JAGN1	JAGN1	2|0|0	2	0.67	3	2|3|2|3	0	0	0	0	0	-14.56	0.27	0.97
GINS1NT	FEN1	FEN1	12|3|0	15	5	3	11|24|13|27	0	0	0	0	0	-86.16	0.27	0.97
GINS1NT	ARPC2	ARPC2	7|0|0	7	2.33	3	0|12|1|22	0	0	0	0	0	-40.96	0.27	0.97
GINS1NT	ACTR2	ACTR2	10|3|0	13	4.33	3	8|20|10|26	0	0	0	0	0	-73.69	0.27	0.97
GINS1NT	RPL31	RPL31	4|1|0	5	1.67	3	0|8|0|17	0	0	0	0	0	-29.9	0.27	0.97
GINS1NT	GNA13	GNA13	1|2|0	3	1	3	3|8|0|4	0	0	0	0	0	-19.65	0.27	0.97
GINS1NT	CFAP20	CFAP20	5|0|0	5	1.67	3	3|12|5|6	0	0	0	0	0	-31.77	0.26	0.97
GINS1NT	PABPC1	PABPC1	7|0|0	7	2.33	3	3|13|6|14	0	0	0	0	0	-42.64	0.26	0.97
GINS1NT	NCBP1	NCBP1	8|0|0	8	2.67	3	1|18|2|21	0	0	0	0	0	-48.78	0.25	0.97
GINS1NT	APBB1	APBB1	10|4|0	14	4.67	3	10|26|9|29	0	0	0	0	0	-84.75	0.25	0.97
GINS1NT	PSMD4	PSMD4	6|1|0	7	2.33	3	8|10|8|12	0	0	0	0	0	-45.36	0.25	0.97
GINS1NT	ARAF	ARAF	3|0|0	3	1	3	0|9|0|7	0	0	0	0	0	-20.26	0.25	0.97
GINS1NT	EIF3D	EIF3D	16|4|0	20	6.67	3	8|40|16|43	0	0	0	0	0	-121.38	0.25	0.97
GINS1NT	DDRGK1	DDRGK1	4|0|0	4	1.33	3	0|7|0|14	0	0	0	0	0	-25.59	0.25	0.97
GINS1NT	ADSL	ADSL	9|2|0	11	3.67	3	6|21|7|25	0	0	0	0	0	-67.98	0.25	0.97
GINS1NT	PITPNB	PITPNB	10|1|0	11	3.67	3	4|11|7|36	0	0	0	0	0	-66.43	0.25	0.97
GINS1NT	TMED10	TMED10	8|2|0	10	3.33	3	6|17|9|22	0	0	0	0	0	-62.62	0.25	0.97
GINS1NT	USP39	USP39	12|0|0	12	4	3	3|28|7|26	0	0	0	0	0	-73.27	0.25	0.97
GINS1NT	RPS14	RPS14	10|1|0	11	3.67	3	6|17|7|29	0	0	0	0	0	-67.88	0.25	0.97
GINS1NT	SSRP1	SSRP1	24|2|0	26	8.67	3	28|42|24|45	0	0	0	0	0	-157.89	0.25	0.97
GINS1NT	SMARCC2	SMARCC2	2|0|0	2	0.67	3	1|2|3|5	0	0	0	0	0	-15.69	0.24	0.97
GINS1NT	XPO1	XPO1	30|5|0	35	11.67	3	23|72|31|65	0	0	0	0	0	-215.53	0.24	0.97
GINS1NT	WDR18	WDR18	9|0|0	9	3	3	8|12|9|20	0	0	0	0	0	-57.27	0.24	0.97
GINS1NT	ATAD1	ATAD1	5|1|0	6	2	3	2|13|4|15	0	0	0	0	0	-40.26	0.24	0.97
GINS1NT	SMC4	SMC4	18|0|0	18	6	3	4|32|7|59	0	0	0	0	0	-115.36	0.24	0.97
GINS1NT	CDC37	CDC37	3|2|0	5	1.67	3	2|10|3|13	0	0	0	0	0	-33.64	0.24	0.97
GINS1NT	RFC2	RFC2	2|0|0	2	0.67	3	0|5|0|6	0	0	0	0	0	-15.27	0.24	0.97
GINS1NT	NOP2	NOP2	32|4|0	36	12	3	39|55|47|62	0	0	0	0	0	-229.91	0.24	0.97
GINS1NT	DRG1	DRG1	15|1|0	16	5.33	3	10|30|18|32	0	0	0	0	0	-102.76	0.24	0.97
GINS1NT	SLC16A1	SLC16A1	5|2|0	7	2.33	3	5|12|7|15	0	0	0	0	0	-46.23	0.24	0.97
GINS1NT	TAGLN2	TAGLN2	10|4|1	15	5	3	17|26|16|24	0	0	0	0	0	-91.17	0.24	0.97
GINS1NT	KPNA2	KPNA2	17|4|0	21	7	3	17|45|24|30	0	0	0	0	0	-131.85	0.24	0.97
GINS1NT	SRPRB	SRPRB	7|0|0	7	2.33	3	4|17|5|13	0	0	0	0	0	-45.93	0.24	0.97
GINS1NT	RPL9	RPL9	9|1|0	10	3.33	3	4|22|9|21	0	0	0	0	0	-64.64	0.24	0.97
GINS1NT	HIGD1A	HIGD1A	2|0|0	2	0.67	3	2|4|2|3	0	0	0	0	0	-15.64	0.24	0.97
GINS1NT	MAP7D3	MAP7D3	2|0|1	3	1	3	2|5|0|10	0	0	0	0	0	-21.52	0.24	0.97
GINS1NT	AP1M1	AP1M1	11|0|0	11	3.67	3	2|25|11|25	0	0	0	0	0	-72.33	0.23	0.97
GINS1NT	HAT1	HAT1	13|3|0	16	5.33	3	12|32|16|32	0	0	0	0	0	-104.97	0.23	0.97
GINS1NT	TSN	TSN	9|3|0	12	4	3	7|23|13|27	0	0	0	0	0	-80.39	0.23	0.97
GINS1NT	RANBP2	RANBP2	20|2|0	22	7.33	3	9|49|14|57	0	0	0	0	0	-145.77	0.23	0.97
GINS1NT	SUB1	SUB1	4|3|1	8	2.67	3	8|12|12|15	0	0	0	0	0	-51.51	0.23	0.97
GINS1NT	SEC61A1	SEC61A1	6|0|0	6	2	3	4|10|5|16	0	0	0	0	0	-41.56	0.23	0.97
GINS1NT	EIF4G2	EIF4G2	21|0|0	21	7	3	5|49|13|57	0	0	0	0	0	-140.08	0.23	0.97
GINS1NT	HDLBP	HDLBP	5|2|0	7	2.33	3	2|12|5|22	0	0	0	0	0	-47.79	0.23	0.97
GINS1NT	SMU1	SMU1	15|0|0	15	5	3	4|32|11|40	0	0	0	0	0	-98.91	0.23	0.97
GINS1NT	LARP1	LARP1	14|0|0	14	4.67	3	4|37|10|35	0	0	0	0	0	-97.77	0.22	0.97
GINS1NT	CAPZA2	CAPZA2	4|2|0	6	2	3	2|17|1|16	0	0	0	0	0	-42.16	0.22	0.97
GINS1NT	MARS	MARS	22|3|0	25	8.33	3	18|56|20|59	0	0	0	0	0	-172.86	0.22	0.97
GINS1NT	CDK5RAP1	CDK5RAP1	1|0|0	1	0.33	3	1|1|0|4	0	0	0	0	0	-10.2	0.22	0.97
GINS1NT	SMARCA5	SMARCA5	34|3|1	38	12.67	3	23|80|40|85	0	0	0	0	0	-251.47	0.22	0.97
GINS1NT	PSMD3	PSMD3	24|3|0	27	9	3	23|52|32|59	0	0	0	0	0	-187.77	0.22	0.97
GINS1NT	TRIM28	TRIM28	32|9|6	47	15.67	3	54|81|67|78	0	0	0	0	0	-288.98	0.22	0.97
GINS1NT	COPS7A	COPS7A	4|0|0	4	1.33	3	2|11|2|9	0	0	0	0	0	-29.27	0.22	0.97
GINS1NT	CYB5R3	CYB5R3	12|3|0	15	5	3	7|29|16|41	0	0	0	0	0	-105.76	0.22	0.97
GINS1NT	DDHD1	DDHD1	1|1|0	2	0.67	3	0|7|0|5	0	0	0	0	0	-16.03	0.22	0.97
GINS1NT	NSFL1C	NSFL1C	15|3|3	21	7	3	24|30|31|40	0	0	0	0	0	-129.82	0.22	0.97
GINS1NT	OCRL	OCRL	1|1|0	2	0.67	3	0|5|1|6	0	0	0	0	0	-16.22	0.22	0.97
GINS1NT	HNRNPA2B1	HNRNPA2B1	21|7|0	28	9.33	3	37|43|35|55	0	0	0	0	0	-192.89	0.22	0.97
GINS1NT	NHLRC2	NHLRC2	0|0|1	1	0.33	3	0|0|0|6	0	0	0	0	0	-9.8	0.22	0.97
GINS1NT	EPB41L3	EPB41L3	5|0|0	5	1.67	3	0|10|3|18	0	0	0	0	0	-36.72	0.22	0.97
GINS1NT	PA2G4	PA2G4	12|1|0	13	4.33	3	8|25|12|34	0	0	0	0	0	-90.26	0.22	0.97
GINS1NT	RPL3	RPL3	19|0|0	19	6.33	3	10|31|24|48	0	0	0	0	0	-128.2	0.22	0.97
GINS1NT	TOP2A	TOP2A	62|3|0	65	21.67	3	54|127|68|143	0	0	0	0	0	-441.05	0.22	0.97
GINS1NT	SEC23B	SEC23B	10|0|0	10	3.33	3	2|24|6|28	0	0	0	0	0	-68.77	0.22	0.97
GINS1NT	PDCD5	PDCD5	4|0|0	4	1.33	3	1|7|5|11	0	0	0	0	0	-29.39	0.22	0.97
GINS1NT	SRP68	SRP68	16|1|0	17	5.67	3	10|33|19|42	0	0	0	0	0	-118.17	0.22	0.97
GINS1NT	HADHB	HADHB	0|0|2	2	0.67	3	0|5|2|5	0	0	0	0	0	-16.41	0.22	0.97
GINS1NT	RRP12	RRP12	32|0|0	32	10.67	3	19|87|26|68	0	0	0	0	0	-225.34	0.21	0.97
GINS1NT	ZC3HAV1	ZC3HAV1	7|0|0	7	2.33	3	2|11|6|25	0	0	0	0	0	-51.02	0.21	0.97
GINS1NT	PSMD8	PSMD8	6|0|0	6	2	3	5|13|6|15	0	0	0	0	0	-46.14	0.21	0.97
GINS1NT	PRPSAP2	PRPSAP2	11|0|0	11	3.67	3	4|25|8|33	0	0	0	0	0	-79.99	0.21	0.97
GINS1NT	CAD	CAD	28|1|0	29	9.67	3	14|63|21|83	0	0	0	0	0	-203.96	0.21	0.97
GINS1NT	GTPBP4	GTPBP4	23|0|0	23	7.67	3	19|54|26|48	0	0	0	0	0	-166.4	0.21	0.97
GINS1NT	NOC2L	NOC2L	12|0|0	12	4	3	10|25|13|29	0	0	0	0	0	-88.25	0.21	0.97
GINS1NT	SURF4	SURF4	2|2|0	4	1.33	3	2|11|3|9	0	0	0	0	0	-30.49	0.21	0.97
GINS1NT	FAM162A	FAM162A	3|0|0	3	1	3	2|5|4|8	0	0	0	0	0	-24.33	0.21	0.97
GINS1NT	FHL1	FHL1	2|1|0	3	1	3	4|5|4|6	0	0	0	0	0	-24.35	0.21	0.97
GINS1NT	COLGALT1	COLGALT1	7|0|0	7	2.33	3	0|22|4|19	0	0	0	0	0	-52.09	0.21	0.97
GINS1NT	GCN1L1	GCN1L1	58|3|0	61	20.33	3	18|162|40|170	0	0	0	0	0	-438.21	0.21	0.97
GINS1NT	PPP1CA	PPP1CA	15|2|0	17	5.67	3	17|34|19|40	0	0	0	0	0	-125.17	0.21	0.97
GINS1NT	GEMIN5	GEMIN5	8|0|0	8	2.67	3	1|23|4|25	0	0	0	0	0	-60.94	0.2	0.97
GINS1NT	HSD17B4	HSD17B4	14|0|0	14	4.67	3	11|31|14|37	0	0	0	0	0	-105.92	0.2	0.97
GINS1NT	MYO6	MYO6	17|1|0	18	6	3	2|36|9|71	0	0	0	0	0	-133.15	0.2	0.97
GINS1NT	EIF3M	EIF3M	10|0|0	10	3.33	3	2|27|7|30	0	0	0	0	0	-75.47	0.2	0.97
GINS1NT	SEC24C	SEC24C	6|0|0	6	2	3	2|16|3|20	0	0	0	0	0	-47.76	0.2	0.97
GINS1NT	GOT1	GOT1	4|0|0	4	1.33	3	1|10|2|14	0	0	0	0	0	-32.47	0.2	0.97
GINS1NT	CD2BP2	CD2BP2	10|4|3	17	5.67	3	23|33|30|29	0	0	0	0	0	-118.92	0.2	0.97
GINS1NT	HDAC2	HDAC2	14|2|0	16	5.33	3	15|34|19|37	0	0	0	0	0	-119.57	0.2	0.97
GINS1NT	EIF2AK2	EIF2AK2	5|0|0	5	1.67	3	0|14|3|16	0	0	0	0	0	-38.91	0.2	0.97
GINS1NT	TAF9	TAF9	8|2|2	12	4	3	16|19|18|26	0	0	0	0	0	-83.03	0.2	0.97
GINS1NT	MSH6	MSH6	22|0|0	22	7.33	3	12|57|28|56	0	0	0	0	0	-172.87	0.19	0.97
GINS1NT	PSMC1	PSMC1	3|0|0	3	1	3	1|9|1|10	0	0	0	0	0	-25.89	0.19	0.97
GINS1NT	ADAR	ADAR	30|2|0	32	10.67	3	28|70|38|84	0	0	0	0	0	-248.06	0.19	0.97
GINS1NT	CLIC1	CLIC1	2|0|0	2	0.67	3	1|5|2|6	0	0	0	0	0	-18.77	0.19	0.97
GINS1NT	WDHD1	WDHD1	18|1|0	19	6.33	3	9|37|18|67	0	0	0	0	0	-147.99	0.19	0.97
GINS1NT	RPN2	RPN2	8|3|0	11	3.67	3	8|33|8|29	0	0	0	0	0	-89.01	0.19	0.97
GINS1NT	DNMT1	DNMT1	20|1|0	21	7	3	10|52|24|59	0	0	0	0	0	-163.82	0.19	0.97
GINS1NT	CNOT1	CNOT1	10|0|0	10	3.33	3	1|32|3|36	0	0	0	0	0	-81.9	0.19	0.97
GINS1NT	RPA1	RPA1	21|6|0	27	9	3	29|58|42|61	0	0	0	0	0	-214.89	0.19	0.97
GINS1NT	OSBP	OSBP	4|0|0	4	1.33	3	0|12|0|16	0	0	0	0	0	-33.21	0.19	0.97
GINS1NT	AGPS	AGPS	8|0|0	8	2.67	3	0|25|1|29	0	0	0	0	0	-63.03	0.19	0.97
GINS1NT	RRM2	RRM2	4|0|0	4	1.33	3	0|11|2|15	0	0	0	0	0	-33.35	0.19	0.97
GINS1NT	RRP1B	RRP1B	19|2|0	21	7	3	22|43|25|69	0	0	0	0	0	-179.65	0.18	0.97
GINS1NT	GFPT1	GFPT1	11|1|0	12	4	3	7|32|12|40	0	0	0	0	0	-103.48	0.18	0.97
GINS1NT	FLNB	FLNB	6|0|0	6	2	3	0|13|3|28	0	0	0	0	0	-50.79	0.18	0.97
GINS1NT	AAAS	AAAS	6|0|0	6	2	3	5|16|6|17	0	0	0	0	0	-51.47	0.18	0.97
GINS1NT	U2SURP	U2SURP	34|8|0	42	14	3	58|82|60|107	0	0	0	0	0	-346.08	0.18	0.97
GINS1NT	UBE2M	UBE2M	3|0|0	3	1	3	3|8|5|6	0	0	0	0	0	-27.64	0.18	0.97
GINS1NT	SF3B1	SF3B1	69|11|0	80	26.67	3	111|181|128|171	0	0	0	0	0	-665.19	0.18	0.97
GINS1NT	ME2	ME2	5|0|0	5	1.67	3	2|15|3|18	0	0	0	0	0	-44.53	0.18	0.97
GINS1NT	HNRNPM	HNRNPM	21|6|2	29	9.67	3	34|58|52|72	0	0	0	0	0	-233.98	0.18	0.97
GINS1NT	CUL4B	CUL4B	16|1|0	17	5.67	3	13|38|21|55	0	0	0	0	0	-143.8	0.18	0.97
GINS1NT	SRSF11	SRSF11	1|2|0	3	1	3	2|9|3|9	0	0	0	0	0	-28.46	0.17	0.97
GINS1NT	POLR1B	POLR1B	1|0|1	2	0.67	3	0|8|0|8	0	0	0	0	0	-20.28	0.17	0.97
GINS1NT	NUFIP2	NUFIP2	1|0|0	1	0.33	3	0|4|0|4	0	0	0	0	0	-11.95	0.17	0.97
GINS1NT	RBMX	RBMX	8|0|0	8	2.67	3	14|11|16|22	0	0	0	0	0	-73.18	0.17	0.97
GINS1NT	CSTF2T	CSTF2T	0|2|0	2	0.67	3	0|7|0|9	0	0	0	0	0	-20.26	0.17	0.97
GINS1NT	FARSA	FARSA	8|0|0	8	2.67	3	2|26|7|28	0	0	0	0	0	-72.18	0.17	0.97
GINS1NT	BLVRA	BLVRA	3|0|0	3	1	3	0|8|2|13	0	0	0	0	0	-28.05	0.17	0.97
GINS1NT	HNRNPK	HNRNPK	13|6|0	19	6.33	3	31|41|34|44	0	0	0	0	0	-170.66	0.17	0.97
GINS1NT	EPHX1	EPHX1	6|0|0	6	2	3	3|12|9|23	0	0	0	0	0	-54.64	0.17	0.97
GINS1NT	GHITM	GHITM	2|1|0	3	1	3	3|8|6|6	0	0	0	0	0	-28.75	0.17	0.97
GINS1NT	STMN1	STMN1	4|1|0	5	1.67	3	8|7|7|17	0	0	0	0	0	-46.17	0.17	0.97
GINS1NT	EMG1	EMG1	7|0|0	7	2.33	3	7|20|7|20	0	0	0	0	0	-62.59	0.17	0.97
GINS1NT	NUP93	NUP93	8|0|0	8	2.67	3	3|25|8|29	0	0	0	0	0	-74.43	0.16	0.97
GINS1NT	PDS5A	PDS5A	20|0|0	20	6.67	3	13|66|17|72	0	0	0	0	0	-189.38	0.16	0.97
GINS1NT	NASP	NASP	21|4|0	25	8.33	3	39|61|39|72	0	0	0	0	0	-238.41	0.16	0.97
GINS1NT	MPC2	MPC2	1|1|0	2	0.67	3	0|6|1|10	0	0	0	0	0	-21.46	0.16	0.97
GINS1NT	PRPF6	PRPF6	17|0|0	17	5.67	3	13|51|27|51	0	0	0	0	0	-160.66	0.16	0.97
GINS1NT	CCAR2	CCAR2	18|2|0	20	6.67	3	23|52|32|64	0	0	0	0	0	-193.3	0.16	0.97
GINS1NT	IGF2BP1	IGF2BP1	10|2|0	12	4	3	11|29|20|38	0	0	0	0	0	-111.64	0.16	0.97
GINS1NT	SNRNP200	SNRNP200	62|1|0	63	21	3	69|174|86|181	0	0	0	0	0	-573.52	0.16	0.97
GINS1NT	KIF5B	KIF5B	9|1|0	10	3.33	3	1|30|11|39	0	0	0	0	0	-92.11	0.16	0.97
GINS1NT	RBBP4	RBBP4	2|0|0	2	0.67	3	2|6|3|6	0	0	0	0	0	-22.13	0.16	0.97
GINS1NT	HCFC1	HCFC1	40|5|2	47	15.67	3	75|112|87|115	0	0	0	0	0	-427.22	0.16	0.97
GINS1NT	PYGB	PYGB	8|0|0	8	2.67	3	0|26|3|36	0	0	0	0	0	-74.1	0.16	0.97
GINS1NT	DIAPH1	DIAPH1	7|0|0	7	2.33	3	0|23|2|36	0	0	0	0	0	-69.62	0.15	0.97
GINS1NT	SRPK1	SRPK1	5|0|0	5	1.67	3	2|13|3|26	0	0	0	0	0	-50.91	0.15	0.97
GINS1NT	NT5DC1	NT5DC1	2|0|0	2	0.67	3	1|7|2|8	0	0	0	0	0	-22.9	0.15	0.97
GINS1NT	SPTBN1	SPTBN1	8|1|1	10	3.33	3	5|34|7|45	0	0	0	0	0	-98.72	0.15	0.97
GINS1NT	XPO5	XPO5	9|4|0	13	4.33	3	10|51|8|51	0	0	0	0	0	-135.64	0.14	0.97
GINS1NT	DDX5	DDX5	12|2|0	14	4.67	3	27|34|30|44	0	0	0	0	0	-153.71	0.14	0.97
GINS1NT	SKIV2L2	SKIV2L2	17|0|0	17	5.67	3	15|59|22|62	0	0	0	0	0	-178.4	0.14	0.97
GINS1NT	ZFR	ZFR	14|0|0	14	4.67	3	16|44|18|53	0	0	0	0	0	-148.31	0.14	0.97
GINS1NT	SNRPD3	SNRPD3	3|2|0	5	1.67	3	9|13|8|17	0	0	0	0	0	-55.31	0.14	0.97
GINS1NT	HTATSF1	HTATSF1	3|0|1	4	1.33	3	4|15|8|10	0	0	0	0	0	-43.95	0.14	0.97
GINS1NT	TMPO	TMPO	23|4|13	40	13.33	3	80|95|78|121	0	0	0	0	0	-401	0.14	0.97
GINS1NT	HNRNPR	HNRNPR	17|3|0	20	6.67	3	35|53|42|56	0	0	0	0	0	-210.81	0.14	0.97
GINS1NT	GARS	GARS	7|0|0	7	2.33	3	4|31|5|31	0	0	0	0	0	-81.02	0.13	0.97
GINS1NT	RUVBL1	RUVBL1	2|0|2	4	1.33	3	2|17|4|18	0	0	0	0	0	-47.84	0.13	0.97
GINS1NT	DDX56	DDX56	4|1|0	5	1.67	3	2|15|4|29	0	0	0	0	0	-57.6	0.13	0.97
GINS1NT	FTSJ3	FTSJ3	19|2|0	21	7	3	43|64|47|58	0	0	0	0	0	-240.06	0.13	0.97
GINS1NT	RBBP7	RBBP7	3|1|0	4	1.33	3	7|12|9|13	0	0	0	0	0	-48.69	0.13	0.97
GINS1NT	EIF5A	EIF5A	2|0|2	4	1.33	3	3|15|6|18	0	0	0	0	0	-49.15	0.13	0.97
GINS1NT	MKI67	MKI67	130|16|6	152	50.67	3	263|415|321|585	0	0	0	0	0	#NAME?	0.13	0.97
GINS1NT	DPM1	DPM1	3|0|0	3	1	3	3|10|4|14	0	0	0	0	0	-37.13	0.13	0.97
GINS1NT	NOC3L	NOC3L	11|0|0	11	3.67	3	14|41|23|39	0	0	0	0	0	-132.9	0.13	0.97
GINS1NT	CHD4	CHD4	17|1|0	18	6	3	8|69|18|83	0	0	0	0	0	-200.48	0.13	0.97
GINS1NT	ACO2	ACO2	2|1|0	3	1	3	1|10|4|16	0	0	0	0	0	-36.9	0.13	0.97
GINS1NT	EXOSC9	EXOSC9	4|0|0	4	1.33	3	9|11|10|10	0	0	0	0	0	-47.56	0.13	0.97
GINS1NT	NPM1	NPM1	8|4|5	17	5.67	3	34|50|34|50	0	0	0	0	0	-173.21	0.13	0.97
GINS1NT	ZNF605	ZNF605	1|0|0	1	0.33	3	2|2|3|3	0	0	0	0	0	-14.56	0.13	0.97
GINS1NT	TOMM40	TOMM40	1|0|0	1	0.33	3	0|6|0|5	0	0	0	0	0	-15.27	0.12	0.97
GINS1NT	HBS1L	HBS1L	2|2|0	4	1.33	3	0|19|2|23	0	0	0	0	0	-50.86	0.12	0.97
GINS1NT	ELAVL1	ELAVL1	3|0|0	3	1	3	5|10|6|13	0	0	0	0	0	-40.79	0.12	0.97
GINS1NT	SMC3	SMC3	10|0|0	10	3.33	3	4|38|10|62	0	0	0	0	0	-128.81	0.12	0.97
GINS1NT	NUDT21	NUDT21	4|1|0	5	1.67	3	12|16|16|13	0	0	0	0	0	-66.52	0.12	0.97
GINS1NT	PHF10	PHF10	0|1|0	1	0.33	3	0|6|0|5	0	0	0	0	0	-15.27	0.12	0.97
GINS1NT	VPS26A	VPS26A	4|0|0	4	1.33	3	6|15|10|14	0	0	0	0	0	-53.05	0.12	0.97
GINS1NT	RBM39	RBM39	7|0|0	7	2.33	3	7|25|16|30	0	0	0	0	0	-89.28	0.12	0.97
GINS1NT	DNAJB1	DNAJB1	8|0|0	8	2.67	3	17|23|20|30	0	0	0	0	0	-103.37	0.12	0.97
GINS1NT	NNT	NNT	6|0|0	6	2	3	10|16|12|31	0	0	0	0	0	-79.21	0.12	0.97
GINS1NT	SDAD1	SDAD1	2|1|0	3	1	3	0|15|4|15	0	0	0	0	0	-40.1	0.12	0.97
GINS1NT	IPO7	IPO7	6|1|0	7	2.33	3	4|36|4|36	0	0	0	0	0	-90.91	0.12	0.97
GINS1NT	RIF1	RIF1	30|4|0	34	11.33	3	60|127|66|148	0	0	0	0	0	-451.17	0.11	0.97
GINS1NT	NCL	NCL	18|4|4	26	8.67	3	58|73|66|117	0	0	0	0	0	-333.92	0.11	0.97
GINS1NT	HNRNPC	HNRNPC	6|1|1	8	2.67	3	18|28|21|28	0	0	0	0	0	-104.51	0.11	0.97
GINS1NT	CUL3	CUL3	5|0|0	5	1.67	3	1|24|3|30	0	0	0	0	0	-66.43	0.11	0.97
GINS1NT	NUP50	NUP50	18|5|1	24	8	3	58|72|63|98	0	0	0	0	0	-322.64	0.11	0.97
GINS1NT	FANCI	FANCI	21|0|0	21	7	3	39|99|58|97	0	0	0	0	0	-330.07	0.1	0.97
GINS1NT	NAT10	NAT10	27|3|0	30	10	3	83|133|87|110	0	0	0	0	0	-465.31	0.1	0.97
GINS1NT	CSTF3	CSTF3	4|0|0	4	1.33	3	2|22|6|25	0	0	0	0	0	-63.32	0.1	0.97
GINS1NT	KPNA6	KPNA6	4|1|0	5	1.67	3	8|23|13|24	0	0	0	0	0	-78.27	0.1	0.97
GINS1NT	RIC8A	RIC8A	1|0|0	1	0.33	3	0|5|1|8	0	0	0	0	0	-18.38	0.1	0.97
GINS1NT	PEBP1	PEBP1	1|0|0	1	0.33	3	0|6|3|4	0	0	0	0	0	-17.57	0.1	0.97
GINS1NT	COPG2	COPG2	6|0|0	6	2	3	4|33|5|37	0	0	0	0	0	-89.87	0.1	0.97
GINS1NT	SMC1A	SMC1A	2|0|0	2	0.67	3	0|10|4|14	0	0	0	0	0	-33.49	0.1	0.97
GINS1NT	VCP	VCP	6|0|0	6	2	3	1|33|11|34	0	0	0	0	0	-89.95	0.1	0.97
GINS1NT	FMR1	FMR1	1|0|0	1	0.33	3	0|3|0|10	0	0	0	0	0	-16.96	0.1	0.97
GINS1NT	CDK2	CDK2	4|0|0	4	1.33	3	2|18|5|26	0	0	0	0	0	-58.85	0.1	0.97
GINS1NT	ORC3	ORC3	5|0|0	5	1.67	3	7|25|10|25	0	0	0	0	0	-76.98	0.1	0.97
GINS1NT	XPO7	XPO7	5|0|0	5	1.67	3	2|30|6|35	0	0	0	0	0	-83.15	0.09	0.97
GINS1NT	HEATR1	HEATR1	8|0|0	8	2.67	3	4|55|6|60	0	0	0	0	0	-141.05	0.09	0.97
GINS1NT	CUL5	CUL5	1|1|0	2	0.67	3	0|16|0|15	0	0	0	0	0	-36.62	0.09	0.97
GINS1NT	SET	SET	3|1|0	4	1.33	3	11|16|12|19	0	0	0	0	0	-67.64	0.09	0.97
GINS1NT	KMT2D	KMT2D	0|1|0	1	0.33	3	0|4|0|11	0	0	0	0	0	-19.26	0.09	0.97
GINS1NT	FLII	FLII	2|0|0	2	0.67	3	0|8|1|22	0	0	0	0	0	-36.5	0.09	0.97
GINS1NT	NKRF	NKRF	8|1|0	9	3	3	18|44|28|46	0	0	0	0	0	-154.23	0.09	0.97
GINS1NT	MT-CO2	MT-CO2	1|0|0	1	0.33	3	0|6|0|9	0	0	0	0	0	-19.39	0.09	0.97
GINS1NT	AP1G1	AP1G1	3|0|0	3	1	3	2|20|7|17	0	0	0	0	0	-53.49	0.09	0.97
GINS1NT	U2AF2	U2AF2	5|0|0	5	1.67	3	10|26|16|32	0	0	0	0	0	-96.04	0.08	0.97
GINS1NT	HNRNPL	HNRNPL	7|0|0	7	2.33	3	18|33|24|42	0	0	0	0	0	-133.11	0.08	0.97
GINS1NT	RBM14	RBM14	3|0|0	3	1	3	6|16|8|19	0	0	0	0	0	-57.13	0.08	0.97
GINS1NT	DDX17	DDX17	5|0|0	5	1.67	3	14|24|13|36	0	0	0	0	0	-99.36	0.08	0.97
GINS1NT	ZC3H11A	ZC3H11A	12|0|0	12	4	3	35|54|38|65	0	0	0	0	0	-217.18	0.08	0.97
GINS1NT	MRE11A	MRE11A	11|0|0	11	3.67	3	31|48|33|66	0	0	0	0	0	-201.3	0.08	0.97
GINS1NT	PUS1	PUS1	2|0|0	2	0.67	3	1|13|4|15	0	0	0	0	0	-39.06	0.08	0.97
GINS1NT	AFG3L2	AFG3L2	2|0|0	2	0.67	3	2|11|0|22	0	0	0	0	0	-40.99	0.08	0.97
GINS1NT	HNRNPF	HNRNPF	7|2|1	10	3.33	3	32|53|38|41	0	0	0	0	0	-181.03	0.08	0.97
GINS1NT	CRNKL1	CRNKL1	5|0|0	5	1.67	3	5|29|15|36	0	0	0	0	0	-96.83	0.08	0.97
GINS1NT	SETX	SETX	1|0|0	1	0.33	3	0|8|2|8	0	0	0	0	0	-22.75	0.07	0.97
GINS1NT	NUP210	NUP210	3|0|0	3	1	3	4|19|5|31	0	0	0	0	0	-67.71	0.07	0.97
GINS1NT	CHMP4B	CHMP4B	2|0|0	2	0.67	3	4|12|9|12	0	0	0	0	0	-44.13	0.07	0.97
GINS1NT	HNRNPD	HNRNPD	2|1|0	3	1	3	10|13|11|21	0	0	0	0	0	-64.12	0.07	0.97
GINS1NT	CASC5	CASC5	10|0|0	10	3.33	3	11|62|16|106	0	0	0	0	0	-219.43	0.07	0.97
GINS1NT	BCLAF1	BCLAF1	14|2|0	16	5.33	3	63|83|69|84	0	0	0	0	0	-337.86	0.07	0.97
GINS1NT	PRRC2A	PRRC2A	0|1|0	1	0.33	3	0|3|0|15	0	0	0	0	0	-22.23	0.07	0.97
GINS1NT	L3MBTL3	L3MBTL3	4|2|0	6	2	3	17|31|18|49	0	0	0	0	0	-130.53	0.07	0.97
GINS1NT	POLD3	POLD3	3|0|0	3	1	3	9|16|8|23	0	0	0	0	0	-64.88	0.07	0.97
GINS1NT	PLAA	PLAA	2|0|0	2	0.67	3	0|21|2|15	0	0	0	0	0	-44.32	0.07	0.97
GINS1NT	KRI1	KRI1	6|0|0	6	2	3	17|29|20|42	0	0	0	0	0	-122.91	0.07	0.97
GINS1NT	C19ORF43	C19ORF43	3|0|0	3	1	3	12|14|12|24	0	0	0	0	0	-71.85	0.06	0.97
GINS1NT	TTC37	TTC37	2|0|0	2	0.67	3	0|17|1|28	0	0	0	0	0	-53.02	0.06	0.97
GINS1NT	CDK13	CDK13	4|2|0	6	2	3	21|40|25|45	0	0	0	0	0	-148.78	0.06	0.97
GINS1NT	TOX4	TOX4	3|0|0	3	1	3	11|18|12|22	0	0	0	0	0	-73.08	0.06	0.97
GINS1NT	SMARCE1	SMARCE1	1|0|0	1	0.33	3	2|5|3|11	0	0	0	0	0	-26.09	0.06	0.97
GINS1NT	MCM4	MCM4	7|0|0	7	2.33	3	15|49|29|58	0	0	0	0	0	-170.76	0.06	0.97
GINS1NT	SSB	SSB	5|0|0	5	1.67	3	16|39|24|39	0	0	0	0	0	-134.16	0.06	0.97
GINS1NT	MSH2	MSH2	3|0|0	3	1	3	0|26|3|34	0	0	0	0	0	-71.94	0.06	0.97
GINS1NT	SYNCRIP	SYNCRIP	3|0|0	3	1	3	8|30|12|19	0	0	0	0	0	-79.2	0.06	0.97
GINS1NT	SAFB	SAFB	9|1|0	10	3.33	3	40|49|49|69	0	0	0	0	0	-234.21	0.06	0.97
GINS1NT	HIRIP3	HIRIP3	0|1|0	1	0.33	3	1|6|5|9	0	0	0	0	0	-26.28	0.06	0.97
GINS1NT	NUP153	NUP153	20|3|1	24	8	3	106|140|114|153	0	0	0	0	0	-571.61	0.06	0.97
GINS1NT	TARDBP	TARDBP	2|0|0	2	0.67	3	6|16|8|17	0	0	0	0	0	-55.03	0.06	0.97
GINS1NT	DHX8	DHX8	1|0|0	1	0.33	3	0|8|1|17	0	0	0	0	0	-31.1	0.05	0.97
GINS1NT	TCOF1	TCOF1	17|0|0	17	5.67	3	102|109|98|123	0	0	0	0	0	-487.43	0.05	0.97
GINS1NT	GMDS	GMDS	1|0|0	1	0.33	3	1|12|2|10	0	0	0	0	0	-30.27	0.05	0.97
GINS1NT	PPP1R10	PPP1R10	3|0|0	3	1	3	10|27|15|34	0	0	0	0	0	-98.2	0.05	0.97
GINS1NT	TAF15	TAF15	1|0|0	1	0.33	3	5|5|7|11	0	0	0	0	0	-34.28	0.05	0.97
GINS1NT	TP53	TP53	3|0|0	3	1	3	6|23|11|38	0	0	0	0	0	-88.95	0.05	0.97
GINS1NT	PUS7	PUS7	1|0|1	2	0.67	3	1|18|10|29	0	0	0	0	0	-66.64	0.05	0.97
GINS1NT	SF3B2	SF3B2	10|0|0	10	3.33	3	50|82|63|88	0	0	0	0	0	-319.35	0.05	0.97
GINS1NT	POLR3C	POLR3C	1|0|0	1	0.33	3	1|9|2|16	0	0	0	0	0	-33.37	0.05	0.97
GINS1NT	LAS1L	LAS1L	4|0|0	4	1.33	3	23|32|21|36	0	0	0	0	0	-127.86	0.05	0.97
GINS1NT	PRMT7	PRMT7	1|0|0	1	0.33	3	1|11|7|10	0	0	0	0	0	-34.97	0.05	0.97
GINS1NT	GPATCH4	GPATCH4	4|0|0	4	1.33	3	21|32|23|31	0	0	0	0	0	-122.49	0.05	0.97
GINS1NT	KNOP1	KNOP1	11|0|0	11	3.67	3	59|80|59|117	0	0	0	0	0	-354.9	0.05	0.97
GINS1NT	THRAP3	THRAP3	9|0|0	9	3	3	56|66|68|76	0	0	0	0	0	-300.97	0.05	0.97
GINS1NT	SIN3A	SIN3A	4|0|0	4	1.33	3	10|44|12|42	0	0	0	0	0	-122.41	0.05	0.97
GINS1NT	ECM29	ECM29	2|1|0	3	1	3	1|46|4|47	0	0	0	0	0	-110.87	0.04	0.97
GINS1NT	ZMYM4	ZMYM4	4|0|0	4	1.33	3	14|31|19|55	0	0	0	0	0	-134.82	0.04	0.97
GINS1NT	RBM10	RBM10	4|0|0	4	1.33	3	24|34|31|48	0	0	0	0	0	-155.65	0.04	0.97
GINS1NT	WDR70	WDR70	5|0|0	5	1.67	3	28|46|38|65	0	0	0	0	0	-200.21	0.04	0.97
GINS1NT	NOL11	NOL11	2|0|0	2	0.67	3	9|24|15|21	0	0	0	0	0	-79.57	0.04	0.97
GINS1NT	PARN	PARN	1|0|0	1	0.33	3	5|14|4|15	0	0	0	0	0	-44.86	0.04	0.97
GINS1NT	SF3A1	SF3A1	6|1|0	7	2.33	3	46|62|58|75	0	0	0	0	0	-272.47	0.04	0.97
GINS1NT	ARHGEF2	ARHGEF2	1|0|0	1	0.33	3	0|14|0|18	0	0	0	0	0	-37.58	0.04	0.97
GINS1NT	ERCC5	ERCC5	3|1|0	4	1.33	3	21|38|23|67	0	0	0	0	0	-168.4	0.04	0.97
GINS1NT	TOP2B	TOP2B	4|0|0	4	1.33	3	15|44|22|48	0	0	0	0	0	-146.17	0.04	0.97
GINS1NT	SMCHD1	SMCHD1	16|0|0	16	5.33	3	124|162|127|192	0	0	0	0	0	-680.98	0.04	0.97
GINS1NT	TRPS1	TRPS1	0|1|0	1	0.33	3	2|11|1|18	0	0	0	0	0	-37.73	0.04	0.97
GINS1NT	PIAS2	PIAS2	1|1|0	2	0.67	3	7|18|13|27	0	0	0	0	0	-74.83	0.04	0.97
GINS1NT	SON	SON	5|0|0	5	1.67	3	31|61|39|83	0	0	0	0	0	-241.44	0.03	0.97
GINS1NT	EXOSC10	EXOSC10	5|0|0	5	1.67	3	24|73|34|70	0	0	0	0	0	-226.74	0.03	0.97
GINS1NT	ZDBF2	ZDBF2	1|0|0	1	0.33	3	3|12|4|28	0	0	0	0	0	-54.33	0.03	0.97
GINS1NT	GNL2	GNL2	5|0|0	5	1.67	3	38|69|48|82	0	0	0	0	0	-267.47	0.03	0.97
GINS1NT	NSUN2	NSUN2	4|0|0	4	1.33	3	37|56|47|63	0	0	0	0	0	-229.79	0.03	0.97
GINS1NT	SART1	SART1	7|0|0	7	2.33	3	54|85|60|80	0	0	0	0	0	-315	0.03	0.97
GINS1NT	SFPQ	SFPQ	2|1|0	3	1	3	26|34|28|47	0	0	0	0	0	-153.47	0.03	0.97
GINS1NT	SETD1A	SETD1A	1|0|0	1	0.33	3	3|19|7|21	0	0	0	0	0	-57.93	0.03	0.97
GINS1NT	GPKOW	GPKOW	4|0|0	4	1.33	3	33|51|42|59	0	0	0	0	0	-209.54	0.03	0.97
GINS1NT	SAP30BP	SAP30BP	1|0|0	1	0.33	3	7|15|10|18	0	0	0	0	0	-58.5	0.03	0.97
GINS1NT	PSPC1	PSPC1	2|0|0	2	0.67	3	26|35|29|46	0	0	0	0	0	-154.65	0.02	0.97
GINS1NT	DDX42	DDX42	4|0|0	4	1.33	3	35|71|37|72	0	0	0	0	0	-242.7	0.02	0.97
GINS1NT	LRIF1	LRIF1	1|0|0	1	0.33	3	4|29|7|34	0	0	0	0	0	-84.39	0.02	0.97
GINS1NT	NCOR1	NCOR1	3|0|0	3	1	3	26|67|25|97	0	0	0	0	0	-242.17	0.02	0.97
GINS1NT	MDC1	MDC1	3|1|0	4	1.33	3	45|113|52|115	0	0	0	0	0	-365.82	0.02	0.97
GINS1NT	CBX1	CBX1	1|0|0	1	0.33	3	17|18|17|27	0	0	0	0	0	-91.13	0.02	0.97
GINS1NT	SUGP1	SUGP1	0|0|1	1	0.33	3	4|24|19|38	0	0	0	0	0	-96.82	0.02	0.97
GINS1NT	BBX	BBX	1|0|0	1	0.33	3	6|21|6|33	0	0	0	0	0	-75.54	0.02	0.97
GINS1NT	MYBL2	MYBL2	1|0|0	1	0.33	3	4|13|5|36	0	0	0	0	0	-66.42	0.02	0.97
GINS1NT	ATRX	ATRX	1|0|0	1	0.33	3	3|19|2|45	0	0	0	0	0	-78.47	0.02	0.97
GINS1NT	IK	IK	2|0|0	2	0.67	3	19|30|23|42	0	0	0	0	0	-129.78	0.02	0.97
GINS1NT	TPX2	TPX2	4|0|0	4	1.33	3	26|78|45|96	0	0	0	0	0	-276	0.02	0.97
GINS1NT	CHD8	CHD8	1|1|0	2	0.67	3	10|43|19|50	0	0	0	0	0	-138.15	0.02	0.97
GINS1NT	RBM25	RBM25	3|0|0	3	1	3	34|65|34|87	0	0	0	0	0	-248.07	0.02	0.97
GINS1NT	BLM	BLM	0|0|1	1	0.33	3	5|40|14|53	0	0	0	0	0	-126.72	0.01	0.97
GINS1NT	RPRD2	RPRD2	1|0|0	1	0.33	3	32|62|42|71	0	0	0	0	0	-233.83	0.01	0.97
GINS1NT	MTA1	MTA1	1|0|0	1	0.33	3	28|57|36|74	0	0	0	0	0	-220.18	0.01	0.97
GINS1NT	NOL8	NOL8	1|0|0	1	0.33	3	15|41|17|53	0	0	0	0	0	-142.67	0.01	0.97
GINS1NT	KHSRP	KHSRP	1|0|0	1	0.33	3	25|45|31|53	0	0	0	0	0	-174.54	0.01	0.97
GINS1NT	CHAMP1	CHAMP1	2|0|0	2	0.67	3	60|68|58|91	0	0	0	0	0	-312.74	0.01	0.97
GINS1NT	EBNA1BP2	EBNA1BP2	1|0|0	1	0.33	3	22|32|25|39	0	0	0	0	0	-134.56	0.01	0.97
GINS1NT	ESF1	ESF1	1|0|0	1	0.33	3	13|35|15|42	0	0	0	0	0	-119.29	0.01	0.97

## Sheet: SAINT_GINS1_NT_Results_interact
Bait	Prey	PreyGene	Spec	SpecSum	AvgSpec	NumReplicates	ctrlCounts	AvgP	MaxP	TopoAvgP	TopoMaxP	SaintScore	logOddsScore	FoldChange	BFDR	BioGrid	Hum Cell Map
GINS1NT	GINS1	GINS1	63|40|50	153	51	3	0|0|0|1	1	1	1	1	1	53.98	204	0	1		SAINT score (HEK293 as control) ≥ 0.95 and Min AvgSpec = 5
GINS1NT	GINS2	GINS2	20|16|11	47	15.67	3	0|0|0|0	1	1	1	1	1	14.16	156.67	0	1		Fold Change (GINS1/NLS & GFP) ≥ 1.5
GINS1NT	GINS3	GINS3	27|25|25	77	25.67	3	0|0|0|3	1	1	1	1	1	5.9	34.22	0	1		Fold Change (GINS1/NLS) ≥ 1.5
GINS1NT	AKAP1	AKAP1	8|1|0	9	3	3	0|0|0|0	0.33	1	0.33	1	0.33	-5.11	30	0.33			Fold Change (GINS1/GFP) ≥ 1.5
GINS1NT	PCM1	PCM1	13|1|0	14	4.67	3	0|0|0|1	0.33	1	0.33	1	0.33	-5.65	18.67	0.29			SAINT score (HEK293 as control)
GINS1NT	C1QBP	C1QBP	1|1|3	5	1.67	3	0|0|0|0	0.26	0.78	0.26	0.78	0.26	-2.6	16.67	0.43
GINS1NT	ETFA	ETFA	4|4|4	12	4	3	0|0|1|0	0.7	0.7	0.7	0.7	0.7	0.85	16	0
GINS1NT	PDIA6	PDIA6	5|4|0	9	3	3	0|0|1|0	0.54	0.92	0.54	0.92	0.54	-5.65	12	0.08
GINS1NT	ALDH4A1	ALDH4A1	0|1|2	3	1	3	0|0|0|0	0.12	0.36	0.12	0.36	0.12	-5.11	10	0.51
GINS1NT	PREX1	PREX1	1|3|2	6	2	3	1|0|0|0	0.13	0.32	0.13	0.32	0.13	-4.04	8	0.48
GINS1NT	CEP192	CEP192	1|1|0	2	0.67	3	0|0|0|0	0	0	0	0	0	-5.11	6.67	0.97
GINS1NT	AARS2	AARS2	1|1|0	2	0.67	3	0|0|0|0	0	0	0	0	0	-5.11	6.67	0.97
GINS1NT	DCDC1	DCDC1	0|2|0	2	0.67	3	0|0|0|0	0.12	0.36	0.12	0.36	0.12	-5.11	6.67	0.51
GINS1NT	RBSN	RBSN	5|0|0	5	1.67	3	0|1|0|0	0.31	0.92	0.31	0.92	0.31	-5.65	6.67	0.4
GINS1NT	ATP5E	ATP5E	2|0|0	2	0.67	3	0|0|0|0	0.12	0.36	0.12	0.36	0.12	-5.11	6.67	0.51
GINS1NT	HBB	HBB	19|0|0	19	6.33	3	4|0|1|0	0.32	0.95	0.32	0.95	0.32	-8.92	5.07	0.37
GINS1NT	HLCS	HLCS	10|3|1	14	4.67	3	0|3|0|1	0.24	0.71	0.24	0.71	0.24	-6.5	4.67	0.45
GINS1NT	MYH6	MYH6	7|4|12	23	7.67	3	2|2|3|0	0.39	0.99	0.39	0.99	0.39	-5.14	4.38	0.15
GINS1NT	XP32	XP32	2|1|0	3	1	3	1|0|0|0	0.03	0.08	0.03	0.08	0.03	-5.65	4	0.69
GINS1NT	ANXA7	ANXA7	1|2|0	3	1	3	0|0|0|1	0.03	0.08	0.03	0.08	0.03	-5.65	4	0.69
GINS1NT	ACACA	ACACA	112|81|31	224	74.67	3	9|25|8|38	0.37	0.91	0.37	0.91	0.37	-31.1	3.73	0.23
GINS1NT	GIT1	GIT1	0|1|0	1	0.33	3	0|0|0|0	0	0	0	0	0	-5.11	3.33	0.97
GINS1NT	CALML5	CALML5	1|0|0	1	0.33	3	0|0|0|0	0	0	0	0	0	-5.11	3.33	0.97	Percent	12.5
GINS1NT	CD2AP	CD2AP	1|0|0	1	0.33	3	0|0|0|0	0	0	0	0	0	-5.11	3.33	0.97
GINS1NT	NDUFV1	NDUFV1	3|1|3	7	2.33	3	0|0|0|3	0.03	0.04	0.03	0.04	0.03	-5.31	3.11	0.71
GINS1NT	DSG1	DSG1	3|4|0	7	2.33	3	0|1|2|0	0.06	0.13	0.06	0.13	0.06	-7.44	3.11	0.62
GINS1NT	ACTN2	ACTN2	6|8|10	24	8	3	3|3|5|0	0.06	0.15	0.06	0.15	0.06	-5.9	2.91	0.61
GINS1NT	PFN1	PFN1	6|4|5	15	5	3	1|2|1|3	0.03	0.07	0.03	0.07	0.03	-5.14	2.86	0.68
GINS1NT	SERPINA1	SERPINA1	6|5|5	16	5.33	3	0|0|3|5	0.01	0.02	0.01	0.02	0.01	-4.66	2.67	0.75
GINS1NT	CASQ2	CASQ2	7|7|8	22	7.33	3	4|4|4|0	0.01	0.01	0.01	0.01	0.01	-5.42	2.44	0.77
GINS1NT	CKMT2	CKMT2	10|10|13	33	11	3	8|6|5|0	0	0.01	0	0.01	0	-7.6	2.32	0.83
GINS1NT	SHROOM3	SHROOM3	2|2|1	5	1.67	3	1|0|2|0	0.01	0.01	0.01	0.01	0.01	-5.84	2.22	0.77
GINS1NT	TOPBP1	TOPBP1	42|11|2	55	18.33	3	1|12|0|22	0.09	0.26	0.09	0.26	0.09	-34.5	2.1	0.59
GINS1NT	KPRP	KPRP	8|9|0	17	5.67	3	8|0|3|0	0.02	0.03	0.02	0.03	0.02	-15.13	2.06	0.73
GINS1NT	VCL	VCL	28|1|0	29	9.67	3	0|12|0|7	0.11	0.34	0.11	0.34	0.11	-23.6	2.04	0.57
GINS1NT	AMBP	AMBP	6|7|6	19	6.33	3	4|3|3|3	0	0	0	0	0	-7.52	1.95	0.86
GINS1NT	DVL1	DVL1	42|20|9	71	23.67	3	4|15|9|25	0	0	0	0	0	-38.06	1.79	0.85
GINS1NT	DSP	DSP	7|2|0	9	3	3	2|1|0|4	0.03	0.1	0.03	0.1	0.03	-11.35	1.71	0.67
GINS1NT	PHB	PHB	4|4|1	9	3	3	0|4|0|3	0	0.01	0	0.01	0	-9.29	1.71	0.79
GINS1NT	FAM21A	FAM21A	5|0|0	5	1.67	3	0|2|0|2	0.05	0.14	0.05	0.14	0.05	-8.1	1.67	0.64
GINS1NT	SYNGAP1	SYNGAP1	2|1|2	5	1.67	3	2|0|0|2	0	0.01	0	0.01	0	-6.7	1.67	0.81
GINS1NT	TPI1	TPI1	3|2|0	5	1.67	3	0|0|3|1	0.01	0.02	0.01	0.02	0.01	-7.9	1.67	0.76
GINS1NT	MAATS1	MAATS1	1|2|2	5	1.67	3	2|0|2|0	0	0.01	0	0.01	0	-6.7	1.67	0.81
GINS1NT	ATP5B	ATP5B	25|27|30	82	27.33	3	16|17|22|11	0	0	0	0	0	-26.85	1.66	0.95
GINS1NT	AGAP3	AGAP3	3|2|1	6	2	3	1|1|1|2	0	0.01	0	0.01	0	-7.64	1.6	0.82
GINS1NT	NME1-NME2	NME1;NME1-NME2	13|11|0	24	8	3	4|4|6|6	0.01	0.01	0.01	0.01	0.01	-25.4	1.6	0.79
GINS1NT	POLA2	POLA2	10|0|0	10	3.33	3	0|5|0|4	0.04	0.12	0.04	0.12	0.04	-13.05	1.48	0.65
GINS1NT	PCCA	PCCA	146|115|114	375	125	3	69|83|76|127	0	0	0	0	0	-153.85	1.41	0.97
GINS1NT	MCCC1	MCCC1	121|97|93	311	103.67	3	61|87|62|99	0	0	0	0	0	-142.45	1.34	0.97
GINS1NT	HSPA9	HSPA9	1|0|0	1	0.33	3	0|0|1|0	0	0	0	0	0	-5.65	1.33	0.97
GINS1NT	EDC4	EDC4	7|0|0	7	2.33	3	0|2|0|5	0.02	0.06	0.02	0.06	0.02	-11.18	1.33	0.72
GINS1NT	CCDC154	CCDC154	1|1|1	3	1	3	1|0|1|1	0	0	0	0	0	-5.84	1.33	0.97
GINS1NT	ALPK3	ALPK3	0|1|0	1	0.33	3	0|0|0|1	0	0	0	0	0	-5.65	1.33	0.97
GINS1NT	KRT18	KRT18	1|0|0	1	0.33	3	0|0|1|0	0	0	0	0	0	-5.65	1.33	0.97
GINS1NT	LIMD1	LIMD1	0|1|0	1	0.33	3	0|0|1|0	0	0	0	0	0	-5.65	1.33	0.97
GINS1NT	LRRIQ1	LRRIQ1	0|0|1	1	0.33	3	0|0|1|0	0	0	0	0	0	-5.65	1.33	0.97
GINS1NT	TRIP11	TRIP11	0|0|1	1	0.33	3	0|0|0|1	0	0	0	0	0	-5.65	1.33	0.97
GINS1NT	SQSTM1	SQSTM1	1|0|0	1	0.33	3	0|1|0|0	0	0	0	0	0	-5.65	1.33	0.97
GINS1NT	IMMT	IMMT	3|0|0	3	1	3	0|2|0|1	0.01	0.04	0.01	0.04	0.01	-7.44	1.33	0.75			In colour: SAINT (HEK293 as control) ≥ 0.95 and Min AvgSpec = 5
GINS1NT	DCD	DCD	1|1|0	2	0.67	3	0|0|2|0	0	0	0	0	0	-6.64	1.33	0.97
GINS1NT	FHOD3	FHOD3	1|0|0	1	0.33	3	1|0|0|0	0	0	0	0	0	-5.65	1.33	0.97
GINS1NT	CC2D1A	CC2D1A	0|1|0	1	0.33	3	0|0|0|1	0	0	0	0	0	-5.65	1.33	0.97
GINS1NT	GCDH	GCDH	1|0|0	1	0.33	3	0|0|0|1	0	0	0	0	0	-5.65	1.33	0.97
GINS1NT	DPP3	DPP3	13|6|3	22	7.33	3	0|7|4|11	0	0	0	0	0	-19.55	1.33	0.88
GINS1NT	ANXA5	ANXA5	5|6|0	11	3.67	3	2|4|5|0	0	0	0	0	0	-15.53	1.33	0.85
GINS1NT	PCDHA3	PCDHA3	0|1|0	1	0.33	3	0|0|0|1	0	0	0	0	0	-5.65	1.33	0.97	1
GINS1NT	LYZ	LYZ	7|2|2	11	3.67	3	9|1|1|0	0	0.01	0	0.01	0	-10.89	1.33	0.83
GINS1NT	ZNF622	ZNF622	1|0|0	1	0.33	3	0|1|0|0	0	0	0	0	0	-5.65	1.33	0.97
GINS1NT	TBC1D15	TBC1D15	9|2|1	12	4	3	1|2|2|7	0.01	0.02	0.01	0.02	0.01	-13.8	1.33	0.78
GINS1NT	PC	PC	183|144|124	451	150.33	3	95|134|87|157	0	0	0	0	0	-240.66	1.27	0.97
GINS1NT	HSPD1	HSPD1	8|3|7	18	6	3	2|9|2|6	0	0	0	0	0	-16.95	1.26	0.91
GINS1NT	DVL2	DVL2	66|50|45	161	53.67	3	39|46|36|55	0	0	0	0	0	-94.33	1.22	0.96
GINS1NT	MIF	MIF	2|4|4	10	3.33	3	1|4|2|4	0	0	0	0	0	-11.49	1.21	0.9
GINS1NT	DVL3	DVL3	40|30|22	92	30.67	3	20|31|19|34	0	0	0	0	0	-64.31	1.18	0.96
GINS1NT	HAUS6	HAUS6	6|0|0	6	2	3	0|0|0|7	0.01	0.04	0.01	0.04	0.01	-10.93	1.14	0.74
GINS1NT	LCP1	LCP1	37|11|0	48	16	3	6|19|6|26	0	0	0	0	0	-65.67	1.12	0.92
GINS1NT	TRAPPC3	TRAPPC3	3|2|0	5	1.67	3	0|2|0|4	0	0	0	0	0	-10.14	1.11	0.84
GINS1NT	PSME1	PSME1	9|5|0	14	4.67	3	2|5|3|7	0	0	0	0	0	-22.16	1.1	0.88
GINS1NT	ALDOA	ALDOA	30|21|7	58	19.33	3	17|18|20|15	0	0	0	0	0	-59.66	1.1	0.95
GINS1NT	MAP1B	MAP1B	28|7|2	37	12.33	3	3|15|3|24	0	0	0	0	0	-45.19	1.1	0.92
GINS1NT	RANGAP1	RANGAP1	19|5|3	27	9	3	4|10|6|13	0	0	0	0	0	-30.8	1.09	0.9
GINS1NT	PFAS	PFAS	3|1|0	4	1.33	3	0|1|0|4	0	0.01	0	0.01	0	-8.92	1.07	0.81
GINS1NT	NUDC	NUDC	19|6|4	29	9.67	3	4|10|11|12	0	0	0	0	0	-32.82	1.05	0.92
GINS1NT	PRDX1	PRDX1	19|10|4	33	11	3	9|8|7|18	0	0	0	0	0	-37.62	1.05	0.94
GINS1NT	TXNL1	TXNL1	31|16|20	67	22.33	3	16|22|18|30	0	0	0	0	0	-57.64	1.04	0.96
GINS1NT	CACYBP	CACYBP	7|1|2	10	3.33	3	0|2|2|9	0	0	0	0	0	-14.55	1.03	0.86
GINS1NT	EIF3K	EIF3K	4|2|0	6	2	3	0|1|0|7	0	0	0	0	0	-11.57	1	0.84
GINS1NT	AARS	AARS	8|1|0	9	3	3	0|6|0|6	0	0.01	0	0.01	0	-16.06	1	0.82
GINS1NT	CTTN	CTTN	16|4|0	20	6.67	3	0|12|0|15	0	0	0	0	0	-32.26	0.99	0.89
GINS1NT	CROCC	CROCC	4|0|1	5	1.67	3	4|0|1|2	0	0.01	0	0.01	0	-11.35	0.95	0.84
GINS1NT	NDUFS3	NDUFS3	5|2|2	9	3	3	0|4|1|8	0	0	0	0	0	-12.74	0.92	0.91
GINS1NT	VIM	VIM	42|6|2	50	16.67	3	7|22|7|39	0	0	0	0	0	-77.54	0.89	0.94
GINS1NT	EXOC5	EXOC5	2|0|0	2	0.67	3	0|1|0|2	0	0.01	0	0.01	0	-7.44	0.89	0.8
GINS1NT	SERPINA3	SERPINA3	2|2|2	6	2	3	1|0|3|5	0	0	0	0	0	-9.45	0.89	0.97
GINS1NT	HIST1H1C	HIST1H1C	8|4|0	12	4	3	2|4|1|11	0	0	0	0	0	-22.66	0.89	0.91
GINS1NT	CCDC22	CCDC22	2|1|1	4	1.33	3	1|3|2|0	0	0	0	0	0	-8.57	0.89	0.88
GINS1NT	CCDC25	CCDC25	0|2|0	2	0.67	3	0|1|0|2	0	0.01	0	0.01	0	-7.44	0.89	0.8
GINS1NT	ALDH7A1	ALDH7A1	16|3|0	19	6.33	3	2|10|6|11	0	0	0	0	0	-35.06	0.87	0.91
GINS1NT	CCT8	CCT8	71|47|14	132	44	3	43|55|46|61	0	0	0	0	0	-182.68	0.86	0.97
GINS1NT	MDH2	MDH2	8|3|0	11	3.67	3	1|4|2|10	0	0	0	0	0	-21.6	0.86	0.9
GINS1NT	PALLD	PALLD	15|1|0	16	5.33	3	0|6|0|19	0	0	0	0	0	-29.8	0.85	0.88
GINS1NT	CANX	CANX	22|17|0	39	13	3	9|23|8|21	0	0	0	0	0	-70.4	0.85	0.95
GINS1NT	RPS27A	RPS27A	7|7|10	24	8	3	8|11|9|10	0	0	0	0	0	-28.2	0.84	0.95
GINS1NT	PAIP1	PAIP1	4|1|0	5	1.67	3	0|4|0|4	0	0	0	0	0	-11.95	0.83	0.85
GINS1NT	FLNA	FLNA	122|60|29	211	70.33	3	40|102|71|125	0	0	0	0	0	-282.13	0.83	0.97
GINS1NT	PSME2	PSME2	5|0|0	5	1.67	3	0|4|0|4	0	0.01	0	0.01	0	-11.95	0.83	0.83
GINS1NT	TTN	TTN	12|3|6	21	7	3	3|11|9|11	0	0	0	0	0	-31.92	0.82	0.94
GINS1NT	S100A9	S100A9	6|2|0	8	2.67	3	13|0|0|0	0	0	0	0	0	-16.65	0.82	0.87
GINS1NT	NACA	NACA	17|10|15	42	14	3	15|18|11|24	0	0	0	0	0	-51.24	0.82	0.97
GINS1NT	STIP1	STIP1	11|0|0	11	3.67	3	0|8|2|8	0	0	0	0	0	-22.75	0.81	0.86
GINS1NT	ENO1	ENO1	28|18|7	53	17.67	3	20|23|16|28	0	0	0	0	0	-77.18	0.81	0.96
GINS1NT	PPIA	PPIA	12|10|7	29	9.67	3	8|13|13|14	0	0	0	0	0	-37.7	0.81	0.97
GINS1NT	PSMA4	PSMA4	4|2|0	6	2	3	2|2|2|4	0	0	0	0	0	-14.56	0.8	0.9
GINS1NT	PHGDH	PHGDH	14|9|0	23	7.67	3	11|8|11|9	0	0	0	0	0	-46.47	0.79	0.95
GINS1NT	USP14	USP14	12|1|0	13	4.33	3	0|7|1|14	0	0	0	0	0	-26.8	0.79	0.9
GINS1NT	ATXN2L	ATXN2L	7|0|0	7	2.33	3	0|1|2|9	0	0	0	0	0	-15.89	0.78	0.85
GINS1NT	MYH14	MYH14	2|2|0	4	1.33	3	1|2|2|2	0	0	0	0	0	-11.4	0.76	0.89
GINS1NT	EEF1B2	EEF1B2	2|0|2	4	1.33	3	1|2|2|2	0	0	0	0	0	-11.4	0.76	0.89
GINS1NT	SDHA	SDHA	19|6|7	32	10.67	3	7|18|5|27	0	0	0	0	0	-47.81	0.75	0.96
GINS1NT	ECI1	ECI1	8|2|0	10	3.33	3	2|5|2|9	0	0	0	0	0	-22.95	0.74	0.91
GINS1NT	HSP90AB1	HSP90AB1	60|30|17	107	35.67	3	30|55|37|73	0	0	0	0	0	-163.7	0.73	0.97
GINS1NT	PLD3	PLD3	6|1|0	7	2.33	3	3|5|2|3	0	0	0	0	0	-17.77	0.72	0.89
GINS1NT	PPP2R1A	PPP2R1A	17|4|0	21	7	3	1|18|1|19	0	0	0	0	0	-45.47	0.72	0.94
GINS1NT	TOMM20	TOMM20	3|4|0	7	2.33	3	2|5|4|2	0	0	0	0	0	-17.77	0.72	0.92
GINS1NT	PLS3	PLS3	38|7|0	45	15	3	9|33|9|34	0	0	0	0	0	-96.81	0.71	0.96
GINS1NT	LUC7L3	LUC7L3	6|4|1	11	3.67	3	2|8|4|7	0	0	0	0	0	-23.39	0.7	0.94
GINS1NT	SLC25A3	SLC25A3	30|17|13	60	20	3	19|27|28|40	0	0	0	0	0	-90.56	0.7	0.96
GINS1NT	KIAA0196	KIAA0196	13|1|0	14	4.67	3	0|10|0|17	0	0	0	0	0	-32.21	0.69	0.92
GINS1NT	LDHB	LDHB	57|34|11	102	34	3	44|58|34|60	0	0	0	0	0	-181.02	0.69	0.97
GINS1NT	HPRT1	HPRT1	15|7|1	23	7.67	3	7|14|12|12	0	0	0	0	0	-49.32	0.68	0.95
GINS1NT	PLEC	PLEC	1|0|0	1	0.33	3	0|1|0|1	0	0	0	0	0	-6.55	0.67	0.97
GINS1NT	SAR1A	SAR1A	4|3|0	7	2.33	3	2|6|3|3	0	0	0	0	0	-18.88	0.67	0.93
GINS1NT	EIF2S1	EIF2S1	9|2|0	11	3.67	3	1|7|1|13	0	0	0	0	0	-26.91	0.67	0.92
GINS1NT	NAP1L1	NAP1L1	2|0|1	3	1	3	0|3|0|3	0	0	0	0	0	-10.2	0.67	0.87
GINS1NT	IBTK	IBTK	1|2|0	3	1	3	0|1|0|5	0	0	0	0	0	-9.98	0.67	0.87
GINS1NT	TMED9	TMED9	3|2|0	5	1.67	3	0|4|2|4	0	0	0	0	0	-14.5	0.67	0.91
GINS1NT	MYH7B	MYH7B	1|0|0	1	0.33	3	1|0|0|1	0	0	0	0	0	-6.55	0.67	0.97
GINS1NT	PFKFB3	PFKFB3	1|0|0	1	0.33	3	0|1|0|1	0	0	0	0	0	-6.55	0.67	0.97
GINS1NT	NSUN4	NSUN4	2|2|0	4	1.33	3	3|0|3|2	0	0	0	0	0	-12.34	0.67	0.97
GINS1NT	VDAC2	VDAC2	17|7|0	24	8	3	6|15|11|16	0	0	0	0	0	-56.31	0.67	0.95
GINS1NT	CMYA5	CMYA5	0|0|1	1	0.33	3	1|1|0|0	0	0	0	0	0	-6.55	0.67	0.97
GINS1NT	DAD1	DAD1	4|3|0	7	2.33	3	4|3|4|3	0	0	0	0	0	-18.88	0.67	0.93
GINS1NT	ISYNA1	ISYNA1	7|3|0	10	3.33	3	0|10|2|8	0	0	0	0	0	-24.75	0.67	0.93
GINS1NT	PSAT1	PSAT1	31|18|0	49	16.33	3	18|33|16|32	0	0	0	0	0	-113.03	0.66	0.96
GINS1NT	HIST1H1E	HIST1H1E	55|16|3	74	24.67	3	28|32|29|60	0	0	0	0	0	-155.46	0.66	0.96
GINS1NT	KPNB1	KPNB1	44|13|0	57	19	3	6|47|7|57	0	0	0	0	0	-132.18	0.65	0.96
GINS1NT	SHMT2	SHMT2	29|19|0	48	16	3	17|27|18|36	0	0	0	0	0	-111.91	0.65	0.96
GINS1NT	KIAA1279	KIAA1279	14|0|0	14	4.67	3	0|12|0|17	0	0	0	0	0	-34.33	0.64	0.92
GINS1NT	RPL15	RPL15	47|20|2	69	23	3	30|41|37|35	0	0	0	0	0	-153.54	0.64	0.96
GINS1NT	RPL13	RPL13	34|8|0	42	14	3	14|18|15|41	0	0	0	0	0	-100.28	0.64	0.96
GINS1NT	TALDO1	TALDO1	21|8|0	29	9.67	3	10|17|12|21	0	0	0	0	0	-69.72	0.64	0.96
GINS1NT	FDFT1	FDFT1	7|1|0	8	2.67	3	0|8|2|7	0	0	0	0	0	-21.64	0.63	0.91
GINS1NT	RPL29	RPL29	6|2|0	8	2.67	3	4|4|4|5	0	0	0	0	0	-22.13	0.63	0.92
GINS1NT	RPL24	RPL24	24|2|0	26	8.67	3	12|14|12|17	0	0	0	0	0	-64.3	0.63	0.95
GINS1NT	GOT2	GOT2	28|10|4	42	14	3	16|20|20|33	0	0	0	0	0	-87.1	0.63	0.96
GINS1NT	RPL35A	RPL35A	15|0|0	15	5	3	5|5|4|18	0	0	0	0	0	-37.92	0.62	0.93
GINS1NT	RAN	RAN	31|18|12	61	20.33	3	26|33|29|45	0	0	0	0	0	-112.34	0.61	0.97
GINS1NT	RPL18	RPL18	26|15|0	41	13.67	3	21|22|21|25	0	0	0	0	0	-102.3	0.61	0.96
GINS1NT	PGRMC2	PGRMC2	3|2|0	5	1.67	3	2|4|2|3	0	0	0	0	0	-15.64	0.61	0.92
GINS1NT	RPL19	RPL19	20|4|0	24	8	3	6|15|8|24	0	0	0	0	0	-61.37	0.6	0.95
GINS1NT	ATP5L	ATP5L	9|5|0	14	4.67	3	7|7|6|11	0	0	0	0	0	-37.59	0.6	0.95
GINS1NT	RPL13A	RPL13A	26|2|0	28	9.33	3	11|16|11|24	0	0	0	0	0	-71.78	0.6	0.95
GINS1NT	LDHA	LDHA	54|32|6	92	30.67	3	34|66|38|65	0	0	0	0	0	-203.96	0.6	0.97
GINS1NT	RPS8	RPS8	38|8|0	46	15.33	3	16|31|26|31	0	0	0	0	0	-118.87	0.59	0.96
GINS1NT	MDH1	MDH1	16|9|6	31	10.33	3	12|24|19|15	0	0	0	0	0	-61.89	0.59	0.97
GINS1NT	RPL8	RPL8	30|5|0	35	11.67	3	11|20|18|30	0	0	0	0	0	-90.67	0.59	0.96
GINS1NT	HSP90AA1	HSP90AA1	76|41|11	128	42.67	3	45|75|60|110	0	0	0	0	0	-281.66	0.59	0.97
GINS1NT	MOB1A	MOB1A	9|1|0	10	3.33	3	0|11|4|8	0	0	0	0	0	-28.25	0.58	0.93
GINS1NT	ADSS	ADSS	9|5|0	14	4.67	3	4|15|4|9	0	0	0	0	0	-38.16	0.58	0.95
GINS1NT	AHCY	AHCY	49|23|0	72	24	3	34|51|36|45	0	0	0	0	0	-188.51	0.58	0.97
GINS1NT	EEF1G	EEF1G	56|34|2	92	30.67	3	43|64|46|57	0	0	0	0	0	-227.77	0.58	0.97
GINS1NT	OGDH	OGDH	4|1|1	6	2	3	0|6|1|7	0	0	0	0	0	-15.77	0.57	0.92
GINS1NT	ANO5	ANO5	1|2|0	3	1	3	0|3|1|3	0	0	0	0	0	-11.4	0.57	0.9
GINS1NT	TMEM63A	TMEM63A	2|1|0	3	1	3	2|1|1|3	0	0	0	0	0	-11.4	0.57	0.9
GINS1NT	SLC25A5	SLC25A5	40|24|6	70	23.33	3	33|36|38|57	0	0	0	0	0	-161.8	0.57	0.97
GINS1NT	ARGLU1	ARGLU1	3|0|0	3	1	3	2|1|2|2	0	0	0	0	0	-11.4	0.57	0.87
GINS1NT	STX7	STX7	7|2|0	9	3	3	3|7|3|8	0	0	0	0	0	-26.5	0.57	0.93
GINS1NT	YARS	YARS	49|16|0	65	21.67	3	27|46|23|56	0	0	0	0	0	-172.08	0.57	0.96
GINS1NT	RPS9	RPS9	38|15|0	53	17.67	3	24|33|28|39	0	0	0	0	0	-141.46	0.57	0.96
GINS1NT	ESD	ESD	1|2|0	3	1	3	0|2|0|5	0	0	0	0	0	-11.18	0.57	0.89
GINS1NT	GLS	GLS	8|0|0	8	2.67	3	0|9|1|9	0	0	0	0	0	-23.75	0.56	0.91
GINS1NT	KIF11	KIF11	5|0|0	5	1.67	3	0|5|1|6	0	0	0	0	0	-16.22	0.56	0.9
GINS1NT	AHSA1	AHSA1	10|1|0	11	3.67	3	1|10|3|12	0	0	0	0	0	-31.47	0.56	0.93
GINS1NT	PGK1	PGK1	14|10|0	24	8	3	17|13|17|10	0	0	0	0	0	-66.52	0.56	0.97
GINS1NT	HSPBP1	HSPBP1	5|0|0	5	1.67	3	0|3|1|8	0	0	0	0	0	-16.03	0.56	0.89
GINS1NT	TMX2	TMX2	3|1|1	5	1.67	3	1|8|2|1	0	0	0	0	0	-13.58	0.56	0.97
GINS1NT	PRPF38A	PRPF38A	4|1|0	5	1.67	3	0|3|1|8	0	0	0	0	0	-16.03	0.56	0.91
GINS1NT	HSPA8	HSPA8	28|11|4	43	14.33	3	14|27|27|37	0	0	0	0	0	-104.2	0.55	0.96
GINS1NT	CCT3	CCT3	38|21|0	59	19.67	3	24|43|32|43	0	0	0	0	0	-161.36	0.55	0.97
GINS1NT	ATP1B3	ATP1B3	12|2|0	14	4.67	3	4|11|7|12	0	0	0	0	0	-40.79	0.55	0.94
GINS1NT	RPL11	RPL11	10|6|0	16	5.33	3	7|11|7|14	0	0	0	0	0	-46.49	0.55	0.95
GINS1NT	JUP	JUP	7|2|0	9	3	3	0|8|1|13	0	0	0	0	0	-26.85	0.55	0.93
GINS1NT	CCT7	CCT7	42|18|0	60	20	3	20|51|27|51	0	0	0	0	0	-168.68	0.54	0.97
GINS1NT	SLC25A6	SLC25A6	19|10|10	39	13	3	14|35|16|32	0	0	0	0	0	-79.68	0.54	0.97
GINS1NT	EEF2	EEF2	102|70|4	176	58.67	3	75|134|88|135	0	0	0	0	0	-465.22	0.54	0.97
GINS1NT	RPL10A	RPL10A	35|20|0	55	18.33	3	25|37|33|42	0	0	0	0	0	-155.98	0.54	0.97
GINS1NT	RPL14	RPL14	18|5|0	23	7.67	3	11|15|9|22	0	0	0	0	0	-66.21	0.54	0.96
GINS1NT	H2AFV	H2AFV	7|4|2	13	4.33	3	4|10|4|14	0	0	0	0	0	-31.95	0.54	0.97
GINS1NT	RPS19	RPS19	21|0|0	21	7	3	6|15|5|26	0	0	0	0	0	-60.04	0.54	0.95
GINS1NT	ACTN4	ACTN4	98|38|7	143	47.67	3	60|101|70|125	0	0	0	0	0	-368.2	0.54	0.97
GINS1NT	RPL32	RPL32	22|1|0	23	7.67	3	8|18|7|24	0	0	0	0	0	-65.86	0.54	0.95
GINS1NT	RAB6A	RAB6A	11|5|0	16	5.33	3	6|11|8|15	0	0	0	0	0	-47.46	0.53	0.95
GINS1NT	CCT4	CCT4	62|29|0	91	30.33	3	40|69|48|70	0	0	0	0	0	-256.5	0.53	0.97
GINS1NT	RAB5C	RAB5C	12|7|0	19	6.33	3	7|16|10|15	0	0	0	0	0	-56.38	0.53	0.97
GINS1NT	MAD2L1	MAD2L1	3|1|0	4	1.33	3	0|4|2|4	0	0	0	0	0	-14.5	0.53	0.91
GINS1NT	SUGT1	SUGT1	23|12|5	40	13.33	3	19|32|23|27	0	0	0	0	0	-97.35	0.53	0.97
GINS1NT	KATNAL2	KATNAL2	2|0|0	2	0.67	3	1|1|2|1	0	0	0	0	0	-9.27	0.53	0.86
GINS1NT	LTA4H	LTA4H	22|6|0	28	9.33	3	2|31|2|35	0	0	0	0	0	-79.72	0.53	0.96
GINS1NT	FBLL1	FBLL1	2|2|0	4	1.33	3	2|2|2|4	0	0	0	0	0	-14.56	0.53	0.97
GINS1NT	PLOD2	PLOD2	2|2|0	4	1.33	3	2|3|3|2	0	0	0	0	0	-14.56	0.53	0.97
GINS1NT	RPL34	RPL34	12|3|0	15	5	3	7|8|8|15	0	0	0	0	0	-45.29	0.53	0.95
GINS1NT	LMAN2	LMAN2	10|3|0	13	4.33	3	2|12|5|14	0	0	0	0	0	-39.24	0.53	0.95
GINS1NT	IRS4	IRS4	34|9|1	44	14.67	3	6|42|16|49	0	0	0	0	0	-123.19	0.52	0.96
GINS1NT	EIF4A1	EIF4A1	67|25|0	92	30.67	3	44|72|45|77	0	0	0	0	0	-268.73	0.52	0.97
GINS1NT	TMEM33	TMEM33	8|3|0	11	3.67	3	6|7|5|10	0	0	0	0	0	-34.24	0.52	0.94
GINS1NT	AIMP2	AIMP2	12|4|0	16	5.33	3	5|9|7|20	0	0	0	0	0	-48.07	0.52	0.95
GINS1NT	MAP4	MAP4	11|1|0	12	4	3	2|13|1|15	0	0	0	0	0	-36.81	0.52	0.94
GINS1NT	ANXA2	ANXA2	38|15|1	54	18	3	23|42|27|47	0	0	0	0	0	-152.82	0.52	0.96
GINS1NT	EBP	EBP	6|3|0	9	3	3	6|8|4|5	0	0	0	0	0	-28.75	0.52	0.94
GINS1NT	USMG5	USMG5	6|3|0	9	3	3	4|6|5|8	0	0	0	0	0	-28.75	0.52	0.94
GINS1NT	RPSA	RPSA	9|6|0	15	5	3	8|10|7|14	0	0	0	0	0	-46.47	0.51	0.97
GINS1NT	GAPDH	GAPDH	45|27|12	84	28	3	36|65|50|69	0	0	0	0	0	-203.61	0.51	0.97
GINS1NT	RPL37A	RPL37A	9|2|0	11	3.67	3	3|8|4|14	0	0	0	0	0	-34.87	0.51	0.94
GINS1NT	PGAM1	PGAM1	16|5|0	21	7	3	4|20|10|21	0	0	0	0	0	-63.65	0.51	0.96
GINS1NT	UBA1	UBA1	52|16|0	68	22.67	3	26|64|28|59	0	0	0	0	0	-199.96	0.51	0.97
GINS1NT	PSMA7	PSMA7	16|11|0	27	9	3	12|21|14|24	0	0	0	0	0	-81.99	0.51	0.97
GINS1NT	EIF4G1	EIF4G1	69|14|0	83	27.67	3	24|71|36|88	0	0	0	0	0	-246.82	0.51	0.97
GINS1NT	CLTC	CLTC	98|24|0	122	40.67	3	29|123|34|134	0	0	0	0	0	-359.8	0.51	0.97
GINS1NT	HSPA1A	HSPA1A	36|19|11	66	22	3	27|44|43|59	0	0	0	0	0	-156.45	0.51	0.97
GINS1NT	SLC25A4	SLC25A4	8|2|2	12	4	3	2|10|8|12	0	0	0	0	0	-32.08	0.5	0.97
GINS1NT	OAT	OAT	11|5|0	16	5.33	3	4|15|6|18	0	0	0	0	0	-50.35	0.5	0.95
GINS1NT	HARS	HARS	12|1|0	13	4.33	3	2|13|4|16	0	0	0	0	0	-41.36	0.5	0.94
GINS1NT	RPL6	RPL6	57|9|0	66	22	3	35|54|37|49	0	0	0	0	0	-198.49	0.5	0.97
GINS1NT	PSMB5	PSMB5	16|10|0	26	8.67	3	15|20|13|21	0	0	0	0	0	-79.93	0.5	0.97
GINS1NT	TMX1	TMX1	7|2|0	9	3	3	5|4|5|10	0	0	0	0	0	-29.82	0.5	0.94
GINS1NT	HIST1H4A	HIST1H4A	98|22|9	129	43	3	64|93|67|128	0	0	0	0	0	-356.29	0.49	0.97
GINS1NT	FXR2	FXR2	11|0|0	11	3.67	3	2|11|2|15	0	0	0	0	0	-35.76	0.49	0.94
GINS1NT	EMD	EMD	12|2|0	14	4.67	3	3|12|8|15	0	0	0	0	0	-44.97	0.49	0.95
GINS1NT	ASNS	ASNS	58|21|0	79	26.33	3	39|68|45|62	0	0	0	0	0	-241.97	0.49	0.97
GINS1NT	PCBP1	PCBP1	15|10|3	28	9.33	3	12|23|14|27	0	0	0	0	0	-76.09	0.49	0.97
GINS1NT	ARPC3	ARPC3	10|0|0	10	3.33	3	3|9|3|12	0	0	0	0	0	-32.78	0.49	0.93
GINS1NT	RPS16	RPS16	27|10|0	37	12.33	3	23|28|20|30	0	0	0	0	0	-115.74	0.49	0.96
GINS1NT	ARF4	ARF4	7|2|0	9	3	3	4|8|5|8	0	0	0	0	0	-30.94	0.48	0.94
GINS1NT	PAICS	PAICS	43|14|0	57	19	3	29|38|37|53	0	0	0	0	0	-178.15	0.48	0.97
GINS1NT	RPL22	RPL22	5|4|0	9	3	3	4|7|3|11	0	0	0	0	0	-30.69	0.48	0.97
GINS1NT	MTHFD1	MTHFD1	28|8|0	36	12	3	13|31|16|41	0	0	0	0	0	-114.89	0.48	0.96
GINS1NT	PHB2	PHB2	37|15|0	52	17.33	3	31|43|29|41	0	0	0	0	0	-163.88	0.48	0.97
GINS1NT	UBAP2L	UBAP2L	8|1|0	9	3	3	1|8|2|14	0	0	0	0	0	-30.19	0.48	0.94
GINS1NT	RPL18A	RPL18A	27|6|0	33	11	3	15|24|14|38	0	0	0	0	0	-103.83	0.48	0.96
GINS1NT	GNB2L1	GNB2L1	23|15|0	38	12.67	3	21|31|20|34	0	0	0	0	0	-121.14	0.48	0.97
GINS1NT	RPL7	RPL7	44|16|0	60	20	3	31|50|29|55	0	0	0	0	0	-186.88	0.48	0.97
GINS1NT	PDCD6	PDCD6	5|0|0	5	1.67	3	1|5|2|6	0	0	0	0	0	-18.77	0.48	0.92
GINS1NT	RPL38	RPL38	9|0|0	9	3	3	2|10|2|11	0	0	0	0	0	-30.38	0.48	0.93
GINS1NT	ATP1A1	ATP1A1	27|6|0	33	11	3	13|26|15|40	0	0	0	0	0	-107.08	0.47	0.96
GINS1NT	PNP	PNP	11|2|0	13	4.33	3	2|16|4|15	0	0	0	0	0	-43.49	0.47	0.95
GINS1NT	RPL12	RPL12	17|6|0	23	7.67	3	10|18|12|25	0	0	0	0	0	-75.05	0.47	0.96
GINS1NT	ISOC1	ISOC1	6|1|0	7	2.33	3	0|13|0|7	0	0	0	0	0	-24.48	0.47	0.93
GINS1NT	TRAP1	TRAP1	39|13|0	52	17.33	3	20|47|23|57	0	0	0	0	0	-166.33	0.47	0.97
GINS1NT	DDX39B	DDX39B	39|22|2	63	21	3	34|51|38|59	0	0	0	0	0	-196.39	0.46	0.97
GINS1NT	PGAM5	PGAM5	15|2|0	17	5.67	3	4|15|9|21	0	0	0	0	0	-56.97	0.46	0.95
GINS1NT	RAB14	RAB14	11|2|0	13	4.33	3	3|9|4|22	0	0	0	0	0	-44.46	0.46	0.95
GINS1NT	TYMS	TYMS	9|0|0	9	3	3	0|10|2|14	0	0	0	0	0	-31.26	0.46	0.93
GINS1NT	RPS3	RPS3	45|21|0	66	22	3	34|50|37|71	0	0	0	0	0	-217	0.46	0.97
GINS1NT	RPS2	RPS2	37|12|0	49	16.33	3	26|42|29|46	0	0	0	0	0	-162.44	0.46	0.97
GINS1NT	PSMD11	PSMD11	25|10|0	35	11.67	3	11|33|15|42	0	0	0	0	0	-114.77	0.46	0.97
GINS1NT	KARS	KARS	24|0|0	24	8	3	5|24|12|28	0	0	0	0	0	-79.1	0.46	0.96
GINS1NT	RPS15A	RPS15A	12|8|0	20	6.67	3	10|15|12|22	0	0	0	0	0	-68.57	0.45	0.97
GINS1NT	DARS2	DARS2	21|6|0	27	9	3	7|28|11|34	0	0	0	0	0	-91.26	0.45	0.96
GINS1NT	DARS	DARS	40|5|0	45	15	3	22|40|29|42	0	0	0	0	0	-151.21	0.45	0.96
GINS1NT	TBC1D24	TBC1D24	1|0|0	1	0.33	3	0|1|0|2	0	0	0	0	0	-7.44	0.44	0.97
GINS1NT	GDI2	GDI2	50|13|0	63	21	3	21|66|30|72	0	0	0	0	0	-213.22	0.44	0.97
GINS1NT	BSG	BSG	9|3|0	12	4	3	6|9|6|15	0	0	0	0	0	-42.87	0.44	0.97
GINS1NT	EEF1A1	EEF1A1	59|38|21	118	39.33	3	52|130|67|110	0	0	0	0	0	-325.47	0.44	0.97
GINS1NT	EIF2S3	EIF2S3	25|11|0	36	12	3	15|34|25|36	0	0	0	0	0	-125.33	0.44	0.97
GINS1NT	MRPL48	MRPL48	2|0|0	2	0.67	3	0|2|2|2	0	0	0	0	0	-10.35	0.44	0.88
GINS1NT	TRIP13	TRIP13	18|1|0	19	6.33	3	4|18|10|25	0	0	0	0	0	-65.75	0.44	0.96
GINS1NT	SLC25A12	SLC25A12	0|1|1	2	0.67	3	0|1|0|5	0	0	0	0	0	-9.98	0.44	0.97
GINS1NT	RPL27A	RPL27A	8|4|0	12	4	3	7|8|8|13	0	0	0	0	0	-43.12	0.44	0.97
GINS1NT	RAB1B	RAB1B	11|5|0	16	5.33	3	8|12|8|20	0	0	0	0	0	-56.09	0.44	0.97
GINS1NT	ANKFY1	ANKFY1	1|0|0	1	0.33	3	0|1|0|2	0	0	0	0	0	-7.44	0.44	0.97
GINS1NT	ELMOD2	ELMOD2	2|0|0	2	0.67	3	0|1|0|5	0	0	0	0	0	-9.98	0.44	0.87
GINS1NT	RPS27	RPS27	11|5|1	17	5.67	3	8|13|14|16	0	0	0	0	0	-55.89	0.44	0.97
GINS1NT	UBE2N	UBE2N	1|0|0	1	0.33	3	1|1|0|1	0	0	0	0	0	-7.45	0.44	0.97
GINS1NT	TLN1	TLN1	3|1|0	4	1.33	3	0|4|2|6	0	0	0	0	0	-16.35	0.44	0.97
GINS1NT	PSMC2	PSMC2	13|3|0	16	5.33	3	5|18|11|14	0	0	0	0	0	-56.12	0.44	0.96
GINS1NT	PPP2CA	PPP2CA	11|4|0	15	5	3	3|20|3|19	0	0	0	0	0	-52.22	0.44	0.97
GINS1NT	KBTBD7	KBTBD7	1|0|0	1	0.33	3	1|0|1|1	0	0	0	0	0	-7.45	0.44	0.97
GINS1NT	RAB7A	RAB7A	16|8|0	24	8	3	12|22|13|26	0	0	0	0	0	-84.04	0.44	0.97
GINS1NT	CGN	CGN	1|0|0	1	0.33	3	1|2|0|0	0	0	0	0	0	-7.44	0.44	0.97
GINS1NT	DDOST	DDOST	22|4|0	26	8.67	3	12|26|15|26	0	0	0	0	0	-90.74	0.44	0.96
GINS1NT	DPY19L1	DPY19L1	1|0|0	1	0.33	3	0|0|0|3	0	0	0	0	0	-7.69	0.44	0.97
GINS1NT	NMT1	NMT1	12|6|0	18	6	3	5|20|8|23	0	0	0	0	0	-64.64	0.43	0.97
GINS1NT	CKB	CKB	12|10|4	26	8.67	3	12|26|13|30	0	0	0	0	0	-78.27	0.43	0.97
GINS1NT	PRMT1	PRMT1	25|3|0	28	9.33	3	6|27|12|41	0	0	0	0	0	-97.85	0.43	0.96
GINS1NT	RPS6	RPS6	21|6|0	27	9	3	14|21|19|29	0	0	0	0	0	-95.39	0.43	0.96
GINS1NT	CTPS1	CTPS1	14|0|0	14	4.67	3	0|17|2|24	0	0	0	0	0	-49.83	0.43	0.95
GINS1NT	RPS25	RPS25	8|0|0	8	2.67	3	4|7|3|11	0	0	0	0	0	-30.69	0.43	0.94
GINS1NT	RPL28	RPL28	21|3|0	24	8	3	16|17|14|27	0	0	0	0	0	-85.33	0.43	0.96
GINS1NT	RPL4	RPL4	57|3|0	60	20	3	29|50|36|71	0	0	0	0	0	-210.17	0.43	0.97
GINS1NT	PGM2	PGM2	11|1|0	12	4	3	4|9|6|18	0	0	0	0	0	-43.65	0.43	0.95
GINS1NT	BCAP31	BCAP31	19|7|0	26	8.67	3	13|20|18|29	0	0	0	0	0	-91.93	0.43	0.97
GINS1NT	VPS35	VPS35	12|0|0	12	4	3	0|14|1|22	0	0	0	0	0	-43.11	0.43	0.95
GINS1NT	CAND1	CAND1	45|12|0	57	19	3	16|59|23|77	0	0	0	0	0	-197.35	0.43	0.97
GINS1NT	ATP2A2	ATP2A2	32|9|9	50	16.67	3	18|49|17|75	0	0	0	0	0	-146.38	0.42	0.97
GINS1NT	RPL7A	RPL7A	48|6|0	54	18	3	30|48|36|59	0	0	0	0	0	-195.9	0.42	0.97
GINS1NT	TUBB	TUBB	35|23|0	58	19.33	3	32|57|38|58	0	0	0	0	0	-209.38	0.42	0.97
GINS1NT	SEC61B	SEC61B	4|1|0	5	1.67	3	4|3|4|5	0	0	0	0	0	-21.01	0.42	0.97
GINS1NT	EIF3C	EIF3C	29|5|0	34	11.33	3	9|34|18|48	0	0	0	0	0	-123.61	0.42	0.96
GINS1NT	YTHDF2	YTHDF2	10|0|0	10	3.33	3	2|10|5|15	0	0	0	0	0	-38.08	0.42	0.95
GINS1NT	YWHAE	YWHAE	11|3|0	14	4.67	3	4|9|7|24	0	0	0	0	0	-51.13	0.42	0.97
GINS1NT	TARS	TARS	55|28|0	83	27.67	3	47|78|51|89	0	0	0	0	0	-298.94	0.42	0.97
GINS1NT	RPS5	RPS5	28|10|0	38	12.67	3	23|38|21|38	0	0	0	0	0	-136.6	0.42	0.97
GINS1NT	SCAMP3	SCAMP3	3|2|0	5	1.67	3	2|5|2|7	0	0	0	0	0	-20.91	0.42	0.97
GINS1NT	HM13	HM13	5|0|1	6	2	3	4|8|3|4	0	0	0	0	0	-24.41	0.42	0.94
GINS1NT	SNRPE	SNRPE	6|4|0	10	3.33	3	6|9|6|11	0	0	0	0	0	-38.67	0.42	0.97
GINS1NT	RPL30	RPL30	10|4|0	14	4.67	3	8|13|8|15	0	0	0	0	0	-52.05	0.42	0.97
GINS1NT	RAB5A	RAB5A	2|2|0	4	1.33	3	2|5|3|3	0	0	0	0	0	-17.77	0.41	0.97
GINS1NT	PAFAH1B1	PAFAH1B1	13|3|0	16	5.33	3	4|13|12|23	0	0	0	0	0	-60.27	0.41	0.97
GINS1NT	RNPEP	RNPEP	20|1|0	21	7	3	0|25|2|41	0	0	0	0	0	-77.35	0.41	0.96
GINS1NT	GPI	GPI	61|32|2	95	31.67	3	52|95|59|102	0	0	0	0	0	-336.3	0.41	0.97
GINS1NT	PARP1	PARP1	148|62|2	212	70.67	3	126|207|138|215	0	0	0	0	0	#NAME?	0.41	0.97
GINS1NT	BLMH	BLMH	11|3|0	14	4.67	3	4|17|5|20	0	0	0	0	0	-53.52	0.41	0.97
GINS1NT	RPL5	RPL5	45|14|0	59	19.67	3	31|51|38|70	0	0	0	0	0	-214.75	0.41	0.97
GINS1NT	RPS11	RPS11	30|0|0	30	10	3	22|27|18|30	0	0	0	0	0	-111.28	0.41	0.96
GINS1NT	SRP54	SRP54	22|0|1	23	7.67	3	5|28|3|39	0	0	0	0	0	-85.38	0.41	0.96
GINS1NT	NPEPPS	NPEPPS	30|2|0	32	10.67	3	7|32|4|64	0	0	0	0	0	-120.91	0.4	0.96
GINS1NT	ACLY	ACLY	78|21|0	99	33	3	41|115|63|112	0	0	0	0	0	-372.61	0.4	0.97
GINS1NT	STT3A	STT3A	15|2|0	17	5.67	3	12|14|10|20	0	0	0	0	0	-65.36	0.4	0.96
GINS1NT	ARF3	ARF3	17|10|0	27	9	3	10|33|17|29	0	0	0	0	0	-101.6	0.4	0.97
GINS1NT	ARF5	ARF5	3|3|0	6	2	3	3|6|4|7	0	0	0	0	0	-25.4	0.4	0.97
GINS1NT	COX4I1	COX4I1	11|5|0	16	5.33	3	9|10|10|25	0	0	0	0	0	-62.57	0.4	0.97
GINS1NT	SNX27	SNX27	6|0|0	6	2	3	1|8|1|10	0	0	0	0	0	-24.77	0.4	0.93
GINS1NT	YKT6	YKT6	8|0|0	8	2.67	3	0|11|4|12	0	0	0	0	0	-32.56	0.4	0.94
GINS1NT	ZGRF1	ZGRF1	2|1|0	3	1	3	3|0|1|6	0	0	0	0	0	-14.24	0.4	0.97
GINS1NT	TUFM	TUFM	20|6|0	26	8.67	3	14|25|11|36	0	0	0	0	0	-98.17	0.4	0.97
GINS1NT	HSPH1	HSPH1	8|0|0	8	2.67	3	3|7|4|13	0	0	0	0	0	-32.78	0.4	0.94
GINS1NT	WARS	WARS	6|2|0	8	2.67	3	1|8|3|15	0	0	0	0	0	-32.48	0.4	0.97
GINS1NT	PRDX6	PRDX6	24|12|2	38	12.67	3	23|40|23|42	0	0	0	0	0	-136.43	0.4	0.97
GINS1NT	RPS26	RPS26	6|2|0	8	2.67	3	4|7|5|11	0	0	0	0	0	-33.11	0.4	0.97
GINS1NT	ILF2	ILF2	34|19|0	53	17.67	3	28|55|30|65	0	0	0	0	0	-201.18	0.4	0.97
GINS1NT	SEC22B	SEC22B	12|4|0	16	5.33	3	8|16|12|18	0	0	0	0	0	-63.1	0.4	0.97
GINS1NT	PSMB1	PSMB1	13|5|0	18	6	3	9|20|12|19	0	0	0	0	0	-69.65	0.4	0.97
GINS1NT	SNRPB	SNRPB	11|5|0	16	5.33	3	7|13|13|20	0	0	0	0	0	-61.79	0.4	0.97
GINS1NT	PPP2R4	PPP2R4	6|1|0	7	2.33	3	2|9|2|11	0	0	0	0	0	-29.27	0.39	0.97
GINS1NT	PSMD7	PSMD7	10|1|0	11	3.67	3	1|15|3|19	0	0	0	0	0	-44.45	0.39	0.95
GINS1NT	TKT	TKT	55|28|0	83	27.67	3	51|81|59|92	0	0	0	0	0	-319.27	0.39	0.97
GINS1NT	YWHAQ	YWHAQ	12|5|0	17	5.67	3	4|19|10|25	0	0	0	0	0	-66.88	0.39	0.97
GINS1NT	DYNLL1	DYNLL1	8|2|0	10	3.33	3	6|8|6|14	0	0	0	0	0	-40.77	0.39	0.97
GINS1NT	CLINT1	CLINT1	7|0|0	7	2.33	3	2|10|5|7	0	0	0	0	0	-29.6	0.39	0.94
GINS1NT	PPIB	PPIB	17|5|0	22	7.33	3	14|16|17|29	0	0	0	0	0	-87.41	0.39	0.97
GINS1NT	VARS	VARS	68|13|0	81	27	3	30|102|45|99	0	0	0	0	0	-310.72	0.39	0.97
GINS1NT	USP9X	USP9X	5|0|0	5	1.67	3	1|6|0|10	0	0	0	0	0	-21.46	0.39	0.93
GINS1NT	CKAP4	CKAP4	24|1|0	25	8.33	3	9|22|11|43	0	0	0	0	0	-96.72	0.39	0.96
GINS1NT	LRPPRC	LRPPRC	45|2|0	47	15.67	3	10|50|14|85	0	0	0	0	0	-179.17	0.39	0.97
GINS1NT	SFXN1	SFXN1	17|4|0	21	7	3	10|21|15|28	0	0	0	0	0	-85.05	0.38	0.97
GINS1NT	GANAB	GANAB	47|15|0	62	20.67	3	32|68|37|83	0	0	0	0	0	-248.13	0.38	0.97
GINS1NT	CDIPT	CDIPT	3|1|0	4	1.33	3	2|6|2|4	0	0	0	0	0	-18.95	0.38	0.97
GINS1NT	RPLP0	RPLP0	14|8|0	22	7.33	3	17|21|18|22	0	0	0	0	0	-89.99	0.38	0.97
GINS1NT	ATP5A1	ATP5A1	17|11|2	30	10	3	20|26|21|39	0	0	0	0	0	-112.25	0.38	0.97
GINS1NT	CDK1	CDK1	32|12|0	44	14.67	3	30|45|29|52	0	0	0	0	0	-176.9	0.38	0.97
GINS1NT	RNF219	RNF219	18|9|2	29	9.67	3	17|31|17|38	0	0	0	0	0	-108.76	0.38	0.97
GINS1NT	VDAC3	VDAC3	19|3|0	22	7.33	3	13|15|17|32	0	0	0	0	0	-88.3	0.38	0.97
GINS1NT	TMEM97	TMEM97	4|0|0	4	1.33	3	3|3|2|6	0	0	0	0	0	-18.88	0.38	0.93
GINS1NT	CLUH	CLUH	9|0|0	9	3	3	0|16|1|15	0	0	0	0	0	-37.66	0.38	0.95
GINS1NT	RNGTT	RNGTT	2|0|0	2	0.67	3	0|5|0|2	0	0	0	0	0	-11.18	0.38	0.89
GINS1NT	EIF2S2	EIF2S2	7|1|0	8	2.67	3	3|6|6|14	0	0	0	0	0	-34.92	0.37	0.97
GINS1NT	EIF3E	EIF3E	26|5|0	31	10.33	3	15|41|21|34	0	0	0	0	0	-126.25	0.37	0.97
GINS1NT	MAT2A	MAT2A	12|2|0	14	4.67	3	5|12|9|24	0	0	0	0	0	-58.01	0.37	0.97
GINS1NT	PPIL1	PPIL1	6|1|0	7	2.33	3	4|7|5|9	0	0	0	0	0	-30.94	0.37	0.97
GINS1NT	SNRPD1	SNRPD1	12|2|0	14	4.67	3	10|17|11|13	0	0	0	0	0	-59.84	0.37	0.97
GINS1NT	RPS3A	RPS3A	40|13|0	53	17.67	3	34|51|40|67	0	0	0	0	0	-217.15	0.37	0.97
GINS1NT	FBL	FBL	29|8|0	37	12.33	3	23|35|27|50	0	0	0	0	0	-153.24	0.37	0.97
GINS1NT	H2AFY	H2AFY	33|13|0	46	15.33	3	29|50|34|53	0	0	0	0	0	-188.12	0.37	0.97
GINS1NT	HSPA4	HSPA4	7|1|0	8	2.67	3	1|13|3|13	0	0	0	0	0	-35.78	0.36	0.97
GINS1NT	CCT2	CCT2	2|2|0	4	1.33	3	1|5|3|6	0	0	0	0	0	-19.95	0.36	0.97
GINS1NT	EFTUD2	EFTUD2	29|2|0	31	10.33	3	4|48|9|55	0	0	0	0	0	-131.06	0.36	0.97
GINS1NT	DHX9	DHX9	96|45|0	141	47	3	101|145|115|163	0	0	0	0	0	-589.99	0.36	0.97
GINS1NT	RAB2A	RAB2A	10|2|0	12	4	3	7|12|7|18	0	0	0	0	0	-51.67	0.36	0.97
GINS1NT	CBR1	CBR1	4|0|0	4	1.33	3	0|7|6|2	0	0	0	0	0	-19.65	0.36	0.93
GINS1NT	SLC25A11	SLC25A11	23|5|0	28	9.33	3	15|29|20|40	0	0	0	0	0	-118.43	0.36	0.97
GINS1NT	PKM	PKM	50|25|5	80	26.67	3	43|104|51|102	0	0	0	0	0	-314.02	0.36	0.97
GINS1NT	RPL7L1	RPL7L1	13|1|0	14	4.67	3	6|17|11|18	0	0	0	0	0	-60.6	0.36	0.97
GINS1NT	ALDH3A2	ALDH3A2	9|0|0	9	3	3	3|10|5|15	0	0	0	0	0	-39.29	0.36	0.95
GINS1NT	TCP1	TCP1	33|11|0	44	14.67	3	18|55|28|60	0	0	0	0	0	-181.94	0.36	0.97
GINS1NT	IARS	IARS	61|10|0	71	23.67	3	30|92|42|101	0	0	0	0	0	-298.39	0.36	0.97
GINS1NT	GNAS	GNAS	8|4|0	12	4	3	4|16|6|19	0	0	0	0	0	-52.47	0.36	0.97
GINS1NT	VDAC1	VDAC1	8|3|0	11	3.67	3	7|14|9|11	0	0	0	0	0	-48.69	0.36	0.97
GINS1NT	NDUFA4	NDUFA4	3|0|0	3	1	3	1|3|1|6	0	0	0	0	0	-15.49	0.36	0.92
GINS1NT	NOP56	NOP56	58|8|0	66	22	3	28|86|40|90	0	0	0	0	0	-274.87	0.36	0.97
GINS1NT	TWF1	TWF1	9|1|0	10	3.33	3	3|15|7|12	0	0	0	0	0	-43.8	0.36	0.97
GINS1NT	XRN1	XRN1	4|0|0	4	1.33	3	0|7|0|8	0	0	0	0	0	-19.42	0.36	0.93
GINS1NT	PSME3	PSME3	5|6|1	12	4	3	9|12|8|15	0	0	0	0	0	-48.22	0.36	0.97
GINS1NT	TECR	TECR	17|1|0	18	6	3	7|22|13|24	0	0	0	0	0	-76.03	0.36	0.96
GINS1NT	IPO5	IPO5	31|2|0	33	11	3	0|41|3|77	0	0	0	0	0	-136.37	0.36	0.96
GINS1NT	PSMB2	PSMB2	6|3|0	9	3	3	5|10|5|13	0	0	0	0	0	-39.59	0.36	0.97
GINS1NT	MSN	MSN	33|6|0	39	13	3	11|49|20|65	0	0	0	0	0	-163.74	0.36	0.97
GINS1NT	PDIA4	PDIA4	31|1|0	32	10.67	3	11|37|4|66	0	0	0	0	0	-133.26	0.36	0.96
GINS1NT	RPL36	RPL36	10|0|0	10	3.33	3	7|9|7|14	0	0	0	0	0	-44.26	0.36	0.95
GINS1NT	EIF4A3	EIF4A3	23|4|0	27	9	3	19|31|21|31	0	0	0	0	0	-116.73	0.35	0.97
GINS1NT	PSMD6	PSMD6	22|3|0	25	8.33	3	6|33|19|38	0	0	0	0	0	-109.16	0.35	0.97
GINS1NT	MAPK1	MAPK1	15|2|0	17	5.67	3	4|25|8|28	0	0	0	0	0	-74.48	0.35	0.97
GINS1NT	COPS3	COPS3	9|4|0	13	4.33	3	6|15|8|21	0	0	0	0	0	-58.18	0.35	0.97
GINS1NT	MYH9	MYH9	79|10|1	90	30	3	34|102|47|160	0	0	0	0	0	-379.81	0.35	0.97
GINS1NT	COPB2	COPB2	22|0|0	22	7.33	3	4|32|9|40	0	0	0	0	0	-96.6	0.35	0.96
GINS1NT	MCM2	MCM2	28|3|0	31	10.33	3	12|39|17|51	0	0	0	0	0	-134.82	0.35	0.97
GINS1NT	FDPS	FDPS	10|3|0	13	4.33	3	4|15|7|23	0	0	0	0	0	-56.82	0.35	0.97
GINS1NT	PRMT5	PRMT5	18|10|0	28	9.33	3	14|36|21|37	0	0	0	0	0	-122.9	0.35	0.97
GINS1NT	CKMT1A	CKMT1A	6|0|0	6	2	3	1|7|3|12	0	0	0	0	0	-28.23	0.35	0.94
GINS1NT	SARS	SARS	25|6|0	31	10.33	3	11|45|15|49	0	0	0	0	0	-135.84	0.34	0.97
GINS1NT	RPL23A	RPL23A	16|1|0	17	5.67	3	12|18|12|24	0	0	0	0	0	-76.35	0.34	0.97
GINS1NT	EIF3A	EIF3A	47|7|0	54	18	3	23|76|35|80	0	0	0	0	0	-241.23	0.34	0.97
GINS1NT	VAT1	VAT1	5|4|0	9	3	3	6|8|3|18	0	0	0	0	0	-41.41	0.34	0.97
GINS1NT	RUVBL2	RUVBL2	26|11|9	46	15.33	3	33|48|39|61	0	0	0	0	0	-170.78	0.34	0.97
GINS1NT	ATP5F1	ATP5F1	12|6|0	18	6	3	10|21|13|26	0	0	0	0	0	-80.61	0.34	0.97
GINS1NT	YWHAZ	YWHAZ	11|1|1	13	4.33	3	1|18|9|23	0	0	0	0	0	-55.04	0.34	0.97
GINS1NT	SLC25A1	SLC25A1	16|2|0	18	6	3	10|22|12|27	0	0	0	0	0	-81.65	0.34	0.97
GINS1NT	RSL1D1	RSL1D1	52|4|0	56	18.67	3	34|61|45|78	0	0	0	0	0	-246.13	0.34	0.97
GINS1NT	APEX1	APEX1	29|7|0	36	12	3	22|45|23|52	0	0	0	0	0	-160.86	0.34	0.97
GINS1NT	PCNP	PCNP	11|5|2	18	6	3	17|14|17|22	0	0	0	0	0	-73.21	0.34	0.97
GINS1NT	RBM27	RBM27	56|20|10	86	28.67	3	72|93|67|108	0	0	0	0	0	-340	0.34	0.97
GINS1NT	DDX43	DDX43	0|1|0	1	0.33	3	0|1|1|2	0	0	0	0	0	-8.14	0.33	0.97
GINS1NT	CYC1	CYC1	7|1|0	8	2.67	3	4|9|7|12	0	0	0	0	0	-38.6	0.33	0.97
GINS1NT	SRBD1	SRBD1	0|1|0	1	0.33	3	1|2|0|1	0	0	0	0	0	-8.14	0.33	0.97
GINS1NT	THAP4	THAP4	0|1|0	1	0.33	3	2|0|1|1	0	0	0	0	0	-8.14	0.33	0.97
GINS1NT	ATP5J2	ATP5J2	7|0|0	7	2.33	3	5|8|6|9	0	0	0	0	0	-34.24	0.33	0.97
GINS1NT	AMPD2	AMPD2	2|0|0	2	0.67	3	0|2|0|6	0	0	0	0	0	-11.75	0.33	0.97
GINS1NT	PDXDC1	PDXDC1	0|1|0	1	0.33	3	0|0|0|4	0	0	0	0	0	-7.55	0.33	0.97
GINS1NT	NME3	NME3	4|0|0	4	1.33	3	1|7|2|6	0	0	0	0	0	-20.73	0.33	0.97
GINS1NT	MCM3	MCM3	37|7|0	44	14.67	3	22|54|35|69	0	0	0	0	0	-203.3	0.33	0.97
GINS1NT	NAE1	NAE1	3|0|0	3	1	3	1|5|1|5	0	0	0	0	0	-16.46	0.33	0.97
GINS1NT	PRDX3	PRDX3	0|0|2	2	0.67	3	0|1|0|7	0	0	0	0	0	-11.57	0.33	0.97
GINS1NT	NOP58	NOP58	33|8|0	41	13.67	3	20|59|32|56	0	0	0	0	0	-188.78	0.33	0.97
GINS1NT	HNRNPA1	HNRNPA1	32|15|4	51	17	3	42|52|43|66	0	0	0	0	0	-211.65	0.33	0.97
GINS1NT	DDX21	DDX21	84|21|0	105	35	3	71|124|89|136	0	0	0	0	0	-472.92	0.33	0.97
GINS1NT	ILF3	ILF3	50|24|0	74	24.67	3	55|80|58|106	0	0	0	0	0	-337.05	0.33	0.97
GINS1NT	ACADVL	ACADVL	4|0|0	4	1.33	3	0|8|2|6	0	0	0	0	0	-20.51	0.33	0.97
GINS1NT	API5	API5	19|5|0	24	8	3	16|30|20|30	0	0	0	0	0	-109.86	0.33	0.97
GINS1NT	ARCN1	ARCN1	10|0|0	10	3.33	3	1|14|6|19	0	0	0	0	0	-46.74	0.33	0.97
GINS1NT	CISD2	CISD2	7|1|0	8	2.67	3	4|8|5|15	0	0	0	0	0	-38.22	0.33	0.97
GINS1NT	EIF3L	EIF3L	36|4|0	40	13.33	3	24|49|37|53	0	0	0	0	0	-184.65	0.33	0.97
GINS1NT	PSMD12	PSMD12	23|2|0	25	8.33	3	12|36|19|35	0	0	0	0	0	-116.12	0.33	0.97
GINS1NT	RPL21	RPL21	10|1|0	11	3.67	3	9|11|9|16	0	0	0	0	0	-53.14	0.33	0.97
GINS1NT	NSF	NSF	12|0|0	12	4	3	3|15|4|27	0	0	0	0	0	-56.55	0.33	0.97
GINS1NT	APMAP	APMAP	4|2|0	6	2	3	1|8|2|13	0	0	0	0	0	-29.09	0.33	0.97
GINS1NT	CPNE3	CPNE3	18|2|0	20	6.67	3	7|29|16|29	0	0	0	0	0	-92.59	0.33	0.97
GINS1NT	RPS10	RPS10	17|4|0	21	7	3	10|21|16|38	0	0	0	0	0	-96.97	0.33	0.97
GINS1NT	CAP1	CAP1	7|0|0	7	2.33	3	3|8|4|13	0	0	0	0	0	-33.8	0.33	0.97
GINS1NT	DDX6	DDX6	21|8|0	29	9.67	3	16|34|19|48	0	0	0	0	0	-132.77	0.33	0.97
GINS1NT	SNX2	SNX2	2|0|0	2	0.67	3	0|4|0|4	0	0	0	0	0	-11.95	0.33	0.97
GINS1NT	ALDH18A1	ALDH18A1	28|2|0	30	10	3	11|42|18|51	0	0	0	0	0	-138.15	0.33	0.97
GINS1NT	ERLIN2	ERLIN2	5|0|0	5	1.67	3	3|7|4|7	0	0	0	0	0	-26.53	0.32	0.97
GINS1NT	MYBBP1A	MYBBP1A	81|10|0	91	30.33	3	67|126|67|119	0	0	0	0	0	-426.74	0.32	0.97
GINS1NT	MYH10	MYH10	37|3|0	40	13.33	3	12|60|25|71	0	0	0	0	0	-189.49	0.32	0.97
GINS1NT	VAPA	VAPA	16|2|0	18	6	3	7|25|13|30	0	0	0	0	0	-85.88	0.32	0.97
GINS1NT	PRKDC	PRKDC	231|47|0	278	92.67	3	170|363|175|437	0	0	0	0	0	#NAME?	0.32	0.97
GINS1NT	TIMM50	TIMM50	10|1|0	11	3.67	3	4|14|6|22	0	0	0	0	0	-53.51	0.32	0.97
GINS1NT	RPL17	RPL17	22|1|0	23	7.67	3	13|25|19|38	0	0	0	0	0	-108.36	0.32	0.97
GINS1NT	ACOT7	ACOT7	9|3|0	12	4	3	6|15|7|22	0	0	0	0	0	-58.1	0.32	0.97
GINS1NT	EIF3B	EIF3B	39|7|0	46	15.33	3	24|63|40|67	0	0	0	0	0	-219.08	0.32	0.97
GINS1NT	LARS	LARS	54|14|0	68	22.67	3	26|91|41|123	0	0	0	0	0	-316.15	0.32	0.97
GINS1NT	HACD3	HACD3	19|3|0	22	7.33	3	11|30|19|33	0	0	0	0	0	-106.14	0.32	0.97
GINS1NT	XRCC6	XRCC6	58|19|0	77	25.67	3	49|95|58|115	0	0	0	0	0	-357.02	0.32	0.97
GINS1NT	CCT6A	CCT6A	12|0|0	12	4	3	5|18|7|20	0	0	0	0	0	-58.08	0.32	0.97
GINS1NT	RAC1	RAC1	10|0|0	10	3.33	3	6|11|7|18	0	0	0	0	0	-49.42	0.32	0.97
GINS1NT	RER1	RER1	6|1|0	7	2.33	3	6|6|7|10	0	0	0	0	0	-35.36	0.32	0.97
GINS1NT	XRCC5	XRCC5	48|10|0	58	19.33	3	30|82|33|93	0	0	0	0	0	-268.1	0.32	0.97
GINS1NT	NAMPT	NAMPT	18|2|0	20	6.67	3	9|32|11|32	0	0	0	0	0	-95.78	0.32	0.97
GINS1NT	SF3B3	SF3B3	21|1|0	22	7.33	3	12|24|12|45	0	0	0	0	0	-105.72	0.32	0.97
GINS1NT	RECQL	RECQL	20|2|0	22	7.33	3	9|30|13|41	0	0	0	0	0	-105.76	0.32	0.97
GINS1NT	RRM1	RRM1	7|2|0	9	3	3	1|19|5|12	0	0	0	0	0	-43.4	0.32	0.97
GINS1NT	RCC2	RCC2	41|3|0	44	14.67	3	29|54|35|66	0	0	0	0	0	-207.99	0.32	0.97
GINS1NT	GAPVD1	GAPVD1	6|0|0	6	2	3	2|7|2|15	0	0	0	0	0	-31.33	0.31	0.97
GINS1NT	HSD17B12	HSD17B12	11|1|0	12	4	3	5|22|7|18	0	0	0	0	0	-60.21	0.31	0.97
GINS1NT	GNPDA1	GNPDA1	3|0|0	3	1	3	0|6|0|7	0	0	0	0	0	-17.18	0.31	0.97
GINS1NT	RARS	RARS	40|4|0	44	14.67	3	29|70|34|58	0	0	0	0	0	-215.75	0.31	0.97
GINS1NT	ABCE1	ABCE1	26|2|0	28	9.33	3	13|41|18|50	0	0	0	0	0	-138.21	0.31	0.97
GINS1NT	SF3A3	SF3A3	7|2|0	9	3	3	4|14|8|13	0	0	0	0	0	-46.21	0.31	0.97
GINS1NT	NUDT19	NUDT19	17|0|0	17	5.67	3	5|29|6|34	0	0	0	0	0	-84.39	0.31	0.97
GINS1NT	RPS4X	RPS4X	30|4|0	34	11.33	3	23|36|27|58	0	0	0	0	0	-163.08	0.31	0.97
GINS1NT	ADCK3	ADCK3	6|0|0	6	2	3	4|11|3|8	0	0	0	0	0	-31.81	0.31	0.97
GINS1NT	PFKP	PFKP	48|16|0	64	21.33	3	40|83|49|107	0	0	0	0	0	-314.28	0.31	0.97
GINS1NT	EPRS	EPRS	65|14|0	79	26.33	3	32|108|45|151	0	0	0	0	0	-377.81	0.31	0.97
GINS1NT	EEF1E1	EEF1E1	7|0|0	7	2.33	3	4|13|4|9	0	0	0	0	0	-36.15	0.31	0.97
GINS1NT	SSR4	SSR4	4|2|0	6	2	3	2|8|5|11	0	0	0	0	0	-31.77	0.31	0.97
GINS1NT	SPG20	SPG20	7|0|0	7	2.33	3	3|9|5|13	0	0	0	0	0	-36.13	0.31	0.97
GINS1NT	ATIC	ATIC	3|0|0	3	1	3	0|8|2|3	0	0	0	0	0	-17.28	0.31	0.97
GINS1NT	CARM1	CARM1	3|1|0	4	1.33	3	0|3|0|14	0	0	0	0	0	-21.11	0.31	0.97
GINS1NT	AHNAK	AHNAK	4|0|0	4	1.33	3	1|5|1|10	0	0	0	0	0	-21.54	0.31	0.97
GINS1NT	NARS	NARS	29|2|0	31	10.33	3	20|35|21|57	0	0	0	0	0	-150.61	0.31	0.97
GINS1NT	QARS	QARS	33|3|0	36	12	3	14|49|18|73	0	0	0	0	0	-173.77	0.31	0.97
GINS1NT	NDUFS7	NDUFS7	3|1|0	4	1.33	3	2|6|3|6	0	0	0	0	0	-22.13	0.31	0.97
GINS1NT	HK1	HK1	30|0|0	30	10	3	8|45|17|58	0	0	0	0	0	-144.67	0.31	0.97
GINS1NT	CSE1L	CSE1L	61|16|0	77	25.67	3	55|102|62|107	0	0	0	0	0	-367.3	0.31	0.97
GINS1NT	MPDU1	MPDU1	3|1|0	4	1.33	3	4|4|4|5	0	0	0	0	0	-22.13	0.31	0.97
GINS1NT	DDX18	DDX18	26|2|0	28	9.33	3	18|47|20|39	0	0	0	0	0	-140.67	0.3	0.97
GINS1NT	LBR	LBR	21|1|0	22	7.33	3	18|29|19|33	0	0	0	0	0	-113.22	0.3	0.97
GINS1NT	MTDH	MTDH	7|1|0	8	2.67	3	2|12|4|17	0	0	0	0	0	-41.34	0.3	0.97
GINS1NT	RPN1	RPN1	24|9|0	33	11	3	25|47|25|51	0	0	0	0	0	-167.69	0.3	0.97
GINS1NT	SND1	SND1	33|6|0	39	13	3	14|62|24|74	0	0	0	0	0	-196.22	0.3	0.97
GINS1NT	COPA	COPA	46|7|0	53	17.67	3	20|86|39|90	0	0	0	0	0	-264.67	0.3	0.97
GINS1NT	ATAD3B	ATAD3B	2|0|0	2	0.67	3	0|2|1|6	0	0	0	0	0	-13.05	0.3	0.97
GINS1NT	SRSF3	SRSF3	1|1|0	2	0.67	3	1|4|2|2	0	0	0	0	0	-13.46	0.3	0.97
GINS1NT	VRK1	VRK1	12|4|0	16	5.33	3	8|21|13|28	0	0	0	0	0	-80.43	0.3	0.97
GINS1NT	NONO	NONO	73|35|26	134	44.67	3	112|165|135|181	0	0	0	0	0	-562.22	0.3	0.97
GINS1NT	UBA2	UBA2	25|4|0	29	9.67	3	17|48|20|46	0	0	0	0	0	-148.42	0.3	0.97
GINS1NT	FARSB	FARSB	16|0|0	16	5.33	3	5|23|10|33	0	0	0	0	0	-81.21	0.3	0.97
GINS1NT	MCM7	MCM7	30|0|0	30	10	3	9|53|21|52	0	0	0	0	0	-152.63	0.3	0.97
GINS1NT	SCO1	SCO1	4|0|0	4	1.33	3	0|5|0|13	0	0	0	0	0	-22.37	0.3	0.97
GINS1NT	DHX15	DHX15	59|9|0	68	22.67	3	42|97|65|96	0	0	0	0	0	-338.05	0.3	0.97
GINS1NT	PTBP1	PTBP1	25|13|0	38	12.67	3	31|53|30|56	0	0	0	0	0	-192.46	0.3	0.97
GINS1NT	RHOA	RHOA	6|1|0	7	2.33	3	5|8|7|11	0	0	0	0	0	-37.59	0.3	0.97
GINS1NT	HNRNPU	HNRNPU	46|16|2	64	21.33	3	46|81|54|107	0	0	0	0	0	-313.84	0.3	0.97
GINS1NT	PRPS1	PRPS1	10|2|0	12	4	3	3|17|6|27	0	0	0	0	0	-61.07	0.3	0.97
GINS1NT	LRRC59	LRRC59	16|5|0	21	7	3	14|26|15|37	0	0	0	0	0	-104.95	0.3	0.97
GINS1NT	TBC1D10B	TBC1D10B	2|0|0	2	0.67	3	0|1|1|7	0	0	0	0	0	-12.87	0.3	0.97
GINS1NT	PRKAG1	PRKAG1	8|0|0	8	2.67	3	6|12|7|12	0	0	0	0	0	-44.29	0.29	0.97
GINS1NT	GART	GART	43|3|0	46	15.33	3	19|81|31|79	0	0	0	0	0	-236.62	0.29	0.97
GINS1NT	SKA3	SKA3	3|0|0	3	1	3	0|7|0|7	0	0	0	0	0	-18.3	0.29	0.97
GINS1NT	RAB21	RAB21	6|1|0	7	2.33	3	2|13|2|15	0	0	0	0	0	-37.88	0.29	0.97
GINS1NT	UQCRC2	UQCRC2	13|0|0	13	4.33	3	5|19|8|28	0	0	0	0	0	-68.97	0.29	0.97
GINS1NT	KHDRBS1	KHDRBS1	8|4|0	12	4	3	8|17|10|21	0	0	0	0	0	-65.02	0.29	0.97
GINS1NT	SEC63	SEC63	9|1|0	10	3.33	3	1|20|2|23	0	0	0	0	0	-53.17	0.29	0.97
GINS1NT	TCEB2	TCEB2	7|2|0	9	3	3	7|9|12|14	0	0	0	0	0	-49.81	0.29	0.97
GINS1NT	DYNC1H1	DYNC1H1	125|5|0	130	43.33	3	28|221|56|286	0	0	0	0	0	-663.88	0.29	0.97
GINS1NT	RHEB	RHEB	4|1|0	5	1.67	3	4|7|4|8	0	0	0	0	0	-28.75	0.29	0.97
GINS1NT	DNM2	DNM2	25|0|0	25	8.33	3	9|42|17|47	0	0	0	0	0	-130.31	0.29	0.97
GINS1NT	CCT5	CCT5	20|1|0	21	7	3	9|29|18|43	0	0	0	0	0	-112.55	0.28	0.97
GINS1NT	PGD	PGD	34|12|0	46	15.33	3	35|67|43|75	0	0	0	0	0	-248.38	0.28	0.97
GINS1NT	AHCTF1	AHCTF1	71|24|12	107	35.67	3	101|142|96|166	0	0	0	0	0	-513.5	0.28	0.97
GINS1NT	PRPF8	PRPF8	94|8|0	102	34	3	37|187|77|191	0	0	0	0	0	-552.97	0.28	0.97
GINS1NT	GSPT1	GSPT1	8|0|0	8	2.67	3	1|13|1|23	0	0	0	0	0	-44.27	0.28	0.97
GINS1NT	IQGAP1	IQGAP1	34|1|0	35	11.67	3	11|66|19|70	0	0	0	0	0	-187.16	0.28	0.97
GINS1NT	PFKL	PFKL	21|3|0	24	8	3	9|40|20|47	0	0	0	0	0	-131.46	0.28	0.97
GINS1NT	SUPT16H	SUPT16H	37|15|0	52	17.33	3	33|73|34|110	0	0	0	0	0	-281.48	0.28	0.97
GINS1NT	PES1	PES1	22|0|0	22	7.33	3	18|30|21|37	0	0	0	0	0	-120.93	0.28	0.97
GINS1NT	CISD1	CISD1	7|0|0	7	2.33	3	3|9|5|16	0	0	0	0	0	-39.23	0.28	0.97
GINS1NT	NAA15	NAA15	26|0|0	26	8.67	3	9|40|18|57	0	0	0	0	0	-140.25	0.28	0.97
GINS1NT	CYCS	CYCS	8|0|0	8	2.67	3	3|11|8|16	0	0	0	0	0	-44.92	0.28	0.97
GINS1NT	PYGL	PYGL	28|2|0	30	10	3	3|51|16|72	0	0	0	0	0	-160.14	0.28	0.97
GINS1NT	DEK	DEK	8|2|0	10	3.33	3	10|14|7|16	0	0	0	0	0	-55.33	0.28	0.97
GINS1NT	BRIX1	BRIX1	17|4|0	21	7	3	12|37|11|40	0	0	0	0	0	-113.58	0.28	0.97
GINS1NT	FASN	FASN	88|24|0	112	37.33	3	71|175|99|191	0	0	0	0	0	-602.77	0.28	0.97
GINS1NT	MRTO4	MRTO4	14|1|0	15	5	3	7|22|15|28	0	0	0	0	0	-82.62	0.28	0.97
GINS1NT	HSP90B1	HSP90B1	2|0|0	2	0.67	3	0|5|4|1	0	0	0	0	0	-14.33	0.27	0.97
GINS1NT	TOMM7	TOMM7	1|0|0	1	0.33	3	0|2|0|3	0	0	0	0	0	-9.12	0.27	0.97
GINS1NT	LAMA1	LAMA1	1|0|0	1	0.33	3	0|2|1|2	0	0	0	0	0	-9.27	0.27	0.97
GINS1NT	EEF1A2	EEF1A2	7|0|0	7	2.33	3	0|15|4|16	0	0	0	0	0	-41.21	0.27	0.97
GINS1NT	PPFIA1	PPFIA1	1|0|0	1	0.33	3	0|0|1|4	0	0	0	0	0	-8.92	0.27	0.97
GINS1NT	SLC25A13	SLC25A13	22|0|0	22	7.33	3	8|38|16|45	0	0	0	0	0	-121.37	0.27	0.97
GINS1NT	EIF3H	EIF3H	5|1|0	6	2	3	3|10|3|14	0	0	0	0	0	-35.94	0.27	0.97
GINS1NT	MCM5	MCM5	29|2|0	31	10.33	3	12|54|20|65	0	0	0	0	0	-170.48	0.27	0.97
GINS1NT	TOP1	TOP1	29|0|0	29	9.67	3	24|39|23|59	0	0	0	0	0	-164.14	0.27	0.97
GINS1NT	RFC3	RFC3	8|1|0	9	3	3	4|18|4|18	0	0	0	0	0	-51.23	0.27	0.97
GINS1NT	PPP1CC	PPP1CC	4|2|0	6	2	3	7|10|7|6	0	0	0	0	0	-36.48	0.27	0.97
GINS1NT	ATAD3A	ATAD3A	15|2|0	17	5.67	3	7|29|10|38	0	0	0	0	0	-95.62	0.27	0.97
GINS1NT	BRI3BP	BRI3BP	3|1|0	4	1.33	3	3|5|2|10	0	0	0	0	0	-25.04	0.27	0.97
GINS1NT	MAPRE1	MAPRE1	6|1|0	7	2.33	3	3|11|8|13	0	0	0	0	0	-41.78	0.27	0.97
GINS1NT	TRIM25	TRIM25	14|0|0	14	4.67	3	5|20|10|34	0	0	0	0	0	-78.92	0.27	0.97
GINS1NT	RPS20	RPS20	5|1|0	6	2	3	4|10|4|12	0	0	0	0	0	-36.2	0.27	0.97
GINS1NT	JAGN1	JAGN1	2|0|0	2	0.67	3	2|3|2|3	0	0	0	0	0	-14.56	0.27	0.97
GINS1NT	FEN1	FEN1	12|3|0	15	5	3	11|24|13|27	0	0	0	0	0	-86.16	0.27	0.97
GINS1NT	ARPC2	ARPC2	7|0|0	7	2.33	3	0|12|1|22	0	0	0	0	0	-40.96	0.27	0.97
GINS1NT	ACTR2	ACTR2	10|3|0	13	4.33	3	8|20|10|26	0	0	0	0	0	-73.69	0.27	0.97
GINS1NT	RPL31	RPL31	4|1|0	5	1.67	3	0|8|0|17	0	0	0	0	0	-29.9	0.27	0.97
GINS1NT	GNA13	GNA13	1|2|0	3	1	3	3|8|0|4	0	0	0	0	0	-19.65	0.27	0.97
GINS1NT	CFAP20	CFAP20	5|0|0	5	1.67	3	3|12|5|6	0	0	0	0	0	-31.77	0.26	0.97
GINS1NT	PABPC1	PABPC1	7|0|0	7	2.33	3	3|13|6|14	0	0	0	0	0	-42.64	0.26	0.97
GINS1NT	NCBP1	NCBP1	8|0|0	8	2.67	3	1|18|2|21	0	0	0	0	0	-48.78	0.25	0.97
GINS1NT	APBB1	APBB1	10|4|0	14	4.67	3	10|26|9|29	0	0	0	0	0	-84.75	0.25	0.97
GINS1NT	PSMD4	PSMD4	6|1|0	7	2.33	3	8|10|8|12	0	0	0	0	0	-45.36	0.25	0.97
GINS1NT	ARAF	ARAF	3|0|0	3	1	3	0|9|0|7	0	0	0	0	0	-20.26	0.25	0.97
GINS1NT	EIF3D	EIF3D	16|4|0	20	6.67	3	8|40|16|43	0	0	0	0	0	-121.38	0.25	0.97
GINS1NT	DDRGK1	DDRGK1	4|0|0	4	1.33	3	0|7|0|14	0	0	0	0	0	-25.59	0.25	0.97
GINS1NT	ADSL	ADSL	9|2|0	11	3.67	3	6|21|7|25	0	0	0	0	0	-67.98	0.25	0.97
GINS1NT	PITPNB	PITPNB	10|1|0	11	3.67	3	4|11|7|36	0	0	0	0	0	-66.43	0.25	0.97
GINS1NT	TMED10	TMED10	8|2|0	10	3.33	3	6|17|9|22	0	0	0	0	0	-62.62	0.25	0.97
GINS1NT	USP39	USP39	12|0|0	12	4	3	3|28|7|26	0	0	0	0	0	-73.27	0.25	0.97
GINS1NT	RPS14	RPS14	10|1|0	11	3.67	3	6|17|7|29	0	0	0	0	0	-67.88	0.25	0.97
GINS1NT	SSRP1	SSRP1	24|2|0	26	8.67	3	28|42|24|45	0	0	0	0	0	-157.89	0.25	0.97
GINS1NT	SMARCC2	SMARCC2	2|0|0	2	0.67	3	1|2|3|5	0	0	0	0	0	-15.69	0.24	0.97
GINS1NT	XPO1	XPO1	30|5|0	35	11.67	3	23|72|31|65	0	0	0	0	0	-215.53	0.24	0.97
GINS1NT	WDR18	WDR18	9|0|0	9	3	3	8|12|9|20	0	0	0	0	0	-57.27	0.24	0.97
GINS1NT	ATAD1	ATAD1	5|1|0	6	2	3	2|13|4|15	0	0	0	0	0	-40.26	0.24	0.97
GINS1NT	SMC4	SMC4	18|0|0	18	6	3	4|32|7|59	0	0	0	0	0	-115.36	0.24	0.97
GINS1NT	CDC37	CDC37	3|2|0	5	1.67	3	2|10|3|13	0	0	0	0	0	-33.64	0.24	0.97
GINS1NT	RFC2	RFC2	2|0|0	2	0.67	3	0|5|0|6	0	0	0	0	0	-15.27	0.24	0.97
GINS1NT	NOP2	NOP2	32|4|0	36	12	3	39|55|47|62	0	0	0	0	0	-229.91	0.24	0.97
GINS1NT	DRG1	DRG1	15|1|0	16	5.33	3	10|30|18|32	0	0	0	0	0	-102.76	0.24	0.97
GINS1NT	SLC16A1	SLC16A1	5|2|0	7	2.33	3	5|12|7|15	0	0	0	0	0	-46.23	0.24	0.97
GINS1NT	TAGLN2	TAGLN2	10|4|1	15	5	3	17|26|16|24	0	0	0	0	0	-91.17	0.24	0.97
GINS1NT	KPNA2	KPNA2	17|4|0	21	7	3	17|45|24|30	0	0	0	0	0	-131.85	0.24	0.97
GINS1NT	SRPRB	SRPRB	7|0|0	7	2.33	3	4|17|5|13	0	0	0	0	0	-45.93	0.24	0.97
GINS1NT	RPL9	RPL9	9|1|0	10	3.33	3	4|22|9|21	0	0	0	0	0	-64.64	0.24	0.97
GINS1NT	HIGD1A	HIGD1A	2|0|0	2	0.67	3	2|4|2|3	0	0	0	0	0	-15.64	0.24	0.97
GINS1NT	MAP7D3	MAP7D3	2|0|1	3	1	3	2|5|0|10	0	0	0	0	0	-21.52	0.24	0.97
GINS1NT	AP1M1	AP1M1	11|0|0	11	3.67	3	2|25|11|25	0	0	0	0	0	-72.33	0.23	0.97
GINS1NT	HAT1	HAT1	13|3|0	16	5.33	3	12|32|16|32	0	0	0	0	0	-104.97	0.23	0.97
GINS1NT	TSN	TSN	9|3|0	12	4	3	7|23|13|27	0	0	0	0	0	-80.39	0.23	0.97
GINS1NT	RANBP2	RANBP2	20|2|0	22	7.33	3	9|49|14|57	0	0	0	0	0	-145.77	0.23	0.97
GINS1NT	SUB1	SUB1	4|3|1	8	2.67	3	8|12|12|15	0	0	0	0	0	-51.51	0.23	0.97
GINS1NT	SEC61A1	SEC61A1	6|0|0	6	2	3	4|10|5|16	0	0	0	0	0	-41.56	0.23	0.97
GINS1NT	EIF4G2	EIF4G2	21|0|0	21	7	3	5|49|13|57	0	0	0	0	0	-140.08	0.23	0.97
GINS1NT	HDLBP	HDLBP	5|2|0	7	2.33	3	2|12|5|22	0	0	0	0	0	-47.79	0.23	0.97
GINS1NT	SMU1	SMU1	15|0|0	15	5	3	4|32|11|40	0	0	0	0	0	-98.91	0.23	0.97
GINS1NT	LARP1	LARP1	14|0|0	14	4.67	3	4|37|10|35	0	0	0	0	0	-97.77	0.22	0.97
GINS1NT	CAPZA2	CAPZA2	4|2|0	6	2	3	2|17|1|16	0	0	0	0	0	-42.16	0.22	0.97
GINS1NT	MARS	MARS	22|3|0	25	8.33	3	18|56|20|59	0	0	0	0	0	-172.86	0.22	0.97
GINS1NT	CDK5RAP1	CDK5RAP1	1|0|0	1	0.33	3	1|1|0|4	0	0	0	0	0	-10.2	0.22	0.97
GINS1NT	SMARCA5	SMARCA5	34|3|1	38	12.67	3	23|80|40|85	0	0	0	0	0	-251.47	0.22	0.97
GINS1NT	PSMD3	PSMD3	24|3|0	27	9	3	23|52|32|59	0	0	0	0	0	-187.77	0.22	0.97
GINS1NT	TRIM28	TRIM28	32|9|6	47	15.67	3	54|81|67|78	0	0	0	0	0	-288.98	0.22	0.97
GINS1NT	COPS7A	COPS7A	4|0|0	4	1.33	3	2|11|2|9	0	0	0	0	0	-29.27	0.22	0.97
GINS1NT	CYB5R3	CYB5R3	12|3|0	15	5	3	7|29|16|41	0	0	0	0	0	-105.76	0.22	0.97
GINS1NT	DDHD1	DDHD1	1|1|0	2	0.67	3	0|7|0|5	0	0	0	0	0	-16.03	0.22	0.97
GINS1NT	NSFL1C	NSFL1C	15|3|3	21	7	3	24|30|31|40	0	0	0	0	0	-129.82	0.22	0.97
GINS1NT	OCRL	OCRL	1|1|0	2	0.67	3	0|5|1|6	0	0	0	0	0	-16.22	0.22	0.97
GINS1NT	HNRNPA2B1	HNRNPA2B1	21|7|0	28	9.33	3	37|43|35|55	0	0	0	0	0	-192.89	0.22	0.97
GINS1NT	NHLRC2	NHLRC2	0|0|1	1	0.33	3	0|0|0|6	0	0	0	0	0	-9.8	0.22	0.97
GINS1NT	EPB41L3	EPB41L3	5|0|0	5	1.67	3	0|10|3|18	0	0	0	0	0	-36.72	0.22	0.97
GINS1NT	PA2G4	PA2G4	12|1|0	13	4.33	3	8|25|12|34	0	0	0	0	0	-90.26	0.22	0.97
GINS1NT	RPL3	RPL3	19|0|0	19	6.33	3	10|31|24|48	0	0	0	0	0	-128.2	0.22	0.97
GINS1NT	TOP2A	TOP2A	62|3|0	65	21.67	3	54|127|68|143	0	0	0	0	0	-441.05	0.22	0.97
GINS1NT	SEC23B	SEC23B	10|0|0	10	3.33	3	2|24|6|28	0	0	0	0	0	-68.77	0.22	0.97
GINS1NT	PDCD5	PDCD5	4|0|0	4	1.33	3	1|7|5|11	0	0	0	0	0	-29.39	0.22	0.97
GINS1NT	SRP68	SRP68	16|1|0	17	5.67	3	10|33|19|42	0	0	0	0	0	-118.17	0.22	0.97
GINS1NT	HADHB	HADHB	0|0|2	2	0.67	3	0|5|2|5	0	0	0	0	0	-16.41	0.22	0.97
GINS1NT	RRP12	RRP12	32|0|0	32	10.67	3	19|87|26|68	0	0	0	0	0	-225.34	0.21	0.97
GINS1NT	ZC3HAV1	ZC3HAV1	7|0|0	7	2.33	3	2|11|6|25	0	0	0	0	0	-51.02	0.21	0.97
GINS1NT	PSMD8	PSMD8	6|0|0	6	2	3	5|13|6|15	0	0	0	0	0	-46.14	0.21	0.97
GINS1NT	PRPSAP2	PRPSAP2	11|0|0	11	3.67	3	4|25|8|33	0	0	0	0	0	-79.99	0.21	0.97
GINS1NT	CAD	CAD	28|1|0	29	9.67	3	14|63|21|83	0	0	0	0	0	-203.96	0.21	0.97
GINS1NT	GTPBP4	GTPBP4	23|0|0	23	7.67	3	19|54|26|48	0	0	0	0	0	-166.4	0.21	0.97
GINS1NT	NOC2L	NOC2L	12|0|0	12	4	3	10|25|13|29	0	0	0	0	0	-88.25	0.21	0.97
GINS1NT	SURF4	SURF4	2|2|0	4	1.33	3	2|11|3|9	0	0	0	0	0	-30.49	0.21	0.97
GINS1NT	FAM162A	FAM162A	3|0|0	3	1	3	2|5|4|8	0	0	0	0	0	-24.33	0.21	0.97
GINS1NT	FHL1	FHL1	2|1|0	3	1	3	4|5|4|6	0	0	0	0	0	-24.35	0.21	0.97
GINS1NT	COLGALT1	COLGALT1	7|0|0	7	2.33	3	0|22|4|19	0	0	0	0	0	-52.09	0.21	0.97
GINS1NT	GCN1L1	GCN1L1	58|3|0	61	20.33	3	18|162|40|170	0	0	0	0	0	-438.21	0.21	0.97
GINS1NT	PPP1CA	PPP1CA	15|2|0	17	5.67	3	17|34|19|40	0	0	0	0	0	-125.17	0.21	0.97
GINS1NT	GEMIN5	GEMIN5	8|0|0	8	2.67	3	1|23|4|25	0	0	0	0	0	-60.94	0.2	0.97
GINS1NT	HSD17B4	HSD17B4	14|0|0	14	4.67	3	11|31|14|37	0	0	0	0	0	-105.92	0.2	0.97
GINS1NT	MYO6	MYO6	17|1|0	18	6	3	2|36|9|71	0	0	0	0	0	-133.15	0.2	0.97
GINS1NT	EIF3M	EIF3M	10|0|0	10	3.33	3	2|27|7|30	0	0	0	0	0	-75.47	0.2	0.97
GINS1NT	SEC24C	SEC24C	6|0|0	6	2	3	2|16|3|20	0	0	0	0	0	-47.76	0.2	0.97
GINS1NT	GOT1	GOT1	4|0|0	4	1.33	3	1|10|2|14	0	0	0	0	0	-32.47	0.2	0.97
GINS1NT	CD2BP2	CD2BP2	10|4|3	17	5.67	3	23|33|30|29	0	0	0	0	0	-118.92	0.2	0.97
GINS1NT	HDAC2	HDAC2	14|2|0	16	5.33	3	15|34|19|37	0	0	0	0	0	-119.57	0.2	0.97
GINS1NT	EIF2AK2	EIF2AK2	5|0|0	5	1.67	3	0|14|3|16	0	0	0	0	0	-38.91	0.2	0.97
GINS1NT	TAF9	TAF9	8|2|2	12	4	3	16|19|18|26	0	0	0	0	0	-83.03	0.2	0.97
GINS1NT	MSH6	MSH6	22|0|0	22	7.33	3	12|57|28|56	0	0	0	0	0	-172.87	0.19	0.97
GINS1NT	PSMC1	PSMC1	3|0|0	3	1	3	1|9|1|10	0	0	0	0	0	-25.89	0.19	0.97
GINS1NT	ADAR	ADAR	30|2|0	32	10.67	3	28|70|38|84	0	0	0	0	0	-248.06	0.19	0.97
GINS1NT	CLIC1	CLIC1	2|0|0	2	0.67	3	1|5|2|6	0	0	0	0	0	-18.77	0.19	0.97
GINS1NT	WDHD1	WDHD1	18|1|0	19	6.33	3	9|37|18|67	0	0	0	0	0	-147.99	0.19	0.97
GINS1NT	RPN2	RPN2	8|3|0	11	3.67	3	8|33|8|29	0	0	0	0	0	-89.01	0.19	0.97
GINS1NT	DNMT1	DNMT1	20|1|0	21	7	3	10|52|24|59	0	0	0	0	0	-163.82	0.19	0.97
GINS1NT	CNOT1	CNOT1	10|0|0	10	3.33	3	1|32|3|36	0	0	0	0	0	-81.9	0.19	0.97
GINS1NT	RPA1	RPA1	21|6|0	27	9	3	29|58|42|61	0	0	0	0	0	-214.89	0.19	0.97
GINS1NT	OSBP	OSBP	4|0|0	4	1.33	3	0|12|0|16	0	0	0	0	0	-33.21	0.19	0.97
GINS1NT	AGPS	AGPS	8|0|0	8	2.67	3	0|25|1|29	0	0	0	0	0	-63.03	0.19	0.97
GINS1NT	RRM2	RRM2	4|0|0	4	1.33	3	0|11|2|15	0	0	0	0	0	-33.35	0.19	0.97
GINS1NT	RRP1B	RRP1B	19|2|0	21	7	3	22|43|25|69	0	0	0	0	0	-179.65	0.18	0.97
GINS1NT	GFPT1	GFPT1	11|1|0	12	4	3	7|32|12|40	0	0	0	0	0	-103.48	0.18	0.97
GINS1NT	FLNB	FLNB	6|0|0	6	2	3	0|13|3|28	0	0	0	0	0	-50.79	0.18	0.97
GINS1NT	AAAS	AAAS	6|0|0	6	2	3	5|16|6|17	0	0	0	0	0	-51.47	0.18	0.97
GINS1NT	U2SURP	U2SURP	34|8|0	42	14	3	58|82|60|107	0	0	0	0	0	-346.08	0.18	0.97
GINS1NT	UBE2M	UBE2M	3|0|0	3	1	3	3|8|5|6	0	0	0	0	0	-27.64	0.18	0.97
GINS1NT	SF3B1	SF3B1	69|11|0	80	26.67	3	111|181|128|171	0	0	0	0	0	-665.19	0.18	0.97
GINS1NT	ME2	ME2	5|0|0	5	1.67	3	2|15|3|18	0	0	0	0	0	-44.53	0.18	0.97
GINS1NT	HNRNPM	HNRNPM	21|6|2	29	9.67	3	34|58|52|72	0	0	0	0	0	-233.98	0.18	0.97
GINS1NT	CUL4B	CUL4B	16|1|0	17	5.67	3	13|38|21|55	0	0	0	0	0	-143.8	0.18	0.97
GINS1NT	SRSF11	SRSF11	1|2|0	3	1	3	2|9|3|9	0	0	0	0	0	-28.46	0.17	0.97
GINS1NT	POLR1B	POLR1B	1|0|1	2	0.67	3	0|8|0|8	0	0	0	0	0	-20.28	0.17	0.97
GINS1NT	NUFIP2	NUFIP2	1|0|0	1	0.33	3	0|4|0|4	0	0	0	0	0	-11.95	0.17	0.97
GINS1NT	RBMX	RBMX	8|0|0	8	2.67	3	14|11|16|22	0	0	0	0	0	-73.18	0.17	0.97
GINS1NT	CSTF2T	CSTF2T	0|2|0	2	0.67	3	0|7|0|9	0	0	0	0	0	-20.26	0.17	0.97
GINS1NT	FARSA	FARSA	8|0|0	8	2.67	3	2|26|7|28	0	0	0	0	0	-72.18	0.17	0.97
GINS1NT	BLVRA	BLVRA	3|0|0	3	1	3	0|8|2|13	0	0	0	0	0	-28.05	0.17	0.97
GINS1NT	HNRNPK	HNRNPK	13|6|0	19	6.33	3	31|41|34|44	0	0	0	0	0	-170.66	0.17	0.97
GINS1NT	EPHX1	EPHX1	6|0|0	6	2	3	3|12|9|23	0	0	0	0	0	-54.64	0.17	0.97
GINS1NT	GHITM	GHITM	2|1|0	3	1	3	3|8|6|6	0	0	0	0	0	-28.75	0.17	0.97
GINS1NT	STMN1	STMN1	4|1|0	5	1.67	3	8|7|7|17	0	0	0	0	0	-46.17	0.17	0.97
GINS1NT	EMG1	EMG1	7|0|0	7	2.33	3	7|20|7|20	0	0	0	0	0	-62.59	0.17	0.97
GINS1NT	NUP93	NUP93	8|0|0	8	2.67	3	3|25|8|29	0	0	0	0	0	-74.43	0.16	0.97
GINS1NT	PDS5A	PDS5A	20|0|0	20	6.67	3	13|66|17|72	0	0	0	0	0	-189.38	0.16	0.97
GINS1NT	NASP	NASP	21|4|0	25	8.33	3	39|61|39|72	0	0	0	0	0	-238.41	0.16	0.97
GINS1NT	MPC2	MPC2	1|1|0	2	0.67	3	0|6|1|10	0	0	0	0	0	-21.46	0.16	0.97
GINS1NT	PRPF6	PRPF6	17|0|0	17	5.67	3	13|51|27|51	0	0	0	0	0	-160.66	0.16	0.97
GINS1NT	CCAR2	CCAR2	18|2|0	20	6.67	3	23|52|32|64	0	0	0	0	0	-193.3	0.16	0.97
GINS1NT	IGF2BP1	IGF2BP1	10|2|0	12	4	3	11|29|20|38	0	0	0	0	0	-111.64	0.16	0.97
GINS1NT	SNRNP200	SNRNP200	62|1|0	63	21	3	69|174|86|181	0	0	0	0	0	-573.52	0.16	0.97
GINS1NT	KIF5B	KIF5B	9|1|0	10	3.33	3	1|30|11|39	0	0	0	0	0	-92.11	0.16	0.97
GINS1NT	RBBP4	RBBP4	2|0|0	2	0.67	3	2|6|3|6	0	0	0	0	0	-22.13	0.16	0.97
GINS1NT	HCFC1	HCFC1	40|5|2	47	15.67	3	75|112|87|115	0	0	0	0	0	-427.22	0.16	0.97
GINS1NT	PYGB	PYGB	8|0|0	8	2.67	3	0|26|3|36	0	0	0	0	0	-74.1	0.16	0.97
GINS1NT	DIAPH1	DIAPH1	7|0|0	7	2.33	3	0|23|2|36	0	0	0	0	0	-69.62	0.15	0.97
GINS1NT	SRPK1	SRPK1	5|0|0	5	1.67	3	2|13|3|26	0	0	0	0	0	-50.91	0.15	0.97
GINS1NT	NT5DC1	NT5DC1	2|0|0	2	0.67	3	1|7|2|8	0	0	0	0	0	-22.9	0.15	0.97
GINS1NT	SPTBN1	SPTBN1	8|1|1	10	3.33	3	5|34|7|45	0	0	0	0	0	-98.72	0.15	0.97
GINS1NT	XPO5	XPO5	9|4|0	13	4.33	3	10|51|8|51	0	0	0	0	0	-135.64	0.14	0.97
GINS1NT	DDX5	DDX5	12|2|0	14	4.67	3	27|34|30|44	0	0	0	0	0	-153.71	0.14	0.97
GINS1NT	SKIV2L2	SKIV2L2	17|0|0	17	5.67	3	15|59|22|62	0	0	0	0	0	-178.4	0.14	0.97
GINS1NT	ZFR	ZFR	14|0|0	14	4.67	3	16|44|18|53	0	0	0	0	0	-148.31	0.14	0.97
GINS1NT	SNRPD3	SNRPD3	3|2|0	5	1.67	3	9|13|8|17	0	0	0	0	0	-55.31	0.14	0.97
GINS1NT	HTATSF1	HTATSF1	3|0|1	4	1.33	3	4|15|8|10	0	0	0	0	0	-43.95	0.14	0.97
GINS1NT	TMPO	TMPO	23|4|13	40	13.33	3	80|95|78|121	0	0	0	0	0	-401	0.14	0.97
GINS1NT	HNRNPR	HNRNPR	17|3|0	20	6.67	3	35|53|42|56	0	0	0	0	0	-210.81	0.14	0.97
GINS1NT	GARS	GARS	7|0|0	7	2.33	3	4|31|5|31	0	0	0	0	0	-81.02	0.13	0.97
GINS1NT	RUVBL1	RUVBL1	2|0|2	4	1.33	3	2|17|4|18	0	0	0	0	0	-47.84	0.13	0.97
GINS1NT	DDX56	DDX56	4|1|0	5	1.67	3	2|15|4|29	0	0	0	0	0	-57.6	0.13	0.97
GINS1NT	FTSJ3	FTSJ3	19|2|0	21	7	3	43|64|47|58	0	0	0	0	0	-240.06	0.13	0.97
GINS1NT	RBBP7	RBBP7	3|1|0	4	1.33	3	7|12|9|13	0	0	0	0	0	-48.69	0.13	0.97
GINS1NT	EIF5A	EIF5A	2|0|2	4	1.33	3	3|15|6|18	0	0	0	0	0	-49.15	0.13	0.97
GINS1NT	MKI67	MKI67	130|16|6	152	50.67	3	263|415|321|585	0	0	0	0	0	#NAME?	0.13	0.97
GINS1NT	DPM1	DPM1	3|0|0	3	1	3	3|10|4|14	0	0	0	0	0	-37.13	0.13	0.97
GINS1NT	NOC3L	NOC3L	11|0|0	11	3.67	3	14|41|23|39	0	0	0	0	0	-132.9	0.13	0.97
GINS1NT	CHD4	CHD4	17|1|0	18	6	3	8|69|18|83	0	0	0	0	0	-200.48	0.13	0.97
GINS1NT	ACO2	ACO2	2|1|0	3	1	3	1|10|4|16	0	0	0	0	0	-36.9	0.13	0.97
GINS1NT	EXOSC9	EXOSC9	4|0|0	4	1.33	3	9|11|10|10	0	0	0	0	0	-47.56	0.13	0.97
GINS1NT	NPM1	NPM1	8|4|5	17	5.67	3	34|50|34|50	0	0	0	0	0	-173.21	0.13	0.97
GINS1NT	ZNF605	ZNF605	1|0|0	1	0.33	3	2|2|3|3	0	0	0	0	0	-14.56	0.13	0.97
GINS1NT	TOMM40	TOMM40	1|0|0	1	0.33	3	0|6|0|5	0	0	0	0	0	-15.27	0.12	0.97
GINS1NT	HBS1L	HBS1L	2|2|0	4	1.33	3	0|19|2|23	0	0	0	0	0	-50.86	0.12	0.97
GINS1NT	ELAVL1	ELAVL1	3|0|0	3	1	3	5|10|6|13	0	0	0	0	0	-40.79	0.12	0.97
GINS1NT	SMC3	SMC3	10|0|0	10	3.33	3	4|38|10|62	0	0	0	0	0	-128.81	0.12	0.97
GINS1NT	NUDT21	NUDT21	4|1|0	5	1.67	3	12|16|16|13	0	0	0	0	0	-66.52	0.12	0.97
GINS1NT	PHF10	PHF10	0|1|0	1	0.33	3	0|6|0|5	0	0	0	0	0	-15.27	0.12	0.97
GINS1NT	VPS26A	VPS26A	4|0|0	4	1.33	3	6|15|10|14	0	0	0	0	0	-53.05	0.12	0.97
GINS1NT	RBM39	RBM39	7|0|0	7	2.33	3	7|25|16|30	0	0	0	0	0	-89.28	0.12	0.97
GINS1NT	DNAJB1	DNAJB1	8|0|0	8	2.67	3	17|23|20|30	0	0	0	0	0	-103.37	0.12	0.97
GINS1NT	NNT	NNT	6|0|0	6	2	3	10|16|12|31	0	0	0	0	0	-79.21	0.12	0.97
GINS1NT	SDAD1	SDAD1	2|1|0	3	1	3	0|15|4|15	0	0	0	0	0	-40.1	0.12	0.97
GINS1NT	IPO7	IPO7	6|1|0	7	2.33	3	4|36|4|36	0	0	0	0	0	-90.91	0.12	0.97
GINS1NT	RIF1	RIF1	30|4|0	34	11.33	3	60|127|66|148	0	0	0	0	0	-451.17	0.11	0.97
GINS1NT	NCL	NCL	18|4|4	26	8.67	3	58|73|66|117	0	0	0	0	0	-333.92	0.11	0.97
GINS1NT	HNRNPC	HNRNPC	6|1|1	8	2.67	3	18|28|21|28	0	0	0	0	0	-104.51	0.11	0.97
GINS1NT	CUL3	CUL3	5|0|0	5	1.67	3	1|24|3|30	0	0	0	0	0	-66.43	0.11	0.97
GINS1NT	NUP50	NUP50	18|5|1	24	8	3	58|72|63|98	0	0	0	0	0	-322.64	0.11	0.97
GINS1NT	FANCI	FANCI	21|0|0	21	7	3	39|99|58|97	0	0	0	0	0	-330.07	0.1	0.97
GINS1NT	NAT10	NAT10	27|3|0	30	10	3	83|133|87|110	0	0	0	0	0	-465.31	0.1	0.97
GINS1NT	CSTF3	CSTF3	4|0|0	4	1.33	3	2|22|6|25	0	0	0	0	0	-63.32	0.1	0.97
GINS1NT	KPNA6	KPNA6	4|1|0	5	1.67	3	8|23|13|24	0	0	0	0	0	-78.27	0.1	0.97
GINS1NT	RIC8A	RIC8A	1|0|0	1	0.33	3	0|5|1|8	0	0	0	0	0	-18.38	0.1	0.97
GINS1NT	PEBP1	PEBP1	1|0|0	1	0.33	3	0|6|3|4	0	0	0	0	0	-17.57	0.1	0.97
GINS1NT	COPG2	COPG2	6|0|0	6	2	3	4|33|5|37	0	0	0	0	0	-89.87	0.1	0.97
GINS1NT	SMC1A	SMC1A	2|0|0	2	0.67	3	0|10|4|14	0	0	0	0	0	-33.49	0.1	0.97
GINS1NT	VCP	VCP	6|0|0	6	2	3	1|33|11|34	0	0	0	0	0	-89.95	0.1	0.97
GINS1NT	FMR1	FMR1	1|0|0	1	0.33	3	0|3|0|10	0	0	0	0	0	-16.96	0.1	0.97
GINS1NT	CDK2	CDK2	4|0|0	4	1.33	3	2|18|5|26	0	0	0	0	0	-58.85	0.1	0.97
GINS1NT	ORC3	ORC3	5|0|0	5	1.67	3	7|25|10|25	0	0	0	0	0	-76.98	0.1	0.97
GINS1NT	XPO7	XPO7	5|0|0	5	1.67	3	2|30|6|35	0	0	0	0	0	-83.15	0.09	0.97
GINS1NT	HEATR1	HEATR1	8|0|0	8	2.67	3	4|55|6|60	0	0	0	0	0	-141.05	0.09	0.97
GINS1NT	CUL5	CUL5	1|1|0	2	0.67	3	0|16|0|15	0	0	0	0	0	-36.62	0.09	0.97
GINS1NT	SET	SET	3|1|0	4	1.33	3	11|16|12|19	0	0	0	0	0	-67.64	0.09	0.97
GINS1NT	KMT2D	KMT2D	0|1|0	1	0.33	3	0|4|0|11	0	0	0	0	0	-19.26	0.09	0.97
GINS1NT	FLII	FLII	2|0|0	2	0.67	3	0|8|1|22	0	0	0	0	0	-36.5	0.09	0.97
GINS1NT	NKRF	NKRF	8|1|0	9	3	3	18|44|28|46	0	0	0	0	0	-154.23	0.09	0.97
GINS1NT	MT-CO2	MT-CO2	1|0|0	1	0.33	3	0|6|0|9	0	0	0	0	0	-19.39	0.09	0.97
GINS1NT	AP1G1	AP1G1	3|0|0	3	1	3	2|20|7|17	0	0	0	0	0	-53.49	0.09	0.97
GINS1NT	U2AF2	U2AF2	5|0|0	5	1.67	3	10|26|16|32	0	0	0	0	0	-96.04	0.08	0.97
GINS1NT	HNRNPL	HNRNPL	7|0|0	7	2.33	3	18|33|24|42	0	0	0	0	0	-133.11	0.08	0.97
GINS1NT	RBM14	RBM14	3|0|0	3	1	3	6|16|8|19	0	0	0	0	0	-57.13	0.08	0.97
GINS1NT	DDX17	DDX17	5|0|0	5	1.67	3	14|24|13|36	0	0	0	0	0	-99.36	0.08	0.97
GINS1NT	ZC3H11A	ZC3H11A	12|0|0	12	4	3	35|54|38|65	0	0	0	0	0	-217.18	0.08	0.97
GINS1NT	MRE11A	MRE11A	11|0|0	11	3.67	3	31|48|33|66	0	0	0	0	0	-201.3	0.08	0.97
GINS1NT	PUS1	PUS1	2|0|0	2	0.67	3	1|13|4|15	0	0	0	0	0	-39.06	0.08	0.97
GINS1NT	AFG3L2	AFG3L2	2|0|0	2	0.67	3	2|11|0|22	0	0	0	0	0	-40.99	0.08	0.97
GINS1NT	HNRNPF	HNRNPF	7|2|1	10	3.33	3	32|53|38|41	0	0	0	0	0	-181.03	0.08	0.97
GINS1NT	CRNKL1	CRNKL1	5|0|0	5	1.67	3	5|29|15|36	0	0	0	0	0	-96.83	0.08	0.97
GINS1NT	SETX	SETX	1|0|0	1	0.33	3	0|8|2|8	0	0	0	0	0	-22.75	0.07	0.97
GINS1NT	NUP210	NUP210	3|0|0	3	1	3	4|19|5|31	0	0	0	0	0	-67.71	0.07	0.97
GINS1NT	CHMP4B	CHMP4B	2|0|0	2	0.67	3	4|12|9|12	0	0	0	0	0	-44.13	0.07	0.97
GINS1NT	HNRNPD	HNRNPD	2|1|0	3	1	3	10|13|11|21	0	0	0	0	0	-64.12	0.07	0.97
GINS1NT	CASC5	CASC5	10|0|0	10	3.33	3	11|62|16|106	0	0	0	0	0	-219.43	0.07	0.97
GINS1NT	BCLAF1	BCLAF1	14|2|0	16	5.33	3	63|83|69|84	0	0	0	0	0	-337.86	0.07	0.97
GINS1NT	PRRC2A	PRRC2A	0|1|0	1	0.33	3	0|3|0|15	0	0	0	0	0	-22.23	0.07	0.97
GINS1NT	L3MBTL3	L3MBTL3	4|2|0	6	2	3	17|31|18|49	0	0	0	0	0	-130.53	0.07	0.97
GINS1NT	POLD3	POLD3	3|0|0	3	1	3	9|16|8|23	0	0	0	0	0	-64.88	0.07	0.97
GINS1NT	PLAA	PLAA	2|0|0	2	0.67	3	0|21|2|15	0	0	0	0	0	-44.32	0.07	0.97
GINS1NT	KRI1	KRI1	6|0|0	6	2	3	17|29|20|42	0	0	0	0	0	-122.91	0.07	0.97
GINS1NT	C19ORF43	C19ORF43	3|0|0	3	1	3	12|14|12|24	0	0	0	0	0	-71.85	0.06	0.97
GINS1NT	TTC37	TTC37	2|0|0	2	0.67	3	0|17|1|28	0	0	0	0	0	-53.02	0.06	0.97
GINS1NT	CDK13	CDK13	4|2|0	6	2	3	21|40|25|45	0	0	0	0	0	-148.78	0.06	0.97
GINS1NT	TOX4	TOX4	3|0|0	3	1	3	11|18|12|22	0	0	0	0	0	-73.08	0.06	0.97
GINS1NT	SMARCE1	SMARCE1	1|0|0	1	0.33	3	2|5|3|11	0	0	0	0	0	-26.09	0.06	0.97
GINS1NT	MCM4	MCM4	7|0|0	7	2.33	3	15|49|29|58	0	0	0	0	0	-170.76	0.06	0.97
GINS1NT	SSB	SSB	5|0|0	5	1.67	3	16|39|24|39	0	0	0	0	0	-134.16	0.06	0.97
GINS1NT	MSH2	MSH2	3|0|0	3	1	3	0|26|3|34	0	0	0	0	0	-71.94	0.06	0.97
GINS1NT	SYNCRIP	SYNCRIP	3|0|0	3	1	3	8|30|12|19	0	0	0	0	0	-79.2	0.06	0.97
GINS1NT	SAFB	SAFB	9|1|0	10	3.33	3	40|49|49|69	0	0	0	0	0	-234.21	0.06	0.97
GINS1NT	HIRIP3	HIRIP3	0|1|0	1	0.33	3	1|6|5|9	0	0	0	0	0	-26.28	0.06	0.97
GINS1NT	NUP153	NUP153	20|3|1	24	8	3	106|140|114|153	0	0	0	0	0	-571.61	0.06	0.97
GINS1NT	TARDBP	TARDBP	2|0|0	2	0.67	3	6|16|8|17	0	0	0	0	0	-55.03	0.06	0.97
GINS1NT	DHX8	DHX8	1|0|0	1	0.33	3	0|8|1|17	0	0	0	0	0	-31.1	0.05	0.97
GINS1NT	TCOF1	TCOF1	17|0|0	17	5.67	3	102|109|98|123	0	0	0	0	0	-487.43	0.05	0.97
GINS1NT	GMDS	GMDS	1|0|0	1	0.33	3	1|12|2|10	0	0	0	0	0	-30.27	0.05	0.97
GINS1NT	PPP1R10	PPP1R10	3|0|0	3	1	3	10|27|15|34	0	0	0	0	0	-98.2	0.05	0.97
GINS1NT	TAF15	TAF15	1|0|0	1	0.33	3	5|5|7|11	0	0	0	0	0	-34.28	0.05	0.97
GINS1NT	TP53	TP53	3|0|0	3	1	3	6|23|11|38	0	0	0	0	0	-88.95	0.05	0.97
GINS1NT	PUS7	PUS7	1|0|1	2	0.67	3	1|18|10|29	0	0	0	0	0	-66.64	0.05	0.97
GINS1NT	SF3B2	SF3B2	10|0|0	10	3.33	3	50|82|63|88	0	0	0	0	0	-319.35	0.05	0.97
GINS1NT	POLR3C	POLR3C	1|0|0	1	0.33	3	1|9|2|16	0	0	0	0	0	-33.37	0.05	0.97
GINS1NT	LAS1L	LAS1L	4|0|0	4	1.33	3	23|32|21|36	0	0	0	0	0	-127.86	0.05	0.97
GINS1NT	PRMT7	PRMT7	1|0|0	1	0.33	3	1|11|7|10	0	0	0	0	0	-34.97	0.05	0.97
GINS1NT	GPATCH4	GPATCH4	4|0|0	4	1.33	3	21|32|23|31	0	0	0	0	0	-122.49	0.05	0.97
GINS1NT	KNOP1	KNOP1	11|0|0	11	3.67	3	59|80|59|117	0	0	0	0	0	-354.9	0.05	0.97
GINS1NT	THRAP3	THRAP3	9|0|0	9	3	3	56|66|68|76	0	0	0	0	0	-300.97	0.05	0.97
GINS1NT	SIN3A	SIN3A	4|0|0	4	1.33	3	10|44|12|42	0	0	0	0	0	-122.41	0.05	0.97
GINS1NT	ECM29	ECM29	2|1|0	3	1	3	1|46|4|47	0	0	0	0	0	-110.87	0.04	0.97
GINS1NT	ZMYM4	ZMYM4	4|0|0	4	1.33	3	14|31|19|55	0	0	0	0	0	-134.82	0.04	0.97
GINS1NT	RBM10	RBM10	4|0|0	4	1.33	3	24|34|31|48	0	0	0	0	0	-155.65	0.04	0.97
GINS1NT	WDR70	WDR70	5|0|0	5	1.67	3	28|46|38|65	0	0	0	0	0	-200.21	0.04	0.97
GINS1NT	NOL11	NOL11	2|0|0	2	0.67	3	9|24|15|21	0	0	0	0	0	-79.57	0.04	0.97
GINS1NT	PARN	PARN	1|0|0	1	0.33	3	5|14|4|15	0	0	0	0	0	-44.86	0.04	0.97
GINS1NT	SF3A1	SF3A1	6|1|0	7	2.33	3	46|62|58|75	0	0	0	0	0	-272.47	0.04	0.97
GINS1NT	ARHGEF2	ARHGEF2	1|0|0	1	0.33	3	0|14|0|18	0	0	0	0	0	-37.58	0.04	0.97
GINS1NT	ERCC5	ERCC5	3|1|0	4	1.33	3	21|38|23|67	0	0	0	0	0	-168.4	0.04	0.97
GINS1NT	TOP2B	TOP2B	4|0|0	4	1.33	3	15|44|22|48	0	0	0	0	0	-146.17	0.04	0.97
GINS1NT	SMCHD1	SMCHD1	16|0|0	16	5.33	3	124|162|127|192	0	0	0	0	0	-680.98	0.04	0.97
GINS1NT	TRPS1	TRPS1	0|1|0	1	0.33	3	2|11|1|18	0	0	0	0	0	-37.73	0.04	0.97
GINS1NT	PIAS2	PIAS2	1|1|0	2	0.67	3	7|18|13|27	0	0	0	0	0	-74.83	0.04	0.97
GINS1NT	SON	SON	5|0|0	5	1.67	3	31|61|39|83	0	0	0	0	0	-241.44	0.03	0.97
GINS1NT	EXOSC10	EXOSC10	5|0|0	5	1.67	3	24|73|34|70	0	0	0	0	0	-226.74	0.03	0.97
GINS1NT	ZDBF2	ZDBF2	1|0|0	1	0.33	3	3|12|4|28	0	0	0	0	0	-54.33	0.03	0.97
GINS1NT	GNL2	GNL2	5|0|0	5	1.67	3	38|69|48|82	0	0	0	0	0	-267.47	0.03	0.97
GINS1NT	NSUN2	NSUN2	4|0|0	4	1.33	3	37|56|47|63	0	0	0	0	0	-229.79	0.03	0.97
GINS1NT	SART1	SART1	7|0|0	7	2.33	3	54|85|60|80	0	0	0	0	0	-315	0.03	0.97
GINS1NT	SFPQ	SFPQ	2|1|0	3	1	3	26|34|28|47	0	0	0	0	0	-153.47	0.03	0.97
GINS1NT	SETD1A	SETD1A	1|0|0	1	0.33	3	3|19|7|21	0	0	0	0	0	-57.93	0.03	0.97
GINS1NT	GPKOW	GPKOW	4|0|0	4	1.33	3	33|51|42|59	0	0	0	0	0	-209.54	0.03	0.97
GINS1NT	SAP30BP	SAP30BP	1|0|0	1	0.33	3	7|15|10|18	0	0	0	0	0	-58.5	0.03	0.97
GINS1NT	PSPC1	PSPC1	2|0|0	2	0.67	3	26|35|29|46	0	0	0	0	0	-154.65	0.02	0.97
GINS1NT	DDX42	DDX42	4|0|0	4	1.33	3	35|71|37|72	0	0	0	0	0	-242.7	0.02	0.97
GINS1NT	LRIF1	LRIF1	1|0|0	1	0.33	3	4|29|7|34	0	0	0	0	0	-84.39	0.02	0.97
GINS1NT	NCOR1	NCOR1	3|0|0	3	1	3	26|67|25|97	0	0	0	0	0	-242.17	0.02	0.97
GINS1NT	MDC1	MDC1	3|1|0	4	1.33	3	45|113|52|115	0	0	0	0	0	-365.82	0.02	0.97
GINS1NT	CBX1	CBX1	1|0|0	1	0.33	3	17|18|17|27	0	0	0	0	0	-91.13	0.02	0.97
GINS1NT	SUGP1	SUGP1	0|0|1	1	0.33	3	4|24|19|38	0	0	0	0	0	-96.82	0.02	0.97
GINS1NT	BBX	BBX	1|0|0	1	0.33	3	6|21|6|33	0	0	0	0	0	-75.54	0.02	0.97
GINS1NT	MYBL2	MYBL2	1|0|0	1	0.33	3	4|13|5|36	0	0	0	0	0	-66.42	0.02	0.97
GINS1NT	ATRX	ATRX	1|0|0	1	0.33	3	3|19|2|45	0	0	0	0	0	-78.47	0.02	0.97
GINS1NT	IK	IK	2|0|0	2	0.67	3	19|30|23|42	0	0	0	0	0	-129.78	0.02	0.97
GINS1NT	TPX2	TPX2	4|0|0	4	1.33	3	26|78|45|96	0	0	0	0	0	-276	0.02	0.97
GINS1NT	CHD8	CHD8	1|1|0	2	0.67	3	10|43|19|50	0	0	0	0	0	-138.15	0.02	0.97
GINS1NT	RBM25	RBM25	3|0|0	3	1	3	34|65|34|87	0	0	0	0	0	-248.07	0.02	0.97
GINS1NT	BLM	BLM	0|0|1	1	0.33	3	5|40|14|53	0	0	0	0	0	-126.72	0.01	0.97
GINS1NT	RPRD2	RPRD2	1|0|0	1	0.33	3	32|62|42|71	0	0	0	0	0	-233.83	0.01	0.97
GINS1NT	MTA1	MTA1	1|0|0	1	0.33	3	28|57|36|74	0	0	0	0	0	-220.18	0.01	0.97
GINS1NT	NOL8	NOL8	1|0|0	1	0.33	3	15|41|17|53	0	0	0	0	0	-142.67	0.01	0.97
GINS1NT	KHSRP	KHSRP	1|0|0	1	0.33	3	25|45|31|53	0	0	0	0	0	-174.54	0.01	0.97
GINS1NT	CHAMP1	CHAMP1	2|0|0	2	0.67	3	60|68|58|91	0	0	0	0	0	-312.74	0.01	0.97
GINS1NT	EBNA1BP2	EBNA1BP2	1|0|0	1	0.33	3	22|32|25|39	0	0	0	0	0	-134.56	0.01	0.97
GINS1NT	ESF1	ESF1	1|0|0	1	0.33	3	13|35|15|42	0	0	0	0	0	-119.29	0.01	0.97

## Sheet: PROSTAR_GINS1_HU_filter_Log2FC
ID	Peptides	Unique_peptides	Sequence_coverage____	MS_MS_count	Intensity_NLS_NT_N1	Intensity_NLS_NT_N2	Intensity_NLS_NT_N3	Intensity_NLS_NT_N4	Intensity_GINS1_HU_N2	Intensity_GINS1_HU_N3	Intensity_GINS1_HU_N4	Intensity_GINS1_NT_N2	Intensity_GINS1_NT_N3	Intensity_GINS1_NT_N4	Protein_Name	Mean_Intensity_NLS_NT	Mean_Intensity_GINS1_HU	Mean_Intensity_GINS1_NT	FC (GINS1HU/NLSNT)	FC (GINS1NT/NLSNT)	Log2 FC (GINS1HU/NLSNT)	Log2 FC (GINS1NT/NLSNT)
A0A024R4E5;Q00341;H0Y394;H7C0A4;C9JIZ1;C9JES8;C9J5E5;C9JZI8;C9JHZ8;C9JHS7;H7C2D1;C9JK79;C9JT62;H7BZC3;C9JHN6;C9JEJ8;C9JBS3;C9JQ82;C9JMQ6;C9J739;C9JHS9	23	23	27.6	110	481490	670799	390042	501334	351228	57303.9	16508.5	30930.1	57056.1	288951	HDLBP	510916	141680	125646	0.277306	0.245923	-1.85045	-2.02372
P01009;A0A0G2JRN3;A0A024R6I7	3	3	6	66	43684.5	99044.5	2104.96	306954	80043.9	78809	31279.4	37840.5	61780	42681.1	SERPINA1	112947	63377.4	47433.9	0.561125	0.419966	-0.833606	-1.25166
P11940;A0A087WTT1;E7ERJ7;E7EQV3;H0YAR2;H0YBN4;Q9H361;H0YB86;Q4VXU2;H0YAP2;E5RGH3;E5RJB9;E5RH24;H0YEQ8;H0YAS6;E5RHG7;H0YB75;H0YCC8;H0YC10;E5RGC4;E5RFD8;Q5JQF8;H0YAS7	17	10	36	106	213407	434190	336530	387124	107646	157446	89357.8	34516.9	53666.2	220566	PABPC1	342813	118150	102916	0.344649	0.300211	-1.5368	-1.73595
Q01082;A0A087WUZ3;F8W6C1	42	35	25	244	776771	529169	808452	474082	290894	11680.8	43924.8	144587	32694.6	323678	SPTBN1	647119	115500	166986	0.178484	0.258046	-2.48614	-1.9543
Q00610;A0A087WVQ6;J3KS13;K7EJJ5;J3KSQ2;J3QL20;J3KRF5;F5H5N6	99	77	67.3	1404	4.94457e+06	4.75403e+06	5.44334e+06	4.6742e+06	6.10672e+06	1.05244e+06	141402	59156.7	961978	7.61395e+06	CLTC	4.95403e+06	2.43352e+06	2.87836e+06	0.49122	0.581014	-1.02556	-0.783355
Q13148;A0A087WX29;A0A087WYY0;A0A087X260;G3V162;B1AKP7;K7EN94;A0A0A0N0M3;K7EJM5;A0A087WXQ5;A0A087WV68;A0A1W2PNU8;A0A087WXV3;A0A087WX67;A0A087WW61;A0A0A0MSV7;K7EJ99;K7EL26;A0A087WZC9;A0A087WYE7;A0A087WTZ4	7	7	23.4	108	665725	1.4879e+06	794441	1.18937e+06	101732	61692	2174.01	79418	95664.1	100999	TARDBP	1.03436e+06	55199.3	92026.9	0.0533657	0.0889699	-4.22794	-3.49054
P18621;A0A087WXM6;J3QQT2;J3KRX5;A0A0A6YYL6;J3QLC8;A0A0A0MRF8;J3KRB3;A0A087WWH0;J3QS96;A0A087WY81;J3KSJ0	13	13	55.4	271	3.65831e+06	5.14813e+06	3.78086e+06	4.15659e+06	666586	102482	9060.47	12742.8	20693	3.46537e+06	RPL17	4.18597e+06	259376	1.16627e+06	0.0619633	0.278613	-4.01244	-1.84366
A7E2Y1;A0A087X0T3	6	6	2.9	8	36742.7	58010.3	33707.6	33174	305976	62194	18672	68786.9	19191.9	55140.9	MYH7B	40408.6	128947	47706.6	3.19108	1.1806	1.67404	0.239524
Q9UL46;A0A087X1Z3;H0YM70;H0YLG1;H0YLD2;H0YKU2	9	9	56.5	49	51105	82350.2	40611.5	69317.5	134155	6733.82	80201.9	105868	151340	235371	PSME2	60846	73696.9	164193	1.2112	2.6985	0.276441	1.43216
P84103;A0A087X2D0;Q16629;A0A0B4J1Z1;C9JAB2	3	3	18.3	36	19380.6	195731	117191	99240.8	9142.18	85229.3	35873.4	104339	28468.8	18196	SRSF3	107886	43414.9	50334.6	0.402416	0.466555	-1.31324	-1.09988
P45880;A0A0A0MR02;Q5JSD2;Q5JSD1;A2A3S1	12	12	48.6	235	433277	1.95927e+06	1.14211e+06	1.18763e+06	719825	681483	159614	11822.4	543824	2.27942e+06	VDAC2	1.18057e+06	520307	945022	0.440725	0.800479	-1.18205	-0.321064
A8K968;A0A0A0MRA8;Q9Y2J2;A0A0A0MSA4;A0A1B0GTF8;A0A0J9YY18;A0A0J9YW26;A0A0J9YW31;J3QS55;A0A0J9YWN0;A0A0J9YWE1;A0A0J9YWS4	23	14	37.8	125	231186	82683.6	202239	55653.1	256042	13979.4	12412.4	39760.5	15527.6	129226	EPB41L3	142941	94144.6	61504.7	0.658628	0.430282	-0.602464	-1.21665
Q5VT25;A0A0A0MRJ0;Q9Y5S2;H0Y6V3;H0Y7V8;A0A0A0MRJ1;H0Y5V1;H0Y6R0;H0YLY0	5	5	4	10	20081.7	103520	26115.3	148283	2646.97	700932	481880	833977	60256.1	6037.84	CDC42BPA	74500	395153	300090	5.30407	4.02806	2.4071	2.01008
A0A0A0MRM8;Q9UM54;A0A1Y0BRN3;E7EW20;A0A590UJ40;A0A0D9SGC1;A0A590UKB0;A0A590UJ75;A0A590UK22;A0A590UK86;A0A590UK71;A0A5F9ZI03;A0A590UJY4;Q5JVM0;A0A590UJW9	47	47	43.6	316	1.48575e+06	723599	954463	75654.3	456804	16557.2	4570.94	100616	6326.49	766310	MYO6	809866	159311	291084	0.196712	0.359422	-2.34584	-1.47625
O00471;F8W9B8;A0A0A0MSI8	4	4	6.4	13	26767.4	86304	23144.9	108267	86909.6	25576	15863.1	63017.2	38308.2	89140.3	EXOC5	61120.7	42782.9	63488.6	0.699974	1.03874	-0.514627	0.0548351
Q8WZ42;A0A0A0MTS7;A0A0A0MRA3;A0A0C4DG59	49	49	2.3	117	1.21014e+06	2.85115e+06	1.98272e+06	1.45979e+06	286324	58549.2	33811.5	86206.2	57038.6	840043	TTN	1.87595e+06	126228	327763	0.0672877	0.174718	-3.89351	-2.5169
Q01105;A0A0C4DFV9;P0DME0;A0A087X027	8	8	37.9	139	1.34175e+06	4.14396e+06	2.26738e+06	4.13842e+06	106459	147687	138644	92056.8	17086.4	188597	SET	2.97288e+06	130930	99246.8	0.0440415	0.0333841	-4.50499	-4.9047
P08865;C9J9K3;A0A0C4DG17;F8WD59	17	17	64.1	193	480678	676592	389397	674537	639414	339361	47624.5	149542	328171	556238	RPSA	555301	342133	344650	0.616123	0.620655	-0.698711	-0.688136
Q14839;F5GWX5;A0A2R8Y425;A0A2R8YFK9;A0A2U3TZM0;A0A2R8Y5J0;A0A2R8Y212;A0A2R8Y521;A0A0C4DGG9;A0A2R8YFD8;A0A2R8YDJ9;A0A2R8YD40;A0A2R8Y445;A0A2R8Y8C1;A0A2R8YER1;A0A2R8YDW2;A0A2R8Y4X2;A0A2R8Y5Z7;A0A2R8Y685;A0A2R8Y8B3;A0A2R8Y7I0;A0A2R8Y7M9;A0A2R8Y5M9;A0A2R8YE38;Q12873;A0A5F9ZHX5;F5H6N4;H7C3H7;I3L229;H7C0J3;A0A2R8Y7X1;F6T542;A0A2R8Y6G9;A0A2R8Y795	62	47	42.4	421	1.7622e+06	1.94989e+06	2.38136e+06	1.00367e+06	376859	81466.5	24698.3	18902.1	38467.3	906051	CHD4	1.77428e+06	161008	321140	0.0907455	0.180997	-3.46203	-2.46596
A0A0C4DGN6;Q9Y2X7;J3QRU8;J3QLH1;Q14161;F8W822;R4GNG3;F8WAK2;F8VXI9	6	6	10.4	10	1243.87	61607.6	4770.55	83085.7	28422.4	51793.5	96601	41023.1	59242.3	63038.3	GIT1	37676.9	58939	54434.6	1.56432	1.44477	0.64554	0.530842
P39656;A0A0C4DGS1;U3KQ84	15	15	53.7	285	1.10872e+06	2.38421e+06	1.84194e+06	1.98068e+06	809516	223549	25685	34407.4	194315	1.66764e+06	DDOST	1.82889e+06	352917	632120	0.192968	0.345631	-2.37357	-1.5327
O60610;A0A0G2JH68;H9KV28;A0A140T8Z0;A0A2R8Y5N1;B4E2I7;A0A2R8YEF8;H7C2W8	34	34	33.7	180	616207	95700.6	535242	88999	356611	3700.31	75698.9	12037.7	28714.4	341633	DIAPH1	334037	145337	127462	0.435091	0.381579	-1.20061	-1.38995
P0DMV8;A0A0G2JIW1;P0DMV9;V9GZ37	36	22	66.5	786	2.83893e+06	1.22012e+07	3.24534e+06	7.99648e+06	3.25424e+06	2.91064e+06	1.07017e+06	378708	1.82401e+06	4.20481e+06	HSPA1A	6.57048e+06	2.41169e+06	2.13584e+06	0.367049	0.325067	-1.44596	-1.62119
P49419;A0A1B0GW77;A0A1B0GTG2;A0A1B0GW82;A0A1B0GUA1;A0A1B0GTY9;A0A1B0GTJ4;A0A1B0GV49;A0A0J9YWF7;A0A1B0GUY0;H0YHM6;F8VVF2;F8WDY6;A0A1B0GVU0;A0A1B0GW65;F8WD33;A0A0J9YWM6	15	15	37.3	168	233974	385227	259120	161700	620534	132065	14228.1	28583.2	102500	1.05253e+06	ALDH7A1	260005	255609	394539	0.983091	1.51743	-0.0246025	0.601627
P30566;A0A1B0GTJ7;A0A1B0GWJ0;A0A0A6YY92;A0A1B0GWF8;A0A096LNY6;A0A1B0GTG9;A0A096LNY5;A0A096LPA2;A0A096LNY4;A0A096LP72;B4DEP1;A0A096LP92;A0A1W2PRX2;A0A096LP76;A0A096LNT0;V9GY96	20	20	53.1	211	714779	1.05562e+06	917980	967258	451014	199041	26022.8	27739.2	68029.2	622257	ADSL	913909	225359	239342	0.246588	0.261888	-2.01982	-1.93298
Q96EK5;A0A1B0GUA3;A0A0D9SFK7;A0A1B0GTE6;A0A1B0GUH6;A0A1B0GV79;A0A1B0GVY9;A0A1B0GW21;A0A1B0GU96	20	20	39.1	153	389938	139715	282821	149005	375782	123390	14336.8	8380.14	32957.4	486753	KIAA1279	240370	171170	176030	0.712111	0.732331	-0.489827	-0.449431
A0A1B0GW05;Q2PZI1;H7C3M5;H7C1I8	6	6	10.8	11	29835.7	48845.7	32374.7	125455	13457.1	12090.4	39203.2	135954	43439.7	19559.3	DPY19L1	59127.7	21583.6	66317.5	0.365034	1.1216	-1.4539	0.165557
A0A1P0AZG4	14	14	16	49	223586	75032.9	175182	48338	251944	70194.6	22274.9	28547.5	22390.6	417281	A0A1P0AZG4	130535	114805	156073	0.879495	1.19564	-0.185252	0.257788
Q92841;A0A1X7SBZ2;A0A5H1ZRQ2;A0A1W2PQ51;A0A0U1RQJ0	29	20	45.1	220	1.20773e+06	2.07096e+06	927898	2.23889e+06	108147	18673	48002.2	5861.73	12940.6	171583	DDX17	1.61137e+06	58274	63461.7	0.0361643	0.0393837	-4.78929	-4.66626
Q16875;F2Z2I2;Q5W015;Q5VX20;A0A1W2PR17;A0A1W2PNV9;H0Y483	5	3	13.7	8	28713.6	162340	12000.1	144689	177801	6344.7	2475.02	22203.7	10044.4	5311.39	PFKFB3	86935.7	62206.9	12519.8	0.715552	0.144013	-0.482872	-2.79573
O43175;A0A286YF22;A0A2C9F2M7;A0A286YFA2;A0A286YFL2;A0A286YFM8;A0A286YER3;A0A286YFC8;A0A286YFB2;A0A286YF78;A0A286YF34;A0A286YFF3;A0A286YFE1;A0A286YFK5	23	23	54	259	125797	1.67453e+06	207088	1.94748e+06	607006	1.11158e+06	482180	459935	706288	1.28359e+06	PHGDH	988725	733590	816605	0.741955	0.825918	-0.430596	-0.27593
Q9ULP9;H3BV07;A0A2R8Y518;A0A0D9SFR5;H3BQ06	5	5	11.1	20	27936.7	66451.9	9227.03	122643	16323.6	36179.3	224890	30940	56677.3	5230.65	TBC1D24	56564.8	92464.3	30949.3	1.63466	0.547149	0.708993	-0.869994
Q8TF72;A0A2R8Y5P9	3	3	2.1	34	264610	677685	322533	693346	790519	532433	867948	198012	1.61454e+06	453506	SHROOM3	489544	730300	755352	1.4918	1.54297	0.577051	0.625712
Q969G3;A0A2U3TZQ7;A0A2R8Y7I9;A0A2R8Y855;B4DGM3;J3QKS7;J3QR61;A0A2R8Y765;A0A2R8Y7U4;A0A2R8Y4T4;A0A2R8YES3;J3QKX6;A0A2R8YD78	10	5	33.8	43	182649	278839	139934	182943	13513	36105.7	30147.7	143994	146995	35101.7	SMARCE1	196091	26588.8	108697	0.135594	0.554318	-2.88263	-0.851215
Q13136;A0A2R8Y7R9;A0A1B0GVT3;H0YDW2;O75334;O75335;H0YIJ4;H0YHJ4;E9PJZ7;M0QZB5;H0YHK3;B1APN9;G3V200	6	6	6.7	8	56982.2	1.24667e+06	43575.7	213269	11471.3	7.08853e+06	5.26521e+06	85945.4	11804.5	80219.9	PPFIA1	390124	4.12174e+06	59323.2	10.5652	0.152063	3.40125	-2.71726
P62263;A0A2R8Y811;E5RH77	11	11	43	157	1.56863e+06	2.40629e+06	1.72541e+06	2.33429e+06	152954	136751	24061.7	21154.5	19609.2	1.77511e+06	RPS14	2.00865e+06	104589	605292	0.0520692	0.301343	-4.26342	-1.73052
P51659;A0A2R8YD50;E7EWE5;E7ER27;G5E9S2;E7ET17;A0A2R8Y7L2;E7EPL9;A0A2R8YDT8;A0A2R8YF45;A0A2R8Y7W2;A0A2R8YEG2	30	30	50.4	310	1.43931e+06	1.79408e+06	1.66193e+06	1.97694e+06	809865	5771.86	2408.13	14760.6	40281.6	836566	HSD17B4	1.71806e+06	272682	297203	0.158714	0.172987	-2.6555	-2.53127
Q15437;A0A2R8YFH5;Q5QPE2;Q5QPE1;A0A2R8Y633;A0A2R8Y7S7;A0A2R8YF30	21	18	37.2	190	531066	495680	974377	69580.4	280584	61839.6	22001.7	15126.9	39272.3	292069	SEC23B	517676	121475	115489	0.234655	0.223092	-2.09139	-2.16429
Q05639;A0A2U3TZH3;A0A2R8Y488;A0A2R8Y660;A0A2R8YDN5	27	9	66.1	108	1.29916e+06	273859	1.26774e+06	361151	299183	12677.7	59287.7	6737.23	11558.8	316576	EEF1A2	800478	123716	111624	0.154553	0.139447	-2.69383	-2.84221
P17812;A0A3B3IRI2;B4E1E0;A0A3B3IRQ8;A0A3B3ITF6;A0A3B3ITB8;A0A3B3ISY3;A0A3B3ITH9	26	24	57.7	212	404239	108570	357125	89698.3	363534	31404.5	8925.04	109742	139621	409152	CTPS1	239908	134621	219505	0.561137	0.914954	-0.833575	-0.128229
P14866;M0QXS5;A0A3B3ITJ4;M0R1W6;M0QYL7;B4DVF8;M0R076;H7C464	25	14	57	332	3.25944e+06	5.36715e+06	2.52087e+06	4.9453e+06	590918	129279	11448.1	12073	12230.8	293707	HNRNPL	4.02319e+06	243882	106004	0.060619	0.0263481	-4.04409	-5.24616
Q14181;A0A3B3ITS5;E9PIQ6;H0YDR7	9	9	25.1	67	61043.4	172375	82006.2	204697	185759	44370.9	23601	451542	727754	469411	POLA2	130031	84576.9	549569	0.650438	4.22646	-0.620515	2.07945
P47914;A0A3B3ITT5	4	4	22.6	60	761542	2.44158e+06	613640	2.20928e+06	312827	197090	45324.1	40222.8	79839.7	4.90854e+06	RPL29	1.50651e+06	185080	1.6762e+06	0.122854	1.11264	-3.02499	0.153983
Q9Y2W1;A0A3B3ITZ9	39	38	33.8	584	5.56594e+06	1.9193e+07	5.15132e+06	1.9285e+07	271560	24464.2	14072.3	50448.3	70659.9	230299	THRAP3	1.22988e+07	103365	117136	0.00840452	0.00952416	-6.89462	-6.71419
P33991;A0A3B3IU45;A0A3B3IT92;A0A3B3IS57;E5RG31;A0A3B3ITP6;A0A3B3IRR8	36	36	49	395	1.66645e+06	5.11865e+06	2.20433e+06	3.07637e+06	392626	147355	15715.8	26811	37068.1	350584	MCM4	3.01645e+06	185233	138154	0.0614075	0.0458003	-4.02544	-4.4485
Q8TCT9;A0A3B3IUB5;A0A075B6F6;A0A0S2Z6F0;A0A3B3IT72;A0A0C4DGU3	5	5	17	56	163326	242606	249647	417903	94956.5	33889.9	107667	293687	439752	378716	HM13	268370	78837.7	370719	0.293764	1.38137	-1.76727	0.466099
Q13642;Q5JXI8;A0A494C0D6;A0A0D9SFI6;A0A0D9SFB0;Q5JXH9;A0A0D9SFZ9;Q5JXH8;Q5JXH7;Q5JXI3;Q5JXI2;A0A0D9SGB2;Q5JXI0;A0A494C0J3;A0A0D9SGD1	4	4	14.2	55	181256	599806	203258	623559	74746.2	39704.3	109074	87474.3	21084.7	89196.4	FHL1	401970	74508.2	65918.5	0.185358	0.163989	-2.43162	-2.60833
A0A494C0R8;K7EIG1;O75153;I3L2B0;I3L318;I3L4B5	27	27	26.4	135	238822	85402.3	343401	45940.5	253587	30933.3	11659.4	262406	425508	432920	CLUH	178391	98726.5	373611	0.553426	2.09433	-0.853537	1.06649
O95453;A0A494C0W0;A0A494C1K5;A0A494C0Q2;A0A494C1N1;A0A494C0K5;A0A494BZW7;A0A494C0P9;A0A494C1G3;A0A494BZU6;A0A494C156;A0A494C0Q6;H3BRK1;A0A494C002;F5H1Z4	16	16	29	79	346917	706727	475894	825332	24974.4	35722.4	125034	144076	60635.6	52335	PARN	588718	61910.3	85682.2	0.105161	0.14554	-3.24932	-2.78051
Q8N9T8;A0A494C108;F8WFC1;H0YFD2;H0YH26;H0YG91	23	23	36.8	268	3.01722e+06	5.10798e+06	2.74363e+06	4.4512e+06	319925	83292	8058.24	47997.8	19650.7	121374	KRI1	3.83001e+06	137092	63007.5	0.0357942	0.016451	-4.80413	-5.92568
A0A590PWR5;A6NI56;B7ZBA8;H3BS06	3	3	6.2	11	14343.7	154167	20073.3	310380	122994	1.00744e+06	646779	389334	2.4068e+06	183810	CCDC154	124741	592406	993313	4.74909	7.96301	2.24765	2.99331
Q01433;A0A5F9UK94;H0Y360;A0A590UK85;A0A590UJY6;A0A590UJX5;H0YF16;E9PIJ1;E9PJF6	13	13	16.8	38	54513.5	91858.7	46841.6	77648.2	71281.4	139640	124792	52017	52566.7	36714.4	AMPD2	67715.5	111904	47099.4	1.65257	0.695548	0.724708	-0.523777
P51648;A0A5F9ZHN9;A0A5F9ZHI5;J3QRD1;A0A5F9ZGX4;A0A5F9ZI12;A0A5K1VW72;A0A5F9ZHZ9;I3L1M4;A0A5F9ZHP6;J3QS00;I3L2W1;J3QKK9;I3L0X1;J3KTG1;A0A0D9SGC3;E9PJV0;C9JMC5;K7EN73;I3L3I9;A8MYB8;J3KTD9;E9PNN6;C9JKT2;P43353;P30838	14	13	36.5	117	502927	444963	468298	386875	220239	43286.1	18465.8	310215	482033	607356	ALDH3A2	450766	93996.8	466534	0.208527	1.03498	-2.26169	0.0496055
Q8WY22;A0A5F9ZHY7;REV__Q96PE2	4	4	19.5	59	235544	150399	128431	212763	71563.6	22616.8	99592.2	63567.6	8317.57	137311	BRI3BP	181784	64590.8	69731.9	0.355316	0.383597	-1.49282	-1.38233
A0A5F9ZI21;Q92974;V9GYM8;V9GZ14;V9GYF5;V9GYG5;V9GYF0;Q5VY93;V9GZ58	18	18	25.1	77	299140	523392	409185	336166	82624.4	266865	218205	129773	24757.6	27770.7	ARHGEF2	391971	189231	60767	0.482769	0.155029	-1.05059	-2.68939
A0A5H1ZRS1;Q15154;A0A4W8VX11;H0YBA1;E5RGQ4;E9PGW9;E7EV93	25	25	18.3	66	8900.51	38287.6	57326	407183	265253	16658.9	14379.7	18184.5	27793	488064	PCM1	127924	98763.7	178014	0.772048	1.39155	-0.373237	0.476698
Q13620;A0A669KAX4;K4DI93;A6NE76;A0A669KAU9	43	29	43.4	358	1.11745e+06	2.04401e+06	1.46971e+06	1.44565e+06	339504	10508.5	149280	19790.7	11564.8	772460	CUL4B	1.51921e+06	166431	267939	0.109551	0.176368	-3.19032	-2.50334
Q99798;A2A274	17	17	31.5	109	293541	275891	195867	42926.7	331330	12116.5	33502.7	215603	478546	30771	ACO2	202057	125650	241640	0.621853	1.1959	-0.685354	0.258099
A5YKK6;H3BMZ2;H3BVC9;H3BNB1;H3BR89;H3BTH2;H3BMH0	43	43	23.1	230	544033	145495	729543	24710.5	452091	8495.2	73805.9	458866	683496	510383	CNOT1	360945	178131	550915	0.493511	1.52631	-1.01885	0.610049
A6NHQ2	5	3	15.3	40	568720	1.47764e+06	431067	1.38306e+06	300957	418816	130923	66197.8	221334	762304	FBLL1	965121	283565	349945	0.293813	0.362592	-1.76703	-1.46358
A6NHR9;J3KTL8;A0A2R8YCU7;A0A2R8YE92;J3QSH1;J3KRK8;J3KTK7	118	118	64	1337	1.00397e+07	3.3357e+07	1.20115e+07	4.20325e+07	1.07001e+06	185125	13979	79049.7	252626	888920	SMCHD1	2.43602e+07	423037	406865	0.0173659	0.0167021	-5.8476	-5.90383
Q15257;A6PVN5;F6WIT2;Q5T949;Q5T948;A6PVN9;Q68CR8;A6PVN6;B7ZBQ0;A6PVN8;C9IZ76;A6PVN7;B7ZBP9;B4DDQ6;H0Y6E5	10	9	34.1	104	442473	319493	438741	299112	316376	99105.9	35063.2	12466.1	19543.3	386970	PPP2R4	374955	150182	139660	0.400533	0.372471	-1.32001	-1.4248
Q06787;A8MQB8;G3V0J0;A0A087WXI3;R9WNI0;Q8IXW7;A0A087WY29;A0A087WWR6;A0A087X1M7;A0A087WWU4	12	10	26.3	54	123189	64852.9	91924	125279	116962	50231.5	20692.1	127617	125928	18815.3	FMR1	101311	62628.4	90786.6	0.618178	0.896115	-0.693906	-0.158244
A8MXV4	16	16	62.1	250	1.44511e+06	624758	1.2311e+06	502937	711156	95513.9	21087.2	60202.6	48900	1.03252e+06	NUDT19	950975	275919	380540	0.290143	0.400158	-1.78516	-1.32136
Q9Y262;B0QY89;B0QY90;C9JHP4;C9K0Q7;H7C3A0;H0Y7E6	31	31	59.2	559	2.2765e+06	5.9104e+06	2.73694e+06	3.91933e+06	1.42926e+06	525282	60618.3	30599.1	243372	2.45834e+06	EIF3L	3.71079e+06	671721	910769	0.181018	0.245438	-2.46579	-2.02657
P60891;B1ALA9;A0A2R8Y7H4;B7ZB02;P21108;A0A0B4J207;B1ALA7;Q15244	20	11	61	227	426576	296015	419772	157415	601188	32757.6	5032.01	16873	29922.7	302352	PRPS1	324944	212992	116382	0.655473	0.358161	-0.609391	-1.48132
B2R5W2;G3V4C1;B4DY08;G3V4W0;P07910;G3V2Q1;G3V576;G3V555;G3V575;G3V5X6;G3V3K6;G3V251;B4DSU6;P0DMR1;A0A0G2JNQ3;O60812;G3V2D6;A0A0G2JPF8;B7ZW38;G3V4M8;B2RXH8;G3V2H6;G3V5V7;B3KT61;E5RG71;Q86SE5	19	19	51	274	3.48136e+06	1.11675e+07	3.56019e+06	1.10819e+07	546698	174212	9346.61	21126.9	42713.3	394251	HNRNPC	7.32273e+06	243419	152697	0.0332416	0.0208525	-4.91087	-5.58364
O15372;B3KS98;A0A087WZK9;E5RJT0;E5RGU4;E5RFW7;E5RFH0	16	16	46	113	379524	183161	325664	312307	298397	76683.1	22887.8	60792	15777.9	331974	EIF3H	300164	132656	136181	0.441946	0.45369	-1.17806	-1.14022
O14735;B3KY94;H3BUR9	3	3	16	38	94119.4	167618	102483	182237	44796	50170.3	55583	76244.9	5129.55	132671	CDIPT	136615	50183.1	71348.5	0.367334	0.522262	-1.44484	-0.937155
O00541;B5MCF9	24	9	42.3	308	1.51026e+06	2.86004e+06	1.8933e+06	2.33347e+06	453982	47172.2	8954.37	29021.3	33232.6	946315	PES1	2.14927e+06	170036	336190	0.0791135	0.156421	-3.65993	-2.6765
B5MD00;Q9P0U1	3	3	64.7	12	32133.2	68327.6	89456.3	82550.8	8355.24	117576	117924	77917.2	16627.3	113902	TOMM7	68117	81285	69482.3	1.19331	1.02004	0.254974	0.0286309
P62826;B5MDF5;J3KQE5;F5H018;H0YFC6;B4DV51;A0A087X0W0	21	21	56	628	1.51035e+07	3.6124e+07	1.62458e+07	3.17536e+07	9.72984e+06	8.95673e+06	3.2645e+06	776369	5.77682e+06	1.95488e+07	RAN	2.48067e+07	7.31702e+06	8.70065e+06	0.294961	0.350737	-1.7614	-1.51154
Q9H6Z4;B7Z7F3;K7EN31;K7ESQ0;K7EMH9;K7ENJ2;K7EID7;K7ENB9;K7EPW1	12	7	29.6	112	407140	1.65695e+06	533668	760889	10731.8	28465.8	21393.3	26116.6	28961.5	49475.3	RANBP3	839662	20197	34851.1	0.0240537	0.0415062	-5.3776	-4.59053
P55209;H0YIV4;F5H4R6;F8W0J6;B7Z9C2;F8VV59;F8VY35;F8W543;H0YHC3;F8W020;F8W118;F8VXI6;F8VUX1;H0YH88;F8VRJ2;E9PNW0;C9J6D1;E9PKT8;F8VVB5;E9PNJ7;E9PS34;E9PJJ2;B7Z4K9	6	4	25.1	26	21387.1	75942.9	30371.9	66028.1	107617	22250.9	39865.5	8716.66	49093.5	71597.4	NAP1L1	48432.5	56577.9	43135.8	1.16818	0.890639	0.224264	-0.167088
Q16891;B9A067;H7C463;C9J406;D6RAW4;A0A087WYS0	16	16	31.4	52	13206.6	34930.3	17127.8	41948.3	195004	49350.8	26468.6	95982.6	89348.7	24712.3	IMMT	26803.2	90274.5	70014.5	3.36804	2.61217	1.75191	1.38525
P61513;C9J4Z3;M0R0A1;Q6P4E4;E9PEL3;M0R2L6;G5E9R3;A6NKH3	5	5	52.2	95	781500	1.41874e+06	538903	1.14402e+06	162892	142926	27632.5	19267	80433.4	1.44803e+06	RPL37A	970791	111150	515911	0.114495	0.531434	-3.12665	-0.912039
Q9Y241;C9JAW5;C9JNU6;A8MV81	3	3	52.7	31	235225	663506	380270	348704	45054.9	80881.8	69830.5	119079	13711.4	244217	HIGD1A	406926	65255.7	125669	0.160363	0.308825	-2.64059	-1.69514
P99999;C9JFR7;CON__P62894	10	10	60	110	640052	1.41973e+06	572001	516260	131630	95465.1	80577.6	747824	891119	522156	CYCS	787011	102558	720366	0.130313	0.915319	-2.93995	-0.127654
P62910;D3YTB1;F8W727;D3YTI8	13	13	54.1	175	1.29348e+06	701264	697547	564246	374706	42999.8	21281.8	21919.3	5937.16	2.74315e+06	RPL32	814134	146329	923667	0.179736	1.13454	-2.47605	0.182108
Q8IZ81;D6RBS5;V9GY58;D6RJB5;D6RHX2	5	5	20.1	16	76476.2	138167	245657	160033	17000.2	6426.09	45398.5	130126	133483	97793.5	ELMOD2	155083	22941.6	120468	0.147931	0.776793	-2.757	-0.364398
Q9H074;D6REB4	4	3	9	40	76632.8	156466	74005.1	157877	72189	41954.8	117516	94724.4	26994.7	204639	PAIP1	116245	77220	108786	0.664285	0.935832	-0.590127	-0.0956788
E7EMC7;Q13501;E9PFW8;C9JRJ8;E3W990	5	5	20.6	6	29455	69569.5	6876.29	79598.1	36417.4	40884	45715.1	68116.2	15330.9	39045.7	SQSTM1	46374.7	41005.5	40830.9	0.884221	0.880456	-0.177521	-0.183676
Q9P2D0;E7EPI0;E9PDR5;D6R9F4;H0Y9N7	10	10	10.3	18	279019	287605	230776	212953	224314	30901.2	13088.8	298382	352794	96206.1	IBTK	252588	89434.8	249127	0.354073	0.986298	-1.49788	-0.0199049
Q13330;E7ESY4;H0Y4T7;F8W9Y9;Q9BTC8;E9PCS8;E7EQY4;E7EV10;F6RRE2;H7C3F3;H0YIT0;E9PF88	41	37	67.8	408	2.89277e+06	7.8735e+06	3.52894e+06	6.47285e+06	165586	5735.79	21140.5	91785	38073.8	46409.5	MTA1	5.19201e+06	64154.2	58756.1	0.0123563	0.0113166	-6.33861	-6.46541
E7ETU9;O00469	3	3	6.3	31	1.61612e+06	6.98342e+06	450273	5.85513e+06	225571	132296	19977.1	124939	169410	92267.4	PLOD2	3.72623e+06	125948	128872	0.0338004	0.0345851	-4.88682	-4.85371
Q04637;E7EX73;E9PGM1;E7EUU4;C9JF13;C9J6B6;C9K073;C9J2Z7;H7C044;H7C0V6;F8WCF2;C9JHW9;REV__F5H7J8;REV__Q8NEG2;REV__C9JQZ6;REV__J3KQX6	57	52	37.3	860	3.05261e+06	5.28305e+06	3.54098e+06	3.20262e+06	2.60191e+06	1.2094e+06	237398	79934.9	601753	5.10626e+06	EIF4G1	3.76981e+06	1.34957e+06	1.92932e+06	0.357993	0.511781	-1.482	-0.966403
E7EVA0;P27816;H7C4C5;B5MEG9;F8W9U4;H7C456;A0A0J9YVV8;A0A0J9YW37	29	21	17.5	128	230954	138451	280569	104210	429806	52602.6	10864.2	15981.2	15419.8	616317	MAP4	188546	164424	215906	0.872063	1.14511	-0.197495	0.195485
Q14203;E7EX90;E7EWF7;Q6AWB1	6	6	5.5	9	19732.7	101644	26121.1	213203	2397.36	91579	25687.4	172668	170783	17671.9	DCTN1	90175.4	39887.9	120374	0.442337	1.33489	-1.17678	0.416722
E9PAV3;F8VZJ2;H0YHX9;Q13765;F8W0W4;F8W1N5;F8VNW4;F8VZ58;Q9BZK3	9	9	4.3	324	7.13561e+06	1.75589e+07	6.69171e+06	2.00227e+07	2.1591e+07	4.98399e+07	1.90333e+07	5.78054e+06	9.35592e+06	2.21062e+07	NACA	1.28522e+07	3.01547e+07	1.24142e+07	2.34626	0.965919	1.23036	-0.0500254
Q02218;E9PDF2;E9PCR7;A0A0D9SFS3;E9PFG7;C9J4G7	23	18	28.7	78	68698.9	10936.3	67771.1	214759	92268.4	19825.8	5696.32	25742.7	53398.3	135894	OGDH	90541.3	39263.5	71678.5	0.433653	0.791666	-1.20539	-0.337036
Q99873;E9PKG1;E9PIX6;E9PQ98;H0YDE4;E9PNR9;E9PMW9;Q9NR22;E9PMZ2	24	24	64.2	361	1.44264e+06	1.19466e+06	1.1353e+06	612943	1.30545e+06	329848	46833.9	28468.3	191071	1.97791e+06	PRMT1	1.09639e+06	560710	732484	0.511416	0.668089	-0.96743	-0.581887
P55786;E9PLK3;A6NEC2;E9PP11;H0YDG0;H0YCQ5;E9PJY4;E9PPD4;E9PJF9;E9PPZ2	40	36	55	450	1.64385e+06	510620	949583	612088	1.45068e+06	224987	16111.3	13311.2	122763	2.01744e+06	NPEPPS	929035	563925	717838	0.607001	0.77267	-0.72023	-0.372075
P46776;E9PLL6;E9PJD9;E9PLX7	8	8	33.1	135	991147	3.61164e+06	948324	2.33511e+06	350559	438933	120791	69108.8	269839	3.23858e+06	RPL27A	1.97155e+06	303428	1.19251e+06	0.153903	0.604857	-2.69991	-0.725335
P61803;F5GXX5;F5H895;A0A0B4J239	3	3	28.3	62	60266	665742	125200	784365	186579	206282	75130.6	104951	220877	417744	DAD1	408893	155997	247857	0.381511	0.606166	-1.3902	-0.722215
F5H433;Q9Y467;E7EW59;H0YFS7;Q9BXA9;F5H1G6;A9JR48;A0A087WXW6;A0A140TA74;A0A140TA70	23	21	43.2	226	1.49782e+06	1.86015e+06	988821	1.55113e+06	277919	9616.6	50848.4	48642.8	147925	4484.12	SALL2	1.47448e+06	112795	67017.4	0.0764981	0.0454516	-3.70843	-4.45953
Q96GC5;F5H702;F5H8D0	4	4	21.7	20	22007.6	115156	45590.1	121075	429399	2305.46	16570.2	5877.5	9026.75	143937	MRPL48	75957.3	149425	52947	1.96722	0.697063	0.97616	-0.52064
P27708;F8VPD4;H7C2E4;H7BZB3;H7C3Z5	71	70	44.1	631	2.37171e+06	2.62475e+06	2.39564e+06	1.32225e+06	1.3037e+06	87341.1	9252.19	9835.5	11556.1	1.54378e+06	CAD	2.17859e+06	466765	521724	0.214251	0.239478	-2.22262	-2.06204
Q8TAQ2;F8VXC8;F8VZW6	12	5	12.7	31	130343	285674	107371	75415.6	22672.9	5057.3	40825.5	146962	88777.5	81662.4	SMARCC2	149701	22851.9	105801	0.15265	0.706747	-2.7117	-0.500734
P36873;F8VYE8;F8VR82;F8W0W8;A0A087WYY5;F8WE71;H0Y3Y6;F8W1A0;F8W0V8	21	4	68.7	88	844130	2.10895e+06	1.24621e+06	2.11541e+06	229583	93227.4	38257	38820.1	63631.1	345194	PPP1CC	1.57868e+06	120356	149215	0.0762384	0.0945192	-3.71334	-3.40325
P05783;F8VZY9	8	3	27.4	21	128884	59441.9	122421	75506.6	25670.5	26095.9	43260.8	158043	41208.2	30720.2	KRT18	96563.4	31675.8	76657.2	0.328031	0.793853	-1.6081	-0.333056
P09651;F8W6I7;F8VZ49;Q32P51;F8VTQ5;A0A2R8Y4L2;F8W646;F8VYN5;H0YH80	26	25	51.1	669	7.67808e+06	2.29553e+07	9.36281e+06	2.40667e+07	1.32983e+06	1.43568e+06	687572	73438.4	947533	3.09802e+06	HNRNPA1	1.60157e+07	1.15103e+06	1.373e+06	0.0718685	0.0857281	-3.7985	-3.54409
Q14157;F8W726;Q5VU77;Q5VU79;Q5VU78;Q5VU81;Q5VU80;H0Y5H6;H7C2T8	22	22	29.8	129	183333	372446	189185	154212	795639	614994	45520.5	17619.7	32903.3	487652	UBAP2L	224794	485385	179392	2.15924	0.798026	1.11053	-0.325491
Q96A26;F8W7Q4;E9PH05	7	7	33.1	57	265684	378315	267814	237579	112508	5318.93	32889.4	59191.7	38538.7	165527	FAM162A	287348	50238.7	87752.5	0.174836	0.305388	-2.51593	-1.71129
P49959;F8W7U8;F5GXT0;F5H742;F5H256	39	39	52.5	417	3.05667e+06	8.59918e+06	4.00881e+06	7.87001e+06	466724	96524.2	22662.1	20528.1	21876.4	313744	MRE11A	5.88367e+06	195303	118716	0.0331942	0.0201772	-4.91293	-5.63113
P49821;G3V0I5;B4DE93;E9PPS5;H0YD04;E9PPR0;E9PQP1;E9PMX3	3	3	11	20	27946.6	51347	32243.6	121391	34386.8	20651.3	4113.28	38781.1	25232.5	23935.5	NDUFV1	58232	19717.1	29316.4	0.338596	0.503441	-1.56236	-0.990106
Q9NY33;G3V1D3;G3V180;E9PQ14;E9PNX5;E9PKK8;E9PPK9	20	20	36.1	129	312542	175881	244905	59439.5	471146	257352	32421.6	116313	229721	1.1889e+06	DPP3	198192	253640	511646	1.27977	2.58157	0.355882	1.36825
P24941;G3V5T9;E7ESI2;G3V317	16	12	64.1	153	687424	428930	870005	144640	289137	30793.4	16026.7	19448.7	33929.9	285760	CDK2	532750	111986	113046	0.210203	0.212194	-2.25014	-2.23655
Q9Y606;G8JLB3;F5H1S9;F5GY32;F5GXL3;F5H168;F8W9U5;F5H1B2	15	15	47.1	101	312107	357785	519854	93338	195327	7591.66	68399.3	39183.2	12633.4	106547	PUS1	320771	90439.3	52787.9	0.281944	0.164566	-1.82652	-2.60327
O60762;Q5QPK2;H0Y368;Q5QPJ9	10	10	46.9	91	424168	496188	491990	372625	158191	13061.4	48762.7	7604.85	31781.1	306547	DPM1	446243	73338.4	115311	0.164346	0.258404	-2.60519	-1.9523
Q14103;H0Y8G5;H0YA96;D6RAF8;D6RF44;D6RD83;D6RBQ9	13	12	32.1	132	1.13712e+06	2.97133e+06	768860	2.9935e+06	193500	160540	71013.8	114159	21336.5	48515.7	HNRNPD	1.9677e+06	141685	61337.1	0.072005	0.0311719	-3.79576	-5.00361
P35659;H0Y993;A0A494C028;B4DFG0;H0Y8X0;D6RDA2;A0A494C198;D6R9L5	15	15	38.1	153	588678	1.36691e+06	673422	2.37589e+06	367840	288522	64082.6	17972.5	50789.3	685232	DEK	1.25122e+06	240148	251331	0.191931	0.200868	-2.38134	-2.31568
H0YDN1;Q15149;E9PMV1;E9PQ28;E9PKG0	16	14	8.2	27	1129.49	100499	24171.3	768085	65349.5	284735	43938.2	68885.7	91935.6	62615.6	PLEC	223471	131341	74479	0.587731	0.333282	-0.766772	-1.58518
Q15643;H0YJ97	5	5	2.9	12	14941	157556	23628.5	114292	247455	259419	108319	72012.4	9185.89	52757.4	TRIP11	77604.2	205064	44651.9	2.64244	0.57538	1.40187	-0.797414
P13804;H0YK49;H0YNX6;H0YLU7;H0YL83;H0YL12;H0YM12	5	4	27.6	29	98017.5	14685.2	112494	77197.7	1154.84	72791.8	16114.4	148608	117653	74023.8	ETFA	75598.6	30020.3	113428	0.397102	1.5004	-1.33242	0.585349
P25789;H0YMZ1;H0YL69;H0YN18;H0YMA1;H0YKT8;H0YMI6;H0YKS0;H0YLC2;H0YLS6;H0YMV3	7	7	29.9	59	124672	247812	73985.5	172302	173226	136777	68838.9	35095	60694.9	180597	PSMA4	154693	126280	92129.1	0.816331	0.595562	-0.292774	-0.747677
P50502;H7C3I1;F6VDH7;Q3KNR6;Q8IZP2;Q8NFI4	6	6	17.6	17	29687.7	48581.6	31807.2	120257	116959	119792	27321	208221	57539.4	89238.4	ST13	57583.3	88023.9	118333	1.52864	2.05499	0.612246	1.03913
P46459;I3L0N3;I3L2G1;K7EQD6;I3L0L3;I3L338;I3L4Q9	23	23	36.7	157	534692	402149	355153	287370	299968	66659.4	42447.5	178960	8244.06	640529	NSF	394841	136358	275911	0.34535	0.69879	-1.53387	-0.517069
O75352;J3QS48;I3L295;J3KT75;J3QW43;J3QRD5;J3KSI4;I3L1D2;I3L4E0;J3KTK8;J3QQZ4;I3L405;I3L261	3	3	13.8	48	214994	638606	234570	641549	90741.1	33283.3	39007.5	70959.9	24617.2	161733	MPDU1	432430	54344	85770.1	0.125671	0.198345	-2.99227	-2.33392
Q5VYK3;J3KN16;F6XAQ5;R4GMY3	50	27	37.7	267	1.06007e+06	310676	1.13054e+06	53268.3	412525	92164	28686.9	24055.5	3054.74	111672	ECM29	638640	177792	46260.9	0.278392	0.0724366	-1.84481	-3.78714
O00213;J3KPL8;A0A075B7G8;A0A087X0V7;A0A087WYH9;V9GY97;V9GYR7;V9GYD5	25	23	46.8	202	1.32472e+06	2.0082e+06	1.75556e+06	1.76584e+06	390066	267802	47696.4	40193	158775	817364	APBB1	1.71358e+06	235188	338777	0.13725	0.197701	-2.86513	-2.3386
O95232;J3KPP4;D6RDI2;D6RHH0;U3KQT3;C9JL41;H0YA81;H7C5U7;E7EN55;H0YAY6	10	10	24.5	115	95065.1	420571	154839	230743	174084	163146	55603.5	1712.05	122798	199768	LUC7L3	225304	130944	108093	0.58119	0.479763	-0.782919	-1.05961
Q99623;J3KPX7;F5GY37;F5GWA7;F5H3X6;F5H0C5;F5H2D2;U3KPZ5	25	25	79.3	585	4.67624e+06	1.21902e+07	6.7657e+06	1.13116e+07	2.72686e+06	1.86319e+06	464444	59492.5	1.16989e+06	7.05427e+06	PHB2	8.73595e+06	1.68483e+06	2.76122e+06	0.192862	0.316075	-2.37436	-1.66166
P83916;J3KS05;B5MD17;K7ELA4;C9JWS9	10	9	53.5	172	2.51733e+06	7.40013e+06	3.0562e+06	7.04675e+06	198789	40796.8	26486.7	117631	11346.9	46409.5	CBX1	5.0051e+06	88690.8	58462.6	0.0177201	0.0116806	-5.81847	-6.41974
P17844;J3KTA4;J3QSF1;J3QRQ7;J3KRZ1;J3KRX8;J3KTQ4;J3QR02;J3QRN5;X6RLV5;J3QLG9;J3QR62	30	21	52.6	363	1.63671e+06	6.709e+06	1.99614e+06	6.47249e+06	398823	245669	18758.6	24010.7	83209.3	577057	DDX5	4.20359e+06	221084	228092	0.052594	0.0542614	-4.24896	-4.20393
P84098;J3QR09;J3KTE4	10	10	32.1	176	2.31944e+06	3.8886e+06	2.06832e+06	3.66427e+06	624956	312144	15954.4	23966.8	185565	6.73755e+06	RPL19	2.98516e+06	317685	2.31569e+06	0.106422	0.775736	-3.23214	-0.366362
O75880;J3QL56	6	6	25.6	51	323014	88866.3	99582.6	101758	137338	5877.65	20705.3	87988.1	23753.2	64346.7	SCO1	153305	54640.3	58696	0.356414	0.38287	-1.48837	-1.38507
P14678;P63162;J3QLE5;J3KRY3;S4R3P3	8	8	25.4	233	1.93788e+06	4.44785e+06	1.94675e+06	2.43827e+06	616228	718931	792830	77753.2	361639	2.06605e+06	SNRPB	2.69269e+06	709330	835148	0.263428	0.310154	-1.92452	-1.68894
Q07020;J3QQ67;G3V203;H0YHA7;F8VYV2;A0A075B7A0;F8VUA6;F8VXR6	13	13	52.1	382	6.65435e+06	2.54294e+07	1.21905e+07	2.43432e+07	2.76328e+06	4.05721e+06	1.47778e+06	131479	2.60227e+06	2.57606e+07	RPL18	1.71544e+07	2.76609e+06	9.49813e+06	0.161247	0.553686	-2.63265	-0.85286
Q9UHR5;J3QQJ0;X6R3T8;J3QLH3;J3KRR6;F5H478;J3KRU5;J3QLM2;J3KS14	11	11	39.9	108	701638	2.03079e+06	828642	1.24313e+06	27656.7	55889.9	55639.4	121144	78326.3	75658.7	SAP30BP	1.20105e+06	46395.3	91709.8	0.0386289	0.076358	-4.69417	-3.71108
Q2V2M9;K7ER94;A0A0A0MTS9;K7EP24;K7EKZ0	4	4	3.7	9	310215	277107	336301	104096	98869.4	109643	39759.1	60715	69607	84393.2	FHOD3	256930	82757.3	71571.7	0.322101	0.278565	-1.63442	-1.84391
Q9UBQ5;K7ERF1;K7ES31;A0A087WVB9;K7EQM4;K7EK53;B4DQ48	8	8	43.1	60	217706	44999.6	60332.8	127142	297205	311259	103731	71941.1	247303	616772	EIF3K	112545	237398	312005	2.10936	2.77227	1.0768	1.47107
P46782;M0R0F0;M0R0R2;M0QZN2	19	19	75	434	4.45983e+06	6.76516e+06	6.50162e+06	6.4732e+06	2.42895e+06	811044	203143	161201	619994	4.85876e+06	RPS5	6.04995e+06	1.14771e+06	1.87999e+06	0.189706	0.310744	-2.39816	-1.6862
M0R2J8;H0Y2Q8;H7C298;B6ZDN3	3	3	1.8	14	26050.6	46481.7	3732.92	98129.7	13812.6	107569	109629	138704	199418	57283	DCDC1	43598.7	77003.5	131802	1.76619	3.02306	0.820639	1.59601
O00116;A0A1B0GWA2;A0A2R8YEL0;B8ZZ81	23	23	46.4	153	474760	62150.5	635049	61733.2	174125	42612.1	23201.9	293273	583938	370420	AGPS	308423	79979.6	415877	0.259318	1.3484	-1.94721	0.431245
O00154;K7EKP8	13	13	36.6	214	704365	1.08662e+06	648155	1.14662e+06	780395	351082	47260.5	34121.3	143657	745068	ACOT7	896440	392912	307615	0.438303	0.343152	-1.19	-1.54308
O00231;J3QRY4;J3QS13	31	29	67.8	404	1.41709e+06	2.00447e+06	1.56617e+06	1.64757e+06	1.11548e+06	554989	24258	111518	391565	2.36333e+06	PSMD11	1.65882e+06	564908	955471	0.340547	0.575993	-1.55407	-0.795876
O00232;J3KTJ5;J3KSK1	28	28	59.6	338	1.10834e+06	3.29479e+06	1.84714e+06	2.09083e+06	695969	239045	35976.3	17976.1	35528.4	1.61945e+06	PSMD12	2.08528e+06	323663	557650	0.155214	0.267423	-2.68767	-1.90281
O00299	14	14	59.8	77	245088	157813	292931	58088.2	269474	19119.7	8856.26	88709.4	13006.1	77063.2	CLIC1	188480	99150	59592.9	0.52605	0.316176	-0.926727	-1.6612
O00303;H0YDT6;E9PQV8;A0A1W2PP79	8	8	29.4	36	1.98374	13.5267	2.48908	19.35	98241	133066	75712.9	71418.8	53281.6	19292.7	EIF3F	9.33736	102340	47997.7	10960.3	5140.39	13.42	12.3277
O00410;H0Y8C6;E7ETV3;E7EQT5;E7EV12;E7EWK4;E7EX05;H0Y3V4;E7ESZ1;E7ETV8;C9JZD8;C9JQT6;C9J875;C9JXE0;O60518;F8WF30;C9JZ53;C9J583	48	48	52.3	510	2.49517e+06	130829	1.68279e+06	194117	2.25123e+06	80033.6	28670.5	11825.4	29393.7	1.59292e+06	IPO5	1.12573e+06	786645	544713	0.698789	0.483877	-0.517071	-1.04729
O00483	4	4	46.9	39	249810	110844	139978	99864.2	98470.8	50124.9	45953.7	73568.5	56623.3	153258	NDUFA4	150124	64849.8	94483.2	0.431975	0.629367	-1.21098	-0.668026
O00567;A0A494C128;Q5JXT2;H0YDU4;H0Y653	42	42	76.4	746	4.28171e+06	7.41665e+06	5.2438e+06	6.53839e+06	1.62345e+06	646204	75436.7	142050	400599	4.27984e+06	NOP56	5.87014e+06	781698	1.6075e+06	0.133165	0.273843	-2.90871	-1.86858
O14640;A0A087WWA7;P54792;A0A0J9YYK1	30	19	54.8	379	587459	1.01916e+06	446770	722415	3.3581e+06	2.90474e+06	579787	288426	1.93938e+06	4.96159e+06	DVL1	693950	2.28087e+06	2.39647e+06	3.2868	3.45337	1.71668	1.788
O14641;I3L2N2;I3L2W9;I3L0M7;A0A3B3ITC6	31	19	48.9	867	6.69874e+06	1.28387e+07	5.34495e+06	2.01424e+07	2.25184e+07	2.4427e+07	6.61037e+06	9.4202e+06	1.58802e+07	3.60782e+07	DVL2	1.12562e+07	1.78519e+07	2.04595e+07	1.58596	1.81762	0.66536	0.862054
O14654	42	42	32.4	470	1.1151e+06	1.59757e+06	1.51584e+06	765342	2.12192e+06	381329	81589.8	20004.7	349792	2.54774e+06	IRS4	1.24846e+06	861612	972513	0.690138	0.778968	-0.535043	-0.360363
O14686;F8VWW4;H0YEF2	14	14	4.8	29	113982	97952.9	50785.1	120520	12251	151245	125495	31383.2	42644.6	29681.6	KMT2D	95810	96330.5	34569.8	1.00543	0.360816	0.0078157	-1.47066
O14737;K7EQA1;K7ESJ4;Q3HM38;X6R2P6	8	8	54.4	62	301867	1.0405e+06	283635	438600	42177.7	96680.8	102142	116753	279256	230468	PDCD5	516151	80333.7	208826	0.15564	0.404582	-2.68372	-1.30549
O14744;H0YJX6;G3V580;G3V5L5;G3V2X6;G3V2L6;C9JSX3;H0YJ77;H0YJD3;G3V5T6;H7BZ44;G3V507;G3V2F5	27	27	57.8	365	1.59723e+06	4.62902e+06	2.06324e+06	3.60905e+06	910174	620425	43285.5	105642	712857	2.24761e+06	PRMT5	2.97464e+06	524628	1.02204e+06	0.176367	0.343584	-2.50335	-1.54127
O14818;H0Y586	13	8	64.5	287	959179	2.87402e+06	1.24393e+06	2.53303e+06	893679	639194	45692.1	202531	517479	1.84867e+06	PSMA7	1.90254e+06	526188	856226	0.276572	0.450044	-1.85427	-1.15186
O14828	6	6	27.7	53	273801	391731	288846	400091	101162	113202	95196.9	71828.9	80691.9	241585	SCAMP3	338617	103187	131369	0.30473	0.387956	-1.71439	-1.36603
O14929;F8W9G7;F8WEW1	18	18	61.3	272	2.7555e+06	5.92996e+06	3.39537e+06	4.5798e+06	650324	604018	74935.9	46098.6	211036	1.24618e+06	HAT1	4.16516e+06	443093	501106	0.106381	0.120309	-3.23269	-3.05518
O14958	3	3	12.3	59	21988.1	141488	16597.2	135392	7153.16	142181	64932.9	261364	235025	147773	CASQ2	78866.2	71422.5	214721	0.905616	2.72259	-0.143029	1.44498
O14980;C9JKM9;C9J673;C9IZS4;C9JQ02;C9JV99;F8WF71;C9IYM2;C9JF49;H7BZC5	44	44	50.4	611	2.37667e+06	4.26897e+06	3.46392e+06	3.10825e+06	1.48096e+06	532664	77647.2	17022	153726	2.11826e+06	XPO1	3.30445e+06	697091	763002	0.210955	0.230901	-2.24499	-2.11465
O15042;E7ET15;H0Y8D9;E7EW00;H7C4V2;C9J5L1	51	45	53.1	818	6.71092e+06	2.05618e+07	7.94481e+06	2.13672e+07	1.39243e+06	378684	56091.5	32623.2	222250	2.48983e+06	U2SURP	1.41462e+07	609070	914901	0.0430555	0.0646748	-4.53766	-3.95065
O15047	20	19	18.9	105	437280	645974	662874	334333	875.642	1.59128e+06	498628	56673.8	99620.6	738273	SETD1A	520115	696927	298189	1.33995	0.573313	0.422175	-0.802605
O15067;H0YGH1;J3KTQ5;J3KT98;J3QSG0;J3QSH6	18	18	17.3	63	35872.4	86274.2	33211.8	120684	98453.4	492904	241108	189287	223259	161406	PFAS	69010.6	277488	191317	4.02095	2.77229	2.00754	1.47108
O15144;C9JTV5;G5E9J0;H7C3F9;G5E9S7	15	15	52.3	136	320606	39068.9	172069	46361	281326	19359.8	25215.1	13102.6	29806.5	346008	ARPC2	144526	108634	129639	0.751653	0.896993	-0.411861	-0.156831
O15145;C9JZD1;F8VR50	9	9	56.2	100	398756	404639	329025	310087	230782	33990	18827.9	48834.9	69835	431176	ARPC3	360627	94533.2	183282	0.262136	0.508232	-1.93161	-0.976442
O15173;U3KPU8;U3KQM0	5	5	25.6	49	118559	122916	108406	121189	150179	42478.6	28132	76443.5	43010.8	174795	PGRMC2	117768	73596.5	98083.2	0.62493	0.832854	-0.678233	-0.263865
O15226	35	35	52.6	324	992279	3.05239e+06	1.33145e+06	2.27511e+06	151570	28389.4	25394.6	100057	4161.34	290780	NKRF	1.91281e+06	68451.2	131666	0.0357857	0.0688337	-4.80447	-3.86074
O15258;Q5T092;A0A0A0MR06;Q5T091;Q5T093	5	5	33.7	93	445461	1.43477e+06	578967	968611	204075	119770	20097.3	27944.8	40681.8	610082	RER1	856953	114647	226236	0.133785	0.264001	-2.90201	-1.92139
O15260;Q5T8U5;B7Z1G8	6	6	27.5	92	287510	340786	342008	288172	188566	76155.3	37276.4	42869.6	50604.9	154589	SURF4	314619	100666	82687.9	0.319961	0.262819	-1.64403	-1.92786
O15264;Q5R3E6	4	4	12.1	10	61113.1	73321.4	46129.2	72168.5	354806	309731	52696.1	35543.2	74228.4	416622	MAPK13	63183	239078	175465	3.78389	2.77708	1.91987	1.47357
O15371;B0QYA5;B0QYA4;B0QYA6;B0QYA8;A0A0D9SGB5	24	24	50.9	338	2.29852e+06	3.028e+06	3.21476e+06	2.1157e+06	841517	410843	78498.2	47646.2	238189	1.52518e+06	EIF3D	2.66424e+06	443620	603672	0.166509	0.226583	-2.58633	-2.14189
O15400	6	6	31.4	81	220262	247482	218757	272732	230851	114743	5552.93	38197.9	69912.6	390563	STX7	239808	117049	166224	0.488094	0.693156	-1.03477	-0.528747
O15498;H7C3K7	10	10	63.1	90	268501	369930	406115	195827	134114	7859.71	82402	37364.8	56394.1	298272	YKT6	310093	74792	130677	0.241192	0.421412	-2.05175	-1.2467
O43143	45	44	56.5	978	6.88265e+06	1.53219e+07	7.8842e+06	1.01499e+07	3.25686e+06	1.3037e+06	230570	58315.1	563560	6.8073e+06	DHX15	1.00597e+07	1.59704e+06	2.47639e+06	0.158757	0.24617	-2.65511	-2.02227
O43242;F5H8K4;H0YGV8	33	33	62	504	3.00155e+06	5.62937e+06	2.83116e+06	4.34361e+06	1.42167e+06	647783	10527.7	15485.7	127587	2.79651e+06	PSMD3	3.95142e+06	693327	979862	0.175463	0.247977	-2.51076	-2.01172
O43290;E9PQI8	53	53	62	617	4.76239e+06	1.49575e+07	6.42606e+06	1.41744e+07	399201	45846	17232.5	11192	26624.1	177247	SART1	1.00801e+07	154093	71687.8	0.0152869	0.00711182	-6.03156	-7.13557
O43324;D6RBD7;C9J1V9;H0YAL7;D6RCQ0;H0YAH9	9	9	59.8	102	316284	665361	617300	838691	179641	155944	32283.8	25842.6	67183.8	660608	EEF1E1	609409	122623	251211	0.201216	0.412221	-2.31318	-1.27851
O43390;B4DT28;A0A286YEZ8	28	23	49.3	490	2.60543e+06	9.73141e+06	3.65854e+06	9.16565e+06	722734	312684	65664.8	28610.6	100986	743345	HNRNPR	6.29026e+06	367028	290981	0.0583486	0.0462589	-4.09916	-4.43412
O43396;K7ER96;K7EML9;K7EPB7;K7EME7;K7EKG2	20	20	77.9	398	1.86179e+06	7.59781e+06	2.85198e+06	6.70796e+06	4.37748e+06	6.17061e+06	1.8696e+06	2.48447e+06	4.79676e+06	1.00862e+07	TXNL1	4.75489e+06	4.13923e+06	5.78916e+06	0.870522	1.21752	-0.200048	0.283943
O43617;A0A087WWM0;A0A087WYS5;A6NKE1	6	6	30.6	49	33676.4	84112.1	20462	147169	112659	28947.2	31638.6	97963.1	23732.7	102541	TRAPPC3	71354.9	57748.3	74745.5	0.80931	1.04752	-0.305235	0.0669733
O43663;H0YLA0;H0YL53;G3V3N7;H0YM42	7	7	12.6	32	292062	1.46653e+06	485654	1.59666e+06	14960.9	64011.8	60920.1	123780	45571.4	37802.9	PRC1	960227	46630.9	69051.6	0.0485624	0.0719117	-4.36402	-3.79763
O43707;F5GXS2;H7C144;K7EJH8;K7EP19;D6RH00	72	47	83.2	1442	6.21922e+06	1.24085e+07	6.38237e+06	1.08453e+07	5.09664e+06	2.14203e+06	178034	279853	1.7112e+06	9.56133e+06	ACTN4	8.96385e+06	2.47223e+06	3.85079e+06	0.2758	0.429591	-1.8583	-1.21896
O43719;Q5H919;Q5H918	16	16	26.5	99	230505	657383	519894	301370	880.471	591192	389152	46608.5	182374	225353	HTATSF1	427288	327075	151445	0.765468	0.354434	-0.385587	-1.49641
O43747;H3BNR4;H3BR36;H3BUN9;H3BNN2;H3BRM7;H3BN71;B4DGE1	16	14	26.5	117	255557	512831	434412	222649	79636.6	21135.3	30379.9	19247.8	14253.4	65669.8	AP1G1	356362	43717.3	33057	0.122676	0.0927623	-3.02707	-3.43032
O43776;K7EIU7;K7EQ35;K7EJ19;K7EPK2;K7EMQ6	30	30	50.4	448	2.60633e+06	4.8793e+06	2.97677e+06	4.31511e+06	1.49347e+06	237941	22113.1	17533.9	188163	3.30008e+06	NARS	3.69438e+06	584508	1.16859e+06	0.158215	0.316316	-2.66004	-1.66056
O43809;H3BND3;H3BV41	11	11	60.8	152	422689	3.41142e+06	1.11838e+06	3.01873e+06	83060.8	116048	77290.3	73420.5	24342.6	104857	NUDT21	1.9928e+06	92133.1	67540.1	0.0462329	0.033892	-4.43494	-4.88291
O60256;E7EPA1;C9JJS3;C9K0K7;C9JDU5;I3L0S1;C9JDH0;E7EW35;I3L331;I3L164;I3L4G9;I3L1T1;I3L3B8;I3L2J4;I3L275	17	16	63.4	204	1.02996e+06	771215	1.14463e+06	395816	368073	39552.8	7817.71	17377.2	58920.5	682695	PRPSAP2	835406	138481	252998	0.165765	0.302844	-2.59279	-1.72335
O60264	53	38	51.7	626	2.85436e+06	5.9414e+06	5.64878e+06	3.93429e+06	898625	139357	10174.2	1.44823e+07	92175.3	1.92529e+06	SMARCA5	4.59471e+06	349385	5.49994e+06	0.0760408	1.19702	-3.71708	0.259442
O60506;B7Z645;F6UXX1	25	20	49.4	178	623256	2.84022e+06	1.45334e+06	2.50685e+06	218380	51995.4	24149.4	23291.8	12607.1	139244	SYNCRIP	1.85592e+06	98174.8	58381.1	0.0528983	0.0314568	-4.24064	-4.99049
O60547	13	13	39.2	67	144427	166587	235105	57400.6	96748.6	48098.5	87630.9	100965	46019.8	40441.8	GMDS	150880	77492.6	62475.4	0.513605	0.414074	-0.961269	-1.27204
O60684;Q5TFJ7;O15131;S4R3E5	19	12	45	181	643040	2.076e+06	931637	955644	61250.4	14947.3	69145.4	110523	19777.5	233797	KPNA6	1.15158e+06	48447.7	121366	0.0420707	0.105391	-4.57104	-3.24618
O60749;D6RC15	13	11	29.3	55	51023.8	84394.5	41221.5	72011.7	181252	49996.5	26587.2	62067.4	27693.1	100647	SNX2	62162.9	85945.4	63469.1	1.38258	1.02101	0.467366	0.0300006
O60826	4	4	7.2	44	106795	433936	48045.9	208617	212093	74040.9	12049.9	461495	827785	538790	CCDC22	199348	99394.5	609357	0.498597	3.05675	-1.00405	1.612
O60942	7	7	13.9	13	27367.3	42030.6	63524.6	82034.4	101258	27744.9	43804.6	218243	308139	183525	RNGTT	53739.2	57602.4	236636	1.07189	4.4034	0.100154	2.13862
O75131;A0A087WYQ3;E5RHZ0;H0YB26;A0A087WXR6;A0A087WUS8;E5RFT7;Q96FN4;O95741	22	21	52	273	1.27065e+06	2.48716e+06	1.33232e+06	1.31997e+06	811407	126509	12768.8	28126.2	76804	1.2819e+06	CPNE3	1.60253e+06	316895	462278	0.197747	0.288468	-2.33827	-1.79352
O75152;E9PQ61;E9PBY7;A0A1W2PPR9	44	35	54.1	455	2.78137e+06	1.10443e+07	3.39096e+06	1.06526e+07	299474	162761	27945.9	148925	205939	473691	ZC3H11A	6.9673e+06	163393	276185	0.0234515	0.0396402	-5.41418	-4.65689
O75251;F5H5N1;F5GXJ1;A0A087WXF6;A0A087WTI3	7	7	36.2	60	248801	286563	216128	77542.4	122885	58514.6	67521.5	53932.3	54351.5	250367	NDUFS7	207258	82973.7	119550	0.400339	0.576818	-1.32071	-0.793812
O75340;A0A024QZ42;H0Y9X3;E7EPW6;A0A087WZ38	8	8	50.8	75	155412	246369	277570	48131.3	151354	22633.5	13920.2	30207	26180.1	224211	PDCD6	181871	62636	93532.9	0.344399	0.514282	-1.53785	-0.959368
O75367;B4DJC3;D6RCF2	23	21	63.2	576	6.99956e+06	1.59043e+07	8.61544e+06	1.14445e+07	3.08929e+06	1.96538e+06	586047	124094	1.36347e+06	8.8725e+06	H2AFY	1.07409e+07	1.88024e+06	3.45335e+06	0.175053	0.321513	-2.51413	-1.63705
O75369;E7EN95	37	25	14.9	137	674892	345995	263985	166343	121899	20184	12330.7	79892.5	73501	280846	FLNB	362804	51471.1	144746	0.14187	0.398966	-2.81735	-1.32566
O75376;A0A088AWL3;E7EVK1;E7EVU5;E7EW50;J3KS51;C9JAP0;J3KRE4;J3KS29;J3KT44;C9JNV9	70	62	39.9	461	3.04448e+06	3.89317e+06	2.55889e+06	4.31903e+06	163140	20092.8	10753.8	89967.5	36367.1	77664.5	NCOR1	3.4539e+06	64662.1	67999.7	0.0187215	0.0196878	-5.73916	-5.66655
O75396;A0A087X1A9	12	12	43.7	188	1.12302e+06	2.58613e+06	1.11897e+06	1.54985e+06	564473	146688	20236.8	24040.7	143360	1.36708e+06	SEC22B	1.59449e+06	243799	511494	0.152901	0.320788	-2.70933	-1.64031
O75436;S4R3Q6;S4R2Y3	10	10	43.1	120	669700	1.68985e+06	718012	1.02351e+06	335519	33086.2	9857.72	16428.6	17339	241659	VPS26A	1.02527e+06	126154	91809	0.123045	0.0895463	-3.02274	-3.48122
O75489;E9PS48;G3V194	14	14	51.1	98	150455	9055.28	70002.6	124070	414009	32231.2	17189	45981.1	50984.5	133982	NDUFS3	88395.7	154476	76982.4	1.74756	0.870884	0.805339	-0.199447
O75533;H7C341;B4DGZ4;A0A494C1M2;F8WC19	81	81	71.4	1580	1.10031e+07	4.35155e+07	2.08642e+07	3.95353e+07	2.80506e+06	978927	171925	108627	436274	6.44069e+06	SF3B1	2.87295e+07	1.31864e+06	2.32853e+06	0.0458983	0.0810501	-4.44542	-3.62504
O75643;A0A494C1A5	114	114	59.6	1399	6.6706e+06	1.48351e+07	9.44231e+06	1.20298e+07	2.1888e+06	222227	18366.1	17730.3	23828.3	3.20053e+06	SNRNP200	1.07444e+07	809797	1.0807e+06	0.0753689	0.100582	-3.72989	-3.31356
O75683	11	11	38.5	84	440036	1.18917e+06	299996	1.31174e+06	7024.57	79431.6	65036.1	26678.1	32267.9	478234	SURF6	810235	50497.4	179060	0.0623244	0.220997	-4.00406	-2.1779
O75717;C9JYB3	46	46	52.8	385	1.44551e+06	1.53666e+06	1.39037e+06	946810	818738	25938	3071.58	12233.7	11343.1	757834	WDHD1	1.32984e+06	282583	260470	0.212494	0.195866	-2.23451	-2.35206
O75746;F8W9J0;H0YFB2;B4DGK6	14	7	26	12	66769.8	51667.1	26339.8	133095	6645.5	119890	97030.7	5557.7	1904.79	37249.8	SLC25A12	69467.9	74522.2	14904.1	1.07276	0.214546	0.101323	-2.22064
O75928;A0A087WUY7;B4DGW0;K7ER97;K7EJT4;A0A0A0MS92	19	15	38	136	866583	2.51298e+06	1.06163e+06	2.14003e+06	85824.5	55822.4	83523.3	65191.9	26943.5	148639	PIAS2	1.64531e+06	75056.7	80258.3	0.0456187	0.0487802	-4.45423	-4.35756
O75964;E9PN17;A0A3B3ITX4;A0A3B3IRW3	6	6	70.9	131	837487	2.07755e+06	578337	2.07555e+06	640229	264579	64764.8	42892.6	174660	1.09908e+06	ATP5L	1.39223e+06	323191	438876	0.232139	0.315233	-2.10694	-1.66551
O76021;J3QSV6;I3L3U9;I3L3C4;I3L234;I3L1A3;J3KPU7;I3L2F2;I3L4T8;I3L1Y4	36	36	62.2	634	4.38586e+06	1.11403e+07	6.46423e+06	1.05756e+07	1.17442e+06	451193	64070.6	27705.8	190223	6.2399e+06	RSL1D1	8.14152e+06	563227	2.15261e+06	0.0691796	0.264399	-3.85351	-1.91921
O94842;A0A669KB71;O15405;O94900	12	10	25.4	153	1.54298e+06	5.45431e+06	1.85548e+06	5.24846e+06	88800.6	50569.1	128793	62484.5	70332.3	111842	TOX4	3.52531e+06	89387.4	81552.8	0.0253559	0.0231335	-5.30153	-5.43387
O94886;X6RI56;Q2HIZ8	3	3	5.1	41	160521	343200	73863.5	926397	12863.9	383819	68902.1	24223.7	48018.8	70783.7	TMEM63A	375995	155195	47675.4	0.412758	0.126798	-1.27663	-2.9794
O94905;E5RHW4;E5RJ09	9	7	32.4	88	214228	372115	275646	316001	213908	75486.5	29906.3	65097.7	83151.6	358700	ERLIN2	294498	106434	168983	0.361408	0.573802	-1.4683	-0.801376
O94906	32	32	38.4	364	1.32785e+06	3.23432e+06	1.87693e+06	1.46165e+06	363767	36082.6	6317.1	192045	288369	925221	PRPF6	1.97519e+06	135389	468545	0.0685449	0.237216	-3.86681	-2.07573
O94925;H7BZD1;C9JIJ6;H7C201	18	16	30.6	110	241148	19853.1	172462	35184.7	312740	10737.7	45311.7	39855.6	25533	242938	GLS	117162	122930	102776	1.04923	0.877209	0.0693284	-0.189008
O95373;E9PLB2;E9PLJ0	29	28	39.8	231	892401	588880	1.15959e+06	453634	590162	209825	30106.6	28304.9	49111.9	489078	IPO7	773625	276698	188832	0.357664	0.244087	-1.48332	-2.03453
O95400	16	16	61.9	275	3.17096e+06	1.75678e+07	5.21743e+06	1.53072e+07	447494	426057	113761	52479.9	264104	699277	CD2BP2	1.03159e+07	329104	338620	0.0319027	0.0328252	-4.97018	-4.92905
O95433;G3V438;H0YJG7;H0YJ63;G3V3W9	13	10	45.3	126	268910	309965	414931	39713.4	376509	17141.4	7983.49	13470.2	19844.8	429284	AHSA1	258380	133878	154200	0.518145	0.596795	-0.948573	-0.744692
O95563;Q5R3B4	4	4	26.8	54	189124	56507.2	127856	47443.7	72820.3	42536.1	111101	45486.8	12080.4	64263.2	MPC2	105233	75485.8	40610.1	0.717324	0.385908	-0.479304	-1.37367
O96008;K7EKG4;K7EJ57	11	11	46.5	61	77256.5	219579	94159.4	273009	210330	24371.8	14904.3	61951.6	28879	130769	TOMM40	166001	83202	73866.5	0.501214	0.444976	-0.996503	-1.1682
P00338;F5GXY2;F5GYU2;F5GXH2;F5H5J4;F5H6W8;F5GZQ4;F5H8H6;F5GXC7;F5GXU1;Q6ZMR3;F5H5G7;A0A087WUM2;F5H245	36	29	91.9	965	8.69426e+06	2.61815e+07	1.15199e+07	2.65754e+07	8.12803e+06	6.81393e+06	3.07404e+06	145703	6.10099e+06	1.71244e+07	LDHA	1.82428e+07	6.00533e+06	7.79038e+06	0.32919	0.42704	-1.60301	-1.22756
P00387;B1AHF3	20	20	68.1	285	2.11339e+06	3.46224e+06	2.5289e+06	1.87816e+06	1.0106e+06	450552	63465.7	72516.9	268856	1.11546e+06	CYB5R3	2.49567e+06	508206	485610	0.203635	0.194581	-2.29594	-2.36156
P00403	7	7	44.9	55	386080	95747.8	225207	57331.6	255382	164545	58529.8	27181.6	10914.2	105372	MT-CO2	191092	159486	47822.5	0.834603	0.25026	-0.260837	-1.9985
P00491;G3V5M2;G3V2H3	19	15	75.4	176	431014	256149	637568	188927	417209	152914	14450.4	21790.2	37108.9	433469	PNP	378415	194858	164123	0.514932	0.433712	-0.957545	-1.20519
P00492;Q9NRG1	14	14	74.3	220	472961	1.86322e+06	1.05459e+06	1.15307e+06	1.12982e+06	792596	212428	429578	638842	1.0203e+06	HPRT1	1.13596e+06	711615	696241	0.626444	0.61291	-0.674743	-0.706254
P00505	28	28	70.7	428	1.51815e+06	4.70372e+06	1.13015e+06	4.14626e+06	2.30552e+06	1.5751e+06	673661	53995.8	908950	1.98933e+06	GOT2	2.87457e+06	1.51809e+06	984091	0.528111	0.342344	-0.921086	-1.54648
P00558	26	21	77.7	313	313586	3.37483e+06	535439	3.1676e+06	838462	699225	135780	191333	412782	855715	PGK1	1.84786e+06	557822	486610	0.301874	0.263337	-1.72798	-1.92502
P01011;G3V595;G3V3A0	5	5	16.3	38	26620.3	345233	461174	18433.5	37735.3	27342.5	11627	25053.8	33844.3	16627.8	SERPINA3	212865	25568.3	25175.3	0.120115	0.118269	-3.05751	-3.07986
P02760;S4R471;S4R3Y4	3	3	12.2	65	314805	1.40385e+06	161435	2.12275e+06	678776	1.08732e+06	682541	1.16814e+06	1.46686e+06	994241	AMBP	1.00071e+06	816212	1.20975e+06	0.815633	1.20889	-0.294008	0.273681
P04075;J3KPS3;H3BQN4;H3BUH7;H3BPS8;H3BR04;H3BMQ8;H3BU78;H3BR68;P05062;A0A087WXX2;A0A3B3IS80	30	28	86.3	507	319272	4.42143e+06	660670	4.39705e+06	1.61391e+06	2.53025e+06	1.40382e+06	180705	2.16353e+06	3.78072e+06	ALDOA	2.4496e+06	1.84933e+06	2.04165e+06	0.75495	0.833461	-0.405547	-0.262813
P04181	27	27	72	271	446186	680556	601282	369882	615646	117250	29068.8	40128.2	151155	595498	OAT	524476	253988	262261	0.48427	0.500043	-1.04612	-0.999877
P04406;E7EUT5;O14556	30	30	92.5	984	1.41743e+07	4.48139e+07	2.4289e+07	3.44757e+07	9.52707e+06	7.53414e+06	2.44713e+06	592967	5.9202e+06	1.96354e+07	GAPDH	2.94382e+07	6.50278e+06	8.71619e+06	0.220896	0.296084	-2.17856	-1.75592
P04637;A0A0U1RQC9;A0A087WZU8;J3KP33;A0A087X1Q1;E7EQX7;E7ESS1;E9PFT5;A0A087WXZ1;A0A087WT22;E7EMR6;E9PCY9;S4R334	20	20	61.1	201	1.91618e+06	1.90476e+06	1.72053e+06	1.08898e+06	564124	67553.8	18378.6	16505.7	4975.25	79232.8	TP53	1.65762e+06	216686	33571.3	0.130721	0.0202527	-2.93543	-5.62574
P04818	12	12	41.5	107	481751	139653	450666	126108	283034	42794.4	15264.7	1.19626e+06	509346	571002	TYMS	299545	113698	758869	0.379568	2.53341	-1.39757	1.34108
P04843;B7Z4L4;F8WF32	30	30	60.3	513	2.54951e+06	4.23391e+06	2.83816e+06	4.82738e+06	1.5779e+06	694398	42496.1	82238.1	417911	1.9813e+06	RPN1	3.61224e+06	771596	827148	0.213606	0.228985	-2.22698	-2.12668
P04844;Q5JYR7;Q5JYR4;Q5JYR3;H0Y5M1	24	19	55.2	242	975105	1.05036e+06	1.44968e+06	1.15606e+06	578321	216334	39347.6	43386.6	127977	730780	RPN2	1.1578e+06	278001	300714	0.240111	0.259729	-2.05823	-1.94492
P05023;P50993;B1AKY9;H0Y7C1;Q13733;Q5TC01;P54707;P20648;Q5TC02;E9PRA5;Q5TC05;A0A669K9X0	33	21	38.2	397	1.38033e+06	2.26191e+06	1.07521e+06	2.71956e+06	926088	169295	15797.3	37524.1	202608	1.66404e+06	ATP1A1	1.85925e+06	370393	634725	0.199216	0.341387	-2.32759	-1.55052
P05141;Q9H0C2	30	14	67.4	725	1.27648e+07	3.35145e+07	1.17919e+07	3.13237e+07	7.37717e+06	7.17005e+06	2.43727e+06	171129	4.6305e+06	1.75049e+07	SLC25A5	2.23487e+07	5.6615e+06	7.43551e+06	0.253325	0.332704	-1.98094	-1.58769
P05165;A0A1B0GU58;A0A1B0GWI4;A0A1B0GUX9;A0A1B0GWA1;A0A1B0GTR1;H0Y5U0;Q5JTW6;Q5JVH2;H0Y4B9;H0Y798;A0A2R8Y725	75	75	83.5	2932	1.34404e+07	2.87681e+07	9.28961e+06	4.4202e+07	6.69932e+07	5.7354e+07	2.98976e+07	2.82257e+07	6.10382e+07	9.14431e+07	PCCA	2.3925e+07	5.14149e+07	6.02357e+07	2.149	2.51768	1.10367	1.3321
P05198;G3V4T5;H0YJS4	20	20	77.5	124	375462	36004.6	188299	69192.1	385441	81980	18341.3	21310.7	54113.2	586907	EIF2S1	167240	161921	220777	0.968196	1.32012	-0.0466287	0.400673
P05388;F8VWS0;F8VU65;G3V210;F8VQY6;F8VPE8;F8VRK7;F8VW21;F8VZS0;F8VWV4;F8VS58;F8W1K8	17	6	53.3	333	2.00315e+06	4.84093e+06	2.97414e+06	4.09638e+06	1.69796e+06	1.18432e+06	341589	115228	544296	2.24243e+06	RPLP0	3.47865e+06	1.07462e+06	967318	0.30892	0.278073	-1.6947	-1.84647
P05412;P17535	9	9	52	70	319707	565809	136369	166645	65916.8	11196.8	81910.9	72586	95338.3	52903.4	JUN	297132	53008.2	73609.2	0.178399	0.247732	-2.48682	-2.01315
P05455;E7ERC4;E9PGX9;E9PFL9	28	28	54.7	294	1.29652e+06	3.75317e+06	2.19434e+06	2.49306e+06	204334	3.21696e+06	325623	49703.3	22294.9	122758	SSB	2.43427e+06	1.24897e+06	64918.9	0.513078	0.0266687	-0.96275	-5.22871
P06493;A0A024QZP7;A0A087WZZ9;E5RIU6;K7ELV5;O94921;H0YAZ9;E7EUK8	22	20	76.8	540	2.94701e+06	7.54344e+06	3.21023e+06	6.04073e+06	1.64423e+06	932633	69494.5	172856	643715	4.42949e+06	CDK1	4.93535e+06	882118	1.74869e+06	0.178734	0.354318	-2.48411	-1.49688
P06576;F8W079;F8W0P7	30	6	80.3	470	115717	2.70683e+06	259518	1.48484e+06	541927	2.81449e+06	1.13415e+06	4.27752e+06	4.13011e+06	2.35826e+06	ATP5B	1.14172e+06	1.49686e+06	3.58863e+06	1.31105	3.14317	0.390721	1.65222
P06702	5	5	47.4	36	2.59196e+06	5.39343e+06	2.62504e+06	4.64962e+06	1.55099	6.7539	6.25536	88263.9	30791	202188	S100A9	3.81501e+06	4.85342	107081	1.27219e-06	0.0280683	-19.5843	-5.15492
P06733;A0A2R8Y6G6;K7EM90;A0A2R8YEM5;A0A2R8Y879;K7ERS8;A0A2R8Y798;A0A2R8YEG5;A0A2R8Y6I8;E5RI09;E5RG95;K7EPM1;K7EKN2	45	41	88.2	758	1.46025e+06	7.29545e+06	2.07025e+06	7.44253e+06	4.92121e+06	3.81316e+06	1.61457e+06	190859	2.21253e+06	4.02885e+06	ENO1	4.56712e+06	3.44965e+06	2.14408e+06	0.755323	0.469461	-0.404835	-1.09092
P06737;E9PK47	46	39	60.6	509	2.22873e+06	1.83466e+06	1.88693e+06	286309	1.18291e+06	141424	10625.3	20538.3	55444.6	1.58531e+06	PYGL	1.55916e+06	444987	553765	0.285403	0.35517	-1.80893	-1.49342
P06744;A0A2U3TZU2;K7EQ48;A0A2R8Y6C7;A0A0J9YXP8;A0A0J9YYH3;A0A0J9YX90;K7ERC6;K7EPY4;K7EP41;K7ENA0;A0A0J9YXM3;K7ELR7;A0A2R8YF08;K7ERK8;K7EIL4;A0A0J9YXH9;A0A0J9YYI8;K7ESF4	38	30	69.2	1213	2.18016e+07	4.52764e+07	2.62218e+07	4.1915e+07	1.24523e+07	7.87345e+06	3.07763e+06	46035	6.14475e+06	2.09902e+07	GPI	3.38037e+07	7.80112e+06	9.06034e+06	0.230777	0.268028	-2.11543	-1.89954
P06748;E5RI98;E5RGW4	19	19	60.9	428	8.05548e+06	2.29012e+07	1.27159e+07	2.63591e+07	854201	873732	158802	78550.1	258881	715900	NPM1	1.75079e+07	628912	351110	0.0359215	0.0200544	-4.79901	-5.63994
P07099;B1AQP8	25	18	67.9	173	770564	977893	579597	290580	406125	22071.2	5809.7	17224.4	17883.8	250050	EPHX1	654658	144669	95052.8	0.220984	0.145195	-2.17799	-2.78394
P07195;A0A5F9ZHM4;A0A3B3IS95;A8MW50;C9J7H8;F5H793	32	30	77.2	962	8.38212e+06	2.13703e+07	1.04762e+07	2.67439e+07	1.1345e+07	1.15183e+07	5.44929e+06	268640	1.1892e+07	2.51562e+07	LDHB	1.67431e+07	9.43754e+06	1.24389e+07	0.563667	0.742927	-0.827085	-0.428707
P07355;H0YN42;H0YMU9;H0YMD0;A6NMY6;H0YM50;H0YKS4;H0YNP5;H0YN28;H0YL33;H0YMM1;H0YKX9;H0YMT9;H0YLV6;H0YKZ7;H0YMW4;H0YKL9;H0YKV8;H0YNA0;H0YMD9;H0YN52;H0YNB8;H0YKN4;H0YLE2	31	31	74.6	584	2.10123e+06	5.73381e+06	3.31807e+06	4.4626e+06	2.11889e+06	1.46611e+06	317709	7265.68	869909	4.28946e+06	ANXA2	3.90393e+06	1.3009e+06	1.72221e+06	0.333229	0.441149	-1.58541	-1.18066
P07437;Q5JP53;Q5ST81;Q9H4B7;G3V2A3;CON__ENSEMBL:ENSBTAP00000025008;G3V5W4;G3V2R8;G3V3R4;G3V2N6	31	8	65.3	959	6.08172e+06	1.65474e+07	8.71107e+06	1.23868e+07	6.12301e+06	4.5344e+06	1.62779e+06	524263	2.78872e+06	7.1571e+06	TUBB	1.09317e+07	4.09506e+06	3.49003e+06	0.374603	0.319257	-1.41656	-1.64721
P07737;K7EJ44;I3L3D5;CON__P02584	9	9	67.1	116	70097.1	56916.3	54287.8	65961.1	400656	389237	272082	169757	419917	537216	PFN1	61815.5	353992	375630	5.72658	6.07663	2.51767	2.60327
P07814;V9GYZ6;V9GZ76	87	87	67.9	1123	5.92768e+06	6.24885e+06	5.79321e+06	4.98983e+06	3.20944e+06	561203	30514.3	129430	546180	5.24566e+06	EPRS	5.73989e+06	1.26705e+06	1.97376e+06	0.220745	0.343866	-2.17955	-1.54008
P07900;Q14568	70	34	73.4	1459	1.00768e+07	2.55793e+07	7.75433e+06	2.36143e+07	1.1592e+07	9.22427e+06	3.42841e+06	553291	7.59424e+06	1.86864e+07	HSP90AA1	1.67562e+07	8.08157e+06	8.94464e+06	0.482304	0.533811	-1.05199	-0.905598
P08238	69	28	80.4	1002	5.77219e+06	1.49217e+07	4.98996e+06	1.33554e+07	6.0657e+06	5.4934e+06	1.91168e+06	493119	4.84429e+06	1.21923e+07	HSP90AB1	9.75981e+06	4.49026e+06	5.84325e+06	0.460077	0.598705	-1.12005	-0.740082
P08243;F8WEJ5;C9J057;C9JT45;C9JM09;C9JLN6	32	32	64.5	786	4.87118e+06	1.37392e+07	8.26123e+06	1.04727e+07	2.31131e+06	1.82827e+06	540060	31278.3	1.64429e+06	9.91948e+06	ASNS	9.33607e+06	1.55988e+06	3.86502e+06	0.167081	0.413987	-2.58138	-1.27234
P08574	7	7	29.8	110	512674	822008	312562	395994	239614	38799.2	22112.3	35338.6	3059.45	433332	CYC1	510810	100175	157243	0.19611	0.307831	-2.35026	-1.69979
P08670;B0YJC4;B0YJC5;A0A1B0GTT5;A0A1B0GVG8;P17661;P41219;H7C5W5;Q16352;P07196;F8W835	42	38	73.6	405	935508	939220	668620	655229	1.79699e+06	977567	125591	48090.3	297006	2.57289e+06	VIM	799644	966715	972664	1.20893	1.21637	0.273732	0.282583
P08758;D6RBE9;D6RBL5;E9PHT9;D6RCN3	22	22	65	193	155322	732695	132421	432687	773849	877648	224136	328296	527347	944233	ANXA5	363281	625211	599959	1.72101	1.6515	0.783256	0.723776
P09874;Q5VX84;Q5VX85	80	80	68.5	2313	3.0909e+07	7.89916e+07	4.06706e+07	7.03606e+07	1.24238e+07	8.32561e+06	1.9468e+06	126637	4.79246e+06	3.62146e+07	PARP1	5.52329e+07	7.56539e+06	1.37112e+07	0.136972	0.248243	-2.86804	-2.01017
P09960;B4DEH5	31	31	59.6	338	933245	181136	1.04026e+06	341796	1.08074e+06	103992	9038.72	57510.3	308947	1.61617e+06	LTA4H	624109	397924	660876	0.637587	1.05891	-0.649306	0.0825805
Q71UI9;P0C0S5;C9J0D1;A0A494C189;C9J386	8	6	57.8	142	3.63133e+06	1.90685e+06	2.20284e+06	3.3983e+06	793195	391817	74928.9	18167	191542	1.9311e+06	H2AFV	2.78483e+06	419981	713602	0.15081	0.256246	-2.72919	-1.9644
P10244	33	32	56.3	177	577625	358064	449053	598872	149271	82666.8	26855.5	53035.1	63473.8	20487.2	MYBL2	495904	86264.6	45665.4	0.173954	0.0920852	-2.52322	-3.44089
P10398;Q96II5	9	6	18.5	42	92431.1	154269	172344	287659	34130.8	43219.8	49733.6	71812	19913.5	60815.9	ARAF	176676	42361.4	50847.1	0.239769	0.287799	-2.06028	-1.79687
P10412;P16401	19	3	39.7	578	3.49354e+07	1.42125e+08	3.83537e+07	1.43621e+08	1.2559e+07	6.75128e+06	1.47199e+06	46696.5	5.53787e+06	1.53237e+08	HIST1H1E	8.97589e+07	6.92744e+06	5.29404e+07	0.0771783	0.589806	-3.69566	-0.761686
P10768;X6RA14;U3KQT1;H7BZT7	12	12	54.6	64	71611.4	39740.2	34887.2	28280.2	264232	13335.5	7191.26	51859.1	58555.8	53721.6	ESD	43629.7	94919.4	54712.1	2.17557	1.25401	1.12139	0.326549
P10809;E7ESH4;E7EXB4;C9JL25;C9JCQ4;C9JL19;C9J0S9;F8WBB1	35	35	65.6	214	87334.2	56926.4	122626	83331.2	319896	65831	8803.86	180440	73049.3	117865	HSPD1	87554.4	131510	123785	1.50204	1.41381	0.586926	0.499585
P11021	8	7	18.8	22	1.33261e+06	2.91162e+06	1.49258e+06	2.71917e+06	5916.45	18441.9	14089.8	69638.6	72060.7	34871.2	HSPA5	2.11399e+06	12816	58856.8	0.00606247	0.0278415	-7.36588	-5.16662
P11142;E9PKE3;E9PNE6;A8K7Q2;E9PLF4;E9PQQ4;E9PQK7;E9PK54;E9PPY6;P54652;E9PN25;E9PI65;E9PS65;E9PM13	38	12	62.5	574	1.31335e+06	4.90547e+06	1.41111e+06	2.47073e+06	1.59407e+06	1.72659e+06	541822	152204	725701	2.45083e+06	HSPA8	2.52516e+06	1.28749e+06	1.10958e+06	0.509866	0.439409	-0.971811	-1.18636
P11216;H0Y4Z6	36	27	49.8	198	688207	294110	975676	70959	306601	49298.1	16389.9	11740.3	28238.9	341644	PYGB	507238	124096	127208	0.244651	0.250785	-2.0312	-1.99548
P11387	36	30	44.4	413	2.52984e+06	3.7829e+06	2.00535e+06	4.10244e+06	807858	27047.2	4249.19	27356.4	38786.7	1.453e+06	TOP1	3.10513e+06	279718	506381	0.0900825	0.163079	-3.47261	-2.61636
P11388;J3KTB7;REV__H0YFP6	87	66	53.8	1064	6.89687e+06	1.19959e+07	7.27654e+06	1.06825e+07	1.49684e+06	613826	17253.9	24820.5	218790	4.34959e+06	TOP2A	9.21295e+06	709308	1.53107e+06	0.0769904	0.166187	-3.69918	-2.58912
P11498;A0A494C016;A0A494C101;A0A494C0T2;A0A494BZT5	118	79	85.1	4162	1.69429e+07	4.29235e+07	1.62678e+07	6.23167e+07	1.00199e+08	8.24627e+07	4.37225e+07	3.93687e+07	1.00587e+08	1.41485e+08	PC	3.46128e+07	7.54614e+07	9.38134e+07	2.18016	2.71037	1.12443	1.43849
P11586;V9GYY3;A0A384N5Y3;F5H2F4;V9GZ78;A0A494C1T2	50	49	64.5	455	1.34616e+06	2.51156e+06	1.38218e+06	2.02258e+06	1.22236e+06	603620	44401.8	81285.5	392239	2.0483e+06	MTHFD1	1.81562e+06	623461	840607	0.343387	0.462986	-1.54209	-1.11096
P12081;B4DDD8;B3KWE1;B4E1C5;E7ETE2;D6RF05;A0A2R8YCI2;A0A2R8YFR1	22	16	45.8	183	462605	506453	613915	430906	521184	19526.7	2818.97	15959.6	16101	513712	HARS	503470	181177	181924	0.359856	0.361341	-1.47451	-1.46857
P12235;V9GYG0	24	7	66.1	100	373896	659060	441811	240760	104106	71360.3	6113.18	30577.1	35793.7	425469	SLC25A4	428882	60526.5	163947	0.141126	0.382265	-2.82494	-1.38735
P12236	29	8	73.5	354	2.23119e+06	5.13873e+06	2.43893e+06	4.34183e+06	1.41894e+06	977181	211281	590223	728245	2.3032e+06	SLC25A6	3.53767e+06	869133	1.20722e+06	0.245679	0.341248	-2.02515	-1.55111
P12277;H0YJG0;G3V4N7;H0YJK0;G3V461;G3V2I1	22	22	75.9	471	1.58177e+06	5.10239e+06	1.31756e+06	4.84199e+06	3.11285e+06	2.35938e+06	995833	64518.1	1.37545e+06	2.12037e+06	CKB	3.21093e+06	2.15602e+06	1.18678e+06	0.671464	0.369606	-0.574619	-1.43594
P12532;F8WCN3;C9JSQ1;C9J995;C9J8F6;C9JJX8;C9J6W7;C9JT96	15	13	49.6	115	230484	178445	256849	127939	354894	25469.4	14194.2	53621.2	65846.8	327334	CKMT1A	198430	131519	148934	0.6628	0.750564	-0.593354	-0.413953
P12956;B1AHC9	52	52	70.8	1070	1.01128e+07	2.69463e+07	1.32744e+07	2.27202e+07	5.1589e+06	3.93705e+06	1.07282e+06	93454.3	1.95581e+06	1.31424e+07	XRCC6	1.82634e+07	3.38959e+06	5.06389e+06	0.185594	0.27727	-2.42978	-1.85064
P13010;C9JZ81;H7C0H9	54	54	79.5	924	4.28549e+06	7.36354e+06	4.77861e+06	7.15861e+06	4.05951e+06	1.26586e+06	131259	80272.5	633416	4.41364e+06	XRCC5	5.89656e+06	1.81887e+06	1.70911e+06	0.308464	0.289848	-1.69683	-1.78663
P13073;H3BN72;H3BNV9;H3BPG0;Q86WV2;H3BNI5	10	10	41.4	205	1.44168e+06	3.61215e+06	904757	3.40596e+06	798344	569625	83506	80598.7	347719	1.51715e+06	COX4I1	2.34114e+06	483825	648488	0.206662	0.276997	-2.27465	-1.85206
P13533	12	7	10.3	46	129334	472557	46664.5	409781	16463	595442	281762	1.21858e+06	1.14154e+06	752148	MYH6	264584	297889	1.03742e+06	1.12588	3.92096	0.171048	1.97121
P13639;M0R0I6	76	74	76.8	1900	1.40113e+07	3.84845e+07	2.12401e+07	3.21715e+07	1.43156e+07	1.18291e+07	3.87043e+06	1.60995e+06	1.46228e+07	2.73543e+07	EEF2	2.64769e+07	1.00051e+07	1.4529e+07	0.377879	0.548744	-1.404	-0.865795
P13667;A0A499FI48	39	39	48.2	394	2.81578e+06	526374	1.94832e+06	1.38594e+06	1.32101e+06	13112.8	5106.16	23114	30885.3	2.39482e+06	PDIA4	1.6691e+06	446410	816274	0.267455	0.489049	-1.90263	-1.03195
P13796;Q5TBN3;Q5TBN5	34	29	60.9	317	489467	375978	701522	635564	1.09767e+06	274991	27491.1	110465	536326	3.54378e+06	LCP1	550633	466718	1.39686e+06	0.847604	2.53682	-0.238539	1.34302
P13797;A0A0A0MSQ0;U3KQI3;H7C4N2;F2Z2Z9	36	30	63.3	386	778976	1.08016e+06	1.4215e+06	1.07135e+06	1.19801e+06	432527	69909.3	97439.4	608309	3.51704e+06	PLS3	1.088e+06	566816	1.4076e+06	0.520971	1.29375	-0.940724	0.371559
P14174	3	3	35.7	82	86971.6	137811	83639.5	92383.2	392859	463877	245234	130677	474776	430383	MIF	100201	367324	345279	3.66586	3.44585	1.87415	1.78486
P14324;A0A087X1D8;A0A087WVN4;A0A087X090;A0A087WTP2	11	11	31.3	187	974264	1.25328e+06	705772	966403	716770	459397	53987.5	37984.2	201747	1.34351e+06	FDPS	974929	410052	527748	0.420596	0.54132	-1.24949	-0.885446
P14618;B4DNK4	52	4	83.4	1171	1.07945e+07	2.51524e+07	1.51682e+07	2.10081e+07	6.354e+06	3.49747e+06	1.35386e+06	107939	2.59863e+06	1.02579e+07	PKM	1.80308e+07	3.73511e+06	4.32148e+06	0.207152	0.239672	-2.27124	-2.06087
P14625;Q96GW1;A0A1W2PRR1;H0YIV0;Q58FF3;F8W026	31	29	43.8	95	7399.3	503912	418040	90061	58140.5	26260.2	36209.2	59106.2	53029.9	123667	HSP90B1	254853	40203.3	78601.1	0.157751	0.308417	-2.66428	-1.69704
P14868;H7BZ35;C9J7S3;C9JLC1;H7C278;C9JQM9	33	33	75.6	523	1.67779e+06	4.40186e+06	1.88346e+06	3.10982e+06	1.53688e+06	495010	71859	35585.2	264844	2.73247e+06	DARS	2.76823e+06	701248	1.01097e+06	0.25332	0.365203	-1.98097	-1.45323
P14923;C9JTX4;C9J826;C9JK18;C9JKY1;C9JPI2;K7ERP3	25	22	46.8	110	193217	108837	91920	66217.5	144695	487846	289424	200119	298271	478394	JUP	115048	307322	325595	2.67125	2.83008	1.41752	1.50084
P15170;H3BR35;H3BSV8	22	11	51.3	172	446708	130351	299763	54711.1	482376	56574.8	9221.21	13990.3	13120.7	337173	GSPT1	232883	182724	121428	0.784615	0.521412	-0.349943	-0.939505
P15880;H0YEN5;E9PMM9;E9PQD7;I3L404;E9PPT0;E9PM36;H3BNG3;H0YE27	18	18	55.6	541	7.26789e+06	1.87183e+07	8.50485e+06	1.6554e+07	3.50588e+06	1.96679e+06	599366	193809	1.32084e+06	1.04613e+07	RPS2	1.27613e+07	2.02401e+06	3.99198e+06	0.158606	0.31282	-2.65648	-1.67659
P15924	34	34	13.7	111	38286	157627	15583	184122	18097	754005	474008	59328.8	122128	295863	DSP	98904.5	415370	159106	4.19971	1.60869	2.07029	0.685884
P15927;Q5TEJ7;Q5TEJ0	3	3	15.6	10	28514.6	83318.6	32439.6	102443	30229.6	54875	198865	58798.6	127686	394365	RPA2	61679	94656.6	193617	1.53466	3.1391	0.617923	1.65035
P16152;E9PQ63;A8MTM1	15	13	71.8	103	32173.8	595232	168129	249017	235509	96732.2	24797.6	77662.4	91838.6	164756	CBR1	261138	119013	111419	0.455747	0.426667	-1.13369	-1.22882
P16403	18	3	40.4	85	7.0042e+06	276501	3.62068e+06	9.39756e+06	2.1547e+06	1.35878e+06	296658	65404.7	493556	2.51583e+07	HIST1H1C	5.07474e+06	1.27005e+06	8.57241e+06	0.250269	1.68923	-1.99845	0.756368
P16615;H7C5W9;Q93084;J3QSY6;H3BTW4;A0A0C4DH86;H3BVB2	44	31	48.4	529	2.74395e+06	2.96295e+06	1.91404e+06	3.04163e+06	1.325e+06	387645	17633	167325	363160	2.19879e+06	ATP2A2	2.66564e+06	576759	909757	0.216367	0.34129	-2.20844	-1.55093
P16949;A2A2D0	10	7	57	101	780688	3.10194e+06	915383	2.6725e+06	225545	130011	24902.1	21365.7	34491.8	340830	STMN1	1.86763e+06	126819	132229	0.067904	0.0708006	-3.88036	-3.82009
P17174	22	22	63.4	132	212258	90252.9	170510	60660.2	411478	32299.3	7258.04	57112	42578.8	175757	GOT1	133420	150345	91816	1.12685	0.68817	0.172299	-0.539162
P17540;D6RHV3;D6R998	6	4	25.5	90	126094	396102	50541.1	294580	50190.2	609397	213263	1.04769e+06	872723	589411	CKMT2	216829	290950	836607	1.34184	3.85837	0.424211	1.94799
P17858;F8WEU2	30	25	52.1	390	1.69891e+06	2.79372e+06	1.743e+06	1.21399e+06	842128	245528	34293.6	22736.5	61024.8	1.20085e+06	PFKL	1.86241e+06	373983	428202	0.200807	0.229919	-2.31612	-2.1208
P17987;E7ERF2;E7EQR6;F5H282;F5GZ03;F5H136;F5H676;F5H726;F5GZI8;F5H7Y1;F5GYL4	36	36	76.4	620	1.94325e+06	4.39424e+06	2.22905e+06	3.53666e+06	2.03426e+06	800324	115801	106874	443557	2.61992e+06	TCP1	3.0258e+06	983463	1.05678e+06	0.325026	0.349258	-1.62137	-1.51764
P18077;C9K025;F8WBS5;F8WB72	11	11	47.3	121	1.06851e+06	551198	292758	1.40853e+06	169956	143341	33498.2	29017.6	2377.04	2.56772e+06	RPL35A	830250	115598	866370	0.139233	1.04351	-2.84443	0.0614378
P18085;C9JPM4;C9JAK5;U3KQF2	13	8	65.6	101	222353	684011	445432	496703	184173	223254	11787	28171.5	90021.3	582003	ARF4	462125	139738	233399	0.302381	0.505055	-1.72556	-0.985487
P18124;A8MUD9;C9JIJ5;C9JZ88	22	22	57.7	655	8.54602e+06	1.76067e+07	1.11807e+07	1.74496e+07	3.6816e+06	2.8417e+06	1.03646e+06	121026	1.78241e+06	2.44988e+07	RPL7	1.36957e+07	2.51992e+06	8.80075e+06	0.183993	0.64259	-2.44228	-0.638029
P18206;A0A096LPE1	43	43	46.6	211	177372	659296	197197	558057	714501	83479.5	1800.74	441045	2354.43	1.31963e+06	VCL	397981	266594	587677	0.669866	1.47665	-0.578055	0.562325
P18583;J3QSZ5;H7C2G8;H7C1S4;H7C257	53	20	28.2	431	3.79814e+06	1.03379e+07	4.74398e+06	1.02447e+07	105200	102731	19487.3	1.27098e+06	251755	543683	SON	7.28118e+06	75806.2	688806	0.0104112	0.0946009	-6.58571	-3.402
P18669;P15259;Q8N0Y7	19	19	76.4	285	849120	752819	1.09363e+06	494245	1.27691e+06	342738	59049.8	91817.4	139254	1.13279e+06	PGAM1	797452	559565	454620	0.701691	0.57009	-0.511092	-0.810738
P19338;H7BY16;C9JYW2;C9JLB1;C9J1H7;C9JWL1	45	45	43.1	766	1.7853e+07	5.52698e+07	2.0575e+07	6.24913e+07	1.44756e+06	731859	151244	93406.2	346682	1.43789e+06	NCL	3.90472e+07	776889	625992	0.0198961	0.0160317	-5.65137	-5.96293
P19367;P52790;A0A2R8Y626	40	30	46.9	421	1.48296e+06	1.44245e+06	1.37447e+06	790136	739404	1860.88	169237	53907.5	89910.2	1.25485e+06	HK1	1.2725e+06	303501	466222	0.238507	0.366382	-2.0679	-1.44858
P19525;C9JZT2;F8WBH4	11	11	30.3	92	336010	144356	374001	66071.9	111469	90112.9	44344.3	56514.6	34870.3	177554	EIF2AK2	230110	81975.4	89646.2	0.356245	0.38958	-1.48906	-1.36001
P20042	12	12	36	91	201052	598840	338785	201862	142246	68514.1	74704	73676	15823.6	452999	EIF2S2	335135	95154.6	180833	0.283929	0.539582	-1.8164	-0.890085
P20073	12	12	34	48	22496.7	60558.9	28895.5	103751	182704	23384.5	14288.8	145802	111184	24044.4	ANXA7	53925.4	73459.1	93676.8	1.36223	1.73715	0.445976	0.796726
P20339	7	4	42.3	41	76772.1	305290	181404	205111	48118.3	54004.6	56259.5	85648.6	43399.9	130040	RAB5A	192144	52794.1	86362.7	0.274763	0.449468	-1.86374	-1.15371
P20340;Q9NRW1;F5H3K7;Q53S08;C9J0I2	10	4	50.5	167	685161	2.00978e+06	721357	2.13169e+06	818040	753684	300599	1.19767e+06	929063	1.43007e+06	RAB6A	1.387e+06	624107	1.1856e+06	0.44997	0.854795	-1.1521	-0.226349
P20618	12	12	51.9	222	789274	2.34388e+06	1.36062e+06	1.85087e+06	457676	357193	76623.7	56360.7	220890	1.15276e+06	PSMB1	1.58616e+06	297164	476671	0.187348	0.300518	-2.41621	-1.73447
P21333;F8WE98;H0Y5F3;H0Y5C6;H7C2E7	112	3	50.5	1598	6.8168e+06	1.5266e+07	7.49143e+06	8.9316e+06	9.42467e+06	8.90589e+06	2.56688e+06	1.00284e+06	4.29987e+06	1.83176e+07	FLNA	9.62646e+06	6.96581e+06	7.87343e+06	0.723611	0.817894	-0.466714	-0.290013
P21796;C9JI87	13	13	62.5	183	523611	1.2969e+06	888109	1.33486e+06	494041	360724	32293.7	49440.6	150751	541031	VDAC1	1.01087e+06	295686	247074	0.292507	0.244417	-1.77346	-2.03258
P22059;H0YCV6	12	10	22.3	78	318373	679640	345715	503429	123185	73719.9	15285.6	68945	55163.9	171984	OSBP	461789	70730	98697.7	0.153165	0.213729	-2.70684	-2.22615
P22087;M0QXL5;M0R299;M0R2Q4;M0R0P1;M0R2U2;M0R1H0;M0R2B0;M0QXC9	22	20	65.1	499	3.40681e+06	7.2924e+06	2.91558e+06	6.34068e+06	1.65415e+06	942904	122762	25192.9	209420	3.60148e+06	FBL	4.98887e+06	906604	1.2787e+06	0.181725	0.25631	-2.46017	-1.96404
P22102;F8WD69;C9JBJ1;C9JTV6;A0A140TA71;C9JZG2;C9JKQ7;H7C366	52	52	70.7	751	3.30702e+06	4.12643e+06	3.96906e+06	3.16628e+06	2.23046e+06	526489	40716.7	13979.2	94524.4	2.70848e+06	GART	3.6422e+06	932555	938995	0.256042	0.25781	-1.96555	-1.95562
P22234;E9PBS1;D6RF62	33	33	68.2	662	2.8928e+06	8.00258e+06	3.65724e+06	7.28578e+06	2.84997e+06	1.37329e+06	155858	51738.7	1.08269e+06	5.25443e+06	PAICS	5.4596e+06	1.45971e+06	2.12962e+06	0.267365	0.390069	-1.90312	-1.3582
P22314;Q5JRR6;Q5JRR9;Q5JRS0;Q5JRS2;Q5JRS1;Q5JRS3	43	43	53.3	700	2.73476e+06	4.94536e+06	3.94151e+06	5.57121e+06	2.28251e+06	1.23257e+06	298570	193947	1.55019e+06	6.1302e+06	UBA1	4.29821e+06	1.27121e+06	2.62478e+06	0.295755	0.610668	-1.75753	-0.71154
P22626;A0A087WUI2	28	27	62.6	515	4.41864e+06	1.28087e+07	4.8404e+06	1.44351e+07	822404	674409	124710	142560	393719	1.25686e+06	HNRNPA2B1	9.12572e+06	540507	597712	0.059229	0.0654976	-4.07755	-3.93241
P22695;H3BRG4;H3BSJ9;H3BP04;H3BUE4;H3BUI9;A0A087WVZ4	17	17	53.6	236	821358	883269	644023	321936	607151	8818.59	2408.97	7621.47	122589	557221	UQCRC2	667646	206126	229144	0.308736	0.343211	-1.69556	-1.54283
P23246;H0Y9K7;H0Y9U2	28	27	44.1	324	2.05371e+06	6.20438e+06	3.05407e+06	6.23915e+06	351490	15870.4	9070.11	36767.8	9499.29	148407	SFPQ	4.38783e+06	125477	64891.4	0.0285966	0.0147889	-5.12801	-6.07934
P23284	17	17	67.1	303	2.20392e+06	3.94984e+06	875633	3.44479e+06	1.16805e+06	794560	131456	82088.6	370483	1.85628e+06	PPIB	2.61854e+06	698021	769616	0.266568	0.29391	-1.90742	-1.76655
P23368;A0A1W2PPH1;A0A1W2PQH3;A0A1W2PR68;A0A1W2PQT3;A0A1W2PQY8;A0A1W2PQF8;A0A1W2PQ37;A0A1W2PRS2;A0A1W2PRY9;A0A1W2PQH4;A0A1W2PPY2;A0A1W2PRH1	23	23	58.9	179	408590	452306	396237	285176	619457	33007.9	4391.07	7580.51	12068.1	313659	ME2	385577	218952	111103	0.567855	0.288146	-0.816405	-1.79513
P23381;G3V3Y5;G3V3H8;G3V277;G3V423;G3V456;G3V5U1;H0YJP3;G3V227;G3V3P2;G3V2Y7;G3V3X0;G3V3S7;G3V5W1;G3V3R3;G3V4N8;G3V4C7;G3V2C0;G3V339;G3V313;G3V4S4;G3V2F2;G3V4N0	20	20	52.4	137	239686	266338	220725	99999.6	350676	137791	131329	51402.5	163056	417490	WARS	206687	206598	210650	0.999572	1.01917	-0.000617934	0.0273973
P23396;E9PL09;E9PPU1;F2Z2S8;H0YCJ7;H0YF32;H0YEU2;E9PSF4	30	15	87.7	775	1.27964e+07	3.46122e+07	1.51596e+07	2.92917e+07	6.81743e+06	6.54921e+06	2.32216e+06	221916	4.24925e+06	1.98214e+07	RPS3	2.2965e+07	5.2296e+06	8.09753e+06	0.227721	0.352604	-2.13466	-1.50388
P23526	28	28	53	729	4.14102e+06	1.07523e+07	4.65464e+06	1.17943e+07	3.67607e+06	3.40337e+06	1.00904e+06	415317	2.13943e+06	7.49168e+06	AHCY	7.83559e+06	2.69616e+06	3.34881e+06	0.344092	0.427385	-1.53914	-1.22639
P23921;H0YCY7	24	12	34	176	200048	593327	593647	43820.9	445807	14876.3	11107.4	20436.8	31365.9	390447	RRM1	357711	157264	147416	0.439639	0.412111	-1.18561	-1.2789
P24534;F8WF65;F2Z2G2;C9JZW3	3	3	16.4	25	67512.4	337712	146440	102899	34200.6	81688.3	175628	29660.2	123847	138568	EEF1B2	163641	97172.2	97358.5	0.593814	0.594953	-0.751917	-0.749154
P24539;Q5QNZ2	19	19	59	250	1.0986e+06	1.61225e+06	1.04262e+06	1.2583e+06	927833	148511	54461.6	32731.9	190802	875192	ATP5F1	1.25294e+06	376935	366242	0.30084	0.292305	-1.73293	-1.77445
P25205;J3KQ69;A0A499FHX9	49	42	59.2	613	3.1405e+06	7.15595e+06	3.97221e+06	4.93924e+06	1.66581e+06	366642	44589.8	25256.5	223892	2.96666e+06	MCM3	4.80198e+06	692348	1.07194e+06	0.14418	0.223228	-2.79406	-2.16341
P25391	3	3	1.7	10	74352.7	80018.2	117895	87109.4	52379.1	58954.5	40204.3	136928	155217	189855	LAMA1	89843.8	50512.7	160667	0.562227	1.78829	-0.830775	0.838579
P25685;M0R080;M0QYT3;M0QXK0;M0R1D6;M0QZD0;M0R128;A0A1B0GX60;Q9UDY4	20	20	50.6	216	1.50843e+06	3.06941e+06	1.43543e+06	2.84966e+06	223124	46376.2	22808.8	616940	569266	441480	DNAJB1	2.21573e+06	97436.5	542562	0.0439748	0.244868	-4.50718	-2.02993
P25705;K7EK77;K7ERX7;K7ENJ4;K7EJP1;K7EQH4;K7ESA0	37	37	63.7	556	1.616e+06	5.24087e+06	1.25609e+06	4.90112e+06	1.96066e+06	968310	201902	24958.3	560518	1.60824e+06	ATP5A1	3.25352e+06	1.04362e+06	731240	0.320768	0.224753	-1.6404	-2.15358
P25788;G3V4X5;G3V3W4;G3V5N4	7	7	35.3	29	1.98374	13.5267	2.48908	19.35	70010.1	57595.4	23191.3	13357.7	18369.2	24414.3	PSMA3	9.33736	50265.6	18713.7	5383.27	2004.17	12.3943	10.9688
P26038;V9GZ54	40	27	60.1	509	2.30656e+06	3.95898e+06	2.55523e+06	2.7648e+06	1.21483e+06	564887	31275.9	53291.7	336060	2.5321e+06	MSN	2.89639e+06	603663	973818	0.208419	0.336218	-2.26244	-1.57253
P26196;Q8IV96	27	27	74.7	380	2.58646e+06	4.33936e+06	2.47597e+06	2.96721e+06	1.22638e+06	261216	31460.1	39733.7	234352	2.97046e+06	DDX6	3.09225e+06	506351	1.08152e+06	0.163748	0.349751	-2.61045	-1.5156
P26358;K7ENW7;K7EJL0;K7EMU8;K7EIZ6;K7ENQ6;K7ERQ1;K7ELB1	49	49	37.6	380	1.63874e+06	2.37933e+06	2.37408e+06	1.0566e+06	303663	56782.7	301921	900750	1.18207e+06	1.03491e+06	DNMT1	1.86219e+06	220789	1.03924e+06	0.118564	0.558077	-3.07626	-0.841464
P26368;K7ENG2;K7ELP8	14	14	47.2	195	1.3018e+06	7.20575e+06	4.29217e+06	6.50491e+06	65279.7	145481	131475	83603.9	117021	173400	U2AF2	4.82616e+06	114079	124675	0.0236376	0.0258332	-5.40278	-5.27463
P26373;J3QSB4;H3BTH3;J3KS98;H3BUK8	20	20	61.1	313	4.97271e+06	9.36349e+06	3.54846e+06	1.04004e+07	1.19053e+06	913274	87226	50035.1	352619	1.74373e+07	RPL13	7.07126e+06	730345	5.94664e+06	0.103284	0.840959	-3.27532	-0.249892
P26599;A0A0U1RRM4;A6NLN1;A0A0D9SF20;K7EKJ7;K7EK45;A0A087WU68;K7ELW5	24	12	62.1	630	6.20007e+06	9.31216e+06	8.75948e+06	9.05522e+06	4.16773e+06	911797	183494	55318.1	690147	3.39467e+06	PTBP1	8.33173e+06	1.75434e+06	1.38004e+06	0.210561	0.165637	-2.24769	-2.5939
P26639;D6R9F8;D6RCA5;D6RDJ6;D6RBR8;D6RJ97;D6RHV7;D6RCS6	55	50	69.7	948	6.90122e+06	1.58626e+07	9.35336e+06	1.53877e+07	4.08016e+06	2.24512e+06	578315	131703	2.21725e+06	9.00703e+06	TARS	1.18762e+07	2.3012e+06	3.78533e+06	0.193765	0.318732	-2.36762	-1.64959
P26640;A0A140T936;A0A140T954;H0Y426;A2ABF4;A0A0G2JJT9;A0A140T904	64	64	62.2	944	4.85986e+06	9.99948e+06	6.96169e+06	5.99976e+06	2.4826e+06	1.09895e+06	82644.7	42392.8	684035	6.98262e+06	VARS	6.9552e+06	1.2214e+06	2.56968e+06	0.175609	0.369462	-2.50956	-1.4365
P26641	34	34	81.9	939	8.45407e+06	2.64152e+07	1.05085e+07	2.50332e+07	7.24567e+06	6.95104e+06	2.73948e+06	37449.7	4.86529e+06	1.40016e+07	EEF1G	1.76027e+07	5.6454e+06	6.30144e+06	0.320711	0.357981	-1.64065	-1.48205
P27348;E9PG15	24	19	77.1	268	509744	1.5419e+06	1.01094e+06	662924	714617	422577	146874	78343.8	259419	885179	YWHAQ	931376	428023	407647	0.45956	0.437683	-1.12168	-1.19204
P27694;I3L4R8	30	25	54.1	533	3.63191e+06	1.00686e+07	4.99979e+06	7.51769e+06	1.2187e+06	306701	38685.7	23138.1	149459	1.36106e+06	RPA1	6.5545e+06	521361	511218	0.0795425	0.077995	-3.65213	-3.68047
P27695;G3V3M6;G3V5Q1;G3V3C7;A0A0C4DGK8;H7C4A8;G3V5D9;G3V5M0;G3V359;G3V3Y6;G3V2D9	24	24	74.8	443	3.19011e+06	5.11611e+06	4.66055e+06	6.0564e+06	1.10241e+06	518465	92371.8	90668.2	339157	3.43398e+06	APEX1	4.75579e+06	571084	1.28793e+06	0.120082	0.270814	-3.05791	-1.88463
P27824;H0Y9Q7;D6RGY2;D6RFL1;D6RAU8;D6RB85;D6RDP7;H0Y9H1;D6RAQ8;D6RHJ3;D6RD16	21	21	32.6	281	1.41291e+06	777542	1.29261e+06	910117	1.33064e+06	450218	62322.3	99020	934757	2.90642e+06	CANX	1.09829e+06	614394	1.3134e+06	0.559407	1.19585	-0.838029	0.258041
P28074;H0YJM8	15	15	60.5	280	636542	1.94725e+06	875279	1.89975e+06	643749	651249	203073	101641	335535	1.56481e+06	PSMB5	1.3397e+06	499357	667329	0.372737	0.498116	-1.42377	-1.00544
P28482;H0YDH9;P31152;K7ELV1;K7EN18	19	15	57.2	233	833629	1.35761e+06	1.0486e+06	912468	619370	137868	12147.1	35690.4	105459	836936	MAPK1	1.03808e+06	256462	326028	0.247055	0.31407	-2.0171	-1.67084
P28715;A0A1W2PS85;R4GMW8;A0A090HNM7;A0A494C0S2;A0A494C113;F2Z2A1	47	47	46	340	1.71727e+06	3.35755e+06	1.6805e+06	4.39812e+06	239201	74162.9	27325.9	116540	17884.7	75549.8	ERCC5	2.78836e+06	113563	69991.4	0.0407276	0.0251013	-4.61785	-5.3161
P29401;A0A0B4J1R6;E9PFF2;F8W888;F8WAX4	36	36	69	1085	9.31041e+06	2.426e+07	1.09638e+07	2.06657e+07	5.88852e+06	3.66321e+06	1.02486e+06	178939	2.68789e+06	1.04178e+07	TKT	1.63e+07	3.52553e+06	4.4282e+06	0.21629	0.271668	-2.20896	-1.88008
P30038;Q5TF55	5	5	12.6	10	1.98374	13.5267	2.48908	19.35	17164.9	3257.4	45652.9	12233.1	6290.01	2873.34	ALDH4A1	9.33736	22025.1	7132.15	2358.81	763.83	11.2038	9.57711
P30041	24	24	82.1	484	2.85007e+06	9.86709e+06	6.17772e+06	1.17031e+07	1.84633e+06	1.71837e+06	399029	77295.3	1.31369e+06	3.3339e+06	PRDX6	7.6495e+06	1.32124e+06	1.57496e+06	0.172723	0.205891	-2.53347	-2.28005
P30048	11	11	65.2	56	179377	29778.5	14810.9	24701.2	358676	6109.35	20982.7	71298	83347.6	176359	PRDX3	62166.8	128589	110335	2.06846	1.77482	1.04856	0.827671
P30050	8	8	64.8	263	3.47295e+06	5.47235e+06	2.81085e+06	4.90326e+06	1.46144e+06	926099	340720	51381.9	736632	3.05279e+06	RPL12	4.16485e+06	909419	1.28027e+06	0.218356	0.307398	-2.19525	-1.70182
P30086	7	7	60.4	37	98679.6	278991	158424	114844	24410.3	44856.2	47963	155525	55802.6	39009.8	PEBP1	162735	39076.5	83445.7	0.240124	0.512772	-2.05815	-0.963612
P30153;B3KQV6;C9J9C1;E9PH38;P30154;H0YDG7;M0QXG4;M0R0K6;E9PPI5;E9PNM7;E9PHZ6	26	26	53.7	221	280148	35077.2	401314	25939.1	547629	49563.9	8702.86	29015.3	107782	1.29702e+06	PPP2R1A	185619	201965	477938	1.08806	2.57482	0.121759	1.36447
P30419;K7EN82;B7Z8J4	15	11	40.9	209	693197	1.13228e+06	1.21445e+06	1.00933e+06	586205	653752	16872.5	38168.7	163500	1.21997e+06	NMT1	1.01231e+06	418943	473881	0.413847	0.468117	-1.27283	-1.09506
P30520	13	13	36.6	129	241769	457846	512928	488652	396088	301643	76217.4	113477	268022	768888	ADSS	425298	257983	383462	0.606593	0.901631	-0.7212	-0.149391
P31040;D6RFM5;A0A087X1I3;A0A494C1T6;H0Y8X1;H0Y8S2	25	25	59.9	289	612755	555391	664724	1.05731e+06	811814	82740	2158.48	100861	77665.5	569099	SDHA	722546	298904	249209	0.413682	0.344903	-1.27341	-1.53574
P31153;Q00266	16	16	41	204	669642	1.43317e+06	422960	616826	522464	188912	65491.7	38622.4	138595	730738	MAT2A	785650	258956	302652	0.329607	0.385225	-1.60118	-1.37623
P31350;A0A286YFD6;C9JXC1;A0A2R8Y837	19	16	57.8	131	348629	115385	406233	96110.6	419188	101880	614112	136525	51374.1	200529	RRM2	241589	378393	129476	1.56627	0.535933	0.647328	-0.899875
P31939;H7C1S2;F8WEF0;C9JLK0	27	27	47.1	86	58496.5	81687.5	162694	32137.7	148765	42139.6	32159.6	96229.3	89435.4	94449.7	ATIC	83753.9	74354.8	93371.5	0.887777	1.11483	-0.171731	0.156825
P31948;F5H783;F5GXD8;H0YGI8	19	19	39	102	178904	308034	200688	197512	356843	93417.4	9626.08	275317	424331	636143	STIP1	221284	153296	445263	0.692753	2.01218	-0.529586	1.00876
P32969;A0A2R8Y5Y7;D6RAN4;E7ESE0;H0Y9V9;H0Y9R4	13	13	70.8	187	956569	891146	773740	215374	347883	66104.4	18506.5	15966.3	14721.1	483012	RPL9	709207	144165	171233	0.203276	0.241443	-2.29849	-2.05025
P33176	38	29	50.6	274	952536	725911	1.14345e+06	67631.8	531134	38977.6	6046.16	15137.7	14621.4	281226	KIF5B	722383	192053	103662	0.26586	0.1435	-1.91126	-2.80088
P33992;B1AHB1;B1AHB2;B1AHA9	47	47	57.8	505	2.47069e+06	3.58318e+06	2.93907e+06	1.86035e+06	1.31036e+06	312286	41652.8	20752.7	72307.5	2.03762e+06	MCM5	2.71332e+06	554768	710228	0.204461	0.261756	-2.2901	-1.93371
P33993;C9J8M6	40	40	61.3	499	1.78672e+06	2.58385e+06	2.44625e+06	1.50603e+06	1.33931e+06	72301.4	14932.1	60905.1	114894	1.25939e+06	MCM7	2.08071e+06	475515	478397	0.228535	0.22992	-2.12951	-2.1208
P34897;H0YIZ0;G3V2Y4;G3V5L0;G3V4W5;G3V540;G3V2W0;G3V241;G3V3Y8;G3V4T0;G3V4X0;G3V2E4;G3V2D2;G3V2Y1;G3V3C6	32	31	70.2	515	1.5339e+06	2.77797e+06	1.20878e+06	3.26663e+06	2.75575e+06	1.0485e+06	305004	67049.6	1.1031e+06	3.32513e+06	SHMT2	2.19682e+06	1.36975e+06	1.49843e+06	0.623514	0.682088	-0.681507	-0.551969
P34932;A0A087WYC1;A0A087WTS8	35	31	49.4	183	280281	652098	356523	124466	323446	105289	22458	47271.6	12904.1	365179	HSPA4	353342	150397	141785	0.425643	0.401268	-1.23228	-1.31736
P35232;C9JW96;E9PCW0;C9JZ20;E7ESE2;D6RBK0	19	19	82	127	32733.6	65091.2	59880.3	112503	265355	232022	121475	12550.1	134354	106346	PHB	67551.9	206284	84416.8	3.05371	1.24966	1.61056	0.321533
P35250;A0A087WVY3;H7C5P1;H7C5Q7;F8WC37;H7C5A0;H7C5G4;H7C5S7;H7C5P4	7	7	28.8	34	67352.9	154129	109965	76155.1	51781	30481.1	48460.2	141144	137975	74486.7	RFC2	101901	43574.1	117869	0.427614	1.1567	-1.22562	0.21002
P35268;K7ERI7;K7EP65;K7EKS7;K7ELC4;K7EMH1;K7EJT5	7	7	53.1	107	864726	2.36507e+06	1.30371e+06	2.27611e+06	387419	698917	326148	160888	475449	2.18927e+06	RPL22	1.70241e+06	470828	941871	0.276566	0.553259	-1.8543	-0.853974
P35579;Q5BKV1;B1AH99;A0A2R8Y4C3;A0A0C4DFM8	121	98	59.6	1326	6.62012e+06	8.14639e+06	7.0837e+06	6.47997e+06	5.05998e+06	960043	55478.3	126021	459564	7.01073e+06	MYH9	7.08255e+06	2.02517e+06	2.53211e+06	0.285938	0.357513	-1.80623	-1.48393
P35580;E7ERA5	78	55	44.5	583	2.37084e+06	2.70378e+06	2.84879e+06	1.38951e+06	1.42286e+06	264374	26354.9	16170.6	135943	2.29305e+06	MYH10	2.32823e+06	571198	815055	0.245336	0.350075	-2.02717	-1.51426
P35606;H0YAC7;H0Y938;D6RBZ7;D6RCL6;D6RBG7;D6RBT6	36	31	54.5	345	1.05073e+06	767480	1.13125e+06	215307	793573	54219	8968.72	194754	250003	1.30927e+06	COPB2	791192	285587	584677	0.360958	0.738983	-1.4701	-0.436388
P35609;A0A494C1A0;F6THM6;A0A494C060	23	6	31.4	58	19216.1	160872	12745.1	107584	19560	136225	93199.5	339808	334404	223947	ACTN2	75104.3	82994.7	299386	1.10506	3.98627	0.144123	1.99504
P35613;A0A087WUV8;A0A087X2B5;I3L192;A0A2R8YDZ0	8	5	25.7	137	605416	790653	453972	865302	450316	116576	36838.1	29980.7	104107	635213	BSG	678836	201243	256434	0.296453	0.377755	-1.75412	-1.40448
P35998;C9JLS9	23	23	64.7	182	240559	850974	444960	360192	351665	387812	135880	17235	120321	567250	PSMC2	474171	291786	234935	0.615359	0.495465	-0.7005	-1.01315
P36578;H3BM89;H3BTP7;H3BU31	36	36	56.2	668	5.86792e+06	1.37697e+07	6.90699e+06	9.67008e+06	2.13015e+06	575992	73195.9	39596.2	144505	1.93892e+07	RPL4	9.05367e+06	926446	6.52443e+06	0.102328	0.720639	-3.28872	-0.472651
P37268;E9PNM1;A0A1W2PQ47;E9PJG4;E9PS69	9	9	27.3	59	189927	142878	293120	65927	53194.8	24817.2	47345.7	87280.5	15201.7	172090	FDFT1	172963	41785.9	91524	0.241589	0.529154	-2.04937	-0.91824
P37802;X6RJP6;C9J5W6	20	19	91.5	268	1.49204e+06	5.99171e+06	2.57196e+06	4.81385e+06	561419	701561	200535	44874.9	169141	956439	TAGLN2	3.71739e+06	487838	390152	0.131231	0.104953	-2.92982	-3.25218
P37837;F2Z393;E9PM01;E9PKI8	18	18	52.2	297	824346	1.68454e+06	770907	1.76174e+06	1.05403e+06	706324	120560	129459	536030	2.11646e+06	TALDO1	1.26038e+06	626973	927316	0.497446	0.735741	-1.00739	-0.44273
P38159;H3BT71;H0Y6E7;H3BR27;A0A1B0GUK8;O75526;H3BNC1;Q8IZ40	17	5	41.9	168	1.01421e+06	3.54761e+06	1.02298e+06	3.65465e+06	215755	81646.2	33996.8	9732.71	29377.1	407430	RBMX	2.30986e+06	110466	148846	0.0478237	0.0644395	-4.38613	-3.95591
P38646;H0YBG6;A0A3B3ITI4;D6RJI2;A0A3B3ITN1;D6RA73;H0Y8S0	17	17	36.8	65	119365	73772.6	150344	60570.2	188615	619038	12579.9	63763.2	40607.5	16546.4	HSPA9	101013	273411	40305.7	2.7067	0.399015	1.43653	-1.32548
P38919;I3L3H2	27	21	59.1	393	1.33186e+06	3.98744e+06	1.7702e+06	3.30828e+06	912269	404437	45605.1	25821	70705.5	1.29691e+06	EIF4A3	2.59944e+06	454104	464479	0.174693	0.178684	-2.51711	-2.48452
P39019;M0R2L9;M0QYF7;M0R140;A0A075B6E2	15	15	65.5	177	1.7589e+06	563064	1.16132e+06	752019	171908	10188	563338	9.43327e+06	2.2655e+07	2.81131e+06	RPS19	1.05882e+06	248478	1.16332e+07	0.234673	10.9869	-2.09127	3.45771
P39023;G5E9G0;H7C422;B5MCW2;H7C3M2;F8WCR1;Q92901	24	24	51.1	356	1.59468e+06	2.47418e+06	1.89177e+06	1.24341e+06	699693	84319.1	16674.4	189372	275123	943282	RPL3	1.80101e+06	266896	469259	0.148192	0.260553	-2.75446	-1.94035
P39748;I3L3E9;F5H1Y3	16	16	56.1	228	1.13268e+06	2.36706e+06	1.21732e+06	1.75918e+06	426402	322017	53103	25320.7	78322.5	924756	FEN1	1.61906e+06	267174	342800	0.165018	0.211728	-2.5993	-2.23972
P40227	21	18	47.5	226	438818	852346	572749	467064	567121	5603.55	79566.2	8711.65	21267.5	492122	CCT6A	582744	217430	174034	0.373114	0.298645	-1.42231	-1.7435
P40429;M0QYS1;Q8J015;Q6NVV1;M0QZU1;A0A096LPE0	17	17	57.6	262	2.91162e+06	6.92651e+06	3.98913e+06	6.64562e+06	1.3737e+06	926908	257360	24415.8	93261.7	1.17897e+07	RPL13A	5.11822e+06	852655	3.96913e+06	0.166592	0.77549	-2.58561	-0.366821
P40925;A0A5K1VW95;B9A041;C9JF79;C9JRL4;C9JLV6;C9IZI0;F8WFC2	16	7	67.4	288	1.00971e+06	3.66551e+06	1.41548e+06	2.17964e+06	765470	554591	89914.2	304125	477792	1.1534e+06	MDH1	2.06759e+06	469992	645104	0.227314	0.312008	-2.13724	-1.68034
P40926;G3XAL0	15	15	59.2	159	273551	285242	92766.2	58173.7	555775	264579	59941.8	34339.4	78782.9	211435	MDH2	177433	293432	108186	1.65376	0.609726	0.72575	-0.713767
P40938;A0A087X270	19	19	61.2	106	327133	401412	429886	310875	116409	37800.4	65648.9	90404.3	15400.9	370695	RFC3	367327	73286.1	158833	0.199512	0.432404	-2.32545	-1.20955
P41091;Q2VIR3;H7BZU1	26	26	60.6	444	2.57167e+06	5.63039e+06	2.63556e+06	4.21145e+06	1.56739e+06	1.00838e+06	178706	50018.5	670290	3.08555e+06	EIF2S3	3.76227e+06	918159	1.26862e+06	0.244044	0.337196	-2.03479	-1.56834
P41250;H7C443	31	31	46.4	255	618876	478554	1.0253e+06	563782	389543	59037.1	12628	36796.6	62914.9	339984	GARS	671629	153736	146565	0.2289	0.218224	-2.12721	-2.19612
P41252;A0A0A0MSX9;J3KR24;Q5TCD1;Q5TCC6;Q5TCC9	65	65	54.8	910	4.61619e+06	7.6748e+06	5.53504e+06	5.96129e+06	2.14854e+06	982727	100243	119909	486125	5.02648e+06	IARS	5.94683e+06	1.07717e+06	1.8775e+06	0.181133	0.315715	-2.46488	-1.66331
P42126;Q96DC0;H3BS70	6	6	25.8	97	274653	295406	130355	223636	274780	253731	58968.7	13808.5	118027	524788	ECI1	231012	195827	218874	0.847689	0.947457	-0.238392	-0.0778675
P42166	46	32	75.6	1039	1.87969e+07	6.19371e+07	2.26774e+07	6.96766e+07	3.72495e+06	3.61943e+06	1.09367e+06	555117	2.42174e+06	8.32709e+06	TMPO	4.3272e+07	2.81268e+06	3.76798e+06	0.0650001	0.0870767	-3.94341	-3.52157
P42167;G5E972;H0YJH7	31	17	67.4	410	5.38144e+06	1.24608e+07	5.81879e+06	1.24537e+07	1.49303e+06	367425	10162.2	12623.7	117681	2.36713e+06	TMPO	9.0287e+06	623540	832480	0.069062	0.0922037	-3.85596	-3.43903
P42285;H0YAC4;H0Y8U3;D6REC7	43	43	55.3	416	1.82855e+06	2.07236e+06	1.91947e+06	1.139e+06	461400	12490.8	2222.91	29843.5	39744.4	686944	SKIV2L2	1.73985e+06	158705	252177	0.0912176	0.144942	-3.45454	-2.78645
P42677	6	3	41.7	184	2.97138e+06	7.68522e+06	2.9299e+06	4.89863e+06	1.61211e+06	1.27149e+06	437979	24160.6	813394	4.67784e+06	RPS27	4.62128e+06	1.10719e+06	1.83846e+06	0.239586	0.397825	-2.06139	-1.32979
P42704;A0A0C4DG06;B8ZZ38;C9JCA9;Q9NP80;H7C3W8;A0A0C4DG51	86	86	61.9	801	2.33359e+06	1.27764e+06	1.73017e+06	1.06437e+06	3.04099e+06	95316.7	35325.1	11801.2	43327.2	2.43731e+06	LRPPRC	1.60144e+06	1.05721e+06	830812	0.660162	0.518789	-0.599109	-0.94678
P43034;I3L3N5;I3L495	18	18	46.3	199	739437	1.75157e+06	679915	685046	518071	194561	21157.4	20176.1	67951.1	1.02386e+06	PAFAH1B1	963993	244597	370663	0.253733	0.384509	-1.97862	-1.37891
P43246;A0A2R8YFH0;E9PHA6;A0A2R8Y6P0;A0A2R8YG02;A0A2R8Y7S8;A0A2R8Y713	30	30	34.5	160	571243	102144	619071	108337	169941	13532.1	29269.1	55023.8	33758.1	225237	MSH2	350199	70914.1	104673	0.202497	0.298895	-2.30403	-1.74229
P43490;A0A0C4DFS8;C9JG65;C9JF35	23	23	61.3	279	861390	1.20507e+06	1.21866e+06	701005	763929	41671	6674.27	47339.6	213041	1.00882e+06	NAMPT	996533	270758	423069	0.2717	0.424541	-1.87991	-1.23603
P46013	248	248	72.3	4072	4.71656e+07	1.25523e+08	4.70895e+07	1.1758e+08	7.58808e+06	3.79531e+06	689288	186260	1.01886e+06	9.16397e+06	MKI67	8.43396e+07	4.02423e+06	3.45636e+06	0.0477146	0.0409815	-4.38943	-4.60888
P46060;H0Y4Q3;B0QYT5;B0QYT4;B0QYT6	28	28	57.1	199	177096	626460	192636	202496	556124	967065	13616.3	37762.9	128966	941834	RANGAP1	299672	512268	369521	1.70943	1.23308	0.773514	0.302271
P46063;F8WA66;F8WD97;F5H2L2;F5H4P4;F5H3W0;F5GYB7	25	25	46.4	291	1.14449e+06	1.82513e+06	1.0512e+06	1.88261e+06	545447	120819	11412.2	22113.6	72330.4	890463	RECQL	1.47586e+06	225893	328302	0.153059	0.222448	-2.70784	-2.16846
P46087;F5H5X6;F5GYR3;F5GWB7;F5H709;F5H359;F5H8G6	37	37	48.6	578	4.60487e+06	1.95733e+07	7.14116e+06	1.63022e+07	1.18684e+06	469077	17124.1	18655	183182	3.45786e+06	NOP2	1.19054e+07	557680	1.2199e+06	0.0468427	0.102466	-4.41603	-3.28678
P46100;A0A096LNN3;A0A096LNL6;A0A096LNL7;H0Y3T0;A0A096LNR8;A0A087WWG0;A0A096LP59	37	17	20.4	144	794989	180252	370990	292874	184618	13951.2	35554.6	52331.4	99772.6	1.13575e+06	ATRX	409776	78041.3	429284	0.190449	1.04761	-2.39253	0.0670952
P46777;A0A2R8Y6J3;Q5T7N0;A0A2R8Y4A2;R4GNJ2	28	28	55.9	696	7.70128e+06	1.26773e+07	6.58781e+06	1.17291e+07	3.94052e+06	1.66368e+06	503939	57231	903430	8.37633e+06	RPL5	9.67389e+06	2.03605e+06	3.11233e+06	0.210468	0.321725	-2.24833	-1.6361
P46778;G3V1B3;M0R181;M0R3I5	10	10	43.8	140	1.55122e+06	2.43518e+06	1.1512e+06	2.40365e+06	435014	61749.8	15298.3	13230.1	31005.1	2.37622e+06	RPL21	1.88531e+06	170687	806820	0.0905353	0.42795	-3.46538	-1.22449
P46779;H0YKD8;H0YMF4;H0YLP6	17	17	67.9	233	1.88874e+06	3.23305e+06	1.4524e+06	3.1791e+06	585769	177563	8328.81	20541.6	74532.9	5.93015e+06	RPL28	2.43832e+06	257220	2.00841e+06	0.105491	0.823684	-3.24481	-0.279837
P46781;B5MCT8;C9JM19;F2Z3C0;A8MXK4	21	21	62.9	495	4.35366e+06	1.26359e+07	5.17178e+06	1.10762e+07	2.17737e+06	1.70477e+06	443856	70302.2	842190	1.68814e+07	RPS9	8.30938e+06	1.442e+06	5.93129e+06	0.173538	0.713807	-2.52667	-0.486394
P46783;F6U211;A0A2R8Y7H1;A0A2R8YFH6;A0A1W2PQS6;A0A2R8Y6L3;S4R435;Q9NQ39	15	15	65.5	276	5.48326e+06	4.53424e+06	3.82509e+06	3.79037e+06	1.56408e+06	518401	285517	27790.5	252742	5.89105e+06	RPS10	4.40824e+06	789332	2.05719e+06	0.179058	0.46667	-2.4815	-1.09953
P46821;D6RA32;D6RA40;D6RCL2;D6RGJ3	41	41	25.6	248	613944	339160	319859	298474	1.35845e+06	444608	80372.6	65416.1	273339	2.68238e+06	MAP1B	392859	627811	1.00704e+06	1.59806	2.56337	0.676319	1.35804
P46926;D6RAY7;D6R9P4;D6RFF8;D6RB13;D6R917;D6RFK5;V9GYK3;V9GYW0	14	10	70.2	80	131814	178843	277472	136598	141553	79516.3	53348.8	80224.7	154958	167260	GNPDA1	181182	91472.8	134148	0.504868	0.740404	-0.986022	-0.433616
P46940;H0YLE8;A0A0J9YXZ5;A0A087WWP1	61	57	45.1	451	2.00945e+06	2.047e+06	2.7025e+06	890773	525490	168384	50727.7	17801.1	155557	2.21252e+06	IQGAP1	1.91243e+06	248201	795294	0.129783	0.415855	-2.94583	-1.26585
P46977;A0A0C4DH80;E9PN73;E9PI32;H0YET6	16	15	21.6	192	407662	1.30768e+06	559997	1.60421e+06	332260	185369	34267.1	22989.1	52192.1	861084	STT3A	969887	183965	312088	0.189677	0.321778	-2.39838	-1.63586
P47755;F8W9N7;C9JUG7;A0A0D9SET8;F8WED3	11	10	57.3	114	459994	54159.4	389991	316585	258256	121371	47238.5	36001.8	66793.4	165464	CAPZA2	305182	142289	89419.6	0.466241	0.293004	-1.10085	-1.77101
P47897;A0A1B0GVU9;B4DDN1;A0A0U1RQT0;C9J165;H7C0R3;A0A0U1RQE9;A0A0U1RQM8;A0A0U1RRI9;A0A0U1RQQ5;A0A0U1RQU2;A0A0U1RR66;A0A1B0GTT3;A0A0U1RQL2;A0A0U1RQX5;A0A0U1RQJ6;A0A0U1RRC8;F2Z2V6;A0A0U1RQX9;A0A0U1RRJ7;A0A0U1RQC3;A0A0U1RR79	45	45	69.4	560	1.96767e+06	2.61408e+06	1.92951e+06	1.77717e+06	1.29695e+06	372124	39405	11684.5	98965.7	1.69173e+06	QARS	2.07211e+06	569494	600794	0.274838	0.289943	-1.86335	-1.78616
P48444;B0YIW6;Q6P1Q5;E9PK34	22	22	51.3	153	259807	413024	361068	53695.8	190122	32430.2	17535.3	78062.2	119540	320983	ARCN1	271899	80029.3	172862	0.294335	0.635758	-1.76447	-0.65345
P48556;R4GMR5;K7EJR3;K7EJC1;K7ERW6;K7ENY6	11	11	38.3	134	642692	1.00815e+06	740917	1.17398e+06	368713	165816	22702.5	9344.52	61067.8	637105	PSMD8	891437	185744	235839	0.208365	0.264561	-2.26282	-1.91833
P48634	19	17	16.6	46	173317	107590	80262.8	174026	106812	60065.8	34861	117373	223946	24307.4	PRRC2A	133799	67246.1	121875	0.50259	0.910884	-0.992545	-0.134661
P48643;B7ZAR1;E9PCA1;E7ENZ3;D6RIZ7;H0Y914	36	36	82.1	412	1.05204e+06	1.64938e+06	1.00071e+06	833170	1.081e+06	433580	26154.5	18152.5	20592	973644	CCT5	1.13382e+06	513579	337463	0.452962	0.297633	-1.14254	-1.74839
P48739;A0A0A0MSW4;B3KYB6;B3KYB7	20	18	74.5	196	940556	960360	474241	558831	464135	67942.8	13431.2	26856.4	24178.4	729364	PITPNB	733497	181836	260133	0.247903	0.354648	-2.01215	-1.49554
P49207	9	9	41.9	128	1.14405e+06	4.00726e+06	1.04152e+06	4.51389e+06	565870	379621	96269.1	24189.4	183869	4.36661e+06	RPL34	2.67668e+06	347253	1.52489e+06	0.129733	0.569694	-2.94638	-0.811742
P49321;Q5T624;H0YF33;E9PI86;H0YDS9	44	10	70.1	516	4.22109e+06	1.224e+07	4.73453e+06	1.2023e+07	559819	588599	5712.67	47533.2	212126	1.38462e+06	NASP	8.30468e+06	384710	548095	0.0463245	0.0659983	-4.43208	-3.92143
P49327;A0A0U1RQF0	123	112	65.7	1890	1.02158e+07	2.19699e+07	1.27368e+07	1.63659e+07	6.3508e+06	1.5095e+06	360809	77917.3	1.18088e+06	7.65348e+06	FASN	1.53221e+07	2.74037e+06	2.97076e+06	0.178851	0.193887	-2.48317	-2.36671
P49368;E9PRC8;Q5SZX6;E9PM09;Q5SZW8;Q5SZX9	40	3	72.5	649	1.88906e+06	5.36766e+06	2.27954e+06	4.86942e+06	2.8269e+06	1.70964e+06	140174	69528.6	961278	3.83673e+06	CCT3	3.60142e+06	1.55891e+06	1.62251e+06	0.432859	0.45052	-1.20803	-1.15034
P49411	30	28	70.4	372	1.60205e+06	1.87199e+06	1.0499e+06	2.78126e+06	1.56748e+06	186088	31866	44433.4	253953	1.00058e+06	TUFM	1.8263e+06	595145	432990	0.325875	0.237086	-1.61761	-2.07652
P49588;H3BPK7	26	26	37.4	94	55331.6	100049	262544	89073.3	149126	18330.2	66428.6	18006.3	26396.9	495387	AARS	126750	77961.6	179930	0.615084	1.41957	-0.701146	0.505457
P49591;Q5T5C7	25	25	55.3	416	1.53866e+06	2.69717e+06	1.91577e+06	2.4227e+06	1.04891e+06	504253	18335.5	33743.7	235537	2.25554e+06	SARS	2.14358e+06	523834	841606	0.244374	0.392617	-2.03284	-1.3488
P49721;A0A087WVV1	12	12	52.2	132	297747	521826	506355	536637	330079	189400	44129	29274.9	168468	644989	PSMB2	465641	187869	280910	0.403463	0.603276	-1.30949	-0.729109
P49736;H0Y8E6;F8WDM3	35	35	47.7	447	1.39452e+06	1.95459e+06	1.58613e+06	1.3692e+06	1.00981e+06	256889	33331.5	10593.4	73078.9	1.87044e+06	MCM2	1.57611e+06	433345	651370	0.274946	0.413277	-1.86278	-1.27482
P49748;G3V1M7;J3QRJ8;K7EMF8;J3KS89;K7EQP4	16	12	38.9	57	67747.4	123569	205045	86549.9	56325.1	43150	17586.6	40378.4	42310.8	95722.1	ACADVL	120728	39020.6	59470.4	0.323211	0.492599	-1.62945	-1.02152
P49755;G3V2K7	10	10	42.9	175	771724	883523	681765	819455	394314	117642	12194.6	20924.1	45897.1	647704	TMED10	789117	174717	238175	0.221408	0.301825	-2.17522	-1.72822
P49756;E9PQU5;H0YE46;E9PSE8	40	40	45.4	452	2.46451e+06	7.35566e+06	2.86894e+06	7.56436e+06	120840	12392.1	16345.4	61341.4	36500.7	95605.9	RBM25	5.06337e+06	49859.1	64482.6	0.00984701	0.0127351	-6.6661	-6.29504
P49790	81	81	61.4	1162	1.2994e+07	4.36477e+07	1.48483e+07	4.79639e+07	819058	208156	23118.5	7826.24	53510.1	980006	NUP153	2.98634e+07	350111	347114	0.0117237	0.0116234	-6.41442	-6.42683
P49792;F8WBP7	57	36	23.6	381	1.15276e+06	1.2157e+06	1.25912e+06	572902	935775	305379	34555.4	27109.7	88890.4	833575	RANBP2	1.05012e+06	425237	316525	0.404942	0.301419	-1.30421	-1.73016
P50395;Q5SX87;Q5SX90;Q5SX86;V9GYJ7;Q5SX91	38	20	86.7	733	3.22637e+06	6.18761e+06	3.95489e+06	4.60295e+06	2.35186e+06	1.22669e+06	184143	146153	586729	5.31128e+06	GDI2	4.49296e+06	1.25423e+06	2.01472e+06	0.279155	0.448418	-1.84086	-1.15708
P50402;Q5HY57;F8WEQ1	13	13	53.1	151	320867	598332	309453	155908	413456	134504	39509.9	26724.2	110699	568708	EMD	346140	195824	235377	0.565735	0.680006	-0.821802	-0.55638
P50570;A0A1B0GUX5	37	16	44.4	396	1.67068e+06	2.00818e+06	1.8458e+06	876096	791799	193161	23302.9	11357.8	22557.5	1.27535e+06	DNM2	1.60019e+06	336088	436422	0.21003	0.272732	-2.25133	-1.87445
P50747;C9JCQ9;A0A0C4DG27;C9JD75	26	26	46.7	174	3360.68	26065.7	44629.8	367062	812745	327961	119632	76453.2	237866	880867	HLCS	110280	420113	398395	3.80952	3.61259	1.92961	1.85303
P50914;E7EPB3	10	10	35.3	216	4.20948e+06	1.00046e+07	5.34849e+06	9.45456e+06	1.96261e+06	1.26911e+06	174916	53470.7	497568	1.27081e+07	RPL14	7.25427e+06	1.13554e+06	4.4197e+06	0.156534	0.609255	-2.67545	-0.714882
P50990;H7C4C8;H7C2U0	49	49	82.5	1021	4.14624e+06	1.44979e+07	4.89865e+06	1.44725e+07	6.33683e+06	6.8957e+06	2.48411e+06	810453	5.86971e+06	1.51197e+07	CCT8	9.50383e+06	5.23888e+06	7.26662e+06	0.551239	0.764599	-0.85925	-0.387225
P50991	35	35	71.6	944	3.45119e+06	1.11228e+07	5.19972e+06	9.91909e+06	3.82241e+06	2.89986e+06	764011	351851	2.72316e+06	9.60508e+06	CCT4	7.4232e+06	2.49543e+06	4.2267e+06	0.336166	0.56939	-1.57276	-0.812511
P51116;I3L1Z2	19	16	38.5	165	282265	170927	180259	195842	617625	814921	366765	7304.11	24500.3	460375	FXR2	207323	599770	164060	2.89292	0.791325	1.53253	-0.337658
P51148;K7ERI8;K7ERQ8;F8VVK3;K7ENY4;F8VVZ0;F8VWU4;K7EIP6	8	5	47.7	201	705381	1.72566e+06	794284	1.54073e+06	731840	649015	211466	211676	518758	1.39477e+06	RAB5C	1.19151e+06	530774	708401	0.445462	0.594539	-1.16663	-0.750156
P51149;C9J8S3;C9J592;C9J4V0;C9J4S4;C9IZZ0;C9J7D1	15	15	76.3	278	1.43867e+06	2.62018e+06	1.12527e+06	2.45605e+06	1.31252e+06	518452	71498.8	148230	478855	1.89062e+06	RAB7A	1.91004e+06	634156	839236	0.332012	0.439381	-1.59069	-1.18646
P51571;A6NLM8	7	7	38.2	97	467827	594495	519343	168465	287249	133503	15922	21401.5	118189	515276	SSR4	437532	145558	218289	0.332679	0.498909	-1.5878	-1.00315
P51572;A0A2R8Y5M6;C9JSP1;C9JQ75;C9J0M4;C9JMD7;C9JM14	14	14	48.8	302	1.02564e+06	2.40824e+06	792592	2.92137e+06	991661	530468	99642.5	134445	378292	1.41982e+06	BCAP31	1.78696e+06	540591	644184	0.30252	0.360492	-1.7249	-1.47196
P51610;A6NEM2;H7C1C4;Q9Y5Z7	55	55	42.6	982	9.49258e+06	3.65865e+07	1.38077e+07	3.33763e+07	1.69842e+06	948874	120038	147142	267402	2.54246e+06	HCFC1	2.33158e+07	922445	985668	0.0395632	0.0422747	-4.6597	-4.56406
P51665;H3BNT7;H3BTM8;H3BQV2	13	13	59	155	326843	263975	392364	106027	362167	59798.4	16412.2	23808.2	34166.1	531403	PSMD7	272302	146126	196459	0.536631	0.721474	-0.897997	-0.47098
P52209;K7EM49;K7EPF6;K7EMN2;K7ELN9	39	39	81	786	6.57255e+06	1.79469e+07	9.9071e+06	1.55466e+07	3.30049e+06	1.83494e+06	525373	81672.9	1.07954e+06	6.84967e+06	PGD	1.24933e+07	1.88694e+06	2.6703e+06	0.151036	0.213739	-2.72704	-2.22608
P52272;A0A087X0X3;M0QZM1;M0R2T0;M0R019;M0R0N3;M0R2I7;M0QY96;M0QYL3	46	33	72.6	666	3.7964e+06	1.23074e+07	4.9565e+06	1.08799e+07	1.52515e+06	616060	139803	26887.7	228631	1.36518e+06	HNRNPM	7.98504e+06	760338	540233	0.0952204	0.0676556	-3.39259	-3.88565
P52292;J3QLL0;J3KS65;J3QL07	24	24	64.1	357	2.09192e+06	6.94378e+06	3.0754e+06	4.07287e+06	951398	426262	66188.6	23364.4	154925	1.81665e+06	KPNA2	4.04599e+06	481283	664978	0.118953	0.164355	-3.07154	-2.60512
P52597;A0A1B0GW42	21	19	69.2	393	4.75746e+06	1.19745e+07	7.10338e+06	9.40896e+06	482812	166741	51137	4979.07	85099.4	305850	HNRNPF	8.31108e+06	233563	131976	0.0281026	0.0158795	-5.15315	-5.97669
P52701;A0A494C0M1;A0A087WWJ1;F8WAX8;C9JH55;F8W7G9;C9J8Y8;C9J7Y7	49	44	41	448	1.73363e+06	3.64772e+06	2.62206e+06	1.50696e+06	575412	37447.3	7660.26	56257.1	1564.46	900925	MSH6	2.37759e+06	206840	319582	0.0869955	0.134414	-3.52292	-2.89524
P52732	23	23	28.1	96	68846.8	56395.4	61474.2	66528.1	291997	105836	11903.1	31996.4	12206.1	100551	KIF11	63311.1	136579	48251.1	2.15726	0.762127	1.1092	-0.391898
P53004;C9J1E1	16	16	57.1	101	484275	185204	420716	50773.4	250084	40411.6	21285.7	22645.4	11362.6	85320	BLVRA	285242	103927	39776	0.364347	0.139446	-1.45661	-2.84222
P53007;B4DP62	13	13	50.8	221	1.36002e+06	1.90255e+06	1.12889e+06	1.31406e+06	474928	179040	30234.2	23938.1	63909.7	1.93025e+06	SLC25A1	1.42638e+06	228067	672700	0.159892	0.471613	-2.64483	-1.08432
P53396;K7ESG8;K7EIE7	59	59	60	1143	6.86815e+06	1.35542e+07	9.40807e+06	8.60707e+06	3.95856e+06	1.28637e+06	130935	61851.8	962732	7.82067e+06	ACLY	9.60937e+06	1.79195e+06	2.94842e+06	0.18648	0.306827	-2.42291	-1.7045
P53621;A0A3B3IT15;A0A3B3IS84;A0A3B3ISC6;A0A3B3IU89;A0A3B3ITV3;A0A3B3ISK1;A0A3B3ITI7;A0A3B3IU78	57	55	60.3	727	3.32036e+06	6.19244e+06	4.48974e+06	3.36752e+06	1.58825e+06	323352	7560.94	20539	187301	3.75144e+06	COPA	4.34251e+06	639722	1.31976e+06	0.147316	0.303916	-2.76301	-1.71825
P53985;Q5T8R3;Q5T8R5;Q5T8R4	8	8	16.4	120	414943	1.04487e+06	247742	971212	224265	76104	2460.34	23483.7	38671.9	386526	SLC16A1	669692	100943	149561	0.150731	0.223327	-2.72996	-2.16277
P53992;G5EA31;A0A0U1RR49	18	18	22.6	130	431972	251705	448502	102433	250381	8734.24	53064.5	58147.1	35946.7	253675	SEC24C	308653	104060	115923	0.337142	0.375577	-1.56857	-1.41282
P53999	8	8	42.5	125	765197	4.08349e+06	1.2516e+06	4.20397e+06	165010	288651	78506.3	41782.6	209824	467932	SUB1	2.57606e+06	177389	239846	0.0688605	0.0931057	-3.86018	-3.42499
P54132;A0A3B3IT82;H0YNU5;H0YLV8	55	55	48.6	285	1.19859e+06	980383	1.15038e+06	346527	185427	154071	75185.3	464287	154184	180959	BLM	918969	138228	266477	0.150416	0.289973	-2.73297	-1.78601
P54136;E5RJM9;E5RH09;E5RI24	47	47	68.8	633	2.55641e+06	5.04649e+06	3.19733e+06	5.3222e+06	1.53007e+06	438664	10620.5	13336	118462	2.82642e+06	RARS	4.03061e+06	659784	986073	0.163694	0.244646	-2.61093	-2.03123
P54577;A0A0C4DGZ5	49	49	77.7	677	1.94032e+06	3.52093e+06	2.24129e+06	5.45365e+06	2.13658e+06	1.0215e+06	39397.5	141274	692247	5.07202e+06	YARS	3.28905e+06	1.06583e+06	1.96851e+06	0.324053	0.598506	-1.6257	-0.740562
P54578;A6NJA2	17	16	46.2	125	292816	17926.8	211755	33395.8	449298	156971	17245.6	23041.6	40623.9	745110	USP14	138973	207838	269592	1.49552	1.93988	0.580651	0.955968
P54619;F8VYY9;H0YIC9;H0YHF8;F8VZX1;F8VPF5;F8VVA3;F8VSH3;F8VRY2;F8VSL2	10	9	37.2	108	186713	447936	278598	508387	120715	29761.2	61870.6	88785.7	119068	265289	PRKAG1	355409	70782.1	157714	0.199157	0.443755	-2.32802	-1.17216
P54709;C9JA36;C9JXZ1;H7C547;F8WBY4;H7C4L9;C9J6S2	10	10	39.4	141	390083	758867	504505	436641	398619	135390	13398.3	26106	92918.4	664117	ATP1B3	522524	182469	261047	0.349208	0.499589	-1.51784	-1.00119
P54886	38	38	56.1	525	1.90612e+06	2.41925e+06	1.82167e+06	1.32328e+06	2.31299e+06	168114	14370.1	23169.8	32187.1	1.72618e+06	ALDH18A1	1.86758e+06	831826	593847	0.445403	0.317977	-1.16682	-1.65301
P55036;Q5VWC4;A6PVX3;H0Y561;H0Y3Y9	9	6	33.7	104	599208	1.69161e+06	624345	1.44255e+06	239550	69901.9	24581.6	71804.9	18591.5	261918	PSMD4	1.08943e+06	111344	117438	0.102205	0.107798	-3.29047	-3.2136
P55060	56	56	65	1075	6.26041e+06	1.54207e+07	7.99636e+06	1.68102e+07	3.07445e+06	1.04807e+06	226466	54194.9	1.00332e+06	5.62315e+06	CSE1L	1.16219e+07	1.44966e+06	2.22689e+06	0.124735	0.191611	-3.00306	-2.38375
P55072;C9JUP7;C9IZA5	33	33	59.4	250	748488	869955	1.1723e+06	16353.1	547542	148665	26737.9	54091.7	34512.8	173474	VCP	701774	240981	87359.6	0.343389	0.124484	-1.54208	-3.00597
P55084;B5MD38;F5GZQ3;C9JEY0;C9JE81;C9K0M0	13	13	40.1	42	65771.9	86695.7	109740	62068.5	14197.2	56713.3	98422	104617	94047	21190	HADHB	81069.1	56444.2	73284.8	0.696247	0.903979	-0.522328	-0.145639
P55265;A0A3B3ISX1	46	5	45.9	582	3.4625e+06	6.9354e+06	3.89881e+06	5.30795e+06	908952	147843	11357.6	14797.9	50086.6	1.37628e+06	ADAR	4.90116e+06	356051	480387	0.0726462	0.0980148	-3.78297	-3.35086
P55884;C9JZG1;C9JQN7	45	45	64.7	681	2.52044e+06	5.49674e+06	3.48529e+06	3.23699e+06	2.34235e+06	611746	87884.4	1.23514e+06	273595	3.34743e+06	EIF3B	3.68487e+06	1.01399e+06	1.61872e+06	0.275178	0.439289	-1.86156	-1.18676
P56134	5	3	42.6	92	1.35298e+06	1.82023e+06	1.27525e+06	1.2852e+06	443887	1861.39	133357	24005.4	58831.2	748450	ATP5J2	1.43341e+06	193035	277095	0.134668	0.193311	-2.89252	-2.371
P56192;H0YIP0;H0YHV5;F5H2V6;F8VS26;F8W0M7;F8W0S4;F8VZZ9;H0YI94;H0YIC2;F8VPL7;H0YHL6;H0YI27	43	43	59.1	493	3.5446e+06	4.96442e+06	4.67865e+06	4.36926e+06	1.74378e+06	175573	15776.1	20100.7	67735.7	2.13739e+06	MARS	4.38923e+06	645043	741741	0.14696	0.168991	-2.7665	-2.56498
P56381;Q5VTU8	3	3	37.3	12	1.98374	13.5267	2.48908	19.35	15899.4	37957.4	28696.6	123030	126743	74022.8	ATP5E	9.33736	27517.8	107932	2947.07	11559.1	11.5251	13.4967
P57088;D6RAA6;H0Y8N0;J3KN43;D6RBY2	9	9	29.1	110	396552	1.00706e+06	456609	1.28313e+06	222921	116127	13620.2	27466.1	90118.2	714347	TMEM33	785839	117556	277310	0.149593	0.352884	-2.74089	-1.50273
P60174;U3KPZ0;U3KQF3;U3KPS5	20	20	76.2	134	2833.56	128280	8375.36	39574.6	260403	130447	74763.1	28849.2	40401.8	92457.7	TPI1	44765.9	155205	53902.9	3.46703	1.20411	1.7937	0.267962
P60228;E5RGA2;H0YBR5;E5RHS5;H0YAW4;E5RIT4;E5RII3;E5RIP5;E5RJ25;H0YBP5	29	29	58.7	386	1.27361e+06	2.78559e+06	1.79782e+06	1.98881e+06	967486	277957	39474.9	19453.4	140224	1.95086e+06	EIF3E	1.96146e+06	428306	703512	0.218361	0.358668	-2.19521	-1.47928
P60468;S4R3B5	3	3	37.5	61	131100	704491	128065	806808	132797	118426	81374.8	28492	45850	362167	SEC61B	442616	110866	145503	0.250478	0.328734	-1.99724	-1.60501
P60842;J3KT12;J3QS69;J3KTB5;J3QL43;J3KSZ0;J3QR64;J3QLN6;J3KS25;J3QKZ9;J3QL52;J3KS93;J3KT04;J3KSN7;J3QQP0;E7EMV8;F8WE11;E9PBH4;C9JUF0	42	16	85.5	1054	6.5682e+06	1.30371e+07	6.25092e+06	1.49428e+07	6.78543e+06	3.8527e+06	1.07623e+06	148840	2.7622e+06	1.11905e+07	EIF4A1	1.01998e+07	3.90479e+06	4.70051e+06	0.382831	0.460846	-1.38522	-1.11764
P60866;E5RJX2;G3XAN0;E5RIP1	6	6	46.2	97	717245	689703	479278	638521	72520.7	69823.6	98799.4	34116.9	13793.5	284196	RPS20	631187	80381.2	110702	0.127349	0.175387	-2.97314	-2.51139
P61011;G3V4F7;G3V480;G3V346;A0A0D9SFN7;G3V3L9	37	37	73.8	344	1.34703e+06	371963	1.27348e+06	525843	2.16192e+06	1.17265e+06	80121.1	19088.7	459074	1.68254e+06	SRP54	879580	1.13823e+06	720233	1.29406	0.818838	0.371908	-0.288349
P61019;E9PKL7;H7C125;H0YD31;E9PE37;A0A1D5RMT4;H0YDL5;Q6PIK3	13	6	73.1	162	581890	977689	557518	1.02226e+06	468877	109340	8834.94	36828.3	149957	764228	RAB2A	784839	195684	317004	0.24933	0.40391	-2.00387	-1.3079
P61081;M0QX69;M0QYI6	8	8	37.7	78	343959	694226	517021	397597	204948	46803.7	22371.3	59208	22552	79867.9	UBE2M	488201	91374.3	53876	0.187165	0.110356	-2.41761	-3.17976
P61088;F8VSD4;F8VZ29;F8VV71;Q5JXB2;F8VQQ8	7	7	50	37	23597.3	72606.2	26407.9	100053	60569.7	31658.6	21444.5	55930.1	46314.7	46593.4	UBE2N	55666.1	37891	49612.7	0.680683	0.891256	-0.554946	-0.166088
P61106;X6RFL8	15	15	75.8	155	570054	445548	276095	340735	469924	56234.5	10599	21576.3	60340.9	698484	RAB14	408108	178919	260134	0.438412	0.637414	-1.18964	-0.649697
P61160;A0A1B0GWD0;A0A1B0GWH0	14	4	48.7	198	1.05038e+06	2.13187e+06	1.14436e+06	1.58815e+06	570379	152914	14965.6	39985	174243	1.33326e+06	ACTR2	1.47869e+06	246086	515831	0.166422	0.348843	-2.58708	-1.51935
P61204;P84077;F5H423;F5H0C7;F5H1V1;F5H6T5;F8WDB3	13	4	65.2	355	2.06085e+06	5.9137e+06	3.65641e+06	5.79208e+06	2.10941e+06	2.01776e+06	729350	76788.1	1.39349e+06	3.55625e+06	ARF3	4.35576e+06	1.61884e+06	1.67551e+06	0.371655	0.384665	-1.42797	-1.37833
P61221;D6R9I9;D6RGF4;H0Y990	31	31	58.4	407	2.12104e+06	3.75927e+06	3.55122e+06	2.61176e+06	927717	278984	42873.2	15545.7	57936.5	2.32254e+06	ABCE1	3.01082e+06	416525	798673	0.138342	0.265268	-2.85368	-1.91448
P61247;D6RAT0;E9PFI5;H0Y9Y4;D6RG13;H0Y8L7;D6RB09;D6RAS7;D6RI02;D6RED7;D6RGE0	31	15	76.1	703	9.66374e+06	1.52759e+07	7.73268e+06	1.40108e+07	3.85324e+06	1.60489e+06	204221	49034.4	802934	6.59287e+06	RPS3A	1.16708e+07	1.88745e+06	2.48161e+06	0.161724	0.212634	-2.62839	-2.23355
P61289;K9J957;K7ESG5;A0A087WTV2;B3KQ25;K7ENH2;K7EMD0;K7EPX6;K7EKR3;B7Z8D3;K7EJF8	13	13	53.1	183	845116	2.19707e+06	1.43162e+06	1.68743e+06	728553	312491	68448.8	5827.76	252109	384328	PSME3	1.54031e+06	369831	214088	0.240102	0.138991	-2.05828	-2.84694
P61313;A0A2R8YEM3;E7EQV9;E7ENU7;E7EX53;A0A2R8Y738;E7ERA2	18	18	55.9	613	3.72271e+06	1.5048e+07	6.22495e+06	1.14238e+07	2.66783e+06	2.86507e+06	1.06361e+06	36593.4	1.91434e+06	1.47456e+07	RPL15	9.10488e+06	2.19884e+06	5.56551e+06	0.241501	0.611267	-2.0499	-0.710126
P61586;C9JX21;C9JNR4;C9JRM1	9	4	49.2	114	361219	642722	197430	381389	201916	25469.4	16503.5	66421.4	5099.53	415673	RHOA	395690	81296.4	162398	0.205455	0.410417	-2.28311	-1.28484
P61619;B4DR61;Q9H9S3;F8W776;Q8TC24;H7C1Q9;C9JXC6;H7C069;A6NK38;F2Z2C7;A6NIF9;C9JJV4;H7C1S8	12	12	31.9	104	198090	692600	201680	595060	175303	56456.6	22224.3	263723	419230	408930	SEC61A1	421858	84661.3	363961	0.200687	0.862758	-2.31698	-0.212973
P61626;F8VV32;A0A0B4J259	6	6	37.2	34	33606.1	94879.9	31047.6	5.29405e+06	215365	134196	61852.8	51437.2	102287	1.11778e+06	LYZ	1.3634e+06	137138	423835	0.100586	0.310867	-3.3135	-1.68563
P61978;S4R457;S4R359	26	4	55.3	438	3.23797e+06	1.19443e+07	4.69636e+06	1.11652e+07	805356	692536	126506	85848.3	268668	973411	HNRNPK	7.76096e+06	541466	442642	0.0697679	0.0570345	-3.84129	-4.13202
P62136;E9PMD7;F5H1L6;F5H037	23	6	66.1	329	1.80557e+06	4.1e+06	2.39379e+06	3.78432e+06	771231	217412	27714.8	39376.8	141274	1.01851e+06	PPP1CA	3.02092e+06	338786	399719	0.112147	0.132317	-3.15654	-2.91793
P62191;G3V4X1	11	11	37.7	63	174561	100727	254122	49973.1	145856	86793	45505.3	65545.9	27021	139340	PSMC1	144846	92718.1	77302.2	0.640116	0.533686	-0.643594	-0.905936
P62241;Q5JR95	15	15	59.6	379	4.6539e+06	1.09627e+07	4.01629e+06	6.30791e+06	1.10355e+06	1.13483e+06	207838	53339.3	671770	1.37754e+07	RPS8	6.48521e+06	815407	4.83352e+06	0.125733	0.745314	-2.99156	-0.42408
P62244;I3L3P7;I3L246;H3BV27;H3BT37;I3L303	12	3	66.2	252	3.73142e+06	9.57743e+06	3.2464e+06	8.06666e+06	2.13553e+06	1.83212e+06	946091	102645	1.27674e+06	6.35636e+06	RPS15A	6.15548e+06	1.63791e+06	2.57858e+06	0.266091	0.418908	-1.91001	-1.25529
P62249;M0R210;M0R3H0;M0R1M5;Q6IPX4;M0QX76	15	15	65.1	440	5.5262e+06	1.30857e+07	5.64878e+06	1.12119e+07	1.98562e+06	2.30302e+06	1.36522e+06	205827	1.40601e+06	1.42151e+07	RPS16	8.86813e+06	1.88462e+06	5.27563e+06	0.212516	0.594898	-2.23436	-0.749285
P62258;K7EM20;B4DJF2;I3L3T1;K7EIT4;I3L0W5	28	26	86.7	297	1.01099e+06	1.67984e+06	956707	659076	1.05444e+06	564720	203653	17778	158761	1.06864e+06	YWHAE	1.07665e+06	607605	415060	0.564346	0.385509	-0.825349	-1.37516
P62280;M0QZC5;M0R1H6;M0R1H5	14	14	62	296	2.49213e+06	3.08161e+06	1.81518e+06	3.90116e+06	517461	46652.2	27623.2	4.446e+07	3.24263e+07	3.89411e+06	RPS11	2.82252e+06	197245	2.69268e+07	0.0698827	9.53999	-3.83892	3.25399
P62304;A6NHK2	5	5	69.6	124	1.7524e+06	4.03038e+06	1.68554e+06	3.84559e+06	760176	358554	84345.3	60143.3	303589	1.78262e+06	SNRPE	2.82848e+06	401025	715450	0.141781	0.252945	-2.81826	-1.9831
P62314;J3QLI9;J3QLR7	5	5	54.6	187	1.13274e+06	3.61825e+06	1.98732e+06	2.52323e+06	749644	571550	152288	33644.1	249834	2.99149e+06	SNRPD1	2.31539e+06	491161	1.09166e+06	0.212129	0.47148	-2.23699	-1.08473
P62318;H3BT13	5	5	49.2	122	1.66357e+06	2.97845e+06	1.54905e+06	2.92835e+06	183457	152118	88912.7	52069.2	94055.9	347572	SNRPD3	2.27986e+06	141496	164566	0.0620636	0.0721825	-4.01011	-3.79221
P62424;Q5T8U2	24	13	59	555	9.75744e+06	1.53102e+07	8.62764e+06	1.35028e+07	2.73378e+06	969402	292925	76070.7	524183	2.33173e+07	RPL7A	1.17995e+07	1.33204e+06	7.97252e+06	0.112889	0.675664	-3.14703	-0.565622
P62701;P22090;C9JEH7	25	13	71.1	472	4.3641e+06	6.72018e+06	3.57294e+06	5.79884e+06	1.03062e+06	612953	107665	21661.1	170177	5.57718e+06	RPS4X	5.11402e+06	583745	1.923e+06	0.114146	0.376026	-3.13105	-1.41109
P62750;H7BY10;K7EJV9;K7ERT8;A8MUS3;K7EMA7	16	16	52.6	192	1.9e+06	3.76537e+06	2.31772e+06	4.42234e+06	503205	62118.2	12208.9	11590.5	12085.9	2.82304e+06	RPL23A	3.10136e+06	192511	948905	0.0620731	0.305965	-4.00989	-1.70856
P62753;A2A3R5;A2A3R7	15	15	45	304	4.27765e+06	1.24387e+07	4.53224e+06	1.02436e+07	1.18908e+06	1.09613e+06	322740	39986.2	788866	6.89649e+06	RPS6	7.87307e+06	869315	2.57511e+06	0.110416	0.327079	-3.17897	-1.61229
P62805	23	23	71.8	1303	9.75105e+07	2.3511e+08	8.75515e+07	3.04345e+08	3.13816e+07	2.81474e+07	1.25938e+07	1.28851e+06	2.27688e+07	1.94927e+08	HIST1H4A	1.81129e+08	2.4041e+07	7.29949e+07	0.132728	0.402999	-2.91345	-1.31115
P62851	6	6	31.2	75	1.19781e+06	553790	736116	886570	74237.1	25946.8	43556.8	13022.9	3.3518e+07	1.412e+06	RPS25	843571	47913.6	1.16477e+07	0.0567985	13.8076	-4.138	3.78739
P62854;Q5JNZ5	4	4	37.4	89	1.10605e+06	2.05686e+06	1.24172e+06	1.4251e+06	376131	77385.2	14347.7	18441.7	63718.6	1.02611e+06	RPS26	1.45743e+06	155955	369425	0.107006	0.253476	-3.22423	-1.98008
P62888;E5RI99;A0A0C4DH44;A0A0B4J213;E5RJH3	9	9	67	156	1.61377e+06	3.20789e+06	1.78295e+06	2.98317e+06	348930	264862	90347.8	43003.5	197048	1.56819e+06	RPL30	2.39694e+06	234713	602748	0.0979219	0.251465	-3.35223	-1.99157
P62899;H7C2W9;C9JU56;B7Z4E3;B7Z4C8;B8ZZK4	9	9	52.8	63	1.1241e+06	1.41861e+06	1.09544e+06	711340	21422.2	40782.3	133655	48027.8	96705.3	209416	RPL31	1.08737e+06	65286.5	118050	0.0600407	0.108564	-4.05792	-3.20338
P62906	15	15	61.3	562	6.81506e+06	2.10021e+07	8.71383e+06	1.68914e+07	3.36246e+06	3.52892e+06	1.09425e+06	114856	2.282e+06	1.321e+07	RPL10A	1.33556e+07	2.66188e+06	5.2023e+06	0.199308	0.389522	-2.32693	-1.36022
P62913;Q5VVC8	13	13	52.8	180	1.33827e+06	3.80882e+06	1.49002e+06	3.11128e+06	780162	829698	472153	118949	540190	2.0334e+06	RPL11	2.4371e+06	694004	897512	0.284767	0.368271	-1.81215	-1.44116
P62917;E9PKZ0;E9PKU4;G3V1A1;E9PP36	18	18	63.8	267	2.78387e+06	4.32259e+06	1.78299e+06	4.61863e+06	670921	408327	28885.6	23405.1	179749	7.81348e+06	RPL8	3.37702e+06	369378	2.67221e+06	0.10938	0.791293	-3.19258	-0.337716
P62937;F8WE65;C9J5S7;Q9Y536;E5RIZ5;P0DN37	16	14	82.4	337	311614	3.8919e+06	381467	3.04929e+06	1.59393e+06	1.1945e+06	546703	267722	1.30573e+06	1.81369e+06	PPIA	1.90857e+06	1.11171e+06	1.12904e+06	0.582484	0.591566	-0.77971	-0.757389
P62979;J3QTR3;P0CG48;F5H265;Q96C32;Q5PY61;J3QKN0;F5GXK7;F5H747;F5H388;B4DV12;F5H2Z3;P0CG47;F5H6Q2;J3QS39;F5GYU3;P62987;M0R2S1;M0R1M6;Q49A90;M0R1V7;F5GZ39;J3QSA3	11	3	64.7	168	5.07743e+06	1.58047e+07	7.01719e+06	2.1867e+07	2.85617e+06	3.47796e+06	1.50781e+06	1.11553e+06	2.94744e+06	7.31678e+06	RPS27A	1.24416e+07	2.61398e+06	3.79325e+06	0.2101	0.304885	-2.25085	-1.71366
P63000;P15153;B1AH77;B1AH78;B1AH80	10	4	54.2	137	647131	1.4645e+06	703214	1.33397e+06	419595	38715.7	6382.25	76731.9	136914	714706	RAC1	1.0372e+06	154898	309451	0.149342	0.298351	-2.74331	-1.74492
P63092;Q5JWF2;A0A590UJ58;B0AZR9;A0A590UJF0;A0A590UJB0;A0A590UJY2;A0A590UJR6;A0A590UJI6;A0A590UJQ9;A0A590UKB4;A0A590UJJ0;A0A590UJG5;A0A590UJS2;A0A590UJQ2;S4R3E3;A0A590UJ22;A0A590UKA4;A0A590UK28;H0Y7F4;A0A590UJY8;Q5JWE9;A0A590UJB7;S4R3V9;A0A590UKA9;A0A590UJC9;P38405;A0A590UJA5;A0A590UKA1;K7EQ80;K7EPE2	15	9	41.6	146	511659	721947	420165	588078	299125	160566	21383.6	29131.7	103457	555530	GNAS	560462	160358	229373	0.286117	0.409256	-1.80532	-1.28892
P63104;E7EX29;B0AZS6;E7ESK7;B7Z2E6;H0YB80;E9PD24;E7EVZ2;E5RIR4;E5RGE1	27	21	86.5	301	1.32252e+06	792025	1.59085e+06	257546	1.08505e+06	418803	171183	12025.9	30035.8	1.14558e+06	YWHAZ	990735	558344	395879	0.563566	0.399581	-0.827344	-1.32344
P63167;F8VXL2;F8VRV5;F8VXI7	9	6	70.8	122	560046	724056	370325	674573	533287	108538	7543.19	31081	81328.6	616634	DYNLL1	582250	216456	243015	0.371758	0.417372	-1.42756	-1.26059
P63173;J3KT73;J3QL01;J3KSP2	5	5	50	80	795192	390435	515013	168066	140637	14609.7	19102.9	1.16076e+06	3.09872e+06	771551	RPL38	467177	58116.5	1.67701e+06	0.124399	3.58967	-3.00695	1.84385
P63241;I3L397;I3L504;Q6IS14;Q9GZV4;F8WCJ1;C9J7B5	13	7	83.8	127	399279	823965	493722	412061	198260	18214.6	49787.9	13845.5	44015.8	67090.1	EIF5A	532256	88754	41650.5	0.16675	0.0782527	-2.58424	-3.67572
P63244;J3KPE3;D6RAC2;H0Y8W2;H0YAF8;D6REE5;D6RHH4;D6R9L0;H0YAM7;D6R9Z1;D6RFX4;D6RFZ9;D6RBD0;E9PD14;D6RAU2;H0Y8R5;D6RF23;D6RGK8;D6R909;H0Y9P0;D6RHJ5;D6RDI0	21	21	79.8	487	1.59619e+06	6.14569e+06	1.99354e+06	4.95207e+06	2.05789e+06	1.78706e+06	644576	186437	1.35808e+06	3.96291e+06	GNB2L1	3.67187e+06	1.49651e+06	1.83581e+06	0.40756	0.499966	-1.29492	-1.0001
P67775;P62714;E5RHC1;H0YC23;E5RFI3;E5RHP4;E7ESG8;H0YBN9;E5RI56	15	13	68.6	165	1.32719e+06	746543	1.75989e+06	651061	715781	100322	9429.93	36237.2	166489	1.04387e+06	PPP2CA	1.12117e+06	275178	415531	0.245438	0.370623	-2.02657	-1.43197
P68104;Q5VTE0;A0A087WVQ9;Q5JR01;A6PW80	43	5	81.4	1424	6.00078e+07	1.39153e+08	8.19275e+07	1.13259e+08	3.01161e+07	2.64246e+07	1.29416e+07	1.93347e+06	1.92296e+07	7.77311e+07	EEF1A1	9.85867e+07	2.31608e+07	3.29647e+07	0.234928	0.334373	-2.08971	-1.58047
P68871;F8W6P5;A0A2R8Y7R2;A0A0J9YWK4	9	5	49.7	30	150708	50988.3	176672	986673	26589.2	30930.7	23667.7	340485	763640	5.58479e+06	HBB	341260	27062.5	2.22964e+06	0.0793017	6.53354	-3.6565	2.70786
P78344;D3DQV9;H0Y3P2;E9PKF8;H0YD77;H0YEC5;H0YE22;H0YD99;H0YEN8;H0YDC0;H0YCF8	36	22	46.6	396	1.74039e+06	1.3172e+06	1.82754e+06	526591	898421	46149	7952.96	58200.6	110553	1.23709e+06	EIF4G2	1.35293e+06	317508	468616	0.234681	0.346371	-2.09122	-1.52961
P78371;F5GWF6;F8VQ14	32	32	69.7	200	70903.6	243119	69884.6	80559.7	650353	386811	78886.4	110323	24407.2	32182.8	CCT2	116117	372017	55637.5	3.20382	0.479152	1.67979	-1.06144
P78527;F5GX40;H0YG84	234	234	57.6	3713	2.43567e+07	8.14766e+07	4.42716e+07	9.33629e+07	1.18259e+07	3.94526e+06	686900	145773	2.06674e+06	2.20566e+07	PRKDC	6.0867e+07	5.48603e+06	8.08969e+06	0.0901314	0.132908	-3.47183	-2.9115
P81605	5	5	46.4	25	263740	366170	280294	305948	156317	213356	30803	51363.7	74164	21353.8	DCD	304038	133492	48960.5	0.439063	0.161034	-1.1875	-2.63456
P83731;C9JXB8;C9JNW5	9	9	43.9	193	4.42937e+06	7.68065e+06	4.89471e+06	7.65841e+06	1.14332e+06	469950	93781.4	27060	87761	1.25812e+07	RPL24	6.16578e+06	569016	4.23202e+06	0.0922861	0.686372	-3.43774	-0.542937
P84085;C9J1Z8	13	7	65.6	72	153158	375165	240060	161917	60869.3	445189	148208	43039.1	59622	191176	ARF5	232575	218089	97945.6	0.937714	0.421135	-0.0927802	-1.24764
P98175	32	29	38.7	304	1.81866e+06	5.40959e+06	2.17631e+06	4.68168e+06	84166.3	86273	123471	44174.6	113486	758711	RBM10	3.52156e+06	97970	305457	0.0278201	0.0867392	-5.16773	-3.52717
Q00325	23	4	47.5	441	2.94905e+06	8.68049e+06	2.98386e+06	7.26049e+06	1.96523e+06	1.95652e+06	693159	694027	1.66516e+06	5.29554e+06	SLC25A3	5.46847e+06	1.5383e+06	2.55157e+06	0.281304	0.466597	-1.8298	-1.09975
Q00535	10	9	43.2	40	180688	268381	50580.4	232175	37098.2	14426.1	81156.3	59724.1	57928.5	9796.68	CDK5	182956	44226.9	42483.1	0.241735	0.232204	-2.0485	-2.10654
Q00839;A0A1W2PPS1;A0A1X7SBS1;Q5RI18;A0A1W2PP35;A0A1W2PPH7;A0A1W2PPL4;A0A1W2PP34;A0A1W2PQL0;A0A1W2PQ74;A0A1W2PRZ7;A0A1W2PQD4;A0A1W2PRI6;A0A1W2PPE9;A0A1W2PNG3;A0A1W2PP22;A0A087WZF3	51	51	52.2	1014	1.12494e+07	2.76298e+07	1.18088e+07	2.31402e+07	4.24104e+06	2.30494e+06	720251	49907.1	1.34281e+06	8.75308e+06	HNRNPU	1.8457e+07	2.42208e+06	3.38193e+06	0.131228	0.183233	-2.92985	-2.44825
Q01518;Q5T0R5;Q5T0R4;Q5T0R3;Q5T0R2;Q5T0R1;Q5T0R7;Q5T0R6;Q5T0R9;Q5T0R8;Q5T0S3;P40123;B7Z385;A0A087X0J3;A0A087WZ15;E9PDI2	16	16	41.7	122	305870	536131	209516	427023	338893	15170.7	6869.14	30726	51974.9	339593	CAP1	369635	120311	140765	0.325486	0.380821	-1.61933	-1.39281
Q01780;K7EJ37	44	44	65.5	441	2.91772e+06	5.4449e+06	3.72056e+06	3.6404e+06	277212	57088.3	20963.6	10997.7	19211.4	267995	EXOSC10	3.9309e+06	118421	99401.3	0.0301258	0.0252872	-5.05286	-5.30545
Q01813;B1APP6;Q5VSR5;H0Y757;V9GYV7;V9GY25;H0Y3Y3	43	38	53.6	941	6.69845e+06	1.0623e+07	7.1876e+06	8.10014e+06	3.12187e+06	1.48793e+06	239705	40866.3	721904	5.17147e+06	PFKP	8.1523e+06	1.6165e+06	1.97808e+06	0.198288	0.242641	-2.33433	-2.04311
Q01968;A0A2R8YCN4;A0A2R8YG38;A0A2R8YF88	9	9	11.7	30	82846.5	2.77695e+07	155460	459976	25815.1	34193.7	52770.8	159353	200602	17173.1	OCRL	7.11696e+06	37593.2	125709	0.0052822	0.0176634	-7.56464	-5.8231
Q02413	12	12	15.2	40	310306	1.12222e+06	206517	196733	70532.2	402139	93524.1	182034	231485	119260	DSG1	458943	188732	177593	0.411232	0.386961	-1.28198	-1.36974
Q02543;M0R1A7;M0R117;M0R3D6;M0R0P7	18	18	60.2	322	2.6806e+06	6.50472e+06	2.71195e+06	4.50463e+06	856849	987747	279339	89115.4	408703	1.03547e+07	RPL18A	4.10047e+06	707978	3.6175e+06	0.172658	0.882214	-2.53401	-0.180799
Q02878;F8VZ45;U3KQR5;F8VR69;F8VZA3;F8VWR1;F8VU16	25	25	58	629	4.15291e+06	1.20309e+07	1.14802e+07	1.07609e+07	1.46461e+06	1.47227e+06	308841	79093.8	586258	2.79324e+07	RPL6	9.60622e+06	1.08191e+06	9.53258e+06	0.112626	0.992334	-3.15039	-0.0111029
Q02880;E9PCY5	61	41	39.1	290	1.52662e+06	2.62653e+06	1.86642e+06	2.28028e+06	216558	11340.4	51964.5	9136.99	11918.9	166975	TOP2B	2.07496e+06	93287.8	62677	0.0449587	0.0302063	-4.47526	-5.04901
Q02978;I3L1P8	17	17	62.7	336	1.59146e+06	4.29616e+06	1.82435e+06	3.1759e+06	693642	467138	142828	73852.2	338820	2.53643e+06	SLC25A11	2.72197e+06	434536	983036	0.159641	0.361149	-2.6471	-1.46933
Q05519;Q5T760;B4DWT1;S4R3C4	8	5	20.9	128	370386	275434	260986	132122	367607	65711.6	19400.4	115838	30652.4	47908.1	SRSF11	259732	150906	64799.6	0.581009	0.249487	-0.783368	-2.00297
Q06210	29	25	54.2	276	1.12937e+06	1.27116e+06	1.21059e+06	1.05407e+06	536632	130537	13778.9	12477	20866.6	657099	GFPT1	1.1663e+06	226983	230148	0.194618	0.197331	-2.36129	-2.34131
Q06265;D6RIY6;D6R905;D6RA17;D6RAP4;H0Y9L5	10	10	27.1	107	413174	1.86805e+06	624699	1.8155e+06	104420	29652.1	24373.7	63884	58673.6	185596	EXOSC9	1.18035e+06	52815.3	102718	0.0447453	0.0870229	-4.48212	-3.52246
Q06323;H0YLU2;H0YKK6	15	15	68.7	118	107965	246102	75142.5	186049	314456	160026	21979.6	68825.7	219059	702965	PSME1	153815	165487	330283	1.07589	2.14728	0.105528	1.10251
Q06830;A0A0A0MSI0;A0A0A0MRQ5	21	17	89.4	357	510992	1.26941e+06	386311	1.67061e+06	1.19051e+06	1.44967e+06	832093	146735	1.03813e+06	1.80893e+06	PRDX1	959332	1.15742e+06	997933	1.20649	1.04024	0.270815	0.0569135
Q07021;I3L3Q7;I3L3B0	3	3	20.2	13	1.98374	13.5267	2.48908	19.35	9264.66	119694	115904	31753.3	13953.7	2089.83	C1QBP	9.33736	81620.8	15932.3	8741.32	1706.29	13.0936	10.7366
Q07065	30	30	61.1	360	941339	1.22538e+06	814946	740940	1.03888e+06	52330.5	9238.01	10943.9	11159.7	1.04e+06	CKAP4	930650	366815	354035	0.39415	0.380417	-1.34319	-1.39435
Q07666;O75525	10	8	27.5	198	831366	2.07119e+06	1.48695e+06	2.28406e+06	361614	229108	11269	33817	114364	672730	KHDRBS1	1.66839e+06	200664	273637	0.120274	0.164012	-3.05561	-2.60812
Q08211	73	73	65.4	1772	1.63036e+07	4.48622e+07	1.99815e+07	4.06076e+07	7.25818e+06	5.71666e+06	1.08354e+06	145435	3.38739e+06	1.48439e+07	DHX9	3.04387e+07	4.68613e+06	6.12556e+06	0.153953	0.201243	-2.69944	-2.31299
Q08945;E9PMD4;A0A0U1RRK2;E9PPZ7	29	29	48	481	2.22675e+06	3.35933e+06	2.42185e+06	4.7939e+06	1.58339e+06	175496	12236.2	19152.1	64541.1	1.57316e+06	SSRP1	3.20046e+06	590375	552284	0.184466	0.172564	-2.43857	-2.5348
Q08J23;A0A140T9Y7	45	45	67.9	446	3.02505e+06	8.19543e+06	3.06899e+06	6.60572e+06	251248	24623.4	14074.5	36780.4	13611.2	106283	NSUN2	5.2238e+06	96648.6	52224.8	0.0185016	0.00999748	-5.75621	-6.64422
Q09028;H0YF10;H0YCT5;H0YDK2;H0YEU5;E9PNS6;E9PNS2;E9PIC4	10	5	36.2	50	267523	672755	233866	350250	55382.6	66235.4	53283.1	76399.5	70087.2	67732.7	RBBP4	381098	58300.3	71406.5	0.15298	0.18737	-2.70859	-2.41604
Q09161;X6R941	18	18	26.2	135	359217	219595	428588	63036.3	170331	22005.7	24287.6	35488.1	83972.7	383197	NCBP1	267609	72208.1	167553	0.269827	0.62611	-1.88989	-0.675513
Q09666	25	25	16.7	59	218008	1.04398e+06	71655.6	79907.8	172181	39014.9	159521	221627	789795	151873	AHNAK	353388	123572	387765	0.349679	1.09728	-1.5159	0.13393
Q12768;E7EQI7;E5RFU6	53	53	51	265	303346	90951.7	171116	90128.7	1.86457e+06	392036	61838.9	24239.5	84442.5	653126	KIAA0196	163886	772814	253936	4.71557	1.54947	2.23743	0.631775
Q12792;F8VS81;F8VRG3;F8W1Q9	12	11	40	125	579279	784377	840488	595452	234654	35212.2	19814.8	71667	9735.82	548967	TWF1	699899	96560.2	210123	0.137963	0.30022	-2.85765	-1.73591
Q12874	20	20	42.7	137	356926	1.51321e+06	737493	619071	368131	103484	10042.7	154470	84155.7	408571	SF3A3	806675	160552	215732	0.19903	0.267434	-2.32894	-1.90275
Q12905;B4DY09;A0A0A0MRL0;X6R6Z1	28	28	82.1	702	7.00275e+06	1.51138e+07	9.18177e+06	1.6113e+07	4.61924e+06	2.94813e+06	862731	343246	2.27204e+06	8.40413e+06	ILF2	1.18528e+07	2.81003e+06	3.67314e+06	0.237077	0.309895	-2.07657	-1.69015
Q12906;K7EKJ9;K7EQR9;K7EKY0;K7ER69;K7EJ09;K7EPG3;K7ERM6;K7ENK6;K7EM82;K7ELV3;K7EQ75	47	42	57.9	1026	7.71898e+06	2.42438e+07	7.82635e+06	2.39217e+07	4.41036e+06	2.68559e+06	494538	127233	1.5444e+06	5.86516e+06	ILF3	1.59277e+07	2.53016e+06	2.51226e+06	0.158853	0.157729	-2.65424	-2.66448
Q12907;D6RBV2;D6RIU4;D6RDX1;D6RBH1	13	13	46.9	127	268550	425424	251336	175055	248408	101294	12853	33428.2	73980.9	513586	LMAN2	280091	120852	206998	0.431473	0.739039	-1.21266	-0.436278
Q12931	49	10	65.3	705	2.79318e+06	4.63639e+06	2.66665e+06	4.71125e+06	4.86565e+06	1.53813e+06	510489	71827.5	1.51397e+06	4.79926e+06	TRAP1	3.70187e+06	2.30475e+06	2.12835e+06	0.622593	0.574941	-0.68364	-0.798514
Q12996;E9PLP8;E9PJ06;H0YE74	23	23	46.4	146	702509	775027	932857	312129	197017	69507.8	30802.6	19234.6	42793.5	297617	CSTF3	680630	99109.2	119882	0.145614	0.176133	-2.77978	-2.50526
Q13045;J3KS54;J3QQQ2;J3QQU5;J3KS39;K7EP37;K7EP27;K7EQZ7	22	20	24.1	84	359942	10519.1	299752	28347.6	89376.6	92161.8	53173.2	51229.6	55745.3	43505.4	FLII	174640	78237.2	50160.1	0.447991	0.28722	-1.15846	-1.79977
Q13085;A0A0C4DGT1;A0A087WWN5;S4R3S7;A0A087X2F8;A0A087X126;A0A087WYS8	152	65	69.4	1890	619862	553257	564405	868972	7.92322e+06	5.6119e+06	2.6253e+06	1.63966e+06	8.00363e+06	1.27979e+07	ACACA	651624	5.38681e+06	7.48039e+06	8.26674	11.4796	3.04732	3.521
Q13112	13	13	29	85	301693	225752	460505	222891	75633.5	64513.8	109736	62810.3	86116.4	33842	CHAF1B	302710	83294.4	60922.9	0.275162	0.201258	-1.86165	-2.31288
Q13123;E7EQZ7;D6REL4;D6RAY9;A0A0C4DGW5	29	26	55.8	267	1.85405e+06	4.488e+06	1.93219e+06	4.35323e+06	147369	13867.7	43013.4	74746.1	33759.3	34948.5	IK	3.15687e+06	68083.3	47818	0.0215667	0.0151473	-5.53505	-6.0448
Q13155;A8MU58;F8WCL2	13	13	66.9	149	896752	829097	739973	622099	444439	18258.3	3193.83	22722.3	69129.1	719028	AIMP2	771980	155297	270293	0.201167	0.35013	-2.31353	-1.51404
Q13232;H3BPR2;H3BPD9;H3BMQ7;H3BRA8	7	7	46.7	56	158180	316546	188535	53193.5	120482	37048.1	19639.2	112322	163422	273025	NME3	179114	59056.4	182923	0.329715	1.02127	-1.60071	0.0303624
Q13257	5	5	24.4	38	61313.2	187679	74386.9	222436	72864	14762.5	54247.9	87170.7	24854.2	169078	MAD2L1	136454	47291.5	93701	0.346575	0.686686	-1.52876	-0.542277
Q13263;M0R0K9;M0R3C0;M0R2I3	40	40	65	804	9.37771e+06	4.19453e+07	1.616e+07	3.61083e+07	2.41089e+06	1.26148e+06	28020.8	292997	481992	3.18246e+06	TRIM28	2.58978e+07	1.23346e+06	1.31915e+06	0.0476281	0.0509367	-4.39204	-4.29515
Q13325	6	6	19.5	40	73027	860731	399228	1.37864e+06	11885.6	635099	472096	92641.6	96657	177759	IFIT5	677907	373027	122352	0.550263	0.180486	-0.861808	-2.47004
Q13423;A0A590UJM2;A0A590UK29;A0A590UK15;E9PCX7;A0A590UJI3;D6RAI5;D6RHU2;A0A590UJA4;A0A590UKC7;D6RCR6	24	24	32.1	186	703553	1.07701e+06	422999	805739	292695	6655.38	61480	29615.3	18582.2	227868	NNT	752326	120277	92021.9	0.159873	0.122316	-2.645	-3.03131
Q13428	57	6	39.8	967	7.09007e+06	3.43022e+07	1.04431e+07	4.12666e+07	660943	75143.7	17304.5	976303	6.42169e+06	929290	TCOF1	2.32755e+07	251130	2.77576e+06	0.0107895	0.119257	-6.53423	-3.06786
Q13435;E9PPJ0;H0YCG1;E9PJ04;E9PJT3;H0YEX5;E9PIL8	45	45	54.1	679	5.8743e+06	2.34027e+07	6.20212e+06	1.42374e+07	976446	708558	117766	17206.1	55707.3	739245	SF3B2	1.24291e+07	600923	270719	0.0483479	0.021781	-4.3704	-5.52079
Q13564;J3QRA5;H3BMR3;J3KRK3;J3KTE3;J3QLH4	10	10	25.7	51	134801	30132.6	127486	295065	63915.3	193778	191620	206528	317509	323572	NAE1	146871	149771	282537	1.01974	1.9237	0.0282061	0.943885
Q13618;H7C1L6;A0A087WTG3;A0A087X1R9	25	21	40.4	159	685974	246257	636939	57799.6	241938	5499.57	86633.7	10780.9	19745	218526	CUL3	406742	111357	83017.3	0.273778	0.204103	-1.86892	-2.29263
Q13823;H0YG10	39	39	44	491	3.26321e+06	9.25169e+06	3.80506e+06	7.4151e+06	232297	44218.1	25766.6	57905	21326.4	147900	GNL2	5.93376e+06	100761	75710.4	0.0169809	0.0127592	-5.87994	-6.29231
Q13838;Q5STU3;A0A0G2JJZ9;A0A140T9X3;F6WLT2;A0A140T9X9;A0A140T996;F6TRA5;F6S4E6;A0A140T9K1;A0A140T9L4;H0Y400;F6R6M7;H0YCC6;A0A0G2JJL7;F6QYI9;A0A0G2JHN7;F6S2B7;F6U6E2;A0A140T9N3;A0A140T9K2	41	4	78.7	746	6.3895e+06	1.81502e+07	8.34152e+06	2.00851e+07	4.79699e+06	4.77576e+06	1.31329e+06	34966.8	3.01933e+06	1.00161e+07	DDX39B	1.32416e+07	3.62868e+06	4.35679e+06	0.274037	0.329024	-1.86756	-1.60374
Q13867;K7ES02;K7ESE8;J3KSD8;J3KS79;K7ENH5	20	20	43.7	190	694038	1.01801e+06	770474	988276	623879	142836	11034.8	39777.5	146874	946938	BLMH	867700	259250	377863	0.298778	0.435477	-1.74285	-1.19933
Q14004;A0A2R8Y4Z0;A0A2R8Y7W5;A0A2R8YF61;A0A087X209;A0A2R8YD28;A0A2R8Y644;Q9BVE2;A0A2R8YCQ1;A0A2R8YEB7;A0A2R8Y7Y0	28	23	29.4	287	1.71373e+06	4.83687e+06	2.79837e+06	4.43089e+06	249624	281179	51177.5	57808	217309	673279	CDK13	3.44496e+06	193994	316132	0.0563122	0.0917664	-4.15041	-3.44589
Q14152	60	60	46.3	776	3.8373e+06	5.36563e+06	4.90928e+06	3.31964e+06	2.14656e+06	1.05304e+06	15663.5	24587.3	204735	3.7116e+06	EIF3A	4.35796e+06	1.07175e+06	1.31364e+06	0.24593	0.301435	-2.02368	-1.73008
Q14204;A0A2R8Y706;A0A2R8YFZ7;A0A2R8Y5T0;A0A2R8Y6H2;A0A2R8Y542;A0A2R8Y6I5;A0A2R8YGC7;H0YJ21	235	235	59	2202	8.19734e+06	6.00111e+06	7.69687e+06	5.35248e+06	5.43382e+06	402139	37823.7	31205.4	134691	6.9673e+06	DYNC1H1	6.81195e+06	1.95793e+06	2.37773e+06	0.287425	0.349053	-1.79874	-1.51848
Q14247;H0YCD9;H0YEV2	24	24	48.2	136	274349	602380	334113	396164	697599	106689	41528.1	22093.6	86996.3	1.06156e+06	CTTN	401752	281939	390216	0.701774	0.971288	-0.510922	-0.0420289
Q14258;A0A3B3IUA7	22	22	46.7	198	871544	1.0265e+06	878388	489151	277791	20184	11781.6	8521.81	56738	578114	TRIM25	816396	103252	214458	0.126473	0.262689	-2.98309	-1.92857
Q14344	9	9	25.7	48	81419.3	744472	245582	969466	229190	10840.8	25692.1	799859	607380	29242.8	GNA13	510235	88574.4	478827	0.173595	0.938445	-2.5262	-0.0916566
Q14498;G3XAC6;H0Y4X3;A0A0U1RQH7;A0A0U1RQW2;Q5QP23;Q5QP22;Q86U06;F8WF24;A8MYG5;F2Z2Z5;H0YJJ3;F8WF73;G3XAP0;F2Z3E6;G3V5Z6;G3V546;A0A087X122	23	23	47.4	251	822925	3.12862e+06	1.06403e+06	1.69462e+06	310238	119906	28178.9	121347	155106	358457	RBM39	1.67755e+06	152774	211637	0.0910699	0.126158	-3.45688	-2.98669
Q14562;F5H658;K7END7;K7EJH9	17	16	19.1	49	238175	42130.7	147113	46338.5	7433.31	101582	21895.5	133819	107502	114853	DHX8	118439	43637.1	118725	0.368434	1.00241	-1.44052	0.00347344
Q14573;A0A3B3ITM1;A0A3B3ITQ4;B7ZMI3	12	10	5.9	23	105694	27352.8	40391.1	46957	9202.69	68511.6	23628.5	96023.4	75397.5	38616.5	ITPR3	55098.7	33780.9	70012.5	0.613098	1.27067	-0.70581	0.345593
Q14676;A2AB05;H0Y6Z8;A2AB06;A2AB07;A0A087X0R2	69	69	51.7	666	5.2422e+06	1.28016e+07	9.30023e+06	1.01506e+07	247515	3299	128586	85413.6	28486.3	197538	MDC1	9.37367e+06	126467	103813	0.0134917	0.0110749	-6.21178	-6.49656
Q14677;H0YD52	16	16	29.1	74	120517	482137	214923	140173	90153.4	34165.9	109807	109590	201870	235023	CLINT1	239438	78042.2	182161	0.32594	0.760786	-1.61732	-0.394437
Q14683;G8JLG1;H0Y7K8;V9GYN9;V9GY57	23	23	21.5	57	329570	184510	114522	200922	75915.7	16301.8	123223	61514.3	32610.7	99345.9	SMC1A	207381	71813.4	64490.3	0.346287	0.310974	-1.52996	-1.68513
Q14684	38	38	54.2	441	2.80281e+06	4.66434e+06	2.46231e+06	4.05399e+06	594584	41203.7	5805.17	17154.5	31339	1.00247e+06	RRP1B	3.49586e+06	213864	350322	0.0611764	0.100211	-4.03088	-3.31889
Q14691	25	25	83.2	472	2885.66	9383.11	7133.68	8569.32	3.68451e+07	5.95557e+07	2.49558e+07	2.5385e+07	5.49088e+07	9.12001e+07	GINS1	6992.94	4.04522e+07	5.71646e+07	5784.72	8174.62	12.498	12.9969
Q14697;F5H6X6;E9PKU7;E9PNH1	45	45	58.5	834	2.76368e+06	4.71541e+06	2.92168e+06	5.39986e+06	2.19808e+06	705554	43135.8	140110	539880	4.22859e+06	GANAB	3.95016e+06	982257	1.63619e+06	0.248663	0.41421	-2.00774	-1.27157
Q14739;A0A494C1L1;C9JXK0;C9JES9	17	17	26.3	301	1.90261e+06	4.84195e+06	2.66535e+06	5.39665e+06	673452	145275	17322.8	15585.5	37422.6	2.18843e+06	LBR	3.70164e+06	278683	747146	0.0752865	0.201842	-3.73146	-2.3087
Q14974;J3KTM9;J3QR48;J3KS06;J3QRG4	34	29	50.5	537	2.91394e+06	555721	2.01645e+06	561253	2.2976e+06	227927	20673.6	91338.4	505511	3.80449e+06	KPNB1	1.51184e+06	848735	1.46711e+06	0.561391	0.970415	-0.832921	-0.0433257
Q14C86;F8W9S7;B4DGD8;C9IZ08;B0QZ65;H0Y7I9;A0A0A0MQV8;H0Y4E7;C9IZX9	15	15	15.9	78	288517	446894	241634	293782	137166	50235.3	32781.6	151206	240966	290198	GAPVD1	317707	73394.4	227457	0.231013	0.715933	-2.11396	-0.482104
Q15008;C9J0E9;C9J7B7;H7C531	25	25	54.8	350	1.08316e+06	2.21209e+06	1.15475e+06	795800	887308	178410	16681.9	18182.1	105329	991398	PSMD6	1.31145e+06	360800	371637	0.275116	0.283379	-1.86189	-1.8192
Q15029;K7EP67;K7EJ74;K7EIT3	45	43	58.8	413	1.73079e+06	759832	1.42249e+06	414661	1.10905e+06	126401	8754.03	13441.9	44954.8	1.48935e+06	EFTUD2	1.08194e+06	414734	515917	0.383324	0.476843	-1.38336	-1.06841
Q15046;H3BVA8;J3KRL2;H3BPV7;H3BRC9	28	28	50.3	305	817181	964146	893894	445333	851990	109878	6822.23	63896.9	55592.9	1.01854e+06	KARS	780139	322897	379342	0.413897	0.48625	-1.27266	-1.04023
Q15054;H0YEX7;E9PM91;E9PNC0;H0YD46;E9PRK3	13	13	32	130	841287	1.3927e+06	731393	1.83263e+06	147811	12308.2	71512.7	57899.3	71672	97886.5	POLD3	1.1995e+06	77210.6	75819.2	0.0643689	0.0632089	-3.95749	-3.98373
Q15084	13	13	38.4	83	105674	50381.1	105182	77774.5	318093	133443	37670.5	117225	110195	147149	PDIA6	84752.7	163069	124856	1.92405	1.47318	0.94415	0.558938
Q15125;C9J719;C9JJ78;A0A494C0F3	3	3	16.5	91	514908	1.79838e+06	901411	1.95251e+06	385732	369531	24254.5	64078.6	217040	757591	EBP	1.2918e+06	259839	346236	0.201145	0.268026	-2.31369	-1.89955
Q15233;H7C367;C9JYS8;C9IZL7;C9J4X2	42	40	68.2	1658	3.93506e+07	1.38774e+08	4.77507e+07	1.4076e+08	6.39793e+06	6.99148e+06	1.75553e+06	1.38077e+06	3.95079e+06	1.14145e+07	NONO	9.16589e+07	5.04831e+06	5.58203e+06	0.0550771	0.0609	-4.1824	-4.03741
Q15365	17	13	71.3	280	1.67091e+06	5.30744e+06	1.71478e+06	4.60794e+06	1.03088e+06	963111	275896	58423.3	654041	1.76867e+06	PCBP1	3.32527e+06	756628	827044	0.227539	0.248715	-2.13582	-2.00744
Q15370;B8ZZU8;I3L0M9;A0A0B4J296	8	8	52.5	117	355156	2.46252e+06	598094	1.87688e+06	119350	298087	21150.1	60813	94431.5	353744	TCEB2	1.32316e+06	146196	169663	0.11049	0.128225	-3.17802	-2.96325
Q15382;C9J931;C9J469;F8WBL3	8	8	33.7	77	314050	1.03651e+06	484985	813220	148466	120864	25352.2	15728.4	22304.4	536381	RHEB	662192	98227.2	191471	0.148336	0.289148	-2.75305	-1.79012
Q15388	4	4	35.9	60	360001	1.57285e+06	394308	1.18164e+06	177418	100534	67274.5	72669.5	240935	600634	TOMM20	877199	115075	304746	0.131185	0.347409	-2.93033	-1.52529
Q15393;J3QL37;I3L4G7;J3QRB2;H3BMB0;J3QKV4	39	39	38.9	353	1.52445e+06	1.21069e+06	1.22319e+06	1.3205e+06	1.31287e+06	91174.6	37178.7	12168.5	109815	2.12872e+06	SF3B3	1.31971e+06	480407	750234	0.364025	0.568486	-1.45789	-0.814804
Q15424;K7EII0;K7ES42	41	25	39.8	469	4.5544e+06	2.09599e+07	5.16233e+06	1.8969e+07	262058	552370	561792	105742	239562	623366	SAFB	1.24114e+07	458740	322890	0.0369612	0.0260156	-4.75785	-5.26448
Q15459;H7C1L2;F8WB66;F8WC79	41	41	53.2	523	2.75779e+06	1.28194e+07	3.97969e+06	9.6423e+06	249258	120453	48315.2	83623.2	25788.4	167218	SF3A1	7.29979e+06	139342	92209.9	0.0190885	0.0126319	-5.71115	-6.30679
Q15631;E9PGT1;H7C1D4;A0A0J9YVW2;A0A0J9YX41	17	17	76.3	209	757132	1.23056e+06	1.10126e+06	733566	354283	172454	28064.8	27343.8	65930.4	519028	TSN	955630	184934	204101	0.19352	0.213577	-2.36944	-2.22717
Q15645;H0YAL2	19	19	57.2	223	652584	1.21054e+06	618638	467349	374997	57473.4	13311.7	11952.6	19148.8	792909	TRIP13	737277	148594	274670	0.201544	0.372547	-2.31083	-1.42451
Q15648;J3QKZ7;J3KSD7	47	47	45.2	305	1.58406e+06	1.97573e+06	1.99736e+06	1.47429e+06	78795.9	316188	46649.6	92942.5	156306	24607	MED1	1.75786e+06	147211	91285.1	0.0837446	0.0519297	-3.57786	-4.2673
Q15691	11	11	56.7	124	253190	570992	230922	187841	214237	78545.8	31999	91124.3	7495.56	187466	MAPRE1	310736	108261	95362.1	0.3484	0.306891	-1.52118	-1.7042
Q15717;M0QZR9;M0R055	10	10	41.7	101	304855	1.18132e+06	406155	1.02052e+06	83695	107652	68902.4	62234	76913.2	130970	ELAVL1	728210	86749.9	90038.9	0.119127	0.123644	-3.06942	-3.01573
Q16543;K7EL68	11	3	35.4	110	371952	721363	616080	449252	315678	128496	25171.4	20021.8	130294	421179	CDC37	539662	156449	190498	0.289901	0.352995	-1.78637	-1.50228
Q16576;E9PC52;Q5JP01;Q5JP02;Q5JNZ6;C9J7L0	14	9	53.6	106	521406	1.73506e+06	564287	1.81062e+06	86045.6	259650	224179	39985.8	4191.9	118637	RBBP7	1.15784e+06	189958	54271.5	0.164062	0.046873	-2.60769	-4.4151
Q16594;D6RIE8;D6RIV9;D6RGK3;D6RIY1;D6RHW1	18	10	64.4	207	2.26058e+06	6.45542e+06	2.0157e+06	9.25222e+06	346777	163274	14994.6	36512.9	86276.1	640434	TAF9	4.99598e+06	175015	254408	0.0350313	0.0509225	-4.83521	-4.29555
Q1ED39;H3BPL4;H3BNU8;H3BMC9	54	54	64.2	682	5.45919e+06	1.61978e+07	5.35754e+06	1.69847e+07	239948	239545	81298.5	238211	390214	381263	KNOP1	1.09998e+07	186931	336563	0.016994	0.0305972	-5.87883	-5.03046
Q29RF7;H0Y9L9;H0Y9L6;H0Y9X6	56	52	52	412	1.73203e+06	1.93759e+06	2.16982e+06	1.49706e+06	274577	228826	123689	5338.64	116825	713300	PDS5A	1.83412e+06	209031	278488	0.113967	0.151837	-3.13331	-2.71941
Q2TAY7	20	20	49.5	272	1.23659e+06	955634	1.20264e+06	436926	537650	45438	7369.73	16130.1	3559.44	744127	SMU1	957949	196819	254606	0.205459	0.265782	-2.28308	-1.91168
Q32Q12;P22392;J3KPD9;E7ERL0;O60361;F6XY72	18	9	76.7	229	78387.9	657942	70648.1	381567	914393	1.16942e+06	466681	533075	786012	719377	NME1-NME2	297136	850164	679488	2.86119	2.28679	1.51662	1.19332
Q3ZCQ8;M0R0C3;M0R2F8;M0R003;M0R1Y4;M0R047;M0QXC3;M0R2Z3	11	8	36.3	186	902699	432818	941712	380569	600984	30898.6	4017.11	18367.9	37721.5	741781	TIMM50	664449	211967	265957	0.319011	0.400266	-1.64832	-1.32097
Q4KMP7;H3BSE1	7	7	15.1	20	84561	11860.9	21652.9	287978	7001.88	47687	23887	77813.3	56290.1	16083.5	TBC1D10B	101513	26192	50062.3	0.258015	0.49316	-1.95447	-1.01987
Q53GQ0;A0A1B0GV93;A0A1B0GVY6;E9PI21;A0A1B0GW85;A0A1B0GU83	16	16	55.1	154	920279	1.03798e+06	1.22567e+06	919949	330282	110506	19763.6	17282.1	30105.8	767430	HSD17B12	1.02597e+06	153517	271606	0.149631	0.264731	-2.74051	-1.9174
Q53GS9;A0A087X1B2;B9A018;F8WC91;C9JIU2;A0A087WW31	17	17	38.2	182	960195	636420	1.44574e+06	308068	287706	18294.2	9382.7	29860.1	71878.1	491435	USP39	837607	105128	197724	0.12551	0.236059	-2.99413	-2.08278
Q5BJF2;J3KT68;J3KTD1;Q86XC5	4	4	34.7	51	93240.4	491055	148105	538739	34191.9	125466	32842	194433	478727	327905	TMEM97	317785	64166.8	333688	0.201919	1.05005	-2.30815	0.0704517
Q5JRX3;A0A0A0MRX9;H0Y7L7;B1APQ0;H0Y4F7;B1APQ1	36	36	44.6	117	131758	49163	34050.5	57714.9	225548	14178.8	74666.9	22951.3	88413.8	193251	PITRM1	68171.7	104798	101539	1.53726	1.48946	0.620364	0.574786
Q5JTH9;A0A087X1U8;A0A087X0G0;H7C1M8	48	48	48.7	510	1.99564e+06	3.81644e+06	4.05131e+06	3.06261e+06	370807	36202	10307.4	1.44346e+06	2.71884e+06	1.54071e+06	RRP12	3.2315e+06	139106	1.901e+06	0.0430468	0.588272	-4.53795	-0.765444
Q5JTZ9	14	14	18.9	27	4511.46	10421.7	2753.81	59634.3	15354.5	50957.2	83561.7	82494	69406.4	36975.5	AARS2	19330.3	49957.8	62958.6	2.58443	3.25699	1.36984	1.70354
Q9BZJ0;Q5JY65	25	25	29.6	185	816398	1.36774e+06	1.06942e+06	705423	80340.6	10796.2	118055	109691	171326	250473	CRNKL1	989747	69730.7	177163	0.0704531	0.178999	-3.82719	-2.48198
[truncated: 240 more rows]

[truncated: 1 more sheets: PROSTAR_GINS1_HU_Outlier_list]
