# Supplementary material for: Replisome Proximal Protein Associations and Dynamic Proteomic Changes at Stalled Replication Forks
Source: Mol Cell Proteomics. 2024 Apr 13;23(5):100767. doi: 10.1016/j.mcpro.2024.100767 (PMC11101681; doi:10.1016/j.mcpro.2024.100767)
Supplement: Supplemental Table S3 [file mmc3.xlsx]

## Sheet: SAINT_NT_GINS2 vs HEK293
Bait	Prey	PreyGene	Spec	SpecSum	AvgSpec	NumReplicates	ctrlCounts	AvgP	MaxP	TopoAvgP	TopoMaxP	SaintScore	logOddsScore	FoldChange	BFDR	boosted_by
GINS2NT	GINS2	GINS2	78|33|65	176	58.67	3	0|0|0	1	1	1	1	1	49.72	586.67	0
GINS2NT	DVL2	DVL2	66|22|47	135	45	3	0|0|0	1	1	1	1	1	33.7	450	0		SAINT score (HEK293 as control) ≥ 0.95 and Min AvgSpec = 5
GINS2NT	DVL3	DVL3	44|17|34	95	31.67	3	0|0|0	1	1	1	1	1	26.32	316.67	0
GINS2NT	GINS3	GINS3	29|7|25	61	20.33	3	0|0|0	1	1	1	1	1	11.07	203.33	0
GINS2NT	TXNL1	TXNL1	30|5|23	58	19.33	3	0|0|0	1	1	1	1	1	7.83	193.33	0
GINS2NT	AMBP	AMBP	11|11|11	33	11	3	0|0|0	1	1	1	1	1	17.29	110	0
GINS2NT	SERPINA1	SERPINA1	7|10|8	25	8.33	3	0|0|0	1	1	1	1	1	11.07	83.33	0
GINS2NT	SERPINA3	SERPINA3	6|9|3	18	6	3	0|0|0	1	1	1	1	1	4.41	60	0
GINS2NT	B2M	B2M	7|4|5	16	5.33	3	0|0|0	1	1	1	1	1	6.15	53.33	0
GINS2NT	DVL1	DVL1	34|2|14	50	16.67	3	0|0|0	0.98	1	0.98	1	0.98	2.56	166.67	0
GINS2NT	RNF219	RNF219	16|2|8	26	8.67	3	0|0|0	0.98	1	0.98	1	0.98	2.56	86.67	0
GINS2NT	NACA	NACA	11|2|10	23	7.67	3	0|0|0	0.98	1	0.98	1	0.98	2.56	76.67	0
GINS2NT	EPG5	EPG5	2|2|3	7	2.33	3	0|0|0	0.95	0.99	0.95	0.99	0.95	2.56	23.33	0.01
GINS2NT	MGST3	MGST3	2|6|11	19	6.33	3	2|1|0	0.68	1	0.68	1	0.68	-2.15	6.33	0.01
GINS2NT	RBM27	RBM27	56|0|21	77	25.67	3	0|0|0	0.67	1	0.67	1	0.67	-1.98	256.67	0.05
GINS2NT	VIM	VIM	40|0|23	63	21	3	7|1|4	0.67	1	0.67	1	0.67	-17.58	5.25	0.16
GINS2NT	VPS51	VPS51	44|1|16	61	20.33	3	0|0|0	0.67	1	0.67	1	0.67	0.53	203.33	0.07
GINS2NT	GINS4	GINS4	31|1|25	57	19	3	0|0|0	0.67	1	0.67	1	0.67	0.53	190	0.03
GINS2NT	TP53	TP53	25|0|12	37	12.33	3	0|0|0	0.67	1	0.67	1	0.67	-1.98	123.33	0.09
GINS2NT	GINS1	GINS1	14|0|10	24	8	3	0|0|0	0.67	1	0.67	1	0.67	-1.98	80	0.1
GINS2NT	CTTN	CTTN	11|1|9	21	7	3	0|0|0	0.67	1	0.67	1	0.67	0.53	70	0.11
GINS2NT	UBAP2L	UBAP2L	13|0|7	20	6.67	3	0|0|0	0.67	1	0.67	1	0.67	-1.98	66.67	0.12
GINS2NT	PALLD	PALLD	13|0|5	18	6	3	0|0|0	0.67	1	0.67	1	0.67	-1.98	60	0.13
GINS2NT	TAF9	TAF9	10|0|4	14	4.67	3	0|0|0	0.67	1	0.67	1	0.67	-1.98	46.67	0.14
GINS2NT	PSMD4	PSMD4	5|0|4	9	3	3	0|0|0	0.67	1	0.67	1	0.67	-1.98	30	0.15
GINS2NT	HCFC1	HCFC1	37|3|13	53	17.67	3	5|0|0	0.66	1	0.66	1	0.66	-2.35	10.6	0.17
GINS2NT	TJP1	TJP1	21|0|4	25	8.33	3	1|0|0	0.66	1	0.66	1	0.66	-2.78	25	0.16
GINS2NT	PFDN2	PFDN2	6|0|3	9	3	3	0|0|0	0.66	1	0.66	1	0.66	-1.98	30	0.18
GINS2NT	SF3B2	SF3B2	3|0|3	6	2	3	0|0|0	0.66	0.99	0.66	0.99	0.66	-1.98	20	0.18
GINS2NT	NUDC	NUDC	10|0|6	16	5.33	3	1|0|2	0.65	1	0.65	1	0.65	-5.01	5.33	0.19
GINS2NT	NONO	NONO	79|5|55	139	46.33	3	22|0|2	0.64	0.98	0.64	0.98	0.64	-21.5	5.79	0.2
GINS2NT	MKI67	MKI67	45|0|2	47	15.67	3	0|0|0	0.64	1	0.64	1	0.64	-1.98	156.67	0.2
GINS2NT	ATXN2L	ATXN2L	18|0|2	20	6.67	3	0|0|0	0.64	1	0.64	1	0.64	-1.98	66.67	0.21
GINS2NT	AKAP1	AKAP1	9|0|3	12	4	3	1|0|0	0.64	1	0.64	1	0.64	-2.78	12	0.19
GINS2NT	HDLBP	HDLBP	10|0|2	12	4	3	0|0|0	0.64	1	0.64	1	0.64	-1.98	40	0.21
GINS2NT	MRE11A	MRE11A	4|0|2	6	2	3	0|0|0	0.64	1	0.64	1	0.64	-1.98	20	0.22
GINS2NT	SUGT1	SUGT1	3|0|2	5	1.67	3	0|0|0	0.64	0.99	0.64	0.99	0.64	-1.98	16.67	0.22
GINS2NT	PSPC1	PSPC1	2|0|2	4	1.33	3	0|0|0	0.62	0.93	0.62	0.93	0.62	-1.98	13.33	0.23
GINS2NT	CD2BP2	CD2BP2	2|0|2	4	1.33	3	0|0|0	0.62	0.93	0.62	0.93	0.62	-1.98	13.33	0.23
GINS2NT	TPD52L2	TPD52L2	2|0|2	4	1.33	3	0|0|0	0.62	0.93	0.62	0.93	0.62	-1.98	13.33	0.23
GINS2NT	FXR2	FXR2	9|0|5	14	4.67	3	2|0|0	0.61	0.99	0.61	0.99	0.61	-4.15	7	0.24
GINS2NT	RUVBL2	RUVBL2	53|3|41	97	32.33	3	25|0|0	0.6	0.93	0.6	0.93	0.6	-26.77	3.88	0.24
GINS2NT	CCT5	CCT5	50|0|41	91	30.33	3	23|0|2	0.6	0.92	0.6	0.92	0.6	-35.69	3.64	0.24
GINS2NT	SRP54	SRP54	18|0|7	25	8.33	3	4|0|0	0.57	0.99	0.57	0.99	0.57	-6.04	6.25	0.25
GINS2NT	TBC1D15	TBC1D15	12|0|2	14	4.67	3	1|0|0	0.53	1	0.53	1	0.53	-2.78	14	0.25
GINS2NT	BCLAF1	BCLAF1	7|0|2	9	3	3	1|0|0	0.53	1	0.53	1	0.53	-2.78	9	0.26
GINS2NT	RUVBL1	RUVBL1	17|2|12	31	10.33	3	9|0|0	0.5	0.84	0.5	0.84	0.5	-8.2	3.44	0.26
GINS2NT	DPYSL5	DPYSL5	2|0|2	4	1.33	3	0|1|0	0.4	0.6	0.4	0.6	0.4	-2.78	4	0.27
GINS2NT	RANBP2	RANBP2	23|0|2	25	8.33	3	3|0|0	0.39	1	0.39	1	0.39	-4.57	8.33	0.27
GINS2NT	DPP3	DPP3	9|0|5	14	4.67	3	5|0|0	0.38	0.76	0.38	0.76	0.38	-7.52	2.8	0.28
GINS2NT	RPLP1	RPLP1	2|2|3	7	2.33	3	1|0|1	0.36	0.55	0.36	0.55	0.36	-1.02	3.5	0.29
GINS2NT	RPL24	RPL24	11|0|3	14	4.67	3	3|1|2	0.34	1	0.34	1	0.34	-9.2	2.33	0.29
GINS2NT	RPL7A	RPL7A	24|0|2	26	8.67	3	7|2|8	0.33	1	0.33	1	0.33	-25.08	1.53	0.33
GINS2NT	RPL13	RPL13	20|0|3	23	7.67	3	6|0|0	0.33	0.96	0.33	0.96	0.33	-8.41	3.83	0.33
GINS2NT	NUFIP2	NUFIP2	8|0|1	9	3	3	0|0|0	0.33	1	0.33	1	0.33	-1.98	30	0.3
GINS2NT	RPL23A	RPL23A	7|0|2	9	3	3	3|0|0	0.33	0.83	0.33	0.83	0.33	-4.57	3	0.34
GINS2NT	NUP50	NUP50	5|0|1	6	2	3	0|0|0	0.33	1	0.33	1	0.33	-1.98	20	0.31
GINS2NT	S100A11	S100A11	0|1|4	5	1.67	3	0|0|0	0.33	1	0.33	1	0.33	-1.98	16.67	0.32
GINS2NT	CHTF8	CHTF8	0|0|5	5	1.67	3	0|0|0	0.33	1	0.33	1	0.33	-1.98	16.67	0.31
GINS2NT	DDX21	DDX21	30|1|5	36	12	3	11|2|9	0.32	0.96	0.32	0.96	0.32	-28.78	1.64	0.34
GINS2NT	RPL19	RPL19	10|0|1	11	3.67	3	3|0|0	0.32	0.95	0.32	0.95	0.32	-4.57	3.67	0.35
GINS2NT	FLNA	FLNA	90|0|24	114	38	3	41|0|2	0.31	0.94	0.31	0.94	0.31	-62.08	2.65	0.36
GINS2NT	HIST1H1E	HIST1H1E	39|4|18	61	20.33	3	13|11|18	0.31	0.94	0.31	0.94	0.31	-49.25	1.45	0.36
GINS2NT	RPL14	RPL14	11|0|1	12	4	3	3|3|3	0.31	0.93	0.31	0.93	0.31	-13.52	1.33	0.37
GINS2NT	TGM2	TGM2	0|1|3	4	1.33	3	0|1|0	0.31	0.93	0.31	0.93	0.31	-2.78	4	0.37
GINS2NT	ATP6V0C	ATP6V0C	0|1|3	4	1.33	3	1|0|0	0.31	0.93	0.31	0.93	0.31	-2.78	4	0.37
GINS2NT	CSDE1	CSDE1	2|0|1	3	1	3	0|0|0	0.31	0.93	0.31	0.93	0.31	-1.98	10	0.38
GINS2NT	DNAJB1	DNAJB1	2|0|1	3	1	3	0|0|0	0.31	0.93	0.31	0.93	0.31	-1.98	10	0.38
GINS2NT	BLVRB	BLVRB	0|4|5	9	3	3	1|0|3	0.29	0.54	0.29	0.54	0.29	-6.37	2.25	0.39
GINS2NT	TMPO	TMPO	27|0|11	38	12.67	3	15|1|1	0.28	0.84	0.28	0.84	0.28	-24.24	2.24	0.39
GINS2NT	EDC4	EDC4	9|0|1	10	3.33	3	4|0|0	0.28	0.84	0.28	0.84	0.28	-6.04	2.5	0.4
GINS2NT	GNA13	GNA13	3|2|0	5	1.67	3	2|0|0	0.28	0.52	0.28	0.52	0.28	-4.15	2.5	0.4
GINS2NT	DDX3X	DDX3X	21|0|8	29	9.67	3	15|0|0	0.25	0.74	0.25	0.74	0.25	-21.02	1.93	0.41
GINS2NT	IGF2BP1	IGF2BP1	10|0|2	12	4	3	6|0|0	0.25	0.75	0.25	0.75	0.25	-8.41	2	0.41
GINS2NT	RPL21	RPL21	6|0|1	7	2.33	3	3|0|1	0.24	0.72	0.24	0.72	0.24	-6.37	1.75	0.42
GINS2NT	RPL6	RPL6	24|0|8	32	10.67	3	12|2|6	0.23	0.69	0.23	0.69	0.23	-29.16	1.6	0.43
GINS2NT	RPS23	RPS23	4|0|1	5	1.67	3	2|0|0	0.23	0.7	0.23	0.7	0.23	-4.15	2.5	0.42
GINS2NT	CCT6A	CCT6A	32|1|16	49	16.33	3	25|0|0	0.21	0.62	0.21	0.62	0.21	-32.05	1.96	0.43
GINS2NT	RPS18	RPS18	9|0|1	10	3.33	3	7|0|0	0.2	0.61	0.2	0.61	0.2	-9.93	1.43	0.44
GINS2NT	ANP32A	ANP32A	1|2|0	3	1	3	0|1|0	0.2	0.6	0.2	0.6	0.2	-2.78	3	0.44
GINS2NT	TBL2	TBL2	0|0|2	2	0.67	3	1|0|0	0.2	0.6	0.2	0.6	0.2	-2.78	2	0.44
GINS2NT	RPL13A	RPL13A	13|0|1	14	4.67	3	8|2|1	0.19	0.56	0.19	0.56	0.19	-16.02	1.27	0.45
GINS2NT	SYNGAP1	SYNGAP1	2|2|1	5	1.67	3	1|0|1	0.18	0.26	0.18	0.26	0.18	-2.41	2.5	0.45
GINS2NT	RPL5	RPL5	41|0|4	45	15	3	23|0|10	0.17	0.52	0.17	0.52	0.17	-47.74	1.36	0.46
GINS2NT	RPL18	RPL18	23|0|7	30	10	3	9|9|8	0.15	0.44	0.15	0.44	0.15	-38.53	1.15	0.46
GINS2NT	GALE	GALE	0|0|3	3	1	3	0|0|3	0.12	0.35	0.12	0.35	0.12	-4.57	1	0.47
GINS2NT	UBE2M	UBE2M	6|0|2	8	2.67	3	5|0|1	0.11	0.34	0.11	0.34	0.11	-8.68	1.33	0.47
GINS2NT	G3BP1	G3BP1	2|0|2	4	1.33	3	3|0|0	0.11	0.16	0.11	0.16	0.11	-4.57	1.33	0.48
GINS2NT	RPS8	RPS8	17|0|6	23	7.67	3	13|0|3	0.1	0.3	0.1	0.3	0.1	-22.84	1.44	0.49
GINS2NT	ZC3HAV1	ZC3HAV1	2|1|1	4	1.33	3	2|0|0	0.1	0.31	0.1	0.31	0.1	-2.1	2	0.48
GINS2NT	NCKAP1	NCKAP1	0|0|2	2	0.67	3	2|0|0	0.1	0.31	0.1	0.31	0.1	-4.15	1	0.48
GINS2NT	NCL	NCL	1|0|2	3	1	3	0|1|1	0.09	0.26	0.09	0.26	0.09	-4.02	1.5	0.5
GINS2NT	HNRNPF	HNRNPF	2|0|1	3	1	3	1|0|1	0.09	0.26	0.09	0.26	0.09	-4.02	1.5	0.5
GINS2NT	COX4I1	COX4I1	10|0|2	12	4	3	11|0|0	0.07	0.2	0.07	0.2	0.07	-15.55	1.09	0.51
GINS2NT	PREX1	PREX1	2|2|1	5	1.67	3	2|0|1	0.07	0.1	0.07	0.1	0.07	-3.61	1.67	0.5
GINS2NT	HIST1H2BC	HIST1H2BC	34|21|24	79	26.33	3	18|7|9	0.06	0.18	0.06	0.18	0.06	-12.52	2.32	0.52
GINS2NT	RANGAP1	RANGAP1	19|0|8	27	9	3	17|0|2	0.06	0.17	0.06	0.17	0.06	-27.02	1.42	0.53
GINS2NT	PLEC	PLEC	2|3|5	10	3.33	3	4|0|2	0.06	0.17	0.06	0.17	0.06	-5.44	1.67	0.52
GINS2NT	CAPN2	CAPN2	0|1|3	4	1.33	3	4|0|0	0.06	0.19	0.06	0.19	0.06	-6.04	1	0.51
GINS2NT	PAFAH1B2	PAFAH1B2	0|1|2	3	1	3	3|0|0	0.05	0.16	0.05	0.16	0.05	-4.57	1	0.53
GINS2NT	DRG1	DRG1	2|0|1	3	1	3	3|0|0	0.05	0.16	0.05	0.16	0.05	-4.57	1	0.53
GINS2NT	RPL27A	RPL27A	5|0|4	9	3	3	6|0|1	0.04	0.09	0.04	0.09	0.04	-10.14	1.29	0.54
GINS2NT	CACYBP	CACYBP	3|0|2	5	1.67	3	5|0|0	0.04	0.09	0.04	0.09	0.04	-7.52	1	0.55
GINS2NT	CORO1C	CORO1C	2|0|2	4	1.33	3	4|0|0	0.04	0.07	0.04	0.07	0.04	-6.04	1	0.54
GINS2NT	PARP1	PARP1	81|0|20	101	33.67	3	39|3|27	0.03	0.09	0.03	0.09	0.03	-101.29	1.46	0.56
GINS2NT	RPS27	RPS27	6|0|4	10	3.33	3	5|1|2	0.03	0.07	0.03	0.07	0.03	-12.06	1.25	0.57
GINS2NT	EIF4A2	EIF4A2	2|2|3	7	2.33	3	4|1|0	0.03	0.06	0.03	0.06	0.03	-4.08	1.4	0.55
GINS2NT	PPP1CC	PPP1CC	4|0|3	7	2.33	3	4|0|2	0.03	0.06	0.03	0.06	0.03	-8.96	1.17	0.57
GINS2NT	IDH1	IDH1	0|2|2	4	1.33	3	3|0|1	0.03	0.04	0.03	0.04	0.03	-6.37	1	0.56
GINS2NT	GNA11	GNA11	1|0|2	3	1	3	2|0|1	0.03	0.1	0.03	0.1	0.03	-5.01	1	0.55
GINS2NT	SNRPB	SNRPB	12|0|13	25	8.33	3	8|1|7	0.02	0.04	0.02	0.04	0.02	-23.4	1.56	0.57
GINS2NT	EIF5A	EIF5A	4|4|5	13	4.33	3	6|2|0	0.02	0.03	0.02	0.03	0.02	-4.62	1.62	0.58
GINS2NT	CCT8	CCT8	95|14|64	173	57.67	3	62|9|11	0.01	0.02	0.01	0.02	0.01	-79.38	2.11	0.6
GINS2NT	RPL4	RPL4	30|0|5	35	11.67	3	29|1|2	0.01	0.02	0.01	0.02	0.01	-46.01	1.09	0.61
GINS2NT	PSMC2	PSMC2	11|0|6	17	5.67	3	15|0|0	0.01	0.02	0.01	0.02	0.01	-21.02	1.13	0.59
GINS2NT	LRRC59	LRRC59	11|0|2	13	4.33	3	13|1|1	0.01	0.02	0.01	0.02	0.01	-21.25	0.87	0.6
GINS2NT	TSN	TSN	0|2|7	9	3	3	10|0|1	0.01	0.02	0.01	0.02	0.01	-15.68	0.82	0.6
GINS2NT	APEX1	APEX1	5|0|0	5	1.67	3	9|0|0	0.01	0.02	0.01	0.02	0.01	-12.52	0.56	0.61
GINS2NT	TLN1	TLN1	1|1|2	4	1.33	3	5|0|0	0.01	0.02	0.01	0.02	0.01	-5.61	0.8	0.58
GINS2NT	GSR	GSR	0|0|2	2	0.67	3	5|0|0	0.01	0.02	0.01	0.02	0.01	-7.52	0.4	0.58
GINS2NT	AHCYL1	AHCYL1	0|0|2	2	0.67	3	5|0|0	0.01	0.02	0.01	0.02	0.01	-7.52	0.4	0.58
GINS2NT	PC	PC	234|82|176	492	164	3	352|151|289	0	0	0	0	0	#NAME?	0.62	0.75
GINS2NT	PCCA	PCCA	162|53|128	343	114.33	3	231|89|167	0	0	0	0	0	-542.72	0.7	0.75
GINS2NT	MCCC1	MCCC1	130|57|99	286	95.33	3	203|86|153	0	0	0	0	0	-470.93	0.65	0.75
GINS2NT	EEF1A1	EEF1A1	61|12|45	118	39.33	3	69|25|49	0	0	0	0	0	-168.83	0.83	0.74
GINS2NT	HIST1H4A	HIST1H4A	50|19|29	98	32.67	3	37|16|48	0	0	0	0	0	-95.05	0.97	0.74
GINS2NT	GAPDH	GAPDH	33|15|37	85	28.33	3	61|21|42	0	0	0	0	0	-134.61	0.69	0.75
GINS2NT	EEF2	EEF2	63|0|20	83	27.67	3	119|17|40	0	0	0	0	0	-260.73	0.47	0.75
GINS2NT	SLC25A5	SLC25A5	47|6|25	78	26	3	32|13|24	0	0	0	0	0	-81.25	1.13	0.71
GINS2NT	ENO1	ENO1	36|1|37	74	24.67	3	78|17|50	0	0	0	0	0	-209.5	0.51	0.75
GINS2NT	HSP90AA1	HSP90AA1	35|13|24	72	24	3	128|25|31	0	0	0	0	0	-223.38	0.39	0.75
GINS2NT	RAN	RAN	38|3|28	69	23	3	36|10|24	0	0	0	0	0	-91.27	0.99	0.72
GINS2NT	GPI	GPI	40|1|22	63	21	3	64|18|27	0	0	0	0	0	-156.02	0.58	0.74
GINS2NT	PKM	PKM	40|0|20	60	20	3	76|7|34	0	0	0	0	0	-172.65	0.51	0.74
GINS2NT	EEF1G	EEF1G	34|1|25	60	20	3	42|8|31	0	0	0	0	0	-114.64	0.74	0.74
GINS2NT	HSP90AB1	HSP90AB1	28|8|23	59	19.67	3	79|18|30	0	0	0	0	0	-157.11	0.46	0.75
GINS2NT	FASN	FASN	50|0|9	59	19.67	3	131|0|13	0	0	0	0	0	-212.42	0.41	0.74
GINS2NT	LDHA	LDHA	28|4|25	57	19	3	60|17|34	0	0	0	0	0	-147.23	0.51	0.75
GINS2NT	LDHB	LDHB	26|4|25	55	18.33	3	63|21|28	0	0	0	0	0	-148.67	0.49	0.75
GINS2NT	DHX9	DHX9	50|0|4	54	18	3	59|5|9	0	0	0	0	0	-106.81	0.74	0.71
GINS2NT	TKT	TKT	39|3|12	54	18	3	60|1|16	0	0	0	0	0	-100.64	0.7	0.72
GINS2NT	ALDOA	ALDOA	27|3|24	54	18	3	47|5|26	0	0	0	0	0	-102.45	0.69	0.74
GINS2NT	TUBB	TUBB	28|0|19	47	15.67	3	87|13|48	0	0	0	0	0	-219.09	0.32	0.75
GINS2NT	HNRNPU	HNRNPU	34|0|9	43	14.33	3	63|1|5	0	0	0	0	0	-100.65	0.62	0.72
GINS2NT	EIF4A1	EIF4A1	27|2|12	41	13.67	3	74|9|31	0	0	0	0	0	-158.81	0.36	0.75
GINS2NT	HSPA1A	HSPA1A	22|0|19	41	13.67	3	56|6|12	0	0	0	0	0	-108.42	0.55	0.75
GINS2NT	RPS3A	RPS3A	34|0|6	40	13.33	3	29|6|12	0	0	0	0	0	-68.76	0.85	0.68
GINS2NT	CLTC	CLTC	23|6|11	40	13.33	3	117|2|19	0	0	0	0	0	-178.74	0.29	0.75
GINS2NT	RPS3	RPS3	27|0|11	38	12.67	3	39|14|19	0	0	0	0	0	-106.11	0.53	0.73
GINS2NT	HSPA8	HSPA8	16|7|14	37	12.33	3	42|9|22	0	0	0	0	0	-83.72	0.51	0.75
GINS2NT	RPL7	RPL7	30|0|5	35	11.67	3	25|7|13	0	0	0	0	0	-65.98	0.78	0.69
GINS2NT	RPL15	RPL15	23|0|11	34	11.33	3	24|4|13	0	0	0	0	0	-59.94	0.83	0.7
GINS2NT	XRCC6	XRCC6	31|0|2	33	11	3	34|3|14	0	0	0	0	0	-74.44	0.65	0.7
GINS2NT	MYH9	MYH9	30|0|1	31	10.33	3	69|0|4	0	0	0	0	0	-106.56	0.42	0.73
GINS2NT	TRIM28	TRIM28	24|0|7	31	10.33	3	28|0|0	0	0.01	0	0.01	0	-39.95	1.11	0.62
GINS2NT	CCT4	CCT4	25|0|5	30	10	3	59|8|25	0	0	0	0	0	-135.47	0.33	0.75
GINS2NT	DDX39B	DDX39B	22|0|8	30	10	3	45|12|11	0	0	0	0	0	-99.77	0.44	0.75
GINS2NT	PHB2	PHB2	27|0|3	30	10	3	26|8|15	0	0	0	0	0	-72.01	0.61	0.71
GINS2NT	ACACA	ACACA	24|0|6	30	10	3	257|60|131	0	0	0	0	0	-668.1	0.07	0.75
GINS2NT	PPIA	PPIA	14|2|14	30	10	3	29|7|34	0	0	0	0	0	-94.63	0.43	0.75
GINS2NT	PGD	PGD	27|0|2	29	9.67	3	37|2|9	0	0	0	0	0	-69.77	0.6	0.7
GINS2NT	PRDX6	PRDX6	17|0|12	29	9.67	3	33|8|7	0	0	0	0	0	-70	0.6	0.72
GINS2NT	RPL10A	RPL10A	19|0|10	29	9.67	3	15|5|13	0	0	0	0	0	-48.52	0.88	0.69
GINS2NT	ILF3	ILF3	23|0|6	29	9.67	3	48|2|9	0	0	0	0	0	-86.03	0.49	0.72
GINS2NT	RPS2	RPS2	21|0|7	28	9.33	3	21|8|6	0	0	0	0	0	-51.15	0.8	0.69
GINS2NT	GOT2	GOT2	18|4|6	28	9.33	3	11|6|16	0	0	0	0	0	-36.53	0.85	0.69
GINS2NT	CDK1	CDK1	22|0|5	27	9	3	27|1|8	0	0	0	0	0	-52.09	0.75	0.68
GINS2NT	HNRNPM	HNRNPM	18|0|9	27	9	3	32|0|5	0	0	0	0	0	-53.38	0.73	0.7
GINS2NT	ACTN4	ACTN4	21|1|5	27	9	3	94|4|13	0	0	0	0	0	-158.28	0.24	0.75
GINS2NT	SHMT2	SHMT2	24|0|2	26	8.67	3	43|9|12	0	0	0	0	0	-93.78	0.41	0.73
GINS2NT	AHCY	AHCY	20|0|6	26	8.67	3	41|12|18	0	0	0	0	0	-104.5	0.37	0.75
GINS2NT	RPS16	RPS16	20|0|6	26	8.67	3	14|7|12	0	0	0	0	0	-48.91	0.79	0.67
GINS2NT	ACLY	ACLY	19|0|6	25	8.33	3	54|0|7	0	0	0	0	0	-88.84	0.41	0.75
GINS2NT	PCBP1	PCBP1	14|0|11	25	8.33	3	13|2|7	0	0	0	0	0	-32.02	1.14	0.65
GINS2NT	TCP1	TCP1	11|5|8	24	8	3	51|2|4	0	0	0	0	0	-65.89	0.42	0.75
GINS2NT	ANXA2	ANXA2	20|0|4	24	8	3	37|1|11	0	0	0	0	0	-71.3	0.49	0.72
GINS2NT	HNRNPA1	HNRNPA1	11|4|8	23	7.67	3	28|0|13	0	0	0	0	0	-46.69	0.56	0.75
GINS2NT	ASNS	ASNS	22|0|1	23	7.67	3	46|2|11	0	0	0	0	0	-86.09	0.39	0.73
GINS2NT	ILF2	ILF2	19|0|4	23	7.67	3	39|6|11	0	0	0	0	0	-81.86	0.41	0.73
GINS2NT	EIF4G1	EIF4G1	20|0|3	23	7.67	3	35|0|0	0	0	0	0	0	-50.26	0.66	0.69
GINS2NT	TRAP1	TRAP1	22|0|1	23	7.67	3	59|0|5	0	0	0	0	0	-93.23	0.36	0.73
GINS2NT	HSPD1	HSPD1	2|5|15	22	7.33	3	29|6|21	0	0	0	0	0	-74.3	0.39	0.75
GINS2NT	CCT2	CCT2	18|0|3	21	7	3	34|0|2	0	0	0	0	0	-51.74	0.58	0.7
GINS2NT	RPS4X	RPS4X	16|0|5	21	7	3	20|1|4	0	0	0	0	0	-35.91	0.84	0.66
GINS2NT	PRDX1	PRDX1	8|2|11	21	7	3	30|10|26	0	0	0	0	0	-89.04	0.32	0.75
GINS2NT	XRCC5	XRCC5	19|0|2	21	7	3	63|0|10	0	0	0	0	0	-106.69	0.29	0.75
GINS2NT	RPS5	RPS5	18|1|2	21	7	3	17|1|6	0	0	0	0	0	-31.1	0.88	0.64
GINS2NT	CSE1L	CSE1L	16|0|4	20	6.67	3	50|3|5	0	0	0	0	0	-84.44	0.34	0.75
GINS2NT	SLC25A6	SLC25A6	15|2|3	20	6.67	3	15|1|3	0	0.01	0	0.01	0	-21.41	1.05	0.61
GINS2NT	RPS15A	RPS15A	15|0|5	20	6.67	3	10|5|11	0	0	0	0	0	-38.54	0.77	0.67
GINS2NT	RPS9	RPS9	18|0|2	20	6.67	3	18|5|5	0	0	0	0	0	-40.71	0.71	0.66
GINS2NT	H2AFV	H2AFV	8|5|7	20	6.67	3	5|2|9	0	0	0	0	0	-12.79	1.25	0.66
GINS2NT	CCT7	CCT7	16|0|3	19	6.33	3	49|3|5	0	0	0	0	0	-82.94	0.33	0.75
GINS2NT	YWHAZ	YWHAZ	6|3|10	19	6.33	3	36|2|15	0	0	0	0	0	-66.35	0.36	0.75
GINS2NT	PTBP1	PTBP1	16|0|3	19	6.33	3	33|5|13	0	0	0	0	0	-74.52	0.37	0.75
GINS2NT	PAICS	PAICS	14|0|4	18	6	3	47|3|13	0	0	0	0	0	-92.06	0.29	0.75
GINS2NT	H2AFY	H2AFY	14|0|4	18	6	3	14|3|9	0	0	0	0	0	-38.05	0.69	0.68
GINS2NT	CKB	CKB	9|0|8	17	5.67	3	55|5|15	0	0	0	0	0	-109.92	0.23	0.75
GINS2NT	GNB2L1	GNB2L1	12|0|5	17	5.67	3	41|12|19	0	0	0	0	0	-105.98	0.24	0.75
GINS2NT	GANAB	GANAB	10|1|5	16	5.33	3	63|0|16	0	0	0	0	0	-111.05	0.2	0.75
GINS2NT	TAGLN2	TAGLN2	8|1|7	16	5.33	3	10|1|9	0	0	0	0	0	-25.88	0.8	0.68
GINS2NT	PGK1	PGK1	10|0|6	16	5.33	3	34|2|5	0	0	0	0	0	-59.38	0.39	0.75
GINS2NT	UBA1	UBA1	11|1|4	16	5.33	3	49|1|9	0	0	0	0	0	-81.61	0.27	0.75
GINS2NT	VDAC2	VDAC2	10|0|6	16	5.33	3	17|2|10	0	0	0	0	0	-42.25	0.55	0.71
GINS2NT	FBL	FBL	15|0|1	16	5.33	3	18|2|7	0	0	0	0	0	-39.09	0.59	0.67
GINS2NT	PFKP	PFKP	13|0|2	15	5	3	37|0|1	0	0	0	0	0	-54.71	0.39	0.71
GINS2NT	YWHAE	YWHAE	7|3|5	15	5	3	48|4|10	0	0	0	0	0	-79.05	0.24	0.75
GINS2NT	GART	GART	12|0|2	14	4.67	3	34|1|1	0	0	0	0	0	-51.74	0.39	0.75
GINS2NT	ARF3	ARF3	8|0|6	14	4.67	3	25|0|6	0	0	0	0	0	-44.66	0.45	0.75
GINS2NT	RPLP0	RPLP0	12|0|2	14	4.67	3	26|6|9	0	0	0	0	0	-59.87	0.34	0.75
GINS2NT	PGAM1	PGAM1	8|2|4	14	4.67	3	33|0|8	0	0	0	0	0	-52.06	0.34	0.75
GINS2NT	DYNLL1	DYNLL1	8|1|5	14	4.67	3	9|0|4	0	0.01	0	0.01	0	-15.88	1.08	0.62
GINS2NT	SLC25A3	SLC25A3	11|0|3	14	4.67	3	19|2|2	0	0	0	0	0	-33.01	0.61	0.68
GINS2NT	PSAT1	PSAT1	13|0|1	14	4.67	3	39|5|9	0	0	0	0	0	-77.32	0.26	0.75
GINS2NT	RPL11	RPL11	11|0|2	13	4.33	3	11|3|3	0	0	0	0	0	-24.76	0.76	0.64
GINS2NT	RPL12	RPL12	10|0|3	13	4.33	3	12|5|4	0	0	0	0	0	-30.71	0.62	0.67
GINS2NT	VARS	VARS	13|0|0	13	4.33	3	35|0|3	0	0	0	0	0	-54.8	0.34	0.71
GINS2NT	ALDH18A1	ALDH18A1	12|0|1	13	4.33	3	42|0|0	0	0	0	0	0	-60.5	0.31	0.75
GINS2NT	RPS10	RPS10	12|0|1	13	4.33	3	10|1|6	0	0.01	0	0.01	0	-24.78	0.76	0.63
GINS2NT	PHGDH	PHGDH	8|0|4	12	4	3	28|6|11	0	0	0	0	0	-65.75	0.27	0.75
GINS2NT	EIF2S3	EIF2S3	9|0|2	11	3.67	3	27|1|3	0	0	0	0	0	-44.56	0.35	0.75
GINS2NT	YWHAQ	YWHAQ	5|3|3	11	3.67	3	19|4|5	0	0	0	0	0	-31.47	0.39	0.75
GINS2NT	KPNB1	KPNB1	5|2|3	10	3.33	3	41|2|3	0	0	0	0	0	-59.04	0.22	0.75
GINS2NT	NSUN4	NSUN4	3|4|3	10	3.33	3	4|5|3	0	0	0	0	0	-11.27	0.83	0.75
GINS2NT	HNRNPL	HNRNPL	6|1|2	9	3	3	11|0|2	0	0	0	0	0	-15.63	0.69	0.64
GINS2NT	MIF	MIF	4|1|4	9	3	3	6|3|6	0	0	0	0	0	-19.26	0.6	0.75
GINS2NT	EIF3C	EIF3C	6|0|3	9	3	3	25|0|1	0	0	0	0	0	-37.14	0.35	0.75
GINS2NT	PSMA7	PSMA7	8|0|1	9	3	3	19|2|6	0	0	0	0	0	-39	0.33	0.75
GINS2NT	MDH1	MDH1	6|0|3	9	3	3	15|4|5	0	0	0	0	0	-34.88	0.38	0.75
GINS2NT	NME1-NME2	NME1;NME1-NME2	4|0|5	9	3	3	32|2|6	0	0	0	0	0	-57.93	0.22	0.75
GINS2NT	PSMD3	PSMD3	7|0|1	8	2.67	3	13|0|0	0	0	0	0	0	-18.26	0.62	0.63
GINS2NT	PSMD2	PSMD2	1|1|6	8	2.67	3	13|0|1	0	0	0	0	0	-16.93	0.57	0.65
GINS2NT	MTHFD1	MTHFD1	4|1|3	8	2.67	3	37|2|1	0	0	0	0	0	-53.71	0.2	0.75
GINS2NT	DYNC1H1	DYNC1H1	6|0|2	8	2.67	3	158|0|2	0	0	0	0	0	-236.2	0.05	0.75
GINS2NT	VDAC1	VDAC1	5|0|3	8	2.67	3	20|2|3	0	0	0	0	0	-35.92	0.32	0.75
GINS2NT	MDH2	MDH2	1|0|7	8	2.67	3	22|2|9	0	0	0	0	0	-47.87	0.24	0.75
GINS2NT	PPP1CA	PPP1CA	6|0|2	8	2.67	3	19|0|1	0	0	0	0	0	-28.44	0.4	0.75
GINS2NT	PFKL	PFKL	7|0|1	8	2.67	3	15|0|0	0	0	0	0	0	-21.02	0.53	0.65
GINS2NT	ATP5L	ATP5L	5|1|2	8	2.67	3	6|3|3	0	0	0	0	0	-15.09	0.67	0.66
GINS2NT	HIST1H1C	HIST1H1C	4|0|4	8	2.67	3	3|1|5	0	0	0	0	0	-13.48	0.89	0.63
GINS2NT	MSN	MSN	7|0|1	8	2.67	3	28|0|3	0	0	0	0	0	-44.5	0.26	0.75
GINS2NT	CPNE3	CPNE3	3|2|3	8	2.67	3	11|1|1	0	0	0	0	0	-13.45	0.62	0.75
GINS2NT	SNRPE	SNRPE	5|0|3	8	2.67	3	5|0|4	0	0.01	0	0.01	0	-13.2	0.89	0.62
GINS2NT	RPN2	RPN2	0|2|5	7	2.33	3	16|0|0	0	0	0	0	0	-22.54	0.44	0.75
GINS2NT	VDAC3	VDAC3	5|0|2	7	2.33	3	14|4|3	0	0	0	0	0	-30.38	0.33	0.75
GINS2NT	PSMD11	PSMD11	6|0|1	7	2.33	3	27|0|2	0	0	0	0	0	-41.57	0.24	0.75
GINS2NT	HNRNPA2B1	HNRNPA2B1	4|0|3	7	2.33	3	24|4|0	0	0	0	0	0	-40.18	0.25	0.75
GINS2NT	LRPPRC	LRPPRC	5|0|2	7	2.33	3	79|0|0	0	0	0	0	0	-115.39	0.09	0.75
GINS2NT	ATP5B	ATP5B	1|2|4	7	2.33	3	34|4|29	0	0	0	0	0	-93.92	0.1	0.75
GINS2NT	CCDC22	CCDC22	2|2|3	7	2.33	3	4|2|3	0	0	0	0	0	-9.19	0.78	0.75
GINS2NT	ANP32B	ANP32B	1|2|3	6	2	3	10|1|0	0	0	0	0	0	-12.98	0.55	0.75
GINS2NT	EIF2S1	EIF2S1	2|2|2	6	2	3	16|0|1	0	0	0	0	0	-18.55	0.35	0.75
GINS2NT	EIF3B	EIF3B	5|0|1	6	2	3	39|0|0	0	0	0	0	0	-56.08	0.15	0.75
GINS2NT	RAB1B	RAB1B	4|0|2	6	2	3	15|2|5	0	0	0	0	0	-31.82	0.27	0.75
GINS2NT	PSME3	PSME3	5|0|1	6	2	3	12|0|3	0	0	0	0	0	-21.35	0.4	0.75
GINS2NT	PHB	PHB	2|0|4	6	2	3	18|1|17	0	0	0	0	0	-52.44	0.17	0.75
GINS2NT	HNRNPC	HNRNPC	4|0|2	6	2	3	11|1|4	0	0	0	0	0	-23.11	0.38	0.75
GINS2NT	HSPA9	HSPA9	0|0|5	5	1.67	3	17|2|4	0	0	0	0	0	-33.19	0.22	0.75
GINS2NT	CAPZA2	CAPZA2	4|0|1	5	1.67	3	8|1|3	0	0	0	0	0	-17.39	0.42	0.75
GINS2NT	PSMD1	PSMD1	4|0|1	5	1.67	3	12|0|0	0	0	0	0	0	-16.74	0.42	0.75
GINS2NT	YWHAB	YWHAB	1|2|2	5	1.67	3	14|0|1	0	0	0	0	0	-18.11	0.33	0.75
GINS2NT	VCP	VCP	4|0|1	5	1.67	3	8|0|3	0	0	0	0	0	-15.96	0.45	0.65
GINS2NT	ARCN1	ARCN1	2|1|2	5	1.67	3	9|0|0	0	0	0	0	0	-10.02	0.56	0.75
GINS2NT	KPNA2	KPNA2	4|0|1	5	1.67	3	17|0|4	0	0	0	0	0	-30	0.24	0.75
GINS2NT	DAD1	DAD1	2|1|2	5	1.67	3	4|0|2	0	0	0	0	0	-6.87	0.83	0.75
GINS2NT	NPEPPS	NPEPPS	1|2|2	5	1.67	3	28|0|1	0	0	0	0	0	-37.84	0.17	0.75
GINS2NT	HLCS	HLCS	3|0|1	4	1.33	3	28|4|2	0	0	0	0	0	-49.06	0.12	0.75
GINS2NT	ACAT2	ACAT2	0|2|2	4	1.33	3	9|0|0	0	0	0	0	0	-12.52	0.44	0.75
GINS2NT	HAT1	HAT1	2|0|2	4	1.33	3	6|0|2	0	0	0	0	0	-11.78	0.5	0.75
GINS2NT	BLVRA	BLVRA	0|1|3	4	1.33	3	9|0|0	0	0	0	0	0	-12.52	0.44	0.75
GINS2NT	HPRT1	HPRT1	2|0|2	4	1.33	3	14|2|7	0	0	0	0	0	-33.48	0.17	0.75
GINS2NT	ANXA5	ANXA5	1|2|1	4	1.33	3	34|3|6	0	0	0	0	0	-58.32	0.09	0.75
GINS2NT	TOP2A	TOP2A	4|0|0	4	1.33	3	8|1|1	0	0	0	0	0	-14.38	0.4	0.64
GINS2NT	ECI1	ECI1	2|0|2	4	1.33	3	5|0|2	0	0	0	0	0	-10.36	0.57	0.75
GINS2NT	IPO7	IPO7	2|0|2	4	1.33	3	12|0|0	0	0	0	0	0	-16.74	0.33	0.75
GINS2NT	A0A2R8Y6P1	A0A2R8Y6P1	1|1|1	3	1	3	2|0|1	0	0	0	0	0	-3.61	1	0.75
GINS2NT	PSMD6	PSMD6	2|0|1	3	1	3	19|0|1	0	0	0	0	0	-28.44	0.15	0.75
GINS2NT	SF3A3	SF3A3	0|0|3	3	1	3	10|0|1	0	0	0	0	0	-15.68	0.27	0.75
GINS2NT	AZGP1	AZGP1	1|1|1	3	1	3	1|0|0	0	0	0	0	0	-1.38	3	0.75
GINS2NT	ETF1	ETF1	0|0|3	3	1	3	10|0|0	0	0	0	0	0	-14.04	0.3	0.75
GINS2NT	EBP	EBP	2|0|1	3	1	3	3|1|2	0	0	0	0	0	-9.2	0.5	0.75
GINS2NT	PA2G4	PA2G4	2|0|1	3	1	3	32|2|0	0	0	0	0	0	-48.84	0.09	0.75
GINS2NT	CAP1	CAP1	1|0|2	3	1	3	10|0|0	0	0	0	0	0	-14.04	0.3	0.75
GINS2NT	HNRNPK	HNRNPK	2|0|1	3	1	3	17|0|7	0	0	0	0	0	-34.54	0.12	0.75
GINS2NT	PLS3	PLS3	2|0|1	3	1	3	33|0|4	0	0	0	0	0	-53.34	0.08	0.75
GINS2NT	FKBP4	FKBP4	0|0|2	2	0.67	3	28|1|0	0	0	0	0	0	-41.51	0.07	0.75
GINS2NT	RRP1B	RRP1B	1|0|1	2	0.67	3	4|0|0	0	0	0	0	0	-6.04	0.5	0.75
GINS2NT	RECQL	RECQL	1|0|1	2	0.67	3	8|0|1	0	0	0	0	0	-12.7	0.22	0.75
GINS2NT	NDUFV1	NDUFV1	0|1|1	2	0.67	3	0|0|0	0	0	0	0	0	-1.98	6.67	0.75
GINS2NT	DDX39A	DDX39A	0|0|2	2	0.67	3	10|0|1	0	0	0	0	0	-15.68	0.18	0.75
GINS2NT	PDXK	PDXK	0|1|1	2	0.67	3	2|0|0	0	0	0	0	0	-4.15	1	0.75
GINS2NT	CSK	CSK	2|0|0	2	0.67	3	8|0|0	0	0	0	0	0	-11.43	0.25	0.75
GINS2NT	PFN1	PFN1	1|0|1	2	0.67	3	15|6|9	0	0	0	0	0	-44.17	0.07	0.75
GINS2NT	NAE1	NAE1	0|0|2	2	0.67	3	6|0|0	0	0	0	0	0	-8.41	0.33	0.75
GINS2NT	SNRPD3	SNRPD3	1|0|1	2	0.67	3	2|0|0	0	0	0	0	0	-4.15	1	0.75
GINS2NT	MATR3	MATR3	1|0|1	2	0.67	3	11|0|0	0	0	0	0	0	-15.55	0.18	0.75
GINS2NT	HSPH1	HSPH1	1|0|1	2	0.67	3	10|0|0	0	0	0	0	0	-14.04	0.2	0.75
GINS2NT	TFRC	TFRC	0|0|2	2	0.67	3	13|0|0	0	0	0	0	0	-18.26	0.15	0.75
GINS2NT	CMYA5	CMYA5	1|0|1	2	0.67	3	2|0|0	0	0	0	0	0	-4.15	1	0.75
GINS2NT	PKN3	PKN3	1|1|0	2	0.67	3	0|0|0	0	0	0	0	0	-1.98	6.67	0.75
GINS2NT	HADHB	HADHB	0|0|2	2	0.67	3	3|1|1	0	0.01	0	0.01	0	-7.92	0.4	0.61
GINS2NT	DARS	DARS	1|0|1	2	0.67	3	33|0|0	0	0	0	0	0	-47.24	0.06	0.75
GINS2NT	BCR	BCR	1|0|1	2	0.67	3	0|0|0	0	0	0	0	0	-1.98	6.67	0.75
GINS2NT	VPS35	VPS35	0|0|2	2	0.67	3	14|0|0	0	0	0	0	0	-19.77	0.14	0.75
GINS2NT	RNF168	RNF168	0|0|1	1	0.33	3	2|0|0	0	0	0	0	0	-4.15	0.5	0.75
GINS2NT	NHP2L1	NHP2L1	0|0|1	1	0.33	3	3|0|3	0	0	0	0	0	-9.11	0.17	0.75
GINS2NT	IFIT5	IFIT5	0|0|1	1	0.33	3	1|0|0	0	0	0	0	0	-2.78	1	0.75
GINS2NT	TBC1D24	TBC1D24	0|0|1	1	0.33	3	1|0|0	0	0	0	0	0	-2.78	1	0.75
GINS2NT	PSAP	PSAP	0|0|1	1	0.33	3	5|0|0	0	0	0	0	0	-7.52	0.2	0.75
GINS2NT	NCOA2	NCOA2	0|1|0	1	0.33	3	0|0|0	0	0	0	0	0	-1.98	3.33	0.75
GINS2NT	SETX	SETX	0|0|1	1	0.33	3	1|0|0	0	0	0	0	0	-2.78	1	0.75
GINS2NT	NOL8	NOL8	1|0|0	1	0.33	3	0|0|0	0	0	0	0	0	-1.98	3.33	0.75
GINS2NT	TRIP13	TRIP13	0|0|1	1	0.33	3	10|0|1	0	0	0	0	0	-15.68	0.09	0.75
GINS2NT	USP24	USP24	1|0|0	1	0.33	3	1|0|0	0	0	0	0	0	-2.78	1	0.75
GINS2NT	EIF3H	EIF3H	0|0|1	1	0.33	3	13|0|0	0	0	0	0	0	-18.26	0.08	0.75
GINS2NT	EIF3M	EIF3M	0|0|1	1	0.33	3	11|0|0	0	0	0	0	0	-15.55	0.09	0.75
GINS2NT	CSTF2T	CSTF2T	0|0|1	1	0.33	3	0|0|1	0	0	0	0	0	-2.78	1	0.75
GINS2NT	TK1	TK1	0|0|1	1	0.33	3	0|0|2	0	0	0	0	0	-4.15	0.5	0.75
GINS2NT	PRKAR2A	PRKAR2A	0|0|1	1	0.33	3	0|0|0	0	0	0	0	0	-1.98	3.33	0.75
GINS2NT	CLIC1	CLIC1	0|0|1	1	0.33	3	14|0|0	0	0	0	0	0	-19.77	0.07	0.75
GINS2NT	CCZ1	CCZ1	0|0|1	1	0.33	3	0|0|0	0	0	0	0	0	-1.98	3.33	0.75
GINS2NT	NANS	NANS	0|0|1	1	0.33	3	3|0|0	0	0	0	0	0	-4.57	0.33	0.75
GINS2NT	PRKCA	PRKCA	0|1|0	1	0.33	3	1|0|0	0	0	0	0	0	-2.78	1	0.75
GINS2NT	PXMP2	PXMP2	1|0|0	1	0.33	3	0|0|0	0	0	0	0	0	-1.98	3.33	0.75
GINS2NT	VPS16	VPS16	0|0|1	1	0.33	3	0|0|0	0	0	0	0	0	-1.98	3.33	0.75
GINS2NT	UQCRQ	UQCRQ	0|0|1	1	0.33	3	1|0|0	0	0	0	0	0	-2.78	1	0.75
GINS2NT	PTPN11	PTPN11	0|0|1	1	0.33	3	6|0|0	0	0	0	0	0	-8.41	0.17	0.75
GINS2NT	KANSL3	KANSL3	1|0|0	1	0.33	3	0|0|0	0	0	0	0	0	-1.98	3.33	0.75
GINS2NT	PLCB3	PLCB3	1|0|0	1	0.33	3	0|0|0	0	0	0	0	0	-1.98	3.33	0.75
GINS2NT	MYO1C	MYO1C	0|0|1	1	0.33	3	2|0|0	0	0	0	0	0	-4.15	0.5	0.75
GINS2NT	MARK2	MARK2	0|1|0	1	0.33	3	1|0|3	0	0	0	0	0	-6.37	0.25	0.75
GINS2NT	ALDH7A1	ALDH7A1	0|0|1	1	0.33	3	15|0|1	0	0	0	0	0	-22.63	0.06	0.75
GINS2NT	AKR1B1	AKR1B1	0|0|1	1	0.33	3	14|0|2	0	0	0	0	0	-22.73	0.06	0.75
GINS2NT	SQSTM1	SQSTM1	0|0|1	1	0.33	3	0|0|0	0	0	0	0	0	-1.98	3.33	0.75
GINS2NT	TMOD3	TMOD3	0|0|1	1	0.33	3	0|0|0	0	0	0	0	0	-1.98	3.33	0.75
GINS2NT	CAPN1	CAPN1	0|0|1	1	0.33	3	5|0|0	0	0	0	0	0	-7.52	0.2	0.75
GINS2NT	PRRC2C	PRRC2C	0|0|1	1	0.33	3	0|0|0	0	0	0	0	0	-1.98	3.33	0.75
GINS2NT	HK1	HK1	0|0|1	1	0.33	3	17|0|3	0	0	0	0	0	-28.6	0.05	0.75
GINS2NT	KDSR	KDSR	0|1|0	1	0.33	3	1|0|0	0	0	0	0	0	-2.78	1	0.75
GINS2NT	ZNF605	ZNF605	1|0|0	1	0.33	3	0|0|1	0	0	0	0	0	-2.78	1	0.75
GINS2NT	USP10	USP10	0|1|0	1	0.33	3	0|0|0	0	0	0	0	0	-1.98	3.33	0.75
GINS2NT	AARS	AARS	0|0|1	1	0.33	3	21|0|0	0	0	0	0	0	-29.69	0.05	0.75

## Sheet: SAINT_NT_Analysis_GINS2 vs GFP
Bait	Prey	PreyGene	Spec	SpecSum	AvgSpec	NumReplicates	ctrlCounts	AvgP	MaxP	TopoAvgP	TopoMaxP	SaintScore	logOddsScore	FoldChange	BFDR	boosted_by		HEK293FT Control selection
GINS2NT	GINS2	GINS2	79|32|64	175	58.33	3	0|0|0|0	1	1	1	1	1	45.29	583.33	0			GINS2	Fold Change (GINS2/GFP) ≥ 1.5
GINS2NT	GINS3	GINS3	29|7|25	61	20.33	3	1|0|1|2	0.91	1	0.91	1	0.91	0.97	20.33	0			GINS3
GINS2NT	CHTF8	CHTF8	0|0|5	5	1.67	3	0|0|0|0	0.33	0.99	0.33	0.99	0.33	-4.96	16.67	0.21			AMBP
GINS2NT	GINS4	GINS4	31|1|25	57	19	3	0|2|2|2	0.67	1	0.67	1	0.67	-8.39	12.67	0.05			SERPINA1
GINS2NT	GINS1	GINS1	14|0|10	24	8	3	0|0|1|3	0.57	0.97	0.57	0.97	0.57	-7.75	8	0.14			SERPINA3
GINS2NT	NSUN4	NSUN4	3|4|3	10	3.33	3	1|0|3|2	0.01	0.02	0.01	0.02	0.01	-5.52	2.22	0.5			B2M
GINS2NT	IDH1	IDH1	0|2|2	4	1.33	3	0|0|1|2	0.01	0.01	0.01	0.01	0.01	-7.3	1.78	0.31			EPG5
GINS2NT	LRG1	LRG1	2|3|3	8	2.67	3	3|1|1|1	0	0	0	0	0	-6.89	1.78	0.56			DVL2
GINS2NT	EPG5	EPG5	2|2|2	6	2	3	1|1|2|3	0	0	0	0	0	-7.78	1.14	0.68			DVL3
GINS2NT	AMBP	AMBP	11|13|11	35	11.67	3	9|12|8|14	0	0	0	0	0	-26.45	1.09	0.83			TXNL1
GINS2NT	PPIA	PPIA	14|2|15	31	10.33	3	8|8|11|11	0	0	0	0	0	-38.59	1.09	0.82			DVL1
GINS2NT	CCDC22	CCDC22	2|3|4	9	3	3	3|3|4|1	0	0	0	0	0	-11.34	1.09	0.75			RNF219
GINS2NT	PFDN2	PFDN2	6|0|3	9	3	3	3|4|2|2	0	0	0	0	0	-15.5	1.09	0.65			NACA
GINS2NT	PCCA	PCCA	160|52|129	341	113.67	3	99|100|108|118	0	0	0	0	0	-319.54	1.07	0.87
GINS2NT	B2M	B2M	7|4|5	16	5.33	3	7|3|4|7	0	0	0	0	0	-17.26	1.02	0.79
GINS2NT	PC	PC	235|82|176	493	164.33	3	145|155|166|189	0	0	0	0	0	-486	1	0.88
GINS2NT	TAOK1	TAOK1	2|0|1	3	1	3	0|2|2|0	0	0.01	0	0.01	0	-7.96	1	0.61
GINS2NT	DVL3	DVL3	46|20|36	102	34	3	37|37|29|37	0	0	0	0	0	-102.2	0.97	0.86
GINS2NT	HSPA9	HSPA9	0|0|5	5	1.67	3	0|2|2|3	0.01	0.02	0.01	0.02	0.01	-11.25	0.95	0.42
GINS2NT	MCCC1	MCCC1	130|57|99	286	95.33	3	102|98|92|108	0	0	0	0	0	-284.44	0.95	0.88
GINS2NT	DAD1	DAD1	2|1|2	5	1.67	3	2|2|2|1	0	0	0	0	0	-9.29	0.95	0.71
GINS2NT	RPLP1	RPLP1	2|2|3	7	2.33	3	2|2|2|4	0	0	0	0	0	-10.45	0.93	0.77
GINS2NT	DVL2	DVL2	67|22|47	136	45.33	3	45|44|53|59	0	0	0	0	0	-158.95	0.9	0.87
GINS2NT	HIST1H2BH	HIST1H2BH	35|21|24	80	26.67	3	27|29|37|32	0	0	0	0	0	-85.8	0.85	0.87
GINS2NT	MGST3	MGST3	2|6|11	19	6.33	3	6|7|8|11	0	0	0	0	0	-32.25	0.79	0.82
GINS2NT	SHROOM3	SHROOM3	2|1|5	8	2.67	3	2|3|3|7	0	0	0	0	0	-17.08	0.71	0.78
GINS2NT	TXNL1	TXNL1	30|5|23	58	19.33	3	27|28|29|28	0	0	0	0	0	-109	0.69	0.85
GINS2NT	DVL1	DVL1	32|0|12	44	14.67	3	14|24|16|32	0	0	0	0	0	-98.34	0.68	0.84
GINS2NT	SYNGAP1	SYNGAP1	2|2|1	5	1.67	3	2|2|3|3	0	0	0	0	0	-12.09	0.67	0.89
GINS2NT	S100A11	S100A11	0|1|4	5	1.67	3	1|3|3|3	0	0	0	0	0	-14.41	0.67	0.73
GINS2NT	DPYSL5	DPYSL5	2|0|2	4	1.33	3	1|4|2|1	0	0	0	0	0	-12.19	0.67	0.89
GINS2NT	MAP1A	MAP1A	1|0|0	1	0.33	3	0|0|1|1	0	0	0	0	0	-6.4	0.67	0.89
GINS2NT	ENO1	ENO1	36|1|37	74	24.67	3	41|36|44|34	0	0	0	0	0	-171.06	0.64	0.89
GINS2NT	SLC25A5	SLC25A5	21|6|13	40	13.33	3	22|23|23|15	0	0	0	0	0	-75.37	0.64	0.85
GINS2NT	CCT8	CCT8	95|14|64	173	57.67	3	103|99|108|96	0	0	0	0	0	-398.83	0.57	0.89
GINS2NT	VDAC2	VDAC2	10|0|6	16	5.33	3	16|9|9|6	0	0	0	0	0	-47.23	0.53	0.89
GINS2NT	PGK1	PGK1	10|0|6	16	5.33	3	10|9|12|11	0	0	0	0	0	-49.66	0.51	0.89
GINS2NT	MB21D2	MB21D2	0|2|1	3	1	3	3|3|1|1	0	0	0	0	0	-12.19	0.5	0.89
GINS2NT	RAN	RAN	38|3|28	69	23	3	48|48|52|39	0	0	0	0	0	-198.07	0.49	0.89
GINS2NT	HIST1H1E	HIST1H1E	39|4|18	61	20.33	3	53|44|41|29	0	0	0	0	0	-171.9	0.49	0.89
GINS2NT	SNRPB	SNRPB	12|0|13	25	8.33	3	18|18|19|14	0	0	0	0	0	-79.78	0.48	0.89
GINS2NT	MDH2	MDH2	1|0|7	8	2.67	3	4|5|5|8	0	0	0	0	0	-27.49	0.48	0.81
GINS2NT	SERPINA1	SERPINA1	9|11|8	28	9.33	3	21|23|20|15	0	0	0	0	0	-66.41	0.47	0.89
GINS2NT	SLC25A6	SLC25A6	41|2|16	59	19.67	3	53|44|45|29	0	0	0	0	0	-184.14	0.46	0.89
GINS2NT	ALDOA	ALDOA	27|3|24	54	18	3	41|39|38|37	0	0	0	0	0	-162.73	0.46	0.89
GINS2NT	H2AFV	H2AFV	8|5|7	20	6.67	3	15|15|17|12	0	0	0	0	0	-52.9	0.45	0.89
GINS2NT	PLOD2	PLOD2	2|0|1	3	1	3	0|2|2|5	0	0	0	0	0	-13.12	0.44	0.89
GINS2NT	NDUFV1	NDUFV1	0|1|1	2	0.67	3	2|1|2|1	0	0	0	0	0	-10.2	0.44	0.89
GINS2NT	RPS16	RPS16	20|0|6	26	8.67	3	23|20|20|17	0	0	0	0	0	-92.07	0.43	0.89
GINS2NT	GAPDH	GAPDH	33|15|37	85	28.33	3	68|73|75|57	0	0	0	0	0	-252.01	0.42	0.89
GINS2NT	SNRPE	SNRPE	5|0|3	8	2.67	3	8|7|6|5	0	0	0	0	0	-31.91	0.41	0.89
GINS2NT	AAGAB	AAGAB	2|2|2	6	2	3	4|5|5|6	0	0	0	0	0	-19.91	0.4	0.89
GINS2NT	COPS8	COPS8	0|1|2	3	1	3	3|2|2|3	0	0	0	0	0	-14.41	0.4	0.89
GINS2NT	RPL11	RPL11	11|0|2	13	4.33	3	13|13|10|8	0	0	0	0	0	-51.87	0.39	0.89
GINS2NT	RPL18	RPL18	24|0|7	31	10.33	3	27|30|29|24	0	0	0	0	0	-125.67	0.38	0.89
GINS2NT	RPL24	RPL24	11|0|3	14	4.67	3	10|15|13|12	0	0	0	0	0	-58.57	0.37	0.89
GINS2NT	NACA	NACA	11|2|10	23	7.67	3	18|21|23|24	0	0	0	0	0	-90.54	0.36	0.89
GINS2NT	RUVBL2	RUVBL2	53|3|41	97	32.33	3	99|93|91|86	0	0	0	0	0	-400.44	0.35	0.89
GINS2NT	HIST1H4A	HIST1H4A	51|19|30	100	33.33	3	103|113|99|73	0	0	0	0	0	-363.01	0.34	0.89
GINS2NT	CCT6A	CCT6A	33|1|16	50	16.67	3	44|44|56|55	0	0	0	0	0	-220.19	0.34	0.89
GINS2NT	NONO	NONO	79|5|55	139	46.33	3	137|147|147|126	0	0	0	0	0	-600.82	0.33	0.89
GINS2NT	RPL13	RPL13	20|0|3	23	7.67	3	27|22|27|16	0	0	0	0	0	-105.52	0.33	0.89
GINS2NT	AZGP1	AZGP1	1|1|1	3	1	3	3|3|3|3	0	0	0	0	0	-14	0.33	0.89
GINS2NT	INTU	INTU	2|0|1	3	1	3	2|2|1|7	0	0	0	0	0	-16.16	0.33	0.89
GINS2NT	STK11IP	STK11IP	0|0|2	2	0.67	3	0|1|2|5	0	0	0	0	0	-11.87	0.33	0.89
GINS2NT	AKNA	AKNA	0|0|1	1	0.33	3	0|0|1|3	0	0	0	0	0	-7.75	0.33	0.89
GINS2NT	NBAS	NBAS	1|0|0	1	0.33	3	1|1|2|0	0	0	0	0	0	-7.99	0.33	0.89
GINS2NT	RBM27	RBM27	57|0|21	78	26	3	56|90|76|104	0	0	0	0	0	-367.42	0.32	0.89
GINS2NT	RPL15	RPL15	23|0|11	34	11.33	3	36|36|34|35	0	0	0	0	0	-160.42	0.32	0.89
GINS2NT	VDAC1	VDAC1	5|0|3	8	2.67	3	10|7|9|7	0	0	0	0	0	-39.65	0.32	0.89
GINS2NT	ATP5B	ATP5B	1|2|4	7	2.33	3	0|4|10|15	0	0	0	0	0	-31.06	0.32	0.89
GINS2NT	EEF1A1	EEF1A1	62|11|47	120	40	3	122|123|149|122	0	0	0	0	0	-530.17	0.31	0.89
GINS2NT	VPS51	VPS51	44|1|16	61	20.33	3	65|68|67|64	0	0	0	0	0	-292.89	0.31	0.89
GINS2NT	PRDX1	PRDX1	8|2|11	21	7	3	19|21|25|24	0	0	0	0	0	-93.83	0.31	0.89
GINS2NT	DYNLL1	DYNLL1	8|1|5	14	4.67	3	15|15|17|13	0	0	0	0	0	-65.6	0.31	0.89
GINS2NT	EIF4A2	EIF4A2	2|2|3	7	2.33	3	5|6|10|9	0	0	0	0	0	-30.18	0.31	0.89
GINS2NT	EEF1G	EEF1G	34|1|25	60	20	3	66|63|75|64	0	0	0	0	0	-297.36	0.3	0.89
GINS2NT	YWHAZ	YWHAZ	6|3|11	20	6.67	3	15|20|28|27	0	0	0	0	0	-91.36	0.3	0.89
GINS2NT	HIST1H1C	HIST1H1C	4|0|4	8	2.67	3	10|11|8|6	0	0	0	0	0	-41.88	0.3	0.89
GINS2NT	P0DOY3	IGLC3	1|2|3	6	2	3	8|7|5|7	0	0	0	0	0	-29.7	0.3	0.89
GINS2NT	RPS15A	RPS15A	15|0|5	20	6.67	3	25|24|27|17	0	0	0	0	0	-106.63	0.29	0.89
GINS2NT	LDHB	LDHB	26|4|25	55	18.33	3	60|62|71|69	0	0	0	0	0	-277.07	0.28	0.89
GINS2NT	RPL5	RPL5	41|0|4	45	15	3	54|50|62|45	0	0	0	0	0	-238.97	0.28	0.89
GINS2NT	GOT2	GOT2	18|4|6	28	9.33	3	29|33|41|30	0	0	0	0	0	-134.99	0.28	0.89
GINS2NT	RPS8	RPS8	17|0|6	23	7.67	3	31|29|27|21	0	0	0	0	0	-123.42	0.28	0.89
GINS2NT	NME1-NME2	NME1;NME1-NME2	4|0|5	9	3	3	8|9|11|15	0	0	0	0	0	-50.78	0.28	0.89
GINS2NT	GNA13	GNA13	3|2|0	5	1.67	3	6|5|8|5	0	0	0	0	0	-29.67	0.28	0.89
GINS2NT	ACAT2	ACAT2	0|2|2	4	1.33	3	2|2|6|9	0	0	0	0	0	-23.93	0.28	0.89
GINS2NT	SHMT2	SHMT2	24|0|2	26	8.67	3	34|29|27|39	0	0	0	0	0	-146.96	0.27	0.89
GINS2NT	PPP1CC	PPP1CC	4|0|3	7	2.33	3	7|10|9|9	0	0	0	0	0	-41.88	0.27	0.89
GINS2NT	PFN1	PFN1	1|0|1	2	0.67	3	1|3|4|2	0	0	0	0	0	-14.41	0.27	0.89
GINS2NT	PLCB3	PLCB3	1|0|0	1	0.33	3	0|0|2|3	0	0	0	0	0	-8.97	0.27	0.89
GINS2NT	RPS3A	RPS3A	34|0|6	40	13.33	3	53|51|56|43	0	0	0	0	0	-229.99	0.26	0.89
GINS2NT	RUVBL1	RUVBL1	17|2|12	31	10.33	3	41|39|41|39	0	0	0	0	0	-172.23	0.26	0.89
GINS2NT	PHB2	PHB2	27|0|3	30	10	3	41|42|40|30	0	0	0	0	0	-173.88	0.26	0.89
GINS2NT	RPS2	RPS2	21|0|7	28	9.33	3	40|38|38|29	0	0	0	0	0	-164.91	0.26	0.89
GINS2NT	TAF9	TAF9	10|0|4	14	4.67	3	21|18|17|17	0	0	0	0	0	-84.25	0.26	0.89
GINS2NT	HSP90AB1	HSP90AB1	29|8|23	60	20	3	64|80|96|84	0	0	0	0	0	-329.8	0.25	0.89
GINS2NT	RPS3	RPS3	27|0|11	38	12.67	3	62|48|54|40	0	0	0	0	0	-230.95	0.25	0.89
GINS2NT	RPL7	RPL7	30|0|5	35	11.67	3	49|51|44|45	0	0	0	0	0	-214.27	0.25	0.89
GINS2NT	ATP5A1	ATP5A1	23|0|0	23	7.67	3	34|28|33|27	0	0	0	0	0	-139.12	0.25	0.89
GINS2NT	RPL27A	RPL27A	5|0|4	9	3	3	11|11|15|11	0	0	0	0	0	-56.33	0.25	0.89
GINS2NT	PHB	PHB	2|0|4	6	2	3	6|6|8|12	0	0	0	0	0	-38.53	0.25	0.89
GINS2NT	CCT5	CCT5	50|0|42	92	30.67	3	114|130|144|125	0	0	0	0	0	-578.28	0.24	0.89
GINS2NT	LDHA	LDHA	28|4|24	56	18.67	3	72|79|78|80	0	0	0	0	0	-329.2	0.24	0.89
GINS2NT	HSPA8	HSPA8	14|6|12	32	10.67	3	42|45|45|45	0	0	0	0	0	-176.21	0.24	0.89
GINS2NT	RPS9	RPS9	18|0|2	20	6.67	3	32|28|31|22	0	0	0	0	0	-129.03	0.24	0.89
GINS2NT	SERPINA3	SERPINA3	6|9|3	18	6	3	25|25|25|26	0	0	0	0	0	-103.48	0.24	0.89
GINS2NT	ATP5L	ATP5L	5|1|2	8	2.67	3	10|11|11|12	0	0	0	0	0	-48.07	0.24	0.89
GINS2NT	AGT	AGT	1|1|0	2	0.67	3	2|3|3|3	0	0	0	0	0	-15.5	0.24	0.89
GINS2NT	PDXK	PDXK	0|1|1	2	0.67	3	0|1|4|6	0	0	0	0	0	-15.23	0.24	0.89
GINS2NT	KIAA1211	KIAA1211	0|1|1	2	0.67	3	0|3|3|5	0	0	0	0	0	-15.43	0.24	0.89
GINS2NT	RNF219	RNF219	16|2|8	26	8.67	3	28|42|22|58	0	0	0	0	0	-160.3	0.23	0.89
GINS2NT	PCBP2	PCBP2	13|0|9	22	7.33	3	27|34|30|36	0	0	0	0	0	-144.73	0.23	0.89
GINS2NT	RPL13A	RPL13A	13|0|1	14	4.67	3	19|22|23|17	0	0	0	0	0	-93.2	0.23	0.89
GINS2NT	TUBB	TUBB	6|0|5	11	3.67	3	19|10|18|16	0	0	0	0	0	-73.16	0.23	0.89
GINS2NT	RPL6	RPL6	24|0|8	32	10.67	3	49|51|53|45	0	0	0	0	0	-224.38	0.22	0.89
GINS2NT	RPL10A	RPL10A	19|0|10	29	9.67	3	42|46|46|39	0	0	0	0	0	-196.32	0.22	0.89
GINS2NT	RPL12	RPL12	10|0|3	13	4.33	3	18|23|20|18	0	0	0	0	0	-90.97	0.22	0.89
GINS2NT	PHGDH	PHGDH	8|0|4	12	4	3	17|18|18|21	0	0	0	0	0	-85.37	0.22	0.89
GINS2NT	RPL14	RPL14	11|0|1	12	4	3	21|23|16|14	0	0	0	0	0	-85.37	0.22	0.89
GINS2NT	HSP90AA1	HSP90AA1	35|13|24	72	24	3	97|112|131|126	0	0	0	0	0	-467.62	0.21	0.89
GINS2NT	PRDX6	PRDX6	17|0|12	29	9.67	3	47|46|43|52	0	0	0	0	0	-213.15	0.21	0.89
GINS2NT	GNB2L1	GNB2L1	12|0|5	17	5.67	3	28|28|24|30	0	0	0	0	0	-125.67	0.21	0.89
GINS2NT	RPLP0	RPLP0	12|0|2	14	4.67	3	23|22|26|20	0	0	0	0	0	-104.39	0.21	0.89
GINS2NT	RPS27	RPS27	6|0|4	10	3.33	3	17|16|18|14	0	0	0	0	0	-75.31	0.21	0.89
GINS2NT	SNRPD1	SNRPD1	7|0|0	7	2.33	3	13|11|11|10	0	0	0	0	0	-52.99	0.21	0.89
GINS2NT	EIF2S1	EIF2S1	2|2|2	6	2	3	8|9|13|9	0	0	0	0	0	-39.65	0.21	0.89
GINS2NT	GPI	GPI	40|1|22	63	21	3	95|100|114|110	0	0	0	0	0	-466.57	0.2	0.89
GINS2NT	HSPA1A	HSPA1A	25|1|21	47	15.67	3	77|85|82|76	0	0	0	0	0	-355.6	0.2	0.89
GINS2NT	TP53	TP53	25|0|12	37	12.33	3	64|63|61|60	0	0	0	0	0	-280.51	0.2	0.89
GINS2NT	AHCY	AHCY	20|0|6	26	8.67	3	39|38|45|48	0	0	0	0	0	-192.95	0.2	0.89
GINS2NT	SRP54	SRP54	18|0|7	25	8.33	3	32|43|52|43	0	0	0	0	0	-192.83	0.2	0.89
GINS2NT	HSPD1	HSPD1	2|5|15	22	7.33	3	28|32|38|48	0	0	0	0	0	-156.46	0.2	0.89
GINS2NT	CCT2	CCT2	18|0|3	21	7	3	28|32|38|39	0	0	0	0	0	-155.93	0.2	0.89
GINS2NT	RPL19	RPL19	10|0|2	12	4	3	17|17|26|22	0	0	0	0	0	-94.32	0.2	0.89
GINS2NT	PSMD4	PSMD4	5|0|4	9	3	3	13|12|16|18	0	0	0	0	0	-68.61	0.2	0.89
GINS2NT	ANP32B	ANP32B	1|2|3	6	2	3	6|8|12|14	0	0	0	0	0	-43.67	0.2	0.89
GINS2NT	PKM	PKM	40|0|20	60	20	3	100|105|118|103	0	0	0	0	0	-480.49	0.19	0.89
GINS2NT	EIF4A1	EIF4A1	28|2|12	42	14	3	70|74|74|75	0	0	0	0	0	-320.35	0.19	0.89
GINS2NT	CDK1	CDK1	22|0|5	27	9	3	50|50|46|41	0	0	0	0	0	-212.03	0.19	0.89
GINS2NT	CKB	CKB	9|0|8	17	5.67	3	27|27|31|35	0	0	0	0	0	-136.87	0.19	0.89
GINS2NT	PCBP1	PCBP1	8|0|7	15	5	3	24|27|27|29	0	0	0	0	0	-122.31	0.19	0.89
GINS2NT	PGAM1	PGAM1	8|2|4	14	4.67	3	21|21|26|30	0	0	0	0	0	-103.72	0.19	0.89
GINS2NT	YWHAE	YWHAE	5|3|5	13	4.33	3	11|16|24|41	0	0	0	0	0	-92.77	0.19	0.89
GINS2NT	UBE2M	UBE2M	6|0|2	8	2.67	3	9|15|16|17	0	0	0	0	0	-66.37	0.19	0.89
GINS2NT	EEF2	EEF2	63|0|20	83	27.67	3	152|158|168|149	0	0	0	0	0	-706.42	0.18	0.89
GINS2NT	TKT	TKT	40|3|12	55	18.33	3	101|97|106|99	0	0	0	0	0	-438.39	0.18	0.89
GINS2NT	RPL4	RPL4	30|0|5	35	11.67	3	60|66|66|67	0	0	0	0	0	-292.87	0.18	0.89
GINS2NT	DDX39B	DDX39B	22|0|8	30	10	3	49|53|66|58	0	0	0	0	0	-255.81	0.18	0.89
GINS2NT	RPS5	RPS5	18|1|2	21	7	3	41|41|35|35	0	0	0	0	0	-167.71	0.18	0.89
GINS2NT	RPL21	RPL21	6|0|1	7	2.33	3	14|13|17|9	0	0	0	0	0	-61.91	0.18	0.89
GINS2NT	HLCS	HLCS	3|0|1	4	1.33	3	3|5|9|12	0	0	0	0	0	-34.93	0.18	0.89
GINS2NT	ABI3BP	ABI3BP	1|0|2	3	1	3	6|7|3|6	0	0	0	0	0	-27.49	0.18	0.89
GINS2NT	GNA11	GNA11	1|0|2	3	1	3	2|5|8|7	0	0	0	0	0	-27.48	0.18	0.89
GINS2NT	PARP1	PARP1	82|0|20	102	34	3	198|216|203|172	0	0	0	0	0	#NAME?	0.17	0.89
GINS2NT	ACACA	ACACA	24|0|6	30	10	3	49|55|54|73	0	0	0	0	0	-261.21	0.17	0.89
GINS2NT	RPL7A	RPL7A	24|0|2	26	8.67	3	55|51|53|45	0	0	0	0	0	-231.11	0.17	0.89
GINS2NT	RPS4X	RPS4X	16|0|5	21	7	3	42|48|44|31	0	0	0	0	0	-187.32	0.17	0.89
GINS2NT	COX4I1	COX4I1	10|0|2	12	4	3	25|23|25|20	0	0	0	0	0	-106.63	0.17	0.89
GINS2NT	YWHAB	YWHAB	1|2|2	5	1.67	3	3|5|16|16	0	0	0	0	0	-43.02	0.17	0.89
GINS2NT	UHRF1BP1	UHRF1BP1	2|0|2	4	1.33	3	6|7|5|13	0	0	0	0	0	-37.31	0.17	0.89
GINS2NT	HADHB	HADHB	0|0|2	2	0.67	3	4|3|7|2	0	0	0	0	0	-20.89	0.17	0.89
GINS2NT	ANKRD26	ANKRD26	0|0|1	1	0.33	3	1|0|2|5	0	0	0	0	0	-11.87	0.17	0.89
GINS2NT	HNRNPU	HNRNPU	34|0|10	44	14.67	3	101|84|96|76	0	0	0	0	0	-402.88	0.16	0.89
GINS2NT	CCT4	CCT4	25|0|5	30	10	3	63|63|60|59	0	0	0	0	0	-277.14	0.16	0.89
GINS2NT	HNRNPM	HNRNPM	18|0|9	27	9	3	51|57|63|56	0	0	0	0	0	-256.93	0.16	0.89
GINS2NT	RPS10	RPS10	12|0|1	13	4.33	3	27|27|32|22	0	0	0	0	0	-123.42	0.16	0.89
GINS2NT	RPS18	RPS18	9|0|1	10	3.33	3	18|21|25|20	0	0	0	0	0	-96.55	0.16	0.89
GINS2NT	ANXA5	ANXA5	1|2|1	4	1.33	3	6|5|8|15	0	0	0	0	0	-36.91	0.16	0.89
GINS2NT	GSR	GSR	0|0|2	2	0.67	3	4|4|4|5	0	0	0	0	0	-21.99	0.16	0.89
GINS2NT	VIM	VIM	40|0|23	63	21	3	139|140|159|139	0	0	0	0	0	-650.21	0.15	0.89
GINS2NT	HCFC1	HCFC1	37|3|13	53	17.67	3	102|112|133|130	0	0	0	0	0	-520.85	0.15	0.89
GINS2NT	TRAP1	TRAP1	22|0|1	23	7.67	3	54|48|53|50	0	0	0	0	0	-232.23	0.15	0.89
GINS2NT	SLC25A3	SLC25A3	11|0|3	14	4.67	3	31|31|36|28	0	0	0	0	0	-143.6	0.15	0.89
GINS2NT	MAGOH	MAGOH	2|0|2	4	1.33	3	8|9|9|10	0	0	0	0	0	-42.97	0.15	0.89
GINS2NT	MYO9B	MYO9B	0|0|1	1	0.33	3	1|1|5|2	0	0	0	0	0	-13.2	0.15	0.89
GINS2NT	TRIM28	TRIM28	24|0|7	31	10.33	3	64|72|79|73	0	0	0	0	0	-325.44	0.14	0.89
GINS2NT	TAGLN2	TAGLN2	8|1|7	16	5.33	3	34|39|39|37	0	0	0	0	0	-164.37	0.14	0.89
GINS2NT	FBL	FBL	15|0|1	16	5.33	3	35|37|37|42	0	0	0	0	0	-171.64	0.14	0.89
GINS2NT	PLEC	PLEC	2|3|6	11	3.67	3	19|25|29|35	0	0	0	0	0	-114.56	0.14	0.89
GINS2NT	PSMA7	PSMA7	8|0|1	9	3	3	20|20|21|24	0	0	0	0	0	-97.67	0.14	0.89
GINS2NT	MDH1	MDH1	6|0|3	9	3	3	19|22|25|18	0	0	0	0	0	-96.55	0.14	0.89
GINS2NT	RAB11B	RAB11B	5|0|1	6	2	3	17|13|13|14	0	0	0	0	0	-66.37	0.14	0.89
GINS2NT	ACTC1	ACTC1	2|0|1	3	1	3	6|5|8|10	0	0	0	0	0	-35.22	0.14	0.89
GINS2NT	TMPO	TMPO	27|0|11	38	12.67	3	83|97|112|85	0	0	0	0	0	-425.22	0.13	0.89
GINS2NT	PGD	PGD	28|0|2	30	10	3	73|73|77|74	0	0	0	0	0	-335.55	0.13	0.89
GINS2NT	ILF3	ILF3	23|0|6	29	9.67	3	75|75|74|77	0	0	0	0	0	-340.04	0.13	0.89
GINS2NT	ANXA2	ANXA2	20|0|4	24	8	3	61|66|66|54	0	0	0	0	0	-279.39	0.13	0.89
GINS2NT	TCP1	TCP1	11|5|7	23	7.67	3	60|61|64|51	0	0	0	0	0	-244.41	0.13	0.89
GINS2NT	ARF3	ARF3	8|0|6	14	4.67	3	33|36|39|40	0	0	0	0	0	-168.27	0.13	0.89
GINS2NT	YWHAQ	YWHAQ	7|3|3	13	4.33	3	22|33|41|34	0	0	0	0	0	-135.01	0.13	0.89
GINS2NT	RPL23A	RPL23A	7|0|2	9	3	3	21|28|25|17	0	0	0	0	0	-104.49	0.13	0.89
GINS2NT	PSME3	PSME3	5|0|1	6	2	3	14|15|18|16	0	0	0	0	0	-73.08	0.13	0.89
GINS2NT	BLVRA	BLVRA	0|1|3	4	1.33	3	8|9|10|13	0	0	0	0	0	-47.42	0.13	0.89
GINS2NT	MAST2	MAST2	2|0|0	2	0.67	3	2|4|7|8	0	0	0	0	0	-26.3	0.13	0.89
GINS2NT	HNRNPA1	HNRNPA1	11|4|8	23	7.67	3	58|63|71|60	0	0	0	0	0	-265.99	0.12	0.89
GINS2NT	ASNS	ASNS	22|0|1	23	7.67	3	74|75|56|61	0	0	0	0	0	-300.68	0.12	0.89
GINS2NT	ILF2	ILF2	19|0|4	23	7.67	3	65|58|63|69	0	0	0	0	0	-288.38	0.12	0.89
GINS2NT	PTBP1	PTBP1	16|0|3	19	6.33	3	52|50|56|58	0	0	0	0	0	-244.58	0.12	0.89
GINS2NT	PAICS	PAICS	14|0|4	18	6	3	48|53|47|47	0	0	0	0	0	-221.01	0.12	0.89
GINS2NT	PALLD	PALLD	13|0|5	18	6	3	40|50|52|64	0	0	0	0	0	-233.15	0.12	0.89
GINS2NT	H2AFY	H2AFY	14|0|4	18	6	3	52|54|51|40	0	0	0	0	0	-223.25	0.12	0.89
GINS2NT	EIF5A	EIF5A	4|4|5	13	4.33	3	31|37|37|42	0	0	0	0	0	-150.29	0.12	0.89
GINS2NT	LRRC59	LRRC59	11|0|2	13	4.33	3	36|38|38|34	0	0	0	0	0	-166.03	0.12	0.89
GINS2NT	EIF2S3	EIF2S3	10|0|2	12	4	3	41|35|32|27	0	0	0	0	0	-153.79	0.12	0.89
GINS2NT	FXR2	FXR2	5|0|3	8	2.67	3	16|23|27|22	0	0	0	0	0	-101.03	0.12	0.89
GINS2NT	EBP	EBP	2|0|1	3	1	3	9|9|8|8	0	0	0	0	0	-40.77	0.12	0.89
GINS2NT	DHX9	DHX9	50|0|4	54	18	3	164|163|170|152	0	0	0	0	0	#NAME?	0.11	0.89
GINS2NT	DPP3	DPP3	9|0|5	14	4.67	3	40|48|36|51	0	0	0	0	0	-198.62	0.11	0.89
GINS2NT	PSAT1	PSAT1	13|0|1	14	4.67	3	39|42|39|45	0	0	0	0	0	-187.34	0.11	0.89
GINS2NT	FXR1	FXR1	6|0|2	8	2.67	3	23|27|22|29	0	0	0	0	0	-115.59	0.11	0.89
GINS2NT	TSN	TSN	0|2|6	8	2.67	3	24|23|22|24	0	0	0	0	0	-106.63	0.11	0.89
GINS2NT	RAB1B	RAB1B	4|0|2	6	2	3	14|15|23|20	0	0	0	0	0	-83.13	0.11	0.89
GINS2NT	RPS23	RPS23	4|0|1	5	1.67	3	14|18|17|14	0	0	0	0	0	-73.08	0.11	0.89
GINS2NT	HPRT1	HPRT1	2|0|2	4	1.33	3	12|11|11|13	0	0	0	0	0	-55.23	0.11	0.89
GINS2NT	UQCRQ	UQCRQ	0|0|1	1	0.33	3	4|3|3|2	0	0	0	0	0	-16.5	0.11	0.89
GINS2NT	KDSR	KDSR	0|1|0	1	0.33	3	2|2|4|4	0	0	0	0	0	-16.5	0.11	0.89
GINS2NT	FLNA	FLNA	90|0|24	114	38	3	371|382|386|357	0	0	0	0	0	#NAME?	0.1	0.89
GINS2NT	DDX21	DDX21	30|1|5	36	12	3	124|119|138|88	0	0	0	0	0	-522.09	0.1	0.89
GINS2NT	XRCC6	XRCC6	31|0|2	33	11	3	107|106|113|98	0	0	0	0	0	-478.24	0.1	0.89
GINS2NT	RANGAP1	RANGAP1	19|0|8	27	9	3	86|98|87|95	0	0	0	0	0	-413.07	0.1	0.89
GINS2NT	CCT7	CCT7	16|0|3	19	6.33	3	71|66|59|60	0	0	0	0	0	-289.49	0.1	0.89
GINS2NT	NUDC	NUDC	10|0|6	16	5.33	3	51|54|60|57	0	0	0	0	0	-251.32	0.1	0.89
GINS2NT	ALDH18A1	ALDH18A1	12|0|1	13	4.33	3	53|47|41|34	0	0	0	0	0	-198.46	0.1	0.89
GINS2NT	VDAC3	VDAC3	5|0|2	7	2.33	3	26|24|24|21	0	0	0	0	0	-108.87	0.1	0.89
GINS2NT	HNRNPC	HNRNPC	4|0|2	6	2	3	20|22|20|19	0	0	0	0	0	-93.2	0.1	0.89
GINS2NT	BAZ1A	BAZ1A	2|0|0	2	0.67	3	1|7|9|9	0	0	0	0	0	-31.64	0.1	0.89
GINS2NT	GLS	GLS	1|0|0	1	0.33	3	3|4|4|3	0	0	0	0	0	-18.73	0.1	0.89
GINS2NT	UBA1	UBA1	11|1|4	16	5.33	3	55|64|65|62	0	0	0	0	0	-272.74	0.09	0.89
GINS2NT	TBC1D15	TBC1D15	12|0|2	14	4.67	3	54|56|53|52	0	0	0	0	0	-243.46	0.09	0.89
GINS2NT	CPNE3	CPNE3	3|2|3	8	2.67	3	30|27|31|31	0	0	0	0	0	-126.86	0.09	0.89
GINS2NT	FASN	FASN	50|0|9	59	19.67	3	248|248|248|241	0	0	0	0	0	#NAME?	0.08	0.89
GINS2NT	CLTC	CLTC	23|6|11	40	13.33	3	132|160|171|194	0	0	0	0	0	-707.1	0.08	0.89
GINS2NT	DDX3X	DDX3X	21|0|8	29	9.67	3	110|125|118|104	0	0	0	0	0	-515.33	0.08	0.89
GINS2NT	ATXN2L	ATXN2L	18|0|2	20	6.67	3	72|87|87|88	0	0	0	0	0	-377.11	0.08	0.89
GINS2NT	PSMC2	PSMC2	11|0|6	17	5.67	3	67|77|65|61	0	0	0	0	0	-305.22	0.08	0.89
GINS2NT	IGF2BP1	IGF2BP1	10|0|2	12	4	3	48|50|52|53	0	0	0	0	0	-229.99	0.08	0.89
GINS2NT	NUFIP2	NUFIP2	8|0|1	9	3	3	34|42|40|36	0	0	0	0	0	-172.75	0.08	0.89
GINS2NT	HNRNPL	HNRNPL	6|1|2	9	3	3	33|42|45|36	0	0	0	0	0	-172.17	0.08	0.89
GINS2NT	CAPZA2	CAPZA2	4|0|1	5	1.67	3	18|22|18|24	0	0	0	0	0	-94.32	0.08	0.89
GINS2NT	CACYBP	CACYBP	3|0|2	5	1.67	3	10|18|30|25	0	0	0	0	0	-94.92	0.08	0.89
GINS2NT	CAPN2	CAPN2	0|1|3	4	1.33	3	6|17|19|23	0	0	0	0	0	-74.83	0.08	0.89
GINS2NT	CCZ1	CCZ1	0|0|1	1	0.33	3	4|3|4|5	0	0	0	0	0	-20.86	0.08	0.89
GINS2NT	ACTN4	ACTN4	21|1|5	27	9	3	123|135|150|133	0	0	0	0	0	-603.44	0.07	0.89
GINS2NT	ACLY	ACLY	20|0|5	25	8.33	3	119|115|104|108	0	0	0	0	0	-502.97	0.07	0.89
GINS2NT	CTTN	CTTN	11|1|9	21	7	3	105|115|100|96	0	0	0	0	0	-463.2	0.07	0.89
GINS2NT	CSE1L	CSE1L	15|0|4	19	6.33	3	79|95|92|107	0	0	0	0	0	-420.86	0.07	0.89
GINS2NT	GANAB	GANAB	10|1|5	16	5.33	3	76|82|76|77	0	0	0	0	0	-345.52	0.07	0.89
GINS2NT	PPP1CA	PPP1CA	6|0|2	8	2.67	3	38|44|36|42	0	0	0	0	0	-181.73	0.07	0.89
GINS2NT	RPN2	RPN2	0|2|5	7	2.33	3	26|29|39|37	0	0	0	0	0	-149.23	0.07	0.89
GINS2NT	IGKC	IGKC	0|1|0	1	0.33	3	4|4|6|6	0	0	0	0	0	-25.25	0.07	0.89
GINS2NT	TK1	TK1	0|0|1	1	0.33	3	0|2|11|7	0	0	0	0	0	-24.56	0.07	0.89
GINS2NT	CLIC1	CLIC1	0|0|1	1	0.33	3	2|5|6|5	0	0	0	0	0	-23.1	0.07	0.89
GINS2NT	MARK2	MARK2	0|1|0	1	0.33	3	4|3|6|6	0	0	0	0	0	-24.2	0.07	0.89
GINS2NT	RBP4	RBP4	0|1|0	1	0.33	3	5|6|5|4	0	0	0	0	0	-25.25	0.07	0.89
GINS2NT	A0A0U1RQK7	EIF4G3	26|0|4	30	10	3	150|175|168|172	0	0	0	0	0	#NAME?	0.06	0.89
GINS2NT	XRCC5	XRCC5	19|0|2	21	7	3	110|106|114|104	0	0	0	0	0	-489.48	0.06	0.89
GINS2NT	PFKP	PFKP	13|0|2	15	5	3	92|89|88|72	0	0	0	0	0	-384.98	0.06	0.89
GINS2NT	GART	GART	12|0|2	14	4.67	3	81|82|80|89	0	0	0	0	0	-374.86	0.06	0.89
GINS2NT	AKAP1	AKAP1	9|0|3	12	4	3	65|68|69|79	0	0	0	0	0	-317.57	0.06	0.89
GINS2NT	KPNB1	KPNB1	5|2|3	10	3.33	3	42|57|66|75	0	0	0	0	0	-260.73	0.06	0.89
GINS2NT	PSMD2	PSMD2	1|1|6	8	2.67	3	24|40|46|60	0	0	0	0	0	-187.09	0.06	0.89
GINS2NT	MTHFD1	MTHFD1	4|1|3	8	2.67	3	42|46|46|50	0	0	0	0	0	-203.43	0.06	0.89
GINS2NT	PSMD11	PSMD11	6|0|1	7	2.33	3	38|40|37|39	0	0	0	0	0	-175	0.06	0.89
GINS2NT	KPNA2	KPNA2	4|0|1	5	1.67	3	20|27|29|31	0	0	0	0	0	-122.31	0.06	0.89
GINS2NT	CD2BP2	CD2BP2	2|0|2	4	1.33	3	19|18|28|27	0	0	0	0	0	-105.52	0.06	0.89
GINS2NT	TP53BP2	TP53BP2	2|0|2	4	1.33	3	17|23|24|30	0	0	0	0	0	-107.76	0.06	0.89
GINS2NT	AHCYL1	AHCYL1	0|0|2	2	0.67	3	8|9|16|10	0	0	0	0	0	-50.79	0.06	0.89
GINS2NT	SETX	SETX	0|0|1	1	0.33	3	4|4|6|7	0	0	0	0	0	-26.38	0.06	0.89
GINS2NT	VARS	VARS	13|0|0	13	4.33	3	91|89|99|83	0	0	0	0	0	-408.57	0.05	0.89
GINS2NT	EIF3C	EIF3C	6|0|3	9	3	3	54|62|70|66	0	0	0	0	0	-285	0.05	0.89
GINS2NT	BCLAF1	BCLAF1	7|0|2	9	3	3	60|64|66|54	0	0	0	0	0	-276.02	0.05	0.89
GINS2NT	PSMD3	PSMD3	7|0|1	8	2.67	3	65|58|59|42	0	0	0	0	0	-253.39	0.05	0.89
GINS2NT	PFKL	PFKL	7|0|1	8	2.67	3	47|49|46|55	0	0	0	0	0	-223.25	0.05	0.89
GINS2NT	MSN	MSN	7|0|1	8	2.67	3	51|57|64|43	0	0	0	0	0	-243.37	0.05	0.89
GINS2NT	VCP	VCP	4|0|1	5	1.67	3	28|30|38|39	0	0	0	0	0	-153.69	0.05	0.89
GINS2NT	ARCN1	ARCN1	2|1|2	5	1.67	3	36|32|36|26	0	0	0	0	0	-143.2	0.05	0.89
GINS2NT	CORO1C	CORO1C	2|0|2	4	1.33	3	24|24|30|21	0	0	0	0	0	-113.35	0.05	0.89
GINS2NT	SF3A3	SF3A3	0|0|3	3	1	3	16|20|21|30	0	0	0	0	0	-99.79	0.05	0.89
GINS2NT	SNRPD3	SNRPD3	1|0|1	2	0.67	3	14|17|14|13	0	0	0	0	0	-67.5	0.05	0.89
GINS2NT	TEX2	TEX2	1|0|0	1	0.33	3	5|4|8|9	0	0	0	0	0	-31.91	0.05	0.89
GINS2NT	SH3D19	SH3D19	0|0|1	1	0.33	3	3|6|8|9	0	0	0	0	0	-31.97	0.05	0.89
GINS2NT	SARM1	SARM1	1|0|0	1	0.33	3	5|7|7|6	0	0	0	0	0	-30.79	0.05	0.89
GINS2NT	AKR1B1	AKR1B1	0|0|1	1	0.33	3	3|5|9|12	0	0	0	0	0	-34.93	0.05	0.89
GINS2NT	KMT2D	KMT2D	1|0|0	1	0.33	3	0|4|7|14	0	0	0	0	0	-30.06	0.05	0.89
GINS2NT	MKI67	MKI67	45|0|2	47	15.67	3	314|412|445|285	0	0	0	0	0	#NAME?	0.04	0.89
GINS2NT	MYH9	MYH9	30|0|1	31	10.33	3	253|245|256|227	0	0	0	0	0	#NAME?	0.04	0.89
GINS2NT	HNRNPA2B1	HNRNPA2B1	4|0|3	7	2.33	3	49|55|66|62	0	0	0	0	0	-262.54	0.04	0.89
GINS2NT	NUP50	NUP50	5|0|1	6	2	3	52|54|60|56	0	0	0	0	0	-251.32	0.04	0.89
GINS2NT	SUGT1	SUGT1	3|0|2	5	1.67	3	30|42|51|48	0	0	0	0	0	-193.84	0.04	0.89
GINS2NT	PSPC1	PSPC1	2|0|2	4	1.33	3	25|27|43|47	0	0	0	0	0	-161.03	0.04	0.89
GINS2NT	HAT1	HAT1	2|0|2	4	1.33	3	27|31|40|32	0	0	0	0	0	-148.09	0.04	0.89
GINS2NT	CDK13	CDK13	4|0|0	4	1.33	3	27|26|33|34	0	0	0	0	0	-136.87	0.04	0.89
GINS2NT	TPD52L2	TPD52L2	2|0|2	4	1.33	3	26|30|31|33	0	0	0	0	0	-136.87	0.04	0.89
GINS2NT	CAP1	CAP1	1|0|2	3	1	3	16|20|33|33	0	0	0	0	0	-116.27	0.04	0.89
GINS2NT	FKBP4	FKBP4	0|0|2	2	0.67	3	13|15|20|20	0	0	0	0	0	-78.65	0.04	0.89
GINS2NT	DDX39A	DDX39A	0|0|2	2	0.67	3	11|14|23|20	0	0	0	0	0	-78.48	0.04	0.89
GINS2NT	TFRC	TFRC	0|0|2	2	0.67	3	15|14|16|16	0	0	0	0	0	-70.84	0.04	0.89
GINS2NT	PKN3	PKN3	1|1|0	2	0.67	3	14|18|22|21	0	0	0	0	0	-86.49	0.04	0.89
GINS2NT	IFIT5	IFIT5	0|0|1	1	0.33	3	9|8|8|5	0	0	0	0	0	-36.33	0.04	0.89
GINS2NT	IRF2BP2	IRF2BP2	0|0|1	1	0.33	3	6|8|7|14	0	0	0	0	0	-41.8	0.04	0.89
GINS2NT	ANAPC5	ANAPC5	0|0|1	1	0.33	3	5|8|7|12	0	0	0	0	0	-38.59	0.04	0.89
GINS2NT	CAPN1	CAPN1	0|0|1	1	0.33	3	6|8|8|10	0	0	0	0	0	-38.53	0.04	0.89
GINS2NT	RANBP2	RANBP2	23|0|2	25	8.33	3	240|247|265|264	0	0	0	0	0	#NAME?	0.03	0.89
GINS2NT	EDC4	EDC4	10|0|2	12	4	3	119|142|155|149	0	0	0	0	0	-636.55	0.03	0.89
GINS2NT	HDLBP	HDLBP	10|0|2	12	4	3	150|153|161|163	0	0	0	0	0	-706.42	0.03	0.89
GINS2NT	LRPPRC	LRPPRC	5|0|2	7	2.33	3	62|67|76|86	0	0	0	0	0	-328.7	0.03	0.89
GINS2NT	EIF3B	EIF3B	5|0|1	6	2	3	70|74|75|70	0	0	0	0	0	-326.56	0.03	0.89
GINS2NT	MRE11A	MRE11A	4|0|2	6	2	3	70|67|83|84	0	0	0	0	0	-343.51	0.03	0.89
GINS2NT	SF3B2	SF3B2	3|0|3	6	2	3	63|68|76|71	0	0	0	0	0	-314.21	0.03	0.89
GINS2NT	PSMD1	PSMD1	4|0|1	5	1.67	3	40|47|55|54	0	0	0	0	0	-222.13	0.03	0.89
GINS2NT	NPEPPS	NPEPPS	1|2|2	5	1.67	3	41|53|58|63	0	0	0	0	0	-237.93	0.03	0.89
GINS2NT	LCP1	LCP1	3|0|1	4	1.33	3	30|43|38|44	0	0	0	0	0	-176.2	0.03	0.89
GINS2NT	G3BP1	G3BP1	2|0|2	4	1.33	3	44|53|56|57	0	0	0	0	0	-237.85	0.03	0.89
GINS2NT	DNAJB1	DNAJB1	2|0|1	3	1	3	39|39|38|35	0	0	0	0	0	-171.64	0.03	0.89
GINS2NT	DRG1	DRG1	2|0|1	3	1	3	33|36|32|29	0	0	0	0	0	-148.09	0.03	0.89
GINS2NT	PA2G4	PA2G4	2|0|1	3	1	3	27|28|33|32	0	0	0	0	0	-136.87	0.03	0.89
GINS2NT	HNRNPF	HNRNPF	2|0|1	3	1	3	36|38|42|42	0	0	0	0	0	-179.49	0.03	0.89
GINS2NT	CEP97	CEP97	2|0|0	2	0.67	3	12|24|22|39	0	0	0	0	0	-110.4	0.03	0.89
GINS2NT	VPS35	VPS35	0|0|2	2	0.67	3	15|22|23|34	0	0	0	0	0	-107.38	0.03	0.89
GINS2NT	SMG7	SMG7	1|0|0	1	0.33	3	5|14|8|17	0	0	0	0	0	-51.47	0.03	0.89
GINS2NT	NANS	NANS	0|0|1	1	0.33	3	7|9|14|14	0	0	0	0	0	-51.9	0.03	0.89
GINS2NT	MAP1B	MAP1B	8|0|0	8	2.67	3	165|173|170|177	0	0	0	0	0	#NAME?	0.02	0.89
GINS2NT	DSP	DSP	5|0|0	5	1.67	3	75|103|90|116	0	0	0	0	0	-432.81	0.02	0.89
GINS2NT	TLN1	TLN1	1|1|2	4	1.33	3	34|50|86|100	0	0	0	0	0	-298.4	0.02	0.89
GINS2NT	IPO7	IPO7	2|0|2	4	1.33	3	46|63|63|71	0	0	0	0	0	-274.71	0.02	0.89
GINS2NT	PSMD6	PSMD6	2|0|1	3	1	3	45|46|42|43	0	0	0	0	0	-199.68	0.02	0.89
GINS2NT	HNRNPK	HNRNPK	2|0|1	3	1	3	38|41|51|46	0	0	0	0	0	-199.68	0.02	0.89
GINS2NT	RRP1B	RRP1B	1|0|1	2	0.67	3	34|35|38|35	0	0	0	0	0	-161.54	0.02	0.89
GINS2NT	RECQL	RECQL	1|0|1	2	0.67	3	27|30|35|26	0	0	0	0	0	-134.64	0.02	0.89
GINS2NT	CSK	CSK	2|0|0	2	0.67	3	26|28|31|30	0	0	0	0	0	-131.28	0.02	0.89
GINS2NT	TTC28	TTC28	0|2|0	2	0.67	3	12|27|30|44	0	0	0	0	0	-128.24	0.02	0.89
GINS2NT	HSPH1	HSPH1	1|0|1	2	0.67	3	19|36|40|33	0	0	0	0	0	-145.47	0.02	0.89
GINS2NT	DARS	DARS	1|0|1	2	0.67	3	43|38|35|32	0	0	0	0	0	-168.27	0.02	0.89
GINS2NT	NCKAP1	NCKAP1	0|0|2	2	0.67	3	27|30|30|31	0	0	0	0	0	-134.64	0.02	0.89
GINS2NT	RASAL2	RASAL2	1|0|0	1	0.33	3	14|16|20|22	0	0	0	0	0	-83.13	0.02	0.89
GINS2NT	EIF3H	EIF3H	0|0|1	1	0.33	3	11|16|22|22	0	0	0	0	0	-81.9	0.02	0.89
GINS2NT	PRKCA	PRKCA	0|1|0	1	0.33	3	10|15|18|15	0	0	0	0	0	-67.5	0.02	0.89
GINS2NT	USP24	USP24	1|0|0	1	0.33	3	13|19|20|19	0	0	0	0	0	-82.02	0.02	0.89
GINS2NT	ALDH7A1	ALDH7A1	0|0|1	1	0.33	3	9|15|14|20	0	0	0	0	0	-67.44	0.02	0.89
GINS2NT	SQSTM1	SQSTM1	0|0|1	1	0.33	3	12|17|19|18	0	0	0	0	0	-76.43	0.02	0.89
GINS2NT	TMOD3	TMOD3	0|0|1	1	0.33	3	16|17|18|24	0	0	0	0	0	-86.49	0.02	0.89
GINS2NT	DYNC1H1	DYNC1H1	6|0|2	8	2.67	3	297|290|315|281	0	0	0	0	0	#NAME?	0.01	0.89
GINS2NT	CSDE1	CSDE1	2|0|1	3	1	3	82|89|83|86	0	0	0	0	0	-383.85	0.01	0.89
GINS2NT	NCL	NCL	1|0|2	3	1	3	73|78|83|67	0	0	0	0	0	-340.04	0.01	0.89
GINS2NT	TPX2	TPX2	3|0|0	3	1	3	54|62|94|73	0	0	0	0	0	-319.21	0.01	0.89
GINS2NT	PDS5A	PDS5A	2|0|0	2	0.67	3	48|51|56|39	0	0	0	0	0	-219.97	0.01	0.89
GINS2NT	FTSJ3	FTSJ3	2|0|0	2	0.67	3	45|51|50|42	0	0	0	0	0	-213.15	0.01	0.89
GINS2NT	MATR3	MATR3	1|0|1	2	0.67	3	37|43|52|46	0	0	0	0	0	-201.93	0.01	0.89
GINS2NT	BIRC6	BIRC6	1|1|0	2	0.67	3	44|47|44|55	0	0	0	0	0	-215.4	0.01	0.89
GINS2NT	NOL8	NOL8	1|0|0	1	0.33	3	17|28|29|35	0	0	0	0	0	-124.29	0.01	0.89
GINS2NT	TRIP13	TRIP13	0|0|1	1	0.33	3	25|28|28|29	0	0	0	0	0	-125.67	0.01	0.89
GINS2NT	SNW1	SNW1	1|0|0	1	0.33	3	42|46|48|44	0	0	0	0	0	-204.17	0.01	0.89
GINS2NT	TNRC6A	TNRC6A	1|0|0	1	0.33	3	14|39|24|39	0	0	0	0	0	-131.67	0.01	0.89
GINS2NT	EIF3M	EIF3M	0|0|1	1	0.33	3	27|33|30|40	0	0	0	0	0	-148.09	0.01	0.89
GINS2NT	TCERG1	TCERG1	1|0|0	1	0.33	3	30|37|54|46	0	0	0	0	0	-189.22	0.01	0.89
GINS2NT	PRKAR2A	PRKAR2A	0|0|1	1	0.33	3	44|52|49|55	0	0	0	0	0	-226.62	0.01	0.89
GINS2NT	PFKM	PFKM	1|0|0	1	0.33	3	37|40|37|34	0	0	0	0	0	-168.27	0.01	0.89
GINS2NT	AP2A1	AP2A1	0|0|1	1	0.33	3	27|30|24|25	0	0	0	0	0	-121.19	0.01	0.89
GINS2NT	PTPN11	PTPN11	0|0|1	1	0.33	3	39|52|55|45	0	0	0	0	0	-216.59	0.01	0.89
GINS2NT	PHF3	PHF3	0|1|0	1	0.33	3	16|36|36|41	0	0	0	0	0	-146.4	0.01	0.89
GINS2NT	MYO1C	MYO1C	0|0|1	1	0.33	3	20|22|24|29	0	0	0	0	0	-108.87	0.01	0.89
GINS2NT	HK1	HK1	0|0|1	1	0.33	3	51|33|47|33	0	0	0	0	0	-185.94	0.01	0.89
GINS2NT	TTLL12	TTLL12	1|0|0	1	0.33	3	20|27|32|35	0	0	0	0	0	-130.06	0.01	0.89
GINS2NT	AARS	AARS	0|0|1	1	0.33	3	15|27|37|47	0	0	0	0	0	-142.83	0.01	0.89
GINS2NT	MAP4	MAP4	2|0|0	2	0.67	3	119|140|145|135	0	0	0	0	0	-607.5	0	0.89
GINS2NT	PRRC2C	PRRC2C	0|0|1	1	0.33	3	85|126|112|123	0	0	0	0	0	-502.51	0	0.89

## Sheet: SAINT_NT_Analysis_GINS2 vs NLS
Bait	Prey	PreyGene	Spec	SpecSum	AvgSpec	NumReplicates	ctrlCounts	AvgP	MaxP	TopoAvgP	TopoMaxP	SaintScore	logOddsScore	FoldChange	BFDR	boosted_by		HEK293FT Control selection
GINS2NT	GINS2	GINS2	78|33|65	176	58.67	3	0|0|0|0	1	1	1	1	1	47.96	586.67	0			GINS2		Fold Change (GINS2/NLS) ≥ 1.5
GINS2NT	AKAP1	AKAP1	9|0|3	12	4	3	0|0|0|0	0.64	1	0.64	1	0.64	-3.74	40	0.23			GINS3
GINS2NT	GINS1	GINS1	14|0|10	24	8	3	0|0|0|1	0.67	1	0.67	1	0.67	-4.28	32	0.12			AMBP
GINS2NT	BLVRB	BLVRB	0|4|5	9	3	3	0|0|0|0	0.66	1	0.66	1	0.66	-3.74	30	0.21			SERPINA1
GINS2NT	PFDN2	PFDN2	6|0|3	9	3	3	0|0|0|0	0.64	1	0.64	1	0.64	-3.74	30	0.25			SERPINA3
GINS2NT	GINS3	GINS3	29|7|25	61	20.33	3	0|0|0|3	0.87	1	0.87	1	0.87	0.4	27.11	0			B2M
GINS2NT	RPLP1	RPLP1	2|2|3	7	2.33	3	0|0|0|0	0.77	0.93	0.77	0.93	0.77	0.8	23.33	0.07			EPG5
GINS2NT	CHTF8	CHTF8	0|0|5	5	1.67	3	0|0|0|0	0.33	1	0.33	1	0.33	-3.74	16.67	0.34			DVL2
GINS2NT	ANP32A	ANP32A	1|2|0	3	1	3	0|0|0|0	0.23	0.69	0.23	0.69	0.23	-3.74	10	0.45			DVL3
GINS2NT	PAFAH1B2	PAFAH1B2	0|1|2	3	1	3	0|0|0|0	0.23	0.69	0.23	0.69	0.23	-3.74	10	0.45			TXNL1
GINS2NT	AZGP1	AZGP1	1|1|1	3	1	3	0|0|0|0	0	0	0	0	0	-1.23	10	0.86			DVL1
GINS2NT	EPG5	EPG5	2|2|3	7	2.33	3	0|0|0|1	0.39	0.65	0.39	0.65	0.39	-1.02	9.33	0.31			RNF219
GINS2NT	GINS4	GINS4	31|1|25	57	19	3	0|4|0|5	0.66	1	0.66	1	0.66	-9.46	8.44	0.17			NACA
GINS2NT	PLEC	PLEC	2|3|5	10	3.33	3	0|1|0|1	0.42	0.87	0.42	0.87	0.42	-2.24	6.67	0.28
GINS2NT	HSPA9	HSPA9	0|0|5	5	1.67	3	0|0|1|0	0.33	0.98	0.33	0.98	0.33	-4.28	6.67	0.39
GINS2NT	BCR	BCR	1|0|1	2	0.67	3	0|0|0|0	0	0	0	0	0	-3.74	6.67	0.86
GINS2NT	TGM2	TGM2	0|1|3	4	1.33	3	0|0|0|1	0.22	0.65	0.22	0.65	0.22	-4.28	5.33	0.49
GINS2NT	IDH1	IDH1	0|2|2	4	1.33	3	0|0|1|0	0.18	0.27	0.18	0.27	0.18	-4.28	5.33	0.54
GINS2NT	SERPINA1	SERPINA1	7|10|8	25	8.33	3	0|0|3|5	0.26	0.41	0.26	0.41	0.26	-1.76	4.17	0.43
GINS2NT	GALE	GALE	0|0|3	3	1	3	0|0|0|1	0.22	0.65	0.22	0.65	0.22	-4.28	4	0.49
GINS2NT	CSDE1	CSDE1	2|0|1	3	1	3	0|1|0|0	0.09	0.27	0.09	0.27	0.09	-4.28	4	0.6
GINS2NT	A0A2R8Y6P1	A0A2R8Y6P1	1|1|1	3	1	3	0|0|0|1	0	0	0	0	0	-2.67	4	0.86
GINS2NT	AMBP	AMBP	11|11|11	33	11	3	4|3|3|3	0.54	0.54	0.54	0.54	0.54	0.16	3.38	0.26
GINS2NT	S100A11	S100A11	0|1|4	5	1.67	3	0|1|0|1	0.21	0.62	0.21	0.62	0.21	-5.18	3.33	0.52
GINS2NT	PREX1	PREX1	2|2|1	5	1.67	3	1|1|0|0	0.06	0.1	0.06	0.1	0.06	-3.57	3.33	0.62
GINS2NT	TK1	TK1	0|0|1	1	0.33	3	0|0|0|0	0	0	0	0	0	-3.74	3.33	0.86
GINS2NT	PRKAR2A	PRKAR2A	0|0|1	1	0.33	3	0|0|0|0	0	0	0	0	0	-3.74	3.33	0.86
GINS2NT	SERPINA3	SERPINA3	6|9|3	18	6	3	1|0|3|5	0.12	0.31	0.12	0.31	0.12	-6.55	2.67	0.58
GINS2NT	B2M	B2M	7|4|5	16	5.33	3	2|2|2|2	0.12	0.3	0.12	0.3	0.12	-4.61	2.67	0.59
GINS2NT	ACAT2	ACAT2	0|2|2	4	1.33	3	0|1|0|1	0.06	0.1	0.06	0.1	0.06	-5.18	2.67	0.62
GINS2NT	VPS51	VPS51	44|1|16	61	20.33	3	0|15|4|15	0.27	0.8	0.27	0.8	0.27	-35.18	2.39	0.41
GINS2NT	ATXN2L	ATXN2L	18|0|2	20	6.67	3	0|1|2|9	0.19	0.58	0.19	0.58	0.19	-14.52	2.22	0.53
GINS2NT	EDC4	EDC4	9|0|1	10	3.33	3	0|2|0|5	0.13	0.38	0.13	0.38	0.13	-9.81	1.9	0.57
GINS2NT	CCT2	CCT2	18|0|3	21	7	3	1|5|3|6	0.33	1	0.33	1	0.33	-18.58	1.87	0.37
GINS2NT	CCDC22	CCDC22	2|2|3	7	2.33	3	1|2|2|0	0.02	0.03	0.02	0.03	0.02	-4.79	1.87	0.67
GINS2NT	MGST3	MGST3	2|6|11	19	6.33	3	0|4|1|9	0.03	0.09	0.03	0.09	0.03	-12.3	1.81	0.65
GINS2NT	SYNGAP1	SYNGAP1	2|2|1	5	1.67	3	2|0|0|2	0.01	0.02	0.01	0.02	0.01	-5.33	1.67	0.68
GINS2NT	NSUN4	NSUN4	3|4|3	10	3.33	3	3|0|3|2	0	0.01	0	0.01	0	-5.99	1.67	0.71
GINS2NT	TBC1D15	TBC1D15	12|0|2	14	4.67	3	1|2|2|7	0.13	0.39	0.13	0.39	0.13	-14.93	1.56	0.55
GINS2NT	HSPD1	HSPD1	2|5|15	22	7.33	3	2|9|2|6	0.04	0.13	0.04	0.13	0.04	-17.46	1.54	0.64
GINS2NT	NUFIP2	NUFIP2	8|0|1	9	3	3	0|4|0|4	0.08	0.24	0.08	0.24	0.08	-10.58	1.5	0.61
GINS2NT	PC	PC	234|82|176	492	164	3	95|134|87|157	0	0	0	0	0	-305.82	1.39	0.85
GINS2NT	HLCS	HLCS	3|0|1	4	1.33	3	0|3|0|1	0.02	0.07	0.02	0.07	0.02	-6.53	1.33	0.66
GINS2NT	TPD52L2	TPD52L2	2|0|2	4	1.33	3	1|1|0|2	0.01	0.02	0.01	0.02	0.01	-6.77	1.33	0.69
GINS2NT	PDXK	PDXK	0|1|1	2	0.67	3	0|1|0|1	0	0	0	0	0	-5.18	1.33	0.86
GINS2NT	CMYA5	CMYA5	1|0|1	2	0.67	3	1|1|0|0	0	0	0	0	0	-5.18	1.33	0.86
GINS2NT	KANSL3	KANSL3	1|0|0	1	0.33	3	0|0|0|1	0	0	0	0	0	-4.28	1.33	0.86
GINS2NT	SQSTM1	SQSTM1	0|0|1	1	0.33	3	0|1|0|0	0	0	0	0	0	-4.28	1.33	0.86
GINS2NT	CCT6A	CCT6A	32|1|16	49	16.33	3	5|18|7|20	0	0	0	0	0	-52.78	1.31	0.76
GINS2NT	PCCA	PCCA	162|53|128	343	114.33	3	69|83|76|127	0	0	0	0	0	-246.06	1.29	0.85
GINS2NT	DVL1	DVL1	34|2|14	50	16.67	3	4|15|9|25	0	0	0	0	0	-52.61	1.26	0.77
GINS2NT	MCCC1	MCCC1	130|57|99	286	95.33	3	61|87|62|99	0	0	0	0	0	-194.82	1.23	0.85
GINS2NT	CCT5	CCT5	50|0|41	91	30.33	3	9|29|18|43	0	0	0	0	0	-111.18	1.23	0.81
GINS2NT	DVL3	DVL3	44|17|34	95	31.67	3	20|31|19|34	0	0	0	0	0	-71.44	1.22	0.82
GINS2NT	PHB	PHB	2|0|4	6	2	3	0|4|0|3	0.01	0.03	0.01	0.03	0.01	-9.89	1.14	0.7
GINS2NT	CCT8	CCT8	95|14|64	173	57.67	3	43|55|46|61	0	0	0	0	0	-181.31	1.13	0.84
GINS2NT	ENO1	ENO1	36|1|37	74	24.67	3	20|23|16|28	0	0	0	0	0	-94.23	1.13	0.82
GINS2NT	VIM	VIM	40|0|23	63	21	3	7|22|7|39	0	0	0	0	0	-84.15	1.12	0.8
GINS2NT	RANGAP1	RANGAP1	19|0|8	27	9	3	4|10|6|13	0	0	0	0	0	-38.2	1.09	0.75
GINS2NT	MIF	MIF	4|1|4	9	3	3	1|4|2|4	0	0	0	0	0	-11.86	1.09	0.74
GINS2NT	UBAP2L	UBAP2L	13|0|7	20	6.67	3	1|8|2|14	0	0	0	0	0	-28.82	1.07	0.76
GINS2NT	TJP1	TJP1	21|0|4	25	8.33	3	1|12|5|14	0	0	0	0	0	-36.65	1.04	0.72
GINS2NT	CTTN	CTTN	11|1|9	21	7	3	0|12|0|15	0	0	0	0	0	-27.57	1.04	0.78
GINS2NT	ALDOA	ALDOA	27|3|24	54	18	3	17|18|20|15	0	0	0	0	0	-68.66	1.03	0.81
GINS2NT	PPIA	PPIA	14|2|14	30	10	3	6|10|9|14	0	0	0	0	0	-38.47	1.03	0.79
GINS2NT	DVL2	DVL2	66|22|47	135	45	3	39|46|36|55	0	0	0	0	0	-132.42	1.02	0.84
GINS2NT	RUVBL1	RUVBL1	17|2|12	31	10.33	3	2|17|4|18	0	0	0	0	0	-39.7	1.01	0.78
GINS2NT	PALLD	PALLD	13|0|5	18	6	3	0|6|0|19	0	0	0	0	0	-28.43	0.96	0.75
GINS2NT	TXNL1	TXNL1	30|5|23	58	19.33	3	16|22|18|30	0	0	0	0	0	-79.8	0.9	0.83
GINS2NT	NDUFV1	NDUFV1	0|1|1	2	0.67	3	0|0|0|3	0	0	0	0	0	-6.32	0.89	0.86
GINS2NT	DPP3	DPP3	9|0|5	14	4.67	3	0|7|4|11	0	0	0	0	0	-25.74	0.85	0.77
GINS2NT	H2AFV	H2AFV	8|5|7	20	6.67	3	4|10|4|14	0	0	0	0	0	-24.17	0.83	0.86
GINS2NT	GNA11	GNA11	1|0|2	3	1	3	0|2|1|2	0	0.01	0	0.01	0	-7.89	0.8	0.71
GINS2NT	HIST1H2BC	HIST1H2BC	34|21|24	79	26.33	3	30|46|24|44	0	0	0	0	0	-102.47	0.73	0.86
GINS2NT	RUVBL2	RUVBL2	53|3|41	97	32.33	3	33|48|37|61	0	0	0	0	0	-187.49	0.72	0.85
GINS2NT	MDH2	MDH2	1|0|7	8	2.67	3	1|4|1|9	0	0	0	0	0	-18.17	0.71	0.73
GINS2NT	RAN	RAN	38|3|28	69	23	3	26|33|29|45	0	0	0	0	0	-137.03	0.69	0.84
GINS2NT	PRDX1	PRDX1	8|2|11	21	7	3	9|8|7|18	0	0	0	0	0	-41.29	0.67	0.81
GINS2NT	ANP32B	ANP32B	1|2|3	6	2	3	0|5|0|7	0	0	0	0	0	-12.16	0.67	0.86
GINS2NT	ATP6V0C	ATP6V0C	0|1|3	4	1.33	3	0|2|2|4	0	0	0	0	0	-10.93	0.67	0.73
GINS2NT	NHP2L1	NHP2L1	0|0|1	1	0.33	3	1|0|1|0	0	0	0	0	0	-5.18	0.67	0.86
GINS2NT	PXMP2	PXMP2	1|0|0	1	0.33	3	0|2|0|0	0	0	0	0	0	-5.27	0.67	0.86
GINS2NT	TP53	TP53	25|0|12	37	12.33	3	6|22|11|38	0	0	0	0	0	-86.44	0.64	0.82
GINS2NT	SNRPB	SNRPB	12|0|13	25	8.33	3	7|13|12|20	0	0	0	0	0	-59.27	0.64	0.86
GINS2NT	SLC25A5	SLC25A5	47|6|25	78	26	3	33|36|38|57	0	0	0	0	0	-160.43	0.63	0.85
GINS2NT	FXR2	FXR2	9|0|5	14	4.67	3	2|11|2|15	0	0	0	0	0	-34.39	0.62	0.79
GINS2NT	NME1-NME2	NME1;NME1-NME2	4|0|5	9	3	3	4|4|6|6	0	0	0	0	0	-24.03	0.6	0.86
GINS2NT	HIST1H1C	HIST1H1C	4|0|4	8	2.67	3	2|4|1|11	0	0	0	0	0	-21.29	0.59	0.86
GINS2NT	NUDC	NUDC	10|0|6	16	5.33	3	4|10|11|12	0	0	0	0	0	-42.81	0.58	0.8
GINS2NT	HIST1H1E	HIST1H1E	39|4|18	61	20.33	3	28|32|29|60	0	0	0	0	0	-150.45	0.55	0.84
GINS2NT	DYNLL1	DYNLL1	8|1|5	14	4.67	3	6|8|6|14	0	0	0	0	0	-35.86	0.55	0.86
GINS2NT	EIF4A2	EIF4A2	2|2|3	7	2.33	3	0|4|2|11	0	0	0	0	0	-15.04	0.55	0.86
GINS2NT	GAPDH	GAPDH	33|15|37	85	28.33	3	36|64|47|67	0	0	0	0	0	-187.59	0.53	0.86
GINS2NT	DPYSL5	DPYSL5	2|0|2	4	1.33	3	2|3|2|3	0	0	0	0	0	-13.19	0.53	0.86
GINS2NT	YWHAB	YWHAB	1|2|2	5	1.67	3	0|6|0|7	0	0	0	0	0	-13.22	0.51	0.86
GINS2NT	CACYBP	CACYBP	3|0|2	5	1.67	3	0|2|2|9	0	0	0	0	0	-15.76	0.51	0.86
GINS2NT	ACACA	ACACA	24|0|6	30	10	3	9|25|8|38	0	0	0	0	0	-89.79	0.5	0.83
GINS2NT	YWHAZ	YWHAZ	6|3|10	19	6.33	3	1|18|9|23	0	0	0	0	0	-47.55	0.5	0.86
GINS2NT	DDX3X	DDX3X	21|0|8	29	9.67	3	10|26|14|30	0	0	0	0	0	-90.2	0.48	0.83
GINS2NT	UBE2M	UBE2M	6|0|2	8	2.67	3	3|8|5|6	0	0	0	0	0	-26.27	0.48	0.78
GINS2NT	DAD1	DAD1	2|1|2	5	1.67	3	4|3|4|3	0	0	0	0	0	-14.85	0.48	0.86
GINS2NT	ANXA5	ANXA5	1|2|1	4	1.33	3	2|4|5|0	0	0	0	0	0	-11.74	0.48	0.86
GINS2NT	HSPA8	HSPA8	16|7|14	37	12.33	3	14|27|27|37	0	0	0	0	0	-94.13	0.47	0.86
GINS2NT	PSMC2	PSMC2	11|0|6	17	5.67	3	5|18|11|14	0	0	0	0	0	-54.75	0.47	0.86
GINS2NT	FLNA	FLNA	90|0|24	114	38	3	40|102|71|125	0	0	0	0	0	-379.1	0.45	0.86
GINS2NT	RPL18	RPL18	23|0|7	30	10	3	21|22|21|25	0	0	0	0	0	-100.93	0.45	0.84
GINS2NT	NACA	NACA	11|2|10	23	7.67	3	15|18|11|24	0	0	0	0	0	-69.47	0.45	0.86
GINS2NT	RPS15A	RPS15A	15|0|5	20	6.67	3	10|15|12|22	0	0	0	0	0	-67.2	0.45	0.82
GINS2NT	YWHAE	YWHAE	7|3|5	15	5	3	4|9|7|24	0	0	0	0	0	-40.14	0.45	0.86
GINS2NT	EEF1A1	EEF1A1	61|12|45	118	39.33	3	53|130|67|110	0	0	0	0	0	-352.98	0.44	0.86
GINS2NT	PCBP1	PCBP1	14|0|11	25	8.33	3	12|23|14|27	0	0	0	0	0	-85.98	0.44	0.86
GINS2NT	SRP54	SRP54	18|0|7	25	8.33	3	5|28|3|39	0	0	0	0	0	-84.01	0.44	0.86
GINS2NT	VDAC2	VDAC2	10|0|6	16	5.33	3	6|15|11|16	0	0	0	0	0	-54.94	0.44	0.86
GINS2NT	RPL11	RPL11	11|0|2	13	4.33	3	7|11|7|14	0	0	0	0	0	-45.12	0.44	0.8
GINS2NT	GNA13	GNA13	3|2|0	5	1.67	3	3|8|0|4	0	0	0	0	0	-18.28	0.44	0.86
GINS2NT	TLN1	TLN1	1|1|2	4	1.33	3	0|4|2|6	0	0	0	0	0	-12.48	0.44	0.86
GINS2NT	TBC1D24	TBC1D24	0|0|1	1	0.33	3	0|1|0|2	0	0	0	0	0	-6.07	0.44	0.86
GINS2NT	VPS16	VPS16	0|0|1	1	0.33	3	0|3|0|0	0	0	0	0	0	-6.32	0.44	0.86
GINS2NT	KDSR	KDSR	0|1|0	1	0.33	3	0|0|0|3	0	0	0	0	0	-6.32	0.44	0.86
GINS2NT	GOT2	GOT2	18|4|6	28	9.33	3	16|20|20|33	0	0	0	0	0	-85.73	0.42	0.86
GINS2NT	HSP90AB1	HSP90AB1	28|8|23	59	19.67	3	30|55|36|73	0	0	0	0	0	-186.04	0.41	0.86
GINS2NT	EIF5A	EIF5A	4|4|5	13	4.33	3	3|15|6|18	0	0	0	0	0	-35.91	0.41	0.86
GINS2NT	PHGDH	PHGDH	8|0|4	12	4	3	11|8|11|9	0	0	0	0	0	-45.1	0.41	0.86
GINS2NT	HDLBP	HDLBP	10|0|2	12	4	3	2|12|5|22	0	0	0	0	0	-46.42	0.39	0.86
GINS2NT	EEF1G	EEF1G	34|1|25	60	20	3	43|64|46|57	0	0	0	0	0	-231.07	0.38	0.86
GINS2NT	LDHA	LDHA	28|4|25	57	19	3	34|63|38|65	0	0	0	0	0	-206.57	0.38	0.86
GINS2NT	LDHB	LDHB	26|4|25	55	18.33	3	44|57|34|60	0	0	0	0	0	-201.36	0.38	0.86
GINS2NT	CAPN2	CAPN2	0|1|3	4	1.33	3	0|3|0|11	0	0	0	0	0	-16.7	0.38	0.86
GINS2NT	HIST1H4A	HIST1H4A	50|19|29	98	32.67	3	63|92|67|128	0	0	0	0	0	-320.43	0.37	0.86
GINS2NT	PGK1	PGK1	10|0|6	16	5.33	3	17|13|17|10	0	0	0	0	0	-65.15	0.37	0.86
GINS2NT	EIF2S1	EIF2S1	2|2|2	6	2	3	1|7|1|13	0	0	0	0	0	-20.01	0.36	0.86
GINS2NT	SHMT2	SHMT2	24|0|2	26	8.67	3	17|27|18|36	0	0	0	0	0	-110.54	0.35	0.86
GINS2NT	RPL13	RPL13	20|0|3	23	7.67	3	14|18|15|41	0	0	0	0	0	-98.91	0.35	0.86
GINS2NT	TUBB	TUBB	28|0|19	47	15.67	3	32|57|38|58	0	0	0	0	0	-208	0.34	0.86
GINS2NT	RNF219	RNF219	16|2|8	26	8.67	3	17|31|17|38	0	0	0	0	0	-107.39	0.34	0.86
GINS2NT	RPS16	RPS16	20|0|6	26	8.67	3	23|28|20|30	0	0	0	0	0	-114.36	0.34	0.86
GINS2NT	PGAM1	PGAM1	8|2|4	14	4.67	3	4|20|10|21	0	0	0	0	0	-54.92	0.34	0.86
GINS2NT	RPL24	RPL24	11|0|3	14	4.67	3	12|14|12|17	0	0	0	0	0	-62.93	0.34	0.86
GINS2NT	ATP5L	ATP5L	5|1|2	8	2.67	3	7|7|6|11	0	0	0	0	0	-32.77	0.34	0.86
GINS2NT	HSP90AA1	HSP90AA1	35|13|24	72	24	3	45|75|60|110	0	0	0	0	0	-273.95	0.33	0.86
GINS2NT	RPL27A	RPL27A	5|0|4	9	3	3	7|8|8|13	0	0	0	0	0	-41.74	0.33	0.86
GINS2NT	SNRPE	SNRPE	5|0|3	8	2.67	3	6|9|6|11	0	0	0	0	0	-37.3	0.33	0.86
GINS2NT	PFN1	PFN1	1|0|1	2	0.67	3	1|2|1|4	0	0	0	0	0	-10.96	0.33	0.86
GINS2NT	PLCB3	PLCB3	1|0|0	1	0.33	3	0|2|0|2	0	0	0	0	0	-6.73	0.33	0.86
GINS2NT	NONO	NONO	79|5|55	139	46.33	3	109|165|134|178	0	0	0	0	0	-631.1	0.32	0.86
GINS2NT	RPL5	RPL5	41|0|4	45	15	3	31|52|38|68	0	0	0	0	0	-212.29	0.32	0.86
GINS2NT	HSPA1A	HSPA1A	22|0|19	41	13.67	3	27|44|43|59	0	0	0	0	0	-194.52	0.32	0.86
GINS2NT	RPL15	RPL15	23|0|11	34	11.33	3	30|41|37|35	0	0	0	0	0	-161.44	0.32	0.86
GINS2NT	PSMD4	PSMD4	5|0|4	9	3	3	8|10|8|12	0	0	0	0	0	-43.99	0.32	0.86
GINS2NT	PPP1CC	PPP1CC	4|0|3	7	2.33	3	7|10|7|6	0	0	0	0	0	-35.11	0.31	0.86
GINS2NT	RBM27	RBM27	56|0|21	77	25.67	3	72|93|66|108	0	0	0	0	0	-380.88	0.3	0.86
GINS2NT	PRDX6	PRDX6	17|0|12	29	9.67	3	23|40|23|42	0	0	0	0	0	-144.11	0.3	0.86
GINS2NT	RPL13A	RPL13A	13|0|1	14	4.67	3	11|16|11|24	0	0	0	0	0	-70.41	0.3	0.86
GINS2NT	COX4I1	COX4I1	10|0|2	12	4	3	9|9|10|25	0	0	0	0	0	-60.04	0.3	0.86
GINS2NT	ECI1	ECI1	2|0|2	4	1.33	3	2|5|2|9	0	0	0	0	0	-21.58	0.3	0.86
GINS2NT	GSR	GSR	0|0|2	2	0.67	3	0|2|1|6	0	0	0	0	0	-11.68	0.3	0.86
GINS2NT	RPS8	RPS8	17|0|6	23	7.67	3	16|31|26|31	0	0	0	0	0	-117.5	0.29	0.86
GINS2NT	RPS3A	RPS3A	34|0|6	40	13.33	3	34|51|39|66	0	0	0	0	0	-213.56	0.28	0.86
GINS2NT	RPL7	RPL7	30|0|5	35	11.67	3	31|50|29|55	0	0	0	0	0	-185.51	0.28	0.86
GINS2NT	PHB2	PHB2	27|0|3	30	10	3	31|43|29|41	0	0	0	0	0	-162.51	0.28	0.86
GINS2NT	RPL10A	RPL10A	19|0|10	29	9.67	3	25|37|33|42	0	0	0	0	0	-154.61	0.28	0.86
GINS2NT	CKB	CKB	9|0|8	17	5.67	3	12|26|13|30	0	0	0	0	0	-91.38	0.28	0.86
GINS2NT	RPL14	RPL14	11|0|1	12	4	3	11|15|9|22	0	0	0	0	0	-64.84	0.28	0.86
GINS2NT	RPL19	RPL19	10|0|1	11	3.67	3	6|15|8|24	0	0	0	0	0	-60	0.28	0.86
GINS2NT	GPI	GPI	40|1|22	63	21	3	52|95|58|102	0	0	0	0	0	-338.86	0.27	0.86
GINS2NT	PKM	PKM	40|0|20	60	20	3	43|104|51|102	0	0	0	0	0	-336.47	0.27	0.86
GINS2NT	SLC25A6	SLC25A6	15|2|3	20	6.67	3	14|35|16|32	0	0	0	0	0	-100.72	0.27	0.86
GINS2NT	RPL12	RPL12	10|0|3	13	4.33	3	10|18|12|25	0	0	0	0	0	-73.68	0.27	0.86
GINS2NT	RPS27	RPS27	6|0|4	10	3.33	3	8|13|13|16	0	0	0	0	0	-57.35	0.27	0.86
GINS2NT	PSMD2	PSMD2	1|1|6	8	2.67	3	1|11|1|27	0	0	0	0	0	-41.23	0.27	0.86
GINS2NT	RNF168	RNF168	0|0|1	1	0.33	3	1|0|1|3	0	0	0	0	0	-7.88	0.27	0.86
GINS2NT	PSAP	PSAP	0|0|1	1	0.33	3	0|2|0|3	0	0	0	0	0	-7.74	0.27	0.86
GINS2NT	MARK2	MARK2	0|1|0	1	0.33	3	0|2|0|3	0	0	0	0	0	-7.74	0.27	0.86
GINS2NT	TMOD3	TMOD3	0|0|1	1	0.33	3	0|2|0|3	0	0	0	0	0	-7.74	0.27	0.86
GINS2NT	EEF2	EEF2	63|0|20	83	27.67	3	75|134|88|135	0	0	0	0	0	-485.02	0.26	0.86
GINS2NT	TKT	TKT	39|3|12	54	18	3	51|81|59|91	0	0	0	0	0	-301.6	0.26	0.86
GINS2NT	RPS3	RPS3	27|0|11	38	12.67	3	34|50|38|72	0	0	0	0	0	-217.88	0.26	0.86
GINS2NT	RPS2	RPS2	21|0|7	28	9.33	3	26|42|30|46	0	0	0	0	0	-162.2	0.26	0.86
GINS2NT	RANBP2	RANBP2	23|0|2	25	8.33	3	9|49|14|57	0	0	0	0	0	-144.4	0.26	0.86
GINS2NT	TAGLN2	TAGLN2	8|1|7	16	5.33	3	17|26|16|24	0	0	0	0	0	-89.79	0.26	0.86
GINS2NT	VDAC1	VDAC1	5|0|3	8	2.67	3	7|14|9|11	0	0	0	0	0	-47.32	0.26	0.86
GINS2NT	RPL4	RPL4	30|0|5	35	11.67	3	29|50|36|71	0	0	0	0	0	-208.8	0.25	0.86
GINS2NT	YWHAQ	YWHAQ	5|3|3	11	3.67	3	4|19|10|25	0	0	0	0	0	-55.05	0.25	0.86
GINS2NT	RPS18	RPS18	9|0|1	10	3.33	3	8|18|6|22	0	0	0	0	0	-61.19	0.25	0.86
GINS2NT	RPL6	RPL6	24|0|8	32	10.67	3	35|54|37|49	0	0	0	0	0	-197.12	0.24	0.86
GINS2NT	RPLP0	RPLP0	12|0|2	14	4.67	3	17|21|18|22	0	0	0	0	0	-88.62	0.24	0.86
GINS2NT	TAF9	TAF9	10|0|4	14	4.67	3	16|19|18|26	0	0	0	0	0	-89.74	0.24	0.86
GINS2NT	EIF4A1	EIF4A1	27|2|12	41	13.67	3	44|72|45|77	0	0	0	0	0	-257.07	0.23	0.86
GINS2NT	CDK1	CDK1	22|0|5	27	9	3	30|45|29|52	0	0	0	0	0	-175.53	0.23	0.86
GINS2NT	ANXA2	ANXA2	20|0|4	24	8	3	23|42|27|47	0	0	0	0	0	-156.4	0.23	0.86
GINS2NT	RPS5	RPS5	18|1|2	21	7	3	23|38|21|38	0	0	0	0	0	-130.42	0.23	0.86
GINS2NT	BLVRA	BLVRA	0|1|3	4	1.33	3	0|8|2|13	0	0	0	0	0	-26.68	0.23	0.86
GINS2NT	DDX39B	DDX39B	22|0|8	30	10	3	34|50|38|59	0	0	0	0	0	-203.65	0.22	0.86
GINS2NT	NAE1	NAE1	0|0|2	2	0.67	3	1|5|1|5	0	0	0	0	0	-15.09	0.22	0.86
GINS2NT	HADHB	HADHB	0|0|2	2	0.67	3	0|5|2|5	0	0	0	0	0	-15.03	0.22	0.86
GINS2NT	CCZ1	CCZ1	0|0|1	1	0.33	3	0|2|0|4	0	0	0	0	0	-8.77	0.22	0.86
GINS2NT	USP10	USP10	0|1|0	1	0.33	3	0|4|0|2	0	0	0	0	0	-8.77	0.22	0.86
GINS2NT	AHCY	AHCY	20|0|6	26	8.67	3	34|51|36|45	0	0	0	0	0	-187.14	0.21	0.86
GINS2NT	TRAP1	TRAP1	22|0|1	23	7.67	3	20|47|23|57	0	0	0	0	0	-164.96	0.21	0.86
GINS2NT	RPS9	RPS9	18|0|2	20	6.67	3	24|33|28|40	0	0	0	0	0	-141.15	0.21	0.86
GINS2NT	GNB2L1	GNB2L1	12|0|5	17	5.67	3	21|31|21|34	0	0	0	0	0	-120.93	0.21	0.86
GINS2NT	ARF3	ARF3	8|0|6	14	4.67	3	10|33|17|29	0	0	0	0	0	-100.23	0.21	0.86
GINS2NT	RPS10	RPS10	12|0|1	13	4.33	3	10|21|15|37	0	0	0	0	0	-93.4	0.21	0.86
GINS2NT	PARP1	PARP1	81|0|20	101	33.67	3	126|201|139|215	0	0	0	0	0	#NAME?	0.2	0.86
GINS2NT	HNRNPU	HNRNPU	34|0|9	43	14.33	3	46|81|54|107	0	0	0	0	0	-323.13	0.2	0.86
GINS2NT	RPL7A	RPL7A	24|0|2	26	8.67	3	30|48|36|59	0	0	0	0	0	-194.53	0.2	0.86
GINS2NT	TCP1	TCP1	11|5|8	24	8	3	18|55|28|60	0	0	0	0	0	-159.85	0.2	0.86
GINS2NT	RPS4X	RPS4X	16|0|5	21	7	3	23|35|27|58	0	0	0	0	0	-160.6	0.2	0.86
GINS2NT	RPL21	RPL21	6|0|1	7	2.33	3	9|11|9|17	0	0	0	0	0	-52.89	0.2	0.86
GINS2NT	ETF1	ETF1	0|0|3	3	1	3	0|8|2|10	0	0	0	0	0	-23.38	0.2	0.86
GINS2NT	PSAT1	PSAT1	13|0|1	14	4.67	3	18|33|16|32	0	0	0	0	0	-111.66	0.19	0.86
GINS2NT	LRRC59	LRRC59	11|0|2	13	4.33	3	14|26|15|37	0	0	0	0	0	-103.57	0.19	0.86
GINS2NT	CAPZA2	CAPZA2	4|0|1	5	1.67	3	2|17|1|16	0	0	0	0	0	-40.79	0.19	0.86
GINS2NT	USP24	USP24	1|0|0	1	0.33	3	1|1|0|5	0	0	0	0	0	-9.85	0.19	0.86
GINS2NT	UQCRQ	UQCRQ	0|0|1	1	0.33	3	0|0|0|7	0	0	0	0	0	-9.55	0.19	0.86
GINS2NT	HCFC1	HCFC1	37|3|13	53	17.67	3	75|112|87|115	0	0	0	0	0	-420.96	0.18	0.86
GINS2NT	CCT4	CCT4	25|0|5	30	10	3	40|69|48|70	0	0	0	0	0	-255.13	0.18	0.86
GINS2NT	PGD	PGD	27|0|2	29	9.67	3	35|67|43|75	0	0	0	0	0	-247.01	0.18	0.86
GINS2NT	RPL23A	RPL23A	7|0|2	9	3	3	12|18|13|24	0	0	0	0	0	-76.15	0.18	0.86
GINS2NT	PSME3	PSME3	5|0|1	6	2	3	9|12|8|15	0	0	0	0	0	-50.65	0.18	0.86
GINS2NT	CLTC	CLTC	23|6|11	40	13.33	3	29|123|34|134	0	0	0	0	0	-330.28	0.17	0.86
GINS2NT	HNRNPM	HNRNPM	18|0|9	27	9	3	34|58|52|73	0	0	0	0	0	-243.8	0.17	0.86
GINS2NT	ILF2	ILF2	19|0|4	23	7.67	3	28|55|30|65	0	0	0	0	0	-199.81	0.17	0.86
GINS2NT	CCT7	CCT7	16|0|3	19	6.33	3	20|51|27|51	0	0	0	0	0	-167.31	0.17	0.86
GINS2NT	TSN	TSN	0|2|7	9	3	3	7|23|13|27	0	0	0	0	0	-79.02	0.17	0.86
GINS2NT	PSMA7	PSMA7	8|0|1	9	3	3	12|21|14|24	0	0	0	0	0	-80.61	0.17	0.86
GINS2NT	MDH1	MDH1	6|0|3	9	3	3	12|24|19|15	0	0	0	0	0	-79.57	0.17	0.86
GINS2NT	RAB1B	RAB1B	4|0|2	6	2	3	8|12|8|20	0	0	0	0	0	-54.72	0.17	0.86
GINS2NT	ARCN1	ARCN1	2|1|2	5	1.67	3	1|14|6|19	0	0	0	0	0	-41.66	0.17	0.86
GINS2NT	RPS23	RPS23	4|0|1	5	1.67	3	6|11|7|15	0	0	0	0	0	-44.95	0.17	0.86
GINS2NT	EBP	EBP	2|0|1	3	1	3	6|8|4|5	0	0	0	0	0	-27.38	0.17	0.86
GINS2NT	AHCYL1	AHCYL1	0|0|2	2	0.67	3	0|7|1|8	0	0	0	0	0	-19.03	0.17	0.86
GINS2NT	FBL	FBL	15|0|1	16	5.33	3	23|35|27|51	0	0	0	0	0	-152.94	0.16	0.86
GINS2NT	SLC25A3	SLC25A3	11|0|3	14	4.67	3	19|27|28|40	0	0	0	0	0	-128.56	0.16	0.86
GINS2NT	IGF2BP1	IGF2BP1	10|0|2	12	4	3	11|29|20|38	0	0	0	0	0	-110.27	0.16	0.86
GINS2NT	FASN	FASN	50|0|9	59	19.67	3	71|175|99|191	0	0	0	0	0	-601.39	0.15	0.86
GINS2NT	TRIM28	TRIM28	24|0|7	31	10.33	3	54|80|66|78	0	0	0	0	0	-312.72	0.15	0.86
GINS2NT	HNRNPA1	HNRNPA1	11|4|8	23	7.67	3	42|52|43|66	0	0	0	0	0	-210.28	0.15	0.86
GINS2NT	PTBP1	PTBP1	16|0|3	19	6.33	3	31|53|30|56	0	0	0	0	0	-191.08	0.15	0.86
GINS2NT	PAICS	PAICS	14|0|4	18	6	3	29|38|37|53	0	0	0	0	0	-176.78	0.15	0.86
GINS2NT	G3BP1	G3BP1	2|0|2	4	1.33	3	0|14|9|13	0	0	0	0	0	-41.1	0.15	0.86
GINS2NT	ZNF605	ZNF605	1|0|0	1	0.33	3	2|2|3|2	0	0	0	0	0	-12.09	0.15	0.86
GINS2NT	DHX9	DHX9	50|0|4	54	18	3	101|146|115|163	0	0	0	0	0	-589.74	0.14	0.86
GINS2NT	TMPO	TMPO	27|0|11	38	12.67	3	80|95|78|121	0	0	0	0	0	-420.22	0.14	0.86
GINS2NT	XRCC6	XRCC6	31|0|2	33	11	3	49|95|58|116	0	0	0	0	0	-356.77	0.14	0.86
GINS2NT	ASNS	ASNS	22|0|1	23	7.67	3	39|68|45|62	0	0	0	0	0	-240.6	0.14	0.86
GINS2NT	EIF4G1	EIF4G1	20|0|3	23	7.67	3	24|71|36|88	0	0	0	0	0	-245.45	0.14	0.86
GINS2NT	H2AFY	H2AFY	14|0|4	18	6	3	29|50|34|53	0	0	0	0	0	-186.75	0.14	0.86
GINS2NT	ALDH18A1	ALDH18A1	12|0|1	13	4.33	3	11|42|18|51	0	0	0	0	0	-136.78	0.14	0.86
GINS2NT	ATP5B	ATP5B	1|2|4	7	2.33	3	16|17|22|11	0	0	0	0	0	-71	0.14	0.86
GINS2NT	CAP1	CAP1	1|0|2	3	1	3	3|8|4|13	0	0	0	0	0	-32.43	0.14	0.86
GINS2NT	ILF3	ILF3	23|0|6	29	9.67	3	55|80|58|106	0	0	0	0	0	-335.68	0.13	0.86
GINS2NT	EIF2S3	EIF2S3	9|0|2	11	3.67	3	15|35|25|36	0	0	0	0	0	-125.07	0.13	0.86
GINS2NT	CPNE3	CPNE3	3|2|3	8	2.67	3	7|29|16|29	0	0	0	0	0	-83.08	0.13	0.86
GINS2NT	PRRC2C	PRRC2C	0|0|1	1	0.33	3	1|4|0|5	0	0	0	0	0	-12.96	0.13	0.86
GINS2NT	MYH9	MYH9	30|0|1	31	10.33	3	34|102|47|161	0	0	0	0	0	-385.4	0.12	0.86
GINS2NT	XRCC5	XRCC5	19|0|2	21	7	3	30|82|33|93	0	0	0	0	0	-266.73	0.12	0.86
GINS2NT	UBA1	UBA1	11|1|4	16	5.33	3	26|63|28|59	0	0	0	0	0	-192.29	0.12	0.86
GINS2NT	RPN2	RPN2	0|2|5	7	2.33	3	8|33|8|29	0	0	0	0	0	-87.64	0.12	0.86
GINS2NT	VDAC3	VDAC3	5|0|2	7	2.33	3	13|15|17|32	0	0	0	0	0	-86.93	0.12	0.86
GINS2NT	ZC3HAV1	ZC3HAV1	2|1|1	4	1.33	3	2|11|6|25	0	0	0	0	0	-45.84	0.12	0.86
GINS2NT	HPRT1	HPRT1	2|0|2	4	1.33	3	7|14|12|12	0	0	0	0	0	-51.77	0.12	0.86
GINS2NT	TBL2	TBL2	0|0|2	2	0.67	3	1|6|2|13	0	0	0	0	0	-25.59	0.12	0.86
GINS2NT	DDX21	DDX21	30|1|5	36	12	3	71|123|89|136	0	0	0	0	0	-464.38	0.11	0.86
GINS2NT	KPNB1	KPNB1	5|2|3	10	3.33	3	6|47|7|57	0	0	0	0	0	-121.94	0.11	0.86
GINS2NT	EIF3C	EIF3C	6|0|3	9	3	3	9|34|18|48	0	0	0	0	0	-122.24	0.11	0.86
GINS2NT	MTHFD1	MTHFD1	4|1|3	8	2.67	3	13|31|16|41	0	0	0	0	0	-108.88	0.11	0.86
GINS2NT	CORO1C	CORO1C	2|0|2	4	1.33	3	6|13|7|22	0	0	0	0	0	-54.46	0.11	0.86
GINS2NT	FKBP4	FKBP4	0|0|2	2	0.67	3	0|8|0|17	0	0	0	0	0	-28.52	0.11	0.86
GINS2NT	AARS	AARS	0|0|1	1	0.33	3	0|6|0|6	0	0	0	0	0	-14.69	0.11	0.86
GINS2NT	ACTN4	ACTN4	21|1|5	27	9	3	60|101|70|124	0	0	0	0	0	-392.57	0.1	0.86
GINS2NT	ACLY	ACLY	19|0|6	25	8.33	3	41|115|63|112	0	0	0	0	0	-371.24	0.1	0.86
GINS2NT	GANAB	GANAB	10|1|5	16	5.33	3	32|68|37|83	0	0	0	0	0	-241.34	0.1	0.86
GINS2NT	HNRNPL	HNRNPL	6|1|2	9	3	3	18|33|24|42	0	0	0	0	0	-126.96	0.1	0.86
GINS2NT	PPP1CA	PPP1CA	6|0|2	8	2.67	3	17|34|19|40	0	0	0	0	0	-123.8	0.1	0.86
GINS2NT	PSMD1	PSMD1	4|0|1	5	1.67	3	2|21|7|36	0	0	0	0	0	-74.01	0.1	0.86
GINS2NT	SF3A3	SF3A3	0|0|3	3	1	3	4|14|8|13	0	0	0	0	0	-44.84	0.1	0.86
GINS2NT	HSPH1	HSPH1	1|0|1	2	0.67	3	3|7|4|13	0	0	0	0	0	-31.41	0.1	0.86
GINS2NT	TFRC	TFRC	0|0|2	2	0.67	3	0|12|0|14	0	0	0	0	0	-29.76	0.1	0.86
GINS2NT	CLIC1	CLIC1	0|0|1	1	0.33	3	1|4|2|6	0	0	0	0	0	-16.31	0.1	0.86
GINS2NT	GART	GART	12|0|2	14	4.67	3	19|81|31|79	0	0	0	0	0	-235.25	0.09	0.86
GINS2NT	PFKL	PFKL	7|0|1	8	2.67	3	9|40|20|47	0	0	0	0	0	-130.09	0.09	0.86
GINS2NT	PSMD11	PSMD11	6|0|1	7	2.33	3	11|33|15|43	0	0	0	0	0	-114.51	0.09	0.86
GINS2NT	HNRNPC	HNRNPC	4|0|2	6	2	3	18|27|21|26	0	0	0	0	0	-104.28	0.09	0.86
GINS2NT	DDX39A	DDX39A	0|0|2	2	0.67	3	2|10|1|16	0	0	0	0	0	-33.15	0.09	0.86
GINS2NT	AKR1B1	AKR1B1	0|0|1	1	0.33	3	2|6|1|6	0	0	0	0	0	-18.46	0.09	0.86
GINS2NT	CSE1L	CSE1L	16|0|4	20	6.67	3	55|103|62|107	0	0	0	0	0	-367.04	0.08	0.86
GINS2NT	VCP	VCP	4|0|1	5	1.67	3	1|33|11|35	0	0	0	0	0	-89.64	0.08	0.86
GINS2NT	PKN3	PKN3	1|1|0	2	0.67	3	2|13|0|19	0	0	0	0	0	-38.57	0.08	0.86
GINS2NT	IFIT5	IFIT5	0|0|1	1	0.33	3	1|8|1|6	0	0	0	0	0	-19.17	0.08	0.86
GINS2NT	NCOA2	NCOA2	0|1|0	1	0.33	3	2|5|3|7	0	0	0	0	0	-20.79	0.08	0.86
GINS2NT	SETX	SETX	0|0|1	1	0.33	3	0|8|1|8	0	0	0	0	0	-20.15	0.08	0.86
GINS2NT	CSTF2T	CSTF2T	0|0|1	1	0.33	3	0|7|0|9	0	0	0	0	0	-18.89	0.08	0.86
GINS2NT	NANS	NANS	0|0|1	1	0.33	3	0|4|1|12	0	0	0	0	0	-19.93	0.08	0.86
GINS2NT	PSME1	PSME1	0|0|1	1	0.33	3	2|5|3|7	0	0	0	0	0	-20.79	0.08	0.86
GINS2NT	PFKP	PFKP	13|0|2	15	5	3	40|83|49|107	0	0	0	0	0	-312.91	0.07	0.86
GINS2NT	MSN	MSN	7|0|1	8	2.67	3	11|49|20|65	0	0	0	0	0	-162.37	0.07	0.86
GINS2NT	SUGT1	SUGT1	3|0|2	5	1.67	3	19|32|23|27	0	0	0	0	0	-114.37	0.07	0.86
GINS2NT	IPO7	IPO7	2|0|2	4	1.33	3	4|36|4|36	0	0	0	0	0	-89.54	0.07	0.86
GINS2NT	VPS35	VPS35	0|0|2	2	0.67	3	0|14|1|22	0	0	0	0	0	-41.74	0.07	0.86
GINS2NT	VARS	VARS	13|0|0	13	4.33	3	30|102|43|99	0	0	0	0	0	-307.1	0.06	0.86
GINS2NT	PSMD3	PSMD3	7|0|1	8	2.67	3	23|52|32|59	0	0	0	0	0	-186.4	0.06	0.86
GINS2NT	LRPPRC	LRPPRC	5|0|2	7	2.33	3	10|50|14|85	0	0	0	0	0	-177.8	0.06	0.86
GINS2NT	KPNA2	KPNA2	4|0|1	5	1.67	3	17|45|24|30	0	0	0	0	0	-130.48	0.06	0.86
GINS2NT	NPEPPS	NPEPPS	1|2|2	5	1.67	3	7|32|4|64	0	0	0	0	0	-114.85	0.06	0.86
GINS2NT	HAT1	HAT1	2|0|2	4	1.33	3	12|32|15|32	0	0	0	0	0	-102.49	0.06	0.86
GINS2NT	SNRPD3	SNRPD3	1|0|1	2	0.67	3	9|12|8|17	0	0	0	0	0	-52.82	0.06	0.86
GINS2NT	HNRNPA2B1	HNRNPA2B1	4|0|3	7	2.33	3	37|43|35|55	0	0	0	0	0	-191.52	0.05	0.86
GINS2NT	APEX1	APEX1	5|0|0	5	1.67	3	22|45|23|52	0	0	0	0	0	-159.49	0.05	0.86
GINS2NT	CD2BP2	CD2BP2	2|0|2	4	1.33	3	23|33|30|29	0	0	0	0	0	-130.05	0.05	0.86
GINS2NT	PA2G4	PA2G4	2|0|1	3	1	3	8|25|12|34	0	0	0	0	0	-88.89	0.05	0.86
GINS2NT	PLS3	PLS3	2|0|1	3	1	3	9|33|9|34	0	0	0	0	0	-95.44	0.05	0.86
GINS2NT	NCKAP1	NCKAP1	0|0|2	2	0.67	3	3|18|1|29	0	0	0	0	0	-57.32	0.05	0.86
GINS2NT	PRKCA	PRKCA	0|1|0	1	0.33	3	1|11|1|16	0	0	0	0	0	-33.1	0.05	0.86
GINS2NT	ALDH7A1	ALDH7A1	0|0|1	1	0.33	3	2|10|6|11	0	0	0	0	0	-33.68	0.05	0.86
GINS2NT	CAPN1	CAPN1	0|0|1	1	0.33	3	0|11|2|13	0	0	0	0	0	-29.91	0.05	0.86
GINS2NT	MKI67	MKI67	45|0|2	47	15.67	3	262|415|321|583	0	0	0	0	0	#NAME?	0.04	0.86
GINS2NT	BCLAF1	BCLAF1	7|0|2	9	3	3	63|84|69|84	0	0	0	0	0	-337.59	0.04	0.86
GINS2NT	EIF3B	EIF3B	5|0|1	6	2	3	24|63|40|67	0	0	0	0	0	-217.71	0.04	0.86
GINS2NT	MRE11A	MRE11A	4|0|2	6	2	3	31|48|33|66	0	0	0	0	0	-199.93	0.04	0.86
GINS2NT	PSPC1	PSPC1	2|0|2	4	1.33	3	26|35|29|46	0	0	0	0	0	-153.28	0.04	0.86
GINS2NT	PSMD6	PSMD6	2|0|1	3	1	3	6|33|19|38	0	0	0	0	0	-107.78	0.04	0.86
GINS2NT	DNAJB1	DNAJB1	2|0|1	3	1	3	17|23|20|30	0	0	0	0	0	-102	0.04	0.86
GINS2NT	DRG1	DRG1	2|0|1	3	1	3	10|30|18|33	0	0	0	0	0	-102.49	0.04	0.86
GINS2NT	CSK	CSK	2|0|0	2	0.67	3	4|26|11|25	0	0	0	0	0	-74.36	0.04	0.86
GINS2NT	EIF3H	EIF3H	0|0|1	1	0.33	3	3|10|3|14	0	0	0	0	0	-34.56	0.04	0.86
GINS2NT	MYO1C	MYO1C	0|0|1	1	0.33	3	0|13|0|23	0	0	0	0	0	-40.54	0.04	0.86
GINS2NT	SF3B2	SF3B2	3|0|3	6	2	3	50|82|63|88	0	0	0	0	0	-317.98	0.03	0.86
GINS2NT	NUP50	NUP50	5|0|1	6	2	3	57|72|63|98	0	0	0	0	0	-325.82	0.03	0.86
GINS2NT	HNRNPK	HNRNPK	2|0|1	3	1	3	31|42|34|43	0	0	0	0	0	-169.29	0.03	0.86
GINS2NT	RECQL	RECQL	1|0|1	2	0.67	3	9|30|13|40	0	0	0	0	0	-103.28	0.03	0.86
GINS2NT	DYNC1H1	DYNC1H1	6|0|2	8	2.67	3	28|221|56|286	0	0	0	0	0	-662.51	0.02	0.86
GINS2NT	HNRNPF	HNRNPF	2|0|1	3	1	3	32|53|38|41	0	0	0	0	0	-184.78	0.02	0.86
GINS2NT	RRP1B	RRP1B	1|0|1	2	0.67	3	22|43|25|69	0	0	0	0	0	-178.28	0.02	0.86
GINS2NT	MATR3	MATR3	1|0|1	2	0.67	3	25|48|35|58	0	0	0	0	0	-186.54	0.02	0.86
GINS2NT	DARS	DARS	1|0|1	2	0.67	3	22|40|29|42	0	0	0	0	0	-149.84	0.02	0.86
GINS2NT	TRIP13	TRIP13	0|0|1	1	0.33	3	4|18|10|25	0	0	0	0	0	-64.38	0.02	0.86
GINS2NT	EIF3M	EIF3M	0|0|1	1	0.33	3	2|27|7|30	0	0	0	0	0	-74.1	0.02	0.86
GINS2NT	PTPN11	PTPN11	0|0|1	1	0.33	3	2|27|5|43	0	0	0	0	0	-86.13	0.02	0.86
GINS2NT	TOP2A	TOP2A	4|0|0	4	1.33	3	54|127|68|143	0	0	0	0	0	-439.68	0.01	0.86
GINS2NT	NCL	NCL	1|0|2	3	1	3	58|73|66|117	0	0	0	0	0	-352.44	0.01	0.86
GINS2NT	NOL8	NOL8	1|0|0	1	0.33	3	15|42|17|53	0	0	0	0	0	-142.43	0.01	0.86
GINS2NT	HK1	HK1	0|0|1	1	0.33	3	8|45|17|58	0	0	0	0	0	-143.3	0.01	0.86

## Sheet: SAINT_GINS2_NT_Results_interact
Bait	Prey	PreyGene	Spec	SpecSum	AvgSpec	NumReplicates	ctrlCounts	AvgP	MaxP	TopoAvgP	TopoMaxP	SaintScore	logOddsScore	FoldChange	BFDR	BioGrid	Hum Cell Map
GINS2NT	GINS2	GINS2	78|33|65	176	58.67	3	0|0|0	1	1	1	1	1	49.72	586.67	0			SAINT score (HEK293 as control) ≥ 0.95 and Min AvgSpec = 5
GINS2NT	GINS3	GINS3	29|7|25	61	20.33	3	0|0|0	1	1	1	1	1	11.07	203.33	0	1		Fold Change (GINS2/NLS & GFP) ≥ 1.5
GINS2NT	AMBP	AMBP	11|11|11	33	11	3	0|0|0	1	1	1	1	1	17.29	110	0			Fold Change (GINS2/NLS) ≥ 1.5
GINS2NT	SERPINA1	SERPINA1	7|10|8	25	8.33	3	0|0|0	1	1	1	1	1	11.07	83.33	0			Fold Change (GINS2/GFP) ≥ 1.5
GINS2NT	SERPINA3	SERPINA3	6|9|3	18	6	3	0|0|0	1	1	1	1	1	4.41	60	0			SAINT score (HEK293 as control)
GINS2NT	B2M	B2M	7|4|5	16	5.33	3	0|0|0	1	1	1	1	1	6.15	53.33	0
GINS2NT	EPG5	EPG5	2|2|3	7	2.33	3	0|0|0	0.95	0.99	0.95	0.99	0.95	2.56	23.33	0.01
GINS2NT	DVL2	DVL2	66|22|47	135	45	3	0|0|0	1	1	1	1	1	33.7	450	0
GINS2NT	DVL3	DVL3	44|17|34	95	31.67	3	0|0|0	1	1	1	1	1	26.32	316.67	0
GINS2NT	TXNL1	TXNL1	30|5|23	58	19.33	3	0|0|0	1	1	1	1	1	7.83	193.33	0
GINS2NT	DVL1	DVL1	34|2|14	50	16.67	3	0|0|0	0.98	1	0.98	1	0.98	2.56	166.67	0
GINS2NT	RNF219	RNF219	16|2|8	26	8.67	3	0|0|0	0.98	1	0.98	1	0.98	2.56	86.67	0
GINS2NT	NACA	NACA	11|2|10	23	7.67	3	0|0|0	0.98	1	0.98	1	0.98	2.56	76.67	0
GINS2NT	MGST3	MGST3	2|6|11	19	6.33	3	2|1|0	0.68	1	0.68	1	0.68	-2.15	6.33	0.01
GINS2NT	RBM27	RBM27	56|0|21	77	25.67	3	0|0|0	0.67	1	0.67	1	0.67	-1.98	256.67	0.05
GINS2NT	VIM	VIM	40|0|23	63	21	3	7|1|4	0.67	1	0.67	1	0.67	-17.58	5.25	0.16
GINS2NT	VPS51	VPS51	44|1|16	61	20.33	3	0|0|0	0.67	1	0.67	1	0.67	0.53	203.33	0.07
GINS2NT	GINS4	GINS4	31|1|25	57	19	3	0|0|0	0.67	1	0.67	1	0.67	0.53	190	0.03
GINS2NT	TP53	TP53	25|0|12	37	12.33	3	0|0|0	0.67	1	0.67	1	0.67	-1.98	123.33	0.09
GINS2NT	GINS1	GINS1	14|0|10	24	8	3	0|0|0	0.67	1	0.67	1	0.67	-1.98	80	0.1
GINS2NT	CTTN	CTTN	11|1|9	21	7	3	0|0|0	0.67	1	0.67	1	0.67	0.53	70	0.11
GINS2NT	UBAP2L	UBAP2L	13|0|7	20	6.67	3	0|0|0	0.67	1	0.67	1	0.67	-1.98	66.67	0.12
GINS2NT	PALLD	PALLD	13|0|5	18	6	3	0|0|0	0.67	1	0.67	1	0.67	-1.98	60	0.13	Percent	7.69231
GINS2NT	TAF9	TAF9	10|0|4	14	4.67	3	0|0|0	0.67	1	0.67	1	0.67	-1.98	46.67	0.14
GINS2NT	PSMD4	PSMD4	5|0|4	9	3	3	0|0|0	0.67	1	0.67	1	0.67	-1.98	30	0.15
GINS2NT	HCFC1	HCFC1	37|3|13	53	17.67	3	5|0|0	0.66	1	0.66	1	0.66	-2.35	10.6	0.17
GINS2NT	TJP1	TJP1	21|0|4	25	8.33	3	1|0|0	0.66	1	0.66	1	0.66	-2.78	25	0.16
GINS2NT	PFDN2	PFDN2	6|0|3	9	3	3	0|0|0	0.66	1	0.66	1	0.66	-1.98	30	0.18
GINS2NT	SF3B2	SF3B2	3|0|3	6	2	3	0|0|0	0.66	0.99	0.66	0.99	0.66	-1.98	20	0.18
GINS2NT	NUDC	NUDC	10|0|6	16	5.33	3	1|0|2	0.65	1	0.65	1	0.65	-5.01	5.33	0.19
GINS2NT	NONO	NONO	79|5|55	139	46.33	3	22|0|2	0.64	0.98	0.64	0.98	0.64	-21.5	5.79	0.2
GINS2NT	MKI67	MKI67	45|0|2	47	15.67	3	0|0|0	0.64	1	0.64	1	0.64	-1.98	156.67	0.2
GINS2NT	ATXN2L	ATXN2L	18|0|2	20	6.67	3	0|0|0	0.64	1	0.64	1	0.64	-1.98	66.67	0.21
GINS2NT	AKAP1	AKAP1	9|0|3	12	4	3	1|0|0	0.64	1	0.64	1	0.64	-2.78	12	0.19
GINS2NT	HDLBP	HDLBP	10|0|2	12	4	3	0|0|0	0.64	1	0.64	1	0.64	-1.98	40	0.21
GINS2NT	MRE11A	MRE11A	4|0|2	6	2	3	0|0|0	0.64	1	0.64	1	0.64	-1.98	20	0.22
GINS2NT	SUGT1	SUGT1	3|0|2	5	1.67	3	0|0|0	0.64	0.99	0.64	0.99	0.64	-1.98	16.67	0.22
GINS2NT	PSPC1	PSPC1	2|0|2	4	1.33	3	0|0|0	0.62	0.93	0.62	0.93	0.62	-1.98	13.33	0.23
GINS2NT	CD2BP2	CD2BP2	2|0|2	4	1.33	3	0|0|0	0.62	0.93	0.62	0.93	0.62	-1.98	13.33	0.23
GINS2NT	TPD52L2	TPD52L2	2|0|2	4	1.33	3	0|0|0	0.62	0.93	0.62	0.93	0.62	-1.98	13.33	0.23
GINS2NT	FXR2	FXR2	9|0|5	14	4.67	3	2|0|0	0.61	0.99	0.61	0.99	0.61	-4.15	7	0.24
GINS2NT	RUVBL2	RUVBL2	53|3|41	97	32.33	3	25|0|0	0.6	0.93	0.6	0.93	0.6	-26.77	3.88	0.24
GINS2NT	CCT5	CCT5	50|0|41	91	30.33	3	23|0|2	0.6	0.92	0.6	0.92	0.6	-35.69	3.64	0.24
GINS2NT	SRP54	SRP54	18|0|7	25	8.33	3	4|0|0	0.57	0.99	0.57	0.99	0.57	-6.04	6.25	0.25
GINS2NT	TBC1D15	TBC1D15	12|0|2	14	4.67	3	1|0|0	0.53	1	0.53	1	0.53	-2.78	14	0.25
GINS2NT	BCLAF1	BCLAF1	7|0|2	9	3	3	1|0|0	0.53	1	0.53	1	0.53	-2.78	9	0.26
GINS2NT	RUVBL1	RUVBL1	17|2|12	31	10.33	3	9|0|0	0.5	0.84	0.5	0.84	0.5	-8.2	3.44	0.26
GINS2NT	DPYSL5	DPYSL5	2|0|2	4	1.33	3	0|1|0	0.4	0.6	0.4	0.6	0.4	-2.78	4	0.27
GINS2NT	RANBP2	RANBP2	23|0|2	25	8.33	3	3|0|0	0.39	1	0.39	1	0.39	-4.57	8.33	0.27
GINS2NT	DPP3	DPP3	9|0|5	14	4.67	3	5|0|0	0.38	0.76	0.38	0.76	0.38	-7.52	2.8	0.28
GINS2NT	RPLP1	RPLP1	2|2|3	7	2.33	3	1|0|1	0.36	0.55	0.36	0.55	0.36	-1.02	3.5	0.29
GINS2NT	RPL24	RPL24	11|0|3	14	4.67	3	3|1|2	0.34	1	0.34	1	0.34	-9.2	2.33	0.29
GINS2NT	RPL7A	RPL7A	24|0|2	26	8.67	3	7|2|8	0.33	1	0.33	1	0.33	-25.08	1.53	0.33
GINS2NT	RPL13	RPL13	20|0|3	23	7.67	3	6|0|0	0.33	0.96	0.33	0.96	0.33	-8.41	3.83	0.33
GINS2NT	NUFIP2	NUFIP2	8|0|1	9	3	3	0|0|0	0.33	1	0.33	1	0.33	-1.98	30	0.3
GINS2NT	RPL23A	RPL23A	7|0|2	9	3	3	3|0|0	0.33	0.83	0.33	0.83	0.33	-4.57	3	0.34
GINS2NT	NUP50	NUP50	5|0|1	6	2	3	0|0|0	0.33	1	0.33	1	0.33	-1.98	20	0.31
GINS2NT	S100A11	S100A11	0|1|4	5	1.67	3	0|0|0	0.33	1	0.33	1	0.33	-1.98	16.67	0.32
GINS2NT	CHTF8	CHTF8	0|0|5	5	1.67	3	0|0|0	0.33	1	0.33	1	0.33	-1.98	16.67	0.31			In colour: SAINT (HEK293 as control) ≥ 0.95 and Min AvgSpec = 5
GINS2NT	DDX21	DDX21	30|1|5	36	12	3	11|2|9	0.32	0.96	0.32	0.96	0.32	-28.78	1.64	0.34
GINS2NT	RPL19	RPL19	10|0|1	11	3.67	3	3|0|0	0.32	0.95	0.32	0.95	0.32	-4.57	3.67	0.35
GINS2NT	FLNA	FLNA	90|0|24	114	38	3	41|0|2	0.31	0.94	0.31	0.94	0.31	-62.08	2.65	0.36
GINS2NT	HIST1H1E	HIST1H1E	39|4|18	61	20.33	3	13|11|18	0.31	0.94	0.31	0.94	0.31	-49.25	1.45	0.36
GINS2NT	RPL14	RPL14	11|0|1	12	4	3	3|3|3	0.31	0.93	0.31	0.93	0.31	-13.52	1.33	0.37
GINS2NT	TGM2	TGM2	0|1|3	4	1.33	3	0|1|0	0.31	0.93	0.31	0.93	0.31	-2.78	4	0.37
GINS2NT	ATP6V0C	ATP6V0C	0|1|3	4	1.33	3	1|0|0	0.31	0.93	0.31	0.93	0.31	-2.78	4	0.37	1
GINS2NT	CSDE1	CSDE1	2|0|1	3	1	3	0|0|0	0.31	0.93	0.31	0.93	0.31	-1.98	10	0.38
GINS2NT	DNAJB1	DNAJB1	2|0|1	3	1	3	0|0|0	0.31	0.93	0.31	0.93	0.31	-1.98	10	0.38
GINS2NT	BLVRB	BLVRB	0|4|5	9	3	3	1|0|3	0.29	0.54	0.29	0.54	0.29	-6.37	2.25	0.39
GINS2NT	TMPO	TMPO	27|0|11	38	12.67	3	15|1|1	0.28	0.84	0.28	0.84	0.28	-24.24	2.24	0.39
GINS2NT	EDC4	EDC4	9|0|1	10	3.33	3	4|0|0	0.28	0.84	0.28	0.84	0.28	-6.04	2.5	0.4
GINS2NT	GNA13	GNA13	3|2|0	5	1.67	3	2|0|0	0.28	0.52	0.28	0.52	0.28	-4.15	2.5	0.4
GINS2NT	DDX3X	DDX3X	21|0|8	29	9.67	3	15|0|0	0.25	0.74	0.25	0.74	0.25	-21.02	1.93	0.41
GINS2NT	IGF2BP1	IGF2BP1	10|0|2	12	4	3	6|0|0	0.25	0.75	0.25	0.75	0.25	-8.41	2	0.41
GINS2NT	RPL21	RPL21	6|0|1	7	2.33	3	3|0|1	0.24	0.72	0.24	0.72	0.24	-6.37	1.75	0.42
GINS2NT	RPL6	RPL6	24|0|8	32	10.67	3	12|2|6	0.23	0.69	0.23	0.69	0.23	-29.16	1.6	0.43
GINS2NT	RPS23	RPS23	4|0|1	5	1.67	3	2|0|0	0.23	0.7	0.23	0.7	0.23	-4.15	2.5	0.42
GINS2NT	CCT6A	CCT6A	32|1|16	49	16.33	3	25|0|0	0.21	0.62	0.21	0.62	0.21	-32.05	1.96	0.43
GINS2NT	RPS18	RPS18	9|0|1	10	3.33	3	7|0|0	0.2	0.61	0.2	0.61	0.2	-9.93	1.43	0.44
GINS2NT	ANP32A	ANP32A	1|2|0	3	1	3	0|1|0	0.2	0.6	0.2	0.6	0.2	-2.78	3	0.44
GINS2NT	TBL2	TBL2	0|0|2	2	0.67	3	1|0|0	0.2	0.6	0.2	0.6	0.2	-2.78	2	0.44
GINS2NT	RPL13A	RPL13A	13|0|1	14	4.67	3	8|2|1	0.19	0.56	0.19	0.56	0.19	-16.02	1.27	0.45
GINS2NT	SYNGAP1	SYNGAP1	2|2|1	5	1.67	3	1|0|1	0.18	0.26	0.18	0.26	0.18	-2.41	2.5	0.45
GINS2NT	RPL5	RPL5	41|0|4	45	15	3	23|0|10	0.17	0.52	0.17	0.52	0.17	-47.74	1.36	0.46
GINS2NT	RPL18	RPL18	23|0|7	30	10	3	9|9|8	0.15	0.44	0.15	0.44	0.15	-38.53	1.15	0.46
GINS2NT	GALE	GALE	0|0|3	3	1	3	0|0|3	0.12	0.35	0.12	0.35	0.12	-4.57	1	0.47
GINS2NT	UBE2M	UBE2M	6|0|2	8	2.67	3	5|0|1	0.11	0.34	0.11	0.34	0.11	-8.68	1.33	0.47
GINS2NT	G3BP1	G3BP1	2|0|2	4	1.33	3	3|0|0	0.11	0.16	0.11	0.16	0.11	-4.57	1.33	0.48
GINS2NT	RPS8	RPS8	17|0|6	23	7.67	3	13|0|3	0.1	0.3	0.1	0.3	0.1	-22.84	1.44	0.49
GINS2NT	ZC3HAV1	ZC3HAV1	2|1|1	4	1.33	3	2|0|0	0.1	0.31	0.1	0.31	0.1	-2.1	2	0.48
GINS2NT	NCKAP1	NCKAP1	0|0|2	2	0.67	3	2|0|0	0.1	0.31	0.1	0.31	0.1	-4.15	1	0.48
GINS2NT	NCL	NCL	1|0|2	3	1	3	0|1|1	0.09	0.26	0.09	0.26	0.09	-4.02	1.5	0.5
GINS2NT	HNRNPF	HNRNPF	2|0|1	3	1	3	1|0|1	0.09	0.26	0.09	0.26	0.09	-4.02	1.5	0.5
GINS2NT	COX4I1	COX4I1	10|0|2	12	4	3	11|0|0	0.07	0.2	0.07	0.2	0.07	-15.55	1.09	0.51
GINS2NT	PREX1	PREX1	2|2|1	5	1.67	3	2|0|1	0.07	0.1	0.07	0.1	0.07	-3.61	1.67	0.5
GINS2NT	HIST1H2BC	HIST1H2BC	34|21|24	79	26.33	3	18|7|9	0.06	0.18	0.06	0.18	0.06	-12.52	2.32	0.52
GINS2NT	RANGAP1	RANGAP1	19|0|8	27	9	3	17|0|2	0.06	0.17	0.06	0.17	0.06	-27.02	1.42	0.53
GINS2NT	PLEC	PLEC	2|3|5	10	3.33	3	4|0|2	0.06	0.17	0.06	0.17	0.06	-5.44	1.67	0.52
GINS2NT	CAPN2	CAPN2	0|1|3	4	1.33	3	4|0|0	0.06	0.19	0.06	0.19	0.06	-6.04	1	0.51
GINS2NT	PAFAH1B2	PAFAH1B2	0|1|2	3	1	3	3|0|0	0.05	0.16	0.05	0.16	0.05	-4.57	1	0.53
GINS2NT	DRG1	DRG1	2|0|1	3	1	3	3|0|0	0.05	0.16	0.05	0.16	0.05	-4.57	1	0.53
GINS2NT	RPL27A	RPL27A	5|0|4	9	3	3	6|0|1	0.04	0.09	0.04	0.09	0.04	-10.14	1.29	0.54
GINS2NT	CACYBP	CACYBP	3|0|2	5	1.67	3	5|0|0	0.04	0.09	0.04	0.09	0.04	-7.52	1	0.55
GINS2NT	CORO1C	CORO1C	2|0|2	4	1.33	3	4|0|0	0.04	0.07	0.04	0.07	0.04	-6.04	1	0.54
GINS2NT	PARP1	PARP1	81|0|20	101	33.67	3	39|3|27	0.03	0.09	0.03	0.09	0.03	-101.29	1.46	0.56
GINS2NT	RPS27	RPS27	6|0|4	10	3.33	3	5|1|2	0.03	0.07	0.03	0.07	0.03	-12.06	1.25	0.57
GINS2NT	EIF4A2	EIF4A2	2|2|3	7	2.33	3	4|1|0	0.03	0.06	0.03	0.06	0.03	-4.08	1.4	0.55
GINS2NT	PPP1CC	PPP1CC	4|0|3	7	2.33	3	4|0|2	0.03	0.06	0.03	0.06	0.03	-8.96	1.17	0.57
GINS2NT	IDH1	IDH1	0|2|2	4	1.33	3	3|0|1	0.03	0.04	0.03	0.04	0.03	-6.37	1	0.56
GINS2NT	GNA11	GNA11	1|0|2	3	1	3	2|0|1	0.03	0.1	0.03	0.1	0.03	-5.01	1	0.55
GINS2NT	SNRPB	SNRPB	12|0|13	25	8.33	3	8|1|7	0.02	0.04	0.02	0.04	0.02	-23.4	1.56	0.57
GINS2NT	EIF5A	EIF5A	4|4|5	13	4.33	3	6|2|0	0.02	0.03	0.02	0.03	0.02	-4.62	1.62	0.58
GINS2NT	CCT8	CCT8	95|14|64	173	57.67	3	62|9|11	0.01	0.02	0.01	0.02	0.01	-79.38	2.11	0.6
GINS2NT	RPL4	RPL4	30|0|5	35	11.67	3	29|1|2	0.01	0.02	0.01	0.02	0.01	-46.01	1.09	0.61
GINS2NT	PSMC2	PSMC2	11|0|6	17	5.67	3	15|0|0	0.01	0.02	0.01	0.02	0.01	-21.02	1.13	0.59
GINS2NT	LRRC59	LRRC59	11|0|2	13	4.33	3	13|1|1	0.01	0.02	0.01	0.02	0.01	-21.25	0.87	0.6
GINS2NT	TSN	TSN	0|2|7	9	3	3	10|0|1	0.01	0.02	0.01	0.02	0.01	-15.68	0.82	0.6
GINS2NT	APEX1	APEX1	5|0|0	5	1.67	3	9|0|0	0.01	0.02	0.01	0.02	0.01	-12.52	0.56	0.61
GINS2NT	TLN1	TLN1	1|1|2	4	1.33	3	5|0|0	0.01	0.02	0.01	0.02	0.01	-5.61	0.8	0.58
GINS2NT	GSR	GSR	0|0|2	2	0.67	3	5|0|0	0.01	0.02	0.01	0.02	0.01	-7.52	0.4	0.58
GINS2NT	AHCYL1	AHCYL1	0|0|2	2	0.67	3	5|0|0	0.01	0.02	0.01	0.02	0.01	-7.52	0.4	0.58
GINS2NT	PC	PC	234|82|176	492	164	3	352|151|289	0	0	0	0	0	#NAME?	0.62	0.75
GINS2NT	PCCA	PCCA	162|53|128	343	114.33	3	231|89|167	0	0	0	0	0	-542.72	0.7	0.75
GINS2NT	MCCC1	MCCC1	130|57|99	286	95.33	3	203|86|153	0	0	0	0	0	-470.93	0.65	0.75
GINS2NT	EEF1A1	EEF1A1	61|12|45	118	39.33	3	69|25|49	0	0	0	0	0	-168.83	0.83	0.74
GINS2NT	HIST1H4A	HIST1H4A	50|19|29	98	32.67	3	37|16|48	0	0	0	0	0	-95.05	0.97	0.74
GINS2NT	GAPDH	GAPDH	33|15|37	85	28.33	3	61|21|42	0	0	0	0	0	-134.61	0.69	0.75
GINS2NT	EEF2	EEF2	63|0|20	83	27.67	3	119|17|40	0	0	0	0	0	-260.73	0.47	0.75
GINS2NT	SLC25A5	SLC25A5	47|6|25	78	26	3	32|13|24	0	0	0	0	0	-81.25	1.13	0.71
GINS2NT	ENO1	ENO1	36|1|37	74	24.67	3	78|17|50	0	0	0	0	0	-209.5	0.51	0.75
GINS2NT	HSP90AA1	HSP90AA1	35|13|24	72	24	3	128|25|31	0	0	0	0	0	-223.38	0.39	0.75
GINS2NT	RAN	RAN	38|3|28	69	23	3	36|10|24	0	0	0	0	0	-91.27	0.99	0.72
GINS2NT	GPI	GPI	40|1|22	63	21	3	64|18|27	0	0	0	0	0	-156.02	0.58	0.74
GINS2NT	PKM	PKM	40|0|20	60	20	3	76|7|34	0	0	0	0	0	-172.65	0.51	0.74
GINS2NT	EEF1G	EEF1G	34|1|25	60	20	3	42|8|31	0	0	0	0	0	-114.64	0.74	0.74
GINS2NT	HSP90AB1	HSP90AB1	28|8|23	59	19.67	3	79|18|30	0	0	0	0	0	-157.11	0.46	0.75
GINS2NT	FASN	FASN	50|0|9	59	19.67	3	131|0|13	0	0	0	0	0	-212.42	0.41	0.74
GINS2NT	LDHA	LDHA	28|4|25	57	19	3	60|17|34	0	0	0	0	0	-147.23	0.51	0.75
GINS2NT	LDHB	LDHB	26|4|25	55	18.33	3	63|21|28	0	0	0	0	0	-148.67	0.49	0.75
GINS2NT	DHX9	DHX9	50|0|4	54	18	3	59|5|9	0	0	0	0	0	-106.81	0.74	0.71
GINS2NT	TKT	TKT	39|3|12	54	18	3	60|1|16	0	0	0	0	0	-100.64	0.7	0.72
GINS2NT	ALDOA	ALDOA	27|3|24	54	18	3	47|5|26	0	0	0	0	0	-102.45	0.69	0.74
GINS2NT	TUBB	TUBB	28|0|19	47	15.67	3	87|13|48	0	0	0	0	0	-219.09	0.32	0.75
GINS2NT	HNRNPU	HNRNPU	34|0|9	43	14.33	3	63|1|5	0	0	0	0	0	-100.65	0.62	0.72
GINS2NT	EIF4A1	EIF4A1	27|2|12	41	13.67	3	74|9|31	0	0	0	0	0	-158.81	0.36	0.75
GINS2NT	HSPA1A	HSPA1A	22|0|19	41	13.67	3	56|6|12	0	0	0	0	0	-108.42	0.55	0.75
GINS2NT	RPS3A	RPS3A	34|0|6	40	13.33	3	29|6|12	0	0	0	0	0	-68.76	0.85	0.68
GINS2NT	CLTC	CLTC	23|6|11	40	13.33	3	117|2|19	0	0	0	0	0	-178.74	0.29	0.75
GINS2NT	RPS3	RPS3	27|0|11	38	12.67	3	39|14|19	0	0	0	0	0	-106.11	0.53	0.73
GINS2NT	HSPA8	HSPA8	16|7|14	37	12.33	3	42|9|22	0	0	0	0	0	-83.72	0.51	0.75
GINS2NT	RPL7	RPL7	30|0|5	35	11.67	3	25|7|13	0	0	0	0	0	-65.98	0.78	0.69
GINS2NT	RPL15	RPL15	23|0|11	34	11.33	3	24|4|13	0	0	0	0	0	-59.94	0.83	0.7
GINS2NT	XRCC6	XRCC6	31|0|2	33	11	3	34|3|14	0	0	0	0	0	-74.44	0.65	0.7
GINS2NT	MYH9	MYH9	30|0|1	31	10.33	3	69|0|4	0	0	0	0	0	-106.56	0.42	0.73
GINS2NT	TRIM28	TRIM28	24|0|7	31	10.33	3	28|0|0	0	0.01	0	0.01	0	-39.95	1.11	0.62
GINS2NT	CCT4	CCT4	25|0|5	30	10	3	59|8|25	0	0	0	0	0	-135.47	0.33	0.75
GINS2NT	DDX39B	DDX39B	22|0|8	30	10	3	45|12|11	0	0	0	0	0	-99.77	0.44	0.75
GINS2NT	PHB2	PHB2	27|0|3	30	10	3	26|8|15	0	0	0	0	0	-72.01	0.61	0.71
GINS2NT	ACACA	ACACA	24|0|6	30	10	3	257|60|131	0	0	0	0	0	-668.1	0.07	0.75
GINS2NT	PPIA	PPIA	14|2|14	30	10	3	29|7|34	0	0	0	0	0	-94.63	0.43	0.75
GINS2NT	PGD	PGD	27|0|2	29	9.67	3	37|2|9	0	0	0	0	0	-69.77	0.6	0.7
GINS2NT	PRDX6	PRDX6	17|0|12	29	9.67	3	33|8|7	0	0	0	0	0	-70	0.6	0.72
GINS2NT	RPL10A	RPL10A	19|0|10	29	9.67	3	15|5|13	0	0	0	0	0	-48.52	0.88	0.69
GINS2NT	ILF3	ILF3	23|0|6	29	9.67	3	48|2|9	0	0	0	0	0	-86.03	0.49	0.72
GINS2NT	RPS2	RPS2	21|0|7	28	9.33	3	21|8|6	0	0	0	0	0	-51.15	0.8	0.69
GINS2NT	GOT2	GOT2	18|4|6	28	9.33	3	11|6|16	0	0	0	0	0	-36.53	0.85	0.69
GINS2NT	CDK1	CDK1	22|0|5	27	9	3	27|1|8	0	0	0	0	0	-52.09	0.75	0.68
GINS2NT	HNRNPM	HNRNPM	18|0|9	27	9	3	32|0|5	0	0	0	0	0	-53.38	0.73	0.7
GINS2NT	ACTN4	ACTN4	21|1|5	27	9	3	94|4|13	0	0	0	0	0	-158.28	0.24	0.75
GINS2NT	SHMT2	SHMT2	24|0|2	26	8.67	3	43|9|12	0	0	0	0	0	-93.78	0.41	0.73
GINS2NT	AHCY	AHCY	20|0|6	26	8.67	3	41|12|18	0	0	0	0	0	-104.5	0.37	0.75
GINS2NT	RPS16	RPS16	20|0|6	26	8.67	3	14|7|12	0	0	0	0	0	-48.91	0.79	0.67
GINS2NT	ACLY	ACLY	19|0|6	25	8.33	3	54|0|7	0	0	0	0	0	-88.84	0.41	0.75
GINS2NT	PCBP1	PCBP1	14|0|11	25	8.33	3	13|2|7	0	0	0	0	0	-32.02	1.14	0.65
GINS2NT	TCP1	TCP1	11|5|8	24	8	3	51|2|4	0	0	0	0	0	-65.89	0.42	0.75
GINS2NT	ANXA2	ANXA2	20|0|4	24	8	3	37|1|11	0	0	0	0	0	-71.3	0.49	0.72
GINS2NT	HNRNPA1	HNRNPA1	11|4|8	23	7.67	3	28|0|13	0	0	0	0	0	-46.69	0.56	0.75
GINS2NT	ASNS	ASNS	22|0|1	23	7.67	3	46|2|11	0	0	0	0	0	-86.09	0.39	0.73
GINS2NT	ILF2	ILF2	19|0|4	23	7.67	3	39|6|11	0	0	0	0	0	-81.86	0.41	0.73
GINS2NT	EIF4G1	EIF4G1	20|0|3	23	7.67	3	35|0|0	0	0	0	0	0	-50.26	0.66	0.69
GINS2NT	TRAP1	TRAP1	22|0|1	23	7.67	3	59|0|5	0	0	0	0	0	-93.23	0.36	0.73
GINS2NT	HSPD1	HSPD1	2|5|15	22	7.33	3	29|6|21	0	0	0	0	0	-74.3	0.39	0.75
GINS2NT	CCT2	CCT2	18|0|3	21	7	3	34|0|2	0	0	0	0	0	-51.74	0.58	0.7
GINS2NT	RPS4X	RPS4X	16|0|5	21	7	3	20|1|4	0	0	0	0	0	-35.91	0.84	0.66
GINS2NT	PRDX1	PRDX1	8|2|11	21	7	3	30|10|26	0	0	0	0	0	-89.04	0.32	0.75
GINS2NT	XRCC5	XRCC5	19|0|2	21	7	3	63|0|10	0	0	0	0	0	-106.69	0.29	0.75
GINS2NT	RPS5	RPS5	18|1|2	21	7	3	17|1|6	0	0	0	0	0	-31.1	0.88	0.64
GINS2NT	CSE1L	CSE1L	16|0|4	20	6.67	3	50|3|5	0	0	0	0	0	-84.44	0.34	0.75
GINS2NT	SLC25A6	SLC25A6	15|2|3	20	6.67	3	15|1|3	0	0.01	0	0.01	0	-21.41	1.05	0.61
GINS2NT	RPS15A	RPS15A	15|0|5	20	6.67	3	10|5|11	0	0	0	0	0	-38.54	0.77	0.67
GINS2NT	RPS9	RPS9	18|0|2	20	6.67	3	18|5|5	0	0	0	0	0	-40.71	0.71	0.66
GINS2NT	H2AFV	H2AFV	8|5|7	20	6.67	3	5|2|9	0	0	0	0	0	-12.79	1.25	0.66
GINS2NT	CCT7	CCT7	16|0|3	19	6.33	3	49|3|5	0	0	0	0	0	-82.94	0.33	0.75
GINS2NT	YWHAZ	YWHAZ	6|3|10	19	6.33	3	36|2|15	0	0	0	0	0	-66.35	0.36	0.75
GINS2NT	PTBP1	PTBP1	16|0|3	19	6.33	3	33|5|13	0	0	0	0	0	-74.52	0.37	0.75
GINS2NT	PAICS	PAICS	14|0|4	18	6	3	47|3|13	0	0	0	0	0	-92.06	0.29	0.75
GINS2NT	H2AFY	H2AFY	14|0|4	18	6	3	14|3|9	0	0	0	0	0	-38.05	0.69	0.68
GINS2NT	CKB	CKB	9|0|8	17	5.67	3	55|5|15	0	0	0	0	0	-109.92	0.23	0.75
GINS2NT	GNB2L1	GNB2L1	12|0|5	17	5.67	3	41|12|19	0	0	0	0	0	-105.98	0.24	0.75
GINS2NT	GANAB	GANAB	10|1|5	16	5.33	3	63|0|16	0	0	0	0	0	-111.05	0.2	0.75
GINS2NT	TAGLN2	TAGLN2	8|1|7	16	5.33	3	10|1|9	0	0	0	0	0	-25.88	0.8	0.68
GINS2NT	PGK1	PGK1	10|0|6	16	5.33	3	34|2|5	0	0	0	0	0	-59.38	0.39	0.75
GINS2NT	UBA1	UBA1	11|1|4	16	5.33	3	49|1|9	0	0	0	0	0	-81.61	0.27	0.75
GINS2NT	VDAC2	VDAC2	10|0|6	16	5.33	3	17|2|10	0	0	0	0	0	-42.25	0.55	0.71
GINS2NT	FBL	FBL	15|0|1	16	5.33	3	18|2|7	0	0	0	0	0	-39.09	0.59	0.67
GINS2NT	PFKP	PFKP	13|0|2	15	5	3	37|0|1	0	0	0	0	0	-54.71	0.39	0.71
GINS2NT	YWHAE	YWHAE	7|3|5	15	5	3	48|4|10	0	0	0	0	0	-79.05	0.24	0.75
GINS2NT	GART	GART	12|0|2	14	4.67	3	34|1|1	0	0	0	0	0	-51.74	0.39	0.75
GINS2NT	ARF3	ARF3	8|0|6	14	4.67	3	25|0|6	0	0	0	0	0	-44.66	0.45	0.75
GINS2NT	RPLP0	RPLP0	12|0|2	14	4.67	3	26|6|9	0	0	0	0	0	-59.87	0.34	0.75
GINS2NT	PGAM1	PGAM1	8|2|4	14	4.67	3	33|0|8	0	0	0	0	0	-52.06	0.34	0.75
GINS2NT	DYNLL1	DYNLL1	8|1|5	14	4.67	3	9|0|4	0	0.01	0	0.01	0	-15.88	1.08	0.62
GINS2NT	SLC25A3	SLC25A3	11|0|3	14	4.67	3	19|2|2	0	0	0	0	0	-33.01	0.61	0.68
GINS2NT	PSAT1	PSAT1	13|0|1	14	4.67	3	39|5|9	0	0	0	0	0	-77.32	0.26	0.75
GINS2NT	RPL11	RPL11	11|0|2	13	4.33	3	11|3|3	0	0	0	0	0	-24.76	0.76	0.64
GINS2NT	RPL12	RPL12	10|0|3	13	4.33	3	12|5|4	0	0	0	0	0	-30.71	0.62	0.67
GINS2NT	VARS	VARS	13|0|0	13	4.33	3	35|0|3	0	0	0	0	0	-54.8	0.34	0.71
GINS2NT	ALDH18A1	ALDH18A1	12|0|1	13	4.33	3	42|0|0	0	0	0	0	0	-60.5	0.31	0.75
GINS2NT	RPS10	RPS10	12|0|1	13	4.33	3	10|1|6	0	0.01	0	0.01	0	-24.78	0.76	0.63
GINS2NT	PHGDH	PHGDH	8|0|4	12	4	3	28|6|11	0	0	0	0	0	-65.75	0.27	0.75
GINS2NT	EIF2S3	EIF2S3	9|0|2	11	3.67	3	27|1|3	0	0	0	0	0	-44.56	0.35	0.75
GINS2NT	YWHAQ	YWHAQ	5|3|3	11	3.67	3	19|4|5	0	0	0	0	0	-31.47	0.39	0.75
GINS2NT	KPNB1	KPNB1	5|2|3	10	3.33	3	41|2|3	0	0	0	0	0	-59.04	0.22	0.75
GINS2NT	NSUN4	NSUN4	3|4|3	10	3.33	3	4|5|3	0	0	0	0	0	-11.27	0.83	0.75
GINS2NT	HNRNPL	HNRNPL	6|1|2	9	3	3	11|0|2	0	0	0	0	0	-15.63	0.69	0.64
GINS2NT	MIF	MIF	4|1|4	9	3	3	6|3|6	0	0	0	0	0	-19.26	0.6	0.75
GINS2NT	EIF3C	EIF3C	6|0|3	9	3	3	25|0|1	0	0	0	0	0	-37.14	0.35	0.75
GINS2NT	PSMA7	PSMA7	8|0|1	9	3	3	19|2|6	0	0	0	0	0	-39	0.33	0.75
GINS2NT	MDH1	MDH1	6|0|3	9	3	3	15|4|5	0	0	0	0	0	-34.88	0.38	0.75
GINS2NT	NME1-NME2	NME1;NME1-NME2	4|0|5	9	3	3	32|2|6	0	0	0	0	0	-57.93	0.22	0.75
GINS2NT	PSMD3	PSMD3	7|0|1	8	2.67	3	13|0|0	0	0	0	0	0	-18.26	0.62	0.63
GINS2NT	PSMD2	PSMD2	1|1|6	8	2.67	3	13|0|1	0	0	0	0	0	-16.93	0.57	0.65
GINS2NT	MTHFD1	MTHFD1	4|1|3	8	2.67	3	37|2|1	0	0	0	0	0	-53.71	0.2	0.75
GINS2NT	DYNC1H1	DYNC1H1	6|0|2	8	2.67	3	158|0|2	0	0	0	0	0	-236.2	0.05	0.75
GINS2NT	VDAC1	VDAC1	5|0|3	8	2.67	3	20|2|3	0	0	0	0	0	-35.92	0.32	0.75
GINS2NT	MDH2	MDH2	1|0|7	8	2.67	3	22|2|9	0	0	0	0	0	-47.87	0.24	0.75
GINS2NT	PPP1CA	PPP1CA	6|0|2	8	2.67	3	19|0|1	0	0	0	0	0	-28.44	0.4	0.75
GINS2NT	PFKL	PFKL	7|0|1	8	2.67	3	15|0|0	0	0	0	0	0	-21.02	0.53	0.65
GINS2NT	ATP5L	ATP5L	5|1|2	8	2.67	3	6|3|3	0	0	0	0	0	-15.09	0.67	0.66
GINS2NT	HIST1H1C	HIST1H1C	4|0|4	8	2.67	3	3|1|5	0	0	0	0	0	-13.48	0.89	0.63
GINS2NT	MSN	MSN	7|0|1	8	2.67	3	28|0|3	0	0	0	0	0	-44.5	0.26	0.75
GINS2NT	CPNE3	CPNE3	3|2|3	8	2.67	3	11|1|1	0	0	0	0	0	-13.45	0.62	0.75
GINS2NT	SNRPE	SNRPE	5|0|3	8	2.67	3	5|0|4	0	0.01	0	0.01	0	-13.2	0.89	0.62
GINS2NT	RPN2	RPN2	0|2|5	7	2.33	3	16|0|0	0	0	0	0	0	-22.54	0.44	0.75
GINS2NT	VDAC3	VDAC3	5|0|2	7	2.33	3	14|4|3	0	0	0	0	0	-30.38	0.33	0.75
GINS2NT	PSMD11	PSMD11	6|0|1	7	2.33	3	27|0|2	0	0	0	0	0	-41.57	0.24	0.75
GINS2NT	HNRNPA2B1	HNRNPA2B1	4|0|3	7	2.33	3	24|4|0	0	0	0	0	0	-40.18	0.25	0.75
GINS2NT	LRPPRC	LRPPRC	5|0|2	7	2.33	3	79|0|0	0	0	0	0	0	-115.39	0.09	0.75
GINS2NT	ATP5B	ATP5B	1|2|4	7	2.33	3	34|4|29	0	0	0	0	0	-93.92	0.1	0.75
GINS2NT	CCDC22	CCDC22	2|2|3	7	2.33	3	4|2|3	0	0	0	0	0	-9.19	0.78	0.75
GINS2NT	ANP32B	ANP32B	1|2|3	6	2	3	10|1|0	0	0	0	0	0	-12.98	0.55	0.75
GINS2NT	EIF2S1	EIF2S1	2|2|2	6	2	3	16|0|1	0	0	0	0	0	-18.55	0.35	0.75
GINS2NT	EIF3B	EIF3B	5|0|1	6	2	3	39|0|0	0	0	0	0	0	-56.08	0.15	0.75
GINS2NT	RAB1B	RAB1B	4|0|2	6	2	3	15|2|5	0	0	0	0	0	-31.82	0.27	0.75
GINS2NT	PSME3	PSME3	5|0|1	6	2	3	12|0|3	0	0	0	0	0	-21.35	0.4	0.75
GINS2NT	PHB	PHB	2|0|4	6	2	3	18|1|17	0	0	0	0	0	-52.44	0.17	0.75
GINS2NT	HNRNPC	HNRNPC	4|0|2	6	2	3	11|1|4	0	0	0	0	0	-23.11	0.38	0.75
GINS2NT	HSPA9	HSPA9	0|0|5	5	1.67	3	17|2|4	0	0	0	0	0	-33.19	0.22	0.75
GINS2NT	CAPZA2	CAPZA2	4|0|1	5	1.67	3	8|1|3	0	0	0	0	0	-17.39	0.42	0.75
GINS2NT	PSMD1	PSMD1	4|0|1	5	1.67	3	12|0|0	0	0	0	0	0	-16.74	0.42	0.75
GINS2NT	YWHAB	YWHAB	1|2|2	5	1.67	3	14|0|1	0	0	0	0	0	-18.11	0.33	0.75
GINS2NT	VCP	VCP	4|0|1	5	1.67	3	8|0|3	0	0	0	0	0	-15.96	0.45	0.65
GINS2NT	ARCN1	ARCN1	2|1|2	5	1.67	3	9|0|0	0	0	0	0	0	-10.02	0.56	0.75
GINS2NT	KPNA2	KPNA2	4|0|1	5	1.67	3	17|0|4	0	0	0	0	0	-30	0.24	0.75
GINS2NT	DAD1	DAD1	2|1|2	5	1.67	3	4|0|2	0	0	0	0	0	-6.87	0.83	0.75
GINS2NT	NPEPPS	NPEPPS	1|2|2	5	1.67	3	28|0|1	0	0	0	0	0	-37.84	0.17	0.75
GINS2NT	HLCS	HLCS	3|0|1	4	1.33	3	28|4|2	0	0	0	0	0	-49.06	0.12	0.75
GINS2NT	ACAT2	ACAT2	0|2|2	4	1.33	3	9|0|0	0	0	0	0	0	-12.52	0.44	0.75
GINS2NT	HAT1	HAT1	2|0|2	4	1.33	3	6|0|2	0	0	0	0	0	-11.78	0.5	0.75
GINS2NT	BLVRA	BLVRA	0|1|3	4	1.33	3	9|0|0	0	0	0	0	0	-12.52	0.44	0.75
GINS2NT	HPRT1	HPRT1	2|0|2	4	1.33	3	14|2|7	0	0	0	0	0	-33.48	0.17	0.75
GINS2NT	ANXA5	ANXA5	1|2|1	4	1.33	3	34|3|6	0	0	0	0	0	-58.32	0.09	0.75
GINS2NT	TOP2A	TOP2A	4|0|0	4	1.33	3	8|1|1	0	0	0	0	0	-14.38	0.4	0.64
GINS2NT	ECI1	ECI1	2|0|2	4	1.33	3	5|0|2	0	0	0	0	0	-10.36	0.57	0.75
GINS2NT	IPO7	IPO7	2|0|2	4	1.33	3	12|0|0	0	0	0	0	0	-16.74	0.33	0.75
GINS2NT	A0A2R8Y6P1	A0A2R8Y6P1	1|1|1	3	1	3	2|0|1	0	0	0	0	0	-3.61	1	0.75
GINS2NT	PSMD6	PSMD6	2|0|1	3	1	3	19|0|1	0	0	0	0	0	-28.44	0.15	0.75
GINS2NT	SF3A3	SF3A3	0|0|3	3	1	3	10|0|1	0	0	0	0	0	-15.68	0.27	0.75
GINS2NT	AZGP1	AZGP1	1|1|1	3	1	3	1|0|0	0	0	0	0	0	-1.38	3	0.75
GINS2NT	ETF1	ETF1	0|0|3	3	1	3	10|0|0	0	0	0	0	0	-14.04	0.3	0.75
GINS2NT	EBP	EBP	2|0|1	3	1	3	3|1|2	0	0	0	0	0	-9.2	0.5	0.75
GINS2NT	PA2G4	PA2G4	2|0|1	3	1	3	32|2|0	0	0	0	0	0	-48.84	0.09	0.75
GINS2NT	CAP1	CAP1	1|0|2	3	1	3	10|0|0	0	0	0	0	0	-14.04	0.3	0.75
GINS2NT	HNRNPK	HNRNPK	2|0|1	3	1	3	17|0|7	0	0	0	0	0	-34.54	0.12	0.75
GINS2NT	PLS3	PLS3	2|0|1	3	1	3	33|0|4	0	0	0	0	0	-53.34	0.08	0.75
GINS2NT	FKBP4	FKBP4	0|0|2	2	0.67	3	28|1|0	0	0	0	0	0	-41.51	0.07	0.75
GINS2NT	RRP1B	RRP1B	1|0|1	2	0.67	3	4|0|0	0	0	0	0	0	-6.04	0.5	0.75
GINS2NT	RECQL	RECQL	1|0|1	2	0.67	3	8|0|1	0	0	0	0	0	-12.7	0.22	0.75
GINS2NT	NDUFV1	NDUFV1	0|1|1	2	0.67	3	0|0|0	0	0	0	0	0	-1.98	6.67	0.75
GINS2NT	DDX39A	DDX39A	0|0|2	2	0.67	3	10|0|1	0	0	0	0	0	-15.68	0.18	0.75
GINS2NT	PDXK	PDXK	0|1|1	2	0.67	3	2|0|0	0	0	0	0	0	-4.15	1	0.75
GINS2NT	CSK	CSK	2|0|0	2	0.67	3	8|0|0	0	0	0	0	0	-11.43	0.25	0.75
GINS2NT	PFN1	PFN1	1|0|1	2	0.67	3	15|6|9	0	0	0	0	0	-44.17	0.07	0.75
GINS2NT	NAE1	NAE1	0|0|2	2	0.67	3	6|0|0	0	0	0	0	0	-8.41	0.33	0.75
GINS2NT	SNRPD3	SNRPD3	1|0|1	2	0.67	3	2|0|0	0	0	0	0	0	-4.15	1	0.75
GINS2NT	MATR3	MATR3	1|0|1	2	0.67	3	11|0|0	0	0	0	0	0	-15.55	0.18	0.75
GINS2NT	HSPH1	HSPH1	1|0|1	2	0.67	3	10|0|0	0	0	0	0	0	-14.04	0.2	0.75
GINS2NT	TFRC	TFRC	0|0|2	2	0.67	3	13|0|0	0	0	0	0	0	-18.26	0.15	0.75
GINS2NT	CMYA5	CMYA5	1|0|1	2	0.67	3	2|0|0	0	0	0	0	0	-4.15	1	0.75
GINS2NT	PKN3	PKN3	1|1|0	2	0.67	3	0|0|0	0	0	0	0	0	-1.98	6.67	0.75
GINS2NT	HADHB	HADHB	0|0|2	2	0.67	3	3|1|1	0	0.01	0	0.01	0	-7.92	0.4	0.61
GINS2NT	DARS	DARS	1|0|1	2	0.67	3	33|0|0	0	0	0	0	0	-47.24	0.06	0.75
GINS2NT	BCR	BCR	1|0|1	2	0.67	3	0|0|0	0	0	0	0	0	-1.98	6.67	0.75
GINS2NT	VPS35	VPS35	0|0|2	2	0.67	3	14|0|0	0	0	0	0	0	-19.77	0.14	0.75
GINS2NT	RNF168	RNF168	0|0|1	1	0.33	3	2|0|0	0	0	0	0	0	-4.15	0.5	0.75
GINS2NT	NHP2L1	NHP2L1	0|0|1	1	0.33	3	3|0|3	0	0	0	0	0	-9.11	0.17	0.75
GINS2NT	IFIT5	IFIT5	0|0|1	1	0.33	3	1|0|0	0	0	0	0	0	-2.78	1	0.75
GINS2NT	TBC1D24	TBC1D24	0|0|1	1	0.33	3	1|0|0	0	0	0	0	0	-2.78	1	0.75
GINS2NT	PSAP	PSAP	0|0|1	1	0.33	3	5|0|0	0	0	0	0	0	-7.52	0.2	0.75
GINS2NT	NCOA2	NCOA2	0|1|0	1	0.33	3	0|0|0	0	0	0	0	0	-1.98	3.33	0.75
GINS2NT	SETX	SETX	0|0|1	1	0.33	3	1|0|0	0	0	0	0	0	-2.78	1	0.75
GINS2NT	NOL8	NOL8	1|0|0	1	0.33	3	0|0|0	0	0	0	0	0	-1.98	3.33	0.75
GINS2NT	TRIP13	TRIP13	0|0|1	1	0.33	3	10|0|1	0	0	0	0	0	-15.68	0.09	0.75
GINS2NT	USP24	USP24	1|0|0	1	0.33	3	1|0|0	0	0	0	0	0	-2.78	1	0.75
GINS2NT	EIF3H	EIF3H	0|0|1	1	0.33	3	13|0|0	0	0	0	0	0	-18.26	0.08	0.75
GINS2NT	EIF3M	EIF3M	0|0|1	1	0.33	3	11|0|0	0	0	0	0	0	-15.55	0.09	0.75
GINS2NT	CSTF2T	CSTF2T	0|0|1	1	0.33	3	0|0|1	0	0	0	0	0	-2.78	1	0.75
GINS2NT	TK1	TK1	0|0|1	1	0.33	3	0|0|2	0	0	0	0	0	-4.15	0.5	0.75
GINS2NT	PRKAR2A	PRKAR2A	0|0|1	1	0.33	3	0|0|0	0	0	0	0	0	-1.98	3.33	0.75
GINS2NT	CLIC1	CLIC1	0|0|1	1	0.33	3	14|0|0	0	0	0	0	0	-19.77	0.07	0.75
GINS2NT	CCZ1	CCZ1	0|0|1	1	0.33	3	0|0|0	0	0	0	0	0	-1.98	3.33	0.75
GINS2NT	NANS	NANS	0|0|1	1	0.33	3	3|0|0	0	0	0	0	0	-4.57	0.33	0.75
GINS2NT	PRKCA	PRKCA	0|1|0	1	0.33	3	1|0|0	0	0	0	0	0	-2.78	1	0.75
GINS2NT	PXMP2	PXMP2	1|0|0	1	0.33	3	0|0|0	0	0	0	0	0	-1.98	3.33	0.75
GINS2NT	VPS16	VPS16	0|0|1	1	0.33	3	0|0|0	0	0	0	0	0	-1.98	3.33	0.75
GINS2NT	UQCRQ	UQCRQ	0|0|1	1	0.33	3	1|0|0	0	0	0	0	0	-2.78	1	0.75
GINS2NT	PTPN11	PTPN11	0|0|1	1	0.33	3	6|0|0	0	0	0	0	0	-8.41	0.17	0.75
GINS2NT	KANSL3	KANSL3	1|0|0	1	0.33	3	0|0|0	0	0	0	0	0	-1.98	3.33	0.75
GINS2NT	PLCB3	PLCB3	1|0|0	1	0.33	3	0|0|0	0	0	0	0	0	-1.98	3.33	0.75
GINS2NT	MYO1C	MYO1C	0|0|1	1	0.33	3	2|0|0	0	0	0	0	0	-4.15	0.5	0.75
GINS2NT	MARK2	MARK2	0|1|0	1	0.33	3	1|0|3	0	0	0	0	0	-6.37	0.25	0.75
GINS2NT	ALDH7A1	ALDH7A1	0|0|1	1	0.33	3	15|0|1	0	0	0	0	0	-22.63	0.06	0.75
GINS2NT	AKR1B1	AKR1B1	0|0|1	1	0.33	3	14|0|2	0	0	0	0	0	-22.73	0.06	0.75
GINS2NT	SQSTM1	SQSTM1	0|0|1	1	0.33	3	0|0|0	0	0	0	0	0	-1.98	3.33	0.75
GINS2NT	TMOD3	TMOD3	0|0|1	1	0.33	3	0|0|0	0	0	0	0	0	-1.98	3.33	0.75
GINS2NT	CAPN1	CAPN1	0|0|1	1	0.33	3	5|0|0	0	0	0	0	0	-7.52	0.2	0.75
GINS2NT	PRRC2C	PRRC2C	0|0|1	1	0.33	3	0|0|0	0	0	0	0	0	-1.98	3.33	0.75
GINS2NT	HK1	HK1	0|0|1	1	0.33	3	17|0|3	0	0	0	0	0	-28.6	0.05	0.75
GINS2NT	KDSR	KDSR	0|1|0	1	0.33	3	1|0|0	0	0	0	0	0	-2.78	1	0.75
GINS2NT	ZNF605	ZNF605	1|0|0	1	0.33	3	0|0|1	0	0	0	0	0	-2.78	1	0.75
GINS2NT	USP10	USP10	0|1|0	1	0.33	3	0|0|0	0	0	0	0	0	-1.98	3.33	0.75
GINS2NT	AARS	AARS	0|0|1	1	0.33	3	21|0|0	0	0	0	0	0	-29.69	0.05	0.75

## Sheet: PROSTAR_GINS2_HU_filter_Log2FC
ID	Peptides	Unique_peptides	Sequence_coverage____	MS_MS_count	Intensity_NLS_NT_N1	Intensity_NLS_NT_N2	Intensity_NLS_NT_N3	Intensity_NLS_NT_N4	Intensity_GINS2_HU_N1	Intensity_GINS2_HU_N2	Intensity_GINS2_HU_N3	Intensity_GINS2_NT_N1	Intensity_GINS2_NT_N2	Intensity_GINS2_NT_N3	Protein_Name	Mean_Intensity_NLS_NT	Mean_Intensity_GINS2_HU	Mean_Intensity_GINS2_NT	FC (GINS2HU/NLSNT)	FC (GINS2NT/NLSNT)	Log2 FC (GINS2HU/NLSNT)	Log2 FC (GINS2NT/NLSNT)
A0A024R4E5;Q00341;H0Y394;H7C0A4;C9JIZ1;C9J5E5;C9JES8;C9JZI8;C9JHZ8;C9JHS7;C9JK79;C9JT62;H7C2D1;C9JHN6;C9JEJ8;C9JBS3;H7BZC3;C9JQ82;C9JMQ6;C9J739;C9JHS9	22	22	26.3	106	481187	752669	376820	259251	86156.5	98311.3	1.24797e+06	80174.5	17660.3	556190	HDLBP	467481	477479	218008	1.02139	0.466346	0.0305288	-1.10053
P01009;A0A0G2JRN3;A0A024R6I7	3	3	6	63	43749.3	101344	3552.65	241578	56593.5	17097	430439	93701.9	301762	147470	SERPINA1	97555.9	168043	180978	1.72253	1.85512	0.784529	0.891513
Q00610;A0A087WVQ6;J3KS13;K7EJJ5;J3KSQ2;J3QL20;J3KRF5;F5H5N6	97	76	68	975	4.90977e+06	4.55813e+06	5.22983e+06	4.7895e+06	100614	84285.1	2.00106e+06	177084	48117.7	913940	CLTC	4.87181e+06	728652	379714	0.149565	0.077941	-2.74116	-3.68147
P0CG30;P0CG29;Q6ICJ4;A0A087WY67	3	3	13.9	5	16107.8	138643	26505.1	149013	64350.1	77324.6	114204	40437.9	7858.42	187794	GSTT2B	82567.3	85292.8	78696.7	1.03301	0.953123	0.0468551	-0.0692662
O43399;A0A087WYR3;A0A087WZ51	4	4	21.4	20	35379.4	47446.8	4994.82	45762.5	111614	111342	223766	45271	14777.3	103530	TPD52L2	33395.9	148907	54526.1	4.45886	1.63272	2.15667	0.707276
Q96PV0;A0A2R8YDS2;A0A0A0MQZ2;A0A2R8Y6T2;A0A1B0GW70;B7ZCA0	3	3	3.6	19	64367.4	56475.9	23564.1	408608	231806	216600	366960	172928	375903	301630	SYNGAP1	138254	271789	283487	1.96587	2.05048	0.975166	1.03596
P45880;A0A0A0MR02;Q5JSD2;Q5JSD1;A2A3S1	11	11	48.6	193	433919	2.00475e+06	1.10743e+06	1.11955e+06	149192	45772.8	1.13494e+06	248255	106469	706510	VDAC2	1.16641e+06	443301	353745	0.380054	0.303275	-1.39572	-1.7213
A0A0D9SFB3;O00571;A0A0D9SF53;A0A2R8Y4A4;A0A2R8YFS5;A0A0D9SG12;A0A2R8YF78;A0A2R8Y645;A0A2U3TZJ9;A0A2R8YFR4;A0A2R8YCW1;A0A2R8Y5G6;F6S8Q4;A0A2R8Y7T2;A0A2R8YDT5;A0A2R8YDH3;O15523;A0A0J9YVQ7;A0A087WVZ1;A0A2R8Y650;A0A2R8YCU0;C9J081;C9J8G5;A0A087WX09;A0A2R8Y4D2;H0Y960;A0A2R8YF89;A0A2R8Y770	32	29	60.9	271	1.11928e+06	3.16849e+06	1.22455e+06	2.13105e+06	83029	14218	3.06088e+06	318851	87182.6	946880	DDX3X	1.91084e+06	1.05271e+06	450971	0.550914	0.236007	-0.860101	-2.0831
P0DMV8;A0A0G2JIW1;P0DMV9;V9GZ37	37	23	66.9	620	2.84011e+06	1.24844e+07	3.14763e+06	8.03704e+06	217116	43942	3.7647e+06	940946	17703.7	1.5381e+06	HSPA1A	6.6273e+06	1.34192e+06	832250	0.202484	0.125579	-2.30412	-2.99333
P43243;A8MXP9;A0A0R4J2E8;D6REM6;D6R991;H0Y8T4;B3KM87;D6R8Z5;Q68E03;D6RCM3;D6REK4;D6RB45;A0A1B0GX04;D6R9F3;D6RBS2;D6RBK5	32	29	45.3	373	2.2148e+06	6.2127e+06	3.06824e+06	4.86656e+06	96133.6	135751	391368	3166.68	1442.68	43121	MATR3	4.09058e+06	207751	15910.1	0.0507876	0.00388946	-4.29938	-8.00622
P49419;A0A1B0GW77;A0A1B0GW82;A0A1B0GTG2;A0A1B0GUA1;A0A1B0GTJ4;A0A1B0GTY9;A0A1B0GV49;A0A1B0GUY0;A0A0J9YWF7;H0YHM6;F8VVF2;F8WDY6;A0A1B0GVU0;A0A1B0GW65;F8WD33;A0A0J9YWM6	15	15	41.6	94	234321	352571	239537	159724	25029.1	39062.8	48769.4	5946.96	1566.49	177437	ALDH7A1	246538	37620.5	61650	0.152595	0.250063	-2.71222	-1.99964
O43175;A0A286YF22;A0A2C9F2M7;A0A286YFA2;A0A286YFL2;A0A286YFM8;A0A286YER3;A0A286YFC8;A0A286YFB2;A0A286YF34;A0A286YF78;A0A286YFF3;A0A286YFK5;A0A286YFE1	21	21	51	203	125984	1.71341e+06	254311	2.02534e+06	90023.1	73556.4	757332	69408.8	14051.6	411550	PHGDH	1.02976e+06	306971	165003	0.298099	0.160235	-1.74614	-2.64174
Q9ULP9;H3BV07;A0A2R8Y518;A0A0D9SFR5;H3BQ06	5	5	11.1	15	27978.1	105184	47509.7	96853.5	45420.2	8574.5	60971.7	48598	30723.4	66472	TBC1D24	69381.4	38322.1	48597.8	0.55234	0.700444	-0.856371	-0.513658
A0A2R8Y6P1;Q6ZU35;A0A1B0GWF1;F5H1N7	3	3	7.6	10	7593.3	143719	19264.7	86238.9	216005	108670	131495	189523	234880	13742	A0A2R8Y6P1	64204	152057	146048	2.36834	2.27475	1.24387	1.18571
P30043;A0A2R8YEP4;A0A2R8Y7Y9;M0QZL1;M0R192	4	4	37.4	14	2.02579	14.4113	2.4952	19.3595	3.6281	3.6281	3.6281	419302	216625	665002	BLVRB	9.57293	3.6281	433643	0.378996	45298.9	-1.39974	15.4672
P14866;M0QXS5;A0A3B3ITJ4;M0R1W6;M0QYL7;B4DVF8;M0R076;H7C464	25	14	57	288	3.26427e+06	5.49175e+06	2.56572e+06	4.88486e+06	9010.66	1179.44	691819	83450.4	5016.82	251470	HNRNPL	4.05165e+06	234003	113312	0.057755	0.027967	-4.11391	-5.16013
A0A3B3IUA2;P55769;B1AHD1;A0A3B3IRU2;A0A3B3ISK4	6	6	29.4	16	28555.2	137851	29824.7	156557	12035	32142.5	34901.7	5480.28	1551.33	179667	NHP2L1	88197	26359.7	62232.8	0.298873	0.705611	-1.74239	-0.503055
Q9P2N6;A0A590UJ53	3	3	5.2	3	3368.57	102238	13721.2	82466.4	100354	58038	76824	42891.7	24529.6	45576	KANSL3	50448.6	78405.4	37665.8	1.55416	0.746617	0.636139	-0.42156
B4DY08;G3V4C1;B2R5W2;G3V4W0;P07910;G3V2Q1;G3V576;G3V575;G3V555;G3V251;G3V5X6;G3V3K6;B4DSU6;G3V2D6;A0A0G2JPF8;A0A0G2JNQ3;G3V4M8;G3V5V7;O60812;P0DMR1;B7ZW38;B2RXH8;G3V2H6;B3KT61;E5RG71;Q86SE5	18	18	51.4	237	3.44381e+06	1.17583e+07	3.63242e+06	1.08732e+07	89147.8	111903	498170	28994.6	4872.61	97793	HNRNPC	7.42693e+06	233074	43886.7	0.0313822	0.00590913	-4.99391	-7.40284
O15372;B3KS98;A0A087WZK9;E5RJT0;E5RGU4;E5RFW7;E5RFH0	17	17	53.1	90	380086	160892	318275	308490	139640	101755	145141	25613.7	4952.61	159702	EIF3H	291936	128846	63422.7	0.441349	0.217249	-1.18001	-2.20258
P62826;B5MDF5;J3KQE5;F5H018;H0YFC6;B4DV51;A0A087X0W0	21	21	56	549	1.51384e+07	3.69627e+07	1.58795e+07	3.13656e+07	1.77078e+06	38690	1.47169e+07	2.11405e+06	107058	7.4063e+06	RAN	2.48365e+07	5.5088e+06	3.20913e+06	0.221802	0.12921	-2.17265	-2.95221
P83731;C9JXB8;C9JNW5	8	8	35	145	4.43594e+06	7.85895e+06	4.78366e+06	7.75412e+06	86356.3	98571	1.3017e+06	89900.8	23841.9	642760	RPL24	6.20817e+06	495544	252168	0.0798213	0.0406187	-3.64708	-4.62171
Q13501;E9PFW8;E7EMC7;C9JRJ8	3	3	10	8	26149.8	58021.3	6720.28	90728.1	19865.3	19084.9	61361.1	33878.8	8366.79	216885	SQSTM1	45404.9	33437.1	86376.8	0.736422	1.90237	-0.441395	0.927797
Q9P2D0;E7EPI0;E9PDR5;D6R9F4;H0Y9N7	8	8	8.6	10	186554	534411	217805	684920	125919	87024.8	119848	20658.2	2090.81	163390	IBTK	405922	110931	62046.4	0.273281	0.152853	-1.87155	-2.70979
Q9Y520;E7EPN9;A0A0A0MS30;A0A2R8Y7F4;A0A2R8YET2;H7C5N8	13	10	5.6	26	64413.9	146508	59360.2	1.00984e+07	144746	105780	170149	451166	32586.6	1.01899e+06	PRRC2C	2.59216e+06	140225	500915	0.0540957	0.193242	-4.20834	-2.37152
Q04637;E7EX73;E9PGM1;E7EUU4;C9JF13;C9J6B6;C9K073;C9J2Z7;H7C044;H7C0V6;F8WCF2;C9JHW9;REV__F5H7J8;REV__Q8NEG2;REV__C9JQZ6;REV__J3KQX6	54	49	37.2	574	3.04638e+06	5.4057e+06	3.60219e+06	3.16347e+06	116918	82765.5	2.28064e+06	44524.8	4651.59	944150	EIF4G1	3.80444e+06	826773	331109	0.217318	0.0870323	-2.20212	-3.5223
E9PAV3;F8VZJ2;H0YHX9;Q13765;F8W0W4;F8W1N5;F8VNW4;F8VZ58;Q9BZK3	11	11	4.5	216	7.14619e+06	1.79666e+07	6.60797e+06	1.9778e+07	4.18224e+06	380820	2.09637e+07	1.87367e+06	148459	1.8868e+06	NACA	1.28747e+07	8.50893e+06	1.30298e+06	0.660904	0.101205	-0.597487	-3.30465
Q7KZI7;E9PC69;E7ETY4;F5H6N2;F5H4F6;H0YNV4;K7EN95;K7EK17;K7EKG8;Q6IPE9	9	4	16.2	15	54283.5	60574.5	33029.1	631878	101126	84305.2	1.77045e+06	228958	987970	313695	MARK2	194941	651961	510208	3.3444	2.61724	1.74175	1.38804
Q9Y4P3;E9PF19;Q96E41;A0A087WXC6	13	13	36.5	47	231663	245154	241791	34385.8	26557.5	40073.7	50398.3	35867	7601.07	167111	TBL2	188248	39009.8	70193.1	0.207225	0.372875	-2.27073	-1.42324
P55786;E9PLK3;A6NEC2;E9PP11;H0YDG0;H0YCQ5;E9PJY4;E9PJ74;E9PPD4;E9PRQ5;E9PJF9;E9PPZ2	37	37	52.4	278	1.62647e+06	406727	932423	697294	73105.6	61752.3	83507.9	49646.5	20251.4	3342.8	NPEPPS	915729	72788.6	24413.5	0.0794871	0.0266602	-3.65314	-5.22917
P46776;E9PLL6;E9PJD9;E9PLX7	8	8	33.1	112	992616	3.69549e+06	926808	2.30657e+06	91712.5	42670.5	805210	94158.5	24924.5	466430	RPL27A	1.98037e+06	313198	195171	0.158151	0.0985528	-2.66062	-3.34296
O00764;F2Z2Y4	4	4	19.2	7	10615.6	59266.8	36030.7	254116	3.6281	3.6281	3.6281	7814.33	2925.33	13506.6	PDXK	90007.4	3.6281	8082.1	4.0309e-05	0.0897937	-14.5985	-3.47724
P61803;F5GXX5;F5H895;A0A0B4J239	4	4	46.9	44	51279.5	681198	122359	774779	15373.7	37811.3	40089.9	24178	4262.2	57856	DAD1	407404	31091.6	28765.4	0.0763165	0.0706066	-3.71186	-3.82405
O00159;F5H6E2;I3L501;I3L3Y6;I3L3F5	19	19	24	78	398650	152178	260703	155516	62692.8	57201.8	76706.9	21457.4	3945.84	162366	MYO1C	241762	65533.8	62589.7	0.271067	0.258889	-1.88328	-1.94959
P36873;F8VYE8;F8VR82;F8W0W8;A0A087WYY5;F8WE71;H0Y3Y6;F8W1A0;F8W0V8	21	4	68.7	79	845381	2.15791e+06	1.21794e+06	2.08956e+06	89186.3	111485	500813	82350.8	23671.8	250550	PPP1CC	1.5777e+06	233828	118858	0.148209	0.0753361	-2.7543	-3.73051
P09651;F8W6I7;F8VZ49;Q32P51;F8VTQ5;A0A2R8Y4L2;F8W646;F8VYN5	25	15	49.2	523	7.59184e+06	2.34882e+07	9.1673e+06	2.37726e+07	94864.8	21270.5	1.2274e+06	185358	76802.7	320910	HNRNPA1	1.6005e+07	447845	194357	0.0279816	0.0121435	-5.15938	-6.36367
Q14157;F8W726;Q5VU77;Q5VU79;Q5VU78;Q5VU81;Q5VU80;H0Y5H6;H7C2T8	21	21	28.2	107	182382	381092	184892	152327	255274	55382.7	2.78445e+06	347775	115241	853230	UBAP2L	225173	1.0317e+06	438748	4.58181	1.94849	2.19592	0.962357
P49959;F8W7U8;F5GXT0;F5H742;F5H256	39	39	52.5	382	3.0612e+06	8.79881e+06	3.91593e+06	7.71084e+06	89878.5	78401.9	669374	6754.75	1248.34	105140	MRE11A	5.8717e+06	279218	37714.4	0.0475532	0.00642308	-4.39431	-7.28252
P49821;G3V0I5;B4DE93;E9PPS5;H0YD04;E9PPR0;E9PQP1;E9PMX3	3	3	11	6	23347.9	60923.3	28245.4	191941	3.6281	3.6281	3.6281	3544.23	2917.06	5310.39	NDUFV1	76114.3	3.6281	3923.9	4.76665e-05	0.0515527	-14.3567	-4.27781
Q9NY33;G3V1D3;G3V180;E9PQ14;E9PNX5;E9PKK8;E9PPK9	16	16	28.6	77	300803	234924	239348	87194.6	90168.4	73786.4	753086	113794	38157.5	444320	DPP3	215568	305680	198757	1.41803	0.922018	0.503884	-0.117133
G5E9E7;A0A087X0K9;G3V1L9;Q07157;H0Y3R8;H0YKB1;H0YLT6	25	25	21.8	114	153336	429190	185808	97482.5	86217.7	99691.7	1.55947e+06	138160	47561.2	736860	TJP1	216454	581792	307527	2.68783	1.42075	1.42644	0.506652
H0YDN1;Q15149;E9PMV1;E9PQ28;E9PKG0	16	14	8.1	30	1131.16	154626	142083	763479	4072.51	9983.98	23397.9	77323.2	26703.1	5734.8	PLEC	265330	12484.8	36587	0.0470538	0.137893	-4.40954	-2.85838
P39687;H0YN26;H7BZ09	6	3	30.1	6	2.02579	14.4113	2.4952	19.3595	3.6281	3.6281	3.6281	53263.9	20940.4	3169.4	ANP32A	9.57293	3.6281	25791.3	0.378996	2694.19	-1.39974	11.3956
Q99623;J3KPX7;F5GY37;F5GWA7;F5H3X6;F5H0C5;F5H2D2;U3KPZ5	26	26	79.6	456	4.64162e+06	1.24732e+07	6.6122e+06	1.11734e+07	122612	80476.3	2.56915e+06	119465	19278	1.6078e+06	PHB2	8.72511e+06	924079	582181	0.10591	0.0667248	-3.23909	-3.90563
P84098;J3QR09;J3KTE4	13	13	41.8	134	2.30963e+06	3.97887e+06	2.02139e+06	3.61948e+06	88048.6	95217.5	934056	33745.5	4031.08	454240	RPL19	2.98234e+06	372441	164006	0.124882	0.0549922	-3.00136	-4.18463
P14678;P63162;J3QLE5;J3KRY3;S4R3P3	9	9	27.1	211	1.94075e+06	4.95253e+06	1.80792e+06	2.40847e+06	3.36187e+06	158130	2.75919e+06	1.99422e+06	1336.62	1.0201e+06	SNRPB	2.77742e+06	2.09306e+06	1.00522e+06	0.7536	0.361926	-0.408129	-1.46623
Q07020;J3QQ67;G3V203;H0YHA7;F8VYV2;A0A075B7A0;F8VUA6;F8VXR6	13	13	50	299	6.66422e+06	2.60171e+07	1.19055e+07	2.39932e+07	120852	23820.5	4.06317e+06	369657	16520.4	2.1453e+06	RPL18	1.7145e+07	1.40261e+06	843826	0.0818088	0.049217	-3.6116	-4.3447
Q06136;K7ERC8;K7EQS7	5	5	22.6	7	37404.3	136128	36995.5	126067	321.7	1325.13	3139.29	62899.7	10603.2	402009	KDSR	84148.6	1595.37	158504	0.018959	1.88362	-5.72097	0.913507
P46782;M0R0F0;M0R0R2;M0QZN2	19	19	75	331	4.46644e+06	6.98045e+06	6.34565e+06	6.39409e+06	101176	84300	1.82675e+06	14943	3769.07	844410	RPS5	6.04666e+06	670742	287707	0.110928	0.0475812	-3.17231	-4.39346
O00148;K7EQN7;K7EN69;K7ENP6;K7EL56;K7EIL8;A0A0D9SEM9;F6SXL5	29	9	61.6	78	506752	95886.6	596102	138699	126667	87793.3	120990	17101	3324.88	165504	DDX39A	334360	111817	61976.6	0.334421	0.185359	-1.58026	-2.4316
O00231;J3QRY4;J3QS13	31	29	77.3	280	1.3854e+06	2.04417e+06	1.53064e+06	1.69165e+06	89282.1	110443	507402	4793.41	1179	185220	PSMD11	1.66296e+06	235709	63730.8	0.14174	0.0383236	-2.81868	-4.70562
O00299	15	15	74.3	57	245451	161477	255680	57378.2	128929	90216	124585	7358.52	1698.37	191148	CLIC1	179996	114577	66735	0.636549	0.370758	-0.651656	-1.43145
O14640;P54792;A0A087WWA7;A0A0J9YYK1	28	16	50.1	210	542109	852557	421941	713586	373536	70431.9	4.2467e+06	838723	117686	2.9087e+06	DVL1	632548	1.56356e+06	1.28837e+06	2.47184	2.03679	1.30558	1.0263
O14641;I3L2N2;I3L2W9;I3L0M7;I3L0Z8;A0A3B3ITC6	33	28	52	641	6.6924e+06	1.30876e+07	5.21368e+06	1.99529e+07	5.97826e+06	353090	3.25642e+07	1.1183e+07	1.44162e+06	2.1508e+07	DVL2	1.12366e+07	1.29652e+07	1.13776e+07	1.15383	1.01254	0.206432	0.0179795
O14818;H0Y586;Q8TAA3;A0A087WYS6;F5GY34	13	13	64.5	209	960601	2.94074e+06	1.1842e+06	2.50207e+06	90350.6	74072.8	747815	18174.1	2486.24	276090	PSMA7	1.8969e+06	304080	98916.8	0.160303	0.0521465	-2.64113	-4.26129
O14880;Q5VV87;Q5VV89	7	7	55.3	53	149626	88125.9	160991	66963.5	3.6281	3.6281	3.6281	117511	39559.5	10209	MGST3	116427	3.6281	55759.8	3.11621e-05	0.478926	-14.9698	-1.06212
O14929;F8W9G7;F8WEW1	17	17	55.1	215	2.7805e+06	5.83416e+06	3.31833e+06	4.52382e+06	89254.1	110749	505469	22558.8	2446.6	156780	HAT1	4.1142e+06	235157	60595.1	0.0571574	0.0147283	-4.12892	-6.08527
O14949	4	4	62.2	16	213868	243332	198238	403882	4870.41	9718.58	18109.4	5050.31	1499.19	183972	UQCRQ	264830	10899.5	63507.1	0.0411564	0.239803	-4.60274	-2.06008
O43242;H0YGV8;F5H8K4	33	33	65	372	2.97288e+06	5.76006e+06	2.76692e+06	4.5386e+06	82135	135254	400153	4522.26	2033.89	89796	PSMD3	4.00962e+06	205847	32117.4	0.0513384	0.00801009	-4.28382	-6.96397
O43396;K7ER96;K7EML9;K7EPB7;K7EME7;K7EKG2	20	20	67.8	283	1.82687e+06	7.6663e+06	2.77835e+06	6.62598e+06	2.15758e+06	26156	9.38448e+06	3.19436e+06	337154	5.933e+06	TXNL1	4.72437e+06	3.85607e+06	3.15484e+06	0.816208	0.667779	-0.292992	-0.582558
O43707;F5GXS2;H7C144;K7EJH8;K7EP19;D6RH00	74	49	83.4	997	6.18689e+06	1.26906e+07	6.29872e+06	1.0736e+07	100604	84284.6	2.00743e+06	54527.9	14633.6	619090	ACTN4	8.97805e+06	730771	229417	0.0813953	0.0255531	-3.61891	-5.29036
O43865	9	3	25.7	44	146613	45329.1	135159	39047	2600.67	4703.01	11167.1	8618.65	1835.55	201045	AHCYL1	91537.2	6156.92	70499.8	0.0672614	0.770176	-3.89408	-0.37674
O60826	3	3	5.4	46	42629.3	559341	37130	206067	836791	273090	165010	369711	358003	331800	CCDC22	211292	424964	353172	2.01127	1.67149	1.0081	0.741133
O60885;M0QZD9;M0QYW0;M0R0H4	18	13	14.5	51	355711	181499	239160	98431.6	11206.8	3852.4	15298.9	19819	14067.9	34236	BRD4	218701	10119.4	22707.6	0.0462704	0.10383	-4.43377	-3.26771
O75131;A0A087WYQ3;E5RHZ0;H0YB26;A0A087WXR6;A0A087WUS8;E5RFT7;Q8IYJ1;Q96FN4;O95741	22	21	52	200	1.19633e+06	2.57322e+06	1.33086e+06	1.30384e+06	112248	111235	217573	151521	32740.4	37396	CPNE3	1.60106e+06	147019	73885.9	0.0918257	0.0461481	-3.44496	-4.43759
O75367;B4DJC3;D6RCF2	22	20	54	435	7.01168e+06	1.62735e+07	8.39343e+06	1.13046e+07	27417.5	3011.79	2.54784e+06	129393	26920.9	1.3805e+06	H2AFY	1.07458e+07	859424	512271	0.0799776	0.0476717	-3.64426	-4.39072
O75534;E9PLT0;E9PKN4;E9PLD4	11	11	15.9	23	12539.1	42556.5	9835.41	56674.5	96932.3	136057	385160	17813.4	8816.82	13781	CSDE1	30401.4	206050	13470.4	6.77765	0.443085	2.76078	-1.17434
O75874;C9J4N6;C9JJE5;C9JLU6	4	3	12.8	11	150679	62423.4	129886	77577.8	3.6281	3.6281	3.6281	27501.4	7204.94	2059.7	IDH1	105142	3.6281	12255.3	3.45068e-05	0.11656	-14.8228	-3.10085
O75964;E9PN17;A0A3B3ITX4;A0A3B3IRW3	6	6	70.9	95	838728	2.12578e+06	565216	2.05018e+06	88892.9	133986	418799	11586.7	2742.14	119020	ATP5L	1.39498e+06	213892	44449.6	0.153331	0.0318641	-2.70528	-4.97193
O95373;E9PLB2;E9PLJ0	28	27	38.2	172	886490	602551	1.15228e+06	448089	144202	103629	161628	33787.5	8307.52	87933	IPO7	772352	136486	43342.7	0.176715	0.0561177	-2.5005	-4.1554
O95400	16	16	61.9	231	3.17799e+06	1.79757e+07	5.08137e+06	1.51201e+07	88404.2	120176	445183	45250	17904.7	91032	CD2BP2	1.03388e+07	217921	51395.6	0.021078	0.00497114	-5.56812	-7.65221
P00338;F5GXY2;F5GYU2;F5GXH2;F5H5J4;F5H6W8;F5GZQ4;F5H8H6;F5GXC7;F5GXU1;Q6ZMR3;F5H5G7;A0A087WUM2;F5H245	35	28	91.9	744	8.7147e+06	2.68283e+07	1.12655e+07	2.62136e+07	513758	67680.7	5.87322e+06	1.97386e+06	267247	3.128e+06	LDHA	1.82555e+07	2.15155e+06	1.7897e+06	0.117858	0.0980362	-3.08488	-3.35054
P00390;A0A2R8YF59	8	6	25.3	32	105345	52533.4	54336.9	85002.1	3.6281	3.6281	3.6281	24215.4	3809.37	50737.8	GSR	74304.4	3.6281	26254.2	4.88276e-05	0.353333	-14.3219	-1.5009
P00492	11	11	65.6	147	473662	1.90647e+06	1.03066e+06	1.13898e+06	88047.9	82350.1	611437	35286.2	8410.88	96221	HPRT1	1.13744e+06	260612	46639.3	0.229121	0.0410037	-2.12582	-4.6081
P00505	26	26	59.8	319	1.42006e+06	4.81292e+06	1.09747e+06	4.09558e+06	191343	44904.3	1.78868e+06	150581	97998.6	986920	GOT2	2.85651e+06	674976	411833	0.236294	0.144174	-2.08134	-2.79412
P00558	27	22	82.5	261	297724	3.23245e+06	533214	3.12888e+06	77436.8	14842.7	1.54468e+06	201587	99860.7	456550	PGK1	1.79807e+06	545653	252666	0.303467	0.140521	-1.72039	-2.83114
P01011;G3V595;G3V3A0	6	6	19.1	57	40510	353247	39343.5	18208.2	41094.1	17280	340408	57396.5	178334	57228	SERPINA3	112827	132927	97652.9	1.17815	0.865508	0.236522	-0.208381
P02760;S4R471;S4R3Y4	3	3	10.5	78	315271	1.43644e+06	181392	2.09681e+06	1.02191e+06	569350	957921	1.42608e+06	2.24634e+06	1.7097e+06	AMBP	1.00748e+06	849726	1.79404e+06	0.843419	1.78072	-0.245679	0.832463
P02786;G3V0E5;F8WBE5;H7C3V5	17	17	30.9	86	186231	537213	206886	576063	33002.6	44110.7	56812.7	9603.07	1950.75	169125	TFRC	376598	44642	60226.4	0.11854	0.159922	-3.07655	-2.64456
P04075;J3KPS3;H3BQN4;H3BUH7;H3BPS8;H3BR04;H3BMQ8;H3BU78;H3BR68;P05062;A0A087WXX2;A0A3B3IS80	30	28	86.3	435	327793	4.52407e+06	655720	4.22156e+06	1.57367e+06	50492	3.60694e+06	1.3595e+06	75603.9	1.7179e+06	ALDOA	2.43228e+06	1.7437e+06	1.051e+06	0.716898	0.432104	-0.48016	-1.21055
P04183;K7ERV3;K7ES52;K7ERJ1;K7ENW5	9	9	62.8	21	17539.2	59759.1	77710.9	103334	4770.96	9175.2	17643	5205.84	1532.68	184040	TK1	64585.8	10529.7	63593	0.163035	0.984628	-2.61675	-0.0223487
P04406;E7EUT5;O14556	29	29	92.5	817	1.41509e+07	4.55423e+07	2.37129e+07	3.40093e+07	1.55708e+06	76138	1.03874e+07	5.73636e+06	1.14379e+06	6.441e+06	GAPDH	2.93538e+07	4.00688e+06	4.44038e+06	0.136503	0.151271	-2.873	-2.72479
P04637;A0A0U1RQC9;A0A087WZU8;J3KP33;A0A087X1Q1;E7EQX7;E7ESS1;E9PFT5;A0A087WXZ1;A0A087WT22;E7EMR6;E9PCY9;S4R334	21	21	61.1	227	1.91682e+06	1.94898e+06	1.68826e+06	990871	34813.4	4419.2	3.59105e+06	330642	17519.3	1.945e+06	TP53	1.63623e+06	1.21009e+06	764387	0.739561	0.467163	-0.435258	-1.098
P04844;Q5JYR7;Q5JYR4;H0Y5M1;Q5JYR3	25	19	63.5	181	976551	1.07474e+06	1.40575e+06	1.14193e+06	8793.12	24517.4	28950.7	92761.2	15823.5	211491	RPN2	1.14974e+06	20753.7	106692	0.0180507	0.0927961	-5.7918	-3.42979
P05141;Q9H0C2	32	16	77.9	609	1.27843e+07	3.43056e+07	1.15116e+07	3.10031e+07	158026	86771	6.84593e+06	1.80426e+06	726278	4.5363e+06	SLC25A5	2.24012e+07	2.36358e+06	2.35561e+06	0.105511	0.105156	-3.24453	-3.2494
P05165;A0A1B0GU58;A0A1B0GWI4;A0A1B0GUX9;A0A1B0GWA1;A0A1B0GTR1;H0Y5U0;Q5JTW6;Q5JVH2;H0Y4B9;H0Y798;A0A2R8Y725	77	77	83.5	2399	1.38737e+07	2.94334e+07	9.01345e+06	4.38025e+07	1.53006e+07	1.7194e+06	6.0908e+07	2.72101e+07	5.74832e+06	5.3645e+07	PCCA	2.40308e+07	2.5976e+07	2.88678e+07	1.08095	1.20128	0.112295	0.264578
P05198;G3V4T5;H0YJS4	19	19	74.9	84	376019	36840.5	215755	68346.5	14388.9	36351.6	38637.5	30111.5	13601.4	10653	EIF2S1	174240	29792.7	18122	0.170986	0.104006	-2.54805	-3.26527
P05386	3	3	42.1	14	2.02579	14.4113	2.4952	19.3595	1513.94	2122	4383.3	221067	96769.3	31468	RPLP1	9.57293	2673.08	116435	279.233	12162.9	8.12533	13.5702
P05388;F8VWS0;F8VU65;G3V210;F8VQY6;F8VPE8;F8VRK7;F8VW21;Q8NHW5;F8VZS0;F8VWV4;F8VS58;F8W1K8	17	17	53.3	263	1.96574e+06	4.95331e+06	2.90666e+06	4.04632e+06	88093.4	95197.1	930468	45566	6986.14	331860	RPLP0	3.46801e+06	371253	128137	0.107051	0.0369484	-3.22363	-4.75834
P06493;A0A024QZP7;A0A087WZZ9;E5RIU6;K7ELV5;O94921;Q07002;Q96Q40;H0YAZ9;E7EUK8	21	19	76.1	424	2.95342e+06	7.71856e+06	3.14582e+06	5.90075e+06	86216.1	99690.3	1.5591e+06	60672.4	7144.53	1.0393e+06	CDK1	4.92964e+06	581669	369039	0.117994	0.0748613	-3.08321	-3.73964
P06576;F8W079;F8W0P7	30	6	80.3	280	112323	2.76966e+06	257503	1.47183e+06	2614.44	4719.14	11203	245168	160714	19055	ATP5B	1.15283e+06	6178.85	141646	0.00535972	0.122868	-7.54363	-3.02482
P06733;A0A2R8Y6G6;K7EM90;A0A2R8YEM5;A0A2R8Y879;K7ERS8;A0A2R8Y798;A0A2R8YEG5;A0A2R8Y6I8;E5RI09;E5RG95;K7EPM1;K7EKN2	44	40	87.3	656	1.4521e+06	7.44427e+06	1.96204e+06	7.34594e+06	1.29725e+06	78253.6	6.71482e+06	2.85663e+06	21101.9	3.0494e+06	ENO1	4.55109e+06	2.69677e+06	1.97571e+06	0.592556	0.434118	-0.754977	-1.20384
P06744;A0A2U3TZU2;K7EQ48;A0A2R8Y6C7;A0A0J9YXP8;A0A0J9YYH3;A0A0J9YX90;K7ERC6;K7EPY4;K7EP41;K7ENA0;A0A0J9YXM3;K7ELR7;A0A2R8YF08;K7ERK8;K7EIL4;A0A0J9YXH9;A0A0J9YYI8;K7ESF4	40	32	74.9	965	2.17857e+07	4.59869e+07	2.56845e+07	4.14027e+07	490921	2783.26	1.16495e+07	1.01218e+06	33706.5	6.3883e+06	GPI	3.3715e+07	4.04774e+06	2.47806e+06	0.120058	0.0735004	-3.0582	-3.7661
P06748;E5RI98;E5RGW4	20	20	61.9	364	8.06742e+06	2.34328e+07	1.23628e+07	2.48152e+07	15221	2485.75	640932	4.51655	4.51655	4.51655	NPM1	1.71696e+07	219546	4.51655	0.0127869	2.63056e-07	-6.28918	-21.8581
P07195;A0A5F9ZHM4;A0A3B3IS95;A8MW50;C9J7H8;F5H793	32	30	76.6	716	8.38235e+06	2.18742e+07	1.02485e+07	2.66887e+07	429787	63211.4	5.11384e+06	2.31424e+06	128589	3.1232e+06	LDHB	1.67984e+07	1.86895e+06	1.85534e+06	0.111257	0.110447	-3.16803	-3.17857
P07355;H0YN42;H0YMU9;H0YMD0;H0YM50;A6NMY6;H0YKS4;H0YNP5;H0YN28;H0YMM1;H0YL33;H0YKX9;H0YMT9;H0YLV6;H0YKZ7;H0YMW4;H0YKL9;H0YKV8;H0YNA0;H0YMD9;H0YN52;H0YNB8;H0YKN4;H0YLE2	32	32	75.2	440	2.10391e+06	5.86692e+06	3.12921e+06	4.40805e+06	116854	82757.9	2.29315e+06	120196	36516.8	854620	ANXA2	3.87702e+06	830922	337111	0.21432	0.086951	-2.22216	-3.52365
P07384;E9PRM1;E9PJJ3;E9PLC9;E9PMC6;E9PJA6;E9PSA6;E9PQB3;E9PLX0;E9PL37;E9PIA9	14	14	29.8	65	414425	161672	340737	161854	8061.73	22424.2	27438.9	7315.78	1692.68	191214	CAPN1	269672	19308.3	66740.7	0.0715991	0.247488	-3.80391	-2.01457
P07437;Q5JP53;Q5ST81;A6NNZ2;Q9H4B7;G3V2A3;CON__ENSEMBL:ENSBTAP00000025008;G3V5W4;G3V2R8;G3V3R4;G3V2N6	31	8	65.3	799	6.09218e+06	1.69315e+07	8.51535e+06	1.22354e+07	386937	68656.8	4.81538e+06	1.14324e+06	201820	2.6909e+06	TUBB	1.09436e+07	1.75699e+06	1.34532e+06	0.160549	0.122932	-2.63891	-3.02407
P07602;C9JIZ6;Q5BJH1	6	3	19.3	22	57781.3	110691	114439	46281.9	4839.95	9552.3	17968.1	2905.85	1019.59	185708	PSAP	82298.4	10786.8	63211.1	0.131069	0.768072	-2.9316	-0.380687
P07737;K7EJ44;I3L3D5;CON__P02584	10	10	85	78	80851.4	58237.6	69472.1	180942	18875	52449.8	136452	13958.5	7105.72	15601	PFN1	97375.9	69258.8	12221.7	0.711252	0.125511	-0.491567	-2.99412
P07900;Q14568	69	34	72.4	1064	1.00235e+07	2.61731e+07	7.51339e+06	2.33257e+07	495804	133670	4.02942e+06	2.98905e+06	1.5554e+06	3.0855e+06	HSP90AA1	1.67589e+07	1.55296e+06	2.54332e+06	0.0926649	0.151759	-3.43183	-2.72015
P08238	66	27	78.2	756	5.77755e+06	1.51514e+07	4.93097e+06	1.31767e+07	228130	46203	2.87713e+06	3.01883e+06	1.15082e+06	2.0708e+06	HSP90AB1	9.75914e+06	1.05049e+06	2.08015e+06	0.107641	0.213149	-3.21569	-2.23007
P08243;F8WEJ5;C9J057;C9JT45;C9JM09;C9JLN6	34	34	71.5	577	4.87142e+06	1.39162e+07	8.14149e+06	1.03447e+07	100597	84284.2	2.01226e+06	9107.8	610.404	1.1061e+06	ASNS	9.31845e+06	732379	371939	0.0785946	0.0399143	-3.66943	-4.64695
P08670;B0YJC4;B0YJC5;A0A1B0GTT5;A0A1B0GVG8;P17661;P41219;Q16352;H7C5W5;P07196;F8W835	37	34	72.5	334	934280	915864	634796	647221	702248	93555.2	5.95815e+06	1.22744e+06	271010	2.6799e+06	VIM	783040	2.25132e+06	1.39278e+06	2.8751	1.77869	1.52361	0.830813
P08758;D6RBE9;D6RBL5;E9PHT9;D6RCN3	22	22	65	125	182594	800117	106839	427399	123985	85106.2	116993	40890.9	26578.5	4236.3	ANXA5	379237	108695	23901.9	0.286614	0.0630263	-1.80282	-3.9879
P09874;Q5VX84;Q5VX85	85	85	71.1	1733	3.10187e+07	8.06798e+07	3.94786e+07	6.96203e+07	209050	1838.59	1.22842e+07	814814	14146.5	6.8667e+06	PARP1	5.51994e+07	4.16504e+06	2.56522e+06	0.0754545	0.0464719	-3.72825	-4.4275
Q71UI9;P0C0S5;C9J0D1;A0A494C189;C9J386	8	6	57.8	129	3.63672e+06	1.95111e+06	2.15286e+06	3.35676e+06	83718.9	17447	1.11978e+06	239342	142611	916600	H2AFV	2.77436e+06	406983	432851	0.146694	0.156018	-2.76912	-2.68021
P0CG12	5	5	11.1	15	2.02579	14.4113	2.4952	19.3595	709504	44213	39820.5	341784	34975.7	1.16778e+06	CHTF8	9.57293	264512	514847	27631.3	53781.5	14.754	15.7148
P10412;P16401	19	3	39.7	474	3.49727e+07	1.45355e+08	3.74723e+07	1.41816e+08	636766	3108.32	9.80103e+06	1.80381e+06	142128	1.2801e+07	HIST1H1E	8.9904e+07	3.4803e+06	4.91564e+06	0.0387113	0.0546766	-4.6911	-4.19293
P10809;E7ESH4;E7EXB4;C9JL25;C9JCQ4;C9JL19;C9J0S9;F8WBB1	36	36	62.8	191	82612	58248	119843	82312.8	179513	110442	201760	1.33046e+06	132225	9507.4	HSPD1	85754	163905	490730	1.91134	5.72253	0.934583	2.51665
P11142;E9PKE3;E9PNE6;E9PN89;A8K7Q2;E9PLF4;E9PQQ4;E9PQK7;E9PK54;E9PPY6;P54652;E9PI65;E9PN25;E9PS65;E9PM13	37	32	62.5	457	1.30527e+06	5.01935e+06	1.42083e+06	2.44053e+06	752477	281180	2.64499e+06	914735	729495	1.375e+06	HSPA8	2.5465e+06	1.22622e+06	1.00641e+06	0.481531	0.395214	-1.0543	-1.3393
P11274;H0Y554	4	3	5.2	5	2.02579	14.4113	2.4952	19.3595	1954.97	3933.33	9390.34	9863.35	4694.39	28939	BCR	9.57293	5092.88	14498.9	532.008	1514.58	9.05531	10.5647
P11388;J3KTB7	86	66	53.4	824	6.91348e+06	1.28271e+07	7.01337e+06	1.03933e+07	105986	32599	570221	79693	46842.6	119040	TOP2A	9.2868e+06	236269	81858.5	0.0254414	0.00881451	-5.29668	-6.8259
P11498;A0A494C016;A0A494C101;A0A494C0T2;A0A494BZT5	117	78	85.1	3615	1.69797e+07	4.39434e+07	1.59972e+07	6.15551e+07	2.69882e+07	2.5129e+06	1.0058e+08	4.0427e+07	9.06507e+06	8.4136e+07	PC	3.46188e+07	4.33603e+07	4.45427e+07	1.25251	1.28666	0.324819	0.363631
P11586;V9GYY3;A0A384N5Y3;F5H2F4;V9GZ78;A0A494C1T2	46	45	62.7	314	1.34202e+06	2.51924e+06	1.35709e+06	1.98772e+06	89507.6	107986	523061	68902.8	7104.13	116320	MTHFD1	1.80152e+06	240185	64109	0.133323	0.035586	-2.907	-4.81255
P12236	29	8	78.2	269	2.2345e+06	5.25802e+06	2.3836e+06	4.28876e+06	8539.09	906.061	1.08076e+06	98670.1	46618.9	599320	SLC25A6	3.54122e+06	363403	248203	0.102621	0.0700897	-3.2846	-3.83465
P12277;H0YJG0;G3V4N7;H0YJK0;G3V461;G3V2I1	22	22	75.9	363	1.57162e+06	5.22084e+06	1.33098e+06	4.80603e+06	119033	26222.5	1.51613e+06	446892	298354	601610	CKB	3.23237e+06	553795	448952	0.171328	0.138893	-2.54517	-2.84796
P12956;B1AHC9	53	53	71.1	811	1.00842e+07	2.75719e+07	1.32359e+07	2.35481e+07	133442	79582.4	3.54574e+06	20471.9	1195.52	1.9841e+06	XRCC6	1.861e+07	1.25292e+06	668589	0.067325	0.0359263	-3.89271	-4.79882
P13010;C9JZ81;H7C0H9	52	52	79.4	684	4.63233e+06	7.59532e+06	4.67635e+06	6.87652e+06	4803.87	332.576	1.74856e+06	11922.8	1385.37	686680	XRCC5	5.94513e+06	584567	233329	0.098327	0.0392471	-3.34627	-4.67127
P13073;H3BN72;H3BNV9;H3BPG0;Q86WV2;H3BNI5	12	12	65.7	145	1.44382e+06	3.69601e+06	867075	3.36433e+06	88265.8	82613.6	606108	19551.4	1689.8	365540	COX4I1	2.34281e+06	258996	128927	0.110549	0.055031	-3.17724	-4.18361
P13639;M0R0I6	77	75	77.4	1433	1.40158e+07	3.92948e+07	2.16713e+07	3.16555e+07	282254	1975.7	1.08164e+07	952362	24981.5	5.7034e+06	EEF2	2.66593e+07	3.70022e+06	2.22691e+06	0.138796	0.0835322	-2.84896	-3.58152
P13797;A0A0A0MSQ0;U3KQI3;H7C4N2;F2Z2Z9	33	27	61.6	223	772577	1.10524e+06	1.34867e+06	1.05826e+06	144779	106585	173853	2086.46	966.914	71438	PLS3	1.07119e+06	141739	24830.5	0.13232	0.0231803	-2.9179	-5.43095
P13861;H7C1L0;P31323;H7C330;H7C4A9;C9J830	8	8	24.5	12	2.02579	14.4113	2.4952	19.3595	94545.1	129047	335723	15757.6	2925.84	162027	PRKAR2A	9.57293	186438	60236.7	19475.6	6292.4	14.2494	12.6194
P14174	3	3	35.7	67	87100.5	141010	81741.9	91254.1	390462	342564	505623	388890	32128.9	318170	MIF	100277	412883	246396	4.11744	2.45716	2.04175	1.29699
P14618;B4DNK4	53	4	84.4	973	1.07934e+07	2.572e+07	1.47983e+07	2.10684e+07	372782	37611.8	6.73041e+06	1.07008e+06	140031	2.8207e+06	PKM	1.8095e+07	2.38027e+06	1.3436e+06	0.131543	0.0742528	-2.92639	-3.75141
P14868;H7BZ35;C9J7S3;C9JLC1;H7C278;C9JQM9	31	31	72.5	348	1.66964e+06	4.50405e+06	1.8755e+06	3.07181e+06	107982	111326	233364	8662.58	4680.34	19191	DARS	2.78025e+06	150891	10844.6	0.0542723	0.0039006	-4.20364	-8.00209
P15121;E9PCX2;E9PEF9;C9JRZ8	14	14	75.3	67	102452	82372.4	217609	185939	8797.47	24529.5	28959.5	5458.27	1550.99	179463	AKR1B1	147093	20762.1	62157.4	0.14115	0.422572	-2.8247	-1.24273
P15880;H0YEN5;E9PMM9;E9PQD7;I3L404;E9PPT0;E9PM36;H3BNG3;H0YE27	18	18	54.6	403	7.24671e+06	1.91641e+07	8.24804e+06	1.63517e+07	121017	78677.3	2.94741e+06	237205	14887	1.9698e+06	RPS2	1.27526e+07	1.04903e+06	740631	0.0822603	0.0580767	-3.60366	-4.1059
P16403	18	3	40.4	63	7.01458e+06	282920	3.53853e+06	9.28271e+06	7628.05	672.35	1.5184e+06	252255	5619.38	2.3548e+06	HIST1H1C	5.02968e+06	508900	870892	0.101179	0.17315	-3.30501	-2.5299
P17252;J3KRN5	11	7	19.8	56	379708	38839.8	224067	33796.7	5552.27	13314.2	20944	520246	119090	1.06343e+06	PRKCA	169103	13270.1	567589	0.0784737	3.35647	-3.67165	1.74694
P17655;C9JWY7	15	15	34	34	242755	39641.8	35769.6	24213.6	3.6281	3.6281	3.6281	55771.8	7581.49	101094	CAPN2	85594.9	3.6281	54815.9	4.23869e-05	0.640411	-14.526	-0.642931
P17858;F8WEU2	29	24	54	296	1.70142e+06	2.77304e+06	1.67149e+06	1.01234e+06	82139.4	135256	400109	11436.9	1511.83	126610	PFKL	1.78957e+06	205835	46519.6	0.115019	0.0259948	-3.12006	-5.26563
P17987;E7ERF2;E7EQR6;F5H282;F5GZ03;F5H136;F5H676;F5H726;F5GZI8;F5H7Y1;F5GYL4	37	37	78.1	470	1.92065e+06	4.27058e+06	2.16217e+06	3.49344e+06	8767.61	1158.3	655201	324943	120143	248280	TCP1	2.96171e+06	221709	231122	0.0748584	0.0780367	-3.73969	-3.6797
P18124;A8MUD9;C9JIJ5;C9JZ88	22	22	57.7	505	8.55869e+06	1.80154e+07	1.08993e+07	1.72363e+07	142019	30709.9	4.80945e+06	258776	4889.78	2.4901e+06	RPL7	1.36774e+07	1.66072e+06	917922	0.121421	0.0671121	-3.04191	-3.89728
P18669;P15259;Q8N0Y7	18	18	76	222	845236	770296	1.0622e+06	590004	57860.9	11137.5	1.25368e+06	78226.4	23401.6	231870	PGAM1	816934	440893	111166	0.539692	0.136077	-0.889791	-2.8775
P19338;H7BY16;C9JYW2;C9JLB1;C9J1H7;C9JWL1	46	46	43.1	650	1.78893e+07	5.65528e+07	2.08532e+07	6.14953e+07	89471.8	102600	577491	30925.3	14064.5	12560	NCL	3.91977e+07	256521	19183.2	0.00654429	0.000489398	-7.25555	-10.9967
P19367;P52790;A0A2R8Y626	40	30	46.9	296	1.45443e+06	1.43368e+06	1.34329e+06	827984	51986	52815.2	70168	2157.33	728.068	183135	HK1	1.26484e+06	58323.1	62006.8	0.0461108	0.0490233	-4.43875	-4.35039
P21333;F8WE98;H0Y5C6;H0Y5F3;H7C2E7	95	3	45.1	1015	6.74382e+06	1.59901e+07	7.38261e+06	8.75171e+06	123617	4839.14	1.15141e+07	591235	11543	6.0765e+06	FLNA	9.71707e+06	3.88085e+06	2.22643e+06	0.399385	0.229125	-1.32415	-2.12579
P21796;C9JI87	15	15	67.5	152	524387	1.32701e+06	877690	1.31855e+06	92940.7	42596.6	774243	60447.8	7239.48	144870	VDAC1	1.01191e+06	303260	70852.4	0.299691	0.0700186	-1.73845	-3.83612
P21980;A2A299	4	4	12.4	7	11139.7	122514	18244.3	105773	3.6281	3.6281	3.6281	37936.5	4898.09	94359.1	TGM2	64417.7	3.6281	45731.2	5.63216e-05	0.709918	-14.116	-0.494277
P22087;M0QXL5;M0R299;M0R2Q4;M0R0P1;M0R2U2;M0R1H0;M0R2B0;M0QXC9	22	20	65.1	374	3.37583e+06	7.46169e+06	2.86889e+06	6.26319e+06	87321.3	99030.2	1.40207e+06	2534.79	215.263	521020	FBL	4.9924e+06	529474	174590	0.106056	0.0349712	-3.2371	-4.83769
P22102;F8WD69;C9JBJ1;C9JTV6;A0A140TA71;C9JZG2;C9JKQ7;H7C366	53	53	73.1	554	3.30959e+06	4.2581e+06	3.9594e+06	2.57326e+06	85883.3	98726.3	1.33487e+06	6099.85	794.31	443310	GART	3.52509e+06	506492	150068	0.143682	0.0425714	-2.79905	-4.55397
P22234;E9PBS1;D6RF62	33	33	68.2	487	2.89987e+06	8.18836e+06	3.63842e+06	6.39127e+06	160426	35211.2	1.89066e+06	138452	46987.9	770900	PAICS	5.27948e+06	695432	318780	0.131724	0.0603809	-2.92441	-4.04976
P22314;Q5JRR6;Q5JRR9;Q5JRS0;Q5JRS2;Q5JRS1;Q5JRS3	43	43	53.3	493	2.62388e+06	5.06017e+06	3.82489e+06	5.50312e+06	79070.7	96420.8	1.1692e+06	63565.7	7262.53	429420	UBA1	4.25301e+06	448230	166749	0.105391	0.0392073	-3.24617	-4.67273
P22626;A0A087WUI2	29	28	63.7	406	4.42925e+06	1.28702e+07	4.75327e+06	1.37569e+07	20536.1	10106.8	636518	59572.8	3496.19	169530	HNRNPA2B1	8.95242e+06	222387	77533	0.024841	0.00866056	-5.33113	-6.85132
P23396;E9PL09;E9PPU1;F2Z2S8;H0YCJ7;H0YF32;H0YEU2;E9PQ96;E9PJH4;E9PK82;E9PSF4;E9PQX2;H0YES8	29	28	84.8	591	1.28209e+07	3.56913e+07	1.48275e+07	2.89337e+07	64494.1	6495.03	4.9268e+06	235734	4728.69	2.6513e+06	RPS3	2.30684e+07	1.66593e+06	963921	0.0722171	0.0417854	-3.79152	-4.58086
P23526	29	29	55.3	540	4.12421e+06	1.09975e+07	4.64289e+06	1.13979e+07	37038.2	4991.47	2.61959e+06	128845	29448.6	1.2676e+06	AHCY	7.79063e+06	887206	475298	0.113881	0.0610089	-3.1344	-4.03484
P25311;C9JEV0	3	3	20.1	10	2.02579	14.4113	2.4952	19.3595	3926.98	5844.3	13378.7	21399.8	33575.6	9111.4	AZGP1	9.57293	7716.66	21362.3	806.092	2231.53	9.6548	11.1238
P25685;M0R080;M0QYT3;M0QXK0;M0R1D6;M0QZD0;M0R128;A0A1B0GX60;Q9UDY4	20	20	50.6	197	1.51224e+06	3.14067e+06	1.5646e+06	2.54789e+06	77442.5	125609	319200	1445.53	728.348	25476	DNAJB1	2.19135e+06	174084	9216.63	0.0794413	0.00420591	-3.65397	-7.89337
P26038;V9GZ54	38	25	58.6	365	2.30954e+06	4.05089e+06	2.45622e+06	2.73101e+06	91467.1	42696.7	816850	13444.3	1727.41	361500	MSN	2.88691e+06	317005	125557	0.109807	0.0434918	-3.18695	-4.52311
P26373;J3QSB4;H3BTH3;J3KS98;H3BUK8	17	17	56.9	244	4.98937e+06	9.58086e+06	3.46795e+06	1.02733e+07	106234	84278.8	2.20582e+06	47466.5	2171.65	849270	RPL13	7.07786e+06	798777	299636	0.112856	0.0423343	-3.14745	-4.56203
P26599;A0A0U1RRM4;A6NLN1;A0A0D9SF20;K7EKJ7;K7EK45;A0A087WU68;K7ELW5	24	12	62.1	498	6.19735e+06	9.52834e+06	8.56497e+06	8.94455e+06	107693	84276	2.12016e+06	115301	31888.3	969110	PTBP1	8.3088e+06	770711	372100	0.0927584	0.0447838	-3.43038	-4.48088
P26640;A0A140T936;A0A140T954;H0Y426;A2ABF4;A0A0G2JJT9;A0A140T904	62	62	60.8	663	4.86474e+06	1.00044e+07	6.7472e+06	5.92643e+06	90140.8	99339.3	1.47367e+06	2716.53	381.332	459970	VARS	6.88569e+06	554383	154356	0.0805123	0.0224169	-3.63465	-5.47927
P26641	34	34	82.8	724	8.46572e+06	2.69843e+07	1.03089e+07	2.46136e+07	475901	2120.23	7.4723e+06	879793	16775.7	4.2048e+06	EEF1G	1.75931e+07	2.65011e+06	1.70046e+06	0.150633	0.0966546	-2.73089	-3.37102
P27348;E9PG15	24	19	77.1	197	504573	1.57769e+06	981695	654821	138221	100374	142023	67909.2	27067.9	16622	YWHAQ	929695	126872	37199.7	0.136466	0.0400128	-2.87338	-4.64339
P27449	3	3	34.8	20	49437.6	106382	31381.3	120790	3.6281	3.6281	3.6281	22780.7	3203.48	49187.1	ATP6V0C	76997.7	3.6281	25057.1	4.71196e-05	0.325426	-14.3733	-1.6196
P27695;G3V3M6;G3V5Q1;G3V3C7;A0A0C4DGK8;H7C4A8;G3V5D9;G3V5M0;G3V359;G3V3Y6	24	23	74.8	322	3.19484e+06	5.36332e+06	4.7075e+06	5.98238e+06	89325.9	77796.2	680303	52895.6	4231.81	147650	APEX1	4.81201e+06	282475	68259.1	0.0587021	0.0141852	-4.09044	-6.13947
P29401;A0A0B4J1R6;E9PFF2;F8W888;F8WAX4	36	36	69	845	9.25855e+06	2.48232e+07	1.07612e+07	2.04561e+07	320605	77008.5	5.31663e+06	307636	28943.1	3.0986e+06	TKT	1.63248e+07	1.90475e+06	1.14506e+06	0.116678	0.0701425	-3.09939	-3.83357
P29992;P50148;O95837;A0A087WVZ3;K7EL62	3	3	12.5	19	50826.3	118256	61852.6	117689	62359.9	34168.2	149761	137904	46113.8	30738	GNA11	87156	82096.3	71585.4	0.941946	0.821348	-0.0862831	-0.283935
P30041	25	25	83	394	2.83997e+06	1.00962e+07	6.04025e+06	1.15601e+07	26430	3196.97	2.09557e+06	450235	149291	1.0651e+06	PRDX6	7.63412e+06	708398	554875	0.0927937	0.0726836	-3.42983	-3.78223
P30050	8	8	64.8	203	3.47809e+06	5.59939e+06	2.74708e+06	4.84333e+06	85716.9	98781	1.34673e+06	79213.7	18711.4	641430	RPL12	4.16697e+06	510408	246452	0.122489	0.0591441	-3.02928	-4.07962
P31946;Q4VY19;A0A0J9YWE8;Q4VY20;A0A0J9YWZ2	23	13	72	68	67144.8	123187	61529.5	192414	7939.48	22059.9	27179	17576.9	20247.6	4424.3	YWHAB	111069	19059.5	14082.9	0.171601	0.126795	-2.54287	-2.97943
P31949	4	4	52.4	7	9044.15	28445.4	3788.54	61632.8	3.6281	3.6281	3.6281	52770.8	12780.1	159882	S100A11	25727.7	3.6281	75144.2	0.000141019	2.92075	-12.7918	1.54634
P34897;H0YIZ0;G3V2Y4;G3V5L0;G3V540;G3V2W0;G3V241;G3V3Y8;G3V4T0;G3V4X0;G3V2E4;G3V2D2;G3V2Y1;G3V3C6	30	21	68.7	379	1.52447e+06	2.94464e+06	1.23001e+06	3.22671e+06	16847.8	2217.38	1.44512e+06	40366.7	3643.39	1.0895e+06	SHMT2	2.23146e+06	488061	377837	0.218719	0.169323	-2.19285	-2.56215
P35232;C9JW96;E9PCW0;C9JZ20;E7ESE2;D6RBK0	19	19	82	103	32782.2	70652.1	41117.1	109243	52156.3	47480.3	137865	252995	86319.4	40239	PHB	63448.6	79167	126518	1.24774	1.99402	0.319312	0.995681
P35579;Q5BKV1;B1AH99;A0A2R8Y4C3;A0A0C4DFM8	108	86	55.8	917	6.62441e+06	8.51075e+06	7.64186e+06	6.2836e+06	122703	80507.3	2.54184e+06	27116.9	912.885	864080	MYH9	7.26515e+06	915017	297370	0.125946	0.040931	-2.98912	-4.61066
P35998;C9JLS9	23	23	64.7	138	231349	870730	424325	355790	88681.2	103336	596085	139009	52501	474130	PSMC2	470549	262701	221880	0.558286	0.471535	-0.840923	-1.08456
P36578;H3BM89;H3BTP7;H3BU31	35	35	56.2	529	5.88098e+06	1.40241e+07	6.75028e+06	9.60714e+06	47528.4	6772.18	3.70416e+06	118516	11818.2	1.9865e+06	RPL4	9.06562e+06	1.25282e+06	705611	0.138195	0.0778338	-2.85523	-3.68346
P37802;X6RJP6;Q9UI15;C9J5W6	20	20	91.5	241	1.49426e+06	6.175e+06	2.5136e+06	4.75501e+06	350630	145749	842253	314011	13709.4	436590	TAGLN2	3.73447e+06	446211	254770	0.119484	0.0682212	-3.06511	-3.87364
P38646;H0YBG6;A0A3B3ITI4;D6RJI2;A0A3B3ITN1;D6RA73;H0Y8S0	18	18	43.7	56	194860	108688	158324	106952	22438.5	37289.5	45893.1	109538	30280	688202	HSPA9	142206	35207	276007	0.247578	1.94089	-2.01405	0.95672
P40227	24	21	49.7	250	438422	763146	535253	461355	87138.4	15124.5	2.96293e+06	715358	7888.25	1.6297e+06	CCT6A	549544	1.02173e+06	784315	1.85923	1.42721	0.894708	0.513198
P40429;Q8J015;M0QYS1;Q6NVV1;M0QZU1;A0A096LPE0	15	15	48.3	194	2.89485e+06	7.08731e+06	3.94363e+06	6.5644e+06	109061	84295	1.88363e+06	18668.2	1792.56	1.0069e+06	RPL13A	5.12254e+06	692329	342454	0.135153	0.0668522	-2.88733	-3.90288
P40925;A0A5K1VW95;B9A041;C9JF79;C9JRL4;C9JLV6;C9IZI0;F8WFC2	15	7	67.4	208	1.01121e+06	3.7506e+06	1.38337e+06	2.29907e+06	91061.1	75168.1	727801	34161	4596.76	332860	MDH1	2.11106e+06	298010	123873	0.141166	0.0586778	-2.82454	-4.09104
P40926;G3XAL0	15	15	59.2	122	216225	63403.6	95096.3	57462.7	130600	41375.4	553867	135658	45388.3	30635	MDH2	108047	241947	70560.3	2.23928	0.653053	1.16304	-0.614727
P41091;Q2VIR3;H7BZU1	25	25	60	316	2.50047e+06	6.05307e+06	2.64488e+06	4.15998e+06	87603.4	98872.7	1.36686e+06	11108.1	1202.98	724730	EIF2S3	3.8396e+06	517778	245680	0.134852	0.063986	-2.89055	-3.9661
P41240;H3BUM9;H3BN15;P42679;H3BU69;K7ENL8;K7EQY5	19	18	55.8	143	856712	1.23217e+06	896922	818659	146816	172710	90462.6	652123	541194	874110	CSK	951115	136663	689142	0.143687	0.724563	-2.799	-0.464818
P42126;Q96DC0;H3BS70	7	7	33.4	64	275061	302263	121186	220902	144592	104884	166394	18697.5	2164.07	107420	ECI1	229853	138623	42760.5	0.603096	0.186034	-0.729541	-2.42636
P42166	48	33	75.8	856	1.85647e+07	6.3349e+07	2.28329e+07	6.90819e+07	176529	37101.2	4.51391e+06	424627	12100.7	2.2201e+06	TMPO	4.34571e+07	1.57585e+06	885609	0.0362621	0.0203789	-4.78539	-5.61678
P42677	6	3	41.7	133	2.97666e+06	7.28386e+06	2.86343e+06	5.14631e+06	62008.7	11116.5	1.56042e+06	188975	55438.6	1.0372e+06	RPS27	4.56756e+06	544515	427204	0.119213	0.0935301	-3.06838	-3.41843
P42704;A0A0C4DG06;B8ZZ38;C9JCA9;Q9NP80;H7C3W8;A0A0C4DG51	82	82	61.4	526	2.19531e+06	1.2813e+06	1.70372e+06	1.05136e+06	120668	82701.7	113406	10747.4	1643.37	72567	LRPPRC	1.55792e+06	105592	28319.3	0.0677773	0.0181776	-3.88305	-5.7817
P46013	249	249	72.4	3488	4.72152e+07	1.29423e+08	4.74289e+07	1.15865e+08	15334.8	651.383	9.47965e+06	32769.2	1813.06	1.7591e+06	MKI67	8.49829e+07	3.16521e+06	597894	0.0372453	0.00703546	-4.7468	-7.15114
P46060;H0Y4Q3;B0QYT5;B0QYT4;B0QYT6	27	27	63	164	189029	641003	193723	215860	83828.6	14502.5	2.56292e+06	315436	91425.2	887870	RANGAP1	309904	887085	431577	2.86245	1.39262	1.51725	0.477797
P46063;F8WA66;F8WD97;F5H2L2;F5H4P4;F5H3W0;F5GYB7	25	25	50.2	214	1.15258e+06	1.8675e+06	1.01927e+06	1.82526e+06	144769	106795	174878	25284.9	11466.7	9744.5	RECQL	1.46615e+06	142147	15498.7	0.0969526	0.010571	-3.36658	-6.56375
P46777;A0A2R8Y6J3;A0A2R8Y4A2;Q5T7N0;R4GNJ2	30	30	59.6	549	7.67261e+06	1.29716e+07	6.4645e+06	1.15858e+07	159163	80374	4.06514e+06	52133.3	3179.17	2.6187e+06	RPL5	9.67363e+06	1.43489e+06	891337	0.14833	0.0921409	-2.75311	-3.44001
P46778;G3V1B3;M0R181;M0R3I5	11	11	45.6	116	1.56116e+06	2.65501e+06	1.22797e+06	2.37427e+06	91913.5	81357.5	631145	11029.6	1502.7	323290	RPL21	1.9546e+06	268139	111941	0.137183	0.0572703	-2.86583	-4.12607
P46781;B5MCT8;C9JM19;F2Z3C0;A8MXK4	22	22	65.5	353	4.36737e+06	1.29293e+07	5.04483e+06	1.09408e+07	92234.8	100055	1.65273e+06	35553.7	1093.64	919210	RPS9	8.32056e+06	615008	318619	0.0739142	0.038293	-3.758	-4.70678
P46783;F6U211;A0A2R8Y7H1;A0A2R8YFH6;A0A1W2PQS6;A0A2R8Y6L3;S4R435;Q9NQ39	17	17	74.5	213	5.45682e+06	4.58413e+06	3.72662e+06	3.76481e+06	79086.1	96418.1	1.16861e+06	23027.3	2469.56	549870	RPS10	4.38309e+06	448039	191789	0.10222	0.0437565	-3.29025	-4.51436
P46940;H0YLE8;A0A0J9YXZ5;A0A087WWP1	59	55	45.4	319	1.97065e+06	2.15383e+06	2.69015e+06	872814	140543	102609	147198	52913.2	9566.33	129950	IQGAP1	1.92186e+06	130117	64143.2	0.0677036	0.0333756	-3.88462	-4.90506
P47755;C9JUG7;F8W9N7;A0A0D9SET8;F8WED3	10	9	50.3	93	460676	55416.7	381143	312716	112454	111179	215596	19417.1	2077.68	142890	CAPZA2	302488	146410	54794.9	0.484019	0.181148	-1.04686	-2.46476
P48444;B0YIW6;Q6P1Q5;E9PK34	21	21	53.8	114	260192	422612	340883	53039.5	140429	109315	190486	58840.4	7578.82	33002	ARCN1	269182	146743	33140.4	0.545146	0.123115	-0.875286	-3.02192
P48643;B7ZAR1;E9PCA1;E7ENZ3;D6RIZ7;H0Y914	40	40	83.9	446	1.01138e+06	1.64862e+06	992580	822987	588142	3296.02	7.10099e+06	1.52845e+06	398036	3.5383e+06	CCT5	1.11889e+06	2.56414e+06	1.8216e+06	2.29168	1.62804	1.19641	0.703133
P49327;A0A0U1RQF0	122	111	66.9	1487	1.01629e+07	2.23313e+07	1.24305e+07	1.62743e+07	220017	78919.2	4.61113e+06	133274	12474.3	2.1866e+06	FASN	1.52997e+07	1.63669e+06	777449	0.106975	0.0508145	-3.22466	-4.29862
P49588;H3BPK7	25	25	35.5	54	55413.6	84295.6	278081	119562	1566.59	3452.5	8208.77	46545	10022.8	201515	AARS	134338	4409.28	86027.4	0.0328223	0.64038	-4.92918	-0.642999
P49792;F8WBP7	63	43	26.9	341	1.14075e+06	1.24392e+06	1.23863e+06	565900	114567	80401.7	2.63686e+06	18008.8	2082.31	751610	RANBP2	1.0473e+06	943944	257234	0.901313	0.245616	-0.149901	-2.02552
P50747;C9JCQ9;A0A0C4DG27;C9JD75	23	23	42.6	98	3365.66	61300	43617.2	570779	96592.3	135932	387781	19502	2042.29	134250	HLCS	169765	206768	51931.4	1.21797	0.305901	0.284474	-1.70886
P50914;E7EPB3	10	10	34.4	161	4.21572e+06	1.02368e+07	5.23022e+06	9.33901e+06	39888.4	6229.89	1.55361e+06	48679.3	5627.65	932920	RPL14	7.25544e+06	533243	329076	0.0734956	0.0453557	-3.7662	-4.46257
P50990;H7C4C8;H7C2U0	56	56	94	921	4.02892e+06	1.49486e+07	4.75097e+06	1.36204e+07	4.99754e+06	264500	2.25567e+07	7.60218e+06	969918	1.5072e+07	CCT8	9.33722e+06	9.27292e+06	7.88137e+06	0.993114	0.844081	-0.00996878	-0.244547
P50991	34	34	71.6	694	3.45079e+06	1.13678e+07	5.25483e+06	9.79786e+06	117003	82775.7	2.26409e+06	98496.6	17373.8	1.3089e+06	CCT4	7.46781e+06	821290	474923	0.109977	0.0635961	-3.18472	-3.97492
P51116;I3L1Z2	20	16	39.7	127	264459	174895	189873	193448	68285.3	11037.2	2.79441e+06	163257	63051.1	359790	FXR2	205669	957910	195366	4.65753	0.949905	2.21957	-0.074145
P51610;A6NEM2;H7C1C4;Q9Y5Z7	55	55	42.6	899	9.52467e+06	3.74358e+07	1.35709e+07	3.30409e+07	1.56009e+06	85503	3.94076e+06	1.25986e+06	47920.6	2.4901e+06	HCFC1	2.33931e+07	1.86212e+06	1.26596e+06	0.0796013	0.0541169	-3.65106	-4.20778
P52209;K7EM49;K7EPF6;K7EMN2;K7ELN9	39	39	81	620	6.69821e+06	1.84184e+07	9.65732e+06	1.54333e+07	127399	80421.4	3.24544e+06	33668.7	1682.35	2.2761e+06	PGD	1.25518e+07	1.15109e+06	770484	0.0917068	0.0613843	-3.44683	-4.02599
P52272;A0A087X0X3;M0QZM1;M0R2T0;M0R019;M0R0N3;M0R2I7;M0QYQ7;M0R0Y6;M0QY96;M0QYL3	46	46	72.6	579	3.80987e+06	1.25931e+07	4.84405e+06	1.06438e+07	127468	25324	2.16599e+06	371848	131923	853120	HNRNPM	7.9727e+06	772928	452297	0.0969469	0.0567307	-3.36666	-4.13973
P52292;J3QLL0;J3KS65;J3QL07	24	24	64.1	279	2.08872e+06	7.10498e+06	3.00562e+06	4.02309e+06	88988.9	113632	487262	4203.25	1462.29	129630	KPNA2	4.0556e+06	229961	45098.5	0.056702	0.01112	-4.14046	-6.49069
P52597;A0A1B0GW42	21	19	69.2	350	4.76132e+06	1.22525e+07	6.91221e+06	9.29397e+06	88348.8	120833	440783	7595.51	3915.07	16894	HNRNPF	8.305e+06	216655	9468.2	0.0260873	0.00114006	-5.26051	-9.77668
P53004;C9J1E1	16	16	64.2	75	480489	189504	399017	87615.7	6188.02	16346.8	23144.6	28285	4933.3	56020.3	BLVRA	289156	15226.5	29746.2	0.0526583	0.102872	-4.24719	-3.28107
P53396;K7ESG8;K7EIE7	61	61	64.3	835	6.79117e+06	1.35148e+07	9.13884e+06	8.16583e+06	110562	84278.4	2.19198e+06	96889.2	24345.9	868510	ACLY	9.40265e+06	795607	329915	0.0846152	0.0350875	-3.56294	-4.8329
P54886	38	38	60	377	1.9047e+06	2.47541e+06	1.80034e+06	1.25095e+06	89811.7	134797	407334	3551.08	591.509	329860	ALDH18A1	1.85785e+06	210648	111334	0.113383	0.0599263	-3.14073	-4.06067
P55036;Q5VWC4;A6PVX3;H0Y561;H0Y3Y9	10	7	34	92	521162	1.73088e+06	610179	1.42492e+06	112096	143201	264038	57750.9	18723.6	112150	PSMD4	1.07178e+06	173112	62874.8	0.161517	0.0586637	-2.63024	-4.09139
P55060	55	55	65	803	6.27579e+06	1.57033e+07	7.90417e+06	1.64119e+07	87583.9	98883.3	1.3692e+06	69124.8	13756.5	782560	CSE1L	1.15738e+07	518556	288480	0.0448043	0.0249253	-4.48022	-5.32625
P55072;C9JUP7;C9IZA5	36	36	61	223	719151	837243	1.17347e+06	67614.6	14233.4	1742.86	1.49248e+06	15814.2	1813.82	113380	VCP	699370	502820	43669.4	0.718961	0.062441	-0.476015	-4.00136
P55084;B5MD38;F5GZQ3;C9JEY0;C9JE81;C9K0M0	15	15	47.7	38	52880.3	88708.3	107251	73233.1	101413	70639.8	95228.4	155448	52788.1	704670	HADHB	80518.1	89093.8	304302	1.10651	3.7793	0.146012	1.91812
P55884;C9JZG1;C9JQN7	43	43	65.4	486	2.45794e+06	5.61759e+06	3.40622e+06	3.04598e+06	88702.1	103316	595588	28984.6	3619.23	154290	EIF3B	3.63193e+06	262535	62297.9	0.0722853	0.0171528	-3.79015	-5.86541
P56381;Q5VTU8	3	3	37.3	11	2.02579	14.4113	2.4952	19.3595	18840.7	18243.7	59025.1	4.51655	4.51655	4.51655	ATP5E	9.57293	32036.5	4.51655	3346.57	0.471805	11.7085	-1.08374
P60174;U3KPZ0;U3KQF3;U3KPS5	20	20	76.2	105	2837.76	131258	20535.6	100542	140642	109024	188231	26573.5	5119.32	159743	TPI1	63793.3	145966	63812.1	2.28811	1.00029	1.19415	0.000424591
P60842;J3KT12;J3QS69;J3KTB5;J3QL43;J3KSZ0;J3QR64;J3QLN6;J3KS25;J3QKZ9;J3QL52;J3KS93;J3KT04;J3KSN7;J3QQP0;E7EMV8;F8WE11;E9PBH4;C9JUF0	42	16	85.5	776	6.56079e+06	1.35881e+07	6.07756e+06	1.46979e+07	100818	18316.2	3.3513e+06	509917	21417.1	2.2913e+06	EIF4A1	1.02311e+07	1.15681e+06	940878	0.113068	0.0919628	-3.14473	-3.44281
P61011;G3V4F7;G3V480;G3V346;A0A0D9SFN7;G3V3L9	36	36	74.6	253	1.34955e+06	380598	1.2519e+06	519416	266083	43928.4	6.17945e+06	231834	86424.8	943420	SRP54	875365	2.16315e+06	420560	2.47115	0.480439	1.30518	-1.05757
P61081;M0QX69;M0QYI6	7	7	37.2	72	314545	710342	505290	304499	7712.68	1257.65	373761	50211.8	11558.8	190250	UBE2M	458669	127577	84006.9	0.278146	0.183153	-1.84608	-2.44888
P61204;P84077;F5H423;F5H0C7;F5H1V1;F5H6T5;F8WDB3	14	4	68.5	274	2.01806e+06	6.05099e+06	3.57899e+06	5.72129e+06	86363	99761.1	1.57689e+06	138142	52013.4	447420	ARF3	4.34233e+06	587672	212525	0.135336	0.0489426	-2.88539	-4.35277
P61247;H0Y9Y4;D6RAT0;E9PFI5;D6RG13;H0Y8L7;D6RB09;D6RI02;D6RAS7;D6RED7;D6RGE0	32	15	73.1	547	9.62664e+06	1.56474e+07	7.55724e+06	1.38396e+07	133926	79569.7	3.61265e+06	130534	12247.6	2.1665e+06	RPS3A	1.16677e+07	1.27538e+06	769761	0.109308	0.0659735	-3.19352	-3.92197
P61289;K9J957;K7ESG5;A0A087WTV2;B3KQ25;K7ENH2;K7EMD0;K7EPX6;K7EKR3;B7Z8D3;K7EJF8	14	14	54.3	145	833005	2.24807e+06	1.30813e+06	1.73444e+06	22800.6	9905.65	684615	6558.86	1428.44	183810	PSME3	1.53091e+06	239107	63932.4	0.156186	0.041761	-2.67866	-4.5817
P61313;A0A2R8YEM3;E7EQV9;E7ENU7;E7EX53;A0A2R8Y738;E7ERA2	19	19	56.4	462	3.72445e+06	1.53973e+07	6.08371e+06	1.16576e+07	196939	39369.9	3.27253e+06	235533	12050.9	2.1293e+06	RPL15	9.21577e+06	1.16961e+06	792295	0.126914	0.0859716	-2.97808	-3.54
P61769;H0YLF3;F5H6I0	3	3	41.2	40	155166	1.5791e+06	224379	2.19164e+06	915303	722410	1.05836e+06	1.34114e+06	1.87017e+06	1.5957e+06	B2M	1.03757e+06	898692	1.60234e+06	0.86615	1.54432	-0.207311	0.626969
P61978;S4R457;S4R359	27	4	55.9	365	3.25672e+06	1.22216e+07	4.61442e+06	1.10288e+07	2630.65	92.4327	1.07051e+06	25433.8	13717.3	25265	HNRNPK	7.78037e+06	357746	21472	0.0459806	0.00275977	-4.44283	-8.50124
P62136;E9PMD7;F5H1L6;F5H037	23	6	66.1	272	1.80825e+06	4.19519e+06	2.33948e+06	3.73807e+06	4684.94	340.305	676270	34606.7	5023.07	282590	PPP1CA	3.02025e+06	227098	107407	0.075192	0.0355622	-3.73328	-4.81351
P62241;Q5JR95	16	16	59.6	298	4.58584e+06	1.12172e+07	3.91747e+06	6.23081e+06	69004	11876.3	1.95332e+06	252712	53051.9	1.3809e+06	RPS8	6.48784e+06	678068	562221	0.104514	0.0866577	-3.25824	-3.52853
P62244;I3L3P7;I3L246;H3BV27;H3BT37;I3L303	12	3	66.2	209	3.70702e+06	9.79977e+06	3.17275e+06	7.96807e+06	70846.1	12609.4	1.78385e+06	167942	55043.7	1.0166e+06	RPS15A	6.1619e+06	622435	413195	0.101013	0.0670564	-3.30738	-3.89848
P62249;M0R210;M0R3H0;M0R1M5;Q6IPX4;M0QX76	15	15	65.1	343	5.537e+06	1.33978e+07	5.56254e+06	1.10749e+07	161523	32845.1	2.44374e+06	210829	40051.8	1.4726e+06	RPS16	8.89304e+06	879370	574494	0.098883	0.0646004	-3.33813	-3.95231
P62258;K7EM20;B4DJF2;I3L3T1;K7EIT4;I3L0W5	28	26	86.7	228	967777	2.10024e+06	935000	651021	19783	3112.41	362729	82917	23416.8	214520	YWHAE	1.16351e+06	128541	106951	0.110477	0.0919212	-3.17818	-3.44346
P62266;D6RD47;D6RIX0;D6R9I7;D6RDJ2	8	8	53.8	92	1.04965e+06	977481	647181	800853	106687	147744	280810	59961.9	7072.38	144320	RPS23	868790	178414	70451.4	0.205359	0.0810914	-2.28378	-3.62431
P62269;A0A0G2JQH2;Q5GGW2;J3JS69	15	15	65.1	141	2.49957e+06	982005	1.82408e+06	1.76199e+06	83409.6	95984.8	1.0782e+06	10058.8	1192.38	556320	RPS18	1.76691e+06	419199	189190	0.23725	0.107074	-2.07552	-3.22332
P62304;A6NHK2	5	5	69.6	98	1.74884e+06	4.12395e+06	1.6473e+06	3.79859e+06	83588.5	95917	1.06466e+06	131164	49602.1	634780	SNRPE	2.82967e+06	414721	271849	0.146562	0.0960709	-2.77042	-3.37976
P62318;H3BT13	5	5	49.2	100	1.66604e+06	2.8344e+06	1.51391e+06	2.89256e+06	17341.5	78160.6	114467	14937.5	2483.33	61144	SNRPD3	2.22673e+06	69989.8	26188.3	0.0314317	0.0117609	-4.99164	-6.40986
P62424;Q5T8U2	24	13	59	423	9.79049e+06	1.56043e+07	8.43535e+06	1.33378e+07	114576	80418.8	2.62105e+06	74865.6	8093.87	1.6311e+06	RPL7A	1.1792e+07	938682	571353	0.0796034	0.0484527	-3.65103	-4.36728
P62495;B7Z7P8;I3L492;D6RCB3;D6RJE8	11	11	33.2	62	233054	109416	215013	122234	20751.8	36086.9	43931.9	16934.8	3274.28	165602	ETF1	169929	33590.2	61937.1	0.197672	0.364487	-2.33882	-1.45606
P62701;Q8TD47;P22090;C9JEH7	27	27	73.8	376	4.26976e+06	6.87619e+06	3.43957e+06	6.46728e+06	28342	3772.01	1.79915e+06	113374	31807.5	928320	RPS4X	5.2632e+06	610421	357834	0.115979	0.0679879	-3.10806	-3.87858
P62750;H7BY10;K7ERT8;A8MUS3;K7EJV9;K7EMA7	17	17	55.1	161	1.83858e+06	4.3946e+06	2.26513e+06	4.92075e+06	90343.1	42772.6	854479	46431.7	6776.66	398600	RPL23A	3.35476e+06	329198	150603	0.0981286	0.0448922	-3.34918	-4.47739
P62805	23	23	71.8	1062	9.76493e+07	2.39993e+08	9.37616e+07	3.01558e+08	2.81335e+06	39903	3.0518e+07	6.00286e+06	1.20979e+06	2.5782e+07	HIST1H4A	1.83241e+08	1.11238e+07	1.09982e+07	0.0607058	0.0600207	-4.04202	-4.0584
P62807;Q93079;Q99877;P58876;O60814;Q5QNW6;Q99879;P57053;U3KQK0;Q99880;Q96A08	16	5	77.8	491	3.73462e+07	4.64419e+07	4.49326e+07	9.0955e+07	4.59291e+06	307110	2.60473e+07	5.88806e+06	5.35727e+06	2.2541e+07	HIST1H2BC	5.49189e+07	1.03158e+07	1.12621e+07	0.187836	0.205068	-2.41245	-2.28583
P62906	15	15	62.2	418	6.82255e+06	2.13969e+07	8.60959e+06	1.66849e+07	62071.8	9851.07	3.99062e+06	330651	10069.8	2.4767e+06	RPL10A	1.33785e+07	1.35418e+06	939140	0.101221	0.0701978	-3.30442	-3.83243
P62913;Q5VVC8	13	13	55.1	145	1.33819e+06	3.89724e+06	1.45621e+06	3.07325e+06	162346	42128.9	1.28845e+06	153585	51640.4	902160	RPL11	2.44122e+06	497643	369129	0.20385	0.151206	-2.29442	-2.72541
P62937;F8WE65;C9J5S7;Q9Y536;P0DN37;E5RIZ5	15	13	81.8	273	307050	1.22668e+06	325729	935027	544332	211387	1.48355e+06	846760	51448.4	735340	PPIA	698622	746424	544516	1.06842	0.779415	0.0954835	-0.359536
P63104;E7EX29;B0AZS6;B7Z2E6;H0YB80;E7ESK7;E9PD24;E7EVZ2;E5RIR4;E5RGE1	28	21	86.5	235	1.32448e+06	810412	1.55476e+06	254398	78142.1	123418	308899	608788	80742.4	96202	YWHAZ	986011	170153	261911	0.172567	0.265627	-2.53477	-1.91253
P63167;F8VXL2;F8VRV5;F8VXI7	10	4	85.4	100	624122	740865	361923	666328	2787.98	1813.49	299902	70454.5	23385.1	175160	DYNLL1	598309	101501	89666.5	0.169647	0.149866	-2.55939	-2.73825
P63241;I3L397;I3L504;Q6IS14;Q9GZV4;F8WCJ1;C9J7B5	13	7	83.8	120	399870	843093	482520	407024	47528.4	17092	67269.7	830896	469761	136730	EIF5A	533127	43963.4	479129	0.0824632	0.898715	-3.60011	-0.154065
P63244;J3KPE3;D6RAC2;H0Y8W2;H0YAF8;D6REE5;D6RHH4;D6R9L0;H0YAM7;D6R9Z1;D6RFX4;D6RFZ9;D6RBD0;E9PD14;D6RAU2;H0Y8R5;D6RF23;D6RGK8;D6R909;H0Y9P0;D6RHJ5;D6RDI0	21	21	79.8	374	1.59855e+06	6.41237e+06	1.94831e+06	4.89154e+06	87275.8	99056.4	1.408e+06	140315	54378.3	648590	GNB2L1	3.71269e+06	531445	281095	0.143143	0.0757117	-2.80448	-3.72334
P68104;Q5VTE0;A0A087WVQ9;Q5JR01;A6PW80	46	6	83.5	1239	6.01287e+07	1.42378e+08	8.01418e+07	1.2513e+08	4.06593e+06	421040	3.52363e+07	8.29143e+06	1.67363e+06	2.0814e+07	EEF1A1	1.01945e+08	1.32411e+07	1.02597e+07	0.129885	0.10064	-2.94469	-3.31273
P68402;J3KNE3	4	4	38.9	7	2.02579	14.4113	2.4952	19.3595	3.6281	3.6281	3.6281	13914.6	2717.98	27782.9	PAFAH1B2	9.57293	3.6281	14805.2	0.378996	1546.57	-1.39974	10.5949
P78371;F5GWF6;F8VQ14	34	34	70.5	183	63928.7	248763	68299	82562.6	101212	84298.8	1.84102e+06	89580.3	23877.4	494680	CCT2	115888	675512	202713	5.82899	1.74921	2.54325	0.806701
P86791;P86790;F8WD66	4	4	11.6	12	74744.7	101969	40959.4	95495	113579	78012.2	106378	36853.3	8105.97	174742	CCZ1	78292.1	99323.2	73233.6	1.26862	0.93539	0.343263	-0.0963605
Q00325	22	4	47	297	2.95342e+06	8.88201e+06	2.90231e+06	7.17175e+06	85189.3	17527.5	1.38392e+06	97190.6	22404.7	1.043e+06	SLC25A3	5.47737e+06	495544	387532	0.0904712	0.0707514	-3.4664	-3.8211
Q00839;A0A1W2PPS1;A0A1X7SBS1;Q5RI18;A0A1W2PP35;A0A1W2PPH7;A0A1W2PPL4;A0A1W2PP34;A0A1W2PQL0;A0A1W2PQ74;A0A1W2PRZ7;A0A1W2PQD4;A0A1W2PRI6;A0A1W2PPE9;A0A1W2PNG3;A0A1W2PP22;A0A087WZF3	51	51	52.2	830	1.13134e+07	2.83388e+07	1.14347e+07	2.28573e+07	184328	79703.3	4.32013e+06	246767	4983.83	2.7396e+06	HNRNPU	1.84861e+07	1.52805e+06	997117	0.0826597	0.0539388	-3.59667	-4.21253
Q01518;Q5T0R5;Q5T0R4;Q5T0R3;Q5T0R2;Q5T0R1;Q5T0R7;Q5T0R6;Q5T0R9;Q5T0R8;Q5T0S3;P40123;B7Z385;A0A087X0J3;A0A087WZ15;E9PDI2	16	16	40.2	91	317654	603981	197970	421804	100407	70062.7	94349.9	113465	45574.9	14272	CAP1	385352	88273.4	57770.7	0.229072	0.149917	-2.12613	-2.73777
Q01813;B1APP6;H0Y757;Q5VSR5;V9GY25;V9GYV7;H0Y3Y3	43	38	56.2	694	6.67032e+06	1.08761e+07	7.01068e+06	7.74955e+06	86480.4	99459.3	1.50237e+06	7793.69	1005.67	438010	PFKP	8.07667e+06	562769	148936	0.0696783	0.0184403	-3.84315	-5.76099
Q01970	3	3	3.7	6	31835.1	100639	52340.6	121961	112356	142043	258972	35845.1	5174.59	296250	PLCB3	76693.9	171124	112423	2.23126	1.46587	1.15786	0.551757
Q02790;F5H120;F5H1U3;H0YFG2	27	27	77.1	94	351906	156139	228944	98500.9	1581.57	3471.43	8256.35	71926.7	26279.8	166628	FKBP4	208872	4436.45	88278.1	0.02124	0.422641	-5.55707	-1.24249
Q02878;F8VZ45;U3KQR5;F8VR69;F8VZA3;F8VWR1;F8VU16	25	25	58	480	4.15907e+06	1.23102e+07	1.12109e+07	1.05928e+07	74928.1	12442.7	3.11674e+06	226519	10654.9	2.202e+06	RPL6	9.56823e+06	1.06804e+06	813058	0.111623	0.0849748	-3.16329	-3.55682
Q06124;A0A1W2PPU4;A0A0U1RRI0;H0YF12	27	27	57.8	164	995870	408495	834150	203259	5219.99	11599.7	19636.5	3638.21	1283.72	179761	PTPN11	610444	12152	61560.9	0.0199069	0.100846	-5.65059	-3.30977
Q06830;A0A0A0MSI0;A0A0A0MRQ5	22	18	89.4	273	513754	1.36221e+06	377546	1.6502e+06	123340	37261.7	900453	324084	24240.6	286940	PRDX1	975927	353685	211755	0.362409	0.216978	-1.46431	-2.20438
Q08211	75	75	63.8	1328	1.64027e+07	4.57581e+07	1.96631e+07	4.01113e+07	319784	77090	5.2861e+06	74697.6	5422.78	2.4376e+06	DHX9	3.04838e+07	1.89432e+06	839240	0.062142	0.0275307	-4.00829	-5.18282
Q12874	21	21	46.7	103	354578	1.54834e+06	684682	611504	45707.6	50180.2	66185.5	31539	3828.69	79098.5	SF3A3	799776	54024.4	38155.4	0.0675494	0.0477076	-3.88791	-4.38964
Q12888;A6NNK5;C9JXV0;H7BZY0;H7C3N7;M0R142	35	35	27	204	990205	2.36541e+06	1.13174e+06	1.31752e+06	86389.1	98560.3	1.29943e+06	264027	127074	1.07746e+06	TP53BP1	1.45122e+06	494795	489522	0.340951	0.337317	-1.55236	-1.56782
Q12905;B4DY09;A0A0A0MRL0;X6R6Z1	28	28	82.1	521	7.01313e+06	1.54967e+07	9.14192e+06	1.59161e+07	115591	78796.7	2.9089e+06	58393.8	8159.91	1.1984e+06	ILF2	1.18919e+07	1.03443e+06	421651	0.0869858	0.0354569	-3.52308	-4.81779
Q12906;K7EKJ9;K7EQR9;K7EKY0;K7ER69;K7EJ09;K7EPG3;K7ERM6;K7ENK6;K7EM82;K7ELV3;K7EQ75	48	43	58.2	783	7.66825e+06	2.48066e+07	7.64455e+06	2.36294e+07	119530	82706.5	2.38049e+06	76753.3	13367.2	1.1092e+06	ILF3	1.59372e+07	860909	399774	0.0540189	0.0250843	-4.21039	-5.31707
Q12931	47	9	63.2	498	2.77992e+06	4.85062e+06	2.67742e+06	4.65367e+06	87134.4	99137.7	1.4266e+06	10760.2	672.537	1.1592e+06	TRAP1	3.74041e+06	537623	390211	0.143734	0.104323	-2.79853	-3.26087
Q13085;A0A0C4DGT1;A0A087X0W4;A0A087WWN5;S4R3S7;A0A087WVR6;A0A087X2F8;A0A087X126;A0A087WYS8	150	68	69	1168	611455	613626	546715	858351	15528.2	1211.82	3.76287e+06	274448	100294	1.0059e+06	ACACA	657537	1.25987e+06	460214	1.91604	0.699906	0.938131	-0.514767
Q13200;H7C1H2	27	22	49.3	115	408237	46743.5	184104	64155.5	115093	78986.6	107842	104871	17473.6	23336	PSMD2	175810	100641	48560.3	0.572439	0.276209	-0.804805	-1.85617
Q13263;M0R0K9;M0R3C0;M0R2I3	42	42	68.3	687	9.39161e+06	4.27266e+07	1.56672e+07	3.5667e+07	3068.75	133.05	4.20885e+06	232775	40613.2	1.5579e+06	TRIM28	2.58631e+07	1.40402e+06	610429	0.0542865	0.0236023	-4.20326	-5.40493
Q13283;E5RIZ6;E5RI46;E5RJU8;E5RH42;E5RIF8;E5RH00;D6RBR0;D6REX8;Q9UN86;D6RBW8;D6RBM9;D6RGJ4;D6RAC7;D6R9A4;D6R9X5;D6RB17;D6RE13	11	11	30.9	84	246343	590799	539907	192754	91172.2	80659.3	644725	72136.7	54908.9	72304	G3BP1	392451	272185	66449.9	0.693553	0.16932	-0.527923	-2.56217
Q13325	5	5	17.6	32	73135.3	880713	390170	2.80153e+06	75180.4	62675.5	84876.9	223414	94549.1	718081	IFIT5	1.03639e+06	74244.3	345348	0.0716376	0.333223	-3.80314	-1.58544
Q13435;E9PPJ0;H0YCG1;E9PJ04;E9PJT3;H0YEX5;E9PIL8	49	49	55.8	631	5.82578e+06	2.3946e+07	5.96409e+06	1.40634e+07	64793.1	11270.2	1.76884e+06	74425.4	25939.9	134320	SF3B2	1.24498e+07	614968	78228.4	0.0493957	0.00628349	-4.33947	-7.31422
Q13564;J3QRA5;H3BMR3;J3KRK3;J3KTE3;J3QLH4	10	10	25.7	36	107977	30832.1	124594	291459	640607	421342	559760	1.23904e+06	193958	212490	NAE1	138715	540570	548495	3.89697	3.95411	1.96235	1.98335
Q13838;Q5STU3;A0A0G2JJZ9;A0A140T9X3;F6WLT2;A0A140T9X9;F6TRA5;A0A140T996;F6S4E6;A0A140T9K1;A0A140T9L4;H0Y400;F6R6M7;A0A0G2JJL7;F6QYI9;H0YCC6;A0A0G2JHN7;F6S2B7;F6U6E2;A0A140T9N3;A0A140T9K2	40	4	77.1	556	6.3737e+06	1.85715e+07	8.13034e+06	1.98396e+07	138123	26586.7	2.90817e+06	258137	20707.5	1.7587e+06	DDX39B	1.32288e+07	1.02429e+06	679181	0.0774291	0.0513412	-3.69098	-4.28374
Q14204;A0A2R8Y706;A0A2R8YFZ7;A0A2R8Y5T0;A0A2R8Y6H2;A0A2R8Y542;A0A2R8Y6I5;A0A2R8YGC7;H0YJ21	218	218	56.1	1486	8.19322e+06	6.04579e+06	7.53993e+06	2.71049e+06	90288	42776	856382	35740	1627.78	150970	DYNC1H1	6.12236e+06	329815	62779.3	0.0538707	0.0102541	-4.21436	-6.60766
Q14240;E7EQG2	25	7	55.5	49	174695	153646	97384.8	158099	3.6281	3.6281	3.6281	90293.5	43143.2	11558	EIF4A2	145956	3.6281	48331.6	2.48575e-05	0.331138	-15.296	-1.5945
Q14247;H0YCD9;H0YEV2	20	20	41.8	103	269799	210622	322856	72122.2	170823	40876.3	1.5878e+06	242684	4667.99	596100	CTTN	218850	599833	281151	2.74084	1.28467	1.45462	0.361402
Q14344	7	7	21.2	42	78326.8	929239	233837	957618	2.80169e+06	516070	4.54041e+06	1.84952e+06	2.18659e+06	2.4095e+06	GNA13	549755	2.61939e+06	2.14854e+06	4.76465	3.90817	2.25237	1.96649
Q14376;Q5QPP1;Q5QPP3;Q5QPP4	3	3	17.2	10	45402.3	123395	55473.7	151120	3.6281	3.6281	3.6281	20243.6	3197.25	42536.4	GALE	93847.6	3.6281	21992.4	3.86595e-05	0.234342	-14.6588	-2.09331
Q14684	38	38	54.2	351	2.77832e+06	4.57581e+06	2.39275e+06	4.00444e+06	53840.7	24326.1	227046	21217.2	10349.8	13892	RRP1B	3.43783e+06	101738	15153	0.0295935	0.00440772	-5.07857	-7.82575
Q14691	13	13	64.3	53	2889.94	106531	13015.2	73971	101204	84288.5	1.95991e+06	433668	166491	917430	GINS1	49101.8	715135	505863	14.5643	10.3023	3.86437	3.3649
Q14694;H3BQP1;H3BNS8;H3BQC6	5	5	6.5	14	20133.8	56318.3	43282.6	110449	3.6281	3.6281	3.6281	46866.5	8473.29	87201	USP10	57546	3.6281	47513.6	6.3047e-05	0.825662	-13.9532	-0.276376
Q14697;F5H6X6;E9PKU7;E9PNH1	43	43	56.7	598	2.78338e+06	4.78796e+06	2.81439e+06	5.33386e+06	90595.8	80095.7	655552	135722	8386.97	339670	GANAB	3.9299e+06	275414	161260	0.0700819	0.041034	-3.83481	-4.60703
Q14974;J3KTM9;J3QR48;J3KS06;J3QRG4	34	30	51.9	337	2.91826e+06	568622	1.9707e+06	554394	77811.1	124450	313731	121310	26147.5	136240	KPNB1	1.50299e+06	171997	94565.9	0.114437	0.0629183	-3.12738	-3.99038
Q15008;C9J0E9;C9J7B7;H7C531	28	28	60.7	244	1.08477e+06	2.26344e+06	1.11893e+06	733995	76109.1	129873	339764	1930.75	195.766	105230	PSMD6	1.30028e+06	181915	35785.5	0.139904	0.0275213	-2.83749	-5.18331
Q15125;C9J719;C9JJ78;A0A494C0F3	3	3	16.5	64	515671	1.84637e+06	880960	1.92864e+06	107190	144072	273028	14116.5	2639.5	170550	EBP	1.29291e+06	174763	62435.3	0.13517	0.0482906	-2.88715	-4.37212
Q15233;H7C367;C9JYS8;C9IZL7;C9J4X2	52	50	73.7	1487	3.91939e+07	1.41907e+08	4.66827e+07	1.38931e+08	3.07671e+06	13112	1.74827e+07	4.25887e+06	95308.6	8.6085e+06	NONO	9.16787e+07	6.85751e+06	4.32089e+06	0.0747993	0.0471308	-3.74083	-4.40719
Q15365	17	13	71.3	239	1.67339e+06	5.43065e+06	1.67588e+06	4.55162e+06	331057	85395.6	2.00245e+06	568211	109028	1.2761e+06	PCBP1	3.33289e+06	806300	651113	0.241922	0.19536	-2.04738	-2.35579
Q15596;H0YBB6	13	3	14.8	44	67159.3	302003	161387	210469	1477.41	3338.94	7921.79	70937.6	27196.3	182281	NCOA2	185255	4246.05	93471.7	0.02292	0.504558	-5.44725	-0.986909
Q15631;E9PGT1;H7C1D4;A0A0J9YVW2;A0A0J9YX41	17	17	81.6	162	709477	1.24834e+06	1.07628e+06	724600	2503.4	4588.77	10911.6	77684.9	16741.4	195129	TSN	939673	6001.26	96518.3	0.00638654	0.102715	-7.29075	-3.28328
Q15645;H0YAL2	19	19	57.2	144	653552	1.23864e+06	588486	461637	102047	71005.5	95784.8	3275.55	1167.43	179567	TRIP13	735579	89612.3	61336.8	0.121826	0.0833857	-3.03711	-3.58406
Q16594;D6RIE8;D6RIV9;D6RGK3;D6RIY1;D6RHW1	19	11	67.8	189	2.26285e+06	6.60529e+06	1.96997e+06	8.90126e+06	89437.5	94940	886544	87420.4	21582.5	348060	TAF9	4.93484e+06	356974	152354	0.0723374	0.0308732	-3.78911	-5.0175
Q2TBE0;H7C3G7;H0YE03	19	19	25.2	64	357774	34599.4	632872	67575.5	643295	861480	524866	77436.9	15235	384630	CWF19L2	273205	676547	159101	2.47633	0.582348	1.3082	-0.780046
Q32Q12;P22392;J3KPD9;E7ERL0;O60361;F6XY72	18	9	76.7	145	72990	673216	69045.2	376903	119638	48058.4	398235	93911.9	53312.4	149740	NME1-NME2	298039	188644	98988.1	0.63295	0.332132	-0.659836	-1.59017
Q5W0B1	27	27	41.7	218	925274	2.42404e+06	943885	2.95572e+06	43111.8	7823.6	1.20968e+06	201276	9691.68	683020	RNF219	1.81223e+06	420206	297996	0.231872	0.164436	-2.1086	-2.6044
Q6P2E9;I3L2F4;I3L3M2;I3L0V0	20	20	22.2	62	103561	39076.7	21519.4	123122	86219	99648.8	1.54878e+06	6560.23	942.703	346660	EDC4	71819.8	578216	118054	8.05092	1.64376	3.00915	0.716997
Q6P5Z2	15	14	26.8	62	285688	318052	188985	179845	616041	183330	384669	372651	239851	286950	PKN3	243142	394680	299817	1.62325	1.23309	0.698883	0.302283
Q76FK4;F5H101;F8WE42;F5GWN9;A0A0A0MSJ1;F5H8B8;F5H692;F5H532;F5H797;F5H0I5;F5GXV1;F5H7D5	49	49	46.2	272	950694	2.02108e+06	1.62095e+06	2.04026e+06	50093.4	15268.2	803160	136267	78980.9	871550	NOL8	1.65825e+06	289507	362266	0.174586	0.218463	-2.51799	-2.19454
Q7L2H7;H0YCQ8;E9PRY0;E7ESM3;E9PRI2	19	6	59.9	150	983378	627068	1.56587e+06	114538	57628.7	55135.5	73639.5	3526.42	1269.02	180377	EIF3M	822714	62134.6	61724.2	0.0755239	0.0750251	-3.72692	-3.73648
Q7Z2W4;C9J6P4;H7C5K1;Q9H0J9;G5E9U9	22	22	34.7	127	498037	730310	396593	172564	131564	42660.1	815020	264612	81268.7	127690	ZC3HAV1	449376	329748	157857	0.733791	0.35128	-0.446559	-1.50931
Q7Z333;X6RI79	13	13	7	38	307456	82190.4	187916	64715	323321	134329	152096	27116.9	3908.45	236610	SETX	160569	203249	89211.8	1.2658	0.555597	0.340049	-0.84789
Q7Z417	9	9	15.3	41	41120.1	111220	40378.6	136595	88025.9	95228	935886	18444.5	2608.73	258170	NUFIP2	82328.4	373047	93074.4	4.5312	1.13053	2.17989	0.176993
Q86T29	5	5	11.2	21	154649	2.42214e+06	259288	1.24036e+06	4126.28	1994.82	62121	45016.4	28357.4	25982	ZNF605	1.01911e+06	22747.4	33118.6	0.0223209	0.0324976	-5.48546	-4.94352
Q8IYW5;F8WD60	6	6	11.7	13	22291.2	222954	184673	332837	88129.9	82449.9	609424	300915	111272	1.23439e+06	RNF168	190689	260001	548859	1.36349	2.8783	0.447299	1.52522
Q8N3K9	4	4	1.6	15	164019	405869	164557	432395	176639	262342	569628	127411	36507.2	341390	CMYA5	291710	336203	168436	1.15252	0.577409	0.204797	-0.792334
Q8N5C6	4	4	5.4	11	13228.2	30353.1	22894	915356	424067	303832	452416	4.51655	4.51655	4.51655	SRBD1	245458	393438	4.51655	1.60288	1.84005e-05	0.680662	-15.7299
Q8NE71;H0YGW7;A0A0G2JIC2;Q5STZ8;F5GYK6	28	28	35.1	131	678100	502065	709722	223110	128340	25563	106056	4.51655	4.51655	4.51655	ABCF1	528249	86653	4.51655	0.164038	8.55004e-06	-2.6079	-16.8356
Q8TC07;C9JA93;F8WCB5;F8WDJ1;F8WF35;F8VV61	19	19	32.3	63	121312	96149.2	60537.1	588315	30575	9308.77	973148	92222.4	23988	464860	TBC1D15	216578	337677	193690	1.55915	0.894319	0.640756	-0.161139
Q8TCU6;H0YDZ4	4	4	3.7	23	30002.7	163548	21214.7	185601	197199	84008	152367	89998.5	154917	109020	PREX1	100092	144525	117979	1.44393	1.17871	0.529996	0.237205
Q8WWM7;H3BUF6;H3BSK9;H3BSQ5;H3BUE3;H3BRB0;A0A0C4DGL7	23	23	29.7	93	85546.2	107305	48836.6	116966	5948.9	377.474	2.96579e+06	70737.6	13598.6	888150	ATXN2L	89663.5	990704	324162	11.0491	3.61532	3.46586	1.85412
Q8WX93;H0YA05;A0A3B3ISX8;F8WA26;H0Y952;D6R9F5;Q86TC9	20	17	19.2	98	238595	97817.9	94207.8	121189	2851.48	155.182	1.87199e+06	70199.7	14177.7	440610	PALLD	137952	624999	174996	4.53055	1.26852	2.17969	0.343152
Q8WXF1;X6RDA4	26	25	51.6	285	3.12657e+06	8.26922e+06	3.41199e+06	8.48498e+06	89440	108725	518332	63904.5	28520.1	110250	PSPC1	5.82319e+06	238832	67558.2	0.041014	0.0116016	-4.60774	-6.42953
Q92598;A0A0A0MSM0;R4GN69;Q5TBM3	21	18	34.7	88	247830	423574	251360	327632	126913	88049.6	121371	42226.1	18392.2	11522	HSPH1	312599	112111	24046.8	0.358642	0.0769252	-1.47938	-3.7004
Q92667;I3L2A2;I3L2N7;I3L0W0;I3L364;I3L0K6;I3L3K1	13	13	26.4	37	5455.66	17677.9	8628.05	13781.6	22537.3	8706.85	774097	51622.8	8528.42	457920	AKAP1	11385.8	268447	172690	23.5774	15.1672	4.55933	3.92288
Q92688	12	9	48.6	51	240317	285579	329329	284060	1791.11	3732.72	8904.24	72108.4	28336.7	5360.8	ANP32B	284821	4809.35	35268.6	0.0168855	0.123827	-5.88807	-3.0136
Q92997;F8WCF1;A0A3B3ISG4	26	21	41.6	372	1.71409e+06	5.51489e+06	2.01701e+06	6.54997e+06	2.55069e+06	40917	1.13003e+07	4.79039e+06	921698	1.1616e+07	DVL3	3.94899e+06	4.63064e+06	5.77603e+06	1.17261	1.46266	0.229728	0.548595
Q96AG4;I3L223	16	16	53.7	249	4.16459e+06	8.244e+06	4.93867e+06	7.24494e+06	86347	99570.9	1.52953e+06	43828	6333.77	466330	LRRC59	6.14805e+06	571815	172164	0.0930075	0.028003	-3.42651	-5.15827
Q96CB9;M0R1K5;A0A087X0V6;A0A087WUV3	3	3	9.4	61	48664.8	6.2413e+06	45747.3	9.81053e+06	1.23614e+07	4.6637e+06	6.09168e+06	1.12588e+07	1.18288e+07	4.7288e+06	NSUN4	4.03656e+06	7.7056e+06	9.27215e+06	1.90895	2.29704	0.93278	1.19978
Q96DA6;F2Z3A7;G5E9V2;A0A2R8Y817	4	4	51.7	16	34519.5	98766	38068.1	113075	333.133	1357.86	3206.57	12058.9	1029.22	30446.7	DNAJC19	71107.1	1632.52	14511.6	0.0229586	0.20408	-5.44482	-2.29279
Q96QK1;I3L4S0;A0A1W2PP10;A0A3B3ITD4	20	20	37.2	85	511168	64331.7	359288	45917.4	5645.19	13778.1	21288	14683.6	2644.41	185500	VPS35	245176	13570.4	67609.5	0.0553497	0.275759	-4.17528	-1.85852
Q96RQ3;E9PHF7;E9PG35;F5GYT8;G5E9X5;F8WDI3	65	65	75.7	2060	1.28685e+07	2.86742e+07	1.22701e+07	4.26308e+07	1.66694e+07	1.4236e+06	6.2318e+07	2.6569e+07	5.99965e+06	4.98e+07	MCCC1	2.41109e+07	2.68037e+07	2.74562e+07	1.11168	1.13875	0.152744	0.187446
Q96S52	6	5	19.8	26	131611	65304.5	92934.6	110758	88268.3	95117.3	916632	78756.1	24307	235106	PIGS	100152	366673	112723	3.66116	1.12552	1.8723	0.170589
Q99459	40	40	60.6	322	2.28577e+06	5.93113e+06	3.40822e+06	3.86052e+06	45163.7	12907.4	905944	264347	77739.3	76319	CDC5L	3.87141e+06	321338	139468	0.0830029	0.0360252	-3.59069	-4.79485
Q99460;A0A087WW66;H7C378;C9J9M4;H7BZR6;F8WCE3	32	32	49	155	718018	322309	452019	110421	111377	111360	228261	5281.28	3758.65	79729	PSMD1	400692	150333	29589.6	0.375183	0.0738464	-1.41433	-3.75933
Q99613;B5ME19;H3BPE4;H3BPE3;H3BTY8	29	29	38.3	278	1.91844e+06	1.77853e+06	1.16139e+06	1.00041e+06	88970.3	77398.6	687470	28938.9	3179.76	271460	EIF3C	1.46469e+06	284613	101193	0.194316	0.0690881	-2.36353	-3.85542
Q99832;F8WAM2;F8WBP8;A0A0D9SG95	40	40	75.3	469	1.88588e+06	5.98989e+06	2.63784e+06	4.86515e+06	84100.5	95705.4	1.02344e+06	89061.5	23616.2	494930	CCT7	3.84469e+06	401083	202536	0.104321	0.0526794	-3.2609	-4.24662
Q9BPU6;E7EWB4;E7ESV0	4	4	8.5	29	348826	2.44442e+06	575139	3.7634e+06	85740.2	132868	354647	98131.2	27661.2	376360	DPYSL5	1.78295e+06	191085	167384	0.107174	0.0938806	-3.22198	-3.41303
Q9BRT9;E5RFF9;E5RH56	16	16	70.4	123	43641.8	139616	75637.8	57109.1	678820	93119.1	5.8416e+06	2.00847e+06	6328.27	3.7263e+06	GINS4	79001.1	2.20451e+06	1.9137e+06	27.9048	24.2237	4.80244	4.59835
Q9BRX5	17	17	85.6	119	64108.8	119601	61692.6	77843.6	3.00895e+06	38362	8.94157e+06	4.43522e+06	428457	6.9261e+06	GINS3	80811.4	3.99629e+06	3.92993e+06	49.4521	48.6308	5.62796	5.6038
Q9BWD1	7	7	35.3	22	13551.3	40232.2	16833.4	41157.9	3.6281	3.6281	3.6281	13252.5	9917.71	1534.7	ACAT2	27943.7	3.6281	8234.97	0.000129836	0.294699	-12.911	-1.76269
Q9H0L4	10	5	29.4	41	131103	89834.8	47563.5	61931.6	112027	143510	265414	57306.1	25210.5	143432	CSTF2T	82608.1	173650	75316.3	2.1021	0.91173	1.07183	-0.133322
Q9H0U4;E9PLD0;Q92928	14	8	71.1	150	1.12954e+06	1.90915e+06	860728	1.85879e+06	77563.2	125228	317399	45170.5	2184.22	198080	RAB1B	1.43955e+06	173397	81811.6	0.120452	0.0568312	-3.05347	-4.13717
Q9H269	4	4	7.9	7	44289.4	73588.9	36894.6	161852	5616.28	13634.5	21181.9	39745.7	14619	1473.7	VPS16	79156.3	13477.5	18612.8	0.170265	0.23514	-2.55415	-2.08841
Q9HB71;B2ZWH1	11	11	57.9	58	180787	192605	64102.7	133253	88275.1	132716	434699	22114	10573.8	54318	CACYBP	142687	218563	29001.9	1.53177	0.203255	0.615197	-2.29863
Q9HCE0;K7ENS1;K7EPN4	3	3	2.1	16	453035	560931	391319	324145	415769	83964	2.11694e+06	671484	163384	860860	EPG5	432357	872226	565243	2.01737	1.30735	1.01248	0.386646
Q9HCM1;J3KPI3	11	11	9.6	18	31657.9	6.13496e+06	24126	134985	110555	84278.5	2.19615e+06	328231	39656.1	1.5022e+06	KIAA1551	1.58143e+06	796996	623362	0.503971	0.394175	-0.988589	-1.34309
Q9NR30	62	60	67.4	983	1.22515e+07	3.84732e+07	1.96658e+07	2.85206e+07	160358	80210.1	4.12818e+06	88363.8	3041.01	1.7886e+06	DDX21	2.47278e+07	1.45625e+06	626668	0.0588912	0.0253427	-4.0858	-5.30229
Q9NR45;Q5TBR1;Q5TBR0	9	9	39.8	32	167435	149078	67983.6	95265.6	3934.93	6258.93	14430.7	24832.8	4640.65	165415	NANS	119940	8208.18	64963	0.0684354	0.541627	-3.86911	-0.884629
Q9NR77;F5H4N4;A0A087X249;F5GXM0	3	3	26.2	6	45030.9	53530.1	22172.5	564563	42768.8	28698.7	98127.4	42237.2	27577.4	41899	PXMP2	171324	56531.6	37237.9	0.329969	0.217353	-1.5996	-2.20189
Q9NRC6	6	6	3	7	3516.44	112237	14972.8	81780.8	112346	12224	191006	94487.3	19471.4	515406	SPTBN5	53126.8	105192	209788	1.98002	3.94882	0.985515	1.98142
Q9NYF8;H0YF14	45	3	42	632	5.84466e+06	2.53339e+07	6.98644e+06	2.30122e+07	89817.6	78335.8	670567	38501.8	5896.36	257560	BCLAF1	1.52943e+07	279573	100653	0.0182796	0.00658107	-5.77362	-7.24746
Q9NYL9;H0YKU1;H0YNJ8;H0YNU8	6	6	28.4	11	91632.6	46538.8	15427.2	202604	129245	90566.8	125104	8315.17	1806.43	203772	TMOD3	89050.6	114972	71297.9	1.29109	0.800645	0.368587	-0.320765
Q9NZI8	20	18	42.3	240	1.51172e+06	3.41912e+06	1.96043e+06	2.03023e+06	35570.5	8471.27	1.25566e+06	84401.1	20387.1	436900	IGF2BP1	2.23037e+06	433233	180563	0.194242	0.0809563	-2.36407	-3.62671
Q9P2N5;U3KPZ7	56	53	48.9	864	7.97271e+06	2.12801e+07	9.88964e+06	3.11615e+07	413478	44484.9	6.55618e+06	1.2605e+06	147295	3.7924e+06	RBM27	1.7576e+07	2.33805e+06	1.7334e+06	0.133025	0.0986231	-2.91023	-3.34193
Q9UHV9	6	6	57.8	18	2.02579	14.4113	2.4952	19.3595	89956	134913	405577	111218	35964.8	317930	PFDN2	9.57293	210149	155038	21952.4	16195.4	14.4221	13.9833
Q9UID3;E9PKX7;E9PJ36;E9PMB6;E9PRV0;H0YEE1;E9PQN6;H0YDX9;H0YCB7	31	27	44.2	195	164713	178217	235041	61856.2	229844	41101.2	5.40118e+06	598139	2903.97	3.3597e+06	VPS51	159957	1.89071e+06	1.32025e+06	11.8201	8.25378	3.56317	3.04506
Q9UKX7;B0QY21;X6RKQ2;B1AHA5;F2Z3L9	41	41	88.2	613	1.3243e+07	4.43204e+07	1.5141e+07	4.83383e+07	89885.8	103739	559928	16700.1	1733.52	152930	NUP50	3.02607e+07	251184	57121.2	0.00830068	0.00188764	-6.91255	-9.0492
Q9ULV4;B4E3S0;F8W1H8;F8VUX3;F8VSA4;F8VRE9;H0YHL7;F8VTT6;F8VVB7;F8VV53;Q6QEF8;J3QLV6;J3KSS5	14	14	39	115	622582	828404	670951	401113	107752	111356	229740	20184.3	10115.9	42228	CORO1C	630762	149616	24176	0.237199	0.0383283	-2.07583	-4.70545
Q9UPU5	8	8	4.8	19	69858.2	113338	25077.2	152053	114770	137822	241739	100150	41858.6	19089	USP24	90081.4	164777	53699.1	1.8292	0.596117	0.871212	-0.746332
Q9UQ80;F8VR77;F8W0A3;H0YIN7;F8VZ69	24	24	69.8	241	827602	1.57483e+06	945770	1.20161e+06	112508	141364	256073	124461	41104.5	49861	PA2G4	1.13745e+06	169982	71808.8	0.14944	0.0631311	-2.74236	-3.9855
Q9Y230;M0R0Y3;X6R2L4;M0QXI6;M0R0Z0;M0QXZ7;A0A1W2PS48	38	38	70.6	588	4.3973e+06	1.72635e+07	5.21599e+06	1.63517e+07	1.74225e+06	94553.9	9.59971e+06	3.02312e+06	76482.3	6.726e+06	RUVBL2	1.08071e+07	3.81217e+06	3.2752e+06	0.352746	0.303059	-1.5033	-1.72233
Q9Y248;M0R043;M0QXS3	18	18	87.6	330	2.02579	14.4113	2.4952	19.3595	3.28945e+07	2.9669e+06	1.25588e+08	5.59344e+07	1.10505e+07	1.0797e+08	GINS2	9.57293	5.38163e+07	5.83183e+07	5.62172e+06	6.092e+06	22.4226	22.5385
Q9Y265;E7ETR0;J3QLR1;H7C4I3	22	12	66.9	178	522586	508513	704068	275758	106225	84279.2	2.2168e+06	378132	9746.09	897090	RUVBL1	502731	802434	428323	1.59615	0.851992	0.674597	-0.231089
Q9Y266;A0A0A0MSU9;A0A0A0MSS4	18	18	59.8	132	274439	1.58323e+06	427018	587013	118240	33056.6	1.0304e+06	188783	90748	527520	NUDC	717925	393898	269017	0.548662	0.374715	-0.866012	-1.41614
Q9Y277;E5RJN6;E5RHZ6;E5RFP6;E5RHE1;E5RK27;E5RFL1	13	13	54.4	201	2.49585e+06	7.31558e+06	1.97654e+06	6.13792e+06	89528.7	78020.2	676262	26474	3650.43	252690	VDAC3	4.48147e+06	281270	94271.5	0.062763	0.0210358	-3.99394	-5.57101
Q9Y295;F8WEE0;H0YI06	23	23	69.2	192	1.29098e+06	3.07255e+06	2.17224e+06	1.59442e+06	114525	138718	245238	14791.4	6917.45	43187	DRG1	2.03255e+06	166160	21631.9	0.0817496	0.0106428	-3.61264	-6.55398
Q9Y2A7	23	22	26.4	111	590770	77658.8	544638	159720	26513.6	40045	50352.2	6221.49	1582.4	178491	NCKAP1	343197	38970.3	62098.2	0.113551	0.180941	-3.13859	-2.46641
Q9Y2Z0	17	17	60	229	634871	2.71325e+06	1.00127e+06	2.5836e+06	47570.9	19740.7	425980	61736.4	8413.09	142980	SUGT1	1.73325e+06	164431	71043.2	0.0948685	0.0409884	-3.39793	-4.60864
Q9Y490	14	13	9.1	43	55352.6	78714.3	38870.8	146100	111706	111333	222859	39391.3	4167.11	66384	TLN1	79759.3	148632	36647.5	1.86351	0.459476	0.898022	-1.12194
Q9Y617	23	23	66.5	315	1.42017e+06	3.39182e+06	1.97604e+06	3.72012e+06	90774.6	42744.6	839764	23217.2	2680.21	520300	PSAT1	2.62704e+06	324428	182066	0.123496	0.0693046	-3.01747	-3.85091

## Sheet: PROSTAR_GINS2_HU_Outlier_list
Protein_Name	Mean_GINS2_HU	Mean_GINS2_NT	Is_Outlier_HU	Is_Outlier_NT	Is_High_Expressed	Is_Outlier
PRKAR2A	14.2494	12.6194	yes	yes	yes	yes
ATP5E	11.7085	-1.08374	yes	no	yes	yes
BLVRB	-1.39974	15.4672	no	yes	yes	yes
ANP32A	-1.39974	11.3956	no	yes	yes	yes
RPLP1	8.12533	13.5702	no	yes	yes	yes
BCR	9.05531	10.5647	yes	yes	yes	yes
AZGP1	9.6548	11.1238	yes	yes	yes	yes
PAFAH1B2	-1.39974	10.5949	no	yes	yes	yes
