# Supplementary material for: Replisome Proximal Protein Associations and Dynamic Proteomic Changes at Stalled Replication Forks
Source: Mol Cell Proteomics. 2024 Apr 13;23(5):100767. doi: 10.1016/j.mcpro.2024.100767 (PMC11101681; doi:10.1016/j.mcpro.2024.100767)
Supplement: Supplemental Table S4 [file mmc4.xlsx]

## Sheet: SAINT_NT_SLD5 vs HEK293
Bait	Prey	PreyGene	Spec	SpecSum	AvgSpec	NumReplicates	ctrlCounts	AvgP	MaxP	TopoAvgP	TopoMaxP	SaintScore	logOddsScore	FoldChange	BFDR	boosted_by
SLD5NT	MKI67	MKI67	69|178|131	378	126	3	0|0|0	1	1	1	1	1	102.27	1260	0
SLD5NT	GINS4	GINS4	132|110|93	335	111.67	3	0|0|0	1	1	1	1	1	136.38	1116.67	0		SAINT score (HEK293 as control) ≥ 0.95 and Min AvgSpec = 5
SLD5NT	A0A0U1RQK7	EIF4G3	95|69|63	227	75.67	3	3|0|0	1	1	1	1	1	21.47	75.67	0
SLD5NT	DVL2	DVL2	67|58|54	179	59.67	3	0|0|0	1	1	1	1	1	80.87	596.67	0
SLD5NT	RBM27	RBM27	55|54|51	160	53.33	3	0|0|0	1	1	1	1	1	76.58	533.33	0
SLD5NT	WDHD1	WDHD1	67|51|38	156	52	3	0|0|0	1	1	1	1	1	57.91	520	0
SLD5NT	VIM	VIM	46|52|38	136	45.33	3	7|1|4	1	1	1	1	1	13.14	11.33	0
SLD5NT	RANBP2	RANBP2	36|50|34	120	40	3	3|0|0	1	1	1	1	1	12.34	40	0
SLD5NT	HCFC1	HCFC1	42|40|36	118	39.33	3	5|0|0	1	1	1	1	1	7.98	23.6	0
SLD5NT	DVL3	DVL3	46|39|32	117	39	3	0|0|0	1	1	1	1	1	49.25	390	0
SLD5NT	RSL1D1	RSL1D1	15|16|83	114	38	3	5|1|1	1	1	1	1	1	4.74	16.29	0
SLD5NT	TXNL1	TXNL1	40|42|30	112	37.33	3	0|0|0	1	1	1	1	1	46.35	373.33	0
SLD5NT	CKAP5	CKAP5	12|33|56	101	33.67	3	3|0|0	1	1	1	1	1	4.65	33.67	0
SLD5NT	SERPINA3	SERPINA3	18|33|31	82	27.33	3	0|0|0	1	1	1	1	1	28.78	273.33	0
SLD5NT	CTTN	CTTN	24|28|24	76	25.33	3	0|0|0	1	1	1	1	1	37.61	253.33	0
SLD5NT	NCL	NCL	28|30|18	76	25.33	3	0|1|1	1	1	1	1	1	22.18	38	0
SLD5NT	SRP54	SRP54	17|36|18	71	23.67	3	4|0|0	1	1	1	1	1	5.04	17.75	0
SLD5NT	DVL1	DVL1	32|25|12	69	23	3	0|0|0	1	1	1	1	1	19.79	230	0
SLD5NT	NACA	NACA	19|30|17	66	22	3	0|0|0	1	1	1	1	1	27.3	220	0
SLD5NT	DIS3	DIS3	4|12|49	65	21.67	3	1|0|0	1	1	1	1	1	6.07	65	0
SLD5NT	MAP4	MAP4	21|26|16	63	21	3	0|0|0	1	1	1	1	1	25.81	210	0
SLD5NT	CGN	CGN	33|22|7	62	20.67	3	0|0|0	1	1	1	1	1	12.05	206.67	0
SLD5NT	AHCTF1	AHCTF1	7|34|19	60	20	3	0|0|0	1	1	1	1	1	12.05	200	0
SLD5NT	PALLD	PALLD	23|22|13	58	19.33	3	0|0|0	1	1	1	1	1	21.31	193.33	0
SLD5NT	HDLBP	HDLBP	26|24|7	57	19	3	0|0|0	1	1	1	1	1	12.05	190	0
SLD5NT	RNF219	RNF219	30|12|13	55	18.33	3	0|0|0	1	1	1	1	1	19.79	183.33	0
SLD5NT	UBAP2L	UBAP2L	16|25|11	52	17.33	3	0|0|0	1	1	1	1	1	18.27	173.33	0
SLD5NT	TJP1	TJP1	24|21|6	51	17	3	1|0|0	1	1	1	1	1	11.67	51	0
SLD5NT	SERPINA1	SERPINA1	16|18|17	51	17	3	0|0|0	1	1	1	1	1	25.81	170	0
SLD5NT	MAP1B	MAP1B	25|17|8	50	16.67	3	0|0|0	1	1	1	1	1	13.63	166.67	0
SLD5NT	AHNAK	AHNAK	24|14|11	49	16.33	3	0|0|0	1	1	1	1	1	18.27	163.33	0
SLD5NT	SMCHD1	SMCHD1	15|19|14	48	16	3	0|0|0	1	1	1	1	1	22.81	160	0
SLD5NT	ZC3HAV1	ZC3HAV1	10|14|24	48	16	3	2|0|0	1	1	1	1	1	6	24	0
SLD5NT	SF3B2	SF3B2	19|22|5	46	15.33	3	0|0|0	1	1	1	1	1	8.81	153.33	0
SLD5NT	FAM21A	FAM21A	21|20|4	45	15	3	0|0|0	1	1	1	1	1	7.13	150	0
SLD5NT	AMBP	AMBP	18|12|15	45	15	3	0|0|0	1	1	1	1	1	19.79	150	0
SLD5NT	ATXN2L	ATXN2L	14|23|5	42	14	3	0|0|0	1	1	1	1	1	8.81	140	0
SLD5NT	TP53	TP53	14|18|10	42	14	3	0|0|0	1	1	1	1	1	16.74	140	0
SLD5NT	KIAA0196	KIAA0196	10|22|9	41	13.67	3	0|0|0	1	1	1	1	1	15.19	136.67	0
SLD5NT	NASP	NASP	17|16|6	39	13	3	0|0|0	1	1	1	1	1	10.44	130	0
SLD5NT	POLA1	POLA1	16|7|16	39	13	3	1|0|0	1	1	1	1	1	14.71	39	0
SLD5NT	PRKAR2A	PRKAR2A	17|15|4	36	12	3	0|0|0	1	1	1	1	1	7.13	120	0
SLD5NT	NUP50	NUP50	18|13|5	36	12	3	0|0|0	1	1	1	1	1	8.81	120	0
SLD5NT	CD2AP	CD2AP	10|23|3	36	12	3	0|0|0	1	1	1	1	1	5.38	120	0
SLD5NT	RBSN	RBSN	14|17|4	35	11.67	3	0|0|0	1	1	1	1	1	7.13	116.67	0
SLD5NT	NUP214	NUP214	12|14|7	33	11	3	0|0|0	1	1	1	1	1	12.05	110	0
SLD5NT	TOPBP1	TOPBP1	17|10|5	32	10.67	3	0|0|0	1	1	1	1	1	8.81	106.67	0
SLD5NT	RBP4	RBP4	11|11|8	30	10	3	0|0|0	1	1	1	1	1	13.63	100	0
SLD5NT	MRE11A	MRE11A	11|13|6	30	10	3	0|0|0	1	1	1	1	1	10.44	100	0
SLD5NT	GNL2	GNL2	5|8|15	28	9.33	3	0|0|0	1	1	1	1	1	8.81	93.33	0
SLD5NT	VPS51	VPS51	8|10|10	28	9.33	3	0|0|0	1	1	1	1	1	13.63	93.33	0
SLD5NT	PCNP	PCNP	10|9|9	28	9.33	3	0|0|0	1	1	1	1	1	15.19	93.33	0
SLD5NT	RIF1	RIF1	6|10|10	26	8.67	3	0|0|0	1	1	1	1	1	10.44	86.67	0
SLD5NT	P0DOY3	IGLC3	8|9|9	26	8.67	3	0|0|0	1	1	1	1	1	13.63	86.67	0
SLD5NT	ADNP	ADNP	8|8|9	25	8.33	3	0|0|0	1	1	1	1	1	13.63	83.33	0
SLD5NT	SIK2	SIK2	10|12|3	25	8.33	3	0|0|0	1	1	1	1	1	5.38	83.33	0
SLD5NT	APBB1	APBB1	11|8|6	25	8.33	3	0|0|0	1	1	1	1	1	10.44	83.33	0
SLD5NT	B2M	B2M	7|9|6	22	7.33	3	0|0|0	1	1	1	1	1	10.44	73.33	0
SLD5NT	PSMD4	PSMD4	8|9|3	20	6.67	3	0|0|0	1	1	1	1	1	5.38	66.67	0
SLD5NT	TCOF1	TCOF1	6|8|5	19	6.33	3	0|0|0	1	1	1	1	1	8.81	63.33	0
SLD5NT	PSPC1	PSPC1	6|9|4	19	6.33	3	0|0|0	1	1	1	1	1	7.13	63.33	0
SLD5NT	DHX29	DHX29	3|6|10	19	6.33	3	0|0|0	1	1	1	1	1	5.38	63.33	0
SLD5NT	HAUS6	HAUS6	6|8|4	18	6	3	0|0|0	1	1	1	1	1	7.13	60	0
SLD5NT	SPG20	SPG20	8|6|3	17	5.67	3	0|0|0	1	1	1	1	1	5.38	56.67	0
SLD5NT	PSMC1	PSMC1	5|8|3	16	5.33	3	0|0|0	1	1	1	1	1	5.38	53.33	0
SLD5NT	STMN1	STMN1	5|6|5	16	5.33	3	0|0|0	1	1	1	1	1	8.81	53.33	0
SLD5NT	EEF1B2	EEF1B2	6|5|4	15	5	3	0|0|0	1	1	1	1	1	7.13	50	0
SLD5NT	SNW1	SNW1	4|5|3	12	4	3	0|0|0	1	1	1	1	1	5.38	40	0
SLD5NT	ZFP1	ZFP1	4|3|4	11	3.67	3	0|0|0	1	1	1	1	1	5.38	36.67	0
SLD5NT	AGT	AGT	3|3|4	10	3.33	3	0|0|0	1	1	1	1	1	5.38	33.33	0
SLD5NT	WAPAL	WAPAL	3|3|4	10	3.33	3	0|0|0	1	1	1	1	1	5.38	33.33	0
SLD5NT	NONO	NONO	70|74|51	195	65	3	22|0|2	0.99	0.99	0.99	0.99	0.99	3.6	8.12	0
SLD5NT	NOP56	NOP56	13|27|98	138	46	3	5|0|1	0.99	1	0.99	1	0.99	3.23	23	0
SLD5NT	NOP58	NOP58	19|22|66	107	35.67	3	7|1|1	0.99	1	0.99	1	0.99	3.75	11.89	0
SLD5NT	NUP153	NUP153	12|15|2	29	9.67	3	0|0|0	0.99	1	0.99	1	0.99	3.54	96.67	0
SLD5NT	PCM1	PCM1	10|8|2	20	6.67	3	0|0|0	0.99	1	0.99	1	0.99	3.54	66.67	0
SLD5NT	TAF9	TAF9	9|7|2	18	6	3	0|0|0	0.99	1	0.99	1	0.99	3.54	60	0
SLD5NT	SERBP1	SERBP1	2|6|9	17	5.67	3	0|0|0	0.99	1	0.99	1	0.99	3.54	56.67	0
SLD5NT	TCEB2	TCEB2	9|6|2	17	5.67	3	0|0|0	0.99	1	0.99	1	0.99	3.54	56.67	0
SLD5NT	STAU1	STAU1	8|7|2	17	5.67	3	0|0|0	0.99	1	0.99	1	0.99	3.54	56.67	0
SLD5NT	DNAJB1	DNAJB1	5|8|2	15	5	3	0|0|0	0.99	1	0.99	1	0.99	3.54	50	0
SLD5NT	FXR1	FXR1	5|7|2	14	4.67	3	0|0|0	0.99	1	0.99	1	0.99	3.54	46.67	0
SLD5NT	RANBP1	RANBP1	5|7|2	14	4.67	3	0|0|0	0.99	1	0.99	1	0.99	3.54	46.67	0
SLD5NT	CLINT1	CLINT1	7|5|2	14	4.67	3	0|0|0	0.99	1	0.99	1	0.99	3.54	46.67	0
SLD5NT	FHL1	FHL1	8|4|2	14	4.67	3	0|0|0	0.99	1	0.99	1	0.99	3.54	46.67	0
SLD5NT	EBNA1BP2	EBNA1BP2	2|6|6	14	4.67	3	0|0|0	0.99	1	0.99	1	0.99	3.54	46.67	0
SLD5NT	C2ORF44	C2ORF44	5|6|2	13	4.33	3	0|0|0	0.99	1	0.99	1	0.99	3.54	43.33	0
SLD5NT	TPD52L2	TPD52L2	7|4|2	13	4.33	3	0|0|0	0.99	1	0.99	1	0.99	3.54	43.33	0
SLD5NT	SKA3	SKA3	4|6|2	12	4	3	0|0|0	0.99	1	0.99	1	0.99	3.54	40	0
SLD5NT	NEDD1	NEDD1	5|2|4	11	3.67	3	0|0|0	0.99	1	0.99	1	0.99	3.54	36.67	0
SLD5NT	ARFGAP2	ARFGAP2	2|3|5	10	3.33	3	0|0|0	0.99	1	0.99	1	0.99	3.54	33.33	0
SLD5NT	CCNT1	CCNT1	2|4|4	10	3.33	3	0|0|0	0.99	1	0.99	1	0.99	3.54	33.33	0
SLD5NT	NELFA	NELFA	2|5|3	10	3.33	3	0|0|0	0.99	1	0.99	1	0.99	3.54	33.33	0
SLD5NT	DBNL	DBNL	4|3|2	9	3	3	0|0|0	0.99	1	0.99	1	0.99	3.54	30	0
SLD5NT	MTA1	MTA1	2|4|3	9	3	3	0|0|0	0.99	1	0.99	1	0.99	3.54	30	0
SLD5NT	U2SURP	U2SURP	19|24|21	64	21.33	3	7|0|0	0.98	0.99	0.98	0.99	0.98	3.53	9.14	0
SLD5NT	FXR2	FXR2	6|23|7	36	12	3	2|0|0	0.98	1	0.98	1	0.98	3.31	18	0
SLD5NT	RPL7L1	RPL7L1	3|3|21	27	9	3	1|0|0	0.98	1	0.98	1	0.98	3.59	27	0
SLD5NT	GTF3C5	GTF3C5	3|3|7	13	4.33	3	1|0|0	0.98	1	0.98	1	0.98	3.59	13	0
SLD5NT	BTF3	BTF3	2|9|2	13	4.33	3	0|0|0	0.98	1	0.98	1	0.98	3.54	43.33	0
SLD5NT	AGTPBP1	AGTPBP1	4|2|2	8	2.67	3	0|0|0	0.98	1	0.98	1	0.98	3.54	26.67	0
SLD5NT	PRRC2C	PRRC2C	2|3|2	7	2.33	3	0|0|0	0.98	1	0.98	1	0.98	3.54	23.33	0
SLD5NT	MYBBP1A	MYBBP1A	19|29|127	175	58.33	3	10|0|0	0.97	1	0.97	1	0.97	2.71	17.5	0
SLD5NT	NOP2	NOP2	10|17|53	80	26.67	3	5|0|0	0.97	1	0.97	1	0.97	2.43	16	0
SLD5NT	NAT10	NAT10	8|17|43	68	22.67	3	4|0|0	0.97	1	0.97	1	0.97	2.3	17	0
SLD5NT	MDC1	MDC1	2|2|2	6	2	3	0|0|0	0.97	0.97	0.97	0.97	0.97	3.54	20	0
SLD5NT	SF3B1	SF3B1	28|50|100	178	59.33	3	20|0|0	0.96	1	0.96	1	0.96	2.11	8.9	0.01
SLD5NT	CCT5	CCT5	64|58|36	158	52.67	3	23|0|2	0.96	0.99	0.96	0.99	0.96	2.31	6.32	0.01
SLD5NT	RUVBL2	RUVBL2	53|55|40	148	49.33	3	25|0|0	0.96	0.97	0.96	0.97	0.96	2.8	5.92	0.01
SLD5NT	DRG1	DRG1	6|8|36	50	16.67	3	3|0|0	0.95	1	0.95	1	0.95	2.08	16.67	0.01
SLD5NT	LARP1	LARP1	12|14|20	46	15.33	3	6|0|0	0.95	0.98	0.95	0.98	0.95	2.52	7.67	0.01
SLD5NT	GTPBP4	GTPBP4	2|5|56	63	21	3	1|0|0	0.93	1	0.93	1	0.93	1.39	63	0.01
SLD5NT	NPM1	NPM1	10|15|4	29	9.67	3	1|0|2	0.93	1	0.93	1	0.93	1.35	9.67	0.01
SLD5NT	NUDC	NUDC	11|10|4	25	8.33	3	1|0|2	0.93	1	0.93	1	0.93	1.35	8.33	0.01
SLD5NT	AKAP1	AKAP1	7|10|2	19	6.33	3	1|0|0	0.93	1	0.93	1	0.93	1.39	19	0.01
SLD5NT	TBC1D15	TBC1D15	8|8|2	18	6	3	1|0|0	0.93	1	0.93	1	0.93	1.39	18	0.01
SLD5NT	BCLAF1	BCLAF1	6|9|2	17	5.67	3	1|0|0	0.93	1	0.93	1	0.93	1.39	17	0.01
SLD5NT	DDX18	DDX18	12|12|54	78	26	3	7|0|1	0.92	1	0.92	1	0.92	2.02	9.75	0.01
SLD5NT	G3BP1	G3BP1	10|6|6	22	7.33	3	3|0|0	0.92	0.98	0.92	0.98	0.92	2.08	7.33	0.01
SLD5NT	CFAP20	CFAP20	2|3|9	14	4.67	3	1|0|0	0.92	1	0.92	1	0.92	1.39	14	0.01
SLD5NT	SEC61B	SEC61B	2|3|6	11	3.67	3	1|0|0	0.92	1	0.92	1	0.92	1.39	11	0.01
SLD5NT	CHORDC1	CHORDC1	2|5|3	10	3.33	3	1|0|0	0.92	1	0.92	1	0.92	1.39	10	0.01
SLD5NT	HBS1L	HBS1L	3|7|10	20	6.67	3	2|0|0	0.91	1	0.91	1	0.91	1.05	10	0.01
SLD5NT	RPL6	RPL6	24|24|75	123	41	3	12|2|6	0.9	1	0.9	1	0.9	1.79	6.15	0.01
SLD5NT	IRS4	IRS4	23|34|58	115	38.33	3	19|0|0	0.9	0.99	0.9	0.99	0.9	1.14	6.05	0.02
SLD5NT	BYSL	BYSL	3|6|24	33	11	3	2|0|0	0.9	1	0.9	1	0.9	1.05	16.5	0.01
SLD5NT	VRK1	VRK1	3|6|23	32	10.67	3	2|0|0	0.9	1	0.9	1	0.9	1.05	16	0.01
SLD5NT	FTSJ3	FTSJ3	8|14|40	62	20.67	3	7|0|0	0.89	1	0.89	1	0.89	0.99	8.86	0.02
SLD5NT	RPL13	RPL13	7|10|61	78	26	3	6|0|0	0.88	1	0.88	1	0.88	1.04	13	0.02
SLD5NT	ARF4	ARF4	6|7|10	23	7.67	3	4|0|0	0.88	0.95	0.88	0.95	0.88	1.56	5.75	0.02
SLD5NT	EIF4G2	EIF4G2	22|31|45	98	32.67	3	19|0|0	0.87	0.97	0.87	0.97	0.87	0.78	5.16	0.02
SLD5NT	EDC4	EDC4	21|19|4	44	14.67	3	4|0|0	0.87	1	0.87	1	0.87	0.45	11	0.02
SLD5NT	NOC3L	NOC3L	2|2|37	41	13.67	3	1|0|0	0.87	1	0.87	1	0.87	1.39	41	0.02
SLD5NT	RPL37A	RPL37A	2|2|24	28	9.33	3	1|0|0	0.87	1	0.87	1	0.87	1.39	28	0.02
SLD5NT	RPL29	RPL29	2|2|13	17	5.67	3	1|0|0	0.87	1	0.87	1	0.87	1.39	17	0.02
SLD5NT	ATP5J2-PTCD1	ATP5J2;ATP5J2-PTCD1	4|4|8	16	5.33	3	2|0|1	0.86	1	0.86	1	0.86	1.35	5.33	0.02
SLD5NT	RPS27	RPS27	8|10|19	37	12.33	3	5|1|2	0.85	1	0.85	1	0.85	0.59	4.63	0.02
SLD5NT	SRP68	SRP68	9|7|21	37	12.33	3	7|0|0	0.8	0.98	0.8	0.98	0.8	0.43	5.29	0.03
SLD5NT	FANCI	FANCI	2|4|24	30	10	3	2|0|0	0.8	1	0.8	1	0.8	0.17	15	0.02
SLD5NT	AP1M1	AP1M1	3|4|16	23	7.67	3	3|0|0	0.78	1	0.78	1	0.78	0.37	7.67	0.03
SLD5NT	LBR	LBR	3|7|31	41	13.67	3	4|0|0	0.76	1	0.76	1	0.76	-0.44	10.25	0.03
SLD5NT	RHEB	RHEB	4|3|8	15	5	3	3|0|0	0.76	0.95	0.76	0.95	0.76	0.37	5	0.03
SLD5NT	HAT1	HAT1	7|13|14	34	11.33	3	6|0|2	0.75	0.95	0.75	0.95	0.75	-0.54	4.25	0.03
SLD5NT	VPS26A	VPS26A	5|4|7	16	5.33	3	4|0|0	0.75	0.87	0.75	0.87	0.75	0.45	4	0.03
SLD5NT	SUB1	SUB1	2|6|3	11	3.67	3	2|0|0	0.75	0.96	0.75	0.96	0.75	0.17	5.5	0.03
SLD5NT	DDX21	DDX21	20|33|109	162	54	3	11|2|9	0.72	1	0.72	1	0.72	-1.64	7.36	0.04
SLD5NT	IGF2BP1	IGF2BP1	4|13|19	36	12	3	6|0|0	0.72	0.98	0.72	0.98	0.72	-1.21	6	0.04
SLD5NT	RPS6	RPS6	8|12|43	63	21	3	6|3|1	0.7	1	0.7	1	0.7	-1.39	6.3	0.04
SLD5NT	SNRPD3	SNRPD3	2|2|10	14	4.67	3	2|0|0	0.69	1	0.69	1	0.69	0.17	7	0.04
SLD5NT	TOP2A	TOP2A	9|11|101	121	40.33	3	8|1|1	0.68	1	0.68	1	0.68	-0.57	12.1	0.05
SLD5NT	PES1	PES1	4|8|33	45	15	3	6|0|0	0.68	1	0.68	1	0.68	-1.21	7.5	0.04
SLD5NT	RPL24	RPL24	5|6|24	35	11.67	3	3|1|2	0.68	1	0.68	1	0.68	-0.56	5.83	0.04
SLD5NT	PARP1	PARP1	77|97|220	394	131.33	3	39|3|27	0.67	1	0.67	1	0.67	-2.79	5.71	0.05
SLD5NT	RRP12	RRP12	1|6|78	85	28.33	3	1|0|0	0.67	1	0.67	1	0.67	-0.4	85	0.06
SLD5NT	TOP1	TOP1	1|9|51	61	20.33	3	2|0|2	0.67	1	0.67	1	0.67	-3.9	15.25	0.07
SLD5NT	PRPF6	PRPF6	1|6|49	56	18.67	3	1|0|0	0.67	1	0.67	1	0.67	-0.4	56	0.06
SLD5NT	RPL17	RPL17	0|6|39	45	15	3	1|0|0	0.67	1	0.67	1	0.67	-1.81	45	0.06
SLD5NT	RPL14	RPL14	8|8|23	39	13	3	3|3|3	0.67	1	0.67	1	0.67	0.02	4.33	0.05
SLD5NT	PAK4	PAK4	1|3|33	37	12.33	3	0|0|0	0.67	1	0.67	1	0.67	1.51	123.33	0.1
SLD5NT	RPS24	RPS24	3|4|26	33	11	3	4|0|0	0.67	1	0.67	1	0.67	-0.44	8.25	0.05
SLD5NT	NSFL1C	NSFL1C	12|19|1	32	10.67	3	0|0|0	0.67	1	0.67	1	0.67	1.51	106.67	0.06
SLD5NT	NUFIP2	NUFIP2	10|14|1	25	8.33	3	0|0|0	0.67	1	0.67	1	0.67	1.51	83.33	0.06
SLD5NT	NOP14	NOP14	0|4|21	25	8.33	3	1|0|0	0.67	1	0.67	1	0.67	-1.81	25	0.09
SLD5NT	RAB3GAP2	RAB3GAP2	13|8|1	22	7.33	3	1|0|0	0.67	1	0.67	1	0.67	-0.4	22	0.06
SLD5NT	HNRNPF	HNRNPF	7|13|0	20	6.67	3	1|0|1	0.67	1	0.67	1	0.67	-3.04	10	0.09
SLD5NT	BICD2	BICD2	11|6|0	17	5.67	3	0|0|0	0.67	1	0.67	1	0.67	-1	56.67	0.07
SLD5NT	SUGT1	SUGT1	6|10|0	16	5.33	3	0|0|0	0.67	1	0.67	1	0.67	-1	53.33	0.07
SLD5NT	STAU2	STAU2	9|6|1	16	5.33	3	0|0|0	0.67	1	0.67	1	0.67	1.51	53.33	0.07
SLD5NT	CHAMP1	CHAMP1	6|7|0	13	4.33	3	0|0|0	0.67	1	0.67	1	0.67	-1	43.33	0.07
SLD5NT	PDLIM1	PDLIM1	7|6|0	13	4.33	3	0|0|0	0.67	1	0.67	1	0.67	-1	43.33	0.07
SLD5NT	NOL6	NOL6	1|4|7	12	4	3	1|0|0	0.67	1	0.67	1	0.67	-0.4	12	0.09
SLD5NT	TPX2	TPX2	1|8|3	12	4	3	0|0|0	0.67	1	0.67	1	0.67	1.51	40	0.1
SLD5NT	GPKOW	GPKOW	5|7|0	12	4	3	0|0|0	0.67	1	0.67	1	0.67	-1	40	0.08
SLD5NT	SF3A1	SF3A1	5|7|0	12	4	3	1|0|0	0.67	1	0.67	1	0.67	-1.81	12	0.08
SLD5NT	PIGR	PIGR	1|5|5	11	3.67	3	0|0|0	0.67	1	0.67	1	0.67	1.51	36.67	0.08
SLD5NT	GATAD2B	GATAD2B	5|5|1	11	3.67	3	0|0|0	0.67	1	0.67	1	0.67	1.51	36.67	0.08
SLD5NT	DEFA3	DEFA3	4|5|1	10	3.33	3	0|0|0	0.67	1	0.67	1	0.67	1.51	33.33	0.08
SLD5NT	YEATS2	YEATS2	5|5|0	10	3.33	3	0|0|0	0.67	1	0.67	1	0.67	-1	33.33	0.08
SLD5NT	XRN1	XRN1	0|4|6	10	3.33	3	0|0|0	0.67	1	0.67	1	0.67	-1	33.33	0.08
SLD5NT	AZGP1	AZGP1	0|5|4	9	3	3	1|0|0	0.67	1	0.67	1	0.67	-1.81	9	0.09
SLD5NT	GPATCH4	GPATCH4	3|6|0	9	3	3	0|0|0	0.67	1	0.67	1	0.67	-1	30	0.1
SLD5NT	GPATCH1	GPATCH1	5|4|0	9	3	3	0|0|0	0.67	1	0.67	1	0.67	-1	30	0.08
SLD5NT	SAFB	SAFB	4|4|1	9	3	3	0|0|0	0.67	1	0.67	1	0.67	1.51	30	0.09
SLD5NT	CD2BP2	CD2BP2	3|5|0	8	2.67	3	0|0|0	0.67	1	0.67	1	0.67	-1	26.67	0.1
SLD5NT	CTSD	CTSD	3|2|3	8	2.67	3	2|0|0	0.67	0.74	0.67	0.74	0.67	0.17	4	0.05
SLD5NT	SALL2	SALL2	4|4|0	8	2.67	3	0|0|0	0.67	1	0.67	1	0.67	-1	26.67	0.09
SLD5NT	SON	SON	5|3|0	8	2.67	3	0|0|0	0.67	1	0.67	1	0.67	-1	26.67	0.1
SLD5NT	RPL7A	RPL7A	10|22|83	115	38.33	3	7|2|8	0.66	1	0.66	1	0.66	-6.29	6.76	0.1
SLD5NT	RPL8	RPL8	2|6|56	64	21.33	3	4|0|0	0.66	1	0.66	1	0.66	-1.66	16	0.11
SLD5NT	EXOSC10	EXOSC10	1|2|24	27	9	3	0|0|0	0.66	1	0.66	1	0.66	1.51	90	0.11
SLD5NT	RPF2	RPF2	0|2|25	27	9	3	0|0|0	0.66	1	0.66	1	0.66	-1	90	0.11
SLD5NT	USP39	USP39	0|3|23	26	8.67	3	1|0|0	0.66	1	0.66	1	0.66	-1.81	26	0.11
SLD5NT	SRPR	SRPR	1|3|14	18	6	3	1|0|0	0.66	1	0.66	1	0.66	-0.4	18	0.11
SLD5NT	SUGP2	SUGP2	0|2|8	10	3.33	3	0|0|0	0.66	1	0.66	1	0.66	-1	33.33	0.11
SLD5NT	KIF23	KIF23	0|2|7	9	3	3	0|0|0	0.66	1	0.66	1	0.66	-1	30	0.11
SLD5NT	RFC1	RFC1	2|0|7	9	3	3	0|0|0	0.66	1	0.66	1	0.66	-1	30	0.11
SLD5NT	CNN3	CNN3	6|2|0	8	2.67	3	0|0|0	0.66	1	0.66	1	0.66	-1	26.67	0.12
SLD5NT	SART1	SART1	2|5|0	7	2.33	3	0|0|0	0.66	1	0.66	1	0.66	-1	23.33	0.12
SLD5NT	TOX4	TOX4	3|4|0	7	2.33	3	0|0|0	0.66	1	0.66	1	0.66	-1	23.33	0.1
SLD5NT	SERPINA5	SERPINA5	1|4|2	7	2.33	3	0|0|0	0.66	1	0.66	1	0.66	1.51	23.33	0.12
SLD5NT	ATRX	ATRX	2|5|0	7	2.33	3	0|0|0	0.66	1	0.66	1	0.66	-1	23.33	0.12
SLD5NT	MLLT4	MLLT4	3|3|1	7	2.33	3	0|0|0	0.66	1	0.66	1	0.66	1.51	23.33	0.11
SLD5NT	UBAP2	UBAP2	3|4|0	7	2.33	3	0|0|0	0.66	1	0.66	1	0.66	-1	23.33	0.1
SLD5NT	RPRD2	RPRD2	2|5|0	7	2.33	3	0|0|0	0.66	1	0.66	1	0.66	-1	23.33	0.12
SLD5NT	IFT74	IFT74	5|2|0	7	2.33	3	0|0|0	0.66	1	0.66	1	0.66	-1	23.33	0.12
SLD5NT	PDCD5	PDCD5	2|5|0	7	2.33	3	0|0|0	0.66	1	0.66	1	0.66	-1	23.33	0.12
SLD5NT	CSDE1	CSDE1	4|2|0	6	2	3	0|0|0	0.66	1	0.66	1	0.66	-1	20	0.12
SLD5NT	SEC11A	SEC11A	0|3|3	6	2	3	0|0|0	0.66	1	0.66	1	0.66	-1	20	0.11
SLD5NT	TCERG1	TCERG1	1|3|2	6	2	3	0|0|0	0.66	1	0.66	1	0.66	1.51	20	0.13
SLD5NT	LIN54	LIN54	2|4|0	6	2	3	0|0|0	0.66	1	0.66	1	0.66	-1	20	0.12
SLD5NT	WDR70	WDR70	3|2|0	5	1.67	3	0|0|0	0.66	1	0.66	1	0.66	-1	16.67	0.13
SLD5NT	ATG2B	ATG2B	2|3|0	5	1.67	3	0|0|0	0.66	1	0.66	1	0.66	-1	16.67	0.13
SLD5NT	SUMO1	SUMO1	0|3|2	5	1.67	3	0|0|0	0.66	1	0.66	1	0.66	-1	16.67	0.13
SLD5NT	CHMP4B	CHMP4B	2|3|0	5	1.67	3	0|0|0	0.66	1	0.66	1	0.66	-1	16.67	0.13
SLD5NT	THRAP3	THRAP3	2|3|0	5	1.67	3	0|0|0	0.66	1	0.66	1	0.66	-1	16.67	0.13
SLD5NT	IK	IK	2|3|0	5	1.67	3	0|0|0	0.66	1	0.66	1	0.66	-1	16.67	0.13
SLD5NT	KMT2A	KMT2A	0|2|3	5	1.67	3	0|0|0	0.66	1	0.66	1	0.66	-1	16.67	0.13
SLD5NT	CKAP2	CKAP2	0|3|2	5	1.67	3	0|0|0	0.66	1	0.66	1	0.66	-1	16.67	0.13
SLD5NT	ABCE1	ABCE1	11|15|45	71	23.67	3	13|0|0	0.65	0.99	0.65	0.99	0.65	-1.19	5.46	0.14
SLD5NT	CORO1C	CORO1C	2|6|12	20	6.67	3	4|0|0	0.65	0.97	0.65	0.97	0.65	-1.66	5	0.14
SLD5NT	PIAS2	PIAS2	2|2|1	5	1.67	3	0|0|0	0.65	0.97	0.65	0.97	0.65	1.51	16.67	0.14
SLD5NT	ZMYM4	ZMYM4	2|1|2	5	1.67	3	0|0|0	0.65	0.97	0.65	0.97	0.65	1.51	16.67	0.14
SLD5NT	ARFGAP1	ARFGAP1	2|2|1	5	1.67	3	0|0|0	0.65	0.97	0.65	0.97	0.65	1.51	16.67	0.14
SLD5NT	POLD3	POLD3	2|2|1	5	1.67	3	0|0|0	0.65	0.97	0.65	0.97	0.65	1.51	16.67	0.14
SLD5NT	PRMT7	PRMT7	2|2|0	4	1.33	3	0|0|0	0.65	0.97	0.65	0.97	0.65	-1	13.33	0.14
SLD5NT	XIRP2	XIRP2	2|2|0	4	1.33	3	0|0|0	0.65	0.97	0.65	0.97	0.65	-1	13.33	0.14
SLD5NT	A2M	A2M	0|2|2	4	1.33	3	0|0|0	0.65	0.97	0.65	0.97	0.65	-1	13.33	0.14
SLD5NT	NCAPH	NCAPH	2|2|0	4	1.33	3	0|0|0	0.65	0.97	0.65	0.97	0.65	-1	13.33	0.14
SLD5NT	SIGLEC5	SIGLEC5	0|2|2	4	1.33	3	0|0|0	0.65	0.97	0.65	0.97	0.65	-1	13.33	0.14
SLD5NT	AP3D1	AP3D1	2|8|29	39	13	3	5|0|0	0.64	1	0.64	1	0.64	-2.76	7.8	0.15
SLD5NT	RPL19	RPL19	2|3|33	38	12.67	3	3|0|0	0.64	1	0.64	1	0.64	-0.67	12.67	0.15
SLD5NT	PSMD8	PSMD8	6|7|11	24	8	3	7|0|0	0.64	0.88	0.64	0.88	0.64	-0.26	3.43	0.15
SLD5NT	KPRP	KPRP	8|10|0	18	6	3	3|0|0	0.64	0.98	0.64	0.98	0.64	-3.59	6	0.15
SLD5NT	RPS19	RPS19	0|11|31	42	14	3	7|0|0	0.63	1	0.63	1	0.63	-8.95	6	0.15
SLD5NT	HSD17B12	HSD17B12	2|5|16	23	7.67	3	4|0|0	0.63	0.99	0.63	0.99	0.63	-1.66	5.75	0.15
SLD5NT	YKT6	YKT6	3|6|12	21	7	3	5|0|0	0.63	0.95	0.63	0.95	0.63	-1.37	4.2	0.15
SLD5NT	PSMD3	PSMD3	11|14|49	74	24.67	3	13|0|0	0.62	0.99	0.62	0.99	0.62	-1.19	5.69	0.15
SLD5NT	DKC1	DKC1	0|5|56	61	20.33	3	3|0|0	0.61	1	0.61	1	0.61	-3.59	20.33	0.15
SLD5NT	SYNCRIP	SYNCRIP	0|7|6	13	4.33	3	3|0|0	0.61	0.93	0.61	0.93	0.61	-3.59	4.33	0.16
SLD5NT	RER1	RER1	0|4|7	11	3.67	3	2|0|0	0.61	0.98	0.61	0.98	0.61	-3.17	5.5	0.15
SLD5NT	CCT6A	CCT6A	30|31|26	87	29	3	25|0|0	0.6	0.76	0.6	0.76	0.6	-0.68	3.48	0.16
SLD5NT	PSMC2	PSMC2	27|20|6	53	17.67	3	15|0|0	0.6	0.94	0.6	0.94	0.6	-8.18	3.53	0.16
SLD5NT	CNOT1	CNOT1	3|16|11	30	10	3	7|0|1	0.6	0.95	0.6	0.95	0.6	-4.82	3.75	0.16
SLD5NT	YTHDF2	YTHDF2	4|4|12	20	6.67	3	5|0|0	0.6	0.95	0.6	0.95	0.6	-0.33	4	0.16
SLD5NT	KHSRP	KHSRP	7|10|0	17	5.67	3	4|0|1	0.6	0.95	0.6	0.95	0.6	-6.76	3.4	0.16
SLD5NT	RNASEH2B	RNASEH2B	0|2|13	15	5	3	1|0|0	0.6	1	0.6	1	0.6	-1.81	15	0.16
SLD5NT	FLII	FLII	2|1|6	9	3	3	0|1|0	0.6	1	0.6	1	0.6	-0.4	9	0.16
SLD5NT	GSK3A	GSK3A	2|0|5	7	2.33	3	1|0|0	0.6	1	0.6	1	0.6	-1.81	7	0.16
SLD5NT	ARPC4	ARPC4	7|9|9	25	8.33	3	6|0|2	0.59	0.7	0.59	0.7	0.59	-0.54	3.13	0.17
SLD5NT	TMEM63A	TMEM63A	3|2|5	10	3.33	3	3|0|0	0.59	0.83	0.59	0.83	0.59	-0.67	3.33	0.17
SLD5NT	MPDU1	MPDU1	0|3|2	5	1.67	3	1|0|0	0.59	0.97	0.59	0.97	0.59	-1.81	5	0.16
SLD5NT	RPA1	RPA1	19|20|14	53	17.67	3	16|0|0	0.58	0.8	0.58	0.8	0.58	-1.39	3.31	0.17
SLD5NT	SLC25A1	SLC25A1	1|4|32	37	12.33	3	3|0|0	0.58	1	0.58	1	0.58	-2.19	12.33	0.17
SLD5NT	NMT1	NMT1	6|10|17	33	11	3	8|0|1	0.58	0.94	0.58	0.94	0.58	-2.13	3.67	0.17
SLD5NT	RUVBL1	RUVBL1	14|12|4	30	10	3	9|0|0	0.58	0.9	0.58	0.9	0.58	-4.27	3.33	0.17
SLD5NT	KHDRBS1	KHDRBS1	6|8|12	26	8.67	3	8|0|0	0.58	0.88	0.58	0.88	0.58	-1.07	3.25	0.18
SLD5NT	EIF5A	EIF5A	10|12|4	26	8.67	3	6|2|0	0.58	0.91	0.58	0.91	0.58	-3.64	3.25	0.17
SLD5NT	NUDT21	NUDT21	10|11|2	23	7.67	3	7|0|0	0.58	0.88	0.58	0.88	0.58	-5.12	3.29	0.17
SLD5NT	ABCF1	ABCF1	1|4|16	21	7	3	3|0|0	0.58	1	0.58	1	0.58	-2.19	7	0.17
SLD5NT	RPS25	RPS25	0|3|12	15	5	3	2|0|0	0.58	1	0.58	1	0.58	-3.17	7.5	0.17
SLD5NT	RBMX	RBMX	0|4|10	14	4.67	3	3|0|0	0.58	0.98	0.58	0.98	0.58	-3.59	4.67	0.18
SLD5NT	XRN2	XRN2	6|9|32	47	15.67	3	9|0|0	0.57	0.99	0.57	0.99	0.57	-1.95	5.22	0.18
SLD5NT	CYCS	CYCS	1|5|12	18	6	3	4|0|0	0.57	0.97	0.57	0.97	0.57	-3.38	4.5	0.18
SLD5NT	U2AF2	U2AF2	3|6|1	10	3.33	3	0|0|2	0.57	0.96	0.57	0.96	0.57	-1.13	5	0.18
SLD5NT	EMC1	EMC1	0|3|7	10	3.33	3	2|0|0	0.57	0.98	0.57	0.98	0.57	-3.17	5	0.18
SLD5NT	COPA	COPA	14|26|89	129	43	3	21|0|1	0.56	1	0.56	1	0.56	-6.4	5.86	0.18
SLD5NT	RPL13A	RPL13A	10|10|41	61	20.33	3	8|2|1	0.56	1	0.56	1	0.56	-0.65	5.55	0.18
SLD5NT	SNRPD1	SNRPD1	9|14|18	41	13.67	3	8|1|4	0.56	0.95	0.56	0.95	0.56	-3.3	3.15	0.18
SLD5NT	CISD2	CISD2	2|2|14	18	6	3	3|0|0	0.56	1	0.56	1	0.56	-0.67	6	0.18
SLD5NT	SLC16A1	SLC16A1	1|5|8	14	4.67	3	4|0|0	0.55	0.91	0.55	0.91	0.55	-3.38	3.5	0.18
SLD5NT	PSMD1	PSMD1	14|17|4	35	11.67	3	12|0|0	0.54	0.88	0.54	0.88	0.54	-7.72	2.92	0.19
SLD5NT	DPP3	DPP3	8|6|1	15	5	3	5|0|0	0.54	0.86	0.54	0.86	0.54	-4.63	3	0.19
SLD5NT	SFPQ	SFPQ	3|4|4	11	3.67	3	4|0|0	0.54	0.61	0.54	0.61	0.54	-0.44	2.75	0.19
SLD5NT	PRKAG1	PRKAG1	4|3|4	11	3.67	3	4|0|0	0.54	0.61	0.54	0.61	0.54	-0.44	2.75	0.19
SLD5NT	CCAR2	CCAR2	9|13|6	28	9.33	3	9|0|0	0.53	0.87	0.53	0.87	0.53	-1.95	3.11	0.2
SLD5NT	STT3A	STT3A	1|6|19	26	8.67	3	6|0|0	0.53	0.98	0.53	0.98	0.53	-5.34	4.33	0.2
SLD5NT	NAA25	NAA25	0|3|20	23	7.67	3	3|0|0	0.53	1	0.53	1	0.53	-3.59	7.67	0.2
SLD5NT	DRG2	DRG2	3|0|14	17	5.67	3	3|0|0	0.53	1	0.53	1	0.53	-3.59	5.67	0.2
SLD5NT	WDR75	WDR75	1|2|2	5	1.67	3	1|0|0	0.53	0.8	0.53	0.8	0.53	-0.4	5	0.19
SLD5NT	SMAP1	SMAP1	2|1|2	5	1.67	3	1|0|0	0.53	0.8	0.53	0.8	0.53	-0.4	5	0.19
SLD5NT	CDK5RAP1	CDK5RAP1	2|1|2	5	1.67	3	1|0|0	0.53	0.8	0.53	0.8	0.53	-0.4	5	0.19
SLD5NT	SETD1A	SETD1A	0|2|2	4	1.33	3	1|0|0	0.53	0.8	0.53	0.8	0.53	-1.81	4	0.19
SLD5NT	PIP	PIP	2|2|0	4	1.33	3	1|0|0	0.53	0.8	0.53	0.8	0.53	-1.81	4	0.19
SLD5NT	ZGRF1	ZGRF1	2|2|0	4	1.33	3	1|0|0	0.53	0.8	0.53	0.8	0.53	-1.81	4	0.19
SLD5NT	WDR36	WDR36	2|3|31	36	12	3	4|0|0	0.52	1	0.52	1	0.52	-1.66	9	0.2
SLD5NT	SEC22B	SEC22B	7|10|15	32	10.67	3	9|0|1	0.52	0.89	0.52	0.89	0.52	-2.06	3.2	0.2
SLD5NT	CKMT1A	CKMT1A	5|12|10	27	9	3	8|0|1	0.52	0.84	0.52	0.84	0.52	-3.2	3	0.2
SLD5NT	RPL34	RPL34	3|3|13	19	6.33	3	1|1|2	0.52	1	0.52	1	0.52	-0.96	4.75	0.2
SLD5NT	HIST2H3PS2	HIST2H3PS2	4|4|7	15	5	3	3|0|2	0.52	0.92	0.52	0.92	0.52	-0.76	3	0.2
SLD5NT	EIF4G1	EIF4G1	36|32|61	129	43	3	32|0|0	0.51	0.97	0.51	0.97	0.51	-1.92	4.03	0.21
SLD5NT	HEATR1	HEATR1	0|2|29	31	10.33	3	2|0|0	0.51	1	0.51	1	0.51	-3.17	15.5	0.2
SLD5NT	RPS23	RPS23	0|2|21	23	7.67	3	2|0|0	0.51	1	0.51	1	0.51	-3.17	11.5	0.21
SLD5NT	TMEM33	TMEM33	1|5|10	16	5.33	3	5|0|0	0.51	0.92	0.51	0.92	0.51	-4.63	3.2	0.21
SLD5NT	RALY	RALY	0|2|11	13	4.33	3	2|0|0	0.51	1	0.51	1	0.51	-3.17	6.5	0.21
SLD5NT	S100A8	S100A8	1|7|3	11	3.67	3	3|0|0	0.51	0.93	0.51	0.93	0.51	-2.19	3.67	0.21
SLD5NT	ZFR	ZFR	0|2|8	10	3.33	3	2|0|0	0.51	0.99	0.51	0.99	0.51	-3.17	5	0.21
SLD5NT	EPB41L2	EPB41L2	3|2|3	8	2.67	3	3|0|0	0.51	0.59	0.51	0.59	0.51	-0.67	2.67	0.21
SLD5NT	RECQL	RECQL	6|8|31	45	15	3	8|0|1	0.5	0.99	0.5	0.99	0.5	-2.13	5	0.21
SLD5NT	ADSS	ADSS	4|4|1	9	3	3	3|0|0	0.5	0.75	0.5	0.75	0.5	-2.19	3	0.21
SLD5NT	HNRNPR	HNRNPR	4|12|22	38	12.67	3	9|1|2	0.49	0.97	0.49	0.97	0.49	-8.18	3.17	0.22
SLD5NT	COPS3	COPS3	4|7|9	20	6.67	3	6|0|1	0.49	0.8	0.49	0.8	0.49	-2.42	2.86	0.22
SLD5NT	NDUFA4	NDUFA4	0|2|6	8	2.67	3	1|0|1	0.49	0.99	0.49	0.99	0.49	-3.04	4	0.21
SLD5NT	GNA13	GNA13	1|3|3	7	2.33	3	2|0|0	0.49	0.74	0.49	0.74	0.49	-1.13	3.5	0.21
SLD5NT	CUL3	CUL3	0|5|34	39	13	3	6|0|0	0.48	1	0.48	1	0.48	-7.44	6.5	0.22
SLD5NT	PSAP	PSAP	5|4|4	13	4.33	3	5|0|0	0.48	0.62	0.48	0.62	0.48	-0.33	2.6	0.22
SLD5NT	TMED10	TMED10	6|6|13	25	8.33	3	8|0|0	0.47	0.9	0.47	0.9	0.47	-1.07	3.13	0.22
SLD5NT	MMGT1	MMGT1	0|2|4	6	2	3	2|0|0	0.47	0.86	0.47	0.86	0.47	-3.17	3	0.22
SLD5NT	HIGD1A	HIGD1A	2|0|4	6	2	3	1|0|1	0.47	0.92	0.47	0.92	0.47	-3.04	3	0.22
SLD5NT	COPS7A	COPS7A	0|2|4	6	2	3	2|0|0	0.47	0.86	0.47	0.86	0.47	-3.17	3	0.22
SLD5NT	BRIX1	BRIX1	7|6|55	68	22.67	3	9|0|0	0.46	1	0.46	1	0.46	-1.95	7.56	0.23
SLD5NT	NAA15	NAA15	5|11|50	66	22	3	12|0|0	0.46	1	0.46	1	0.46	-6.21	5.5	0.22
SLD5NT	PPP2R5D	PPP2R5D	0|3|25	28	9.33	3	4|0|0	0.46	1	0.46	1	0.46	-5.07	7	0.22
SLD5NT	SEC61A1	SEC61A1	1|3|13	17	5.67	3	4|0|0	0.46	0.98	0.46	0.98	0.46	-3.38	4.25	0.23
SLD5NT	HNRNPL	HNRNPL	8|14|15	37	12.33	3	11|0|2	0.45	0.71	0.45	0.71	0.45	-3.94	2.85	0.23
SLD5NT	RPL23A	RPL23A	2|1|30	33	11	3	3|0|0	0.45	1	0.45	1	0.45	-2.19	11	0.23
SLD5NT	RPL38	RPL38	1|2|17	20	6.67	3	3|0|0	0.45	1	0.45	1	0.45	-2.19	6.67	0.23
SLD5NT	MOGS	MOGS	0|2|18	20	6.67	3	3|0|0	0.45	1	0.45	1	0.45	-3.59	6.67	0.23
SLD5NT	POLD1	POLD1	0|2|16	18	6	3	3|0|0	0.45	1	0.45	1	0.45	-3.59	6	0.23
SLD5NT	ARPC3	ARPC3	2|4|8	14	4.67	3	5|0|0	0.45	0.86	0.45	0.86	0.45	-2.76	2.8	0.23
SLD5NT	HACD3	HACD3	4|12|26	42	14	3	13|0|0	0.44	0.95	0.44	0.95	0.44	-8.92	3.23	0.24
SLD5NT	PWP2	PWP2	1|2|13	16	5.33	3	3|0|0	0.44	0.99	0.44	0.99	0.44	-2.19	5.33	0.23
SLD5NT	ZMPSTE24	ZMPSTE24	1|3|9	13	4.33	3	4|0|0	0.44	0.93	0.44	0.93	0.44	-3.38	3.25	0.23
SLD5NT	RPS29	RPS29	0|2|10	12	4	3	3|0|0	0.44	0.98	0.44	0.98	0.44	-3.59	4	0.24
SLD5NT	AP1G1	AP1G1	0|2|9	11	3.67	3	3|0|0	0.44	0.97	0.44	0.97	0.44	-3.59	3.67	0.24
SLD5NT	SNRPB	SNRPB	4|15|20	39	13	3	8|1|7	0.43	0.93	0.43	0.93	0.43	-13.24	2.44	0.24
SLD5NT	EPB41L3	EPB41L3	2|5|9	16	5.33	3	6|0|0	0.43	0.86	0.43	0.86	0.43	-3.91	2.67	0.24
SLD5NT	RPS27L	RPS27L	0|2|8	10	3.33	3	3|0|0	0.43	0.95	0.43	0.95	0.43	-3.59	3.33	0.24
SLD5NT	TMEM205	TMEM205	1|2|3	6	2	3	2|0|0	0.43	0.74	0.43	0.74	0.43	-1.13	3	0.24
SLD5NT	KATNAL2	KATNAL2	3|2|0	5	1.67	3	2|0|0	0.43	0.74	0.43	0.74	0.43	-3.17	2.5	0.24
SLD5NT	TMPO	TMPO	11|17|23	51	17	3	15|1|1	0.42	0.87	0.42	0.87	0.42	-4.71	3	0.24
SLD5NT	UBE2M	UBE2M	5|8|3	16	5.33	3	5|0|1	0.42	0.82	0.42	0.82	0.42	-2.69	2.67	0.25
SLD5NT	VARS	VARS	39|40|81	160	53.33	3	35|0|3	0.41	0.98	0.41	0.98	0.41	-2.21	4.21	0.25
SLD5NT	RPL10	RPL10	4|8|45	57	19	3	9|0|1	0.41	1	0.41	1	0.41	-5.55	5.7	0.25
SLD5NT	SLC25A11	SLC25A11	4|9|40	53	17.67	3	11|0|0	0.41	0.99	0.41	0.99	0.41	-6.54	4.82	0.25
SLD5NT	RPL28	RPL28	0|2|35	37	12.33	3	2|0|1	0.41	1	0.41	1	0.41	-4.04	12.33	0.25
SLD5NT	RPS26	RPS26	3|2|13	18	6	3	5|0|0	0.41	0.96	0.41	0.96	0.41	-2.76	3.6	0.25
SLD5NT	EIF4A2	EIF4A2	3|6|4	13	4.33	3	4|1|0	0.41	0.74	0.41	0.74	0.41	-1.73	2.6	0.25
SLD5NT	VAPB	VAPB	3|5|4	12	4	3	5|0|0	0.41	0.62	0.41	0.62	0.41	-1.37	2.4	0.25
SLD5NT	STIP1	STIP1	2|6|1	9	3	3	3|0|0	0.41	0.89	0.41	0.89	0.41	-2.19	3	0.25
SLD5NT	RPL10A	RPL10A	27|31|59	117	39	3	15|5|13	0.4	1	0.4	1	0.4	-4.69	3.55	0.26
SLD5NT	SLC25A6	SLC25A6	9|18|38	65	21.67	3	15|1|3	0.4	0.98	0.4	0.98	0.4	-9.02	3.42	0.26
SLD5NT	ADAR	ADAR	7|12|40	59	19.67	3	13|0|1	0.4	0.99	0.4	0.99	0.4	-5.91	4.21	0.26
SLD5NT	LRRC59	LRRC59	11|14|20	45	15	3	13|1|1	0.4	0.86	0.4	0.86	0.4	-2.97	3	0.26
SLD5NT	API5	API5	5|9|24	38	12.67	3	11|0|0	0.4	0.96	0.4	0.96	0.4	-5.11	3.45	0.25
SLD5NT	RPL21	RPL21	2|2|26	30	10	3	3|0|1	0.4	1	0.4	1	0.4	-2.14	7.5	0.26
SLD5NT	NOC2L	NOC2L	2|4|18	24	8	3	6|0|0	0.4	0.98	0.4	0.98	0.4	-3.91	4	0.26
SLD5NT	PFKL	PFKL	6|13|35	54	18	3	15|0|0	0.39	0.97	0.39	0.97	0.39	-8.18	3.6	0.26
SLD5NT	PRMT5	PRMT5	5|9|19	33	11	3	11|0|0	0.39	0.93	0.39	0.93	0.39	-5.11	3	0.26
SLD5NT	ESYT1	ESYT1	1|7|5	13	4.33	3	6|0|0	0.39	0.74	0.39	0.74	0.39	-5.34	2.17	0.26
SLD5NT	STX7	STX7	4|6|1	11	3.67	3	5|0|0	0.39	0.75	0.39	0.75	0.39	-4.63	2.2	0.27
SLD5NT	AP3S1	AP3S1	2|1|5	8	2.67	3	3|0|0	0.39	0.83	0.39	0.83	0.39	-2.19	2.67	0.26
SLD5NT	TRIM28	TRIM28	29|35|27	91	30.33	3	28|0|0	0.38	0.76	0.38	0.76	0.38	-1.97	3.25	0.27
SLD5NT	VAPA	VAPA	4|5|22	31	10.33	3	8|0|0	0.38	0.97	0.38	0.97	0.38	-3.2	3.88	0.27
SLD5NT	USMG5	USMG5	2|6|6	14	4.67	3	5|0|1	0.38	0.58	0.38	0.58	0.38	-4.18	2.33	0.27
SLD5NT	RPS9	RPS9	17|26|44	87	29	3	18|4|5	0.37	0.98	0.37	0.98	0.37	-8.72	3.22	0.27
SLD5NT	SMARCA5	SMARCA5	2|7|73	82	27.33	3	9|0|1	0.37	1	0.37	1	0.37	-8.68	8.2	0.27
SLD5NT	EIF3L	EIF3L	16|26|35	77	25.67	3	26|0|0	0.36	0.86	0.36	0.86	0.36	-8.17	2.96	0.27
SLD5NT	DDX5	DDX5	5|12|15	32	10.67	3	12|1|0	0.36	0.72	0.36	0.72	0.36	-7.47	2.46	0.28
SLD5NT	RAC1	RAC1	6|5|16	27	9	3	8|1|0	0.36	0.93	0.36	0.93	0.36	-3.2	3	0.28
SLD5NT	FEN1	FEN1	3|6|17	26	8.67	3	6|1|2	0.36	0.99	0.36	0.99	0.36	-6.46	2.89	0.28
SLD5NT	EBP	EBP	3|5|6	14	4.67	3	3|1|2	0.36	0.67	0.36	0.67	0.36	-3.26	2.33	0.28
SLD5NT	COX6C	COX6C	0|2|10	12	4	3	2|0|2	0.36	1	0.36	1	0.36	-5.6	3	0.28
SLD5NT	EXOSC9	EXOSC9	1|2|4	7	2.33	3	3|0|0	0.36	0.75	0.36	0.75	0.36	-2.19	2.33	0.27
SLD5NT	FMR1	FMR1	1|2|2	5	1.67	3	2|0|0	0.36	0.54	0.36	0.54	0.36	-1.13	2.5	0.27
SLD5NT	KIF20B	KIF20B	1|2|2	5	1.67	3	2|0|0	0.36	0.54	0.36	0.54	0.36	-1.13	2.5	0.27
SLD5NT	RPL18A	RPL18A	8|9|49	66	22	3	9|0|4	0.35	1	0.35	1	0.35	-4.17	5.08	0.29
SLD5NT	MCM5	MCM5	8|9|32	49	16.33	3	13|0|0	0.35	0.97	0.35	0.97	0.35	-3.7	3.77	0.29
SLD5NT	APEX1	APEX1	5|3|36	44	14.67	3	9|0|0	0.35	0.99	0.35	0.99	0.35	-5.79	4.89	0.29
SLD5NT	RRP1B	RRP1B	2|1|38	41	13.67	3	5|0|0	0.35	1	0.35	1	0.35	-4.63	8.2	0.28
SLD5NT	MYO6	MYO6	0|2|35	37	12.33	3	5|0|0	0.35	1	0.35	1	0.35	-6.55	7.4	0.28
SLD5NT	CUL4B	CUL4B	1|2|33	36	12	3	5|0|0	0.35	1	0.35	1	0.35	-4.63	7.2	0.28
SLD5NT	COX4I1	COX4I1	6|8|17	31	10.33	3	11|0|0	0.35	0.9	0.35	0.9	0.35	-3.88	2.82	0.29
SLD5NT	ACSL3	ACSL3	0|2|27	29	9.67	3	5|0|0	0.35	1	0.35	1	0.35	-6.55	5.8	0.28
SLD5NT	PGAM5	PGAM5	2|6|17	25	8.33	3	9|0|0	0.35	0.93	0.35	0.93	0.35	-7.22	2.78	0.29
SLD5NT	TWF1	TWF1	3|1|19	23	7.67	3	6|0|0	0.35	0.98	0.35	0.98	0.35	-5.34	3.83	0.28
SLD5NT	H2AFY	H2AFY	18|21|59	98	32.67	3	14|3|9	0.34	1	0.34	1	0.34	-6.87	3.77	0.3
SLD5NT	FBL	FBL	15|23|51	89	29.67	3	18|2|7	0.34	0.99	0.34	0.99	0.34	-10.7	3.3	0.3
SLD5NT	RPL3	RPL3	6|7|58	71	23.67	3	13|0|0	0.34	1	0.34	1	0.34	-5.97	5.46	0.3
SLD5NT	RPL18	RPL18	19|17|32	68	22.67	3	9|9|8	0.34	1	0.34	1	0.34	-6.95	2.62	0.3
SLD5NT	DDX6	DDX6	12|12|36	60	20	3	17|0|0	0.34	0.96	0.34	0.96	0.34	-3.65	3.53	0.3
SLD5NT	HSD17B4	HSD17B4	8|13|36	57	19	3	17|0|0	0.34	0.96	0.34	0.96	0.34	-7.74	3.35	0.3
SLD5NT	MSH6	MSH6	0|5|40	45	15	3	10|0|0	0.34	0.99	0.34	0.99	0.34	-13.06	4.5	0.3
SLD5NT	SFXN1	SFXN1	7|10|15	32	10.67	3	10|1|1	0.34	0.8	0.34	0.8	0.34	-4.06	2.67	0.29
SLD5NT	MRTO4	MRTO4	4|5|21	30	10	3	8|0|1	0.34	0.97	0.34	0.97	0.34	-4.46	3.33	0.29
SLD5NT	RDH11	RDH11	2|3|13	18	6	3	6|0|0	0.34	0.94	0.34	0.94	0.34	-3.91	3	0.29
SLD5NT	CDK2	CDK2	0|3|14	17	5.67	3	6|0|0	0.34	0.95	0.34	0.95	0.34	-7.44	2.83	0.29
SLD5NT	RPS20	RPS20	1|2|12	15	5	3	4|0|1	0.34	0.98	0.34	0.98	0.34	-4.85	3	0.29
SLD5NT	SRPRB	SRPRB	2|2|9	13	4.33	3	5|0|0	0.34	0.9	0.34	0.9	0.34	-2.76	2.6	0.3
SLD5NT	PREX1	PREX1	2|4|1	7	2.33	3	2|0|1	0.34	0.79	0.34	0.79	0.34	-2.63	2.33	0.29
SLD5NT	PRKDC	PRKDC	84|126|364	574	191.33	3	133|7|6	0.33	0.99	0.33	0.99	0.33	-57.5	3.93	0.41
SLD5NT	HIST1H4A	HIST1H4A	33|53|170	256	85.33	3	37|17|48	0.33	1	0.33	1	0.33	-71.63	2.51	0.36
SLD5NT	PRPF8	PRPF8	17|22|202	241	80.33	3	57|0|0	0.33	1	0.33	1	0.33	-40.99	4.23	0.39
SLD5NT	GCN1L1	GCN1L1	17|23|120	160	53.33	3	63|0|0	0.33	0.98	0.33	0.98	0.33	-48.22	2.54	0.42
SLD5NT	RPL4	RPL4	20|18|109	147	49	3	29|1|2	0.33	1	0.33	1	0.33	-12.08	4.59	0.39
SLD5NT	DHX15	DHX15	19|31|91	141	47	3	32|0|5	0.33	0.99	0.33	0.99	0.33	-16.07	3.81	0.41
SLD5NT	PFKP	PFKP	25|33|83	141	47	3	37|0|1	0.33	0.98	0.33	0.98	0.33	-11.04	3.71	0.41
SLD5NT	RPL7	RPL7	27|31|67	125	41.67	3	24|7|13	0.33	1	0.33	1	0.33	-15.33	2.84	0.39
SLD5NT	RPL5	RPL5	24|24|65	113	37.67	3	23|0|10	0.33	0.99	0.33	0.99	0.33	-7.9	3.42	0.41
SLD5NT	HIST1H1E	HIST1H1E	15|19|74	108	36	3	13|11|18	0.33	1	0.33	1	0.33	-28.14	2.57	0.3
SLD5NT	RPS2	RPS2	24|25|56	105	35	3	21|8|6	0.33	0.99	0.33	0.99	0.33	-9.73	3	0.41
SLD5NT	PDCD11	PDCD11	0|0|90	90	30	3	0|0|0	0.33	1	0.33	1	0.33	-1	300	0.31
SLD5NT	RPS4X	RPS4X	7|13|61	81	27	3	20|1|4	0.33	0.99	0.33	0.99	0.33	-18.68	3.24	0.41
SLD5NT	RPS8	RPS8	10|8|43	61	20.33	3	13|0|3	0.33	0.99	0.33	0.99	0.33	-7	3.81	0.37
SLD5NT	RPS16	RPS16	11|16|34	61	20.33	3	14|7|12	0.33	1	0.33	1	0.33	-23.39	1.85	0.38
SLD5NT	DHX30	DHX30	0|0|59	59	19.67	3	11|0|0	0.33	1	0.33	1	0.33	-14.58	5.36	0.39
SLD5NT	SLC25A13	SLC25A13	5|15|37	57	19	3	20|0|0	0.33	0.95	0.33	0.95	0.33	-15.61	2.85	0.42
SLD5NT	LIG3	LIG3	0|0|52	52	17.33	3	0|0|0	0.33	1	0.33	1	0.33	-1	173.33	0.31
SLD5NT	PDS5A	PDS5A	0|1|48	49	16.33	3	1|0|1	0.33	1	0.33	1	0.33	-3.04	24.5	0.31
SLD5NT	RPS10	RPS10	8|10|31	49	16.33	3	10|0|6	0.33	0.99	0.33	0.99	0.33	-7.3	3.06	0.4
SLD5NT	DNMT1	DNMT1	0|0|45	45	15	3	1|0|0	0.33	1	0.33	1	0.33	-1.81	45	0.31
SLD5NT	DDX54	DDX54	0|1|44	45	15	3	1|0|0	0.33	1	0.33	1	0.33	-1.81	45	0.31
SLD5NT	RPS13	RPS13	0|1|43	44	14.67	3	7|0|0	0.33	1	0.33	1	0.33	-8.95	6.29	0.38
SLD5NT	SMC2	SMC2	0|0|42	42	14	3	11|0|0	0.33	0.99	0.33	0.99	0.33	-14.58	3.82	0.41
SLD5NT	RPS11	RPS11	0|1|40	41	13.67	3	6|0|0	0.33	1	0.33	1	0.33	-7.44	6.83	0.38
SLD5NT	TECR	TECR	2|2|35	39	13	3	6|0|0	0.33	1	0.33	1	0.33	-3.91	6.5	0.39
SLD5NT	IQGAP1	IQGAP1	0|1|38	39	13	3	9|0|0	0.33	0.99	0.33	0.99	0.33	-11.55	4.33	0.41
SLD5NT	DDOST	DDOST	6|12|21	39	13	3	13|0|2	0.33	0.88	0.33	0.88	0.33	-8.4	2.6	0.41
SLD5NT	KIAA0020	KIAA0020	0|0|38	38	12.67	3	1|0|0	0.33	1	0.33	1	0.33	-1.81	38	0.31
SLD5NT	GFPT1	GFPT1	4|7|27	38	12.67	3	12|0|0	0.33	0.96	0.33	0.96	0.33	-7.72	3.17	0.41
SLD5NT	BAZ1B	BAZ1B	0|0|36	36	12	3	0|0|0	0.33	1	0.33	1	0.33	-1	120	0.31
SLD5NT	TOP2B	TOP2B	0|0|36	36	12	3	0|0|0	0.33	1	0.33	1	0.33	-1	120	0.31
SLD5NT	SMC4	SMC4	1|0|35	36	12	3	8|0|0	0.33	1	0.33	1	0.33	-10.46	4.5	0.4
SLD5NT	TEX10	TEX10	0|0|34	34	11.33	3	0|0|0	0.33	1	0.33	1	0.33	-1	113.33	0.31
SLD5NT	CHD4	CHD4	0|2|32	34	11.33	3	6|0|0	0.33	1	0.33	1	0.33	-7.44	5.67	0.39
SLD5NT	POLR2B	POLR2B	0|0|34	34	11.33	3	6|0|0	0.33	1	0.33	1	0.33	-7.44	5.67	0.39
SLD5NT	HP1BP3	HP1BP3	0|0|34	34	11.33	3	0|0|0	0.33	1	0.33	1	0.33	-1	113.33	0.31
SLD5NT	RCC1	RCC1	2|8|23	33	11	3	12|0|0	0.33	0.94	0.33	0.94	0.33	-10.87	2.75	0.3
SLD5NT	UTP20	UTP20	1|0|31	32	10.67	3	0|0|0	0.33	1	0.33	1	0.33	-1	106.67	0.31
SLD5NT	NCAPD2	NCAPD2	0|1|31	32	10.67	3	8|0|0	0.33	0.99	0.33	0.99	0.33	-10.46	4	0.41
SLD5NT	SKIV2L2	SKIV2L2	1|3|27	31	10.33	3	9|0|0	0.33	0.98	0.33	0.98	0.33	-9.04	3.44	0.42
SLD5NT	NDUFA9	NDUFA9	0|0|31	31	10.33	3	4|0|0	0.33	1	0.33	1	0.33	-5.07	7.75	0.37
SLD5NT	RPL27	RPL27	0|0|30	30	10	3	5|0|0	0.33	1	0.33	1	0.33	-6.55	6	0.39
SLD5NT	CUL1	CUL1	0|1|28	29	9.67	3	8|0|0	0.33	0.99	0.33	0.99	0.33	-10.46	3.62	0.41
SLD5NT	ABCF2	ABCF2	0|0|29	29	9.67	3	2|0|0	0.33	1	0.33	1	0.33	-3.17	14.5	0.34
SLD5NT	THOC2	THOC2	0|1|27	28	9.33	3	0|0|0	0.33	1	0.33	1	0.33	-1	93.33	0.31
SLD5NT	TRIP13	TRIP13	6|9|13	28	9.33	3	10|0|1	0.33	0.75	0.33	0.75	0.33	-4.03	2.55	0.41
SLD5NT	PPAN	PPAN	0|0|27	27	9	3	0|0|0	0.33	1	0.33	1	0.33	-1	90	0.31
SLD5NT	MYO1D	MYO1D	0|0|27	27	9	3	0|0|0	0.33	1	0.33	1	0.33	-1	90	0.31
SLD5NT	WDR46	WDR46	0|0|26	26	8.67	3	0|0|0	0.33	1	0.33	1	0.33	-1	86.67	0.31
SLD5NT	TFAM	TFAM	0|0|24	24	8	3	0|0|0	0.33	1	0.33	1	0.33	-1	80	0.31
SLD5NT	SMARCA4	SMARCA4	0|0|23	23	7.67	3	1|0|0	0.33	1	0.33	1	0.33	-1.81	23	0.31
SLD5NT	ATP5O	ATP5O	0|4|19	23	7.67	3	8|0|0	0.33	0.96	0.33	0.96	0.33	-10.46	2.88	0.37
SLD5NT	DIMT1	DIMT1	0|0|22	22	7.33	3	0|0|0	0.33	1	0.33	1	0.33	-1	73.33	0.32
SLD5NT	RPL30	RPL30	2|3|17	22	7.33	3	6|1|1	0.33	0.98	0.33	0.98	0.33	-6.75	2.75	0.41
SLD5NT	CDC73	CDC73	0|0|22	22	7.33	3	0|0|0	0.33	1	0.33	1	0.33	-1	73.33	0.32
SLD5NT	SNRPE	SNRPE	6|4|12	22	7.33	3	5|0|4	0.33	0.91	0.33	0.91	0.33	-4.99	2.44	0.41
SLD5NT	HIST1H1C	HIST1H1C	2|3|15	20	6.67	3	3|1|5	0.33	1	0.33	1	0.33	-8.17	2.22	0.38
SLD5NT	EMG1	EMG1	1|3|16	20	6.67	3	7|0|0	0.33	0.95	0.33	0.95	0.33	-6.7	2.86	0.41
SLD5NT	DDX24	DDX24	0|0|20	20	6.67	3	0|0|0	0.33	1	0.33	1	0.33	-1	66.67	0.33
SLD5NT	CYFIP1	CYFIP1	0|2|18	20	6.67	3	6|0|0	0.33	0.98	0.33	0.98	0.33	-7.44	3.33	0.42
SLD5NT	DPM1	DPM1	0|1|19	20	6.67	3	2|0|0	0.33	1	0.33	1	0.33	-3.17	10	0.36
SLD5NT	ABCD3	ABCD3	0|0|19	19	6.33	3	1|0|0	0.33	1	0.33	1	0.33	-1.81	19	0.31
SLD5NT	EIF2AK2	EIF2AK2	0|0|18	18	6	3	1|0|0	0.33	1	0.33	1	0.33	-1.81	18	0.31
SLD5NT	NKRF	NKRF	0|1|17	18	6	3	0|0|0	0.33	1	0.33	1	0.33	-1	60	0.33
SLD5NT	SEC63	SEC63	0|0|18	18	6	3	4|0|0	0.33	1	0.33	1	0.33	-5.07	4.5	0.41
SLD5NT	DEK	DEK	1|2|15	18	6	3	4|0|3	0.33	1	0.33	1	0.33	-7.3	2.57	0.39
SLD5NT	TSR1	TSR1	0|0|18	18	6	3	3|0|0	0.33	1	0.33	1	0.33	-3.59	6	0.38
SLD5NT	HNRNPA0	HNRNPA0	1|1|15	17	5.67	3	2|0|0	0.33	1	0.33	1	0.33	-1.13	8.5	0.36
SLD5NT	CIRH1A	CIRH1A	0|0|17	17	5.67	3	0|0|0	0.33	1	0.33	1	0.33	-1	56.67	0.33
SLD5NT	TRIM25	TRIM25	0|0|16	16	5.33	3	0|0|0	0.33	1	0.33	1	0.33	-1	53.33	0.33
SLD5NT	H2AFY2	H2AFY2	0|1|15	16	5.33	3	3|0|0	0.33	1	0.33	1	0.33	-3.59	5.33	0.39
SLD5NT	DHX16	DHX16	0|1|14	15	5	3	1|0|0	0.33	1	0.33	1	0.33	-1.81	15	0.31
SLD5NT	ZNF512	ZNF512	0|0|15	15	5	3	0|0|0	0.33	1	0.33	1	0.33	-1	50	0.33
SLD5NT	MTA2	MTA2	0|0|15	15	5	3	0|0|0	0.33	1	0.33	1	0.33	-1	50	0.33
SLD5NT	YTHDC2	YTHDC2	0|0|14	14	4.67	3	0|0|0	0.33	1	0.33	1	0.33	-1	46.67	0.33
SLD5NT	CSNK1E	CSNK1E	0|0|14	14	4.67	3	0|0|0	0.33	1	0.33	1	0.33	-1	46.67	0.33
SLD5NT	AGPS	AGPS	1|0|13	14	4.67	3	2|0|0	0.33	1	0.33	1	0.33	-3.17	7	0.37
SLD5NT	TBL2	TBL2	0|0|13	13	4.33	3	1|0|0	0.33	1	0.33	1	0.33	-1.81	13	0.32
SLD5NT	CISD1	CISD1	0|0|13	13	4.33	3	4|0|0	0.33	0.98	0.33	0.98	0.33	-5.07	3.25	0.42
SLD5NT	EIF2A	EIF2A	0|0|13	13	4.33	3	3|0|0	0.33	0.99	0.33	0.99	0.33	-3.59	4.33	0.41
SLD5NT	POP1	POP1	0|0|13	13	4.33	3	0|0|0	0.33	1	0.33	1	0.33	-1	43.33	0.34
SLD5NT	CSTF3	CSTF3	0|0|13	13	4.33	3	0|0|0	0.33	1	0.33	1	0.33	-1	43.33	0.34
SLD5NT	SGPL1	SGPL1	0|0|13	13	4.33	3	0|0|0	0.33	1	0.33	1	0.33	-1	43.33	0.34
SLD5NT	ORC3	ORC3	0|0|13	13	4.33	3	0|0|0	0.33	1	0.33	1	0.33	-1	43.33	0.34
SLD5NT	CHID1	CHID1	0|0|12	12	4	3	0|0|0	0.33	1	0.33	1	0.33	-1	40	0.34
SLD5NT	MDN1	MDN1	1|1|10	12	4	3	3|0|1	0.33	0.99	0.33	0.99	0.33	-3.71	3	0.41
SLD5NT	SLC25A4	SLC25A4	0|0|12	12	4	3	1|0|0	0.33	1	0.33	1	0.33	-1.81	12	0.33
SLD5NT	MARK2	MARK2	0|0|12	12	4	3	1|0|3	0.33	1	0.33	1	0.33	-5.4	3	0.39
SLD5NT	NCKAP1	NCKAP1	1|1|9	11	3.67	3	2|0|0	0.33	1	0.33	1	0.33	-1.13	5.5	0.4
SLD5NT	FAM162A	FAM162A	0|1|10	11	3.67	3	1|0|0	0.33	1	0.33	1	0.33	-1.81	11	0.33
SLD5NT	NIFK	NIFK	0|1|10	11	3.67	3	1|0|0	0.33	1	0.33	1	0.33	-1.81	11	0.33
SLD5NT	UFL1	UFL1	0|0|11	11	3.67	3	2|0|0	0.33	1	0.33	1	0.33	-3.17	5.5	0.39
SLD5NT	SUPT5H	SUPT5H	0|11|0	11	3.67	3	1|0|0	0.33	1	0.33	1	0.33	-1.81	11	0.33
SLD5NT	ALDH3A2	ALDH3A2	0|0|10	10	3.33	3	3|0|0	0.33	0.98	0.33	0.98	0.33	-3.59	3.33	0.42
SLD5NT	NOL9	NOL9	0|0|10	10	3.33	3	0|0|0	0.33	1	0.33	1	0.33	-1	33.33	0.34
SLD5NT	EIF2S2	EIF2S2	0|1|9	10	3.33	3	2|0|0	0.33	1	0.33	1	0.33	-3.17	5	0.4
SLD5NT	BZW1	BZW1	0|1|9	10	3.33	3	2|0|0	0.33	1	0.33	1	0.33	-3.17	5	0.4
SLD5NT	CUL4A	CUL4A	0|0|10	10	3.33	3	0|0|0	0.33	1	0.33	1	0.33	-1	33.33	0.34
SLD5NT	SRP14	SRP14	0|1|9	10	3.33	3	1|0|1	0.33	1	0.33	1	0.33	-3.04	5	0.36
SLD5NT	CUL5	CUL5	0|0|10	10	3.33	3	1|0|0	0.33	1	0.33	1	0.33	-1.81	10	0.33
SLD5NT	TUBGCP3	TUBGCP3	0|1|9	10	3.33	3	0|0|0	0.33	1	0.33	1	0.33	-1	33.33	0.34
SLD5NT	DHCR7	DHCR7	0|0|10	10	3.33	3	2|0|0	0.33	1	0.33	1	0.33	-3.17	5	0.39
SLD5NT	SCO1	SCO1	0|1|9	10	3.33	3	1|0|0	0.33	1	0.33	1	0.33	-1.81	10	0.34
SLD5NT	UQCRQ	UQCRQ	1|0|8	9	3	3	1|0|0	0.33	1	0.33	1	0.33	-1.81	9	0.34
SLD5NT	SEC16A	SEC16A	9|0|0	9	3	3	0|0|0	0.33	1	0.33	1	0.33	-1	30	0.34
SLD5NT	CMSS1	CMSS1	0|1|8	9	3	3	0|0|0	0.33	1	0.33	1	0.33	-1	30	0.35
SLD5NT	POLDIP3	POLDIP3	0|0|9	9	3	3	0|0|0	0.33	1	0.33	1	0.33	-1	30	0.34
SLD5NT	BZW2	BZW2	1|1|7	9	3	3	1|0|0	0.33	1	0.33	1	0.33	-0.4	9	0.35
SLD5NT	CASC5	CASC5	8|1|0	9	3	3	0|0|0	0.33	1	0.33	1	0.33	-1	30	0.35
SLD5NT	RRP1	RRP1	1|1|7	9	3	3	1|0|0	0.33	1	0.33	1	0.33	-0.4	9	0.35
SLD5NT	RFC3	RFC3	0|0|9	9	3	3	2|0|0	0.33	1	0.33	1	0.33	-3.17	4.5	0.4
SLD5NT	MGST3	MGST3	0|1|7	8	2.67	3	2|1|0	0.33	0.99	0.33	0.99	0.33	-4.04	2.67	0.41
SLD5NT	ATAD1	ATAD1	0|1|7	8	2.67	3	2|0|0	0.33	0.98	0.33	0.98	0.33	-3.17	4	0.41
SLD5NT	LYAR	LYAR	0|0|8	8	2.67	3	0|0|0	0.33	1	0.33	1	0.33	-1	26.67	0.35
SLD5NT	DDX27	DDX27	0|0|8	8	2.67	3	2|0|0	0.33	0.99	0.33	0.99	0.33	-3.17	4	0.41
SLD5NT	DERA	DERA	0|0|8	8	2.67	3	1|0|0	0.33	1	0.33	1	0.33	-1.81	8	0.34
SLD5NT	SLC25A19	SLC25A19	1|0|7	8	2.67	3	0|0|0	0.33	1	0.33	1	0.33	-1	26.67	0.35
SLD5NT	ZC3H18	ZC3H18	1|6|0	7	2.33	3	0|0|0	0.33	1	0.33	1	0.33	-1	23.33	0.36
SLD5NT	MGST1	MGST1	1|1|5	7	2.33	3	1|0|0	0.33	1	0.33	1	0.33	-0.4	7	0.37
SLD5NT	FRG1	FRG1	1|0|6	7	2.33	3	0|0|0	0.33	1	0.33	1	0.33	-1	23.33	0.36
SLD5NT	PRKAA1	PRKAA1	0|1|6	7	2.33	3	1|0|0	0.33	1	0.33	1	0.33	-1.81	7	0.35
SLD5NT	FAM120A	FAM120A	0|0|7	7	2.33	3	0|0|0	0.33	1	0.33	1	0.33	-1	23.33	0.35
SLD5NT	NOL10	NOL10	0|1|6	7	2.33	3	0|0|0	0.33	1	0.33	1	0.33	-1	23.33	0.36
SLD5NT	AP2S1	AP2S1	1|1|5	7	2.33	3	1|0|0	0.33	1	0.33	1	0.33	-0.4	7	0.37
SLD5NT	CCNB1	CCNB1	0|0|7	7	2.33	3	0|0|0	0.33	1	0.33	1	0.33	-1	23.33	0.35
SLD5NT	BPTF	BPTF	0|0|7	7	2.33	3	0|0|0	0.33	1	0.33	1	0.33	-1	23.33	0.35
SLD5NT	KRI1	KRI1	0|7|0	7	2.33	3	0|0|0	0.33	1	0.33	1	0.33	-1	23.33	0.35
SLD5NT	ZC3H11A	ZC3H11A	0|7|0	7	2.33	3	0|0|0	0.33	1	0.33	1	0.33	-1	23.33	0.35
SLD5NT	SLTM	SLTM	0|0|7	7	2.33	3	0|0|0	0.33	1	0.33	1	0.33	-1	23.33	0.35
SLD5NT	AQR	AQR	0|0|7	7	2.33	3	2|0|0	0.33	0.98	0.33	0.98	0.33	-3.17	3.5	0.41
SLD5NT	MPG	MPG	0|1|5	6	2	3	0|0|0	0.33	1	0.33	1	0.33	-1	20	0.36
SLD5NT	ZNF622	ZNF622	0|6|0	6	2	3	0|0|0	0.33	1	0.33	1	0.33	-1	20	0.36
SLD5NT	ARHGEF2	ARHGEF2	0|0|6	6	2	3	1|0|0	0.33	1	0.33	1	0.33	-1.81	6	0.35
SLD5NT	TMEM97	TMEM97	1|1|4	6	2	3	0|0|0	0.33	1	0.33	1	0.33	1.51	20	0.38
SLD5NT	CEBPZ	CEBPZ	0|0|6	6	2	3	0|0|0	0.33	1	0.33	1	0.33	-1	20	0.36
SLD5NT	KIAA1671	KIAA1671	0|6|0	6	2	3	0|0|0	0.33	1	0.33	1	0.33	-1	20	0.36
SLD5NT	MAGT1	MAGT1	0|0|5	5	1.67	3	1|0|0	0.33	1	0.33	1	0.33	-1.81	5	0.37
SLD5NT	PRRC2B	PRRC2B	0|5|0	5	1.67	3	0|0|0	0.33	1	0.33	1	0.33	-1	16.67	0.36
SLD5NT	RRAGA	RRAGA	0|0|5	5	1.67	3	0|0|0	0.33	1	0.33	1	0.33	-1	16.67	0.36
SLD5NT	ILKAP	ILKAP	0|5|0	5	1.67	3	0|0|0	0.33	1	0.33	1	0.33	-1	16.67	0.36
SLD5NT	CHD8	CHD8	0|1|4	5	1.67	3	0|0|0	0.33	1	0.33	1	0.33	-1	16.67	0.38
SLD5NT	MTCH1	MTCH1	0|0|5	5	1.67	3	1|0|0	0.33	1	0.33	1	0.33	-1.81	5	0.37
SLD5NT	MTDH	MTDH	0|0|5	5	1.67	3	1|0|0	0.33	1	0.33	1	0.33	-1.81	5	0.37
SLD5NT	ELMOD2	ELMOD2	0|1|4	5	1.67	3	0|0|0	0.33	1	0.33	1	0.33	-1	16.67	0.38
SLD5NT	NFXL1	NFXL1	0|0|5	5	1.67	3	0|0|0	0.33	1	0.33	1	0.33	-1	16.67	0.36
SLD5NT	PPP1R10	PPP1R10	0|0|5	5	1.67	3	0|0|0	0.33	1	0.33	1	0.33	-1	16.67	0.36
SLD5NT	BRI3BP	BRI3BP	0|0|5	5	1.67	3	0|0|0	0.33	1	0.33	1	0.33	-1	16.67	0.36
SLD5NT	SLFN11	SLFN11	0|0|5	5	1.67	3	0|0|0	0.33	1	0.33	1	0.33	-1	16.67	0.36
SLD5NT	NR3C1	NR3C1	0|4|1	5	1.67	3	0|0|0	0.33	1	0.33	1	0.33	-1	16.67	0.38
SLD5NT	PRCC	PRCC	4|0|1	5	1.67	3	0|0|0	0.33	1	0.33	1	0.33	-1	16.67	0.38
SLD5NT	ARAF	ARAF	0|0|5	5	1.67	3	0|0|0	0.33	1	0.33	1	0.33	-1	16.67	0.36
SLD5NT	BTF3L4	BTF3L4	0|5|0	5	1.67	3	0|0|0	0.33	1	0.33	1	0.33	-1	16.67	0.36
SLD5NT	GPR89B	GPR89B	0|1|4	5	1.67	3	0|0|0	0.33	1	0.33	1	0.33	-1	16.67	0.38
SLD5NT	LCLAT1	LCLAT1	0|0|5	5	1.67	3	0|0|0	0.33	1	0.33	1	0.33	-1	16.67	0.36
SLD5NT	HN1	HN1	1|3|0	4	1.33	3	0|0|0	0.33	1	0.33	1	0.33	-1	13.33	0.39
SLD5NT	NAP1L1	NAP1L1	0|4|0	4	1.33	3	0|0|0	0.33	1	0.33	1	0.33	-1	13.33	0.38
SLD5NT	LRIF1	LRIF1	1|3|0	4	1.33	3	0|0|0	0.33	1	0.33	1	0.33	-1	13.33	0.39
SLD5NT	SPCS2	SPCS2	0|0|4	4	1.33	3	1|0|0	0.33	1	0.33	1	0.33	-1.81	4	0.39
SLD5NT	NXF1	NXF1	0|0|4	4	1.33	3	1|0|0	0.33	1	0.33	1	0.33	-1.81	4	0.39
SLD5NT	METTL1	METTL1	0|0|4	4	1.33	3	0|0|0	0.33	1	0.33	1	0.33	-1	13.33	0.38
SLD5NT	EMC2	EMC2	0|0|4	4	1.33	3	0|0|0	0.33	1	0.33	1	0.33	-1	13.33	0.38
SLD5NT	ATP13A1	ATP13A1	0|0|4	4	1.33	3	0|0|0	0.33	1	0.33	1	0.33	-1	13.33	0.38
SLD5NT	PRRC2A	PRRC2A	0|4|0	4	1.33	3	0|0|0	0.33	1	0.33	1	0.33	-1	13.33	0.38
SLD5NT	MAP7D3	MAP7D3	1|3|0	4	1.33	3	0|0|0	0.33	1	0.33	1	0.33	-1	13.33	0.39
SLD5NT	TMX2	TMX2	0|0|4	4	1.33	3	1|0|0	0.33	1	0.33	1	0.33	-1.81	4	0.39
SLD5NT	RBM17	RBM17	0|4|0	4	1.33	3	0|0|0	0.33	1	0.33	1	0.33	-1	13.33	0.38
SLD5NT	RNMT	RNMT	0|1|3	4	1.33	3	0|0|0	0.33	1	0.33	1	0.33	-1	13.33	0.39
SLD5NT	MRPS15	MRPS15	0|1|3	4	1.33	3	0|0|0	0.33	1	0.33	1	0.33	-1	13.33	0.39
SLD5NT	ZC3H14	ZC3H14	0|3|0	3	1	3	0|0|0	0.33	1	0.33	1	0.33	-1	10	0.39
SLD5NT	POLR1B	POLR1B	0|0|3	3	1	3	0|0|0	0.33	1	0.33	1	0.33	-1	10	0.39
SLD5NT	GOSR1	GOSR1	0|0|3	3	1	3	0|0|0	0.33	1	0.33	1	0.33	-1	10	0.39
SLD5NT	CHERP	CHERP	0|3|0	3	1	3	0|0|0	0.33	1	0.33	1	0.33	-1	10	0.39
SLD5NT	DNAJC19	DNAJC19	0|0|3	3	1	3	0|0|0	0.33	1	0.33	1	0.33	-1	10	0.39
SLD5NT	CDC27	CDC27	0|0|3	3	1	3	0|0|0	0.33	1	0.33	1	0.33	-1	10	0.39
SLD5NT	EXOC4	EXOC4	0|0|3	3	1	3	0|0|0	0.33	1	0.33	1	0.33	-1	10	0.39
SLD5NT	JUN	JUN	0|3|0	3	1	3	0|0|0	0.33	1	0.33	1	0.33	-1	10	0.39
SLD5NT	TENM3	TENM3	0|0|3	3	1	3	0|0|0	0.33	1	0.33	1	0.33	-1	10	0.39
SLD5NT	ZNF384	ZNF384	0|3|0	3	1	3	0|0|0	0.33	1	0.33	1	0.33	-1	10	0.39
SLD5NT	CNN2	CNN2	3|0|0	3	1	3	0|0|0	0.33	1	0.33	1	0.33	-1	10	0.39
SLD5NT	DHX9	DHX9	70|78|109	257	85.67	3	59|5|9	0.32	0.95	0.32	0.95	0.32	-8.36	3.52	0.44
SLD5NT	LARS	LARS	20|24|75	119	39.67	3	37|0|0	0.32	0.97	0.32	0.97	0.32	-14.79	3.22	0.42
SLD5NT	SLC25A3	SLC25A3	8|18|36	62	20.67	3	19|2|2	0.32	0.94	0.32	0.94	0.32	-14.79	2.7	0.44
SLD5NT	DNM2	DNM2	4|7|34	45	15	3	17|0|0	0.32	0.96	0.32	0.96	0.32	-13.65	2.65	0.44
SLD5NT	DSP	DSP	3|40|0	43	14.33	3	24|0|0	0.32	0.95	0.32	0.95	0.32	-33.08	1.79	0.45
SLD5NT	HK1	HK1	3|2|33	38	12.67	3	17|0|3	0.32	0.95	0.32	0.95	0.32	-21.71	1.9	0.45
SLD5NT	NUDT19	NUDT19	2|4|25	31	10.33	3	12|0|0	0.32	0.95	0.32	0.95	0.32	-10.87	2.58	0.44
SLD5NT	PFKM	PFKM	2|2|27	31	10.33	3	11|0|0	0.32	0.97	0.32	0.97	0.32	-9.85	2.82	0.44
SLD5NT	PAFAH1B1	PAFAH1B1	3|7|18	28	9.33	3	11|0|0	0.32	0.92	0.32	0.92	0.32	-8.22	2.55	0.42
SLD5NT	EIF2B1	EIF2B1	0|3|23	26	8.67	3	11|0|0	0.32	0.95	0.32	0.95	0.32	-14.58	2.36	0.44
SLD5NT	MATR3	MATR3	4|14|8	26	8.67	3	11|0|0	0.32	0.82	0.32	0.82	0.32	-6.54	2.36	0.45
SLD5NT	RPL9	RPL9	0|1|20	21	7	3	9|0|0	0.32	0.95	0.32	0.95	0.32	-11.55	2.33	0.44
SLD5NT	HMGB1	HMGB1	0|1|19	20	6.67	3	8|0|0	0.32	0.96	0.32	0.96	0.32	-10.46	2.5	0.44
SLD5NT	RPL27A	RPL27A	2|2|16	20	6.67	3	6|0|1	0.32	0.97	0.32	0.97	0.32	-5.33	2.86	0.44
SLD5NT	OLA1	OLA1	1|2|16	19	6.33	3	7|0|0	0.32	0.95	0.32	0.95	0.32	-6.7	2.71	0.44
SLD5NT	DDX47	DDX47	0|1|15	16	5.33	3	6|0|0	0.32	0.96	0.32	0.96	0.32	-7.44	2.67	0.44
SLD5NT	PTPN11	PTPN11	0|1|14	15	5	3	6|0|0	0.32	0.95	0.32	0.95	0.32	-7.44	2.5	0.45
SLD5NT	DDX56	DDX56	1|1|11	13	4.33	3	4|0|0	0.32	0.96	0.32	0.96	0.32	-3.38	3.25	0.44
SLD5NT	MOB1A	MOB1A	1|0|10	11	3.67	3	4|0|0	0.32	0.95	0.32	0.95	0.32	-5.07	2.75	0.45
SLD5NT	MPC2	MPC2	0|0|11	11	3.67	3	4|0|0	0.32	0.96	0.32	0.96	0.32	-5.07	2.75	0.44
SLD5NT	SHROOM3	SHROOM3	5|4|1	10	3.33	3	3|1|1	0.32	0.63	0.32	0.63	0.32	-5.03	2	0.45
SLD5NT	LANCL1	LANCL1	1|3|6	10	3.33	3	5|0|0	0.32	0.75	0.32	0.75	0.32	-4.63	2	0.45
SLD5NT	FDFT1	FDFT1	1|0|8	9	3	3	3|0|0	0.32	0.95	0.32	0.95	0.32	-3.59	3	0.45
SLD5NT	CDK13	CDK13	4|3|2	9	3	3	2|1|1	0.32	0.58	0.32	0.58	0.32	-2.34	2.25	0.45
SLD5NT	PRIM1	PRIM1	1|0|6	7	2.33	3	2|0|0	0.32	0.96	0.32	0.96	0.32	-3.17	3.5	0.44
SLD5NT	PICALM	PICALM	1|0|6	7	2.33	3	2|0|0	0.32	0.96	0.32	0.96	0.32	-3.17	3.5	0.44
SLD5NT	UBLCP1	UBLCP1	0|0|6	6	2	3	2|0|0	0.32	0.96	0.32	0.96	0.32	-3.17	3	0.44
SLD5NT	UTP18	UTP18	0|1|3	4	1.33	3	1|0|0	0.32	0.97	0.32	0.97	0.32	-1.81	4	0.42
SLD5NT	HSPG2	HSPG2	1|1|2	4	1.33	3	0|0|0	0.32	0.97	0.32	0.97	0.32	1.51	13.33	0.42
SLD5NT	NOL11	NOL11	1|2|1	4	1.33	3	0|0|0	0.32	0.97	0.32	0.97	0.32	1.51	13.33	0.42
SLD5NT	EMSY	EMSY	1|3|0	4	1.33	3	1|0|0	0.32	0.97	0.32	0.97	0.32	-1.81	4	0.42
SLD5NT	L3MBTL3	L3MBTL3	2|1|1	4	1.33	3	0|0|0	0.32	0.97	0.32	0.97	0.32	1.51	13.33	0.42
SLD5NT	C16ORF78	C16ORF78	3|0|1	4	1.33	3	0|0|1	0.32	0.97	0.32	0.97	0.32	-1.81	4	0.42
SLD5NT	THAP4	THAP4	2|1|0	3	1	3	0|0|0	0.32	0.97	0.32	0.97	0.32	-1	10	0.42
SLD5NT	YTHDF3	YTHDF3	0|2|1	3	1	3	0|0|0	0.32	0.97	0.32	0.97	0.32	-1	10	0.42
SLD5NT	PPM1A	PPM1A	0|2|1	3	1	3	0|0|0	0.32	0.97	0.32	0.97	0.32	-1	10	0.42
SLD5NT	MYO1E	MYO1E	0|1|2	3	1	3	0|0|0	0.32	0.97	0.32	0.97	0.32	-1	10	0.42
SLD5NT	JAGN1	JAGN1	0|1|2	3	1	3	0|0|0	0.32	0.97	0.32	0.97	0.32	-1	10	0.42
SLD5NT	POLR2A	POLR2A	0|0|3	3	1	3	1|0|0	0.32	0.97	0.32	0.97	0.32	-1.81	3	0.42
SLD5NT	HIST1H1D	HIST1H1D	0|1|2	3	1	3	0|0|0	0.32	0.97	0.32	0.97	0.32	-1	10	0.42
SLD5NT	C20ORF27	C20ORF27	0|1|2	3	1	3	0|0|0	0.32	0.97	0.32	0.97	0.32	-1	10	0.42
SLD5NT	UBFD1	UBFD1	2|1|0	3	1	3	0|0|0	0.32	0.97	0.32	0.97	0.32	-1	10	0.42
SLD5NT	CSTF2T	CSTF2T	0|3|0	3	1	3	0|0|1	0.32	0.97	0.32	0.97	0.32	-1.81	3	0.42
SLD5NT	TAF9B	TAF9B	2|1|0	3	1	3	0|0|0	0.32	0.97	0.32	0.97	0.32	-1	10	0.42
SLD5NT	TRRAP	TRRAP	1|2|0	3	1	3	0|0|0	0.32	0.97	0.32	0.97	0.32	-1	10	0.42
SLD5NT	SAFB2	SAFB2	0|2|1	3	1	3	0|0|0	0.32	0.97	0.32	0.97	0.32	-1	10	0.42
SLD5NT	TTF2	TTF2	0|2|1	3	1	3	0|0|0	0.32	0.97	0.32	0.97	0.32	-1	10	0.42
SLD5NT	DDX43	DDX43	2|1|0	3	1	3	0|0|0	0.32	0.97	0.32	0.97	0.32	-1	10	0.42
SLD5NT	TNKS1BP1	TNKS1BP1	1|2|0	3	1	3	0|0|0	0.32	0.97	0.32	0.97	0.32	-1	10	0.42
SLD5NT	LIMA1	LIMA1	1|2|0	3	1	3	0|0|0	0.32	0.97	0.32	0.97	0.32	-1	10	0.42
SLD5NT	CC2D1A	CC2D1A	0|1|2	3	1	3	0|0|0	0.32	0.97	0.32	0.97	0.32	-1	10	0.42
SLD5NT	CFDP1	CFDP1	1|2|0	3	1	3	0|0|0	0.32	0.97	0.32	0.97	0.32	-1	10	0.42
SLD5NT	KDELR2	KDELR2	2|1|0	3	1	3	0|0|0	0.32	0.97	0.32	0.97	0.32	-1	10	0.42
SLD5NT	ST13	ST13	0|2|1	3	1	3	0|0|0	0.32	0.97	0.32	0.97	0.32	-1	10	0.42
SLD5NT	RBM25	RBM25	1|2|0	3	1	3	0|0|0	0.32	0.97	0.32	0.97	0.32	-1	10	0.42
SLD5NT	IFIT5	IFIT5	0|0|3	3	1	3	1|0|0	0.32	0.97	0.32	0.97	0.32	-1.81	3	0.42
SLD5NT	CPSF1	CPSF1	0|1|2	3	1	3	0|0|0	0.32	0.97	0.32	0.97	0.32	-1	10	0.42
SLD5NT	ALG8	ALG8	0|1|2	3	1	3	0|0|0	0.32	0.97	0.32	0.97	0.32	-1	10	0.42
SLD5NT	LRRC41	LRRC41	1|0|2	3	1	3	0|0|0	0.32	0.97	0.32	0.97	0.32	-1	10	0.42
SLD5NT	PIK3C3	PIK3C3	2|0|0	2	0.67	3	0|0|0	0.32	0.97	0.32	0.97	0.32	-1	6.67	0.42
SLD5NT	GTSE1	GTSE1	0|2|0	2	0.67	3	0|0|0	0.32	0.97	0.32	0.97	0.32	-1	6.67	0.42
SLD5NT	SCAF11	SCAF11	2|0|0	2	0.67	3	0|0|0	0.32	0.97	0.32	0.97	0.32	-1	6.67	0.42
SLD5NT	DNTTIP2	DNTTIP2	0|2|0	2	0.67	3	0|0|0	0.32	0.97	0.32	0.97	0.32	-1	6.67	0.42
SLD5NT	CXORF56	CXORF56	0|0|2	2	0.67	3	0|0|0	0.32	0.97	0.32	0.97	0.32	-1	6.67	0.42
SLD5NT	CRKL	CRKL	0|2|0	2	0.67	3	0|0|0	0.32	0.97	0.32	0.97	0.32	-1	6.67	0.42
SLD5NT	EMC3	EMC3	0|0|2	2	0.67	3	0|0|0	0.32	0.97	0.32	0.97	0.32	-1	6.67	0.42
SLD5NT	PUS7	PUS7	0|2|0	2	0.67	3	0|0|0	0.32	0.97	0.32	0.97	0.32	-1	6.67	0.42
SLD5NT	CCNB2	CCNB2	0|0|2	2	0.67	3	0|0|0	0.32	0.97	0.32	0.97	0.32	-1	6.67	0.42
SLD5NT	RBBP4	RBBP4	0|2|0	2	0.67	3	0|0|0	0.32	0.97	0.32	0.97	0.32	-1	6.67	0.42
SLD5NT	ZBTB21	ZBTB21	0|2|0	2	0.67	3	0|0|0	0.32	0.97	0.32	0.97	0.32	-1	6.67	0.42
SLD5NT	DCUN1D4	DCUN1D4	0|2|0	2	0.67	3	0|0|0	0.32	0.97	0.32	0.97	0.32	-1	6.67	0.42
SLD5NT	SLU7	SLU7	0|2|0	2	0.67	3	0|0|0	0.32	0.97	0.32	0.97	0.32	-1	6.67	0.42
SLD5NT	SLC25A12	SLC25A12	0|0|2	2	0.67	3	0|0|0	0.32	0.97	0.32	0.97	0.32	-1	6.67	0.42
SLD5NT	SLC25A33	SLC25A33	0|0|2	2	0.67	3	0|0|0	0.32	0.97	0.32	0.97	0.32	-1	6.67	0.42
SLD5NT	ACLY	ACLY	44|34|90	168	56	3	54|0|7	0.31	0.93	0.31	0.93	0.31	-24.29	2.75	0.45
SLD5NT	SNRNP200	SNRNP200	10|23|67	100	33.33	3	45|0|1	0.31	0.92	0.31	0.92	0.31	-39.13	2.17	0.45
SLD5NT	XPO1	XPO1	19|26|43	88	29.33	3	30|0|0	0.31	0.91	0.31	0.91	0.31	-9.09	2.93	0.45
SLD5NT	ATP2A2	ATP2A2	11|12|45	68	22.67	3	27|0|3	0.31	0.93	0.31	0.93	0.31	-18.38	2.27	0.45
SLD5NT	MCM3	MCM3	9|19|36	64	21.33	3	24|0|1	0.31	0.91	0.31	0.91	0.31	-15.4	2.56	0.45
SLD5NT	EIF3D	EIF3D	5|9|29	43	14.33	3	16|0|1	0.31	0.94	0.31	0.94	0.31	-12.18	2.53	0.45
SLD5NT	CUL2	CUL2	1|0|18	19	6.33	3	9|0|0	0.31	0.94	0.31	0.94	0.31	-11.55	2.11	0.45
SLD5NT	SMC3	SMC3	0|1|17	18	6	3	10|0|0	0.31	0.92	0.31	0.92	0.31	-13.06	1.8	0.45
SLD5NT	SART3	SART3	1|3|12	16	5.33	3	7|0|0	0.31	0.9	0.31	0.9	0.31	-6.7	2.29	0.45
SLD5NT	AIFM1	AIFM1	0|2|13	15	5	3	7|0|0	0.31	0.92	0.31	0.92	0.31	-8.95	2.14	0.45
SLD5NT	CSNK2A2	CSNK2A2	0|1|14	15	5	3	7|0|0	0.31	0.93	0.31	0.93	0.31	-8.95	2.14	0.45
SLD5NT	EPHX1	EPHX1	0|0|13	13	4.33	3	6|0|0	0.31	0.94	0.31	0.94	0.31	-7.44	2.17	0.45
SLD5NT	NCBP1	NCBP1	0|1|11	12	4	3	5|0|0	0.31	0.94	0.31	0.94	0.31	-6.55	2.4	0.45
SLD5NT	ARF5	ARF5	3|1|2	6	2	3	3|0|0	0.31	0.59	0.31	0.59	0.31	-2.19	2	0.45
SLD5NT	NDUFS7	NDUFS7	0|1|5	6	2	3	2|0|0	0.31	0.93	0.31	0.93	0.31	-3.17	3	0.45
SLD5NT	RAB13	RAB13	1|0|5	6	2	3	2|0|0	0.31	0.93	0.31	0.93	0.31	-3.17	3	0.45
SLD5NT	PSMC5	PSMC5	2|3|0	5	1.67	3	3|0|0	0.31	0.59	0.31	0.59	0.31	-3.59	1.67	0.45
SLD5NT	SCAMP3	SCAMP3	0|2|3	5	1.67	3	3|0|0	0.31	0.59	0.31	0.59	0.31	-3.59	1.67	0.45
SLD5NT	SUPT16H	SUPT16H	14|19|38	71	23.67	3	26|0|1	0.3	0.9	0.3	0.9	0.3	-11.23	2.63	0.46
SLD5NT	RPS5	RPS5	13|16|33	62	20.67	3	17|1|6	0.3	0.91	0.3	0.91	0.3	-9.74	2.58	0.45
SLD5NT	ATAD3A	ATAD3A	5|10|22	37	12.33	3	16|0|0	0.3	0.88	0.3	0.88	0.3	-10.88	2.31	0.46
SLD5NT	CPNE3	CPNE3	6|8|18	32	10.67	3	11|1|1	0.3	0.88	0.3	0.88	0.3	-6.25	2.46	0.46
SLD5NT	AIMP2	AIMP2	5|6|13	24	8	3	7|0|3	0.3	0.85	0.3	0.85	0.3	-4.56	2.4	0.46
SLD5NT	TSN	TSN	4|2|16	22	7.33	3	10|0|1	0.3	0.89	0.3	0.89	0.3	-9.98	2	0.46
SLD5NT	RAB10	RAB10	2|3|8	13	4.33	3	6|0|0	0.3	0.82	0.3	0.82	0.3	-3.91	2.17	0.46
SLD5NT	HNRNPA3	HNRNPA3	0|2|10	12	4	3	6|0|0	0.3	0.89	0.3	0.89	0.3	-7.44	2	0.46
SLD5NT	39326	39326	0|0|11	11	3.67	3	6|0|0	0.3	0.91	0.3	0.91	0.3	-7.44	1.83	0.46
SLD5NT	RAB8A	RAB8A	0|1|8	9	3	3	4|0|0	0.3	0.91	0.3	0.91	0.3	-5.07	2.25	0.46
SLD5NT	AP3B1	AP3B1	0|0|8	8	2.67	3	4|0|0	0.3	0.91	0.3	0.91	0.3	-5.07	2	0.46
SLD5NT	PRKACA	PRKACA	0|0|8	8	2.67	3	4|0|0	0.3	0.91	0.3	0.91	0.3	-5.07	2	0.46
SLD5NT	OSBP	OSBP	1|0|6	7	2.33	3	3|0|0	0.3	0.89	0.3	0.89	0.3	-3.59	2.33	0.46
SLD5NT	MYH9	MYH9	66|78|103	247	82.33	3	69|0|4	0.29	0.88	0.29	0.88	0.29	-10.32	3.38	0.46
SLD5NT	XRCC6	XRCC6	40|45|69	154	51.33	3	34|3|14	0.29	0.88	0.29	0.88	0.29	-10.68	3.02	0.46
SLD5NT	RCC2	RCC2	5|18|55	78	26	3	35|0|5	0.29	0.87	0.29	0.87	0.29	-41.59	1.95	0.46
SLD5NT	ATP5F1	ATP5F1	6|9|22	37	12.33	3	16|0|0	0.29	0.88	0.29	0.88	0.29	-9.32	2.31	0.46
SLD5NT	YARS2	YARS2	0|2|14	16	5.33	3	10|0|0	0.29	0.87	0.29	0.87	0.29	-13.06	1.6	0.46
SLD5NT	NCLN	NCLN	0|1|11	12	4	3	7|0|0	0.29	0.88	0.29	0.88	0.29	-8.95	1.71	0.46
SLD5NT	CARS2	CARS2	0|0|11	11	3.67	3	7|0|0	0.29	0.88	0.29	0.88	0.29	-8.95	1.57	0.46
SLD5NT	TBL3	TBL3	0|1|8	9	3	3	5|0|0	0.29	0.86	0.29	0.86	0.29	-6.55	1.8	0.46
SLD5NT	KIF11	KIF11	0|9|0	9	3	3	6|0|0	0.29	0.86	0.29	0.86	0.29	-7.44	1.5	0.47
SLD5NT	AP2A1	AP2A1	0|1|7	8	2.67	3	4|0|0	0.29	0.87	0.29	0.87	0.29	-5.07	2	0.46
SLD5NT	EEF1A2	EEF1A2	0|1|7	8	2.67	3	3|2|1	0.29	0.87	0.29	0.87	0.29	-8.23	1.33	0.46
SLD5NT	COLGALT1	COLGALT1	0|1|7	8	2.67	3	4|0|0	0.29	0.87	0.29	0.87	0.29	-5.07	2	0.46
SLD5NT	CAMK2G	CAMK2G	0|1|4	5	1.67	3	2|0|0	0.29	0.86	0.29	0.86	0.29	-3.17	2.5	0.46
SLD5NT	PAFAH1B3	PAFAH1B3	1|4|0	5	1.67	3	2|0|0	0.29	0.86	0.29	0.86	0.29	-3.17	2.5	0.46
SLD5NT	PUS1	PUS1	1|0|4	5	1.67	3	2|0|0	0.29	0.86	0.29	0.86	0.29	-3.17	2.5	0.46
SLD5NT	NME3	NME3	0|0|4	4	1.33	3	2|0|0	0.29	0.86	0.29	0.86	0.29	-3.17	2	0.46
SLD5NT	TUBGCP2	TUBGCP2	0|0|4	4	1.33	3	2|0|0	0.29	0.86	0.29	0.86	0.29	-3.17	2	0.46
SLD5NT	GART	GART	15|15|48	78	26	3	34|1|1	0.28	0.84	0.28	0.84	0.28	-19.64	2.17	0.47
SLD5NT	SND1	SND1	10|15|44	69	23	3	32|1|0	0.28	0.85	0.28	0.85	0.28	-23.22	2.09	0.47
SLD5NT	MARS	MARS	11|11|26	48	16	3	19|0|1	0.28	0.83	0.28	0.83	0.28	-7.47	2.4	0.47
SLD5NT	PSMD12	PSMD12	11|13|23	47	15.67	3	17|0|1	0.28	0.82	0.28	0.82	0.28	-5.54	2.61	0.47
SLD5NT	CYB5R3	CYB5R3	6|10|19	35	11.67	3	14|0|1	0.28	0.81	0.28	0.81	0.28	-8.29	2.33	0.47
SLD5NT	PSMB2	PSMB2	8|10|5	23	7.67	3	10|0|0	0.28	0.57	0.28	0.57	0.28	-4.04	2.3	0.47
SLD5NT	ECM29	ECM29	1|4|16	21	7	3	12|0|0	0.28	0.85	0.28	0.85	0.28	-12.98	1.75	0.47
SLD5NT	GNAS	GNAS	4|5|11	20	6.67	3	7|1|1	0.28	0.79	0.28	0.79	0.28	-4.71	2.22	0.47
SLD5NT	RPL22	RPL22	2|3|11	16	5.33	3	6|2|2	0.28	0.85	0.28	0.85	0.28	-9.38	1.6	0.47
SLD5NT	PSMG1	PSMG1	1|4|4	9	3	3	5|0|0	0.28	0.42	0.28	0.42	0.28	-4.63	1.8	0.47
SLD5NT	NSF	NSF	0|0|6	6	2	3	4|0|0	0.28	0.83	0.28	0.83	0.28	-5.07	1.5	0.47
SLD5NT	DCUN1D5	DCUN1D5	0|0|5	5	1.67	3	3|0|0	0.28	0.83	0.28	0.83	0.28	-3.59	1.67	0.47
SLD5NT	SMU1	SMU1	3|7|23	33	11	3	18|0|0	0.27	0.82	0.27	0.82	0.27	-16.55	1.83	0.47
SLD5NT	PSMD2	PSMD2	13|14|6	33	11	3	13|0|1	0.27	0.47	0.27	0.47	0.27	-7.18	2.36	0.47
SLD5NT	SRPK1	SRPK1	2|1|8	11	3.67	3	6|0|0	0.27	0.82	0.27	0.82	0.27	-5.34	1.83	0.47
SLD5NT	CYC1	CYC1	1|2|8	11	3.67	3	5|0|1	0.27	0.82	0.27	0.82	0.27	-5.61	1.83	0.47
SLD5NT	NIPSNAP1	NIPSNAP1	1|1|8	10	3.33	3	6|0|0	0.27	0.82	0.27	0.82	0.27	-5.34	1.67	0.47
SLD5NT	PPIL1	PPIL1	1|2|6	9	3	3	5|0|0	0.27	0.75	0.27	0.75	0.27	-4.63	1.8	0.47
SLD5NT	NCAPG	NCAPG	0|1|7	8	2.67	3	5|0|0	0.27	0.82	0.27	0.82	0.27	-6.55	1.6	0.47
SLD5NT	KMT2C	KMT2C	1|2|1	4	1.33	3	1|0|0	0.27	0.8	0.27	0.8	0.27	-0.4	4	0.47
SLD5NT	SUMO2	SUMO2	0|1|2	3	1	3	1|0|0	0.27	0.8	0.27	0.8	0.27	-1.81	3	0.47
SLD5NT	FLOT2	FLOT2	0|1|2	3	1	3	1|0|0	0.27	0.8	0.27	0.8	0.27	-1.81	3	0.47
SLD5NT	SEC24A	SEC24A	1|0|2	3	1	3	1|0|0	0.27	0.8	0.27	0.8	0.27	-1.81	3	0.47
SLD5NT	ZNF507	ZNF507	0|1|2	3	1	3	1|0|0	0.27	0.8	0.27	0.8	0.27	-1.81	3	0.47
SLD5NT	PRAF2	PRAF2	0|2|1	3	1	3	1|0|0	0.27	0.8	0.27	0.8	0.27	-1.81	3	0.47
SLD5NT	PCMT1	PCMT1	2|1|0	3	1	3	1|0|0	0.27	0.8	0.27	0.8	0.27	-1.81	3	0.47
SLD5NT	NSUN2	NSUN2	0|2|0	2	0.67	3	1|0|0	0.27	0.8	0.27	0.8	0.27	-1.81	2	0.47
SLD5NT	COIL	COIL	0|0|2	2	0.67	3	1|0|0	0.27	0.8	0.27	0.8	0.27	-1.81	2	0.47
SLD5NT	UQCC1	UQCC1	0|0|2	2	0.67	3	1|0|0	0.27	0.8	0.27	0.8	0.27	-1.81	2	0.47
SLD5NT	GPN1	GPN1	0|2|0	2	0.67	3	1|0|0	0.27	0.8	0.27	0.8	0.27	-1.81	2	0.47
SLD5NT	PLCG1	PLCG1	0|0|2	2	0.67	3	1|0|0	0.27	0.8	0.27	0.8	0.27	-1.81	2	0.47
SLD5NT	EXOSC3	EXOSC3	0|0|2	2	0.67	3	1|0|0	0.27	0.8	0.27	0.8	0.27	-1.81	2	0.47
SLD5NT	SFXN4	SFXN4	0|0|2	2	0.67	3	1|0|0	0.27	0.8	0.27	0.8	0.27	-1.81	2	0.47
SLD5NT	EHD4	EHD4	0|0|2	2	0.67	3	1|0|0	0.27	0.8	0.27	0.8	0.27	-1.81	2	0.47
SLD5NT	PRPSAP1	PRPSAP1	0|0|2	2	0.67	3	1|0|0	0.27	0.8	0.27	0.8	0.27	-1.81	2	0.47
SLD5NT	MYLK	MYLK	0|0|2	2	0.67	3	1|0|0	0.27	0.8	0.27	0.8	0.27	-1.81	2	0.47
SLD5NT	RPAP3	RPAP3	0|0|2	2	0.67	3	1|0|0	0.27	0.8	0.27	0.8	0.27	-1.81	2	0.47
SLD5NT	TARS	TARS	36|31|63	130	43.33	3	42|2|4	0.26	0.77	0.26	0.77	0.26	-14.93	2.71	0.48
SLD5NT	VDAC3	VDAC3	7|11|25	43	14.33	3	14|4|3	0.26	0.78	0.26	0.78	0.26	-14.35	2.05	0.48
SLD5NT	EML4	EML4	1|2|4	7	2.33	3	4|0|0	0.26	0.61	0.26	0.61	0.26	-3.38	1.75	0.48
SLD5NT	CPNE1	CPNE1	0|3|3	6	2	3	4|0|0	0.26	0.39	0.26	0.39	0.26	-5.07	1.5	0.48
SLD5NT	GLO1	GLO1	2|3|0	5	1.67	3	2|0|1	0.26	0.54	0.26	0.54	0.26	-4.04	1.67	0.48
SLD5NT	H2AFV	H2AFV	5|8|17	30	10	3	5|2|9	0.25	0.76	0.25	0.76	0.25	-11.81	1.88	0.48
SLD5NT	FARSB	FARSB	2|2|18	22	7.33	3	15|0|0	0.25	0.76	0.25	0.76	0.25	-14.7	1.47	0.48
SLD5NT	ACTR2	ACTR2	4|5|13	22	7.33	3	9|0|2	0.25	0.75	0.25	0.75	0.25	-6.84	2	0.48
SLD5NT	AAAS	AAAS	2|2|7	11	3.67	3	6|0|0	0.25	0.74	0.25	0.74	0.25	-3.91	1.83	0.49
SLD5NT	NAA50	NAA50	0|1|6	7	2.33	3	5|0|0	0.25	0.75	0.25	0.75	0.25	-6.55	1.4	0.48
SLD5NT	TAMM41	TAMM41	0|1|6	7	2.33	3	5|0|0	0.25	0.75	0.25	0.75	0.25	-6.55	1.4	0.48
SLD5NT	TROVE2	TROVE2	0|0|5	5	1.67	3	4|0|0	0.25	0.75	0.25	0.75	0.25	-5.07	1.25	0.48
SLD5NT	PTPMT1	PTPMT1	1|0|3	4	1.33	3	0|0|2	0.25	0.74	0.25	0.74	0.25	-3.17	2	0.48
SLD5NT	TOMM22	TOMM22	0|0|4	4	1.33	3	3|0|0	0.25	0.75	0.25	0.75	0.25	-3.59	1.33	0.48
SLD5NT	SPCS3	SPCS3	0|1|3	4	1.33	3	2|0|0	0.25	0.74	0.25	0.74	0.25	-3.17	2	0.48
SLD5NT	RAB5A	RAB5A	0|3|0	3	1	3	2|0|0	0.25	0.74	0.25	0.74	0.25	-3.17	1.5	0.48
SLD5NT	BROX	BROX	0|0|3	3	1	3	2|0|0	0.25	0.74	0.25	0.74	0.25	-3.17	1.5	0.48
SLD5NT	TIMM23	TIMM23	0|0|3	3	1	3	2|0|0	0.25	0.74	0.25	0.74	0.25	-3.17	1.5	0.48
SLD5NT	SNF8	SNF8	0|0|3	3	1	3	2|0|0	0.25	0.74	0.25	0.74	0.25	-3.17	1.5	0.48
SLD5NT	MYH14	MYH14	2|2|2	6	2	3	1|2|0	0.24	0.24	0.24	0.24	0.24	-1.18	2	0.49
SLD5NT	FBLL1	FBLL1	2|2|2	6	2	3	2|0|1	0.24	0.24	0.24	0.24	0.24	-1.18	2	0.49
SLD5NT	PYGL	PYGL	5|11|42	58	19.33	3	34|0|0	0.23	0.7	0.23	0.7	0.23	-33.37	1.71	0.49
SLD5NT	MSN	MSN	4|8|38	50	16.67	3	28|0|3	0.23	0.7	0.23	0.7	0.23	-31.72	1.61	0.49
SLD5NT	EEF1E1	EEF1E1	6|5|5	16	5.33	3	4|0|3	0.23	0.36	0.23	0.36	0.23	-1.64	2.29	0.49
SLD5NT	RAB18	RAB18	5|2|0	7	2.33	3	5|0|0	0.23	0.62	0.23	0.62	0.23	-6.55	1.4	0.49
SLD5NT	XP32	XP32	2|2|0	4	1.33	3	3|0|0	0.23	0.34	0.23	0.34	0.23	-3.59	1.33	0.49
SLD5NT	NIP7	NIP7	0|2|2	4	1.33	3	3|0|0	0.23	0.34	0.23	0.34	0.23	-3.59	1.33	0.49
SLD5NT	MTX2	MTX2	2|2|0	4	1.33	3	3|0|0	0.23	0.34	0.23	0.34	0.23	-3.59	1.33	0.49
SLD5NT	VPS25	VPS25	2|2|0	4	1.33	3	3|0|0	0.23	0.34	0.23	0.34	0.23	-3.59	1.33	0.49
SLD5NT	JUP	JUP	2|27|3	32	10.67	3	22|0|1	0.22	0.67	0.22	0.67	0.22	-25.61	1.39	0.49
SLD5NT	DAD1	DAD1	4|5|4	13	4.33	3	4|0|2	0.22	0.35	0.22	0.35	0.22	-1.73	2.17	0.49
SLD5NT	VAT1	VAT1	4|5|2	11	3.67	3	6|0|0	0.22	0.43	0.22	0.43	0.22	-3.91	1.83	0.49
SLD5NT	CDK1	CDK1	24|27|42	93	31	3	26|1|8	0.21	0.61	0.21	0.61	0.21	-9.58	2.66	0.49
SLD5NT	RANGAP1	RANGAP1	17|20|10	47	15.67	3	17|0|2	0.21	0.47	0.21	0.47	0.21	-7.65	2.47	0.49
SLD5NT	RPL11	RPL11	4|4|18	26	8.67	3	11|3|3	0.2	0.59	0.2	0.59	0.2	-14.36	1.53	0.49
SLD5NT	PPP2R4	PPP2R4	3|3|5	11	3.67	3	6|0|0	0.2	0.43	0.2	0.43	0.2	-2.39	1.83	0.49
SLD5NT	DDX17	DDX17	0|3|8	11	3.67	3	8|0|0	0.2	0.6	0.2	0.6	0.2	-10.46	1.38	0.49
SLD5NT	CCDC47	CCDC47	0|1|6	7	2.33	3	6|0|0	0.2	0.61	0.2	0.61	0.2	-7.44	1.17	0.49
SLD5NT	FAM3C	FAM3C	0|1|3	4	1.33	3	3|0|0	0.2	0.59	0.2	0.59	0.2	-3.59	1.33	0.49
SLD5NT	ETFB	ETFB	0|0|3	3	1	3	3|0|0	0.2	0.59	0.2	0.59	0.2	-3.59	1	0.49
SLD5NT	PGD	PGD	28|35|59	122	40.67	3	37|2|9	0.19	0.56	0.19	0.56	0.19	-17.84	2.54	0.49
SLD5NT	EIF3M	EIF3M	5|4|11	20	6.67	3	11|0|0	0.19	0.55	0.19	0.55	0.19	-6.54	1.82	0.5
SLD5NT	TMEM43	TMEM43	0|5|10	15	5	3	10|0|0	0.19	0.57	0.19	0.57	0.19	-13.06	1.5	0.49
SLD5NT	PRPSAP2	PRPSAP2	1|4|10	15	5	3	10|0|0	0.19	0.57	0.19	0.57	0.19	-10.45	1.5	0.49
SLD5NT	CDIPT	CDIPT	0|2|1	3	1	3	2|0|0	0.18	0.54	0.18	0.54	0.18	-3.17	1.5	0.5
SLD5NT	ATP5J2	ATP5J2	1|0|2	3	1	3	2|0|0	0.18	0.54	0.18	0.54	0.18	-3.17	1.5	0.5
SLD5NT	TP53BP1	TP53BP1	1|2|0	3	1	3	2|0|0	0.18	0.54	0.18	0.54	0.18	-3.17	1.5	0.5
SLD5NT	ITPR3	ITPR3	0|0|2	2	0.67	3	2|0|0	0.18	0.54	0.18	0.54	0.18	-3.17	1	0.5
SLD5NT	RQCD1	RQCD1	0|0|2	2	0.67	3	2|0|0	0.18	0.54	0.18	0.54	0.18	-3.17	1	0.5
SLD5NT	RPL15	RPL15	26|23|47	96	32	3	24|4|13	0.17	0.52	0.17	0.52	0.17	-16.37	2.34	0.5
SLD5NT	MYH10	MYH10	8|7|29	44	14.67	3	26|0|0	0.17	0.51	0.17	0.51	0.17	-19.58	1.69	0.5
SLD5NT	VCP	VCP	4|11|0	15	5	3	8|0|3	0.17	0.51	0.17	0.51	0.17	-14.98	1.36	0.5
SLD5NT	USP14	USP14	6|6|2	14	4.67	3	8|0|0	0.17	0.25	0.17	0.25	0.17	-6.36	1.75	0.5
SLD5NT	PYGB	PYGB	0|1|13	14	4.67	3	12|0|1	0.16	0.49	0.16	0.49	0.16	-17.4	1.08	0.5
SLD5NT	RTN3	RTN3	2|2|2	6	2	3	4|0|0	0.16	0.16	0.16	0.16	0.16	-1.66	1.5	0.5
SLD5NT	LAS1L	LAS1L	2|2|2	6	2	3	4|0|0	0.16	0.16	0.16	0.16	0.16	-1.66	1.5	0.5
SLD5NT	SYNGAP1	SYNGAP1	2|1|1	4	1.33	3	1|0|1	0.16	0.49	0.16	0.49	0.16	-1.43	2	0.5
SLD5NT	PPP1CC	PPP1CC	4|4|4	12	4	3	4|0|2	0.15	0.15	0.15	0.15	0.15	-1.73	2	0.5
SLD5NT	CSK	CSK	2|3|7	12	4	3	8|0|0	0.15	0.43	0.15	0.43	0.15	-6.36	1.5	0.5
SLD5NT	FKBP8	FKBP8	2|1|6	9	3	3	7|0|0	0.15	0.44	0.15	0.44	0.15	-6.7	1.29	0.5
SLD5NT	NUP205	NUP205	0|0|6	6	2	3	7|0|0	0.15	0.44	0.15	0.44	0.15	-8.95	0.86	0.5
SLD5NT	RPS15A	RPS15A	12|15|22	49	16.33	3	10|5|11	0.14	0.43	0.14	0.43	0.14	-13.77	1.88	0.5
SLD5NT	GEMIN5	GEMIN5	4|5|6	15	5	3	8|0|0	0.14	0.25	0.14	0.25	0.14	-3.2	1.88	0.51
SLD5NT	TOMM20	TOMM20	2|2|3	7	2.33	3	2|0|2	0.14	0.27	0.14	0.27	0.14	-2.47	1.75	0.5
SLD5NT	RBM14	RBM14	0|1|5	6	2	3	6|0|0	0.14	0.43	0.14	0.43	0.14	-7.44	1	0.5
SLD5NT	ACOT9	ACOT9	0|1|4	5	1.67	3	5|0|0	0.14	0.42	0.14	0.42	0.14	-6.55	1	0.5
SLD5NT	CMBL	CMBL	0|1|4	5	1.67	3	5|0|0	0.14	0.42	0.14	0.42	0.14	-6.55	1	0.5
SLD5NT	MTCH2	MTCH2	2|3|9	14	4.67	3	9|0|1	0.13	0.39	0.13	0.39	0.13	-8.68	1.4	0.51
SLD5NT	DSG1	DSG1	1|9|0	10	3.33	3	9|0|1	0.13	0.39	0.13	0.39	0.13	-13.21	1	0.51
SLD5NT	FLNB	FLNB	0|1|6	7	2.33	3	6|0|1	0.13	0.39	0.13	0.39	0.13	-9.16	1	0.51
SLD5NT	GSTK1	GSTK1	1|1|3	5	1.67	3	4|0|0	0.13	0.39	0.13	0.39	0.13	-3.38	1.25	0.51
SLD5NT	PSMG2	PSMG2	0|1|3	4	1.33	3	4|0|0	0.13	0.39	0.13	0.39	0.13	-5.07	1	0.51
SLD5NT	ARL1	ARL1	0|1|3	4	1.33	3	4|0|0	0.13	0.39	0.13	0.39	0.13	-5.07	1	0.51
SLD5NT	NLE1	NLE1	0|0|3	3	1	3	4|0|0	0.13	0.39	0.13	0.39	0.13	-5.07	0.75	0.51
SLD5NT	RPN1	RPN1	11|23|27	61	20.33	3	25|0|1	0.12	0.31	0.12	0.31	0.12	-13.77	2.35	0.51
SLD5NT	SARS	SARS	12|9|25	46	15.33	3	24|0|0	0.12	0.36	0.12	0.36	0.12	-14.18	1.92	0.51
SLD5NT	PSMB1	PSMB1	8|13|8	29	9.67	3	13|0|1	0.12	0.33	0.12	0.33	0.12	-4.78	2.07	0.51
SLD5NT	ADSL	ADSL	5|7|13	25	8.33	3	14|0|0	0.12	0.35	0.12	0.35	0.12	-8.5	1.79	0.51
SLD5NT	PDIA4	PDIA4	2|3|20	25	8.33	3	20|0|0	0.12	0.35	0.12	0.35	0.12	-21.48	1.25	0.51
SLD5NT	KARS	KARS	3|9|20	32	10.67	3	19|0|1	0.11	0.34	0.11	0.34	0.11	-19.34	1.6	0.51
SLD5NT	PGRMC2	PGRMC2	2|3|2	7	2.33	3	5|0|0	0.11	0.2	0.11	0.2	0.11	-2.76	1.4	0.51
SLD5NT	CYB5B	CYB5B	2|1|2	5	1.67	3	4|0|0	0.11	0.16	0.11	0.16	0.11	-3.38	1.25	0.51
SLD5NT	ELAVL1	ELAVL1	0|2|2	4	1.33	3	4|0|0	0.11	0.16	0.11	0.16	0.11	-5.07	1	0.51
SLD5NT	RBBP7	RBBP7	1|2|0	3	1	3	3|0|0	0.11	0.34	0.11	0.34	0.11	-3.59	1	0.51
SLD5NT	PTBP2	PTBP2	0|2|1	3	1	3	3|0|0	0.11	0.34	0.11	0.34	0.11	-3.59	1	0.51
SLD5NT	ACIN1	ACIN1	0|2|0	2	0.67	3	0|0|3	0.11	0.34	0.11	0.34	0.11	-3.59	0.67	0.51
SLD5NT	PSMB5	PSMB5	6|14|17	37	12.33	3	16|0|2	0.1	0.26	0.1	0.26	0.1	-11.84	2.06	0.52
SLD5NT	CAP1	CAP1	8|6|3	17	5.67	3	10|0|0	0.1	0.26	0.1	0.26	0.1	-6.99	1.7	0.51
SLD5NT	DCXR	DCXR	5|7|3	15	5	3	9|0|0	0.1	0.26	0.1	0.26	0.1	-5.79	1.67	0.51
SLD5NT	BLMH	BLMH	3|6|9	18	6	3	11|0|0	0.09	0.25	0.09	0.25	0.09	-8.22	1.64	0.52
SLD5NT	RRM2	RRM2	3|5|2	10	3.33	3	7|0|0	0.09	0.25	0.09	0.25	0.09	-5.12	1.43	0.52
SLD5NT	NNT	NNT	0|3|6	9	3	3	8|0|0	0.09	0.25	0.09	0.25	0.09	-10.46	1.12	0.52
SLD5NT	RDX	RDX	0|1|7	8	2.67	3	9|0|0	0.09	0.26	0.09	0.26	0.09	-11.55	0.89	0.52
SLD5NT	PEBP1	PEBP1	2|3|1	6	2	3	5|0|0	0.09	0.2	0.09	0.2	0.09	-4.63	1.2	0.52
SLD5NT	DYNC1LI1	DYNC1LI1	2|3|0	5	1.67	3	5|0|0	0.09	0.2	0.09	0.2	0.09	-6.55	1	0.52
SLD5NT	NAMPT	NAMPT	4|11|14	29	9.67	3	16|0|0	0.08	0.2	0.08	0.2	0.08	-12.38	1.81	0.52
SLD5NT	MT-CO2	MT-CO2	2|4|1	7	2.33	3	6|0|0	0.08	0.23	0.08	0.23	0.08	-5.34	1.17	0.52
SLD5NT	EIF3K	EIF3K	4|3|0	7	2.33	3	5|0|1	0.08	0.18	0.08	0.18	0.08	-7.71	1.17	0.52
SLD5NT	TSFM	TSFM	0|1|4	5	1.67	3	6|0|0	0.08	0.23	0.08	0.23	0.08	-7.44	0.83	0.52
SLD5NT	RFC5	RFC5	0|1|4	5	1.67	3	6|0|0	0.08	0.23	0.08	0.23	0.08	-7.44	0.83	0.52
SLD5NT	CLUH	CLUH	0|0|4	4	1.33	3	6|0|0	0.08	0.23	0.08	0.23	0.08	-7.44	0.67	0.52
SLD5NT	GNA11	GNA11	0|2|0	2	0.67	3	2|0|1	0.08	0.24	0.08	0.24	0.08	-4.04	0.67	0.52
SLD5NT	A0A2R8Y6P1	A0A2R8Y6P1	0|2|0	2	0.67	3	2|0|1	0.08	0.24	0.08	0.24	0.08	-4.04	0.67	0.52
SLD5NT	EIF3A	EIF3A	21|25|53	99	33	3	43|0|4	0.07	0.22	0.07	0.22	0.07	-24.16	2.11	0.52
SLD5NT	ATP5L	ATP5L	5|8|8	21	7	3	6|2|3	0.07	0.11	0.07	0.11	0.07	-6.26	1.91	0.52
SLD5NT	RAB6A	RAB6A	10|8|3	21	7	3	8|2|2	0.07	0.19	0.07	0.19	0.07	-9.85	1.75	0.52
SLD5NT	FDPS	FDPS	4|5|10	19	6.33	3	10|0|2	0.07	0.21	0.07	0.21	0.07	-7.99	1.58	0.52
SLD5NT	PLD3	PLD3	2|6|3	11	3.67	3	6|0|2	0.07	0.19	0.07	0.19	0.07	-6.71	1.38	0.53
SLD5NT	SSR4	SSR4	1|3|6	10	3.33	3	6|0|2	0.07	0.19	0.07	0.19	0.07	-8.42	1.25	0.53
SLD5NT	CAPN1	CAPN1	0|1|3	4	1.33	3	5|0|0	0.07	0.2	0.07	0.2	0.07	-6.55	0.8	0.52
SLD5NT	EPRS	EPRS	21|18|72	111	37	3	62|0|0	0.06	0.17	0.06	0.17	0.06	-45.47	1.79	0.53
SLD5NT	RHOA	RHOA	3|3|13	19	6.33	3	12|2|1	0.06	0.18	0.06	0.18	0.06	-13.12	1.27	0.53
SLD5NT	PABPC1	PABPC1	3|3|3	9	3	3	5|0|1	0.06	0.06	0.06	0.06	0.06	-2.69	1.5	0.53
SLD5NT	AGAP3	AGAP3	2|1|2	5	1.67	3	1|2|1	0.06	0.09	0.06	0.09	0.06	-3.83	1.25	0.53
SLD5NT	PSMD6	PSMD6	8|14|18	40	13.33	3	19|0|1	0.05	0.15	0.05	0.15	0.05	-11.11	2	0.53
SLD5NT	PPP2CA	PPP2CA	5|2|7	14	4.67	3	10|0|0	0.05	0.13	0.05	0.13	0.05	-8.53	1.4	0.53
SLD5NT	S100A9	S100A9	2|4|0	6	2	3	4|0|2	0.05	0.15	0.05	0.15	0.05	-7.99	1	0.53
SLD5NT	NELFB	NELFB	1|0|2	3	1	3	4|0|0	0.05	0.16	0.05	0.16	0.05	-5.07	0.75	0.53
SLD5NT	ARL8A	ARL8A	1|2|0	3	1	3	4|0|0	0.05	0.16	0.05	0.16	0.05	-5.07	0.75	0.53
SLD5NT	VTA1	VTA1	0|0|2	2	0.67	3	4|0|0	0.05	0.16	0.05	0.16	0.05	-5.07	0.5	0.53
SLD5NT	CAD	CAD	6|10|32	48	16	3	32|0|0	0.04	0.13	0.04	0.13	0.04	-28.77	1.5	0.53
SLD5NT	FARSA	FARSA	3|7|7	17	5.67	3	11|0|0	0.04	0.06	0.04	0.06	0.04	-8.22	1.55	0.53
SLD5NT	ADH5	ADH5	0|2|6	8	2.67	3	9|0|0	0.04	0.12	0.04	0.12	0.04	-11.55	0.89	0.53
SLD5NT	SET	SET	2|2|1	5	1.67	3	5|0|0	0.04	0.06	0.04	0.06	0.04	-4.63	1	0.53
SLD5NT	IPO9	IPO9	2|2|0	4	1.33	3	5|0|0	0.04	0.06	0.04	0.06	0.04	-6.55	0.8	0.53
SLD5NT	TLN1	TLN1	2|2|0	4	1.33	3	5|0|0	0.04	0.06	0.04	0.06	0.04	-6.55	0.8	0.53
SLD5NT	ATAD3B	ATAD3B	0|2|2	4	1.33	3	5|0|0	0.04	0.06	0.04	0.06	0.04	-6.55	0.8	0.53
SLD5NT	HNRNPK	HNRNPK	9|21|6	36	12	3	16|0|7	0.03	0.1	0.03	0.1	0.03	-18.08	1.57	0.54
SLD5NT	XPO5	XPO5	4|3|16	23	7.67	3	19|0|0	0.03	0.09	0.03	0.09	0.03	-17.9	1.21	0.54
SLD5NT	PSME3	PSME3	9|12|0	21	7	3	12|0|3	0.03	0.1	0.03	0.1	0.03	-20.37	1.4	0.53
SLD5NT	CDC42	CDC42	2|2|4	8	2.67	3	7|0|0	0.03	0.1	0.03	0.1	0.03	-5.12	1.14	0.54
SLD5NT	SLC1A5	SLC1A5	2|3|1	6	2	3	6|0|0	0.03	0.08	0.03	0.08	0.03	-5.34	1	0.54
SLD5NT	PTPN1	PTPN1	0|2|3	5	1.67	3	6|0|0	0.03	0.08	0.03	0.08	0.03	-7.44	0.83	0.54
SLD5NT	UNC45A	UNC45A	0|3|2	5	1.67	3	6|0|0	0.03	0.08	0.03	0.08	0.03	-7.44	0.83	0.54
SLD5NT	MRPL37	MRPL37	0|0|3	3	1	3	6|0|0	0.03	0.08	0.03	0.08	0.03	-7.44	0.5	0.54
SLD5NT	SDHB	SDHB	0|0|3	3	1	3	6|0|0	0.03	0.08	0.03	0.08	0.03	-7.44	0.5	0.54
SLD5NT	EIF3B	EIF3B	19|21|39	79	26.33	3	39|0|0	0.02	0.06	0.02	0.06	0.02	-17.91	2.03	0.54
SLD5NT	EIF3C	EIF3C	11|12|23	46	15.33	3	25|0|1	0.02	0.05	0.02	0.05	0.02	-13.77	1.77	0.54
SLD5NT	PPIB	PPIB	8|16|20	44	14.67	3	17|3|3	0.02	0.05	0.02	0.05	0.02	-14.99	1.91	0.54
SLD5NT	COPG2	COPG2	1|3|9	13	4.33	3	13|0|0	0.02	0.06	0.02	0.06	0.02	-14.41	1	0.54
SLD5NT	C14ORF166	C14ORF166	5|6|0	11	3.67	3	9|0|1	0.02	0.05	0.02	0.05	0.02	-13.21	1.1	0.54
SLD5NT	BLVRA	BLVRA	2|5|4	11	3.67	3	9|0|0	0.02	0.05	0.02	0.05	0.02	-7.22	1.22	0.54
SLD5NT	ETF1	ETF1	0|2|6	8	2.67	3	10|0|0	0.02	0.05	0.02	0.05	0.02	-13.06	0.8	0.54
SLD5NT	CDK4	CDK4	1|2|0	3	1	3	5|0|0	0.02	0.06	0.02	0.06	0.02	-6.55	0.6	0.54
SLD5NT	CACYBP	CACYBP	0|2|1	3	1	3	5|0|0	0.02	0.06	0.02	0.06	0.02	-6.55	0.6	0.54
SLD5NT	FAM49B	FAM49B	0|0|2	2	0.67	3	5|0|0	0.02	0.06	0.02	0.06	0.02	-6.55	0.4	0.54
SLD5NT	DSC1	DSC1	0|2|0	2	0.67	3	5|0|0	0.02	0.06	0.02	0.06	0.02	-6.55	0.4	0.54
SLD5NT	KCTD12	KCTD12	0|2|0	2	0.67	3	5|0|0	0.02	0.06	0.02	0.06	0.02	-6.55	0.4	0.54
SLD5NT	RARS	RARS	13|19|34	66	22	3	32|0|4	0.01	0.03	0.01	0.03	0.01	-22.46	1.83	0.55
SLD5NT	DARS	DARS	12|21|29	62	20.67	3	33|0|0	0.01	0.02	0.01	0.02	0.01	-20.25	1.88	0.56
SLD5NT	HNRNPA2B1	HNRNPA2B1	13|24|21	58	19.33	3	24|4|0	0.01	0.02	0.01	0.02	0.01	-13.6	2.07	0.55
SLD5NT	NARS	NARS	14|14|27	55	18.33	3	28|0|3	0.01	0.02	0.01	0.02	0.01	-15.52	1.77	0.56
SLD5NT	EIF2S3	EIF2S3	12|15|27	54	18	3	27|1|3	0.01	0.02	0.01	0.02	0.01	-18.18	1.74	0.56
SLD5NT	EIF4A3	EIF4A3	5|21|20	46	15.33	3	23|0|3	0.01	0.01	0.01	0.01	0.01	-23.2	1.77	0.56
SLD5NT	EIF3E	EIF3E	8|13|20	41	13.67	3	23|0|1	0.01	0.03	0.01	0.03	0.01	-15.73	1.71	0.55
SLD5NT	TAGLN2	TAGLN2	12|16|9	37	12.33	3	10|1|9	0.01	0.04	0.01	0.04	0.01	-10.58	1.85	0.55
SLD5NT	KPNA2	KPNA2	11|17|4	32	10.67	3	17|0|4	0.01	0.04	0.01	0.04	0.01	-18.77	1.52	0.55
SLD5NT	RAB5C	RAB5C	9|10|8	27	9	3	10|2|3	0.01	0.02	0.01	0.02	0.01	-6.33	1.8	0.56
SLD5NT	TIMM50	TIMM50	6|6|12	24	8	3	13|0|3	0.01	0.04	0.01	0.04	0.01	-9.63	1.5	0.55
SLD5NT	RPN2	RPN2	5|6|11	22	7.33	3	16|0|0	0.01	0.03	0.01	0.03	0.01	-10.88	1.38	0.55
SLD5NT	ATP1B3	ATP1B3	8|7|5	20	6.67	3	12|0|1	0.01	0.02	0.01	0.02	0.01	-7.47	1.54	0.55
SLD5NT	PITPNB	PITPNB	5|5|9	19	6.33	3	12|0|2	0.01	0.02	0.01	0.02	0.01	-8.73	1.36	0.56
SLD5NT	DYNLL1	DYNLL1	3|5|8	16	5.33	3	9|0|4	0.01	0.02	0.01	0.02	0.01	-10.92	1.23	0.56
SLD5NT	DDX39A	DDX39A	4|4|6	14	4.67	3	10|0|1	0.01	0.02	0.01	0.02	0.01	-6.68	1.27	0.56
SLD5NT	SAR1A	SAR1A	4|7|0	11	3.67	3	8|1|2	0.01	0.04	0.01	0.04	0.01	-15.04	1	0.55
SLD5NT	EZR	EZR	0|2|7	9	3	3	12|0|0	0.01	0.02	0.01	0.02	0.01	-15.77	0.75	0.55
SLD5NT	SURF4	SURF4	3|2|4	9	3	3	7|0|1	0.01	0.03	0.01	0.03	0.01	-6.53	1.12	0.55
SLD5NT	PDCD10	PDCD10	2|2|3	7	2.33	3	7|0|0	0.01	0.03	0.01	0.03	0.01	-5.12	1	0.55
SLD5NT	PGM2	PGM2	0|0|6	6	2	3	11|0|0	0.01	0.02	0.01	0.02	0.01	-14.58	0.55	0.56
SLD5NT	ECI1	ECI1	2|3|1	6	2	3	5|0|2	0.01	0.02	0.01	0.02	0.01	-7.13	0.86	0.56
SLD5NT	SEC24C	SEC24C	1|1|4	6	2	3	8|0|0	0.01	0.04	0.01	0.04	0.01	-8.07	0.75	0.55
SLD5NT	LMAN1	LMAN1	0|4|1	5	1.67	3	8|0|0	0.01	0.04	0.01	0.04	0.01	-10.46	0.63	0.55
SLD5NT	ERLIN2	ERLIN2	0|1|4	5	1.67	3	8|0|0	0.01	0.04	0.01	0.04	0.01	-10.46	0.63	0.55
SLD5NT	CAPNS1	CAPNS1	3|2|0	5	1.67	3	7|0|0	0.01	0.03	0.01	0.03	0.01	-8.95	0.71	0.55
SLD5NT	ASS1	ASS1	0|1|3	4	1.33	3	7|0|0	0.01	0.03	0.01	0.03	0.01	-8.95	0.57	0.55
SLD5NT	TARS2	TARS2	0|0|3	3	1	3	7|0|0	0.01	0.03	0.01	0.03	0.01	-8.95	0.43	0.55
SLD5NT	DCDC1	DCDC1	1|2|0	3	1	3	2|1|2	0.01	0.03	0.01	0.03	0.01	-6.95	0.6	0.55
SLD5NT	MAATS1	MAATS1	2|1|0	3	1	3	2|2|1	0.01	0.03	0.01	0.03	0.01	-6.95	0.6	0.55
SLD5NT	PC	PC	183|181|156	520	173.33	3	355|150|290	0	0	0	0	0	#NAME?	0.65	0.61
SLD5NT	PCCA	PCCA	112|111|98	321	107	3	232|90|169	0	0	0	0	0	-448.03	0.65	0.61
SLD5NT	MCCC1	MCCC1	109|105|98	312	104	3	205|86|153	0	0	0	0	0	-387.43	0.7	0.61
SLD5NT	EEF2	EEF2	91|92|108	291	97	3	122|16|40	0	0	0	0	0	-82.31	1.63	0.61
SLD5NT	FASN	FASN	85|89|104	278	92.67	3	131|0|13	0	0	0	0	0	-54.68	1.93	0.61
SLD5NT	DYNC1H1	DYNC1H1	27|54|168	249	83	3	158|0|2	0	0	0	0	0	-154.21	1.56	0.59
SLD5NT	ACTN4	ACTN4	59|69|81	209	69.67	3	94|4|13	0	0	0	0	0	-48.23	1.88	0.6
SLD5NT	CCT8	CCT8	74|75|60	209	69.67	3	62|9|11	0	0	0	0	0	-21.04	2.55	0.59
SLD5NT	GPI	GPI	45|59|89	193	64.33	3	64|18|27	0	0	0	0	0	-62.77	1.77	0.6
SLD5NT	EEF1A1	EEF1A1	48|50|86	184	61.33	3	69|24|49	0	0	0	0	0	-96.67	1.3	0.61
SLD5NT	ACACA	ACACA	79|70|30	179	59.67	3	257|60|131	0	0	0	0	0	-549.34	0.4	0.61
SLD5NT	TKT	TKT	48|49|75	172	57.33	3	60|1|16	0	0	0	0	0	-26.38	2.23	0.58
SLD5NT	HSP90AA1	HSP90AA1	57|59|45	161	53.67	3	127|25|31	0	0	0	0	0	-150.41	0.88	0.61
SLD5NT	PKM	PKM	39|40|72	151	50.33	3	76|7|34	0	0	0	0	0	-79.83	1.29	0.61
SLD5NT	EIF4A1	EIF4A1	44|56|48	148	49.33	3	74|9|32	0	0	0	0	0	-70.55	1.29	0.61
SLD5NT	GAPDH	GAPDH	40|43|62	145	48.33	3	63|21|42	0	0	0	0	0	-89.51	1.15	0.61
SLD5NT	CLTC	CLTC	55|36|52	143	47.67	3	117|2|19	0	0	0	0	0	-109.33	1.04	0.61
SLD5NT	LDHA	LDHA	41|47|52	140	46.67	3	61|17|34	0	0	0	0	0	-71.58	1.25	0.61
SLD5NT	LDHB	LDHB	52|45|42	139	46.33	3	63|21|28	0	0	0	0	0	-70.19	1.24	0.61
SLD5NT	EEF1G	EEF1G	42|41|51	134	44.67	3	42|8|31	0	0	0	0	0	-37.63	1.65	0.6
SLD5NT	ASNS	ASNS	41|34|59	134	44.67	3	46|2|11	0	0.01	0	0.01	0	-22.53	2.27	0.57
SLD5NT	CSE1L	CSE1L	43|31|56	130	43.33	3	50|3|5	0	0	0	0	0	-24.43	2.24	0.57
SLD5NT	CCT4	CCT4	44|38|45	127	42.33	3	59|8|25	0	0	0	0	0	-52.68	1.38	0.61
SLD5NT	SLC25A5	SLC25A5	34|32|51	117	39	3	32|13|24	0	0	0	0	0	-35.62	1.7	0.59
SLD5NT	HNRNPU	HNRNPU	21|31|65	117	39	3	63|1|5	0	0	0	0	0	-49.32	1.7	0.58
SLD5NT	ANXA2	ANXA2	36|36|43	115	38.33	3	37|1|11	0	0	0	0	0	-11.91	2.35	0.58
SLD5NT	RPS3	RPS3	28|28|56	112	37.33	3	39|14|20	0	0	0	0	0	-44.98	1.53	0.6
SLD5NT	HSP90AB1	HSP90AB1	34|41|34	109	36.33	3	79|18|30	0	0	0	0	0	-99.66	0.86	0.61
SLD5NT	ILF2	ILF2	22|35|48	105	35	3	39|6|11	0	0	0	0	0	-33.27	1.87	0.58
SLD5NT	PAICS	PAICS	30|30|43	103	34.33	3	47|3|13	0	0	0	0	0	-30.85	1.63	0.6
SLD5NT	XRCC5	XRCC5	26|32|41	99	33	3	63|0|10	0	0	0	0	0	-46.79	1.36	0.6
SLD5NT	DDX39B	DDX39B	34|30|32	96	32	3	45|12|11	0	0	0	0	0	-36.41	1.41	0.61
SLD5NT	PTBP1	PTBP1	26|32|38	96	32	3	33|5|12	0	0	0	0	0	-22.09	1.92	0.59
SLD5NT	ILF3	ILF3	32|33|27	92	30.67	3	48|2|9	0	0	0	0	0	-29.99	1.56	0.6
SLD5NT	CCT7	CCT7	28|25|38	91	30.33	3	48|3|5	0	0	0	0	0	-29.09	1.62	0.59
SLD5NT	ENO1	ENO1	27|45|13	85	28.33	3	79|17|50	0	0	0	0	0	-169.03	0.58	0.61
SLD5NT	RAN	RAN	23|29|33	85	28.33	3	36|10|24	0	0	0	0	0	-48.56	1.21	0.61
SLD5NT	TUBB	TUBB	31|35|19	85	28.33	3	87|13|49	0	0	0	0	0	-157.94	0.57	0.61
SLD5NT	PHB2	PHB2	18|28|38	84	28	3	26|8|15	0	0	0	0	0	-31.33	1.71	0.59
SLD5NT	GANAB	GANAB	17|28|37	82	27.33	3	63|0|16	0	0	0	0	0	-68.55	1.04	0.61
SLD5NT	UBA1	UBA1	27|26|26	79	26.33	3	49|1|9	0	0	0	0	0	-31.15	1.34	0.6
SLD5NT	IARS	IARS	14|16|48	78	26	3	57|0|3	0	0	0	0	0	-49.64	1.3	0.59
SLD5NT	HSPA1A	HSPA1A	26|31|18	75	25	3	56|6|12	0	0	0	0	0	-60.6	1.01	0.61
SLD5NT	AHCY	AHCY	20|24|30	74	24.67	3	41|12|18	0	0	0	0	0	-54.14	1.04	0.61
SLD5NT	TCP1	TCP1	23|24|26	73	24.33	3	51|2|4	0	0	0	0	0	-32.63	1.28	0.6
SLD5NT	CAND1	CAND1	20|18|35	73	24.33	3	56|0|3	0	0	0	0	0	-41.97	1.24	0.6
SLD5NT	GDI2	GDI2	23|26|23	72	24	3	47|0|8	0	0	0	0	0	-30.48	1.31	0.6
SLD5NT	SHMT2	SHMT2	29|27|13	69	23	3	43|9|12	0	0	0	0	0	-57.16	1.08	0.61
SLD5NT	HNRNPA1	HNRNPA1	10|23|33	66	22	3	27|0|13	0	0	0	0	0	-32.16	1.65	0.58
SLD5NT	HSPA8	HSPA8	20|32|13	65	21.67	3	42|9|22	0	0	0	0	0	-69.09	0.89	0.61
SLD5NT	YARS	YARS	22|19|24	65	21.67	3	57|3|3	0	0	0	0	0	-45.24	1.03	0.61
SLD5NT	ARF3	ARF3	18|23|20	61	20.33	3	25|0|6	0	0	0	0	0	-11.26	1.97	0.58
SLD5NT	PRDX6	PRDX6	24|25|10	59	19.67	3	33|8|7	0	0	0	0	0	-42.24	1.23	0.6
SLD5NT	CKB	CKB	17|30|12	59	19.67	3	55|5|15	0	0	0	0	0	-73.34	0.79	0.61
SLD5NT	GNB2L1	GNB2L1	18|23|17	58	19.33	3	41|12|19	0	0	0	0	0	-60.36	0.81	0.61
SLD5NT	ATP5A1	ATP5A1	15|24|17	56	18.67	3	54|7|20	0	0	0	0	0	-75.26	0.69	0.61
SLD5NT	RPLP0	RPLP0	18|20|18	56	18.67	3	26|6|9	0	0	0	0	0	-22.01	1.37	0.6
SLD5NT	KPNB1	KPNB1	24|7|22	53	17.67	3	41|2|3	0	0	0	0	0	-45.17	1.15	0.6
SLD5NT	GOT2	GOT2	8|27|17	52	17.33	3	11|6|16	0	0.01	0	0.01	0	-27.68	1.58	0.56
SLD5NT	PSAT1	PSAT1	22|18|11	51	17	3	39|5|9	0	0	0	0	0	-46.67	0.96	0.61
SLD5NT	PGK1	PGK1	20|24|5	49	16.33	3	34|2|4	0	0	0	0	0	-41.64	1.22	0.59
SLD5NT	MTHFD1	MTHFD1	16|16|16	48	16	3	37|2|1	0	0	0	0	0	-22.81	1.2	0.6
SLD5NT	MCM7	MCM7	3|19|24	46	15.33	3	34|0|1	0	0	0	0	0	-39.53	1.31	0.58
SLD5NT	RAB7A	RAB7A	17|16|13	46	15.33	3	17|2|4	0	0.01	0	0.01	0	-8.71	2	0.56
SLD5NT	ATP1A1	ATP1A1	14|12|19	45	15	3	37|1|2	0	0	0	0	0	-28.57	1.12	0.6
SLD5NT	TALDO1	TALDO1	14|16|15	45	15	3	22|0|6	0	0	0	0	0	-12.55	1.61	0.59
SLD5NT	HNRNPM	HNRNPM	7|24|13	44	14.67	3	32|0|5	0	0	0	0	0	-33.44	1.19	0.59
SLD5NT	CCT2	CCT2	17|26|0	43	14.33	3	34|0|2	0	0	0	0	0	-50.77	1.19	0.58
SLD5NT	UBA2	UBA2	10|16|16	42	14	3	25|0|1	0	0	0	0	0	-15.11	1.62	0.58
SLD5NT	ALDH18A1	ALDH18A1	2|12|28	42	14	3	42|0|0	0	0	0	0	0	-52.13	1	0.59
SLD5NT	QARS	QARS	7|16|18	41	13.67	3	30|0|0	0	0	0	0	0	-24.35	1.37	0.59
SLD5NT	PRDX1	PRDX1	13|18|9	40	13.33	3	30|10|26	0	0	0	0	0	-68.63	0.61	0.61
SLD5NT	MDH1	MDH1	12|15|13	40	13.33	3	15|4|5	0	0	0	0	0	-11.13	1.67	0.58
SLD5NT	ATP5B	ATP5B	8|23|7	38	12.67	3	34|4|29	0	0	0	0	0	-74.37	0.57	0.61
SLD5NT	HPRT1	HPRT1	15|14|8	37	12.33	3	15|2|7	0	0	0	0	0	-16.41	1.54	0.58
SLD5NT	ALDOA	ALDOA	15|18|4	37	12.33	3	47|5|25	0	0	0	0	0	-96.78	0.48	0.61
SLD5NT	TRAP1	TRAP1	8|12|17	37	12.33	3	59|0|5	0	0	0	0	0	-67.08	0.58	0.61
SLD5NT	PGAM1	PGAM1	6|20|10	36	12	3	33|0|7	0	0	0	0	0	-39.46	0.9	0.6
SLD5NT	PSMD11	PSMD11	8|10|17	35	11.67	3	27|0|2	0	0	0	0	0	-21.69	1.21	0.59
SLD5NT	ANXA5	ANXA5	17|17|1	35	11.67	3	34|3|5	0	0	0	0	0	-55.82	0.83	0.6
SLD5NT	PCBP1	PCBP1	15|12|8	35	11.67	3	13|2|7	0	0	0	0	0	-14.17	1.59	0.57
SLD5NT	SF3B3	SF3B3	12|10|12	34	11.33	3	29|0|1	0	0	0	0	0	-19.75	1.13	0.6
SLD5NT	PHGDH	PHGDH	20|11|1	32	10.67	3	28|6|11	0	0	0	0	0	-60.66	0.71	0.6
SLD5NT	RPL12	RPL12	6|11|15	32	10.67	3	12|5|4	0	0.01	0	0.01	0	-16.12	1.52	0.57
SLD5NT	NME1-NME2	NME1;NME1-NME2	10|22|0	32	10.67	3	32|2|6	0	0	0	0	0	-56.96	0.8	0.59
SLD5NT	PSMA7	PSMA7	11|10|10	31	10.33	3	19|2|6	0	0	0	0	0	-16.77	1.15	0.59
SLD5NT	MCM2	MCM2	2|9|19	30	10	3	32|0|0	0	0	0	0	0	-38.03	0.94	0.59
SLD5NT	BCAP31	BCAP31	7|11|12	30	10	3	18|0|0	0	0.01	0	0.01	0	-10.17	1.67	0.56
SLD5NT	PRMT1	PRMT1	4|6|18	28	9.33	3	29|2|5	0	0	0	0	0	-38.62	0.78	0.6
SLD5NT	MAPK1	MAPK1	3|9|14	26	8.67	3	18|0|3	0	0	0	0	0	-20.67	1.24	0.57
SLD5NT	YWHAZ	YWHAZ	9|9|8	26	8.67	3	36|2|15	0	0	0	0	0	-52.75	0.49	0.61
SLD5NT	COPB2	COPB2	2|11|13	26	8.67	3	22|0|0	0	0	0	0	0	-24.12	1.18	0.58
SLD5NT	RPSA	RPSA	9|11|5	25	8.33	3	21|1|6	0	0	0	0	0	-25.97	0.89	0.6
SLD5NT	RAB1B	RAB1B	9|9|7	25	8.33	3	15|2|5	0	0	0	0	0	-15.47	1.14	0.59
SLD5NT	VDAC2	VDAC2	5|10|9	24	8	3	17|1|10	0	0	0	0	0	-26.22	0.86	0.6
SLD5NT	YWHAE	YWHAE	8|10|6	24	8	3	48|4|10	0	0	0	0	0	-69.54	0.39	0.61
SLD5NT	HNRNPC	HNRNPC	6|9|9	24	8	3	11|1|4	0	0	0	0	0	-9.93	1.5	0.57
SLD5NT	HSPD1	HSPD1	9|14|0	23	7.67	3	29|6|21	0	0	0	0	0	-81.3	0.41	0.61
SLD5NT	YWHAQ	YWHAQ	10|9|4	23	7.67	3	19|4|5	0	0	0	0	0	-28.23	0.82	0.6
SLD5NT	LRPPRC	LRPPRC	2|6|14	22	7.33	3	79|0|0	0	0	0	0	0	-105.76	0.28	0.61
SLD5NT	PPIA	PPIA	4|16|2	22	7.33	3	31|7|33	0	0	0	0	0	-95.13	0.31	0.61
SLD5NT	MAT2A	MAT2A	5|7|9	21	7	3	14|0|2	0	0	0	0	0	-11.07	1.31	0.57
SLD5NT	PPP1CA	PPP1CA	3|6|11	20	6.67	3	19|0|1	0	0	0	0	0	-19.34	1	0.58
SLD5NT	CTPS1	CTPS1	4|9|6	19	6.33	3	28|0|0	0	0	0	0	0	-27.58	0.68	0.61
SLD5NT	PA2G4	PA2G4	4|3|12	19	6.33	3	32|2|0	0	0	0	0	0	-38.15	0.56	0.6
SLD5NT	IPO5	IPO5	7|4|8	19	6.33	3	53|0|0	0	0	0	0	0	-61.91	0.36	0.61
SLD5NT	PHB	PHB	7|12|0	19	6.33	3	18|1|17	0	0	0	0	0	-51.46	0.53	0.61
SLD5NT	TUFM	TUFM	1|10|7	18	6	3	28|1|3	0	0	0	0	0	-41.31	0.56	0.61
SLD5NT	CANX	CANX	7|6|5	18	6	3	21|1|2	0	0	0	0	0	-20.6	0.75	0.61
SLD5NT	CKAP4	CKAP4	1|10|7	18	6	3	19|1|0	0	0	0	0	0	-24.17	0.9	0.58
SLD5NT	PRPS1	PRPS1	4|7|7	18	6	3	21|0|2	0	0	0	0	0	-21.25	0.78	0.61
SLD5NT	PLS3	PLS3	6|5|7	18	6	3	33|0|4	0	0	0	0	0	-37.53	0.49	0.61
SLD5NT	UQCRC2	UQCRC2	0|8|9	17	5.67	3	18|0|0	0	0	0	0	0	-24.37	0.94	0.58
SLD5NT	EFTUD2	EFTUD2	5|4|8	17	5.67	3	33|0|1	0	0	0	0	0	-35.65	0.5	0.61
SLD5NT	LCP1	LCP1	7|8|1	16	5.33	3	20|0|3	0	0	0	0	0	-28.5	0.7	0.59
SLD5NT	VDAC1	VDAC1	4|8|3	15	5	3	20|2|3	0	0	0	0	0	-26.15	0.6	0.61
SLD5NT	AHSA1	AHSA1	7|6|2	15	5	3	13|0|0	0	0.01	0	0.01	0	-12.22	1.15	0.56
SLD5NT	BSG	BSG	4|6|5	15	5	3	12|0|3	0	0	0	0	0	-11.44	1	0.58
SLD5NT	LTA4H	LTA4H	3|5|7	15	5	3	35|0|1	0	0	0	0	0	-40.84	0.42	0.61
SLD5NT	OAT	OAT	1|9|5	15	5	3	34|0|0	0	0	0	0	0	-43.94	0.44	0.61
SLD5NT	SSRP1	SSRP1	1|8|6	15	5	3	19|0|1	0	0	0	0	0	-24.17	0.75	0.59
SLD5NT	PPP5C	PPP5C	3|4|7	14	4.67	3	13|0|0	0	0.01	0	0.01	0	-10.43	1.08	0.57
SLD5NT	TPI1	TPI1	1|12|1	14	4.67	3	22|9|12	0	0	0	0	0	-58.25	0.33	0.61
SLD5NT	ACOT7	ACOT7	4|8|2	14	4.67	3	17|0|2	0	0	0	0	0	-20.23	0.74	0.59
SLD5NT	NPEPPS	NPEPPS	3|3|8	14	4.67	3	28|0|1	0	0	0	0	0	-31.3	0.48	0.61
SLD5NT	DARS2	DARS2	0|3|11	14	4.67	3	18|0|0	0	0	0	0	0	-24.37	0.78	0.57
SLD5NT	TIMM44	TIMM44	0|3|10	13	4.33	3	16|0|0	0	0.01	0	0.01	0	-21.56	0.81	0.56
SLD5NT	ARPC2	ARPC2	0|4|9	13	4.33	3	17|0|0	0	0	0	0	0	-23.07	0.76	0.58
SLD5NT	EIF2S1	EIF2S1	1|4|8	13	4.33	3	16|0|1	0	0	0	0	0	-20.02	0.76	0.58
SLD5NT	IPO7	IPO7	5|4|4	13	4.33	3	12|0|0	0	0	0	0	0	-7.72	1.08	0.57
SLD5NT	MDH2	MDH2	1|10|2	13	4.33	3	22|2|9	0	0	0	0	0	-43.1	0.39	0.61
SLD5NT	RAB14	RAB14	2|6|5	13	4.33	3	11|0|2	0	0	0	0	0	-12.46	1	0.57
SLD5NT	COPB1	COPB1	6|4|3	13	4.33	3	18|0|0	0	0	0	0	0	-16.55	0.72	0.61
SLD5NT	RAB2A	RAB2A	2|5|5	12	4	3	13|0|1	0	0	0	0	0	-13.69	0.86	0.58
SLD5NT	FLNA	FLNA	2|7|3	12	4	3	41|0|1	0	0	0	0	0	-52.17	0.29	0.61
SLD5NT	PSMD7	PSMD7	3|4|5	12	4	3	17|0|0	0	0	0	0	0	-15.43	0.71	0.61
SLD5NT	ACTR1A	ACTR1A	3|4|4	11	3.67	3	13|0|0	0	0	0	0	0	-10.43	0.85	0.61
SLD5NT	SPTBN1	SPTBN1	1|0|10	11	3.67	3	16|0|0	0	0.01	0	0.01	0	-21.56	0.69	0.56
SLD5NT	CBR1	CBR1	3|8|0	11	3.67	3	15|0|4	0	0	0	0	0	-26.22	0.58	0.59
SLD5NT	SERPINH1	SERPINH1	0|6|5	11	3.67	3	12|0|0	0	0.01	0	0.01	0	-15.77	0.92	0.57
SLD5NT	APMAP	APMAP	3|3|4	10	3.33	3	13|0|1	0	0	0	0	0	-11.83	0.71	0.61
SLD5NT	ME2	ME2	1|3|6	10	3.33	3	17|0|0	0	0	0	0	0	-19.94	0.59	0.59
SLD5NT	CNDP2	CNDP2	3|3|4	10	3.33	3	11|0|0	0	0	0	0	0	-8.22	0.91	0.57
SLD5NT	TXNRD1	TXNRD1	2|4|4	10	3.33	3	17|0|0	0	0	0	0	0	-17.48	0.59	0.61
SLD5NT	HDAC2	HDAC2	3|4|3	10	3.33	3	11|0|2	0	0	0	0	0	-10.67	0.77	0.61
SLD5NT	PDCD6	PDCD6	2|4|4	10	3.33	3	9|0|1	0	0	0	0	0	-8.68	1	0.57
SLD5NT	HSPA9	HSPA9	1|8|0	9	3	3	17|2|4	0	0	0	0	0	-32.21	0.39	0.59
SLD5NT	SSB	SSB	2|2|5	9	3	3	16|0|0	0	0	0	0	0	-16.09	0.56	0.61
SLD5NT	ARCN1	ARCN1	3|2|4	9	3	3	9|0|0	0	0.01	0	0.01	0	-7.22	1	0.56
SLD5NT	ARHGDIA	ARHGDIA	1|4|4	9	3	3	10|0|2	0	0	0	0	0	-13.24	0.75	0.61
SLD5NT	EMD	EMD	4|3|2	9	3	3	9|0|0	0	0.01	0	0.01	0	-7.22	1	0.56
SLD5NT	HARS	HARS	1|4|4	9	3	3	18|0|0	0	0	0	0	0	-21.17	0.5	0.61
SLD5NT	PPP2R1A	PPP2R1A	6|3|0	9	3	3	25|0|4	0	0	0	0	0	-40.7	0.31	0.61
SLD5NT	GLUD1	GLUD1	0|2|7	9	3	3	28|0|0	0	0	0	0	0	-38.98	0.32	0.61
SLD5NT	NUP93	NUP93	1|2|5	8	2.67	3	11|0|0	0	0.01	0	0.01	0	-11.87	0.73	0.57
SLD5NT	GARS	GARS	2|2|4	8	2.67	3	28|0|0	0	0	0	0	0	-32.39	0.29	0.61
SLD5NT	CAPZA2	CAPZA2	2|3|3	8	2.67	3	8|1|3	0	0	0	0	0	-11.52	0.67	0.61
SLD5NT	VPS35	VPS35	0|3|5	8	2.67	3	14|0|0	0	0	0	0	0	-18.8	0.57	0.58
SLD5NT	PDIA6	PDIA6	4|4|0	8	2.67	3	20|1|1	0	0	0	0	0	-30.37	0.36	0.61
SLD5NT	PNP	PNP	0|6|1	7	2.33	3	16|0|3	0	0	0	0	0	-26.13	0.37	0.61
SLD5NT	CLIC1	CLIC1	2|3|2	7	2.33	3	14|0|0	0	0	0	0	0	-13.59	0.5	0.61
SLD5NT	NSUN4	NSUN4	3|4|0	7	2.33	3	4|5|3	0	0	0	0	0	-16.9	0.58	0.61
SLD5NT	LMAN2	LMAN2	4|3|0	7	2.33	3	12|1|0	0	0	0	0	0	-17.4	0.54	0.61
SLD5NT	MIF	MIF	0|5|2	7	2.33	3	6|3|6	0	0	0	0	0	-21.3	0.47	0.61
SLD5NT	PGM1	PGM1	1|1|5	7	2.33	3	13|0|0	0	0	0	0	0	-14.41	0.54	0.58
SLD5NT	MAPRE1	MAPRE1	3|4|0	7	2.33	3	9|0|0	0	0.01	0	0.01	0	-11.55	0.78	0.56
SLD5NT	TOMM40	TOMM40	3|4|0	7	2.33	3	10|0|2	0	0	0	0	0	-16.04	0.58	0.61
SLD5NT	G6PD	G6PD	2|3|2	7	2.33	3	21|0|0	0	0	0	0	0	-22.7	0.33	0.61
SLD5NT	HSPA4	HSPA4	1|4|1	6	2	3	35|0|0	0	0	0	0	0	-45.42	0.17	0.61
SLD5NT	XPO7	XPO7	0|1|5	6	2	3	12|0|0	0	0	0	0	0	-15.77	0.5	0.57
SLD5NT	PRDX2	PRDX2	0|6|0	6	2	3	9|2|3	0	0	0	0	0	-19.49	0.43	0.58
SLD5NT	ACAD9	ACAD9	0|0|6	6	2	3	15|0|0	0	0	0	0	0	-20.05	0.4	0.58
SLD5NT	HSP90B1	HSP90B1	1|2|3	6	2	3	31|1|4	0	0	0	0	0	-47.02	0.17	0.61
SLD5NT	EIF3F	EIF3F	1|5|0	6	2	3	10|0|1	0	0.01	0	0.01	0	-14.71	0.55	0.57
SLD5NT	NUP210	NUP210	0|2|4	6	2	3	11|0|0	0	0	0	0	0	-14.58	0.55	0.57
SLD5NT	MCM4	MCM4	2|4|0	6	2	3	13|0|0	0	0	0	0	0	-17.28	0.46	0.61
SLD5NT	NDUFS2	NDUFS2	0|2|4	6	2	3	14|0|0	0	0	0	0	0	-18.8	0.43	0.61
SLD5NT	HLA-A	HLA-A	4|2|0	6	2	3	10|0|0	0	0	0	0	0	-13.06	0.6	0.57
SLD5NT	SF3A3	SF3A3	3|3|0	6	2	3	10|0|1	0	0	0	0	0	-14.71	0.55	0.61
SLD5NT	NUP107	NUP107	3|2|1	6	2	3	11|0|0	0	0	0	0	0	-11.87	0.55	0.61
SLD5NT	CCDC22	CCDC22	3|1|2	6	2	3	4|2|3	0	0	0	0	0	-10.04	0.67	0.61
SLD5NT	RRM1	RRM1	0|0|6	6	2	3	19|0|0	0	0	0	0	0	-25.88	0.32	0.61
SLD5NT	TMX1	TMX1	2|2|2	6	2	3	7|0|1	0	0	0	0	0	-6.53	0.75	0.61
SLD5NT	WARS	WARS	2|2|2	6	2	3	21|0|1	0	0	0	0	0	-24.19	0.27	0.61
SLD5NT	SEC23B	SEC23B	1|0|5	6	2	3	15|0|0	0	0	0	0	0	-20.05	0.4	0.61
SLD5NT	AKR1B1	AKR1B1	1|2|3	6	2	3	15|0|2	0	0	0	0	0	-20.12	0.35	0.61
SLD5NT	ISOC1	ISOC1	2|3|1	6	2	3	10|0|1	0	0	0	0	0	-12	0.55	0.61
SLD5NT	RAB21	RAB21	1|0|4	5	1.67	3	11|0|0	0	0	0	0	0	-14.58	0.45	0.57
SLD5NT	PRDX3	PRDX3	0|5|0	5	1.67	3	11|0|1	0	0	0	0	0	-15.9	0.42	0.57
SLD5NT	KIF5B	KIF5B	1|2|2	5	1.67	3	12|0|0	0	0	0	0	0	-12.98	0.42	0.61
SLD5NT	PSMA4	PSMA4	2|2|1	5	1.67	3	8|0|0	0	0	0	0	0	-8.07	0.63	0.61
SLD5NT	SAMM50	SAMM50	0|2|3	5	1.67	3	8|0|0	0	0.01	0	0.01	0	-10.46	0.63	0.56
SLD5NT	EIF3H	EIF3H	0|2|3	5	1.67	3	13|0|0	0	0	0	0	0	-17.28	0.38	0.61
SLD5NT	ACTR3	ACTR3	3|1|1	5	1.67	3	14|0|0	0	0	0	0	0	-15.85	0.36	0.61
SLD5NT	CDC37	CDC37	2|1|2	5	1.67	3	8|0|1	0	0	0	0	0	-9.22	0.56	0.61
SLD5NT	IMMT	IMMT	2|3|0	5	1.67	3	15|0|0	0	0	0	0	0	-20.05	0.33	0.61
SLD5NT	TPP2	TPP2	0|1|4	5	1.67	3	16|0|0	0	0	0	0	0	-21.56	0.31	0.61
SLD5NT	SEC23A	SEC23A	0|2|3	5	1.67	3	8|0|0	0	0.01	0	0.01	0	-10.46	0.63	0.56
SLD5NT	TTLL12	TTLL12	1|2|2	5	1.67	3	15|0|0	0	0	0	0	0	-17.03	0.33	0.61
SLD5NT	KIAA1279	KIAA1279	0|4|0	4	1.33	3	10|0|0	0	0	0	0	0	-13.06	0.4	0.57
SLD5NT	HLCS	HLCS	1|3|0	4	1.33	3	28|4|2	0	0	0	0	0	-48.08	0.12	0.61
SLD5NT	PPP2R2A	PPP2R2A	0|0|4	4	1.33	3	13|0|0	0	0	0	0	0	-17.28	0.31	0.61
SLD5NT	PFN1	PFN1	0|4|0	4	1.33	3	15|6|10	0	0	0	0	0	-44.73	0.13	0.61
SLD5NT	AKR1A1	AKR1A1	0|2|2	4	1.33	3	5|0|2	0	0	0	0	0	-9.38	0.57	0.61
SLD5NT	SDHA	SDHA	1|0|3	4	1.33	3	22|0|0	0	0	0	0	0	-30.23	0.18	0.61
SLD5NT	GTF2I	GTF2I	1|2|1	4	1.33	3	8|0|0	0	0	0	0	0	-8.07	0.5	0.61
SLD5NT	GSTO1	GSTO1	2|2|0	4	1.33	3	6|0|5	0	0	0	0	0	-15.18	0.36	0.61
SLD5NT	ERO1L	ERO1L	2|0|2	4	1.33	3	11|0|1	0	0	0	0	0	-15.9	0.33	0.61
SLD5NT	LUC7L3	LUC7L3	2|2|0	4	1.33	3	7|2|6	0	0	0	0	0	-21.23	0.27	0.61
SLD5NT	GOT1	GOT1	2|2|0	4	1.33	3	22|0|0	0	0	0	0	0	-30.23	0.18	0.61
SLD5NT	PGM3	PGM3	0|2|2	4	1.33	3	9|0|0	0	0	0	0	0	-11.55	0.44	0.61
SLD5NT	STAT1	STAT1	1|2|1	4	1.33	3	8|0|0	0	0	0	0	0	-8.07	0.5	0.61
SLD5NT	HSPH1	HSPH1	2|2|0	4	1.33	3	10|0|0	0	0	0	0	0	-13.06	0.4	0.61
SLD5NT	ALDH7A1	ALDH7A1	1|2|1	4	1.33	3	15|0|1	0	0	0	0	0	-18.58	0.25	0.61
SLD5NT	HNRNPUL1	HNRNPUL1	0|0|4	4	1.33	3	16|0|0	0	0	0	0	0	-21.56	0.25	0.61
SLD5NT	IPO8	IPO8	2|2|0	4	1.33	3	6|0|0	0	0	0	0	0	-7.44	0.67	0.61
SLD5NT	SNX2	SNX2	2|2|0	4	1.33	3	10|0|0	0	0	0	0	0	-13.06	0.4	0.61
SLD5NT	TNPO1	TNPO1	2|1|1	4	1.33	3	18|0|0	0	0	0	0	0	-21.17	0.22	0.61
SLD5NT	ATIC	ATIC	0|2|2	4	1.33	3	23|0|0	0	0	0	0	0	-31.74	0.17	0.61
SLD5NT	UBE2N	UBE2N	0|3|1	4	1.33	3	5|1|3	0	0	0	0	0	-12.5	0.44	0.61
SLD5NT	TIPRL	TIPRL	1|0|2	3	1	3	8|0|0	0	0	0	0	0	-10.46	0.38	0.61
SLD5NT	PSMD13	PSMD13	2|0|1	3	1	3	19|0|0	0	0	0	0	0	-25.88	0.16	0.61
SLD5NT	PREP	PREP	0|1|2	3	1	3	10|0|0	0	0	0	0	0	-13.06	0.3	0.61
SLD5NT	VCL	VCL	2|1|0	3	1	3	24|0|0	0	0	0	0	0	-33.08	0.12	0.61
SLD5NT	ACO2	ACO2	0|1|2	3	1	3	9|0|0	0	0	0	0	0	-11.55	0.33	0.61
SLD5NT	PSMB3	PSMB3	0|2|1	3	1	3	7|1|0	0	0	0	0	0	-10.63	0.38	0.61
SLD5NT	SLC38A2	SLC38A2	1|1|1	3	1	3	1|0|0	0	0	0	0	0	-0.4	3	0.61
SLD5NT	TYMS	TYMS	0|1|2	3	1	3	7|0|1	0	0	0	0	0	-10.63	0.38	0.61
SLD5NT	PFAS	PFAS	2|1|0	3	1	3	12|0|0	0	0	0	0	0	-15.77	0.25	0.61
SLD5NT	IPO4	IPO4	0|2|1	3	1	3	12|0|0	0	0	0	0	0	-15.77	0.25	0.61
SLD5NT	ANP32B	ANP32B	2|0|1	3	1	3	10|1|0	0	0	0	0	0	-14.71	0.27	0.61
SLD5NT	WDR18	WDR18	0|1|2	3	1	3	6|0|0	0	0	0	0	0	-7.44	0.5	0.61
SLD5NT	YWHAB	YWHAB	2|0|1	3	1	3	14|0|1	0	0	0	0	0	-20.15	0.2	0.61
SLD5NT	TFRC	TFRC	0|3|0	3	1	3	13|0|0	0	0	0	0	0	-17.28	0.23	0.61
SLD5NT	RBM39	RBM39	2|1|0	3	1	3	31|0|5	0	0	0	0	0	-50.9	0.08	0.61
SLD5NT	HUWE1	HUWE1	0|1|2	3	1	3	10|0|0	0	0	0	0	0	-13.06	0.3	0.61
SLD5NT	PSME1	PSME1	3|0|0	3	1	3	13|0|3	0	0	0	0	0	-21.86	0.19	0.61
SLD5NT	NUP98	NUP98	1|1|0	2	0.67	3	3|0|0	0	0	0	0	0	-3.59	0.67	0.61
SLD5NT	SRBD1	SRBD1	0|1|1	2	0.67	3	0|0|0	0	0	0	0	0	-1	6.67	0.61
SLD5NT	CHAF1A	CHAF1A	1|1|0	2	0.67	3	0|0|0	0	0	0	0	0	-1	6.67	0.61
SLD5NT	CALML5	CALML5	0|0|2	2	0.67	3	0|6|1	0	0	0	0	0	-9.16	0.29	0.61
SLD5NT	CALM2	CALM2	1|1|0	2	0.67	3	2|0|1	0	0	0	0	0	-4.04	0.67	0.61
SLD5NT	PPM1G	PPM1G	1|1|0	2	0.67	3	0|0|0	0	0	0	0	0	-1	6.67	0.61
SLD5NT	SLC3A2	SLC3A2	0|2|0	2	0.67	3	7|0|0	0	0	0	0	0	-8.95	0.29	0.61
SLD5NT	PSMA1	PSMA1	0|2|0	2	0.67	3	9|0|0	0	0	0	0	0	-11.55	0.22	0.61
SLD5NT	SORD	SORD	0|2|0	2	0.67	3	7|0|0	0	0	0	0	0	-8.95	0.29	0.61
SLD5NT	NCOR1	NCOR1	0|1|1	2	0.67	3	1|0|0	0	0	0	0	0	-1.81	2	0.61
SLD5NT	ACAT2	ACAT2	2|0|0	2	0.67	3	9|0|0	0	0	0	0	0	-11.55	0.22	0.61
SLD5NT	LIMD1	LIMD1	1|1|0	2	0.67	3	0|0|0	0	0	0	0	0	-1	6.67	0.61
SLD5NT	TRIP12	TRIP12	1|1|0	2	0.67	3	0|0|0	0	0	0	0	0	-1	6.67	0.61
SLD5NT	LRRC40	LRRC40	0|0|2	2	0.67	3	9|0|0	0	0	0	0	0	-11.55	0.22	0.61
SLD5NT	FARP2	FARP2	0|1|1	2	0.67	3	0|0|0	0	0	0	0	0	-1	6.67	0.61
SLD5NT	CDK5	CDK5	0|1|1	2	0.67	3	3|0|0	0	0	0	0	0	-3.59	0.67	0.61
SLD5NT	DDHD1	DDHD1	1|1|0	2	0.67	3	1|2|0	0	0	0	0	0	-4.04	0.67	0.61
SLD5NT	ZNF207	ZNF207	1|1|0	2	0.67	3	0|0|0	0	0	0	0	0	-1	6.67	0.61
SLD5NT	STX12	STX12	1|1|0	2	0.67	3	4|0|0	0	0	0	0	0	-5.07	0.5	0.61
SLD5NT	MCM6	MCM6	0|1|1	2	0.67	3	18|0|0	0	0	0	0	0	-24.37	0.11	0.61
SLD5NT	RPA2	RPA2	1|1|0	2	0.67	3	3|0|0	0	0	0	0	0	-3.59	0.67	0.61
SLD5NT	NDUFS3	NDUFS3	0|1|1	2	0.67	3	12|0|0	0	0	0	0	0	-15.77	0.17	0.61
SLD5NT	SNRPC	SNRPC	0|1|1	2	0.67	3	1|0|0	0	0	0	0	0	-1.81	2	0.61
SLD5NT	RNF168	RNF168	0|1|1	2	0.67	3	2|0|0	0	0	0	0	0	-3.17	1	0.61
SLD5NT	DDX42	DDX42	0|1|1	2	0.67	3	0|0|0	0	0	0	0	0	-1	6.67	0.61
SLD5NT	MTHFD1L	MTHFD1L	0|0|2	2	0.67	3	12|0|0	0	0	0	0	0	-15.77	0.17	0.61
SLD5NT	RNPEP	RNPEP	0|0|2	2	0.67	3	16|0|0	0	0	0	0	0	-21.56	0.12	0.61
SLD5NT	INTS12	INTS12	1|1|0	2	0.67	3	0|0|0	0	0	0	0	0	-1	6.67	0.61
SLD5NT	NAE1	NAE1	0|2|0	2	0.67	3	6|0|0	0	0	0	0	0	-7.44	0.33	0.61
SLD5NT	TMEM38B	TMEM38B	0|1|1	2	0.67	3	0|0|0	0	0	0	0	0	-1	6.67	0.61
SLD5NT	GNAI3	GNAI3	0|0|2	2	0.67	3	8|0|0	0	0	0	0	0	-10.46	0.25	0.61
SLD5NT	CCDC25	CCDC25	0|1|1	2	0.67	3	1|0|0	0	0	0	0	0	-1.81	2	0.61
SLD5NT	GAPVD1	GAPVD1	1|0|1	2	0.67	3	2|0|0	0	0	0	0	0	-3.17	1	0.61
SLD5NT	APRT	APRT	0|2|0	2	0.67	3	10|0|1	0	0	0	0	0	-14.71	0.18	0.61
SLD5NT	C19ORF43	C19ORF43	1|1|0	2	0.67	3	0|0|0	0	0	0	0	0	-1	6.67	0.61
SLD5NT	ATP6V1A	ATP6V1A	0|2|0	2	0.67	3	14|0|0	0	0	0	0	0	-18.8	0.14	0.61
SLD5NT	CCBL2	CCBL2	0|1|1	2	0.67	3	5|0|0	0	0	0	0	0	-6.55	0.4	0.61
SLD5NT	PRC1	PRC1	1|1|0	2	0.67	3	0|0|0	0	0	0	0	0	-1	6.67	0.61
SLD5NT	SNX9	SNX9	0|1|1	2	0.67	3	2|0|0	0	0	0	0	0	-3.17	1	0.61
SLD5NT	IBTK	IBTK	1|1|0	2	0.67	3	0|0|0	0	0	0	0	0	-1	6.67	0.61
SLD5NT	HDAC1	HDAC1	0|1|1	2	0.67	3	5|0|0	0	0	0	0	0	-6.55	0.4	0.61
SLD5NT	RAB1A	RAB1A	1|1|0	2	0.67	3	3|0|1	0	0	0	0	0	-5.4	0.5	0.61
SLD5NT	RAD50	RAD50	1|0|1	2	0.67	3	8|0|1	0	0	0	0	0	-11.72	0.22	0.61
SLD5NT	40057	40057	1|1|0	2	0.67	3	1|0|0	0	0	0	0	0	-1.81	2	0.61
SLD5NT	RAPGEF6	RAPGEF6	1|0|1	2	0.67	3	0|0|0	0	0	0	0	0	-1	6.67	0.61
SLD5NT	HTATSF1	HTATSF1	1|1|0	2	0.67	3	0|0|0	0	0	0	0	0	-1	6.67	0.61
SLD5NT	CTNNBL1	CTNNBL1	1|0|1	2	0.67	3	6|0|0	0	0	0	0	0	-7.44	0.33	0.61
SLD5NT	GON4L	GON4L	1|0|1	2	0.67	3	0|0|0	0	0	0	0	0	-1	6.67	0.61
SLD5NT	TMED9	TMED9	1|1|0	2	0.67	3	2|0|0	0	0	0	0	0	-3.17	1	0.61
SLD5NT	RAB35	RAB35	0|1|1	2	0.67	3	1|0|0	0	0	0	0	0	-1.81	2	0.61
SLD5NT	CDR2	CDR2	1|1|0	2	0.67	3	0|0|0	0	0	0	0	0	-1	6.67	0.61
SLD5NT	AGL	AGL	0|1|0	1	0.33	3	4|0|0	0	0	0	0	0	-5.07	0.25	0.61
SLD5NT	GTF3C1	GTF3C1	0|1|0	1	0.33	3	0|0|0	0	0	0	0	0	-1	3.33	0.61
SLD5NT	SWAP70	SWAP70	0|0|1	1	0.33	3	0|0|0	0	0	0	0	0	-1	3.33	0.61
SLD5NT	AGPAT3	AGPAT3	0|1|0	1	0.33	3	0|0|0	0	0	0	0	0	-1	3.33	0.61
SLD5NT	PISD	PISD	0|1|0	1	0.33	3	0|0|0	0	0	0	0	0	-1	3.33	0.61
SLD5NT	RLF	RLF	0|0|1	1	0.33	3	0|0|0	0	0	0	0	0	-1	3.33	0.61
SLD5NT	CDCA2	CDCA2	0|1|0	1	0.33	3	0|0|0	0	0	0	0	0	-1	3.33	0.61
SLD5NT	RSF1	RSF1	1|0|0	1	0.33	3	0|0|0	0	0	0	0	0	-1	3.33	0.61
SLD5NT	ANKFY1	ANKFY1	0|0|1	1	0.33	3	0|0|0	0	0	0	0	0	-1	3.33	0.61
SLD5NT	PIK3C2A	PIK3C2A	0|0|1	1	0.33	3	0|0|0	0	0	0	0	0	-1	3.33	0.61
SLD5NT	ACTR1B	ACTR1B	0|1|0	1	0.33	3	3|0|0	0	0	0	0	0	-3.59	0.33	0.61
SLD5NT	MAVS	MAVS	0|1|0	1	0.33	3	0|0|0	0	0	0	0	0	-1	3.33	0.61
SLD5NT	FOXP4	FOXP4	1|0|0	1	0.33	3	0|0|0	0	0	0	0	0	-1	3.33	0.61
SLD5NT	COPS4	COPS4	1|0|0	1	0.33	3	10|0|0	0	0	0	0	0	-13.06	0.1	0.61
SLD5NT	MED1	MED1	0|1|0	1	0.33	3	0|0|0	0	0	0	0	0	-1	3.33	0.61
SLD5NT	DDRGK1	DDRGK1	0|1|0	1	0.33	3	2|0|0	0	0	0	0	0	-3.17	0.5	0.61
SLD5NT	A0A1B0GTJ6	LOC101059948	0|0|1	1	0.33	3	0|0|0	0	0	0	0	0	-1	3.33	0.61
SLD5NT	ERCC6L	ERCC6L	1|0|0	1	0.33	3	0|0|0	0	0	0	0	0	-1	3.33	0.61
SLD5NT	PRPF40A	PRPF40A	0|1|0	1	0.33	3	3|0|6	0	0	0	0	0	-12.1	0.11	0.61
SLD5NT	CLIC4	CLIC4	0|1|0	1	0.33	3	8|0|0	0	0	0	0	0	-10.46	0.12	0.61
SLD5NT	MAD2L1	MAD2L1	0|1|0	1	0.33	3	3|0|0	0	0	0	0	0	-3.59	0.33	0.61
SLD5NT	SMARCA2	SMARCA2	0|1|0	1	0.33	3	1|0|0	0	0	0	0	0	-1.81	1	0.61
SLD5NT	MYBL2	MYBL2	0|1|0	1	0.33	3	0|0|0	0	0	0	0	0	-1	3.33	0.61
SLD5NT	DCD	DCD	0|1|0	1	0.33	3	4|0|2	0	0	0	0	0	-7.99	0.17	0.61
SLD5NT	ARHGAP6	ARHGAP6	0|1|0	1	0.33	3	0|0|1	0	0	0	0	0	-1.81	1	0.61
SLD5NT	CHD1L	CHD1L	0|0|1	1	0.33	3	0|0|0	0	0	0	0	0	-1	3.33	0.61
SLD5NT	CHEK2	CHEK2	1|0|0	1	0.33	3	0|0|0	0	0	0	0	0	-1	3.33	0.61
SLD5NT	GINS1	GINS1	1|0|0	1	0.33	3	0|0|0	0	0	0	0	0	-1	3.33	0.61
SLD5NT	PSMA6	PSMA6	0|1|0	1	0.33	3	6|0|0	0	0	0	0	0	-7.44	0.17	0.61
SLD5NT	USP7	USP7	0|0|1	1	0.33	3	10|0|0	0	0	0	0	0	-13.06	0.1	0.61
SLD5NT	AGPAT9	AGPAT9	0|1|0	1	0.33	3	0|0|0	0	0	0	0	0	-1	3.33	0.61
SLD5NT	CMYA5	CMYA5	1|0|0	1	0.33	3	2|0|0	0	0	0	0	0	-3.17	0.5	0.61
SLD5NT	PPP1CB	PPP1CB	0|1|0	1	0.33	3	2|0|0	0	0	0	0	0	-3.17	0.5	0.61
SLD5NT	UBR7	UBR7	0|1|0	1	0.33	3	0|0|0	0	0	0	0	0	-1	3.33	0.61
SLD5NT	UBR4	UBR4	0|0|1	1	0.33	3	6|0|0	0	0	0	0	0	-7.44	0.17	0.61
SLD5NT	TWF2	TWF2	0|1|0	1	0.33	3	0|0|1	0	0	0	0	0	-1.81	1	0.61
SLD5NT	CHD2	CHD2	0|1|0	1	0.33	3	1|0|0	0	0	0	0	0	-1.81	1	0.61
SLD5NT	ITPR2	ITPR2	1|0|0	1	0.33	3	0|0|0	0	0	0	0	0	-1	3.33	0.61
SLD5NT	KDSR	KDSR	0|0|1	1	0.33	3	1|0|0	0	0	0	0	0	-1.81	1	0.61
SLD5NT	POLRMT	POLRMT	0|0|1	1	0.33	3	1|0|0	0	0	0	0	0	-1.81	1	0.61
SLD5NT	NCOR2	NCOR2	0|1|0	1	0.33	3	0|0|0	0	0	0	0	0	-1	3.33	0.61
SLD5NT	DDX23	DDX23	0|1|0	1	0.33	3	0|1|0	0	0	0	0	0	-1.81	1	0.61
SLD5NT	ANKHD1	ANKHD1	0|1|0	1	0.33	3	0|0|0	0	0	0	0	0	-1	3.33	0.61
SLD5NT	HSPBP1	HSPBP1	0|1|0	1	0.33	3	6|0|0	0	0	0	0	0	-7.44	0.17	0.61
SLD5NT	PRPF19	PRPF19	0|1|0	1	0.33	3	16|0|0	0	0	0	0	0	-21.56	0.06	0.61
SLD5NT	SENP6	SENP6	1|0|0	1	0.33	3	0|0|0	0	0	0	0	0	-1	3.33	0.61
SLD5NT	DST	DST	1|0|0	1	0.33	3	1|0|1	0	0	0	0	0	-3.04	0.5	0.61
SLD5NT	CAMSAP1	CAMSAP1	0|1|0	1	0.33	3	0|0|0	0	0	0	0	0	-1	3.33	0.61
SLD5NT	NR2F2	NR2F2	0|1|0	1	0.33	3	0|0|0	0	0	0	0	0	-1	3.33	0.61
SLD5NT	TBCB	TBCB	1|0|0	1	0.33	3	2|0|0	0	0	0	0	0	-3.17	0.5	0.61
SLD5NT	EIF3G	EIF3G	1|0|0	1	0.33	3	0|0|0	0	0	0	0	0	-1	3.33	0.61
SLD5NT	ATR	ATR	1|0|0	1	0.33	3	0|0|1	0	0	0	0	0	-1.81	1	0.61
SLD5NT	SF3B6	SF3B6	0|0|1	1	0.33	3	1|0|0	0	0	0	0	0	-1.81	1	0.61
SLD5NT	KIAA1551	KIAA1551	0|0|1	1	0.33	3	1|0|0	0	0	0	0	0	-1.81	1	0.61
SLD5NT	GHITM	GHITM	1|0|0	1	0.33	3	5|0|0	0	0	0	0	0	-6.55	0.2	0.61
SLD5NT	PDCL3	PDCL3	1|0|0	1	0.33	3	0|0|0	0	0	0	0	0	-1	3.33	0.61
SLD5NT	TOP3A	TOP3A	0|0|1	1	0.33	3	0|0|0	0	0	0	0	0	-1	3.33	0.61
SLD5NT	UPF1	UPF1	1|0|0	1	0.33	3	5|0|0	0	0	0	0	0	-6.55	0.2	0.61
SLD5NT	GLCE	GLCE	0|1|0	1	0.33	3	0|0|0	0	0	0	0	0	-1	3.33	0.61
SLD5NT	TARDBP	TARDBP	0|1|0	1	0.33	3	3|0|0	0	0	0	0	0	-3.59	0.33	0.61
SLD5NT	PCNA	PCNA	0|1|0	1	0.33	3	7|0|0	0	0	0	0	0	-8.95	0.14	0.61
SLD5NT	ANXA7	ANXA7	1|0|0	1	0.33	3	11|0|1	0	0	0	0	0	-15.9	0.08	0.61
SLD5NT	WWC2	WWC2	0|1|0	1	0.33	3	0|0|0	0	0	0	0	0	-1	3.33	0.61
SLD5NT	ARID4A	ARID4A	1|0|0	1	0.33	3	0|0|1	0	0	0	0	0	-1.81	1	0.61
SLD5NT	MMS19	MMS19	0|0|1	1	0.33	3	2|0|0	0	0	0	0	0	-3.17	0.5	0.61
SLD5NT	CDC23	CDC23	0|1|0	1	0.33	3	1|0|0	0	0	0	0	0	-1.81	1	0.61
SLD5NT	NUP155	NUP155	1|0|0	1	0.33	3	12|0|0	0	0	0	0	0	-15.77	0.08	0.61
SLD5NT	CWF19L1	CWF19L1	0|0|1	1	0.33	3	1|0|0	0	0	0	0	0	-1.81	1	0.61
SLD5NT	NSDHL	NSDHL	0|1|0	1	0.33	3	5|0|0	0	0	0	0	0	-6.55	0.2	0.61
SLD5NT	IKBKAP	IKBKAP	0|0|1	1	0.33	3	4|0|0	0	0	0	0	0	-5.07	0.25	0.61
SLD5NT	ESF1	ESF1	0|1|0	1	0.33	3	0|0|0	0	0	0	0	0	-1	3.33	0.61
SLD5NT	CDC42BPA	CDC42BPA	0|1|0	1	0.33	3	1|0|2	0	0	0	0	0	-4.04	0.33	0.61
SLD5NT	ARHGEF16	ARHGEF16	0|1|0	1	0.33	3	0|0|0	0	0	0	0	0	-1	3.33	0.61
SLD5NT	LARP7	LARP7	0|1|0	1	0.33	3	0|0|0	0	0	0	0	0	-1	3.33	0.61
SLD5NT	APOO	APOO	0|1|0	1	0.33	3	3|0|0	0	0	0	0	0	-3.59	0.33	0.61
SLD5NT	SCAF4	SCAF4	0|0|1	1	0.33	3	0|0|0	0	0	0	0	0	-1	3.33	0.61
SLD5NT	IRAK1	IRAK1	0|1|0	1	0.33	3	0|0|0	0	0	0	0	0	-1	3.33	0.61
SLD5NT	MAP2K1	MAP2K1	0|0|1	1	0.33	3	9|0|0	0	0	0	0	0	-11.55	0.11	0.61
SLD5NT	RBM6	RBM6	0|1|0	1	0.33	3	0|0|0	0	0	0	0	0	-1	3.33	0.61
SLD5NT	RBM4	RBM4	0|1|0	1	0.33	3	0|0|0	0	0	0	0	0	-1	3.33	0.61
SLD5NT	LRRIQ1	LRRIQ1	1|0|0	1	0.33	3	4|0|6	0	0	0	0	0	-13.66	0.1	0.61
SLD5NT	SF1	SF1	0|1|0	1	0.33	3	0|0|0	0	0	0	0	0	-1	3.33	0.61
SLD5NT	TNRC6B	TNRC6B	0|1|0	1	0.33	3	0|0|0	0	0	0	0	0	-1	3.33	0.61
SLD5NT	TNRC6A	TNRC6A	0|1|0	1	0.33	3	0|0|0	0	0	0	0	0	-1	3.33	0.61
SLD5NT	MRPL45	MRPL45	1|0|0	1	0.33	3	0|0|0	0	0	0	0	0	-1	3.33	0.61
SLD5NT	ARFGAP3	ARFGAP3	0|0|1	1	0.33	3	0|0|0	0	0	0	0	0	-1	3.33	0.61
SLD5NT	COPZ1	COPZ1	0|1|0	1	0.33	3	4|0|0	0	0	0	0	0	-5.07	0.25	0.61
SLD5NT	DDX51	DDX51	0|0|1	1	0.33	3	0|0|0	0	0	0	0	0	-1	3.33	0.61
SLD5NT	TBP	TBP	0|0|1	1	0.33	3	0|0|0	0	0	0	0	0	-1	3.33	0.61
SLD5NT	FAM50A	FAM50A	0|1|0	1	0.33	3	0|0|0	0	0	0	0	0	-1	3.33	0.61
SLD5NT	BRCA1	BRCA1	0|0|1	1	0.33	3	1|0|0	0	0	0	0	0	-1.81	1	0.61
SLD5NT	RIC8A	RIC8A	0|1|0	1	0.33	3	2|0|0	0	0	0	0	0	-3.17	0.5	0.61
SLD5NT	LMNB1	LMNB1	0|1|0	1	0.33	3	5|0|0	0	0	0	0	0	-6.55	0.2	0.61
SLD5NT	LRBA	LRBA	1|0|0	1	0.33	3	0|0|0	0	0	0	0	0	-1	3.33	0.61
SLD5NT	ATL2	ATL2	1|0|0	1	0.33	3	1|0|0	0	0	0	0	0	-1.81	1	0.61
SLD5NT	OTUB1	OTUB1	1|0|0	1	0.33	3	14|0|0	0	0	0	0	0	-18.8	0.07	0.61
SLD5NT	UBN2	UBN2	1|0|0	1	0.33	3	1|0|0	0	0	0	0	0	-1.81	1	0.61
SLD5NT	CAPN2	CAPN2	0|1|0	1	0.33	3	4|0|0	0	0	0	0	0	-5.07	0.25	0.61
SLD5NT	COG2	COG2	0|0|1	1	0.33	3	0|0|0	0	0	0	0	0	-1	3.33	0.61
SLD5NT	CMAS	CMAS	0|1|0	1	0.33	3	2|0|0	0	0	0	0	0	-3.17	0.5	0.61
SLD5NT	HADH	HADH	0|1|0	1	0.33	3	3|0|0	0	0	0	0	0	-3.59	0.33	0.61
SLD5NT	SAP30BP	SAP30BP	1|0|0	1	0.33	3	0|0|0	0	0	0	0	0	-1	3.33	0.61
SLD5NT	RBM15	RBM15	0|0|1	1	0.33	3	0|0|0	0	0	0	0	0	-1	3.33	0.61
SLD5NT	DPY19L1	DPY19L1	0|0|1	1	0.33	3	0|0|0	0	0	0	0	0	-1	3.33	0.61
SLD5NT	HM13	HM13	0|1|0	1	0.33	3	3|0|0	0	0	0	0	0	-3.59	0.33	0.61
SLD5NT	WDR6	WDR6	0|1|0	1	0.33	3	1|0|0	0	0	0	0	0	-1.81	1	0.61
SLD5NT	SFXN3	SFXN3	0|0|1	1	0.33	3	1|0|1	0	0	0	0	0	-3.04	0.5	0.61
SLD5NT	CBS	CBS	0|1|0	1	0.33	3	5|0|0	0	0	0	0	0	-6.55	0.2	0.61
SLD5NT	KRT18	KRT18	0|1|0	1	0.33	3	3|0|4	0	0	0	0	0	-9.55	0.14	0.61
SLD5NT	TLE3	TLE3	1|0|0	1	0.33	3	2|0|0	0	0	0	0	0	-3.17	0.5	0.61
SLD5NT	RBM10	RBM10	1|0|0	1	0.33	3	0|0|1	0	0	0	0	0	-1.81	1	0.61
SLD5NT	ZNF644	ZNF644	1|0|0	1	0.33	3	0|0|0	0	0	0	0	0	-1	3.33	0.61
SLD5NT	SLC12A2	SLC12A2	1|0|0	1	0.33	3	0|0|0	0	0	0	0	0	-1	3.33	0.61
SLD5NT	ATP1B1	ATP1B1	0|0|1	1	0.33	3	1|0|0	0	0	0	0	0	-1.81	1	0.61
SLD5NT	ELMO2	ELMO2	0|0|1	1	0.33	3	0|0|0	0	0	0	0	0	-1	3.33	0.61
SLD5NT	FUS	FUS	0|0|1	1	0.33	3	0|0|0	0	0	0	0	0	-1	3.33	0.61
SLD5NT	SNX5	SNX5	0|0|1	1	0.33	3	3|0|0	0	0	0	0	0	-3.59	0.33	0.61
SLD5NT	SPTAN1	SPTAN1	0|1|0	1	0.33	3	0|0|0	0	0	0	0	0	-1	3.33	0.61
SLD5NT	GALNT2	GALNT2	0|1|0	1	0.33	3	0|0|0	0	0	0	0	0	-1	3.33	0.61
SLD5NT	MUT	MUT	0|1|0	1	0.33	3	7|0|0	0	0	0	0	0	-8.95	0.14	0.61
SLD5NT	FABP5	FABP5	0|1|0	1	0.33	3	3|1|0	0	0	0	0	0	-5.4	0.25	0.61
SLD5NT	FASTKD2	FASTKD2	0|1|0	1	0.33	3	5|0|0	0	0	0	0	0	-6.55	0.2	0.61
SLD5NT	MRPS11	MRPS11	1|0|0	1	0.33	3	0|0|0	0	0	0	0	0	-1	3.33	0.61
SLD5NT	SLK	SLK	1|0|0	1	0.33	3	0|0|0	0	0	0	0	0	-1	3.33	0.61
SLD5NT	CTNNA1	CTNNA1	0|0|1	1	0.33	3	3|0|0	0	0	0	0	0	-3.59	0.33	0.61
SLD5NT	MLEC	MLEC	0|0|1	1	0.33	3	3|0|0	0	0	0	0	0	-3.59	0.33	0.61
SLD5NT	SGOL2	SGOL2	0|1|0	1	0.33	3	0|0|0	0	0	0	0	0	-1	3.33	0.61
SLD5NT	STRN	STRN	0|1|0	1	0.33	3	0|0|0	0	0	0	0	0	-1	3.33	0.61
SLD5NT	KNOP1	KNOP1	1|0|0	1	0.33	3	0|0|0	0	0	0	0	0	-1	3.33	0.61
SLD5NT	UTP3	UTP3	0|0|1	1	0.33	3	0|0|0	0	0	0	0	0	-1	3.33	0.61
SLD5NT	STAT3	STAT3	0|1|0	1	0.33	3	2|0|0	0	0	0	0	0	-3.17	0.5	0.61
SLD5NT	LRP2	LRP2	0|0|1	1	0.33	3	0|0|0	0	0	0	0	0	-1	3.33	0.61
SLD5NT	BOD1L1	BOD1L1	0|1|0	1	0.33	3	0|0|0	0	0	0	0	0	-1	3.33	0.61
SLD5NT	MAP4K4	MAP4K4	0|1|0	1	0.33	3	0|0|0	0	0	0	0	0	-1	3.33	0.61
SLD5NT	PKN3	PKN3	0|1|0	1	0.33	3	0|0|0	0	0	0	0	0	-1	3.33	0.61
SLD5NT	CCDC154	CCDC154	1|0|0	1	0.33	3	0|0|0	0	0	0	0	0	-1	3.33	0.61
SLD5NT	HK2	HK2	0|1|0	1	0.33	3	3|0|0	0	0	0	0	0	-3.59	0.33	0.61
SLD5NT	MACF1	MACF1	0|0|1	1	0.33	3	2|0|0	0	0	0	0	0	-3.17	0.5	0.61
SLD5NT	BCR	BCR	0|1|0	1	0.33	3	0|0|0	0	0	0	0	0	-1	3.33	0.61
SLD5NT	FAM111B	FAM111B	0|1|0	1	0.33	3	0|0|0	0	0	0	0	0	-1	3.33	0.61
SLD5NT	REEP5	REEP5	0|1|0	1	0.33	3	3|0|0	0	0	0	0	0	-3.59	0.33	0.61
SLD5NT	SEC31A	SEC31A	1|0|0	1	0.33	3	2|0|0	0	0	0	0	0	-3.17	0.5	0.61
SLD5NT	ORC2	ORC2	0|0|1	1	0.33	3	2|0|0	0	0	0	0	0	-3.17	0.5	0.61
SLD5NT	DNM1L	DNM1L	0|1|0	1	0.33	3	8|0|0	0	0	0	0	0	-10.46	0.12	0.61
SLD5NT	AARS	AARS	0|1|0	1	0.33	3	21|0|0	0	0	0	0	0	-28.71	0.05	0.61

## Sheet: SAINT_NT_Analysis_SLD5 vs GFP
Bait	Prey	PreyGene	Spec	SpecSum	AvgSpec	NumReplicates	ctrlCounts	AvgP	MaxP	TopoAvgP	TopoMaxP	SaintScore	logOddsScore	FoldChange	BFDR	boosted_by		HEK293FT Control selection
SLD5NT	GINS4	GINS4	131|111|90	332	110.67	3	0|2|2|2	1	1	1	1	1	112.35	73.78	0			MKI67	Fold Change (SLD5/GFP) ≥ 1.5
SLD5NT	DSG1	DSG1	1|9|0	10	3.33	3	0|0|0|0	0.33	1	0.33	1	0.33	-6.21	33.33	0.25			GINS4
SLD5NT	KPRP	KPRP	8|10|0	18	6	3	1|0|0|0	0.67	1	0.67	1	0.67	-6.75	24	0.17			A0A0U1RQK7
SLD5NT	PSMA3	PSMA3	0|4|0	4	1.33	3	0|0|0|0	0.29	0.87	0.29	0.87	0.29	-6.21	13.33	0.39			DVL2
SLD5NT	SIK2	SIK2	10|12|3	25	8.33	3	0|0|2|1	0.67	1	0.67	1	0.67	-4.28	11.11	0			RBM27
SLD5NT	ALG8	ALG8	0|1|2	3	1	3	0|0|0|0	0.05	0.16	0.05	0.16	0.05	-6.21	10	0.58			WDHD1
SLD5NT	CROCC	CROCC	2|2|1	5	1.67	3	1|0|0|0	0.02	0.03	0.02	0.03	0.02	-5.14	6.67	0.64			VIM
SLD5NT	MRPL22	MRPL22	0|0|4	4	1.33	3	0|0|1|0	0.15	0.44	0.15	0.44	0.15	-6.75	5.33	0.44			RANBP2
SLD5NT	XP32	XP32	2|2|0	4	1.33	3	0|0|1|0	0.02	0.03	0.02	0.03	0.02	-6.75	5.33	0.64			HCFC1
SLD5NT	MRPS15	MRPS15	0|1|3	4	1.33	3	0|0|1|0	0.05	0.14	0.05	0.14	0.05	-6.75	5.33	0.61			DVL3
SLD5NT	TOMM20	TOMM20	2|2|3	7	2.33	3	2|0|0|0	0.02	0.03	0.02	0.03	0.02	-4.55	4.67	0.69			RSL1D1
SLD5NT	APOOL	APOOL	1|0|2	3	1	3	0|1|0|0	0.01	0.03	0.01	0.03	0.01	-6.75	4	0.77			TXNL1
SLD5NT	ACTC1	ACTC1	15|35|26	76	25.33	3	6|5|8|10	0.66	1	0.66	1	0.66	-10.07	3.49	0.22			CKAP5
SLD5NT	DAD1	DAD1	4|5|4	13	4.33	3	1|2|2|1	0.01	0.02	0.01	0.02	0.01	-5.41	2.89	0.8			SERPINA3
SLD5NT	LRG1	LRG1	4|5|4	13	4.33	3	3|1|1|1	0.01	0.02	0.01	0.02	0.01	-5.41	2.89	0.8			CTTN
SLD5NT	PTPMT1	PTPMT1	1|0|3	4	1.33	3	1|0|1|0	0.01	0.03	0.01	0.03	0.01	-7.65	2.67	0.74			NCL
SLD5NT	DSC1	DSC1	0|2|0	2	0.67	3	0|1|0|0	0.01	0.03	0.01	0.03	0.01	-6.75	2.67	0.77			SRP54
SLD5NT	DEFA3	DEFA3	4|5|1	10	3.33	3	2|1|1|1	0.01	0.03	0.01	0.03	0.01	-8.74	2.67	0.71			DVL1
SLD5NT	IL15RA	IL15RA	0|1|1	2	0.67	3	1|0|0|0	0	0	0	0	0	-6.75	2.67	0.98			NACA
SLD5NT	ZGRF1	ZGRF1	2|2|0	4	1.33	3	0|1|1|0	0.01	0.01	0.01	0.01	0.01	-7.65	2.67	0.82			DIS3
SLD5NT	WDHD1	WDHD1	67|51|38	156	52	3	12|25|30|28	0	0	0	0	0	-36.07	2.19	0.94			MAP4
SLD5NT	RBP4	RBP4	11|11|8	30	10	3	5|6|5|4	0	0	0	0	0	-11.87	2	0.92			CGN
SLD5NT	HSPA9	HSPA9	1|8|0	9	3	3	0|2|2|3	0.06	0.19	0.06	0.19	0.06	-12.5	1.71	0.54			AHCTF1
SLD5NT	ATP5B	ATP5B	7|23|7	37	12.33	3	0|4|10|15	0	0	0	0	0	-20.39	1.7	0.87			PALLD
SLD5NT	CDK5RAP1	CDK5RAP1	2|1|2	5	1.67	3	1|3|0|0	0	0	0	0	0	-7.59	1.67	0.88			HDLBP
SLD5NT	B2M	B2M	7|10|7	24	8	3	7|3|3|7	0	0	0	0	0	-13.31	1.6	0.94			RNF219
SLD5NT	NSUN4	NSUN4	3|4|0	7	2.33	3	1|0|3|2	0	0	0	0	0	-11.47	1.56	0.87			UBAP2L
SLD5NT	PGK1	PGK1	20|24|5	49	16.33	3	10|9|12|11	0	0	0	0	0	-36.87	1.56	0.94			TJP1
SLD5NT	HIST2H3PS2	HIST2H3PS2	4|4|7	15	5	3	4|4|3|2	0	0	0	0	0	-11.41	1.54	0.92			SERPINA1
SLD5NT	PDIA6	PDIA6	4|4|0	8	2.67	3	3|0|1|3	0	0	0	0	0	-12.49	1.52	0.89			MAP1B
SLD5NT	S100A8	S100A8	1|7|3	11	3.67	3	3|2|1|4	0	0.01	0	0.01	0	-13.34	1.47	0.85			AHNAK
SLD5NT	TOPBP1	TOPBP1	17|10|5	32	10.67	3	4|5|13|7	0	0	0	0	0	-23.97	1.47	0.94			SMCHD1
SLD5NT	ANXA5	ANXA5	17|17|1	35	11.67	3	6|5|8|15	0	0	0	0	0	-38.16	1.37	0.95			ZC3HAV1
SLD5NT	AMBP	AMBP	18|12|15	45	15	3	9|12|9|14	0	0	0	0	0	-27.13	1.36	0.96			SF3B2
SLD5NT	CADPS2	CADPS2	1|1|2	4	1.33	3	0|0|0|4	0	0	0	0	0	-7.25	1.33	0.89			FAM21A
SLD5NT	PPP1R9A	PPP1R9A	1|0|2	3	1	3	0|0|1|2	0	0	0	0	0	-8.54	1.33	0.88			AMBP
SLD5NT	IQUB	IQUB	1|0|0	1	0.33	3	1|0|0|0	0	0	0	0	0	-6.75	1.33	0.98			ATXN2L
SLD5NT	ZNF622	ZNF622	0|6|0	6	2	3	0|0|3|3	0.01	0.02	0.01	0.02	0.01	-11.3	1.33	0.81			TP53
SLD5NT	TENM3	TENM3	0|0|3	3	1	3	1|1|0|1	0	0.01	0	0.01	0	-8.55	1.33	0.83			KIAA0196
SLD5NT	TXNL1	TXNL1	40|42|30	112	37.33	3	27|28|29|28	0	0	0	0	0	-60.94	1.33	0.98			NASP
SLD5NT	RPS27L	RPS27L	0|2|8	10	3.33	3	2|3|2|3	0.01	0.03	0.01	0.03	0.01	-15.66	1.33	0.79			POLA1
SLD5NT	UBE2N	UBE2N	0|3|1	4	1.33	3	1|1|0|2	0	0.01	0	0.01	0	-9.24	1.33	0.86			PRKAR2A
SLD5NT	SLC25A33	SLC25A33	0|0|2	2	0.67	3	1|1|0|0	0	0.01	0	0.01	0	-7.65	1.33	0.84			NUP50
SLD5NT	AGT	AGT	3|3|4	10	3.33	3	2|3|3|3	0	0	0	0	0	-11.1	1.21	0.94			CD2AP
SLD5NT	SNRPD1	SNRPD1	9|14|18	41	13.67	3	13|11|11|10	0	0	0	0	0	-32.48	1.21	0.97			RBSN
SLD5NT	RPL29	RPL29	2|2|13	17	5.67	3	5|5|5|4	0	0.01	0	0.01	0	-20.21	1.19	0.83			NUP214
SLD5NT	CTSD	CTSD	3|2|3	8	2.67	3	2|4|1|2	0	0	0	0	0	-10.8	1.19	0.93			TOPBP1
SLD5NT	DVL2	DVL2	67|59|54	180	60	3	45|44|53|59	0	0	0	0	0	-104.56	1.19	0.98			RBP4
SLD5NT	DDX54	DDX54	0|1|44	45	15	3	14|12|10|15	0.33	1	0.33	1	0.33	-60.93	1.18	0.34			MRE11A
SLD5NT	DVL3	DVL3	49|41|34	124	41.33	3	37|37|29|37	0	0	0	0	0	-79.8	1.18	0.98			GNL2
SLD5NT	MGST1	MGST1	1|1|5	7	2.33	3	2|2|2|2	0	0	0	0	0	-11.34	1.17	0.89			VPS51
SLD5NT	EIF3F	EIF3F	1|5|0	6	2	3	0|0|2|5	0	0.01	0	0.01	0	-12.28	1.14	0.86			PCNP
SLD5NT	ATP5O	ATP5O	0|4|19	23	7.67	3	5|7|9|6	0.01	0.03	0.01	0.03	0.01	-34.26	1.14	0.75			RIF1
SLD5NT	RPL13	RPL13	7|10|60	77	25.67	3	27|23|27|16	0.01	0.04	0.01	0.04	0.01	-84.54	1.1	0.73			P0DOY3
SLD5NT	P0DOY3	IGLC3	7|8|8	23	7.67	3	8|8|5|7	0	0	0	0	0	-20.28	1.1	0.96			ADNP
SLD5NT	SNRPE	SNRPE	6|4|12	22	7.33	3	8|7|7|5	0	0	0	0	0	-24.15	1.09	0.95			SIK2
SLD5NT	SLC25A6	SLC25A6	9|18|38	65	21.67	3	25|21|20|15	0	0	0	0	0	-67.46	1.07	0.97			APBB1
SLD5NT	SLC25A19	SLC25A19	1|0|7	8	2.67	3	2|1|5|2	0	0.01	0	0.01	0	-15.67	1.07	0.84			B2M
SLD5NT	CBR1	CBR1	3|8|0	11	3.67	3	5|3|3|3	0	0	0	0	0	-19.98	1.05	0.91			PSMD4
SLD5NT	PC	PC	183|180|157	520	173.33	3	147|155|168|190	0	0	0	0	0	-359.43	1.05	0.98			TCOF1
SLD5NT	HPRT1	HPRT1	15|14|8	37	12.33	3	12|11|11|13	0	0	0	0	0	-36.03	1.05	0.97			PSPC1
SLD5NT	NACA	NACA	19|31|17	67	22.33	3	18|21|23|24	0	0	0	0	0	-57.24	1.04	0.97			DHX29
SLD5NT	PREX1	PREX1	2|4|1	7	2.33	3	1|0|4|4	0	0	0	0	0	-12.15	1.04	0.92			HAUS6
SLD5NT	MCCC1	MCCC1	109|105|99	313	104.33	3	103|99|93|108	0	0	0	0	0	-217.25	1.04	0.98			SPG20
SLD5NT	RPS9	RPS9	17|26|45	88	29.33	3	32|28|31|22	0	0	0	0	0	-82.9	1.04	0.98			PSMC1
SLD5NT	ACACA	ACACA	79|70|30	179	59.67	3	49|55|54|73	0	0	0	0	0	-172.98	1.03	0.98			STMN1
SLD5NT	SERPINA3	SERPINA3	18|33|31	82	27.33	3	28|26|25|28	0	0	0	0	0	-75.27	1.02	0.98			EEF1B2
SLD5NT	RPL13A	RPL13A	10|10|42	62	20.67	3	19|22|23|17	0	0	0	0	0	-65.33	1.02	0.96			SNW1
SLD5NT	PCCA	PCCA	114|111|99	324	108	3	99|101|108|121	0	0	0	0	0	-240.41	1.01	0.98			ZFP1
SLD5NT	DPYSL5	DPYSL5	1|2|3	6	2	3	1|4|2|1	0	0	0	0	0	-11.34	1	0.93			AGT
SLD5NT	UQCRQ	UQCRQ	1|0|8	9	3	3	4|3|3|2	0	0.01	0	0.01	0	-17.74	1	0.87			WAPAL
SLD5NT	ATR	ATR	2|1|0	3	1	3	1|2|0|1	0	0	0	0	0	-9.24	1	0.9			NONO
SLD5NT	MAATS1	MAATS1	2|1|0	3	1	3	1|1|0|2	0	0	0	0	0	-9.24	1	0.9			NOP56
SLD5NT	TMEM97	TMEM97	1|1|4	6	2	3	3|1|3|1	0	0	0	0	0	-11.34	1	0.91			NOP58
SLD5NT	RPS16	RPS16	11|16|34	61	20.33	3	23|20|20|18	0	0	0	0	0	-63.29	1	0.97			NUP153
SLD5NT	CD63	CD63	1|2|0	3	1	3	0|2|1|1	0	0	0	0	0	-9.24	1	0.9			PCM1
SLD5NT	NME1-NME2	NME1;NME1-NME2	10|22|0	32	10.67	3	8|9|11|15	0	0	0	0	0	-52.02	0.99	0.95			TAF9
SLD5NT	SHROOM3	SHROOM3	6|4|1	11	3.67	3	2|3|3|7	0	0	0	0	0	-18.33	0.98	0.94			SERBP1
SLD5NT	RPS2	RPS2	24|25|58	107	35.67	3	40|39|38|29	0	0	0	0	0	-101.69	0.98	0.98			TCEB2
SLD5NT	DVL1	DVL1	30|23|10	63	21	3	14|24|16|32	0	0	0	0	0	-69.88	0.98	0.97			STAU1
SLD5NT	PPAN	PPAN	0|0|27	27	9	3	9|9|13|6	0.07	0.2	0.07	0.2	0.07	-45.34	0.97	0.49			DNAJB1
SLD5NT	CKMT1A	CKMT1A	5|12|10	27	9	3	10|10|9|8	0	0	0	0	0	-31.93	0.97	0.97			FXR1
SLD5NT	RPS19	RPS19	0|11|31	42	14	3	15|16|13|15	0	0	0	0	0	-69.86	0.95	0.95			RANBP1
SLD5NT	GPR89B	GPR89B	0|1|4	5	1.67	3	0|2|2|3	0	0	0	0	0	-12.5	0.95	0.9			CLINT1
SLD5NT	AZGP1	AZGP1	0|5|4	9	3	3	3|4|3|3	0	0	0	0	0	-18.87	0.92	0.94			FHL1
SLD5NT	RPL15	RPL15	26|23|48	97	32.33	3	36|36|34|35	0	0	0	0	0	-98.73	0.92	0.98			EBNA1BP2
SLD5NT	SERPINA1	SERPINA1	17|19|19	55	18.33	3	21|23|20|16	0	0	0	0	0	-51.73	0.92	0.98			C2ORF44
SLD5NT	RPL37A	RPL37A	2|2|25	29	9.67	3	12|11|11|9	0	0	0	0	0	-45.15	0.9	0.93			TPD52L2
SLD5NT	CFAP20	CFAP20	2|3|9	14	4.67	3	6|6|5|4	0	0	0	0	0	-22.18	0.89	0.95			SKA3
SLD5NT	SLC25A5	SLC25A5	33|32|51	116	38.67	3	50|46|48|29	0	0	0	0	0	-112.87	0.89	0.98			NEDD1
SLD5NT	HSPG2	HSPG2	1|1|2	4	1.33	3	1|1|2|2	0	0	0	0	0	-9.64	0.89	0.93			ARFGAP2
SLD5NT	RPL10A	RPL10A	26|31|59	116	38.67	3	42|46|47|39	0	0	0	0	0	-125.02	0.89	0.98			CCNT1
SLD5NT	RPL7	RPL7	28|31|67	126	42	3	49|51|44|45	0	0	0	0	0	-135.79	0.89	0.98			NELFA
SLD5NT	HIST1H1E	HIST1H1E	15|19|78	112	37.33	3	53|44|41|29	0	0	0	0	0	-141.27	0.89	0.98			DBNL
SLD5NT	HSP90B1	HSP90B1	1|2|5	8	2.67	3	2|0|3|7	0	0	0	0	0	-14.82	0.89	0.93			MTA1
SLD5NT	NDUFA4	NDUFA4	0|2|6	8	2.67	3	3|4|3|2	0	0	0	0	0	-17.74	0.89	0.92			U2SURP
SLD5NT	ANXA7	ANXA7	2|0|0	2	0.67	3	0|0|0|3	0	0.01	0	0.01	0	-8.79	0.89	0.85			FXR2
SLD5NT	RPGRIP1	RPGRIP1	1|0|1	2	0.67	3	0|0|1|2	0	0	0	0	0	-8.54	0.89	0.98			RPL7L1
SLD5NT	APRT	APRT	0|2|0	2	0.67	3	0|1|1|1	0	0	0	0	0	-8.55	0.89	0.88			GTF3C5
SLD5NT	ZNRF3	ZNRF3	1|0|1	2	0.67	3	1|0|0|2	0	0	0	0	0	-8.54	0.89	0.98			BTF3
SLD5NT	EFCAB6	EFCAB6	1|1|0	2	0.67	3	0|1|1|1	0	0	0	0	0	-8.55	0.89	0.98			AGTPBP1
SLD5NT	HIST1H4A	HIST1H4A	33|53|172	258	86	3	103|114|101|75	0	0	0	0	0	-331.34	0.88	0.98			PRRC2C
SLD5NT	ARF4	ARF4	6|7|10	23	7.67	3	9|13|8|5	0	0	0	0	0	-28.19	0.88	0.97			MYBBP1A
SLD5NT	RPL24	RPL24	5|6|24	35	11.67	3	10|17|14|12	0	0	0	0	0	-47.97	0.88	0.96			NOP2
SLD5NT	RPL38	RPL38	1|2|17	20	6.67	3	7|7|9|8	0	0	0	0	0	-35.24	0.86	0.94			NAT10
SLD5NT	SEC61B	SEC61B	2|3|6	11	3.67	3	5|3|5|4	0	0	0	0	0	-18.21	0.86	0.95			MDC1
SLD5NT	MARK2	MARK2	0|0|13	13	4.33	3	5|3|6|7	0	0	0	0	0	-27.62	0.83	0.89			SF3B1
SLD5NT	RPLP0	RPLP0	18|20|18	56	18.67	3	23|22|26|20	0	0	0	0	0	-60.22	0.82	0.98			CCT5
SLD5NT	RPL6	RPL6	23|24|75	122	40.67	3	49|51|53|45	0	0	0	0	0	-154.96	0.82	0.98			RUVBL2
SLD5NT	RPL18	RPL18	19|17|32	68	22.67	3	27|30|29|24	0	0	0	0	0	-79.99	0.82	0.98			DRG1
SLD5NT	PIGR	PIGR	1|5|5	11	3.67	3	5|4|4|5	0	0	0	0	0	-21.44	0.81	0.95			LARP1
SLD5NT	MAGOHB	MAGOHB	7|11|4	22	7.33	3	8|9|9|10	0	0	0	0	0	-32.96	0.81	0.97
SLD5NT	RPL18A	RPL18A	8|9|49	66	22	3	30|31|27|20	0	0	0	0	0	-97.63	0.81	0.97
SLD5NT	PPIA	PPIA	5|16|2	23	7.67	3	8|8|11|11	0	0	0	0	0	-39.84	0.81	0.96
SLD5NT	ANPEP	ANPEP	3|3|5	11	3.67	3	4|4|4|6	0	0	0	0	0	-17.38	0.81	0.96
SLD5NT	VDAC2	VDAC2	5|10|9	24	8	3	16|9|9|6	0	0	0	0	0	-34.68	0.8	0.98
SLD5NT	NDUFS7	NDUFS7	0|1|5	6	2	3	3|3|3|1	0	0	0	0	0	-15.66	0.8	0.92
SLD5NT	TMEM63A	TMEM63A	3|2|4	9	3	3	4|4|5|2	0	0	0	0	0	-16.3	0.8	0.95
SLD5NT	RPL11	RPL11	4|4|18	26	8.67	3	13|13|10|8	0	0	0	0	0	-41.06	0.79	0.96
SLD5NT	FBL	FBL	15|23|52	90	30	3	35|37|37|42	0	0	0	0	0	-125.13	0.79	0.98
SLD5NT	PHB	PHB	7|12|0	19	6.33	3	6|6|8|12	0	0	0	0	0	-39.77	0.79	0.96
SLD5NT	MDH2	MDH2	1|10|2	13	4.33	3	4|5|5|8	0	0	0	0	0	-25.63	0.79	0.94
SLD5NT	RPL21	RPL21	2|2|27	31	10.33	3	14|13|17|9	0	0	0	0	0	-55.87	0.78	0.96
SLD5NT	PTGDS	PTGDS	3|4|3	10	3.33	3	5|3|5|4	0	0	0	0	0	-16.44	0.78	0.98
SLD5NT	NAA50	NAA50	0|1|6	7	2.33	3	5|2|4|1	0	0	0	0	0	-17.8	0.78	0.92
SLD5NT	RPL4	RPL4	20|18|111	149	49.67	3	60|66|66|66	0	0	0	0	0	-229.01	0.77	0.98
SLD5NT	SNRPB	SNRPB	4|15|21	40	13.33	3	18|18|19|14	0	0	0	0	0	-67.18	0.77	0.97
SLD5NT	HIST1H1C	HIST1H1C	2|3|15	20	6.67	3	10|11|8|6	0	0	0	0	0	-36.67	0.76	0.96
SLD5NT	KMT2C	KMT2C	1|2|1	4	1.33	3	0|1|3|3	0	0	0	0	0	-10.53	0.76	0.94
SLD5NT	SIGLEC5	SIGLEC5	0|2|2	4	1.33	3	2|2|1|2	0	0	0	0	0	-12.5	0.76	0.93
SLD5NT	RPS8	RPS8	10|8|43	61	20.33	3	31|29|27|21	0	0	0	0	0	-97.63	0.75	0.97
SLD5NT	RPL7A	RPL7A	10|22|83	115	38.33	3	55|51|53|45	0	0	0	0	0	-194.06	0.75	0.98
SLD5NT	RPS24	RPS24	3|4|26	33	11	3	13|15|16|15	0	0	0	0	0	-59.36	0.75	0.97
SLD5NT	PPIB	PPIB	8|16|20	44	14.67	3	19|21|22|16	0	0	0	0	0	-66.64	0.75	0.98
SLD5NT	RPS3	RPS3	28|30|55	113	37.67	3	62|48|53|40	0	0	0	0	0	-149.38	0.74	0.98
SLD5NT	RPS27	RPS27	8|10|19	37	12.33	3	18|17|18|14	0	0	0	0	0	-55.55	0.74	0.97
SLD5NT	RPS25	RPS25	0|3|12	15	5	3	6|6|10|5	0	0	0	0	0	-34.26	0.74	0.95
SLD5NT	IGKC	IGKC	3|4|4	11	3.67	3	4|4|6|6	0	0	0	0	0	-19.22	0.73	0.98
SLD5NT	ENO1	ENO1	27|46|13	86	28.67	3	42|36|45|34	0	0	0	0	0	-136.11	0.73	0.98
SLD5NT	PHB2	PHB2	18|28|38	84	28	3	41|42|40|30	0	0	0	0	0	-120.48	0.73	0.98
SLD5NT	CCDC22	CCDC22	3|1|2	6	2	3	3|3|4|1	0	0	0	0	0	-14.33	0.73	0.94
SLD5NT	RPL8	RPL8	2|6|58	66	22	3	28|28|34|32	0	0	0	0	0	-131.41	0.72	0.97
SLD5NT	USMG5	USMG5	2|6|6	14	4.67	3	6|7|7|6	0	0	0	0	0	-27.29	0.72	0.98
SLD5NT	RPL30	RPL30	2|3|17	22	7.33	3	12|12|10|7	0	0	0	0	0	-43.01	0.72	0.96
SLD5NT	TPI1	TPI1	1|12|1	14	4.67	3	7|6|7|6	0	0	0	0	0	-29.88	0.72	0.95
SLD5NT	RPS26	RPS26	4|2|13	19	6.33	3	10|10|8|7	0	0	0	0	0	-36.67	0.72	0.96
SLD5NT	GAPDH	GAPDH	40|43|63	146	48.67	3	69|72|76|57	0	0	0	0	0	-195.54	0.71	0.98
SLD5NT	RPL5	RPL5	24|24|65	113	37.67	3	54|50|62|46	0	0	0	0	0	-166.9	0.71	0.98
SLD5NT	PSMB2	PSMB2	8|10|5	23	7.67	3	10|11|14|8	0	0	0	0	0	-37.87	0.71	0.98
SLD5NT	ATP5J2	ATP5J2	5|4|8	17	5.67	3	8|8|10|6	0	0	0	0	0	-28.98	0.71	0.98
SLD5NT	SHMT2	SHMT2	29|27|13	69	23	3	34|29|27|39	0	0	0	0	0	-107.25	0.71	0.98
SLD5NT	ABCD3	ABCD3	0|0|19	19	6.33	3	9|11|12|4	0	0	0	0	0	-44.15	0.7	0.94
SLD5NT	RHOA	RHOA	3|3|13	19	6.33	3	11|10|10|5	0	0	0	0	0	-35.19	0.7	0.96
SLD5NT	C14ORF166	C14ORF166	5|6|0	11	3.67	3	5|6|5|5	0	0	0	0	0	-27.62	0.7	0.96
SLD5NT	PSMB5	PSMB5	6|14|17	37	12.33	3	19|19|16|16	0	0	0	0	0	-63.09	0.7	0.98
SLD5NT	DDX18	DDX18	12|12|55	79	26.33	3	38|34|43|35	0	0	0	0	0	-131.33	0.7	0.98
SLD5NT	RPL14	RPL14	8|8|23	39	13	3	21|23|16|14	0	0	0	0	0	-62.58	0.7	0.97
SLD5NT	PAICS	PAICS	30|30|43	103	34.33	3	49|53|47|47	0	0	0	0	0	-138.76	0.7	0.98
SLD5NT	GNB2L1	GNB2L1	18|22|18	58	19.33	3	28|28|24|30	0	0	0	0	0	-78.14	0.7	0.98
SLD5NT	LDHB	LDHB	52|46|42	140	46.67	3	60|63|72|71	0	0	0	0	0	-183.92	0.7	0.98
SLD5NT	CDK1	CDK1	26|29|44	99	33	3	52|52|46|41	0	0	0	0	0	-141.71	0.69	0.98
SLD5NT	RPS15A	RPS15A	12|15|22	49	16.33	3	27|25|26|17	0	0	0	0	0	-75.12	0.69	0.98
SLD5NT	RHEB	RHEB	4|3|8	15	5	3	6|7|9|7	0	0	0	0	0	-28.08	0.69	0.97
SLD5NT	RAB5C	RAB5C	10|10|8	28	9.33	3	12|15|14|13	0	0	0	0	0	-42.74	0.69	0.98
SLD5NT	CCT4	CCT4	44|38|45	127	42.33	3	63|63|60|59	0	0	0	0	0	-171.13	0.69	0.98
SLD5NT	RPL28	RPL28	0|2|35	37	12.33	3	22|18|22|11	0	0	0	0	0	-85.41	0.68	0.97
SLD5NT	H2AFV	H2AFV	5|8|17	30	10	3	15|15|17|12	0	0	0	0	0	-54.14	0.68	0.97
SLD5NT	EIF4A1	EIF4A1	44|56|49	149	49.67	3	70|74|75|75	0	0	0	0	0	-207.31	0.68	0.98
SLD5NT	PISD	PISD	0|1|0	1	0.33	3	1|1|0|0	0	0	0	0	0	-7.65	0.67	0.98
SLD5NT	A0A1B0GTJ6	LOC101059948	0|0|1	1	0.33	3	0|1|0|1	0	0	0	0	0	-7.65	0.67	0.98
SLD5NT	ARHGAP6	ARHGAP6	0|1|0	1	0.33	3	0|0|0|2	0	0	0	0	0	-7.74	0.67	0.98
SLD5NT	RPS6	RPS6	8|12|43	63	21	3	34|33|36|23	0	0	0	0	0	-116.65	0.67	0.98
SLD5NT	AGPAT9	AGPAT9	0|1|0	1	0.33	3	0|1|1|0	0	0	0	0	0	-7.65	0.67	0.98
SLD5NT	EBP	EBP	3|5|6	14	4.67	3	7|7|8|6	0	0	0	0	0	-27.06	0.67	0.98
SLD5NT	ARPC1B	ARPC1B	0|0|4	4	1.33	3	2|2|2|2	0	0	0	0	0	-13.43	0.67	0.91
SLD5NT	RPL34	RPL34	3|3|13	19	6.33	3	11|11|12|4	0	0	0	0	0	-37.2	0.67	0.97
SLD5NT	EEF1E1	EEF1E1	6|5|5	16	5.33	3	5|10|8|9	0	0	0	0	0	-27.09	0.67	0.98
SLD5NT	ZGPAT	ZGPAT	0|1|0	1	0.33	3	0|0|1|1	0	0	0	0	0	-7.65	0.67	0.98
SLD5NT	PPP1R18	PPP1R18	1|0|0	1	0.33	3	0|0|1|1	0	0	0	0	0	-7.65	0.67	0.98
SLD5NT	XIRP2	XIRP2	2|2|1	5	1.67	3	2|4|4|0	0	0	0	0	0	-13.27	0.67	0.98
SLD5NT	EEF1G	EEF1G	42|41|51	134	44.67	3	66|63|75|64	0	0	0	0	0	-187.75	0.67	0.98
SLD5NT	RNF213	RNF213	0|0|2	2	0.67	3	1|1|1|1	0	0	0	0	0	-9.24	0.67	0.9
SLD5NT	NARF	NARF	1|0|0	1	0.33	3	1|0|0|1	0	0	0	0	0	-7.65	0.67	0.98
SLD5NT	NBAS	NBAS	1|0|1	2	0.67	3	1|1|2|0	0	0	0	0	0	-9.24	0.67	0.98
SLD5NT	RAB7A	RAB7A	17|16|13	46	15.33	3	24|26|21|21	0	0	0	0	0	-70.14	0.67	0.98
SLD5NT	DCUN1D4	DCUN1D4	0|2|0	2	0.67	3	0|1|2|1	0	0	0	0	0	-9.24	0.67	0.9
SLD5NT	CCT8	CCT8	74|75|60	209	69.67	3	107|103|108|97	0	0	0	0	0	-294.49	0.67	0.98
SLD5NT	MYLK	MYLK	0|0|2	2	0.67	3	3|1|0|0	0	0	0	0	0	-9	0.67	0.9
SLD5NT	ASNS	ASNS	41|34|59	134	44.67	3	75|76|55|61	0	0	0	0	0	-200.6	0.67	0.98
SLD5NT	FAM111B	FAM111B	0|1|0	1	0.33	3	0|0|1|1	0	0	0	0	0	-7.65	0.67	0.98
SLD5NT	SLC25A3	SLC25A3	8|18|36	62	20.67	3	31|31|36|28	0	0	0	0	0	-116.58	0.66	0.98
SLD5NT	H2AFY	H2AFY	18|21|59	98	32.67	3	52|54|51|40	0	0	0	0	0	-165.34	0.66	0.98
SLD5NT	PARP1	PARP1	76|97|221	394	131.33	3	202|217|208|172	0	0	0	0	0	-647.14	0.66	0.98
SLD5NT	RBM27	RBM27	55|55|51	161	53.67	3	57|90|76|104	0	0	0	0	0	-225.34	0.66	0.98
SLD5NT	RPS4X	RPS4X	7|13|61	81	27	3	43|49|44|31	0	0	0	0	0	-163.33	0.65	0.98
SLD5NT	CKB	CKB	17|30|12	59	19.67	3	27|27|31|36	0	0	0	0	0	-101.37	0.65	0.98
SLD5NT	CISD2	CISD2	2|2|14	18	6	3	12|9|10|6	0	0	0	0	0	-38.77	0.65	0.96
SLD5NT	TALDO1	TALDO1	14|16|15	45	15	3	21|19|25|28	0	0	0	0	0	-69.19	0.65	0.98
SLD5NT	RPS3A	RPS3A	18|20|61	99	33	3	54|51|56|43	0	0	0	0	0	-172.57	0.65	0.98
SLD5NT	NOP58	NOP58	19|22|66	107	35.67	3	50|55|63|50	0	0	0	0	0	-184.63	0.65	0.98
SLD5NT	MDH1	MDH1	12|15|14	41	13.67	3	19|22|25|18	0	0	0	0	0	-64.26	0.65	0.98
SLD5NT	STT3A	STT3A	1|6|19	26	8.67	3	17|13|14|9	0	0	0	0	0	-59.17	0.65	0.97
SLD5NT	RPL10	RPL10	4|8|46	58	19.33	3	32|30|29|29	0	0	0	0	0	-122.07	0.64	0.98
SLD5NT	ATP5L	ATP5L	5|8|8	21	7	3	10|11|11|12	0	0	0	0	0	-38.85	0.64	0.98
SLD5NT	VAMP3	VAMP3	4|4|3	11	3.67	3	6|9|4|4	0	0	0	0	0	-22.16	0.64	0.98
SLD5NT	TMEM33	TMEM33	1|5|10	16	5.33	3	13|10|6|5	0	0	0	0	0	-38.35	0.63	0.97
SLD5NT	RPL7L1	RPL7L1	3|3|22	28	9.33	3	18|15|14|12	0	0	0	0	0	-59.36	0.63	0.97
SLD5NT	DEK	DEK	1|2|15	18	6	3	10|9|12|7	0	0	0	0	0	-42.8	0.63	0.96
SLD5NT	EIF4A3	EIF4A3	5|21|20	46	15.33	3	28|27|27|16	0	0	0	0	0	-95.2	0.63	0.98
SLD5NT	ATP5A1	ATP5A1	15|24|17	56	18.67	3	34|28|32|27	0	0	0	0	0	-94.79	0.62	0.98
SLD5NT	MMGT1	MMGT1	0|2|4	6	2	3	3|2|5|3	0	0	0	0	0	-18.87	0.62	0.95
SLD5NT	ARPC4	ARPC4	7|9|9	25	8.33	3	12|13|15|14	0	0	0	0	0	-44.69	0.62	0.98
SLD5NT	ANXA2	ANXA2	36|36|43	115	38.33	3	61|66|66|53	0	0	0	0	0	-175.95	0.62	0.98
SLD5NT	RSL1D1	RSL1D1	15|16|83	114	38	3	66|66|61|52	0	0	0	0	0	-223.43	0.62	0.98
SLD5NT	BRIX1	BRIX1	7|6|55	68	22.67	3	39|36|33|38	0	0	0	0	0	-143.83	0.62	0.98
SLD5NT	RAB18	RAB18	5|2|0	7	2.33	3	3|3|4|5	0	0	0	0	0	-21.07	0.62	0.95
SLD5NT	GPI	GPI	45|59|90	194	64.67	3	95|100|114|111	0	0	0	0	0	-331.09	0.62	0.98
SLD5NT	ZSWIM8	ZSWIM8	2|2|1	5	1.67	3	2|0|5|4	0	0	0	0	0	-14.21	0.61	0.98
SLD5NT	VDAC1	VDAC1	4|8|3	15	5	3	10|7|9|7	0	0	0	0	0	-32.13	0.61	0.98
SLD5NT	KIF20B	KIF20B	1|2|2	5	1.67	3	2|1|5|3	0	0	0	0	0	-14.37	0.61	0.98
SLD5NT	EEF2	EEF2	90|92|107	289	96.33	3	153|162|168|150	0	0	0	0	0	-449.31	0.61	0.98
SLD5NT	PLD3	PLD3	2|6|3	11	3.67	3	5|3|7|9	0	0	0	0	0	-25.26	0.61	0.98
SLD5NT	SRP14	SRP14	0|1|9	10	3.33	3	4|7|7|4	0	0	0	0	0	-28.74	0.61	0.95
SLD5NT	LBR	LBR	3|7|31	41	13.67	3	27|21|21|21	0	0	0	0	0	-92.75	0.61	0.97
SLD5NT	RAN	RAN	23|29|33	85	28.33	3	48|48|52|39	0	0	0	0	0	-143.92	0.61	0.98
SLD5NT	DIMT1	DIMT1	0|0|22	22	7.33	3	11|12|11|15	0	0	0	0	0	-58.7	0.6	0.96
SLD5NT	KIAA0020	KIAA0020	0|0|38	38	12.67	3	16|23|25|21	0	0	0	0	0	-98.92	0.6	0.97
SLD5NT	PRDX1	PRDX1	13|18|9	40	13.33	3	19|21|25|24	0	0	0	0	0	-75.57	0.6	0.98
SLD5NT	VDAC3	VDAC3	7|11|25	43	14.33	3	26|24|24|21	0	0	0	0	0	-86.6	0.6	0.98
SLD5NT	RPL19	RPL19	2|3|33	38	12.67	3	18|18|26|22	0	0	0	0	0	-89.59	0.6	0.97
SLD5NT	EIF4A2	EIF4A2	3|6|4	13	4.33	3	4|6|10|9	0	0	0	0	0	-28.16	0.6	0.98
SLD5NT	LDHA	LDHA	41|47|52	140	46.67	3	73|80|77|82	0	0	0	0	0	-231.02	0.6	0.98
SLD5NT	NOP2	NOP2	10|17|53	80	26.67	3	51|45|46|38	0	0	0	0	0	-168.37	0.59	0.98
SLD5NT	CCT6A	CCT6A	30|31|26	87	29	3	44|44|56|54	0	0	0	0	0	-148.64	0.59	0.98
SLD5NT	VARS	VARS	39|40|82	161	53.67	3	90|89|99|84	0	0	0	0	0	-285.62	0.59	0.98
SLD5NT	DHX15	DHX15	19|31|91	141	47	3	87|80|84|70	0	0	0	0	0	-293	0.59	0.98
SLD5NT	COX6C	COX6C	0|2|10	12	4	3	6|6|8|7	0	0	0	0	0	-34.26	0.59	0.96
SLD5NT	RPS29	RPS29	0|2|10	12	4	3	5|10|6|6	0	0	0	0	0	-34.26	0.59	0.96
SLD5NT	RPS10	RPS10	8|10|31	49	16.33	3	28|27|32|23	0	0	0	0	0	-99.73	0.59	0.98
SLD5NT	DDOST	DDOST	6|12|21	39	13	3	25|24|21|18	0	0	0	0	0	-81.85	0.59	0.98
SLD5NT	C2CD2L	C2CD2L	1|1|2	4	1.33	3	2|2|2|3	0	0	0	0	0	-12.34	0.59	0.98
SLD5NT	ATP1B3	ATP1B3	8|7|5	20	6.67	3	9|9|12|15	0	0	0	0	0	-39.87	0.59	0.98
SLD5NT	CYCS	CYCS	1|5|12	18	6	3	8|9|17|7	0	0	0	0	0	-45.81	0.59	0.97
SLD5NT	PLOD2	PLOD2	2|1|1	4	1.33	3	0|2|2|5	0	0	0	0	0	-12.15	0.59	0.98
SLD5NT	PTBP1	PTBP1	26|32|38	96	32	3	52|50|56|58	0	0	0	0	0	-166.6	0.59	0.98
SLD5NT	CLIC1	CLIC1	2|3|2	7	2.33	3	1|4|6|5	0	0	0	0	0	-17.24	0.58	0.98
SLD5NT	PSMB1	PSMB1	8|13|8	29	9.67	3	17|15|17|18	0	0	0	0	0	-55.55	0.58	0.98
SLD5NT	DKC1	DKC1	0|5|56	61	20.33	3	33|34|37|36	0	0	0	0	0	-160.54	0.58	0.98
SLD5NT	RRP12	RRP12	1|6|78	85	28.33	3	42|56|55|43	0	0	0	0	0	-218.11	0.58	0.98
SLD5NT	PHGDH	PHGDH	20|11|1	32	10.67	3	17|18|18|21	0	0	0	0	0	-82.3	0.58	0.98
SLD5NT	PSMC1	PSMC1	5|8|3	16	5.33	3	5|11|10|11	0	0	0	0	0	-36.23	0.58	0.98
SLD5NT	AHCY	AHCY	20|24|30	74	24.67	3	39|38|45|48	0	0	0	0	0	-133.27	0.58	0.98
SLD5NT	POLA1	POLA1	16|7|16	39	13	3	18|29|22|21	0	0	0	0	0	-81.38	0.58	0.98
SLD5NT	PDCD6	PDCD6	2|4|4	10	3.33	3	4|4|6|9	0	0	0	0	0	-24.23	0.58	0.98
SLD5NT	RPL27A	RPL27A	2|2|17	21	7	3	11|11|15|11	0	0	0	0	0	-50.48	0.58	0.97
SLD5NT	TKT	TKT	48|49|75	172	57.33	3	101|97|106|98	0	0	0	0	0	-306.26	0.57	0.98
SLD5NT	PRDX2	PRDX2	0|6|0	6	2	3	3|3|3|5	0	0	0	0	0	-19.98	0.57	0.94
SLD5NT	RPSA	RPSA	9|11|5	25	8.33	3	10|12|18|18	0	0	0	0	0	-53.13	0.57	0.98
SLD5NT	TECR	TECR	2|2|35	39	13	3	24|19|27|21	0	0	0	0	0	-97.27	0.57	0.97
SLD5NT	PAFAH1B1	PAFAH1B1	3|7|18	28	9.33	3	18|14|16|17	0	0	0	0	0	-65.76	0.57	0.97
SLD5NT	NOP56	NOP56	13|27|98	138	46	3	76|79|100|69	0	0	0	0	0	-313.96	0.57	0.98
SLD5NT	RAB6A	RAB6A	10|8|3	21	7	3	9|13|14|13	0	0	0	0	0	-48.75	0.57	0.98
SLD5NT	SRP54	SRP54	17|37|18	72	24	3	32|43|51|43	0	0	0	0	0	-138.85	0.57	0.98
SLD5NT	SEC22B	SEC22B	7|10|15	32	10.67	3	22|18|18|17	0	0	0	0	0	-65.87	0.57	0.98
SLD5NT	PRDX3	PRDX3	0|5|0	5	1.67	3	0|1|5|6	0	0	0	0	0	-17.32	0.56	0.93
SLD5NT	RALY	RALY	0|2|11	13	4.33	3	7|8|9|7	0	0	0	0	0	-38.69	0.56	0.96
SLD5NT	RER1	RER1	0|4|7	11	3.67	3	6|7|6|7	0	0	0	0	0	-33.15	0.56	0.96
SLD5NT	DDX39B	DDX39B	34|30|32	96	32	3	49|53|66|59	0	0	0	0	0	-169.22	0.56	0.98
SLD5NT	DARS	DARS	12|21|29	62	20.67	3	43|38|35|32	0	0	0	0	0	-129.24	0.56	0.98
SLD5NT	SLC25A1	SLC25A1	1|4|32	37	12.33	3	23|22|24|21	0	0	0	0	0	-100	0.55	0.97
SLD5NT	SLC25A4	SLC25A4	0|0|12	12	4	3	10|7|8|4	0	0	0	0	0	-36.46	0.55	0.96
SLD5NT	RPS5	RPS5	13|17|33	63	21	3	41|41|35|35	0	0	0	0	0	-130.92	0.55	0.98
SLD5NT	RPL3	RPL3	6|7|59	72	24	3	41|40|43|50	0	0	0	0	0	-174.19	0.55	0.98
SLD5NT	PGRMC2	PGRMC2	2|3|2	7	2.33	3	4|4|4|5	0	0	0	0	0	-18.21	0.55	0.98
SLD5NT	PRKDC	PRKDC	84|126|366	576	192	3	393|341|363|304	0	0	0	0	0	#NAME?	0.55	0.98
SLD5NT	ILF2	ILF2	22|35|48	105	35	3	65|58|63|69	0	0	0	0	0	-215.63	0.55	0.98
SLD5NT	SERPINA5	SERPINA5	1|4|2	7	2.33	3	5|4|4|4	0	0	0	0	0	-20.38	0.55	0.98
SLD5NT	PGD	PGD	28|35|60	123	41	3	73|74|77|75	0	0	0	0	0	-246.6	0.55	0.98
SLD5NT	RAB8A	RAB8A	0|1|8	9	3	3	8|5|4|5	0	0	0	0	0	-28.74	0.55	0.95
SLD5NT	PFKP	PFKP	25|33|83	141	47	3	92|89|90|72	0	0	0	0	0	-299.93	0.55	0.98
SLD5NT	CSNK1E	CSNK1E	0|0|14	14	4.67	3	9|10|8|7	0	0	0	0	0	-42.01	0.55	0.96
SLD5NT	AP2M1	AP2M1	0|0|25	25	8.33	3	18|16|12|15	0	0	0	0	0	-72.09	0.55	0.97
SLD5NT	ARF3	ARF3	18|23|20	61	20.33	3	34|38|39|40	0	0	0	0	0	-118.47	0.54	0.98
SLD5NT	MYO1D	MYO1D	0|0|28	28	9.33	3	14|13|19|23	0	0	0	0	0	-81.02	0.54	0.97
SLD5NT	RPL12	RPL12	6|11|15	32	10.67	3	18|23|20|18	0	0	0	0	0	-72.43	0.54	0.98
SLD5NT	DDX6	DDX6	12|12|37	61	20.33	3	39|38|36|38	0	0	0	0	0	-132.37	0.54	0.98
SLD5NT	RPS20	RPS20	1|2|12	15	5	3	8|11|10|8	0	0	0	0	0	-41.71	0.54	0.97
SLD5NT	PSMD8	PSMD8	6|7|11	24	8	3	13|15|15|16	0	0	0	0	0	-51.82	0.54	0.98
SLD5NT	DHX9	DHX9	70|79|109	258	86	3	165|163|171|153	0	0	0	0	0	-510.71	0.53	0.98
SLD5NT	HMGB1	HMGB1	0|1|13	14	4.67	3	5|6|15|9	0	0	0	0	0	-42.85	0.53	0.96
SLD5NT	PFN1	PFN1	0|4|0	4	1.33	3	1|3|4|2	0	0	0	0	0	-15.66	0.53	0.93
SLD5NT	RAC1	RAC1	6|5|17	28	9.33	3	21|20|17|12	0	0	0	0	0	-65.58	0.53	0.98
SLD5NT	PSMA1	PSMA1	0|2|0	2	0.67	3	4|0|1|0	0	0	0	0	0	-10.02	0.53	0.91
SLD5NT	EIF2S3	EIF2S3	12|15|27	54	18	3	41|35|32|27	0	0	0	0	0	-115.86	0.53	0.98
SLD5NT	POP1	POP1	0|0|13	13	4.33	3	3|7|10|13	0	0	0	0	0	-40.61	0.53	0.96
SLD5NT	H2AFY2	H2AFY2	0|1|15	16	5.33	3	11|12|10|7	0	0	0	0	0	-48.66	0.53	0.96
SLD5NT	ANKRD50	ANKRD50	1|0|1	2	0.67	3	2|1|1|1	0	0	0	0	0	-10.36	0.53	0.98
SLD5NT	PRC1	PRC1	1|1|0	2	0.67	3	0|1|2|2	0	0	0	0	0	-10.36	0.53	0.98
SLD5NT	NUDT21	NUDT21	10|11|2	23	7.67	3	14|15|15|14	0	0	0	0	0	-61.28	0.53	0.98
SLD5NT	RPL22	RPL22	2|3|11	16	5.33	3	10|10|16|5	0	0	0	0	0	-42.78	0.52	0.97
SLD5NT	AP2S1	AP2S1	1|1|5	7	2.33	3	7|5|3|3	0	0	0	0	0	-21.44	0.52	0.96
SLD5NT	GOT2	GOT2	8|27|17	52	17.33	3	29|33|41|30	0	0	0	0	0	-124	0.52	0.98
SLD5NT	RUVBL2	RUVBL2	53|55|40	148	49.33	3	102|94|91|89	0	0	0	0	0	-297.61	0.52	0.98
SLD5NT	DRG1	DRG1	6|8|37	51	17	3	33|36|32|29	0	0	0	0	0	-126.58	0.52	0.98
SLD5NT	SLC25A11	SLC25A11	4|9|40	53	17.67	3	34|36|35|30	0	0	0	0	0	-138.42	0.52	0.98
SLD5NT	RPL27	RPL27	0|0|30	30	10	3	19|19|23|18	0	0	0	0	0	-92.21	0.51	0.97
SLD5NT	TWF1	TWF1	3|1|18	22	7.33	3	15|15|12|15	0	0	0	0	0	-63.56	0.51	0.97
SLD5NT	PPIL1	PPIL1	1|2|5	8	2.67	3	5|6|5|5	0	0	0	0	0	-24.56	0.51	0.98
SLD5NT	GNAS	GNAS	4|5|11	20	6.67	3	14|16|12|10	0	0	0	0	0	-49.31	0.51	0.98
SLD5NT	RECQL	RECQL	6|8|31	45	15	3	27|30|35|26	0	0	0	0	0	-113.71	0.51	0.98
SLD5NT	ACTN4	ACTN4	59|69|81	209	69.67	3	123|137|150|132	0	0	0	0	0	-423.62	0.51	0.98
SLD5NT	RPS13	RPS13	0|1|43	44	14.67	3	31|29|30|26	0	0	0	0	0	-133.63	0.51	0.98
SLD5NT	ACLY	ACLY	44|34|91	169	56.33	3	121|116|105|108	0	0	0	0	0	-388.75	0.5	0.98
SLD5NT	EIF3L	EIF3L	16|26|36	78	26	3	56|55|49|48	0	0	0	0	0	-181.73	0.5	0.98
SLD5NT	ST13	ST13	0|2|1	3	1	3	1|3|1|3	0	0	0	0	0	-13.43	0.5	0.98
SLD5NT	MYBBP1A	MYBBP1A	19|29|128	176	58.67	3	125|123|131|95	0	0	0	0	0	-457.28	0.5	0.98
SLD5NT	SNF8	SNF8	0|0|3	3	1	3	2|1|2|3	0	0	0	0	0	-13.43	0.5	0.93
SLD5NT	PDCD10	PDCD10	2|2|3	7	2.33	3	4|5|4|6	0	0	0	0	0	-20.21	0.49	0.98
SLD5NT	PSMA7	PSMA7	11|10|10	31	10.33	3	20|20|21|24	0	0	0	0	0	-69.33	0.49	0.98
SLD5NT	PCNP	PCNP	10|9|9	28	9.33	3	19|18|19|20	0	0	0	0	0	-62.43	0.49	0.98
SLD5NT	RNF219	RNF219	30|12|13	55	18.33	3	28|42|22|57	0	0	0	0	0	-129.46	0.49	0.98
SLD5NT	RPS23	RPS23	0|2|21	23	7.67	3	14|18|17|14	0	0	0	0	0	-74.33	0.49	0.97
SLD5NT	CCT3	CCT3	14|35|21	70	23.33	3	52|54|48|38	0	0	0	0	0	-170.22	0.49	0.98
SLD5NT	PGAM1	PGAM1	6|20|10	36	12	3	21|21|26|30	0	0	0	0	0	-92.41	0.49	0.98
SLD5NT	PSMG2	PSMG2	0|1|3	4	1.33	3	2|2|3|4	0	0	0	0	0	-16.74	0.48	0.94
SLD5NT	UTP20	UTP20	1|0|31	32	10.67	3	21|24|27|17	0	0	0	0	0	-103.4	0.48	0.97
SLD5NT	NIPSNAP1	NIPSNAP1	1|1|8	10	3.33	3	6|7|8|7	0	0	0	0	0	-31.99	0.48	0.96
SLD5NT	EEF1A1	EEF1A1	46|50|88	184	61.33	3	123|122|149|121	0	0	0	0	0	-426.25	0.48	0.98
SLD5NT	TARS	TARS	36|31|64	131	43.67	3	97|95|88|84	0	0	0	0	0	-306.57	0.48	0.98
SLD5NT	TOP1	TOP1	1|9|51	61	20.33	3	41|48|50|31	0	0	0	0	0	-188.88	0.48	0.98
SLD5NT	MRTO4	MRTO4	4|5|21	30	10	3	28|20|19|17	0	0	0	0	0	-83.22	0.48	0.98
SLD5NT	ABCE1	ABCE1	11|15|45	71	23.67	3	52|52|53|41	0	0	0	0	0	-184.71	0.48	0.98
SLD5NT	RPL23A	RPL23A	2|1|30	33	11	3	21|29|25|17	0	0	0	0	0	-102.24	0.48	0.98
SLD5NT	MAT2A	MAT2A	5|7|9	21	7	3	14|12|19|13	0	0	0	0	0	-53.11	0.48	0.98
SLD5NT	CCT7	CCT7	28|25|38	91	30.33	3	71|66|57|59	0	0	0	0	0	-206.39	0.48	0.98
SLD5NT	TUBB	TUBB	9|8|6	23	7.67	3	19|10|19|16	0	0	0	0	0	-56.95	0.48	0.98
SLD5NT	XRCC6	XRCC6	40|45|69	154	51.33	3	109|106|114|99	0	0	0	0	0	-350.91	0.48	0.98
SLD5NT	PRPF8	PRPF8	17|22|203	242	80.67	3	191|183|161|147	0	0	0	0	0	-691.42	0.47	0.98
SLD5NT	RDH11	RDH11	2|3|13	18	6	3	12|14|15|10	0	0	0	0	0	-53.72	0.47	0.97
SLD5NT	EIF3K	EIF3K	4|3|0	7	2.33	3	6|4|3|7	0	0	0	0	0	-26.5	0.47	0.98
SLD5NT	PES1	PES1	4|8|33	45	15	3	32|37|35|24	0	0	0	0	0	-130.87	0.47	0.98
SLD5NT	RPF2	RPF2	0|2|25	27	9	3	22|23|18|13	0	0	0	0	0	-88.91	0.47	0.97
SLD5NT	PKM	PKM	40|40|72	152	50.67	3	100|106|119|104	0	0	0	0	0	-351.94	0.47	0.98
SLD5NT	CYC1	CYC1	1|2|8	11	3.67	3	7|8|8|8	0	0	0	0	0	-35.24	0.47	0.97
SLD5NT	SAR1A	SAR1A	4|7|0	11	3.67	3	7|7|7|11	0	0	0	0	0	-39.77	0.46	0.98
SLD5NT	SEC61A1	SEC61A1	1|3|13	17	5.67	3	14|10|15|10	0	0	0	0	0	-54.79	0.46	0.97
SLD5NT	PPP1CC	PPP1CC	4|4|4	12	4	3	7|10|9|9	0	0	0	0	0	-31.98	0.46	0.98
SLD5NT	DDX21	DDX21	20|33|110	163	54.33	3	124|120|136|88	0	0	0	0	0	-447.34	0.46	0.98
SLD5NT	CSE1L	CSE1L	43|31|56	130	43.33	3	79|95|92|107	0	0	0	0	0	-315.86	0.46	0.98
SLD5NT	VRK1	VRK1	3|6|23	32	10.67	3	22|20|28|23	0	0	0	0	0	-96.01	0.46	0.98
SLD5NT	A0A0U1RQK7	EIF4G3	95|70|63	228	76	3	151|175|169|173	0	0	0	0	0	-543.36	0.46	0.98
SLD5NT	RCC2	RCC2	5|18|55	78	26	3	60|53|60|53	0	0	0	0	0	-234.64	0.46	0.98
SLD5NT	HSPA8	HSPA8	18|31|11	60	20	3	42|45|45|46	0	0	0	0	0	-163.43	0.45	0.98
SLD5NT	PDCD11	PDCD11	0|0|90	90	30	3	73|73|68|55	0	0	0	0	0	-305.41	0.45	0.98
SLD5NT	COX4I1	COX4I1	6|8|17	31	10.33	3	25|23|24|20	0	0	0	0	0	-86.06	0.45	0.98
SLD5NT	PAK4	PAK4	1|3|33	37	12.33	3	28|30|27|25	0	0	0	0	0	-122.2	0.45	0.98
SLD5NT	TEX10	TEX10	0|0|34	34	11.33	3	22|27|24|27	0	0	0	0	0	-115.71	0.45	0.98
SLD5NT	HSP90AB1	HSP90AB1	34|41|34	109	36.33	3	65|80|96|84	0	0	0	0	0	-259.02	0.45	0.98
SLD5NT	FEN1	FEN1	3|6|17	26	8.67	3	19|16|26|16	0	0	0	0	0	-78.7	0.45	0.98
SLD5NT	DIS3	DIS3	4|12|49	65	21.67	3	37|51|63|42	0	0	0	0	0	-201.67	0.45	0.98
SLD5NT	COPA	COPA	14|26|89	129	43	3	100|97|95|90	0	0	0	0	0	-373.96	0.45	0.98
SLD5NT	GTPBP4	GTPBP4	2|5|56	63	21	3	46|51|48|40	0	0	0	0	0	-201.25	0.45	0.98
SLD5NT	RPS11	RPS11	0|1|40	41	13.67	3	31|27|37|26	0	0	0	0	0	-139.24	0.45	0.98
SLD5NT	PSMD4	PSMD4	8|9|3	20	6.67	3	13|12|16|18	0	0	0	0	0	-59.36	0.45	0.98
SLD5NT	NONO	NONO	70|73|51	194	64.67	3	143|153|151|129	0	0	0	0	0	-477.29	0.45	0.98
SLD5NT	DPM1	DPM1	0|1|19	20	6.67	3	16|12|15|16	0	0	0	0	0	-69.86	0.45	0.97
SLD5NT	HSP90AA1	HSP90AA1	55|58|45	158	52.67	3	98|112|131|126	0	0	0	0	0	-378.97	0.45	0.98
SLD5NT	AGPAT3	AGPAT3	0|1|0	1	0.33	3	1|1|1|0	0	0	0	0	0	-8.55	0.44	0.98
SLD5NT	SRBD1	SRBD1	0|1|1	2	0.67	3	2|1|2|1	0	0	0	0	0	-11.45	0.44	0.98
SLD5NT	COPS4	COPS4	1|0|0	1	0.33	3	0|1|0|2	0	0	0	0	0	-8.54	0.44	0.98
SLD5NT	YKT6	YKT6	3|6|13	22	7.33	3	17|18|18|14	0	0	0	0	0	-67.91	0.44	0.98
SLD5NT	EIF2AK2	EIF2AK2	0|0|18	18	6	3	12|13|15|14	0	0	0	0	0	-64.28	0.44	0.97
SLD5NT	EIF4G2	EIF4G2	22|31|45	98	32.67	3	74|81|80|65	0	0	0	0	0	-262.62	0.44	0.98
SLD5NT	ING4	ING4	0|1|0	1	0.33	3	1|1|1|0	0	0	0	0	0	-8.55	0.44	0.98
SLD5NT	GSTO1	GSTO1	2|2|0	4	1.33	3	1|2|3|6	0	0	0	0	0	-17.63	0.44	0.98
SLD5NT	EIF2S1	EIF2S1	1|4|8	13	4.33	3	8|9|13|9	0	0	0	0	0	-43.89	0.44	0.98
SLD5NT	RPL17	RPL17	0|6|39	45	15	3	28|34|40|34	0	0	0	0	0	-156.06	0.44	0.98
SLD5NT	ZFHX3	ZFHX3	1|0|0	1	0.33	3	0|1|0|2	0	0	0	0	0	-8.54	0.44	0.98
SLD5NT	PSME3	PSME3	9|12|0	21	7	3	14|15|18|16	0	0	0	0	0	-74.33	0.44	0.98
SLD5NT	DDX43	DDX43	2|1|0	3	1	3	6|0|2|1	0	0	0	0	0	-14.15	0.44	0.98
SLD5NT	MYH14	MYH14	2|2|2	6	2	3	4|2|7|5	0	0	0	0	0	-19.21	0.44	0.98
SLD5NT	SPCS3	SPCS3	0|1|3	4	1.33	3	4|3|3|2	0	0	0	0	0	-17.74	0.44	0.98
SLD5NT	API5	API5	6|9|24	39	13	3	30|30|33|26	0	0	0	0	0	-114.78	0.44	0.98
SLD5NT	TMEM38B	TMEM38B	0|1|0	1	0.33	3	0|1|1|1	0	0	0	0	0	-8.55	0.44	0.98
SLD5NT	DCXR	DCXR	5|7|3	15	5	3	10|13|12|10	0	0	0	0	0	-44.55	0.44	0.98
SLD5NT	PSMD3	PSMD3	11|14|49	74	24.67	3	65|58|59|42	0	0	0	0	0	-212.37	0.44	0.98
SLD5NT	MOB1A	MOB1A	1|0|10	11	3.67	3	7|8|8|10	0	0	0	0	0	-40.9	0.44	0.97
SLD5NT	SLC25A13	SLC25A13	5|15|37	57	19	3	43|38|44|46	0	0	0	0	0	-174.3	0.44	0.98
SLD5NT	FTSJ3	FTSJ3	8|14|40	62	20.67	3	45|51|50|42	0	0	0	0	0	-182.94	0.44	0.98
SLD5NT	PGAM5	PGAM5	2|6|17	25	8.33	3	17|18|23|18	0	0	0	0	0	-80.84	0.44	0.98
SLD5NT	MRPS11	MRPS11	1|0|0	1	0.33	3	0|0|2|1	0	0	0	0	0	-8.54	0.44	0.98
SLD5NT	BTF3	BTF3	2|9|2	13	4.33	3	6|8|11|14	0	0	0	0	0	-40.89	0.44	0.98
SLD5NT	HNRNPU	HNRNPU	21|31|66	118	39.33	3	102|86|97|76	0	0	0	0	0	-329.84	0.44	0.98
SLD5NT	XPO1	XPO1	19|26|43	88	29.33	3	65|71|67|70	0	0	0	0	0	-242.15	0.43	0.98
SLD5NT	ARPC3	ARPC3	2|4|8	14	4.67	3	7|13|12|11	0	0	0	0	0	-45.15	0.43	0.98
SLD5NT	NMT1	NMT1	6|10|17	33	11	3	22|26|26|28	0	0	0	0	0	-96.65	0.43	0.98
SLD5NT	DDX24	DDX24	0|0|20	20	6.67	3	14|12|26|10	0	0	0	0	0	-72.73	0.43	0.97
SLD5NT	NAA15	NAA15	5|11|52	68	22.67	3	57|53|65|38	0	0	0	0	0	-220.01	0.43	0.98
SLD5NT	NOC3L	NOC3L	2|2|37	41	13.67	3	30|36|36|26	0	0	0	0	0	-138.04	0.43	0.98
SLD5NT	EEF1B2	EEF1B2	6|5|4	15	5	3	10|12|14|11	0	0	0	0	0	-44.16	0.43	0.98
SLD5NT	TIMM50	TIMM50	6|6|12	24	8	3	21|20|19|17	0	0	0	0	0	-70.34	0.42	0.98
SLD5NT	UQCRC2	UQCRC2	0|8|9	17	5.67	3	15|15|11|13	0	0	0	0	0	-64.28	0.42	0.98
SLD5NT	PRDX6	PRDX6	24|25|10	59	19.67	3	47|46|43|52	0	0	0	0	0	-176.91	0.42	0.98
SLD5NT	TRIM28	TRIM28	29|35|27	91	30.33	3	65|72|79|73	0	0	0	0	0	-238.68	0.42	0.98
SLD5NT	PSMA4	PSMA4	2|2|1	5	1.67	3	4|3|4|5	0	0	0	0	0	-19.32	0.42	0.98
SLD5NT	MPDU1	MPDU1	0|3|2	5	1.67	3	3|4|4|5	0	0	0	0	0	-22.11	0.42	0.98
SLD5NT	UBA1	UBA1	27|26|26	79	26.33	3	56|65|65|62	0	0	0	0	0	-198.97	0.42	0.98
SLD5NT	TOP2A	TOP2A	10|11|101	122	40.67	3	98|103|118|72	0	0	0	0	0	-397.07	0.42	0.98
SLD5NT	CARS2	CARS2	0|0|11	11	3.67	3	10|11|8|6	0	0	0	0	0	-43.13	0.42	0.97
SLD5NT	CCT2	CCT2	17|26|0	43	14.33	3	28|32|38|39	0	0	0	0	0	-157.18	0.42	0.98
SLD5NT	TCP1	TCP1	23|24|26	73	24.33	3	60|61|64|51	0	0	0	0	0	-193.62	0.41	0.98
SLD5NT	SLC16A1	SLC16A1	1|5|8	14	4.67	3	11|14|11|10	0	0	0	0	0	-51.51	0.41	0.98
SLD5NT	LRRC59	LRRC59	11|14|20	45	15	3	36|38|38|34	0	0	0	0	0	-129.7	0.41	0.98
SLD5NT	IRS4	IRS4	23|34|59	116	38.67	3	98|96|88|97	0	0	0	0	0	-343.44	0.41	0.98
SLD5NT	TMED10	TMED10	6|6|14	26	8.67	3	20|25|23|17	0	0	0	0	0	-78.71	0.41	0.98
SLD5NT	ILF3	ILF3	32|33|27	92	30.67	3	76|76|73|77	0	0	0	0	0	-252.1	0.41	0.98
SLD5NT	TOP2B	TOP2B	0|0|36	36	12	3	34|33|30|20	0	0	0	0	0	-134.7	0.41	0.98
SLD5NT	ATAD3A	ATAD3A	5|10|22	37	12.33	3	31|30|37|21	0	0	0	0	0	-117.71	0.41	0.98
SLD5NT	MPC2	MPC2	0|0|11	11	3.67	3	9|8|9|10	0	0	0	0	0	-44.21	0.41	0.97
SLD5NT	ATP5F1	ATP5F1	6|9|22	37	12.33	3	29|28|30|32	0	0	0	0	0	-114.78	0.41	0.98
SLD5NT	SLTM	SLTM	0|0|7	7	2.33	3	1|9|6|7	0	0	0	0	0	-29.64	0.41	0.96
SLD5NT	PSAT1	PSAT1	22|18|11	51	17	3	39|42|39|45	0	0	0	0	0	-149.67	0.41	0.98
SLD5NT	RCC1	RCC1	2|8|23	33	11	3	26|27|31|24	0	0	0	0	0	-115.96	0.41	0.98
SLD5NT	RPN1	RPN1	11|23|27	61	20.33	3	52|51|50|48	0	0	0	0	0	-187.91	0.4	0.98
SLD5NT	PRPF6	PRPF6	1|6|49	56	18.67	3	48|44|55|38	0	0	0	0	0	-205.85	0.4	0.98
SLD5NT	AP3S1	AP3S1	2|1|5	8	2.67	3	6|7|7|7	0	0	0	0	0	-30.95	0.4	0.98
SLD5NT	OLA1	OLA1	1|2|16	19	6.33	3	12|13|21|17	0	0	0	0	0	-70.23	0.4	0.97
SLD5NT	NDUFA9	NDUFA9	0|0|31	31	10.33	3	23|29|28|23	0	0	0	0	0	-119.08	0.4	0.98
SLD5NT	HSD17B12	HSD17B12	2|5|16	23	7.67	3	20|20|21|15	0	0	0	0	0	-80.84	0.4	0.98
SLD5NT	CCT5	CCT5	64|58|36	158	52.67	3	113|132|147|130	0	0	0	0	0	-459.13	0.4	0.98
SLD5NT	HNRNPC	HNRNPC	6|9|9	24	8	3	20|22|19|19	0	0	0	0	0	-73.47	0.4	0.98
SLD5NT	KPNA2	KPNA2	11|17|4	32	10.67	3	20|27|29|31	0	0	0	0	0	-107.96	0.4	0.98
SLD5NT	KHDRBS1	KHDRBS1	6|8|12	26	8.67	3	20|24|25|21	0	0	0	0	0	-83.96	0.39	0.98
SLD5NT	SMARCA5	SMARCA5	2|6|73	81	27	3	80|75|72|49	0	0	0	0	0	-302.22	0.39	0.98
SLD5NT	DNMT1	DNMT1	0|0|45	45	15	3	39|40|50|26	0	0	0	0	0	-177.03	0.39	0.98
SLD5NT	GNA13	GNA13	1|3|3	7	2.33	3	6|5|8|5	0	0	0	0	0	-27.72	0.39	0.98
SLD5NT	HACD3	HACD3	4|12|26	42	14	3	34|35|40|34	0	0	0	0	0	-147.16	0.39	0.98
SLD5NT	STX7	STX7	4|6|1	11	3.67	3	8|9|8|13	0	0	0	0	0	-42.8	0.39	0.98
SLD5NT	YWHAZ	YWHAZ	9|9|8	26	8.67	3	15|20|28|27	0	0	0	0	0	-78.78	0.39	0.98
SLD5NT	USP36	USP36	0|0|5	5	1.67	3	2|3|5|7	0	0	0	0	0	-23.26	0.39	0.95
SLD5NT	ABCF2	ABCF2	0|0|29	29	9.67	3	31|25|26|17	0	0	0	0	0	-114.55	0.39	0.98
SLD5NT	DHCR7	DHCR7	0|0|10	10	3.33	3	8|11|6|9	0	0	0	0	0	-42.01	0.39	0.97
SLD5NT	PSMD12	PSMD12	11|13|23	47	15.67	3	40|44|43|36	0	0	0	0	0	-147.56	0.38	0.98
SLD5NT	RRP1B	RRP1B	2|1|38	41	13.67	3	34|35|38|35	0	0	0	0	0	-157.82	0.38	0.98
SLD5NT	FASN	FASN	85|89|104	278	92.67	3	249|248|248|240	0	0	0	0	0	#NAME?	0.38	0.98
SLD5NT	SF3B1	SF3B1	28|50|99	177	59	3	160|159|153|141	0	0	0	0	0	-579.5	0.38	0.98
SLD5NT	PALLD	PALLD	24|22|13	59	19.67	3	40|50|52|64	0	0	0	0	0	-187.39	0.38	0.98
SLD5NT	MCM3	MCM3	9|19|37	65	21.67	3	55|51|60|60	0	0	0	0	0	-220.88	0.38	0.98
SLD5NT	RPA2	RPA2	1|1|0	2	0.67	3	1|1|2|3	0	0	0	0	0	-12.5	0.38	0.98
SLD5NT	BCAP31	BCAP31	7|11|13	31	10.33	3	28|32|26|23	0	0	0	0	0	-101.32	0.38	0.98
SLD5NT	PDS5B	PDS5B	0|0|27	27	9	3	23|23|38|12	0	0	0	0	0	-110.56	0.38	0.98
SLD5NT	ATAD3B	ATAD3B	0|2|2	4	1.33	3	3|4|5|2	0	0	0	0	0	-19.98	0.38	0.98
SLD5NT	RAB10	RAB10	2|3|8	13	4.33	3	12|11|11|12	0	0	0	0	0	-48.36	0.38	0.98
SLD5NT	LIG3	LIG3	0|0|52	52	17.33	3	45|43|50|44	0	0	0	0	0	-207.67	0.38	0.98
SLD5NT	FDPS	FDPS	4|5|10	19	6.33	3	14|18|21|14	0	0	0	0	0	-65.07	0.38	0.98
SLD5NT	GON4L	GON4L	1|0|1	2	0.67	3	1|1|1|4	0	0	0	0	0	-12.49	0.38	0.98
SLD5NT	TMEM205	TMEM205	1|2|3	6	2	3	5|6|7|3	0	0	0	0	0	-24.56	0.38	0.98
SLD5NT	VPS26A	VPS26A	5|4|7	16	5.33	3	15|15|14|12	0	0	0	0	0	-53.48	0.38	0.98
SLD5NT	SUB1	SUB1	2|6|3	11	3.67	3	9|12|10|9	0	0	0	0	0	-41.94	0.37	0.98
SLD5NT	PFKL	PFKL	7|13|35	55	18.33	3	47|50|47|54	0	0	0	0	0	-196.99	0.37	0.98
SLD5NT	EIF3E	EIF3E	8|13|20	41	13.67	3	37|43|38|31	0	0	0	0	0	-141.04	0.37	0.98
SLD5NT	NOC2L	NOC2L	2|4|18	24	8	3	23|23|29|12	0	0	0	0	0	-92.59	0.37	0.98
SLD5NT	HNRNPA0	HNRNPA0	1|1|15	17	5.67	3	13|15|19|14	0	0	0	0	0	-67.96	0.37	0.98
SLD5NT	SRPRB	SRPRB	2|2|9	13	4.33	3	11|15|15|6	0	0	0	0	0	-49.33	0.37	0.98
SLD5NT	BLVRA	BLVRA	2|5|4	11	3.67	3	8|9|10|13	0	0	0	0	0	-41.94	0.37	0.98
SLD5NT	ACOT7	ACOT7	4|8|2	14	4.67	3	11|13|14|13	0	0	0	0	0	-53.72	0.37	0.98
SLD5NT	PCBP2	PCBP2	14|11|10	35	11.67	3	27|34|30|36	0	0	0	0	0	-112.39	0.37	0.98
SLD5NT	SYNE2	SYNE2	1|0|4	5	1.67	3	2|2|8|6	0	0	0	0	0	-24.13	0.37	0.98
SLD5NT	TCEB2	TCEB2	9|6|2	17	5.67	3	12|18|13|19	0	0	0	0	0	-65.61	0.37	0.98
SLD5NT	UBE2M	UBE2M	5|8|3	16	5.33	3	9|15|16|17	0	0	0	0	0	-57.22	0.37	0.98
SLD5NT	YARS	YARS	22|19|24	65	21.67	3	49|57|65|62	0	0	0	0	0	-200.22	0.37	0.98
SLD5NT	DYNLL1	DYNLL1	3|5|8	16	5.33	3	15|15|16|13	0	0	0	0	0	-59.36	0.36	0.98
SLD5NT	CUL3	CUL3	0|5|34	39	13	3	32|37|40|34	0	0	0	0	0	-163.91	0.36	0.98
SLD5NT	CISD1	CISD1	0|0|13	13	4.33	3	11|10|16|11	0	0	0	0	0	-57.57	0.36	0.97
SLD5NT	JAGN1	JAGN1	0|1|2	3	1	3	2|3|5|1	0	0	0	0	0	-16.79	0.36	0.98
SLD5NT	EIF3B	EIF3B	19|21|39	79	26.33	3	70|74|75|70	0	0	0	0	0	-259.04	0.36	0.98
SLD5NT	RARS	RARS	13|19|34	66	22	3	64|61|65|53	0	0	0	0	0	-227	0.36	0.98
SLD5NT	CDK2	CDK2	0|3|14	17	5.67	3	13|20|13|17	0	0	0	0	0	-74.33	0.36	0.98
SLD5NT	CPNE3	CPNE3	6|8|18	32	10.67	3	29|27|31|31	0	0	0	0	0	-113.71	0.36	0.98
SLD5NT	SUMO2	SUMO2	0|1|2	3	1	3	2|4|4|1	0	0	0	0	0	-16.74	0.36	0.98
SLD5NT	FXR2	FXR2	2|19|3	24	8	3	16|23|27|22	0	0	0	0	0	-93.97	0.36	0.98
SLD5NT	VPS25	VPS25	2|2|0	4	1.33	3	4|5|3|3	0	0	0	0	0	-21.07	0.36	0.98
SLD5NT	RAB5A	RAB5A	0|3|0	3	1	3	1|3|3|4	0	0	0	0	0	-16.74	0.36	0.94
SLD5NT	PPP2R5D	PPP2R5D	0|3|25	28	9.33	3	25|32|25|21	0	0	0	0	0	-119.08	0.36	0.98
SLD5NT	AIMP2	AIMP2	5|6|13	24	8	3	19|23|26|21	0	0	0	0	0	-85.63	0.36	0.98
SLD5NT	PRPF38A	PRPF38A	0|0|4	4	1.33	3	5|4|3|3	0	0	0	0	0	-21.07	0.36	0.95
SLD5NT	GDI2	GDI2	23|27|23	73	24.33	3	58|67|67|76	0	0	0	0	0	-226.66	0.36	0.98
SLD5NT	SURF4	SURF4	3|2|4	9	3	3	9|9|8|7	0	0	0	0	0	-34.56	0.36	0.98
SLD5NT	ATP2A2	ATP2A2	11|12|45	68	22.67	3	60|69|63|66	0	0	0	0	0	-249.18	0.35	0.98
SLD5NT	GANAB	GANAB	17|28|37	82	27.33	3	76|82|76|77	0	0	0	0	0	-288.07	0.35	0.98
SLD5NT	LARS	LARS	20|24|75	119	39.67	3	98|105|124|121	0	0	0	0	0	-426.21	0.35	0.98
SLD5NT	RPL9	RPL9	0|1|20	21	7	3	15|20|26|20	0	0	0	0	0	-94.44	0.35	0.98
SLD5NT	MKI67	MKI67	69|178|132	379	126.33	3	314|411|443|287	0	0	0	0	0	#NAME?	0.35	0.98
SLD5NT	CDC73	CDC73	0|0|23	23	7.67	3	22|25|20|20	0	0	0	0	0	-101.16	0.35	0.98
SLD5NT	EIF2S2	EIF2S2	0|1|9	10	3.33	3	9|12|10|7	0	0	0	0	0	-46.46	0.35	0.98
SLD5NT	HNRNPA1	HNRNPA1	10|23|33	66	22	3	58|63|71|61	0	0	0	0	0	-246.93	0.35	0.98
SLD5NT	SUPT16H	SUPT16H	14|19|38	71	23.67	3	53|67|82|72	0	0	0	0	0	-256.99	0.35	0.98
SLD5NT	UBA2	UBA2	10|16|16	42	14	3	37|37|45|40	0	0	0	0	0	-146.05	0.35	0.98
SLD5NT	MCM5	MCM5	8|9|32	49	16.33	3	47|48|51|43	0	0	0	0	0	-184.02	0.35	0.98
SLD5NT	MAPK1	MAPK1	3|9|14	26	8.67	3	24|25|23|27	0	0	0	0	0	-102.55	0.35	0.98
SLD5NT	DDX47	DDX47	0|1|15	16	5.33	3	17|19|12|13	0	0	0	0	0	-72.09	0.35	0.98
SLD5NT	MTHFD1	MTHFD1	16|16|16	48	16	3	42|46|46|50	0	0	0	0	0	-156.74	0.35	0.98
SLD5NT	CAPNS1	CAPNS1	3|2|0	5	1.67	3	0|3|8|8	0	0	0	0	0	-25.05	0.35	0.98
SLD5NT	HAT1	HAT1	7|14|14	35	11.67	3	28|32|40|33	0	0	0	0	0	-126.84	0.35	0.98
SLD5NT	SND1	SND1	10|15|44	69	23	3	70|70|66|59	0	0	0	0	0	-259.95	0.35	0.98
SLD5NT	ATP1A1	ATP1A1	14|12|19	45	15	3	41|41|48|49	0	0	0	0	0	-161.76	0.34	0.98
SLD5NT	EIF2B1	EIF2B1	0|3|23	26	8.67	3	27|25|26|24	0	0	0	0	0	-117.96	0.34	0.98
SLD5NT	EMG1	EMG1	1|3|16	20	6.67	3	20|20|20|19	0	0	0	0	0	-87.82	0.34	0.98
SLD5NT	BSG	BSG	4|6|5	15	5	3	13|13|15|18	0	0	0	0	0	-56.64	0.34	0.98
SLD5NT	TRIP13	TRIP13	6|9|13	28	9.33	3	25|28|28|29	0	0	0	0	0	-105.16	0.34	0.98
SLD5NT	HSPA1A	HSPA1A	28|33|20	81	27	3	78|85|82|76	0	0	0	0	0	-290.2	0.34	0.98
SLD5NT	SMU1	SMU1	3|7|23	33	11	3	34|35|32|30	0	0	0	0	0	-137.56	0.34	0.98
SLD5NT	BYSL	BYSL	3|6|24	33	11	3	35|34|29|32	0	0	0	0	0	-136.47	0.34	0.98
SLD5NT	FXR1	FXR1	9|11|6	26	8.67	3	23|27|22|29	0	0	0	0	0	-95.59	0.34	0.98
SLD5NT	PDS5A	PDS5A	0|1|48	49	16.33	3	48|51|56|39	0	0	0	0	0	-221.21	0.34	0.98
SLD5NT	USP39	USP39	0|3|23	26	8.67	3	27|27|27|22	0	0	0	0	0	-119.08	0.34	0.98
SLD5NT	JUP	JUP	2|27|3	32	10.67	3	34|28|33|29	0	0	0	0	0	-133.62	0.34	0.98
SLD5NT	FHL1	FHL1	8|4|2	14	4.67	3	11|13|13|18	0	0	0	0	0	-58.04	0.34	0.98
SLD5NT	YWHAQ	YWHAQ	14|13|6	33	11	3	22|34|41|34	0	0	0	0	0	-127.45	0.34	0.98
SLD5NT	CYB5R3	CYB5R3	6|10|19	35	11.67	3	33|35|39|31	0	0	0	0	0	-135.19	0.34	0.98
SLD5NT	KARS	KARS	3|9|20	32	10.67	3	32|33|32|28	0	0	0	0	0	-130.98	0.34	0.98
SLD5NT	MGST3	MGST3	0|1|7	8	2.67	3	6|7|8|11	0	0	0	0	0	-39.77	0.33	0.98
SLD5NT	TTN	TTN	4|2|9	15	5	3	19|13|13|15	0	0	0	0	0	-63.43	0.33	0.98
SLD5NT	GINS1	GINS1	1|0|0	1	0.33	3	0|0|1|3	0	0	0	0	0	-9	0.33	0.98
SLD5NT	SRPR	SRPR	1|3|14	18	6	3	18|21|23|11	0	0	0	0	0	-81.09	0.33	0.98
SLD5NT	HIGD1A	HIGD1A	2|0|4	6	2	3	6|6|5|7	0	0	0	0	0	-30.91	0.33	0.98
SLD5NT	IFT172	IFT172	0|1|0	1	0.33	3	1|0|0|3	0	0	0	0	0	-9	0.33	0.98
SLD5NT	NCL	NCL	28|30|18	76	25.33	3	73|79|83|68	0	0	0	0	0	-276.67	0.33	0.98
SLD5NT	EIF3A	EIF3A	21|25|53	99	33	3	92|100|112|93	0	0	0	0	0	-368.4	0.33	0.98
SLD5NT	CDK4	CDK4	1|2|0	3	1	3	1|3|3|5	0	0	0	0	0	-17.74	0.33	0.98
SLD5NT	NFXL1	NFXL1	0|0|5	5	1.67	3	3|4|9|4	0	0	0	0	0	-26.41	0.33	0.98
SLD5NT	ILK	ILK	0|1|0	1	0.33	3	0|0|3|1	0	0	0	0	0	-9	0.33	0.98
SLD5NT	ECI1	ECI1	2|3|1	6	2	3	6|5|6|7	0	0	0	0	0	-27.72	0.33	0.98
SLD5NT	ACSL3	ACSL3	0|2|27	29	9.67	3	26|29|33|28	0	0	0	0	0	-133.63	0.33	0.98
SLD5NT	HCFC1	HCFC1	42|40|36	118	39.33	3	105|113|133|133	0	0	0	0	0	-419.06	0.33	0.98
SLD5NT	SNRPC	SNRPC	0|1|1	2	0.67	3	2|3|2|1	0	0	0	0	0	-13.43	0.33	0.98
SLD5NT	BZW2	BZW2	1|1|7	9	3	3	9|8|9|10	0	0	0	0	0	-40.61	0.33	0.98
SLD5NT	BRI3BP	BRI3BP	0|0|5	5	1.67	3	5|6|6|3	0	0	0	0	0	-26.5	0.33	0.98
SLD5NT	SEC24D	SEC24D	0|0|1	1	0.33	3	0|1|2|1	0	0	0	0	0	-9.24	0.33	0.98
SLD5NT	MYH9	MYH9	66|78|103	247	82.33	3	254|247|256|227	0	0	0	0	0	#NAME?	0.33	0.98
SLD5NT	NARS	NARS	14|14|27	55	18.33	3	55|57|56|53	0	0	0	0	0	-200.74	0.33	0.98
SLD5NT	HNRNPA2B1	HNRNPA2B1	13|24|21	58	19.33	3	49|55|66|62	0	0	0	0	0	-215.24	0.33	0.98
SLD5NT	CCDC25	CCDC25	0|1|0	1	0.33	3	0|1|1|2	0	0	0	0	0	-9.24	0.33	0.98
SLD5NT	WDR36	WDR36	2|3|31	36	12	3	42|35|42|27	0	0	0	0	0	-157.9	0.33	0.98
SLD5NT	BTF3L4	BTF3L4	0|5|0	5	1.67	3	3|5|6|6	0	0	0	0	0	-26.5	0.33	0.98
SLD5NT	TAMM41	TAMM41	0|1|6	7	2.33	3	6|7|9|6	0	0	0	0	0	-35.34	0.33	0.98
SLD5NT	TAGLN2	TAGLN2	12|16|9	37	12.33	3	34|39|40|37	0	0	0	0	0	-139.27	0.33	0.98
SLD5NT	SNRPD3	SNRPD3	2|2|10	14	4.67	3	14|17|14|12	0	0	0	0	0	-60.19	0.33	0.98
SLD5NT	APEX1	APEX1	5|3|36	44	14.67	3	40|41|50|47	0	0	0	0	0	-189.37	0.33	0.98
SLD5NT	PRPS1	PRPS1	4|7|7	18	6	3	18|17|21|17	0	0	0	0	0	-71.43	0.33	0.98
SLD5NT	XRN2	XRN2	6|9|32	47	15.67	3	39|45|50|58	0	0	0	0	0	-193.75	0.33	0.98
SLD5NT	TAF9	TAF9	9|7|2	18	6	3	21|18|17|17	0	0	0	0	0	-77.57	0.33	0.98
SLD5NT	DROSHA	DROSHA	1|0|0	1	0.33	3	1|1|1|1	0	0	0	0	0	-9.24	0.33	0.98
SLD5NT	ARHGDIA	ARHGDIA	2|4|4	10	3.33	3	6|8|9|19	0	0	0	0	0	-43.63	0.32	0.98
SLD5NT	SUMO1	SUMO1	0|3|2	5	1.67	3	4|5|6|6	0	0	0	0	0	-27.62	0.32	0.98
SLD5NT	GFPT1	GFPT1	4|7|27	38	12.67	3	35|38|45|41	0	0	0	0	0	-164.68	0.32	0.98
SLD5NT	RAP1B	RAP1B	2|4|7	13	4.33	3	15|15|12|13	0	0	0	0	0	-58.04	0.32	0.98
SLD5NT	ALDH18A1	ALDH18A1	2|12|28	42	14	3	53|47|41|34	0	0	0	0	0	-190.04	0.32	0.98
SLD5NT	TSN	TSN	4|2|16	22	7.33	3	24|23|22|24	0	0	0	0	0	-99.47	0.32	0.98
SLD5NT	NUDT19	NUDT19	2|4|25	31	10.33	3	29|31|41|29	0	0	0	0	0	-140.35	0.32	0.98
SLD5NT	RPA1	RPA1	19|20|14	53	17.67	3	57|54|59|54	0	0	0	0	0	-203.91	0.32	0.98
SLD5NT	LANCL1	LANCL1	1|3|6	10	3.33	3	11|11|10|10	0	0	0	0	0	-47.15	0.32	0.98
SLD5NT	SFXN1	SFXN1	7|10|15	32	10.67	3	28|33|38|33	0	0	0	0	0	-125.76	0.32	0.98
SLD5NT	VIM	VIM	46|54|38	138	46	3	139|140|161|139	0	0	0	0	0	-514.06	0.32	0.98
SLD5NT	RAB13	RAB13	1|0|5	6	2	3	6|6|6|7	0	0	0	0	0	-32.04	0.32	0.98
SLD5NT	ALDOA	ALDOA	15|18|4	37	12.33	3	41|39|38|37	0	0	0	0	0	-160.3	0.32	0.98
SLD5NT	HNRNPL	HNRNPL	8|14|15	37	12.33	3	33|42|45|36	0	0	0	0	0	-148.52	0.32	0.98
SLD5NT	MSN	MSN	4|8|39	51	17	3	51|57|64|43	0	0	0	0	0	-226.24	0.32	0.98
SLD5NT	CAND1	CAND1	20|18|35	73	24.33	3	57|70|84|90	0	0	0	0	0	-274.12	0.32	0.98
SLD5NT	PSMG1	PSMG1	1|4|5	10	3.33	3	12|11|12|8	0	0	0	0	0	-48.24	0.31	0.98
SLD5NT	GART	GART	15|15|48	78	26	3	81|82|80|89	0	0	0	0	0	-316.61	0.31	0.98
SLD5NT	VAPA	VAPA	4|5|22	31	10.33	3	31|36|35|31	0	0	0	0	0	-136.23	0.31	0.98
SLD5NT	YTHDF3	YTHDF3	0|2|1	3	1	3	4|3|1|5	0	0	0	0	0	-18.87	0.31	0.98
SLD5NT	SSR4	SSR4	1|3|6	10	3.33	3	8|9|14|12	0	0	0	0	0	-48.24	0.31	0.98
SLD5NT	EIF3D	EIF3D	5|9|29	43	14.33	3	48|43|49|43	0	0	0	0	0	-187.43	0.31	0.98
SLD5NT	EXOSC9	EXOSC9	1|2|4	7	2.33	3	6|8|9|7	0	0	0	0	0	-34.16	0.31	0.98
SLD5NT	MTX2	MTX2	2|2|0	4	1.33	3	2|4|5|6	0	0	0	0	0	-23.23	0.31	0.98
SLD5NT	FAM162A	FAM162A	0|1|10	11	3.67	3	13|12|14|9	0	0	0	0	0	-57.57	0.31	0.98
SLD5NT	MCM7	MCM7	3|19|24	46	15.33	3	51|50|52|45	0	0	0	0	0	-211.49	0.31	0.98
SLD5NT	SEC63	SEC63	0|0|18	18	6	3	17|16|21|24	0	0	0	0	0	-91.09	0.31	0.98
SLD5NT	DRG2	DRG2	3|0|14	17	5.67	3	16|18|25|13	0	0	0	0	0	-84.29	0.31	0.98
SLD5NT	NAMPT	NAMPT	4|11|14	29	9.67	3	24|32|33|37	0	0	0	0	0	-128.6	0.31	0.98
SLD5NT	PRMT5	PRMT5	5|9|19	33	11	3	34|36|32|39	0	0	0	0	0	-141.61	0.31	0.98
SLD5NT	ITIH4	ITIH4	2|4|2	8	2.67	3	9|9|7|9	0	0	0	0	0	-35.61	0.31	0.98
SLD5NT	SCO1	SCO1	0|1|9	10	3.33	3	10|10|12|11	0	0	0	0	0	-52.02	0.31	0.98
SLD5NT	HK1	HK1	3|2|33	38	12.67	3	51|34|47|33	0	0	0	0	0	-178.79	0.31	0.98
SLD5NT	A0A5F9YFS9	A0A5F9YFS9	0|1|6	7	2.33	3	7|8|8|8	0	0	0	0	0	-38.69	0.3	0.98
SLD5NT	FRG1	FRG1	1|0|6	7	2.33	3	4|8|10|9	0	0	0	0	0	-38.69	0.3	0.98
SLD5NT	FAM160B1	FAM160B1	1|1|0	2	0.67	3	0|2|3|4	0	0	0	0	0	-14.54	0.3	0.98
SLD5NT	PSMD11	PSMD11	8|10|17	35	11.67	3	38|40|37|39	0	0	0	0	0	-146.38	0.3	0.98
SLD5NT	MPG	MPG	0|1|5	6	2	3	7|10|5|5	0	0	0	0	0	-34.26	0.3	0.98
SLD5NT	EXOSC3	EXOSC3	0|0|2	2	0.67	3	2|2|3|2	0	0	0	0	0	-14.56	0.3	0.98
SLD5NT	MSH6	MSH6	0|5|40	45	15	3	51|48|56|47	0	0	0	0	0	-230.11	0.3	0.98
SLD5NT	PYGL	PYGL	5|11|42	58	19.33	3	53|66|75|68	0	0	0	0	0	-274.31	0.3	0.98
SLD5NT	SMC2	SMC2	0|0|42	42	14	3	49|46|54|40	0	0	0	0	0	-215.52	0.3	0.98
SLD5NT	RBMX	RBMX	0|4|10	14	4.67	3	17|15|17|13	0	0	0	0	0	-73.21	0.3	0.98
SLD5NT	ADAR	ADAR	7|12|40	59	19.67	3	61|71|67|61	0	0	0	0	0	-264.69	0.3	0.98
SLD5NT	RRP1	RRP1	1|1|6	8	2.67	3	6|5|12|12	0	0	0	0	0	-39.43	0.3	0.98
SLD5NT	XRCC5	XRCC5	26|32|41	99	33	3	110|104|114|105	0	0	0	0	0	-392.43	0.3	0.98
SLD5NT	PSMD6	PSMD6	8|14|18	40	13.33	3	45|46|42|43	0	0	0	0	0	-170	0.3	0.98
SLD5NT	MT-CO2	MT-CO2	2|4|1	7	2.33	3	5|5|10|11	0	0	0	0	0	-35.21	0.3	0.98
SLD5NT	EBNA1BP2	EBNA1BP2	2|6|6	14	4.67	3	13|15|21|13	0	0	0	0	0	-65.61	0.3	0.98
SLD5NT	DNM2	DNM2	4|7|34	45	15	3	39|43|59|57	0	0	0	0	0	-207.33	0.3	0.98
SLD5NT	TMEM43	TMEM43	0|5|10	15	5	3	18|21|15|15	0	0	0	0	0	-81.02	0.29	0.98
SLD5NT	YTHDF2	YTHDF2	4|4|12	20	6.67	3	21|21|24|26	0	0	0	0	0	-91.76	0.29	0.98
SLD5NT	ETF1	ETF1	0|2|6	8	2.67	3	9|8|9|11	0	0	0	0	0	-45.34	0.29	0.98
SLD5NT	PPP2CA	PPP2CA	5|2|7	14	4.67	3	11|14|21|18	0	0	0	0	0	-67.78	0.29	0.98
SLD5NT	HIST1H1D	HIST1H1D	0|1|2	3	1	3	4|3|5|2	0	0	0	0	0	-19.98	0.29	0.98
SLD5NT	BAZ1B	BAZ1B	0|0|36	36	12	3	36|43|56|29	0	0	0	0	0	-186.98	0.29	0.98
SLD5NT	CLTC	CLTC	56|36|52	144	48	3	132|160|170|195	0	0	0	0	0	-602.15	0.29	0.98
SLD5NT	IMMT	IMMT	2|3|0	5	1.67	3	2|2|5|14	0	0	0	0	0	-29.19	0.29	0.98
SLD5NT	PITPNB	PITPNB	6|5|9	20	6.67	3	20|23|20|28	0	0	0	0	0	-87.76	0.29	0.98
SLD5NT	KPNB1	KPNB1	24|7|22	53	17.67	3	42|57|66|75	0	0	0	0	0	-242.3	0.29	0.98
SLD5NT	RAB14	RAB14	2|6|5	13	4.33	3	10|16|14|20	0	0	0	0	0	-63.46	0.29	0.98
SLD5NT	PFKM	PFKM	2|2|27	31	10.33	3	35|38|36|33	0	0	0	0	0	-153.53	0.29	0.98
SLD5NT	PRAF2	PRAF2	0|2|1	3	1	3	1|5|5|3	0	0	0	0	0	-20.04	0.29	0.98
SLD5NT	RAB2A	RAB2A	2|5|5	12	4	3	14|15|13|16	0	0	0	0	0	-61.28	0.28	0.98
SLD5NT	IARS	IARS	14|16|48	78	26	3	85|100|95|98	0	0	0	0	0	-369.61	0.28	0.98
SLD5NT	ACTR2	ACTR2	4|5|13	22	7.33	3	22|28|27|28	0	0	0	0	0	-105.8	0.28	0.98
SLD5NT	NPM1	NPM1	10|15|4	29	9.67	3	28|34|39|36	0	0	0	0	0	-140.6	0.28	0.98
SLD5NT	ZNF512	ZNF512	0|0|15	15	5	3	13|18|25|15	0	0	0	0	0	-83.16	0.28	0.98
SLD5NT	DYNC1H1	DYNC1H1	27|54|169	250	83.33	3	298|291|313|280	0	0	0	0	0	#NAME?	0.28	0.98
SLD5NT	AKR1B1	AKR1B1	1|2|3	6	2	3	3|5|9|12	0	0	0	0	0	-32.79	0.28	0.98
SLD5NT	VAPB	VAPB	3|5|4	12	4	3	10|15|17|18	0	0	0	0	0	-60.41	0.27	0.98
SLD5NT	CYB5B	CYB5B	2|1|2	5	1.67	3	5|4|7|9	0	0	0	0	0	-28.8	0.27	0.98
SLD5NT	PDK1	PDK1	1|0|0	1	0.33	3	1|2|0|2	0	0	0	0	0	-10.36	0.27	0.98
SLD5NT	AP1M1	AP1M1	3|4|16	23	7.67	3	27|28|32|27	0	0	0	0	0	-118.93	0.27	0.98
SLD5NT	PCBP1	PCBP1	10|8|4	22	7.33	3	24|27|27|29	0	0	0	0	0	-107.96	0.27	0.98
SLD5NT	LPIN2	LPIN2	1|0|0	1	0.33	3	0|0|2|3	0	0	0	0	0	-10.21	0.27	0.98
SLD5NT	TSFM	TSFM	0|2|4	6	2	3	7|7|8|8	0	0	0	0	0	-37.58	0.27	0.98
SLD5NT	MTCH2	MTCH2	2|3|9	14	4.67	3	17|15|21|17	0	0	0	0	0	-74.3	0.27	0.98
SLD5NT	INCENP	INCENP	0|0|1	1	0.33	3	0|1|3|1	0	0	0	0	0	-10.35	0.27	0.98
SLD5NT	HAS1	HAS1	0|0|1	1	0.33	3	2|1|2|0	0	0	0	0	0	-10.36	0.27	0.98
SLD5NT	ATP11C	ATP11C	0|0|1	1	0.33	3	0|0|2|3	0	0	0	0	0	-10.21	0.27	0.98
SLD5NT	STMN1	STMN1	5|6|5	16	5.33	3	20|23|21|16	0	0	0	0	0	-76.09	0.27	0.98
SLD5NT	ZNF227	ZNF227	0|1|0	1	0.33	3	0|3|0|2	0	0	0	0	0	-10.21	0.27	0.98
SLD5NT	EMC2	EMC2	0|0|4	4	1.33	3	5|2|9|4	0	0	0	0	0	-26.33	0.27	0.98
SLD5NT	EXOC7	EXOC7	1|0|0	1	0.33	3	0|1|2|2	0	0	0	0	0	-10.36	0.27	0.98
SLD5NT	DDX39A	DDX39A	4|4|6	14	4.67	3	11|14|23|20	0	0	0	0	0	-65.93	0.27	0.98
SLD5NT	DDX56	DDX56	1|1|11	13	4.33	3	19|16|11|18	0	0	0	0	0	-71.25	0.27	0.98
SLD5NT	CORO1C	CORO1C	2|6|12	20	6.67	3	24|24|30|21	0	0	0	0	0	-106.06	0.27	0.98
SLD5NT	OAT	OAT	1|9|5	15	5	3	21|17|14|22	0	0	0	0	0	-82.3	0.27	0.98
SLD5NT	TRIM24	TRIM24	0|1|0	1	0.33	3	1|1|1|2	0	0	0	0	0	-10.36	0.27	0.98
SLD5NT	COPS7A	COPS7A	0|2|4	6	2	3	6|9|6|9	0	0	0	0	0	-37.58	0.27	0.98
SLD5NT	NAT10	NAT10	8|17|43	68	22.67	3	96|93|83|68	0	0	0	0	0	-348.71	0.27	0.98
SLD5NT	TOMM40	TOMM40	3|4|0	7	2.33	3	1|4|15|14	0	0	0	0	0	-41.28	0.27	0.98
SLD5NT	NSFL1C	NSFL1C	12|19|1	32	10.67	3	33|38|42|44	0	0	0	0	0	-174.54	0.27	0.98
SLD5NT	GCN1L1	GCN1L1	17|23|120	160	53.33	3	197|196|202|196	0	0	0	0	0	#NAME?	0.27	0.98
SLD5NT	ZFP1	ZFP1	4|3|4	11	3.67	3	14|15|12|14	0	0	0	0	0	-55.1	0.27	0.98
SLD5NT	KDM5C	KDM5C	0|0|2	2	0.67	3	2|2|3|3	0	0	0	0	0	-15.66	0.27	0.98
SLD5NT	HNRNPK	HNRNPK	9|21|6	36	12	3	38|41|51|46	0	0	0	0	0	-176.36	0.27	0.98
SLD5NT	SMAP1	SMAP1	2|1|2	5	1.67	3	6|7|7|6	0	0	0	0	0	-29.88	0.26	0.98
SLD5NT	AHSA1	AHSA1	7|6|2	15	5	3	15|19|21|21	0	0	0	0	0	-80.84	0.26	0.98
SLD5NT	SARS	SARS	12|9|25	46	15.33	3	61|59|57|58	0	0	0	0	0	-230.64	0.26	0.98
SLD5NT	PSMC2	PSMC2	27|20|6	53	17.67	3	67|77|65|61	0	0	0	0	0	-279.34	0.26	0.98
SLD5NT	VAT1	VAT1	4|5|2	11	3.67	3	6|12|16|22	0	0	0	0	0	-58.62	0.26	0.98
SLD5NT	EPRS	EPRS	21|18|72	111	37	3	140|139|144|147	0	0	0	0	0	-565.4	0.26	0.98
SLD5NT	POLDIP3	POLDIP3	0|0|9	9	3	3	9|11|15|12	0	0	0	0	0	-56.48	0.26	0.98
SLD5NT	TUBGCP3	TUBGCP3	0|1|9	10	3.33	3	10|13|18|10	0	0	0	0	0	-60.98	0.26	0.98
SLD5NT	PSMD2	PSMD2	13|14|6	33	11	3	24|40|46|60	0	0	0	0	0	-169.13	0.26	0.98
SLD5NT	CKAP5	CKAP5	12|33|57	102	34	3	119|134|153|113	0	0	0	0	0	-530.65	0.26	0.98
SLD5NT	CIRH1A	CIRH1A	0|0|17	17	5.67	3	24|22|20|22	0	0	0	0	0	-102.27	0.26	0.98
SLD5NT	CGN	CGN	33|22|7	62	20.67	3	62|68|85|101	0	0	0	0	0	-325.66	0.26	0.98
SLD5NT	HNRNPM	HNRNPM	7|24|13	44	14.67	3	51|58|63|56	0	0	0	0	0	-229.68	0.26	0.98
SLD5NT	GSTK1	GSTK1	1|1|3	5	1.67	3	6|5|7|8	0	0	0	0	0	-29.88	0.26	0.98
SLD5NT	AP3D1	AP3D1	2|8|29	39	13	3	53|55|54|50	0	0	0	0	0	-231.28	0.25	0.98
SLD5NT	ZMPSTE24	ZMPSTE24	1|3|9	13	4.33	3	15|16|17|22	0	0	0	0	0	-77.88	0.25	0.98
SLD5NT	TUFM	TUFM	1|10|7	18	6	3	24|25|29|19	0	0	0	0	0	-107.76	0.25	0.98
SLD5NT	CUL2	CUL2	1|0|18	19	6.33	3	21|29|27|23	0	0	0	0	0	-115.71	0.25	0.98
SLD5NT	GNL2	GNL2	5|8|15	28	9.33	3	37|42|41|32	0	0	0	0	0	-153.57	0.25	0.98
SLD5NT	MTCH1	MTCH1	0|0|5	5	1.67	3	6|7|7|7	0	0	0	0	0	-34.26	0.25	0.98
SLD5NT	ME2	ME2	1|3|6	10	3.33	3	13|12|14|14	0	0	0	0	0	-59.17	0.25	0.98
SLD5NT	U2SURP	U2SURP	19|24|21	64	21.33	3	76|87|88|91	0	0	0	0	0	-315.4	0.25	0.98
SLD5NT	DNAJC19	DNAJC19	0|0|3	3	1	3	4|5|6|1	0	0	0	0	0	-22.14	0.25	0.98
SLD5NT	MOGS	MOGS	0|2|18	20	6.67	3	27|27|33|20	0	0	0	0	0	-123.63	0.25	0.98
SLD5NT	DDX3X	DDX3X	28|29|28	85	28.33	3	110|125|119|105	0	0	0	0	0	-414.46	0.25	0.98
SLD5NT	PRKAG1	PRKAG1	4|3|4	11	3.67	3	15|13|15|16	0	0	0	0	0	-59.36	0.25	0.98
SLD5NT	RUVBL1	RUVBL1	14|12|4	30	10	3	41|39|41|39	0	0	0	0	0	-165.77	0.25	0.98
SLD5NT	ADSL	ADSL	5|7|13	25	8.33	3	25|28|37|43	0	0	0	0	0	-132.68	0.25	0.98
SLD5NT	JUN	JUN	0|3|0	3	1	3	1|0|10|5	0	0	0	0	0	-21.39	0.25	0.98
SLD5NT	NOP14	NOP14	0|4|21	25	8.33	3	34|39|32|30	0	0	0	0	0	-154.94	0.25	0.98
SLD5NT	ACTR1A	ACTR1A	3|4|4	11	3.67	3	13|15|11|21	0	0	0	0	0	-60.4	0.24	0.98
SLD5NT	COPS3	COPS3	4|7|9	20	6.67	3	26|28|29|30	0	0	0	0	0	-114.47	0.24	0.98
SLD5NT	PRKAR2A	PRKAR2A	17|15|4	36	12	3	43|52|49|55	0	0	0	0	0	-208.67	0.24	0.98
SLD5NT	CUL1	CUL1	0|1|28	29	9.67	3	39|36|41|44	0	0	0	0	0	-182.97	0.24	0.98
SLD5NT	ARPC2	ARPC2	0|4|9	13	4.33	3	16|17|16|22	0	0	0	0	0	-83.27	0.24	0.98
SLD5NT	SDHB	SDHB	0|0|3	3	1	3	4|5|4|4	0	0	0	0	0	-23.23	0.24	0.98
SLD5NT	EIF2A	EIF2A	0|0|13	13	4.33	3	16|21|21|15	0	0	0	0	0	-85.5	0.24	0.98
SLD5NT	CTTN	CTTN	24|28|24	76	25.33	3	105|115|101|96	0	0	0	0	0	-381.07	0.24	0.98
SLD5NT	EIF3C	EIF3C	11|12|23	46	15.33	3	54|62|70|66	0	0	0	0	0	-242.69	0.24	0.98
SLD5NT	MCM2	MCM2	2|9|19	30	10	3	42|40|44|44	0	0	0	0	0	-184.58	0.24	0.98
SLD5NT	DDX5	DDX5	3|10|13	26	8.67	3	37|39|37|30	0	0	0	0	0	-150.76	0.24	0.98
SLD5NT	HLA-A	HLA-A	4|2|0	6	2	3	6|6|8|13	0	0	0	0	0	-40.86	0.24	0.98
SLD5NT	FAM98A	FAM98A	0|0|4	4	1.33	3	3|5|7|7	0	0	0	0	0	-28.74	0.24	0.98
SLD5NT	RPS17	RPS17	0|0|10	10	3.33	3	6|15|19|15	0	0	0	0	0	-65.13	0.24	0.98
SLD5NT	FKBP8	FKBP8	2|1|6	9	3	3	10|11|14|16	0	0	0	0	0	-56.98	0.24	0.98
SLD5NT	APBB1	APBB1	11|8|6	25	8.33	3	28|40|25|45	0	0	0	0	0	-134.82	0.24	0.98
SLD5NT	PSMD7	PSMD7	3|4|5	12	4	3	12|18|19|18	0	0	0	0	0	-67.91	0.24	0.98
SLD5NT	PSMD1	PSMD1	14|17|4	35	11.67	3	40|47|55|54	0	0	0	0	0	-205.36	0.24	0.98
SLD5NT	HDAC1	HDAC1	0|1|1	2	0.67	3	1|3|3|4	0	0	0	0	0	-16.74	0.24	0.98
SLD5NT	IGF2BP1	IGF2BP1	4|13|19	36	12	3	48|50|52|53	0	0	0	0	0	-213.08	0.24	0.98
SLD5NT	EIF5A	EIF5A	10|12|4	26	8.67	3	31|37|37|42	0	0	0	0	0	-151.54	0.24	0.98
SLD5NT	SRP68	SRP68	9|7|21	37	12.33	3	46|54|55|50	0	0	0	0	0	-204.6	0.24	0.98
SLD5NT	TRAP1	TRAP1	8|12|17	37	12.33	3	54|48|53|50	0	0	0	0	0	-201.33	0.24	0.98
SLD5NT	GLUD1	GLUD1	0|2|7	9	3	3	14|12|12|12	0	0	0	0	0	-59.82	0.24	0.98
SLD5NT	MTA2	MTA2	0|0|15	15	5	3	26|23|18|18	0	0	0	0	0	-98.92	0.24	0.98
SLD5NT	ALDH3A2	ALDH3A2	0|0|10	10	3.33	3	15|17|17|10	0	0	0	0	0	-69.86	0.23	0.98
SLD5NT	PRMT1	PRMT1	4|6|18	28	9.33	3	38|40|42|43	0	0	0	0	0	-169.07	0.23	0.98
SLD5NT	CANX	CANX	7|6|5	18	6	3	16|27|30|32	0	0	0	0	0	-102.5	0.23	0.98
SLD5NT	DDX17	DDX17	0|3|8	11	3.67	3	12|14|19|18	0	0	0	0	0	-74.33	0.23	0.98
SLD5NT	LUC7L3	LUC7L3	2|3|0	5	1.67	3	8|8|6|7	0	0	0	0	0	-36.46	0.23	0.98
SLD5NT	TP53	TP53	14|18|10	42	14	3	64|63|61|60	0	0	0	0	0	-241.52	0.23	0.98
SLD5NT	QARS	QARS	7|16|18	41	13.67	3	59|64|60|55	0	0	0	0	0	-240.61	0.23	0.98
SLD5NT	FARSB	FARSB	2|2|18	22	7.33	3	36|30|34|30	0	0	0	0	0	-140.26	0.23	0.98
SLD5NT	CPNE1	CPNE1	0|3|3	6	2	3	5|8|12|10	0	0	0	0	0	-43.21	0.23	0.98
SLD5NT	CUL4B	CUL4B	1|2|33	36	12	3	50|50|59|47	0	0	0	0	0	-229.26	0.23	0.98
SLD5NT	MARS	MARS	11|11|26	48	16	3	63|70|75|75	0	0	0	0	0	-276.24	0.23	0.98
SLD5NT	YARS2	YARS2	0|2|14	16	5.33	3	18|23|28|23	0	0	0	0	0	-106.75	0.23	0.98
SLD5NT	SYNCRIP	SYNCRIP	4|14|13	31	10.33	3	47|48|50|35	0	0	0	0	0	-187.84	0.23	0.98
SLD5NT	SCAMP3	SCAMP3	0|2|3	5	1.67	3	7|8|8|6	0	0	0	0	0	-36.46	0.23	0.98
SLD5NT	RPN2	RPN2	5|6|11	22	7.33	3	26|29|39|37	0	0	0	0	0	-130.78	0.22	0.98
SLD5NT	THOC2	THOC2	0|1|27	28	9.33	3	27|61|43|38	0	0	0	0	0	-192.4	0.22	0.98
SLD5NT	PPP5C	PPP5C	3|4|7	14	4.67	3	20|22|24|20	0	0	0	0	0	-88.41	0.22	0.98
SLD5NT	CARS	CARS	1|1|20	22	7.33	3	29|31|36|36	0	0	0	0	0	-146.67	0.22	0.98
SLD5NT	NUP50	NUP50	18|13|5	36	12	3	52|55|60|56	0	0	0	0	0	-231.34	0.22	0.98
SLD5NT	VEZT	VEZT	0|1|0	1	0.33	3	2|1|0|3	0	0	0	0	0	-11.47	0.22	0.98
SLD5NT	POLR2B	POLR2B	0|0|34	34	11.33	3	49|51|52|51	0	0	0	0	0	-231.24	0.22	0.98
SLD5NT	AIFM1	AIFM1	0|2|13	15	5	3	25|24|24|20	0	0	0	0	0	-107.87	0.22	0.98
SLD5NT	MYO6	MYO6	0|2|35	37	12.33	3	41|52|71|62	0	0	0	0	0	-256.62	0.22	0.98
SLD5NT	CDIPT	CDIPT	0|2|1	3	1	3	5|5|5|3	0	0	0	0	0	-24.35	0.22	0.98
SLD5NT	SF3B2	SF3B2	19|22|5	46	15.33	3	64|68|75|71	0	0	0	0	0	-292.01	0.22	0.98
SLD5NT	NME3	NME3	0|0|4	4	1.33	3	6|6|5|7	0	0	0	0	0	-30.91	0.22	0.98
SLD5NT	GLCE	GLCE	0|1|0	1	0.33	3	1|2|1|2	0	0	0	0	0	-11.45	0.22	0.98
SLD5NT	RBSN	RBSN	14|17|4	35	11.67	3	44|51|61|61	0	0	0	0	0	-228.52	0.22	0.98
SLD5NT	NAA25	NAA25	0|3|20	23	7.67	3	30|40|37|33	0	0	0	0	0	-160.54	0.22	0.98
SLD5NT	NUFIP2	NUFIP2	10|14|1	25	8.33	3	34|42|40|36	0	0	0	0	0	-168.96	0.22	0.98
SLD5NT	BZW1	BZW1	0|1|10	11	3.67	3	13|17|22|16	0	0	0	0	0	-79.9	0.22	0.98
SLD5NT	ACOT9	ACOT9	0|1|4	5	1.67	3	6|7|10|8	0	0	0	0	0	-38.69	0.22	0.98
SLD5NT	CYFIP1	CYFIP1	0|2|18	20	6.67	3	29|33|31|29	0	0	0	0	0	-140.37	0.22	0.98
SLD5NT	SEMA3D	SEMA3D	0|1|0	1	0.33	3	2|2|0|2	0	0	0	0	0	-11.45	0.22	0.98
SLD5NT	TSR1	TSR1	0|0|18	18	6	3	24|27|30|27	0	0	0	0	0	-124.67	0.22	0.98
SLD5NT	NELFA	NELFA	2|5|3	10	3.33	3	13|16|20|13	0	0	0	0	0	-65.61	0.22	0.98
SLD5NT	LCP1	LCP1	10|11|4	25	8.33	3	30|43|38|44	0	0	0	0	0	-160.37	0.22	0.98
SLD5NT	RFC1	RFC1	2|0|7	9	3	3	12|17|16|10	0	0	0	0	0	-65.4	0.22	0.98
SLD5NT	RFC3	RFC3	0|0|9	9	3	3	12|15|18|9	0	0	0	0	0	-64.33	0.22	0.98
SLD5NT	NOTCH2	NOTCH2	0|1|0	1	0.33	3	1|0|0|5	0	0	0	0	0	-11.08	0.22	0.98
SLD5NT	EML1	EML1	0|1|0	1	0.33	3	0|2|1|3	0	0	0	0	0	-11.47	0.22	0.98
SLD5NT	LCLAT1	LCLAT1	0|0|5	5	1.67	3	4|8|10|9	0	0	0	0	0	-38.69	0.22	0.98
SLD5NT	CSNK2A2	CSNK2A2	0|1|14	15	5	3	15|21|31|23	0	0	0	0	0	-104.3	0.22	0.98
SLD5NT	SERPINH1	SERPINH1	0|6|5	11	3.67	3	12|14|21|19	0	0	0	0	0	-77.74	0.22	0.98
SLD5NT	FDFT1	FDFT1	1|0|8	9	3	3	13|17|15|11	0	0	0	0	0	-66.5	0.21	0.98
SLD5NT	EPHX1	EPHX1	0|0|13	13	4.33	3	21|22|22|17	0	0	0	0	0	-95.57	0.21	0.98
SLD5NT	SF3B3	SF3B3	12|10|12	34	11.33	3	47|54|50|68	0	0	0	0	0	-210.08	0.21	0.98
SLD5NT	NIP7	NIP7	0|2|2	4	1.33	3	6|7|6|6	0	0	0	0	0	-32.04	0.21	0.98
SLD5NT	NKRF	NKRF	0|1|17	18	6	3	26|27|35|27	0	0	0	0	0	-132.52	0.21	0.98
SLD5NT	PA2G4	PA2G4	4|3|12	19	6.33	3	27|28|33|32	0	0	0	0	0	-125.49	0.21	0.98
SLD5NT	CAP1	CAP1	7|6|3	16	5.33	3	16|20|33|33	0	0	0	0	0	-105.37	0.21	0.98
SLD5NT	PPP2R4	PPP2R4	3|3|5	11	3.67	3	12|16|22|21	0	0	0	0	0	-72.22	0.21	0.98
SLD5NT	HEATR1	HEATR1	0|2|29	31	10.33	3	48|54|49|44	0	0	0	0	0	-222.26	0.21	0.98
SLD5NT	HSPD1	HSPD1	9|14|0	23	7.67	3	28|32|38|49	0	0	0	0	0	-168.1	0.21	0.98
SLD5NT	UFL1	UFL1	0|0|11	11	3.67	3	17|19|16|17	0	0	0	0	0	-81.02	0.21	0.98
SLD5NT	USP14	USP14	6|6|2	14	4.67	3	13|20|25|31	0	0	0	0	0	-94.7	0.21	0.98
SLD5NT	NASP	NASP	17|16|6	39	13	3	50|59|60|77	0	0	0	0	0	-252.69	0.21	0.98
SLD5NT	CSTF3	CSTF3	0|0|13	13	4.33	3	18|18|27|21	0	0	0	0	0	-97.8	0.21	0.98
SLD5NT	2007-09-01	2007-09-01	0|0|11	11	3.67	3	16|18|20|16	0	0	0	0	0	-82.15	0.21	0.98
SLD5NT	KCTD12	KCTD12	0|2|0	2	0.67	3	1|2|4|6	0	0	0	0	0	-18.78	0.21	0.98
SLD5NT	EIF3M	EIF3M	5|4|11	20	6.67	3	27|33|30|40	0	0	0	0	0	-132.96	0.21	0.98
SLD5NT	EXOSC10	EXOSC10	1|2|24	27	9	3	41|43|58|41	0	0	0	0	0	-203.47	0.2	0.98
SLD5NT	TIMM44	TIMM44	0|3|11	14	4.67	3	19|23|28|22	0	0	0	0	0	-106.75	0.2	0.98
SLD5NT	FMR1	FMR1	1|2|2	5	1.67	3	6|8|9|10	0	0	0	0	0	-37.38	0.2	0.98
SLD5NT	CCAR2	CCAR2	9|13|6	28	9.33	3	45|46|50|48	0	0	0	0	0	-190.53	0.2	0.98
SLD5NT	TAF9B	TAF9B	2|1|0	3	1	3	5|6|4|5	0	0	0	0	0	-26.5	0.2	0.98
SLD5NT	KIAA0196	KIAA0196	10|22|9	41	13.67	3	66|62|63|77	0	0	0	0	0	-266.52	0.2	0.98
SLD5NT	NXF1	NXF1	0|0|4	4	1.33	3	5|4|9|9	0	0	0	0	0	-34.34	0.2	0.98
SLD5NT	SMC3	SMC3	0|1|17	18	6	3	23|24|41|32	0	0	0	0	0	-137.8	0.2	0.98
SLD5NT	SMC4	SMC4	1|0|35	36	12	3	57|62|70|49	0	0	0	0	0	-270.5	0.2	0.98
SLD5NT	IQGAP1	IQGAP1	0|1|38	39	13	3	62|65|75|60	0	0	0	0	0	-297.48	0.2	0.98
SLD5NT	YWHAE	YWHAE	4|6|4	14	4.67	3	11|16|24|41	0	0	0	0	0	-90.86	0.2	0.98
SLD5NT	HSP90AB2P	HSP90AB2P	1|1|1	3	1	3	4|5|7|4	0	0	0	0	0	-23.49	0.2	0.98
SLD5NT	ABCF1	ABCF1	1|4|16	21	7	3	31|38|40|31	0	0	0	0	0	-155.58	0.2	0.98
SLD5NT	SNRNP200	SNRNP200	10|24|68	102	34	3	168|166|175|161	0	0	0	0	0	-705.85	0.2	0.98
SLD5NT	CD2AP	CD2AP	10|23|3	36	12	3	52|57|65|66	0	0	0	0	0	-258.07	0.2	0.98
SLD5NT	ARF5	ARF5	3|1|2	6	2	3	10|9|13|10	0	0	0	0	0	-47.15	0.19	0.98
SLD5NT	CDC42	CDC42	2|2|4	8	2.67	3	14|13|14|15	0	0	0	0	0	-59.1	0.19	0.98
SLD5NT	HSDL2	HSDL2	0|1|0	1	0.33	3	1|2|2|2	0	0	0	0	0	-12.5	0.19	0.98
SLD5NT	CHD2	CHD2	0|1|0	1	0.33	3	2|1|2|2	0	0	0	0	0	-12.5	0.19	0.98
SLD5NT	PRKACA	PRKACA	0|0|8	8	2.67	3	14|16|16|10	0	0	0	0	0	-66.5	0.19	0.98
SLD5NT	EEF1A2	EEF1A2	0|1|7	8	2.67	3	7|14|18|16	0	0	0	0	0	-65.26	0.19	0.98
SLD5NT	SLC1A5	SLC1A5	2|3|1	6	2	3	10|11|10|11	0	0	0	0	0	-47.15	0.19	0.98
SLD5NT	UBLCP1	UBLCP1	0|0|5	5	1.67	3	7|7|10|11	0	0	0	0	0	-43.13	0.19	0.98
SLD5NT	NOL10	NOL10	0|1|6	7	2.33	3	10|12|15|12	0	0	0	0	0	-58.7	0.19	0.98
SLD5NT	ELMOD2	ELMOD2	0|1|4	5	1.67	3	8|9|10|8	0	0	0	0	0	-43.13	0.19	0.98
SLD5NT	SKIV2L2	SKIV2L2	1|3|27	31	10.33	3	50|57|56|51	0	0	0	0	0	-238.2	0.19	0.98
SLD5NT	AAAS	AAAS	2|2|7	11	3.67	3	18|20|22|19	0	0	0	0	0	-84.13	0.19	0.98
SLD5NT	MATR3	MATR3	4|14|8	26	8.67	3	37|43|52|46	0	0	0	0	0	-185.55	0.19	0.98
SLD5NT	PWP2	PWP2	1|2|13	16	5.33	3	29|28|28|27	0	0	0	0	0	-124.42	0.19	0.98
SLD5NT	BLMH	BLMH	3|6|9	18	6	3	23|30|35|38	0	0	0	0	0	-132.03	0.19	0.98
SLD5NT	DHX16	DHX16	0|1|14	15	5	3	28|27|30|23	0	0	0	0	0	-124.67	0.19	0.98
SLD5NT	IP6K1	IP6K1	0|1|0	1	0.33	3	0|1|3|3	0	0	0	0	0	-12.49	0.19	0.98
SLD5NT	MYH10	MYH10	8|7|30	45	15	3	64|74|84|90	0	0	0	0	0	-321.68	0.19	0.98
SLD5NT	ADSS	ADSS	4|4|1	9	3	3	11|15|15|21	0	0	0	0	0	-69.12	0.19	0.98
SLD5NT	A2M	A2M	0|2|2	4	1.33	3	7|7|7|7	0	0	0	0	0	-35.34	0.19	0.98
SLD5NT	GSK3A	GSK3A	2|0|5	7	2.33	3	12|14|11|11	0	0	0	0	0	-57.57	0.19	0.98
SLD5NT	TMX2	TMX2	0|0|4	4	1.33	3	7|10|7|4	0	0	0	0	0	-35.34	0.19	0.98
SLD5NT	RBM14	RBM14	0|1|5	6	2	3	8|12|10|13	0	0	0	0	0	-52.02	0.19	0.98
SLD5NT	CNOT3	CNOT3	1|2|2	5	1.67	3	7|10|8|10	0	0	0	0	0	-39.55	0.19	0.98
SLD5NT	RTN3	RTN3	2|2|2	6	2	3	8|9|11|15	0	0	0	0	0	-45.15	0.19	0.98
SLD5NT	COPB2	COPB2	2|11|13	26	8.67	3	39|47|50|47	0	0	0	0	0	-199.03	0.19	0.98
SLD5NT	TAF7	TAF7	1|0|0	1	0.33	3	0|4|0|3	0	0	0	0	0	-12.36	0.19	0.98
SLD5NT	HNRNPR	HNRNPR	0|5|15	20	6.67	3	33|38|37|32	0	0	0	0	0	-160.54	0.19	0.98
SLD5NT	PDCD5	PDCD5	2|5|0	7	2.33	3	12|12|13|11	0	0	0	0	0	-57.57	0.19	0.98
SLD5NT	RAB35	RAB35	0|1|1	2	0.67	3	2|4|4|4	0	0	0	0	0	-19.98	0.19	0.98
SLD5NT	HLCS	HLCS	1|3|0	4	1.33	3	3|5|9|12	0	0	0	0	0	-36.17	0.18	0.98
SLD5NT	NOL9	NOL9	0|0|10	10	3.33	3	20|19|20|17	0	0	0	0	0	-88.84	0.18	0.98
SLD5NT	PRKAA1	PRKAA1	0|1|6	7	2.33	3	14|10|13|16	0	0	0	0	0	-63.16	0.18	0.98
SLD5NT	ETFB	ETFB	0|0|3	3	1	3	5|6|4|7	0	0	0	0	0	-28.74	0.18	0.98
SLD5NT	TMPO	TMPO	11|17|23	51	17	3	83|97|112|85	0	0	0	0	0	-378.49	0.18	0.98
SLD5NT	PSPC1	PSPC1	6|9|4	19	6.33	3	26|27|43|46	0	0	0	0	0	-145.61	0.18	0.98
SLD5NT	POLR1B	POLR1B	0|0|3	3	1	3	7|7|5|3	0	0	0	0	0	-28.74	0.18	0.98
SLD5NT	GLS	GLS	0|2|0	2	0.67	3	3|4|4|4	0	0	0	0	0	-21.07	0.18	0.98
SLD5NT	LMAN2	LMAN2	4|3|0	7	2.33	3	8|14|14|17	0	0	0	0	0	-63.22	0.18	0.98
SLD5NT	NCAPG2	NCAPG2	0|0|2	2	0.67	3	4|3|5|3	0	0	0	0	0	-21.07	0.18	0.98
SLD5NT	PGM3	PGM3	0|2|2	4	1.33	3	4|5|9|11	0	0	0	0	0	-36.37	0.18	0.98
SLD5NT	LARP1	LARP1	12|14|20	46	15.33	3	83|99|71|81	0	0	0	0	0	-328.23	0.18	0.98
SLD5NT	NCAPD2	NCAPD2	0|1|31	32	10.67	3	55|60|59|69	0	0	0	0	0	-276.15	0.18	0.98
SLD5NT	CMBL	CMBL	0|1|4	5	1.67	3	6|9|9|13	0	0	0	0	0	-45.34	0.18	0.98
SLD5NT	PRPSAP2	PRPSAP2	1|4|10	15	5	3	33|25|30|25	0	0	0	0	0	-125.53	0.18	0.98
SLD5NT	ISOC1	ISOC1	2|3|1	6	2	3	9|11|10|15	0	0	0	0	0	-50.42	0.18	0.98
SLD5NT	CSNK2A1	CSNK2A1	1|9|11	21	7	3	32|38|41|41	0	0	0	0	0	-168.96	0.18	0.98
SLD5NT	POLD1	POLD1	0|2|16	18	6	3	24|26|46|37	0	0	0	0	0	-152.23	0.18	0.98
SLD5NT	PDIA4	PDIA4	2|3|20	25	8.33	3	30|40|56|57	0	0	0	0	0	-198.48	0.18	0.98
SLD5NT	NCBP1	NCBP1	0|1|11	12	4	3	16|23|23|32	0	0	0	0	0	-108.81	0.17	0.98
SLD5NT	AHCTF1	AHCTF1	7|34|19	60	20	3	106|125|124|112	0	0	0	0	0	-493.19	0.17	0.98
SLD5NT	MRPL37	MRPL37	0|0|3	3	1	3	5|7|7|5	0	0	0	0	0	-30.91	0.17	0.98
SLD5NT	ATXN2L	ATXN2L	15|23|5	43	14.33	3	72|87|87|88	0	0	0	0	0	-354	0.17	0.98
SLD5NT	MYO1E	MYO1E	0|1|2	3	1	3	4|5|7|8	0	0	0	0	0	-30.91	0.17	0.98
SLD5NT	PPP1CA	PPP1CA	3|6|11	20	6.67	3	38|44|36|42	0	0	0	0	0	-169.48	0.17	0.98
SLD5NT	CHD4	CHD4	0|2|32	34	11.33	3	68|72|74|57	0	0	0	0	0	-307.59	0.17	0.98
SLD5NT	ADH5	ADH5	0|2|6	8	2.67	3	15|13|18|15	0	0	0	0	0	-72.09	0.17	0.98
SLD5NT	METTL13	METTL13	1|0|0	1	0.33	3	0|1|4|3	0	0	0	0	0	-13.28	0.17	0.98
SLD5NT	SLC38A2	SLC38A2	1|1|1	3	1	3	5|6|4|9	0	0	0	0	0	-27.72	0.17	0.98
SLD5NT	GPATCH4	GPATCH4	3|6|0	9	3	3	14|18|20|19	0	0	0	0	0	-83.27	0.17	0.98
SLD5NT	ATG13	ATG13	1|0|0	1	0.33	3	0|2|3|3	0	0	0	0	0	-13.43	0.17	0.98
SLD5NT	RANGAP1	RANGAP1	17|20|10	47	15.67	3	86|98|88|97	0	0	0	0	0	-373.48	0.17	0.98
SLD5NT	PRIM1	PRIM1	1|0|6	7	2.33	3	12|12|17|14	0	0	0	0	0	-65.4	0.17	0.98
SLD5NT	ELAVL1	ELAVL1	0|2|2	4	1.33	3	5|9|9|8	0	0	0	0	0	-38.69	0.17	0.98
SLD5NT	FARSA	FARSA	3|7|7	17	5.67	3	30|27|41|35	0	0	0	0	0	-139.8	0.17	0.98
SLD5NT	CAD	CAD	6|10|32	48	16	3	92|101|95|88	0	0	0	0	0	-396.44	0.17	0.98
SLD5NT	ARFGAP2	ARFGAP2	2|3|5	10	3.33	3	17|21|16|23	0	0	0	0	0	-81.94	0.17	0.98
SLD5NT	CORO1B	CORO1B	1|0|2	3	1	3	3|5|8|8	0	0	0	0	0	-30.91	0.17	0.98
SLD5NT	CAPN1	CAPN1	0|1|3	4	1.33	3	6|8|8|10	0	0	0	0	0	-39.77	0.17	0.98
SLD5NT	TMX1	TMX1	2|2|2	6	2	3	10|11|11|14	0	0	0	0	0	-48.36	0.17	0.98
SLD5NT	ERLIN1	ERLIN1	0|1|4	5	1.67	3	7|7|13|13	0	0	0	0	0	-48.68	0.17	0.98
SLD5NT	PEBP1	PEBP1	2|3|1	6	2	3	9|10|15|14	0	0	0	0	0	-53.68	0.17	0.98
SLD5NT	OSBP	OSBP	1|0|6	7	2.33	3	11|13|13|17	0	0	0	0	0	-64.28	0.17	0.98
SLD5NT	DARS2	DARS2	0|3|11	14	4.67	3	29|23|28|28	0	0	0	0	0	-124.67	0.17	0.98
SLD5NT	AP1G1	AP1G1	0|2|9	11	3.67	3	23|20|25|20	0	0	0	0	0	-102.27	0.17	0.98
SLD5NT	HNRNPF	HNRNPF	7|13|0	20	6.67	3	36|38|42|42	0	0	0	0	0	-180.74	0.17	0.98
SLD5NT	DCUN1D5	DCUN1D5	0|0|5	5	1.67	3	8|9|12|12	0	0	0	0	0	-49.79	0.16	0.98
SLD5NT	SRPK1	SRPK1	2|1|8	11	3.67	3	21|25|20|26	0	0	0	0	0	-102.21	0.16	0.98
SLD5NT	ADCK3	ADCK3	0|0|6	6	2	3	12|15|14|9	0	0	0	0	0	-59.82	0.16	0.98
SLD5NT	NDUFS2	NDUFS2	0|2|4	6	2	3	5|11|20|13	0	0	0	0	0	-58.24	0.16	0.98
SLD5NT	NDUFS3	NDUFS3	0|1|1	2	0.67	3	2|5|5|5	0	0	0	0	0	-23.23	0.16	0.98
SLD5NT	NIFK	NIFK	0|1|10	11	3.67	3	19|26|27|21	0	0	0	0	0	-107.87	0.16	0.98
SLD5NT	RDX	RDX	0|1|7	8	2.67	3	15|13|21|17	0	0	0	0	0	-77.68	0.16	0.98
SLD5NT	CDC37	CDC37	2|1|2	5	1.67	3	6|9|11|16	0	0	0	0	0	-47.01	0.16	0.98
SLD5NT	RANBP2	RANBP2	36|52|34	122	40.67	3	240|246|264|262	0	0	0	0	0	#NAME?	0.16	0.98
SLD5NT	CUL4A	CUL4A	0|0|10	10	3.33	3	18|21|26|21	0	0	0	0	0	-100.04	0.16	0.98
SLD5NT	CCNT1	CCNT1	2|4|4	10	3.33	3	14|21|19|27	0	0	0	0	0	-86.24	0.16	0.98
SLD5NT	CHORDC1	CHORDC1	2|5|2	9	3	3	14|21|22|16	0	0	0	0	0	-77.57	0.16	0.98
SLD5NT	RRM2	RRM2	3|7|3	13	4.33	3	18|23|40|28	0	0	0	0	0	-112.97	0.16	0.98
SLD5NT	RPS6KA3	RPS6KA3	1|2|9	12	4	3	24|25|30|27	0	0	0	0	0	-117.76	0.15	0.98
SLD5NT	THOC5	THOC5	0|0|6	6	2	3	9|13|17|14	0	0	0	0	0	-63.16	0.15	0.98
SLD5NT	UTP18	UTP18	0|1|3	4	1.33	3	5|8|10|13	0	0	0	0	0	-44.2	0.15	0.98
SLD5NT	MAD2L1	MAD2L1	0|1|0	1	0.33	3	3|2|1|3	0	0	0	0	0	-14.56	0.15	0.98
SLD5NT	SMARCA1	SMARCA1	0|0|2	2	0.67	3	1|6|7|4	0	0	0	0	0	-24.25	0.15	0.98
SLD5NT	ACAD9	ACAD9	0|0|6	6	2	3	8|10|17|19	0	0	0	0	0	-64.02	0.15	0.98
SLD5NT	ANKRD26	ANKRD26	0|0|1	1	0.33	3	1|0|3|5	0	0	0	0	0	-14.3	0.15	0.98
SLD5NT	DSP	DSP	3|40|0	43	14.33	3	75|103|90|116	0	0	0	0	0	-434.06	0.15	0.98
SLD5NT	SPCS2	SPCS2	0|0|4	4	1.33	3	8|9|10|8	0	0	0	0	0	-43.13	0.15	0.98
SLD5NT	FAM3C	FAM3C	0|1|3	4	1.33	3	10|11|7|7	0	0	0	0	0	-43.13	0.15	0.98
SLD5NT	HARS	HARS	1|4|4	9	3	3	16|19|23|22	0	0	0	0	0	-88.92	0.15	0.98
SLD5NT	TOX4	TOX4	3|4|0	7	2.33	3	8|16|20|18	0	0	0	0	0	-73.03	0.15	0.98
SLD5NT	SLC35B2	SLC35B2	1|0|0	1	0.33	3	2|3|4|0	0	0	0	0	0	-14.54	0.15	0.98
SLD5NT	NEDD1	NEDD1	5|2|4	11	3.67	3	19|23|30|29	0	0	0	0	0	-108.33	0.15	0.98
SLD5NT	NUDC	NUDC	11|10|4	25	8.33	3	51|54|59|58	0	0	0	0	0	-234.06	0.15	0.98
SLD5NT	CCNB1	CCNB1	0|0|7	7	2.33	3	13|19|16|16	0	0	0	0	0	-75.43	0.15	0.98
SLD5NT	PICALM	PICALM	1|0|6	7	2.33	3	15|12|17|19	0	0	0	0	0	-74.33	0.15	0.98
SLD5NT	YTHDC2	YTHDC2	0|0|14	14	4.67	3	31|33|31|31	0	0	0	0	0	-144.85	0.15	0.98
SLD5NT	LRP2	LRP2	0|0|1	1	0.33	3	5|1|1|2	0	0	0	0	0	-14.45	0.15	0.98
SLD5NT	MAP4	MAP4	21|26|16	63	21	3	120|140|145|137	0	0	0	0	0	-541.74	0.15	0.98
SLD5NT	NNT	NNT	0|3|6	9	3	3	21|23|19|19	0	0	0	0	0	-95.57	0.15	0.98
SLD5NT	AGPS	AGPS	1|0|13	14	4.67	3	25|29|31|40	0	0	0	0	0	-143.71	0.15	0.98
SLD5NT	SSRP1	SSRP1	1|8|6	15	5	3	33|32|31|36	0	0	0	0	0	-146.67	0.15	0.98
SLD5NT	ORC3	ORC3	0|0|13	13	4.33	3	28|31|30|29	0	0	0	0	0	-135.88	0.15	0.98
SLD5NT	ATAD1	ATAD1	0|1|7	8	2.67	3	18|20|22|19	0	0	0	0	0	-92.21	0.14	0.98
SLD5NT	PLRG1	PLRG1	0|0|10	10	3.33	3	20|26|26|24	0	0	0	0	0	-111.23	0.14	0.98
SLD5NT	PNP	PNP	0|6|1	7	2.33	3	10|16|19|24	0	0	0	0	0	-80.79	0.14	0.98
SLD5NT	VCP	VCP	4|11|0	15	5	3	29|31|39|39	0	0	0	0	0	-158.3	0.14	0.98
SLD5NT	ACAT2	ACAT2	2|0|0	2	0.67	3	2|2|6|9	0	0	0	0	0	-25.17	0.14	0.98
SLD5NT	VPS51	VPS51	8|10|10	28	9.33	3	65|68|67|64	0	0	0	0	0	-265.56	0.14	0.98
SLD5NT	FANCI	FANCI	2|4|25	31	10.33	3	72|78|70|70	0	0	0	0	0	-318.25	0.14	0.98
SLD5NT	STX12	STX12	1|1|0	2	0.67	3	0|5|5|9	0	0	0	0	0	-25.11	0.14	0.98
SLD5NT	COLGALT1	COLGALT1	0|1|7	8	2.67	3	16|21|18|19	0	0	0	0	0	-86.62	0.14	0.98
SLD5NT	PYGB	PYGB	0|1|13	14	4.67	3	26|34|38|36	0	0	0	0	0	-153.82	0.14	0.98
SLD5NT	CCNB2	CCNB2	0|0|2	2	0.67	3	3|4|7|5	0	0	0	0	0	-25.45	0.14	0.98
SLD5NT	FLII	FLII	2|1|6	9	3	3	14|23|27|23	0	0	0	0	0	-96.62	0.14	0.98
SLD5NT	G3BP1	G3BP1	10|6|6	22	7.33	3	44|53|55|58	0	0	0	0	0	-213.47	0.14	0.98
SLD5NT	RNMT	RNMT	0|1|3	4	1.33	3	9|8|10|10	0	0	0	0	0	-45.34	0.14	0.98
SLD5NT	CSK	CSK	2|3|7	12	4	3	25|28|32|30	0	0	0	0	0	-123.69	0.14	0.98
SLD5NT	POLD3	POLD3	2|2|1	5	1.67	3	7|10|14|16	0	0	0	0	0	-52.56	0.14	0.98
SLD5NT	LRRC41	LRRC41	1|0|2	3	1	3	7|11|5|5	0	0	0	0	0	-35.38	0.14	0.98
SLD5NT	TPD52L2	TPD52L2	7|4|2	13	4.33	3	26|30|31|33	0	0	0	0	0	-129.2	0.14	0.98
SLD5NT	CKAP4	CKAP4	1|10|7	18	6	3	43|42|44|39	0	0	0	0	0	-186.81	0.14	0.98
SLD5NT	TIMM23	TIMM23	0|0|3	3	1	3	6|8|7|8	0	0	0	0	0	-36.46	0.14	0.98
SLD5NT	RAB21	RAB21	1|0|4	5	1.67	3	14|13|13|11	0	0	0	0	0	-60.93	0.13	0.98
SLD5NT	MDN1	MDN1	1|1|10	12	4	3	26|24|32|44	0	0	0	0	0	-139.64	0.13	0.98
SLD5NT	FAM21A	FAM21A	21|20|4	45	15	3	91|106|120|147	0	0	0	0	0	-502.3	0.13	0.98
SLD5NT	ECM29	ECM29	1|4|16	21	7	3	56|53|58|52	0	0	0	0	0	-243.79	0.13	0.98
SLD5NT	CTPS1	CTPS1	4|9|6	19	6.33	3	48|47|52|45	0	0	0	0	0	-200.96	0.13	0.98
SLD5NT	SORD	SORD	0|2|0	2	0.67	3	3|2|7|8	0	0	0	0	0	-26.33	0.13	0.98
SLD5NT	ITPR3	ITPR3	0|0|2	2	0.67	3	2|2|9|7	0	0	0	0	0	-26.14	0.13	0.98
SLD5NT	NR2F2	NR2F2	0|1|0	1	0.33	3	4|4|2|0	0	0	0	0	0	-15.6	0.13	0.98
SLD5NT	CAPZA2	CAPZA2	2|3|3	8	2.67	3	18|22|18|24	0	0	0	0	0	-87.41	0.13	0.98
SLD5NT	SET	SET	2|2|1	5	1.67	3	9|12|14|15	0	0	0	0	0	-55.89	0.13	0.98
SLD5NT	DNAJB1	DNAJB1	5|8|2	15	5	3	39|39|37|35	0	0	0	0	0	-162.4	0.13	0.98
SLD5NT	MAST2	MAST2	0|1|1	2	0.67	3	2|4|7|8	0	0	0	0	0	-27.55	0.13	0.98
SLD5NT	TOMM22	TOMM22	0|0|4	4	1.33	3	6|10|11|15	0	0	0	0	0	-50.88	0.13	0.98
SLD5NT	MAPK3	MAPK3	0|1|2	3	1	3	11|9|7|4	0	0	0	0	0	-38.72	0.13	0.98
SLD5NT	CNDP2	CNDP2	3|3|4	10	3.33	3	19|22|32|28	0	0	0	0	0	-104.67	0.13	0.98
SLD5NT	EMC1	EMC1	0|3|7	10	3.33	3	27|32|27|20	0	0	0	0	0	-122.44	0.13	0.98
SLD5NT	ACTBL2	ACTBL2	0|0|1	1	0.33	3	0|3|2|5	0	0	0	0	0	-15.53	0.13	0.98
SLD5NT	ZNF507	ZNF507	0|1|2	3	1	3	5|6|10|9	0	0	0	0	0	-37.58	0.13	0.98
SLD5NT	MRE11A	MRE11A	11|13|6	30	10	3	70|68|82|84	0	0	0	0	0	-316.82	0.13	0.98
SLD5NT	PUS1	PUS1	1|0|4	5	1.67	3	10|13|14|13	0	0	0	0	0	-59.82	0.13	0.98
SLD5NT	KIF23	KIF23	0|2|7	9	3	3	18|18|34|21	0	0	0	0	0	-105.29	0.13	0.98
SLD5NT	AHCYL1	AHCYL1	0|1|3	4	1.33	3	8|9|15|10	0	0	0	0	0	-50.91	0.13	0.98
SLD5NT	KRI1	KRI1	0|7|0	7	2.33	3	17|16|19|21	0	0	0	0	0	-85.5	0.13	0.98
SLD5NT	MRPS30	MRPS30	0|0|2	2	0.67	3	2|3|6|9	0	0	0	0	0	-26.26	0.13	0.98
SLD5NT	IFIT5	IFIT5	0|0|3	3	1	3	9|9|8|5	0	0	0	0	0	-38.69	0.13	0.98
SLD5NT	KHSRP	KHSRP	7|10|0	17	5.67	3	29|39|54|52	0	0	0	0	0	-198.22	0.13	0.98
SLD5NT	ATIC	ATIC	0|2|2	4	1.33	3	7|9|11|15	0	0	0	0	0	-50.96	0.13	0.98
SLD5NT	STAU1	STAU1	8|7|2	17	5.67	3	37|47|49|44	0	0	0	0	0	-192.36	0.13	0.98
SLD5NT	STAU2	STAU2	9|6|1	16	5.33	3	38|43|44|43	0	0	0	0	0	-186.81	0.13	0.98
SLD5NT	PIK3C3	PIK3C3	2|0|0	2	0.67	3	2|9|7|5	0	0	0	0	0	-29.75	0.12	0.98
SLD5NT	XPO5	XPO5	4|3|16	23	7.67	3	49|61|75|71	0	0	0	0	0	-275.57	0.12	0.98
SLD5NT	ADNP	ADNP	8|8|9	25	8.33	3	47|65|75|84	0	0	0	0	0	-272.67	0.12	0.98
SLD5NT	GLO1	GLO1	2|3|0	5	1.67	3	12|15|8|19	0	0	0	0	0	-64.15	0.12	0.98
SLD5NT	HN1	HN1	1|3|0	4	1.33	3	7|11|11|16	0	0	0	0	0	-54.25	0.12	0.98
SLD5NT	NCKAP1	NCKAP1	1|1|9	11	3.67	3	27|30|30|31	0	0	0	0	0	-131.09	0.12	0.98
SLD5NT	ACO2	ACO2	0|1|2	3	1	3	3|8|11|10	0	0	0	0	0	-39.65	0.12	0.98
SLD5NT	FAM120A	FAM120A	0|0|7	7	2.33	3	18|24|18|19	0	0	0	0	0	-92.21	0.12	0.98
SLD5NT	SAMM50	SAMM50	0|2|3	5	1.67	3	10|15|15|14	0	0	0	0	0	-64.28	0.12	0.98
SLD5NT	C20ORF27	C20ORF27	0|1|2	3	1	3	7|9|10|7	0	0	0	0	0	-40.9	0.12	0.98
SLD5NT	UBFD1	UBFD1	2|1|0	3	1	3	6|10|8|8	0	0	0	0	0	-39.77	0.12	0.98
SLD5NT	CD2BP2	CD2BP2	3|5|0	8	2.67	3	19|18|28|27	0	0	0	0	0	-106.77	0.12	0.98
SLD5NT	HNRNPA3	HNRNPA3	0|2|10	12	4	3	27|34|41|36	0	0	0	0	0	-158.3	0.12	0.98
SLD5NT	EMD	EMD	4|3|2	9	3	3	19|26|27|27	0	0	0	0	0	-106.06	0.12	0.98
SLD5NT	DPP3	DPP3	8|6|1	15	5	3	39|48|36|50	0	0	0	0	0	-192.46	0.12	0.98
SLD5NT	HAUS6	HAUS6	6|8|5	19	6.33	3	57|58|51|54	0	0	0	0	0	-228.04	0.12	0.98
SLD5NT	GNA11	GNA11	0|2|0	2	0.67	3	2|5|8|7	0	0	0	0	0	-28.73	0.12	0.98
SLD5NT	APOO	APOO	0|1|0	1	0.33	3	3|2|3|3	0	0	0	0	0	-16.74	0.12	0.98
SLD5NT	VTA1	VTA1	0|0|2	2	0.67	3	5|7|6|5	0	0	0	0	0	-29.85	0.12	0.98
SLD5NT	SKA3	SKA3	4|6|2	12	4	3	26|28|37|39	0	0	0	0	0	-140.24	0.12	0.98
SLD5NT	ARHGEF2	ARHGEF2	0|0|6	6	2	3	11|15|19|20	0	0	0	0	0	-76.64	0.12	0.98
SLD5NT	U2AF2	U2AF2	3|6|1	10	3.33	3	22|30|33|27	0	0	0	0	0	-124.42	0.12	0.98
SLD5NT	SUGT1	SUGT1	6|10|0	16	5.33	3	30|42|51|48	0	0	0	0	0	-195.08	0.12	0.98
SLD5NT	UHRF1BP1	UHRF1BP1	0|1|2	3	1	3	7|7|5|13	0	0	0	0	0	-39.67	0.12	0.98
SLD5NT	WDR3	WDR3	0|0|14	14	4.67	3	40|40|48|34	0	0	0	0	0	-185.22	0.12	0.98
SLD5NT	EML4	EML4	1|2|4	7	2.33	3	17|19|27|13	0	0	0	0	0	-84.3	0.12	0.98
SLD5NT	COPB1	COPB1	6|4|3	13	4.33	3	30|39|39|42	0	0	0	0	0	-158.47	0.12	0.98
SLD5NT	TMED9	TMED9	1|1|0	2	0.67	3	4|5|7|7	0	0	0	0	0	-29.85	0.12	0.98
SLD5NT	HDLBP	HDLBP	26|24|7	57	19	3	154|155|161|165	0	0	0	0	0	-679.88	0.12	0.98
SLD5NT	TCOF1	TCOF1	6|8|5	19	6.33	3	35|62|64|71	0	0	0	0	0	-240.62	0.11	0.98
SLD5NT	GTF3C5	GTF3C5	3|3|7	13	4.33	3	38|39|37|38	0	0	0	0	0	-160.66	0.11	0.98
SLD5NT	TRIM25	TRIM25	0|0|16	16	5.33	3	51|51|45|40	0	0	0	0	0	-213.28	0.11	0.98
SLD5NT	MAP3K7	MAP3K7	4|2|0	6	2	3	14|22|17|23	0	0	0	0	0	-88.84	0.11	0.98
SLD5NT	PTPN1	PTPN1	0|2|3	5	1.67	3	13|15|17|15	0	0	0	0	0	-70.96	0.11	0.98
SLD5NT	AP3B1	AP3B1	0|0|8	8	2.67	3	14|22|28|31	0	0	0	0	0	-109.81	0.11	0.98
SLD5NT	KDSR	KDSR	0|0|1	1	0.33	3	2|2|4|4	0	0	0	0	0	-17.74	0.11	0.98
SLD5NT	LMAN1	LMAN1	0|4|1	5	1.67	3	11|16|12|22	0	0	0	0	0	-71.95	0.11	0.98
SLD5NT	LTA4H	LTA4H	3|5|7	15	5	3	28|50|54|53	0	0	0	0	0	-196.62	0.11	0.98
SLD5NT	SART3	SART3	1|3|12	16	5.33	3	41|42|53|54	0	0	0	0	0	-211.47	0.11	0.98
SLD5NT	ACTR3	ACTR3	3|1|1	5	1.67	3	6|11|21|20	0	0	0	0	0	-64.15	0.11	0.98
SLD5NT	VPS35	VPS35	0|3|5	8	2.67	3	15|22|23|34	0	0	0	0	0	-108.63	0.11	0.98
SLD5NT	METTL1	METTL1	0|0|4	4	1.33	3	10|13|13|11	0	0	0	0	0	-56.48	0.11	0.98
SLD5NT	BRAF	BRAF	0|0|3	3	1	3	9|7|10|12	0	0	0	0	0	-46.46	0.11	0.98
SLD5NT	MRPL45	MRPL45	1|0|0	1	0.33	3	3|4|2|3	0	0	0	0	0	-17.74	0.11	0.98
SLD5NT	NUDCD1	NUDCD1	0|0|1	1	0.33	3	2|1|4|5	0	0	0	0	0	-17.8	0.11	0.98
SLD5NT	SLFN11	SLFN11	0|0|5	5	1.67	3	9|17|15|17	0	0	0	0	0	-68.74	0.11	0.98
SLD5NT	GATAD2B	GATAD2B	5|5|1	11	3.67	3	26|36|35|35	0	0	0	0	0	-146.67	0.11	0.98
SLD5NT	COPG2	COPG2	1|3|9	13	4.33	3	36|40|43|44	0	0	0	0	0	-181.23	0.11	0.98
SLD5NT	LIN54	LIN54	2|4|0	6	2	3	10|17|21|25	0	0	0	0	0	-85.2	0.11	0.98
SLD5NT	PDLIM1	PDLIM1	7|6|0	13	4.33	3	41|40|36|45	0	0	0	0	0	-185.22	0.11	0.98
SLD5NT	BROX	BROX	0|0|3	3	1	3	7|10|11|9	0	0	0	0	0	-45.34	0.11	0.98
SLD5NT	PTPN11	PTPN11	1|1|14	16	5.33	3	39|52|55|45	0	0	0	0	0	-212.56	0.11	0.98
SLD5NT	HDAC2	HDAC2	3|4|3	10	3.33	3	28|30|25|33	0	0	0	0	0	-121.11	0.11	0.98
SLD5NT	TBC1D15	TBC1D15	8|8|2	18	6	3	54|56|54|52	0	0	0	0	0	-235.73	0.11	0.98
SLD5NT	ZC3H18	ZC3H18	1|6|0	7	2.33	3	20|20|26|30	0	0	0	0	0	-111.23	0.1	0.98
SLD5NT	GTSE1	GTSE1	0|2|0	2	0.67	3	3|7|8|9	0	0	0	0	0	-34.34	0.1	0.98
SLD5NT	EDC4	EDC4	21|19|4	44	14.67	3	119|143|157|150	0	0	0	0	0	-619.98	0.1	0.98
SLD5NT	AP2A1	AP2A1	0|1|7	8	2.67	3	27|30|24|25	0	0	0	0	0	-122.44	0.1	0.98
SLD5NT	CALM3	CALM3	1|1|0	2	0.67	3	5|6|8|9	0	0	0	0	0	-35.34	0.1	0.98
SLD5NT	SPG20	SPG20	8|6|3	17	5.67	3	51|56|67|58	0	0	0	0	0	-249.19	0.1	0.98
SLD5NT	PPP1CB	PPP1CB	0|1|0	1	0.33	3	0|2|6|5	0	0	0	0	0	-18.57	0.1	0.98
SLD5NT	EIF4G3	EIF4G3	1|0|0	1	0.33	3	1|3|4|5	0	0	0	0	0	-18.87	0.1	0.98
SLD5NT	PIAS2	PIAS2	2|2|1	5	1.67	3	19|18|17|16	0	0	0	0	0	-77.88	0.1	0.98
SLD5NT	CAMK2D	CAMK2D	0|1|4	5	1.67	3	15|17|19|14	0	0	0	0	0	-76.55	0.1	0.98
SLD5NT	DBNL	DBNL	4|3|2	9	3	3	22|31|35|38	0	0	0	0	0	-135.73	0.1	0.98
SLD5NT	ARHGAP12	ARHGAP12	0|0|1	1	0.33	3	0|1|4|8	0	0	0	0	0	-18.32	0.1	0.98
SLD5NT	STIP1	STIP1	2|6|1	9	3	3	25|29|35|35	0	0	0	0	0	-137.76	0.1	0.98
SLD5NT	CHMP4B	CHMP4B	2|3|0	5	1.67	3	15|17|18|16	0	0	0	0	0	-77.68	0.1	0.98
SLD5NT	CDK5	CDK5	0|1|1	2	0.67	3	6|7|8|7	0	0	0	0	0	-35.34	0.1	0.98
SLD5NT	NUP214	NUP214	12|14|7	33	11	3	101|101|127|109	0	0	0	0	0	-460.99	0.1	0.98
SLD5NT	MAP1B	MAP1B	25|17|8	50	16.67	3	165|172|171|178	0	0	0	0	0	#NAME?	0.1	0.98
SLD5NT	NMD3	NMD3	0|0|2	2	0.67	3	8|6|6|6	0	0	0	0	0	-33.15	0.1	0.98
SLD5NT	PGM1	PGM1	1|1|5	7	2.33	3	16|22|33|23	0	0	0	0	0	-104.17	0.1	0.98
SLD5NT	PGM2	PGM2	0|0|6	6	2	3	15|16|18|30	0	0	0	0	0	-91.89	0.1	0.98
SLD5NT	CDC27	CDC27	0|0|3	3	1	3	11|13|11|7	0	0	0	0	0	-50.91	0.1	0.98
SLD5NT	NUP153	NUP153	12|15|2	29	9.67	3	76|96|97|100	0	0	0	0	0	-406.49	0.1	0.98
SLD5NT	IPO5	IPO5	7|4|9	20	6.67	3	40|57|77|93	0	0	0	0	0	-282.93	0.1	0.98
SLD5NT	SMCHD1	SMCHD1	15|19|14	48	16	3	146|161|168|166	0	0	0	0	0	-657.84	0.1	0.98
SLD5NT	DDX51	DDX51	0|0|1	1	0.33	3	4|1|5|4	0	0	0	0	0	-19.98	0.1	0.98
SLD5NT	ANP32B	ANP32B	2|0|1	3	1	3	6|8|12|14	0	0	0	0	0	-48.62	0.1	0.98
SLD5NT	LARP7	LARP7	0|1|0	1	0.33	3	2|1|3|7	0	0	0	0	0	-18.62	0.1	0.98
SLD5NT	SEC24C	SEC24C	1|1|4	6	2	3	19|19|19|24	0	0	0	0	0	-90.03	0.1	0.98
SLD5NT	TXNRD1	TXNRD1	2|4|4	10	3.33	3	32|35|35|34	0	0	0	0	0	-146.89	0.1	0.98
SLD5NT	YWHAB	YWHAB	2|0|1	3	1	3	3|5|16|16	0	0	0	0	0	-47.98	0.1	0.98
SLD5NT	MAPRE1	MAPRE1	3|4|0	7	2.33	3	18|23|27|26	0	0	0	0	0	-109	0.1	0.98
SLD5NT	RBBP4	RBBP4	0|2|0	2	0.67	3	6|9|7|6	0	0	0	0	0	-35.34	0.1	0.98
SLD5NT	NT5DC3	NT5DC3	0|0|1	1	0.33	3	3|1|6|4	0	0	0	0	0	-19.98	0.1	0.98
SLD5NT	YES1	YES1	0|0|1	1	0.33	3	3|3|3|4	0	0	0	0	0	-18.87	0.1	0.98
SLD5NT	EZR	EZR	0|2|7	9	3	3	24|27|36|30	0	0	0	0	0	-134.76	0.1	0.98
SLD5NT	EFTUD2	EFTUD2	5|4|8	17	5.67	3	43|52|58|72	0	0	0	0	0	-236.99	0.1	0.98
SLD5NT	RFC5	RFC5	0|1|4	5	1.67	3	13|14|20|22	0	0	0	0	0	-81.07	0.1	0.98
SLD5NT	RAB1A	RAB1A	1|1|0	2	0.67	3	6|6|8|6	0	0	0	0	0	-33.15	0.1	0.98
SLD5NT	CNN3	CNN3	6|2|0	8	2.67	3	20|25|29|29	0	0	0	0	0	-119.08	0.1	0.98
SLD5NT	CKAP2	CKAP2	0|3|2	5	1.67	3	7|16|27|20	0	0	0	0	0	-81.58	0.1	0.98
SLD5NT	LRPPRC	LRPPRC	2|6|14	22	7.33	3	62|67|78|86	0	0	0	0	0	-321.47	0.1	0.98
SLD5NT	TROVE2	TROVE2	0|0|5	5	1.67	3	13|17|18|22	0	0	0	0	0	-82.15	0.1	0.98
SLD5NT	MYCBP2	MYCBP2	0|1|0	1	0.33	3	3|3|3|4	0	0	0	0	0	-18.87	0.1	0.98
SLD5NT	PLS3	PLS3	3|2|4	9	3	3	19|32|31|41	0	0	0	0	0	-132.15	0.1	0.98
SLD5NT	ASS1	ASS1	0|1|3	4	1.33	3	12|12|15|23	0	0	0	0	0	-73.04	0.09	0.98
SLD5NT	NUP93	NUP93	1|2|5	8	2.67	3	24|28|30|31	0	0	0	0	0	-125.53	0.09	0.98
SLD5NT	KIAA1279	KIAA1279	0|4|0	4	1.33	3	9|15|18|18	0	0	0	0	0	-70.98	0.09	0.98
SLD5NT	C2ORF44	C2ORF44	5|6|2	13	4.33	3	34|48|51|60	0	0	0	0	0	-209.81	0.09	0.98
SLD5NT	SERBP1	SERBP1	2|6|9	17	5.67	3	62|67|65|52	0	0	0	0	0	-269.16	0.09	0.98
SLD5NT	ARCN1	ARCN1	3|2|4	9	3	3	36|32|36|26	0	0	0	0	0	-140.26	0.09	0.98
SLD5NT	POLRMT	POLRMT	0|0|1	1	0.33	3	0|0|8|7	0	0	0	0	0	-20.52	0.09	0.98
SLD5NT	SCAF11	SCAF11	2|0|0	2	0.67	3	4|11|5|11	0	0	0	0	0	-38.52	0.09	0.98
SLD5NT	AKAP1	AKAP1	7|10|2	19	6.33	3	66|68|69|79	0	0	0	0	0	-309.32	0.09	0.98
SLD5NT	DYNC1LI1	DYNC1LI1	2|3|0	5	1.67	3	13|18|21|25	0	0	0	0	0	-89.93	0.09	0.98
SLD5NT	EIF3H	EIF3H	0|2|3	5	1.67	3	11|16|22|22	0	0	0	0	0	-83.15	0.09	0.98
SLD5NT	BCLAF1	BCLAF1	6|9|2	17	5.67	3	60|64|66|55	0	0	0	0	0	-268.04	0.09	0.98
SLD5NT	SFPQ	SFPQ	3|4|4	11	3.67	3	36|42|43|45	0	0	0	0	0	-176.11	0.09	0.98
SLD5NT	SALL2	SALL2	4|4|0	8	2.67	3	20|27|33|33	0	0	0	0	0	-130.23	0.09	0.98
SLD5NT	GPKOW	GPKOW	5|7|0	12	4	3	35|44|55|49	0	0	0	0	0	-208.67	0.09	0.98
SLD5NT	SUPT5H	SUPT5H	0|11|0	11	3.67	3	23|27|75|40	0	0	0	0	0	-187.39	0.09	0.98
SLD5NT	TARS2	TARS2	0|0|4	4	1.33	3	12|13|18|18	0	0	0	0	0	-72.09	0.09	0.98
SLD5NT	ANK2	ANK2	0|1|0	1	0.33	3	0|1|3|11	0	0	0	0	0	-20.4	0.09	0.98
SLD5NT	SF3A3	SF3A3	3|3|0	6	2	3	16|20|21|30	0	0	0	0	0	-101.04	0.09	0.98
SLD5NT	CCDC47	CCDC47	0|1|6	7	2.33	3	19|22|34|28	0	0	0	0	0	-118.92	0.09	0.98
SLD5NT	INTS12	INTS12	1|1|0	2	0.67	3	2|10|7|11	0	0	0	0	0	-37.32	0.09	0.98
SLD5NT	ALDH7A1	ALDH7A1	1|2|1	4	1.33	3	9|15|14|20	0	0	0	0	0	-64.6	0.09	0.98
SLD5NT	NPEPPS	NPEPPS	3|3|8	14	4.67	3	41|53|58|63	0	0	0	0	0	-230.19	0.09	0.98
SLD5NT	WDR6	WDR6	0|1|0	1	0.33	3	3|5|3|4	0	0	0	0	0	-21.07	0.09	0.98
SLD5NT	CPSF1	CPSF1	0|1|2	3	1	3	9|12|17|9	0	0	0	0	0	-56.48	0.09	0.98
SLD5NT	CNOT1	CNOT1	3|16|11	30	10	3	117|117|110|118	0	0	0	0	0	-505.53	0.09	0.98
SLD5NT	DAP3	DAP3	0|0|3	3	1	3	11|13|10|13	0	0	0	0	0	-56.48	0.09	0.98
SLD5NT	CEBPZ	CEBPZ	0|0|6	6	2	3	16|18|28|28	0	0	0	0	0	-104.33	0.09	0.98
SLD5NT	WARS	WARS	2|2|2	6	2	3	13|18|25|30	0	0	0	0	0	-91.42	0.09	0.98
SLD5NT	PPP2R1A	PPP2R1A	6|3|0	9	3	3	19|34|36|45	0	0	0	0	0	-153.31	0.09	0.98
SLD5NT	AQR	AQR	0|0|7	7	2.33	3	26|27|26|29	0	0	0	0	0	-124.67	0.09	0.98
SLD5NT	HSPA4	HSPA4	1|4|1	6	2	3	16|23|31|28	0	0	0	0	0	-108.7	0.08	0.98
SLD5NT	GARS	GARS	2|2|4	8	2.67	3	29|35|35|40	0	0	0	0	0	-150.21	0.08	0.98
SLD5NT	NOL6	NOL6	1|4|7	12	4	3	52|53|48|53	0	0	0	0	0	-229.26	0.08	0.98
SLD5NT	SNW1	SNW1	4|4|3	11	3.67	3	42|46|48|44	0	0	0	0	0	-191.57	0.08	0.98
SLD5NT	TBL3	TBL3	0|1|8	9	3	3	41|40|36|38	0	0	0	0	0	-177.37	0.08	0.98
SLD5NT	PIH1D1	PIH1D1	0|2|1	3	1	3	11|13|13|15	0	0	0	0	0	-62.03	0.08	0.98
SLD5NT	PPM1A	PPM1A	0|2|1	3	1	3	8|14|13|17	0	0	0	0	0	-62.1	0.08	0.98
SLD5NT	CHEK2	CHEK2	1|0|0	1	0.33	3	4|5|4|3	0	0	0	0	0	-22.11	0.08	0.98
SLD5NT	ILKAP	ILKAP	0|5|0	5	1.67	3	20|20|24|22	0	0	0	0	0	-100.04	0.08	0.98
SLD5NT	CHD8	CHD8	0|1|3	4	1.33	3	15|15|18|18	0	0	0	0	0	-77.68	0.08	0.98
SLD5NT	RIF1	RIF1	6|10|10	26	8.67	3	100|130|111|113	0	0	0	0	0	-482.92	0.08	0.98
SLD5NT	CSTF2T	CSTF2T	0|3|0	3	1	3	5|12|18|13	0	0	0	0	0	-57.24	0.08	0.98
SLD5NT	MTDH	MTDH	0|0|5	5	1.67	3	18|19|21|23	0	0	0	0	0	-94.44	0.08	0.98
SLD5NT	GOLT1B	GOLT1B	0|0|1	1	0.33	3	7|3|2|4	0	0	0	0	0	-22.14	0.08	0.98
SLD5NT	IRS2	IRS2	0|0|1	1	0.33	3	1|3|6|6	0	0	0	0	0	-22.01	0.08	0.98
SLD5NT	TYMS	TYMS	0|1|2	3	1	3	11|10|14|14	0	0	0	0	0	-58.7	0.08	0.98
SLD5NT	ZNF207	ZNF207	1|1|0	2	0.67	3	5|8|7|13	0	0	0	0	0	-40.83	0.08	0.98
SLD5NT	GPATCH1	GPATCH1	5|4|0	9	3	3	29|44|39|43	0	0	0	0	0	-177.38	0.08	0.98
SLD5NT	GOT1	GOT1	2|2|0	4	1.33	3	14|13|18|25	0	0	0	0	0	-81.99	0.08	0.98
SLD5NT	CDC23	CDC23	0|1|0	1	0.33	3	4|5|3|4	0	0	0	0	0	-22.11	0.08	0.98
SLD5NT	EMC3	EMC3	0|0|2	2	0.67	3	9|9|11|5	0	0	0	0	0	-42.01	0.08	0.98
SLD5NT	MORC3	MORC3	0|1|0	1	0.33	3	3|2|3|8	0	0	0	0	0	-21.91	0.08	0.98
SLD5NT	ARFGAP1	ARFGAP1	2|2|1	5	1.67	3	16|22|23|24	0	0	0	0	0	-94.46	0.08	0.98
SLD5NT	CLINT1	CLINT1	7|5|2	14	4.67	3	54|59|65|55	0	0	0	0	0	-254.67	0.08	0.98
SLD5NT	CFDP1	CFDP1	1|2|0	3	1	3	7|13|13|17	0	0	0	0	0	-59.77	0.08	0.98
SLD5NT	SETD1A	SETD1A	0|2|2	4	1.33	3	10|14|22|23	0	0	0	0	0	-80.72	0.08	0.98
SLD5NT	UBAP2	UBAP2	3|4|0	7	2.33	3	26|32|28|33	0	0	0	0	0	-137	0.08	0.98
SLD5NT	PLEC	PLEC	4|2|1	7	2.33	3	21|25|29|35	0	0	0	0	0	-122.18	0.08	0.98
SLD5NT	HNRNPUL1	HNRNPUL1	0|0|4	4	1.33	3	9|15|23|19	0	0	0	0	0	-77.41	0.08	0.98
SLD5NT	NR3C1	NR3C1	0|4|1	5	1.67	3	23|24|21|17	0	0	0	0	0	-98.92	0.08	0.98
SLD5NT	HM13	HM13	0|1|0	1	0.33	3	3|4|6|3	0	0	0	0	0	-22.11	0.08	0.98
SLD5NT	CCBL2	CCBL2	0|0|1	1	0.33	3	1|2|7|7	0	0	0	0	0	-22.92	0.08	0.98
SLD5NT	PRCC	PRCC	4|0|1	5	1.67	3	15|20|25|25	0	0	0	0	0	-98.99	0.08	0.98
SLD5NT	ATP1B1	ATP1B1	0|0|1	1	0.33	3	3|5|3|5	0	0	0	0	0	-22.11	0.08	0.98
SLD5NT	YEATS2	YEATS2	5|5|0	10	3.33	3	23|39|47|59	0	0	0	0	0	-191.21	0.08	0.98
SLD5NT	SPATA5	SPATA5	2|2|0	4	1.33	3	8|12|22|24	0	0	0	0	0	-77.15	0.08	0.98
SLD5NT	ORM1	ORM1	1|0|0	1	0.33	3	5|4|6|4	0	0	0	0	0	-25.45	0.07	0.98
SLD5NT	A8K968	EPB41L3	2|5|9	16	5.33	3	72|79|79|84	0	0	0	0	0	-345.05	0.07	0.98
SLD5NT	PSMD13	PSMD13	2|0|1	3	1	3	6|19|19|17	0	0	0	0	0	-71.73	0.07	0.98
SLD5NT	PPP2R2A	PPP2R2A	0|0|4	4	1.33	3	17|19|21|19	0	0	0	0	0	-88.84	0.07	0.98
SLD5NT	NUP107	NUP107	3|2|1	6	2	3	26|27|27|28	0	0	0	0	0	-119.97	0.07	0.98
SLD5NT	SSB	SSB	2|2|5	9	3	3	31|34|51|55	0	0	0	0	0	-185.2	0.07	0.98
SLD5NT	ZFR	ZFR	0|1|8	9	3	3	26|45|53|39	0	0	0	0	0	-185.88	0.07	0.98
SLD5NT	TPP2	TPP2	0|1|4	5	1.67	3	26|21|25|28	0	0	0	0	0	-115.71	0.07	0.98
SLD5NT	RAB3GAP2	RAB3GAP2	13|8|1	22	7.33	3	102|111|117|104	0	0	0	0	0	-484.64	0.07	0.98
SLD5NT	GPN1	GPN1	0|2|0	2	0.67	3	5|10|12|14	0	0	0	0	0	-49.71	0.07	0.98
SLD5NT	MTA1	MTA1	2|4|3	9	3	3	41|45|48|44	0	0	0	0	0	-193.47	0.07	0.98
SLD5NT	SENP6	SENP6	1|0|0	1	0.33	3	2|3|3|11	0	0	0	0	0	-24.99	0.07	0.98
SLD5NT	LRIF1	LRIF1	1|3|0	4	1.33	3	14|19|20|29	0	0	0	0	0	-95.36	0.07	0.98
SLD5NT	ERO1L	ERO1L	2|0|2	4	1.33	3	14|19|21|19	0	0	0	0	0	-85.5	0.07	0.98
SLD5NT	NOL11	NOL11	1|2|1	4	1.33	3	15|20|22|24	0	0	0	0	0	-90.03	0.07	0.98
SLD5NT	NCAPG	NCAPG	0|1|7	8	2.67	3	31|36|41|39	0	0	0	0	0	-168.4	0.07	0.98
SLD5NT	CHAMP1	CHAMP1	6|7|0	13	4.33	3	57|68|64|67	0	0	0	0	0	-290.74	0.07	0.98
SLD5NT	SF3B6	SF3B6	0|0|1	1	0.33	3	3|5|5|7	0	0	0	0	0	-26.5	0.07	0.98
SLD5NT	NUP210	NUP210	0|2|4	6	2	3	27|22|39|21	0	0	0	0	0	-125.44	0.07	0.98
SLD5NT	NSF	NSF	0|0|6	6	2	3	23|24|32|29	0	0	0	0	0	-124.67	0.07	0.98
SLD5NT	SAFB	SAFB	2|2|1	5	1.67	3	15|24|27|23	0	0	0	0	0	-98.91	0.07	0.98
SLD5NT	IPO7	IPO7	5|4|4	13	4.33	3	46|63|63|71	0	0	0	0	0	-257.08	0.07	0.98
SLD5NT	PPP1R10	PPP1R10	0|0|5	5	1.67	3	18|21|26|26	0	0	0	0	0	-105.64	0.07	0.98
SLD5NT	IK	IK	2|3|0	5	1.67	3	19|23|27|30	0	0	0	0	0	-114.6	0.07	0.98
SLD5NT	BPTF	BPTF	0|0|7	7	2.33	3	36|34|26|29	0	0	0	0	0	-143.73	0.07	0.98
SLD5NT	TFRC	TFRC	0|3|0	3	1	3	15|14|16|16	0	0	0	0	0	-72.09	0.07	0.98
SLD5NT	FLNB	FLNB	0|1|6	7	2.33	3	27|27|39|47	0	0	0	0	0	-160.14	0.07	0.98
SLD5NT	FASTKD2	FASTKD2	0|1|0	1	0.33	3	2|3|5|10	0	0	0	0	0	-26.14	0.07	0.98
SLD5NT	RQCD1	RQCD1	0|0|2	2	0.67	3	7|8|9|12	0	0	0	0	0	-44.21	0.07	0.98
SLD5NT	PSME1	PSME1	3|0|0	3	1	3	9|13|10|23	0	0	0	0	0	-64.98	0.07	0.98
SLD5NT	CERS2	CERS2	0|0|2	2	0.67	3	9|10|9|12	0	0	0	0	0	-48.66	0.07	0.98
SLD5NT	LAS1L	LAS1L	2|2|2	6	2	3	24|26|30|28	0	0	0	0	0	-115.96	0.07	0.98
SLD5NT	SEC23A	SEC23A	0|2|3	5	1.67	3	22|21|27|29	0	0	0	0	0	-114.6	0.07	0.98
SLD5NT	ZZEF1	ZZEF1	0|1|0	1	0.33	3	5|1|7|5	0	0	0	0	0	-24.29	0.07	0.98
SLD5NT	XRN1	XRN1	0|4|6	10	3.33	3	51|54|43|49	0	0	0	0	0	-224.5	0.07	0.98
SLD5NT	CTNNBL1	CTNNBL1	1|0|1	2	0.67	3	4|6|15|11	0	0	0	0	0	-43.81	0.07	0.98
SLD5NT	BICD2	BICD2	11|6|0	17	5.67	3	68|77|85|97	0	0	0	0	0	-370.3	0.07	0.98
SLD5NT	C16ORF62	C16ORF62	1|0|0	1	0.33	3	1|5|5|11	0	0	0	0	0	-28.32	0.06	0.98
SLD5NT	WDR75	WDR75	1|2|2	5	1.67	3	28|28|26|26	0	0	0	0	0	-119.97	0.06	0.98
SLD5NT	CHD1L	CHD1L	0|0|1	1	0.33	3	2|4|12|6	0	0	0	0	0	-30.45	0.06	0.98
SLD5NT	USP47	USP47	0|1|2	3	1	3	7|16|19|22	0	0	0	0	0	-75.05	0.06	0.98
SLD5NT	POLR2A	POLR2A	0|0|3	3	1	3	10|13|25|18	0	0	0	0	0	-77.31	0.06	0.98
SLD5NT	ZMYM4	ZMYM4	2|1|2	5	1.67	3	29|29|24|33	0	0	0	0	0	-127.76	0.06	0.98
SLD5NT	GEMIN5	GEMIN5	4|5|6	15	5	3	87|90|89|73	0	0	0	0	0	-363.78	0.06	0.98
SLD5NT	PLCG1	PLCG1	0|0|2	2	0.67	3	12|9|11|13	0	0	0	0	0	-54.24	0.06	0.98
SLD5NT	SUGP2	SUGP2	0|2|8	10	3.33	3	39|50|62|60	0	0	0	0	0	-239.95	0.06	0.98
SLD5NT	GHITM	GHITM	1|0|0	1	0.33	3	7|7|1|6	0	0	0	0	0	-27.51	0.06	0.98
SLD5NT	CXORF56	CXORF56	0|0|2	2	0.67	3	10|14|10|11	0	0	0	0	0	-54.24	0.06	0.98
SLD5NT	SPTBN1	SPTBN1	1|0|10	11	3.67	3	46|53|66|83	0	0	0	0	0	-281.14	0.06	0.98
SLD5NT	TPX2	TPX2	1|8|3	12	4	3	53|62|94|73	0	0	0	0	0	-313.65	0.06	0.98
SLD5NT	UNC45A	UNC45A	0|3|2	5	1.67	3	23|24|29|27	0	0	0	0	0	-119.08	0.06	0.98
SLD5NT	SF3A1	SF3A1	5|7|0	12	4	3	57|71|73|73	0	0	0	0	0	-310.96	0.06	0.98
SLD5NT	RBBP7	RBBP7	1|2|0	3	1	3	16|19|19|18	0	0	0	0	0	-84.37	0.06	0.98
SLD5NT	ZBTB21	ZBTB21	0|2|0	2	0.67	3	7|8|17|16	0	0	0	0	0	-57.27	0.06	0.98
SLD5NT	RBM39	RBM39	2|1|0	3	1	3	14|15|21|20	0	0	0	0	0	-82.15	0.06	0.98
SLD5NT	STRN4	STRN4	2|2|0	4	1.33	3	13|16|31|32	0	0	0	0	0	-106.13	0.06	0.98
SLD5NT	TP53BP2	TP53BP2	1|1|2	4	1.33	3	18|23|24|30	0	0	0	0	0	-105.64	0.06	0.98
SLD5NT	COG2	COG2	0|0|1	1	0.33	3	1|3|9|9	0	0	0	0	0	-28.32	0.06	0.98
SLD5NT	GNAI3	GNAI3	0|0|2	2	0.67	3	11|11|13|11	0	0	0	0	0	-55.36	0.06	0.98
SLD5NT	KIF21A	KIF21A	1|0|0	1	0.33	3	0|6|9|7	0	0	0	0	0	-28.38	0.06	0.98
SLD5NT	RRM1	RRM1	0|0|6	6	2	3	32|37|37|37	0	0	0	0	0	-163.91	0.06	0.98
SLD5NT	HEATR5B	HEATR5B	0|1|0	1	0.33	3	2|7|4|8	0	0	0	0	0	-27.55	0.06	0.98
SLD5NT	PARVA	PARVA	0|1|0	1	0.33	3	2|5|7|8	0	0	0	0	0	-28.73	0.06	0.98
SLD5NT	RTN4	RTN4	2|4|1	7	2.33	3	31|36|35|45	0	0	0	0	0	-163.39	0.06	0.98
SLD5NT	EHD4	EHD4	0|0|2	2	0.67	3	12|8|14|10	0	0	0	0	0	-53.11	0.06	0.98
SLD5NT	SNX1	SNX1	2|2|0	4	1.33	3	21|24|17|25	0	0	0	0	0	-101.16	0.06	0.98
SLD5NT	MLEC	MLEC	0|0|1	1	0.33	3	7|5|5|6	0	0	0	0	0	-29.85	0.06	0.98
SLD5NT	ZNF384	ZNF384	0|3|0	3	1	3	19|19|19|15	0	0	0	0	0	-84.37	0.06	0.98
SLD5NT	CNN2	CNN2	2|0|0	2	0.67	3	10|10|14|10	0	0	0	0	0	-53.11	0.06	0.98
SLD5NT	ICE2	ICE2	0|1|0	1	0.33	3	3|8|3|10	0	0	0	0	0	-30.64	0.06	0.98
SLD5NT	SON	SON	5|3|0	8	2.67	3	35|44|52|54	0	0	0	0	0	-210.9	0.06	0.98
SLD5NT	G6PD	G6PD	2|3|2	7	2.33	3	31|41|47|45	0	0	0	0	0	-177.92	0.06	0.98
SLD5NT	TTLL12	TTLL12	1|2|2	5	1.67	3	20|27|32|35	0	0	0	0	0	-126.55	0.06	0.98
SLD5NT	NELFB	NELFB	0|0|2	2	0.67	3	10|11|19|16	0	0	0	0	0	-66.48	0.05	0.98
SLD5NT	XPO7	XPO7	0|1|5	6	2	3	36|44|37|42	0	0	0	0	0	-181.86	0.05	0.98
SLD5NT	TIPRL	TIPRL	1|0|2	3	1	3	15|20|23|23	0	0	0	0	0	-94.44	0.05	0.98
SLD5NT	NAP1L1	NAP1L1	0|4|0	4	1.33	3	21|24|31|31	0	0	0	0	0	-123.56	0.05	0.98
SLD5NT	OTUB1	OTUB1	1|0|0	1	0.33	3	1|6|8|12	0	0	0	0	0	-33.86	0.05	0.98
SLD5NT	POLR3A	POLR3A	0|0|3	3	1	3	17|22|25|19	0	0	0	0	0	-96.69	0.05	0.98
SLD5NT	COIL	COIL	0|0|2	2	0.67	3	8|14|17|15	0	0	0	0	0	-64.33	0.05	0.98
SLD5NT	OCRL	OCRL	0|0|3	3	1	3	19|21|18|17	0	0	0	0	0	-87.74	0.05	0.98
SLD5NT	FAM49B	FAM49B	0|0|2	2	0.67	3	13|13|13|12	0	0	0	0	0	-60.93	0.05	0.98
SLD5NT	SDHA	SDHA	1|0|3	4	1.33	3	22|23|30|26	0	0	0	0	0	-116.83	0.05	0.98
SLD5NT	ERC1	ERC1	1|0|0	1	0.33	3	4|3|10|11	0	0	0	0	0	-35.01	0.05	0.98
SLD5NT	CLUH	CLUH	0|0|4	4	1.33	3	28|32|22|26	0	0	0	0	0	-124.67	0.05	0.98
SLD5NT	SAFB2	SAFB2	2|4|1	7	2.33	3	43|48|58|47	0	0	0	0	0	-218.08	0.05	0.98
SLD5NT	FAF2	FAF2	0|0|2	2	0.67	3	8|14|17|16	0	0	0	0	0	-65.42	0.05	0.98
SLD5NT	SEC23B	SEC23B	1|0|5	6	2	3	27|36|44|43	0	0	0	0	0	-171.62	0.05	0.98
SLD5NT	IPO9	IPO9	2|2|0	4	1.33	3	22|27|27|33	0	0	0	0	0	-125.8	0.05	0.98
SLD5NT	CWF19L1	CWF19L1	0|0|1	1	0.33	3	5|7|11|6	0	0	0	0	0	-36.46	0.05	0.98
SLD5NT	NEK1	NEK1	1|0|0	1	0.33	3	4|7|5|13	0	0	0	0	0	-36.17	0.05	0.98
SLD5NT	DHX29	DHX29	3|6|10	19	6.33	3	111|121|132|121	0	0	0	0	0	-531.23	0.05	0.98
SLD5NT	FLOT2	FLOT2	0|1|2	3	1	3	17|20|20|18	0	0	0	0	0	-87.74	0.05	0.98
SLD5NT	ESYT1	ESYT1	1|7|5	13	4.33	3	91|87|90|78	0	0	0	0	0	-385.98	0.05	0.98
SLD5NT	EXOC4	EXOC4	0|0|3	3	1	3	19|19|15|23	0	0	0	0	0	-88.84	0.05	0.98
SLD5NT	POM121C	POM121C	1|0|0	1	0.33	3	4|7|7|7	0	0	0	0	0	-32.04	0.05	0.98
SLD5NT	TCERG1	TCERG1	1|3|2	6	2	3	30|37|54|47	0	0	0	0	0	-186.42	0.05	0.98
SLD5NT	ATRX	ATRX	0|2|0	2	0.67	3	8|10|11|22	0	0	0	0	0	-60.5	0.05	0.98
SLD5NT	RBM15	RBM15	0|0|1	1	0.33	3	4|6|9|6	0	0	0	0	0	-32.04	0.05	0.98
SLD5NT	TUBGCP2	TUBGCP2	0|0|4	4	1.33	3	26|27|32|30	0	0	0	0	0	-132.52	0.05	0.98
SLD5NT	SLU7	SLU7	0|2|0	2	0.67	3	9|11|13|17	0	0	0	0	0	-59.82	0.05	0.98
SLD5NT	ZC3H11A	ZC3H11A	0|7|0	7	2.33	3	39|47|49|42	0	0	0	0	0	-202.05	0.05	0.98
SLD5NT	SNX5	SNX5	0|0|1	1	0.33	3	4|5|8|8	0	0	0	0	0	-32.04	0.05	0.98
SLD5NT	KIF11	KIF11	0|9|0	9	3	3	43|56|88|64	0	0	0	0	0	-284.37	0.05	0.98
SLD5NT	HTATSF1	HTATSF1	1|1|0	2	0.67	3	6|11|16|17	0	0	0	0	0	-59.57	0.05	0.98
SLD5NT	WDR18	WDR18	0|1|2	3	1	3	21|21|18|23	0	0	0	0	0	-96.69	0.05	0.98
SLD5NT	KMT2A	KMT2A	0|2|3	5	1.67	3	15|36|44|38	0	0	0	0	0	-152.02	0.05	0.98
SLD5NT	PCMT1	PCMT1	2|1|0	3	1	3	19|21|21|24	0	0	0	0	0	-98.92	0.05	0.98
SLD5NT	CACYBP	CACYBP	0|2|1	3	1	3	10|18|30|25	0	0	0	0	0	-96.17	0.05	0.98
SLD5NT	GK	GK	1|0|0	1	0.33	3	5|8|11|11	0	0	0	0	0	-43.13	0.04	0.98
SLD5NT	WDR70	WDR70	3|2|0	5	1.67	3	36|45|46|52	0	0	0	0	0	-204.3	0.04	0.98
SLD5NT	PRPF40A	PRPF40A	1|1|0	2	0.67	3	9|16|22|20	0	0	0	0	0	-78.58	0.04	0.98
SLD5NT	VCL	VCL	2|1|0	3	1	3	17|22|28|32	0	0	0	0	0	-114.43	0.04	0.98
SLD5NT	SLC3A2	SLC3A2	0|2|0	2	0.67	3	12|11|19|26	0	0	0	0	0	-79.48	0.04	0.98
SLD5NT	WAPAL	WAPAL	3|3|4	10	3.33	3	62|79|82|99	0	0	0	0	0	-348.88	0.04	0.98
SLD5NT	DYNC1LI2	DYNC1LI2	0|1|0	1	0.33	3	2|9|10|15	0	0	0	0	0	-43.74	0.04	0.98
SLD5NT	HSPBP1	HSPBP1	0|1|0	1	0.33	3	5|9|10|11	0	0	0	0	0	-43.13	0.04	0.98
SLD5NT	LTN1	LTN1	0|0|2	2	0.67	3	15|21|19|19	0	0	0	0	0	-86.62	0.04	0.98
SLD5NT	AGTPBP1	AGTPBP1	4|2|2	8	2.67	3	68|75|71|76	0	0	0	0	0	-318.25	0.04	0.98
SLD5NT	PRMT7	PRMT7	2|2|0	4	1.33	3	25|28|30|36	0	0	0	0	0	-137	0.04	0.98
SLD5NT	MCM4	MCM4	2|4|0	6	2	3	58|56|52|52	0	0	0	0	0	-248.07	0.04	0.98
SLD5NT	NUP205	NUP205	0|0|6	6	2	3	41|45|42|53	0	0	0	0	0	-206.54	0.04	0.98
SLD5NT	TNPO1	TNPO1	2|0|1	3	1	3	7|18|29|35	0	0	0	0	0	-102.55	0.04	0.98
SLD5NT	MTHFD1L	MTHFD1L	0|0|2	2	0.67	3	16|17|16|17	0	0	0	0	0	-77.68	0.04	0.98
SLD5NT	SEC24A	SEC24A	1|0|2	3	1	3	19|24|27|36	0	0	0	0	0	-122.22	0.04	0.98
SLD5NT	ARFGAP3	ARFGAP3	0|0|1	1	0.33	3	6|9|12|10	0	0	0	0	0	-45.34	0.04	0.98
SLD5NT	NAE1	NAE1	0|1|0	1	0.33	3	3|5|12|17	0	0	0	0	0	-44.71	0.04	0.98
SLD5NT	HSPH1	HSPH1	2|2|0	4	1.33	3	19|36|39|33	0	0	0	0	0	-145.64	0.04	0.98
SLD5NT	UBN2	UBN2	1|0|0	1	0.33	3	5|7|10|13	0	0	0	0	0	-43.07	0.04	0.98
SLD5NT	MAP7D3	MAP7D3	1|3|0	4	1.33	3	30|39|29|35	0	0	0	0	0	-152.7	0.04	0.98
SLD5NT	C19ORF43	C19ORF43	1|1|0	2	0.67	3	13|18|15|17	0	0	0	0	0	-74.33	0.04	0.98
SLD5NT	RPRD2	RPRD2	2|5|0	7	2.33	3	38|48|55|67	0	0	0	0	0	-236.42	0.04	0.98
SLD5NT	ZNF644	ZNF644	1|0|0	1	0.33	3	4|7|12|9	0	0	0	0	0	-39.7	0.04	0.98
SLD5NT	L3MBTL3	L3MBTL3	2|1|1	4	1.33	3	27|32|34|45	0	0	0	0	0	-153.21	0.04	0.98
SLD5NT	IFT74	IFT74	5|2|0	7	2.33	3	51|59|59|66	0	0	0	0	0	-267.16	0.04	0.98
SLD5NT	REEP5	REEP5	0|1|0	1	0.33	3	5|9|10|8	0	0	0	0	0	-39.77	0.04	0.98
SLD5NT	UTP3	UTP3	0|0|1	1	0.33	3	5|8|13|8	0	0	0	0	0	-41.99	0.04	0.98
SLD5NT	CDR2	CDR2	1|1|0	2	0.67	3	15|18|17|25	0	0	0	0	0	-87.83	0.04	0.98
SLD5NT	MAVS	MAVS	0|1|0	1	0.33	3	7|13|10|15	0	0	0	0	0	-54.3	0.03	0.98
SLD5NT	KIF5B	KIF5B	1|2|2	5	1.67	3	45|54|63|48	0	0	0	0	0	-233.74	0.03	0.98
SLD5NT	PPM1G	PPM1G	1|1|0	2	0.67	3	18|21|28|27	0	0	0	0	0	-109	0.03	0.98
SLD5NT	PRRC2B	PRRC2B	0|5|0	5	1.67	3	24|48|57|68	0	0	0	0	0	-223.63	0.03	0.98
SLD5NT	TWF2	TWF2	0|1|1	2	0.67	3	15|22|28|29	0	0	0	0	0	-108.82	0.03	0.98
SLD5NT	PRPF19	PRPF19	0|1|0	1	0.33	3	7|11|8|14	0	0	0	0	0	-48.66	0.03	0.98
SLD5NT	HADHA	HADHA	0|0|1	1	0.33	3	10|12|15|11	0	0	0	0	0	-57.57	0.03	0.98
SLD5NT	GTF2I	GTF2I	1|2|1	4	1.33	3	30|42|44|39	0	0	0	0	0	-172.31	0.03	0.98
SLD5NT	CDK13	CDK13	2|1|0	3	1	3	25|24|33|34	0	0	0	0	0	-133.63	0.03	0.98
SLD5NT	MDC1	MDC1	2|2|2	6	2	3	73|82|87|61	0	0	0	0	0	-332.6	0.03	0.98
SLD5NT	CHERP	CHERP	0|3|0	3	1	3	21|37|43|49	0	0	0	0	0	-171.2	0.03	0.98
SLD5NT	LRRC40	LRRC40	0|0|2	2	0.67	3	24|25|28|23	0	0	0	0	0	-115.71	0.03	0.98
SLD5NT	DDHD1	DDHD1	1|1|0	2	0.67	3	13|15|22|37	0	0	0	0	0	-100.45	0.03	0.98
SLD5NT	AHNAK	AHNAK	24|13|11	48	16	3	368|412|507|571	0	0	0	0	0	#NAME?	0.03	0.98
SLD5NT	THRAP3	THRAP3	2|3|0	5	1.67	3	44|61|64|62	0	0	0	0	0	-262.58	0.03	0.98
SLD5NT	PFAS	PFAS	2|1|0	3	1	3	26|31|32|41	0	0	0	0	0	-149.35	0.03	0.98
SLD5NT	SART1	SART1	2|5|0	7	2.33	3	56|69|76|68	0	0	0	0	0	-305.44	0.03	0.98
SLD5NT	IPO8	IPO8	2|2|0	4	1.33	3	33|37|46|52	0	0	0	0	0	-191.77	0.03	0.98
SLD5NT	IPO4	IPO4	0|2|1	3	1	3	11|24|34|52	0	0	0	0	0	-138.21	0.03	0.98
SLD5NT	ARHGEF16	ARHGEF16	0|1|0	1	0.33	3	5|9|14|16	0	0	0	0	0	-52.82	0.03	0.98
SLD5NT	SCAF4	SCAF4	0|0|1	1	0.33	3	5|7|13|14	0	0	0	0	0	-47.35	0.03	0.98
SLD5NT	RBM4	RBM4	0|1|0	1	0.33	3	13|12|16|12	0	0	0	0	0	-63.16	0.03	0.98
SLD5NT	PUS7	PUS7	0|2|0	2	0.67	3	12|14|30|22	0	0	0	0	0	-90.59	0.03	0.98
SLD5NT	CASC5	CASC5	8|1|0	9	3	3	62|85|77|130	0	0	0	0	0	-399.81	0.03	0.98
SLD5NT	FAM50A	FAM50A	0|1|0	1	0.33	3	5|9|15|18	0	0	0	0	0	-56.08	0.03	0.98
SLD5NT	CC2D1A	CC2D1A	0|1|2	3	1	3	31|39|49|41	0	0	0	0	0	-182.92	0.03	0.98
SLD5NT	EMSY	EMSY	1|3|0	4	1.33	3	26|32|50|55	0	0	0	0	0	-185.68	0.03	0.98
SLD5NT	TP53BP1	TP53BP1	1|2|0	3	1	3	27|32|25|43	0	0	0	0	0	-145.73	0.03	0.98
SLD5NT	KRT18	KRT18	0|1|0	1	0.33	3	6|9|18|16	0	0	0	0	0	-58.33	0.03	0.98
SLD5NT	PRRC2A	PRRC2A	0|4|0	4	1.33	3	27|48|48|55	0	0	0	0	0	-202.69	0.03	0.98
SLD5NT	RBM17	RBM17	0|4|0	4	1.33	3	41|40|45|29	0	0	0	0	0	-177.38	0.03	0.98
SLD5NT	PREP	PREP	0|1|2	3	1	3	25|29|31|36	0	0	0	0	0	-139.24	0.03	0.98
SLD5NT	ATP6V1A	ATP6V1A	0|2|0	2	0.67	3	22|22|27|28	0	0	0	0	0	-114.6	0.03	0.98
SLD5NT	CBS	CBS	0|1|0	1	0.33	3	9|11|15|16	0	0	0	0	0	-60.93	0.03	0.98
SLD5NT	SAP30BP	SAP30BP	1|0|0	1	0.33	3	10|12|17|12	0	0	0	0	0	-60.93	0.03	0.98
SLD5NT	NDC80	NDC80	1|0|0	1	0.33	3	7|11|14|17	0	0	0	0	0	-58.6	0.03	0.98
SLD5NT	RAD50	RAD50	1|0|1	2	0.67	3	14|22|30|29	0	0	0	0	0	-109.82	0.03	0.98
SLD5NT	KIAA1671	KIAA1671	0|6|0	6	2	3	37|66|70|99	0	0	0	0	0	-307.69	0.03	0.98
SLD5NT	RPAP3	RPAP3	0|0|2	2	0.67	3	24|24|27|30	0	0	0	0	0	-121.31	0.03	0.98
SLD5NT	SEC31A	SEC31A	1|0|0	1	0.33	3	8|13|16|15	0	0	0	0	0	-62.03	0.03	0.98
SLD5NT	LONP1	LONP1	0|0|2	2	0.67	3	14|17|29|23	0	0	0	0	0	-96.43	0.03	0.98
SLD5NT	AGL	AGL	0|1|0	1	0.33	3	13|15|24|23	0	0	0	0	0	-87.6	0.02	0.98
SLD5NT	ZC3H14	ZC3H14	0|3|0	3	1	3	29|48|50|56	0	0	0	0	0	-208.36	0.02	0.98
SLD5NT	NUP98	NUP98	1|1|0	2	0.67	3	32|38|39|38	0	0	0	0	0	-168.4	0.02	0.98
SLD5NT	GTF3C1	GTF3C1	0|1|0	1	0.33	3	25|20|29|14	0	0	0	0	0	-102.05	0.02	0.98
SLD5NT	CSDE1	CSDE1	4|2|0	6	2	3	82|89|82|84	0	0	0	0	0	-381.73	0.02	0.98
SLD5NT	NSDHL	NSDHL	0|1|0	1	0.33	3	6|15|17|17	0	0	0	0	0	-65.17	0.02	0.98
SLD5NT	COPS2	COPS2	0|1|0	1	0.33	3	5|5|16|28	0	0	0	0	0	-63.32	0.02	0.98
SLD5NT	DDRGK1	DDRGK1	0|1|0	1	0.33	3	10|15|18|20	0	0	0	0	0	-74.34	0.02	0.98
SLD5NT	CLIC4	CLIC4	0|1|0	1	0.33	3	8|14|20|23	0	0	0	0	0	-76.16	0.02	0.98
SLD5NT	MYBL2	MYBL2	0|1|0	1	0.33	3	7|12|40|27	0	0	0	0	0	-98.99	0.02	0.98
SLD5NT	ZYX	ZYX	0|1|0	1	0.33	3	13|16|22|22	0	0	0	0	0	-85.55	0.02	0.98
SLD5NT	ATG2B	ATG2B	2|3|0	5	1.67	3	95|113|90|130	0	0	0	0	0	-483.52	0.02	0.98
SLD5NT	NCOR1	NCOR1	0|3|1	4	1.33	3	34|54|65|86	0	0	0	0	0	-270.74	0.02	0.98
SLD5NT	TAB2	TAB2	0|1|0	1	0.33	3	11|14|15|15	0	0	0	0	0	-65.4	0.02	0.98
SLD5NT	LIMD1	LIMD1	1|1|0	2	0.67	3	20|30|26|39	0	0	0	0	0	-132.24	0.02	0.98
SLD5NT	TBCB	TBCB	1|0|0	1	0.33	3	11|14|23|18	0	0	0	0	0	-77.54	0.02	0.98
SLD5NT	TRIP12	TRIP12	1|1|0	2	0.67	3	31|35|33|29	0	0	0	0	0	-147.09	0.02	0.98
SLD5NT	DNTTIP2	DNTTIP2	0|2|0	2	0.67	3	17|29|39|34	0	0	0	0	0	-136.58	0.02	0.98
SLD5NT	TARDBP	TARDBP	0|1|0	1	0.33	3	11|14|17|17	0	0	0	0	0	-69.86	0.02	0.98
SLD5NT	TTF2	TTF2	0|2|1	3	1	3	38|49|66|50	0	0	0	0	0	-230.87	0.02	0.98
SLD5NT	MMS19	MMS19	0|0|1	1	0.33	3	4|13|18|30	0	0	0	0	0	-75.68	0.02	0.98
SLD5NT	ESF1	ESF1	0|1|0	1	0.33	3	6|10|26|21	0	0	0	0	0	-73.61	0.02	0.98
SLD5NT	CRKL	CRKL	0|2|0	2	0.67	3	26|29|31|34	0	0	0	0	0	-138.12	0.02	0.98
SLD5NT	SF1	SF1	0|1|0	1	0.33	3	10|18|20|23	0	0	0	0	0	-83.1	0.02	0.98
SLD5NT	TLN1	TLN1	2|2|0	4	1.33	3	34|50|87|100	0	0	0	0	0	-306.38	0.02	0.98
SLD5NT	COPZ1	COPZ1	0|1|0	1	0.33	3	9|13|16|19	0	0	0	0	0	-67.6	0.02	0.98
SLD5NT	RNPEP	RNPEP	0|0|2	2	0.67	3	22|30|27|31	0	0	0	0	0	-126.92	0.02	0.98
SLD5NT	BRCA1	BRCA1	0|0|1	1	0.33	3	5|14|21|26	0	0	0	0	0	-76.99	0.02	0.98
SLD5NT	CAPN2	CAPN2	0|1|0	1	0.33	3	6|17|19|23	0	0	0	0	0	-76.08	0.02	0.98
SLD5NT	PRRC2C	PRRC2C	2|3|2	7	2.33	3	85|126|112|123	0	0	0	0	0	-492.21	0.02	0.98
SLD5NT	RBM25	RBM25	1|2|0	3	1	3	37|51|54|48	0	0	0	0	0	-216.68	0.02	0.98
SLD5NT	SPDL1	SPDL1	0|0|1	1	0.33	3	6|11|26|29	0	0	0	0	0	-83.5	0.02	0.98
SLD5NT	HUWE1	HUWE1	0|1|2	3	1	3	46|41|45|77	0	0	0	0	0	-237.24	0.02	0.98
SLD5NT	LIMA1	LIMA1	1|2|0	3	1	3	52|60|68|70	0	0	0	0	0	-284.07	0.02	0.98
SLD5NT	FUS	FUS	0|0|1	1	0.33	3	15|14|16|14	0	0	0	0	0	-69.86	0.02	0.98
SLD5NT	GALNT2	GALNT2	0|1|0	1	0.33	3	12|15|13|14	0	0	0	0	0	-64.28	0.02	0.98
SLD5NT	2009-09-01	2009-09-01	1|1|0	2	0.67	3	20|24|33|30	0	0	0	0	0	-123.54	0.02	0.98
SLD5NT	CTNNA1	CTNNA1	0|0|1	1	0.33	3	9|17|14|28	0	0	0	0	0	-79.34	0.02	0.98
SLD5NT	NCAPH	NCAPH	2|2|0	4	1.33	3	55|61|70|64	0	0	0	0	0	-284.01	0.02	0.98
SLD5NT	RIC8A	RIC8A	0|1|0	1	0.33	3	11|16|24|22	0	0	0	0	0	-85.28	0.02	0.98
SLD5NT	TNIK	TNIK	0|1|0	1	0.33	3	13|20|22|27	0	0	0	0	0	-95.43	0.02	0.98
SLD5NT	STAT1	STAT1	1|2|1	4	1.33	3	54|53|66|53	0	0	0	0	0	-251.62	0.02	0.98
SLD5NT	BOD1L1	BOD1L1	1|1|0	2	0.67	3	24|42|46|47	0	0	0	0	0	-181.44	0.02	0.98
SLD5NT	MAP2K1	MAP2K1	0|0|1	1	0.33	3	12|13|18|14	0	0	0	0	0	-67.62	0.02	0.98
SLD5NT	PKN3	PKN3	0|1|0	1	0.33	3	14|18|22|21	0	0	0	0	0	-87.74	0.02	0.98
SLD5NT	PTBP2	PTBP2	0|0|1	1	0.33	3	5|14|14|23	0	0	0	0	0	-65.93	0.02	0.98
SLD5NT	MACF1	MACF1	0|0|1	1	0.33	3	13|10|8|28	0	0	0	0	0	-69.14	0.02	0.98
SLD5NT	ORC2	ORC2	0|0|1	1	0.33	3	17|21|23|26	0	0	0	0	0	-101.16	0.02	0.98
SLD5NT	SSFA2	SSFA2	0|1|0	1	0.33	3	15|28|21|40	0	0	0	0	0	-119.55	0.01	0.98
SLD5NT	CHAF1A	CHAF1A	0|1|0	1	0.33	3	19|25|29|27	0	0	0	0	0	-115.71	0.01	0.98
SLD5NT	CDCA2	CDCA2	0|1|0	1	0.33	3	14|30|38|29	0	0	0	0	0	-127.52	0.01	0.98
SLD5NT	RSF1	RSF1	1|0|0	1	0.33	3	13|17|27|34	0	0	0	0	0	-105.07	0.01	0.98
SLD5NT	ANKFY1	ANKFY1	0|0|1	1	0.33	3	18|23|27|32	0	0	0	0	0	-115.64	0.01	0.98
SLD5NT	NUP88	NUP88	0|1|0	1	0.33	3	17|26|24|28	0	0	0	0	0	-110.12	0.01	0.98
SLD5NT	MED1	MED1	0|1|0	1	0.33	3	22|44|47|47	0	0	0	0	0	-182.43	0.01	0.98
SLD5NT	ERCC6L	ERCC6L	1|0|0	1	0.33	3	39|44|49|53	0	0	0	0	0	-211.03	0.01	0.98
SLD5NT	NSUN2	NSUN2	0|2|0	2	0.67	3	41|45|57|51	0	0	0	0	0	-221.23	0.01	0.98
SLD5NT	BCR	BCR	0|1|0	1	0.33	3	24|32|30|42	0	0	0	0	0	-146.91	0.01	0.98
SLD5NT	ANKHD1	ANKHD1	0|1|0	1	0.33	3	38|48|63|70	0	0	0	0	0	-248.64	0.01	0.98
SLD5NT	CAMSAP1	CAMSAP1	0|1|0	1	0.33	3	46|56|56|52	0	0	0	0	0	-239.09	0.01	0.98
SLD5NT	PSMC5	PSMC5	0|1|0	1	0.33	3	21|26|29|24	0	0	0	0	0	-115.71	0.01	0.98
SLD5NT	TRIP11	TRIP11	0|0|1	1	0.33	3	18|39|37|65	0	0	0	0	0	-180.86	0.01	0.98
SLD5NT	EIF3G	EIF3G	1|0|0	1	0.33	3	27|31|26|29	0	0	0	0	0	-130.28	0.01	0.98
SLD5NT	CRYBG3	CRYBG3	1|0|0	1	0.33	3	19|33|36|81	0	0	0	0	0	-191.77	0.01	0.98
SLD5NT	TTC28	TTC28	1|0|0	1	0.33	3	12|28|30|44	0	0	0	0	0	-130.62	0.01	0.98
SLD5NT	EPB41	EPB41	0|0|1	1	0.33	3	29|32|35|38	0	0	0	0	0	-153.82	0.01	0.98
SLD5NT	ELAC2	ELAC2	0|0|1	1	0.33	3	18|18|29|29	0	0	0	0	0	-108.84	0.01	0.98
SLD5NT	DNAJC11	DNAJC11	0|0|1	1	0.33	3	23|23|26|20	0	0	0	0	0	-106.75	0.01	0.98
SLD5NT	SPEN	SPEN	1|0|0	1	0.33	3	36|59|71|70	0	0	0	0	0	-267.64	0.01	0.98
SLD5NT	UBE2O	UBE2O	1|0|0	1	0.33	3	33|32|39|45	0	0	0	0	0	-170.64	0.01	0.98
SLD5NT	UPF1	UPF1	1|0|0	1	0.33	3	28|25|30|31	0	0	0	0	0	-131.4	0.01	0.98
SLD5NT	EFHD2	EFHD2	1|0|0	1	0.33	3	17|25|28|26	0	0	0	0	0	-111.23	0.01	0.98
SLD5NT	BIRC6	BIRC6	0|1|1	2	0.67	3	43|47|44|58	0	0	0	0	0	-218.88	0.01	0.98
SLD5NT	MCM6	MCM6	0|0|1	1	0.33	3	24|24|19|25	0	0	0	0	0	-106.75	0.01	0.98
SLD5NT	CDC42BPA	CDC42BPA	0|1|0	1	0.33	3	20|26|23|25	0	0	0	0	0	-109	0.01	0.98
SLD5NT	DDX42	DDX42	0|1|1	2	0.67	3	45|46|50|61	0	0	0	0	0	-230.19	0.01	0.98
SLD5NT	TNKS1BP1	TNKS1BP1	1|2|0	3	1	3	73|83|88|107	0	0	0	0	0	-397.15	0.01	0.98
SLD5NT	TNRC6B	TNRC6B	0|1|0	1	0.33	3	23|46|44|59	0	0	0	0	0	-195.72	0.01	0.98
SLD5NT	TNRC6A	TNRC6A	0|1|0	1	0.33	3	14|39|24|39	0	0	0	0	0	-132.92	0.01	0.98
SLD5NT	LRBA	LRBA	1|0|0	1	0.33	3	34|40|27|40	0	0	0	0	0	-161.73	0.01	0.98
SLD5NT	PEX5	PEX5	0|0|1	1	0.33	3	17|27|48|53	0	0	0	0	0	-165.22	0.01	0.98
SLD5NT	IRAK1	IRAK1	0|1|0	1	0.33	3	35|36|38|42	0	0	0	0	0	-172.88	0.01	0.98
SLD5NT	PDLIM5	PDLIM5	0|1|0	1	0.33	3	16|22|25|27	0	0	0	0	0	-104.61	0.01	0.98
SLD5NT	FLNA	FLNA	2|7|3	12	4	3	372|383|386|358	0	0	0	0	0	#NAME?	0.01	0.98
SLD5NT	RBM10	RBM10	1|0|0	1	0.33	3	31|39|42|37	0	0	0	0	0	-170.64	0.01	0.98
SLD5NT	EPS15	EPS15	2|0|0	2	0.67	3	50|59|64|59	0	0	0	0	0	-263.79	0.01	0.98
SLD5NT	NUP155	NUP155	1|0|0	1	0.33	3	42|46|38|53	0	0	0	0	0	-204.3	0.01	0.98
SLD5NT	ACIN1	ACIN1	0|2|0	2	0.67	3	39|56|69|56	0	0	0	0	0	-249.92	0.01	0.98
SLD5NT	SNX9	SNX9	0|1|1	2	0.67	3	34|47|55|54	0	0	0	0	0	-216.41	0.01	0.98
SLD5NT	USP7	USP7	0|0|1	1	0.33	3	26|31|37|40	0	0	0	0	0	-153.85	0.01	0.98
SLD5NT	SLK	SLK	1|0|0	1	0.33	3	42|60|61|59	0	0	0	0	0	-252.48	0.01	0.98
SLD5NT	RAPGEF6	RAPGEF6	1|0|1	2	0.67	3	50|67|70|81	0	0	0	0	0	-303.87	0.01	0.98
SLD5NT	STRN	STRN	0|1|0	1	0.33	3	48|56|61|67	0	0	0	0	0	-263.84	0.01	0.98
SLD5NT	KNOP1	KNOP1	1|0|0	1	0.33	3	38|51|63|68	0	0	0	0	0	-249.83	0.01	0.98
SLD5NT	STAT3	STAT3	0|1|0	1	0.33	3	45|60|57|65	0	0	0	0	0	-258.16	0.01	0.98
SLD5NT	DCP1A	DCP1A	0|1|0	1	0.33	3	17|23|34|34	0	0	0	0	0	-124.29	0.01	0.98
SLD5NT	DNM1L	DNM1L	0|1|0	1	0.33	3	19|36|42|45	0	0	0	0	0	-162.23	0.01	0.98
SLD5NT	AARS	AARS	0|1|0	1	0.33	3	15|27|37|47	0	0	0	0	0	-144.07	0.01	0.98

## Sheet: SAINT_NT_Analysis_SLD5 vs NLS
Bait	Prey	PreyGene	Spec	SpecSum	AvgSpec	NumReplicates	ctrlCounts	AvgP	MaxP	TopoAvgP	TopoMaxP	SaintScore	logOddsScore	FoldChange	BFDR	boosted_by		HEK293FT Control selection
SLD5NT	PRKAR2A	PRKAR2A	17|15|4	36	12	3	0|0|0|0	0.99	1	0.99	1	0.99	4.12	120	0			MKI67		Fold Change (SLD5/NLS) ≥ 1.5
SLD5NT	CD2AP	CD2AP	10|23|3	36	12	3	0|0|0|0	0.97	1	0.97	1	0.97	2.38	120	0			GINS4
SLD5NT	SIK2	SIK2	10|12|3	25	8.33	3	0|0|0|0	0.97	1	0.97	1	0.97	2.38	83.33	0.01			A0A0U1RQK7
SLD5NT	AKAP1	AKAP1	7|10|2	19	6.33	3	0|0|0|0	0.88	1	0.88	1	0.88	0.53	63.33	0.03			DVL2
SLD5NT	GINS4	GINS4	132|110|93	335	111.67	3	0|4|0|5	1	1	1	1	1	24.64	49.63	0			RBM27
SLD5NT	RBSN	RBSN	14|17|4	35	11.67	3	0|1|0|0	0.96	1	0.96	1	0.96	1.95	46.67	0.01			WDHD1
SLD5NT	RANBP1	RANBP1	5|7|2	14	4.67	3	0|0|0|0	0.88	1	0.88	1	0.88	0.53	46.67	0.04			VIM
SLD5NT	CGN	CGN	33|22|7	62	20.67	3	1|1|0|0	1	1	1	1	1	4.55	41.33	0			RANBP2
SLD5NT	RBP4	RBP4	11|11|8	30	10	3	0|0|0|1	1	1	1	1	1	8.19	40	0			HCFC1
SLD5NT	C14ORF166	C14ORF166	5|6|0	11	3.67	3	0|0|0|0	0.67	1	0.67	1	0.67	-4.01	36.67	0.09			DVL3
SLD5NT	AGT	AGT	3|3|4	10	3.33	3	0|0|0|0	0.94	0.98	0.94	0.98	0.94	2.38	33.33	0.01			RSL1D1
SLD5NT	DEFA3	DEFA3	4|5|1	10	3.33	3	0|0|0|0	0.66	1	0.66	1	0.66	-1.5	33.33	0.13			TXNL1
SLD5NT	AZGP1	AZGP1	0|5|4	9	3	3	0|0|0|0	0.66	1	0.66	1	0.66	-4.01	30	0.13			CKAP5
SLD5NT	PCM1	PCM1	10|8|2	20	6.67	3	0|0|0|1	0.74	1	0.74	1	0.74	-1.29	26.67	0.06			SERPINA3
SLD5NT	CTSD	CTSD	3|2|3	8	2.67	3	0|0|0|0	0.82	0.91	0.82	0.91	0.82	0.53	26.67	0.05			CTTN
SLD5NT	SERPINA5	SERPINA5	1|4|2	7	2.33	3	0|0|0|0	0.54	0.98	0.54	0.98	0.54	-1.5	23.33	0.19			NCL
SLD5NT	IFT74	IFT74	5|2|0	7	2.33	3	0|0|0|0	0.54	1	0.54	1	0.54	-4.01	23.33	0.17			SRP54
SLD5NT	BICD2	BICD2	11|6|0	17	5.67	3	0|0|0|1	0.66	1	0.66	1	0.66	-4.55	22.67	0.11			DVL1
SLD5NT	EIF3F	EIF3F	1|5|0	6	2	3	0|0|0|0	0.33	1	0.33	1	0.33	-4.01	20	0.33			NACA
SLD5NT	PAFAH1B3	PAFAH1B3	1|4|0	5	1.67	3	0|0|0|0	0.33	0.98	0.33	0.98	0.33	-4.01	16.67	0.36			DIS3
SLD5NT	FAM21A	FAM21A	21|20|4	45	15	3	0|2|0|2	0.72	1	0.72	1	0.72	-1.74	15	0.07			MAP4
SLD5NT	C16ORF78	C16ORF78	3|0|1	4	1.33	3	0|0|0|0	0.3	0.91	0.3	0.91	0.3	-4.01	13.33	0.38			CGN
SLD5NT	SERPINA3	SERPINA3	18|33|31	82	27.33	3	1|0|3|5	0.99	1	0.99	1	0.99	3.54	12.15	0			AHCTF1
SLD5NT	HSPA9	HSPA9	1|8|0	9	3	3	0|0|1|0	0.33	1	0.33	1	0.33	-4.55	12	0.32			PALLD
SLD5NT	PDIA6	PDIA6	4|4|0	8	2.67	3	0|0|1|0	0.58	0.88	0.58	0.88	0.58	-4.55	10.67	0.16			HDLBP
SLD5NT	DCDC1	DCDC1	1|2|0	3	1	3	0|0|0|0	0.21	0.63	0.21	0.63	0.21	-4.01	10	0.42			RNF219
SLD5NT	TNKS1BP1	TNKS1BP1	1|2|0	3	1	3	0|0|0|0	0.21	0.63	0.21	0.63	0.21	-4.01	10	0.42			UBAP2L
SLD5NT	PREX1	PREX1	2|4|1	7	2.33	3	1|0|0|0	0.36	0.88	0.36	0.88	0.36	-2.94	9.33	0.25			TJP1
SLD5NT	P0DOY3	IGLC3	8|9|9	26	8.67	3	0|0|0|4	0.5	0.53	0.5	0.53	0.5	-0.22	8.67	0.21			SERPINA1
SLD5NT	SERPINA1	SERPINA1	16|18|17	51	17	3	0|0|3|5	0.87	0.91	0.87	0.91	0.87	1.58	8.5	0.04			MAP1B
SLD5NT	EDC4	EDC4	21|19|4	44	14.67	3	0|2|0|5	0.64	0.97	0.64	0.97	0.64	-3.78	8.38	0.15			AHNAK
SLD5NT	CSDE1	CSDE1	4|2|0	6	2	3	0|1|0|0	0.36	0.88	0.36	0.88	0.36	-4.55	8	0.25			SMCHD1
SLD5NT	ZNF622	ZNF622	0|6|0	6	2	3	0|1|0|0	0.33	0.99	0.33	0.99	0.33	-4.55	8	0.34			ZC3HAV1
SLD5NT	KIAA1671	KIAA1671	0|6|0	6	2	3	0|1|0|0	0.33	0.99	0.33	0.99	0.33	-4.55	8	0.34			SF3B2
SLD5NT	DSP	DSP	3|40|0	43	14.33	3	2|1|1|4	0.33	1	0.33	1	0.33	-11.24	7.17	0.3			FAM21A
SLD5NT	CALML5	CALML5	0|0|2	2	0.67	3	0|0|0|0	0.21	0.63	0.21	0.63	0.21	-4.01	6.67	0.42			AMBP
SLD5NT	PSMA1	PSMA1	0|2|0	2	0.67	3	0|0|0|0	0.21	0.63	0.21	0.63	0.21	-4.01	6.67	0.42			ATXN2L
SLD5NT	DSC1	DSC1	0|2|0	2	0.67	3	0|0|0|0	0.21	0.63	0.21	0.63	0.21	-4.01	6.67	0.42			TP53
SLD5NT	KCTD12	KCTD12	0|2|0	2	0.67	3	0|0|0|0	0.21	0.63	0.21	0.63	0.21	-4.01	6.67	0.42			KIAA0196
SLD5NT	APRT	APRT	0|2|0	2	0.67	3	0|0|0|0	0.21	0.63	0.21	0.63	0.21	-4.01	6.67	0.42			NASP
SLD5NT	SLC25A33	SLC25A33	0|0|2	2	0.67	3	0|0|0|0	0.21	0.63	0.21	0.63	0.21	-4.01	6.67	0.42			POLA1
SLD5NT	FXR1	FXR1	5|7|2	14	4.67	3	0|2|0|1	0.54	0.96	0.54	0.96	0.54	-3.33	6.22	0.2			PRKAR2A
SLD5NT	SEC16A	SEC16A	9|0|0	9	3	3	0|2|0|0	0.32	0.95	0.32	0.95	0.32	-5.54	6	0.37			NUP50
SLD5NT	DBNL	DBNL	4|3|2	9	3	3	0|0|0|2	0.21	0.35	0.21	0.35	0.21	-2.35	6	0.41			CD2AP
SLD5NT	C2ORF44	C2ORF44	5|6|2	13	4.33	3	1|2|0|0	0.5	0.86	0.5	0.86	0.5	-3.33	5.78	0.22			RBSN
SLD5NT	HSPG2	HSPG2	1|1|2	4	1.33	3	0|1|0|0	0.07	0.22	0.07	0.22	0.07	-2.94	5.33	0.57			NUP214
SLD5NT	XP32	XP32	2|2|0	4	1.33	3	1|0|0|0	0.14	0.22	0.14	0.22	0.14	-4.55	5.33	0.49			TOPBP1
SLD5NT	XIRP2	XIRP2	2|2|0	4	1.33	3	0|1|0|0	0.14	0.22	0.14	0.22	0.14	-4.55	5.33	0.49			RBP4
SLD5NT	A2M	A2M	0|2|2	4	1.33	3	0|0|0|1	0.14	0.22	0.14	0.22	0.14	-4.55	5.33	0.49			MRE11A
SLD5NT	ATXN2L	ATXN2L	14|23|5	42	14	3	0|1|2|9	0.35	0.73	0.35	0.73	0.35	-6.27	4.67	0.28			GNL2
SLD5NT	TPI1	TPI1	1|12|1	14	4.67	3	0|0|3|1	0.32	0.96	0.32	0.96	0.32	-5.4	4.67	0.37			VPS51
SLD5NT	UBAP2	UBAP2	3|4|0	7	2.33	3	0|0|0|2	0.18	0.35	0.18	0.35	0.18	-5.54	4.67	0.47			PCNP
SLD5NT	AMBP	AMBP	18|12|15	45	15	3	4|3|3|3	0.91	1	0.91	1	0.91	1.05	4.62	0.02			RIF1
SLD5NT	SHROOM3	SHROOM3	5|4|1	10	3.33	3	1|0|2|0	0.3	0.61	0.3	0.61	0.3	-4.74	4.44	0.39			P0DOY3
SLD5NT	DSG1	DSG1	1|9|0	10	3.33	3	0|1|2|0	0.33	1	0.33	1	0.33	-6.34	4.44	0.33			ADNP
SLD5NT	TPD52L2	TPD52L2	7|4|2	13	4.33	3	1|1|0|2	0.35	0.87	0.35	0.87	0.35	-4.19	4.33	0.29			SIK2
SLD5NT	ANXA5	ANXA5	17|17|1	35	11.67	3	2|4|5|0	0.65	0.97	0.65	0.97	0.65	-12.01	4.24	0.15			APBB1
SLD5NT	NUFIP2	NUFIP2	10|14|1	25	8.33	3	0|4|0|4	0.38	0.76	0.38	0.76	0.38	-8.75	4.17	0.23			B2M
SLD5NT	FLOT2	FLOT2	0|1|2	3	1	3	0|0|0|1	0.07	0.22	0.07	0.22	0.07	-4.55	4	0.57			PSMD4
SLD5NT	CC2D1A	CC2D1A	0|1|2	3	1	3	0|0|0|1	0.07	0.22	0.07	0.22	0.07	-4.55	4	0.57			TCOF1
SLD5NT	AHNAK	AHNAK	24|14|11	49	16.33	3	1|5|0|11	0.23	0.58	0.23	0.58	0.23	-4.26	3.84	0.41			PSPC1
SLD5NT	CTTN	CTTN	24|28|24	76	25.33	3	0|12|0|15	0.17	0.3	0.17	0.3	0.17	-2.11	3.75	0.48			DHX29
SLD5NT	A0A0U1RQK7	EIF4G3	95|69|63	227	75.67	3	6|26|10|39	0.28	0.84	0.28	0.84	0.28	-7.07	3.74	0.4			HAUS6
SLD5NT	B2M	B2M	7|9|6	22	7.33	3	2|2|2|2	0.37	0.76	0.37	0.76	0.37	-2.31	3.67	0.24			SPG20
SLD5NT	PIGR	PIGR	1|5|5	11	3.67	3	4|0|0|0	0.13	0.2	0.13	0.2	0.13	-5.05	3.67	0.51			PSMC1
SLD5NT	NEDD1	NEDD1	5|2|4	11	3.67	3	0|1|0|3	0.12	0.22	0.12	0.22	0.12	-3.91	3.67	0.52			STMN1
SLD5NT	PHB	PHB	7|12|0	19	6.33	3	0|4|0|3	0.3	0.72	0.3	0.72	0.3	-10.16	3.62	0.39			EEF1B2
SLD5NT	CCT2	CCT2	17|26|0	43	14.33	3	1|5|4|6	0.66	1	0.66	1	0.66	-19.94	3.58	0.1			SNW1
SLD5NT	PSAP	PSAP	5|4|4	13	4.33	3	0|2|0|3	0.1	0.16	0.1	0.16	0.1	-2.54	3.47	0.55			ZFP1
SLD5NT	HAUS6	HAUS6	6|8|4	18	6	3	0|0|0|7	0.13	0.23	0.13	0.23	0.13	-3.4	3.43	0.52			AGT
SLD5NT	AGPAT3	AGPAT3	0|1|0	1	0.33	3	0|0|0|0	0	0	0	0	0	-4.01	3.33	0.94			WAPAL
SLD5NT	AGPAT9	AGPAT9	0|1|0	1	0.33	3	0|0|0|0	0	0	0	0	0	-4.01	3.33	0.94			NONO
SLD5NT	PSMC5	PSMC5	2|3|0	5	1.67	3	0|2|0|0	0.09	0.19	0.09	0.19	0.09	-5.54	3.33	0.55			NOP56
SLD5NT	UPF1	UPF1	1|0|0	1	0.33	3	0|0|0|0	0	0	0	0	0	-4.01	3.33	0.94			NOP58
SLD5NT	PCNA	PCNA	0|1|0	1	0.33	3	0|0|0|0	0	0	0	0	0	-4.01	3.33	0.94			NUP153
SLD5NT	TNRC6A	TNRC6A	0|1|0	1	0.33	3	0|0|0|0	0	0	0	0	0	-4.01	3.33	0.94			PCM1
SLD5NT	PALLD	PALLD	23|22|13	58	19.33	3	0|6|0|19	0.08	0.14	0.08	0.14	0.08	-7.49	3.09	0.57			TAF9
SLD5NT	ACACA	ACACA	79|70|30	179	59.67	3	9|25|8|38	0.11	0.3	0.11	0.3	0.11	-31.11	2.98	0.53			SERBP1
SLD5NT	EEF1B2	EEF1B2	6|5|4	15	5	3	1|2|2|2	0.08	0.18	0.08	0.18	0.08	-4.04	2.86	0.57			TCEB2
SLD5NT	UBAP2L	UBAP2L	16|25|11	52	17.33	3	1|8|2|14	0.1	0.3	0.1	0.3	0.1	-9.71	2.77	0.54			STAU1
SLD5NT	MAP4	MAP4	21|26|16	63	21	3	2|13|1|15	0.02	0.06	0.02	0.06	0.02	-9.16	2.71	0.67			DNAJB1
SLD5NT	LIMD1	LIMD1	1|1|0	2	0.67	3	0|0|1|0	0	0	0	0	0	-4.55	2.67	0.94			FXR1
SLD5NT	VPS25	VPS25	2|2|0	4	1.33	3	0|2|0|0	0.06	0.09	0.06	0.09	0.06	-5.54	2.67	0.6			RANBP1
SLD5NT	TMEM38B	TMEM38B	0|1|1	2	0.67	3	0|1|0|0	0	0	0	0	0	-4.55	2.67	0.94			CLINT1
SLD5NT	A0A2R8Y6P1	A0A2R8Y6P1	0|2|0	2	0.67	3	0|0|0|1	0.07	0.22	0.07	0.22	0.07	-4.55	2.67	0.57			FHL1
SLD5NT	CDR2	CDR2	1|1|0	2	0.67	3	0|0|0|1	0	0	0	0	0	-4.55	2.67	0.94			EBNA1BP2
SLD5NT	VIM	VIM	46|52|38	136	45.33	3	7|22|7|39	0	0	0	0	0	-19.64	2.42	0.86			C2ORF44
SLD5NT	CCT6A	CCT6A	30|31|26	87	29	3	5|18|7|20	0	0	0	0	0	-13.17	2.32	0.84			TPD52L2
SLD5NT	SUMO1	SUMO1	0|3|2	5	1.67	3	0|0|0|3	0.06	0.12	0.06	0.12	0.06	-6.59	2.22	0.61			SKA3
SLD5NT	DYNC1LI1	DYNC1LI1	2|3|0	5	1.67	3	0|3|0|0	0.06	0.12	0.06	0.12	0.06	-6.59	2.22	0.61			NEDD1
SLD5NT	IMMT	IMMT	2|3|0	5	1.67	3	0|2|0|1	0.05	0.11	0.05	0.11	0.05	-6.34	2.22	0.62			ARFGAP2
SLD5NT	KPRP	KPRP	8|10|0	18	6	3	8|0|3|0	0.06	0.14	0.06	0.14	0.06	-14.03	2.18	0.6			CCNT1
SLD5NT	NME1-NME2	NME1;NME1-NME2	10|22|0	32	10.67	3	4|4|6|6	0.33	1	0.33	1	0.33	-24.3	2.13	0.31			NELFA
SLD5NT	TJP1	TJP1	24|21|6	51	17	3	1|12|5|14	0.01	0.02	0.01	0.02	0.01	-22.51	2.12	0.74			DBNL
SLD5NT	CCT5	CCT5	64|58|36	158	52.67	3	9|30|18|43	0	0	0	0	0	-40.08	2.11	0.89			MTA1
SLD5NT	S100A8	S100A8	1|7|3	11	3.67	3	7|0|0|0	0.06	0.18	0.06	0.18	0.06	-7.86	2.1	0.6			U2SURP
SLD5NT	KIAA0196	KIAA0196	10|22|9	41	13.67	3	0|10|0|17	0.02	0.05	0.02	0.05	0.02	-13.34	2.02	0.7			FXR2
SLD5NT	UQCRQ	UQCRQ	1|0|8	9	3	3	0|0|0|6	0.09	0.28	0.09	0.28	0.09	-8.7	2	0.56			RPL7L1
SLD5NT	ST13	ST13	0|2|1	3	1	3	0|0|0|2	0.03	0.09	0.03	0.09	0.03	-5.54	2	0.66			GTF3C5
SLD5NT	TBC1D15	TBC1D15	8|8|2	18	6	3	1|2|2|7	0.02	0.03	0.02	0.03	0.02	-10.88	2	0.7			BTF3
SLD5NT	JUP	JUP	2|27|3	32	10.67	3	0|8|1|13	0.17	0.5	0.17	0.5	0.17	-20.22	1.94	0.48			AGTPBP1
SLD5NT	RANGAP1	RANGAP1	17|20|10	47	15.67	3	4|10|6|13	0	0	0	0	0	-17.93	1.9	0.81			PRRC2C
SLD5NT	TMEM63A	TMEM63A	3|2|5	10	3.33	3	2|1|1|3	0.02	0.06	0.02	0.06	0.02	-6.82	1.9	0.68			MYBBP1A
SLD5NT	CHORDC1	CHORDC1	2|5|3	10	3.33	3	0|2|0|5	0.02	0.05	0.02	0.05	0.02	-6.31	1.9	0.68			NOP2
SLD5NT	AP2S1	AP2S1	1|1|5	7	2.33	3	0|2|0|3	0.05	0.16	0.05	0.16	0.05	-6.39	1.87	0.62			NAT10
SLD5NT	HDLBP	HDLBP	26|24|7	57	19	3	2|12|5|22	0	0	0	0	0	-29	1.85	0.83			MDC1
SLD5NT	MTX2	MTX2	2|2|0	4	1.33	3	0|2|0|1	0.02	0.03	0.02	0.03	0.02	-6.34	1.78	0.67			SF3B1
SLD5NT	UBE2N	UBE2N	0|3|1	4	1.33	3	1|1|0|1	0.04	0.11	0.04	0.11	0.04	-6.35	1.78	0.64			CCT5
SLD5NT	STAU2	STAU2	9|6|1	16	5.33	3	0|5|0|7	0.02	0.05	0.02	0.05	0.02	-12.43	1.78	0.68			RUVBL2
SLD5NT	TXNL1	TXNL1	40|42|30	112	37.33	3	16|22|18|30	0	0	0	0	0	-36.21	1.74	0.9			DRG1
SLD5NT	DVL1	DVL1	32|25|12	69	23	3	4|15|9|25	0	0	0	0	0	-32.08	1.74	0.86			LARP1
SLD5NT	ATG2B	ATG2B	2|3|0	5	1.67	3	0|0|0|4	0.03	0.08	0.03	0.08	0.03	-6.45	1.67	0.65
SLD5NT	NFXL1	NFXL1	0|0|5	5	1.67	3	0|3|0|1	0.07	0.22	0.07	0.22	0.07	-6.8	1.67	0.59
SLD5NT	CAPNS1	CAPNS1	3|2|0	5	1.67	3	0|2|0|2	0.02	0.05	0.02	0.05	0.02	-7	1.67	0.67
SLD5NT	BTF3L4	BTF3L4	0|5|0	5	1.67	3	0|2|0|2	0.11	0.32	0.11	0.32	0.11	-7	1.67	0.53
SLD5NT	GPR89B	GPR89B	0|1|4	5	1.67	3	0|1|0|3	0.04	0.13	0.04	0.13	0.04	-6.8	1.67	0.63
SLD5NT	RAB3GAP2	RAB3GAP2	13|8|1	22	7.33	3	0|7|2|9	0.01	0.03	0.01	0.03	0.01	-18.72	1.63	0.72
SLD5NT	HSPD1	HSPD1	9|14|0	23	7.67	3	2|9|2|6	0.02	0.05	0.02	0.05	0.02	-22.98	1.61	0.7
SLD5NT	FXR2	FXR2	6|23|7	36	12	3	2|11|2|15	0.01	0.03	0.01	0.03	0.01	-20.63	1.6	0.73
SLD5NT	WDHD1	WDHD1	67|51|38	156	52	3	9|37|18|67	0	0	0	0	0	-62.74	1.59	0.91
SLD5NT	ABCD3	ABCD3	0|0|19	19	6.33	3	0|6|0|10	0.13	0.39	0.13	0.39	0.13	-19.12	1.58	0.51
SLD5NT	BTF3	BTF3	2|9|2	13	4.33	3	0|2|0|9	0.03	0.09	0.03	0.09	0.03	-9.78	1.58	0.65
SLD5NT	CKMT1A	CKMT1A	5|12|10	27	9	3	1|7|3|12	0	0	0	0	0	-16.08	1.57	0.83
SLD5NT	MGST1	MGST1	1|1|5	7	2.33	3	0|4|0|2	0.03	0.09	0.03	0.09	0.03	-7.23	1.56	0.66
SLD5NT	MAP1B	MAP1B	25|17|8	50	16.67	3	3|14|3|24	0	0	0	0	0	-29.99	1.52	0.86
SLD5NT	ARHGDIA	ARHGDIA	1|4|4	9	3	3	0|2|0|6	0.01	0.01	0.01	0.01	0.01	-8.55	1.5	0.73
SLD5NT	DVL3	DVL3	46|39|32	117	39	3	20|31|19|34	0	0	0	0	0	-48.78	1.5	0.91
SLD5NT	HIST1H1C	HIST1H1C	2|3|15	20	6.67	3	2|4|1|11	0.03	0.09	0.03	0.09	0.03	-16.43	1.48	0.66
SLD5NT	PSMC2	PSMC2	27|20|6	53	17.67	3	5|18|11|14	0	0	0	0	0	-38.21	1.47	0.86
SLD5NT	PC	PC	183|181|156	520	173.33	3	95|134|87|157	0	0	0	0	0	-197.65	1.47	0.93
SLD5NT	ZC3HAV1	ZC3HAV1	10|14|24	48	16	3	2|11|6|25	0	0	0	0	0	-26.82	1.45	0.87
SLD5NT	MARK2	MARK2	0|0|12	12	4	3	0|4|0|7	0.09	0.27	0.09	0.27	0.09	-14.12	1.45	0.56
SLD5NT	IRS4	IRS4	23|34|58	115	38.33	3	6|42|16|49	0	0	0	0	0	-68.91	1.36	0.91
SLD5NT	CCT8	CCT8	74|75|60	209	69.67	3	43|56|46|61	0	0	0	0	0	-98.15	1.35	0.93
SLD5NT	MCCC1	MCCC1	109|105|98	312	104	3	62|88|62|99	0	0	0	0	0	-136.55	1.34	0.93
SLD5NT	SWAP70	SWAP70	0|0|1	1	0.33	3	0|0|0|1	0	0	0	0	0	-4.55	1.33	0.94
SLD5NT	HLCS	HLCS	1|3|0	4	1.33	3	0|3|0|1	0.02	0.06	0.02	0.06	0.02	-6.8	1.33	0.69
SLD5NT	COPS4	COPS4	1|0|0	1	0.33	3	0|0|0|1	0	0	0	0	0	-4.55	1.33	0.94
SLD5NT	PRDX2	PRDX2	0|6|0	6	2	3	0|2|0|4	0.05	0.16	0.05	0.16	0.05	-9.04	1.33	0.61
SLD5NT	GINS1	GINS1	1|0|0	1	0.33	3	0|0|0|1	0	0	0	0	0	-4.55	1.33	0.94
SLD5NT	PSMA6	PSMA6	0|1|0	1	0.33	3	0|0|0|1	0	0	0	0	0	-4.55	1.33	0.94
SLD5NT	RPL29	RPL29	2|2|13	17	5.67	3	4|4|4|5	0.11	0.32	0.11	0.32	0.11	-16.02	1.33	0.54
SLD5NT	UBR7	UBR7	0|1|0	1	0.33	3	0|1|0|0	0	0	0	0	0	-4.55	1.33	0.94
SLD5NT	ITPR2	ITPR2	1|0|0	1	0.33	3	0|1|0|0	0	0	0	0	0	-4.55	1.33	0.94
SLD5NT	ANKHD1	ANKHD1	0|1|0	1	0.33	3	0|0|0|1	0	0	0	0	0	-4.55	1.33	0.94
SLD5NT	ACAT2	ACAT2	2|0|0	2	0.67	3	0|1|0|1	0.03	0.08	0.03	0.08	0.03	-5.45	1.33	0.66
SLD5NT	HADH	HADH	0|1|0	1	0.33	3	0|0|0|1	0	0	0	0	0	-4.55	1.33	0.94
SLD5NT	KATNAL2	KATNAL2	3|2|0	5	1.67	3	1|1|2|1	0.01	0.02	0.01	0.02	0.01	-8.17	1.33	0.72
SLD5NT	ANXA7	ANXA7	1|0|0	1	0.33	3	0|0|0|1	0	0	0	0	0	-4.55	1.33	0.94
SLD5NT	RPA2	RPA2	1|1|0	2	0.67	3	1|0|0|1	0	0	0	0	0	-5.45	1.33	0.94
SLD5NT	WWC2	WWC2	0|1|0	1	0.33	3	0|1|0|0	0	0	0	0	0	-4.55	1.33	0.94
SLD5NT	CDC42BPA	CDC42BPA	0|1|0	1	0.33	3	0|0|0|1	0	0	0	0	0	-4.55	1.33	0.94
SLD5NT	ARHGEF16	ARHGEF16	0|1|0	1	0.33	3	0|0|0|1	0	0	0	0	0	-4.55	1.33	0.94
SLD5NT	LRRIQ1	LRRIQ1	1|0|0	1	0.33	3	0|0|1|0	0	0	0	0	0	-4.55	1.33	0.94
SLD5NT	TNRC6B	TNRC6B	0|1|0	1	0.33	3	0|0|0|1	0	0	0	0	0	-4.55	1.33	0.94
SLD5NT	AGAP3	AGAP3	2|1|2	5	1.67	3	1|1|1|2	0	0.01	0	0.01	0	-6.54	1.33	0.76
SLD5NT	SYNGAP1	SYNGAP1	2|1|1	4	1.33	3	2|0|0|2	0.01	0.02	0.01	0.02	0.01	-5.6	1.33	0.75
SLD5NT	LRBA	LRBA	1|0|0	1	0.33	3	0|0|0|1	0	0	0	0	0	-4.55	1.33	0.94
SLD5NT	PIP	PIP	2|2|0	4	1.33	3	4|0|0|0	0.02	0.03	0.02	0.03	0.02	-6.45	1.33	0.69
SLD5NT	KDELR2	KDELR2	2|1|0	3	1	3	0|3|0|0	0.02	0.05	0.02	0.05	0.02	-6.59	1.33	0.7
SLD5NT	TENM3	TENM3	0|0|3	3	1	3	0|1|0|2	0.04	0.11	0.04	0.11	0.04	-6.34	1.33	0.64
SLD5NT	CCDC22	CCDC22	3|1|2	6	2	3	1|2|2|1	0	0.01	0	0.01	0	-7.44	1.33	0.76
SLD5NT	KRT18	KRT18	0|1|0	1	0.33	3	0|0|1|0	0	0	0	0	0	-4.55	1.33	0.94
SLD5NT	SLC25A19	SLC25A19	1|0|7	8	2.67	3	0|1|0|7	0.04	0.12	0.04	0.12	0.04	-10.47	1.33	0.63
SLD5NT	DVL2	DVL2	67|58|54	179	59.67	3	40|46|38|55	0	0	0	0	0	-83.11	1.33	0.93
SLD5NT	STRN	STRN	0|1|0	1	0.33	3	0|0|0|1	0	0	0	0	0	-4.55	1.33	0.94
SLD5NT	CKAP2	CKAP2	0|3|2	5	1.67	3	1|1|0|3	0.01	0.02	0.01	0.02	0.01	-8.16	1.33	0.72
SLD5NT	PTBP2	PTBP2	0|2|1	3	1	3	0|1|1|1	0.01	0.03	0.01	0.03	0.01	-6.35	1.33	0.71
SLD5NT	BCR	BCR	0|1|0	1	0.33	3	0|0|0|1	0	0	0	0	0	-4.55	1.33	0.94
SLD5NT	FAM111B	FAM111B	0|1|0	1	0.33	3	0|1|0|0	0	0	0	0	0	-4.55	1.33	0.94
SLD5NT	GON4L	GON4L	1|0|1	2	0.67	3	0|1|0|1	0	0	0	0	0	-5.45	1.33	0.94
SLD5NT	ENO1	ENO1	27|45|13	85	28.33	3	20|23|16|28	0	0	0	0	0	-63.09	1.3	0.89
SLD5NT	RPL37A	RPL37A	2|2|24	28	9.33	3	3|8|4|14	0.04	0.12	0.04	0.12	0.04	-27.68	1.29	0.64
SLD5NT	NACA	NACA	19|30|17	66	22	3	15|18|11|24	0	0	0	0	0	-38.64	1.29	0.9
SLD5NT	PRDX1	PRDX1	13|18|9	40	13.33	3	9|8|7|18	0	0	0	0	0	-27.24	1.27	0.88
SLD5NT	RPL13A	RPL13A	10|10|41	61	20.33	3	11|18|11|24	0	0	0	0	0	-46.1	1.27	0.84
SLD5NT	SRP54	SRP54	17|36|18	71	23.67	3	5|28|3|39	0	0	0	0	0	-43.77	1.26	0.9
SLD5NT	HIST2H3PS2	HIST2H3PS2	4|4|7	15	5	3	4|4|4|4	0	0	0	0	0	-11.86	1.25	0.83
SLD5NT	H2AFV	H2AFV	5|8|17	30	10	3	4|10|4|14	0	0	0	0	0	-24.44	1.25	0.85
SLD5NT	DAD1	DAD1	4|5|4	13	4.33	3	4|3|4|3	0	0	0	0	0	-10.09	1.24	0.84
SLD5NT	RANBP2	RANBP2	36|50|34	120	40	3	9|49|14|57	0	0	0	0	0	-66.57	1.24	0.92
SLD5NT	ARF4	ARF4	6|7|10	23	7.67	3	4|8|5|8	0	0	0	0	0	-16.89	1.23	0.87
SLD5NT	RPS29	RPS29	0|2|10	12	4	3	0|2|2|9	0.02	0.06	0.02	0.06	0.02	-16.03	1.23	0.68
SLD5NT	TOPBP1	TOPBP1	17|10|5	32	10.67	3	1|12|0|22	0	0	0	0	0	-26.73	1.22	0.87
SLD5NT	PCCA	PCCA	112|111|98	321	107	3	70|83|76|128	0	0	0	0	0	-175.36	1.2	0.93
SLD5NT	ARPC4	ARPC4	7|9|9	25	8.33	3	5|10|6|7	0	0	0	0	0	-18.08	1.19	0.88
SLD5NT	TFAM	TFAM	0|0|24	24	8	3	0|10|0|17	0.04	0.11	0.04	0.11	0.04	-31.11	1.19	0.65
SLD5NT	ATP5O	ATP5O	0|4|19	23	7.67	3	0|8|1|17	0.01	0.02	0.01	0.02	0.01	-30	1.18	0.75
SLD5NT	RPL13	RPL13	7|10|61	78	26	3	14|18|15|41	0	0	0	0	0	-76.19	1.18	0.87
SLD5NT	NSUN4	NSUN4	3|4|0	7	2.33	3	3|0|3|2	0	0.01	0	0.01	0	-11.24	1.17	0.77
SLD5NT	EIF3K	EIF3K	4|3|0	7	2.33	3	0|1|0|7	0.01	0.01	0.01	0.01	0.01	-10.47	1.17	0.74
SLD5NT	RAB18	RAB18	5|2|0	7	2.33	3	0|2|0|6	0.01	0.03	0.01	0.03	0.01	-10.65	1.17	0.72
SLD5NT	PPAN	PPAN	0|0|27	27	9	3	2|14|3|12	0.04	0.13	0.04	0.13	0.04	-35.88	1.16	0.63
SLD5NT	PGK1	PGK1	20|24|5	49	16.33	3	17|13|17|10	0	0	0	0	0	-49.88	1.15	0.9
SLD5NT	RPL10A	RPL10A	27|31|59	117	39	3	25|37|33|42	0	0	0	0	0	-85.67	1.14	0.92
SLD5NT	HSP90B1	HSP90B1	1|2|3	6	2	3	0|3|3|1	0	0	0	0	0	-8.33	1.14	0.79
SLD5NT	MYH14	MYH14	2|2|2	6	2	3	1|2|2|2	0	0	0	0	0	-6.82	1.14	0.8
SLD5NT	SKA3	SKA3	4|6|2	12	4	3	0|7|0|7	0	0	0	0	0	-12.57	1.14	0.82
SLD5NT	PLD3	PLD3	2|6|3	11	3.67	3	3|5|2|3	0	0	0	0	0	-12.19	1.13	0.82
SLD5NT	CDK5RAP1	CDK5RAP1	2|1|2	5	1.67	3	1|1|0|4	0	0	0	0	0	-7.29	1.11	0.78
SLD5NT	ELMOD2	ELMOD2	0|1|4	5	1.67	3	0|1|0|5	0.02	0.05	0.02	0.05	0.02	-8.88	1.11	0.71
SLD5NT	ARFGAP1	ARFGAP1	2|2|1	5	1.67	3	0|1|1|4	0	0	0	0	0	-7.29	1.11	0.78
SLD5NT	DCXR	DCXR	5|7|3	15	5	3	1|5|0|12	0	0	0	0	0	-14.43	1.11	0.84
SLD5NT	PAK4	PAK4	1|3|33	37	12.33	3	0|14|1|30	0	0	0	0	0	-46.91	1.1	0.8
SLD5NT	VPS51	VPS51	8|10|10	28	9.33	3	0|15|4|15	0	0	0	0	0	-21.1	1.1	0.89
SLD5NT	ANXA2	ANXA2	36|36|43	115	38.33	3	23|42|27|47	0	0	0	0	0	-73.26	1.1	0.93
SLD5NT	PSMD2	PSMD2	13|14|6	33	11	3	1|11|1|27	0	0	0	0	0	-29.49	1.1	0.89
SLD5NT	HPRT1	HPRT1	15|14|8	37	12.33	3	7|14|12|12	0	0	0	0	0	-31.94	1.1	0.9
SLD5NT	PHGDH	PHGDH	20|11|1	32	10.67	3	11|8|11|9	0	0	0	0	0	-41.69	1.09	0.86
SLD5NT	RPL8	RPL8	2|6|56	64	21.33	3	11|20|18|30	0	0	0	0	0	-81.49	1.08	0.82
SLD5NT	RUVBL2	RUVBL2	53|55|40	148	49.33	3	33|49|39|61	0	0	0	0	0	-105.67	1.08	0.93
SLD5NT	MDH2	MDH2	1|10|2	13	4.33	3	1|4|2|9	0	0.01	0	0.01	0	-16.65	1.08	0.77
SLD5NT	EIF4A2	EIF4A2	3|6|4	13	4.33	3	0|4|2|10	0	0	0	0	0	-12.63	1.08	0.84
SLD5NT	RPS19	RPS19	0|11|31	42	14	3	6|15|5|26	0	0	0	0	0	-58.94	1.08	0.87
SLD5NT	PTPMT1	PTPMT1	1|0|3	4	1.33	3	0|2|0|3	0.01	0.03	0.01	0.03	0.01	-8.02	1.07	0.73
SLD5NT	RPL38	RPL38	1|2|17	20	6.67	3	2|10|2|11	0	0.01	0	0.01	0	-26.05	1.07	0.77
SLD5NT	RPS15A	RPS15A	12|15|22	49	16.33	3	11|15|12|23	0	0	0	0	0	-39.92	1.07	0.91
SLD5NT	SNRPD1	SNRPD1	9|14|18	41	13.67	3	10|17|11|13	0	0	0	0	0	-35.87	1.07	0.9
SLD5NT	SAR1A	SAR1A	4|7|0	11	3.67	3	2|6|3|3	0	0	0	0	0	-17.78	1.05	0.81
SLD5NT	EIF4G2	EIF4G2	22|31|45	98	32.67	3	5|49|13|57	0	0	0	0	0	-80.68	1.05	0.92
SLD5NT	RPL4	RPL4	20|18|109	147	49	3	29|50|36|71	0	0	0	0	0	-150.94	1.05	0.91
SLD5NT	PSMC1	PSMC1	5|8|3	16	5.33	3	1|9|1|10	0	0	0	0	0	-17.37	1.02	0.86
SLD5NT	RPL18	RPL18	19|17|32	68	22.67	3	21|22|21|25	0	0	0	0	0	-57.83	1.02	0.92
SLD5NT	ATP5J2-PTCD1	ATP5J2;ATP5J2-PTCD1	4|4|8	16	5.33	3	4|6|4|7	0	0	0	0	0	-16.31	1.02	0.87
SLD5NT	RPS6	RPS6	8|12|43	63	21	3	14|21|19|29	0	0	0	0	0	-69.34	1.01	0.89
SLD5NT	RPL7	RPL7	27|31|67	125	41.67	3	31|50|29|55	0	0	0	0	0	-111.62	1.01	0.93
SLD5NT	THAP4	THAP4	2|1|0	3	1	3	2|0|1|1	0	0.01	0	0.01	0	-7.04	1	0.75
SLD5NT	YKT6	YKT6	3|6|12	21	7	3	0|11|4|13	0	0	0	0	0	-24.14	1	0.87
SLD5NT	TALDO1	TALDO1	14|16|15	45	15	3	10|17|12|21	0	0	0	0	0	-35.98	1	0.91
SLD5NT	C20ORF27	C20ORF27	0|1|2	3	1	3	0|0|0|4	0.01	0.03	0.01	0.03	0.01	-6.45	1	0.73
SLD5NT	TTF2	TTF2	0|2|1	3	1	3	0|1|0|3	0.01	0.02	0.01	0.02	0.01	-6.8	1	0.74
SLD5NT	CMSS1	CMSS1	0|1|8	9	3	3	0|6|1|5	0.01	0.03	0.01	0.03	0.01	-15.12	1	0.73
SLD5NT	DDX43	DDX43	2|1|0	3	1	3	0|1|1|2	0	0.01	0	0.01	0	-7.04	1	0.75
SLD5NT	MAATS1	MAATS1	2|1|0	3	1	3	2|0|2|0	0.01	0.02	0.01	0.02	0.01	-7	1	0.75
SLD5NT	KIF11	KIF11	0|9|0	9	3	3	0|5|1|6	0.02	0.06	0.02	0.06	0.02	-15.12	1	0.69
SLD5NT	RPL18A	RPL18A	8|9|49	66	22	3	15|24|13|38	0	0	0	0	0	-75.97	0.98	0.9
SLD5NT	CBR1	CBR1	3|8|0	11	3.67	3	0|7|6|2	0	0	0	0	0	-18.55	0.98	0.79
SLD5NT	SNRPB	SNRPB	4|15|20	39	13	3	7|13|13|20	0	0	0	0	0	-47.9	0.98	0.9
SLD5NT	RUVBL1	RUVBL1	14|12|4	30	10	3	2|17|4|18	0	0	0	0	0	-34.97	0.98	0.9
SLD5NT	FHL1	FHL1	8|4|2	14	4.67	3	4|5|4|6	0	0	0	0	0	-18.01	0.98	0.85
SLD5NT	HIST1H4A	HIST1H4A	33|53|170	256	85.33	3	65|93|67|128	0	0	0	0	0	-287.08	0.97	0.93
SLD5NT	CKB	CKB	17|30|12	59	19.67	3	12|26|13|30	0	0	0	0	0	-58.55	0.97	0.91
SLD5NT	MYO1D	MYO1D	0|0|27	27	9	3	0|16|1|20	0	0.01	0	0.01	0	-42.05	0.97	0.78
SLD5NT	RPS2	RPS2	24|25|56	105	35	3	26|42|30|46	0	0	0	0	0	-97.22	0.97	0.92
SLD5NT	HIST1H1E	HIST1H1E	15|19|74	108	36	3	28|32|29|59	0	0	0	0	0	-119.08	0.97	0.92
SLD5NT	NDUFA4	NDUFA4	0|2|6	8	2.67	3	1|3|1|6	0	0.01	0	0.01	0	-14.39	0.97	0.77
SLD5NT	DDX54	DDX54	0|1|44	45	15	3	2|31|2|27	0	0	0	0	0	-69.76	0.97	0.84
SLD5NT	RPS27	RPS27	8|10|19	37	12.33	3	8|13|14|16	0	0	0	0	0	-37.65	0.97	0.9
SLD5NT	UBE2M	UBE2M	5|8|3	16	5.33	3	3|8|5|6	0	0	0	0	0	-18.98	0.97	0.87
SLD5NT	RPLP0	RPLP0	18|20|18	56	18.67	3	17|21|18|22	0	0	0	0	0	-46.2	0.96	0.92
SLD5NT	SLC25A5	SLC25A5	34|32|51	117	39	3	32|36|38|57	0	0	0	0	0	-101.16	0.96	0.93
SLD5NT	RPL19	RPL19	2|3|33	38	12.67	3	6|15|8|24	0	0	0	0	0	-52.98	0.96	0.85
SLD5NT	MYH9	MYH9	66|78|103	247	82.33	3	34|102|47|160	0	0	0	0	0	-210.53	0.96	0.93
SLD5NT	RPS24	RPS24	3|4|26	33	11	3	6|16|8|16	0	0	0	0	0	-43.09	0.96	0.86
SLD5NT	LDHB	LDHB	52|45|42	139	46.33	3	43|59|34|60	0	0	0	0	0	-115.26	0.95	0.93
SLD5NT	PDCD6	PDCD6	2|4|4	10	3.33	3	1|5|2|6	0	0	0	0	0	-13.04	0.95	0.85
SLD5NT	RPS9	RPS9	17|26|44	87	29	3	24|33|28|39	0	0	0	0	0	-91.42	0.94	0.92
SLD5NT	RPL6	RPL6	24|24|75	123	41	3	35|54|37|49	0	0	0	0	0	-127.52	0.94	0.92
SLD5NT	SHMT2	SHMT2	29|27|13	69	23	3	17|27|18|36	0	0	0	0	0	-73.38	0.94	0.92
SLD5NT	PSMB2	PSMB2	8|10|5	23	7.67	3	5|10|5|13	0	0	0	0	0	-25.65	0.93	0.89
SLD5NT	PRRC2C	PRRC2C	2|3|2	7	2.33	3	1|4|0|5	0	0	0	0	0	-9.26	0.93	0.83
SLD5NT	CSNK1E	CSNK1E	0|0|14	14	4.67	3	0|9|0|11	0.01	0.02	0.01	0.02	0.01	-23.45	0.93	0.74
SLD5NT	SEC61B	SEC61B	2|3|6	11	3.67	3	4|3|4|5	0	0	0	0	0	-15.01	0.92	0.85
SLD5NT	SNRPE	SNRPE	6|4|12	22	7.33	3	6|9|6|11	0	0	0	0	0	-26.78	0.92	0.88
SLD5NT	LDHA	LDHA	41|47|52	140	46.67	3	34|66|38|65	0	0	0	0	0	-123.03	0.92	0.93
SLD5NT	ARF3	ARF3	18|23|20	61	20.33	3	10|33|17|29	0	0	0	0	0	-55.48	0.91	0.92
SLD5NT	RPL14	RPL14	8|8|23	39	13	3	11|15|9|22	0	0	0	0	0	-43.15	0.91	0.9
SLD5NT	RPL11	RPL11	4|4|18	26	8.67	3	7|11|7|13	0	0	0	0	0	-32.79	0.91	0.87
SLD5NT	DPP3	DPP3	8|6|1	15	5	3	0|7|4|11	0	0	0	0	0	-22.9	0.91	0.87
SLD5NT	BRIX1	BRIX1	7|6|55	68	22.67	3	12|37|11|40	0	0	0	0	0	-91.29	0.91	0.9
SLD5NT	CUL3	CUL3	0|5|34	39	13	3	1|24|3|30	0	0	0	0	0	-65.33	0.9	0.87
SLD5NT	RPL15	RPL15	26|23|47	96	32	3	30|41|37|35	0	0	0	0	0	-98.45	0.9	0.93
SLD5NT	NUDC	NUDC	11|10|4	25	8.33	3	4|10|11|12	0	0	0	0	0	-31.72	0.9	0.9
SLD5NT	EEF2	EEF2	91|92|108	291	97	3	75|135|88|135	0	0	0	0	0	-253.35	0.9	0.94
SLD5NT	ATP5L	ATP5L	5|8|8	21	7	3	7|7|6|11	0	0	0	0	0	-23.96	0.9	0.9
SLD5NT	PSMG2	PSMG2	0|1|3	4	1.33	3	0|1|0|5	0.01	0.02	0.01	0.02	0.01	-8.88	0.89	0.75
SLD5NT	NIPSNAP1	NIPSNAP1	1|1|8	10	3.33	3	0|6|0|9	0	0	0	0	0	-15.56	0.89	0.79
SLD5NT	NAP1L1	NAP1L1	0|4|0	4	1.33	3	0|3|0|3	0.01	0.04	0.01	0.04	0.01	-9.1	0.89	0.71
SLD5NT	FARP2	FARP2	0|1|1	2	0.67	3	0|1|0|2	0	0	0	0	0	-6.34	0.89	0.94
SLD5NT	RPL7A	RPL7A	10|22|83	115	38.33	3	30|48|36|59	0	0	0	0	0	-158.15	0.89	0.92
SLD5NT	ATP13A1	ATP13A1	0|0|4	4	1.33	3	0|0|0|6	0.02	0.06	0.02	0.06	0.02	-8.7	0.89	0.69
SLD5NT	RPS26	RPS26	3|2|13	18	6	3	4|7|5|11	0	0	0	0	0	-26.07	0.89	0.85
SLD5NT	2009-09-01	2009-09-01	1|1|0	2	0.67	3	0|2|1|0	0	0	0	0	0	-6.34	0.89	0.94
SLD5NT	RPAP3	RPAP3	0|0|2	2	0.67	3	1|1|0|1	0.01	0.03	0.01	0.03	0.01	-6.35	0.89	0.71
SLD5NT	KMT2C	KMT2C	1|2|1	4	1.33	3	0|2|0|4	0	0	0	0	0	-7.23	0.89	0.79
SLD5NT	XRN1	XRN1	0|4|6	10	3.33	3	0|7|0|8	0	0	0	0	0	-18.32	0.89	0.83
SLD5NT	SLC25A6	SLC25A6	9|18|38	65	21.67	3	14|36|16|32	0	0	0	0	0	-81.9	0.88	0.92
SLD5NT	EIF4G1	EIF4G1	36|32|61	129	43	3	21|65|33|77	0	0	0	0	0	-131.6	0.88	0.93
SLD5NT	GAPDH	GAPDH	40|43|62	145	48.33	3	36|66|50|69	0	0	0	0	0	-141.69	0.87	0.93
SLD5NT	RPL21	RPL21	2|2|26	30	10	3	9|11|9|17	0	0	0	0	0	-46.15	0.87	0.83
SLD5NT	FBL	FBL	15|23|51	89	29.67	3	23|35|27|51	0	0	0	0	0	-107.02	0.87	0.92
SLD5NT	PAICS	PAICS	30|30|43	103	34.33	3	29|39|37|53	0	0	0	0	0	-99.95	0.87	0.93
SLD5NT	PDLIM1	PDLIM1	7|6|0	13	4.33	3	0|6|0|14	0	0	0	0	0	-23.32	0.87	0.86
SLD5NT	PGAM1	PGAM1	6|20|10	36	12	3	4|20|10|21	0	0	0	0	0	-44.93	0.87	0.9
SLD5NT	RHEB	RHEB	4|3|8	15	5	3	4|7|4|8	0	0	0	0	0	-19.96	0.87	0.87
SLD5NT	RAC1	RAC1	6|5|16	27	9	3	6|11|7|18	0	0	0	0	0	-34.28	0.86	0.89
SLD5NT	BZW2	BZW2	1|1|7	9	3	3	2|4|2|6	0	0	0	0	0	-15.19	0.86	0.81
SLD5NT	MPC2	MPC2	0|0|11	11	3.67	3	0|6|1|10	0	0.01	0	0.01	0	-20.36	0.86	0.76
SLD5NT	DPM1	DPM1	0|1|19	20	6.67	3	3|10|4|14	0	0	0	0	0	-36.03	0.86	0.82
SLD5NT	CKAP5	CKAP5	12|33|56	101	33.67	3	5|63|9|80	0	0	0	0	0	-134.75	0.86	0.93
SLD5NT	SERPINH1	SERPINH1	0|6|5	11	3.67	3	0|5|0|12	0	0	0	0	0	-20.16	0.86	0.85
SLD5NT	RPL24	RPL24	5|6|24	35	11.67	3	12|14|12|17	0	0	0	0	0	-47.83	0.85	0.89
SLD5NT	RPSA	RPSA	9|11|5	25	8.33	3	8|10|7|14	0	0	0	0	0	-31.71	0.85	0.9
SLD5NT	RPL22	RPL22	2|3|11	16	5.33	3	4|7|3|11	0	0	0	0	0	-23.8	0.85	0.86
SLD5NT	EBP	EBP	3|5|6	14	4.67	3	6|7|4|5	0	0	0	0	0	-18.98	0.85	0.88
SLD5NT	EEF1G	EEF1G	42|41|51	134	44.67	3	43|65|46|57	0	0	0	0	0	-130.99	0.85	0.94
SLD5NT	RPL3	RPL3	6|7|58	71	23.67	3	10|31|24|47	0	0	0	0	0	-104.13	0.85	0.91
SLD5NT	PGRMC2	PGRMC2	2|3|2	7	2.33	3	2|4|2|3	0	0	0	0	0	-10.39	0.85	0.85
SLD5NT	MIF	MIF	0|5|2	7	2.33	3	1|4|2|4	0	0	0	0	0	-14.54	0.85	0.81
SLD5NT	USP14	USP14	6|6|2	14	4.67	3	0|7|1|14	0	0	0	0	0	-20.17	0.85	0.88
SLD5NT	NOP58	NOP58	19|22|66	107	35.67	3	20|59|32|56	0	0	0	0	0	-129.26	0.85	0.93
SLD5NT	RAN	RAN	23|29|33	85	28.33	3	26|33|29|45	0	0	0	0	0	-88.62	0.85	0.94
SLD5NT	TOMM40	TOMM40	3|4|0	7	2.33	3	0|6|0|5	0	0	0	0	0	-14.17	0.85	0.82
SLD5NT	OLA1	OLA1	1|2|16	19	6.33	3	0|15|2|13	0	0	0	0	0	-31.1	0.84	0.84
SLD5NT	DDX18	DDX18	12|12|54	78	26	3	18|47|20|39	0	0	0	0	0	-101.4	0.84	0.92
SLD5NT	ACSL3	ACSL3	0|2|27	29	9.67	3	0|12|1|33	0	0	0	0	0	-51.8	0.84	0.86
SLD5NT	RAB7A	RAB7A	17|16|13	46	15.33	3	12|22|13|26	0	0	0	0	0	-49.29	0.84	0.94
SLD5NT	HSPA8	HSPA8	20|32|13	65	21.67	3	14|27|27|37	0	0	0	0	0	-80.3	0.83	0.92
SLD5NT	CYB5B	CYB5B	2|1|2	5	1.67	3	2|3|1|2	0	0	0	0	0	-9.14	0.83	0.94
SLD5NT	YTHDF2	YTHDF2	4|4|12	20	6.67	3	2|10|5|15	0	0	0	0	0	-26.19	0.83	0.88
SLD5NT	PRDX3	PRDX3	0|5|0	5	1.67	3	0|1|0|7	0.01	0.04	0.01	0.04	0.01	-10.47	0.83	0.71
SLD5NT	RDH11	RDH11	2|3|13	18	6	3	2|10|3|14	0	0	0	0	0	-27.55	0.83	0.87
SLD5NT	TWF1	TWF1	3|1|19	23	7.67	3	3|15|7|12	0	0	0	0	0	-39.07	0.83	0.86
SLD5NT	RPL10	RPL10	4|8|45	57	19	3	14|28|19|31	0	0	0	0	0	-89.17	0.83	0.91
SLD5NT	RPS27L	RPS27L	0|2|8	10	3.33	3	3|4|4|5	0	0	0	0	0	-19.91	0.83	0.81
SLD5NT	EIF4A1	EIF4A1	44|56|48	148	49.33	3	44|72|45|77	0	0	0	0	0	-150.68	0.83	0.94
SLD5NT	GPI	GPI	45|59|89	193	64.33	3	52|96|59|103	0	0	0	0	0	-217.85	0.83	0.93
SLD5NT	EIF5A	EIF5A	10|12|4	26	8.67	3	3|15|6|18	0	0	0	0	0	-36.18	0.83	0.9
SLD5NT	ASNS	ASNS	41|34|59	134	44.67	3	39|68|45|63	0	0	0	0	0	-146.89	0.83	0.93
SLD5NT	RHOA	RHOA	3|3|13	19	6.33	3	5|8|7|11	0	0	0	0	0	-27.91	0.82	0.87
SLD5NT	DERA	DERA	0|0|8	8	2.67	3	0|7|0|6	0.01	0.02	0.01	0.02	0.01	-16.08	0.82	0.75
SLD5NT	PSMD8	PSMD8	6|7|11	24	8	3	5|13|6|15	0	0	0	0	0	-29.47	0.82	0.9
SLD5NT	HSD17B4	HSD17B4	8|13|36	57	19	3	11|31|14|37	0	0	0	0	0	-78.97	0.82	0.92
SLD5NT	UTP20	UTP20	1|0|31	32	10.67	3	0|32|0|21	0	0	0	0	0	-59.6	0.81	0.87
SLD5NT	TKT	TKT	48|49|75	172	57.33	3	51|81|59|91	0	0	0	0	0	-185.36	0.81	0.93
SLD5NT	CAP1	CAP1	8|6|3	17	5.67	3	3|8|4|13	0	0	0	0	0	-24.43	0.81	0.89
SLD5NT	USMG5	USMG5	2|6|6	14	4.67	3	4|6|5|8	0	0	0	0	0	-22.03	0.81	0.88
SLD5NT	RPS16	RPS16	11|16|34	61	20.33	3	23|28|20|30	0	0	0	0	0	-81.08	0.81	0.92
SLD5NT	G3BP1	G3BP1	10|6|6	22	7.33	3	0|14|9|13	0	0	0	0	0	-26.26	0.81	0.9
SLD5NT	CCT7	CCT7	28|25|38	91	30.33	3	20|51|27|51	0	0	0	0	0	-99.68	0.81	0.93
SLD5NT	CHID1	CHID1	0|0|12	12	4	3	0|10|1|9	0	0	0	0	0	-23.56	0.8	0.79
SLD5NT	MMGT1	MMGT1	0|2|4	6	2	3	1|4|2|3	0	0	0	0	0	-13.46	0.8	0.82
SLD5NT	NMT1	NMT1	6|10|17	33	11	3	5|20|8|22	0	0	0	0	0	-44.89	0.8	0.91
SLD5NT	PFAS	PFAS	2|1|0	3	1	3	0|1|0|4	0	0.01	0	0.01	0	-7.82	0.8	0.77
SLD5NT	RPF2	RPF2	0|2|25	27	9	3	2|19|5|19	0	0	0	0	0	-51.17	0.8	0.87
SLD5NT	FBLL1	FBLL1	2|2|2	6	2	3	2|2|2|4	0	0	0	0	0	-9.5	0.8	0.94
SLD5NT	COX6C	COX6C	0|2|10	12	4	3	0|2|2|16	0	0	0	0	0	-23.21	0.8	0.83
SLD5NT	RPS25	RPS25	0|3|12	15	5	3	4|7|3|11	0	0	0	0	0	-29.59	0.8	0.85
SLD5NT	ALG8	ALG8	0|1|2	3	1	3	1|2|1|1	0	0.01	0	0.01	0	-8.17	0.8	0.78
SLD5NT	TBL2	TBL2	0|0|13	13	4.33	3	1|6|2|13	0	0	0	0	0	-25.86	0.79	0.8
SLD5NT	DIS3	DIS3	4|12|49	65	21.67	3	8|43|16|43	0	0	0	0	0	-107.89	0.79	0.92
SLD5NT	EIF2S1	EIF2S1	1|4|8	13	4.33	3	1|7|1|13	0	0	0	0	0	-22.7	0.79	0.87
SLD5NT	CDK1	CDK1	24|27|42	93	31	3	30|45|29|52	0	0	0	0	0	-108.65	0.79	0.93
SLD5NT	ILF2	ILF2	22|35|48	105	35	3	28|55|30|65	0	0	0	0	0	-133.93	0.79	0.93
SLD5NT	H2AFY	H2AFY	18|21|59	98	32.67	3	29|50|34|53	0	0	0	0	0	-130.92	0.79	0.93
SLD5NT	TECR	TECR	2|2|35	39	13	3	7|22|13|24	0	0	0	0	0	-67.21	0.79	0.89
SLD5NT	RPS23	RPS23	0|2|21	23	7.67	3	6|11|7|15	0	0	0	0	0	-45.22	0.79	0.85
SLD5NT	SEC22B	SEC22B	7|10|15	32	10.67	3	8|16|12|18	0	0	0	0	0	-42.41	0.79	0.91
SLD5NT	RPS8	RPS8	10|8|43	61	20.33	3	16|31|26|31	0	0	0	0	0	-91.03	0.78	0.92
SLD5NT	VARS	VARS	39|40|81	160	53.33	3	30|102|44|99	0	0	0	0	0	-194.91	0.78	0.93
SLD5NT	PHB2	PHB2	18|28|38	84	28	3	31|43|29|41	0	0	0	0	0	-109.21	0.78	0.93
SLD5NT	GOT2	GOT2	8|27|17	52	17.33	3	16|20|20|33	0	0	0	0	0	-75.35	0.78	0.92
SLD5NT	ABCE1	ABCE1	11|15|45	71	23.67	3	13|41|18|50	0	0	0	0	0	-101.5	0.78	0.92
SLD5NT	ACTN4	ACTN4	59|69|81	209	69.67	3	60|101|70|125	0	0	0	0	0	-235.85	0.78	0.94
SLD5NT	CLINT1	CLINT1	7|5|2	14	4.67	3	2|10|5|7	0	0	0	0	0	-22.8	0.78	0.88
SLD5NT	AIMP2	AIMP2	5|6|13	24	8	3	5|9|7|20	0	0	0	0	0	-33.06	0.78	0.9
SLD5NT	ATP1B3	ATP1B3	8|7|5	20	6.67	3	4|11|7|12	0	0	0	0	0	-26.71	0.78	0.94
SLD5NT	COX4I1	COX4I1	6|8|17	31	10.33	3	9|10|10|25	0	0	0	0	0	-43.96	0.77	0.91
SLD5NT	RPS3	RPS3	28|28|56	112	37.33	3	34|50|38|72	0	0	0	0	0	-137.7	0.77	0.93
SLD5NT	RPL5	RPL5	24|24|65	113	37.67	3	32|52|39|72	0	0	0	0	0	-146.81	0.77	0.93
SLD5NT	AHSA1	AHSA1	7|6|2	15	5	3	1|10|3|12	0	0	0	0	0	-24.5	0.77	0.89
SLD5NT	FAM162A	FAM162A	0|1|10	11	3.67	3	2|5|4|8	0	0	0	0	0	-23.22	0.77	0.81
SLD5NT	PPIB	PPIB	8|16|20	44	14.67	3	14|16|17|29	0	0	0	0	0	-62.06	0.77	0.92
SLD5NT	ATP5B	ATP5B	8|23|7	38	12.67	3	16|17|22|11	0	0	0	0	0	-54.5	0.77	0.91
SLD5NT	RPS13	RPS13	0|1|43	44	14.67	3	11|18|11|36	0	0	0	0	0	-85.76	0.77	0.89
SLD5NT	RPS10	RPS10	8|10|31	49	16.33	3	10|21|16|38	0	0	0	0	0	-70.74	0.77	0.92
SLD5NT	MGST3	MGST3	0|1|7	8	2.67	3	0|4|1|9	0	0	0	0	0	-17.2	0.76	0.8
SLD5NT	SPG20	SPG20	8|6|3	17	5.67	3	3|9|5|13	0	0	0	0	0	-26.55	0.76	0.89
SLD5NT	NIP7	NIP7	0|2|2	4	1.33	3	0|3|0|4	0	0	0	0	0	-10.16	0.76	0.8
SLD5NT	AKR1A1	AKR1A1	0|2|2	4	1.33	3	1|2|2|2	0	0	0	0	0	-10.3	0.76	0.81
SLD5NT	TMEM33	TMEM33	1|5|10	16	5.33	3	6|7|5|10	0	0	0	0	0	-29.79	0.76	0.88
SLD5NT	PARP1	PARP1	77|97|220	394	131.33	3	127|208|139|216	0	0	0	0	0	-530.27	0.76	0.94
SLD5NT	MDH1	MDH1	12|15|13	40	13.33	3	12|24|19|15	0	0	0	0	0	-48.47	0.76	0.94
SLD5NT	MRPS15	MRPS15	0|1|3	4	1.33	3	0|3|0|4	0	0.01	0	0.01	0	-10.16	0.76	0.78
SLD5NT	PTBP1	PTBP1	26|32|38	96	32	3	31|53|30|55	0	0	0	0	0	-117.33	0.76	0.94
SLD5NT	RPS4X	RPS4X	7|13|61	81	27	3	23|35|27|59	0	0	0	0	0	-135.53	0.75	0.92
SLD5NT	CISD2	CISD2	2|2|14	18	6	3	4|8|5|15	0	0	0	0	0	-30.84	0.75	0.87
SLD5NT	HSP90AB1	HSP90AB1	34|41|34	109	36.33	3	30|55|37|73	0	0	0	0	0	-127.35	0.75	0.94
SLD5NT	NUP214	NUP214	12|14|7	33	11	3	1|17|7|34	0	0	0	0	0	-46.29	0.75	0.94
SLD5NT	RAB5C	RAB5C	9|10|8	27	9	3	7|16|10|15	0	0	0	0	0	-34.67	0.75	0.94
SLD5NT	NOP56	NOP56	13|27|98	138	46	3	28|86|40|90	0	0	0	0	0	-224.58	0.75	0.93
SLD5NT	CCT4	CCT4	44|38|45	127	42.33	3	40|69|48|70	0	0	0	0	0	-151	0.75	0.94
SLD5NT	MAGT1	MAGT1	0|0|5	5	1.67	3	1|3|0|5	0	0.01	0	0.01	0	-12.1	0.74	0.76
SLD5NT	VDAC3	VDAC3	7|11|25	43	14.33	3	13|15|17|32	0	0	0	0	0	-65.15	0.74	0.92
SLD5NT	RPL27	RPL27	0|0|30	30	10	3	9|15|4|26	0	0	0	0	0	-61.26	0.74	0.88
SLD5NT	SMAP1	SMAP1	2|1|2	5	1.67	3	0|3|2|4	0	0	0	0	0	-10.12	0.74	0.94
SLD5NT	PGD	PGD	28|35|59	122	40.67	3	35|67|43|75	0	0	0	0	0	-163.35	0.74	0.93
SLD5NT	DRG1	DRG1	6|8|36	50	16.67	3	10|30|18|32	0	0	0	0	0	-81.1	0.74	0.91
SLD5NT	DHCR7	DHCR7	0|0|10	10	3.33	3	1|7|0|10	0	0	0	0	0	-21.51	0.74	0.8
SLD5NT	SCO1	SCO1	0|1|9	10	3.33	3	0|5|0|13	0	0	0	0	0	-21.27	0.74	0.82
SLD5NT	RPL27A	RPL27A	2|2|16	20	6.67	3	7|8|8|13	0	0	0	0	0	-35.5	0.74	0.88
SLD5NT	HSP90AA1	HSP90AA1	57|59|45	161	53.67	3	45|75|60|110	0	0	0	0	0	-198.24	0.74	0.94
SLD5NT	VAPB	VAPB	3|5|4	12	4	3	0|5|1|16	0	0	0	0	0	-18.02	0.73	0.94
SLD5NT	KIAA0020	KIAA0020	0|0|38	38	12.67	3	0|31|3|35	0	0	0	0	0	-77.46	0.73	0.89
SLD5NT	SLC25A3	SLC25A3	8|18|36	62	20.67	3	19|27|28|40	0	0	0	0	0	-101.36	0.73	0.92
SLD5NT	EIF2AK2	EIF2AK2	0|0|18	18	6	3	0|14|3|16	0	0	0	0	0	-37.81	0.73	0.85
SLD5NT	HIGD1A	HIGD1A	2|0|4	6	2	3	2|4|2|3	0	0	0	0	0	-14.54	0.73	0.83
SLD5NT	UBLCP1	UBLCP1	0|0|6	6	2	3	0|4|0|7	0	0.01	0	0.01	0	-14.12	0.73	0.77
SLD5NT	COPA	COPA	14|26|89	129	43	3	20|86|39|90	0	0	0	0	0	-212.01	0.73	0.93
SLD5NT	YWHAE	YWHAE	8|10|6	24	8	3	4|9|7|24	0	0	0	0	0	-33.74	0.73	0.94
SLD5NT	RTN3	RTN3	2|2|2	6	2	3	2|0|2|7	0	0	0	0	0	-10.06	0.73	0.94
SLD5NT	RAB13	RAB13	1|0|5	6	2	3	0|2|2|7	0	0	0	0	0	-14.22	0.73	0.8
SLD5NT	CFAP20	CFAP20	2|3|9	14	4.67	3	3|12|5|6	0	0	0	0	0	-24.8	0.72	0.88
SLD5NT	CLIC1	CLIC1	2|3|2	7	2.33	3	1|4|2|6	0	0	0	0	0	-12.09	0.72	0.94
SLD5NT	TP53	TP53	14|18|10	42	14	3	6|23|11|38	0	0	0	0	0	-59.11	0.72	0.94
SLD5NT	TOMM20	TOMM20	2|2|3	7	2.33	3	2|5|4|2	0	0	0	0	0	-12.19	0.72	0.94
SLD5NT	PAFAH1B1	PAFAH1B1	3|7|18	28	9.33	3	4|13|12|23	0	0	0	0	0	-49.04	0.72	0.9
SLD5NT	NAA50	NAA50	0|1|6	7	2.33	3	0|6|2|5	0	0	0	0	0	-16.38	0.72	0.81
SLD5NT	SGPL1	SGPL1	0|0|13	13	4.33	3	0|11|1|12	0	0	0	0	0	-27.86	0.72	0.83
SLD5NT	TAMM41	TAMM41	0|1|6	7	2.33	3	0|6|0|7	0	0	0	0	0	-16.08	0.72	0.81
SLD5NT	GNB2L1	GNB2L1	18|23|17	58	19.33	3	21|31|21|34	0	0	0	0	0	-74.75	0.72	0.94
SLD5NT	FDFT1	FDFT1	1|0|8	9	3	3	0|8|2|7	0	0	0	0	0	-20.54	0.71	0.83
SLD5NT	AP3S1	AP3S1	2|1|5	8	2.67	3	0|4|2|9	0	0	0	0	0	-15.69	0.71	0.85
SLD5NT	PSMB5	PSMB5	6|14|17	37	12.33	3	15|20|13|21	0	0	0	0	0	-59.86	0.71	0.94
SLD5NT	EEF1E1	EEF1E1	6|5|5	16	5.33	3	4|13|4|9	0	0	0	0	0	-22.68	0.71	0.94
SLD5NT	NAA15	NAA15	5|11|50	66	22	3	9|40|18|57	0	0	0	0	0	-119.73	0.71	0.92
SLD5NT	LARP1	LARP1	12|14|20	46	15.33	3	4|37|10|35	0	0	0	0	0	-62.86	0.71	0.94
SLD5NT	RNF219	RNF219	30|12|13	55	18.33	3	17|31|17|38	0	0	0	0	0	-80.32	0.71	0.92
SLD5NT	PSMD1	PSMD1	14|17|4	35	11.67	3	2|21|7|36	0	0	0	0	0	-60.62	0.71	0.92
SLD5NT	SLC25A13	SLC25A13	5|15|37	57	19	3	8|38|16|45	0	0	0	0	0	-101.59	0.71	0.92
SLD5NT	TIMM50	TIMM50	6|6|12	24	8	3	4|14|6|22	0	0	0	0	0	-35.85	0.7	0.91
SLD5NT	ATP5A1	ATP5A1	15|24|17	56	18.67	3	20|26|21|39	0	0	0	0	0	-77.33	0.7	0.94
SLD5NT	DDX39B	DDX39B	34|30|32	96	32	3	34|51|38|59	0	0	0	0	0	-122.62	0.7	0.94
SLD5NT	ARFGAP2	ARFGAP2	2|3|5	10	3.33	3	0|8|2|9	0	0	0	0	0	-17.51	0.7	0.88
SLD5NT	STX7	STX7	4|6|1	11	3.67	3	3|7|3|8	0	0	0	0	0	-22.33	0.7	0.88
SLD5NT	RSL1D1	RSL1D1	15|16|83	114	38	3	34|61|45|78	0	0	0	0	0	-191.81	0.7	0.93
SLD5NT	RAB6A	RAB6A	10|8|3	21	7	3	6|11|8|15	0	0	0	0	0	-37.01	0.7	0.94
SLD5NT	PSMD4	PSMD4	8|9|3	20	6.67	3	8|10|8|12	0	0	0	0	0	-35.07	0.7	0.94
SLD5NT	ATP5F1	ATP5F1	6|9|22	37	12.33	3	10|21|13|26	0	0	0	0	0	-60.45	0.7	0.91
SLD5NT	ALDOA	ALDOA	15|18|4	37	12.33	3	17|18|20|15	0	0	0	0	0	-66.05	0.7	0.92
SLD5NT	SLC25A1	SLC25A1	1|4|32	37	12.33	3	10|22|12|27	0	0	0	0	0	-76.26	0.69	0.9
SLD5NT	RPS5	RPS5	13|16|33	62	20.67	3	23|38|21|38	0	0	0	0	0	-95.47	0.69	0.93
SLD5NT	ARPC3	ARPC3	2|4|8	14	4.67	3	3|9|3|12	0	0	0	0	0	-25.74	0.69	0.88
SLD5NT	EPB41L3	EPB41L3	2|5|9	16	5.33	3	0|10|3|18	0	0	0	0	0	-29.41	0.69	0.89
SLD5NT	RPL7L1	RPL7L1	3|3|21	27	9	3	6|17|11|18	0	0	0	0	0	-49.37	0.69	0.9
SLD5NT	RAB1B	RAB1B	9|9|7	25	8.33	3	8|12|8|20	0	0	0	0	0	-36.21	0.69	0.94
SLD5NT	PSAT1	PSAT1	22|18|11	51	17	3	18|33|16|32	0	0	0	0	0	-78.59	0.69	0.94
SLD5NT	FASN	FASN	85|89|104	278	92.67	3	71|176|99|191	0	0	0	0	0	-361.56	0.69	0.94
SLD5NT	ACLY	ACLY	44|34|90	168	56	3	41|115|63|112	0	0	0	0	0	-261.92	0.68	0.93
SLD5NT	EEF1A1	EEF1A1	48|50|86	184	61.33	3	52|130|67|110	0	0	0	0	0	-259.88	0.68	0.94
SLD5NT	PGAM5	PGAM5	2|6|17	25	8.33	3	4|15|9|21	0	0	0	0	0	-48.74	0.68	0.9
SLD5NT	DDX6	DDX6	12|12|36	60	20	3	16|34|19|48	0	0	0	0	0	-94.2	0.68	0.93
SLD5NT	RPL23A	RPL23A	2|1|30	33	11	3	12|18|11|24	0	0	0	0	0	-69.87	0.68	0.9
SLD5NT	YWHAZ	YWHAZ	9|9|8	26	8.67	3	1|18|9|23	0	0	0	0	0	-36.8	0.68	0.94
SLD5NT	SLC25A11	SLC25A11	4|9|40	53	17.67	3	15|29|20|40	0	0	0	0	0	-101.85	0.68	0.92
SLD5NT	PIK3C3	PIK3C3	2|0|0	2	0.67	3	1|1|0|2	0	0.01	0	0.01	0	-7.04	0.67	0.75
SLD5NT	PISD	PISD	0|1|0	1	0.33	3	0|1|1|0	0	0	0	0	0	-5.45	0.67	0.94
SLD5NT	SRBD1	SRBD1	0|1|1	2	0.67	3	1|2|0|1	0	0	0	0	0	-7.04	0.67	0.94
SLD5NT	ACTR1B	ACTR1B	0|1|0	1	0.33	3	0|0|0|2	0	0	0	0	0	-5.54	0.67	0.94
SLD5NT	FOXP4	FOXP4	1|0|0	1	0.33	3	0|1|0|1	0	0	0	0	0	-5.45	0.67	0.94
SLD5NT	PFN1	PFN1	0|4|0	4	1.33	3	1|2|1|4	0	0.01	0	0.01	0	-11.24	0.67	0.77
SLD5NT	A0A1B0GTJ6	LOC101059948	0|0|1	1	0.33	3	0|0|0|2	0	0	0	0	0	-5.54	0.67	0.94
SLD5NT	DCD	DCD	0|1|0	1	0.33	3	0|0|2|0	0	0	0	0	0	-5.54	0.67	0.94
SLD5NT	ARHGAP6	ARHGAP6	0|1|0	1	0.33	3	0|0|2|0	0	0	0	0	0	-5.54	0.67	0.94
SLD5NT	PPM1A	PPM1A	0|2|1	3	1	3	0|4|0|2	0	0	0	0	0	-9.04	0.67	0.79
SLD5NT	VDAC2	VDAC2	5|10|9	24	8	3	6|15|11|16	0	0	0	0	0	-40.51	0.67	0.94
SLD5NT	PSMA4	PSMA4	2|2|1	5	1.67	3	2|2|2|4	0	0	0	0	0	-11.14	0.67	0.94
SLD5NT	CMYA5	CMYA5	1|0|0	1	0.33	3	1|1|0|0	0	0	0	0	0	-5.45	0.67	0.94
SLD5NT	RPL28	RPL28	0|2|35	37	12.33	3	16|17|14|27	0	0	0	0	0	-84.23	0.67	0.9
SLD5NT	SRPR	SRPR	1|3|14	18	6	3	0|13|0|23	0	0	0	0	0	-37.21	0.67	0.88
SLD5NT	RPL34	RPL34	3|3|13	19	6.33	3	7|8|8|15	0	0	0	0	0	-35	0.67	0.89
SLD5NT	RPL30	RPL30	2|3|17	22	7.33	3	8|13|8|15	0	0	0	0	0	-44.04	0.67	0.89
SLD5NT	DKC1	DKC1	0|5|56	61	20.33	3	14|36|21|51	0	0	0	0	0	-137.19	0.67	0.92
SLD5NT	STIP1	STIP1	2|6|1	9	3	3	0|8|2|8	0	0	0	0	0	-18.74	0.67	0.86
SLD5NT	GSTO1	GSTO1	2|2|0	4	1.33	3	1|3|2|2	0	0	0	0	0	-11.24	0.67	0.94
SLD5NT	PRKDC	PRKDC	84|126|364	574	191.33	3	170|363|175|437	0	0	0	0	0	#NAME?	0.67	0.94
SLD5NT	ATR	ATR	1|0|0	1	0.33	3	0|1|1|0	0	0	0	0	0	-5.45	0.67	0.94
SLD5NT	POP1	POP1	0|0|13	13	4.33	3	0|10|0|16	0	0	0	0	0	-29.99	0.67	0.84
SLD5NT	RPS20	RPS20	1|2|12	15	5	3	4|10|4|12	0	0	0	0	0	-31.68	0.67	0.88
SLD5NT	CCDC25	CCDC25	0|1|1	2	0.67	3	0|2|0|2	0	0	0	0	0	-7	0.67	0.94
SLD5NT	ATP6V1A	ATP6V1A	0|2|0	2	0.67	3	0|1|0|3	0.01	0.02	0.01	0.02	0.01	-6.8	0.67	0.74
SLD5NT	SNX2	SNX2	2|2|0	4	1.33	3	0|4|0|4	0	0	0	0	0	-10.85	0.67	0.94
SLD5NT	PKM	PKM	39|40|72	151	50.33	3	43|105|51|102	0	0	0	0	0	-220.79	0.67	0.94
SLD5NT	PFKP	PFKP	25|33|83	141	47	3	40|83|49|107	0	0	0	0	0	-229.77	0.67	0.93
SLD5NT	LCLAT1	LCLAT1	0|0|5	5	1.67	3	1|3|1|5	0	0.01	0	0.01	0	-13.4	0.67	0.79
SLD5NT	LRP2	LRP2	0|0|1	1	0.33	3	0|0|2|0	0	0	0	0	0	-5.54	0.67	0.94
SLD5NT	RPL12	RPL12	6|11|15	32	10.67	3	10|18|12|25	0	0	0	0	0	-55.34	0.66	0.94
SLD5NT	DHX30	DHX30	0|0|59	59	19.67	3	1|55|8|56	0	0	0	0	0	-134.34	0.66	0.91
SLD5NT	POLA1	POLA1	16|7|16	39	13	3	3|29|9|38	0	0	0	0	0	-66.61	0.66	0.94
SLD5NT	DHX9	DHX9	70|78|109	257	85.67	3	101|145|115|164	0	0	0	0	0	-379.95	0.65	0.94
SLD5NT	PRPF8	PRPF8	17|22|202	241	80.33	3	37|188|77|191	0	0	0	0	0	-480.74	0.65	0.93
SLD5NT	TARS	TARS	36|31|63	130	43.33	3	47|80|51|89	0	0	0	0	0	-204.1	0.65	0.94
SLD5NT	SEC61A1	SEC61A1	1|3|13	17	5.67	3	4|10|5|16	0	0	0	0	0	-36.89	0.65	0.89
SLD5NT	LRRC59	LRRC59	11|14|20	45	15	3	14|26|15|37	0	0	0	0	0	-71.31	0.65	0.94
SLD5NT	EIF2S3	EIF2S3	12|15|27	54	18	3	15|34|25|36	0	0	0	0	0	-87.49	0.65	0.94
SLD5NT	TRIP13	TRIP13	6|9|13	28	9.33	3	4|18|10|25	0	0	0	0	0	-46.82	0.65	0.94
SLD5NT	NDUFA9	NDUFA9	0|0|31	31	10.33	3	1|27|6|30	0	0	0	0	0	-72.04	0.65	0.89
SLD5NT	RECQL	RECQL	6|8|31	45	15	3	9|30|13|40	0	0	0	0	0	-82.86	0.65	0.92
SLD5NT	DDOST	DDOST	6|12|21	39	13	3	12|26|15|27	0	0	0	0	0	-70.84	0.65	0.92
SLD5NT	XRCC6	XRCC6	40|45|69	154	51.33	3	49|95|58|115	0	0	0	0	0	-234.74	0.65	0.94
SLD5NT	ATP1A1	ATP1A1	14|12|19	45	15	3	13|26|15|40	0	0	0	0	0	-71.11	0.64	0.94
SLD5NT	PSMB1	PSMB1	8|13|8	29	9.67	3	9|20|12|19	0	0	0	0	0	-46.17	0.64	0.94
SLD5NT	CARS2	CARS2	0|0|11	11	3.67	3	0|10|3|10	0	0	0	0	0	-27.1	0.64	0.84
SLD5NT	PSME3	PSME3	9|12|0	21	7	3	9|12|8|15	0	0	0	0	0	-50.92	0.64	0.91
SLD5NT	DDX39A	DDX39A	4|4|6	14	4.67	3	2|10|1|16	0	0	0	0	0	-23.02	0.64	0.94
SLD5NT	BLVRA	BLVRA	2|5|4	11	3.67	3	0|8|2|13	0	0	0	0	0	-21.33	0.64	0.94
SLD5NT	MOB1A	MOB1A	1|0|10	11	3.67	3	0|11|4|8	0	0	0	0	0	-27.14	0.64	0.85
SLD5NT	DYNLL1	DYNLL1	3|5|8	16	5.33	3	6|8|6|14	0	0	0	0	0	-30.82	0.63	0.94
SLD5NT	RPL17	RPL17	0|6|39	45	15	3	13|25|19|38	0	0	0	0	0	-107.26	0.63	0.91
SLD5NT	EIF3L	EIF3L	16|26|35	77	25.67	3	24|49|37|53	0	0	0	0	0	-132.31	0.63	0.94
SLD5NT	MTHFD1	MTHFD1	16|16|16	48	16	3	13|31|16|41	0	0	0	0	0	-70.12	0.63	0.94
SLD5NT	RBM27	RBM27	55|54|51	160	53.33	3	72|93|67|108	0	0	0	0	0	-235.85	0.63	0.94
SLD5NT	CYCS	CYCS	1|5|12	18	6	3	3|11|8|16	0	0	0	0	0	-40.16	0.63	0.9
SLD5NT	STAU1	STAU1	8|7|2	17	5.67	3	4|12|8|12	0	0	0	0	0	-35.36	0.63	0.94
SLD5NT	PDCD10	PDCD10	2|2|3	7	2.33	3	1|6|0|8	0	0	0	0	0	-13.65	0.62	0.94
SLD5NT	DIMT1	DIMT1	0|0|22	22	7.33	3	0|22|5|20	0	0	0	0	0	-53.28	0.62	0.88
SLD5NT	XPO1	XPO1	19|26|43	88	29.33	3	23|72|31|64	0	0	0	0	0	-152.46	0.62	0.94
SLD5NT	KHDRBS1	KHDRBS1	6|8|12	26	8.67	3	8|17|10|21	0	0	0	0	0	-46.19	0.62	0.94
SLD5NT	PFKL	PFKL	6|13|35	54	18	3	9|40|20|47	0	0	0	0	0	-108.29	0.62	0.93
SLD5NT	GNA13	GNA13	1|3|3	7	2.33	3	3|8|0|4	0	0	0	0	0	-15.82	0.62	0.94
SLD5NT	MT-CO2	MT-CO2	2|4|1	7	2.33	3	0|6|0|9	0	0	0	0	0	-15.56	0.62	0.86
SLD5NT	EIF3A	EIF3A	21|25|53	99	33	3	23|76|35|80	0	0	0	0	0	-172.28	0.62	0.94
SLD5NT	TMED10	TMED10	6|6|13	25	8.33	3	6|17|9|22	0	0	0	0	0	-44.01	0.62	0.94
SLD5NT	DHX15	DHX15	19|31|91	141	47	3	42|97|65|97	0	0	0	0	0	-268.53	0.62	0.93
SLD5NT	S100A9	S100A9	2|4|0	6	2	3	13|0|0|0	0	0	0	0	0	-15.55	0.62	0.84
SLD5NT	DARS	DARS	12|21|29	62	20.67	3	22|40|29|42	0	0	0	0	0	-111.12	0.62	0.94
SLD5NT	HBS1L	HBS1L	3|7|10	20	6.67	3	0|19|2|22	0	0	0	0	0	-39.19	0.62	0.94
SLD5NT	MYBBP1A	MYBBP1A	19|29|127	175	58.33	3	67|126|67|119	0	0	0	0	0	-351.75	0.62	0.93
SLD5NT	PEBP1	PEBP1	2|3|1	6	2	3	0|6|3|4	0	0	0	0	0	-13.88	0.62	0.94
SLD5NT	RAB10	RAB10	2|3|8	13	4.33	3	4|10|5|9	0	0	0	0	0	-27.12	0.62	0.89
SLD5NT	STT3A	STT3A	1|6|19	26	8.67	3	12|14|10|20	0	0	0	0	0	-60.22	0.62	0.91
SLD5NT	KARS	KARS	3|9|20	32	10.67	3	5|24|12|28	0	0	0	0	0	-67.03	0.62	0.92
SLD5NT	HMGB1	HMGB1	0|1|19	20	6.67	3	3|9|5|27	0	0	0	0	0	-49.83	0.61	0.88
SLD5NT	PRDX6	PRDX6	24|25|10	59	19.67	3	23|40|23|42	0	0	0	0	0	-110.73	0.61	0.94
SLD5NT	PSMD12	PSMD12	11|13|23	47	15.67	3	12|36|19|35	0	0	0	0	0	-81.36	0.61	0.94
SLD5NT	PPP2R4	PPP2R4	3|3|5	11	3.67	3	2|9|2|11	0	0	0	0	0	-20.35	0.61	0.94
SLD5NT	WDR46	WDR46	0|0|26	26	8.67	3	4|22|8|23	0	0	0	0	0	-64.6	0.61	0.89
SLD5NT	VRK1	VRK1	3|6|23	32	10.67	3	8|21|13|28	0	0	0	0	0	-68.31	0.61	0.91
SLD5NT	PCBP1	PCBP1	15|12|8	35	11.67	3	12|23|14|27	0	0	0	0	0	-62.01	0.61	0.94
SLD5NT	TUBB	TUBB	31|35|19	85	28.33	3	32|57|38|58	0	0	0	0	0	-147.93	0.61	0.94
SLD5NT	GSTK1	GSTK1	1|1|3	5	1.67	3	0|2|1|8	0	0	0	0	0	-11.66	0.61	0.84
SLD5NT	TCP1	TCP1	23|24|26	73	24.33	3	18|55|28|60	0	0	0	0	0	-114.89	0.6	0.94
SLD5NT	UBA1	UBA1	27|26|26	79	26.33	3	26|63|28|59	0	0	0	0	0	-123.79	0.6	0.94
SLD5NT	HACD3	HACD3	4|12|26	42	14	3	11|30|19|33	0	0	0	0	0	-90.01	0.6	0.92
SLD5NT	CLTC	CLTC	55|36|52	143	47.67	3	29|123|34|134	0	0	0	0	0	-245.77	0.6	0.94
SLD5NT	DHX29	DHX29	3|6|10	19	6.33	3	0|19|0|23	0	0	0	0	0	-38.04	0.6	0.94
SLD5NT	PPIA	PPIA	4|16|2	22	7.33	3	8|14|13|14	0	0	0	0	0	-49.37	0.6	0.91
SLD5NT	EIF4A3	EIF4A3	5|21|20	46	15.33	3	19|32|21|31	0	0	0	0	0	-98.22	0.6	0.94
SLD5NT	KPNB1	KPNB1	24|7|22	53	17.67	3	6|47|7|57	0	0	0	0	0	-106.12	0.6	0.94
SLD5NT	ABCF2	ABCF2	0|0|29	29	9.67	3	2|29|6|27	0	0	0	0	0	-72.09	0.6	0.9
SLD5NT	HP1BP3	HP1BP3	0|0|34	34	11.33	3	8|21|12|34	0	0	0	0	0	-84.7	0.6	0.91
SLD5NT	CTPS1	CTPS1	4|9|6	19	6.33	3	0|17|2|24	0	0	0	0	0	-36.76	0.59	0.94
SLD5NT	GNAS	GNAS	4|5|11	20	6.67	3	4|16|6|19	0	0	0	0	0	-39.23	0.59	0.94
SLD5NT	AHCY	AHCY	20|24|30	74	24.67	3	34|51|36|45	0	0	0	0	0	-126.95	0.59	0.94
SLD5NT	PGM3	PGM3	0|2|2	4	1.33	3	0|2|0|7	0	0	0	0	0	-11.74	0.59	0.94
SLD5NT	ATAD3B	ATAD3B	0|2|2	4	1.33	3	0|2|1|6	0	0	0	0	0	-11.95	0.59	0.94
SLD5NT	ATAD3A	ATAD3A	5|10|22	37	12.33	3	7|28|10|38	0	0	0	0	0	-76.03	0.59	0.92
SLD5NT	HSD17B12	HSD17B12	2|5|16	23	7.67	3	5|22|7|18	0	0	0	0	0	-51.86	0.59	0.91
SLD5NT	PSMD3	PSMD3	11|14|49	74	24.67	3	23|52|32|59	0	0	0	0	0	-147.68	0.59	0.93
SLD5NT	TAGLN2	TAGLN2	12|16|9	37	12.33	3	17|26|17|24	0	0	0	0	0	-68.37	0.59	0.94
SLD5NT	ZFP1	ZFP1	4|3|4	11	3.67	3	3|8|4|10	0	0	0	0	0	-21.73	0.59	0.94
SLD5NT	PSMA7	PSMA7	11|10|10	31	10.33	3	12|21|14|24	0	0	0	0	0	-53.07	0.58	0.94
SLD5NT	HSPA1A	HSPA1A	26|31|18	75	25	3	27|44|43|59	0	0	0	0	0	-137.95	0.58	0.94
SLD5NT	SRP14	SRP14	0|1|9	10	3.33	3	2|6|2|13	0	0	0	0	0	-27.07	0.58	0.86
SLD5NT	SFXN1	SFXN1	7|10|15	32	10.67	3	10|21|15|28	0	0	0	0	0	-62.17	0.58	0.94
SLD5NT	PDCD11	PDCD11	0|0|90	90	30	3	14|87|26|85	0	0	0	0	0	-237.58	0.57	0.93
SLD5NT	ATP2A2	ATP2A2	11|12|45	68	22.67	3	18|49|17|75	0	0	0	0	0	-139.79	0.57	0.93
SLD5NT	LARS	LARS	20|24|75	119	39.67	3	26|91|40|123	0	0	0	0	0	-243.08	0.57	0.93
SLD5NT	PSMB3	PSMB3	0|2|1	3	1	3	0|5|0|2	0	0	0	0	0	-10.08	0.57	0.82
SLD5NT	RRP12	RRP12	1|6|78	85	28.33	3	19|87|26|68	0	0	0	0	0	-218.92	0.57	0.93
SLD5NT	EIF3C	EIF3C	11|12|23	46	15.33	3	9|34|17|48	0	0	0	0	0	-87.08	0.57	0.94
SLD5NT	PES1	PES1	4|8|33	45	15	3	18|30|21|37	0	0	0	0	0	-104.28	0.57	0.92
SLD5NT	DRG2	DRG2	3|0|14	17	5.67	3	1|14|4|21	0	0	0	0	0	-45.5	0.57	0.89
SLD5NT	GTPBP4	GTPBP4	2|5|56	63	21	3	19|54|26|48	0	0	0	0	0	-155.97	0.57	0.93
SLD5NT	TMEM97	TMEM97	1|1|4	6	2	3	3|3|2|6	0	0	0	0	0	-15.12	0.57	0.86
SLD5NT	YARS	YARS	22|19|24	65	21.67	3	27|46|23|55	0	0	0	0	0	-113.37	0.57	0.94
SLD5NT	CIRH1A	CIRH1A	0|0|17	17	5.67	3	0|17|2|21	0	0	0	0	0	-45.36	0.57	0.88
SLD5NT	SNF8	SNF8	0|0|3	3	1	3	0|2|0|5	0	0.01	0	0.01	0	-10.08	0.57	0.78
SLD5NT	RCC2	RCC2	5|18|55	78	26	3	29|54|35|66	0	0	0	0	0	-185.5	0.57	0.93
SLD5NT	TEX10	TEX10	0|0|34	34	11.33	3	2|38|8|33	0	0	0	0	0	-90.98	0.56	0.91
SLD5NT	TOP1	TOP1	1|9|51	61	20.33	3	24|39|23|59	0	0	0	0	0	-158.04	0.56	0.93
SLD5NT	APMAP	APMAP	3|3|4	10	3.33	3	1|8|2|13	0	0	0	0	0	-20.17	0.56	0.94
SLD5NT	MRTO4	MRTO4	4|5|21	30	10	3	7|22|15|28	0	0	0	0	0	-67.51	0.56	0.92
SLD5NT	GFPT1	GFPT1	4|7|27	38	12.67	3	7|32|12|40	0	0	0	0	0	-87.43	0.56	0.92
SLD5NT	BSG	BSG	4|6|5	15	5	3	6|9|6|15	0	0	0	0	0	-30.52	0.56	0.94
SLD5NT	ADSL	ADSL	5|7|13	25	8.33	3	6|21|7|25	0	0	0	0	0	-51.16	0.56	0.94
SLD5NT	NUDT19	NUDT19	2|4|25	31	10.33	3	5|29|6|34	0	0	0	0	0	-75.34	0.56	0.91
SLD5NT	MAT2A	MAT2A	5|7|9	21	7	3	5|12|9|24	0	0	0	0	0	-42.01	0.56	0.94
SLD5NT	DYNC1H1	DYNC1H1	27|54|168	249	83	3	28|221|56|286	0	0	0	0	0	-554.44	0.56	0.94
SLD5NT	NARS	NARS	14|14|27	55	18.33	3	20|35|21|56	0	0	0	0	0	-104.87	0.56	0.94
SLD5NT	CORO1C	CORO1C	2|6|12	20	6.67	3	6|13|7|22	0	0	0	0	0	-47.64	0.56	0.94
SLD5NT	RPS11	RPS11	0|1|40	41	13.67	3	22|27|18|30	0	0	0	0	0	-110.18	0.56	0.91
SLD5NT	PSMD6	PSMD6	8|14|18	40	13.33	3	6|33|19|38	0	0	0	0	0	-81.95	0.56	0.94
SLD5NT	RNASEH2B	RNASEH2B	0|2|13	15	5	3	3|13|5|15	0	0	0	0	0	-41.45	0.56	0.89
SLD5NT	CAND1	CAND1	20|18|35	73	24.33	3	16|59|23|77	0	0	0	0	0	-139.21	0.56	0.94
SLD5NT	VAPA	VAPA	4|5|22	31	10.33	3	7|25|13|30	0	0	0	0	0	-70.6	0.55	0.92
SLD5NT	RPN1	RPN1	11|23|27	61	20.33	3	25|47|25|51	0	0	0	0	0	-128.86	0.55	0.94
SLD5NT	STMN1	STMN1	5|6|5	16	5.33	3	8|7|7|17	0	0	0	0	0	-31.41	0.55	0.94
SLD5NT	RAB8A	RAB8A	0|1|8	9	3	3	2|6|6|8	0	0	0	0	0	-26.57	0.55	0.87
SLD5NT	XRCC5	XRCC5	26|32|41	99	33	3	30|82|33|93	0	0	0	0	0	-185.28	0.55	0.94
SLD5NT	MLLT4	MLLT4	3|3|1	7	2.33	3	0|8|0|9	0	0	0	0	0	-17.45	0.55	0.94
SLD5NT	LBR	LBR	3|7|31	41	13.67	3	18|30|19|33	0	0	0	0	0	-101.11	0.55	0.92
SLD5NT	CNOT1	CNOT1	3|16|11	30	10	3	1|33|3|36	0	0	0	0	0	-70.79	0.55	0.94
SLD5NT	GCN1L1	GCN1L1	17|23|120	160	53.33	3	18|162|40|170	0	0	0	0	0	-368.82	0.55	0.93
SLD5NT	EIF3B	EIF3B	19|21|39	79	26.33	3	24|63|40|67	0	0	0	0	0	-156.74	0.54	0.94
SLD5NT	EIF3D	EIF3D	5|9|29	43	14.33	3	8|40|16|43	0	0	0	0	0	-101.6	0.54	0.93
SLD5NT	MOGS	MOGS	0|2|18	20	6.67	3	1|20|5|23	0	0	0	0	0	-55.48	0.54	0.9
SLD5NT	PYGL	PYGL	5|11|42	58	19.33	3	3|51|16|72	0	0	0	0	0	-138.95	0.54	0.93
SLD5NT	USP39	USP39	0|3|23	26	8.67	3	3|28|7|26	0	0	0	0	0	-72.17	0.54	0.91
SLD5NT	TCEB2	TCEB2	9|6|2	17	5.67	3	7|9|12|14	0	0	0	0	0	-41.89	0.54	0.94
SLD5NT	NUDT21	NUDT21	10|11|2	23	7.67	3	12|16|16|13	0	0	0	0	0	-57.99	0.54	0.94
SLD5NT	HNRNPU	HNRNPU	21|31|65	117	39	3	46|81|54|107	0	0	0	0	0	-249.36	0.54	0.94
SLD5NT	RCC1	RCC1	2|8|23	33	11	3	9|23|15|34	0	0	0	0	0	-83.35	0.54	0.92
SLD5NT	YWHAQ	YWHAQ	10|9|4	23	7.67	3	4|19|10|24	0	0	0	0	0	-51.59	0.54	0.94
SLD5NT	NOP2	NOP2	10|17|53	80	26.67	3	39|55|47|61	0	0	0	0	0	-189.53	0.53	0.93
SLD5NT	PRPF6	PRPF6	1|6|49	56	18.67	3	13|51|27|51	0	0	0	0	0	-154.59	0.53	0.93
SLD5NT	COPS3	COPS3	4|7|9	20	6.67	3	6|15|8|21	0	0	0	0	0	-44.52	0.53	0.94
SLD5NT	ETF1	ETF1	0|2|6	8	2.67	3	0|8|2|10	0	0	0	0	0	-23.65	0.53	0.87
SLD5NT	SLC25A4	SLC25A4	0|0|12	12	4	3	2|10|6|12	0	0	0	0	0	-35.03	0.53	0.88
SLD5NT	CISD1	CISD1	0|0|13	13	4.33	3	3|9|5|16	0	0	0	0	0	-38.13	0.53	0.88
SLD5NT	PPP1CC	PPP1CC	4|4|4	12	4	3	7|10|7|6	0	0	0	0	0	-24.85	0.53	0.94
SLD5NT	STX12	STX12	1|1|0	2	0.67	3	0|0|0|5	0	0	0	0	0	-7.58	0.53	0.94
SLD5NT	MAPK1	MAPK1	3|9|14	26	8.67	3	4|25|8|28	0	0	0	0	0	-62.59	0.53	0.94
SLD5NT	CSE1L	CSE1L	43|31|56	130	43.33	3	56|103|62|107	0	0	0	0	0	-266.15	0.53	0.94
SLD5NT	CPNE3	CPNE3	6|8|18	32	10.67	3	7|29|16|29	0	0	0	0	0	-71.56	0.53	0.94
SLD5NT	GNA11	GNA11	0|2|0	2	0.67	3	0|2|1|2	0	0.01	0	0.01	0	-8.17	0.53	0.78
SLD5NT	RNF168	RNF168	0|1|1	2	0.67	3	1|0|1|3	0	0	0	0	0	-8.16	0.53	0.94
SLD5NT	PCNP	PCNP	10|9|9	28	9.33	3	17|14|17|22	0	0	0	0	0	-54.26	0.53	0.94
SLD5NT	API5	API5	5|9|24	38	12.67	3	16|30|20|30	0	0	0	0	0	-90.62	0.53	0.94
SLD5NT	DCUN1D4	DCUN1D4	0|2|0	2	0.67	3	0|1|1|3	0	0.01	0	0.01	0	-8.16	0.53	0.78
SLD5NT	SND1	SND1	10|15|44	69	23	3	14|62|24|74	0	0	0	0	0	-158.41	0.53	0.93
SLD5NT	ZGRF1	ZGRF1	2|2|0	4	1.33	3	3|0|1|6	0	0	0	0	0	-13.14	0.53	0.94
SLD5NT	AKR1B1	AKR1B1	1|2|3	6	2	3	2|6|1|6	0	0	0	0	0	-16	0.53	0.94
SLD5NT	RAB35	RAB35	0|1|1	2	0.67	3	0|3|1|1	0	0	0	0	0	-8.16	0.53	0.94
SLD5NT	SIGLEC5	SIGLEC5	0|2|2	4	1.33	3	4|1|3|2	0	0	0	0	0	-13.46	0.53	0.94
SLD5NT	PSMG1	PSMG1	1|4|4	9	3	3	1|7|3|12	0	0	0	0	0	-23.98	0.52	0.94
SLD5NT	EIF2B1	EIF2B1	0|3|23	26	8.67	3	2|24|12|29	0	0	0	0	0	-75.65	0.52	0.91
SLD5NT	POLR2B	POLR2B	0|0|34	34	11.33	3	1|33|2|52	0	0	0	0	0	-98.51	0.52	0.91
SLD5NT	DDX21	DDX21	20|33|109	162	54	3	71|123|89|136	0	0	0	0	0	-391.85	0.52	0.93
SLD5NT	BLMH	BLMH	3|6|9	18	6	3	4|17|5|20	0	0	0	0	0	-42.66	0.52	0.94
SLD5NT	PICALM	PICALM	1|0|6	7	2.33	3	0|12|0|6	0	0	0	0	0	-21.34	0.52	0.86
SLD5NT	ABCF1	ABCF1	1|4|16	21	7	3	0|21|6|27	0	0	0	0	0	-56.98	0.52	0.91
SLD5NT	FDPS	FDPS	4|5|10	19	6.33	3	4|15|7|23	0	0	0	0	0	-43.24	0.52	0.94
SLD5NT	DNM2	DNM2	4|7|34	45	15	3	9|42|17|47	0	0	0	0	0	-113.33	0.52	0.93
SLD5NT	CDC42	CDC42	2|2|4	8	2.67	3	0|9|0|12	0	0	0	0	0	-19.13	0.51	0.94
SLD5NT	ACTR1A	ACTR1A	3|4|4	11	3.67	3	0|14|0|15	0	0	0	0	0	-24.87	0.51	0.94
SLD5NT	FMR1	FMR1	1|2|2	5	1.67	3	0|3|0|10	0	0	0	0	0	-13.28	0.51	0.94
SLD5NT	SARS	SARS	12|9|25	46	15.33	3	11|45|15|49	0	0	0	0	0	-104.24	0.51	0.94
SLD5NT	RER1	RER1	0|4|7	11	3.67	3	6|6|7|10	0	0	0	0	0	-34.26	0.51	0.94
SLD5NT	SMU1	SMU1	3|7|23	33	11	3	4|32|11|40	0	0	0	0	0	-86.14	0.51	0.92
SLD5NT	ZNF512	ZNF512	0|0|15	15	5	3	2|11|5|21	0	0	0	0	0	-44.55	0.51	0.89
SLD5NT	PPP2R5D	PPP2R5D	0|3|25	28	9.33	3	1|36|10|26	0	0	0	0	0	-82.11	0.51	0.91
SLD5NT	DEK	DEK	1|2|15	18	6	3	10|14|7|16	0	0	0	0	0	-50.36	0.51	0.91
SLD5NT	GDI2	GDI2	23|26|23	72	24	3	21|66|30|72	0	0	0	0	0	-142.52	0.51	0.94
SLD5NT	PFKM	PFKM	2|2|27	31	10.33	3	5|27|12|37	0	0	0	0	0	-83.06	0.51	0.92
SLD5NT	SSR4	SSR4	1|3|6	10	3.33	3	2|8|5|11	0	0	0	0	0	-27.39	0.51	0.94
SLD5NT	GART	GART	15|15|48	78	26	3	19|81|31|79	0	0	0	0	0	-182.86	0.5	0.94
SLD5NT	GANAB	GANAB	17|28|37	82	27.33	3	32|68|37|83	0	0	0	0	0	-188.43	0.5	0.94
SLD5NT	RPL9	RPL9	0|1|20	21	7	3	4|22|9|21	0	0	0	0	0	-63.54	0.5	0.91
SLD5NT	ARPC2	ARPC2	0|4|9	13	4.33	3	0|12|1|22	0	0	0	0	0	-39.86	0.5	0.9
SLD5NT	CDK4	CDK4	1|2|0	3	1	3	0|3|0|5	0	0	0	0	0	-10.79	0.5	0.94
SLD5NT	DNAJC19	DNAJC19	0|0|3	3	1	3	0|3|0|5	0	0	0	0	0	-10.79	0.5	0.8
SLD5NT	BCAP31	BCAP31	7|11|12	30	10	3	13|20|18|29	0	0	0	0	0	-68.5	0.5	0.94
SLD5NT	SEC63	SEC63	0|0|18	18	6	3	1|22|2|23	0	0	0	0	0	-54.23	0.5	0.9
SLD5NT	H2AFY2	H2AFY2	0|1|15	16	5.33	3	4|11|5|23	0	0	0	0	0	-49.01	0.5	0.9
SLD5NT	CYB5R3	CYB5R3	6|10|19	35	11.67	3	7|30|16|40	0	0	0	0	0	-83.93	0.5	0.94
SLD5NT	CNN2	CNN2	3|0|0	3	1	3	0|3|0|5	0	0	0	0	0	-10.79	0.5	0.8
SLD5NT	XRN2	XRN2	6|9|32	47	15.67	3	12|38|23|53	0	0	0	0	0	-119.05	0.5	0.93
SLD5NT	TMEM205	TMEM205	1|2|3	6	2	3	0|4|5|7	0	0	0	0	0	-16.84	0.5	0.94
SLD5NT	AP3D1	AP3D1	2|8|29	39	13	3	3|47|14|43	0	0	0	0	0	-111.37	0.49	0.93
SLD5NT	VDAC1	VDAC1	4|8|3	15	5	3	7|14|9|11	0	0	0	0	0	-38.17	0.49	0.94
SLD5NT	SF3B3	SF3B3	12|10|12	34	11.33	3	12|24|12|45	0	0	0	0	0	-74.13	0.49	0.94
SLD5NT	EMG1	EMG1	1|3|16	20	6.67	3	7|20|7|20	0	0	0	0	0	-57.49	0.49	0.91
SLD5NT	AP1M1	AP1M1	3|4|16	23	7.67	3	2|25|11|25	0	0	0	0	0	-60.53	0.49	0.92
SLD5NT	EIF3E	EIF3E	8|13|20	41	13.67	3	15|41|21|34	0	0	0	0	0	-97.89	0.49	0.94
SLD5NT	VAT1	VAT1	4|5|2	11	3.67	3	4|7|2|17	0	0	0	0	0	-28.49	0.49	0.94
SLD5NT	HAT1	HAT1	7|13|14	34	11.33	3	12|32|16|33	0	0	0	0	0	-81.61	0.49	0.94
SLD5NT	IGF2BP1	IGF2BP1	4|13|19	36	12	3	11|29|20|38	0	0	0	0	0	-95.3	0.49	0.94
SLD5NT	CSNK2A2	CSNK2A2	0|1|14	15	5	3	0|18|0|23	0	0	0	0	0	-46.39	0.49	0.9
SLD5NT	SMARCA5	SMARCA5	2|7|73	82	27.33	3	23|80|40|85	0	0	0	0	0	-245.61	0.48	0.93
SLD5NT	SLC16A1	SLC16A1	1|5|8	14	4.67	3	5|12|7|15	0	0	0	0	0	-41.44	0.48	0.94
SLD5NT	PPIL1	PPIL1	1|2|6	9	3	3	4|7|5|9	0	0	0	0	0	-26.6	0.48	0.94
SLD5NT	CYFIP1	CYFIP1	0|2|18	20	6.67	3	3|20|5|27	0	0	0	0	0	-62.21	0.48	0.91
SLD5NT	RRM2	RRM2	3|5|2	10	3.33	3	0|11|2|15	0	0	0	0	0	-26.23	0.48	0.94
SLD5NT	SURF4	SURF4	3|2|4	9	3	3	2|11|3|9	0	0	0	0	0	-23.6	0.48	0.94
SLD5NT	ACAD9	ACAD9	0|0|6	6	2	3	0|6|0|11	0	0	0	0	0	-20.23	0.47	0.85
SLD5NT	NCLN	NCLN	0|1|11	12	4	3	0|16|1|17	0	0	0	0	0	-38.81	0.47	0.89
SLD5NT	SLC1A5	SLC1A5	2|3|1	6	2	3	2|5|4|6	0	0	0	0	0	-18.18	0.47	0.94
SLD5NT	MTCH2	MTCH2	2|3|9	14	4.67	3	5|15|3|17	0	0	0	0	0	-39.05	0.47	0.94
SLD5NT	MCM3	MCM3	9|19|36	64	21.33	3	22|54|35|69	0	0	0	0	0	-168.07	0.47	0.94
SLD5NT	NOC3L	NOC3L	2|2|37	41	13.67	3	14|41|23|39	0	0	0	0	0	-122.93	0.47	0.92
SLD5NT	NDUFS7	NDUFS7	0|1|5	6	2	3	2|6|3|6	0	0	0	0	0	-21.03	0.47	0.87
SLD5NT	HLA-A	HLA-A	4|2|0	6	2	3	0|6|3|8	0	0	0	0	0	-20.63	0.47	0.94
SLD5NT	SMC4	SMC4	1|0|35	36	12	3	4|32|7|59	0	0	0	0	0	-114.26	0.47	0.92
SLD5NT	OAT	OAT	1|9|5	15	5	3	4|15|6|18	0	0	0	0	0	-45.47	0.47	0.94
SLD5NT	EML4	EML4	1|2|4	7	2.33	3	0|10|2|8	0	0	0	0	0	-20.64	0.47	0.94
SLD5NT	SRP68	SRP68	9|7|21	37	12.33	3	10|33|19|42	0	0	0	0	0	-92.92	0.47	0.94
SLD5NT	LIG3	LIG3	0|0|52	52	17.33	3	17|48|22|62	0	0	0	0	0	-167.3	0.47	0.93
SLD5NT	VPS26A	VPS26A	5|4|7	16	5.33	3	6|15|10|14	0	0	0	0	0	-39.8	0.47	0.94
SLD5NT	PSMD11	PSMD11	8|10|17	35	11.67	3	11|33|15|42	0	0	0	0	0	-87.17	0.46	0.94
SLD5NT	FEN1	FEN1	3|6|17	26	8.67	3	11|24|13|27	0	0	0	0	0	-73.84	0.46	0.94
SLD5NT	EIF2S2	EIF2S2	0|1|9	10	3.33	3	3|6|6|14	0	0	0	0	0	-33.82	0.46	0.89
SLD5NT	RARS	RARS	13|19|34	66	22	3	29|70|34|58	0	0	0	0	0	-168.62	0.46	0.94
SLD5NT	ACTR2	ACTR2	4|5|13	22	7.33	3	8|20|10|26	0	0	0	0	0	-59.04	0.46	0.94
SLD5NT	ALDH18A1	ALDH18A1	2|12|28	42	14	3	11|42|18|51	0	0	0	0	0	-128.1	0.46	0.94
SLD5NT	NAMPT	NAMPT	4|11|14	29	9.67	3	9|32|11|32	0	0	0	0	0	-80.05	0.46	0.94
SLD5NT	APBB1	APBB1	11|8|6	25	8.33	3	10|26|9|28	0	0	0	0	0	-63.24	0.46	0.94
SLD5NT	RAB14	RAB14	2|6|5	13	4.33	3	3|9|4|22	0	0	0	0	0	-36.74	0.46	0.94
SLD5NT	CYC1	CYC1	1|2|8	11	3.67	3	4|9|7|12	0	0	0	0	0	-34.02	0.46	0.94
SLD5NT	MSN	MSN	4|8|38	50	16.67	3	11|49|20|65	0	0	0	0	0	-145.83	0.46	0.93
SLD5NT	MCM7	MCM7	3|19|24	46	15.33	3	9|54|21|51	0	0	0	0	0	-138.55	0.45	0.94
SLD5NT	NAA25	NAA25	0|3|20	23	7.67	3	0|21|7|40	0	0	0	0	0	-76.35	0.45	0.91
SLD5NT	SMC2	SMC2	0|0|42	42	14	3	5|40|12|67	0	0	0	0	0	-138.88	0.45	0.92
SLD5NT	HNRNPA2B1	HNRNPA2B1	13|24|21	58	19.33	3	37|43|35|55	0	0	0	0	0	-147.26	0.45	0.94
SLD5NT	PRPS1	PRPS1	4|7|7	18	6	3	3|17|6|27	0	0	0	0	0	-47.18	0.45	0.94
SLD5NT	ANKFY1	ANKFY1	0|0|1	1	0.33	3	0|1|0|2	0	0	0	0	0	-6.34	0.44	0.94
SLD5NT	TMEM43	TMEM43	0|5|10	15	5	3	3|19|5|18	0	0	0	0	0	-51.24	0.44	0.94
SLD5NT	ERCC6L	ERCC6L	1|0|0	1	0.33	3	0|1|0|2	0	0	0	0	0	-6.34	0.44	0.94
SLD5NT	RRAGA	RRAGA	0|0|5	5	1.67	3	0|7|1|7	0	0	0	0	0	-18.44	0.44	0.85
SLD5NT	KDSR	KDSR	0|0|1	1	0.33	3	0|0|0|3	0	0	0	0	0	-6.59	0.44	0.94
SLD5NT	GOSR1	GOSR1	0|0|3	3	1	3	0|4|2|3	0	0	0	0	0	-12.34	0.44	0.83
SLD5NT	CDK2	CDK2	0|3|14	17	5.67	3	2|19|5|26	0	0	0	0	0	-58.79	0.44	0.91
SLD5NT	EPRS	EPRS	21|18|72	111	37	3	32|108|45|150	0	0	0	0	0	-306.94	0.44	0.94
SLD5NT	SRPRB	SRPRB	2|2|9	13	4.33	3	4|17|5|13	0	0	0	0	0	-38.15	0.44	0.94
SLD5NT	EPB41L2	EPB41L2	3|2|3	8	2.67	3	0|7|2|15	0	0	0	0	0	-22.11	0.44	0.94
SLD5NT	ECI1	ECI1	2|3|1	6	2	3	2|5|2|9	0	0	0	0	0	-18.94	0.44	0.94
SLD5NT	SUMO2	SUMO2	0|1|2	3	1	3	2|2|2|3	0	0	0	0	0	-12.36	0.44	0.94
SLD5NT	TLN1	TLN1	2|2|0	4	1.33	3	0|4|2|6	0	0	0	0	0	-15.25	0.44	0.94
SLD5NT	PITPNB	PITPNB	5|5|9	19	6.33	3	4|11|7|36	0	0	0	0	0	-49.7	0.44	0.94
SLD5NT	ATL2	ATL2	1|0|0	1	0.33	3	0|0|0|3	0	0	0	0	0	-6.59	0.44	0.94
SLD5NT	DPY19L1	DPY19L1	0|0|1	1	0.33	3	0|0|0|3	0	0	0	0	0	-6.59	0.44	0.94
SLD5NT	TMX2	TMX2	0|0|4	4	1.33	3	1|8|2|1	0	0	0	0	0	-14.99	0.44	0.84
SLD5NT	YARS2	YARS2	0|2|14	16	5.33	3	2|22|3|22	0	0	0	0	0	-55.45	0.44	0.91
SLD5NT	SLC25A12	SLC25A12	0|0|2	2	0.67	3	0|1|0|5	0	0	0	0	0	-8.88	0.44	0.79
SLD5NT	IBTK	IBTK	1|1|0	2	0.67	3	0|1|0|5	0	0	0	0	0	-8.88	0.44	0.94
SLD5NT	FABP5	FABP5	0|1|0	1	0.33	3	2|0|1|0	0	0	0	0	0	-6.34	0.44	0.94
SLD5NT	MRPS11	MRPS11	1|0|0	1	0.33	3	0|0|0|3	0	0	0	0	0	-6.59	0.44	0.94
SLD5NT	RAPGEF6	RAPGEF6	1|0|1	2	0.67	3	0|2|0|4	0	0	0	0	0	-9.04	0.44	0.94
SLD5NT	MYLK	MYLK	0|0|2	2	0.67	3	0|2|2|2	0	0	0	0	0	-9.25	0.44	0.81
SLD5NT	NONO	NONO	70|74|51	195	65	3	112|165|136|183	0	0	0	0	0	-495	0.44	0.94
SLD5NT	CCDC154	CCDC154	1|0|0	1	0.33	3	1|0|1|1	0	0	0	0	0	-6.35	0.44	0.94
SLD5NT	TRIM28	TRIM28	29|35|27	91	30.33	3	55|80|67|78	0	0	0	0	0	-227	0.43	0.94
SLD5NT	PRMT1	PRMT1	4|6|18	28	9.33	3	6|27|12|41	0	0	0	0	0	-82.03	0.43	0.94
SLD5NT	LYAR	LYAR	0|0|8	8	2.67	3	3|10|5|7	0	0	0	0	0	-29.77	0.43	0.88
SLD5NT	RALY	RALY	0|2|11	13	4.33	3	9|11|10|10	0	0	0	0	0	-46.46	0.43	0.9
SLD5NT	HNRNPA1	HNRNPA1	10|23|33	66	22	3	42|52|43|66	0	0	0	0	0	-190.46	0.43	0.94
SLD5NT	UBA2	UBA2	10|16|16	42	14	3	17|48|20|46	0	0	0	0	0	-113.44	0.43	0.94
SLD5NT	MCM5	MCM5	8|9|32	49	16.33	3	12|54|20|65	0	0	0	0	0	-139.67	0.43	0.94
SLD5NT	DDX47	DDX47	0|1|15	16	5.33	3	0|22|5|23	0	0	0	0	0	-56.56	0.43	0.91
SLD5NT	FKBP8	FKBP8	2|1|6	9	3	3	3|9|3|13	0	0	0	0	0	-29.28	0.43	0.94
SLD5NT	WDR36	WDR36	2|3|31	36	12	3	4|41|15|51	0	0	0	0	0	-115.78	0.43	0.93
SLD5NT	CUL5	CUL5	0|0|10	10	3.33	3	0|16|0|15	0	0	0	0	0	-35.52	0.43	0.88
SLD5NT	CUL1	CUL1	0|1|28	29	9.67	3	9|34|11|37	0	0	0	0	0	-102.44	0.42	0.92
SLD5NT	MYO6	MYO6	0|2|35	37	12.33	3	2|36|9|71	0	0	0	0	0	-132.05	0.42	0.93
SLD5NT	CAMK2G	CAMK2G	0|1|4	5	1.67	3	0|5|2|9	0	0	0	0	0	-19.34	0.42	0.94
SLD5NT	MTCH1	MTCH1	0|0|5	5	1.67	3	2|5|2|7	0	0	0	0	0	-19.81	0.42	0.86
SLD5NT	HNRNPL	HNRNPL	8|14|15	37	12.33	3	18|33|24|42	0	0	0	0	0	-104.33	0.42	0.94
SLD5NT	NOC2L	NOC2L	2|4|18	24	8	3	10|25|13|29	0	0	0	0	0	-79.11	0.42	0.94
SLD5NT	CPNE1	CPNE1	0|3|3	6	2	3	2|8|1|8	0	0	0	0	0	-22.89	0.42	0.94
SLD5NT	BYSL	BYSL	3|6|24	33	11	3	10|37|20|39	0	0	0	0	0	-107.11	0.42	0.94
SLD5NT	TSN	TSN	4|2|16	22	7.33	3	7|23|13|27	0	0	0	0	0	-71.45	0.42	0.94
SLD5NT	CUL4A	CUL4A	0|0|10	10	3.33	3	0|13|4|15	0	0	0	0	0	-36.75	0.42	0.89
SLD5NT	CMBL	CMBL	0|1|4	5	1.67	3	0|8|1|7	0	0	0	0	0	-19.3	0.42	0.94
SLD5NT	MARS	MARS	11|11|26	48	16	3	18|56|20|59	0	0	0	0	0	-133.66	0.42	0.94
SLD5NT	PSMD7	PSMD7	3|4|5	12	4	3	1|15|3|19	0	0	0	0	0	-34.16	0.42	0.94
SLD5NT	ARAF	ARAF	0|0|5	5	1.67	3	0|9|0|7	0	0	0	0	0	-19.16	0.42	0.86
SLD5NT	SCAMP3	SCAMP3	0|2|3	5	1.67	3	2|5|2|7	0	0	0	0	0	-19.81	0.42	0.94
SLD5NT	DNMT1	DNMT1	0|0|45	45	15	3	10|52|24|59	0	0	0	0	0	-162.72	0.41	0.93
SLD5NT	CUL2	CUL2	1|0|18	19	6.33	3	3|20|3|36	0	0	0	0	0	-69.75	0.41	0.91
SLD5NT	PPP2CA	PPP2CA	5|2|7	14	4.67	3	3|20|3|19	0	0	0	0	0	-44.16	0.41	0.94
SLD5NT	FARSB	FARSB	2|2|18	22	7.33	3	5|23|10|33	0	0	0	0	0	-72.24	0.41	0.92
SLD5NT	ILF3	ILF3	32|33|27	92	30.67	3	55|81|58|106	0	0	0	0	0	-246.93	0.41	0.94
SLD5NT	TOMM22	TOMM22	0|0|4	4	1.33	3	0|6|0|7	0	0	0	0	0	-16.08	0.41	0.84
SLD5NT	TOP2A	TOP2A	9|11|101	121	40.33	3	54|128|68|143	0	0	0	0	0	-399.94	0.41	0.93
SLD5NT	2007-09-01	2007-09-01	0|0|11	11	3.67	3	1|13|3|19	0	0	0	0	0	-41.08	0.41	0.89
SLD5NT	RNMT	RNMT	0|1|3	4	1.33	3	0|5|0|8	0	0	0	0	0	-16.03	0.41	0.94
SLD5NT	PRMT5	PRMT5	5|9|19	33	11	3	14|36|21|37	0	0	0	0	0	-103.07	0.41	0.94
SLD5NT	ATIC	ATIC	0|2|2	4	1.33	3	0|8|2|3	0	0	0	0	0	-16.18	0.41	0.94
SLD5NT	COPB2	COPB2	2|11|13	26	8.67	3	4|32|9|40	0	0	0	0	0	-87.27	0.41	0.94
SLD5NT	APEX1	APEX1	5|3|36	44	14.67	3	22|45|23|52	0	0	0	0	0	-146.63	0.41	0.93
SLD5NT	ALDH3A2	ALDH3A2	0|0|10	10	3.33	3	3|10|5|15	0	0	0	0	0	-38.19	0.4	0.89
SLD5NT	ARF5	ARF5	3|1|2	6	2	3	3|6|4|7	0	0	0	0	0	-21.29	0.4	0.94
SLD5NT	ETFB	ETFB	0|0|3	3	1	3	0|1|1|8	0	0	0	0	0	-12.85	0.4	0.83
SLD5NT	JAGN1	JAGN1	0|1|2	3	1	3	2|3|2|3	0	0	0	0	0	-13.46	0.4	0.94
SLD5NT	AP3B1	AP3B1	0|0|8	8	2.67	3	1|9|0|17	0	0	0	0	0	-31.15	0.4	0.88
SLD5NT	HIST1H1D	HIST1H1D	0|1|2	3	1	3	2|2|2|4	0	0	0	0	0	-13.46	0.4	0.94
SLD5NT	SF3B1	SF3B1	28|50|100	178	59.33	3	111|181|128|171	0	0	0	0	0	-552.68	0.4	0.94
SLD5NT	SEC11A	SEC11A	0|3|3	6	2	3	3|8|4|5	0	0	0	0	0	-24.3	0.4	0.94
SLD5NT	HCFC1	HCFC1	42|40|36	118	39.33	3	75|113|87|115	0	0	0	0	0	-318.51	0.4	0.94
SLD5NT	PRKAG1	PRKAG1	4|3|4	11	3.67	3	6|12|7|12	0	0	0	0	0	-34.08	0.4	0.94
SLD5NT	ATP5J2	ATP5J2	1|0|2	3	1	3	1|4|2|3	0	0	0	0	0	-13.46	0.4	0.94
SLD5NT	LIMA1	LIMA1	1|2|0	3	1	3	0|2|0|8	0	0	0	0	0	-12.83	0.4	0.94
SLD5NT	SNRPD3	SNRPD3	2|2|10	14	4.67	3	9|13|8|17	0	0	0	0	0	-47.16	0.4	0.94
SLD5NT	EIF3M	EIF3M	5|4|11	20	6.67	3	2|27|7|30	0	0	0	0	0	-60.7	0.4	0.94
SLD5NT	ISOC1	ISOC1	2|3|1	6	2	3	0|13|0|7	0	0	0	0	0	-20.36	0.4	0.94
SLD5NT	HK1	HK1	3|2|33	38	12.67	3	8|45|17|58	0	0	0	0	0	-134.52	0.4	0.93
SLD5NT	FRG1	FRG1	1|0|6	7	2.33	3	4|6|6|8	0	0	0	0	0	-28.71	0.39	0.94
SLD5NT	PRKAA1	PRKAA1	0|1|6	7	2.33	3	0|9|3|12	0	0	0	0	0	-28.01	0.39	0.94
SLD5NT	MPDU1	MPDU1	0|3|2	5	1.67	3	4|4|4|5	0	0	0	0	0	-21.03	0.39	0.94
SLD5NT	CANX	CANX	7|6|5	18	6	3	9|23|8|21	0	0	0	0	0	-53.42	0.39	0.94
SLD5NT	EIF2A	EIF2A	0|0|13	13	4.33	3	0|18|4|22	0	0	0	0	0	-49.86	0.39	0.9
SLD5NT	MSH6	MSH6	0|5|40	45	15	3	12|57|28|56	0	0	0	0	0	-171.77	0.39	0.93
SLD5NT	DDX24	DDX24	0|0|20	20	6.67	3	2|23|7|36	0	0	0	0	0	-76.48	0.39	0.91
SLD5NT	IARS	IARS	14|16|48	78	26	3	30|91|42|101	0	0	0	0	0	-242.98	0.39	0.94
SLD5NT	PDS5A	PDS5A	0|1|48	49	16.33	3	11|66|17|72	0	0	0	0	0	-186.03	0.39	0.93
SLD5NT	NCAPD2	NCAPD2	0|1|31	32	10.67	3	2|46|8|53	0	0	0	0	0	-122.11	0.39	0.92
SLD5NT	BZW1	BZW1	0|1|9	10	3.33	3	0|14|5|15	0	0	0	0	0	-39.05	0.39	0.9
SLD5NT	FLII	FLII	2|1|6	9	3	3	0|8|1|22	0	0	0	0	0	-31.94	0.39	0.94
SLD5NT	GSK3A	GSK3A	2|0|5	7	2.33	3	0|9|2|13	0	0	0	0	0	-27.91	0.39	0.94
SLD5NT	LANCL1	LANCL1	1|3|6	10	3.33	3	6|9|7|12	0	0	0	0	0	-36.27	0.39	0.94
SLD5NT	FTSJ3	FTSJ3	8|14|40	62	20.67	3	43|64|47|58	0	0	0	0	0	-206.54	0.39	0.94
SLD5NT	PDCD5	PDCD5	2|5|0	7	2.33	3	1|7|5|11	0	0	0	0	0	-28.29	0.39	0.94
SLD5NT	NCBP1	NCBP1	0|1|11	12	4	3	1|18|2|21	0	0	0	0	0	-47.68	0.38	0.91
SLD5NT	ZMPSTE24	ZMPSTE24	1|3|9	13	4.33	3	6|18|6|16	0	0	0	0	0	-48.81	0.38	0.94
SLD5NT	UQCRC2	UQCRC2	0|8|9	17	5.67	3	5|19|8|28	0	0	0	0	0	-67.87	0.38	0.94
SLD5NT	SORD	SORD	0|2|0	2	0.67	3	0|3|0|4	0	0	0	0	0	-10.16	0.38	0.82
SLD5NT	GPN1	GPN1	0|2|0	2	0.67	3	0|5|0|2	0	0	0	0	0	-10.08	0.38	0.82
SLD5NT	GEMIN5	GEMIN5	4|5|6	15	5	3	1|23|4|25	0	0	0	0	0	-47.05	0.38	0.94
SLD5NT	SUPT16H	SUPT16H	14|19|38	71	23.67	3	33|73|34|110	0	0	0	0	0	-227.96	0.38	0.94
SLD5NT	RPN2	RPN2	5|6|11	22	7.33	3	8|33|8|29	0	0	0	0	0	-70.8	0.38	0.94
SLD5NT	SNRPC	SNRPC	0|1|1	2	0.67	3	0|2|2|3	0	0	0	0	0	-10.3	0.38	0.94
SLD5NT	EMC2	EMC2	0|0|4	4	1.33	3	0|9|0|5	0	0	0	0	0	-17.13	0.38	0.85
SLD5NT	SPCS3	SPCS3	0|1|3	4	1.33	3	3|4|1|6	0	0	0	0	0	-17.78	0.38	0.94
SLD5NT	ADSS	ADSS	4|4|1	9	3	3	4|15|4|9	0	0	0	0	0	-33.58	0.38	0.94
SLD5NT	CCNB2	CCNB2	0|0|2	2	0.67	3	0|4|0|3	0	0	0	0	0	-10.16	0.38	0.82
SLD5NT	CUL4B	CUL4B	1|2|33	36	12	3	13|38|21|55	0	0	0	0	0	-137.84	0.38	0.93
SLD5NT	SNX9	SNX9	0|1|1	2	0.67	3	0|2|0|5	0	0	0	0	0	-10.08	0.38	0.94
SLD5NT	RAB1A	RAB1A	1|1|0	2	0.67	3	0|4|0|3	0	0	0	0	0	-10.16	0.38	0.94
SLD5NT	PPP5C	PPP5C	3|4|7	14	4.67	3	5|15|8|22	0	0	0	0	0	-46.98	0.37	0.94
SLD5NT	EPHX1	EPHX1	0|0|13	13	4.33	3	3|12|9|23	0	0	0	0	0	-53.54	0.37	0.91
SLD5NT	KIF20B	KIF20B	1|2|2	5	1.67	3	0|6|0|12	0	0	0	0	0	-18.43	0.37	0.94
SLD5NT	TOP2B	TOP2B	0|0|36	36	12	3	15|44|22|48	0	0	0	0	0	-145.07	0.37	0.93
SLD5NT	RPA1	RPA1	19|20|14	53	17.67	3	29|58|42|61	0	0	0	0	0	-165.19	0.37	0.94
SLD5NT	ACOT7	ACOT7	4|8|2	14	4.67	3	6|15|7|22	0	0	0	0	0	-49.83	0.37	0.94
SLD5NT	LCP1	LCP1	7|8|1	16	5.33	3	6|19|6|26	0	0	0	0	0	-60.51	0.37	0.94
SLD5NT	KPNA2	KPNA2	11|17|4	32	10.67	3	17|45|24|30	0	0	0	0	0	-114.83	0.37	0.94
SLD5NT	POLD1	POLD1	0|2|16	18	6	3	3|25|4|33	0	0	0	0	0	-73.15	0.37	0.94
SLD5NT	RAB2A	RAB2A	2|5|5	12	4	3	7|12|7|18	0	0	0	0	0	-43.65	0.36	0.94
SLD5NT	MYO1E	MYO1E	0|1|2	3	1	3	0|3|0|8	0	0	0	0	0	-14.03	0.36	0.94
SLD5NT	SDHB	SDHB	0|0|3	3	1	3	0|6|1|4	0	0	0	0	0	-14.28	0.36	0.84
SLD5NT	QARS	QARS	7|16|18	41	13.67	3	14|48|18|73	0	0	0	0	0	-144.7	0.36	0.94
SLD5NT	FARSA	FARSA	3|7|7	17	5.67	3	2|26|7|28	0	0	0	0	0	-60.38	0.36	0.94
SLD5NT	EMC1	EMC1	0|3|7	10	3.33	3	1|16|2|18	0	0	0	0	0	-42.18	0.36	0.94
SLD5NT	ADAR	ADAR	7|12|40	59	19.67	3	28|70|38|84	0	0	0	0	0	-217.58	0.36	0.94
SLD5NT	G6PD	G6PD	2|3|2	7	2.33	3	2|8|2|14	0	0	0	0	0	-24.43	0.36	0.94
SLD5NT	ME2	ME2	1|3|6	10	3.33	3	2|15|3|18	0	0	0	0	0	-39.77	0.35	0.94
SLD5NT	HARS	HARS	1|4|4	9	3	3	2|13|4|15	0	0	0	0	0	-35.62	0.35	0.94
SLD5NT	CNDP2	CNDP2	3|3|4	10	3.33	3	0|19|0|19	0	0	0	0	0	-33.95	0.35	0.94
SLD5NT	MYH10	MYH10	8|7|29	44	14.67	3	12|60|25|71	0	0	0	0	0	-160.9	0.35	0.94
SLD5NT	CAD	CAD	6|10|32	48	16	3	14|63|21|83	0	0	0	0	0	-178.12	0.35	0.94
SLD5NT	DDX56	DDX56	1|1|11	13	4.33	3	2|15|4|29	0	0	0	0	0	-52.57	0.35	0.94
SLD5NT	RRP1	RRP1	1|1|7	9	3	3	2|15|4|13	0	0	0	0	0	-35.62	0.35	0.94
SLD5NT	TSR1	TSR1	0|0|18	18	6	3	4|30|8|26	0	0	0	0	0	-76.67	0.35	0.92
SLD5NT	ADH5	ADH5	0|2|6	8	2.67	3	2|11|2|16	0	0	0	0	0	-35.76	0.34	0.94
SLD5NT	RRP1B	RRP1B	2|1|38	41	13.67	3	22|43|25|69	0	0	0	0	0	-173.46	0.34	0.94
SLD5NT	MCM2	MCM2	2|9|19	30	10	3	12|39|17|51	0	0	0	0	0	-124.82	0.34	0.94
SLD5NT	HNRNPC	HNRNPC	6|9|9	24	8	3	18|27|21|28	0	0	0	0	0	-85.98	0.34	0.94
SLD5NT	NSFL1C	NSFL1C	12|19|1	32	10.67	3	24|30|31|41	0	0	0	0	0	-137.68	0.34	0.94
SLD5NT	TRAP1	TRAP1	8|12|17	37	12.33	3	20|47|23|57	0	0	0	0	0	-135.73	0.34	0.94
SLD5NT	AGPS	AGPS	1|0|13	14	4.67	3	0|25|1|29	0	0	0	0	0	-61.93	0.34	0.94
SLD5NT	SERBP1	SERBP1	2|6|9	17	5.67	3	10|28|2|29	0	0	0	0	0	-69.96	0.33	0.94
SLD5NT	SRPK1	SRPK1	2|1|8	11	3.67	3	2|13|3|26	0	0	0	0	0	-46.01	0.33	0.94
SLD5NT	AAAS	AAAS	2|2|7	11	3.67	3	5|16|6|17	0	0	0	0	0	-43.45	0.33	0.94
SLD5NT	MAVS	MAVS	0|1|0	1	0.33	3	0|3|0|1	0	0	0	0	0	-6.8	0.33	0.94
SLD5NT	UQCC1	UQCC1	0|0|2	2	0.67	3	2|2|2|2	0	0	0	0	0	-11.24	0.33	0.94
SLD5NT	MPG	MPG	0|1|5	6	2	3	0|8|5|11	0	0	0	0	0	-28.17	0.33	0.94
SLD5NT	FAM120A	FAM120A	0|0|7	7	2.33	3	0|11|0|17	0	0	0	0	0	-32.08	0.33	0.94
SLD5NT	SLC38A2	SLC38A2	1|1|1	3	1	3	0|6|2|4	0	0	0	0	0	-12.75	0.33	0.94
SLD5NT	DST	DST	1|0|0	1	0.33	3	0|1|1|2	0	0	0	0	0	-7.04	0.33	0.94
SLD5NT	HEATR1	HEATR1	0|2|29	31	10.33	3	4|55|6|60	0	0	0	0	0	-139.95	0.33	0.94
SLD5NT	NME3	NME3	0|0|4	4	1.33	3	1|7|2|6	0	0	0	0	0	-19.63	0.33	0.94
SLD5NT	TRRAP	TRRAP	1|2|0	3	1	3	0|5|1|6	0	0	0	0	0	-15.12	0.33	0.94
SLD5NT	GLCE	GLCE	0|1|0	1	0.33	3	0|2|0|2	0	0	0	0	0	-7	0.33	0.94
SLD5NT	ANP32B	ANP32B	2|0|1	3	1	3	0|5|0|7	0	0	0	0	0	-14.93	0.33	0.94
SLD5NT	BRI3BP	BRI3BP	0|0|5	5	1.67	3	3|5|2|10	0	0	0	0	0	-23.94	0.33	0.94
SLD5NT	COG2	COG2	0|0|1	1	0.33	3	0|1|0|3	0	0	0	0	0	-6.8	0.33	0.94
SLD5NT	YTHDC2	YTHDC2	0|0|14	14	4.67	3	0|26|3|28	0	0	0	0	0	-64.18	0.33	0.94
SLD5NT	TMX1	TMX1	2|2|2	6	2	3	5|4|5|10	0	0	0	0	0	-23.01	0.33	0.94
SLD5NT	SFXN3	SFXN3	0|0|1	1	0.33	3	0|3|0|1	0	0	0	0	0	-6.8	0.33	0.94
SLD5NT	TUBGCP3	TUBGCP3	0|1|9	10	3.33	3	0|24|0|17	0	0	0	0	0	-46.38	0.33	0.94
SLD5NT	COPS7A	COPS7A	0|2|4	6	2	3	2|11|2|9	0	0	0	0	0	-28.17	0.33	0.94
SLD5NT	OSBP	OSBP	1|0|6	7	2.33	3	0|12|0|16	0	0	0	0	0	-32.11	0.33	0.94
SLD5NT	SLK	SLK	1|0|0	1	0.33	3	0|2|0|2	0	0	0	0	0	-7	0.33	0.94
SLD5NT	PABPC1	PABPC1	3|3|3	9	3	3	3|13|6|14	0	0	0	0	0	-32.51	0.33	0.94
SLD5NT	TIMM23	TIMM23	0|0|3	3	1	3	0|5|3|4	0	0	0	0	0	-15.43	0.33	0.94
SLD5NT	PA2G4	PA2G4	4|3|12	19	6.33	3	8|25|12|34	0	0	0	0	0	-77.78	0.32	0.94
SLD5NT	DCUN1D5	DCUN1D5	0|0|5	5	1.67	3	0|9|0|12	0	0	0	0	0	-24.57	0.32	0.94
SLD5NT	MKI67	MKI67	69|178|131	378	126	3	263|416|321|585	0	0	0	0	0	#NAME?	0.32	0.94
SLD5NT	NCL	NCL	28|30|18	76	25.33	3	58|73|67|117	0	0	0	0	0	-286.29	0.32	0.94
SLD5NT	TSFM	TSFM	0|1|4	5	1.67	3	1|7|2|11	0	0	0	0	0	-24.85	0.32	0.94
SLD5NT	BAZ1B	BAZ1B	0|0|36	36	12	3	12|45|24|70	0	0	0	0	0	-169.39	0.32	0.94
SLD5NT	EMD	EMD	4|3|2	9	3	3	3|12|8|15	0	0	0	0	0	-37.24	0.32	0.94
SLD5NT	CCNB1	CCNB1	0|0|7	7	2.33	3	1|9|2|17	0	0	0	0	0	-33.38	0.32	0.94
SLD5NT	CSTF3	CSTF3	0|0|13	13	4.33	3	2|22|6|25	0	0	0	0	0	-62.22	0.32	0.94
SLD5NT	EZR	EZR	0|2|7	9	3	3	1|12|3|21	0	0	0	0	0	-42.16	0.32	0.94
SLD5NT	ERLIN2	ERLIN2	0|1|4	5	1.67	3	3|7|4|7	0	0	0	0	0	-25.43	0.32	0.94
SLD5NT	AP1G1	AP1G1	0|2|9	11	3.67	3	2|20|7|17	0	0	0	0	0	-52.39	0.32	0.94
SLD5NT	HNRNPK	HNRNPK	9|21|6	36	12	3	31|42|34|43	0	0	0	0	0	-145.96	0.32	0.94
SLD5NT	ATAD1	ATAD1	0|1|7	8	2.67	3	2|13|4|15	0	0	0	0	0	-39.16	0.31	0.94
SLD5NT	SUB1	SUB1	2|6|3	11	3.67	3	8|12|12|15	0	0	0	0	0	-47.23	0.31	0.94
SLD5NT	TRIM25	TRIM25	0|0|16	16	5.33	3	5|20|10|34	0	0	0	0	0	-77.82	0.31	0.94
SLD5NT	SPCS2	SPCS2	0|0|4	4	1.33	3	0|8|1|8	0	0	0	0	0	-20.42	0.31	0.94
SLD5NT	UBFD1	UBFD1	2|1|0	3	1	3	0|4|3|6	0	0	0	0	0	-16.47	0.31	0.94
SLD5NT	NDUFS2	NDUFS2	0|2|4	6	2	3	0|8|2|16	0	0	0	0	0	-30.08	0.31	0.94
SLD5NT	DHX16	DHX16	0|1|14	15	5	3	3|25|10|26	0	0	0	0	0	-72.29	0.31	0.94
SLD5NT	ARL8A	ARL8A	1|2|0	3	1	3	2|4|2|5	0	0	0	0	0	-16.67	0.31	0.94
SLD5NT	IQGAP1	IQGAP1	0|1|38	39	13	3	11|66|19|70	0	0	0	0	0	-186.06	0.31	0.94
SLD5NT	YWHAB	YWHAB	2|0|1	3	1	3	0|6|0|7	0	0	0	0	0	-16.08	0.31	0.94
SLD5NT	MAP7D3	MAP7D3	1|3|0	4	1.33	3	2|5|0|10	0	0	0	0	0	-20.42	0.31	0.94
SLD5NT	PPP2R1A	PPP2R1A	6|3|0	9	3	3	1|18|1|19	0	0	0	0	0	-44.37	0.31	0.94
SLD5NT	PRAF2	PRAF2	0|2|1	3	1	3	2|4|2|5	0	0	0	0	0	-16.67	0.31	0.94
SLD5NT	PCMT1	PCMT1	2|1|0	3	1	3	0|5|2|6	0	0	0	0	0	-16.38	0.31	0.94
SLD5NT	CACYBP	CACYBP	0|2|1	3	1	3	0|2|2|9	0	0	0	0	0	-16.03	0.31	0.94
SLD5NT	ARCN1	ARCN1	3|2|4	9	3	3	1|14|6|19	0	0	0	0	0	-38.91	0.3	0.94
SLD5NT	AIFM1	AIFM1	0|2|13	15	5	3	7|24|11|25	0	0	0	0	0	-75.93	0.3	0.94
SLD5NT	PRKACA	PRKACA	0|0|8	8	2.67	3	2|12|6|16	0	0	0	0	0	-41.39	0.3	0.94
SLD5NT	EEF1A2	EEF1A2	0|1|7	8	2.67	3	0|15|4|16	0	0	0	0	0	-40.11	0.3	0.94
SLD5NT	CAPZA2	CAPZA2	2|3|3	8	2.67	3	2|17|1|16	0	0	0	0	0	-34.54	0.3	0.94
SLD5NT	RBMX	RBMX	0|4|10	14	4.67	3	14|11|16|22	0	0	0	0	0	-72.08	0.3	0.94
SLD5NT	PRRC2A	PRRC2A	0|4|0	4	1.33	3	0|3|0|15	0	0	0	0	0	-21.13	0.3	0.94
SLD5NT	WARS	WARS	2|2|2	6	2	3	1|8|3|15	0	0	0	0	0	-25.44	0.3	0.94
SLD5NT	COPB1	COPB1	6|4|3	13	4.33	3	3|20|4|31	0	0	0	0	0	-54.96	0.3	0.94
SLD5NT	TAF9	TAF9	9|7|2	18	6	3	16|20|18|26	0	0	0	0	0	-83.01	0.3	0.94
SLD5NT	ECM29	ECM29	1|4|16	21	7	3	1|46|4|47	0	0	0	0	0	-105.16	0.29	0.94
SLD5NT	NCKAP1	NCKAP1	1|1|9	11	3.67	3	3|18|1|29	0	0	0	0	0	-53.64	0.29	0.94
SLD5NT	CDIPT	CDIPT	0|2|1	3	1	3	2|6|2|4	0	0	0	0	0	-17.85	0.29	0.94
SLD5NT	LTA4H	LTA4H	3|5|7	15	5	3	2|31|2|35	0	0	0	0	0	-67.61	0.29	0.94
SLD5NT	PYGB	PYGB	0|1|13	14	4.67	3	0|26|3|36	0	0	0	0	0	-73	0.29	0.94
SLD5NT	DDX5	DDX5	5|12|15	32	10.67	3	30|38|33|46	0	0	0	0	0	-145.9	0.29	0.94
SLD5NT	VPS35	VPS35	0|3|5	8	2.67	3	0|14|1|22	0	0	0	0	0	-42.01	0.29	0.94
SLD5NT	UFL1	UFL1	0|0|11	11	3.67	3	0|25|3|23	0	0	0	0	0	-57.6	0.29	0.94
SLD5NT	RAB5A	RAB5A	0|3|0	3	1	3	2|5|3|4	0	0	0	0	0	-17.78	0.29	0.94
SLD5NT	SMARCA4	SMARCA4	0|0|23	23	7.67	3	6|36|13|49	0	0	0	0	0	-116.73	0.29	0.94
SLD5NT	PRPSAP2	PRPSAP2	1|4|10	15	5	3	4|25|8|33	0	0	0	0	0	-74.62	0.29	0.94
SLD5NT	NOL9	NOL9	0|0|10	10	3.33	3	3|17|4|23	0	0	0	0	0	-53.38	0.28	0.94
SLD5NT	THOC2	THOC2	0|1|27	28	9.33	3	13|56|17|45	0	0	0	0	0	-147.08	0.28	0.94
SLD5NT	AP2A1	AP2A1	0|1|7	8	2.67	3	0|15|3|20	0	0	0	0	0	-43.28	0.28	0.94
SLD5NT	TUFM	TUFM	1|10|7	18	6	3	14|25|11|36	0	0	0	0	0	-92.59	0.28	0.94
SLD5NT	HNRNPA0	HNRNPA0	1|1|15	17	5.67	3	13|21|16|30	0	0	0	0	0	-86.32	0.28	0.94
SLD5NT	U2SURP	U2SURP	19|24|21	64	21.33	3	58|82|61|107	0	0	0	0	0	-276.14	0.28	0.94
SLD5NT	LMAN2	LMAN2	4|3|0	7	2.33	3	2|12|5|14	0	0	0	0	0	-38.14	0.28	0.94
SLD5NT	RDX	RDX	0|1|7	8	2.67	3	3|11|3|21	0	0	0	0	0	-43.38	0.28	0.94
SLD5NT	ACOT9	ACOT9	0|1|4	5	1.67	3	2|5|3|14	0	0	0	0	0	-28.01	0.28	0.94
SLD5NT	CKAP4	CKAP4	1|10|7	18	6	3	9|22|11|43	0	0	0	0	0	-91.16	0.28	0.94
SLD5NT	PLS3	PLS3	6|5|7	18	6	3	9|33|9|34	0	0	0	0	0	-78.18	0.28	0.94
SLD5NT	PDIA4	PDIA4	2|3|20	25	8.33	3	11|39|4|66	0	0	0	0	0	-125.46	0.28	0.94
SLD5NT	HSPA4	HSPA4	1|4|1	6	2	3	1|13|3|13	0	0	0	0	0	-31.26	0.27	0.94
SLD5NT	RLF	RLF	0|0|1	1	0.33	3	0|1|1|3	0	0	0	0	0	-8.16	0.27	0.94
SLD5NT	SMARCA2	SMARCA2	0|1|0	1	0.33	3	0|2|0|3	0	0	0	0	0	-8.02	0.27	0.94
SLD5NT	TIMM44	TIMM44	0|3|10	13	4.33	3	6|15|6|38	0	0	0	0	0	-73.15	0.27	0.94
SLD5NT	CAMSAP1	CAMSAP1	0|1|0	1	0.33	3	1|1|0|3	0	0	0	0	0	-8.16	0.27	0.94
SLD5NT	PDCL3	PDCL3	1|0|0	1	0.33	3	0|2|0|3	0	0	0	0	0	-8.02	0.27	0.94
SLD5NT	TOP3A	TOP3A	0|0|1	1	0.33	3	0|1|0|4	0	0	0	0	0	-7.82	0.27	0.94
SLD5NT	ZNF507	ZNF507	0|1|2	3	1	3	0|3|0|12	0	0	0	0	0	-18.08	0.27	0.94
SLD5NT	MAPRE1	MAPRE1	3|4|0	7	2.33	3	3|11|8|13	0	0	0	0	0	-40.68	0.27	0.94
SLD5NT	ARL1	ARL1	0|1|3	4	1.33	3	0|11|2|7	0	0	0	0	0	-23.61	0.27	0.94
SLD5NT	SFXN4	SFXN4	0|0|2	2	0.67	3	0|6|0|4	0	0	0	0	0	-13.03	0.27	0.94
SLD5NT	SPTAN1	SPTAN1	0|1|0	1	0.33	3	1|1|1|2	0	0	0	0	0	-8.17	0.27	0.94
SLD5NT	RFC3	RFC3	0|0|9	9	3	3	4|18|4|18	0	0	0	0	0	-50.13	0.27	0.94
SLD5NT	HNRNPR	HNRNPR	4|12|22	38	12.67	3	35|53|42|56	0	0	0	0	0	-191.91	0.27	0.94
SLD5NT	TMED9	TMED9	1|1|0	2	0.67	3	0|4|2|4	0	0	0	0	0	-13.4	0.27	0.94
SLD5NT	HNRNPM	HNRNPM	7|24|13	44	14.67	3	34|58|52|74	0	0	0	0	0	-215.87	0.27	0.94
SLD5NT	XPO5	XPO5	4|3|16	23	7.67	3	10|51|8|51	0	0	0	0	0	-121.91	0.26	0.94
SLD5NT	SKIV2L2	SKIV2L2	1|3|27	31	10.33	3	15|59|22|62	0	0	0	0	0	-172.22	0.26	0.94
SLD5NT	PTPN11	PTPN11	0|1|14	15	5	3	2|27|5|43	0	0	0	0	0	-86.4	0.26	0.94
SLD5NT	SNRNP200	SNRNP200	10|23|67	100	33.33	3	69|175|87|181	0	0	0	0	0	-527.19	0.26	0.94
SLD5NT	ORC3	ORC3	0|0|13	13	4.33	3	7|25|10|25	0	0	0	0	0	-75.88	0.26	0.94
SLD5NT	PNP	PNP	0|6|1	7	2.33	3	2|16|4|15	0	0	0	0	0	-42.39	0.25	0.94
SLD5NT	MDN1	MDN1	1|1|10	12	4	3	1|17|2|44	0	0	0	0	0	-67.55	0.25	0.94
SLD5NT	CHD4	CHD4	0|2|32	34	11.33	3	8|69|18|83	0	0	0	0	0	-199.38	0.25	0.94
SLD5NT	CDC73	CDC73	0|0|22	22	7.33	3	17|37|21|42	0	0	0	0	0	-131.86	0.25	0.94
SLD5NT	POLR1B	POLR1B	0|0|3	3	1	3	0|8|0|8	0	0	0	0	0	-19.18	0.25	0.94
SLD5NT	CSTF2T	CSTF2T	0|3|0	3	1	3	0|7|0|9	0	0	0	0	0	-19.16	0.25	0.94
SLD5NT	LUC7L3	LUC7L3	2|2|0	4	1.33	3	2|8|4|7	0	0	0	0	0	-25.35	0.25	0.94
SLD5NT	ESYT1	ESYT1	1|7|5	13	4.33	3	1|34|2|32	0	0	0	0	0	-73.21	0.25	0.94
SLD5NT	ARHGEF2	ARHGEF2	0|0|6	6	2	3	0|14|0|18	0	0	0	0	0	-36.48	0.25	0.94
SLD5NT	NASP	NASP	17|16|6	39	13	3	39|61|39|72	0	0	0	0	0	-211.66	0.25	0.94
SLD5NT	VCP	VCP	4|11|0	15	5	3	1|33|11|35	0	0	0	0	0	-89.91	0.25	0.94
SLD5NT	IFIT5	IFIT5	0|0|3	3	1	3	1|8|1|6	0	0	0	0	0	-19.44	0.25	0.94
SLD5NT	SYNCRIP	SYNCRIP	0|7|6	13	4.33	3	8|30|12|19	0	0	0	0	0	-78.1	0.25	0.94
SLD5NT	CSK	CSK	2|3|7	12	4	3	4|25|11|25	0	0	0	0	0	-65.82	0.25	0.94
SLD5NT	MTA2	MTA2	0|0|15	15	5	3	10|24|15|32	0	0	0	0	0	-91.59	0.25	0.94
SLD5NT	YTHDF3	YTHDF3	0|2|1	3	1	3	3|6|1|7	0	0	0	0	0	-20.86	0.24	0.94
SLD5NT	PTPN1	PTPN1	0|2|3	5	1.67	3	0|10|1|17	0	0	0	0	0	-32.13	0.24	0.94
SLD5NT	PPP1CA	PPP1CA	3|6|11	20	6.67	3	17|34|19|40	0	0	0	0	0	-111.7	0.24	0.94
SLD5NT	EXOSC3	EXOSC3	0|0|2	2	0.67	3	2|4|2|3	0	0	0	0	0	-14.54	0.24	0.94
SLD5NT	FAM3C	FAM3C	0|1|3	4	1.33	3	2|9|3|8	0	0	0	0	0	-26.27	0.24	0.94
SLD5NT	COLGALT1	COLGALT1	0|1|7	8	2.67	3	0|22|4|19	0	0	0	0	0	-50.99	0.24	0.94
SLD5NT	CDC37	CDC37	2|1|2	5	1.67	3	2|10|3|13	0	0	0	0	0	-29.19	0.24	0.94
SLD5NT	CCDC47	CCDC47	0|1|6	7	2.33	3	0|12|1|26	0	0	0	0	0	-44.2	0.24	0.94
SLD5NT	PSME1	PSME1	3|0|0	3	1	3	2|5|3|7	0	0	0	0	0	-21.06	0.24	0.94
SLD5NT	GLUD1	GLUD1	0|2|7	9	3	3	1|13|6|30	0	0	0	0	0	-56.48	0.24	0.94
SLD5NT	GLO1	GLO1	2|3|0	5	1.67	3	3|11|7|8	0	0	0	0	0	-34.17	0.23	0.94
SLD5NT	HN1	HN1	1|3|0	4	1.33	3	3|12|5|3	0	0	0	0	0	-27.25	0.23	0.94
SLD5NT	EXOSC9	EXOSC9	1|2|4	7	2.33	3	9|11|10|10	0	0	0	0	0	-42.76	0.23	0.94
SLD5NT	PWP2	PWP2	1|2|13	16	5.33	3	12|30|17|35	0	0	0	0	0	-101.56	0.23	0.94
SLD5NT	ACTR3	ACTR3	3|1|1	5	1.67	3	0|14|0|15	0	0	0	0	0	-29.87	0.23	0.94
SLD5NT	NPM1	NPM1	10|15|4	29	9.67	3	34|51|34|50	0	0	0	0	0	-173.18	0.23	0.94
SLD5NT	SLTM	SLTM	0|0|7	7	2.33	3	4|12|8|16	0	0	0	0	0	-46.08	0.23	0.94
SLD5NT	NOP14	NOP14	0|4|21	25	8.33	3	24|40|29|51	0	0	0	0	0	-162.24	0.23	0.94
SLD5NT	DARS2	DARS2	0|3|11	14	4.67	3	7|28|11|34	0	0	0	0	0	-90.16	0.23	0.94
SLD5NT	PIK3C2A	PIK3C2A	0|0|1	1	0.33	3	0|3|1|2	0	0	0	0	0	-9.28	0.22	0.94
SLD5NT	MRPL37	MRPL37	0|0|3	3	1	3	0|6|2|10	0	0	0	0	0	-21.58	0.22	0.94
SLD5NT	CALM2	CALM2	1|1|0	2	0.67	3	2|3|3|4	0	0	0	0	0	-15.55	0.22	0.94
SLD5NT	CHD2	CHD2	0|1|0	1	0.33	3	0|2|0|4	0	0	0	0	0	-9.04	0.22	0.94
SLD5NT	LMAN1	LMAN1	0|4|1	5	1.67	3	1|6|3|20	0	0	0	0	0	-34.4	0.22	0.94
SLD5NT	EIF3H	EIF3H	0|2|3	5	1.67	3	3|10|3|14	0	0	0	0	0	-34.84	0.22	0.94
SLD5NT	CCAR2	CCAR2	9|13|6	28	9.33	3	23|52|32|64	0	0	0	0	0	-167.8	0.22	0.94
SLD5NT	DNAJB1	DNAJB1	5|8|2	15	5	3	17|23|20|30	0	0	0	0	0	-93.92	0.22	0.94
SLD5NT	SF3B2	SF3B2	19|22|5	46	15.33	3	50|82|63|88	0	0	0	0	0	-294.72	0.22	0.94
SLD5NT	DDHD1	DDHD1	1|1|0	2	0.67	3	0|7|0|5	0	0	0	0	0	-14.93	0.22	0.94
SLD5NT	IPO7	IPO7	5|4|4	13	4.33	3	4|36|4|36	0	0	0	0	0	-75.37	0.22	0.94
SLD5NT	SUPT5H	SUPT5H	0|11|0	11	3.67	3	3|32|12|20	0	0	0	0	0	-75.64	0.22	0.94
SLD5NT	IRAK1	IRAK1	0|1|0	1	0.33	3	0|3|0|3	0	0	0	0	0	-9.1	0.22	0.94
SLD5NT	MRPL45	MRPL45	1|0|0	1	0.33	3	0|1|0|5	0	0	0	0	0	-8.88	0.22	0.94
SLD5NT	TBP	TBP	0|0|1	1	0.33	3	0|3|0|3	0	0	0	0	0	-9.1	0.22	0.94
SLD5NT	MRE11A	MRE11A	11|13|6	30	10	3	31|48|33|66	0	0	0	0	0	-175.57	0.22	0.94
SLD5NT	COPG2	COPG2	1|3|9	13	4.33	3	4|33|5|37	0	0	0	0	0	-84.39	0.22	0.94
SLD5NT	BROX	BROX	0|0|3	3	1	3	2|5|2|9	0	0	0	0	0	-21.85	0.22	0.94
SLD5NT	SNX5	SNX5	0|0|1	1	0.33	3	0|3|0|3	0	0	0	0	0	-9.1	0.22	0.94
SLD5NT	RFC5	RFC5	0|1|4	5	1.67	3	1|9|1|19	0	0	0	0	0	-34.4	0.22	0.94
SLD5NT	NAT10	NAT10	8|17|43	68	22.67	3	83|133|88|110	0	0	0	0	0	-427.6	0.22	0.94
SLD5NT	CNN3	CNN3	6|2|0	8	2.67	3	6|18|6|19	0	0	0	0	0	-55.89	0.22	0.94
SLD5NT	TROVE2	TROVE2	0|0|5	5	1.67	3	0|16|0|15	0	0	0	0	0	-35.52	0.22	0.94
SLD5NT	REEP5	REEP5	0|1|0	1	0.33	3	0|1|0|5	0	0	0	0	0	-8.88	0.22	0.94
SLD5NT	PPP2R2A	PPP2R2A	0|0|4	4	1.33	3	0|12|4|10	0	0	0	0	0	-30.34	0.21	0.94
SLD5NT	RAB21	RAB21	1|0|4	5	1.67	3	2|13|2|15	0	0	0	0	0	-36.78	0.21	0.94
SLD5NT	VCL	VCL	2|1|0	3	1	3	0|12|0|7	0	0	0	0	0	-22.5	0.21	0.94
SLD5NT	SAMM50	SAMM50	0|2|3	5	1.67	3	0|11|1|20	0	0	0	0	0	-36.48	0.21	0.94
SLD5NT	MATR3	MATR3	4|14|8	26	8.67	3	25|48|35|58	0	0	0	0	0	-169.47	0.21	0.94
SLD5NT	NDUFS3	NDUFS3	0|1|1	2	0.67	3	0|4|1|8	0	0	0	0	0	-16.12	0.21	0.94
SLD5NT	PGM2	PGM2	0|0|6	6	2	3	4|9|6|19	0	0	0	0	0	-43.63	0.21	0.94
SLD5NT	CDC27	CDC27	0|0|3	3	1	3	0|10|2|7	0	0	0	0	0	-22.72	0.21	0.94
SLD5NT	IPO5	IPO5	7|4|8	19	6.33	3	0|41|3|77	0	0	0	0	0	-119.18	0.21	0.94
SLD5NT	PRIM1	PRIM1	1|0|6	7	2.33	3	0|17|2|26	0	0	0	0	0	-50.85	0.21	0.94
SLD5NT	SMC3	SMC3	0|1|17	18	6	3	4|38|10|62	0	0	0	0	0	-127.71	0.21	0.94
SLD5NT	SF3A3	SF3A3	3|3|0	6	2	3	4|14|8|13	0	0	0	0	0	-45.11	0.21	0.94
SLD5NT	NAE1	NAE1	0|2|0	2	0.67	3	1|6|1|5	0	0	0	0	0	-16.42	0.21	0.94
SLD5NT	CCNT1	CCNT1	2|4|4	10	3.33	3	7|16|9|31	0	0	0	0	0	-63.63	0.21	0.94
SLD5NT	SUGT1	SUGT1	6|10|0	16	5.33	3	19|32|23|27	0	0	0	0	0	-114.64	0.21	0.94
SLD5NT	JUN	JUN	0|3|0	3	1	3	2|3|5|9	0	0	0	0	0	-23.05	0.21	0.94
SLD5NT	FLNB	FLNB	0|1|6	7	2.33	3	0|13|3|28	0	0	0	0	0	-49.69	0.21	0.94
SLD5NT	CAPN1	CAPN1	0|1|3	4	1.33	3	0|11|2|13	0	0	0	0	0	-30.18	0.21	0.94
SLD5NT	RRM1	RRM1	0|0|6	6	2	3	1|19|5|13	0	0	0	0	0	-43.44	0.21	0.94
SLD5NT	PRC1	PRC1	1|1|0	2	0.67	3	2|4|2|5	0	0	0	0	0	-16.67	0.21	0.94
SLD5NT	RQCD1	RQCD1	0|0|2	2	0.67	3	0|5|1|7	0	0	0	0	0	-16.2	0.21	0.94
SLD5NT	NCAPG	NCAPG	0|1|7	8	2.67	3	3|22|2|26	0	0	0	0	0	-59.84	0.2	0.94
SLD5NT	GOT1	GOT1	2|2|0	4	1.33	3	1|10|2|14	0	0	0	0	0	-31.37	0.2	0.94
SLD5NT	SEC24C	SEC24C	1|1|4	6	2	3	2|16|3|20	0	0	0	0	0	-42.93	0.2	0.94
SLD5NT	PUS1	PUS1	1|0|4	5	1.67	3	1|13|4|15	0	0	0	0	0	-37.96	0.2	0.94
SLD5NT	EFTUD2	EFTUD2	5|4|8	17	5.67	3	4|48|9|55	0	0	0	0	0	-114.04	0.2	0.94
SLD5NT	GTSE1	GTSE1	0|2|0	2	0.67	3	1|2|2|9	0	0	0	0	0	-17.28	0.19	0.94
SLD5NT	GTF3C5	GTF3C5	3|3|7	13	4.33	3	8|32|14|37	0	0	0	0	0	-90.7	0.19	0.94
SLD5NT	TIPRL	TIPRL	1|0|2	3	1	3	0|9|0|12	0	0	0	0	0	-24.57	0.19	0.94
SLD5NT	PSMD13	PSMD13	2|0|1	3	1	3	0|9|0|12	0	0	0	0	0	-24.57	0.19	0.94
SLD5NT	ITPR3	ITPR3	0|0|2	2	0.67	3	0|2|2|10	0	0	0	0	0	-17.12	0.19	0.94
SLD5NT	PRPF19	PRPF19	0|1|0	1	0.33	3	0|2|0|5	0	0	0	0	0	-10.08	0.19	0.94
SLD5NT	MTDH	MTDH	0|0|5	5	1.67	3	2|12|4|17	0	0	0	0	0	-40.24	0.19	0.94
SLD5NT	CDK5	CDK5	0|1|1	2	0.67	3	1|4|0|9	0	0	0	0	0	-17.2	0.19	0.94
SLD5NT	GPATCH1	GPATCH1	5|4|0	9	3	3	4|25|4|31	0	0	0	0	0	-72.08	0.19	0.94
SLD5NT	PGM1	PGM1	1|1|5	7	2.33	3	4|21|6|19	0	0	0	0	0	-52.92	0.19	0.94
SLD5NT	POLDIP3	POLDIP3	0|0|9	9	3	3	7|20|12|25	0	0	0	0	0	-72.64	0.19	0.94
SLD5NT	APOO	APOO	0|1|0	1	0.33	3	0|4|0|3	0	0	0	0	0	-10.16	0.19	0.94
SLD5NT	HSPH1	HSPH1	2|2|0	4	1.33	3	3|7|5|13	0	0	0	0	0	-32.75	0.19	0.94
SLD5NT	GNAI3	GNAI3	0|0|2	2	0.67	3	0|6|0|8	0	0	0	0	0	-17.18	0.19	0.94
SLD5NT	WDR6	WDR6	0|1|0	1	0.33	3	0|3|0|4	0	0	0	0	0	-10.16	0.19	0.94
SLD5NT	CCBL2	CCBL2	0|1|1	2	0.67	3	0|5|1|8	0	0	0	0	0	-17.28	0.19	0.94
SLD5NT	SLC12A2	SLC12A2	1|0|0	1	0.33	3	0|2|0|5	0	0	0	0	0	-10.08	0.19	0.94
SLD5NT	HDAC1	HDAC1	0|1|1	2	0.67	3	2|5|1|6	0	0	0	0	0	-17.67	0.19	0.94
SLD5NT	SGOL2	SGOL2	0|1|0	1	0.33	3	1|2|0|4	0	0	0	0	0	-10.25	0.19	0.94
SLD5NT	NELFB	NELFB	1|0|2	3	1	3	1|9|0|12	0	0	0	0	0	-25.78	0.18	0.94
SLD5NT	KIAA1279	KIAA1279	0|4|0	4	1.33	3	0|12|0|17	0	0	0	0	0	-33.23	0.18	0.94
SLD5NT	EXOSC10	EXOSC10	1|2|24	27	9	3	24|73|34|70	0	0	0	0	0	-220.32	0.18	0.94
SLD5NT	SLC3A2	SLC3A2	0|2|0	2	0.67	3	0|6|0|9	0	0	0	0	0	-18.29	0.18	0.94
SLD5NT	TMPO	TMPO	11|17|23	51	17	3	80|95|78|121	0	0	0	0	0	-372.61	0.18	0.94
SLD5NT	NKRF	NKRF	0|1|17	18	6	3	18|44|28|46	0	0	0	0	0	-153.13	0.18	0.94
SLD5NT	PSPC1	PSPC1	6|9|4	19	6.33	3	26|36|29|46	0	0	0	0	0	-138.09	0.18	0.94
SLD5NT	CHMP4B	CHMP4B	2|3|0	5	1.67	3	4|13|9|12	0	0	0	0	0	-44.1	0.18	0.94
SLD5NT	HNRNPA3	HNRNPA3	0|2|10	12	4	3	14|24|17|34	0	0	0	0	0	-100.68	0.18	0.94
SLD5NT	TAF9B	TAF9B	2|1|0	3	1	3	3|5|6|8	0	0	0	0	0	-26.54	0.18	0.94
SLD5NT	PRMT7	PRMT7	2|2|0	4	1.33	3	1|11|7|10	0	0	0	0	0	-33.87	0.18	0.94
SLD5NT	IPO9	IPO9	2|2|0	4	1.33	3	0|10|0|20	0	0	0	0	0	-34.29	0.18	0.94
SLD5NT	METTL1	METTL1	0|0|4	4	1.33	3	2|14|3|11	0	0	0	0	0	-34.76	0.18	0.94
SLD5NT	TXNRD1	TXNRD1	2|4|4	10	3.33	3	4|27|11|31	0	0	0	0	0	-74.39	0.18	0.94
SLD5NT	LRPPRC	LRPPRC	2|6|14	22	7.33	3	10|50|14|85	0	0	0	0	0	-168.59	0.18	0.94
SLD5NT	ALDH7A1	ALDH7A1	1|2|1	4	1.33	3	2|10|6|11	0	0	0	0	0	-30.57	0.18	0.94
SLD5NT	NNT	NNT	0|3|6	9	3	3	10|16|12|30	0	0	0	0	0	-77.02	0.18	0.94
SLD5NT	UTP18	UTP18	0|1|3	4	1.33	3	2|11|6|12	0	0	0	0	0	-36.13	0.17	0.94
SLD5NT	PLCG1	PLCG1	0|0|2	2	0.67	3	0|6|0|10	0	0	0	0	0	-19.12	0.17	0.94
SLD5NT	DDX17	DDX17	0|3|8	11	3.67	3	14|24|13|36	0	0	0	0	0	-98.26	0.17	0.94
SLD5NT	CLUH	CLUH	0|0|4	4	1.33	3	0|16|1|15	0	0	0	0	0	-36.56	0.17	0.94
SLD5NT	EMC3	EMC3	0|0|2	2	0.67	3	0|7|2|7	0	0	0	0	0	-19.44	0.17	0.94
SLD5NT	EXOC4	EXOC4	0|0|3	3	1	3	0|11|1|12	0	0	0	0	0	-27.86	0.17	0.94
SLD5NT	LMNB1	LMNB1	0|1|0	1	0.33	3	2|1|0|5	0	0	0	0	0	-10.92	0.17	0.94
SLD5NT	SLFN11	SLFN11	0|0|5	5	1.67	3	2|18|5|15	0	0	0	0	0	-45.68	0.17	0.94
SLD5NT	NPEPPS	NPEPPS	3|3|8	14	4.67	3	7|32|4|64	0	0	0	0	0	-107.53	0.17	0.94
SLD5NT	TNPO1	TNPO1	2|1|1	4	1.33	3	0|9|0|23	0	0	0	0	0	-32.85	0.17	0.94
SLD5NT	LRRC41	LRRC41	1|0|2	3	1	3	0|6|1|17	0	0	0	0	0	-27.66	0.17	0.94
SLD5NT	SEC23A	SEC23A	0|2|3	5	1.67	3	1|17|2|19	0	0	0	0	0	-44.43	0.17	0.94
SLD5NT	MAP4K4	MAP4K4	0|1|0	1	0.33	3	0|1|0|7	0	0	0	0	0	-10.47	0.17	0.94
SLD5NT	NUP93	NUP93	1|2|5	8	2.67	3	3|25|8|29	0	0	0	0	0	-69.13	0.16	0.94
SLD5NT	AHCTF1	AHCTF1	7|34|19	60	20	3	101|143|96|166	0	0	0	0	0	-533.27	0.16	0.94
SLD5NT	NUP50	NUP50	18|13|5	36	12	3	58|73|64|100	0	0	0	0	0	-307.95	0.16	0.94
SLD5NT	ERO1L	ERO1L	2|0|2	4	1.33	3	3|12|2|17	0	0	0	0	0	-39.05	0.16	0.94
SLD5NT	GNL2	GNL2	5|8|15	28	9.33	3	38|69|48|82	0	0	0	0	0	-243.72	0.16	0.94
SLD5NT	SPTBN1	SPTBN1	1|0|10	11	3.67	3	5|33|7|44	0	0	0	0	0	-99.9	0.16	0.94
SLD5NT	NSF	NSF	0|0|6	6	2	3	3|15|4|27	0	0	0	0	0	-55.45	0.16	0.94
SLD5NT	NXF1	NXF1	0|0|4	4	1.33	3	0|13|3|17	0	0	0	0	0	-37.79	0.16	0.94
SLD5NT	U2AF2	U2AF2	3|6|1	10	3.33	3	10|26|16|32	0	0	0	0	0	-90.49	0.16	0.94
SLD5NT	ELAVL1	ELAVL1	0|2|2	4	1.33	3	5|10|6|13	0	0	0	0	0	-39.69	0.16	0.94
SLD5NT	SEC24A	SEC24A	1|0|2	3	1	3	1|11|0|13	0	0	0	0	0	-28.98	0.16	0.94
SLD5NT	RBBP4	RBBP4	0|2|0	2	0.67	3	2|6|3|6	0	0	0	0	0	-21.03	0.16	0.94
SLD5NT	NELFA	NELFA	2|5|3	10	3.33	3	10|31|17|27	0	0	0	0	0	-87.88	0.16	0.94
SLD5NT	RBM14	RBM14	0|1|5	6	2	3	6|16|8|19	0	0	0	0	0	-56.03	0.16	0.94
SLD5NT	EBNA1BP2	EBNA1BP2	2|6|6	14	4.67	3	22|32|25|39	0	0	0	0	0	-124.57	0.16	0.94
SLD5NT	HNRNPF	HNRNPF	7|13|0	20	6.67	3	32|54|38|41	0	0	0	0	0	-186.13	0.16	0.94
SLD5NT	GARS	GARS	2|2|4	8	2.67	3	4|31|5|31	0	0	0	0	0	-72.05	0.15	0.94
SLD5NT	NLE1	NLE1	0|0|3	3	1	3	0|11|1|14	0	0	0	0	0	-30.1	0.15	0.94
SLD5NT	TPP2	TPP2	0|1|4	5	1.67	3	0|23|2|20	0	0	0	0	0	-50.89	0.15	0.94
SLD5NT	POLRMT	POLRMT	0|0|1	1	0.33	3	0|4|0|5	0	0	0	0	0	-11.95	0.15	0.94
SLD5NT	TYMS	TYMS	0|1|2	3	1	3	0|10|2|14	0	0	0	0	0	-30.16	0.15	0.94
SLD5NT	KIAA1551	KIAA1551	0|0|1	1	0.33	3	0|1|2|6	0	0	0	0	0	-11.95	0.15	0.94
SLD5NT	TOX4	TOX4	3|4|0	7	2.33	3	11|18|12|22	0	0	0	0	0	-71.98	0.15	0.94
SLD5NT	VTA1	VTA1	0|0|2	2	0.67	3	0|9|0|9	0	0	0	0	0	-21.43	0.15	0.94
SLD5NT	TFRC	TFRC	0|3|0	3	1	3	0|12|0|14	0	0	0	0	0	-30.03	0.15	0.94
SLD5NT	CPSF1	CPSF1	0|1|2	3	1	3	0|8|0|19	0	0	0	0	0	-31.03	0.15	0.94
SLD5NT	EHD4	EHD4	0|0|2	2	0.67	3	0|8|0|10	0	0	0	0	0	-21.42	0.15	0.94
SLD5NT	ATP1B1	ATP1B1	0|0|1	1	0.33	3	0|2|2|5	0	0	0	0	0	-12.17	0.15	0.94
SLD5NT	KHSRP	KHSRP	7|10|0	17	5.67	3	25|45|31|53	0	0	0	0	0	-173.44	0.15	0.94
SLD5NT	AQR	AQR	0|0|7	7	2.33	3	0|28|1|33	0	0	0	0	0	-69.66	0.15	0.94
SLD5NT	PRRC2B	PRRC2B	0|5|0	5	1.67	3	0|15|4|30	0	0	0	0	0	-55.27	0.14	0.94
SLD5NT	NOL10	NOL10	0|1|6	7	2.33	3	6|25|11|27	0	0	0	0	0	-78.03	0.14	0.94
SLD5NT	FANCI	FANCI	2|4|24	30	10	3	39|99|58|96	0	0	0	0	0	-317.15	0.14	0.94
SLD5NT	NUP210	NUP210	0|2|4	6	2	3	4|19|5|31	0	0	0	0	0	-66.61	0.14	0.94
SLD5NT	ATRX	ATRX	2|5|0	7	2.33	3	3|19|2|44	0	0	0	0	0	-76.25	0.14	0.94
SLD5NT	RFC1	RFC1	2|0|7	9	3	3	9|30|15|29	0	0	0	0	0	-93.79	0.14	0.94
SLD5NT	CTNNBL1	CTNNBL1	1|0|1	2	0.67	3	0|5|0|14	0	0	0	0	0	-22.39	0.14	0.94
SLD5NT	SSRP1	SSRP1	1|8|6	15	5	3	28|42|24|45	0	0	0	0	0	-151.83	0.14	0.94
SLD5NT	TTLL12	TTLL12	1|2|2	5	1.67	3	2|20|4|21	0	0	0	0	0	-49.48	0.14	0.94
SLD5NT	ADNP	ADNP	8|8|9	25	8.33	3	41|71|42|102	0	0	0	0	0	-253.45	0.13	0.94
SLD5NT	MAD2L1	MAD2L1	0|1|0	1	0.33	3	0|4|2|4	0	0	0	0	0	-13.4	0.13	0.94
SLD5NT	CHEK2	CHEK2	1|0|0	1	0.33	3	0|2|0|8	0	0	0	0	0	-12.83	0.13	0.94
SLD5NT	PPP1CB	PPP1CB	0|1|0	1	0.33	3	0|4|1|5	0	0	0	0	0	-13.23	0.13	0.94
SLD5NT	ACO2	ACO2	0|1|2	3	1	3	1|10|4|16	0	0	0	0	0	-35.8	0.13	0.94
SLD5NT	NR2F2	NR2F2	0|1|0	1	0.33	3	0|4|0|6	0	0	0	0	0	-13.03	0.13	0.94
SLD5NT	SEC23B	SEC23B	1|0|5	6	2	3	2|24|6|28	0	0	0	0	0	-67.67	0.13	0.94
SLD5NT	UNC45A	UNC45A	0|3|2	5	1.67	3	1|25|4|20	0	0	0	0	0	-56.55	0.13	0.94
SLD5NT	ARFGAP3	ARFGAP3	0|0|1	1	0.33	3	0|2|0|8	0	0	0	0	0	-12.83	0.13	0.94
SLD5NT	NUP107	NUP107	3|2|1	6	2	3	4|29|6|23	0	0	0	0	0	-65.85	0.13	0.94
SLD5NT	CMAS	CMAS	0|1|0	1	0.33	3	0|5|0|5	0	0	0	0	0	-13.07	0.13	0.94
SLD5NT	HNRNPUL1	HNRNPUL1	0|0|4	4	1.33	3	2|12|4|23	0	0	0	0	0	-46.62	0.13	0.94
SLD5NT	ELMO2	ELMO2	0|0|1	1	0.33	3	0|6|0|4	0	0	0	0	0	-13.03	0.13	0.94
SLD5NT	HDAC2	HDAC2	3|4|3	10	3.33	3	15|34|19|37	0	0	0	0	0	-106.25	0.13	0.94
SLD5NT	FASTKD2	FASTKD2	0|1|0	1	0.33	3	1|2|0|7	0	0	0	0	0	-13	0.13	0.94
SLD5NT	HK2	HK2	0|1|0	1	0.33	3	0|7|0|3	0	0	0	0	0	-12.95	0.13	0.94
SLD5NT	ASS1	ASS1	0|1|3	4	1.33	3	3|18|2|22	0	0	0	0	0	-51.05	0.12	0.94
SLD5NT	TBL3	TBL3	0|1|8	9	3	3	12|42|15|32	0	0	0	0	0	-113.71	0.12	0.94
SLD5NT	TARS2	TARS2	0|0|3	3	1	3	0|12|2|18	0	0	0	0	0	-36.58	0.12	0.94
SLD5NT	SALL2	SALL2	4|4|0	8	2.67	3	12|24|14|40	0	0	0	0	0	-101.45	0.12	0.94
SLD5NT	GATAD2B	GATAD2B	5|5|1	11	3.67	3	22|26|23|50	0	0	0	0	0	-131.46	0.12	0.94
SLD5NT	NR3C1	NR3C1	0|4|1	5	1.67	3	10|21|11|14	0	0	0	0	0	-64.12	0.12	0.94
SLD5NT	TUBGCP2	TUBGCP2	0|0|4	4	1.33	3	0|23|2|20	0	0	0	0	0	-50.89	0.12	0.94
SLD5NT	POLD3	POLD3	2|2|1	5	1.67	3	9|16|8|23	0	0	0	0	0	-59.74	0.12	0.94
SLD5NT	XPO7	XPO7	0|1|5	6	2	3	2|30|6|35	0	0	0	0	0	-82.05	0.11	0.94
SLD5NT	OTUB1	OTUB1	1|0|0	1	0.33	3	0|3|0|9	0	0	0	0	0	-14.76	0.11	0.94
SLD5NT	FAM49B	FAM49B	0|0|2	2	0.67	3	0|12|0|12	0	0	0	0	0	-27.78	0.11	0.94
SLD5NT	HSPBP1	HSPBP1	0|1|0	1	0.33	3	0|3|1|8	0	0	0	0	0	-14.93	0.11	0.94
SLD5NT	LRRC40	LRRC40	0|0|2	2	0.67	3	0|9|1|14	0	0	0	0	0	-27.82	0.11	0.94
SLD5NT	SET	SET	2|2|1	5	1.67	3	11|16|12|19	0	0	0	0	0	-62.47	0.11	0.94
SLD5NT	AGTPBP1	AGTPBP1	4|2|2	8	2.67	3	6|31|4|53	0	0	0	0	0	-96.93	0.11	0.94
SLD5NT	GPATCH4	GPATCH4	3|6|0	9	3	3	21|32|23|31	0	0	0	0	0	-121.39	0.11	0.94
SLD5NT	SFPQ	SFPQ	3|4|4	11	3.67	3	26|34|28|47	0	0	0	0	0	-139.39	0.11	0.94
SLD5NT	SART3	SART3	1|3|12	16	5.33	3	25|64|38|72	0	0	0	0	0	-218.22	0.11	0.94
SLD5NT	SMCHD1	SMCHD1	15|19|14	48	16	3	124|162|127|192	0	0	0	0	0	-615.13	0.11	0.94
SLD5NT	NIFK	NIFK	0|1|10	11	3.67	3	22|44|27|40	0	0	0	0	0	-150.01	0.11	0.94
SLD5NT	RBM6	RBM6	0|1|0	1	0.33	3	1|8|0|3	0	0	0	0	0	-14.93	0.11	0.94
SLD5NT	DDX51	DDX51	0|0|1	1	0.33	3	2|3|2|5	0	0	0	0	0	-15.55	0.11	0.94
SLD5NT	SETD1A	SETD1A	0|2|2	4	1.33	3	3|19|7|21	0	0	0	0	0	-56.83	0.11	0.94
SLD5NT	PREP	PREP	0|1|2	3	1	3	0|12|0|24	0	0	0	0	0	-40.78	0.11	0.94
SLD5NT	LIN54	LIN54	2|4|0	6	2	3	10|23|10|31	0	0	0	0	0	-83.67	0.11	0.94
SLD5NT	MLEC	MLEC	0|0|1	1	0.33	3	0|4|0|8	0	0	0	0	0	-14.86	0.11	0.94
SLD5NT	PRPSAP1	PRPSAP1	0|0|2	2	0.67	3	0|8|2|14	0	0	0	0	0	-27.87	0.11	0.94
SLD5NT	AARS	AARS	0|1|0	1	0.33	3	0|6|0|6	0	0	0	0	0	-14.96	0.11	0.94
SLD5NT	SSB	SSB	2|2|5	9	3	3	16|39|24|39	0	0	0	0	0	-124.17	0.1	0.94
SLD5NT	ZFR	ZFR	0|2|8	10	3.33	3	16|44|18|53	0	0	0	0	0	-147.21	0.1	0.94
SLD5NT	CHD1L	CHD1L	0|0|1	1	0.33	3	0|3|1|10	0	0	0	0	0	-17.1	0.1	0.94
SLD5NT	TWF2	TWF2	0|1|0	1	0.33	3	1|4|2|6	0	0	0	0	0	-16.58	0.1	0.94
SLD5NT	POLR2A	POLR2A	0|0|3	3	1	3	0|19|0|22	0	0	0	0	0	-46.4	0.1	0.94
SLD5NT	PIAS2	PIAS2	2|2|1	5	1.67	3	7|18|13|27	0	0	0	0	0	-69.54	0.1	0.94
SLD5NT	ZNF207	ZNF207	1|1|0	2	0.67	3	4|10|4|10	0	0	0	0	0	-32.97	0.1	0.94
SLD5NT	NUP205	NUP205	0|0|6	6	2	3	4|30|4|42	0	0	0	0	0	-89.77	0.1	0.94
SLD5NT	CDC23	CDC23	0|1|0	1	0.33	3	0|8|0|6	0	0	0	0	0	-17.18	0.1	0.94
SLD5NT	RBBP7	RBBP7	1|2|0	3	1	3	7|12|9|13	0	0	0	0	0	-47.59	0.1	0.94
SLD5NT	KIF23	KIF23	0|2|7	9	3	3	12|33|22|49	0	0	0	0	0	-130.46	0.1	0.94
SLD5NT	RIC8A	RIC8A	0|1|0	1	0.33	3	0|5|1|8	0	0	0	0	0	-17.28	0.1	0.94
SLD5NT	CAPN2	CAPN2	0|1|0	1	0.33	3	0|3|0|11	0	0	0	0	0	-16.97	0.1	0.94
SLD5NT	GAPVD1	GAPVD1	1|0|1	2	0.67	3	2|7|2|15	0	0	0	0	0	-30.23	0.1	0.94
SLD5NT	MACF1	MACF1	0|0|1	1	0.33	3	0|7|1|6	0	0	0	0	0	-17.33	0.1	0.94
SLD5NT	SEC31A	SEC31A	1|0|0	1	0.33	3	0|6|0|8	0	0	0	0	0	-17.18	0.1	0.94
SLD5NT	ZC3H18	ZC3H18	1|6|0	7	2.33	3	22|31|20|35	0	0	0	0	0	-122.26	0.09	0.94
SLD5NT	ILKAP	ILKAP	0|5|0	5	1.67	3	14|24|14|22	0	0	0	0	0	-84.33	0.09	0.94
SLD5NT	SDHA	SDHA	1|0|3	4	1.33	3	7|18|5|27	0	0	0	0	0	-64.54	0.09	0.94
SLD5NT	RIF1	RIF1	6|10|10	26	8.67	3	60|127|66|148	0	0	0	0	0	-420.58	0.09	0.94
SLD5NT	CDK13	CDK13	4|3|2	9	3	3	21|40|25|45	0	0	0	0	0	-138.58	0.09	0.94
SLD5NT	CD2BP2	CD2BP2	3|5|0	8	2.67	3	23|33|30|30	0	0	0	0	0	-131.44	0.09	0.94
SLD5NT	IPO4	IPO4	0|2|1	3	1	3	3|17|0|23	0	0	0	0	0	-48.78	0.09	0.94
SLD5NT	GPKOW	GPKOW	5|7|0	12	4	3	33|51|42|59	0	0	0	0	0	-208.44	0.09	0.94
SLD5NT	COPZ1	COPZ1	0|1|0	1	0.33	3	0|4|2|9	0	0	0	0	0	-18.42	0.09	0.94
SLD5NT	KRI1	KRI1	0|7|0	7	2.33	3	17|29|20|42	0	0	0	0	0	-121.81	0.09	0.94
SLD5NT	PRCC	PRCC	4|0|1	5	1.67	3	14|23|10|27	0	0	0	0	0	-83.94	0.09	0.94
SLD5NT	CEBPZ	CEBPZ	0|0|6	6	2	3	6|40|8|31	0	0	0	0	0	-95.54	0.09	0.94
SLD5NT	STAT1	STAT1	1|2|1	4	1.33	3	3|20|13|25	0	0	0	0	0	-64.98	0.09	0.94
SLD5NT	SNW1	SNW1	4|5|3	12	4	3	34|58|41|69	0	0	0	0	0	-213.03	0.08	0.94
SLD5NT	KIF5B	KIF5B	1|2|2	5	1.67	3	1|29|11|40	0	0	0	0	0	-86.59	0.08	0.94
SLD5NT	SCAF11	SCAF11	2|0|0	2	0.67	3	3|11|5|16	0	0	0	0	0	-40.4	0.08	0.94
SLD5NT	NOL11	NOL11	1|2|1	4	1.33	3	9|24|15|21	0	0	0	0	0	-74.21	0.08	0.94
SLD5NT	SF3B6	SF3B6	0|0|1	1	0.33	3	1|5|3|8	0	0	0	0	0	-20.78	0.08	0.94
SLD5NT	BCLAF1	BCLAF1	6|9|2	17	5.67	3	63|84|69|84	0	0	0	0	0	-327.11	0.08	0.94
SLD5NT	NUP153	NUP153	12|15|2	29	9.67	3	106|140|114|153	0	0	0	0	0	-564.94	0.08	0.94
SLD5NT	PPP1R10	PPP1R10	0|0|5	5	1.67	3	10|27|15|34	0	0	0	0	0	-97.1	0.08	0.94
SLD5NT	WDR18	WDR18	0|1|2	3	1	3	8|12|9|20	0	0	0	0	0	-56.17	0.08	0.94
SLD5NT	CFDP1	CFDP1	1|2|0	3	1	3	6|16|8|19	0	0	0	0	0	-56.03	0.08	0.94
SLD5NT	IPO8	IPO8	2|2|0	4	1.33	3	13|25|13|19	0	0	0	0	0	-79.74	0.08	0.94
SLD5NT	YEATS2	YEATS2	5|5|0	10	3.33	3	16|56|25|67	0	0	0	0	0	-184.03	0.08	0.94
SLD5NT	GALNT2	GALNT2	0|1|0	1	0.33	3	0|5|0|11	0	0	0	0	0	-19.05	0.08	0.94
SLD5NT	NCAPH	NCAPH	2|2|0	4	1.33	3	6|24|10|31	0	0	0	0	0	-80.18	0.08	0.94
SLD5NT	NOL6	NOL6	1|4|7	12	4	3	32|68|47|82	0	0	0	0	0	-251.81	0.07	0.94
SLD5NT	CLIC4	CLIC4	0|1|0	1	0.33	3	0|9|0|10	0	0	0	0	0	-22.55	0.07	0.94
SLD5NT	UBR4	UBR4	0|0|1	1	0.33	3	0|3|0|17	0	0	0	0	0	-23.12	0.07	0.94
SLD5NT	LRIF1	LRIF1	1|3|0	4	1.33	3	4|29|7|34	0	0	0	0	0	-83.29	0.07	0.94
SLD5NT	TBCB	TBCB	1|0|0	1	0.33	3	4|4|4|8	0	0	0	0	0	-24.3	0.07	0.94
SLD5NT	DDX27	DDX27	0|0|8	8	2.67	3	23|42|30|48	0	0	0	0	0	-161.19	0.07	0.94
SLD5NT	TPX2	TPX2	1|8|3	12	4	3	26|78|45|96	0	0	0	0	0	-269.39	0.07	0.94
SLD5NT	MMS19	MMS19	0|0|1	1	0.33	3	0|6|0|13	0	0	0	0	0	-22.45	0.07	0.94
SLD5NT	CRKL	CRKL	0|2|0	2	0.67	3	2|12|4|22	0	0	0	0	0	-45.51	0.07	0.94
SLD5NT	LARP7	LARP7	0|1|0	1	0.33	3	1|6|2|10	0	0	0	0	0	-22.81	0.07	0.94
SLD5NT	MTHFD1L	MTHFD1L	0|0|2	2	0.67	3	0|15|3|20	0	0	0	0	0	-43.28	0.07	0.94
SLD5NT	SF3A1	SF3A1	5|7|0	12	4	3	46|62|58|75	0	0	0	0	0	-271.37	0.07	0.94
SLD5NT	BPTF	BPTF	0|0|7	7	2.33	3	16|39|21|57	0	0	0	0	0	-149.43	0.07	0.94
SLD5NT	RBM15	RBM15	0|0|1	1	0.33	3	1|8|1|8	0	0	0	0	0	-21.67	0.07	0.94
SLD5NT	HM13	HM13	0|1|0	1	0.33	3	4|8|3|4	0	0	0	0	0	-23.31	0.07	0.94
SLD5NT	MUT	MUT	0|1|0	1	0.33	3	0|7|0|11	0	0	0	0	0	-21.39	0.07	0.94
SLD5NT	LAS1L	LAS1L	2|2|2	6	2	3	23|32|21|36	0	0	0	0	0	-117.98	0.07	0.94
SLD5NT	HTATSF1	HTATSF1	1|1|0	2	0.67	3	4|15|8|10	0	0	0	0	0	-42.85	0.07	0.94
SLD5NT	TCOF1	TCOF1	6|8|5	19	6.33	3	102|109|98|123	0	0	0	0	0	-460.68	0.06	0.94
SLD5NT	WDR75	WDR75	1|2|2	5	1.67	3	18|37|22|29	0	0	0	0	0	-115.19	0.06	0.94
SLD5NT	DDRGK1	DDRGK1	0|1|0	1	0.33	3	0|7|0|14	0	0	0	0	0	-24.49	0.06	0.94
SLD5NT	ZMYM4	ZMYM4	2|1|2	5	1.67	3	14|31|19|55	0	0	0	0	0	-128.93	0.06	0.94
SLD5NT	TRIP12	TRIP12	1|1|0	2	0.67	3	0|17|2|23	0	0	0	0	0	-47.61	0.06	0.94
SLD5NT	SUGP2	SUGP2	0|2|8	10	3.33	3	28|72|35|91	0	0	0	0	0	-253.59	0.06	0.94
SLD5NT	CHAMP1	CHAMP1	6|7|0	13	4.33	3	60|68|58|91	0	0	0	0	0	-311.64	0.06	0.94
SLD5NT	GHITM	GHITM	1|0|0	1	0.33	3	3|8|6|6	0	0	0	0	0	-27.65	0.06	0.94
SLD5NT	SAFB	SAFB	4|4|1	9	3	3	40|49|49|69	0	0	0	0	0	-227.76	0.06	0.94
SLD5NT	CWF19L1	CWF19L1	0|0|1	1	0.33	3	1|10|3|9	0	0	0	0	0	-27.22	0.06	0.94
SLD5NT	MAP2K1	MAP2K1	0|0|1	1	0.33	3	0|8|0|13	0	0	0	0	0	-24.54	0.06	0.94
SLD5NT	IK	IK	2|3|0	5	1.67	3	19|30|23|42	0	0	0	0	0	-128.68	0.06	0.94
SLD5NT	INTS12	INTS12	1|1|0	2	0.67	3	3|13|3|25	0	0	0	0	0	-49.87	0.06	0.94
SLD5NT	CASC5	CASC5	8|1|0	9	3	3	11|62|16|106	0	0	0	0	0	-218.33	0.06	0.94
SLD5NT	TLE3	TLE3	1|0|0	1	0.33	3	1|8|3|9	0	0	0	0	0	-25.03	0.06	0.94
SLD5NT	SLU7	SLU7	0|2|0	2	0.67	3	2|17|7|21	0	0	0	0	0	-53.49	0.06	0.94
SLD5NT	ZNF384	ZNF384	0|3|0	3	1	3	7|18|12|25	0	0	0	0	0	-70.45	0.06	0.94
SLD5NT	UTP3	UTP3	0|0|1	1	0.33	3	1|12|2|9	0	0	0	0	0	-28.04	0.06	0.94
SLD5NT	MTA1	MTA1	2|4|3	9	3	3	28|57|36|74	0	0	0	0	0	-209.19	0.06	0.94
SLD5NT	WAPAL	WAPAL	3|3|4	10	3.33	3	35|91|42|113	0	0	0	0	0	-300.04	0.05	0.94
SLD5NT	CHD8	CHD8	0|1|4	5	1.67	3	10|43|19|50	0	0	0	0	0	-137.05	0.05	0.94
SLD5NT	SENP6	SENP6	1|0|0	1	0.33	3	0|11|0|15	0	0	0	0	0	-30.02	0.05	0.94
SLD5NT	CXORF56	CXORF56	0|0|2	2	0.67	3	10|12|10|19	0	0	0	0	0	-58.67	0.05	0.94
SLD5NT	MCM6	MCM6	0|1|1	2	0.67	3	4|21|5|28	0	0	0	0	0	-65.54	0.05	0.94
SLD5NT	MCM4	MCM4	2|4|0	6	2	3	15|49|29|58	0	0	0	0	0	-169.66	0.05	0.94
SLD5NT	NSDHL	NSDHL	0|1|0	1	0.33	3	0|11|0|15	0	0	0	0	0	-30.02	0.05	0.94
SLD5NT	PUS7	PUS7	0|2|0	2	0.67	3	1|18|10|29	0	0	0	0	0	-65.54	0.05	0.94
SLD5NT	EMSY	EMSY	1|3|0	4	1.33	3	17|33|14|48	0	0	0	0	0	-125.97	0.05	0.94
SLD5NT	RBM39	RBM39	2|1|0	3	1	3	7|25|16|30	0	0	0	0	0	-88.18	0.05	0.94
SLD5NT	UBN2	UBN2	1|0|0	1	0.33	3	0|8|1|18	0	0	0	0	0	-31.11	0.05	0.94
SLD5NT	RPRD2	RPRD2	2|5|0	7	2.33	3	32|62|42|71	0	0	0	0	0	-232.73	0.05	0.94
SLD5NT	CBS	CBS	0|1|0	1	0.33	3	1|10|3|13	0	0	0	0	0	-31.46	0.05	0.94
SLD5NT	FLNA	FLNA	2|7|3	12	4	3	40|102|71|125	0	0	0	0	0	-368.38	0.05	0.94
SLD5NT	HUWE1	HUWE1	0|1|2	3	1	3	2|24|6|47	0	0	0	0	0	-88.63	0.05	0.94
SLD5NT	ZC3H11A	ZC3H11A	0|7|0	7	2.33	3	35|54|38|65	0	0	0	0	0	-216.08	0.05	0.94
SLD5NT	RAD50	RAD50	1|0|1	2	0.67	3	2|17|3|31	0	0	0	0	0	-59.76	0.05	0.94
SLD5NT	SON	SON	5|3|0	8	2.67	3	31|61|39|83	0	0	0	0	0	-240.34	0.05	0.94
SLD5NT	KMT2A	KMT2A	0|2|3	5	1.67	3	12|44|15|55	0	0	0	0	0	-141.44	0.05	0.94
SLD5NT	L3MBTL3	L3MBTL3	2|1|1	4	1.33	3	17|31|18|49	0	0	0	0	0	-124.66	0.05	0.94
SLD5NT	AGL	AGL	0|1|0	1	0.33	3	0|9|0|22	0	0	0	0	0	-35.37	0.04	0.94
SLD5NT	WDR70	WDR70	3|2|0	5	1.67	3	28|46|38|64	0	0	0	0	0	-198	0.04	0.94
SLD5NT	DDX23	DDX23	0|1|0	1	0.33	3	4|9|12|13	0	0	0	0	0	-44.1	0.04	0.94
SLD5NT	EIF3G	EIF3G	1|0|0	1	0.33	3	4|12|5|13	0	0	0	0	0	-39.48	0.04	0.94
SLD5NT	SAFB2	SAFB2	0|2|1	3	1	3	20|22|22|29	0	0	0	0	0	-105.68	0.04	0.94
SLD5NT	ARID4A	ARID4A	1|0|0	1	0.33	3	1|16|2|17	0	0	0	0	0	-41.06	0.04	0.94
SLD5NT	SCAF4	SCAF4	0|0|1	1	0.33	3	3|11|3|14	0	0	0	0	0	-35.96	0.04	0.94
SLD5NT	RBM4	RBM4	0|1|0	1	0.33	3	5|9|7|17	0	0	0	0	0	-43.85	0.04	0.94
SLD5NT	TCERG1	TCERG1	1|3|2	6	2	3	34|46|42|67	0	0	0	0	0	-207.45	0.04	0.94
SLD5NT	RNPEP	RNPEP	0|0|2	2	0.67	3	0|25|2|41	0	0	0	0	0	-76.25	0.04	0.94
SLD5NT	ZBTB21	ZBTB21	0|2|0	2	0.67	3	6|20|10|30	0	0	0	0	0	-74.63	0.04	0.94
SLD5NT	TP53BP1	TP53BP1	1|2|0	3	1	3	8|36|19|38	0	0	0	0	0	-113.7	0.04	0.94
SLD5NT	C19ORF43	C19ORF43	1|1|0	2	0.67	3	12|14|12|24	0	0	0	0	0	-70.75	0.04	0.94
SLD5NT	RBM17	RBM17	0|4|0	4	1.33	3	32|28|30|50	0	0	0	0	0	-157.91	0.04	0.94
SLD5NT	FUS	FUS	0|0|1	1	0.33	3	7|10|8|12	0	0	0	0	0	-43.14	0.04	0.94
SLD5NT	CTNNA1	CTNNA1	0|0|1	1	0.33	3	0|16|0|19	0	0	0	0	0	-39.88	0.04	0.94
SLD5NT	PKN3	PKN3	0|1|0	1	0.33	3	2|13|0|19	0	0	0	0	0	-38.84	0.04	0.94
SLD5NT	DNM1L	DNM1L	0|1|0	1	0.33	3	0|26|0|11	0	0	0	0	0	-41.87	0.04	0.94
SLD5NT	NUP98	NUP98	1|1|0	2	0.67	3	8|26|14|36	0	0	0	0	0	-94.7	0.03	0.94
SLD5NT	CHAF1A	CHAF1A	1|1|0	2	0.67	3	14|31|16|36	0	0	0	0	0	-109.47	0.03	0.94
SLD5NT	COIL	COIL	0|0|2	2	0.67	3	9|22|15|33	0	0	0	0	0	-89.3	0.03	0.94
SLD5NT	GTF2I	GTF2I	1|2|1	4	1.33	3	37|51|42|69	0	0	0	0	0	-218.66	0.03	0.94
SLD5NT	CHERP	CHERP	0|3|0	3	1	3	21|38|27|48	0	0	0	0	0	-151.01	0.03	0.94
SLD5NT	TARDBP	TARDBP	0|1|0	1	0.33	3	6|16|8|17	0	0	0	0	0	-53.93	0.03	0.94
SLD5NT	SART1	SART1	2|5|0	7	2.33	3	54|85|60|80	0	0	0	0	0	-313.9	0.03	0.94
SLD5NT	IKBKAP	IKBKAP	0|0|1	1	0.33	3	1|14|0|29	0	0	0	0	0	-49.61	0.03	0.94
SLD5NT	SAP30BP	SAP30BP	1|0|0	1	0.33	3	7|15|10|18	0	0	0	0	0	-57.4	0.03	0.94
SLD5NT	ORC2	ORC2	0|0|1	1	0.33	3	5|17|8|19	0	0	0	0	0	-55.95	0.03	0.94
SLD5NT	ZC3H14	ZC3H14	0|3|0	3	1	3	23|65|33|60	0	0	0	0	0	-203.34	0.02	0.94
SLD5NT	RSF1	RSF1	1|0|0	1	0.33	3	4|19|7|35	0	0	0	0	0	-73.22	0.02	0.94
SLD5NT	PRPF40A	PRPF40A	0|1|0	1	0.33	3	12|17|10|18	0	0	0	0	0	-65.5	0.02	0.94
SLD5NT	MYBL2	MYBL2	0|1|0	1	0.33	3	4|13|5|36	0	0	0	0	0	-65.32	0.02	0.94
SLD5NT	PPM1G	PPM1G	1|1|0	2	0.67	3	22|40|25|33	0	0	0	0	0	-135.63	0.02	0.94
SLD5NT	NCOR2	NCOR2	0|1|0	1	0.33	3	2|25|6|39	0	0	0	0	0	-80.88	0.02	0.94
SLD5NT	MDC1	MDC1	2|2|2	6	2	3	45|113|52|115	0	0	0	0	0	-353.81	0.02	0.94
SLD5NT	DNTTIP2	DNTTIP2	0|2|0	2	0.67	3	23|44|24|51	0	0	0	0	0	-159.84	0.02	0.94
SLD5NT	THRAP3	THRAP3	2|3|0	5	1.67	3	57|66|69|78	0	0	0	0	0	-304.32	0.02	0.94
SLD5NT	NUP155	NUP155	1|0|0	1	0.33	3	2|21|3|31	0	0	0	0	0	-64.22	0.02	0.94
SLD5NT	SF1	SF1	0|1|0	1	0.33	3	8|23|8|24	0	0	0	0	0	-71.45	0.02	0.94
SLD5NT	FAM50A	FAM50A	0|1|0	1	0.33	3	9|17|11|18	0	0	0	0	0	-63.13	0.02	0.94
SLD5NT	BRCA1	BRCA1	0|0|1	1	0.33	3	3|22|2|40	0	0	0	0	0	-75.26	0.02	0.94
SLD5NT	RBM25	RBM25	1|2|0	3	1	3	34|65|34|87	0	0	0	0	0	-246.97	0.02	0.94
SLD5NT	ZNF644	ZNF644	1|0|0	1	0.33	3	0|17|2|35	0	0	0	0	0	-60.73	0.02	0.94
SLD5NT	USP7	USP7	0|0|1	1	0.33	3	1|31|9|41	0	0	0	0	0	-92.08	0.02	0.94
SLD5NT	STAT3	STAT3	0|1|0	1	0.33	3	1|29|7|29	0	0	0	0	0	-74.33	0.02	0.94
SLD5NT	GTF3C1	GTF3C1	0|1|0	1	0.33	3	3|36|4|49	0	0	0	0	0	-103.08	0.01	0.94
SLD5NT	CDCA2	CDCA2	0|1|0	1	0.33	3	6|36|7|52	0	0	0	0	0	-113.24	0.01	0.94
SLD5NT	MED1	MED1	0|1|0	1	0.33	3	17|46|22|63	0	0	0	0	0	-166.16	0.01	0.94
SLD5NT	NSUN2	NSUN2	0|2|0	2	0.67	3	37|56|47|63	0	0	0	0	0	-228.69	0.01	0.94
SLD5NT	NCOR1	NCOR1	0|1|1	2	0.67	3	26|67|25|97	0	0	0	0	0	-241.07	0.01	0.94
SLD5NT	ESF1	ESF1	0|1|0	1	0.33	3	13|36|15|42	0	0	0	0	0	-119.31	0.01	0.94
SLD5NT	DDX42	DDX42	0|1|1	2	0.67	3	35|71|37|74	0	0	0	0	0	-243.81	0.01	0.94
SLD5NT	RBM10	RBM10	1|0|0	1	0.33	3	24|34|31|48	0	0	0	0	0	-154.55	0.01	0.94
SLD5NT	ACIN1	ACIN1	0|2|0	2	0.67	3	37|66|54|89	0	0	0	0	0	-276.4	0.01	0.94
SLD5NT	BOD1L1	BOD1L1	0|1|0	1	0.33	3	12|33|13|64	0	0	0	0	0	-136.8	0.01	0.94
SLD5NT	KNOP1	KNOP1	1|0|0	1	0.33	3	59|80|59|117	0	0	0	0	0	-353.8	0	0.94

## Sheet: SAINT_SLD5_NT_Results_interact
Bait	Prey	PreyGene	Spec	SpecSum	AvgSpec	NumReplicates	ctrlCounts	AvgP	MaxP	TopoAvgP	TopoMaxP	SaintScore	logOddsScore	FoldChange	BFDR	BioGrid	Hum Cell Map
SLD5NT	GINS4	GINS4	132|110|93	335	111.67	3	0|0|0	1	1	1	1	1	136.38	1116.67	0			SAINT score (HEK293 as control) ≥ 0.95 and Min AvgSpec = 5
SLD5NT	WDHD1	WDHD1	67|51|38	156	52	3	0|0|0	1	1	1	1	1	57.91	520	0	1		Fold Change (SLD5/NLS & GFP) ≥ 1.5
SLD5NT	RBP4	RBP4	11|11|8	30	10	3	0|0|0	1	1	1	1	1	13.63	100	0			Fold Change (SLD5/NLS) ≥ 1.5
SLD5NT	ADNP	ADNP	8|8|9	25	8.33	3	0|0|0	1	1	1	1	1	13.63	83.33	0			Fold Change (SLD5/GFP) ≥ 1.5
SLD5NT	SIK2	SIK2	10|12|3	25	8.33	3	0|0|0	1	1	1	1	1	5.38	83.33	0			SAINT score (HEK293 as control)
SLD5NT	B2M	B2M	7|9|6	22	7.33	3	0|0|0	1	1	1	1	1	10.44	73.33	0
SLD5NT	BTF3	BTF3	2|9|2	13	4.33	3	0|0|0	0.98	1	0.98	1	0.98	3.54	43.33	0
SLD5NT	A0A0U1RQK7	EIF4G3	95|69|63	227	75.67	3	3|0|0	1	1	1	1	1	21.47	75.67	0
SLD5NT	VIM	VIM	46|52|38	136	45.33	3	7|1|4	1	1	1	1	1	13.14	11.33	0
SLD5NT	DVL3	DVL3	46|39|32	117	39	3	0|0|0	1	1	1	1	1	49.25	390	0
SLD5NT	TXNL1	TXNL1	40|42|30	112	37.33	3	0|0|0	1	1	1	1	1	46.35	373.33	0
SLD5NT	SERPINA3	SERPINA3	18|33|31	82	27.33	3	0|0|0	1	1	1	1	1	28.78	273.33	0
SLD5NT	CTTN	CTTN	24|28|24	76	25.33	3	0|0|0	1	1	1	1	1	37.61	253.33	0
SLD5NT	DVL1	DVL1	32|25|12	69	23	3	0|0|0	1	1	1	1	1	19.79	230	0
SLD5NT	MAP4	MAP4	21|26|16	63	21	3	0|0|0	1	1	1	1	1	25.81	210	0
SLD5NT	CGN	CGN	33|22|7	62	20.67	3	0|0|0	1	1	1	1	1	12.05	206.67	0
SLD5NT	PALLD	PALLD	23|22|13	58	19.33	3	0|0|0	1	1	1	1	1	21.31	193.33	0
SLD5NT	HDLBP	HDLBP	26|24|7	57	19	3	0|0|0	1	1	1	1	1	12.05	190	0
SLD5NT	UBAP2L	UBAP2L	16|25|11	52	17.33	3	0|0|0	1	1	1	1	1	18.27	173.33	0
SLD5NT	TJP1	TJP1	24|21|6	51	17	3	1|0|0	1	1	1	1	1	11.67	51	0
SLD5NT	SERPINA1	SERPINA1	16|18|17	51	17	3	0|0|0	1	1	1	1	1	25.81	170	0
SLD5NT	MAP1B	MAP1B	25|17|8	50	16.67	3	0|0|0	1	1	1	1	1	13.63	166.67	0
SLD5NT	AHNAK	AHNAK	24|14|11	49	16.33	3	0|0|0	1	1	1	1	1	18.27	163.33	0	Percent	2.22222
SLD5NT	SF3B2	SF3B2	19|22|5	46	15.33	3	0|0|0	1	1	1	1	1	8.81	153.33	0
SLD5NT	FAM21A	FAM21A	21|20|4	45	15	3	0|0|0	1	1	1	1	1	7.13	150	0
SLD5NT	AMBP	AMBP	18|12|15	45	15	3	0|0|0	1	1	1	1	1	19.79	150	0
SLD5NT	ATXN2L	ATXN2L	14|23|5	42	14	3	0|0|0	1	1	1	1	1	8.81	140	0
SLD5NT	KIAA0196	KIAA0196	10|22|9	41	13.67	3	0|0|0	1	1	1	1	1	15.19	136.67	0
SLD5NT	PRKAR2A	PRKAR2A	17|15|4	36	12	3	0|0|0	1	1	1	1	1	7.13	120	0
SLD5NT	NUP50	NUP50	18|13|5	36	12	3	0|0|0	1	1	1	1	1	8.81	120	0
SLD5NT	CD2AP	CD2AP	10|23|3	36	12	3	0|0|0	1	1	1	1	1	5.38	120	0
SLD5NT	RBSN	RBSN	14|17|4	35	11.67	3	0|0|0	1	1	1	1	1	7.13	116.67	0
SLD5NT	P0DOY3	IGLC3	8|9|9	26	8.67	3	0|0|0	1	1	1	1	1	13.63	86.67	0
SLD5NT	HAUS6	HAUS6	6|8|4	18	6	3	0|0|0	1	1	1	1	1	7.13	60	0
SLD5NT	EEF1B2	EEF1B2	6|5|4	15	5	3	0|0|0	1	1	1	1	1	7.13	50	0
SLD5NT	AGT	AGT	3|3|4	10	3.33	3	0|0|0	1	1	1	1	1	5.38	33.33	0
SLD5NT	PCM1	PCM1	10|8|2	20	6.67	3	0|0|0	0.99	1	0.99	1	0.99	3.54	66.67	0
SLD5NT	FXR1	FXR1	5|7|2	14	4.67	3	0|0|0	0.99	1	0.99	1	0.99	3.54	46.67	0
SLD5NT	RANBP1	RANBP1	5|7|2	14	4.67	3	0|0|0	0.99	1	0.99	1	0.99	3.54	46.67	0
SLD5NT	C2ORF44	C2ORF44	5|6|2	13	4.33	3	0|0|0	0.99	1	0.99	1	0.99	3.54	43.33	0
SLD5NT	TPD52L2	TPD52L2	7|4|2	13	4.33	3	0|0|0	0.99	1	0.99	1	0.99	3.54	43.33	0
SLD5NT	NEDD1	NEDD1	5|2|4	11	3.67	3	0|0|0	0.99	1	0.99	1	0.99	3.54	36.67	0
SLD5NT	DBNL	DBNL	4|3|2	9	3	3	0|0|0	0.99	1	0.99	1	0.99	3.54	30	0
SLD5NT	FXR2	FXR2	6|23|7	36	12	3	2|0|0	0.98	1	0.98	1	0.98	3.31	18	0
SLD5NT	CCT5	CCT5	64|58|36	158	52.67	3	23|0|2	0.96	0.99	0.96	0.99	0.96	2.31	6.32	0.01
SLD5NT	MKI67	MKI67	69|178|131	378	126	3	0|0|0	1	1	1	1	1	102.27	1260	0
SLD5NT	DVL2	DVL2	67|58|54	179	59.67	3	0|0|0	1	1	1	1	1	80.87	596.67	0
SLD5NT	RBM27	RBM27	55|54|51	160	53.33	3	0|0|0	1	1	1	1	1	76.58	533.33	0
SLD5NT	RANBP2	RANBP2	36|50|34	120	40	3	3|0|0	1	1	1	1	1	12.34	40	0
SLD5NT	HCFC1	HCFC1	42|40|36	118	39.33	3	5|0|0	1	1	1	1	1	7.98	23.6	0
SLD5NT	RSL1D1	RSL1D1	15|16|83	114	38	3	5|1|1	1	1	1	1	1	4.74	16.29	0
SLD5NT	CKAP5	CKAP5	12|33|56	101	33.67	3	3|0|0	1	1	1	1	1	4.65	33.67	0
SLD5NT	NCL	NCL	28|30|18	76	25.33	3	0|1|1	1	1	1	1	1	22.18	38	0
SLD5NT	SRP54	SRP54	17|36|18	71	23.67	3	4|0|0	1	1	1	1	1	5.04	17.75	0
SLD5NT	NACA	NACA	19|30|17	66	22	3	0|0|0	1	1	1	1	1	27.3	220	0
SLD5NT	DIS3	DIS3	4|12|49	65	21.67	3	1|0|0	1	1	1	1	1	6.07	65	0
SLD5NT	AHCTF1	AHCTF1	7|34|19	60	20	3	0|0|0	1	1	1	1	1	12.05	200	0
SLD5NT	RNF219	RNF219	30|12|13	55	18.33	3	0|0|0	1	1	1	1	1	19.79	183.33	0
SLD5NT	SMCHD1	SMCHD1	15|19|14	48	16	3	0|0|0	1	1	1	1	1	22.81	160	0			In colour: SAINT (HEK293 as control) ≥ 0.95 and Min AvgSpec = 5
SLD5NT	ZC3HAV1	ZC3HAV1	10|14|24	48	16	3	2|0|0	1	1	1	1	1	6	24	0
SLD5NT	TP53	TP53	14|18|10	42	14	3	0|0|0	1	1	1	1	1	16.74	140	0
SLD5NT	NASP	NASP	17|16|6	39	13	3	0|0|0	1	1	1	1	1	10.44	130	0
SLD5NT	POLA1	POLA1	16|7|16	39	13	3	1|0|0	1	1	1	1	1	14.71	39	0
SLD5NT	NUP214	NUP214	12|14|7	33	11	3	0|0|0	1	1	1	1	1	12.05	110	0
SLD5NT	TOPBP1	TOPBP1	17|10|5	32	10.67	3	0|0|0	1	1	1	1	1	8.81	106.67	0
SLD5NT	MRE11A	MRE11A	11|13|6	30	10	3	0|0|0	1	1	1	1	1	10.44	100	0	1
SLD5NT	GNL2	GNL2	5|8|15	28	9.33	3	0|0|0	1	1	1	1	1	8.81	93.33	0
SLD5NT	VPS51	VPS51	8|10|10	28	9.33	3	0|0|0	1	1	1	1	1	13.63	93.33	0
SLD5NT	PCNP	PCNP	10|9|9	28	9.33	3	0|0|0	1	1	1	1	1	15.19	93.33	0
SLD5NT	RIF1	RIF1	6|10|10	26	8.67	3	0|0|0	1	1	1	1	1	10.44	86.67	0
SLD5NT	APBB1	APBB1	11|8|6	25	8.33	3	0|0|0	1	1	1	1	1	10.44	83.33	0
SLD5NT	PSMD4	PSMD4	8|9|3	20	6.67	3	0|0|0	1	1	1	1	1	5.38	66.67	0
SLD5NT	TCOF1	TCOF1	6|8|5	19	6.33	3	0|0|0	1	1	1	1	1	8.81	63.33	0
SLD5NT	PSPC1	PSPC1	6|9|4	19	6.33	3	0|0|0	1	1	1	1	1	7.13	63.33	0
SLD5NT	DHX29	DHX29	3|6|10	19	6.33	3	0|0|0	1	1	1	1	1	5.38	63.33	0
SLD5NT	SPG20	SPG20	8|6|3	17	5.67	3	0|0|0	1	1	1	1	1	5.38	56.67	0
SLD5NT	PSMC1	PSMC1	5|8|3	16	5.33	3	0|0|0	1	1	1	1	1	5.38	53.33	0
SLD5NT	STMN1	STMN1	5|6|5	16	5.33	3	0|0|0	1	1	1	1	1	8.81	53.33	0
SLD5NT	SNW1	SNW1	4|5|3	12	4	3	0|0|0	1	1	1	1	1	5.38	40	0
SLD5NT	ZFP1	ZFP1	4|3|4	11	3.67	3	0|0|0	1	1	1	1	1	5.38	36.67	0
SLD5NT	WAPAL	WAPAL	3|3|4	10	3.33	3	0|0|0	1	1	1	1	1	5.38	33.33	0
SLD5NT	NONO	NONO	70|74|51	195	65	3	22|0|2	0.99	0.99	0.99	0.99	0.99	3.6	8.12	0
SLD5NT	NOP56	NOP56	13|27|98	138	46	3	5|0|1	0.99	1	0.99	1	0.99	3.23	23	0
SLD5NT	NOP58	NOP58	19|22|66	107	35.67	3	7|1|1	0.99	1	0.99	1	0.99	3.75	11.89	0
SLD5NT	NUP153	NUP153	12|15|2	29	9.67	3	0|0|0	0.99	1	0.99	1	0.99	3.54	96.67	0
SLD5NT	TAF9	TAF9	9|7|2	18	6	3	0|0|0	0.99	1	0.99	1	0.99	3.54	60	0
SLD5NT	SERBP1	SERBP1	2|6|9	17	5.67	3	0|0|0	0.99	1	0.99	1	0.99	3.54	56.67	0
SLD5NT	TCEB2	TCEB2	9|6|2	17	5.67	3	0|0|0	0.99	1	0.99	1	0.99	3.54	56.67	0
SLD5NT	STAU1	STAU1	8|7|2	17	5.67	3	0|0|0	0.99	1	0.99	1	0.99	3.54	56.67	0
SLD5NT	DNAJB1	DNAJB1	5|8|2	15	5	3	0|0|0	0.99	1	0.99	1	0.99	3.54	50	0
SLD5NT	CLINT1	CLINT1	7|5|2	14	4.67	3	0|0|0	0.99	1	0.99	1	0.99	3.54	46.67	0
SLD5NT	FHL1	FHL1	8|4|2	14	4.67	3	0|0|0	0.99	1	0.99	1	0.99	3.54	46.67	0
SLD5NT	EBNA1BP2	EBNA1BP2	2|6|6	14	4.67	3	0|0|0	0.99	1	0.99	1	0.99	3.54	46.67	0
SLD5NT	SKA3	SKA3	4|6|2	12	4	3	0|0|0	0.99	1	0.99	1	0.99	3.54	40	0
SLD5NT	ARFGAP2	ARFGAP2	2|3|5	10	3.33	3	0|0|0	0.99	1	0.99	1	0.99	3.54	33.33	0
SLD5NT	CCNT1	CCNT1	2|4|4	10	3.33	3	0|0|0	0.99	1	0.99	1	0.99	3.54	33.33	0
SLD5NT	NELFA	NELFA	2|5|3	10	3.33	3	0|0|0	0.99	1	0.99	1	0.99	3.54	33.33	0
SLD5NT	MTA1	MTA1	2|4|3	9	3	3	0|0|0	0.99	1	0.99	1	0.99	3.54	30	0
SLD5NT	U2SURP	U2SURP	19|24|21	64	21.33	3	7|0|0	0.98	0.99	0.98	0.99	0.98	3.53	9.14	0
SLD5NT	RPL7L1	RPL7L1	3|3|21	27	9	3	1|0|0	0.98	1	0.98	1	0.98	3.59	27	0
SLD5NT	GTF3C5	GTF3C5	3|3|7	13	4.33	3	1|0|0	0.98	1	0.98	1	0.98	3.59	13	0
SLD5NT	AGTPBP1	AGTPBP1	4|2|2	8	2.67	3	0|0|0	0.98	1	0.98	1	0.98	3.54	26.67	0
SLD5NT	PRRC2C	PRRC2C	2|3|2	7	2.33	3	0|0|0	0.98	1	0.98	1	0.98	3.54	23.33	0
SLD5NT	MYBBP1A	MYBBP1A	19|29|127	175	58.33	3	10|0|0	0.97	1	0.97	1	0.97	2.71	17.5	0
SLD5NT	NOP2	NOP2	10|17|53	80	26.67	3	5|0|0	0.97	1	0.97	1	0.97	2.43	16	0
SLD5NT	NAT10	NAT10	8|17|43	68	22.67	3	4|0|0	0.97	1	0.97	1	0.97	2.3	17	0
SLD5NT	MDC1	MDC1	2|2|2	6	2	3	0|0|0	0.97	0.97	0.97	0.97	0.97	3.54	20	0
SLD5NT	SF3B1	SF3B1	28|50|100	178	59.33	3	20|0|0	0.96	1	0.96	1	0.96	2.11	8.9	0.01
SLD5NT	RUVBL2	RUVBL2	53|55|40	148	49.33	3	25|0|0	0.96	0.97	0.96	0.97	0.96	2.8	5.92	0.01
SLD5NT	DRG1	DRG1	6|8|36	50	16.67	3	3|0|0	0.95	1	0.95	1	0.95	2.08	16.67	0.01
SLD5NT	LARP1	LARP1	12|14|20	46	15.33	3	6|0|0	0.95	0.98	0.95	0.98	0.95	2.52	7.67	0.01
SLD5NT	GTPBP4	GTPBP4	2|5|56	63	21	3	1|0|0	0.93	1	0.93	1	0.93	1.39	63	0.01
SLD5NT	NPM1	NPM1	10|15|4	29	9.67	3	1|0|2	0.93	1	0.93	1	0.93	1.35	9.67	0.01
SLD5NT	NUDC	NUDC	11|10|4	25	8.33	3	1|0|2	0.93	1	0.93	1	0.93	1.35	8.33	0.01
SLD5NT	AKAP1	AKAP1	7|10|2	19	6.33	3	1|0|0	0.93	1	0.93	1	0.93	1.39	19	0.01
SLD5NT	TBC1D15	TBC1D15	8|8|2	18	6	3	1|0|0	0.93	1	0.93	1	0.93	1.39	18	0.01
SLD5NT	BCLAF1	BCLAF1	6|9|2	17	5.67	3	1|0|0	0.93	1	0.93	1	0.93	1.39	17	0.01
SLD5NT	DDX18	DDX18	12|12|54	78	26	3	7|0|1	0.92	1	0.92	1	0.92	2.02	9.75	0.01
SLD5NT	G3BP1	G3BP1	10|6|6	22	7.33	3	3|0|0	0.92	0.98	0.92	0.98	0.92	2.08	7.33	0.01
SLD5NT	CFAP20	CFAP20	2|3|9	14	4.67	3	1|0|0	0.92	1	0.92	1	0.92	1.39	14	0.01
SLD5NT	SEC61B	SEC61B	2|3|6	11	3.67	3	1|0|0	0.92	1	0.92	1	0.92	1.39	11	0.01
SLD5NT	CHORDC1	CHORDC1	2|5|3	10	3.33	3	1|0|0	0.92	1	0.92	1	0.92	1.39	10	0.01
SLD5NT	HBS1L	HBS1L	3|7|10	20	6.67	3	2|0|0	0.91	1	0.91	1	0.91	1.05	10	0.01
SLD5NT	RPL6	RPL6	24|24|75	123	41	3	12|2|6	0.9	1	0.9	1	0.9	1.79	6.15	0.01
SLD5NT	IRS4	IRS4	23|34|58	115	38.33	3	19|0|0	0.9	0.99	0.9	0.99	0.9	1.14	6.05	0.02
SLD5NT	BYSL	BYSL	3|6|24	33	11	3	2|0|0	0.9	1	0.9	1	0.9	1.05	16.5	0.01
SLD5NT	VRK1	VRK1	3|6|23	32	10.67	3	2|0|0	0.9	1	0.9	1	0.9	1.05	16	0.01
SLD5NT	FTSJ3	FTSJ3	8|14|40	62	20.67	3	7|0|0	0.89	1	0.89	1	0.89	0.99	8.86	0.02
SLD5NT	RPL13	RPL13	7|10|61	78	26	3	6|0|0	0.88	1	0.88	1	0.88	1.04	13	0.02
SLD5NT	ARF4	ARF4	6|7|10	23	7.67	3	4|0|0	0.88	0.95	0.88	0.95	0.88	1.56	5.75	0.02
SLD5NT	EIF4G2	EIF4G2	22|31|45	98	32.67	3	19|0|0	0.87	0.97	0.87	0.97	0.87	0.78	5.16	0.02
SLD5NT	EDC4	EDC4	21|19|4	44	14.67	3	4|0|0	0.87	1	0.87	1	0.87	0.45	11	0.02
SLD5NT	NOC3L	NOC3L	2|2|37	41	13.67	3	1|0|0	0.87	1	0.87	1	0.87	1.39	41	0.02
SLD5NT	RPL37A	RPL37A	2|2|24	28	9.33	3	1|0|0	0.87	1	0.87	1	0.87	1.39	28	0.02
SLD5NT	RPL29	RPL29	2|2|13	17	5.67	3	1|0|0	0.87	1	0.87	1	0.87	1.39	17	0.02
SLD5NT	ATP5J2-PTCD1	ATP5J2;ATP5J2-PTCD1	4|4|8	16	5.33	3	2|0|1	0.86	1	0.86	1	0.86	1.35	5.33	0.02
SLD5NT	RPS27	RPS27	8|10|19	37	12.33	3	5|1|2	0.85	1	0.85	1	0.85	0.59	4.63	0.02
SLD5NT	SRP68	SRP68	9|7|21	37	12.33	3	7|0|0	0.8	0.98	0.8	0.98	0.8	0.43	5.29	0.03
SLD5NT	FANCI	FANCI	2|4|24	30	10	3	2|0|0	0.8	1	0.8	1	0.8	0.17	15	0.02
SLD5NT	AP1M1	AP1M1	3|4|16	23	7.67	3	3|0|0	0.78	1	0.78	1	0.78	0.37	7.67	0.03
SLD5NT	LBR	LBR	3|7|31	41	13.67	3	4|0|0	0.76	1	0.76	1	0.76	-0.44	10.25	0.03
SLD5NT	RHEB	RHEB	4|3|8	15	5	3	3|0|0	0.76	0.95	0.76	0.95	0.76	0.37	5	0.03
SLD5NT	HAT1	HAT1	7|13|14	34	11.33	3	6|0|2	0.75	0.95	0.75	0.95	0.75	-0.54	4.25	0.03
SLD5NT	VPS26A	VPS26A	5|4|7	16	5.33	3	4|0|0	0.75	0.87	0.75	0.87	0.75	0.45	4	0.03
SLD5NT	SUB1	SUB1	2|6|3	11	3.67	3	2|0|0	0.75	0.96	0.75	0.96	0.75	0.17	5.5	0.03
SLD5NT	DDX21	DDX21	20|33|109	162	54	3	11|2|9	0.72	1	0.72	1	0.72	-1.64	7.36	0.04
SLD5NT	IGF2BP1	IGF2BP1	4|13|19	36	12	3	6|0|0	0.72	0.98	0.72	0.98	0.72	-1.21	6	0.04
SLD5NT	RPS6	RPS6	8|12|43	63	21	3	6|3|1	0.7	1	0.7	1	0.7	-1.39	6.3	0.04
SLD5NT	SNRPD3	SNRPD3	2|2|10	14	4.67	3	2|0|0	0.69	1	0.69	1	0.69	0.17	7	0.04
SLD5NT	TOP2A	TOP2A	9|11|101	121	40.33	3	8|1|1	0.68	1	0.68	1	0.68	-0.57	12.1	0.05
SLD5NT	PES1	PES1	4|8|33	45	15	3	6|0|0	0.68	1	0.68	1	0.68	-1.21	7.5	0.04
SLD5NT	RPL24	RPL24	5|6|24	35	11.67	3	3|1|2	0.68	1	0.68	1	0.68	-0.56	5.83	0.04
SLD5NT	PARP1	PARP1	77|97|220	394	131.33	3	39|3|27	0.67	1	0.67	1	0.67	-2.79	5.71	0.05
SLD5NT	RRP12	RRP12	1|6|78	85	28.33	3	1|0|0	0.67	1	0.67	1	0.67	-0.4	85	0.06
SLD5NT	TOP1	TOP1	1|9|51	61	20.33	3	2|0|2	0.67	1	0.67	1	0.67	-3.9	15.25	0.07
SLD5NT	PRPF6	PRPF6	1|6|49	56	18.67	3	1|0|0	0.67	1	0.67	1	0.67	-0.4	56	0.06
SLD5NT	RPL17	RPL17	0|6|39	45	15	3	1|0|0	0.67	1	0.67	1	0.67	-1.81	45	0.06
SLD5NT	RPL14	RPL14	8|8|23	39	13	3	3|3|3	0.67	1	0.67	1	0.67	0.02	4.33	0.05
SLD5NT	PAK4	PAK4	1|3|33	37	12.33	3	0|0|0	0.67	1	0.67	1	0.67	1.51	123.33	0.1
SLD5NT	RPS24	RPS24	3|4|26	33	11	3	4|0|0	0.67	1	0.67	1	0.67	-0.44	8.25	0.05
SLD5NT	NSFL1C	NSFL1C	12|19|1	32	10.67	3	0|0|0	0.67	1	0.67	1	0.67	1.51	106.67	0.06
SLD5NT	NUFIP2	NUFIP2	10|14|1	25	8.33	3	0|0|0	0.67	1	0.67	1	0.67	1.51	83.33	0.06
SLD5NT	NOP14	NOP14	0|4|21	25	8.33	3	1|0|0	0.67	1	0.67	1	0.67	-1.81	25	0.09
SLD5NT	RAB3GAP2	RAB3GAP2	13|8|1	22	7.33	3	1|0|0	0.67	1	0.67	1	0.67	-0.4	22	0.06
SLD5NT	HNRNPF	HNRNPF	7|13|0	20	6.67	3	1|0|1	0.67	1	0.67	1	0.67	-3.04	10	0.09
SLD5NT	BICD2	BICD2	11|6|0	17	5.67	3	0|0|0	0.67	1	0.67	1	0.67	-1	56.67	0.07
SLD5NT	SUGT1	SUGT1	6|10|0	16	5.33	3	0|0|0	0.67	1	0.67	1	0.67	-1	53.33	0.07
SLD5NT	STAU2	STAU2	9|6|1	16	5.33	3	0|0|0	0.67	1	0.67	1	0.67	1.51	53.33	0.07
SLD5NT	CHAMP1	CHAMP1	6|7|0	13	4.33	3	0|0|0	0.67	1	0.67	1	0.67	-1	43.33	0.07
SLD5NT	PDLIM1	PDLIM1	7|6|0	13	4.33	3	0|0|0	0.67	1	0.67	1	0.67	-1	43.33	0.07
SLD5NT	NOL6	NOL6	1|4|7	12	4	3	1|0|0	0.67	1	0.67	1	0.67	-0.4	12	0.09
SLD5NT	TPX2	TPX2	1|8|3	12	4	3	0|0|0	0.67	1	0.67	1	0.67	1.51	40	0.1
SLD5NT	GPKOW	GPKOW	5|7|0	12	4	3	0|0|0	0.67	1	0.67	1	0.67	-1	40	0.08
SLD5NT	SF3A1	SF3A1	5|7|0	12	4	3	1|0|0	0.67	1	0.67	1	0.67	-1.81	12	0.08
SLD5NT	PIGR	PIGR	1|5|5	11	3.67	3	0|0|0	0.67	1	0.67	1	0.67	1.51	36.67	0.08
SLD5NT	GATAD2B	GATAD2B	5|5|1	11	3.67	3	0|0|0	0.67	1	0.67	1	0.67	1.51	36.67	0.08
SLD5NT	DEFA3	DEFA3	4|5|1	10	3.33	3	0|0|0	0.67	1	0.67	1	0.67	1.51	33.33	0.08
SLD5NT	YEATS2	YEATS2	5|5|0	10	3.33	3	0|0|0	0.67	1	0.67	1	0.67	-1	33.33	0.08
SLD5NT	XRN1	XRN1	0|4|6	10	3.33	3	0|0|0	0.67	1	0.67	1	0.67	-1	33.33	0.08
SLD5NT	AZGP1	AZGP1	0|5|4	9	3	3	1|0|0	0.67	1	0.67	1	0.67	-1.81	9	0.09
SLD5NT	GPATCH4	GPATCH4	3|6|0	9	3	3	0|0|0	0.67	1	0.67	1	0.67	-1	30	0.1
SLD5NT	GPATCH1	GPATCH1	5|4|0	9	3	3	0|0|0	0.67	1	0.67	1	0.67	-1	30	0.08
SLD5NT	SAFB	SAFB	4|4|1	9	3	3	0|0|0	0.67	1	0.67	1	0.67	1.51	30	0.09
SLD5NT	CD2BP2	CD2BP2	3|5|0	8	2.67	3	0|0|0	0.67	1	0.67	1	0.67	-1	26.67	0.1
SLD5NT	CTSD	CTSD	3|2|3	8	2.67	3	2|0|0	0.67	0.74	0.67	0.74	0.67	0.17	4	0.05
SLD5NT	SALL2	SALL2	4|4|0	8	2.67	3	0|0|0	0.67	1	0.67	1	0.67	-1	26.67	0.09
SLD5NT	SON	SON	5|3|0	8	2.67	3	0|0|0	0.67	1	0.67	1	0.67	-1	26.67	0.1
SLD5NT	RPL7A	RPL7A	10|22|83	115	38.33	3	7|2|8	0.66	1	0.66	1	0.66	-6.29	6.76	0.1
SLD5NT	RPL8	RPL8	2|6|56	64	21.33	3	4|0|0	0.66	1	0.66	1	0.66	-1.66	16	0.11
SLD5NT	EXOSC10	EXOSC10	1|2|24	27	9	3	0|0|0	0.66	1	0.66	1	0.66	1.51	90	0.11
SLD5NT	RPF2	RPF2	0|2|25	27	9	3	0|0|0	0.66	1	0.66	1	0.66	-1	90	0.11
SLD5NT	USP39	USP39	0|3|23	26	8.67	3	1|0|0	0.66	1	0.66	1	0.66	-1.81	26	0.11
SLD5NT	SRPR	SRPR	1|3|14	18	6	3	1|0|0	0.66	1	0.66	1	0.66	-0.4	18	0.11
SLD5NT	SUGP2	SUGP2	0|2|8	10	3.33	3	0|0|0	0.66	1	0.66	1	0.66	-1	33.33	0.11
SLD5NT	KIF23	KIF23	0|2|7	9	3	3	0|0|0	0.66	1	0.66	1	0.66	-1	30	0.11
SLD5NT	RFC1	RFC1	2|0|7	9	3	3	0|0|0	0.66	1	0.66	1	0.66	-1	30	0.11
SLD5NT	CNN3	CNN3	6|2|0	8	2.67	3	0|0|0	0.66	1	0.66	1	0.66	-1	26.67	0.12
SLD5NT	SART1	SART1	2|5|0	7	2.33	3	0|0|0	0.66	1	0.66	1	0.66	-1	23.33	0.12
SLD5NT	TOX4	TOX4	3|4|0	7	2.33	3	0|0|0	0.66	1	0.66	1	0.66	-1	23.33	0.1
SLD5NT	SERPINA5	SERPINA5	1|4|2	7	2.33	3	0|0|0	0.66	1	0.66	1	0.66	1.51	23.33	0.12
SLD5NT	ATRX	ATRX	2|5|0	7	2.33	3	0|0|0	0.66	1	0.66	1	0.66	-1	23.33	0.12
SLD5NT	MLLT4	MLLT4	3|3|1	7	2.33	3	0|0|0	0.66	1	0.66	1	0.66	1.51	23.33	0.11
SLD5NT	UBAP2	UBAP2	3|4|0	7	2.33	3	0|0|0	0.66	1	0.66	1	0.66	-1	23.33	0.1
SLD5NT	RPRD2	RPRD2	2|5|0	7	2.33	3	0|0|0	0.66	1	0.66	1	0.66	-1	23.33	0.12
SLD5NT	IFT74	IFT74	5|2|0	7	2.33	3	0|0|0	0.66	1	0.66	1	0.66	-1	23.33	0.12
SLD5NT	PDCD5	PDCD5	2|5|0	7	2.33	3	0|0|0	0.66	1	0.66	1	0.66	-1	23.33	0.12
SLD5NT	CSDE1	CSDE1	4|2|0	6	2	3	0|0|0	0.66	1	0.66	1	0.66	-1	20	0.12
SLD5NT	SEC11A	SEC11A	0|3|3	6	2	3	0|0|0	0.66	1	0.66	1	0.66	-1	20	0.11
SLD5NT	TCERG1	TCERG1	1|3|2	6	2	3	0|0|0	0.66	1	0.66	1	0.66	1.51	20	0.13
SLD5NT	LIN54	LIN54	2|4|0	6	2	3	0|0|0	0.66	1	0.66	1	0.66	-1	20	0.12
SLD5NT	WDR70	WDR70	3|2|0	5	1.67	3	0|0|0	0.66	1	0.66	1	0.66	-1	16.67	0.13
SLD5NT	ATG2B	ATG2B	2|3|0	5	1.67	3	0|0|0	0.66	1	0.66	1	0.66	-1	16.67	0.13
SLD5NT	SUMO1	SUMO1	0|3|2	5	1.67	3	0|0|0	0.66	1	0.66	1	0.66	-1	16.67	0.13
SLD5NT	CHMP4B	CHMP4B	2|3|0	5	1.67	3	0|0|0	0.66	1	0.66	1	0.66	-1	16.67	0.13
SLD5NT	THRAP3	THRAP3	2|3|0	5	1.67	3	0|0|0	0.66	1	0.66	1	0.66	-1	16.67	0.13
SLD5NT	IK	IK	2|3|0	5	1.67	3	0|0|0	0.66	1	0.66	1	0.66	-1	16.67	0.13
SLD5NT	KMT2A	KMT2A	0|2|3	5	1.67	3	0|0|0	0.66	1	0.66	1	0.66	-1	16.67	0.13
SLD5NT	CKAP2	CKAP2	0|3|2	5	1.67	3	0|0|0	0.66	1	0.66	1	0.66	-1	16.67	0.13
SLD5NT	ABCE1	ABCE1	11|15|45	71	23.67	3	13|0|0	0.65	0.99	0.65	0.99	0.65	-1.19	5.46	0.14
SLD5NT	CORO1C	CORO1C	2|6|12	20	6.67	3	4|0|0	0.65	0.97	0.65	0.97	0.65	-1.66	5	0.14
SLD5NT	PIAS2	PIAS2	2|2|1	5	1.67	3	0|0|0	0.65	0.97	0.65	0.97	0.65	1.51	16.67	0.14
SLD5NT	ZMYM4	ZMYM4	2|1|2	5	1.67	3	0|0|0	0.65	0.97	0.65	0.97	0.65	1.51	16.67	0.14
SLD5NT	ARFGAP1	ARFGAP1	2|2|1	5	1.67	3	0|0|0	0.65	0.97	0.65	0.97	0.65	1.51	16.67	0.14
SLD5NT	POLD3	POLD3	2|2|1	5	1.67	3	0|0|0	0.65	0.97	0.65	0.97	0.65	1.51	16.67	0.14
SLD5NT	PRMT7	PRMT7	2|2|0	4	1.33	3	0|0|0	0.65	0.97	0.65	0.97	0.65	-1	13.33	0.14
SLD5NT	XIRP2	XIRP2	2|2|0	4	1.33	3	0|0|0	0.65	0.97	0.65	0.97	0.65	-1	13.33	0.14
SLD5NT	A2M	A2M	0|2|2	4	1.33	3	0|0|0	0.65	0.97	0.65	0.97	0.65	-1	13.33	0.14
SLD5NT	NCAPH	NCAPH	2|2|0	4	1.33	3	0|0|0	0.65	0.97	0.65	0.97	0.65	-1	13.33	0.14
SLD5NT	SIGLEC5	SIGLEC5	0|2|2	4	1.33	3	0|0|0	0.65	0.97	0.65	0.97	0.65	-1	13.33	0.14
SLD5NT	AP3D1	AP3D1	2|8|29	39	13	3	5|0|0	0.64	1	0.64	1	0.64	-2.76	7.8	0.15
SLD5NT	RPL19	RPL19	2|3|33	38	12.67	3	3|0|0	0.64	1	0.64	1	0.64	-0.67	12.67	0.15
SLD5NT	PSMD8	PSMD8	6|7|11	24	8	3	7|0|0	0.64	0.88	0.64	0.88	0.64	-0.26	3.43	0.15
SLD5NT	KPRP	KPRP	8|10|0	18	6	3	3|0|0	0.64	0.98	0.64	0.98	0.64	-3.59	6	0.15
SLD5NT	RPS19	RPS19	0|11|31	42	14	3	7|0|0	0.63	1	0.63	1	0.63	-8.95	6	0.15
SLD5NT	HSD17B12	HSD17B12	2|5|16	23	7.67	3	4|0|0	0.63	0.99	0.63	0.99	0.63	-1.66	5.75	0.15
SLD5NT	YKT6	YKT6	3|6|12	21	7	3	5|0|0	0.63	0.95	0.63	0.95	0.63	-1.37	4.2	0.15
SLD5NT	PSMD3	PSMD3	11|14|49	74	24.67	3	13|0|0	0.62	0.99	0.62	0.99	0.62	-1.19	5.69	0.15
SLD5NT	DKC1	DKC1	0|5|56	61	20.33	3	3|0|0	0.61	1	0.61	1	0.61	-3.59	20.33	0.15
SLD5NT	SYNCRIP	SYNCRIP	0|7|6	13	4.33	3	3|0|0	0.61	0.93	0.61	0.93	0.61	-3.59	4.33	0.16
SLD5NT	RER1	RER1	0|4|7	11	3.67	3	2|0|0	0.61	0.98	0.61	0.98	0.61	-3.17	5.5	0.15
SLD5NT	CCT6A	CCT6A	30|31|26	87	29	3	25|0|0	0.6	0.76	0.6	0.76	0.6	-0.68	3.48	0.16
SLD5NT	PSMC2	PSMC2	27|20|6	53	17.67	3	15|0|0	0.6	0.94	0.6	0.94	0.6	-8.18	3.53	0.16
SLD5NT	CNOT1	CNOT1	3|16|11	30	10	3	7|0|1	0.6	0.95	0.6	0.95	0.6	-4.82	3.75	0.16
SLD5NT	YTHDF2	YTHDF2	4|4|12	20	6.67	3	5|0|0	0.6	0.95	0.6	0.95	0.6	-0.33	4	0.16
SLD5NT	KHSRP	KHSRP	7|10|0	17	5.67	3	4|0|1	0.6	0.95	0.6	0.95	0.6	-6.76	3.4	0.16
SLD5NT	RNASEH2B	RNASEH2B	0|2|13	15	5	3	1|0|0	0.6	1	0.6	1	0.6	-1.81	15	0.16
SLD5NT	FLII	FLII	2|1|6	9	3	3	0|1|0	0.6	1	0.6	1	0.6	-0.4	9	0.16
SLD5NT	GSK3A	GSK3A	2|0|5	7	2.33	3	1|0|0	0.6	1	0.6	1	0.6	-1.81	7	0.16
SLD5NT	ARPC4	ARPC4	7|9|9	25	8.33	3	6|0|2	0.59	0.7	0.59	0.7	0.59	-0.54	3.13	0.17
SLD5NT	TMEM63A	TMEM63A	3|2|5	10	3.33	3	3|0|0	0.59	0.83	0.59	0.83	0.59	-0.67	3.33	0.17
SLD5NT	MPDU1	MPDU1	0|3|2	5	1.67	3	1|0|0	0.59	0.97	0.59	0.97	0.59	-1.81	5	0.16
SLD5NT	RPA1	RPA1	19|20|14	53	17.67	3	16|0|0	0.58	0.8	0.58	0.8	0.58	-1.39	3.31	0.17
SLD5NT	SLC25A1	SLC25A1	1|4|32	37	12.33	3	3|0|0	0.58	1	0.58	1	0.58	-2.19	12.33	0.17
SLD5NT	NMT1	NMT1	6|10|17	33	11	3	8|0|1	0.58	0.94	0.58	0.94	0.58	-2.13	3.67	0.17
SLD5NT	RUVBL1	RUVBL1	14|12|4	30	10	3	9|0|0	0.58	0.9	0.58	0.9	0.58	-4.27	3.33	0.17
SLD5NT	KHDRBS1	KHDRBS1	6|8|12	26	8.67	3	8|0|0	0.58	0.88	0.58	0.88	0.58	-1.07	3.25	0.18
SLD5NT	EIF5A	EIF5A	10|12|4	26	8.67	3	6|2|0	0.58	0.91	0.58	0.91	0.58	-3.64	3.25	0.17
SLD5NT	NUDT21	NUDT21	10|11|2	23	7.67	3	7|0|0	0.58	0.88	0.58	0.88	0.58	-5.12	3.29	0.17
SLD5NT	ABCF1	ABCF1	1|4|16	21	7	3	3|0|0	0.58	1	0.58	1	0.58	-2.19	7	0.17
SLD5NT	RPS25	RPS25	0|3|12	15	5	3	2|0|0	0.58	1	0.58	1	0.58	-3.17	7.5	0.17
SLD5NT	RBMX	RBMX	0|4|10	14	4.67	3	3|0|0	0.58	0.98	0.58	0.98	0.58	-3.59	4.67	0.18
SLD5NT	XRN2	XRN2	6|9|32	47	15.67	3	9|0|0	0.57	0.99	0.57	0.99	0.57	-1.95	5.22	0.18
SLD5NT	CYCS	CYCS	1|5|12	18	6	3	4|0|0	0.57	0.97	0.57	0.97	0.57	-3.38	4.5	0.18
SLD5NT	U2AF2	U2AF2	3|6|1	10	3.33	3	0|0|2	0.57	0.96	0.57	0.96	0.57	-1.13	5	0.18
SLD5NT	EMC1	EMC1	0|3|7	10	3.33	3	2|0|0	0.57	0.98	0.57	0.98	0.57	-3.17	5	0.18
SLD5NT	COPA	COPA	14|26|89	129	43	3	21|0|1	0.56	1	0.56	1	0.56	-6.4	5.86	0.18
SLD5NT	RPL13A	RPL13A	10|10|41	61	20.33	3	8|2|1	0.56	1	0.56	1	0.56	-0.65	5.55	0.18
SLD5NT	SNRPD1	SNRPD1	9|14|18	41	13.67	3	8|1|4	0.56	0.95	0.56	0.95	0.56	-3.3	3.15	0.18
SLD5NT	CISD2	CISD2	2|2|14	18	6	3	3|0|0	0.56	1	0.56	1	0.56	-0.67	6	0.18
SLD5NT	SLC16A1	SLC16A1	1|5|8	14	4.67	3	4|0|0	0.55	0.91	0.55	0.91	0.55	-3.38	3.5	0.18
SLD5NT	PSMD1	PSMD1	14|17|4	35	11.67	3	12|0|0	0.54	0.88	0.54	0.88	0.54	-7.72	2.92	0.19
SLD5NT	DPP3	DPP3	8|6|1	15	5	3	5|0|0	0.54	0.86	0.54	0.86	0.54	-4.63	3	0.19
SLD5NT	SFPQ	SFPQ	3|4|4	11	3.67	3	4|0|0	0.54	0.61	0.54	0.61	0.54	-0.44	2.75	0.19
SLD5NT	PRKAG1	PRKAG1	4|3|4	11	3.67	3	4|0|0	0.54	0.61	0.54	0.61	0.54	-0.44	2.75	0.19
SLD5NT	CCAR2	CCAR2	9|13|6	28	9.33	3	9|0|0	0.53	0.87	0.53	0.87	0.53	-1.95	3.11	0.2
SLD5NT	STT3A	STT3A	1|6|19	26	8.67	3	6|0|0	0.53	0.98	0.53	0.98	0.53	-5.34	4.33	0.2
SLD5NT	NAA25	NAA25	0|3|20	23	7.67	3	3|0|0	0.53	1	0.53	1	0.53	-3.59	7.67	0.2
SLD5NT	DRG2	DRG2	3|0|14	17	5.67	3	3|0|0	0.53	1	0.53	1	0.53	-3.59	5.67	0.2
SLD5NT	WDR75	WDR75	1|2|2	5	1.67	3	1|0|0	0.53	0.8	0.53	0.8	0.53	-0.4	5	0.19
SLD5NT	SMAP1	SMAP1	2|1|2	5	1.67	3	1|0|0	0.53	0.8	0.53	0.8	0.53	-0.4	5	0.19
SLD5NT	CDK5RAP1	CDK5RAP1	2|1|2	5	1.67	3	1|0|0	0.53	0.8	0.53	0.8	0.53	-0.4	5	0.19
SLD5NT	SETD1A	SETD1A	0|2|2	4	1.33	3	1|0|0	0.53	0.8	0.53	0.8	0.53	-1.81	4	0.19
SLD5NT	PIP	PIP	2|2|0	4	1.33	3	1|0|0	0.53	0.8	0.53	0.8	0.53	-1.81	4	0.19
SLD5NT	ZGRF1	ZGRF1	2|2|0	4	1.33	3	1|0|0	0.53	0.8	0.53	0.8	0.53	-1.81	4	0.19
SLD5NT	WDR36	WDR36	2|3|31	36	12	3	4|0|0	0.52	1	0.52	1	0.52	-1.66	9	0.2
SLD5NT	SEC22B	SEC22B	7|10|15	32	10.67	3	9|0|1	0.52	0.89	0.52	0.89	0.52	-2.06	3.2	0.2
SLD5NT	CKMT1A	CKMT1A	5|12|10	27	9	3	8|0|1	0.52	0.84	0.52	0.84	0.52	-3.2	3	0.2
SLD5NT	RPL34	RPL34	3|3|13	19	6.33	3	1|1|2	0.52	1	0.52	1	0.52	-0.96	4.75	0.2
SLD5NT	HIST2H3PS2	HIST2H3PS2	4|4|7	15	5	3	3|0|2	0.52	0.92	0.52	0.92	0.52	-0.76	3	0.2
SLD5NT	EIF4G1	EIF4G1	36|32|61	129	43	3	32|0|0	0.51	0.97	0.51	0.97	0.51	-1.92	4.03	0.21
SLD5NT	HEATR1	HEATR1	0|2|29	31	10.33	3	2|0|0	0.51	1	0.51	1	0.51	-3.17	15.5	0.2
SLD5NT	RPS23	RPS23	0|2|21	23	7.67	3	2|0|0	0.51	1	0.51	1	0.51	-3.17	11.5	0.21
SLD5NT	TMEM33	TMEM33	1|5|10	16	5.33	3	5|0|0	0.51	0.92	0.51	0.92	0.51	-4.63	3.2	0.21
SLD5NT	RALY	RALY	0|2|11	13	4.33	3	2|0|0	0.51	1	0.51	1	0.51	-3.17	6.5	0.21
SLD5NT	S100A8	S100A8	1|7|3	11	3.67	3	3|0|0	0.51	0.93	0.51	0.93	0.51	-2.19	3.67	0.21
SLD5NT	ZFR	ZFR	0|2|8	10	3.33	3	2|0|0	0.51	0.99	0.51	0.99	0.51	-3.17	5	0.21
SLD5NT	EPB41L2	EPB41L2	3|2|3	8	2.67	3	3|0|0	0.51	0.59	0.51	0.59	0.51	-0.67	2.67	0.21
SLD5NT	RECQL	RECQL	6|8|31	45	15	3	8|0|1	0.5	0.99	0.5	0.99	0.5	-2.13	5	0.21
SLD5NT	ADSS	ADSS	4|4|1	9	3	3	3|0|0	0.5	0.75	0.5	0.75	0.5	-2.19	3	0.21
SLD5NT	HNRNPR	HNRNPR	4|12|22	38	12.67	3	9|1|2	0.49	0.97	0.49	0.97	0.49	-8.18	3.17	0.22
SLD5NT	COPS3	COPS3	4|7|9	20	6.67	3	6|0|1	0.49	0.8	0.49	0.8	0.49	-2.42	2.86	0.22
SLD5NT	NDUFA4	NDUFA4	0|2|6	8	2.67	3	1|0|1	0.49	0.99	0.49	0.99	0.49	-3.04	4	0.21
SLD5NT	GNA13	GNA13	1|3|3	7	2.33	3	2|0|0	0.49	0.74	0.49	0.74	0.49	-1.13	3.5	0.21
SLD5NT	CUL3	CUL3	0|5|34	39	13	3	6|0|0	0.48	1	0.48	1	0.48	-7.44	6.5	0.22
SLD5NT	PSAP	PSAP	5|4|4	13	4.33	3	5|0|0	0.48	0.62	0.48	0.62	0.48	-0.33	2.6	0.22
SLD5NT	TMED10	TMED10	6|6|13	25	8.33	3	8|0|0	0.47	0.9	0.47	0.9	0.47	-1.07	3.13	0.22
SLD5NT	MMGT1	MMGT1	0|2|4	6	2	3	2|0|0	0.47	0.86	0.47	0.86	0.47	-3.17	3	0.22
SLD5NT	HIGD1A	HIGD1A	2|0|4	6	2	3	1|0|1	0.47	0.92	0.47	0.92	0.47	-3.04	3	0.22
SLD5NT	COPS7A	COPS7A	0|2|4	6	2	3	2|0|0	0.47	0.86	0.47	0.86	0.47	-3.17	3	0.22
SLD5NT	BRIX1	BRIX1	7|6|55	68	22.67	3	9|0|0	0.46	1	0.46	1	0.46	-1.95	7.56	0.23
SLD5NT	NAA15	NAA15	5|11|50	66	22	3	12|0|0	0.46	1	0.46	1	0.46	-6.21	5.5	0.22
SLD5NT	PPP2R5D	PPP2R5D	0|3|25	28	9.33	3	4|0|0	0.46	1	0.46	1	0.46	-5.07	7	0.22
SLD5NT	SEC61A1	SEC61A1	1|3|13	17	5.67	3	4|0|0	0.46	0.98	0.46	0.98	0.46	-3.38	4.25	0.23
SLD5NT	HNRNPL	HNRNPL	8|14|15	37	12.33	3	11|0|2	0.45	0.71	0.45	0.71	0.45	-3.94	2.85	0.23
SLD5NT	RPL23A	RPL23A	2|1|30	33	11	3	3|0|0	0.45	1	0.45	1	0.45	-2.19	11	0.23
SLD5NT	RPL38	RPL38	1|2|17	20	6.67	3	3|0|0	0.45	1	0.45	1	0.45	-2.19	6.67	0.23
SLD5NT	MOGS	MOGS	0|2|18	20	6.67	3	3|0|0	0.45	1	0.45	1	0.45	-3.59	6.67	0.23
SLD5NT	POLD1	POLD1	0|2|16	18	6	3	3|0|0	0.45	1	0.45	1	0.45	-3.59	6	0.23
SLD5NT	ARPC3	ARPC3	2|4|8	14	4.67	3	5|0|0	0.45	0.86	0.45	0.86	0.45	-2.76	2.8	0.23
SLD5NT	HACD3	HACD3	4|12|26	42	14	3	13|0|0	0.44	0.95	0.44	0.95	0.44	-8.92	3.23	0.24
SLD5NT	PWP2	PWP2	1|2|13	16	5.33	3	3|0|0	0.44	0.99	0.44	0.99	0.44	-2.19	5.33	0.23
SLD5NT	ZMPSTE24	ZMPSTE24	1|3|9	13	4.33	3	4|0|0	0.44	0.93	0.44	0.93	0.44	-3.38	3.25	0.23
SLD5NT	RPS29	RPS29	0|2|10	12	4	3	3|0|0	0.44	0.98	0.44	0.98	0.44	-3.59	4	0.24
SLD5NT	AP1G1	AP1G1	0|2|9	11	3.67	3	3|0|0	0.44	0.97	0.44	0.97	0.44	-3.59	3.67	0.24
SLD5NT	SNRPB	SNRPB	4|15|20	39	13	3	8|1|7	0.43	0.93	0.43	0.93	0.43	-13.24	2.44	0.24
SLD5NT	EPB41L3	EPB41L3	2|5|9	16	5.33	3	6|0|0	0.43	0.86	0.43	0.86	0.43	-3.91	2.67	0.24
SLD5NT	RPS27L	RPS27L	0|2|8	10	3.33	3	3|0|0	0.43	0.95	0.43	0.95	0.43	-3.59	3.33	0.24
SLD5NT	TMEM205	TMEM205	1|2|3	6	2	3	2|0|0	0.43	0.74	0.43	0.74	0.43	-1.13	3	0.24
SLD5NT	KATNAL2	KATNAL2	3|2|0	5	1.67	3	2|0|0	0.43	0.74	0.43	0.74	0.43	-3.17	2.5	0.24
SLD5NT	TMPO	TMPO	11|17|23	51	17	3	15|1|1	0.42	0.87	0.42	0.87	0.42	-4.71	3	0.24
SLD5NT	UBE2M	UBE2M	5|8|3	16	5.33	3	5|0|1	0.42	0.82	0.42	0.82	0.42	-2.69	2.67	0.25
SLD5NT	VARS	VARS	39|40|81	160	53.33	3	35|0|3	0.41	0.98	0.41	0.98	0.41	-2.21	4.21	0.25
SLD5NT	RPL10	RPL10	4|8|45	57	19	3	9|0|1	0.41	1	0.41	1	0.41	-5.55	5.7	0.25
SLD5NT	SLC25A11	SLC25A11	4|9|40	53	17.67	3	11|0|0	0.41	0.99	0.41	0.99	0.41	-6.54	4.82	0.25
SLD5NT	RPL28	RPL28	0|2|35	37	12.33	3	2|0|1	0.41	1	0.41	1	0.41	-4.04	12.33	0.25
SLD5NT	RPS26	RPS26	3|2|13	18	6	3	5|0|0	0.41	0.96	0.41	0.96	0.41	-2.76	3.6	0.25
SLD5NT	EIF4A2	EIF4A2	3|6|4	13	4.33	3	4|1|0	0.41	0.74	0.41	0.74	0.41	-1.73	2.6	0.25
SLD5NT	VAPB	VAPB	3|5|4	12	4	3	5|0|0	0.41	0.62	0.41	0.62	0.41	-1.37	2.4	0.25
SLD5NT	STIP1	STIP1	2|6|1	9	3	3	3|0|0	0.41	0.89	0.41	0.89	0.41	-2.19	3	0.25
SLD5NT	RPL10A	RPL10A	27|31|59	117	39	3	15|5|13	0.4	1	0.4	1	0.4	-4.69	3.55	0.26
SLD5NT	SLC25A6	SLC25A6	9|18|38	65	21.67	3	15|1|3	0.4	0.98	0.4	0.98	0.4	-9.02	3.42	0.26
SLD5NT	ADAR	ADAR	7|12|40	59	19.67	3	13|0|1	0.4	0.99	0.4	0.99	0.4	-5.91	4.21	0.26
SLD5NT	LRRC59	LRRC59	11|14|20	45	15	3	13|1|1	0.4	0.86	0.4	0.86	0.4	-2.97	3	0.26
SLD5NT	API5	API5	5|9|24	38	12.67	3	11|0|0	0.4	0.96	0.4	0.96	0.4	-5.11	3.45	0.25
SLD5NT	RPL21	RPL21	2|2|26	30	10	3	3|0|1	0.4	1	0.4	1	0.4	-2.14	7.5	0.26
SLD5NT	NOC2L	NOC2L	2|4|18	24	8	3	6|0|0	0.4	0.98	0.4	0.98	0.4	-3.91	4	0.26
SLD5NT	PFKL	PFKL	6|13|35	54	18	3	15|0|0	0.39	0.97	0.39	0.97	0.39	-8.18	3.6	0.26
SLD5NT	PRMT5	PRMT5	5|9|19	33	11	3	11|0|0	0.39	0.93	0.39	0.93	0.39	-5.11	3	0.26
SLD5NT	ESYT1	ESYT1	1|7|5	13	4.33	3	6|0|0	0.39	0.74	0.39	0.74	0.39	-5.34	2.17	0.26
SLD5NT	STX7	STX7	4|6|1	11	3.67	3	5|0|0	0.39	0.75	0.39	0.75	0.39	-4.63	2.2	0.27
SLD5NT	AP3S1	AP3S1	2|1|5	8	2.67	3	3|0|0	0.39	0.83	0.39	0.83	0.39	-2.19	2.67	0.26
SLD5NT	TRIM28	TRIM28	29|35|27	91	30.33	3	28|0|0	0.38	0.76	0.38	0.76	0.38	-1.97	3.25	0.27
SLD5NT	VAPA	VAPA	4|5|22	31	10.33	3	8|0|0	0.38	0.97	0.38	0.97	0.38	-3.2	3.88	0.27
SLD5NT	USMG5	USMG5	2|6|6	14	4.67	3	5|0|1	0.38	0.58	0.38	0.58	0.38	-4.18	2.33	0.27
SLD5NT	RPS9	RPS9	17|26|44	87	29	3	18|4|5	0.37	0.98	0.37	0.98	0.37	-8.72	3.22	0.27
SLD5NT	SMARCA5	SMARCA5	2|7|73	82	27.33	3	9|0|1	0.37	1	0.37	1	0.37	-8.68	8.2	0.27
SLD5NT	EIF3L	EIF3L	16|26|35	77	25.67	3	26|0|0	0.36	0.86	0.36	0.86	0.36	-8.17	2.96	0.27
SLD5NT	DDX5	DDX5	5|12|15	32	10.67	3	12|1|0	0.36	0.72	0.36	0.72	0.36	-7.47	2.46	0.28
SLD5NT	RAC1	RAC1	6|5|16	27	9	3	8|1|0	0.36	0.93	0.36	0.93	0.36	-3.2	3	0.28
SLD5NT	FEN1	FEN1	3|6|17	26	8.67	3	6|1|2	0.36	0.99	0.36	0.99	0.36	-6.46	2.89	0.28
SLD5NT	EBP	EBP	3|5|6	14	4.67	3	3|1|2	0.36	0.67	0.36	0.67	0.36	-3.26	2.33	0.28
SLD5NT	COX6C	COX6C	0|2|10	12	4	3	2|0|2	0.36	1	0.36	1	0.36	-5.6	3	0.28
SLD5NT	EXOSC9	EXOSC9	1|2|4	7	2.33	3	3|0|0	0.36	0.75	0.36	0.75	0.36	-2.19	2.33	0.27
SLD5NT	FMR1	FMR1	1|2|2	5	1.67	3	2|0|0	0.36	0.54	0.36	0.54	0.36	-1.13	2.5	0.27
SLD5NT	KIF20B	KIF20B	1|2|2	5	1.67	3	2|0|0	0.36	0.54	0.36	0.54	0.36	-1.13	2.5	0.27
SLD5NT	RPL18A	RPL18A	8|9|49	66	22	3	9|0|4	0.35	1	0.35	1	0.35	-4.17	5.08	0.29
SLD5NT	MCM5	MCM5	8|9|32	49	16.33	3	13|0|0	0.35	0.97	0.35	0.97	0.35	-3.7	3.77	0.29
SLD5NT	APEX1	APEX1	5|3|36	44	14.67	3	9|0|0	0.35	0.99	0.35	0.99	0.35	-5.79	4.89	0.29
SLD5NT	RRP1B	RRP1B	2|1|38	41	13.67	3	5|0|0	0.35	1	0.35	1	0.35	-4.63	8.2	0.28
SLD5NT	MYO6	MYO6	0|2|35	37	12.33	3	5|0|0	0.35	1	0.35	1	0.35	-6.55	7.4	0.28
SLD5NT	CUL4B	CUL4B	1|2|33	36	12	3	5|0|0	0.35	1	0.35	1	0.35	-4.63	7.2	0.28
SLD5NT	COX4I1	COX4I1	6|8|17	31	10.33	3	11|0|0	0.35	0.9	0.35	0.9	0.35	-3.88	2.82	0.29
SLD5NT	ACSL3	ACSL3	0|2|27	29	9.67	3	5|0|0	0.35	1	0.35	1	0.35	-6.55	5.8	0.28
SLD5NT	PGAM5	PGAM5	2|6|17	25	8.33	3	9|0|0	0.35	0.93	0.35	0.93	0.35	-7.22	2.78	0.29
SLD5NT	TWF1	TWF1	3|1|19	23	7.67	3	6|0|0	0.35	0.98	0.35	0.98	0.35	-5.34	3.83	0.28
SLD5NT	H2AFY	H2AFY	18|21|59	98	32.67	3	14|3|9	0.34	1	0.34	1	0.34	-6.87	3.77	0.3
SLD5NT	FBL	FBL	15|23|51	89	29.67	3	18|2|7	0.34	0.99	0.34	0.99	0.34	-10.7	3.3	0.3
SLD5NT	RPL3	RPL3	6|7|58	71	23.67	3	13|0|0	0.34	1	0.34	1	0.34	-5.97	5.46	0.3
SLD5NT	RPL18	RPL18	19|17|32	68	22.67	3	9|9|8	0.34	1	0.34	1	0.34	-6.95	2.62	0.3
SLD5NT	DDX6	DDX6	12|12|36	60	20	3	17|0|0	0.34	0.96	0.34	0.96	0.34	-3.65	3.53	0.3
SLD5NT	HSD17B4	HSD17B4	8|13|36	57	19	3	17|0|0	0.34	0.96	0.34	0.96	0.34	-7.74	3.35	0.3
SLD5NT	MSH6	MSH6	0|5|40	45	15	3	10|0|0	0.34	0.99	0.34	0.99	0.34	-13.06	4.5	0.3
SLD5NT	SFXN1	SFXN1	7|10|15	32	10.67	3	10|1|1	0.34	0.8	0.34	0.8	0.34	-4.06	2.67	0.29
SLD5NT	MRTO4	MRTO4	4|5|21	30	10	3	8|0|1	0.34	0.97	0.34	0.97	0.34	-4.46	3.33	0.29
SLD5NT	RDH11	RDH11	2|3|13	18	6	3	6|0|0	0.34	0.94	0.34	0.94	0.34	-3.91	3	0.29
SLD5NT	CDK2	CDK2	0|3|14	17	5.67	3	6|0|0	0.34	0.95	0.34	0.95	0.34	-7.44	2.83	0.29
SLD5NT	RPS20	RPS20	1|2|12	15	5	3	4|0|1	0.34	0.98	0.34	0.98	0.34	-4.85	3	0.29
SLD5NT	SRPRB	SRPRB	2|2|9	13	4.33	3	5|0|0	0.34	0.9	0.34	0.9	0.34	-2.76	2.6	0.3
SLD5NT	PREX1	PREX1	2|4|1	7	2.33	3	2|0|1	0.34	0.79	0.34	0.79	0.34	-2.63	2.33	0.29
SLD5NT	PRKDC	PRKDC	84|126|364	574	191.33	3	133|7|6	0.33	0.99	0.33	0.99	0.33	-57.5	3.93	0.41
SLD5NT	HIST1H4A	HIST1H4A	33|53|170	256	85.33	3	37|17|48	0.33	1	0.33	1	0.33	-71.63	2.51	0.36
SLD5NT	PRPF8	PRPF8	17|22|202	241	80.33	3	57|0|0	0.33	1	0.33	1	0.33	-40.99	4.23	0.39
SLD5NT	GCN1L1	GCN1L1	17|23|120	160	53.33	3	63|0|0	0.33	0.98	0.33	0.98	0.33	-48.22	2.54	0.42
SLD5NT	RPL4	RPL4	20|18|109	147	49	3	29|1|2	0.33	1	0.33	1	0.33	-12.08	4.59	0.39
SLD5NT	DHX15	DHX15	19|31|91	141	47	3	32|0|5	0.33	0.99	0.33	0.99	0.33	-16.07	3.81	0.41
SLD5NT	PFKP	PFKP	25|33|83	141	47	3	37|0|1	0.33	0.98	0.33	0.98	0.33	-11.04	3.71	0.41
SLD5NT	RPL7	RPL7	27|31|67	125	41.67	3	24|7|13	0.33	1	0.33	1	0.33	-15.33	2.84	0.39
SLD5NT	RPL5	RPL5	24|24|65	113	37.67	3	23|0|10	0.33	0.99	0.33	0.99	0.33	-7.9	3.42	0.41
SLD5NT	HIST1H1E	HIST1H1E	15|19|74	108	36	3	13|11|18	0.33	1	0.33	1	0.33	-28.14	2.57	0.3
SLD5NT	RPS2	RPS2	24|25|56	105	35	3	21|8|6	0.33	0.99	0.33	0.99	0.33	-9.73	3	0.41
SLD5NT	PDCD11	PDCD11	0|0|90	90	30	3	0|0|0	0.33	1	0.33	1	0.33	-1	300	0.31
SLD5NT	RPS4X	RPS4X	7|13|61	81	27	3	20|1|4	0.33	0.99	0.33	0.99	0.33	-18.68	3.24	0.41
SLD5NT	RPS8	RPS8	10|8|43	61	20.33	3	13|0|3	0.33	0.99	0.33	0.99	0.33	-7	3.81	0.37
SLD5NT	RPS16	RPS16	11|16|34	61	20.33	3	14|7|12	0.33	1	0.33	1	0.33	-23.39	1.85	0.38
SLD5NT	DHX30	DHX30	0|0|59	59	19.67	3	11|0|0	0.33	1	0.33	1	0.33	-14.58	5.36	0.39
SLD5NT	SLC25A13	SLC25A13	5|15|37	57	19	3	20|0|0	0.33	0.95	0.33	0.95	0.33	-15.61	2.85	0.42
SLD5NT	LIG3	LIG3	0|0|52	52	17.33	3	0|0|0	0.33	1	0.33	1	0.33	-1	173.33	0.31
SLD5NT	PDS5A	PDS5A	0|1|48	49	16.33	3	1|0|1	0.33	1	0.33	1	0.33	-3.04	24.5	0.31
SLD5NT	RPS10	RPS10	8|10|31	49	16.33	3	10|0|6	0.33	0.99	0.33	0.99	0.33	-7.3	3.06	0.4
SLD5NT	DNMT1	DNMT1	0|0|45	45	15	3	1|0|0	0.33	1	0.33	1	0.33	-1.81	45	0.31
SLD5NT	DDX54	DDX54	0|1|44	45	15	3	1|0|0	0.33	1	0.33	1	0.33	-1.81	45	0.31
SLD5NT	RPS13	RPS13	0|1|43	44	14.67	3	7|0|0	0.33	1	0.33	1	0.33	-8.95	6.29	0.38
SLD5NT	SMC2	SMC2	0|0|42	42	14	3	11|0|0	0.33	0.99	0.33	0.99	0.33	-14.58	3.82	0.41
SLD5NT	RPS11	RPS11	0|1|40	41	13.67	3	6|0|0	0.33	1	0.33	1	0.33	-7.44	6.83	0.38
SLD5NT	TECR	TECR	2|2|35	39	13	3	6|0|0	0.33	1	0.33	1	0.33	-3.91	6.5	0.39
SLD5NT	IQGAP1	IQGAP1	0|1|38	39	13	3	9|0|0	0.33	0.99	0.33	0.99	0.33	-11.55	4.33	0.41
SLD5NT	DDOST	DDOST	6|12|21	39	13	3	13|0|2	0.33	0.88	0.33	0.88	0.33	-8.4	2.6	0.41
SLD5NT	KIAA0020	KIAA0020	0|0|38	38	12.67	3	1|0|0	0.33	1	0.33	1	0.33	-1.81	38	0.31
SLD5NT	GFPT1	GFPT1	4|7|27	38	12.67	3	12|0|0	0.33	0.96	0.33	0.96	0.33	-7.72	3.17	0.41
SLD5NT	BAZ1B	BAZ1B	0|0|36	36	12	3	0|0|0	0.33	1	0.33	1	0.33	-1	120	0.31
SLD5NT	TOP2B	TOP2B	0|0|36	36	12	3	0|0|0	0.33	1	0.33	1	0.33	-1	120	0.31
SLD5NT	SMC4	SMC4	1|0|35	36	12	3	8|0|0	0.33	1	0.33	1	0.33	-10.46	4.5	0.4
SLD5NT	TEX10	TEX10	0|0|34	34	11.33	3	0|0|0	0.33	1	0.33	1	0.33	-1	113.33	0.31
SLD5NT	CHD4	CHD4	0|2|32	34	11.33	3	6|0|0	0.33	1	0.33	1	0.33	-7.44	5.67	0.39
SLD5NT	POLR2B	POLR2B	0|0|34	34	11.33	3	6|0|0	0.33	1	0.33	1	0.33	-7.44	5.67	0.39
SLD5NT	HP1BP3	HP1BP3	0|0|34	34	11.33	3	0|0|0	0.33	1	0.33	1	0.33	-1	113.33	0.31
SLD5NT	RCC1	RCC1	2|8|23	33	11	3	12|0|0	0.33	0.94	0.33	0.94	0.33	-10.87	2.75	0.3
SLD5NT	UTP20	UTP20	1|0|31	32	10.67	3	0|0|0	0.33	1	0.33	1	0.33	-1	106.67	0.31
SLD5NT	NCAPD2	NCAPD2	0|1|31	32	10.67	3	8|0|0	0.33	0.99	0.33	0.99	0.33	-10.46	4	0.41
SLD5NT	SKIV2L2	SKIV2L2	1|3|27	31	10.33	3	9|0|0	0.33	0.98	0.33	0.98	0.33	-9.04	3.44	0.42
SLD5NT	NDUFA9	NDUFA9	0|0|31	31	10.33	3	4|0|0	0.33	1	0.33	1	0.33	-5.07	7.75	0.37
SLD5NT	RPL27	RPL27	0|0|30	30	10	3	5|0|0	0.33	1	0.33	1	0.33	-6.55	6	0.39
SLD5NT	CUL1	CUL1	0|1|28	29	9.67	3	8|0|0	0.33	0.99	0.33	0.99	0.33	-10.46	3.62	0.41
SLD5NT	ABCF2	ABCF2	0|0|29	29	9.67	3	2|0|0	0.33	1	0.33	1	0.33	-3.17	14.5	0.34
SLD5NT	THOC2	THOC2	0|1|27	28	9.33	3	0|0|0	0.33	1	0.33	1	0.33	-1	93.33	0.31
SLD5NT	TRIP13	TRIP13	6|9|13	28	9.33	3	10|0|1	0.33	0.75	0.33	0.75	0.33	-4.03	2.55	0.41
SLD5NT	PPAN	PPAN	0|0|27	27	9	3	0|0|0	0.33	1	0.33	1	0.33	-1	90	0.31
SLD5NT	MYO1D	MYO1D	0|0|27	27	9	3	0|0|0	0.33	1	0.33	1	0.33	-1	90	0.31
SLD5NT	WDR46	WDR46	0|0|26	26	8.67	3	0|0|0	0.33	1	0.33	1	0.33	-1	86.67	0.31
SLD5NT	TFAM	TFAM	0|0|24	24	8	3	0|0|0	0.33	1	0.33	1	0.33	-1	80	0.31
SLD5NT	SMARCA4	SMARCA4	0|0|23	23	7.67	3	1|0|0	0.33	1	0.33	1	0.33	-1.81	23	0.31
SLD5NT	ATP5O	ATP5O	0|4|19	23	7.67	3	8|0|0	0.33	0.96	0.33	0.96	0.33	-10.46	2.88	0.37
SLD5NT	DIMT1	DIMT1	0|0|22	22	7.33	3	0|0|0	0.33	1	0.33	1	0.33	-1	73.33	0.32
SLD5NT	RPL30	RPL30	2|3|17	22	7.33	3	6|1|1	0.33	0.98	0.33	0.98	0.33	-6.75	2.75	0.41
SLD5NT	CDC73	CDC73	0|0|22	22	7.33	3	0|0|0	0.33	1	0.33	1	0.33	-1	73.33	0.32
SLD5NT	SNRPE	SNRPE	6|4|12	22	7.33	3	5|0|4	0.33	0.91	0.33	0.91	0.33	-4.99	2.44	0.41
SLD5NT	HIST1H1C	HIST1H1C	2|3|15	20	6.67	3	3|1|5	0.33	1	0.33	1	0.33	-8.17	2.22	0.38
SLD5NT	EMG1	EMG1	1|3|16	20	6.67	3	7|0|0	0.33	0.95	0.33	0.95	0.33	-6.7	2.86	0.41
SLD5NT	DDX24	DDX24	0|0|20	20	6.67	3	0|0|0	0.33	1	0.33	1	0.33	-1	66.67	0.33
SLD5NT	CYFIP1	CYFIP1	0|2|18	20	6.67	3	6|0|0	0.33	0.98	0.33	0.98	0.33	-7.44	3.33	0.42
SLD5NT	DPM1	DPM1	0|1|19	20	6.67	3	2|0|0	0.33	1	0.33	1	0.33	-3.17	10	0.36
SLD5NT	ABCD3	ABCD3	0|0|19	19	6.33	3	1|0|0	0.33	1	0.33	1	0.33	-1.81	19	0.31
SLD5NT	EIF2AK2	EIF2AK2	0|0|18	18	6	3	1|0|0	0.33	1	0.33	1	0.33	-1.81	18	0.31
SLD5NT	NKRF	NKRF	0|1|17	18	6	3	0|0|0	0.33	1	0.33	1	0.33	-1	60	0.33
SLD5NT	SEC63	SEC63	0|0|18	18	6	3	4|0|0	0.33	1	0.33	1	0.33	-5.07	4.5	0.41
SLD5NT	DEK	DEK	1|2|15	18	6	3	4|0|3	0.33	1	0.33	1	0.33	-7.3	2.57	0.39
SLD5NT	TSR1	TSR1	0|0|18	18	6	3	3|0|0	0.33	1	0.33	1	0.33	-3.59	6	0.38
SLD5NT	HNRNPA0	HNRNPA0	1|1|15	17	5.67	3	2|0|0	0.33	1	0.33	1	0.33	-1.13	8.5	0.36
SLD5NT	CIRH1A	CIRH1A	0|0|17	17	5.67	3	0|0|0	0.33	1	0.33	1	0.33	-1	56.67	0.33
SLD5NT	TRIM25	TRIM25	0|0|16	16	5.33	3	0|0|0	0.33	1	0.33	1	0.33	-1	53.33	0.33
SLD5NT	H2AFY2	H2AFY2	0|1|15	16	5.33	3	3|0|0	0.33	1	0.33	1	0.33	-3.59	5.33	0.39
SLD5NT	DHX16	DHX16	0|1|14	15	5	3	1|0|0	0.33	1	0.33	1	0.33	-1.81	15	0.31
SLD5NT	ZNF512	ZNF512	0|0|15	15	5	3	0|0|0	0.33	1	0.33	1	0.33	-1	50	0.33
SLD5NT	MTA2	MTA2	0|0|15	15	5	3	0|0|0	0.33	1	0.33	1	0.33	-1	50	0.33
SLD5NT	YTHDC2	YTHDC2	0|0|14	14	4.67	3	0|0|0	0.33	1	0.33	1	0.33	-1	46.67	0.33
SLD5NT	CSNK1E	CSNK1E	0|0|14	14	4.67	3	0|0|0	0.33	1	0.33	1	0.33	-1	46.67	0.33
SLD5NT	AGPS	AGPS	1|0|13	14	4.67	3	2|0|0	0.33	1	0.33	1	0.33	-3.17	7	0.37
SLD5NT	TBL2	TBL2	0|0|13	13	4.33	3	1|0|0	0.33	1	0.33	1	0.33	-1.81	13	0.32
SLD5NT	CISD1	CISD1	0|0|13	13	4.33	3	4|0|0	0.33	0.98	0.33	0.98	0.33	-5.07	3.25	0.42
SLD5NT	EIF2A	EIF2A	0|0|13	13	4.33	3	3|0|0	0.33	0.99	0.33	0.99	0.33	-3.59	4.33	0.41
SLD5NT	POP1	POP1	0|0|13	13	4.33	3	0|0|0	0.33	1	0.33	1	0.33	-1	43.33	0.34
SLD5NT	CSTF3	CSTF3	0|0|13	13	4.33	3	0|0|0	0.33	1	0.33	1	0.33	-1	43.33	0.34
SLD5NT	SGPL1	SGPL1	0|0|13	13	4.33	3	0|0|0	0.33	1	0.33	1	0.33	-1	43.33	0.34
SLD5NT	ORC3	ORC3	0|0|13	13	4.33	3	0|0|0	0.33	1	0.33	1	0.33	-1	43.33	0.34
SLD5NT	CHID1	CHID1	0|0|12	12	4	3	0|0|0	0.33	1	0.33	1	0.33	-1	40	0.34
SLD5NT	MDN1	MDN1	1|1|10	12	4	3	3|0|1	0.33	0.99	0.33	0.99	0.33	-3.71	3	0.41
SLD5NT	SLC25A4	SLC25A4	0|0|12	12	4	3	1|0|0	0.33	1	0.33	1	0.33	-1.81	12	0.33
SLD5NT	MARK2	MARK2	0|0|12	12	4	3	1|0|3	0.33	1	0.33	1	0.33	-5.4	3	0.39
SLD5NT	NCKAP1	NCKAP1	1|1|9	11	3.67	3	2|0|0	0.33	1	0.33	1	0.33	-1.13	5.5	0.4
SLD5NT	FAM162A	FAM162A	0|1|10	11	3.67	3	1|0|0	0.33	1	0.33	1	0.33	-1.81	11	0.33
SLD5NT	NIFK	NIFK	0|1|10	11	3.67	3	1|0|0	0.33	1	0.33	1	0.33	-1.81	11	0.33
SLD5NT	UFL1	UFL1	0|0|11	11	3.67	3	2|0|0	0.33	1	0.33	1	0.33	-3.17	5.5	0.39
SLD5NT	SUPT5H	SUPT5H	0|11|0	11	3.67	3	1|0|0	0.33	1	0.33	1	0.33	-1.81	11	0.33
SLD5NT	ALDH3A2	ALDH3A2	0|0|10	10	3.33	3	3|0|0	0.33	0.98	0.33	0.98	0.33	-3.59	3.33	0.42
SLD5NT	NOL9	NOL9	0|0|10	10	3.33	3	0|0|0	0.33	1	0.33	1	0.33	-1	33.33	0.34
SLD5NT	EIF2S2	EIF2S2	0|1|9	10	3.33	3	2|0|0	0.33	1	0.33	1	0.33	-3.17	5	0.4
SLD5NT	BZW1	BZW1	0|1|9	10	3.33	3	2|0|0	0.33	1	0.33	1	0.33	-3.17	5	0.4
SLD5NT	CUL4A	CUL4A	0|0|10	10	3.33	3	0|0|0	0.33	1	0.33	1	0.33	-1	33.33	0.34
SLD5NT	SRP14	SRP14	0|1|9	10	3.33	3	1|0|1	0.33	1	0.33	1	0.33	-3.04	5	0.36
SLD5NT	CUL5	CUL5	0|0|10	10	3.33	3	1|0|0	0.33	1	0.33	1	0.33	-1.81	10	0.33
SLD5NT	TUBGCP3	TUBGCP3	0|1|9	10	3.33	3	0|0|0	0.33	1	0.33	1	0.33	-1	33.33	0.34
SLD5NT	DHCR7	DHCR7	0|0|10	10	3.33	3	2|0|0	0.33	1	0.33	1	0.33	-3.17	5	0.39
SLD5NT	SCO1	SCO1	0|1|9	10	3.33	3	1|0|0	0.33	1	0.33	1	0.33	-1.81	10	0.34
SLD5NT	UQCRQ	UQCRQ	1|0|8	9	3	3	1|0|0	0.33	1	0.33	1	0.33	-1.81	9	0.34
SLD5NT	SEC16A	SEC16A	9|0|0	9	3	3	0|0|0	0.33	1	0.33	1	0.33	-1	30	0.34
SLD5NT	CMSS1	CMSS1	0|1|8	9	3	3	0|0|0	0.33	1	0.33	1	0.33	-1	30	0.35
SLD5NT	POLDIP3	POLDIP3	0|0|9	9	3	3	0|0|0	0.33	1	0.33	1	0.33	-1	30	0.34
SLD5NT	BZW2	BZW2	1|1|7	9	3	3	1|0|0	0.33	1	0.33	1	0.33	-0.4	9	0.35
SLD5NT	CASC5	CASC5	8|1|0	9	3	3	0|0|0	0.33	1	0.33	1	0.33	-1	30	0.35
SLD5NT	RRP1	RRP1	1|1|7	9	3	3	1|0|0	0.33	1	0.33	1	0.33	-0.4	9	0.35
SLD5NT	RFC3	RFC3	0|0|9	9	3	3	2|0|0	0.33	1	0.33	1	0.33	-3.17	4.5	0.4
SLD5NT	MGST3	MGST3	0|1|7	8	2.67	3	2|1|0	0.33	0.99	0.33	0.99	0.33	-4.04	2.67	0.41
SLD5NT	ATAD1	ATAD1	0|1|7	8	2.67	3	2|0|0	0.33	0.98	0.33	0.98	0.33	-3.17	4	0.41
SLD5NT	LYAR	LYAR	0|0|8	8	2.67	3	0|0|0	0.33	1	0.33	1	0.33	-1	26.67	0.35
SLD5NT	DDX27	DDX27	0|0|8	8	2.67	3	2|0|0	0.33	0.99	0.33	0.99	0.33	-3.17	4	0.41
SLD5NT	DERA	DERA	0|0|8	8	2.67	3	1|0|0	0.33	1	0.33	1	0.33	-1.81	8	0.34
SLD5NT	SLC25A19	SLC25A19	1|0|7	8	2.67	3	0|0|0	0.33	1	0.33	1	0.33	-1	26.67	0.35
SLD5NT	ZC3H18	ZC3H18	1|6|0	7	2.33	3	0|0|0	0.33	1	0.33	1	0.33	-1	23.33	0.36
SLD5NT	MGST1	MGST1	1|1|5	7	2.33	3	1|0|0	0.33	1	0.33	1	0.33	-0.4	7	0.37
SLD5NT	FRG1	FRG1	1|0|6	7	2.33	3	0|0|0	0.33	1	0.33	1	0.33	-1	23.33	0.36
SLD5NT	PRKAA1	PRKAA1	0|1|6	7	2.33	3	1|0|0	0.33	1	0.33	1	0.33	-1.81	7	0.35
SLD5NT	FAM120A	FAM120A	0|0|7	7	2.33	3	0|0|0	0.33	1	0.33	1	0.33	-1	23.33	0.35
SLD5NT	NOL10	NOL10	0|1|6	7	2.33	3	0|0|0	0.33	1	0.33	1	0.33	-1	23.33	0.36
SLD5NT	AP2S1	AP2S1	1|1|5	7	2.33	3	1|0|0	0.33	1	0.33	1	0.33	-0.4	7	0.37
SLD5NT	CCNB1	CCNB1	0|0|7	7	2.33	3	0|0|0	0.33	1	0.33	1	0.33	-1	23.33	0.35
SLD5NT	BPTF	BPTF	0|0|7	7	2.33	3	0|0|0	0.33	1	0.33	1	0.33	-1	23.33	0.35
SLD5NT	KRI1	KRI1	0|7|0	7	2.33	3	0|0|0	0.33	1	0.33	1	0.33	-1	23.33	0.35
SLD5NT	ZC3H11A	ZC3H11A	0|7|0	7	2.33	3	0|0|0	0.33	1	0.33	1	0.33	-1	23.33	0.35
SLD5NT	SLTM	SLTM	0|0|7	7	2.33	3	0|0|0	0.33	1	0.33	1	0.33	-1	23.33	0.35
SLD5NT	AQR	AQR	0|0|7	7	2.33	3	2|0|0	0.33	0.98	0.33	0.98	0.33	-3.17	3.5	0.41
SLD5NT	MPG	MPG	0|1|5	6	2	3	0|0|0	0.33	1	0.33	1	0.33	-1	20	0.36
SLD5NT	ZNF622	ZNF622	0|6|0	6	2	3	0|0|0	0.33	1	0.33	1	0.33	-1	20	0.36
SLD5NT	ARHGEF2	ARHGEF2	0|0|6	6	2	3	1|0|0	0.33	1	0.33	1	0.33	-1.81	6	0.35
SLD5NT	TMEM97	TMEM97	1|1|4	6	2	3	0|0|0	0.33	1	0.33	1	0.33	1.51	20	0.38
SLD5NT	CEBPZ	CEBPZ	0|0|6	6	2	3	0|0|0	0.33	1	0.33	1	0.33	-1	20	0.36
SLD5NT	KIAA1671	KIAA1671	0|6|0	6	2	3	0|0|0	0.33	1	0.33	1	0.33	-1	20	0.36
SLD5NT	MAGT1	MAGT1	0|0|5	5	1.67	3	1|0|0	0.33	1	0.33	1	0.33	-1.81	5	0.37
SLD5NT	PRRC2B	PRRC2B	0|5|0	5	1.67	3	0|0|0	0.33	1	0.33	1	0.33	-1	16.67	0.36
SLD5NT	RRAGA	RRAGA	0|0|5	5	1.67	3	0|0|0	0.33	1	0.33	1	0.33	-1	16.67	0.36
SLD5NT	ILKAP	ILKAP	0|5|0	5	1.67	3	0|0|0	0.33	1	0.33	1	0.33	-1	16.67	0.36
SLD5NT	CHD8	CHD8	0|1|4	5	1.67	3	0|0|0	0.33	1	0.33	1	0.33	-1	16.67	0.38
SLD5NT	MTCH1	MTCH1	0|0|5	5	1.67	3	1|0|0	0.33	1	0.33	1	0.33	-1.81	5	0.37
SLD5NT	MTDH	MTDH	0|0|5	5	1.67	3	1|0|0	0.33	1	0.33	1	0.33	-1.81	5	0.37
SLD5NT	ELMOD2	ELMOD2	0|1|4	5	1.67	3	0|0|0	0.33	1	0.33	1	0.33	-1	16.67	0.38
SLD5NT	NFXL1	NFXL1	0|0|5	5	1.67	3	0|0|0	0.33	1	0.33	1	0.33	-1	16.67	0.36
SLD5NT	PPP1R10	PPP1R10	0|0|5	5	1.67	3	0|0|0	0.33	1	0.33	1	0.33	-1	16.67	0.36
SLD5NT	BRI3BP	BRI3BP	0|0|5	5	1.67	3	0|0|0	0.33	1	0.33	1	0.33	-1	16.67	0.36
SLD5NT	SLFN11	SLFN11	0|0|5	5	1.67	3	0|0|0	0.33	1	0.33	1	0.33	-1	16.67	0.36
SLD5NT	NR3C1	NR3C1	0|4|1	5	1.67	3	0|0|0	0.33	1	0.33	1	0.33	-1	16.67	0.38
SLD5NT	PRCC	PRCC	4|0|1	5	1.67	3	0|0|0	0.33	1	0.33	1	0.33	-1	16.67	0.38
SLD5NT	ARAF	ARAF	0|0|5	5	1.67	3	0|0|0	0.33	1	0.33	1	0.33	-1	16.67	0.36
SLD5NT	BTF3L4	BTF3L4	0|5|0	5	1.67	3	0|0|0	0.33	1	0.33	1	0.33	-1	16.67	0.36
SLD5NT	GPR89B	GPR89B	0|1|4	5	1.67	3	0|0|0	0.33	1	0.33	1	0.33	-1	16.67	0.38
SLD5NT	LCLAT1	LCLAT1	0|0|5	5	1.67	3	0|0|0	0.33	1	0.33	1	0.33	-1	16.67	0.36
SLD5NT	HN1	HN1	1|3|0	4	1.33	3	0|0|0	0.33	1	0.33	1	0.33	-1	13.33	0.39
SLD5NT	NAP1L1	NAP1L1	0|4|0	4	1.33	3	0|0|0	0.33	1	0.33	1	0.33	-1	13.33	0.38
SLD5NT	LRIF1	LRIF1	1|3|0	4	1.33	3	0|0|0	0.33	1	0.33	1	0.33	-1	13.33	0.39
SLD5NT	SPCS2	SPCS2	0|0|4	4	1.33	3	1|0|0	0.33	1	0.33	1	0.33	-1.81	4	0.39
SLD5NT	NXF1	NXF1	0|0|4	4	1.33	3	1|0|0	0.33	1	0.33	1	0.33	-1.81	4	0.39
SLD5NT	METTL1	METTL1	0|0|4	4	1.33	3	0|0|0	0.33	1	0.33	1	0.33	-1	13.33	0.38
SLD5NT	EMC2	EMC2	0|0|4	4	1.33	3	0|0|0	0.33	1	0.33	1	0.33	-1	13.33	0.38
SLD5NT	ATP13A1	ATP13A1	0|0|4	4	1.33	3	0|0|0	0.33	1	0.33	1	0.33	-1	13.33	0.38
SLD5NT	PRRC2A	PRRC2A	0|4|0	4	1.33	3	0|0|0	0.33	1	0.33	1	0.33	-1	13.33	0.38
SLD5NT	MAP7D3	MAP7D3	1|3|0	4	1.33	3	0|0|0	0.33	1	0.33	1	0.33	-1	13.33	0.39
SLD5NT	TMX2	TMX2	0|0|4	4	1.33	3	1|0|0	0.33	1	0.33	1	0.33	-1.81	4	0.39
SLD5NT	RBM17	RBM17	0|4|0	4	1.33	3	0|0|0	0.33	1	0.33	1	0.33	-1	13.33	0.38
SLD5NT	RNMT	RNMT	0|1|3	4	1.33	3	0|0|0	0.33	1	0.33	1	0.33	-1	13.33	0.39
SLD5NT	MRPS15	MRPS15	0|1|3	4	1.33	3	0|0|0	0.33	1	0.33	1	0.33	-1	13.33	0.39
SLD5NT	ZC3H14	ZC3H14	0|3|0	3	1	3	0|0|0	0.33	1	0.33	1	0.33	-1	10	0.39
SLD5NT	POLR1B	POLR1B	0|0|3	3	1	3	0|0|0	0.33	1	0.33	1	0.33	-1	10	0.39
SLD5NT	GOSR1	GOSR1	0|0|3	3	1	3	0|0|0	0.33	1	0.33	1	0.33	-1	10	0.39
SLD5NT	CHERP	CHERP	0|3|0	3	1	3	0|0|0	0.33	1	0.33	1	0.33	-1	10	0.39
SLD5NT	DNAJC19	DNAJC19	0|0|3	3	1	3	0|0|0	0.33	1	0.33	1	0.33	-1	10	0.39
SLD5NT	CDC27	CDC27	0|0|3	3	1	3	0|0|0	0.33	1	0.33	1	0.33	-1	10	0.39
SLD5NT	EXOC4	EXOC4	0|0|3	3	1	3	0|0|0	0.33	1	0.33	1	0.33	-1	10	0.39
SLD5NT	JUN	JUN	0|3|0	3	1	3	0|0|0	0.33	1	0.33	1	0.33	-1	10	0.39
SLD5NT	TENM3	TENM3	0|0|3	3	1	3	0|0|0	0.33	1	0.33	1	0.33	-1	10	0.39
SLD5NT	ZNF384	ZNF384	0|3|0	3	1	3	0|0|0	0.33	1	0.33	1	0.33	-1	10	0.39
SLD5NT	CNN2	CNN2	3|0|0	3	1	3	0|0|0	0.33	1	0.33	1	0.33	-1	10	0.39
SLD5NT	DHX9	DHX9	70|78|109	257	85.67	3	59|5|9	0.32	0.95	0.32	0.95	0.32	-8.36	3.52	0.44
SLD5NT	LARS	LARS	20|24|75	119	39.67	3	37|0|0	0.32	0.97	0.32	0.97	0.32	-14.79	3.22	0.42
SLD5NT	SLC25A3	SLC25A3	8|18|36	62	20.67	3	19|2|2	0.32	0.94	0.32	0.94	0.32	-14.79	2.7	0.44
SLD5NT	DNM2	DNM2	4|7|34	45	15	3	17|0|0	0.32	0.96	0.32	0.96	0.32	-13.65	2.65	0.44
SLD5NT	DSP	DSP	3|40|0	43	14.33	3	24|0|0	0.32	0.95	0.32	0.95	0.32	-33.08	1.79	0.45
SLD5NT	HK1	HK1	3|2|33	38	12.67	3	17|0|3	0.32	0.95	0.32	0.95	0.32	-21.71	1.9	0.45
SLD5NT	NUDT19	NUDT19	2|4|25	31	10.33	3	12|0|0	0.32	0.95	0.32	0.95	0.32	-10.87	2.58	0.44
SLD5NT	PFKM	PFKM	2|2|27	31	10.33	3	11|0|0	0.32	0.97	0.32	0.97	0.32	-9.85	2.82	0.44
SLD5NT	PAFAH1B1	PAFAH1B1	3|7|18	28	9.33	3	11|0|0	0.32	0.92	0.32	0.92	0.32	-8.22	2.55	0.42
SLD5NT	EIF2B1	EIF2B1	0|3|23	26	8.67	3	11|0|0	0.32	0.95	0.32	0.95	0.32	-14.58	2.36	0.44
SLD5NT	MATR3	MATR3	4|14|8	26	8.67	3	11|0|0	0.32	0.82	0.32	0.82	0.32	-6.54	2.36	0.45
SLD5NT	RPL9	RPL9	0|1|20	21	7	3	9|0|0	0.32	0.95	0.32	0.95	0.32	-11.55	2.33	0.44
SLD5NT	HMGB1	HMGB1	0|1|19	20	6.67	3	8|0|0	0.32	0.96	0.32	0.96	0.32	-10.46	2.5	0.44
SLD5NT	RPL27A	RPL27A	2|2|16	20	6.67	3	6|0|1	0.32	0.97	0.32	0.97	0.32	-5.33	2.86	0.44
SLD5NT	OLA1	OLA1	1|2|16	19	6.33	3	7|0|0	0.32	0.95	0.32	0.95	0.32	-6.7	2.71	0.44
SLD5NT	DDX47	DDX47	0|1|15	16	5.33	3	6|0|0	0.32	0.96	0.32	0.96	0.32	-7.44	2.67	0.44
SLD5NT	PTPN11	PTPN11	0|1|14	15	5	3	6|0|0	0.32	0.95	0.32	0.95	0.32	-7.44	2.5	0.45
SLD5NT	DDX56	DDX56	1|1|11	13	4.33	3	4|0|0	0.32	0.96	0.32	0.96	0.32	-3.38	3.25	0.44
SLD5NT	MOB1A	MOB1A	1|0|10	11	3.67	3	4|0|0	0.32	0.95	0.32	0.95	0.32	-5.07	2.75	0.45
SLD5NT	MPC2	MPC2	0|0|11	11	3.67	3	4|0|0	0.32	0.96	0.32	0.96	0.32	-5.07	2.75	0.44
SLD5NT	SHROOM3	SHROOM3	5|4|1	10	3.33	3	3|1|1	0.32	0.63	0.32	0.63	0.32	-5.03	2	0.45
SLD5NT	LANCL1	LANCL1	1|3|6	10	3.33	3	5|0|0	0.32	0.75	0.32	0.75	0.32	-4.63	2	0.45
SLD5NT	FDFT1	FDFT1	1|0|8	9	3	3	3|0|0	0.32	0.95	0.32	0.95	0.32	-3.59	3	0.45
SLD5NT	CDK13	CDK13	4|3|2	9	3	3	2|1|1	0.32	0.58	0.32	0.58	0.32	-2.34	2.25	0.45
SLD5NT	PRIM1	PRIM1	1|0|6	7	2.33	3	2|0|0	0.32	0.96	0.32	0.96	0.32	-3.17	3.5	0.44
SLD5NT	PICALM	PICALM	1|0|6	7	2.33	3	2|0|0	0.32	0.96	0.32	0.96	0.32	-3.17	3.5	0.44
SLD5NT	UBLCP1	UBLCP1	0|0|6	6	2	3	2|0|0	0.32	0.96	0.32	0.96	0.32	-3.17	3	0.44
SLD5NT	UTP18	UTP18	0|1|3	4	1.33	3	1|0|0	0.32	0.97	0.32	0.97	0.32	-1.81	4	0.42
SLD5NT	HSPG2	HSPG2	1|1|2	4	1.33	3	0|0|0	0.32	0.97	0.32	0.97	0.32	1.51	13.33	0.42
SLD5NT	NOL11	NOL11	1|2|1	4	1.33	3	0|0|0	0.32	0.97	0.32	0.97	0.32	1.51	13.33	0.42
SLD5NT	EMSY	EMSY	1|3|0	4	1.33	3	1|0|0	0.32	0.97	0.32	0.97	0.32	-1.81	4	0.42
SLD5NT	L3MBTL3	L3MBTL3	2|1|1	4	1.33	3	0|0|0	0.32	0.97	0.32	0.97	0.32	1.51	13.33	0.42
SLD5NT	C16ORF78	C16ORF78	3|0|1	4	1.33	3	0|0|1	0.32	0.97	0.32	0.97	0.32	-1.81	4	0.42
SLD5NT	THAP4	THAP4	2|1|0	3	1	3	0|0|0	0.32	0.97	0.32	0.97	0.32	-1	10	0.42
SLD5NT	YTHDF3	YTHDF3	0|2|1	3	1	3	0|0|0	0.32	0.97	0.32	0.97	0.32	-1	10	0.42
SLD5NT	PPM1A	PPM1A	0|2|1	3	1	3	0|0|0	0.32	0.97	0.32	0.97	0.32	-1	10	0.42
SLD5NT	MYO1E	MYO1E	0|1|2	3	1	3	0|0|0	0.32	0.97	0.32	0.97	0.32	-1	10	0.42
SLD5NT	JAGN1	JAGN1	0|1|2	3	1	3	0|0|0	0.32	0.97	0.32	0.97	0.32	-1	10	0.42
SLD5NT	POLR2A	POLR2A	0|0|3	3	1	3	1|0|0	0.32	0.97	0.32	0.97	0.32	-1.81	3	0.42
SLD5NT	HIST1H1D	HIST1H1D	0|1|2	3	1	3	0|0|0	0.32	0.97	0.32	0.97	0.32	-1	10	0.42
SLD5NT	C20ORF27	C20ORF27	0|1|2	3	1	3	0|0|0	0.32	0.97	0.32	0.97	0.32	-1	10	0.42
SLD5NT	UBFD1	UBFD1	2|1|0	3	1	3	0|0|0	0.32	0.97	0.32	0.97	0.32	-1	10	0.42
SLD5NT	CSTF2T	CSTF2T	0|3|0	3	1	3	0|0|1	0.32	0.97	0.32	0.97	0.32	-1.81	3	0.42
SLD5NT	TAF9B	TAF9B	2|1|0	3	1	3	0|0|0	0.32	0.97	0.32	0.97	0.32	-1	10	0.42
SLD5NT	TRRAP	TRRAP	1|2|0	3	1	3	0|0|0	0.32	0.97	0.32	0.97	0.32	-1	10	0.42
SLD5NT	SAFB2	SAFB2	0|2|1	3	1	3	0|0|0	0.32	0.97	0.32	0.97	0.32	-1	10	0.42
SLD5NT	TTF2	TTF2	0|2|1	3	1	3	0|0|0	0.32	0.97	0.32	0.97	0.32	-1	10	0.42
SLD5NT	DDX43	DDX43	2|1|0	3	1	3	0|0|0	0.32	0.97	0.32	0.97	0.32	-1	10	0.42
SLD5NT	TNKS1BP1	TNKS1BP1	1|2|0	3	1	3	0|0|0	0.32	0.97	0.32	0.97	0.32	-1	10	0.42
SLD5NT	LIMA1	LIMA1	1|2|0	3	1	3	0|0|0	0.32	0.97	0.32	0.97	0.32	-1	10	0.42
SLD5NT	CC2D1A	CC2D1A	0|1|2	3	1	3	0|0|0	0.32	0.97	0.32	0.97	0.32	-1	10	0.42
SLD5NT	CFDP1	CFDP1	1|2|0	3	1	3	0|0|0	0.32	0.97	0.32	0.97	0.32	-1	10	0.42
SLD5NT	KDELR2	KDELR2	2|1|0	3	1	3	0|0|0	0.32	0.97	0.32	0.97	0.32	-1	10	0.42
SLD5NT	ST13	ST13	0|2|1	3	1	3	0|0|0	0.32	0.97	0.32	0.97	0.32	-1	10	0.42
SLD5NT	RBM25	RBM25	1|2|0	3	1	3	0|0|0	0.32	0.97	0.32	0.97	0.32	-1	10	0.42
SLD5NT	IFIT5	IFIT5	0|0|3	3	1	3	1|0|0	0.32	0.97	0.32	0.97	0.32	-1.81	3	0.42
SLD5NT	CPSF1	CPSF1	0|1|2	3	1	3	0|0|0	0.32	0.97	0.32	0.97	0.32	-1	10	0.42
SLD5NT	ALG8	ALG8	0|1|2	3	1	3	0|0|0	0.32	0.97	0.32	0.97	0.32	-1	10	0.42
SLD5NT	LRRC41	LRRC41	1|0|2	3	1	3	0|0|0	0.32	0.97	0.32	0.97	0.32	-1	10	0.42
SLD5NT	PIK3C3	PIK3C3	2|0|0	2	0.67	3	0|0|0	0.32	0.97	0.32	0.97	0.32	-1	6.67	0.42
SLD5NT	GTSE1	GTSE1	0|2|0	2	0.67	3	0|0|0	0.32	0.97	0.32	0.97	0.32	-1	6.67	0.42
SLD5NT	SCAF11	SCAF11	2|0|0	2	0.67	3	0|0|0	0.32	0.97	0.32	0.97	0.32	-1	6.67	0.42
SLD5NT	DNTTIP2	DNTTIP2	0|2|0	2	0.67	3	0|0|0	0.32	0.97	0.32	0.97	0.32	-1	6.67	0.42
SLD5NT	CXORF56	CXORF56	0|0|2	2	0.67	3	0|0|0	0.32	0.97	0.32	0.97	0.32	-1	6.67	0.42
SLD5NT	CRKL	CRKL	0|2|0	2	0.67	3	0|0|0	0.32	0.97	0.32	0.97	0.32	-1	6.67	0.42
SLD5NT	EMC3	EMC3	0|0|2	2	0.67	3	0|0|0	0.32	0.97	0.32	0.97	0.32	-1	6.67	0.42
SLD5NT	PUS7	PUS7	0|2|0	2	0.67	3	0|0|0	0.32	0.97	0.32	0.97	0.32	-1	6.67	0.42
SLD5NT	CCNB2	CCNB2	0|0|2	2	0.67	3	0|0|0	0.32	0.97	0.32	0.97	0.32	-1	6.67	0.42
SLD5NT	RBBP4	RBBP4	0|2|0	2	0.67	3	0|0|0	0.32	0.97	0.32	0.97	0.32	-1	6.67	0.42
SLD5NT	ZBTB21	ZBTB21	0|2|0	2	0.67	3	0|0|0	0.32	0.97	0.32	0.97	0.32	-1	6.67	0.42
SLD5NT	DCUN1D4	DCUN1D4	0|2|0	2	0.67	3	0|0|0	0.32	0.97	0.32	0.97	0.32	-1	6.67	0.42
SLD5NT	SLU7	SLU7	0|2|0	2	0.67	3	0|0|0	0.32	0.97	0.32	0.97	0.32	-1	6.67	0.42
SLD5NT	SLC25A12	SLC25A12	0|0|2	2	0.67	3	0|0|0	0.32	0.97	0.32	0.97	0.32	-1	6.67	0.42
SLD5NT	SLC25A33	SLC25A33	0|0|2	2	0.67	3	0|0|0	0.32	0.97	0.32	0.97	0.32	-1	6.67	0.42
SLD5NT	ACLY	ACLY	44|34|90	168	56	3	54|0|7	0.31	0.93	0.31	0.93	0.31	-24.29	2.75	0.45
SLD5NT	SNRNP200	SNRNP200	10|23|67	100	33.33	3	45|0|1	0.31	0.92	0.31	0.92	0.31	-39.13	2.17	0.45
SLD5NT	XPO1	XPO1	19|26|43	88	29.33	3	30|0|0	0.31	0.91	0.31	0.91	0.31	-9.09	2.93	0.45
SLD5NT	ATP2A2	ATP2A2	11|12|45	68	22.67	3	27|0|3	0.31	0.93	0.31	0.93	0.31	-18.38	2.27	0.45
SLD5NT	MCM3	MCM3	9|19|36	64	21.33	3	24|0|1	0.31	0.91	0.31	0.91	0.31	-15.4	2.56	0.45
SLD5NT	EIF3D	EIF3D	5|9|29	43	14.33	3	16|0|1	0.31	0.94	0.31	0.94	0.31	-12.18	2.53	0.45
SLD5NT	CUL2	CUL2	1|0|18	19	6.33	3	9|0|0	0.31	0.94	0.31	0.94	0.31	-11.55	2.11	0.45
SLD5NT	SMC3	SMC3	0|1|17	18	6	3	10|0|0	0.31	0.92	0.31	0.92	0.31	-13.06	1.8	0.45
SLD5NT	SART3	SART3	1|3|12	16	5.33	3	7|0|0	0.31	0.9	0.31	0.9	0.31	-6.7	2.29	0.45
SLD5NT	AIFM1	AIFM1	0|2|13	15	5	3	7|0|0	0.31	0.92	0.31	0.92	0.31	-8.95	2.14	0.45
SLD5NT	CSNK2A2	CSNK2A2	0|1|14	15	5	3	7|0|0	0.31	0.93	0.31	0.93	0.31	-8.95	2.14	0.45
SLD5NT	EPHX1	EPHX1	0|0|13	13	4.33	3	6|0|0	0.31	0.94	0.31	0.94	0.31	-7.44	2.17	0.45
SLD5NT	NCBP1	NCBP1	0|1|11	12	4	3	5|0|0	0.31	0.94	0.31	0.94	0.31	-6.55	2.4	0.45
SLD5NT	ARF5	ARF5	3|1|2	6	2	3	3|0|0	0.31	0.59	0.31	0.59	0.31	-2.19	2	0.45
SLD5NT	NDUFS7	NDUFS7	0|1|5	6	2	3	2|0|0	0.31	0.93	0.31	0.93	0.31	-3.17	3	0.45
SLD5NT	RAB13	RAB13	1|0|5	6	2	3	2|0|0	0.31	0.93	0.31	0.93	0.31	-3.17	3	0.45
SLD5NT	PSMC5	PSMC5	2|3|0	5	1.67	3	3|0|0	0.31	0.59	0.31	0.59	0.31	-3.59	1.67	0.45
SLD5NT	SCAMP3	SCAMP3	0|2|3	5	1.67	3	3|0|0	0.31	0.59	0.31	0.59	0.31	-3.59	1.67	0.45
SLD5NT	SUPT16H	SUPT16H	14|19|38	71	23.67	3	26|0|1	0.3	0.9	0.3	0.9	0.3	-11.23	2.63	0.46
SLD5NT	RPS5	RPS5	13|16|33	62	20.67	3	17|1|6	0.3	0.91	0.3	0.91	0.3	-9.74	2.58	0.45
SLD5NT	ATAD3A	ATAD3A	5|10|22	37	12.33	3	16|0|0	0.3	0.88	0.3	0.88	0.3	-10.88	2.31	0.46
SLD5NT	CPNE3	CPNE3	6|8|18	32	10.67	3	11|1|1	0.3	0.88	0.3	0.88	0.3	-6.25	2.46	0.46
SLD5NT	AIMP2	AIMP2	5|6|13	24	8	3	7|0|3	0.3	0.85	0.3	0.85	0.3	-4.56	2.4	0.46
SLD5NT	TSN	TSN	4|2|16	22	7.33	3	10|0|1	0.3	0.89	0.3	0.89	0.3	-9.98	2	0.46
SLD5NT	RAB10	RAB10	2|3|8	13	4.33	3	6|0|0	0.3	0.82	0.3	0.82	0.3	-3.91	2.17	0.46
SLD5NT	HNRNPA3	HNRNPA3	0|2|10	12	4	3	6|0|0	0.3	0.89	0.3	0.89	0.3	-7.44	2	0.46
SLD5NT	2007-09-01	2007-09-01	0|0|11	11	3.67	3	6|0|0	0.3	0.91	0.3	0.91	0.3	-7.44	1.83	0.46
SLD5NT	RAB8A	RAB8A	0|1|8	9	3	3	4|0|0	0.3	0.91	0.3	0.91	0.3	-5.07	2.25	0.46
SLD5NT	AP3B1	AP3B1	0|0|8	8	2.67	3	4|0|0	0.3	0.91	0.3	0.91	0.3	-5.07	2	0.46
SLD5NT	PRKACA	PRKACA	0|0|8	8	2.67	3	4|0|0	0.3	0.91	0.3	0.91	0.3	-5.07	2	0.46
SLD5NT	OSBP	OSBP	1|0|6	7	2.33	3	3|0|0	0.3	0.89	0.3	0.89	0.3	-3.59	2.33	0.46
SLD5NT	MYH9	MYH9	66|78|103	247	82.33	3	69|0|4	0.29	0.88	0.29	0.88	0.29	-10.32	3.38	0.46
SLD5NT	XRCC6	XRCC6	40|45|69	154	51.33	3	34|3|14	0.29	0.88	0.29	0.88	0.29	-10.68	3.02	0.46
SLD5NT	RCC2	RCC2	5|18|55	78	26	3	35|0|5	0.29	0.87	0.29	0.87	0.29	-41.59	1.95	0.46
SLD5NT	ATP5F1	ATP5F1	6|9|22	37	12.33	3	16|0|0	0.29	0.88	0.29	0.88	0.29	-9.32	2.31	0.46
SLD5NT	YARS2	YARS2	0|2|14	16	5.33	3	10|0|0	0.29	0.87	0.29	0.87	0.29	-13.06	1.6	0.46
SLD5NT	NCLN	NCLN	0|1|11	12	4	3	7|0|0	0.29	0.88	0.29	0.88	0.29	-8.95	1.71	0.46
SLD5NT	CARS2	CARS2	0|0|11	11	3.67	3	7|0|0	0.29	0.88	0.29	0.88	0.29	-8.95	1.57	0.46
SLD5NT	TBL3	TBL3	0|1|8	9	3	3	5|0|0	0.29	0.86	0.29	0.86	0.29	-6.55	1.8	0.46
SLD5NT	KIF11	KIF11	0|9|0	9	3	3	6|0|0	0.29	0.86	0.29	0.86	0.29	-7.44	1.5	0.47
SLD5NT	AP2A1	AP2A1	0|1|7	8	2.67	3	4|0|0	0.29	0.87	0.29	0.87	0.29	-5.07	2	0.46
SLD5NT	EEF1A2	EEF1A2	0|1|7	8	2.67	3	3|2|1	0.29	0.87	0.29	0.87	0.29	-8.23	1.33	0.46
SLD5NT	COLGALT1	COLGALT1	0|1|7	8	2.67	3	4|0|0	0.29	0.87	0.29	0.87	0.29	-5.07	2	0.46
SLD5NT	CAMK2G	CAMK2G	0|1|4	5	1.67	3	2|0|0	0.29	0.86	0.29	0.86	0.29	-3.17	2.5	0.46
SLD5NT	PAFAH1B3	PAFAH1B3	1|4|0	5	1.67	3	2|0|0	0.29	0.86	0.29	0.86	0.29	-3.17	2.5	0.46
SLD5NT	PUS1	PUS1	1|0|4	5	1.67	3	2|0|0	0.29	0.86	0.29	0.86	0.29	-3.17	2.5	0.46
SLD5NT	NME3	NME3	0|0|4	4	1.33	3	2|0|0	0.29	0.86	0.29	0.86	0.29	-3.17	2	0.46
SLD5NT	TUBGCP2	TUBGCP2	0|0|4	4	1.33	3	2|0|0	0.29	0.86	0.29	0.86	0.29	-3.17	2	0.46
SLD5NT	GART	GART	15|15|48	78	26	3	34|1|1	0.28	0.84	0.28	0.84	0.28	-19.64	2.17	0.47
SLD5NT	SND1	SND1	10|15|44	69	23	3	32|1|0	0.28	0.85	0.28	0.85	0.28	-23.22	2.09	0.47
SLD5NT	MARS	MARS	11|11|26	48	16	3	19|0|1	0.28	0.83	0.28	0.83	0.28	-7.47	2.4	0.47
SLD5NT	PSMD12	PSMD12	11|13|23	47	15.67	3	17|0|1	0.28	0.82	0.28	0.82	0.28	-5.54	2.61	0.47
SLD5NT	CYB5R3	CYB5R3	6|10|19	35	11.67	3	14|0|1	0.28	0.81	0.28	0.81	0.28	-8.29	2.33	0.47
SLD5NT	PSMB2	PSMB2	8|10|5	23	7.67	3	10|0|0	0.28	0.57	0.28	0.57	0.28	-4.04	2.3	0.47
SLD5NT	ECM29	ECM29	1|4|16	21	7	3	12|0|0	0.28	0.85	0.28	0.85	0.28	-12.98	1.75	0.47
SLD5NT	GNAS	GNAS	4|5|11	20	6.67	3	7|1|1	0.28	0.79	0.28	0.79	0.28	-4.71	2.22	0.47
SLD5NT	RPL22	RPL22	2|3|11	16	5.33	3	6|2|2	0.28	0.85	0.28	0.85	0.28	-9.38	1.6	0.47
SLD5NT	PSMG1	PSMG1	1|4|4	9	3	3	5|0|0	0.28	0.42	0.28	0.42	0.28	-4.63	1.8	0.47
SLD5NT	NSF	NSF	0|0|6	6	2	3	4|0|0	0.28	0.83	0.28	0.83	0.28	-5.07	1.5	0.47
SLD5NT	DCUN1D5	DCUN1D5	0|0|5	5	1.67	3	3|0|0	0.28	0.83	0.28	0.83	0.28	-3.59	1.67	0.47
SLD5NT	SMU1	SMU1	3|7|23	33	11	3	18|0|0	0.27	0.82	0.27	0.82	0.27	-16.55	1.83	0.47
SLD5NT	PSMD2	PSMD2	13|14|6	33	11	3	13|0|1	0.27	0.47	0.27	0.47	0.27	-7.18	2.36	0.47
SLD5NT	SRPK1	SRPK1	2|1|8	11	3.67	3	6|0|0	0.27	0.82	0.27	0.82	0.27	-5.34	1.83	0.47
SLD5NT	CYC1	CYC1	1|2|8	11	3.67	3	5|0|1	0.27	0.82	0.27	0.82	0.27	-5.61	1.83	0.47
SLD5NT	NIPSNAP1	NIPSNAP1	1|1|8	10	3.33	3	6|0|0	0.27	0.82	0.27	0.82	0.27	-5.34	1.67	0.47
SLD5NT	PPIL1	PPIL1	1|2|6	9	3	3	5|0|0	0.27	0.75	0.27	0.75	0.27	-4.63	1.8	0.47
SLD5NT	NCAPG	NCAPG	0|1|7	8	2.67	3	5|0|0	0.27	0.82	0.27	0.82	0.27	-6.55	1.6	0.47
SLD5NT	KMT2C	KMT2C	1|2|1	4	1.33	3	1|0|0	0.27	0.8	0.27	0.8	0.27	-0.4	4	0.47
SLD5NT	SUMO2	SUMO2	0|1|2	3	1	3	1|0|0	0.27	0.8	0.27	0.8	0.27	-1.81	3	0.47
SLD5NT	FLOT2	FLOT2	0|1|2	3	1	3	1|0|0	0.27	0.8	0.27	0.8	0.27	-1.81	3	0.47
SLD5NT	SEC24A	SEC24A	1|0|2	3	1	3	1|0|0	0.27	0.8	0.27	0.8	0.27	-1.81	3	0.47
SLD5NT	ZNF507	ZNF507	0|1|2	3	1	3	1|0|0	0.27	0.8	0.27	0.8	0.27	-1.81	3	0.47
SLD5NT	PRAF2	PRAF2	0|2|1	3	1	3	1|0|0	0.27	0.8	0.27	0.8	0.27	-1.81	3	0.47
SLD5NT	PCMT1	PCMT1	2|1|0	3	1	3	1|0|0	0.27	0.8	0.27	0.8	0.27	-1.81	3	0.47
SLD5NT	NSUN2	NSUN2	0|2|0	2	0.67	3	1|0|0	0.27	0.8	0.27	0.8	0.27	-1.81	2	0.47
SLD5NT	COIL	COIL	0|0|2	2	0.67	3	1|0|0	0.27	0.8	0.27	0.8	0.27	-1.81	2	0.47
SLD5NT	UQCC1	UQCC1	0|0|2	2	0.67	3	1|0|0	0.27	0.8	0.27	0.8	0.27	-1.81	2	0.47
SLD5NT	GPN1	GPN1	0|2|0	2	0.67	3	1|0|0	0.27	0.8	0.27	0.8	0.27	-1.81	2	0.47
SLD5NT	PLCG1	PLCG1	0|0|2	2	0.67	3	1|0|0	0.27	0.8	0.27	0.8	0.27	-1.81	2	0.47
SLD5NT	EXOSC3	EXOSC3	0|0|2	2	0.67	3	1|0|0	0.27	0.8	0.27	0.8	0.27	-1.81	2	0.47
SLD5NT	SFXN4	SFXN4	0|0|2	2	0.67	3	1|0|0	0.27	0.8	0.27	0.8	0.27	-1.81	2	0.47
SLD5NT	EHD4	EHD4	0|0|2	2	0.67	3	1|0|0	0.27	0.8	0.27	0.8	0.27	-1.81	2	0.47
SLD5NT	PRPSAP1	PRPSAP1	0|0|2	2	0.67	3	1|0|0	0.27	0.8	0.27	0.8	0.27	-1.81	2	0.47
SLD5NT	MYLK	MYLK	0|0|2	2	0.67	3	1|0|0	0.27	0.8	0.27	0.8	0.27	-1.81	2	0.47
SLD5NT	RPAP3	RPAP3	0|0|2	2	0.67	3	1|0|0	0.27	0.8	0.27	0.8	0.27	-1.81	2	0.47
SLD5NT	TARS	TARS	36|31|63	130	43.33	3	42|2|4	0.26	0.77	0.26	0.77	0.26	-14.93	2.71	0.48
SLD5NT	VDAC3	VDAC3	7|11|25	43	14.33	3	14|4|3	0.26	0.78	0.26	0.78	0.26	-14.35	2.05	0.48
SLD5NT	EML4	EML4	1|2|4	7	2.33	3	4|0|0	0.26	0.61	0.26	0.61	0.26	-3.38	1.75	0.48
SLD5NT	CPNE1	CPNE1	0|3|3	6	2	3	4|0|0	0.26	0.39	0.26	0.39	0.26	-5.07	1.5	0.48
SLD5NT	GLO1	GLO1	2|3|0	5	1.67	3	2|0|1	0.26	0.54	0.26	0.54	0.26	-4.04	1.67	0.48
SLD5NT	H2AFV	H2AFV	5|8|17	30	10	3	5|2|9	0.25	0.76	0.25	0.76	0.25	-11.81	1.88	0.48
SLD5NT	FARSB	FARSB	2|2|18	22	7.33	3	15|0|0	0.25	0.76	0.25	0.76	0.25	-14.7	1.47	0.48
SLD5NT	ACTR2	ACTR2	4|5|13	22	7.33	3	9|0|2	0.25	0.75	0.25	0.75	0.25	-6.84	2	0.48
SLD5NT	AAAS	AAAS	2|2|7	11	3.67	3	6|0|0	0.25	0.74	0.25	0.74	0.25	-3.91	1.83	0.49
SLD5NT	NAA50	NAA50	0|1|6	7	2.33	3	5|0|0	0.25	0.75	0.25	0.75	0.25	-6.55	1.4	0.48
SLD5NT	TAMM41	TAMM41	0|1|6	7	2.33	3	5|0|0	0.25	0.75	0.25	0.75	0.25	-6.55	1.4	0.48
SLD5NT	TROVE2	TROVE2	0|0|5	5	1.67	3	4|0|0	0.25	0.75	0.25	0.75	0.25	-5.07	1.25	0.48
SLD5NT	PTPMT1	PTPMT1	1|0|3	4	1.33	3	0|0|2	0.25	0.74	0.25	0.74	0.25	-3.17	2	0.48
SLD5NT	TOMM22	TOMM22	0|0|4	4	1.33	3	3|0|0	0.25	0.75	0.25	0.75	0.25	-3.59	1.33	0.48
SLD5NT	SPCS3	SPCS3	0|1|3	4	1.33	3	2|0|0	0.25	0.74	0.25	0.74	0.25	-3.17	2	0.48
SLD5NT	RAB5A	RAB5A	0|3|0	3	1	3	2|0|0	0.25	0.74	0.25	0.74	0.25	-3.17	1.5	0.48
SLD5NT	BROX	BROX	0|0|3	3	1	3	2|0|0	0.25	0.74	0.25	0.74	0.25	-3.17	1.5	0.48
SLD5NT	TIMM23	TIMM23	0|0|3	3	1	3	2|0|0	0.25	0.74	0.25	0.74	0.25	-3.17	1.5	0.48
SLD5NT	SNF8	SNF8	0|0|3	3	1	3	2|0|0	0.25	0.74	0.25	0.74	0.25	-3.17	1.5	0.48
SLD5NT	MYH14	MYH14	2|2|2	6	2	3	1|2|0	0.24	0.24	0.24	0.24	0.24	-1.18	2	0.49
SLD5NT	FBLL1	FBLL1	2|2|2	6	2	3	2|0|1	0.24	0.24	0.24	0.24	0.24	-1.18	2	0.49
SLD5NT	PYGL	PYGL	5|11|42	58	19.33	3	34|0|0	0.23	0.7	0.23	0.7	0.23	-33.37	1.71	0.49
SLD5NT	MSN	MSN	4|8|38	50	16.67	3	28|0|3	0.23	0.7	0.23	0.7	0.23	-31.72	1.61	0.49
SLD5NT	EEF1E1	EEF1E1	6|5|5	16	5.33	3	4|0|3	0.23	0.36	0.23	0.36	0.23	-1.64	2.29	0.49
SLD5NT	RAB18	RAB18	5|2|0	7	2.33	3	5|0|0	0.23	0.62	0.23	0.62	0.23	-6.55	1.4	0.49
SLD5NT	XP32	XP32	2|2|0	4	1.33	3	3|0|0	0.23	0.34	0.23	0.34	0.23	-3.59	1.33	0.49
SLD5NT	NIP7	NIP7	0|2|2	4	1.33	3	3|0|0	0.23	0.34	0.23	0.34	0.23	-3.59	1.33	0.49
SLD5NT	MTX2	MTX2	2|2|0	4	1.33	3	3|0|0	0.23	0.34	0.23	0.34	0.23	-3.59	1.33	0.49
SLD5NT	VPS25	VPS25	2|2|0	4	1.33	3	3|0|0	0.23	0.34	0.23	0.34	0.23	-3.59	1.33	0.49
SLD5NT	JUP	JUP	2|27|3	32	10.67	3	22|0|1	0.22	0.67	0.22	0.67	0.22	-25.61	1.39	0.49
SLD5NT	DAD1	DAD1	4|5|4	13	4.33	3	4|0|2	0.22	0.35	0.22	0.35	0.22	-1.73	2.17	0.49
SLD5NT	VAT1	VAT1	4|5|2	11	3.67	3	6|0|0	0.22	0.43	0.22	0.43	0.22	-3.91	1.83	0.49
SLD5NT	CDK1	CDK1	24|27|42	93	31	3	26|1|8	0.21	0.61	0.21	0.61	0.21	-9.58	2.66	0.49
SLD5NT	RANGAP1	RANGAP1	17|20|10	47	15.67	3	17|0|2	0.21	0.47	0.21	0.47	0.21	-7.65	2.47	0.49
SLD5NT	RPL11	RPL11	4|4|18	26	8.67	3	11|3|3	0.2	0.59	0.2	0.59	0.2	-14.36	1.53	0.49
SLD5NT	PPP2R4	PPP2R4	3|3|5	11	3.67	3	6|0|0	0.2	0.43	0.2	0.43	0.2	-2.39	1.83	0.49
SLD5NT	DDX17	DDX17	0|3|8	11	3.67	3	8|0|0	0.2	0.6	0.2	0.6	0.2	-10.46	1.38	0.49
SLD5NT	CCDC47	CCDC47	0|1|6	7	2.33	3	6|0|0	0.2	0.61	0.2	0.61	0.2	-7.44	1.17	0.49
SLD5NT	FAM3C	FAM3C	0|1|3	4	1.33	3	3|0|0	0.2	0.59	0.2	0.59	0.2	-3.59	1.33	0.49
SLD5NT	ETFB	ETFB	0|0|3	3	1	3	3|0|0	0.2	0.59	0.2	0.59	0.2	-3.59	1	0.49
SLD5NT	PGD	PGD	28|35|59	122	40.67	3	37|2|9	0.19	0.56	0.19	0.56	0.19	-17.84	2.54	0.49
SLD5NT	EIF3M	EIF3M	5|4|11	20	6.67	3	11|0|0	0.19	0.55	0.19	0.55	0.19	-6.54	1.82	0.5
SLD5NT	TMEM43	TMEM43	0|5|10	15	5	3	10|0|0	0.19	0.57	0.19	0.57	0.19	-13.06	1.5	0.49
SLD5NT	PRPSAP2	PRPSAP2	1|4|10	15	5	3	10|0|0	0.19	0.57	0.19	0.57	0.19	-10.45	1.5	0.49
SLD5NT	CDIPT	CDIPT	0|2|1	3	1	3	2|0|0	0.18	0.54	0.18	0.54	0.18	-3.17	1.5	0.5
SLD5NT	ATP5J2	ATP5J2	1|0|2	3	1	3	2|0|0	0.18	0.54	0.18	0.54	0.18	-3.17	1.5	0.5
SLD5NT	TP53BP1	TP53BP1	1|2|0	3	1	3	2|0|0	0.18	0.54	0.18	0.54	0.18	-3.17	1.5	0.5
SLD5NT	ITPR3	ITPR3	0|0|2	2	0.67	3	2|0|0	0.18	0.54	0.18	0.54	0.18	-3.17	1	0.5
SLD5NT	RQCD1	RQCD1	0|0|2	2	0.67	3	2|0|0	0.18	0.54	0.18	0.54	0.18	-3.17	1	0.5
SLD5NT	RPL15	RPL15	26|23|47	96	32	3	24|4|13	0.17	0.52	0.17	0.52	0.17	-16.37	2.34	0.5
SLD5NT	MYH10	MYH10	8|7|29	44	14.67	3	26|0|0	0.17	0.51	0.17	0.51	0.17	-19.58	1.69	0.5
SLD5NT	VCP	VCP	4|11|0	15	5	3	8|0|3	0.17	0.51	0.17	0.51	0.17	-14.98	1.36	0.5
SLD5NT	USP14	USP14	6|6|2	14	4.67	3	8|0|0	0.17	0.25	0.17	0.25	0.17	-6.36	1.75	0.5
SLD5NT	PYGB	PYGB	0|1|13	14	4.67	3	12|0|1	0.16	0.49	0.16	0.49	0.16	-17.4	1.08	0.5
SLD5NT	RTN3	RTN3	2|2|2	6	2	3	4|0|0	0.16	0.16	0.16	0.16	0.16	-1.66	1.5	0.5
SLD5NT	LAS1L	LAS1L	2|2|2	6	2	3	4|0|0	0.16	0.16	0.16	0.16	0.16	-1.66	1.5	0.5
SLD5NT	SYNGAP1	SYNGAP1	2|1|1	4	1.33	3	1|0|1	0.16	0.49	0.16	0.49	0.16	-1.43	2	0.5
SLD5NT	PPP1CC	PPP1CC	4|4|4	12	4	3	4|0|2	0.15	0.15	0.15	0.15	0.15	-1.73	2	0.5
SLD5NT	CSK	CSK	2|3|7	12	4	3	8|0|0	0.15	0.43	0.15	0.43	0.15	-6.36	1.5	0.5
SLD5NT	FKBP8	FKBP8	2|1|6	9	3	3	7|0|0	0.15	0.44	0.15	0.44	0.15	-6.7	1.29	0.5
SLD5NT	NUP205	NUP205	0|0|6	6	2	3	7|0|0	0.15	0.44	0.15	0.44	0.15	-8.95	0.86	0.5
SLD5NT	RPS15A	RPS15A	12|15|22	49	16.33	3	10|5|11	0.14	0.43	0.14	0.43	0.14	-13.77	1.88	0.5
SLD5NT	GEMIN5	GEMIN5	4|5|6	15	5	3	8|0|0	0.14	0.25	0.14	0.25	0.14	-3.2	1.88	0.51
SLD5NT	TOMM20	TOMM20	2|2|3	7	2.33	3	2|0|2	0.14	0.27	0.14	0.27	0.14	-2.47	1.75	0.5
SLD5NT	RBM14	RBM14	0|1|5	6	2	3	6|0|0	0.14	0.43	0.14	0.43	0.14	-7.44	1	0.5
SLD5NT	ACOT9	ACOT9	0|1|4	5	1.67	3	5|0|0	0.14	0.42	0.14	0.42	0.14	-6.55	1	0.5
SLD5NT	CMBL	CMBL	0|1|4	5	1.67	3	5|0|0	0.14	0.42	0.14	0.42	0.14	-6.55	1	0.5
SLD5NT	MTCH2	MTCH2	2|3|9	14	4.67	3	9|0|1	0.13	0.39	0.13	0.39	0.13	-8.68	1.4	0.51
SLD5NT	DSG1	DSG1	1|9|0	10	3.33	3	9|0|1	0.13	0.39	0.13	0.39	0.13	-13.21	1	0.51
SLD5NT	FLNB	FLNB	0|1|6	7	2.33	3	6|0|1	0.13	0.39	0.13	0.39	0.13	-9.16	1	0.51
SLD5NT	GSTK1	GSTK1	1|1|3	5	1.67	3	4|0|0	0.13	0.39	0.13	0.39	0.13	-3.38	1.25	0.51
SLD5NT	PSMG2	PSMG2	0|1|3	4	1.33	3	4|0|0	0.13	0.39	0.13	0.39	0.13	-5.07	1	0.51
SLD5NT	ARL1	ARL1	0|1|3	4	1.33	3	4|0|0	0.13	0.39	0.13	0.39	0.13	-5.07	1	0.51
SLD5NT	NLE1	NLE1	0|0|3	3	1	3	4|0|0	0.13	0.39	0.13	0.39	0.13	-5.07	0.75	0.51
SLD5NT	RPN1	RPN1	11|23|27	61	20.33	3	25|0|1	0.12	0.31	0.12	0.31	0.12	-13.77	2.35	0.51
SLD5NT	SARS	SARS	12|9|25	46	15.33	3	24|0|0	0.12	0.36	0.12	0.36	0.12	-14.18	1.92	0.51
SLD5NT	PSMB1	PSMB1	8|13|8	29	9.67	3	13|0|1	0.12	0.33	0.12	0.33	0.12	-4.78	2.07	0.51
SLD5NT	ADSL	ADSL	5|7|13	25	8.33	3	14|0|0	0.12	0.35	0.12	0.35	0.12	-8.5	1.79	0.51
SLD5NT	PDIA4	PDIA4	2|3|20	25	8.33	3	20|0|0	0.12	0.35	0.12	0.35	0.12	-21.48	1.25	0.51
SLD5NT	KARS	KARS	3|9|20	32	10.67	3	19|0|1	0.11	0.34	0.11	0.34	0.11	-19.34	1.6	0.51
SLD5NT	PGRMC2	PGRMC2	2|3|2	7	2.33	3	5|0|0	0.11	0.2	0.11	0.2	0.11	-2.76	1.4	0.51
SLD5NT	CYB5B	CYB5B	2|1|2	5	1.67	3	4|0|0	0.11	0.16	0.11	0.16	0.11	-3.38	1.25	0.51
SLD5NT	ELAVL1	ELAVL1	0|2|2	4	1.33	3	4|0|0	0.11	0.16	0.11	0.16	0.11	-5.07	1	0.51
SLD5NT	RBBP7	RBBP7	1|2|0	3	1	3	3|0|0	0.11	0.34	0.11	0.34	0.11	-3.59	1	0.51
SLD5NT	PTBP2	PTBP2	0|2|1	3	1	3	3|0|0	0.11	0.34	0.11	0.34	0.11	-3.59	1	0.51
SLD5NT	ACIN1	ACIN1	0|2|0	2	0.67	3	0|0|3	0.11	0.34	0.11	0.34	0.11	-3.59	0.67	0.51
SLD5NT	PSMB5	PSMB5	6|14|17	37	12.33	3	16|0|2	0.1	0.26	0.1	0.26	0.1	-11.84	2.06	0.52
SLD5NT	CAP1	CAP1	8|6|3	17	5.67	3	10|0|0	0.1	0.26	0.1	0.26	0.1	-6.99	1.7	0.51
SLD5NT	DCXR	DCXR	5|7|3	15	5	3	9|0|0	0.1	0.26	0.1	0.26	0.1	-5.79	1.67	0.51
SLD5NT	BLMH	BLMH	3|6|9	18	6	3	11|0|0	0.09	0.25	0.09	0.25	0.09	-8.22	1.64	0.52
SLD5NT	RRM2	RRM2	3|5|2	10	3.33	3	7|0|0	0.09	0.25	0.09	0.25	0.09	-5.12	1.43	0.52
SLD5NT	NNT	NNT	0|3|6	9	3	3	8|0|0	0.09	0.25	0.09	0.25	0.09	-10.46	1.12	0.52
SLD5NT	RDX	RDX	0|1|7	8	2.67	3	9|0|0	0.09	0.26	0.09	0.26	0.09	-11.55	0.89	0.52
SLD5NT	PEBP1	PEBP1	2|3|1	6	2	3	5|0|0	0.09	0.2	0.09	0.2	0.09	-4.63	1.2	0.52
SLD5NT	DYNC1LI1	DYNC1LI1	2|3|0	5	1.67	3	5|0|0	0.09	0.2	0.09	0.2	0.09	-6.55	1	0.52
SLD5NT	NAMPT	NAMPT	4|11|14	29	9.67	3	16|0|0	0.08	0.2	0.08	0.2	0.08	-12.38	1.81	0.52
SLD5NT	MT-CO2	MT-CO2	2|4|1	7	2.33	3	6|0|0	0.08	0.23	0.08	0.23	0.08	-5.34	1.17	0.52
SLD5NT	EIF3K	EIF3K	4|3|0	7	2.33	3	5|0|1	0.08	0.18	0.08	0.18	0.08	-7.71	1.17	0.52
SLD5NT	TSFM	TSFM	0|1|4	5	1.67	3	6|0|0	0.08	0.23	0.08	0.23	0.08	-7.44	0.83	0.52
SLD5NT	RFC5	RFC5	0|1|4	5	1.67	3	6|0|0	0.08	0.23	0.08	0.23	0.08	-7.44	0.83	0.52
SLD5NT	CLUH	CLUH	0|0|4	4	1.33	3	6|0|0	0.08	0.23	0.08	0.23	0.08	-7.44	0.67	0.52
SLD5NT	GNA11	GNA11	0|2|0	2	0.67	3	2|0|1	0.08	0.24	0.08	0.24	0.08	-4.04	0.67	0.52
SLD5NT	A0A2R8Y6P1	A0A2R8Y6P1	0|2|0	2	0.67	3	2|0|1	0.08	0.24	0.08	0.24	0.08	-4.04	0.67	0.52
SLD5NT	EIF3A	EIF3A	21|25|53	99	33	3	43|0|4	0.07	0.22	0.07	0.22	0.07	-24.16	2.11	0.52
SLD5NT	ATP5L	ATP5L	5|8|8	21	7	3	6|2|3	0.07	0.11	0.07	0.11	0.07	-6.26	1.91	0.52
SLD5NT	RAB6A	RAB6A	10|8|3	21	7	3	8|2|2	0.07	0.19	0.07	0.19	0.07	-9.85	1.75	0.52
SLD5NT	FDPS	FDPS	4|5|10	19	6.33	3	10|0|2	0.07	0.21	0.07	0.21	0.07	-7.99	1.58	0.52
SLD5NT	PLD3	PLD3	2|6|3	11	3.67	3	6|0|2	0.07	0.19	0.07	0.19	0.07	-6.71	1.38	0.53
SLD5NT	SSR4	SSR4	1|3|6	10	3.33	3	6|0|2	0.07	0.19	0.07	0.19	0.07	-8.42	1.25	0.53
SLD5NT	CAPN1	CAPN1	0|1|3	4	1.33	3	5|0|0	0.07	0.2	0.07	0.2	0.07	-6.55	0.8	0.52
SLD5NT	EPRS	EPRS	21|18|72	111	37	3	62|0|0	0.06	0.17	0.06	0.17	0.06	-45.47	1.79	0.53
SLD5NT	RHOA	RHOA	3|3|13	19	6.33	3	12|2|1	0.06	0.18	0.06	0.18	0.06	-13.12	1.27	0.53
SLD5NT	PABPC1	PABPC1	3|3|3	9	3	3	5|0|1	0.06	0.06	0.06	0.06	0.06	-2.69	1.5	0.53
SLD5NT	AGAP3	AGAP3	2|1|2	5	1.67	3	1|2|1	0.06	0.09	0.06	0.09	0.06	-3.83	1.25	0.53
SLD5NT	PSMD6	PSMD6	8|14|18	40	13.33	3	19|0|1	0.05	0.15	0.05	0.15	0.05	-11.11	2	0.53
SLD5NT	PPP2CA	PPP2CA	5|2|7	14	4.67	3	10|0|0	0.05	0.13	0.05	0.13	0.05	-8.53	1.4	0.53
SLD5NT	S100A9	S100A9	2|4|0	6	2	3	4|0|2	0.05	0.15	0.05	0.15	0.05	-7.99	1	0.53
SLD5NT	NELFB	NELFB	1|0|2	3	1	3	4|0|0	0.05	0.16	0.05	0.16	0.05	-5.07	0.75	0.53
SLD5NT	ARL8A	ARL8A	1|2|0	3	1	3	4|0|0	0.05	0.16	0.05	0.16	0.05	-5.07	0.75	0.53
SLD5NT	VTA1	VTA1	0|0|2	2	0.67	3	4|0|0	0.05	0.16	0.05	0.16	0.05	-5.07	0.5	0.53
SLD5NT	CAD	CAD	6|10|32	48	16	3	32|0|0	0.04	0.13	0.04	0.13	0.04	-28.77	1.5	0.53
SLD5NT	FARSA	FARSA	3|7|7	17	5.67	3	11|0|0	0.04	0.06	0.04	0.06	0.04	-8.22	1.55	0.53
SLD5NT	ADH5	ADH5	0|2|6	8	2.67	3	9|0|0	0.04	0.12	0.04	0.12	0.04	-11.55	0.89	0.53
SLD5NT	SET	SET	2|2|1	5	1.67	3	5|0|0	0.04	0.06	0.04	0.06	0.04	-4.63	1	0.53
SLD5NT	IPO9	IPO9	2|2|0	4	1.33	3	5|0|0	0.04	0.06	0.04	0.06	0.04	-6.55	0.8	0.53
SLD5NT	TLN1	TLN1	2|2|0	4	1.33	3	5|0|0	0.04	0.06	0.04	0.06	0.04	-6.55	0.8	0.53
SLD5NT	ATAD3B	ATAD3B	0|2|2	4	1.33	3	5|0|0	0.04	0.06	0.04	0.06	0.04	-6.55	0.8	0.53
SLD5NT	HNRNPK	HNRNPK	9|21|6	36	12	3	16|0|7	0.03	0.1	0.03	0.1	0.03	-18.08	1.57	0.54
SLD5NT	XPO5	XPO5	4|3|16	23	7.67	3	19|0|0	0.03	0.09	0.03	0.09	0.03	-17.9	1.21	0.54
SLD5NT	PSME3	PSME3	9|12|0	21	7	3	12|0|3	0.03	0.1	0.03	0.1	0.03	-20.37	1.4	0.53
SLD5NT	CDC42	CDC42	2|2|4	8	2.67	3	7|0|0	0.03	0.1	0.03	0.1	0.03	-5.12	1.14	0.54
SLD5NT	SLC1A5	SLC1A5	2|3|1	6	2	3	6|0|0	0.03	0.08	0.03	0.08	0.03	-5.34	1	0.54
SLD5NT	PTPN1	PTPN1	0|2|3	5	1.67	3	6|0|0	0.03	0.08	0.03	0.08	0.03	-7.44	0.83	0.54
SLD5NT	UNC45A	UNC45A	0|3|2	5	1.67	3	6|0|0	0.03	0.08	0.03	0.08	0.03	-7.44	0.83	0.54
SLD5NT	MRPL37	MRPL37	0|0|3	3	1	3	6|0|0	0.03	0.08	0.03	0.08	0.03	-7.44	0.5	0.54
SLD5NT	SDHB	SDHB	0|0|3	3	1	3	6|0|0	0.03	0.08	0.03	0.08	0.03	-7.44	0.5	0.54
SLD5NT	EIF3B	EIF3B	19|21|39	79	26.33	3	39|0|0	0.02	0.06	0.02	0.06	0.02	-17.91	2.03	0.54
SLD5NT	EIF3C	EIF3C	11|12|23	46	15.33	3	25|0|1	0.02	0.05	0.02	0.05	0.02	-13.77	1.77	0.54
SLD5NT	PPIB	PPIB	8|16|20	44	14.67	3	17|3|3	0.02	0.05	0.02	0.05	0.02	-14.99	1.91	0.54
SLD5NT	COPG2	COPG2	1|3|9	13	4.33	3	13|0|0	0.02	0.06	0.02	0.06	0.02	-14.41	1	0.54
SLD5NT	C14ORF166	C14ORF166	5|6|0	11	3.67	3	9|0|1	0.02	0.05	0.02	0.05	0.02	-13.21	1.1	0.54
SLD5NT	BLVRA	BLVRA	2|5|4	11	3.67	3	9|0|0	0.02	0.05	0.02	0.05	0.02	-7.22	1.22	0.54
SLD5NT	ETF1	ETF1	0|2|6	8	2.67	3	10|0|0	0.02	0.05	0.02	0.05	0.02	-13.06	0.8	0.54
SLD5NT	CDK4	CDK4	1|2|0	3	1	3	5|0|0	0.02	0.06	0.02	0.06	0.02	-6.55	0.6	0.54
SLD5NT	CACYBP	CACYBP	0|2|1	3	1	3	5|0|0	0.02	0.06	0.02	0.06	0.02	-6.55	0.6	0.54
SLD5NT	FAM49B	FAM49B	0|0|2	2	0.67	3	5|0|0	0.02	0.06	0.02	0.06	0.02	-6.55	0.4	0.54
SLD5NT	DSC1	DSC1	0|2|0	2	0.67	3	5|0|0	0.02	0.06	0.02	0.06	0.02	-6.55	0.4	0.54
SLD5NT	KCTD12	KCTD12	0|2|0	2	0.67	3	5|0|0	0.02	0.06	0.02	0.06	0.02	-6.55	0.4	0.54
SLD5NT	RARS	RARS	13|19|34	66	22	3	32|0|4	0.01	0.03	0.01	0.03	0.01	-22.46	1.83	0.55
SLD5NT	DARS	DARS	12|21|29	62	20.67	3	33|0|0	0.01	0.02	0.01	0.02	0.01	-20.25	1.88	0.56
SLD5NT	HNRNPA2B1	HNRNPA2B1	13|24|21	58	19.33	3	24|4|0	0.01	0.02	0.01	0.02	0.01	-13.6	2.07	0.55
SLD5NT	NARS	NARS	14|14|27	55	18.33	3	28|0|3	0.01	0.02	0.01	0.02	0.01	-15.52	1.77	0.56
SLD5NT	EIF2S3	EIF2S3	12|15|27	54	18	3	27|1|3	0.01	0.02	0.01	0.02	0.01	-18.18	1.74	0.56
SLD5NT	EIF4A3	EIF4A3	5|21|20	46	15.33	3	23|0|3	0.01	0.01	0.01	0.01	0.01	-23.2	1.77	0.56
SLD5NT	EIF3E	EIF3E	8|13|20	41	13.67	3	23|0|1	0.01	0.03	0.01	0.03	0.01	-15.73	1.71	0.55
SLD5NT	TAGLN2	TAGLN2	12|16|9	37	12.33	3	10|1|9	0.01	0.04	0.01	0.04	0.01	-10.58	1.85	0.55
SLD5NT	KPNA2	KPNA2	11|17|4	32	10.67	3	17|0|4	0.01	0.04	0.01	0.04	0.01	-18.77	1.52	0.55
SLD5NT	RAB5C	RAB5C	9|10|8	27	9	3	10|2|3	0.01	0.02	0.01	0.02	0.01	-6.33	1.8	0.56
SLD5NT	TIMM50	TIMM50	6|6|12	24	8	3	13|0|3	0.01	0.04	0.01	0.04	0.01	-9.63	1.5	0.55
SLD5NT	RPN2	RPN2	5|6|11	22	7.33	3	16|0|0	0.01	0.03	0.01	0.03	0.01	-10.88	1.38	0.55
SLD5NT	ATP1B3	ATP1B3	8|7|5	20	6.67	3	12|0|1	0.01	0.02	0.01	0.02	0.01	-7.47	1.54	0.55
SLD5NT	PITPNB	PITPNB	5|5|9	19	6.33	3	12|0|2	0.01	0.02	0.01	0.02	0.01	-8.73	1.36	0.56
SLD5NT	DYNLL1	DYNLL1	3|5|8	16	5.33	3	9|0|4	0.01	0.02	0.01	0.02	0.01	-10.92	1.23	0.56
SLD5NT	DDX39A	DDX39A	4|4|6	14	4.67	3	10|0|1	0.01	0.02	0.01	0.02	0.01	-6.68	1.27	0.56
SLD5NT	SAR1A	SAR1A	4|7|0	11	3.67	3	8|1|2	0.01	0.04	0.01	0.04	0.01	-15.04	1	0.55
SLD5NT	EZR	EZR	0|2|7	9	3	3	12|0|0	0.01	0.02	0.01	0.02	0.01	-15.77	0.75	0.55
SLD5NT	SURF4	SURF4	3|2|4	9	3	3	7|0|1	0.01	0.03	0.01	0.03	0.01	-6.53	1.12	0.55
SLD5NT	PDCD10	PDCD10	2|2|3	7	2.33	3	7|0|0	0.01	0.03	0.01	0.03	0.01	-5.12	1	0.55
SLD5NT	PGM2	PGM2	0|0|6	6	2	3	11|0|0	0.01	0.02	0.01	0.02	0.01	-14.58	0.55	0.56
SLD5NT	ECI1	ECI1	2|3|1	6	2	3	5|0|2	0.01	0.02	0.01	0.02	0.01	-7.13	0.86	0.56
SLD5NT	SEC24C	SEC24C	1|1|4	6	2	3	8|0|0	0.01	0.04	0.01	0.04	0.01	-8.07	0.75	0.55
SLD5NT	LMAN1	LMAN1	0|4|1	5	1.67	3	8|0|0	0.01	0.04	0.01	0.04	0.01	-10.46	0.63	0.55
SLD5NT	ERLIN2	ERLIN2	0|1|4	5	1.67	3	8|0|0	0.01	0.04	0.01	0.04	0.01	-10.46	0.63	0.55
SLD5NT	CAPNS1	CAPNS1	3|2|0	5	1.67	3	7|0|0	0.01	0.03	0.01	0.03	0.01	-8.95	0.71	0.55
SLD5NT	ASS1	ASS1	0|1|3	4	1.33	3	7|0|0	0.01	0.03	0.01	0.03	0.01	-8.95	0.57	0.55
SLD5NT	TARS2	TARS2	0|0|3	3	1	3	7|0|0	0.01	0.03	0.01	0.03	0.01	-8.95	0.43	0.55
SLD5NT	DCDC1	DCDC1	1|2|0	3	1	3	2|1|2	0.01	0.03	0.01	0.03	0.01	-6.95	0.6	0.55
SLD5NT	MAATS1	MAATS1	2|1|0	3	1	3	2|2|1	0.01	0.03	0.01	0.03	0.01	-6.95	0.6	0.55
SLD5NT	PC	PC	183|181|156	520	173.33	3	355|150|290	0	0	0	0	0	#NAME?	0.65	0.61
SLD5NT	PCCA	PCCA	112|111|98	321	107	3	232|90|169	0	0	0	0	0	-448.03	0.65	0.61
SLD5NT	MCCC1	MCCC1	109|105|98	312	104	3	205|86|153	0	0	0	0	0	-387.43	0.7	0.61
SLD5NT	EEF2	EEF2	91|92|108	291	97	3	122|16|40	0	0	0	0	0	-82.31	1.63	0.61
SLD5NT	FASN	FASN	85|89|104	278	92.67	3	131|0|13	0	0	0	0	0	-54.68	1.93	0.61
SLD5NT	DYNC1H1	DYNC1H1	27|54|168	249	83	3	158|0|2	0	0	0	0	0	-154.21	1.56	0.59
SLD5NT	ACTN4	ACTN4	59|69|81	209	69.67	3	94|4|13	0	0	0	0	0	-48.23	1.88	0.6
SLD5NT	CCT8	CCT8	74|75|60	209	69.67	3	62|9|11	0	0	0	0	0	-21.04	2.55	0.59
SLD5NT	GPI	GPI	45|59|89	193	64.33	3	64|18|27	0	0	0	0	0	-62.77	1.77	0.6
SLD5NT	EEF1A1	EEF1A1	48|50|86	184	61.33	3	69|24|49	0	0	0	0	0	-96.67	1.3	0.61
SLD5NT	ACACA	ACACA	79|70|30	179	59.67	3	257|60|131	0	0	0	0	0	-549.34	0.4	0.61
SLD5NT	TKT	TKT	48|49|75	172	57.33	3	60|1|16	0	0	0	0	0	-26.38	2.23	0.58
SLD5NT	HSP90AA1	HSP90AA1	57|59|45	161	53.67	3	127|25|31	0	0	0	0	0	-150.41	0.88	0.61
SLD5NT	PKM	PKM	39|40|72	151	50.33	3	76|7|34	0	0	0	0	0	-79.83	1.29	0.61
SLD5NT	EIF4A1	EIF4A1	44|56|48	148	49.33	3	74|9|32	0	0	0	0	0	-70.55	1.29	0.61
SLD5NT	GAPDH	GAPDH	40|43|62	145	48.33	3	63|21|42	0	0	0	0	0	-89.51	1.15	0.61
SLD5NT	CLTC	CLTC	55|36|52	143	47.67	3	117|2|19	0	0	0	0	0	-109.33	1.04	0.61
SLD5NT	LDHA	LDHA	41|47|52	140	46.67	3	61|17|34	0	0	0	0	0	-71.58	1.25	0.61
SLD5NT	LDHB	LDHB	52|45|42	139	46.33	3	63|21|28	0	0	0	0	0	-70.19	1.24	0.61
SLD5NT	EEF1G	EEF1G	42|41|51	134	44.67	3	42|8|31	0	0	0	0	0	-37.63	1.65	0.6
SLD5NT	ASNS	ASNS	41|34|59	134	44.67	3	46|2|11	0	0.01	0	0.01	0	-22.53	2.27	0.57
SLD5NT	CSE1L	CSE1L	43|31|56	130	43.33	3	50|3|5	0	0	0	0	0	-24.43	2.24	0.57
SLD5NT	CCT4	CCT4	44|38|45	127	42.33	3	59|8|25	0	0	0	0	0	-52.68	1.38	0.61
SLD5NT	SLC25A5	SLC25A5	34|32|51	117	39	3	32|13|24	0	0	0	0	0	-35.62	1.7	0.59
SLD5NT	HNRNPU	HNRNPU	21|31|65	117	39	3	63|1|5	0	0	0	0	0	-49.32	1.7	0.58
SLD5NT	ANXA2	ANXA2	36|36|43	115	38.33	3	37|1|11	0	0	0	0	0	-11.91	2.35	0.58
SLD5NT	RPS3	RPS3	28|28|56	112	37.33	3	39|14|20	0	0	0	0	0	-44.98	1.53	0.6
SLD5NT	HSP90AB1	HSP90AB1	34|41|34	109	36.33	3	79|18|30	0	0	0	0	0	-99.66	0.86	0.61
SLD5NT	ILF2	ILF2	22|35|48	105	35	3	39|6|11	0	0	0	0	0	-33.27	1.87	0.58
SLD5NT	PAICS	PAICS	30|30|43	103	34.33	3	47|3|13	0	0	0	0	0	-30.85	1.63	0.6
SLD5NT	XRCC5	XRCC5	26|32|41	99	33	3	63|0|10	0	0	0	0	0	-46.79	1.36	0.6
SLD5NT	DDX39B	DDX39B	34|30|32	96	32	3	45|12|11	0	0	0	0	0	-36.41	1.41	0.61
SLD5NT	PTBP1	PTBP1	26|32|38	96	32	3	33|5|12	0	0	0	0	0	-22.09	1.92	0.59
SLD5NT	ILF3	ILF3	32|33|27	92	30.67	3	48|2|9	0	0	0	0	0	-29.99	1.56	0.6
SLD5NT	CCT7	CCT7	28|25|38	91	30.33	3	48|3|5	0	0	0	0	0	-29.09	1.62	0.59
SLD5NT	ENO1	ENO1	27|45|13	85	28.33	3	79|17|50	0	0	0	0	0	-169.03	0.58	0.61
SLD5NT	RAN	RAN	23|29|33	85	28.33	3	36|10|24	0	0	0	0	0	-48.56	1.21	0.61
SLD5NT	TUBB	TUBB	31|35|19	85	28.33	3	87|13|49	0	0	0	0	0	-157.94	0.57	0.61
SLD5NT	PHB2	PHB2	18|28|38	84	28	3	26|8|15	0	0	0	0	0	-31.33	1.71	0.59
SLD5NT	GANAB	GANAB	17|28|37	82	27.33	3	63|0|16	0	0	0	0	0	-68.55	1.04	0.61
SLD5NT	UBA1	UBA1	27|26|26	79	26.33	3	49|1|9	0	0	0	0	0	-31.15	1.34	0.6
SLD5NT	IARS	IARS	14|16|48	78	26	3	57|0|3	0	0	0	0	0	-49.64	1.3	0.59
SLD5NT	HSPA1A	HSPA1A	26|31|18	75	25	3	56|6|12	0	0	0	0	0	-60.6	1.01	0.61
SLD5NT	AHCY	AHCY	20|24|30	74	24.67	3	41|12|18	0	0	0	0	0	-54.14	1.04	0.61
SLD5NT	TCP1	TCP1	23|24|26	73	24.33	3	51|2|4	0	0	0	0	0	-32.63	1.28	0.6
SLD5NT	CAND1	CAND1	20|18|35	73	24.33	3	56|0|3	0	0	0	0	0	-41.97	1.24	0.6
SLD5NT	GDI2	GDI2	23|26|23	72	24	3	47|0|8	0	0	0	0	0	-30.48	1.31	0.6
SLD5NT	SHMT2	SHMT2	29|27|13	69	23	3	43|9|12	0	0	0	0	0	-57.16	1.08	0.61
SLD5NT	HNRNPA1	HNRNPA1	10|23|33	66	22	3	27|0|13	0	0	0	0	0	-32.16	1.65	0.58
SLD5NT	HSPA8	HSPA8	20|32|13	65	21.67	3	42|9|22	0	0	0	0	0	-69.09	0.89	0.61
SLD5NT	YARS	YARS	22|19|24	65	21.67	3	57|3|3	0	0	0	0	0	-45.24	1.03	0.61
SLD5NT	ARF3	ARF3	18|23|20	61	20.33	3	25|0|6	0	0	0	0	0	-11.26	1.97	0.58
SLD5NT	PRDX6	PRDX6	24|25|10	59	19.67	3	33|8|7	0	0	0	0	0	-42.24	1.23	0.6
SLD5NT	CKB	CKB	17|30|12	59	19.67	3	55|5|15	0	0	0	0	0	-73.34	0.79	0.61
SLD5NT	GNB2L1	GNB2L1	18|23|17	58	19.33	3	41|12|19	0	0	0	0	0	-60.36	0.81	0.61
SLD5NT	ATP5A1	ATP5A1	15|24|17	56	18.67	3	54|7|20	0	0	0	0	0	-75.26	0.69	0.61
SLD5NT	RPLP0	RPLP0	18|20|18	56	18.67	3	26|6|9	0	0	0	0	0	-22.01	1.37	0.6
SLD5NT	KPNB1	KPNB1	24|7|22	53	17.67	3	41|2|3	0	0	0	0	0	-45.17	1.15	0.6
SLD5NT	GOT2	GOT2	8|27|17	52	17.33	3	11|6|16	0	0.01	0	0.01	0	-27.68	1.58	0.56
SLD5NT	PSAT1	PSAT1	22|18|11	51	17	3	39|5|9	0	0	0	0	0	-46.67	0.96	0.61
SLD5NT	PGK1	PGK1	20|24|5	49	16.33	3	34|2|4	0	0	0	0	0	-41.64	1.22	0.59
SLD5NT	MTHFD1	MTHFD1	16|16|16	48	16	3	37|2|1	0	0	0	0	0	-22.81	1.2	0.6
SLD5NT	MCM7	MCM7	3|19|24	46	15.33	3	34|0|1	0	0	0	0	0	-39.53	1.31	0.58
SLD5NT	RAB7A	RAB7A	17|16|13	46	15.33	3	17|2|4	0	0.01	0	0.01	0	-8.71	2	0.56
SLD5NT	ATP1A1	ATP1A1	14|12|19	45	15	3	37|1|2	0	0	0	0	0	-28.57	1.12	0.6
SLD5NT	TALDO1	TALDO1	14|16|15	45	15	3	22|0|6	0	0	0	0	0	-12.55	1.61	0.59
SLD5NT	HNRNPM	HNRNPM	7|24|13	44	14.67	3	32|0|5	0	0	0	0	0	-33.44	1.19	0.59
SLD5NT	CCT2	CCT2	17|26|0	43	14.33	3	34|0|2	0	0	0	0	0	-50.77	1.19	0.58
SLD5NT	UBA2	UBA2	10|16|16	42	14	3	25|0|1	0	0	0	0	0	-15.11	1.62	0.58
SLD5NT	ALDH18A1	ALDH18A1	2|12|28	42	14	3	42|0|0	0	0	0	0	0	-52.13	1	0.59
SLD5NT	QARS	QARS	7|16|18	41	13.67	3	30|0|0	0	0	0	0	0	-24.35	1.37	0.59
SLD5NT	PRDX1	PRDX1	13|18|9	40	13.33	3	30|10|26	0	0	0	0	0	-68.63	0.61	0.61
SLD5NT	MDH1	MDH1	12|15|13	40	13.33	3	15|4|5	0	0	0	0	0	-11.13	1.67	0.58
SLD5NT	ATP5B	ATP5B	8|23|7	38	12.67	3	34|4|29	0	0	0	0	0	-74.37	0.57	0.61
SLD5NT	HPRT1	HPRT1	15|14|8	37	12.33	3	15|2|7	0	0	0	0	0	-16.41	1.54	0.58
SLD5NT	ALDOA	ALDOA	15|18|4	37	12.33	3	47|5|25	0	0	0	0	0	-96.78	0.48	0.61
SLD5NT	TRAP1	TRAP1	8|12|17	37	12.33	3	59|0|5	0	0	0	0	0	-67.08	0.58	0.61
SLD5NT	PGAM1	PGAM1	6|20|10	36	12	3	33|0|7	0	0	0	0	0	-39.46	0.9	0.6
SLD5NT	PSMD11	PSMD11	8|10|17	35	11.67	3	27|0|2	0	0	0	0	0	-21.69	1.21	0.59
SLD5NT	ANXA5	ANXA5	17|17|1	35	11.67	3	34|3|5	0	0	0	0	0	-55.82	0.83	0.6
SLD5NT	PCBP1	PCBP1	15|12|8	35	11.67	3	13|2|7	0	0	0	0	0	-14.17	1.59	0.57
SLD5NT	SF3B3	SF3B3	12|10|12	34	11.33	3	29|0|1	0	0	0	0	0	-19.75	1.13	0.6
SLD5NT	PHGDH	PHGDH	20|11|1	32	10.67	3	28|6|11	0	0	0	0	0	-60.66	0.71	0.6
SLD5NT	RPL12	RPL12	6|11|15	32	10.67	3	12|5|4	0	0.01	0	0.01	0	-16.12	1.52	0.57
SLD5NT	NME1-NME2	NME1;NME1-NME2	10|22|0	32	10.67	3	32|2|6	0	0	0	0	0	-56.96	0.8	0.59
SLD5NT	PSMA7	PSMA7	11|10|10	31	10.33	3	19|2|6	0	0	0	0	0	-16.77	1.15	0.59
SLD5NT	MCM2	MCM2	2|9|19	30	10	3	32|0|0	0	0	0	0	0	-38.03	0.94	0.59
SLD5NT	BCAP31	BCAP31	7|11|12	30	10	3	18|0|0	0	0.01	0	0.01	0	-10.17	1.67	0.56
SLD5NT	PRMT1	PRMT1	4|6|18	28	9.33	3	29|2|5	0	0	0	0	0	-38.62	0.78	0.6
SLD5NT	MAPK1	MAPK1	3|9|14	26	8.67	3	18|0|3	0	0	0	0	0	-20.67	1.24	0.57
SLD5NT	YWHAZ	YWHAZ	9|9|8	26	8.67	3	36|2|15	0	0	0	0	0	-52.75	0.49	0.61
SLD5NT	COPB2	COPB2	2|11|13	26	8.67	3	22|0|0	0	0	0	0	0	-24.12	1.18	0.58
SLD5NT	RPSA	RPSA	9|11|5	25	8.33	3	21|1|6	0	0	0	0	0	-25.97	0.89	0.6
SLD5NT	RAB1B	RAB1B	9|9|7	25	8.33	3	15|2|5	0	0	0	0	0	-15.47	1.14	0.59
SLD5NT	VDAC2	VDAC2	5|10|9	24	8	3	17|1|10	0	0	0	0	0	-26.22	0.86	0.6
SLD5NT	YWHAE	YWHAE	8|10|6	24	8	3	48|4|10	0	0	0	0	0	-69.54	0.39	0.61
SLD5NT	HNRNPC	HNRNPC	6|9|9	24	8	3	11|1|4	0	0	0	0	0	-9.93	1.5	0.57
SLD5NT	HSPD1	HSPD1	9|14|0	23	7.67	3	29|6|21	0	0	0	0	0	-81.3	0.41	0.61
SLD5NT	YWHAQ	YWHAQ	10|9|4	23	7.67	3	19|4|5	0	0	0	0	0	-28.23	0.82	0.6
SLD5NT	LRPPRC	LRPPRC	2|6|14	22	7.33	3	79|0|0	0	0	0	0	0	-105.76	0.28	0.61
SLD5NT	PPIA	PPIA	4|16|2	22	7.33	3	31|7|33	0	0	0	0	0	-95.13	0.31	0.61
SLD5NT	MAT2A	MAT2A	5|7|9	21	7	3	14|0|2	0	0	0	0	0	-11.07	1.31	0.57
SLD5NT	PPP1CA	PPP1CA	3|6|11	20	6.67	3	19|0|1	0	0	0	0	0	-19.34	1	0.58
SLD5NT	CTPS1	CTPS1	4|9|6	19	6.33	3	28|0|0	0	0	0	0	0	-27.58	0.68	0.61
SLD5NT	PA2G4	PA2G4	4|3|12	19	6.33	3	32|2|0	0	0	0	0	0	-38.15	0.56	0.6
SLD5NT	IPO5	IPO5	7|4|8	19	6.33	3	53|0|0	0	0	0	0	0	-61.91	0.36	0.61
SLD5NT	PHB	PHB	7|12|0	19	6.33	3	18|1|17	0	0	0	0	0	-51.46	0.53	0.61
SLD5NT	TUFM	TUFM	1|10|7	18	6	3	28|1|3	0	0	0	0	0	-41.31	0.56	0.61
SLD5NT	CANX	CANX	7|6|5	18	6	3	21|1|2	0	0	0	0	0	-20.6	0.75	0.61
SLD5NT	CKAP4	CKAP4	1|10|7	18	6	3	19|1|0	0	0	0	0	0	-24.17	0.9	0.58
SLD5NT	PRPS1	PRPS1	4|7|7	18	6	3	21|0|2	0	0	0	0	0	-21.25	0.78	0.61
SLD5NT	PLS3	PLS3	6|5|7	18	6	3	33|0|4	0	0	0	0	0	-37.53	0.49	0.61
SLD5NT	UQCRC2	UQCRC2	0|8|9	17	5.67	3	18|0|0	0	0	0	0	0	-24.37	0.94	0.58
SLD5NT	EFTUD2	EFTUD2	5|4|8	17	5.67	3	33|0|1	0	0	0	0	0	-35.65	0.5	0.61
SLD5NT	LCP1	LCP1	7|8|1	16	5.33	3	20|0|3	0	0	0	0	0	-28.5	0.7	0.59
SLD5NT	VDAC1	VDAC1	4|8|3	15	5	3	20|2|3	0	0	0	0	0	-26.15	0.6	0.61
SLD5NT	AHSA1	AHSA1	7|6|2	15	5	3	13|0|0	0	0.01	0	0.01	0	-12.22	1.15	0.56
SLD5NT	BSG	BSG	4|6|5	15	5	3	12|0|3	0	0	0	0	0	-11.44	1	0.58
SLD5NT	LTA4H	LTA4H	3|5|7	15	5	3	35|0|1	0	0	0	0	0	-40.84	0.42	0.61
SLD5NT	OAT	OAT	1|9|5	15	5	3	34|0|0	0	0	0	0	0	-43.94	0.44	0.61
SLD5NT	SSRP1	SSRP1	1|8|6	15	5	3	19|0|1	0	0	0	0	0	-24.17	0.75	0.59
SLD5NT	PPP5C	PPP5C	3|4|7	14	4.67	3	13|0|0	0	0.01	0	0.01	0	-10.43	1.08	0.57
SLD5NT	TPI1	TPI1	1|12|1	14	4.67	3	22|9|12	0	0	0	0	0	-58.25	0.33	0.61
SLD5NT	ACOT7	ACOT7	4|8|2	14	4.67	3	17|0|2	0	0	0	0	0	-20.23	0.74	0.59
SLD5NT	NPEPPS	NPEPPS	3|3|8	14	4.67	3	28|0|1	0	0	0	0	0	-31.3	0.48	0.61
SLD5NT	DARS2	DARS2	0|3|11	14	4.67	3	18|0|0	0	0	0	0	0	-24.37	0.78	0.57
SLD5NT	TIMM44	TIMM44	0|3|10	13	4.33	3	16|0|0	0	0.01	0	0.01	0	-21.56	0.81	0.56
SLD5NT	ARPC2	ARPC2	0|4|9	13	4.33	3	17|0|0	0	0	0	0	0	-23.07	0.76	0.58
SLD5NT	EIF2S1	EIF2S1	1|4|8	13	4.33	3	16|0|1	0	0	0	0	0	-20.02	0.76	0.58
SLD5NT	IPO7	IPO7	5|4|4	13	4.33	3	12|0|0	0	0	0	0	0	-7.72	1.08	0.57
SLD5NT	MDH2	MDH2	1|10|2	13	4.33	3	22|2|9	0	0	0	0	0	-43.1	0.39	0.61
SLD5NT	RAB14	RAB14	2|6|5	13	4.33	3	11|0|2	0	0	0	0	0	-12.46	1	0.57
SLD5NT	COPB1	COPB1	6|4|3	13	4.33	3	18|0|0	0	0	0	0	0	-16.55	0.72	0.61
SLD5NT	RAB2A	RAB2A	2|5|5	12	4	3	13|0|1	0	0	0	0	0	-13.69	0.86	0.58
SLD5NT	FLNA	FLNA	2|7|3	12	4	3	41|0|1	0	0	0	0	0	-52.17	0.29	0.61
SLD5NT	PSMD7	PSMD7	3|4|5	12	4	3	17|0|0	0	0	0	0	0	-15.43	0.71	0.61
SLD5NT	ACTR1A	ACTR1A	3|4|4	11	3.67	3	13|0|0	0	0	0	0	0	-10.43	0.85	0.61
SLD5NT	SPTBN1	SPTBN1	1|0|10	11	3.67	3	16|0|0	0	0.01	0	0.01	0	-21.56	0.69	0.56
SLD5NT	CBR1	CBR1	3|8|0	11	3.67	3	15|0|4	0	0	0	0	0	-26.22	0.58	0.59
SLD5NT	SERPINH1	SERPINH1	0|6|5	11	3.67	3	12|0|0	0	0.01	0	0.01	0	-15.77	0.92	0.57
SLD5NT	APMAP	APMAP	3|3|4	10	3.33	3	13|0|1	0	0	0	0	0	-11.83	0.71	0.61
SLD5NT	ME2	ME2	1|3|6	10	3.33	3	17|0|0	0	0	0	0	0	-19.94	0.59	0.59
SLD5NT	CNDP2	CNDP2	3|3|4	10	3.33	3	11|0|0	0	0	0	0	0	-8.22	0.91	0.57
SLD5NT	TXNRD1	TXNRD1	2|4|4	10	3.33	3	17|0|0	0	0	0	0	0	-17.48	0.59	0.61
SLD5NT	HDAC2	HDAC2	3|4|3	10	3.33	3	11|0|2	0	0	0	0	0	-10.67	0.77	0.61
SLD5NT	PDCD6	PDCD6	2|4|4	10	3.33	3	9|0|1	0	0	0	0	0	-8.68	1	0.57
SLD5NT	HSPA9	HSPA9	1|8|0	9	3	3	17|2|4	0	0	0	0	0	-32.21	0.39	0.59
SLD5NT	SSB	SSB	2|2|5	9	3	3	16|0|0	0	0	0	0	0	-16.09	0.56	0.61
SLD5NT	ARCN1	ARCN1	3|2|4	9	3	3	9|0|0	0	0.01	0	0.01	0	-7.22	1	0.56
SLD5NT	ARHGDIA	ARHGDIA	1|4|4	9	3	3	10|0|2	0	0	0	0	0	-13.24	0.75	0.61
SLD5NT	EMD	EMD	4|3|2	9	3	3	9|0|0	0	0.01	0	0.01	0	-7.22	1	0.56
SLD5NT	HARS	HARS	1|4|4	9	3	3	18|0|0	0	0	0	0	0	-21.17	0.5	0.61
SLD5NT	PPP2R1A	PPP2R1A	6|3|0	9	3	3	25|0|4	0	0	0	0	0	-40.7	0.31	0.61
SLD5NT	GLUD1	GLUD1	0|2|7	9	3	3	28|0|0	0	0	0	0	0	-38.98	0.32	0.61
SLD5NT	NUP93	NUP93	1|2|5	8	2.67	3	11|0|0	0	0.01	0	0.01	0	-11.87	0.73	0.57
SLD5NT	GARS	GARS	2|2|4	8	2.67	3	28|0|0	0	0	0	0	0	-32.39	0.29	0.61
SLD5NT	CAPZA2	CAPZA2	2|3|3	8	2.67	3	8|1|3	0	0	0	0	0	-11.52	0.67	0.61
SLD5NT	VPS35	VPS35	0|3|5	8	2.67	3	14|0|0	0	0	0	0	0	-18.8	0.57	0.58
SLD5NT	PDIA6	PDIA6	4|4|0	8	2.67	3	20|1|1	0	0	0	0	0	-30.37	0.36	0.61
SLD5NT	PNP	PNP	0|6|1	7	2.33	3	16|0|3	0	0	0	0	0	-26.13	0.37	0.61
SLD5NT	CLIC1	CLIC1	2|3|2	7	2.33	3	14|0|0	0	0	0	0	0	-13.59	0.5	0.61
SLD5NT	NSUN4	NSUN4	3|4|0	7	2.33	3	4|5|3	0	0	0	0	0	-16.9	0.58	0.61
SLD5NT	LMAN2	LMAN2	4|3|0	7	2.33	3	12|1|0	0	0	0	0	0	-17.4	0.54	0.61
SLD5NT	MIF	MIF	0|5|2	7	2.33	3	6|3|6	0	0	0	0	0	-21.3	0.47	0.61
SLD5NT	PGM1	PGM1	1|1|5	7	2.33	3	13|0|0	0	0	0	0	0	-14.41	0.54	0.58
SLD5NT	MAPRE1	MAPRE1	3|4|0	7	2.33	3	9|0|0	0	0.01	0	0.01	0	-11.55	0.78	0.56
SLD5NT	TOMM40	TOMM40	3|4|0	7	2.33	3	10|0|2	0	0	0	0	0	-16.04	0.58	0.61
SLD5NT	G6PD	G6PD	2|3|2	7	2.33	3	21|0|0	0	0	0	0	0	-22.7	0.33	0.61
SLD5NT	HSPA4	HSPA4	1|4|1	6	2	3	35|0|0	0	0	0	0	0	-45.42	0.17	0.61
SLD5NT	XPO7	XPO7	0|1|5	6	2	3	12|0|0	0	0	0	0	0	-15.77	0.5	0.57
SLD5NT	PRDX2	PRDX2	0|6|0	6	2	3	9|2|3	0	0	0	0	0	-19.49	0.43	0.58
SLD5NT	ACAD9	ACAD9	0|0|6	6	2	3	15|0|0	0	0	0	0	0	-20.05	0.4	0.58
SLD5NT	HSP90B1	HSP90B1	1|2|3	6	2	3	31|1|4	0	0	0	0	0	-47.02	0.17	0.61
SLD5NT	EIF3F	EIF3F	1|5|0	6	2	3	10|0|1	0	0.01	0	0.01	0	-14.71	0.55	0.57
SLD5NT	NUP210	NUP210	0|2|4	6	2	3	11|0|0	0	0	0	0	0	-14.58	0.55	0.57
SLD5NT	MCM4	MCM4	2|4|0	6	2	3	13|0|0	0	0	0	0	0	-17.28	0.46	0.61
SLD5NT	NDUFS2	NDUFS2	0|2|4	6	2	3	14|0|0	0	0	0	0	0	-18.8	0.43	0.61
SLD5NT	HLA-A	HLA-A	4|2|0	6	2	3	10|0|0	0	0	0	0	0	-13.06	0.6	0.57
SLD5NT	SF3A3	SF3A3	3|3|0	6	2	3	10|0|1	0	0	0	0	0	-14.71	0.55	0.61
SLD5NT	NUP107	NUP107	3|2|1	6	2	3	11|0|0	0	0	0	0	0	-11.87	0.55	0.61
SLD5NT	CCDC22	CCDC22	3|1|2	6	2	3	4|2|3	0	0	0	0	0	-10.04	0.67	0.61
SLD5NT	RRM1	RRM1	0|0|6	6	2	3	19|0|0	0	0	0	0	0	-25.88	0.32	0.61
SLD5NT	TMX1	TMX1	2|2|2	6	2	3	7|0|1	0	0	0	0	0	-6.53	0.75	0.61
SLD5NT	WARS	WARS	2|2|2	6	2	3	21|0|1	0	0	0	0	0	-24.19	0.27	0.61
SLD5NT	SEC23B	SEC23B	1|0|5	6	2	3	15|0|0	0	0	0	0	0	-20.05	0.4	0.61
SLD5NT	AKR1B1	AKR1B1	1|2|3	6	2	3	15|0|2	0	0	0	0	0	-20.12	0.35	0.61
SLD5NT	ISOC1	ISOC1	2|3|1	6	2	3	10|0|1	0	0	0	0	0	-12	0.55	0.61
SLD5NT	RAB21	RAB21	1|0|4	5	1.67	3	11|0|0	0	0	0	0	0	-14.58	0.45	0.57
SLD5NT	PRDX3	PRDX3	0|5|0	5	1.67	3	11|0|1	0	0	0	0	0	-15.9	0.42	0.57
SLD5NT	KIF5B	KIF5B	1|2|2	5	1.67	3	12|0|0	0	0	0	0	0	-12.98	0.42	0.61
SLD5NT	PSMA4	PSMA4	2|2|1	5	1.67	3	8|0|0	0	0	0	0	0	-8.07	0.63	0.61
SLD5NT	SAMM50	SAMM50	0|2|3	5	1.67	3	8|0|0	0	0.01	0	0.01	0	-10.46	0.63	0.56
SLD5NT	EIF3H	EIF3H	0|2|3	5	1.67	3	13|0|0	0	0	0	0	0	-17.28	0.38	0.61
SLD5NT	ACTR3	ACTR3	3|1|1	5	1.67	3	14|0|0	0	0	0	0	0	-15.85	0.36	0.61
SLD5NT	CDC37	CDC37	2|1|2	5	1.67	3	8|0|1	0	0	0	0	0	-9.22	0.56	0.61
SLD5NT	IMMT	IMMT	2|3|0	5	1.67	3	15|0|0	0	0	0	0	0	-20.05	0.33	0.61
SLD5NT	TPP2	TPP2	0|1|4	5	1.67	3	16|0|0	0	0	0	0	0	-21.56	0.31	0.61
SLD5NT	SEC23A	SEC23A	0|2|3	5	1.67	3	8|0|0	0	0.01	0	0.01	0	-10.46	0.63	0.56
SLD5NT	TTLL12	TTLL12	1|2|2	5	1.67	3	15|0|0	0	0	0	0	0	-17.03	0.33	0.61
SLD5NT	KIAA1279	KIAA1279	0|4|0	4	1.33	3	10|0|0	0	0	0	0	0	-13.06	0.4	0.57
SLD5NT	HLCS	HLCS	1|3|0	4	1.33	3	28|4|2	0	0	0	0	0	-48.08	0.12	0.61
SLD5NT	PPP2R2A	PPP2R2A	0|0|4	4	1.33	3	13|0|0	0	0	0	0	0	-17.28	0.31	0.61
SLD5NT	PFN1	PFN1	0|4|0	4	1.33	3	15|6|10	0	0	0	0	0	-44.73	0.13	0.61
SLD5NT	AKR1A1	AKR1A1	0|2|2	4	1.33	3	5|0|2	0	0	0	0	0	-9.38	0.57	0.61
SLD5NT	SDHA	SDHA	1|0|3	4	1.33	3	22|0|0	0	0	0	0	0	-30.23	0.18	0.61
SLD5NT	GTF2I	GTF2I	1|2|1	4	1.33	3	8|0|0	0	0	0	0	0	-8.07	0.5	0.61
SLD5NT	GSTO1	GSTO1	2|2|0	4	1.33	3	6|0|5	0	0	0	0	0	-15.18	0.36	0.61
SLD5NT	ERO1L	ERO1L	2|0|2	4	1.33	3	11|0|1	0	0	0	0	0	-15.9	0.33	0.61
SLD5NT	LUC7L3	LUC7L3	2|2|0	4	1.33	3	7|2|6	0	0	0	0	0	-21.23	0.27	0.61
SLD5NT	GOT1	GOT1	2|2|0	4	1.33	3	22|0|0	0	0	0	0	0	-30.23	0.18	0.61
SLD5NT	PGM3	PGM3	0|2|2	4	1.33	3	9|0|0	0	0	0	0	0	-11.55	0.44	0.61
SLD5NT	STAT1	STAT1	1|2|1	4	1.33	3	8|0|0	0	0	0	0	0	-8.07	0.5	0.61
SLD5NT	HSPH1	HSPH1	2|2|0	4	1.33	3	10|0|0	0	0	0	0	0	-13.06	0.4	0.61
SLD5NT	ALDH7A1	ALDH7A1	1|2|1	4	1.33	3	15|0|1	0	0	0	0	0	-18.58	0.25	0.61
SLD5NT	HNRNPUL1	HNRNPUL1	0|0|4	4	1.33	3	16|0|0	0	0	0	0	0	-21.56	0.25	0.61
SLD5NT	IPO8	IPO8	2|2|0	4	1.33	3	6|0|0	0	0	0	0	0	-7.44	0.67	0.61
SLD5NT	SNX2	SNX2	2|2|0	4	1.33	3	10|0|0	0	0	0	0	0	-13.06	0.4	0.61
SLD5NT	TNPO1	TNPO1	2|1|1	4	1.33	3	18|0|0	0	0	0	0	0	-21.17	0.22	0.61
SLD5NT	ATIC	ATIC	0|2|2	4	1.33	3	23|0|0	0	0	0	0	0	-31.74	0.17	0.61
SLD5NT	UBE2N	UBE2N	0|3|1	4	1.33	3	5|1|3	0	0	0	0	0	-12.5	0.44	0.61
SLD5NT	TIPRL	TIPRL	1|0|2	3	1	3	8|0|0	0	0	0	0	0	-10.46	0.38	0.61
SLD5NT	PSMD13	PSMD13	2|0|1	3	1	3	19|0|0	0	0	0	0	0	-25.88	0.16	0.61
SLD5NT	PREP	PREP	0|1|2	3	1	3	10|0|0	0	0	0	0	0	-13.06	0.3	0.61
SLD5NT	VCL	VCL	2|1|0	3	1	3	24|0|0	0	0	0	0	0	-33.08	0.12	0.61
SLD5NT	ACO2	ACO2	0|1|2	3	1	3	9|0|0	0	0	0	0	0	-11.55	0.33	0.61
SLD5NT	PSMB3	PSMB3	0|2|1	3	1	3	7|1|0	0	0	0	0	0	-10.63	0.38	0.61
SLD5NT	SLC38A2	SLC38A2	1|1|1	3	1	3	1|0|0	0	0	0	0	0	-0.4	3	0.61
SLD5NT	TYMS	TYMS	0|1|2	3	1	3	7|0|1	0	0	0	0	0	-10.63	0.38	0.61
SLD5NT	PFAS	PFAS	2|1|0	3	1	3	12|0|0	0	0	0	0	0	-15.77	0.25	0.61
SLD5NT	IPO4	IPO4	0|2|1	3	1	3	12|0|0	0	0	0	0	0	-15.77	0.25	0.61
SLD5NT	ANP32B	ANP32B	2|0|1	3	1	3	10|1|0	0	0	0	0	0	-14.71	0.27	0.61
SLD5NT	WDR18	WDR18	0|1|2	3	1	3	6|0|0	0	0	0	0	0	-7.44	0.5	0.61
SLD5NT	YWHAB	YWHAB	2|0|1	3	1	3	14|0|1	0	0	0	0	0	-20.15	0.2	0.61
SLD5NT	TFRC	TFRC	0|3|0	3	1	3	13|0|0	0	0	0	0	0	-17.28	0.23	0.61
SLD5NT	RBM39	RBM39	2|1|0	3	1	3	31|0|5	0	0	0	0	0	-50.9	0.08	0.61
SLD5NT	HUWE1	HUWE1	0|1|2	3	1	3	10|0|0	0	0	0	0	0	-13.06	0.3	0.61
SLD5NT	PSME1	PSME1	3|0|0	3	1	3	13|0|3	0	0	0	0	0	-21.86	0.19	0.61
SLD5NT	NUP98	NUP98	1|1|0	2	0.67	3	3|0|0	0	0	0	0	0	-3.59	0.67	0.61
SLD5NT	SRBD1	SRBD1	0|1|1	2	0.67	3	0|0|0	0	0	0	0	0	-1	6.67	0.61
SLD5NT	CHAF1A	CHAF1A	1|1|0	2	0.67	3	0|0|0	0	0	0	0	0	-1	6.67	0.61
SLD5NT	CALML5	CALML5	0|0|2	2	0.67	3	0|6|1	0	0	0	0	0	-9.16	0.29	0.61
SLD5NT	CALM2	CALM2	1|1|0	2	0.67	3	2|0|1	0	0	0	0	0	-4.04	0.67	0.61
SLD5NT	PPM1G	PPM1G	1|1|0	2	0.67	3	0|0|0	0	0	0	0	0	-1	6.67	0.61
SLD5NT	SLC3A2	SLC3A2	0|2|0	2	0.67	3	7|0|0	0	0	0	0	0	-8.95	0.29	0.61
SLD5NT	PSMA1	PSMA1	0|2|0	2	0.67	3	9|0|0	0	0	0	0	0	-11.55	0.22	0.61
SLD5NT	SORD	SORD	0|2|0	2	0.67	3	7|0|0	0	0	0	0	0	-8.95	0.29	0.61
SLD5NT	NCOR1	NCOR1	0|1|1	2	0.67	3	1|0|0	0	0	0	0	0	-1.81	2	0.61
SLD5NT	ACAT2	ACAT2	2|0|0	2	0.67	3	9|0|0	0	0	0	0	0	-11.55	0.22	0.61
SLD5NT	LIMD1	LIMD1	1|1|0	2	0.67	3	0|0|0	0	0	0	0	0	-1	6.67	0.61
SLD5NT	TRIP12	TRIP12	1|1|0	2	0.67	3	0|0|0	0	0	0	0	0	-1	6.67	0.61
SLD5NT	LRRC40	LRRC40	0|0|2	2	0.67	3	9|0|0	0	0	0	0	0	-11.55	0.22	0.61
SLD5NT	FARP2	FARP2	0|1|1	2	0.67	3	0|0|0	0	0	0	0	0	-1	6.67	0.61
SLD5NT	CDK5	CDK5	0|1|1	2	0.67	3	3|0|0	0	0	0	0	0	-3.59	0.67	0.61
SLD5NT	DDHD1	DDHD1	1|1|0	2	0.67	3	1|2|0	0	0	0	0	0	-4.04	0.67	0.61
SLD5NT	ZNF207	ZNF207	1|1|0	2	0.67	3	0|0|0	0	0	0	0	0	-1	6.67	0.61
SLD5NT	STX12	STX12	1|1|0	2	0.67	3	4|0|0	0	0	0	0	0	-5.07	0.5	0.61
SLD5NT	MCM6	MCM6	0|1|1	2	0.67	3	18|0|0	0	0	0	0	0	-24.37	0.11	0.61
SLD5NT	RPA2	RPA2	1|1|0	2	0.67	3	3|0|0	0	0	0	0	0	-3.59	0.67	0.61
SLD5NT	NDUFS3	NDUFS3	0|1|1	2	0.67	3	12|0|0	0	0	0	0	0	-15.77	0.17	0.61
SLD5NT	SNRPC	SNRPC	0|1|1	2	0.67	3	1|0|0	0	0	0	0	0	-1.81	2	0.61
SLD5NT	RNF168	RNF168	0|1|1	2	0.67	3	2|0|0	0	0	0	0	0	-3.17	1	0.61
SLD5NT	DDX42	DDX42	0|1|1	2	0.67	3	0|0|0	0	0	0	0	0	-1	6.67	0.61
SLD5NT	MTHFD1L	MTHFD1L	0|0|2	2	0.67	3	12|0|0	0	0	0	0	0	-15.77	0.17	0.61
SLD5NT	RNPEP	RNPEP	0|0|2	2	0.67	3	16|0|0	0	0	0	0	0	-21.56	0.12	0.61
SLD5NT	INTS12	INTS12	1|1|0	2	0.67	3	0|0|0	0	0	0	0	0	-1	6.67	0.61
SLD5NT	NAE1	NAE1	0|2|0	2	0.67	3	6|0|0	0	0	0	0	0	-7.44	0.33	0.61
SLD5NT	TMEM38B	TMEM38B	0|1|1	2	0.67	3	0|0|0	0	0	0	0	0	-1	6.67	0.61
SLD5NT	GNAI3	GNAI3	0|0|2	2	0.67	3	8|0|0	0	0	0	0	0	-10.46	0.25	0.61
SLD5NT	CCDC25	CCDC25	0|1|1	2	0.67	3	1|0|0	0	0	0	0	0	-1.81	2	0.61
SLD5NT	GAPVD1	GAPVD1	1|0|1	2	0.67	3	2|0|0	0	0	0	0	0	-3.17	1	0.61
SLD5NT	APRT	APRT	0|2|0	2	0.67	3	10|0|1	0	0	0	0	0	-14.71	0.18	0.61
SLD5NT	C19ORF43	C19ORF43	1|1|0	2	0.67	3	0|0|0	0	0	0	0	0	-1	6.67	0.61
SLD5NT	ATP6V1A	ATP6V1A	0|2|0	2	0.67	3	14|0|0	0	0	0	0	0	-18.8	0.14	0.61
SLD5NT	CCBL2	CCBL2	0|1|1	2	0.67	3	5|0|0	0	0	0	0	0	-6.55	0.4	0.61
SLD5NT	PRC1	PRC1	1|1|0	2	0.67	3	0|0|0	0	0	0	0	0	-1	6.67	0.61
SLD5NT	SNX9	SNX9	0|1|1	2	0.67	3	2|0|0	0	0	0	0	0	-3.17	1	0.61
SLD5NT	IBTK	IBTK	1|1|0	2	0.67	3	0|0|0	0	0	0	0	0	-1	6.67	0.61
SLD5NT	HDAC1	HDAC1	0|1|1	2	0.67	3	5|0|0	0	0	0	0	0	-6.55	0.4	0.61
SLD5NT	RAB1A	RAB1A	1|1|0	2	0.67	3	3|0|1	0	0	0	0	0	-5.4	0.5	0.61
SLD5NT	RAD50	RAD50	1|0|1	2	0.67	3	8|0|1	0	0	0	0	0	-11.72	0.22	0.61
SLD5NT	2009-09-01	2009-09-01	1|1|0	2	0.67	3	1|0|0	0	0	0	0	0	-1.81	2	0.61
SLD5NT	RAPGEF6	RAPGEF6	1|0|1	2	0.67	3	0|0|0	0	0	0	0	0	-1	6.67	0.61
SLD5NT	HTATSF1	HTATSF1	1|1|0	2	0.67	3	0|0|0	0	0	0	0	0	-1	6.67	0.61
SLD5NT	CTNNBL1	CTNNBL1	1|0|1	2	0.67	3	6|0|0	0	0	0	0	0	-7.44	0.33	0.61
SLD5NT	GON4L	GON4L	1|0|1	2	0.67	3	0|0|0	0	0	0	0	0	-1	6.67	0.61
SLD5NT	TMED9	TMED9	1|1|0	2	0.67	3	2|0|0	0	0	0	0	0	-3.17	1	0.61
SLD5NT	RAB35	RAB35	0|1|1	2	0.67	3	1|0|0	0	0	0	0	0	-1.81	2	0.61
SLD5NT	CDR2	CDR2	1|1|0	2	0.67	3	0|0|0	0	0	0	0	0	-1	6.67	0.61
SLD5NT	AGL	AGL	0|1|0	1	0.33	3	4|0|0	0	0	0	0	0	-5.07	0.25	0.61
SLD5NT	GTF3C1	GTF3C1	0|1|0	1	0.33	3	0|0|0	0	0	0	0	0	-1	3.33	0.61
SLD5NT	SWAP70	SWAP70	0|0|1	1	0.33	3	0|0|0	0	0	0	0	0	-1	3.33	0.61
SLD5NT	AGPAT3	AGPAT3	0|1|0	1	0.33	3	0|0|0	0	0	0	0	0	-1	3.33	0.61
SLD5NT	PISD	PISD	0|1|0	1	0.33	3	0|0|0	0	0	0	0	0	-1	3.33	0.61
SLD5NT	RLF	RLF	0|0|1	1	0.33	3	0|0|0	0	0	0	0	0	-1	3.33	0.61
SLD5NT	CDCA2	CDCA2	0|1|0	1	0.33	3	0|0|0	0	0	0	0	0	-1	3.33	0.61
SLD5NT	RSF1	RSF1	1|0|0	1	0.33	3	0|0|0	0	0	0	0	0	-1	3.33	0.61
SLD5NT	ANKFY1	ANKFY1	0|0|1	1	0.33	3	0|0|0	0	0	0	0	0	-1	3.33	0.61
SLD5NT	PIK3C2A	PIK3C2A	0|0|1	1	0.33	3	0|0|0	0	0	0	0	0	-1	3.33	0.61
SLD5NT	ACTR1B	ACTR1B	0|1|0	1	0.33	3	3|0|0	0	0	0	0	0	-3.59	0.33	0.61
SLD5NT	MAVS	MAVS	0|1|0	1	0.33	3	0|0|0	0	0	0	0	0	-1	3.33	0.61
SLD5NT	FOXP4	FOXP4	1|0|0	1	0.33	3	0|0|0	0	0	0	0	0	-1	3.33	0.61
SLD5NT	COPS4	COPS4	1|0|0	1	0.33	3	10|0|0	0	0	0	0	0	-13.06	0.1	0.61
SLD5NT	MED1	MED1	0|1|0	1	0.33	3	0|0|0	0	0	0	0	0	-1	3.33	0.61
SLD5NT	DDRGK1	DDRGK1	0|1|0	1	0.33	3	2|0|0	0	0	0	0	0	-3.17	0.5	0.61
SLD5NT	A0A1B0GTJ6	LOC101059948	0|0|1	1	0.33	3	0|0|0	0	0	0	0	0	-1	3.33	0.61
SLD5NT	ERCC6L	ERCC6L	1|0|0	1	0.33	3	0|0|0	0	0	0	0	0	-1	3.33	0.61
SLD5NT	PRPF40A	PRPF40A	0|1|0	1	0.33	3	3|0|6	0	0	0	0	0	-12.1	0.11	0.61
SLD5NT	CLIC4	CLIC4	0|1|0	1	0.33	3	8|0|0	0	0	0	0	0	-10.46	0.12	0.61
SLD5NT	MAD2L1	MAD2L1	0|1|0	1	0.33	3	3|0|0	0	0	0	0	0	-3.59	0.33	0.61
SLD5NT	SMARCA2	SMARCA2	0|1|0	1	0.33	3	1|0|0	0	0	0	0	0	-1.81	1	0.61
SLD5NT	MYBL2	MYBL2	0|1|0	1	0.33	3	0|0|0	0	0	0	0	0	-1	3.33	0.61
SLD5NT	DCD	DCD	0|1|0	1	0.33	3	4|0|2	0	0	0	0	0	-7.99	0.17	0.61
SLD5NT	ARHGAP6	ARHGAP6	0|1|0	1	0.33	3	0|0|1	0	0	0	0	0	-1.81	1	0.61
SLD5NT	CHD1L	CHD1L	0|0|1	1	0.33	3	0|0|0	0	0	0	0	0	-1	3.33	0.61
SLD5NT	CHEK2	CHEK2	1|0|0	1	0.33	3	0|0|0	0	0	0	0	0	-1	3.33	0.61
SLD5NT	GINS1	GINS1	1|0|0	1	0.33	3	0|0|0	0	0	0	0	0	-1	3.33	0.61
SLD5NT	PSMA6	PSMA6	0|1|0	1	0.33	3	6|0|0	0	0	0	0	0	-7.44	0.17	0.61
SLD5NT	USP7	USP7	0|0|1	1	0.33	3	10|0|0	0	0	0	0	0	-13.06	0.1	0.61
SLD5NT	AGPAT9	AGPAT9	0|1|0	1	0.33	3	0|0|0	0	0	0	0	0	-1	3.33	0.61
SLD5NT	CMYA5	CMYA5	1|0|0	1	0.33	3	2|0|0	0	0	0	0	0	-3.17	0.5	0.61
SLD5NT	PPP1CB	PPP1CB	0|1|0	1	0.33	3	2|0|0	0	0	0	0	0	-3.17	0.5	0.61
SLD5NT	UBR7	UBR7	0|1|0	1	0.33	3	0|0|0	0	0	0	0	0	-1	3.33	0.61
SLD5NT	UBR4	UBR4	0|0|1	1	0.33	3	6|0|0	0	0	0	0	0	-7.44	0.17	0.61
SLD5NT	TWF2	TWF2	0|1|0	1	0.33	3	0|0|1	0	0	0	0	0	-1.81	1	0.61
SLD5NT	CHD2	CHD2	0|1|0	1	0.33	3	1|0|0	0	0	0	0	0	-1.81	1	0.61
SLD5NT	ITPR2	ITPR2	1|0|0	1	0.33	3	0|0|0	0	0	0	0	0	-1	3.33	0.61
SLD5NT	KDSR	KDSR	0|0|1	1	0.33	3	1|0|0	0	0	0	0	0	-1.81	1	0.61
SLD5NT	POLRMT	POLRMT	0|0|1	1	0.33	3	1|0|0	0	0	0	0	0	-1.81	1	0.61
SLD5NT	NCOR2	NCOR2	0|1|0	1	0.33	3	0|0|0	0	0	0	0	0	-1	3.33	0.61
SLD5NT	DDX23	DDX23	0|1|0	1	0.33	3	0|1|0	0	0	0	0	0	-1.81	1	0.61
SLD5NT	ANKHD1	ANKHD1	0|1|0	1	0.33	3	0|0|0	0	0	0	0	0	-1	3.33	0.61
SLD5NT	HSPBP1	HSPBP1	0|1|0	1	0.33	3	6|0|0	0	0	0	0	0	-7.44	0.17	0.61
SLD5NT	PRPF19	PRPF19	0|1|0	1	0.33	3	16|0|0	0	0	0	0	0	-21.56	0.06	0.61
SLD5NT	SENP6	SENP6	1|0|0	1	0.33	3	0|0|0	0	0	0	0	0	-1	3.33	0.61
SLD5NT	DST	DST	1|0|0	1	0.33	3	1|0|1	0	0	0	0	0	-3.04	0.5	0.61
SLD5NT	CAMSAP1	CAMSAP1	0|1|0	1	0.33	3	0|0|0	0	0	0	0	0	-1	3.33	0.61
SLD5NT	NR2F2	NR2F2	0|1|0	1	0.33	3	0|0|0	0	0	0	0	0	-1	3.33	0.61
SLD5NT	TBCB	TBCB	1|0|0	1	0.33	3	2|0|0	0	0	0	0	0	-3.17	0.5	0.61
SLD5NT	EIF3G	EIF3G	1|0|0	1	0.33	3	0|0|0	0	0	0	0	0	-1	3.33	0.61
SLD5NT	ATR	ATR	1|0|0	1	0.33	3	0|0|1	0	0	0	0	0	-1.81	1	0.61
SLD5NT	SF3B6	SF3B6	0|0|1	1	0.33	3	1|0|0	0	0	0	0	0	-1.81	1	0.61
SLD5NT	KIAA1551	KIAA1551	0|0|1	1	0.33	3	1|0|0	0	0	0	0	0	-1.81	1	0.61
SLD5NT	GHITM	GHITM	1|0|0	1	0.33	3	5|0|0	0	0	0	0	0	-6.55	0.2	0.61
SLD5NT	PDCL3	PDCL3	1|0|0	1	0.33	3	0|0|0	0	0	0	0	0	-1	3.33	0.61
SLD5NT	TOP3A	TOP3A	0|0|1	1	0.33	3	0|0|0	0	0	0	0	0	-1	3.33	0.61
SLD5NT	UPF1	UPF1	1|0|0	1	0.33	3	5|0|0	0	0	0	0	0	-6.55	0.2	0.61
SLD5NT	GLCE	GLCE	0|1|0	1	0.33	3	0|0|0	0	0	0	0	0	-1	3.33	0.61
SLD5NT	TARDBP	TARDBP	0|1|0	1	0.33	3	3|0|0	0	0	0	0	0	-3.59	0.33	0.61
SLD5NT	PCNA	PCNA	0|1|0	1	0.33	3	7|0|0	0	0	0	0	0	-8.95	0.14	0.61
SLD5NT	ANXA7	ANXA7	1|0|0	1	0.33	3	11|0|1	0	0	0	0	0	-15.9	0.08	0.61
SLD5NT	WWC2	WWC2	0|1|0	1	0.33	3	0|0|0	0	0	0	0	0	-1	3.33	0.61
SLD5NT	ARID4A	ARID4A	1|0|0	1	0.33	3	0|0|1	0	0	0	0	0	-1.81	1	0.61
SLD5NT	MMS19	MMS19	0|0|1	1	0.33	3	2|0|0	0	0	0	0	0	-3.17	0.5	0.61
SLD5NT	CDC23	CDC23	0|1|0	1	0.33	3	1|0|0	0	0	0	0	0	-1.81	1	0.61
SLD5NT	NUP155	NUP155	1|0|0	1	0.33	3	12|0|0	0	0	0	0	0	-15.77	0.08	0.61
SLD5NT	CWF19L1	CWF19L1	0|0|1	1	0.33	3	1|0|0	0	0	0	0	0	-1.81	1	0.61
SLD5NT	NSDHL	NSDHL	0|1|0	1	0.33	3	5|0|0	0	0	0	0	0	-6.55	0.2	0.61
SLD5NT	IKBKAP	IKBKAP	0|0|1	1	0.33	3	4|0|0	0	0	0	0	0	-5.07	0.25	0.61
SLD5NT	ESF1	ESF1	0|1|0	1	0.33	3	0|0|0	0	0	0	0	0	-1	3.33	0.61
SLD5NT	CDC42BPA	CDC42BPA	0|1|0	1	0.33	3	1|0|2	0	0	0	0	0	-4.04	0.33	0.61
SLD5NT	ARHGEF16	ARHGEF16	0|1|0	1	0.33	3	0|0|0	0	0	0	0	0	-1	3.33	0.61
SLD5NT	LARP7	LARP7	0|1|0	1	0.33	3	0|0|0	0	0	0	0	0	-1	3.33	0.61
SLD5NT	APOO	APOO	0|1|0	1	0.33	3	3|0|0	0	0	0	0	0	-3.59	0.33	0.61
[truncated: 70 more rows]

## Sheet: PROSTAR_SLD5_HU_filter_Log2FC
ID	Peptides	Unique_peptides	Sequence_coverage____	MS_MS_count	Intensity_NLS_NT_N1	Intensity_NLS_NT_N2	Intensity_NLS_NT_N3	Intensity_NLS_NT_N4	Intensity_SLD5_HU_N1	Intensity_SLD5_HU_N2	Intensity_SLD5_HU_N3	Intensity_SLD5_NT_N1	Intensity_SLD5_NT_N2	Intensity_SLD5_NT_N3	Protein_Name	Mean_Intensity_NLS_NT	Mean_Intensity_SLD5_HU	Mean_Intensity_SLD5_NT	FC (SLD5HU/NLSNT)	FC (SLD5NT/NLSNT)	Log2 FC (SLD5HU/NLSNT)	Log2 FC (SLD5NT/NLSNT)
[truncated: 1,451 more rows]

[truncated: 1 more sheets: PROSTAR_SLD5_HU_Outlier_list]
