# Supplementary material for: Replisome Proximal Protein Associations and Dynamic Proteomic Changes at Stalled Replication Forks
Source: Mol Cell Proteomics. 2024 Apr 13;23(5):100767. doi: 10.1016/j.mcpro.2024.100767 (PMC11101681; doi:10.1016/j.mcpro.2024.100767)
Supplement: Supplemental Table S5 [file mmc5.xlsx]

## Sheet: SAINT_NT_CDC45 vs HEK293
Bait	Prey	PreyGene	Spec	SpecSum	AvgSpec	NumReplicates	ctrlCounts	AvgP	MaxP	TopoAvgP	TopoMaxP	SaintScore	logOddsScore	FoldChange	BFDR	boosted_by
CDC45NT	CDC45	CDC45	111|104|96	311	103.67	3	0|0|0	1	1	1	1	1	139.34	1036.67	0
CDC45NT	DVL2	DVL2	47|41|23	111	37	3	0|0|0	1	1	1	1	1	34.85	370	0		SAINT score (HEK293 as control) ≥ 0.95 and Min AvgSpec = 5
CDC45NT	DVL3	DVL3	29|23|17	69	23	3	0|0|0	1	1	1	1	1	26	230	0
CDC45NT	SUGT1	SUGT1	24|26|8	58	19.33	3	0|0|0	1	1	1	1	1	12.34	193.33	0
CDC45NT	NUDC	NUDC	22|17|12	51	17	3	1|0|0	1	1	1	1	1	30.38	51	0
CDC45NT	TXNL1	TXNL1	20|17|14	51	17	3	0|0|0	1	1	1	1	1	21.52	170	0
CDC45NT	NACA	NACA	15|15|11	41	13.67	3	0|0|0	1	1	1	1	1	16.98	136.67	0
CDC45NT	DNAJB1	DNAJB1	18|13|6	37	12.33	3	0|0|0	1	1	1	1	1	9.15	123.33	0
CDC45NT	PCNP	PCNP	8|9|4	21	7	3	0|0|0	1	1	1	1	1	5.83	70	0
CDC45NT	HCFC1	HCFC1	35|34|20	89	29.67	3	5|0|0	0.99	1	0.99	1	0.99	3.53	17.8	0
CDC45NT	LPL	LPL	6|4|3	13	4.33	3	0|0|0	0.99	1	0.99	1	0.99	4.09	43.33	0
CDC45NT	HBA1	HBA1	3|3|5	11	3.67	3	0|0|0	0.99	1	0.99	1	0.99	4.09	36.67	0
CDC45NT	BTN1A1	BTN1A1	3|4|4	11	3.67	3	0|0|0	0.99	1	0.99	1	0.99	4.09	36.67	0
CDC45NT	RBM27	RBM27	15|13|2	30	10	3	0|0|0	0.97	1	0.97	1	0.97	2.25	100	0
CDC45NT	A0A0U1RQK7	EIF4G3	14|7|2	23	7.67	3	0|0|0	0.97	1	0.97	1	0.97	2.25	76.67	0.01
CDC45NT	NSFL1C	NSFL1C	10|11|2	23	7.67	3	0|0|0	0.97	1	0.97	1	0.97	2.25	76.67	0
CDC45NT	DVL1	DVL1	7|5|2	14	4.67	3	0|0|0	0.97	1	0.97	1	0.97	2.25	46.67	0.01
CDC45NT	NCL	NCL	15|10|2	27	9	3	0|1|0	0.84	1	0.84	1	0.84	0.1	27	0.01
CDC45NT	CHORDC1	CHORDC1	5|5|2	12	4	3	1|0|0	0.84	1	0.84	1	0.84	0.1	12	0.02
CDC45NT	RPAP3	RPAP3	5|3|2	10	3.33	3	1|0|0	0.81	1	0.81	1	0.81	0.1	10	0.03
CDC45NT	WDHD1	WDHD1	6|9|1	16	5.33	3	0|0|0	0.67	1	0.67	1	0.67	0.22	53.33	0.03
CDC45NT	MKI67	MKI67	7|5|0	12	4	3	0|0|0	0.67	1	0.67	1	0.67	-2.29	40	0.05
CDC45NT	CTTN	CTTN	5|5|0	10	3.33	3	0|0|0	0.67	1	0.67	1	0.67	-2.29	33.33	0.06
CDC45NT	NONO	NONO	41|33|25	99	33	3	22|0|0	0.64	0.86	0.64	0.86	0.64	-0.81	4.5	0.07
CDC45NT	HDLBP	HDLBP	8|2|0	10	3.33	3	0|0|0	0.63	1	0.63	1	0.63	-2.29	33.33	0.08
CDC45NT	RNF219	RNF219	3|2|0	5	1.67	3	0|0|0	0.63	0.98	0.63	0.98	0.63	-2.29	16.67	0.1
CDC45NT	RUVBL2	RUVBL2	41|41|24	106	35.33	3	25|0|0	0.57	0.83	0.57	0.83	0.57	-2.94	4.24	0.11
CDC45NT	RPL17	RPL17	2|3|1	6	2	3	1|0|0	0.48	0.91	0.48	0.91	0.48	-1.7	6	0.12
CDC45NT	BCLAF1	BCLAF1	3|2|0	5	1.67	3	1|0|0	0.48	0.91	0.48	0.91	0.48	-3.1	5	0.12
CDC45NT	STUB1	STUB1	2|2|0	4	1.33	3	1|0|0	0.35	0.52	0.35	0.52	0.35	-3.1	4	0.15
CDC45NT	NPM1	NPM1	2|2|0	4	1.33	3	1|0|0	0.35	0.52	0.35	0.52	0.35	-3.1	4	0.15
CDC45NT	CCT5	CCT5	30|28|15	73	24.33	3	23|0|0	0.34	0.59	0.34	0.59	0.34	-7.63	3.17	0.18
CDC45NT	KPRP	KPRP	1|17|1	19	6.33	3	3|0|0	0.33	0.99	0.33	0.99	0.33	-3.48	6.33	0.23
CDC45NT	AMBP	AMBP	0|1|7	8	2.67	3	0|0|0	0.33	1	0.33	1	0.33	-2.29	26.67	0.19
CDC45NT	XDH	XDH	1|1|5	7	2.33	3	0|0|0	0.33	1	0.33	1	0.33	0.22	23.33	0.21
CDC45NT	ST13	ST13	4|1|0	5	1.67	3	0|0|0	0.33	1	0.33	1	0.33	-2.29	16.67	0.22
CDC45NT	POLR3D	POLR3D	1|2|1	4	1.33	3	0|0|0	0.3	0.9	0.3	0.9	0.3	0.22	13.33	0.25
CDC45NT	COL27A1	COL27A1	1|1|2	4	1.33	3	0|0|0	0.3	0.9	0.3	0.9	0.3	0.22	13.33	0.25
CDC45NT	TCOF1	TCOF1	1|2|0	3	1	3	0|0|0	0.3	0.9	0.3	0.9	0.3	-2.29	10	0.25
CDC45NT	TCEB2	TCEB2	2|1|0	3	1	3	0|0|0	0.3	0.9	0.3	0.9	0.3	-2.29	10	0.25
CDC45NT	PIH1D1	PIH1D1	0|2|1	3	1	3	0|0|0	0.3	0.9	0.3	0.9	0.3	-2.29	10	0.25
CDC45NT	FABP3	FABP3	0|0|2	2	0.67	3	0|0|0	0.3	0.9	0.3	0.9	0.3	-2.29	6.67	0.25
CDC45NT	NDUFB9	NDUFB9	2|0|0	2	0.67	3	0|0|0	0.3	0.9	0.3	0.9	0.3	-2.29	6.67	0.25
CDC45NT	UBAP2L	UBAP2L	2|0|0	2	0.67	3	0|0|0	0.3	0.9	0.3	0.9	0.3	-2.29	6.67	0.25
CDC45NT	KIAA0196	KIAA0196	2|0|0	2	0.67	3	0|0|0	0.3	0.9	0.3	0.9	0.3	-2.29	6.67	0.25
CDC45NT	FTO	FTO	0|2|0	2	0.67	3	0|0|0	0.3	0.9	0.3	0.9	0.3	-2.29	6.67	0.25
CDC45NT	ATXN2	ATXN2	2|0|0	2	0.67	3	0|0|0	0.3	0.9	0.3	0.9	0.3	-2.29	6.67	0.25
CDC45NT	STIP1	STIP1	5|3|1	9	3	3	3|0|0	0.29	0.57	0.29	0.57	0.29	-3.48	3	0.35
CDC45NT	RPL13	RPL13	8|6|1	15	5	3	6|0|0	0.28	0.55	0.28	0.55	0.28	-6.63	2.5	0.36
CDC45NT	PREX1	PREX1	2|2|2	6	2	3	2|0|0	0.25	0.25	0.25	0.25	0.25	-1.12	3	0.37
CDC45NT	RPL19	RPL19	3|4|0	7	2.33	3	3|0|0	0.24	0.45	0.24	0.45	0.24	-4.88	2.33	0.37
CDC45NT	RPS23	RPS23	3|2|1	6	2	3	2|0|0	0.23	0.44	0.23	0.44	0.23	-2.42	3	0.38
CDC45NT	MUC16	MUC16	1|2|1	4	1.33	3	1|0|0	0.17	0.52	0.17	0.52	0.17	-1.7	4	0.39
CDC45NT	SRP14	SRP14	1|2|1	4	1.33	3	1|0|0	0.17	0.52	0.17	0.52	0.17	-1.7	4	0.39
CDC45NT	GTPBP1	GTPBP1	1|2|0	3	1	3	1|0|0	0.17	0.52	0.17	0.52	0.17	-3.1	3	0.39
CDC45NT	FANCI	FANCI	2|1|0	3	1	3	1|0|0	0.17	0.52	0.17	0.52	0.17	-3.1	3	0.39
CDC45NT	RPL29	RPL29	1|2|0	3	1	3	1|0|0	0.17	0.52	0.17	0.52	0.17	-3.1	3	0.39
CDC45NT	RPL35	RPL35	2|1|0	3	1	3	1|0|0	0.17	0.52	0.17	0.52	0.17	-3.1	3	0.39
CDC45NT	IFIT5	IFIT5	2|0|0	2	0.67	3	1|0|0	0.17	0.52	0.17	0.52	0.17	-3.1	2	0.39
CDC45NT	SNRPD3	SNRPD3	2|2|1	5	1.67	3	2|0|0	0.16	0.25	0.16	0.25	0.16	-2.42	2.5	0.44
CDC45NT	RPS25	RPS25	2|1|2	5	1.67	3	2|0|0	0.16	0.25	0.16	0.25	0.16	-2.42	2.5	0.44
CDC45NT	AP1M1	AP1M1	1|4|0	5	1.67	3	3|0|0	0.15	0.45	0.15	0.45	0.15	-4.88	1.67	0.45
CDC45NT	SYNCRIP	SYNCRIP	3|2|0	5	1.67	3	3|0|0	0.14	0.28	0.14	0.28	0.14	-4.88	1.67	0.47
CDC45NT	SYNGAP1	SYNGAP1	2|1|2	5	1.67	3	1|0|1	0.14	0.21	0.14	0.21	0.14	-2.72	2.5	0.46
CDC45NT	RPL38	RPL38	3|2|0	5	1.67	3	3|0|0	0.14	0.28	0.14	0.28	0.14	-4.88	1.67	0.47
CDC45NT	RPL24	RPL24	5|3|1	9	3	3	3|1|1	0.12	0.31	0.12	0.31	0.12	-6.32	1.8	0.49
CDC45NT	S100A8	S100A8	2|2|2	6	2	3	3|0|0	0.12	0.12	0.12	0.12	0.12	-1.96	2	0.48
CDC45NT	RPL14	RPL14	6|6|3	15	5	3	3|3|1	0.11	0.16	0.11	0.16	0.11	-5.72	2.14	0.49
CDC45NT	ARF4	ARF4	1|4|0	5	1.67	3	4|0|0	0.1	0.3	0.1	0.3	0.1	-6.36	1.25	0.5
CDC45NT	EBP	EBP	4|4|0	8	2.67	3	3|1|1	0.08	0.11	0.08	0.11	0.08	-8.24	1.6	0.51
CDC45NT	SUB1	SUB1	1|2|0	3	1	3	2|0|0	0.08	0.25	0.08	0.25	0.08	-4.46	1.5	0.5
CDC45NT	RPS19	RPS19	6|1|0	7	2.33	3	7|0|0	0.06	0.17	0.06	0.17	0.06	-10.24	1	0.51
CDC45NT	FBLL1	FBLL1	2|2|0	4	1.33	3	2|0|1	0.05	0.08	0.05	0.08	0.05	-5.33	1.33	0.52
CDC45NT	RPS20	RPS20	3|1|0	4	1.33	3	4|0|0	0.05	0.15	0.05	0.15	0.05	-6.36	1	0.53
CDC45NT	RPL30	RPL30	6|6|4	16	5.33	3	6|1|1	0.04	0.06	0.04	0.06	0.04	-4.99	2	0.54
CDC45NT	RPS27	RPS27	6|1|2	9	3	3	5|1|1	0.04	0.13	0.04	0.13	0.04	-8.5	1.29	0.53
CDC45NT	SHROOM3	SHROOM3	3|1|0	4	1.33	3	3|1|0	0.04	0.11	0.04	0.11	0.04	-6.69	1	0.55
CDC45NT	SRP54	SRP54	1|2|0	3	1	3	3|0|0	0.04	0.12	0.04	0.12	0.04	-4.88	1	0.54
CDC45NT	RHEB	RHEB	0|2|0	2	0.67	3	3|0|0	0.04	0.12	0.04	0.12	0.04	-4.88	0.67	0.54
CDC45NT	DDX3X	DDX3X	13|10|3	26	8.67	3	15|0|0	0.03	0.07	0.03	0.07	0.03	-14.06	1.73	0.59
CDC45NT	CACYBP	CACYBP	2|1|3	6	2	3	5|0|0	0.03	0.07	0.03	0.07	0.03	-5.93	1.2	0.57
CDC45NT	ZMPSTE24	ZMPSTE24	2|2|0	4	1.33	3	4|0|0	0.03	0.05	0.03	0.05	0.03	-6.36	1	0.56
CDC45NT	RPS14	RPS14	2|2|0	4	1.33	3	4|0|0	0.03	0.05	0.03	0.05	0.03	-6.36	1	0.56
CDC45NT	RPS24	RPS24	2|2|0	4	1.33	3	4|0|0	0.03	0.05	0.03	0.05	0.03	-6.36	1	0.56
CDC45NT	RPL28	RPL28	2|1|0	3	1	3	2|0|1	0.03	0.08	0.03	0.08	0.03	-5.33	1	0.58
CDC45NT	DDHD1	DDHD1	0|2|0	2	0.67	3	1|2|0	0.03	0.08	0.03	0.08	0.03	-5.33	0.67	0.58
CDC45NT	COX4I1	COX4I1	6|8|3	17	5.67	3	11|0|0	0.02	0.04	0.02	0.04	0.02	-9.51	1.55	0.62
CDC45NT	VIM	VIM	8|6|2	16	5.33	3	7|1|2	0.02	0.06	0.02	0.06	0.02	-10.37	1.6	0.59
CDC45NT	RPL21	RPL21	2|2|0	4	1.33	3	3|0|1	0.02	0.03	0.02	0.03	0.02	-6.69	1	0.6
CDC45NT	HSP90AB2P	HSP90AB2P	2|1|1	4	1.33	3	4|0|0	0.02	0.05	0.02	0.05	0.02	-4.67	1	0.6
CDC45NT	LBR	LBR	1|2|0	3	1	3	4|0|0	0.02	0.05	0.02	0.05	0.02	-6.36	0.75	0.6
CDC45NT	VPS26A	VPS26A	1|2|0	3	1	3	4|0|0	0.02	0.05	0.02	0.05	0.02	-6.36	0.75	0.6
CDC45NT	CYB5B	CYB5B	2|0|0	2	0.67	3	4|0|0	0.02	0.05	0.02	0.05	0.02	-6.36	0.5	0.6
CDC45NT	RPL8	RPL8	0|2|0	2	0.67	3	4|0|0	0.02	0.05	0.02	0.05	0.02	-6.36	0.5	0.6
CDC45NT	FLNA	FLNA	45|35|25	105	35	3	41|0|1	0.01	0.04	0.01	0.04	0.01	-15.99	2.5	0.63
CDC45NT	HIST1H2BC	HIST1H2BC	26|20|13	59	19.67	3	18|7|3	0.01	0.02	0.01	0.02	0.01	-15.39	2.11	0.63
CDC45NT	IPO9	IPO9	2|2|0	4	1.33	3	5|0|0	0.01	0.02	0.01	0.02	0.01	-7.84	0.8	0.63
CDC45NT	NOP2	NOP2	1|2|0	3	1	3	5|0|0	0.01	0.02	0.01	0.02	0.01	-7.84	0.6	0.64
CDC45NT	RPS26	RPS26	2|1|0	3	1	3	5|0|0	0.01	0.02	0.01	0.02	0.01	-7.84	0.6	0.64
CDC45NT	RPL27	RPL27	2|1|0	3	1	3	5|0|0	0.01	0.02	0.01	0.02	0.01	-7.84	0.6	0.64
CDC45NT	PSAP	PSAP	2|0|0	2	0.67	3	5|0|0	0.01	0.02	0.01	0.02	0.01	-7.84	0.4	0.64
CDC45NT	PC	PC	164|150|126	440	146.67	3	354|149|156	0	0	0	0	0	-613.57	0.67	0.79
CDC45NT	MCCC1	MCCC1	123|110|85	318	106	3	204|86|86	0	0	0	0	0	-325.33	0.85	0.79
CDC45NT	PCCA	PCCA	102|89|73	264	88	3	231|90|92	0	0	0	0	0	-396.54	0.64	0.79
CDC45NT	CCT8	CCT8	75|66|50	191	63.67	3	62|9|8	0	0	0	0	0	-27.75	2.42	0.73
CDC45NT	EEF2	EEF2	48|59|29	136	45.33	3	121|17|21	0	0	0	0	0	-150.5	0.86	0.79
CDC45NT	EEF1A1	EEF1A1	39|42|29	110	36.67	3	69|25|25	0	0	0	0	0	-99.65	0.92	0.79
CDC45NT	GPI	GPI	41|37|28	106	35.33	3	65|18|16	0	0	0	0	0	-76.36	1.07	0.79
CDC45NT	HSP90AA1	HSP90AA1	40|39|27	106	35.33	3	127|25|15	0	0	0	0	0	-165.25	0.63	0.79
CDC45NT	EEF1G	EEF1G	35|42|28	105	35	3	42|8|16	0	0	0	0	0	-38.06	1.59	0.76
CDC45NT	HSPA1A	HSPA1A	40|33|31	104	34.67	3	56|6|7	0	0	0	0	0	-37.2	1.51	0.77
CDC45NT	LDHB	LDHB	37|38|26	101	33.67	3	63|21|14	0	0	0	0	0	-78.43	1.03	0.79
CDC45NT	PARP1	PARP1	47|41|9	97	32.33	3	39|3|16	0	0	0	0	0	-58.55	1.67	0.73
CDC45NT	HSPA8	HSPA8	33|34|18	85	28.33	3	42|9|10	0	0	0	0	0	-46.17	1.39	0.77
CDC45NT	GAPDH	GAPDH	28|26|26	80	26.67	3	61|21|13	0	0	0	0	0	-74.76	0.84	0.79
CDC45NT	LDHA	LDHA	29|27|24	80	26.67	3	61|17|17	0	0	0	0	0	-78.08	0.84	0.79
CDC45NT	HIST1H4A	HIST1H4A	35|25|18	78	26	3	37|17|24	0	0	0	0	0	-67.91	1	0.78
CDC45NT	TUBB	TUBB	29|22|20	71	23.67	3	87|13|26	0	0	0	0	0	-125.64	0.56	0.79
CDC45NT	HSP90AB1	HSP90AB1	27|24|19	70	23.33	3	79|18|10	0	0	0	0	0	-102.45	0.65	0.79
CDC45NT	PKM	PKM	33|23|13	69	23	3	76|7|14	0	0	0	0	0	-101.89	0.71	0.79
CDC45NT	CLTC	CLTC	29|29|11	69	23	3	117|2|7	0	0	0	0	0	-146.72	0.55	0.79
CDC45NT	FASN	FASN	33|25|11	69	23	3	131|0|5	0	0	0	0	0	-160.76	0.51	0.79
CDC45NT	TKT	TKT	28|24|8	60	20	3	62|1|9	0	0	0	0	0	-79.41	0.83	0.78
CDC45NT	SLC25A5	SLC25A5	23|21|15	59	19.67	3	33|13|12	0	0	0	0	0	-47.73	1.02	0.78
CDC45NT	CSE1L	CSE1L	23|27|9	59	19.67	3	50|3|3	0	0	0	0	0	-55.5	1.05	0.77
CDC45NT	RAN	RAN	23|19|15	57	19	3	36|10|15	0	0	0	0	0	-51.33	0.93	0.78
CDC45NT	RPS3	RPS3	21|20|15	56	18.67	3	38|14|11	0	0	0	0	0	-53.77	0.89	0.79
CDC45NT	EIF4A1	EIF4A1	21|21|13	55	18.33	3	74|9|16	0	0	0	0	0	-104.68	0.56	0.79
CDC45NT	DDX39B	DDX39B	20|22|13	55	18.33	3	45|12|7	0	0	0	0	0	-58.36	0.86	0.78
CDC45NT	DHX9	DHX9	24|21|6	51	17	3	59|5|4	0	0	0	0	0	-79	0.75	0.78
CDC45NT	CCT4	CCT4	21|19|11	51	17	3	58|8|13	0	0	0	0	0	-82.2	0.65	0.79
CDC45NT	ANXA2	ANXA2	22|19|9	50	16.67	3	37|1|4	0	0	0	0	0	-37.31	1.19	0.76
CDC45NT	ILF2	ILF2	21|17|11	49	16.33	3	39|6|7	0	0	0	0	0	-46.64	0.94	0.77
CDC45NT	CAND1	CAND1	24|19|2	45	15	3	56|0|2	0	0	0	0	0	-76.53	0.78	0.78
CDC45NT	ACTN4	ACTN4	21|20|4	45	15	3	94|4|6	0	0	0	0	0	-136.47	0.43	0.79
CDC45NT	RPL18	RPL18	17|16|8	41	13.67	3	9|9|6	0	0	0	0	0	-18.44	1.71	0.69
CDC45NT	GOT2	GOT2	15|13|12	40	13.33	3	11|6|9	0	0	0	0	0	-15.06	1.54	0.73
CDC45NT	AHCY	AHCY	17|14|7	38	12.67	3	41|12|12	0	0	0	0	0	-72.85	0.58	0.79
CDC45NT	PTBP1	PTBP1	18|16|4	38	12.67	3	33|5|7	0	0	0	0	0	-52.47	0.84	0.77
CDC45NT	RPL15	RPL15	17|14|6	37	12.33	3	24|4|8	0	0	0	0	0	-35.84	1.03	0.76
CDC45NT	ARF3	ARF3	14|14|6	34	11.33	3	25|0|3	0	0	0	0	0	-25.12	1.21	0.74
CDC45NT	ENO1	ENO1	18|8|8	34	11.33	3	78|17|23	0	0	0	0	0	-144.47	0.29	0.79
CDC45NT	TARS	TARS	20|12|2	34	11.33	3	43|2|3	0	0	0	0	0	-62.19	0.71	0.77
CDC45NT	XRCC5	XRCC5	13|14|6	33	11	3	63|0|8	0	0	0	0	0	-83.16	0.46	0.79
CDC45NT	CKB	CKB	21|5|6	32	10.67	3	55|5|10	0	0	0	0	0	-84.71	0.46	0.79
CDC45NT	RPS2	RPS2	11|14|7	32	10.67	3	21|8|4	0	0	0	0	0	-30.15	0.97	0.76
CDC45NT	ASNS	ASNS	16|12|4	32	10.67	3	46|2|9	0	0	0	0	0	-69.12	0.56	0.79
CDC45NT	HNRNPU	HNRNPU	12|14|6	32	10.67	3	62|1|4	0	0	0	0	0	-77.48	0.48	0.79
CDC45NT	PAICS	PAICS	11|14|5	30	10	3	47|3|7	0	0	0	0	0	-66.34	0.53	0.79
CDC45NT	TRIM28	TRIM28	15|7|7	29	9.67	3	28|0|0	0	0	0	0	0	-23.23	1.04	0.73
CDC45NT	RPL7	RPL7	13|11|5	29	9.67	3	24|7|9	0	0	0	0	0	-43.59	0.72	0.79
CDC45NT	GDI2	GDI2	12|13|3	28	9.33	3	47|0|5	0	0	0	0	0	-64.8	0.54	0.79
CDC45NT	PRKDC	PRKDC	12|11|3	26	8.67	3	134|7|6	0	0	0	0	0	-203.11	0.18	0.79
CDC45NT	RPL10A	RPL10A	9|12|5	26	8.67	3	15|5|7	0	0	0	0	0	-26.57	0.96	0.75
CDC45NT	HNRNPA1	HNRNPA1	8|9|9	26	8.67	3	28|0|1	0	0	0	0	0	-22.93	0.9	0.79
CDC45NT	RPL5	RPL5	12|11|3	26	8.67	3	23|0|9	0	0	0	0	0	-37.1	0.81	0.76
CDC45NT	PGD	PGD	11|11|3	25	8.33	3	37|2|7	0	0	0	0	0	-56.48	0.54	0.79
CDC45NT	PHB2	PHB2	13|9|3	25	8.33	3	26|8|9	0	0	0	0	0	-52.8	0.58	0.79
CDC45NT	ACACA	ACACA	12|10|3	25	8.33	3	258|60|80	0	0	0	0	0	-576.24	0.06	0.79
CDC45NT	PRDX6	PRDX6	12|9|3	24	8	3	33|8|6	0	0	0	0	0	-58.17	0.51	0.79
CDC45NT	ILF3	ILF3	13|10|1	24	8	3	48|2|4	0	0	0	0	0	-74.46	0.44	0.79
CDC45NT	CCT6A	CCT6A	9|10|4	23	7.67	3	25|0|0	0	0	0	0	0	-24.94	0.92	0.74
CDC45NT	HNRNPA2B1	HNRNPA2B1	12|6|5	23	7.67	3	24|4|0	0	0	0	0	0	-27.05	0.82	0.75
CDC45NT	ALDOA	ALDOA	10|8|5	23	7.67	3	47|5|16	0	0	0	0	0	-82.11	0.34	0.79
CDC45NT	PSAT1	PSAT1	10|11|2	23	7.67	3	39|5|7	0	0	0	0	0	-66.78	0.45	0.79
CDC45NT	EIF4G1	EIF4G1	11|9|3	23	7.67	3	35|0|0	0	0	0	0	0	-40.78	0.66	0.79
CDC45NT	RPL6	RPL6	9|12|2	23	7.67	3	12|2|2	0	0.01	0	0.01	0	-17.84	1.44	0.65
CDC45NT	RPLP0	RPLP0	12|9|1	22	7.33	3	26|6|6	0	0	0	0	0	-51.68	0.58	0.79
CDC45NT	EIF3L	EIF3L	8|11|3	22	7.33	3	26|0|0	0	0	0	0	0	-28.48	0.85	0.74
CDC45NT	HIST1H1E	HIST1H1E	9|9|4	22	7.33	3	13|11|8	0	0	0	0	0	-35.81	0.69	0.79
CDC45NT	TALDO1	TALDO1	9|11|2	22	7.33	3	22|0|5	0	0	0	0	0	-32.54	0.81	0.75
CDC45NT	RPL12	RPL12	10|8|3	21	7	3	12|5|3	0	0	0	0	0	-21.4	1.05	0.72
CDC45NT	RAB7A	RAB7A	10|9|2	21	7	3	17|2|3	0	0	0	0	0	-25.82	0.95	0.73
CDC45NT	MYH9	MYH9	9|11|0	20	6.67	3	70|0|3	0	0	0	0	0	-106.85	0.27	0.79
CDC45NT	SHMT2	SHMT2	12|8|0	20	6.67	3	43|9|9	0	0	0	0	0	-89.55	0.33	0.79
CDC45NT	ACLY	ACLY	12|6|1	19	6.33	3	54|0|5	0	0	0	0	0	-81.78	0.32	0.79
CDC45NT	XPO1	XPO1	11|7|0	18	6	3	30|0|0	0	0	0	0	0	-43.15	0.6	0.76
CDC45NT	XRCC6	XRCC6	11|6|1	18	6	3	34|3|12	0	0	0	0	0	-67.57	0.37	0.79
CDC45NT	RPS4X	RPS4X	9|8|1	18	6	3	20|1|1	0	0	0	0	0	-28.27	0.82	0.74
CDC45NT	FBL	FBL	8|9|1	18	6	3	18|2|4	0	0	0	0	0	-31.35	0.75	0.75
CDC45NT	ATP5A1	ATP5A1	9|7|1	17	5.67	3	54|7|14	0	0	0	0	0	-105.65	0.23	0.79
CDC45NT	RPS15A	RPS15A	7|6|4	17	5.67	3	10|5|8	0	0	0	0	0	-23.79	0.74	0.79
CDC45NT	RPS9	RPS9	11|5|1	17	5.67	3	18|4|4	0	0	0	0	0	-34.44	0.65	0.75
CDC45NT	RPS16	RPS16	8|6|3	17	5.67	3	14|7|6	0	0	0	0	0	-31.01	0.63	0.79
CDC45NT	SLC25A6	SLC25A6	8|6|2	16	5.33	3	15|1|1	0	0	0	0	0	-18.96	0.94	0.71
CDC45NT	H2AFY	H2AFY	8|7|1	16	5.33	3	14|3|6	0	0	0	0	0	-30.41	0.7	0.76
CDC45NT	TCP1	TCP1	7|7|1	15	5	3	51|2|3	0	0	0	0	0	-77.39	0.27	0.79
CDC45NT	RPS10	RPS10	6|6|3	15	5	3	10|0|1	0	0	0	0	0	-9.64	1.36	0.66
CDC45NT	TMPO	TMPO	1|10|4	15	5	3	15|1|1	0	0	0	0	0	-21.41	0.88	0.7
CDC45NT	RPL7A	RPL7A	8|5|1	14	4.67	3	7|2|4	0	0	0	0	0	-16.74	1.08	0.68
CDC45NT	CCT2	CCT2	7|5|2	14	4.67	3	34|0|2	0	0	0	0	0	-44.97	0.39	0.79
CDC45NT	CCT7	CCT7	5|5|4	14	4.67	3	49|3|3	0	0	0	0	0	-66.17	0.25	0.79
CDC45NT	DDX21	DDX21	9|4|1	14	4.67	3	11|2|6	0	0	0	0	0	-24.79	0.74	0.72
CDC45NT	RPS5	RPS5	7|7|0	14	4.67	3	17|1|4	0	0	0	0	0	-31.92	0.64	0.79
CDC45NT	PCBP1	PCBP1	6|5|2	13	4.33	3	13|2|4	0	0	0	0	0	-21.97	0.68	0.79
CDC45NT	PRDX1	PRDX1	6|4|3	13	4.33	3	30|10|16	0	0	0	0	0	-71.51	0.23	0.79
CDC45NT	RPS8	RPS8	3|6|4	13	4.33	3	13|0|2	0	0	0	0	0	-14.28	0.87	0.72
CDC45NT	PPIA	PPIA	9|2|2	13	4.33	3	30|7|16	0	0	0	0	0	-70.24	0.25	0.79
CDC45NT	BSG	BSG	8|3|1	12	4	3	11|0|2	0	0.01	0	0.01	0	-15.94	0.92	0.68
CDC45NT	SLC25A3	SLC25A3	5|4|3	12	4	3	19|2|1	0	0	0	0	0	-23.33	0.55	0.79
CDC45NT	MDH1	MDH1	7|5|0	12	4	3	15|4|3	0	0	0	0	0	-32.16	0.55	0.79
CDC45NT	PHGDH	PHGDH	7|4|1	12	4	3	28|6|6	0	0	0	0	0	-54.5	0.3	0.79
CDC45NT	GNB2L1	GNB2L1	4|5|3	12	4	3	41|12|11	0	0	0	0	0	-82.59	0.19	0.79
CDC45NT	JUP	JUP	3|6|2	11	3.67	3	22|0|1	0	0	0	0	0	-26.9	0.48	0.79
CDC45NT	PGK1	PGK1	5|4|2	11	3.67	3	34|2|3	0	0	0	0	0	-49.36	0.28	0.79
CDC45NT	UBA1	UBA1	6|4|1	11	3.67	3	49|1|4	0	0	0	0	0	-74.42	0.2	0.79
CDC45NT	VDAC3	VDAC3	4|3|4	11	3.67	3	14|4|3	0	0	0	0	0	-22.42	0.52	0.79
CDC45NT	RPSA	RPSA	5|4|2	11	3.67	3	21|1|5	0	0	0	0	0	-32.63	0.41	0.79
CDC45NT	IPO5	IPO5	7|2|2	11	3.67	3	53|0|0	0	0	0	0	0	-69.28	0.21	0.79
CDC45NT	GANAB	GANAB	6|4|0	10	3.33	3	62|0|11	0	0	0	0	0	-107.03	0.14	0.79
CDC45NT	PSMD6	PSMD6	7|3|0	10	3.33	3	19|0|1	0	0	0	0	0	-28.76	0.5	0.74
CDC45NT	RPN1	RPN1	4|6|0	10	3.33	3	25|0|1	0	0	0	0	0	-37.46	0.38	0.79
CDC45NT	EIF3C	EIF3C	3|5|2	10	3.33	3	25|0|1	0	0	0	0	0	-31.02	0.38	0.79
CDC45NT	RAB1A	RAB1A	4|4|2	10	3.33	3	10|2|2	0	0	0	0	0	-15.4	0.71	0.79
CDC45NT	CDK1	CDK1	4|4|2	10	3.33	3	27|1|7	0	0	0	0	0	-43.93	0.29	0.79
CDC45NT	PRMT1	PRMT1	6|3|1	10	3.33	3	29|2|3	0	0	0	0	0	-45.48	0.29	0.79
CDC45NT	RPL11	RPL11	3|4|3	10	3.33	3	11|3|2	0	0	0	0	0	-16	0.63	0.79
CDC45NT	VDAC2	VDAC2	3|6|1	10	3.33	3	17|1|4	0	0	0	0	0	-28.52	0.45	0.79
CDC45NT	RPA1	RPA1	7|1|2	10	3.33	3	16|0|0	0	0	0	0	0	-19.78	0.63	0.71
CDC45NT	H2AFV	H2AFV	5|2|3	10	3.33	3	5|2|2	0	0.01	0	0.01	0	-9.5	1.11	0.67
CDC45NT	HNRNPM	HNRNPM	4|6|0	10	3.33	3	32|0|4	0	0	0	0	0	-52.15	0.28	0.79
CDC45NT	LRRC59	LRRC59	4|3|3	10	3.33	3	13|1|1	0	0	0	0	0	-14.29	0.67	0.79
CDC45NT	DSP	DSP	1|8|0	9	3	3	24|0|0	0	0	0	0	0	-34.37	0.38	0.79
CDC45NT	EIF2S3	EIF2S3	5|4|0	9	3	3	27|1|3	0	0	0	0	0	-44.87	0.29	0.79
CDC45NT	EIF3M	EIF3M	3|6|0	9	3	3	11|0|0	0	0.01	0	0.01	0	-15.87	0.82	0.67
CDC45NT	RAB5C	RAB5C	5|3|1	9	3	3	10|2|2	0	0	0	0	0	-17.66	0.64	0.72
CDC45NT	HACD3	HACD3	3|4|2	9	3	3	13|0|0	0	0	0	0	0	-13.52	0.69	0.79
CDC45NT	TAGLN2	TAGLN2	4|4|1	9	3	3	10|1|3	0	0	0	0	0	-17.64	0.64	0.79
CDC45NT	RPL13A	RPL13A	3|4|2	9	3	3	8|2|1	0	0	0	0	0	-11.61	0.82	0.71
CDC45NT	SUPT16H	SUPT16H	5|4|0	9	3	3	26|0|1	0	0	0	0	0	-38.81	0.33	0.79
CDC45NT	ATP5B	ATP5B	5|2|2	9	3	3	34|4|16	0	0	0	0	0	-71.4	0.17	0.79
CDC45NT	CCDC22	CCDC22	3|4|2	9	3	3	5|2|2	0	0	0	0	0	-9.5	1	0.7
CDC45NT	SNRPB	SNRPB	5|3|1	9	3	3	8|1|4	0	0	0	0	0	-16.43	0.69	0.72
CDC45NT	RAB6A	RAB6A	4|2|2	8	2.67	3	8|2|2	0	0	0	0	0	-12.85	0.67	0.79
CDC45NT	MARS	MARS	5|3|0	8	2.67	3	19|0|1	0	0	0	0	0	-28.76	0.4	0.79
CDC45NT	SF3B3	SF3B3	5|3|0	8	2.67	3	29|0|1	0	0	0	0	0	-43.2	0.27	0.79
CDC45NT	EIF3E	EIF3E	3|4|1	8	2.67	3	23|0|0	0	0	0	0	0	-29.59	0.35	0.79
CDC45NT	NSUN4	NSUN4	3|4|1	8	2.67	3	4|5|3	0	0	0	0	0	-15.4	0.67	0.79
CDC45NT	RPL18A	RPL18A	3|3|2	8	2.67	3	9|0|4	0	0	0	0	0	-14.01	0.62	0.79
CDC45NT	NME1-NME2	NME1;NME1-NME2	4|3|1	8	2.67	3	32|2|4	0	0	0	0	0	-51.31	0.21	0.79
CDC45NT	BCAP31	BCAP31	4|3|1	8	2.67	3	18|0|0	0	0	0	0	0	-22.46	0.44	0.79
CDC45NT	EIF3A	EIF3A	3|4|0	7	2.33	3	43|0|3	0	0	0	0	0	-66.86	0.15	0.79
CDC45NT	EIF3D	EIF3D	4|3|0	7	2.33	3	16|0|1	0	0	0	0	0	-24.45	0.41	0.79
CDC45NT	RPL27A	RPL27A	3|3|1	7	2.33	3	6|0|1	0	0.01	0	0.01	0	-8.2	1	0.65
CDC45NT	RPS6	RPS6	3|4|0	7	2.33	3	6|3|0	0	0	0	0	0	-13.39	0.78	0.69
CDC45NT	VDAC1	VDAC1	3|2|2	7	2.33	3	20|2|2	0	0	0	0	0	-28.38	0.29	0.79
CDC45NT	HPRT1	HPRT1	4|3|0	7	2.33	3	15|2|4	0	0	0	0	0	-30.56	0.33	0.79
CDC45NT	DSG1	DSG1	1|6|0	7	2.33	3	10|0|1	0	0	0	0	0	-16	0.64	0.68
CDC45NT	ANXA5	ANXA5	4|3|0	7	2.33	3	34|3|4	0	0	0	0	0	-59.7	0.17	0.79
CDC45NT	HNRNPR	HNRNPR	2|5|0	7	2.33	3	9|1|1	0	0	0	0	0	-16.16	0.64	0.7
CDC45NT	SNRPE	SNRPE	2|3|2	7	2.33	3	6|0|2	0	0	0	0	0	-8	0.88	0.69
CDC45NT	PFN1	PFN1	3|1|2	6	2	3	15|6|7	0	0	0	0	0	-37.8	0.21	0.79
CDC45NT	IRS4	IRS4	4|2|0	6	2	3	19|0|0	0	0	0	0	0	-27.17	0.32	0.79
CDC45NT	ATP5F1	ATP5F1	1|5|0	6	2	3	16|0|0	0	0	0	0	0	-22.85	0.38	0.79
CDC45NT	RSL1D1	RSL1D1	3|3|0	6	2	3	5|1|1	0	0	0	0	0	-10.75	0.86	0.66
CDC45NT	FDPS	FDPS	3|1|2	6	2	3	10|0|1	0	0	0	0	0	-13.29	0.55	0.79
CDC45NT	PPP2CA	PPP2CA	3|1|2	6	2	3	10|0|0	0	0	0	0	0	-11.75	0.6	0.79
CDC45NT	DDX5	DDX5	3|3|0	6	2	3	9|1|0	0	0	0	0	0	-14.51	0.6	0.79
CDC45NT	ATP5L	ATP5L	4|1|1	6	2	3	6|2|3	0	0	0	0	0	-14.11	0.55	0.71
CDC45NT	MSN	MSN	5|1|0	6	2	3	28|0|2	0	0	0	0	0	-43.26	0.2	0.79
CDC45NT	DDOST	DDOST	2|4|0	6	2	3	13|0|2	0	0	0	0	0	-21.55	0.4	0.79
CDC45NT	RCC2	RCC2	1|5|0	6	2	3	35|0|3	0	0	0	0	0	-55.11	0.16	0.79
CDC45NT	EIF4A3	EIF4A3	3|2|0	5	1.67	3	23|0|2	0	0	0	0	0	-36.01	0.2	0.79
CDC45NT	TRIP13	TRIP13	2|3|0	5	1.67	3	10|0|1	0	0	0	0	0	-16	0.45	0.79
CDC45NT	CCAR2	CCAR2	3|2|0	5	1.67	3	9|0|0	0	0	0	0	0	-12.84	0.56	0.79
CDC45NT	RUVBL1	RUVBL1	2|1|2	5	1.67	3	9|0|0	0	0	0	0	0	-10.34	0.56	0.79
CDC45NT	YWHAQ	YWHAQ	3|2|0	5	1.67	3	19|4|2	0	0	0	0	0	-36.32	0.2	0.79
CDC45NT	TUFM	TUFM	3|1|1	5	1.67	3	28|1|2	0	0	0	0	0	-41.08	0.16	0.79
CDC45NT	AHSA1	AHSA1	2|3|0	5	1.67	3	13|0|0	0	0	0	0	0	-18.57	0.38	0.79
CDC45NT	EIF5A	EIF5A	3|2|0	5	1.67	3	6|2|0	0	0	0	0	0	-12.09	0.63	0.69
CDC45NT	RPL22	RPL22	2|2|1	5	1.67	3	6|2|1	0	0	0	0	0	-11.01	0.56	0.79
CDC45NT	DARS	DARS	2|3|0	5	1.67	3	33|0|0	0	0	0	0	0	-47.56	0.15	0.79
CDC45NT	HSPD1	HSPD1	5|0|0	5	1.67	3	29|6|7	0	0	0	0	0	-61.44	0.12	0.79
CDC45NT	HNRNPC	HNRNPC	3|1|1	5	1.67	3	11|1|4	0	0	0	0	0	-20.35	0.31	0.79
CDC45NT	PLS3	PLS3	2|3|0	5	1.67	3	34|0|3	0	0	0	0	0	-53.61	0.14	0.79
CDC45NT	SRSF11	SRSF11	0|3|1	4	1.33	3	15|0|6	0	0	0	0	0	-30.48	0.19	0.79
CDC45NT	PSMD13	PSMD13	1|3|0	4	1.33	3	19|0|0	0	0	0	0	0	-27.17	0.21	0.79
CDC45NT	SARS	SARS	2|2|0	4	1.33	3	25|0|0	0	0	0	0	0	-35.89	0.16	0.79
CDC45NT	PSMC2	PSMC2	2|2|0	4	1.33	3	15|0|0	0	0	0	0	0	-21.34	0.27	0.79
CDC45NT	PRPF8	PRPF8	1|3|0	4	1.33	3	57|0|0	0	0	0	0	0	-83.02	0.07	0.79
CDC45NT	SLC25A11	SLC25A11	2|2|0	4	1.33	3	11|0|0	0	0	0	0	0	-15.87	0.36	0.79
CDC45NT	DDX39A	DDX39A	3|1|0	4	1.33	3	10|0|1	0	0	0	0	0	-16	0.36	0.79
CDC45NT	ABCE1	ABCE1	2|2|0	4	1.33	3	13|0|0	0	0	0	0	0	-18.57	0.31	0.79
CDC45NT	LARS	LARS	2|2|0	4	1.33	3	37|0|0	0	0	0	0	0	-53.48	0.11	0.79
CDC45NT	SSB	SSB	3|1|0	4	1.33	3	16|0|0	0	0	0	0	0	-22.85	0.25	0.79
CDC45NT	PFKL	PFKL	2|2|0	4	1.33	3	15|0|0	0	0	0	0	0	-21.34	0.27	0.79
CDC45NT	MAT2A	MAT2A	2|2|0	4	1.33	3	14|0|1	0	0	0	0	0	-21.44	0.27	0.79
CDC45NT	RAC1	RAC1	3|1|0	4	1.33	3	8|1|0	0	0	0	0	0	-13.01	0.44	0.79
CDC45NT	DYNC1H1	DYNC1H1	2|2|0	4	1.33	3	158|0|2	0	0	0	0	0	-236.51	0.02	0.79
CDC45NT	LUC7L3	LUC7L3	1|2|1	4	1.33	3	7|2|4	0	0	0	0	0	-16.74	0.31	0.79
CDC45NT	PLD3	PLD3	2|2|0	4	1.33	3	6|0|1	0	0	0	0	0	-10.45	0.57	0.79
CDC45NT	PSMA7	PSMA7	2|1|1	4	1.33	3	18|2|5	0	0	0	0	0	-32.88	0.16	0.79
CDC45NT	AIMP2	AIMP2	2|2|0	4	1.33	3	7|0|2	0	0	0	0	0	-13.2	0.44	0.79
CDC45NT	PPP1CA	PPP1CA	2|2|0	4	1.33	3	19|0|1	0	0	0	0	0	-28.76	0.2	0.79
CDC45NT	USMG5	USMG5	2|2|0	4	1.33	3	5|0|1	0	0	0	0	0	-9	0.67	0.79
CDC45NT	ACTR2	ACTR2	1|2|1	4	1.33	3	9|0|1	0	0	0	0	0	-11.9	0.4	0.79
CDC45NT	HIST1H1C	HIST1H1C	2|2|0	4	1.33	3	3|1|3	0	0	0	0	0	-11.01	0.57	0.79
CDC45NT	PSMB1	PSMB1	3|1|0	4	1.33	3	13|0|1	0	0	0	0	0	-20.19	0.29	0.79
CDC45NT	RRM2	RRM2	0|2|2	4	1.33	3	7|0|0	0	0	0	0	0	-10.24	0.57	0.79
CDC45NT	APBB1	APBB1	1|1|1	3	1	3	0|0|0	0	0	0	0	0	0.22	10	0.79
CDC45NT	SFXN1	SFXN1	2|1|0	3	1	3	10|1|0	0	0	0	0	0	-16	0.27	0.79
CDC45NT	GART	GART	2|1|0	3	1	3	34|1|1	0	0	0	0	0	-52.06	0.08	0.79
CDC45NT	EIF4A2	EIF4A2	1|2|0	3	1	3	4|1|0	0	0.01	0	0.01	0	-8.05	0.6	0.66
CDC45NT	TMEM63A	TMEM63A	1|1|1	3	1	3	3|0|0	0	0	0	0	0	-3.48	1	0.79
CDC45NT	ATP1A1	ATP1A1	1|2|0	3	1	3	37|1|2	0	0	0	0	0	-58.02	0.07	0.79
CDC45NT	KPNB1	KPNB1	0|2|1	3	1	3	41|2|1	0	0	0	0	0	-63.94	0.07	0.79
CDC45NT	EIF3B	EIF3B	2|1|0	3	1	3	39|0|0	0	0	0	0	0	-56.39	0.08	0.79
CDC45NT	RARS	RARS	3|0|0	3	1	3	32|0|3	0	0	0	0	0	-50.71	0.09	0.79
CDC45NT	DHX38	DHX38	1|1|1	3	1	3	0|0|0	0	0	0	0	0	0.22	10	0.79
CDC45NT	HAT1	HAT1	2|1|0	3	1	3	6|0|1	0	0	0	0	0	-10.45	0.43	0.79
CDC45NT	EPHX1	EPHX1	2|1|0	3	1	3	6|0|0	0	0	0	0	0	-8.73	0.5	0.79
CDC45NT	DCXR	DCXR	1|2|0	3	1	3	9|0|0	0	0	0	0	0	-12.84	0.33	0.79
CDC45NT	AGAP3	AGAP3	1|1|1	3	1	3	1|2|1	0	0	0	0	0	-5.12	0.75	0.79
CDC45NT	IGF2BP1	IGF2BP1	2|1|0	3	1	3	6|0|0	0	0	0	0	0	-8.73	0.5	0.79
CDC45NT	TRAP1	TRAP1	1|2|0	3	1	3	59|0|3	0	0	0	0	0	-90.55	0.05	0.79
CDC45NT	YWHAZ	YWHAZ	2|1|0	3	1	3	40|4|6	0	0	0	0	0	-73.05	0.06	0.79
CDC45NT	SNRNP200	SNRNP200	2|1|0	3	1	3	45|0|1	0	0	0	0	0	-66.79	0.07	0.79
CDC45NT	YARS	YARS	1|2|0	3	1	3	57|3|3	0	0	0	0	0	-92.07	0.05	0.79
CDC45NT	SURF4	SURF4	3|0|0	3	1	3	7|0|1	0	0	0	0	0	-11.92	0.38	0.69
CDC45NT	VARS	VARS	2|1|0	3	1	3	35|0|1	0	0	0	0	0	-52.01	0.08	0.79
CDC45NT	NOP56	NOP56	2|1|0	3	1	3	5|0|1	0	0	0	0	0	-9	0.5	0.79
CDC45NT	DHX15	DHX15	3|0|0	3	1	3	32|0|3	0	0	0	0	0	-50.71	0.09	0.79
CDC45NT	FEN1	FEN1	3|0|0	3	1	3	6|1|0	0	0.01	0	0.01	0	-10.45	0.43	0.67
CDC45NT	DENND5B	DENND5B	1|1|1	3	1	3	0|0|0	0	0	0	0	0	0.22	10	0.79
CDC45NT	PSMB2	PSMB2	2|1|0	3	1	3	10|0|0	0	0	0	0	0	-14.35	0.3	0.79
CDC45NT	CPNE3	CPNE3	1|2|0	3	1	3	11|1|0	0	0	0	0	0	-17.19	0.25	0.79
CDC45NT	PPWD1	PPWD1	1|1|0	2	0.67	3	0|0|0	0	0	0	0	0	-2.29	6.67	0.79
CDC45NT	DDX43	DDX43	0|1|1	2	0.67	3	0|0|0	0	0	0	0	0	-2.29	6.67	0.79
CDC45NT	SFXN4	SFXN4	1|0|1	2	0.67	3	1|0|0	0	0	0	0	0	-3.1	2	0.79
CDC45NT	HLCS	HLCS	1|1|0	2	0.67	3	28|4|1	0	0	0	0	0	-47.81	0.06	0.79
CDC45NT	LRIF1	LRIF1	1|1|0	2	0.67	3	0|0|0	0	0	0	0	0	-2.29	6.67	0.79
CDC45NT	SAR1A	SAR1A	2|0|0	2	0.67	3	8|1|1	0	0	0	0	0	-14.69	0.2	0.79
CDC45NT	CAPZA2	CAPZA2	1|1|0	2	0.67	3	8|1|2	0	0	0	0	0	-16.33	0.18	0.79
CDC45NT	RPL23A	RPL23A	1|1|0	2	0.67	3	3|0|0	0	0	0	0	0	-4.88	0.67	0.79
CDC45NT	PSMD1	PSMD1	1|1|0	2	0.67	3	12|0|0	0	0	0	0	0	-17.06	0.17	0.79
CDC45NT	PSMD3	PSMD3	2|0|0	2	0.67	3	13|0|0	0	0	0	0	0	-18.57	0.15	0.79
CDC45NT	PSMD2	PSMD2	0|2|0	2	0.67	3	13|0|0	0	0	0	0	0	-18.57	0.15	0.79
CDC45NT	SRBD1	SRBD1	1|1|0	2	0.67	3	0|0|0	0	0	0	0	0	-2.29	6.67	0.79
CDC45NT	LCP1	LCP1	1|1|0	2	0.67	3	20|0|0	0	0	0	0	0	-28.69	0.1	0.79
CDC45NT	RPN2	RPN2	1|1|0	2	0.67	3	16|0|0	0	0	0	0	0	-22.85	0.12	0.79
CDC45NT	MIF	MIF	2|0|0	2	0.67	3	6|3|3	0	0	0	0	0	-18.19	0.17	0.79
CDC45NT	SLC25A13	SLC25A13	1|1|0	2	0.67	3	20|0|0	0	0	0	0	0	-28.69	0.1	0.79
CDC45NT	ATP1B3	ATP1B3	0|2|0	2	0.67	3	12|0|1	0	0	0	0	0	-18.69	0.15	0.79
CDC45NT	RPL37A	RPL37A	1|1|0	2	0.67	3	1|0|0	0	0	0	0	0	-3.1	2	0.79
CDC45NT	U2AF2	U2AF2	1|1|0	2	0.67	3	0|0|0	0	0	0	0	0	-2.29	6.67	0.79
CDC45NT	MTHFD1	MTHFD1	1|1|0	2	0.67	3	37|2|1	0	0	0	0	0	-58.02	0.05	0.79
CDC45NT	EIF2B1	EIF2B1	1|1|0	2	0.67	3	12|0|0	0	0	0	0	0	-17.06	0.17	0.79
CDC45NT	PGAM5	PGAM5	2|0|0	2	0.67	3	9|0|0	0	0	0	0	0	-12.84	0.22	0.79
CDC45NT	PGAM1	PGAM1	2|0|0	2	0.67	3	33|0|2	0	0	0	0	0	-50.66	0.06	0.79
CDC45NT	CBX1	CBX1	1|1|0	2	0.67	3	0|0|0	0	0	0	0	0	-2.29	6.67	0.79
CDC45NT	HNRNPAB	HNRNPAB	1|1|0	2	0.67	3	3|0|0	0	0	0	0	0	-4.88	0.67	0.79
CDC45NT	RANBP1	RANBP1	1|1|0	2	0.67	3	0|0|0	0	0	0	0	0	-2.29	6.67	0.79
CDC45NT	RAB1B	RAB1B	1|1|0	2	0.67	3	8|0|1	0	0	0	0	0	-13.01	0.22	0.79
CDC45NT	API5	API5	1|1|0	2	0.67	3	11|0|0	0	0	0	0	0	-15.87	0.18	0.79
CDC45NT	SF3B2	SF3B2	1|1|0	2	0.67	3	0|0|0	0	0	0	0	0	-2.29	6.67	0.79
CDC45NT	XIRP2	XIRP2	1|1|0	2	0.67	3	0|0|0	0	0	0	0	0	-2.29	6.67	0.79
CDC45NT	NOP58	NOP58	1|1|0	2	0.67	3	7|1|1	0	0	0	0	0	-13.24	0.22	0.79
CDC45NT	EVC2	EVC2	1|1|0	2	0.67	3	0|0|0	0	0	0	0	0	-2.29	6.67	0.79
CDC45NT	EPRS	EPRS	1|1|0	2	0.67	3	62|0|0	0	0	0	0	0	-90.48	0.03	0.79
CDC45NT	YWHAE	YWHAE	2|0|0	2	0.67	3	44|2|2	0	0	0	0	0	-69.82	0.04	0.79
CDC45NT	LSM4	LSM4	1|1|0	2	0.67	3	1|0|0	0	0	0	0	0	-3.1	2	0.79
CDC45NT	CROCC	CROCC	1|1|0	2	0.67	3	3|1|0	0	0	0	0	0	-6.69	0.5	0.79
CDC45NT	VCP	VCP	2|0|0	2	0.67	3	8|0|0	0	0	0	0	0	-11.75	0.25	0.79
CDC45NT	ZGRF1	ZGRF1	1|1|0	2	0.67	3	2|0|0	0	0	0	0	0	-4.46	1	0.79
CDC45NT	SSR4	SSR4	1|1|0	2	0.67	3	6|0|2	0	0	0	0	0	-12.09	0.25	0.79
CDC45NT	TPI1	TPI1	2|0|0	2	0.67	3	22|9|5	0	0	0	0	0	-52.82	0.06	0.79
CDC45NT	TTN	TTN	0|1|1	2	0.67	3	2|2|0	0	0	0	0	0	-6.89	0.5	0.79
CDC45NT	IDH1	IDH1	0|1|1	2	0.67	3	3|0|0	0	0	0	0	0	-4.88	0.67	0.79
CDC45NT	NARS	NARS	1|1|0	2	0.67	3	28|0|2	0	0	0	0	0	-43.26	0.07	0.79
CDC45NT	RBM39	RBM39	0|1|1	2	0.67	3	31|0|4	0	0	0	0	0	-50.76	0.06	0.79
CDC45NT	UBA2	UBA2	2|0|0	2	0.67	3	25|0|1	0	0	0	0	0	-37.46	0.08	0.79
CDC45NT	PPIB	PPIB	2|0|0	2	0.67	3	17|3|3	0	0	0	0	0	-33.51	0.09	0.79
CDC45NT	DAD1	DAD1	1|1|0	2	0.67	3	4|0|2	0	0	0	0	0	-9.28	0.33	0.79
CDC45NT	APMAP	APMAP	2|0|0	2	0.67	3	13|0|1	0	0	0	0	0	-20.19	0.14	0.79
CDC45NT	CANX	CANX	1|1|0	2	0.67	3	21|1|1	0	0	0	0	0	-33.17	0.09	0.79
CDC45NT	DDX6	DDX6	1|1|0	2	0.67	3	17|0|0	0	0	0	0	0	-24.37	0.12	0.79
CDC45NT	DEK	DEK	2|0|0	2	0.67	3	4|0|2	0	0	0	0	0	-9.28	0.33	0.79
CDC45NT	SMC1A	SMC1A	0|1|1	2	0.67	3	0|0|0	0	0	0	0	0	-2.29	6.67	0.79
CDC45NT	ECI1	ECI1	2|0|0	2	0.67	3	5|0|1	0	0	0	0	0	-9	0.33	0.79
CDC45NT	IPO7	IPO7	1|1|0	2	0.67	3	12|0|0	0	0	0	0	0	-17.06	0.17	0.79
CDC45NT	CDC37	CDC37	1|1|0	2	0.67	3	8|0|1	0	0	0	0	0	-13.01	0.22	0.79
CDC45NT	PDCD6	PDCD6	2|0|0	2	0.67	3	9|0|1	0	0	0	0	0	-14.51	0.2	0.79
CDC45NT	VPS35	VPS35	2|0|0	2	0.67	3	14|0|0	0	0	0	0	0	-20.09	0.14	0.79
CDC45NT	STAT5B	STAT5B	1|0|1	2	0.67	3	1|0|0	0	0	0	0	0	-3.1	2	0.79
CDC45NT	PRPS1	PRPS1	1|1|0	2	0.67	3	21|0|1	0	0	0	0	0	-31.59	0.09	0.79
CDC45NT	VPS13D	VPS13D	0|1|1	2	0.67	3	2|0|0	0	0	0	0	0	-4.46	1	0.79
CDC45NT	GNA13	GNA13	1|0|1	2	0.67	3	2|0|0	0	0	0	0	0	-4.46	1	0.79
CDC45NT	TMCO1	TMCO1	1|0|0	1	0.33	3	1|0|0	0	0	0	0	0	-3.1	1	0.79
CDC45NT	LEMD2	LEMD2	1|0|0	1	0.33	3	0|0|0	0	0	0	0	0	-2.29	3.33	0.79
CDC45NT	PPP2R2A	PPP2R2A	1|0|0	1	0.33	3	13|0|0	0	0	0	0	0	-18.57	0.08	0.79
CDC45NT	ANO5	ANO5	1|0|0	1	0.33	3	0|0|1	0	0	0	0	0	-3.1	1	0.79
CDC45NT	TANGO6	TANGO6	1|0|0	1	0.33	3	0|0|0	0	0	0	0	0	-2.29	3.33	0.79
CDC45NT	LSS	LSS	1|0|0	1	0.33	3	0|0|0	0	0	0	0	0	-2.29	3.33	0.79
CDC45NT	VAPA	VAPA	1|0|0	1	0.33	3	8|0|0	0	0	0	0	0	-11.75	0.12	0.79
CDC45NT	LAMA1	LAMA1	0|0|1	1	0.33	3	1|0|0	0	0	0	0	0	-3.1	1	0.79
CDC45NT	PSMD8	PSMD8	1|0|0	1	0.33	3	7|0|0	0	0	0	0	0	-10.24	0.14	0.79
CDC45NT	EEF1A2	EEF1A2	1|0|0	1	0.33	3	3|2|0	0	0	0	0	0	-8.21	0.2	0.79
CDC45NT	RAB2A	RAB2A	0|1|0	1	0.33	3	13|0|1	0	0	0	0	0	-20.19	0.07	0.79
CDC45NT	CPSF1	CPSF1	1|0|0	1	0.33	3	0|0|0	0	0	0	0	0	-2.29	3.33	0.79
CDC45NT	DDX18	DDX18	1|0|0	1	0.33	3	7|0|1	0	0	0	0	0	-11.92	0.12	0.79
CDC45NT	QRICH1	QRICH1	0|0|1	1	0.33	3	0|0|0	0	0	0	0	0	-2.29	3.33	0.79
CDC45NT	YARS2	YARS2	1|0|0	1	0.33	3	10|0|0	0	0	0	0	0	-14.35	0.1	0.79
CDC45NT	PRPF4	PRPF4	1|0|0	1	0.33	3	0|0|0	0	0	0	0	0	-2.29	3.33	0.79
CDC45NT	CCDC154	CCDC154	1|0|0	1	0.33	3	0|0|0	0	0	0	0	0	-2.29	3.33	0.79
CDC45NT	COPS3	COPS3	0|1|0	1	0.33	3	6|0|1	0	0	0	0	0	-10.45	0.14	0.79
CDC45NT	NCSTN	NCSTN	1|0|0	1	0.33	3	2|0|0	0	0	0	0	0	-4.46	0.5	0.79
CDC45NT	CDC42BPA	CDC42BPA	0|1|0	1	0.33	3	1|0|2	0	0	0	0	0	-5.33	0.33	0.79
CDC45NT	ARGLU1	ARGLU1	0|1|0	1	0.33	3	5|2|2	0	0	0	0	0	-13.83	0.11	0.79
CDC45NT	ADSS	ADSS	1|0|0	1	0.33	3	3|0|0	0	0	0	0	0	-4.88	0.33	0.79
CDC45NT	INTS12	INTS12	0|0|1	1	0.33	3	0|0|0	0	0	0	0	0	-2.29	3.33	0.79
CDC45NT	NAE1	NAE1	0|1|0	1	0.33	3	5|0|0	0	0	0	0	0	-7.84	0.2	0.79
CDC45NT	TAOK1	TAOK1	0|0|1	1	0.33	3	3|1|2	0	0	0	0	0	-9.52	0.17	0.79
CDC45NT	SMARCA2	SMARCA2	1|0|0	1	0.33	3	1|0|0	0	0	0	0	0	-3.1	1	0.79
CDC45NT	FAM192A	FAM192A	0|0|1	1	0.33	3	0|0|0	0	0	0	0	0	-2.29	3.33	0.79
CDC45NT	PFKP	PFKP	1|0|0	1	0.33	3	37|0|1	0	0	0	0	0	-55.03	0.03	0.79
CDC45NT	TIMM44	TIMM44	1|0|0	1	0.33	3	16|0|0	0	0	0	0	0	-22.85	0.06	0.79
CDC45NT	PRMT5	PRMT5	1|0|0	1	0.33	3	11|0|0	0	0	0	0	0	-15.87	0.09	0.79
CDC45NT	KPNA2	KPNA2	1|0|0	1	0.33	3	17|0|4	0	0	0	0	0	-30.32	0.05	0.79
CDC45NT	DMD	DMD	1|0|0	1	0.33	3	0|0|0	0	0	0	0	0	-2.29	3.33	0.79
CDC45NT	ARHGAP6	ARHGAP6	0|0|1	1	0.33	3	0|0|1	0	0	0	0	0	-3.1	1	0.79
CDC45NT	CISD2	CISD2	0|1|0	1	0.33	3	3|0|0	0	0	0	0	0	-4.88	0.33	0.79
CDC45NT	CDK11B	CDK11B	1|0|0	1	0.33	3	1|0|0	0	0	0	0	0	-3.1	1	0.79
CDC45NT	GPR89B	GPR89B	0|1|0	1	0.33	3	0|0|0	0	0	0	0	0	-2.29	3.33	0.79
CDC45NT	TP53	TP53	0|1|0	1	0.33	3	0|0|0	0	0	0	0	0	-2.29	3.33	0.79
CDC45NT	GNAS	GNAS	0|1|0	1	0.33	3	7|1|1	0	0	0	0	0	-13.24	0.11	0.79
CDC45NT	PHF3	PHF3	0|1|0	1	0.33	3	0|0|2	0	0	0	0	0	-4.46	0.5	0.79
CDC45NT	EPB41L3	EPB41L3	0|0|1	1	0.33	3	6|0|0	0	0	0	0	0	-8.73	0.17	0.79
CDC45NT	ERCC6	ERCC6	1|0|0	1	0.33	3	1|0|0	0	0	0	0	0	-3.1	1	0.79
CDC45NT	SALL2	SALL2	1|0|0	1	0.33	3	0|0|0	0	0	0	0	0	-2.29	3.33	0.79
CDC45NT	CMYA5	CMYA5	1|0|0	1	0.33	3	1|0|0	0	0	0	0	0	-3.1	1	0.79
CDC45NT	GPD2	GPD2	0|0|1	1	0.33	3	1|0|0	0	0	0	0	0	-3.1	1	0.79
CDC45NT	MLLT4	MLLT4	0|0|1	1	0.33	3	0|0|0	0	0	0	0	0	-2.29	3.33	0.79
CDC45NT	RPL26	RPL26	1|0|0	1	0.33	3	1|0|0	0	0	0	0	0	-3.1	1	0.79
CDC45NT	MCM3	MCM3	0|1|0	1	0.33	3	24|0|0	0	0	0	0	0	-34.37	0.04	0.79
CDC45NT	CASP3	CASP3	1|0|0	1	0.33	3	0|0|0	0	0	0	0	0	-2.29	3.33	0.79
CDC45NT	FLII	FLII	1|0|0	1	0.33	3	0|0|0	0	0	0	0	0	-2.29	3.33	0.79
CDC45NT	SCAMP3	SCAMP3	0|1|0	1	0.33	3	3|0|0	0	0	0	0	0	-4.88	0.33	0.79
CDC45NT	PRRC2C	PRRC2C	0|0|1	1	0.33	3	0|0|0	0	0	0	0	0	-2.29	3.33	0.79
CDC45NT	RANGAP1	RANGAP1	1|0|0	1	0.33	3	17|0|2	0	0	0	0	0	-27.34	0.05	0.79
CDC45NT	SRPR	SRPR	0|1|0	1	0.33	3	1|0|0	0	0	0	0	0	-3.1	1	0.79
CDC45NT	STMN1	STMN1	1|0|0	1	0.33	3	0|0|0	0	0	0	0	0	-2.29	3.33	0.79
CDC45NT	RPL4	RPL4	1|0|0	1	0.33	3	29|1|2	0	0	0	0	0	-46.32	0.03	0.79
CDC45NT	NMD3	NMD3	0|1|0	1	0.33	3	0|0|0	0	0	0	0	0	-2.29	3.33	0.79
CDC45NT	CHD7	CHD7	1|0|0	1	0.33	3	0|0|0	0	0	0	0	0	-2.29	3.33	0.79
CDC45NT	BCR	BCR	0|1|0	1	0.33	3	0|0|0	0	0	0	0	0	-2.29	3.33	0.79
CDC45NT	NPEPPS	NPEPPS	1|0|0	1	0.33	3	28|0|0	0	0	0	0	0	-40.27	0.04	0.79
CDC45NT	GYS1	GYS1	1|0|0	1	0.33	3	5|0|0	0	0	0	0	0	-7.84	0.2	0.79
CDC45NT	TAF9	TAF9	1|0|0	1	0.33	3	0|0|0	0	0	0	0	0	-2.29	3.33	0.79
CDC45NT	HNRNPF	HNRNPF	1|0|0	1	0.33	3	1|0|0	0	0	0	0	0	-3.1	1	0.79
CDC45NT	ARPC3	ARPC3	1|0|0	1	0.33	3	5|0|0	0	0	0	0	0	-7.84	0.2	0.79
CDC45NT	ADH5	ADH5	1|0|0	1	0.33	3	9|0|0	0	0	0	0	0	-12.84	0.11	0.79
CDC45NT	PLEKHG5	PLEKHG5	0|0|1	1	0.33	3	1|0|0	0	0	0	0	0	-3.1	1	0.79
CDC45NT	MRTO4	MRTO4	0|1|0	1	0.33	3	8|0|1	0	0	0	0	0	-13.01	0.11	0.79
CDC45NT	CHD6	CHD6	0|1|0	1	0.33	3	0|0|0	0	0	0	0	0	-2.29	3.33	0.79
CDC45NT	EIF3K	EIF3K	1|0|0	1	0.33	3	5|0|0	0	0	0	0	0	-7.84	0.2	0.79
CDC45NT	NEDD4L	NEDD4L	0|1|0	1	0.33	3	1|0|0	0	0	0	0	0	-3.1	1	0.79

## Sheet: SAINT_NT_Analysis_CDC45 vs GFP
Bait	Bait	Prey	PreyGene	Spec	SpecSum	AvgSpec	NumReplicates	ctrlCounts	AvgP	MaxP	TopoAvgP	TopoMaxP	SaintScore	logOddsScore	FoldChange	BFDR		HEK293FT Control selection
SLD5NT	CDC45NT	CDC45	CDC45	114|109|96	319	106.33	3	0|0|2|1	1	1	1	1	1	132.03	141.78	0		CDC45	Fold Change (CDC45/GFP) ≥ 1.5
SLD5NT	CDC45NT	HBB	HBB	9|6|9	24	8	3	0|0|0|0	1	1	1	1	1	6.39	80	0		LPL
SLD5NT	CDC45NT	LPL	LPL	6|5|3	14	4.67	3	0|0|0|0	0.93	1	0.93	1	0.93	1.33	46.67	0		BTN1A1
SLD5NT	CDC45NT	HBA2	HBA2	3|3|5	11	3.67	3	1|0|0|0	0.53	0.92	0.53	0.92	0.53	-0.7	14.67	0.02		NUDC
SLD5NT	CDC45NT	BTN1A1	BTN1A1	3|3|4	10	3.33	3	0|0|1|0	0.46	0.71	0.46	0.71	0.46	-0.7	13.33	0.14		HBA1
SLD5NT	CDC45NT	KPRP	KPRP	2|18|1	21	7	3	1|0|0|1	0.34	1	0.34	1	0.34	-4.88	14	0.22		DVL2
SLD5NT	CDC45NT	DSG1	DSG1	1|5|0	6	2	3	0|0|0|0	0.33	0.99	0.33	0.99	0.33	-5.05	20	0.29		DVL3
SLD5NT	CDC45NT	XDH	XDH	2|1|4	7	2.33	3	0|0|1|1	0.11	0.31	0.11	0.31	0.11	-4.88	4.67	0.34		SUGT1
SLD5NT	CDC45NT	ITGA11	ITGA11	1|2|2	5	1.67	3	0|1|0|0	0.06	0.09	0.06	0.09	0.06	-3.98	6.67	0.41		TXNL1
SLD5NT	CDC45NT	CLN5	CLN5	2|0|0	2	0.67	3	0|0|1|0	0.03	0.09	0.03	0.09	0.03	-5.59	2.67	0.47		NACA
SLD5NT	CDC45NT	KCNJ12	KCNJ12	2|1|2	5	1.67	3	0|1|1|0	0.02	0.03	0.02	0.03	0.02	-4.88	3.33	0.52		DNAJB1
SLD5NT	CDC45NT	COL27A1	COL27A1	1|1|2	4	1.33	3	0|1|0|1	0.01	0.03	0.01	0.03	0.01	-4.88	2.67	0.6		PCNP
SLD5NT	CDC45NT	FABP3	FABP3	0|0|2	2	0.67	3	0|0|2|0	0.01	0.03	0.01	0.03	0.01	-6.59	1.33	0.56		HCFC1
SLD5NT	CDC45NT	ARHGAP6	ARHGAP6	0|0|2	2	0.67	3	1|0|0|1	0.01	0.03	0.01	0.03	0.01	-6.49	1.33	0.6		RBM27
SLD5NT	CDC45NT	PC	PC	169|150|128	447	149	3	147|158|166|184	0	0	0	0	0	-399.81	0.91	0.81		A0A0U1RQK7
SLD5NT	CDC45NT	MCCC1	MCCC1	122|110|84	316	105.33	3	104|98|93|107	0	0	0	0	0	-238.21	1.05	0.81		NSFL1C
SLD5NT	CDC45NT	PCCA	PCCA	104|91|74	269	89.67	3	99|94|105|118	0	0	0	0	0	-268.27	0.86	0.82		DVL1
SLD5NT	CDC45NT	CCT8	CCT8	75|63|52	190	63.33	3	104|102|108|98	0	0	0	0	0	-306.62	0.61	0.82
SLD5NT	CDC45NT	EEF2	EEF2	49|60|28	137	45.67	3	150|154|165|151	0	0	0	0	0	-585.89	0.29	0.82
SLD5NT	CDC45NT	EEF1A1	EEF1A1	41|42|29	112	37.33	3	128|124|153|123	0	0	0	0	0	-483.92	0.28	0.82
SLD5NT	CDC45NT	DVL2	DVL2	47|40|22	109	36.33	3	45|49|53|57	0	0	0	0	0	-162.08	0.71	0.82
SLD5NT	CDC45NT	HSPA1B	HSPA1B	43|34|31	108	36	3	78|84|82|75	0	0	0	0	0	-258.91	0.45	0.82
SLD5NT	CDC45NT	EEF1G	EEF1G	36|41|27	104	34.67	3	66|64|73|65	0	0	0	0	0	-215.95	0.52	0.82
SLD5NT	CDC45NT	RUVBL2	RUVBL2	41|38|24	103	34.33	3	99|97|89|85	0	0	0	0	0	-329.95	0.37	0.82
SLD5NT	CDC45NT	HSP90AA1	HSP90AA1	39|38|26	103	34.33	3	95|112|132|124	0	0	0	0	0	-422.96	0.3	0.82
SLD5NT	CDC45NT	GPI	GPI	41|34|27	102	34	3	103|97|116|105	0	0	0	0	0	-375.74	0.32	0.82
SLD5NT	CDC45NT	PARP1	PARP1	48|43|10	101	33.67	3	201|215|206|172	0	0	0	0	0	#NAME?	0.17	0.82
SLD5NT	CDC45NT	LDHB	LDHB	37|37|26	100	33.33	3	63|63|73|66	0	0	0	0	0	-215.2	0.5	0.82
SLD5NT	CDC45NT	FLNA	FLNA	43|32|24	99	33	3	373|382|387|356	0	0	0	0	0	#NAME?	0.09	0.82
SLD5NT	CDC45NT	NONO	NONO	39|33|25	97	32.33	3	143|145|154|122	0	0	0	0	0	-534.75	0.23	0.82
SLD5NT	CDC45NT	HCFC1	HCFC1	35|34|20	89	29.67	3	105|110|131|134	0	0	0	0	0	-459.52	0.25	0.82
SLD5NT	CDC45NT	HIST1H4A	HIST1H4A	36|24|21	81	27	3	105|110|100|70	0	0	0	0	0	-353.9	0.28	0.82
SLD5NT	CDC45NT	LDHA	LDHA	29|28|24	81	27	3	70|78|77|81	0	0	0	0	0	-262.58	0.35	0.82
SLD5NT	CDC45NT	GAPDH	GAPDH	29|25|26	80	26.67	3	68|67|71|55	0	0	0	0	0	-213.44	0.41	0.82
SLD5NT	CDC45NT	HSPA8	HSPA8	29|31|18	78	26	3	44|46|46|43	0	0	0	0	0	-145.69	0.58	0.82
SLD5NT	CDC45NT	CCT5	CCT5	31|28|14	73	24.33	3	113|132|139|126	0	0	0	0	0	-512.62	0.19	0.82
SLD5NT	CDC45NT	PKM	PKM	34|25|14	73	24.33	3	100|104|113|99	0	0	0	0	0	-409.82	0.23	0.82
SLD5NT	CDC45NT	DVL3	DVL3	31|24|17	72	24	3	35|36|29|36	0	0	0	0	0	-104.41	0.71	0.82
SLD5NT	CDC45NT	FASN	FASN	34|26|11	71	23.67	3	251|243|250|238	0	0	0	0	0	#NAME?	0.1	0.82
SLD5NT	CDC45NT	CLTC	CLTC	28|27|10	65	21.67	3	128|160|172|197	0	0	0	0	0	-689.58	0.13	0.82
SLD5NT	CDC45NT	HSP90AB1	HSP90AB1	23|23|19	65	21.67	3	65|81|94|86	0	0	0	0	0	-296.98	0.27	0.82
SLD5NT	CDC45NT	TKT	TKT	29|23|9	61	20.33	3	100|98|105|100	0	0	0	0	0	-413.37	0.2	0.82
SLD5NT	CDC45NT	HIST1H2BN	HIST1H2BN	26|21|14	61	20.33	3	28|29|36|31	0	0	0	0	0	-98.77	0.66	0.82
SLD5NT	CDC45NT	CSE1L	CSE1L	23|29|8	60	20	3	79|95|90|107	0	0	0	0	0	-381.81	0.22	0.82
SLD5NT	CDC45NT	SUGT1	SUGT1	23|27|8	58	19.33	3	30|42|52|47	0	0	0	0	0	-163.21	0.45	0.82
SLD5NT	CDC45NT	SLC25A6	SLC25A6	24|19|13	56	18.67	3	53|45|45|27	0	0	0	0	0	-148.1	0.44	0.82
SLD5NT	CDC45NT	ANXA2	ANXA2	24|22|10	56	18.67	3	61|65|66|53	0	0	0	0	0	-237.11	0.3	0.82
SLD5NT	CDC45NT	EIF4A1	EIF4A1	22|22|11	55	18.33	3	68|73|75|74	0	0	0	0	0	-282.68	0.25	0.82
SLD5NT	CDC45NT	RAN	RAN	22|19|14	55	18.33	3	48|48|53|40	0	0	0	0	0	-165.84	0.39	0.82
SLD5NT	CDC45NT	RPS3	RPS3	21|20|13	54	18	3	62|46|53|40	0	0	0	0	0	-180.96	0.36	0.82
SLD5NT	CDC45NT	DHX9	DHX9	25|21|7	53	17.67	3	165|161|171|150	0	0	0	0	0	-692.09	0.11	0.82
SLD5NT	CDC45NT	CCT4	CCT4	21|19|12	52	17.33	3	65|63|60|60	0	0	0	0	0	-234.17	0.28	0.82
SLD5NT	CDC45NT	DDX39B	DDX39B	20|20|12	52	17.33	3	50|54|67|59	0	0	0	0	0	-214.86	0.3	0.82
SLD5NT	CDC45NT	NUDC	NUDC	24|17|10	51	17	3	53|54|63|58	0	0	0	0	0	-218.74	0.3	0.82
SLD5NT	CDC45NT	ILF2	ILF2	21|18|11	50	16.67	3	66|58|63|72	0	0	0	0	0	-249.1	0.26	0.82
SLD5NT	CDC45NT	TXNL1	TXNL1	19|17|14	50	16.67	3	27|27|29|27	0	0	0	0	0	-84.75	0.61	0.82
SLD5NT	CDC45NT	ACTN4	ACTN4	20|22|3	45	15	3	120|136|144|135	0	0	0	0	0	-585.98	0.11	0.82
SLD5NT	CDC45NT	CAND1	CAND1	22|18|2	42	14	3	56|72|84|89	0	0	0	0	0	-328.95	0.19	0.82
SLD5NT	CDC45NT	AHCY	AHCY	17|15|6	38	12.67	3	38|38|45|48	0	0	0	0	0	-167.6	0.3	0.82
SLD5NT	CDC45NT	GOT2	GOT2	15|14|9	38	12.67	3	30|33|41|30	0	0	0	0	0	-121.18	0.38	0.82
SLD5NT	CDC45NT	NACA	NACA	15|14|9	38	12.67	3	17|19|21|18	0	0	0	0	0	-60.28	0.68	0.82
SLD5NT	CDC45NT	DNAJB1	DNAJB1	18|13|6	37	12.33	3	37|36|37|35	0	0	0	0	0	-141.59	0.34	0.82
SLD5NT	CDC45NT	TARS	TARS	22|13|2	37	12.33	3	95|95|89|84	0	0	0	0	0	-398.66	0.14	0.82
SLD5NT	CDC45NT	ENO1	ENO1	20|7|9	36	12	3	42|35|46|33	0	0	0	0	0	-150.36	0.31	0.82
SLD5NT	CDC45NT	RPL15	RPL15	17|13|6	36	12	3	36|35|34|34	0	0	0	0	0	-135.12	0.35	0.82
SLD5NT	CDC45NT	RPL18	RPL18	15|15|6	36	12	3	27|29|31|21	0	0	0	0	0	-101.87	0.44	0.82
SLD5NT	CDC45NT	PTBP1	PTBP1	17|15|4	36	12	3	53|49|55|59	0	0	0	0	0	-226.27	0.22	0.82
SLD5NT	CDC45NT	HNRNPU	HNRNPU	12|15|7	34	11.33	3	102|85|95|75	0	0	0	0	0	-370.18	0.13	0.82
SLD5NT	CDC45NT	ARF1	ARF1	14|13|6	33	11	3	35|41|39|39	0	0	0	0	0	-151.33	0.29	0.82
SLD5NT	CDC45NT	XRCC5	XRCC5	12|16|5	33	11	3	109|103|114|100	0	0	0	0	0	-455	0.1	0.82
SLD5NT	CDC45NT	ASNS	ASNS	17|12|4	33	11	3	73|74|55|60	0	0	0	0	0	-277.1	0.17	0.82
SLD5NT	CDC45NT	CKB	CKB	21|5|6	32	10.67	3	27|27|31|38	0	0	0	0	0	-120.95	0.35	0.82
SLD5NT	CDC45NT	RPS2	RPS2	12|13|7	32	10.67	3	41|39|38|27	0	0	0	0	0	-138.59	0.29	0.82
SLD5NT	CDC45NT	RBM27	RBM27	15|14|1	30	10	3	62|90|77|101	0	0	0	0	0	-366.39	0.12	0.82
SLD5NT	CDC45NT	PAICS	PAICS	10|13|5	28	9.33	3	49|54|46|45	0	0	0	0	0	-198.33	0.19	0.82
SLD5NT	CDC45NT	NCL	NCL	15|11|2	28	9.33	3	76|79|84|65	0	0	0	0	0	-332.72	0.12	0.82
SLD5NT	CDC45NT	GDI2	GDI2	12|12|3	27	9	3	58|68|68|76	0	0	0	0	0	-290.25	0.13	0.82
SLD5NT	CDC45NT	PGD	PGD	11|13|3	27	9	3	73|79|82|73	0	0	0	0	0	-331.43	0.12	0.82
SLD5NT	CDC45NT	A0A0U1RQK7	EIF4G3	17|7|3	27	9	3	150|171|169|170	0	0	0	0	0	#NAME?	0.05	0.82
SLD5NT	CDC45NT	ALDOA	ALDOA	10|8|9	27	9	3	40|41|38|39	0	0	0	0	0	-149.51	0.23	0.82
SLD5NT	CDC45NT	RPL7	RPL7	13|9|5	27	9	3	47|48|45|45	0	0	0	0	0	-188.46	0.19	0.82
SLD5NT	CDC45NT	PRKDC	PRKDC	14|11|1	26	8.67	3	389|337|359|311	0	0	0	0	0	#NAME?	0.02	0.82
SLD5NT	CDC45NT	TRIM28	TRIM28	14|5|7	26	8.67	3	63|73|77|74	0	0	0	0	0	-300.8	0.12	0.82
SLD5NT	CDC45NT	ACACA	ACACA	14|8|4	26	8.67	3	52|57|50|74	0	0	0	0	0	-244.81	0.15	0.82
SLD5NT	CDC45NT	PHB2	PHB2	13|9|3	25	8.33	3	42|41|40|31	0	0	0	0	0	-161.72	0.22	0.82
SLD5NT	CDC45NT	CCT6A	CCT6A	11|10|4	25	8.33	3	43|46|57|57	0	0	0	0	0	-212	0.16	0.82
SLD5NT	CDC45NT	DDX3X	DDX3X	12|10|3	25	8.33	3	111|121|120|104	0	0	0	0	0	-497.67	0.07	0.82
SLD5NT	CDC45NT	HNRNPA1	HNRNPA1	8|9|7	24	8	3	60|65|71|60	0	0	0	0	0	-259.15	0.12	0.82
SLD5NT	CDC45NT	NSFL1C	NSFL1C	11|10|3	24	8	3	32|37|42|43	0	0	0	0	0	-161.72	0.21	0.82
SLD5NT	CDC45NT	RPL10A	RPL10A	9|10|5	24	8	3	43|45|47|39	0	0	0	0	0	-176.42	0.18	0.82
SLD5NT	CDC45NT	TUBB	TUBB	8|7|8	23	7.67	3	19|9|19|14	0	0	0	0	0	-50.4	0.5	0.82
SLD5NT	CDC45NT	RPLP0	RPLP0	13|9|1	23	7.67	3	21|21|27|20	0	0	0	0	0	-97.73	0.34	0.82
SLD5NT	CDC45NT	PRDX6	PRDX6	11|9|3	23	7.67	3	48|47|42|53	0	0	0	0	0	-201.48	0.16	0.82
SLD5NT	CDC45NT	PSAT1	PSAT1	10|11|2	23	7.67	3	41|41|41|44	0	0	0	0	0	-180.1	0.18	0.82
SLD5NT	CDC45NT	RPL6	RPL6	9|12|2	23	7.67	3	49|50|52|44	0	0	0	0	0	-211.21	0.16	0.82
SLD5NT	CDC45NT	HIST1H1E	HIST1H1E	9|9|5	23	7.67	3	50|45|41|28	0	0	0	0	0	-165.21	0.19	0.82
SLD5NT	CDC45NT	SLC25A5	SLC25A5	8|9|5	22	7.33	3	22|23|21|15	0	0	0	0	0	-75.99	0.36	0.82
SLD5NT	CDC45NT	HNRNPA2B1	HNRNPA2B1	12|6|4	22	7.33	3	51|58|62|62	0	0	0	0	0	-245.06	0.13	0.82
SLD5NT	CDC45NT	ILF3	ILF3	13|8|1	22	7.33	3	77|78|76|75	0	0	0	0	0	-340.01	0.1	0.82
SLD5NT	CDC45NT	RPL5	RPL5	10|10|2	22	7.33	3	52|49|61|47	0	0	0	0	0	-226.78	0.14	0.82
SLD5NT	CDC45NT	TALDO1	TALDO1	9|11|2	22	7.33	3	21|19|24|27	0	0	0	0	0	-96.12	0.32	0.82
SLD5NT	CDC45NT	RPS3A	RPS3A	12|9|0	21	7	3	53|50|53|44	0	0	0	0	0	-226.71	0.14	0.82
SLD5NT	CDC45NT	XRCC6	XRCC6	11|9|1	21	7	3	106|102|114|100	0	0	0	0	0	-470.02	0.07	0.82
SLD5NT	CDC45NT	PCNP	PCNP	8|9|4	21	7	3	19|18|20|19	0	0	0	0	0	-73.46	0.37	0.82
SLD5NT	CDC45NT	XPO1	XPO1	12|7|1	20	6.67	3	64|69|65|72	0	0	0	0	0	-299.69	0.1	0.82
SLD5NT	CDC45NT	MYH9	MYH9	8|11|1	20	6.67	3	257|243|256|225	0	0	0	0	0	#NAME?	0.03	0.82
SLD5NT	CDC45NT	RPL12	RPL12	9|8|3	20	6.67	3	19|20|19|18	0	0	0	0	0	-76.43	0.35	0.82
SLD5NT	CDC45NT	SHMT2	SHMT2	11|9|0	20	6.67	3	35|26|28|41	0	0	0	0	0	-148.1	0.21	0.82
SLD5NT	CDC45NT	EIF3L	EIF3L	6|11|3	20	6.67	3	54|54|48|48	0	0	0	0	0	-216.98	0.13	0.82
SLD5NT	CDC45NT	RAB7A	RAB7A	10|9|1	20	6.67	3	27|26|20|21	0	0	0	0	0	-103.28	0.28	0.82
SLD5NT	CDC45NT	PCBP2	PCBP2	8|7|4	19	6.33	3	27|33|29|37	0	0	0	0	0	-127.45	0.2	0.82
SLD5NT	CDC45NT	ACLY	ACLY	12|6|0	18	6	3	116|116|104|105	0	0	0	0	0	-497.44	0.05	0.82
SLD5NT	CDC45NT	VIM	VIM	9|7|2	18	6	3	142|141|158|131	0	0	0	0	0	-632.64	0.04	0.82
SLD5NT	CDC45NT	RPS9	RPS9	12|5|1	18	6	3	29|28|30|22	0	0	0	0	0	-119.93	0.22	0.82
SLD5NT	CDC45NT	COX4I1	COX4I1	7|7|3	17	5.67	3	25|24|26|21	0	0	0	0	0	-98.11	0.24	0.82
SLD5NT	CDC45NT	WDHD1	WDHD1	7|9|1	17	5.67	3	13|25|32|29	0	0	0	0	0	-108.43	0.23	0.82
SLD5NT	CDC45NT	RPS4X	RPS4X	9|7|1	17	5.67	3	48|48|43|31	0	0	0	0	0	-187.79	0.13	0.82
SLD5NT	CDC45NT	UBA1	UBA1	9|7|1	17	5.67	3	55|65|64|60	0	0	0	0	0	-270.59	0.09	0.82
SLD5NT	CDC45NT	RPS15A	RPS15A	7|6|4	17	5.67	3	24|24|26|17	0	0	0	0	0	-89.54	0.25	0.82
SLD5NT	CDC45NT	H2AFY	H2AFY	9|7|1	17	5.67	3	52|53|52|40	0	0	0	0	0	-218.04	0.12	0.82
SLD5NT	CDC45NT	FBL	FBL	7|9|1	17	5.67	3	36|38|38|42	0	0	0	0	0	-170.04	0.15	0.82
SLD5NT	CDC45NT	RPS16	RPS16	8|6|3	17	5.67	3	23|20|21|16	0	0	0	0	0	-80.75	0.28	0.82
SLD5NT	CDC45NT	CCT3	CCT3	7|8|1	16	5.33	3	51|50|51|41	0	0	0	0	0	-213.57	0.11	0.82
SLD5NT	CDC45NT	ATP5A1	ATP5A1	8|7|1	16	5.33	3	35|28|34|27	0	0	0	0	0	-136.61	0.17	0.82
SLD5NT	CDC45NT	TCP1	TCP1	9|6|1	16	5.33	3	59|61|66|51	0	0	0	0	0	-262.76	0.09	0.82
SLD5NT	CDC45NT	RPS8	RPS8	5|7|4	16	5.33	3	32|30|27|21	0	0	0	0	0	-110.06	0.19	0.82
SLD5NT	CDC45NT	DVL1	DVL1	7|7|2	16	5.33	3	14|22|17|28	0	0	0	0	0	-84.95	0.26	0.82
SLD5NT	CDC45NT	RPL30	RPL30	6|6|4	16	5.33	3	12|10|10|7	0	0	0	0	0	-34.84	0.55	0.82
SLD5NT	CDC45NT	DDX21	DDX21	9|5|1	15	5	3	126|117|132|91	0	0	0	0	0	-518.97	0.04	0.82
SLD5NT	CDC45NT	RPL14	RPL14	6|5|4	15	5	3	21|23|17|15	0	0	0	0	0	-73.46	0.26	0.82
SLD5NT	CDC45NT	RPS5	RPS5	7|7|1	15	5	3	41|40|35|34	0	0	0	0	0	-165.58	0.13	0.82
SLD5NT	CDC45NT	TMPO	TMPO	1|10|4	15	5	3	84|97|111|86	0	0	0	0	0	-420.55	0.05	0.82
SLD5NT	CDC45NT	RPL13	RPL13	7|6|1	14	4.67	3	27|24|27|16	0	0	0	0	0	-103.32	0.2	0.82
SLD5NT	CDC45NT	JUP	JUP	5|7|2	14	4.67	3	33|27|30|28	0	0	0	0	0	-125.84	0.16	0.82
SLD5NT	CDC45NT	RPS10	RPS10	6|5|3	14	4.67	3	27|26|33|22	0	0	0	0	0	-111.2	0.17	0.82
SLD5NT	CDC45NT	CCT7	CCT7	4|5|4	13	4.33	3	71|64|61|60	0	0	0	0	0	-270.51	0.07	0.82
SLD5NT	CDC45NT	PHGDH	PHGDH	7|5|1	13	4.33	3	16|17|19|22	0	0	0	0	0	-81.14	0.23	0.82
SLD5NT	CDC45NT	RAB1B	RAB1B	5|6|2	13	4.33	3	14|17|21|19	0	0	0	0	0	-74.24	0.24	0.82
SLD5NT	CDC45NT	GNB2L1	GNB2L1	5|5|3	13	4.33	3	28|30|23|28	0	0	0	0	0	-112.3	0.16	0.82
SLD5NT	CDC45NT	RPL7A	RPL7A	7|5|0	12	4	3	54|51|52|44	0	0	0	0	0	-227.83	0.08	0.82
SLD5NT	CDC45NT	CCT2	CCT2	5|5|2	12	4	3	29|32|38|39	0	0	0	0	0	-147.95	0.12	0.82
SLD5NT	CDC45NT	BSG	BSG	7|4|1	12	4	3	13|13|15|18	0	0	0	0	0	-64.61	0.27	0.82
SLD5NT	CDC45NT	CHORDC1	CHORDC1	6|4|2	12	4	3	14|20|23|15	0	0	0	0	0	-75.32	0.22	0.82
SLD5NT	CDC45NT	PRDX1	PRDX1	6|3|3	12	4	3	18|22|25|24	0	0	0	0	0	-90.51	0.18	0.82
SLD5NT	CDC45NT	SLC25A3	SLC25A3	4|5|3	12	4	3	32|32|33|27	0	0	0	0	0	-128.72	0.13	0.82
SLD5NT	CDC45NT	PGK1	PGK1	5|5|2	12	4	3	12|9|13|10	0	0	0	0	0	-45.04	0.36	0.82
SLD5NT	CDC45NT	PPIA	PPIA	8|2|2	12	4	3	10|8|11|11	0	0	0	0	0	-40.78	0.4	0.82
SLD5NT	CDC45NT	IPO5	IPO5	7|3|2	12	4	3	39|57|75|98	0	0	0	0	0	-292.64	0.06	0.82
SLD5NT	CDC45NT	MKI67	MKI67	7|5|0	12	4	3	311|404|448|285	0	0	0	0	0	#NAME?	0.01	0.82
SLD5NT	CDC45NT	CTTN	CTTN	6|5|0	11	3.67	3	108|116|103|98	0	0	0	0	0	-479.46	0.03	0.82
SLD5NT	CDC45NT	EIF2S3	EIF2S3	6|5|0	11	3.67	3	43|37|34|27	0	0	0	0	0	-160.5	0.1	0.82
SLD5NT	CDC45NT	AMBP	AMBP	1|2|8	11	3.67	3	11|11|10|13	0	0	0	0	0	-49.26	0.33	0.82
SLD5NT	CDC45NT	CDK1	CDK1	5|4|2	11	3.67	3	49|52|44|41	0	0	0	0	0	-201.2	0.08	0.82
SLD5NT	CDC45NT	VDAC3	VDAC3	4|3|4	11	3.67	3	23|26|22|22	0	0	0	0	0	-94.85	0.16	0.82
SLD5NT	CDC45NT	RPS27	RPS27	7|2|2	11	3.67	3	17|16|18|14	0	0	0	0	0	-67.7	0.23	0.82
SLD5NT	CDC45NT	RPSA	RPSA	5|4|2	11	3.67	3	10|12|18|18	0	0	0	0	0	-60.14	0.25	0.82
SLD5NT	CDC45NT	MDH1	MDH1	7|4|0	11	3.67	3	18|21|25|18	0	0	0	0	0	-94.41	0.18	0.82
SLD5NT	CDC45NT	PSMD6	PSMD6	7|3|0	10	3.33	3	46|45|44|42	0	0	0	0	0	-200.9	0.08	0.82
SLD5NT	CDC45NT	RPN1	RPN1	4|6|0	10	3.33	3	51|52|50|48	0	0	0	0	0	-227.83	0.07	0.82
SLD5NT	CDC45NT	EIF3E	EIF3E	5|4|1	10	3.33	3	37|43|38|31	0	0	0	0	0	-164.46	0.09	0.82
SLD5NT	CDC45NT	RAB5C	RAB5C	6|3|1	10	3.33	3	14|16|15|13	0	0	0	0	0	-63.51	0.23	0.82
SLD5NT	CDC45NT	SYNCRIP	SYNCRIP	5|5|0	10	3.33	3	48|48|49|36	0	0	0	0	0	-205.38	0.07	0.82
SLD5NT	CDC45NT	RAB11B	RAB11B	5|4|1	10	3.33	3	14|12|13|14	0	0	0	0	0	-58.01	0.25	0.82
SLD5NT	CDC45NT	TAGLN2	TAGLN2	5|4|1	10	3.33	3	35|38|37|40	0	0	0	0	0	-165.58	0.09	0.82
SLD5NT	CDC45NT	RPL11	RPL11	3|4|3	10	3.33	3	13|13|10|7	0	0	0	0	0	-41.31	0.31	0.82
SLD5NT	CDC45NT	RPAP3	RPAP3	6|2|2	10	3.33	3	21|26|27|31	0	0	0	0	0	-111.51	0.13	0.82
SLD5NT	CDC45NT	RPL13A	RPL13A	4|4|2	10	3.33	3	18|20|22|17	0	0	0	0	0	-80.78	0.17	0.82
SLD5NT	CDC45NT	H2AFV	H2AFV	5|2|3	10	3.33	3	15|16|16|12	0	0	0	0	0	-61.2	0.23	0.82
SLD5NT	CDC45NT	ATP5B	ATP5B	6|2|2	10	3.33	3	0|4|10|15	0	0	0	0	0	-28.45	0.46	0.82
SLD5NT	CDC45NT	DSP	DSP	1|8|0	9	3	3	76|100|91|114	0	0	0	0	0	-429.63	0.03	0.82
SLD5NT	CDC45NT	GANAB	GANAB	5|4|0	9	3	3	76|80|75|78	0	0	0	0	0	-349.12	0.04	0.82
SLD5NT	CDC45NT	EIF3C	EIF3C	2|5|2	9	3	3	53|62|71|66	0	0	0	0	0	-274.69	0.05	0.82
SLD5NT	CDC45NT	RPL19	RPL19	4|4|1	9	3	3	21|17|25|18	0	0	0	0	0	-88.88	0.15	0.82
SLD5NT	CDC45NT	HACD3	HACD3	3|4|2	9	3	3	33|35|41|34	0	0	0	0	0	-153.49	0.08	0.82
SLD5NT	CDC45NT	NSUN4	NSUN4	3|4|2	9	3	3	1|1|3|2	0	0.01	0	0.01	0	-7.86	1.71	0.65
SLD5NT	CDC45NT	VDAC2	VDAC2	3|5|1	9	3	3	16|9|9|6	0	0	0	0	0	-43.61	0.3	0.82
SLD5NT	CDC45NT	HPRT1	HPRT1	6|3|0	9	3	3	12|10|12|13	0	0	0	0	0	-55.32	0.26	0.82
SLD5NT	CDC45NT	RPL24	RPL24	4|4|1	9	3	3	10|16|12|11	0	0	0	0	0	-53.63	0.24	0.82
SLD5NT	CDC45NT	RPA1	RPA1	6|1|2	9	3	3	57|54|58|52	0	0	0	0	0	-244.87	0.05	0.82
SLD5NT	CDC45NT	PCBP1	PCBP1	4|3|2	9	3	3	24|27|27|31	0	0	0	0	0	-115.91	0.11	0.82
SLD5NT	CDC45NT	HNRNPM	HNRNPM	4|5|0	9	3	3	52|57|60|53	0	0	0	0	0	-251.41	0.05	0.82
SLD5NT	CDC45NT	LRRC59	LRRC59	3|3|3	9	3	3	34|38|37|34	0	0	0	0	0	-149.6	0.08	0.82
SLD5NT	CDC45NT	SUPT16H	SUPT16H	5|3|0	8	2.67	3	53|63|81|70	0	0	0	0	0	-301.68	0.04	0.82
SLD5NT	CDC45NT	ANXA5	ANXA5	4|4|0	8	2.67	3	4|4|9|14	0	0	0	0	0	-37.15	0.34	0.82
SLD5NT	CDC45NT	EBP	EBP	4|4|0	8	2.67	3	9|8|8|6	0	0	0	0	0	-37.53	0.34	0.82
SLD5NT	CDC45NT	NME1-NME2	NME1;NME1-NME2	3|3|2	8	2.67	3	8|10|11|15	0	0	0	0	0	-45.04	0.24	0.82
SLD5NT	CDC45NT	HDLBP	HDLBP	6|2|0	8	2.67	3	152|154|166|162	0	0	0	0	0	-714.38	0.02	0.82
SLD5NT	CDC45NT	BCAP31	BCAP31	4|3|1	8	2.67	3	27|26|26|24	0	0	0	0	0	-113.27	0.1	0.82
SLD5NT	CDC45NT	CCDC22	CCDC22	3|3|2	8	2.67	3	3|2|4|1	0	0	0	0	0	-10.54	1.07	0.79
SLD5NT	CDC45NT	SNRPB	SNRPB	5|2|1	8	2.67	3	20|19|21|16	0	0	0	0	0	-83.34	0.14	0.82
SLD5NT	CDC45NT	RAB6A	RAB6A	3|2|2	7	2.33	3	8|13|13|10	0	0	0	0	0	-45.04	0.21	0.82
SLD5NT	CDC45NT	STIP1	STIP1	4|2|1	7	2.33	3	23|30|31|36	0	0	0	0	0	-132.16	0.08	0.82
SLD5NT	CDC45NT	S100A8	S100A8	3|2|2	7	2.33	3	3|2|1|3	0	0	0	0	0	-9.65	1.04	0.76
SLD5NT	CDC45NT	RSL1D1	RSL1D1	3|4|0	7	2.33	3	64|65|62|51	0	0	0	0	0	-273.87	0.04	0.82
SLD5NT	CDC45NT	MARS	MARS	4|3|0	7	2.33	3	63|68|73|75	0	0	0	0	0	-315.42	0.03	0.82
SLD5NT	CDC45NT	EIF3M	EIF3M	2|5|0	7	2.33	3	29|31|30|36	0	0	0	0	0	-143.69	0.07	0.82
SLD5NT	CDC45NT	EIF3A	EIF3A	3|4|0	7	2.33	3	93|100|108|90	0	0	0	0	0	-441.25	0.02	0.82
SLD5NT	CDC45NT	EIF3D	EIF3D	4|3|0	7	2.33	3	47|43|49|42	0	0	0	0	0	-205.38	0.05	0.82
SLD5NT	CDC45NT	PFN1	PFN1	3|2|2	7	2.33	3	1|3|3|2	0	0	0	0	0	-9.65	1.04	0.76
SLD5NT	CDC45NT	RPL17	RPL17	3|3|1	7	2.33	3	29|33|43|33	0	0	0	0	0	-152.29	0.07	0.82
SLD5NT	CDC45NT	RPL18A	RPL18A	3|3|1	7	2.33	3	30|32|28|20	0	0	0	0	0	-121.14	0.08	0.82
SLD5NT	CDC45NT	RPS6	RPS6	3|4|0	7	2.33	3	37|34|34|21	0	0	0	0	0	-143.56	0.07	0.82
SLD5NT	CDC45NT	VDAC1	VDAC1	3|2|2	7	2.33	3	11|7|9|7	0	0	0	0	0	-34.46	0.27	0.82
SLD5NT	CDC45NT	SF3B3	SF3B3	4|3|0	7	2.33	3	48|54|51|70	0	0	0	0	0	-252.37	0.04	0.82
SLD5NT	CDC45NT	PPP2CA	PPP2CA	3|2|2	7	2.33	3	13|13|18|18	0	0	0	0	0	-64.45	0.15	0.82
SLD5NT	CDC45NT	SNRPE	SNRPE	2|3|2	7	2.33	3	8|9|7|5	0	0	0	0	0	-29.22	0.32	0.82
SLD5NT	CDC45NT	MAGOHB	MAGOHB	3|3|0	6	2	3	8|7|9|10	0	0	0	0	0	-40.86	0.24	0.82
SLD5NT	CDC45NT	SHROOM3	SHROOM3	3|3|0	6	2	3	2|1|3|5	0	0	0	0	0	-15.63	0.73	0.8
SLD5NT	CDC45NT	RPL27A	RPL27A	2|3|1	6	2	3	11|11|15|11	0	0	0	0	0	-52.53	0.17	0.82
SLD5NT	CDC45NT	IRS4	IRS4	4|2|0	6	2	3	96|98|86|96	0	0	0	0	0	-424.39	0.02	0.82
SLD5NT	CDC45NT	ATP5F1	ATP5F1	1|5|0	6	2	3	30|28|30|30	0	0	0	0	0	-134.73	0.07	0.82
SLD5NT	CDC45NT	YWHAQ	YWHAQ	4|2|0	6	2	3	23|31|42|34	0	0	0	0	0	-147.97	0.06	0.82
SLD5NT	CDC45NT	RAC1	RAC1	4|2|0	6	2	3	20|18|15|12	0	0	0	0	0	-75.4	0.12	0.82
SLD5NT	CDC45NT	RPS23	RPS23	3|2|1	6	2	3	15|18|17|13	0	0	0	0	0	-69.01	0.13	0.82
SLD5NT	CDC45NT	DDX5	DDX5	3|3|0	6	2	3	37|40|36|30	0	0	0	0	0	-162.76	0.06	0.82
SLD5NT	CDC45NT	PREX1	PREX1	2|2|2	6	2	3	1|0|3|2	0	0	0	0	0	-7.04	1.33	0.73
SLD5NT	CDC45NT	ATP5L	ATP5L	5|1|0	6	2	3	10|12|11|12	0	0	0	0	0	-53.08	0.18	0.82
SLD5NT	CDC45NT	RPS19	RPS19	5|1|0	6	2	3	15|16|13|14	0	0	0	0	0	-67.59	0.14	0.82
SLD5NT	CDC45NT	MSN	MSN	4|2|0	6	2	3	55|56|62|41	0	0	0	0	0	-242.34	0.04	0.82
SLD5NT	CDC45NT	CACYBP	CACYBP	2|1|3	6	2	3	10|18|29|23	0	0	0	0	0	-87.28	0.1	0.82
SLD5NT	CDC45NT	RCC2	RCC2	1|5|0	6	2	3	59|53|61|52	0	0	0	0	0	-254.78	0.04	0.82
SLD5NT	CDC45NT	ARHGEF17	ARHGEF17	1|2|2	5	1.67	3	0|1|3|1	0	0	0	0	0	-7.57	1.33	0.72
SLD5NT	CDC45NT	EIF4A3	EIF4A3	3|2|0	5	1.67	3	28|27|28|16	0	0	0	0	0	-113.39	0.07	0.82
SLD5NT	CDC45NT	KIF21A	KIF21A	2|2|1	5	1.67	3	1|7|8|6	0	0	0	0	0	-24.32	0.3	0.82
SLD5NT	CDC45NT	LCP1	LCP1	2|3|0	5	1.67	3	30|41|37|44	0	0	0	0	0	-172.84	0.04	0.82
SLD5NT	CDC45NT	TRIP13	TRIP13	2|3|0	5	1.67	3	23|28|28|28	0	0	0	0	0	-122.4	0.06	0.82
SLD5NT	CDC45NT	DNASE2B	DNASE2B	2|1|2	5	1.67	3	5|2|2|2	0	0	0	0	0	-13.17	0.61	0.82
SLD5NT	CDC45NT	RUVBL1	RUVBL1	2|1|2	5	1.67	3	40|40|40|39	0	0	0	0	0	-175.62	0.04	0.82
SLD5NT	CDC45NT	DYNC1H1	DYNC1H1	2|3|0	5	1.67	3	296|290|311|274	0	0	0	0	0	#NAME?	0.01	0.82
SLD5NT	CDC45NT	AHSA1	AHSA1	2|3|0	5	1.67	3	15|18|20|21	0	0	0	0	0	-85.46	0.09	0.82
SLD5NT	CDC45NT	BCLAF1	BCLAF1	3|2|0	5	1.67	3	59|66|66|53	0	0	0	0	0	-276.11	0.03	0.82
SLD5NT	CDC45NT	RNF219	RNF219	3|2|0	5	1.67	3	29|42|22|56	0	0	0	0	0	-168.69	0.04	0.82
SLD5NT	CDC45NT	EIF5A	EIF5A	3|2|0	5	1.67	3	31|36|38|41	0	0	0	0	0	-166.12	0.05	0.82
SLD5NT	CDC45NT	RPS25	RPS25	2|1|2	5	1.67	3	6|6|9|5	0	0	0	0	0	-28.72	0.26	0.82
SLD5NT	CDC45NT	RPL22	RPL22	3|1|1	5	1.67	3	10|10|15|6	0	0	0	0	0	-44.86	0.16	0.82
SLD5NT	CDC45NT	DARS	DARS	2|3|0	5	1.67	3	44|39|35|32	0	0	0	0	0	-170.61	0.04	0.82
SLD5NT	CDC45NT	FDPS	FDPS	3|1|1	5	1.67	3	14|19|20|15	0	0	0	0	0	-74.51	0.1	0.82
SLD5NT	CDC45NT	HNRNPC	HNRNPC	3|1|1	5	1.67	3	23|21|20|20	0	0	0	0	0	-92.19	0.08	0.82
SLD5NT	CDC45NT	DDOST	DDOST	1|4|0	5	1.67	3	25|25|18|20	0	0	0	0	0	-101.12	0.08	0.82
SLD5NT	CDC45NT	NPM1	NPM1	2|3|0	5	1.67	3	28|33|37|36	0	0	0	0	0	-152.66	0.05	0.82
SLD5NT	CDC45NT	AP1M1	AP1M1	1|3|0	4	1.33	3	27|27|31|28	0	0	0	0	0	-129.12	0.05	0.82
SLD5NT	CDC45NT	SRSF11	SRSF11	1|3|0	4	1.33	3	8|6|5|4	0	0	0	0	0	-28.69	0.23	0.82
SLD5NT	CDC45NT	SRP14	SRP14	1|2|1	4	1.33	3	3|7|8|5	0	0	0	0	0	-25.54	0.23	0.82
SLD5NT	CDC45NT	MUC16	MUC16	0|2|2	4	1.33	3	0|3|2|0	0	0	0	0	0	-9.06	1.07	0.68
SLD5NT	CDC45NT	POLR3D	POLR3D	1|2|1	4	1.33	3	7|10|14|13	0	0	0	0	0	-48.16	0.12	0.82
SLD5NT	CDC45NT	PSMD13	PSMD13	1|3|0	4	1.33	3	5|19|19|17	0	0	0	0	0	-69.36	0.09	0.82
SLD5NT	CDC45NT	ST13	ST13	3|1|0	4	1.33	3	1|4|1|3	0	0	0	0	0	-13.4	0.59	0.76
SLD5NT	CDC45NT	TMEM63A	TMEM63A	1|2|1	4	1.33	3	3|5|5|2	0	0	0	0	0	-17.19	0.36	0.82
SLD5NT	CDC45NT	SARS	SARS	2|2|0	4	1.33	3	62|58|54|57	0	0	0	0	0	-261.51	0.02	0.82
SLD5NT	CDC45NT	PSMC2	PSMC2	2|2|0	4	1.33	3	68|76|64|60	0	0	0	0	0	-303.06	0.02	0.82
SLD5NT	CDC45NT	PRPF8	PRPF8	1|3|0	4	1.33	3	192|182|160|142	0	0	0	0	0	#NAME?	0.01	0.82
SLD5NT	CDC45NT	SLC25A11	SLC25A11	2|2|0	4	1.33	3	35|37|35|31	0	0	0	0	0	-157.15	0.04	0.82
SLD5NT	CDC45NT	DDX39A	DDX39A	3|1|0	4	1.33	3	12|14|23|21	0	0	0	0	0	-80.86	0.08	0.82
SLD5NT	CDC45NT	RARS	RARS	4|0|0	4	1.33	3	64|62|69|52	0	0	0	0	0	-279.48	0.02	0.82
SLD5NT	CDC45NT	ZMPSTE24	ZMPSTE24	2|2|0	4	1.33	3	15|16|20|22	0	0	0	0	0	-84.34	0.07	0.82
SLD5NT	CDC45NT	SARNP	SARNP	2|2|0	4	1.33	3	3|5|6|4	0	0	0	0	0	-23.19	0.3	0.82
SLD5NT	CDC45NT	ABCE1	ABCE1	2|2|0	4	1.33	3	50|51|51|40	0	0	0	0	0	-217.73	0.03	0.82
SLD5NT	CDC45NT	CCAR2	CCAR2	2|2|0	4	1.33	3	46|47|53|50	0	0	0	0	0	-222.22	0.03	0.82
SLD5NT	CDC45NT	SUB1	SUB1	1|2|1	4	1.33	3	10|12|10|9	0	0	0	0	0	-44.9	0.13	0.82
SLD5NT	CDC45NT	LARS	LARS	2|2|0	4	1.33	3	99|105|123|121	0	0	0	0	0	-505.3	0.01	0.82
SLD5NT	CDC45NT	HAT1	HAT1	2|2|0	4	1.33	3	28|33|38|32	0	0	0	0	0	-149.3	0.04	0.82
SLD5NT	CDC45NT	EPHX1	EPHX1	2|2|0	4	1.33	3	20|22|22|17	0	0	0	0	0	-93.29	0.07	0.82
SLD5NT	CDC45NT	XIRP2	XIRP2	1|3|0	4	1.33	3	3|7|5|3	0	0	0	0	0	-23.19	0.3	0.82
SLD5NT	CDC45NT	PFKL	PFKL	2|2|0	4	1.33	3	47|49|48|55	0	0	0	0	0	-225.59	0.03	0.82
SLD5NT	CDC45NT	MAT2A	MAT2A	2|2|0	4	1.33	3	15|13|15|11	0	0	0	0	0	-63.12	0.1	0.82
SLD5NT	CDC45NT	TUFM	TUFM	4|0|0	4	1.33	3	23|24|28|20	0	0	0	0	0	-108.96	0.06	0.82
SLD5NT	CDC45NT	SNRPD3	SNRPD3	1|2|1	4	1.33	3	14|17|14|12	0	0	0	0	0	-62.4	0.09	0.82
SLD5NT	CDC45NT	PLD3	PLD3	2|2|0	4	1.33	3	5|3|6|9	0	0	0	0	0	-28.74	0.23	0.82
SLD5NT	CDC45NT	RPS14	RPS14	2|2|0	4	1.33	3	14|16|19|12	0	0	0	0	0	-70.93	0.09	0.82
SLD5NT	CDC45NT	RPS26	RPS26	3|1|0	4	1.33	3	10|11|8|7	0	0	0	0	0	-43.06	0.15	0.82
SLD5NT	CDC45NT	RPS24	RPS24	2|2|0	4	1.33	3	13|15|18|15	0	0	0	0	0	-70.93	0.09	0.82
SLD5NT	CDC45NT	RPS20	RPS20	3|1|0	4	1.33	3	8|11|9|8	0	0	0	0	0	-43.06	0.15	0.82
SLD5NT	CDC45NT	VARS	VARS	2|2|0	4	1.33	3	90|92|100|85	0	0	0	0	0	-414.28	0.01	0.82
SLD5NT	CDC45NT	AIMP2	AIMP2	2|2|0	4	1.33	3	18|21|27|21	0	0	0	0	0	-100.01	0.06	0.82
SLD5NT	CDC45NT	RPL21	RPL21	2|2|0	4	1.33	3	14|13|15|9	0	0	0	0	0	-59.78	0.1	0.82
SLD5NT	CDC45NT	PPP1CA	PPP1CA	2|2|0	4	1.33	3	39|41|36|42	0	0	0	0	0	-179.58	0.03	0.82
SLD5NT	CDC45NT	IPO9	IPO9	2|2|0	4	1.33	3	23|27|26|33	0	0	0	0	0	-124.64	0.05	0.82
SLD5NT	CDC45NT	HSP90AB2P	HSP90AB2P	2|1|1	4	1.33	3	3|5|6|3	0	0	0	0	0	-19.22	0.31	0.82
SLD5NT	CDC45NT	HIST1H1C	HIST1H1C	2|2|0	4	1.33	3	10|11|8|6	0	0	0	0	0	-41.97	0.15	0.82
SLD5NT	CDC45NT	PSMB1	PSMB1	3|1|0	4	1.33	3	17|16|19|19	0	0	0	0	0	-82.11	0.08	0.82
SLD5NT	CDC45NT	RPL38	RPL38	2|2|0	4	1.33	3	7|7|9|8	0	0	0	0	0	-37.53	0.17	0.82
SLD5NT	CDC45NT	APBB1	APBB1	1|1|1	3	1	3	28|39|25|44	0	0	0	0	0	-149.64	0.03	0.82
SLD5NT	CDC45NT	HSPD1	HSPD1	3|0|0	3	1	3	28|32|38|48	0	0	0	0	0	-165.86	0.03	0.82
SLD5NT	CDC45NT	NOP2	NOP2	2|1|0	3	1	3	51|46|49|37	0	0	0	0	0	-207.63	0.02	0.82
SLD5NT	CDC45NT	SFXN1	SFXN1	2|1|0	3	1	3	27|33|36|33	0	0	0	0	0	-147.05	0.03	0.82
SLD5NT	CDC45NT	GART	GART	2|1|0	3	1	3	80|80|81|90	0	0	0	0	0	-373.83	0.01	0.82
SLD5NT	CDC45NT	A8K968	EPB41L3	0|3|0	3	1	3	75|85|81|91	0	0	0	0	0	-374.95	0.01	0.82
SLD5NT	CDC45NT	EIF4A2	EIF4A2	1|2|0	3	1	3	4|7|9|8	0	0	0	0	0	-34.18	0.14	0.82
SLD5NT	CDC45NT	CDC37	CDC37	1|2|0	3	1	3	7|8|8|13	0	0	0	0	0	-43.06	0.11	0.82
SLD5NT	CDC45NT	SAR1A	SAR1A	2|1|0	3	1	3	7|7|7|11	0	0	0	0	0	-38.61	0.12	0.82
SLD5NT	CDC45NT	ATP5J2	ATP5J2	3|0|0	3	1	3	9|10|8|6	0	0	0	0	0	-39.74	0.12	0.82
SLD5NT	CDC45NT	SLC25A13	SLC25A13	1|2|0	3	1	3	44|37|43|44	0	0	0	0	0	-190.79	0.02	0.82
SLD5NT	CDC45NT	EIF3B	EIF3B	2|1|0	3	1	3	72|79|73|70	0	0	0	0	0	-332.27	0.01	0.82
SLD5NT	CDC45NT	TRAP1	TRAP1	1|2|0	3	1	3	54|47|53|51	0	0	0	0	0	-232.32	0.02	0.82
SLD5NT	CDC45NT	FANCI	FANCI	2|1|0	3	1	3	69|76|71|68	0	0	0	0	0	-321.03	0.01	0.82
SLD5NT	CDC45NT	EPB41	EPB41	2|0|1	3	1	3	28|33|37|39	0	0	0	0	0	-156.02	0.03	0.82
SLD5NT	CDC45NT	SF3B1	SF3B1	1|2|0	3	1	3	162|157|149|136	0	0	0	0	0	-680.66	0.01	0.82
SLD5NT	CDC45NT	RABL6	RABL6	1|1|1	3	1	3	3|9|11|15	0	0	0	0	0	-41.29	0.11	0.82
SLD5NT	CDC45NT	NOP58	NOP58	1|2|0	3	1	3	51|54|60|50	0	0	0	0	0	-243.55	0.02	0.82
SLD5NT	CDC45NT	SNRNP200	SNRNP200	2|1|0	3	1	3	165|159|178|159	0	0	0	0	0	#NAME?	0.01	0.82
SLD5NT	CDC45NT	A0A494C071	A0A494C071	1|1|1	3	1	3	1|0|2|1	0	0	0	0	0	-6.68	1	0.82
SLD5NT	CDC45NT	LUC7L3	LUC7L3	1|1|1	3	1	3	8|9|6|7	0	0	0	0	0	-33	0.13	0.82
SLD5NT	CDC45NT	YARS	YARS	1|2|0	3	1	3	51|58|64|61	0	0	0	0	0	-264.88	0.02	0.82
SLD5NT	CDC45NT	RBM39	RBM39	0|2|1	3	1	3	15|15|22|21	0	0	0	0	0	-84.34	0.05	0.82
SLD5NT	CDC45NT	SURF4	SURF4	3|0|0	3	1	3	9|8|8|7	0	0	0	0	0	-38.61	0.12	0.82
SLD5NT	CDC45NT	PSMA7	PSMA7	2|1|0	3	1	3	21|20|21|23	0	0	0	0	0	-97.76	0.05	0.82
SLD5NT	CDC45NT	PPIB	PPIB	3|0|0	3	1	3	20|25|20|16	0	0	0	0	0	-93.29	0.05	0.82
SLD5NT	CDC45NT	CMYA5	CMYA5	2|0|1	3	1	3	3|2|1|3	0	0	0	0	0	-13.4	0.44	0.82
SLD5NT	CDC45NT	RPL29	RPL29	1|2|0	3	1	3	5|5|5|4	0	0	0	0	0	-24.29	0.21	0.82
SLD5NT	CDC45NT	RPL28	RPL28	2|1|0	3	1	3	22|18|24|10	0	0	0	0	0	-85.21	0.05	0.82
SLD5NT	CDC45NT	APMAP	APMAP	2|1|0	3	1	3	11|16|19|21	0	0	0	0	0	-77.68	0.06	0.82
SLD5NT	CDC45NT	TP53BP2	TP53BP2	1|1|1	3	1	3	18|23|26|29	0	0	0	0	0	-105.49	0.04	0.82
SLD5NT	CDC45NT	PIH1D1	PIH1D1	1|1|1	3	1	3	12|13|13|15	0	0	0	0	0	-58.01	0.08	0.82
SLD5NT	CDC45NT	DHX15	DHX15	3|0|0	3	1	3	90|79|84|68	0	0	0	0	0	-362.66	0.01	0.82
SLD5NT	CDC45NT	STUB1	STUB1	2|1|0	3	1	3	8|13|17|22	0	0	0	0	0	-69.48	0.07	0.82
SLD5NT	CDC45NT	USMG5	USMG5	1|2|0	3	1	3	5|8|7|6	0	0	0	0	0	-32	0.15	0.82
SLD5NT	CDC45NT	HNRNPR	HNRNPR	1|2|0	3	1	3	34|37|35|31	0	0	0	0	0	-156.02	0.03	0.82
SLD5NT	CDC45NT	MRTO4	MRTO4	0|2|1	3	1	3	28|23|20|19	0	0	0	0	0	-103.36	0.04	0.82
SLD5NT	CDC45NT	PSMB2	PSMB2	2|1|0	3	1	3	10|11|14|8	0	0	0	0	0	-50.87	0.09	0.82
SLD5NT	CDC45NT	SRP54	SRP54	1|2|0	3	1	3	31|41|51|42	0	0	0	0	0	-187.3	0.02	0.82
SLD5NT	CDC45NT	RPL35	RPL35	2|1|0	3	1	3	17|16|19|12	0	0	0	0	0	-74.27	0.06	0.82
SLD5NT	CDC45NT	PPWD1	PPWD1	1|1|0	2	0.67	3	5|5|9|6	0	0	0	0	0	-30.88	0.11	0.82
SLD5NT	CDC45NT	HLCS	HLCS	1|1|0	2	0.67	3	4|4|9|11	0	0	0	0	0	-33.99	0.1	0.82
SLD5NT	CDC45NT	LRIF1	LRIF1	1|1|0	2	0.67	3	12|20|20|28	0	0	0	0	0	-91.89	0.03	0.82
SLD5NT	CDC45NT	CAPZA2	CAPZA2	1|1|0	2	0.67	3	18|22|19|23	0	0	0	0	0	-94.41	0.03	0.82
SLD5NT	CDC45NT	RPL23A	RPL23A	1|1|0	2	0.67	3	20|29|26|18	0	0	0	0	0	-106.76	0.03	0.82
SLD5NT	CDC45NT	PSMD2	PSMD2	0|2|0	2	0.67	3	24|39|46|59	0	0	0	0	0	-190.09	0.02	0.82
SLD5NT	CDC45NT	RTN4	RTN4	1|1|0	2	0.67	3	31|35|36|45	0	0	0	0	0	-167.24	0.02	0.82
SLD5NT	CDC45NT	KPNB1	KPNB1	0|1|1	2	0.67	3	41|55|65|74	0	0	0	0	0	-265.51	0.01	0.82
SLD5NT	CDC45NT	R3HDM2	R3HDM2	0|0|2	2	0.67	3	0|0|2|2	0	0.01	0	0.01	0	-8.05	0.67	0.7
SLD5NT	CDC45NT	TRIP11	TRIP11	1|0|1	2	0.67	3	19|39|38|66	0	0	0	0	0	-183.07	0.02	0.82
SLD5NT	CDC45NT	CYB5B	CYB5B	2|0|0	2	0.67	3	5|4|7|9	0	0	0	0	0	-30.88	0.11	0.82
SLD5NT	CDC45NT	EEF1E1	EEF1E1	2|0|0	2	0.67	3	5|10|7|10	0	0	0	0	0	-38.61	0.08	0.82
SLD5NT	CDC45NT	RPN2	RPN2	1|1|0	2	0.67	3	26|30|40|37	0	0	0	0	0	-151.54	0.02	0.82
SLD5NT	CDC45NT	GNPDA1	GNPDA1	2|0|0	2	0.67	3	14|11|10|12	0	0	0	0	0	-55.32	0.06	0.82
SLD5NT	CDC45NT	EIF3K	EIF3K	2|0|0	2	0.67	3	6|3|3|7	0	0	0	0	0	-24.29	0.14	0.82
SLD5NT	CDC45NT	CENPE	CENPE	0|1|1	2	0.67	3	1|1|3|5	0	0	0	0	0	-14.44	0.27	0.82
SLD5NT	CDC45NT	ATP1B3	ATP1B3	0|2|0	2	0.67	3	9|8|13|15	0	0	0	0	0	-53.08	0.06	0.82
SLD5NT	CDC45NT	RPL37A	RPL37A	1|1|0	2	0.67	3	10|10|11|10	0	0	0	0	0	-48.63	0.07	0.82
SLD5NT	CDC45NT	CYB5R3	CYB5R3	2|0|0	2	0.67	3	31|35|39|31	0	0	0	0	0	-154.9	0.02	0.82
SLD5NT	CDC45NT	U2AF2	U2AF2	1|1|0	2	0.67	3	20|29|30|27	0	0	0	0	0	-121.28	0.03	0.82
SLD5NT	CDC45NT	FOCAD	FOCAD	1|1|0	2	0.67	3	0|0|3|4	0	0	0	0	0	-11.2	0.38	0.82
SLD5NT	CDC45NT	DNAH3	DNAH3	1|1|0	2	0.67	3	2|4|2|2	0	0	0	0	0	-14.5	0.27	0.82
SLD5NT	CDC45NT	MTHFD1	MTHFD1	1|1|0	2	0.67	3	42|48|56|47	0	0	0	0	0	-218.85	0.01	0.82
SLD5NT	CDC45NT	GTPBP1	GTPBP1	1|1|0	2	0.67	3	16|14|30|32	0	0	0	0	0	-105.04	0.03	0.82
SLD5NT	CDC45NT	SSB	SSB	2|0|0	2	0.67	3	30|31|53|56	0	0	0	0	0	-192.4	0.02	0.82
SLD5NT	CDC45NT	EIF2B1	EIF2B1	1|1|0	2	0.67	3	27|26|26|24	0	0	0	0	0	-117.92	0.03	0.82
SLD5NT	CDC45NT	PGAM1	PGAM1	2|0|0	2	0.67	3	21|20|25|30	0	0	0	0	0	-110.07	0.03	0.82
SLD5NT	CDC45NT	CBX1	CBX1	1|1|0	2	0.67	3	18|19|23|22	0	0	0	0	0	-94.41	0.03	0.82
SLD5NT	CDC45NT	DCXR	DCXR	1|1|0	2	0.67	3	10|11|13|10	0	0	0	0	0	-51.96	0.06	0.82
SLD5NT	CDC45NT	HNRNPAB	HNRNPAB	1|1|0	2	0.67	3	3|8|14|9	0	0	0	0	0	-40.55	0.08	0.82
SLD5NT	CDC45NT	RANBP1	RANBP1	1|1|0	2	0.67	3	17|19|20|18	0	0	0	0	0	-85.46	0.04	0.82
SLD5NT	CDC45NT	HNRNPA0	HNRNPA0	0|2|0	2	0.67	3	13|15|18|13	0	0	0	0	0	-68.7	0.05	0.82
SLD5NT	CDC45NT	IGF2BP1	IGF2BP1	2|0|0	2	0.67	3	49|51|55|53	0	0	0	0	0	-235.69	0.01	0.82
SLD5NT	CDC45NT	API5	API5	1|1|0	2	0.67	3	30|28|33|21	0	0	0	0	0	-128	0.02	0.82
SLD5NT	CDC45NT	UHRF1BP1	UHRF1BP1	0|1|1	2	0.67	3	3|6|5|14	0	0	0	0	0	-33.68	0.1	0.82
SLD5NT	CDC45NT	SF3B2	SF3B2	1|1|0	2	0.67	3	63|70|75|73	0	0	0	0	0	-317.66	0.01	0.82
SLD5NT	CDC45NT	DDHD1	DDHD1	0|2|0	2	0.67	3	13|17|23|37	0	0	0	0	0	-102.69	0.03	0.82
SLD5NT	CDC45NT	NOP56	NOP56	1|1|0	2	0.67	3	78|78|103|66	0	0	0	0	0	-366.65	0.01	0.82
SLD5NT	CDC45NT	TPI1	TPI1	2|0|0	2	0.67	3	7|5|6|5	0	0	0	0	0	-28.69	0.12	0.82
SLD5NT	CDC45NT	TTN	TTN	1|0|1	2	0.67	3	17|15|16|17	0	0	0	0	0	-75.4	0.04	0.82
SLD5NT	CDC45NT	IDH1	IDH1	0|1|1	2	0.67	3	0|0|1|1	0	0	0	0	0	-6.49	1.33	0.82
SLD5NT	CDC45NT	NACAD	NACAD	0|1|1	2	0.67	3	2|2|0|2	0	0	0	0	0	-10.29	0.44	0.82
SLD5NT	CDC45NT	VPS26A	VPS26A	0|2|0	2	0.67	3	15|14|14|13	0	0	0	0	0	-65.34	0.05	0.82
SLD5NT	CDC45NT	CISD2	CISD2	0|2|0	2	0.67	3	11|9|8|5	0	0	0	0	0	-39.74	0.08	0.82
SLD5NT	CDC45NT	FTO	FTO	0|2|0	2	0.67	3	2|1|3|5	0	0	0	0	0	-15.63	0.24	0.82
SLD5NT	CDC45NT	LBR	LBR	1|1|0	2	0.67	3	27|20|19|20	0	0	0	0	0	-98.89	0.03	0.82
SLD5NT	CDC45NT	UBA2	UBA2	2|0|0	2	0.67	3	35|38|47|39	0	0	0	0	0	-180.7	0.02	0.82
SLD5NT	CDC45NT	TCEB2	TCEB2	1|1|0	2	0.67	3	12|19|13|19	0	0	0	0	0	-73.17	0.04	0.82
SLD5NT	CDC45NT	ARPC4-TTLL3	ARPC4;ARPC4-TTLL3	1|1|0	2	0.67	3	12|13|12|14	0	0	0	0	0	-59.78	0.05	0.82
SLD5NT	CDC45NT	RPL27	RPL27	1|1|0	2	0.67	3	19|18|21|18	0	0	0	0	0	-87.69	0.04	0.82
SLD5NT	CDC45NT	MYBBP1A	MYBBP1A	1|1|0	2	0.67	3	126|121|131|94	0	0	0	0	0	-531.97	0.01	0.82
SLD5NT	CDC45NT	MCM3	MCM3	1|1|0	2	0.67	3	52|52|60|59	0	0	0	0	0	-252.53	0.01	0.82
SLD5NT	CDC45NT	CANX	CANX	1|1|0	2	0.67	3	17|27|27|34	0	0	0	0	0	-119.95	0.03	0.82
SLD5NT	CDC45NT	DDX6	DDX6	1|1|0	2	0.67	3	40|38|35|36	0	0	0	0	0	-169.48	0.02	0.82
SLD5NT	CDC45NT	ADAMTS15	ADAMTS15	1|0|1	2	0.67	3	0|0|1|0	0	0	0	0	0	-5.59	2.67	0.82
SLD5NT	CDC45NT	HIRIP3	HIRIP3	1|0|1	2	0.67	3	3|5|5|4	0	0	0	0	0	-22.08	0.16	0.82
SLD5NT	CDC45NT	RPL8	RPL8	0|2|0	2	0.67	3	29|27|35|30	0	0	0	0	0	-138.09	0.02	0.82
SLD5NT	CDC45NT	DEK	DEK	2|0|0	2	0.67	3	11|10|13|6	0	0	0	0	0	-47.51	0.07	0.82
SLD5NT	CDC45NT	FEN1	FEN1	2|0|0	2	0.67	3	17|17|25|17	0	0	0	0	0	-87.69	0.04	0.82
SLD5NT	CDC45NT	TNXB	TNXB	0|0|2	2	0.67	3	1|2|1|2	0	0	0	0	0	-10.29	0.44	0.75
SLD5NT	CDC45NT	CAP1	CAP1	2|0|0	2	0.67	3	16|20|32|32	0	0	0	0	0	-114.16	0.03	0.82
SLD5NT	CDC45NT	ARPC3	ARPC3	1|1|0	2	0.67	3	8|10|12|11	0	0	0	0	0	-48.63	0.07	0.82
SLD5NT	CDC45NT	ACTR2	ACTR2	1|1|0	2	0.67	3	23|28|29|26	0	0	0	0	0	-121.28	0.03	0.82
SLD5NT	CDC45NT	PDCD6	PDCD6	2|0|0	2	0.67	3	4|3|6|9	0	0	0	0	0	-27.57	0.12	0.82
SLD5NT	CDC45NT	SYNE2	SYNE2	1|1|0	2	0.67	3	2|3|6|6	0	0	0	0	0	-22.08	0.16	0.82
SLD5NT	CDC45NT	VPS35	VPS35	2|0|0	2	0.67	3	14|22|23|33	0	0	0	0	0	-105.21	0.03	0.82
SLD5NT	CDC45NT	CPNE3	CPNE3	1|1|0	2	0.67	3	29|26|31|32	0	0	0	0	0	-134.73	0.02	0.82
SLD5NT	CDC45NT	VPS13D	VPS13D	0|1|1	2	0.67	3	0|4|4|3	0	0	0	0	0	-15.57	0.24	0.82
SLD5NT	CDC45NT	USP14	USP14	2|0|0	2	0.67	3	14|19|24|31	0	0	0	0	0	-100.78	0.03	0.82
SLD5NT	CDC45NT	ARMC9	ARMC9	1|1|0	2	0.67	3	1|3|2|2	0	0	0	0	0	-12.28	0.33	0.82
SLD5NT	CDC45NT	BUB1B	BUB1B	1|0|0	1	0.33	3	9|20|22|18	0	0	0	0	0	-79.65	0.02	0.82
SLD5NT	CDC45NT	ZSWIM8	ZSWIM8	1|0|0	1	0.33	3	2|0|5|4	0	0	0	0	0	-15.47	0.12	0.82
SLD5NT	CDC45NT	NPEPPS	NPEPPS	1|0|0	1	0.33	3	38|51|61|63	0	0	0	0	0	-240.96	0.01	0.82
SLD5NT	CDC45NT	ANO5	ANO5	1|0|0	1	0.33	3	0|2|0|1	0	0	0	0	0	-7.39	0.44	0.82
SLD5NT	CDC45NT	EPPK1	EPPK1	1|0|0	1	0.33	3	1|1|6|7	0	0	0	0	0	-19.62	0.09	0.82
SLD5NT	CDC45NT	LSS	LSS	1|0|0	1	0.33	3	1|4|9|11	0	0	0	0	0	-30.4	0.05	0.82
SLD5NT	CDC45NT	VAPA	VAPA	1|0|0	1	0.33	3	31|35|35|30	0	0	0	0	0	-149.3	0.01	0.82
SLD5NT	CDC45NT	PLCL1	PLCL1	0|0|1	1	0.33	3	0|0|0|3	0	0	0	0	0	-7.63	0.44	0.82
SLD5NT	CDC45NT	ATP1A1	ATP1A1	0|1|0	1	0.33	3	44|40|49|46	0	0	0	0	0	-203.14	0.01	0.82
SLD5NT	CDC45NT	PSMD8	PSMD8	1|0|0	1	0.33	3	13|15|16|17	0	0	0	0	0	-70.93	0.02	0.82
SLD5NT	CDC45NT	EEF1A2	EEF1A2	1|0|0	1	0.33	3	7|14|18|17	0	0	0	0	0	-65.16	0.02	0.82
SLD5NT	CDC45NT	PSMD1	PSMD1	1|0|0	1	0.33	3	41|48|57|55	0	0	0	0	0	-227.91	0.01	0.82
SLD5NT	CDC45NT	PSMD3	PSMD3	1|0|0	1	0.33	3	64|57|58|44	0	0	0	0	0	-252.52	0.01	0.82
SLD5NT	CDC45NT	RAB2A	RAB2A	0|1|0	1	0.33	3	14|13|14|14	0	0	0	0	0	-64.24	0.02	0.82
SLD5NT	CDC45NT	DDX18	DDX18	1|0|0	1	0.33	3	34|31|41|33	0	0	0	0	0	-158.27	0.01	0.82
SLD5NT	CDC45NT	QRICH1	QRICH1	0|0|1	1	0.33	3	2|5|9|10	0	0	0	0	0	-31.75	0.05	0.82
SLD5NT	CDC45NT	ATG4B	ATG4B	1|0|0	1	0.33	3	0|1|1|3	0	0	0	0	0	-9.2	0.27	0.82
SLD5NT	CDC45NT	YARS2	YARS2	1|0|0	1	0.33	3	18|22|28|23	0	0	0	0	0	-104.48	0.01	0.82
SLD5NT	CDC45NT	KDM6A	KDM6A	1|0|0	1	0.33	3	0|2|5|3	0	0	0	0	0	-14.37	0.13	0.82
SLD5NT	CDC45NT	THAP4	THAP4	1|0|0	1	0.33	3	1|2|1|2	0	0	0	0	0	-10.29	0.22	0.82
SLD5NT	CDC45NT	EXOC4	EXOC4	0|1|0	1	0.33	3	20|19|15|22	0	0	0	0	0	-87.69	0.02	0.82
SLD5NT	CDC45NT	NUDT21	NUDT21	1|0|0	1	0.33	3	14|15|14|14	0	0	0	0	0	-66.46	0.02	0.82
SLD5NT	CDC45NT	TLN1	TLN1	1|0|0	1	0.33	3	35|53|86|96	0	0	0	0	0	-304.18	0	0.82
SLD5NT	CDC45NT	DYRK1A	DYRK1A	1|0|0	1	0.33	3	0|0|1|0	0	0	0	0	0	-5.59	1.33	0.82
SLD5NT	CDC45NT	TPR	TPR	0|0|1	1	0.33	3	15|24|41|46	0	0	0	0	0	-142.86	0.01	0.82
SLD5NT	CDC45NT	INPP5F	INPP5F	1|0|0	1	0.33	3	1|1|2|2	0	0	0	0	0	-10.29	0.22	0.82
SLD5NT	CDC45NT	COPS3	COPS3	0|1|0	1	0.33	3	28|29|28|29	0	0	0	0	0	-130.24	0.01	0.82
SLD5NT	CDC45NT	NOLC1	NOLC1	1|0|0	1	0.33	3	8|11|14|11	0	0	0	0	0	-51.96	0.03	0.82
SLD5NT	CDC45NT	ARGLU1	ARGLU1	0|1|0	1	0.33	3	2|6|2|1	0	0	0	0	0	-15.47	0.12	0.82
SLD5NT	CDC45NT	MDN1	MDN1	0|1|0	1	0.33	3	28|25|36|42	0	0	0	0	0	-149.11	0.01	0.82
SLD5NT	CDC45NT	SMARCA2	SMARCA2	1|0|0	1	0.33	3	1|0|1|1	0	0	0	0	0	-7.39	0.44	0.82
SLD5NT	CDC45NT	UBN1	UBN1	0|1|0	1	0.33	3	1|5|6|7	0	0	0	0	0	-24.23	0.07	0.82
SLD5NT	CDC45NT	YWHAZ	YWHAZ	1|0|0	1	0.33	3	13|19|28|27	0	0	0	0	0	-99.71	0.02	0.82
SLD5NT	CDC45NT	PFKP	PFKP	1|0|0	1	0.33	3	94|89|89|70	0	0	0	0	0	-386.16	0	0.82
SLD5NT	CDC45NT	DNAJC17	DNAJC17	1|0|0	1	0.33	3	2|2|6|7	0	0	0	0	0	-21.95	0.08	0.82
SLD5NT	CDC45NT	EPRS	EPRS	1|0|0	1	0.33	3	140|138|143|145	0	0	0	0	0	-637.94	0	0.82
SLD5NT	CDC45NT	YWHAE	YWHAE	1|0|0	1	0.33	3	11|17|24|41	0	0	0	0	0	-105.84	0.01	0.82
SLD5NT	CDC45NT	TUBG1	TUBG1	0|1|0	1	0.33	3	1|1|7|9	0	0	0	0	0	-22.69	0.07	0.82
SLD5NT	CDC45NT	NDUFB9	NDUFB9	1|0|0	1	0.33	3	0|2|0|1	0	0	0	0	0	-7.39	0.44	0.82
SLD5NT	CDC45NT	IST1	IST1	0|1|0	1	0.33	3	8|10|14|17	0	0	0	0	0	-57.51	0.03	0.82
SLD5NT	CDC45NT	ABI3BP	ABI3BP	0|1|0	1	0.33	3	6|7|4|4	0	0	0	0	0	-26.47	0.06	0.82
SLD5NT	CDC45NT	KIF2C	KIF2C	0|0|1	1	0.33	3	5|12|15|9	0	0	0	0	0	-48.45	0.03	0.82
SLD5NT	CDC45NT	PRMT5	PRMT5	1|0|0	1	0.33	3	37|36|32|36	0	0	0	0	0	-160.51	0.01	0.82
SLD5NT	CDC45NT	KPNA2	KPNA2	1|0|0	1	0.33	3	20|26|29|31	0	0	0	0	0	-121.28	0.01	0.82
SLD5NT	CDC45NT	DOCK5	DOCK5	0|1|0	1	0.33	3	2|1|0|1	0	0	0	0	0	-8.08	0.33	0.82
SLD5NT	CDC45NT	ZSCAN9	ZSCAN9	0|0|1	1	0.33	3	0|1|3|2	0	0	0	0	0	-10.32	0.22	0.82
SLD5NT	CDC45NT	PPM1A	PPM1A	1|0|0	1	0.33	3	6|14|13|16	0	0	0	0	0	-57.43	0.03	0.82
SLD5NT	CDC45NT	USP47	USP47	1|0|0	1	0.33	3	6|12|20|25	0	0	0	0	0	-72.55	0.02	0.82
SLD5NT	CDC45NT	KIAA0196	KIAA0196	1|0|0	1	0.33	3	68|62|65|80	0	0	0	0	0	-310.93	0	0.82
SLD5NT	CDC45NT	GNAS	GNAS	0|1|0	1	0.33	3	14|17|12|9	0	0	0	0	0	-60.88	0.03	0.82
SLD5NT	CDC45NT	HERC2	HERC2	0|0|1	1	0.33	3	0|4|2|2	0	0	0	0	0	-12.24	0.17	0.82
SLD5NT	CDC45NT	ALG10B	ALG10B	0|0|1	1	0.33	3	0|2|2|0	0	0	0	0	0	-8.05	0.33	0.82
SLD5NT	CDC45NT	DSG2	DSG2	1|0|0	1	0.33	3	28|34|34|40	0	0	0	0	0	-154.9	0.01	0.82
SLD5NT	CDC45NT	SALL2	SALL2	1|0|0	1	0.33	3	20|27|32|33	0	0	0	0	0	-127.99	0.01	0.82
SLD5NT	CDC45NT	PSAP	PSAP	1|0|0	1	0.33	3	5|6|6|10	0	0	0	0	0	-33.11	0.05	0.82
SLD5NT	CDC45NT	RPL23	RPL23	1|0|0	1	0.33	3	25|30|28|21	0	0	0	0	0	-119.03	0.01	0.82
SLD5NT	CDC45NT	KMT2C	KMT2C	1|0|0	1	0.33	3	0|0|2|3	0	0	0	0	0	-9.06	0.27	0.82
SLD5NT	CDC45NT	CASP3	CASP3	1|0|0	1	0.33	3	6|7|5|6	0	0	0	0	0	-29.76	0.06	0.82
SLD5NT	CDC45NT	PRPS1	PRPS1	1|0|0	1	0.33	3	19|18|20|18	0	0	0	0	0	-86.58	0.02	0.82
SLD5NT	CDC45NT	LNPEP	LNPEP	0|1|0	1	0.33	3	3|4|6|8	0	0	0	0	0	-26.47	0.06	0.82
SLD5NT	CDC45NT	DDHD2	DDHD2	0|0|1	1	0.33	3	0|0|2|2	0	0	0	0	0	-8.05	0.33	0.82
SLD5NT	CDC45NT	FLII	FLII	1|0|0	1	0.33	3	13|22|25|22	0	0	0	0	0	-94.38	0.02	0.82
SLD5NT	CDC45NT	RANGAP1	RANGAP1	1|0|0	1	0.33	3	86|97|86|95	0	0	0	0	0	-410.91	0	0.82
SLD5NT	CDC45NT	L3MBTL1	L3MBTL1	0|0|1	1	0.33	3	1|1|0|1	0	0	0	0	0	-7.39	0.44	0.82
SLD5NT	CDC45NT	PTPMT1	PTPMT1	0|1|0	1	0.33	3	1|0|2|0	0	0	0	0	0	-7.39	0.44	0.82
SLD5NT	CDC45NT	TOMM20	TOMM20	1|0|0	1	0.33	3	2|0|0|0	0	0	0	0	0	-6.59	0.67	0.82
SLD5NT	CDC45NT	TOMM22	TOMM22	1|0|0	1	0.33	3	7|10|11|15	0	0	0	0	0	-50.95	0.03	0.82
SLD5NT	CDC45NT	ZBTB38	ZBTB38	0|0|1	1	0.33	3	3|2|1|1	0	0	0	0	0	-11.34	0.19	0.82
SLD5NT	CDC45NT	CROCC	CROCC	1|0|0	1	0.33	3	1|1|0|0	0	0	0	0	0	-6.49	0.67	0.82
SLD5NT	CDC45NT	GYS1	GYS1	1|0|0	1	0.33	3	4|6|7|12	0	0	0	0	0	-35.18	0.05	0.82
SLD5NT	CDC45NT	ACO1	ACO1	0|0|1	1	0.33	3	0|1|3|10	0	0	0	0	0	-18.14	0.1	0.82
SLD5NT	CDC45NT	ITPR3	ITPR3	1|0|0	1	0.33	3	2|2|10|6	0	0	0	0	0	-24.91	0.07	0.82
SLD5NT	CDC45NT	TAF7	TAF7	0|1|0	1	0.33	3	0|3|0|4	0	0	0	0	0	-11.2	0.19	0.82
SLD5NT	CDC45NT	G6PD	G6PD	1|0|0	1	0.33	3	31|39|45|45	0	0	0	0	0	-181.88	0.01	0.82
SLD5NT	CDC45NT	ECI1	ECI1	1|0|0	1	0.33	3	6|5|6|6	0	0	0	0	0	-28.69	0.06	0.82
SLD5NT	CDC45NT	IPO7	IPO7	0|1|0	1	0.33	3	46|62|63|71	0	0	0	0	0	-273.68	0.01	0.82
SLD5NT	CDC45NT	GCN1L1	GCN1L1	1|0|0	1	0.33	3	197|195|204|196	0	0	0	0	0	#NAME?	0	0.82
SLD5NT	CDC45NT	RPL4	RPL4	1|0|0	1	0.33	3	60|64|67|66	0	0	0	0	0	-290.71	0.01	0.82
SLD5NT	CDC45NT	HNRNPF	HNRNPF	1|0|0	1	0.33	3	36|37|41|41	0	0	0	0	0	-176.22	0.01	0.82
SLD5NT	CDC45NT	DDB1	DDB1	0|1|0	1	0.33	3	16|22|27|43	0	0	0	0	0	-122.82	0.01	0.82
SLD5NT	CDC45NT	ADH5	ADH5	1|0|0	1	0.33	3	14|13|18|15	0	0	0	0	0	-69.81	0.02	0.82
SLD5NT	CDC45NT	ROCK1	ROCK1	0|1|0	1	0.33	3	1|1|2|2	0	0	0	0	0	-10.29	0.22	0.82
SLD5NT	CDC45NT	RRM2	RRM2	0|1|0	1	0.33	3	18|22|40|29	0	0	0	0	0	-124.13	0.01	0.82
SLD5NT	CDC45NT	DNMT3A	DNMT3A	1|0|0	1	0.33	3	0|0|1|3	0	0	0	0	0	-7.84	0.33	0.82
SLD5NT	CDC45NT	TIMM44	TIMM44	1|0|0	1	0.33	3	18|23|28|23	0	0	0	0	0	-105.59	0.01	0.82
SLD5NT
SLD5NT
SLD5NT
SLD5NT
SLD5NT
SLD5NT
SLD5NT
SLD5NT
SLD5NT
SLD5NT
SLD5NT
SLD5NT
SLD5NT
SLD5NT
SLD5NT
SLD5NT
SLD5NT
SLD5NT
SLD5NT
SLD5NT
SLD5NT
SLD5NT
SLD5NT
SLD5NT
SLD5NT
SLD5NT
SLD5NT
SLD5NT
SLD5NT
SLD5NT
SLD5NT
SLD5NT
SLD5NT
SLD5NT
SLD5NT
SLD5NT
SLD5NT
SLD5NT
SLD5NT
SLD5NT
SLD5NT
SLD5NT
SLD5NT
SLD5NT
SLD5NT
SLD5NT
SLD5NT
SLD5NT
SLD5NT
SLD5NT
SLD5NT
SLD5NT
SLD5NT
SLD5NT
SLD5NT
SLD5NT
SLD5NT
SLD5NT
SLD5NT
SLD5NT
SLD5NT
SLD5NT
SLD5NT
SLD5NT
SLD5NT
SLD5NT
SLD5NT
SLD5NT
SLD5NT
SLD5NT
SLD5NT
SLD5NT
SLD5NT
SLD5NT
SLD5NT
SLD5NT
SLD5NT
SLD5NT
SLD5NT
SLD5NT
SLD5NT
SLD5NT
SLD5NT
SLD5NT
SLD5NT
SLD5NT
SLD5NT
SLD5NT
SLD5NT
SLD5NT
SLD5NT
SLD5NT
SLD5NT
SLD5NT
SLD5NT
SLD5NT
SLD5NT
SLD5NT
SLD5NT
SLD5NT
SLD5NT
SLD5NT
SLD5NT
SLD5NT
SLD5NT
SLD5NT
SLD5NT
SLD5NT
SLD5NT
SLD5NT
SLD5NT
SLD5NT
SLD5NT
SLD5NT
SLD5NT
SLD5NT
SLD5NT
SLD5NT
SLD5NT
SLD5NT
SLD5NT
SLD5NT
SLD5NT
SLD5NT
SLD5NT
SLD5NT
SLD5NT
SLD5NT
SLD5NT
SLD5NT
SLD5NT
SLD5NT
SLD5NT
SLD5NT
SLD5NT
SLD5NT
SLD5NT
SLD5NT
SLD5NT
SLD5NT
SLD5NT
SLD5NT
SLD5NT
SLD5NT
SLD5NT
SLD5NT
SLD5NT
SLD5NT
SLD5NT
SLD5NT
SLD5NT
SLD5NT
SLD5NT
SLD5NT
SLD5NT
SLD5NT
SLD5NT
SLD5NT
SLD5NT
SLD5NT
SLD5NT
SLD5NT
SLD5NT
SLD5NT
SLD5NT
SLD5NT
SLD5NT
SLD5NT
SLD5NT
SLD5NT
SLD5NT
SLD5NT
SLD5NT
SLD5NT
SLD5NT
SLD5NT
SLD5NT
SLD5NT
SLD5NT
SLD5NT
SLD5NT
SLD5NT
SLD5NT
SLD5NT
SLD5NT
SLD5NT
SLD5NT
SLD5NT
SLD5NT
SLD5NT
SLD5NT
SLD5NT
SLD5NT
SLD5NT
SLD5NT
SLD5NT
SLD5NT
SLD5NT
SLD5NT
SLD5NT
SLD5NT
SLD5NT
SLD5NT
SLD5NT
SLD5NT
SLD5NT
SLD5NT
SLD5NT
SLD5NT
SLD5NT
SLD5NT
SLD5NT
SLD5NT
SLD5NT
SLD5NT
SLD5NT
SLD5NT
SLD5NT
SLD5NT
SLD5NT
SLD5NT
SLD5NT
SLD5NT
SLD5NT
SLD5NT
SLD5NT
SLD5NT
SLD5NT
SLD5NT
SLD5NT
SLD5NT
SLD5NT
SLD5NT
SLD5NT
SLD5NT
SLD5NT
SLD5NT
SLD5NT
SLD5NT
SLD5NT
SLD5NT
SLD5NT
SLD5NT
SLD5NT
SLD5NT
SLD5NT
SLD5NT
SLD5NT
SLD5NT
SLD5NT
SLD5NT
SLD5NT
SLD5NT
SLD5NT
SLD5NT
SLD5NT
SLD5NT
SLD5NT
SLD5NT
SLD5NT
SLD5NT
SLD5NT
SLD5NT
SLD5NT
SLD5NT
SLD5NT
SLD5NT
SLD5NT
SLD5NT
SLD5NT
SLD5NT
SLD5NT
SLD5NT
SLD5NT
SLD5NT
SLD5NT
SLD5NT
SLD5NT
SLD5NT
SLD5NT
SLD5NT
SLD5NT
SLD5NT
SLD5NT
SLD5NT
SLD5NT
SLD5NT
SLD5NT
SLD5NT
SLD5NT
SLD5NT
SLD5NT
SLD5NT
SLD5NT
SLD5NT
SLD5NT
SLD5NT
SLD5NT
SLD5NT
SLD5NT
SLD5NT
SLD5NT
SLD5NT
SLD5NT
SLD5NT
SLD5NT
SLD5NT
SLD5NT
SLD5NT
SLD5NT
SLD5NT
SLD5NT
SLD5NT
SLD5NT
SLD5NT
SLD5NT
SLD5NT
SLD5NT
SLD5NT
SLD5NT
SLD5NT
SLD5NT
SLD5NT
SLD5NT
SLD5NT
SLD5NT
SLD5NT
SLD5NT
SLD5NT
SLD5NT
SLD5NT
SLD5NT
SLD5NT
SLD5NT
SLD5NT
SLD5NT
SLD5NT
SLD5NT
SLD5NT
SLD5NT
SLD5NT
SLD5NT
SLD5NT
SLD5NT
SLD5NT
SLD5NT
SLD5NT
SLD5NT
SLD5NT
SLD5NT
SLD5NT
SLD5NT
SLD5NT
SLD5NT
SLD5NT
SLD5NT
SLD5NT
SLD5NT
SLD5NT
SLD5NT
SLD5NT
SLD5NT
SLD5NT
SLD5NT
SLD5NT
SLD5NT
SLD5NT
SLD5NT
SLD5NT
SLD5NT
SLD5NT
SLD5NT
SLD5NT
SLD5NT
SLD5NT
SLD5NT
SLD5NT
SLD5NT
SLD5NT
SLD5NT
SLD5NT
SLD5NT
SLD5NT
SLD5NT
SLD5NT
SLD5NT
SLD5NT
SLD5NT
SLD5NT
SLD5NT
SLD5NT
SLD5NT
SLD5NT
SLD5NT
SLD5NT
SLD5NT
SLD5NT
SLD5NT
SLD5NT
SLD5NT
SLD5NT
SLD5NT
SLD5NT
SLD5NT
SLD5NT
SLD5NT
SLD5NT
SLD5NT
SLD5NT
SLD5NT
SLD5NT
SLD5NT
SLD5NT
SLD5NT
SLD5NT
SLD5NT
SLD5NT
SLD5NT
SLD5NT
SLD5NT
SLD5NT
SLD5NT
SLD5NT
SLD5NT
SLD5NT
SLD5NT
SLD5NT
SLD5NT
SLD5NT
SLD5NT
SLD5NT
SLD5NT
SLD5NT
SLD5NT
SLD5NT
SLD5NT
SLD5NT
SLD5NT
SLD5NT
SLD5NT
SLD5NT
SLD5NT
SLD5NT
SLD5NT
SLD5NT
SLD5NT
SLD5NT
SLD5NT
SLD5NT
SLD5NT
SLD5NT
SLD5NT
SLD5NT
SLD5NT
SLD5NT
SLD5NT
SLD5NT
SLD5NT
SLD5NT
SLD5NT
SLD5NT
SLD5NT
SLD5NT
SLD5NT
SLD5NT
SLD5NT
SLD5NT
SLD5NT
SLD5NT
SLD5NT
SLD5NT
SLD5NT
SLD5NT
SLD5NT
SLD5NT
SLD5NT
SLD5NT
SLD5NT
SLD5NT
SLD5NT
SLD5NT
SLD5NT
SLD5NT
SLD5NT
SLD5NT
SLD5NT
SLD5NT
SLD5NT
SLD5NT
SLD5NT
SLD5NT
SLD5NT
SLD5NT
SLD5NT
SLD5NT
SLD5NT
SLD5NT
SLD5NT
SLD5NT
SLD5NT
SLD5NT
SLD5NT
SLD5NT
SLD5NT
SLD5NT
SLD5NT
SLD5NT
SLD5NT
SLD5NT
SLD5NT
SLD5NT
SLD5NT
SLD5NT
SLD5NT
SLD5NT
SLD5NT
SLD5NT
SLD5NT
SLD5NT
SLD5NT
SLD5NT
SLD5NT
SLD5NT
SLD5NT
SLD5NT
SLD5NT
SLD5NT
SLD5NT
SLD5NT
SLD5NT
SLD5NT
SLD5NT
SLD5NT
SLD5NT
SLD5NT
SLD5NT
SLD5NT
SLD5NT
SLD5NT
SLD5NT
SLD5NT
SLD5NT
SLD5NT
SLD5NT
SLD5NT
SLD5NT
SLD5NT
SLD5NT
SLD5NT
SLD5NT
SLD5NT
SLD5NT
SLD5NT
SLD5NT
SLD5NT
SLD5NT
SLD5NT
SLD5NT
SLD5NT
SLD5NT
SLD5NT
SLD5NT
SLD5NT
SLD5NT
SLD5NT
SLD5NT
SLD5NT
SLD5NT
SLD5NT
SLD5NT
SLD5NT
SLD5NT
SLD5NT
SLD5NT
SLD5NT
SLD5NT
SLD5NT
SLD5NT
SLD5NT
SLD5NT
SLD5NT
SLD5NT
SLD5NT
SLD5NT
SLD5NT
SLD5NT
SLD5NT
SLD5NT
SLD5NT
SLD5NT
SLD5NT
SLD5NT
SLD5NT
SLD5NT
SLD5NT
SLD5NT
SLD5NT
SLD5NT
SLD5NT
SLD5NT
SLD5NT
SLD5NT
SLD5NT
SLD5NT
SLD5NT
SLD5NT
SLD5NT
SLD5NT
SLD5NT
SLD5NT
SLD5NT
SLD5NT
SLD5NT
SLD5NT
SLD5NT
SLD5NT
SLD5NT
SLD5NT
SLD5NT
SLD5NT
SLD5NT
SLD5NT
SLD5NT
SLD5NT
SLD5NT
SLD5NT
SLD5NT
SLD5NT
SLD5NT
SLD5NT
SLD5NT
SLD5NT
SLD5NT
SLD5NT
SLD5NT
SLD5NT
SLD5NT
SLD5NT
SLD5NT
SLD5NT
SLD5NT
SLD5NT
SLD5NT
SLD5NT
SLD5NT
SLD5NT
SLD5NT
SLD5NT
SLD5NT
SLD5NT
SLD5NT
SLD5NT
SLD5NT
SLD5NT
SLD5NT
SLD5NT
SLD5NT
SLD5NT
SLD5NT
SLD5NT
SLD5NT
SLD5NT
SLD5NT
SLD5NT
SLD5NT
SLD5NT
SLD5NT
SLD5NT
SLD5NT
SLD5NT
SLD5NT
SLD5NT
SLD5NT
SLD5NT
SLD5NT
SLD5NT
SLD5NT
SLD5NT
SLD5NT
SLD5NT
SLD5NT
SLD5NT
SLD5NT
SLD5NT
SLD5NT
SLD5NT
SLD5NT
SLD5NT
SLD5NT
SLD5NT
SLD5NT
SLD5NT
SLD5NT
SLD5NT
SLD5NT
SLD5NT
SLD5NT
SLD5NT
SLD5NT
SLD5NT
SLD5NT
SLD5NT
SLD5NT
SLD5NT
SLD5NT
SLD5NT
SLD5NT
SLD5NT
SLD5NT
SLD5NT
SLD5NT
SLD5NT
SLD5NT
SLD5NT
SLD5NT
SLD5NT
SLD5NT
SLD5NT
SLD5NT
SLD5NT
SLD5NT
SLD5NT
SLD5NT
SLD5NT
SLD5NT
SLD5NT
SLD5NT
SLD5NT
SLD5NT
SLD5NT
SLD5NT
SLD5NT
SLD5NT
SLD5NT
SLD5NT
SLD5NT
SLD5NT
SLD5NT
SLD5NT
SLD5NT
SLD5NT
SLD5NT
SLD5NT
SLD5NT
SLD5NT
SLD5NT
SLD5NT
SLD5NT
SLD5NT
SLD5NT
SLD5NT
SLD5NT
SLD5NT
SLD5NT
SLD5NT
SLD5NT
SLD5NT
SLD5NT
SLD5NT
SLD5NT
SLD5NT
SLD5NT
SLD5NT
SLD5NT
SLD5NT
SLD5NT
SLD5NT
SLD5NT
SLD5NT
SLD5NT
SLD5NT
SLD5NT
SLD5NT
SLD5NT
SLD5NT
SLD5NT
SLD5NT
SLD5NT
SLD5NT
SLD5NT
SLD5NT
SLD5NT
SLD5NT
SLD5NT
SLD5NT
SLD5NT
SLD5NT
SLD5NT
SLD5NT
SLD5NT
SLD5NT
SLD5NT
SLD5NT
SLD5NT
SLD5NT
SLD5NT
SLD5NT
SLD5NT
SLD5NT
SLD5NT
SLD5NT
SLD5NT
SLD5NT
SLD5NT
SLD5NT
SLD5NT
SLD5NT
SLD5NT
SLD5NT
SLD5NT
SLD5NT
SLD5NT
SLD5NT
SLD5NT
SLD5NT
SLD5NT
SLD5NT
SLD5NT
SLD5NT
SLD5NT
SLD5NT
SLD5NT
SLD5NT
SLD5NT
SLD5NT
SLD5NT
SLD5NT
SLD5NT
SLD5NT
SLD5NT
SLD5NT
SLD5NT
SLD5NT
SLD5NT
SLD5NT
SLD5NT
SLD5NT
SLD5NT
SLD5NT
SLD5NT
SLD5NT
SLD5NT
SLD5NT
SLD5NT
SLD5NT
SLD5NT
SLD5NT
SLD5NT
SLD5NT
SLD5NT
SLD5NT
SLD5NT
SLD5NT
SLD5NT
SLD5NT
SLD5NT
SLD5NT
SLD5NT
SLD5NT
SLD5NT
SLD5NT
SLD5NT
SLD5NT
SLD5NT
SLD5NT
SLD5NT
SLD5NT
SLD5NT
SLD5NT
SLD5NT
SLD5NT
SLD5NT
SLD5NT
SLD5NT
SLD5NT
SLD5NT
SLD5NT
SLD5NT
SLD5NT
SLD5NT
SLD5NT
SLD5NT
SLD5NT
SLD5NT
SLD5NT
SLD5NT
SLD5NT
SLD5NT
SLD5NT
SLD5NT
SLD5NT
SLD5NT
SLD5NT
SLD5NT
SLD5NT
SLD5NT
SLD5NT
SLD5NT
SLD5NT
SLD5NT
SLD5NT
SLD5NT
SLD5NT
SLD5NT
SLD5NT
SLD5NT
SLD5NT
SLD5NT
SLD5NT
SLD5NT

## Sheet: SAINT_NT_Analysis_CDC45 vs NLS
Bait	Prey	PreyGene	Spec	SpecSum	AvgSpec	NumReplicates	ctrlCounts	AvgP	MaxP	TopoAvgP	TopoMaxP	SaintScore	logOddsScore	FoldChange	BFDR	boosted_by		HEK293FT Control selection
CDC45NT	CDC45	CDC45	111|104|96	311	103.67	3	0|1|0|1	1	1	1	1	1	130.84	207.33	0			CDC45		Fold Change (CDC45/NLS) ≥ 1.5
CDC45NT	LPL	LPL	6|4|3	13	4.33	3	0|0|0|0	0.91	1	0.91	1	0.91	1.3	43.33	0			LPL
CDC45NT	BTN1A1	BTN1A1	3|4|4	11	3.67	3	0|0|0|0	0.9	0.95	0.9	0.95	0.9	1.3	36.67	0.04			BTN1A1
CDC45NT	XDH	XDH	1|1|5	7	2.33	3	0|0|0|0	0.33	0.99	0.33	0.99	0.33	-2.58	23.33	0.06			NUDC
CDC45NT	HBA1	HBA1	3|3|5	11	3.67	3	1|0|1|0	0.28	0.64	0.28	0.64	0.28	-2.25	7.33	0.21			HBA1
CDC45NT	DSG1	DSG1	1|6|0	7	2.33	3	0|1|2|0	0.22	0.67	0.22	0.67	0.22	-7.42	3.11	0.32			DVL2
CDC45NT	RPAP3	RPAP3	5|3|2	10	3.33	3	1|1|0|1	0.13	0.34	0.13	0.34	0.13	-4.41	4.44	0.39			DVL3
CDC45NT	COL27A1	COL27A1	1|1|2	4	1.33	3	0|0|0|0	0.12	0.37	0.12	0.37	0.12	-2.58	13.33	0.46			SUGT1
CDC45NT	PIH1D1	PIH1D1	0|2|1	3	1	3	0|0|0|0	0.12	0.37	0.12	0.37	0.12	-5.09	10	0.46			TXNL1
CDC45NT	FABP3	FABP3	0|0|2	2	0.67	3	0|0|0|0	0.12	0.37	0.12	0.37	0.12	-5.09	6.67	0.46			NACA
CDC45NT	ATXN2	ATXN2	2|0|0	2	0.67	3	0|0|0|0	0.12	0.37	0.12	0.37	0.12	-5.09	6.67	0.46			DNAJB1
CDC45NT	KPRP	KPRP	1|17|1	19	6.33	3	8|0|3|0	0.09	0.27	0.09	0.27	0.09	-12.7	2.3	0.61			PCNP
CDC45NT	DSP	DSP	1|8|0	9	3	3	2|1|1|4	0.09	0.26	0.09	0.26	0.09	-12.32	1.5	0.64			HCFC1
CDC45NT	PREX1	PREX1	2|2|2	6	2	3	1|0|0|0	0.09	0.09	0.09	0.09	0.09	-2.37	8	0.66			RBM27
CDC45NT	ST13	ST13	4|1|0	5	1.67	3	0|0|0|2	0.05	0.16	0.05	0.16	0.05	-6.62	3.33	0.68			A0A0U1RQK7
CDC45NT	FTO	FTO	0|2|0	2	0.67	3	0|1|0|0	0.03	0.09	0.03	0.09	0.03	-5.63	2.67	0.69			NSFL1C
CDC45NT	CHORDC1	CHORDC1	5|5|2	12	4	3	0|2|0|5	0.01	0.02	0.01	0.02	0.01	-7.39	2.29	0.73			DVL1
CDC45NT	CCDC22	CCDC22	3|4|2	9	3	3	1|3|2|0	0.01	0.01	0.01	0.01	0.01	-7.08	2	0.76
CDC45NT	MUC16	MUC16	1|2|1	4	1.33	3	0|3|0|0	0.01	0.02	0.01	0.02	0.01	-5.29	1.78	0.74
CDC45NT	SHROOM3	SHROOM3	3|1|0	4	1.33	3	1|0|2|0	0.01	0.04	0.01	0.04	0.01	-7.42	1.78	0.71
CDC45NT	PC	PC	164|150|126	440	146.67	3	95|134|87|158	0	0	0	0	0	-238.69	1.24	0.9
CDC45NT	MCCC1	MCCC1	123|110|85	318	106	3	62|88|62|100	0	0	0	0	0	-155.79	1.36	0.89
CDC45NT	PCCA	PCCA	102|89|73	264	88	3	70|83|76|128	0	0	0	0	0	-213.76	0.99	0.89
CDC45NT	CCT8	CCT8	75|66|50	191	63.67	3	43|56|46|61	0	0	0	0	0	-113.58	1.24	0.89
CDC45NT	EEF2	EEF2	48|59|29	136	45.33	3	76|135|88|135	0	0	0	0	0	-383.09	0.42	0.9
CDC45NT	DVL2	DVL2	47|41|23	111	37	3	40|46|38|55	0	0	0	0	0	-134.79	0.83	0.89
CDC45NT	EEF1A1	EEF1A1	39|42|29	110	36.67	3	54|130|66|110	0	0	0	0	0	-305.07	0.41	0.9
CDC45NT	GPI	GPI	41|37|28	106	35.33	3	52|96|59|103	0	0	0	0	0	-255.87	0.46	0.9
CDC45NT	HSP90AA1	HSP90AA1	40|39|27	106	35.33	3	45|75|60|110	0	0	0	0	0	-237.52	0.49	0.9
CDC45NT	RUVBL2	RUVBL2	41|41|24	106	35.33	3	33|49|39|61	0	0	0	0	0	-135.25	0.78	0.9
CDC45NT	FLNA	FLNA	45|35|25	105	35	3	40|102|71|125	0	0	0	0	0	-292.28	0.41	0.9
CDC45NT	EEF1G	EEF1G	35|42|28	105	35	3	43|65|47|57	0	0	0	0	0	-157.1	0.66	0.9
CDC45NT	HSPA1A	HSPA1A	40|33|31	104	34.67	3	27|44|44|59	0	0	0	0	0	-114.14	0.8	0.9
CDC45NT	LDHB	LDHB	37|38|26	101	33.67	3	44|59|34|60	0	0	0	0	0	-146.05	0.68	0.9
CDC45NT	NONO	NONO	41|33|25	99	33	3	112|166|136|183	0	0	0	0	0	-569.66	0.22	0.9
CDC45NT	PARP1	PARP1	47|41|9	97	32.33	3	127|208|141|217	0	0	0	0	0	#NAME?	0.19	0.9
CDC45NT	HCFC1	HCFC1	35|34|20	89	29.67	3	75|113|87|115	0	0	0	0	0	-362.15	0.3	0.9
CDC45NT	HSPA8	HSPA8	33|34|18	85	28.33	3	14|27|27|37	0	0	0	0	0	-71.74	1.08	0.88
CDC45NT	GAPDH	GAPDH	28|26|26	80	26.67	3	36|66|51|68	0	0	0	0	0	-169.92	0.48	0.9
CDC45NT	LDHA	LDHA	29|27|24	80	26.67	3	34|66|38|65	0	0	0	0	0	-155.96	0.53	0.9
CDC45NT	HIST1H4A	HIST1H4A	35|25|18	78	26	3	65|91|67|128	0	0	0	0	0	-325.82	0.3	0.9
CDC45NT	CCT5	CCT5	30|28|15	73	24.33	3	9|29|18|43	0	0	0	0	0	-71.05	0.98	0.87
CDC45NT	TUBB	TUBB	29|22|20	71	23.67	3	32|57|38|58	0	0	0	0	0	-146.75	0.51	0.9
CDC45NT	HSP90AB1	HSP90AB1	27|24|19	70	23.33	3	31|55|37|73	0	0	0	0	0	-159.93	0.48	0.9
CDC45NT	PKM	PKM	33|23|13	69	23	3	43|105|51|103	0	0	0	0	0	-288.11	0.3	0.9
CDC45NT	DVL3	DVL3	29|23|17	69	23	3	20|32|19|34	0	0	0	0	0	-73.73	0.88	0.88
CDC45NT	CLTC	CLTC	29|29|11	69	23	3	29|123|34|134	0	0	0	0	0	-313.6	0.29	0.9
CDC45NT	FASN	FASN	33|25|11	69	23	3	71|176|99|192	0	0	0	0	0	-553.11	0.17	0.9
CDC45NT	TKT	TKT	28|24|8	60	20	3	51|82|59|92	0	0	0	0	0	-285.61	0.28	0.9
CDC45NT	SLC25A5	SLC25A5	23|21|15	59	19.67	3	33|36|38|57	0	0	0	0	0	-136.94	0.48	0.9
CDC45NT	HIST1H2BC	HIST1H2BC	26|20|13	59	19.67	3	30|46|24|44	0	0	0	0	0	-121.05	0.55	0.9
CDC45NT	CSE1L	CSE1L	23|27|9	59	19.67	3	56|102|62|107	0	0	0	0	0	-328.93	0.24	0.9
CDC45NT	SUGT1	SUGT1	24|26|8	58	19.33	3	19|32|23|27	0	0	0	0	0	-89.21	0.77	0.88
CDC45NT	RAN	RAN	23|19|15	57	19	3	26|33|29|45	0	0	0	0	0	-105.45	0.57	0.9
CDC45NT	RPS3	RPS3	21|20|15	56	18.67	3	34|50|37|71	0	0	0	0	0	-165.66	0.39	0.9
CDC45NT	EIF4A1	EIF4A1	21|21|13	55	18.33	3	44|72|45|77	0	0	0	0	0	-219.83	0.31	0.9
CDC45NT	DDX39B	DDX39B	20|22|13	55	18.33	3	34|51|38|59	0	0	0	0	0	-160.71	0.4	0.9
CDC45NT	DHX9	DHX9	24|21|6	51	17	3	101|145|115|164	0	0	0	0	0	-559.97	0.13	0.9
CDC45NT	CCT4	CCT4	21|19|11	51	17	3	40|69|48|70	0	0	0	0	0	-214.07	0.3	0.9
CDC45NT	NUDC	NUDC	22|17|12	51	17	3	4|10|11|12	0	0	0	0	0	-19.84	1.84	0.83
CDC45NT	TXNL1	TXNL1	20|17|14	51	17	3	16|22|18|30	0	0	0	0	0	-61.14	0.79	0.9
CDC45NT	ANXA2	ANXA2	22|19|9	50	16.67	3	23|42|27|47	0	0	0	0	0	-125.94	0.48	0.9
CDC45NT	ILF2	ILF2	21|17|11	49	16.33	3	28|55|30|65	0	0	0	0	0	-161.41	0.37	0.9
CDC45NT	CAND1	CAND1	24|19|2	45	15	3	16|59|23|77	0	0	0	0	0	-187.66	0.34	0.9
CDC45NT	ACTN4	ACTN4	21|20|4	45	15	3	60|101|70|125	0	0	0	0	0	-380.52	0.17	0.9
CDC45NT	RPL18	RPL18	17|16|8	41	13.67	3	21|22|21|25	0	0	0	0	0	-76.78	0.61	0.9
CDC45NT	NACA	NACA	15|15|11	41	13.67	3	15|18|11|24	0	0	0	0	0	-49.35	0.8	0.9
CDC45NT	GOT2	GOT2	15|13|12	40	13.33	3	16|20|20|33	0	0	0	0	0	-67.72	0.6	0.9
CDC45NT	AHCY	AHCY	17|14|7	38	12.67	3	34|51|36|45	0	0	0	0	0	-161.09	0.31	0.9
CDC45NT	PTBP1	PTBP1	18|16|4	38	12.67	3	31|54|31|55	0	0	0	0	0	-176.12	0.3	0.9
CDC45NT	DNAJB1	DNAJB1	18|13|6	37	12.33	3	17|23|20|30	0	0	0	0	0	-82.79	0.55	0.9
CDC45NT	RPL15	RPL15	17|14|6	37	12.33	3	30|41|37|35	0	0	0	0	0	-139.47	0.34	0.9
CDC45NT	ARF3	ARF3	14|14|6	34	11.33	3	10|32|17|30	0	0	0	0	0	-81.1	0.51	0.9
CDC45NT	ENO1	ENO1	18|8|8	34	11.33	3	20|23|16|28	0	0	0	0	0	-74.75	0.52	0.9
CDC45NT	TARS	TARS	20|12|2	34	11.33	3	47|81|51|89	0	0	0	0	0	-291.73	0.17	0.9
CDC45NT	XRCC5	XRCC5	13|14|6	33	11	3	30|82|33|93	0	0	0	0	0	-241.71	0.18	0.9
CDC45NT	CKB	CKB	21|5|6	32	10.67	3	12|26|13|30	0	0	0	0	0	-75.44	0.53	0.87
CDC45NT	RPS2	RPS2	11|14|7	32	10.67	3	26|42|29|46	0	0	0	0	0	-136.06	0.3	0.9
CDC45NT	ASNS	ASNS	16|12|4	32	10.67	3	39|68|45|63	0	0	0	0	0	-224.68	0.2	0.9
CDC45NT	HNRNPU	HNRNPU	12|14|6	32	10.67	3	46|81|54|107	0	0	0	0	0	-296.97	0.15	0.9
CDC45NT	PAICS	PAICS	11|14|5	30	10	3	29|39|37|53	0	0	0	0	0	-158.64	0.25	0.9
CDC45NT	RBM27	RBM27	15|13|2	30	10	3	72|93|67|108	0	0	0	0	0	-372.36	0.12	0.9
CDC45NT	TRIM28	TRIM28	15|7|7	29	9.67	3	55|80|67|78	0	0	0	0	0	-285.31	0.14	0.9
CDC45NT	RPL7	RPL7	13|11|5	29	9.67	3	31|50|29|55	0	0	0	0	0	-166.02	0.23	0.9
CDC45NT	GDI2	GDI2	12|13|3	28	9.33	3	21|66|30|72	0	0	0	0	0	-199.21	0.2	0.9
CDC45NT	NCL	NCL	15|10|2	27	9	3	59|74|66|118	0	0	0	0	0	-346.3	0.11	0.9
CDC45NT	PRKDC	PRKDC	12|11|3	26	8.67	3	170|362|175|438	0	0	0	0	0	#NAME?	0.03	0.9
CDC45NT	RPL10A	RPL10A	9|12|5	26	8.67	3	25|37|33|42	0	0	0	0	0	-136.05	0.25	0.9
CDC45NT	HNRNPA1	HNRNPA1	8|9|9	26	8.67	3	42|52|43|66	0	0	0	0	0	-197.72	0.17	0.9
CDC45NT	DDX3X	DDX3X	13|10|3	26	8.67	3	10|26|15|30	0	0	0	0	0	-81.26	0.43	0.9
CDC45NT	RPL5	RPL5	12|11|3	26	8.67	3	32|52|39|72	0	0	0	0	0	-206.25	0.18	0.9
CDC45NT	PGD	PGD	11|11|3	25	8.33	3	35|67|43|75	0	0	0	0	0	-233.92	0.15	0.9
CDC45NT	PHB2	PHB2	13|9|3	25	8.33	3	31|43|29|41	0	0	0	0	0	-150.68	0.23	0.9
CDC45NT	ACACA	ACACA	12|10|3	25	8.33	3	9|25|8|38	0	0	0	0	0	-79.73	0.42	0.9
CDC45NT	PRDX6	PRDX6	12|9|3	24	8	3	23|40|23|42	0	0	0	0	0	-132.64	0.25	0.9
CDC45NT	ILF3	ILF3	13|10|1	24	8	3	55|81|59|107	0	0	0	0	0	-334.66	0.11	0.9
CDC45NT	A0A0U1RQK7	EIF4G3	14|7|2	23	7.67	3	3|20|7|28	0	0	0	0	0	-59.18	0.53	0.9
CDC45NT	CCT6A	CCT6A	9|10|4	23	7.67	3	5|18|7|20	0	0	0	0	0	-45.5	0.61	0.9
CDC45NT	NSFL1C	NSFL1C	10|11|2	23	7.67	3	24|30|31|41	0	0	0	0	0	-134.6	0.24	0.9
CDC45NT	HNRNPA2B1	HNRNPA2B1	12|6|5	23	7.67	3	37|43|35|55	0	0	0	0	0	-171.88	0.18	0.9
CDC45NT	ALDOA	ALDOA	10|8|5	23	7.67	3	17|18|20|15	0	0	0	0	0	-64.46	0.44	0.9
CDC45NT	PSAT1	PSAT1	10|11|2	23	7.67	3	18|33|16|32	0	0	0	0	0	-104.47	0.31	0.9
CDC45NT	EIF4G1	EIF4G1	11|9|3	23	7.67	3	24|71|36|88	0	0	0	0	0	-232.37	0.14	0.9
CDC45NT	RPL6	RPL6	9|12|2	23	7.67	3	35|54|37|49	0	0	0	0	0	-188.8	0.18	0.9
CDC45NT	RPLP0	RPLP0	12|9|1	22	7.33	3	17|21|18|22	0	0	0	0	0	-85.6	0.38	0.9
CDC45NT	EIF3L	EIF3L	8|11|3	22	7.33	3	24|49|37|53	0	0	0	0	0	-171.08	0.18	0.9
CDC45NT	HIST1H1E	HIST1H1E	9|9|4	22	7.33	3	28|32|29|59	0	0	0	0	0	-150.73	0.2	0.9
CDC45NT	TALDO1	TALDO1	9|11|2	22	7.33	3	10|17|12|21	0	0	0	0	0	-62.17	0.49	0.9
CDC45NT	RPL12	RPL12	10|8|3	21	7	3	10|18|12|25	0	0	0	0	0	-64.24	0.43	0.9
CDC45NT	PCNP	PCNP	8|9|4	21	7	3	17|14|17|22	0	0	0	0	0	-67.13	0.4	0.9
CDC45NT	RAB7A	RAB7A	10|9|2	21	7	3	12|22|13|26	0	0	0	0	0	-76.09	0.38	0.9
CDC45NT	MYH9	MYH9	9|11|0	20	6.67	3	34|102|47|162	0	0	0	0	0	-387.87	0.08	0.9
CDC45NT	SHMT2	SHMT2	12|8|0	20	6.67	3	17|27|18|36	0	0	0	0	0	-111.89	0.27	0.9
CDC45NT	ACLY	ACLY	12|6|1	19	6.33	3	41|115|63|112	0	0	0	0	0	-366.77	0.08	0.9
CDC45NT	XPO1	XPO1	11|7|0	18	6	3	23|72|31|64	0	0	0	0	0	-214.39	0.13	0.9
CDC45NT	XRCC6	XRCC6	11|6|1	18	6	3	48|96|59|116	0	0	0	0	0	-353.45	0.08	0.9
CDC45NT	RPS4X	RPS4X	9|8|1	18	6	3	23|35|28|59	0	0	0	0	0	-159.18	0.17	0.9
CDC45NT	FBL	FBL	8|9|1	18	6	3	23|35|27|51	0	0	0	0	0	-149.36	0.18	0.9
CDC45NT	COX4I1	COX4I1	6|8|3	17	5.67	3	9|10|10|25	0	0	0	0	0	-52.31	0.42	0.9
CDC45NT	ATP5A1	ATP5A1	9|7|1	17	5.67	3	20|26|21|39	0	0	0	0	0	-116.22	0.21	0.9
CDC45NT	RPS15A	RPS15A	7|6|4	17	5.67	3	11|15|12|23	0	0	0	0	0	-57.39	0.37	0.9
CDC45NT	RPS9	RPS9	11|5|1	17	5.67	3	24|33|28|42	0	0	0	0	0	-139.78	0.18	0.9
CDC45NT	RPS16	RPS16	8|6|3	17	5.67	3	23|28|20|30	0	0	0	0	0	-103.6	0.22	0.9
CDC45NT	VIM	VIM	8|6|2	16	5.33	3	7|22|7|40	0	0	0	0	0	-78.55	0.28	0.9
CDC45NT	WDHD1	WDHD1	6|9|1	16	5.33	3	9|37|18|67	0	0	0	0	0	-143.07	0.16	0.9
CDC45NT	SLC25A6	SLC25A6	8|6|2	16	5.33	3	14|35|16|32	0	0	0	0	0	-102.07	0.22	0.9
CDC45NT	H2AFY	H2AFY	8|7|1	16	5.33	3	29|50|34|53	0	0	0	0	0	-182.97	0.13	0.9
CDC45NT	RPL30	RPL30	6|6|4	16	5.33	3	8|13|8|15	0	0	0	0	0	-39.98	0.48	0.9
CDC45NT	TCP1	TCP1	7|7|1	15	5	3	18|55|28|60	0	0	0	0	0	-176.82	0.12	0.9
CDC45NT	RPL14	RPL14	6|6|3	15	5	3	11|15|9|22	0	0	0	0	0	-55.79	0.35	0.9
CDC45NT	RPL13	RPL13	8|6|1	15	5	3	14|19|16|41	0	0	0	0	0	-98.04	0.22	0.9
CDC45NT	RPS10	RPS10	6|6|3	15	5	3	10|22|17|38	0	0	0	0	0	-87.57	0.23	0.9
CDC45NT	TMPO	TMPO	1|10|4	15	5	3	80|95|78|121	0	0	0	0	0	-415.63	0.05	0.9
CDC45NT	RPL7A	RPL7A	8|5|1	14	4.67	3	30|48|36|59	0	0	0	0	0	-190.71	0.11	0.9
CDC45NT	CCT2	CCT2	7|5|2	14	4.67	3	1|5|3|6	0	0	0	0	0	-15.16	1.24	0.85
CDC45NT	CCT7	CCT7	5|5|4	14	4.67	3	20|51|27|51	0	0	0	0	0	-151.74	0.13	0.9
CDC45NT	DDX21	DDX21	9|4|1	14	4.67	3	71|124|89|136	0	0	0	0	0	-466.84	0.04	0.9
CDC45NT	RPS5	RPS5	7|7|0	14	4.67	3	23|38|21|38	0	0	0	0	0	-136.58	0.16	0.9
CDC45NT	DVL1	DVL1	7|5|2	14	4.67	3	4|15|9|25	0	0	0	0	0	-53.96	0.35	0.9
CDC45NT	PCBP1	PCBP1	6|5|2	13	4.33	3	12|23|14|27	0	0	0	0	0	-79.33	0.23	0.9
CDC45NT	PRDX1	PRDX1	6|4|3	13	4.33	3	9|8|7|18	0	0	0	0	0	-39.98	0.41	0.9
CDC45NT	RPS8	RPS8	3|6|4	13	4.33	3	16|31|27|31	0	0	0	0	0	-107.75	0.17	0.9
CDC45NT	PPIA	PPIA	9|2|2	13	4.33	3	6|12|12|14	0	0	0	0	0	-45.14	0.39	0.9
CDC45NT	BSG	BSG	8|3|1	12	4	3	6|9|6|15	0	0	0	0	0	-39.25	0.44	0.9
CDC45NT	SLC25A3	SLC25A3	5|4|3	12	4	3	19|27|28|42	0	0	0	0	0	-119.52	0.14	0.9
CDC45NT	MDH1	MDH1	7|5|0	12	4	3	12|24|19|15	0	0	0	0	0	-80.92	0.23	0.9
CDC45NT	PHGDH	PHGDH	7|4|1	12	4	3	11|8|11|9	0	0	0	0	0	-42.77	0.41	0.9
CDC45NT	GNB2L1	GNB2L1	4|5|3	12	4	3	21|31|21|34	0	0	0	0	0	-110	0.15	0.9
CDC45NT	MKI67	MKI67	7|5|0	12	4	3	263|416|321|586	0	0	0	0	0	#NAME?	0.01	0.9
CDC45NT	JUP	JUP	3|6|2	11	3.67	3	0|8|1|13	0	0	0	0	0	-21.3	0.67	0.87
CDC45NT	PGK1	PGK1	5|4|2	11	3.67	3	17|13|17|10	0	0	0	0	0	-59.07	0.26	0.9
CDC45NT	UBA1	UBA1	6|4|1	11	3.67	3	26|63|28|59	0	0	0	0	0	-193.64	0.08	0.9
CDC45NT	VDAC3	VDAC3	4|3|4	11	3.67	3	13|15|17|32	0	0	0	0	0	-76.98	0.19	0.9
CDC45NT	RPSA	RPSA	5|4|2	11	3.67	3	8|10|7|14	0	0	0	0	0	-39.78	0.38	0.9
CDC45NT	IPO5	IPO5	7|2|2	11	3.67	3	0|41|3|77	0	0	0	0	0	-127.41	0.12	0.9
CDC45NT	GANAB	GANAB	6|4|0	10	3.33	3	32|68|37|83	0	0	0	0	0	-248.11	0.06	0.9
CDC45NT	CTTN	CTTN	5|5|0	10	3.33	3	0|12|0|15	0	0	0	0	0	-32.24	0.49	0.9
CDC45NT	PSMD6	PSMD6	7|3|0	10	3.33	3	6|33|19|38	0	0	0	0	0	-109.14	0.14	0.9
CDC45NT	RPN1	RPN1	4|6|0	10	3.33	3	25|47|25|51	0	0	0	0	0	-167.67	0.09	0.9
CDC45NT	EIF3C	EIF3C	3|5|2	10	3.33	3	9|34|17|48	0	0	0	0	0	-113.74	0.12	0.9
CDC45NT	RAB1A	RAB1A	4|4|2	10	3.33	3	6|10|6|12	0	0	0	0	0	-34.57	0.39	0.9
CDC45NT	CDK1	CDK1	4|4|2	10	3.33	3	30|45|29|53	0	0	0	0	0	-168.52	0.08	0.9
CDC45NT	PRMT1	PRMT1	6|3|1	10	3.33	3	6|27|12|41	0	0	0	0	0	-93.36	0.16	0.9
CDC45NT	RPL11	RPL11	3|4|3	10	3.33	3	7|11|7|16	0	0	0	0	0	-39.07	0.33	0.9
CDC45NT	VDAC2	VDAC2	3|6|1	10	3.33	3	6|15|11|16	0	0	0	0	0	-52.4	0.28	0.9
CDC45NT	RPA1	RPA1	7|1|2	10	3.33	3	29|58|42|62	0	0	0	0	0	-210.71	0.07	0.9
CDC45NT	H2AFV	H2AFV	5|2|3	10	3.33	3	4|10|4|14	0	0	0	0	0	-31.93	0.42	0.9
CDC45NT	HNRNPM	HNRNPM	4|6|0	10	3.33	3	34|58|52|73	0	0	0	0	0	-245.16	0.06	0.9
CDC45NT	HDLBP	HDLBP	8|2|0	10	3.33	3	2|12|5|22	0	0	0	0	0	-47.77	0.33	0.9
CDC45NT	LRRC59	LRRC59	4|3|3	10	3.33	3	14|26|15|37	0	0	0	0	0	-93.09	0.14	0.9
CDC45NT	STIP1	STIP1	5|3|1	9	3	3	0|8|2|8	0	0	0	0	0	-19.82	0.67	0.86
CDC45NT	EIF2S3	EIF2S3	5|4|0	9	3	3	15|36|25|36	0	0	0	0	0	-127.49	0.11	0.9
CDC45NT	EIF3M	EIF3M	3|6|0	9	3	3	2|27|7|30	0	0	0	0	0	-75.45	0.18	0.9
CDC45NT	RAB5C	RAB5C	5|3|1	9	3	3	7|16|10|15	0	0	0	0	0	-52.47	0.25	0.9
CDC45NT	HACD3	HACD3	3|4|2	9	3	3	11|30|19|33	0	0	0	0	0	-97.71	0.13	0.9
CDC45NT	SUPT16H	SUPT16H	5|4|0	9	3	3	33|73|34|110	0	0	0	0	0	-281.46	0.05	0.9
CDC45NT	TAGLN2	TAGLN2	4|4|1	9	3	3	17|26|16|24	0	0	0	0	0	-91.15	0.14	0.9
CDC45NT	RPL13A	RPL13A	3|4|2	9	3	3	11|18|11|24	0	0	0	0	0	-66.3	0.19	0.9
CDC45NT	RPS27	RPS27	6|1|2	9	3	3	8|13|14|17	0	0	0	0	0	-57.01	0.23	0.9
CDC45NT	RPL24	RPL24	5|3|1	9	3	3	12|14|12|17	0	0	0	0	0	-60.25	0.22	0.9
CDC45NT	ATP5B	ATP5B	5|2|2	9	3	3	16|17|22|11	0	0	0	0	0	-68.84	0.18	0.9
CDC45NT	SNRPB	SNRPB	5|3|1	9	3	3	7|13|12|20	0	0	0	0	0	-56.66	0.23	0.9
CDC45NT	RAB6A	RAB6A	4|2|2	8	2.67	3	6|11|8|15	0	0	0	0	0	-40.71	0.27	0.9
CDC45NT	MARS	MARS	5|3|0	8	2.67	3	18|56|20|59	0	0	0	0	0	-172.84	0.07	0.9
CDC45NT	SF3B3	SF3B3	5|3|0	8	2.67	3	12|24|12|45	0	0	0	0	0	-105.7	0.11	0.9
CDC45NT	AMBP	AMBP	0|1|7	8	2.67	3	4|3|3|3	0	0	0	0	0	-17.75	0.82	0.83
CDC45NT	EIF3E	EIF3E	3|4|1	8	2.67	3	15|41|21|34	0	0	0	0	0	-121.51	0.1	0.9
CDC45NT	NSUN4	NSUN4	3|4|1	8	2.67	3	3|0|3|2	0	0	0	0	0	-10.22	1.33	0.81
CDC45NT	RPL18A	RPL18A	3|3|2	8	2.67	3	15|24|13|38	0	0	0	0	0	-94.3	0.12	0.9
CDC45NT	EBP	EBP	4|4|0	8	2.67	3	6|8|4|5	0	0	0	0	0	-28.73	0.46	0.9
CDC45NT	NME1-NME2	NME1;NME1-NME2	4|3|1	8	2.67	3	4|4|6|6	0	0	0	0	0	-22.37	0.53	0.9
CDC45NT	BCAP31	BCAP31	4|3|1	8	2.67	3	13|20|18|29	0	0	0	0	0	-87.51	0.13	0.9
CDC45NT	EIF3A	EIF3A	3|4|0	7	2.33	3	23|76|35|80	0	0	0	0	0	-241.21	0.04	0.9
CDC45NT	EIF3D	EIF3D	4|3|0	7	2.33	3	8|40|16|43	0	0	0	0	0	-121.36	0.09	0.9
CDC45NT	RPL19	RPL19	3|4|0	7	2.33	3	6|15|8|24	0	0	0	0	0	-61.35	0.18	0.9
CDC45NT	RPL27A	RPL27A	3|3|1	7	2.33	3	7|8|8|13	0	0	0	0	0	-39.49	0.26	0.9
CDC45NT	RPS6	RPS6	3|4|0	7	2.33	3	14|21|19|29	0	0	0	0	0	-95.37	0.11	0.9
CDC45NT	VDAC1	VDAC1	3|2|2	7	2.33	3	7|14|9|11	0	0	0	0	0	-41.89	0.23	0.9
CDC45NT	HPRT1	HPRT1	4|3|0	7	2.33	3	7|14|12|12	0	0	0	0	0	-53.12	0.21	0.9
CDC45NT	ANXA5	ANXA5	4|3|0	7	2.33	3	2|4|5|0	0	0	0	0	0	-15.51	0.85	0.85
CDC45NT	HNRNPR	HNRNPR	2|5|0	7	2.33	3	35|53|42|56	0	0	0	0	0	-210.79	0.05	0.9
CDC45NT	RPS19	RPS19	6|1|0	7	2.33	3	6|15|5|27	0	0	0	0	0	-61.13	0.18	0.9
CDC45NT	SNRPE	SNRPE	2|3|2	7	2.33	3	6|9|6|11	0	0	0	0	0	-32.37	0.29	0.9
CDC45NT	S100A8	S100A8	2|2|2	6	2	3	7|0|0|0	0	0	0	0	0	-6.98	1.14	0.81
CDC45NT	PFN1	PFN1	3|1|2	6	2	3	1|2|1|4	0	0	0	0	0	-10.22	1	0.84
CDC45NT	IRS4	IRS4	4|2|0	6	2	3	6|42|16|49	0	0	0	0	0	-127.92	0.07	0.9
CDC45NT	ATP5F1	ATP5F1	1|5|0	6	2	3	10|21|13|26	0	0	0	0	0	-80.59	0.11	0.9
CDC45NT	RPL17	RPL17	2|3|1	6	2	3	13|25|19|38	0	0	0	0	0	-103.77	0.08	0.9
CDC45NT	RSL1D1	RSL1D1	3|3|0	6	2	3	34|61|45|78	0	0	0	0	0	-246.11	0.04	0.9
CDC45NT	RPS23	RPS23	3|2|1	6	2	3	6|11|7|15	0	0	0	0	0	-42.62	0.21	0.9
CDC45NT	FDPS	FDPS	3|1|2	6	2	3	4|15|7|23	0	0	0	0	0	-52.89	0.16	0.9
CDC45NT	PPP2CA	PPP2CA	3|1|2	6	2	3	3|20|3|19	0	0	0	0	0	-48.37	0.18	0.9
CDC45NT	DDX5	DDX5	3|3|0	6	2	3	28|34|30|44	0	0	0	0	0	-154.84	0.06	0.9
CDC45NT	ATP5L	ATP5L	4|1|1	6	2	3	7|7|6|11	0	0	0	0	0	-34.12	0.26	0.9
CDC45NT	MSN	MSN	5|1|0	6	2	3	11|49|20|65	0	0	0	0	0	-163.72	0.06	0.9
CDC45NT	DDOST	DDOST	2|4|0	6	2	3	12|26|15|27	0	0	0	0	0	-91.77	0.1	0.9
CDC45NT	CACYBP	CACYBP	2|1|3	6	2	3	0|2|2|9	0	0	0	0	0	-14.53	0.62	0.9
CDC45NT	RCC2	RCC2	1|5|0	6	2	3	29|54|35|66	0	0	0	0	0	-207.97	0.04	0.9
CDC45NT	AP1M1	AP1M1	1|4|0	5	1.67	3	2|25|11|25	0	0	0	0	0	-72.31	0.11	0.9
CDC45NT	EIF4A3	EIF4A3	3|2|0	5	1.67	3	19|32|21|31	0	0	0	0	0	-117.79	0.06	0.9
CDC45NT	TRIP13	TRIP13	2|3|0	5	1.67	3	4|18|10|25	0	0	0	0	0	-65.73	0.12	0.9
CDC45NT	SYNCRIP	SYNCRIP	3|2|0	5	1.67	3	8|30|12|19	0	0	0	0	0	-79.18	0.1	0.9
CDC45NT	CCAR2	CCAR2	3|2|0	5	1.67	3	23|52|32|64	0	0	0	0	0	-193.28	0.04	0.9
CDC45NT	RUVBL1	RUVBL1	2|1|2	5	1.67	3	2|17|4|18	0	0	0	0	0	-44.09	0.16	0.9
CDC45NT	AHSA1	AHSA1	2|3|0	5	1.67	3	1|10|3|12	0	0	0	0	0	-31.45	0.26	0.9
CDC45NT	YWHAQ	YWHAQ	3|2|0	5	1.67	3	4|19|10|26	0	0	0	0	0	-67.96	0.11	0.9
CDC45NT	TUFM	TUFM	3|1|1	5	1.67	3	14|25|11|36	0	0	0	0	0	-93.67	0.08	0.9
CDC45NT	BCLAF1	BCLAF1	3|2|0	5	1.67	3	63|83|69|84	0	0	0	0	0	-337.84	0.02	0.9
CDC45NT	SNRPD3	SNRPD3	2|2|1	5	1.67	3	9|13|8|17	0	0	0	0	0	-51.42	0.14	0.9
CDC45NT	RNF219	RNF219	3|2|0	5	1.67	3	17|31|17|38	0	0	0	0	0	-117.36	0.06	0.9
CDC45NT	EIF5A	EIF5A	3|2|0	5	1.67	3	3|15|6|18	0	0	0	0	0	-49.13	0.16	0.9
CDC45NT	RPS25	RPS25	2|1|2	5	1.67	3	4|7|3|11	0	0	0	0	0	-27.43	0.27	0.9
CDC45NT	RPL22	RPL22	2|2|1	5	1.67	3	4|7|3|12	0	0	0	0	0	-28.43	0.26	0.9
CDC45NT	DARS	DARS	2|3|0	5	1.67	3	22|40|29|42	0	0	0	0	0	-151.19	0.05	0.9
CDC45NT	HSPD1	HSPD1	5|0|0	5	1.67	3	2|9|2|6	0	0	0	0	0	-24.06	0.35	0.86
CDC45NT	SYNGAP1	SYNGAP1	2|1|2	5	1.67	3	2|0|0|2	0	0.01	0	0.01	0	-6.68	1.67	0.77
CDC45NT	ARF4	ARF4	1|4|0	5	1.67	3	4|8|5|8	0	0	0	0	0	-30.92	0.27	0.9
CDC45NT	HNRNPC	HNRNPC	3|1|1	5	1.67	3	18|27|22|28	0	0	0	0	0	-104.43	0.07	0.9
CDC45NT	PLS3	PLS3	2|3|0	5	1.67	3	9|33|9|34	0	0	0	0	0	-96.79	0.08	0.9
CDC45NT	RPL38	RPL38	3|2|0	5	1.67	3	2|10|2|11	0	0	0	0	0	-30.36	0.27	0.9
CDC45NT	SRSF11	SRSF11	0|3|1	4	1.33	3	2|9|3|9	0	0	0	0	0	-28.44	0.23	0.9
CDC45NT	POLR3D	POLR3D	1|2|1	4	1.33	3	0|1|0|6	0	0	0	0	0	-9.08	0.76	0.84
CDC45NT	PSMD13	PSMD13	1|3|0	4	1.33	3	0|9|0|12	0	0	0	0	0	-25.65	0.25	0.9
CDC45NT	SARS	SARS	2|2|0	4	1.33	3	11|45|15|49	0	0	0	0	0	-135.82	0.04	0.9
CDC45NT	FBLL1	FBLL1	2|2|0	4	1.33	3	2|2|2|4	0	0	0	0	0	-14.54	0.53	0.9
CDC45NT	PSMC2	PSMC2	2|2|0	4	1.33	3	5|18|11|14	0	0	0	0	0	-56.1	0.11	0.9
CDC45NT	PRPF8	PRPF8	1|3|0	4	1.33	3	37|187|77|191	0	0	0	0	0	-552.95	0.01	0.9
CDC45NT	SLC25A11	SLC25A11	2|2|0	4	1.33	3	15|29|20|40	0	0	0	0	0	-118.41	0.05	0.9
CDC45NT	DDX39A	DDX39A	3|1|0	4	1.33	3	2|10|1|16	0	0	0	0	0	-34.5	0.18	0.9
CDC45NT	ZMPSTE24	ZMPSTE24	2|2|0	4	1.33	3	6|18|6|17	0	0	0	0	0	-54.84	0.11	0.9
CDC45NT	ABCE1	ABCE1	2|2|0	4	1.33	3	13|41|18|50	0	0	0	0	0	-138.19	0.04	0.9
CDC45NT	LARS	LARS	2|2|0	4	1.33	3	26|91|40|122	0	0	0	0	0	-313.9	0.02	0.9
CDC45NT	SSB	SSB	3|1|0	4	1.33	3	16|39|24|39	0	0	0	0	0	-134.13	0.05	0.9
CDC45NT	PFKL	PFKL	2|2|0	4	1.33	3	9|40|20|47	0	0	0	0	0	-131.44	0.05	0.9
CDC45NT	MAT2A	MAT2A	2|2|0	4	1.33	3	5|12|9|24	0	0	0	0	0	-57.99	0.11	0.9
CDC45NT	RAC1	RAC1	3|1|0	4	1.33	3	6|11|7|18	0	0	0	0	0	-49.4	0.13	0.9
CDC45NT	DYNC1H1	DYNC1H1	2|2|0	4	1.33	3	28|221|56|286	0	0	0	0	0	-663.86	0.01	0.9
CDC45NT	LUC7L3	LUC7L3	1|2|1	4	1.33	3	2|8|4|7	0	0	0	0	0	-23.37	0.25	0.9
CDC45NT	PLD3	PLD3	2|2|0	4	1.33	3	3|5|2|3	0	0	0	0	0	-17.75	0.41	0.9
CDC45NT	RPS14	RPS14	2|2|0	4	1.33	3	6|17|7|29	0	0	0	0	0	-67.86	0.09	0.9
CDC45NT	PSMA7	PSMA7	2|1|1	4	1.33	3	12|21|14|24	0	0	0	0	0	-77.69	0.08	0.9
CDC45NT	RPS20	RPS20	3|1|0	4	1.33	3	4|10|4|12	0	0	0	0	0	-36.18	0.18	0.9
CDC45NT	AIMP2	AIMP2	2|2|0	4	1.33	3	5|9|7|20	0	0	0	0	0	-48.05	0.13	0.9
CDC45NT	RPL21	RPL21	2|2|0	4	1.33	3	9|11|9|18	0	0	0	0	0	-55.25	0.11	0.9
CDC45NT	PPP1CA	PPP1CA	2|2|0	4	1.33	3	17|34|19|41	0	0	0	0	0	-126.25	0.05	0.9
CDC45NT	STUB1	STUB1	2|2|0	4	1.33	3	0|3|0|2	0	0	0	0	0	-9.1	1.07	0.8
CDC45NT	SRP14	SRP14	1|2|1	4	1.33	3	2|6|2|13	0	0	0	0	0	-25	0.23	0.9
CDC45NT	USMG5	USMG5	2|2|0	4	1.33	3	4|6|5|8	0	0	0	0	0	-28.73	0.23	0.9
CDC45NT	IPO9	IPO9	2|2|0	4	1.33	3	0|10|0|20	0	0	0	0	0	-35.37	0.18	0.9
CDC45NT	ACTR2	ACTR2	1|2|1	4	1.33	3	8|20|10|26	0	0	0	0	0	-69.49	0.08	0.9
CDC45NT	HSP90AB2P	HSP90AB2P	2|1|1	4	1.33	3	1|2|2|5	0	0	0	0	0	-12.23	0.53	0.9
CDC45NT	HIST1H1C	HIST1H1C	2|2|0	4	1.33	3	2|4|1|11	0	0	0	0	0	-22.64	0.3	0.9
CDC45NT	PSMB1	PSMB1	3|1|0	4	1.33	3	9|20|12|19	0	0	0	0	0	-69.63	0.09	0.9
CDC45NT	RPS24	RPS24	2|2|0	4	1.33	3	6|16|8|16	0	0	0	0	0	-53.92	0.12	0.9
CDC45NT	RRM2	RRM2	0|2|2	4	1.33	3	0|11|2|15	0	0	0	0	0	-33.33	0.19	0.9
CDC45NT	NPM1	NPM1	2|2|0	4	1.33	3	34|51|34|50	0	0	0	0	0	-191.68	0.03	0.9
CDC45NT	APBB1	APBB1	1|1|1	3	1	3	10|27|9|29	0	0	0	0	0	-81.51	0.05	0.9
CDC45NT	TCOF1	TCOF1	1|2|0	3	1	3	102|109|98|123	0	0	0	0	0	-487.41	0.01	0.9
CDC45NT	NOP2	NOP2	1|2|0	3	1	3	39|55|47|61	0	0	0	0	0	-228.8	0.02	0.9
CDC45NT	SFXN1	SFXN1	2|1|0	3	1	3	10|21|15|28	0	0	0	0	0	-85.03	0.05	0.9
CDC45NT	GART	GART	2|1|0	3	1	3	19|81|32|80	0	0	0	0	0	-238.84	0.02	0.9
CDC45NT	EIF4A2	EIF4A2	1|2|0	3	1	3	0|4|2|11	0	0	0	0	0	-21.41	0.24	0.9
CDC45NT	TMEM63A	TMEM63A	1|1|1	3	1	3	2|1|1|3	0	0	0	0	0	-9.42	0.57	0.9
CDC45NT	ATP1A1	ATP1A1	1|2|0	3	1	3	13|26|15|40	0	0	0	0	0	-107.06	0.04	0.9
CDC45NT	KPNB1	KPNB1	0|2|1	3	1	3	6|47|7|57	0	0	0	0	0	-132.16	0.03	0.9
CDC45NT	LBR	LBR	1|2|0	3	1	3	18|30|19|33	0	0	0	0	0	-114.28	0.04	0.9
CDC45NT	EIF3B	EIF3B	2|1|0	3	1	3	24|63|40|67	0	0	0	0	0	-219.06	0.02	0.9
CDC45NT	RARS	RARS	3|0|0	3	1	3	29|70|34|59	0	0	0	0	0	-216.83	0.02	0.9
CDC45NT	DHX38	DHX38	1|1|1	3	1	3	1|24|4|30	0	0	0	0	0	-63.48	0.07	0.9
CDC45NT	SUB1	SUB1	1|2|0	3	1	3	8|12|12|15	0	0	0	0	0	-55.36	0.09	0.9
CDC45NT	HAT1	HAT1	2|1|0	3	1	3	12|32|16|32	0	0	0	0	0	-104.95	0.04	0.9
CDC45NT	GTPBP1	GTPBP1	1|2|0	3	1	3	1|14|0|21	0	0	0	0	0	-41.97	0.11	0.9
CDC45NT	EPHX1	EPHX1	2|1|0	3	1	3	3|12|9|23	0	0	0	0	0	-54.62	0.09	0.9
CDC45NT	DCXR	DCXR	1|2|0	3	1	3	1|5|0|12	0	0	0	0	0	-22.47	0.22	0.9
CDC45NT	FANCI	FANCI	2|1|0	3	1	3	39|99|58|97	0	0	0	0	0	-330.05	0.01	0.9
CDC45NT	AGAP3	AGAP3	1|1|1	3	1	3	1|1|1|2	0	0	0	0	0	-7.62	0.8	0.9
CDC45NT	IGF2BP1	IGF2BP1	2|1|0	3	1	3	11|29|20|38	0	0	0	0	0	-111.62	0.04	0.9
CDC45NT	TCEB2	TCEB2	2|1|0	3	1	3	7|9|12|14	0	0	0	0	0	-49.79	0.1	0.9
CDC45NT	YWHAZ	YWHAZ	2|1|0	3	1	3	3|20|12|25	0	0	0	0	0	-69.04	0.07	0.9
CDC45NT	SNRNP200	SNRNP200	2|1|0	3	1	3	69|174|86|181	0	0	0	0	0	-573.5	0.01	0.9
CDC45NT	VPS26A	VPS26A	1|2|0	3	1	3	6|15|10|14	0	0	0	0	0	-53.03	0.09	0.9
CDC45NT	YARS	YARS	1|2|0	3	1	3	27|46|23|56	0	0	0	0	0	-172.06	0.03	0.9
CDC45NT	SURF4	SURF4	3|0|0	3	1	3	2|11|3|9	0	0	0	0	0	-30.47	0.16	0.9
CDC45NT	RPS26	RPS26	2|1|0	3	1	3	4|7|5|11	0	0	0	0	0	-33.09	0.15	0.9
CDC45NT	VARS	VARS	2|1|0	3	1	3	30|102|44|100	0	0	0	0	0	-310.69	0.01	0.9
CDC45NT	RPL29	RPL29	1|2|0	3	1	3	4|4|4|5	0	0	0	0	0	-22.11	0.24	0.9
CDC45NT	RPL28	RPL28	2|1|0	3	1	3	16|17|15|27	0	0	0	0	0	-86.48	0.05	0.9
CDC45NT	RPL27	RPL27	2|1|0	3	1	3	9|15|4|26	0	0	0	0	0	-62.34	0.07	0.9
CDC45NT	NOP56	NOP56	2|1|0	3	1	3	28|86|40|90	0	0	0	0	0	-274.85	0.02	0.9
CDC45NT	DHX15	DHX15	3|0|0	3	1	3	42|97|65|97	0	0	0	0	0	-339.15	0.01	0.9
CDC45NT	FEN1	FEN1	3|0|0	3	1	3	11|24|13|27	0	0	0	0	0	-86.14	0.05	0.9
CDC45NT	TRAP1	TRAP1	1|2|0	3	1	3	20|47|23|57	0	0	0	0	0	-166.31	0.03	0.9
CDC45NT	DENND5B	DENND5B	1|1|1	3	1	3	1|0|0|0	0	0	0	0	0	-4.02	4	0.9
CDC45NT	PSMB2	PSMB2	2|1|0	3	1	3	5|10|5|13	0	0	0	0	0	-39.57	0.12	0.9
CDC45NT	RPL35	RPL35	2|1|0	3	1	3	6|8|6|20	0	0	0	0	0	-46.89	0.1	0.9
CDC45NT	SRP54	SRP54	1|2|0	3	1	3	5|28|3|39	0	0	0	0	0	-85.36	0.05	0.9
CDC45NT	CPNE3	CPNE3	1|2|0	3	1	3	7|29|16|29	0	0	0	0	0	-92.57	0.05	0.9
CDC45NT	PPWD1	PPWD1	1|1|0	2	0.67	3	0|6|2|6	0	0	0	0	0	-18.55	0.19	0.9
CDC45NT	DDX43	DDX43	0|1|1	2	0.67	3	0|1|1|2	0	0	0	0	0	-8.12	0.67	0.9
CDC45NT	SFXN4	SFXN4	1|0|1	2	0.67	3	0|6|0|4	0	0	0	0	0	-14.11	0.27	0.9
CDC45NT	HLCS	HLCS	1|1|0	2	0.67	3	0|3|0|1	0	0	0	0	0	-7.88	0.67	0.9
CDC45NT	PSAP	PSAP	2|0|0	2	0.67	3	0|2|0|3	0	0	0	0	0	-9.1	0.53	0.82
CDC45NT	LRIF1	LRIF1	1|1|0	2	0.67	3	4|29|7|34	0	0	0	0	0	-84.37	0.04	0.9
CDC45NT	CDC37	CDC37	1|1|0	2	0.67	3	2|10|3|13	0	0	0	0	0	-33.62	0.1	0.9
CDC45NT	SAR1A	SAR1A	2|0|0	2	0.67	3	2|6|3|3	0	0	0	0	0	-18.86	0.19	0.9
CDC45NT	CAPZA2	CAPZA2	1|1|0	2	0.67	3	2|17|1|16	0	0	0	0	0	-42.14	0.07	0.9
CDC45NT	RPL23A	RPL23A	1|1|0	2	0.67	3	12|18|13|24	0	0	0	0	0	-77.5	0.04	0.9
CDC45NT	PSMD1	PSMD1	1|1|0	2	0.67	3	2|21|7|36	0	0	0	0	0	-75.36	0.04	0.9
CDC45NT	PSMD3	PSMD3	2|0|0	2	0.67	3	23|52|32|59	0	0	0	0	0	-187.75	0.02	0.9
CDC45NT	PSMD2	PSMD2	0|2|0	2	0.67	3	1|11|1|27	0	0	0	0	0	-46.29	0.07	0.9
CDC45NT	SRBD1	SRBD1	1|1|0	2	0.67	3	1|2|0|1	0	0	0	0	0	-8.12	0.67	0.9
CDC45NT	LCP1	LCP1	1|1|0	2	0.67	3	6|19|6|26	0	0	0	0	0	-65.65	0.05	0.9
CDC45NT	CYB5B	CYB5B	2|0|0	2	0.67	3	2|3|1|2	0	0	0	0	0	-12.32	0.33	0.9
CDC45NT	RPN2	RPN2	1|1|0	2	0.67	3	8|33|8|29	0	0	0	0	0	-88.99	0.03	0.9
CDC45NT	MIF	MIF	2|0|0	2	0.67	3	1|4|2|4	0	0	0	0	0	-15.62	0.24	0.9
CDC45NT	SLC25A13	SLC25A13	1|1|0	2	0.67	3	8|38|16|45	0	0	0	0	0	-121.35	0.02	0.9
CDC45NT	ATP1B3	ATP1B3	0|2|0	2	0.67	3	4|11|7|12	0	0	0	0	0	-40.77	0.08	0.9
CDC45NT	RPL37A	RPL37A	1|1|0	2	0.67	3	3|8|4|14	0	0	0	0	0	-34.85	0.09	0.9
CDC45NT	U2AF2	U2AF2	1|1|0	2	0.67	3	10|26|16|32	0	0	0	0	0	-96.02	0.03	0.9
CDC45NT	MTHFD1	MTHFD1	1|1|0	2	0.67	3	13|31|16|41	0	0	0	0	0	-114.87	0.03	0.9
CDC45NT	EIF2B1	EIF2B1	1|1|0	2	0.67	3	2|24|12|29	0	0	0	0	0	-76.73	0.04	0.9
CDC45NT	PGAM5	PGAM5	2|0|0	2	0.67	3	4|15|9|21	0	0	0	0	0	-56.95	0.05	0.9
CDC45NT	PGAM1	PGAM1	2|0|0	2	0.67	3	4|20|10|21	0	0	0	0	0	-63.63	0.05	0.9
CDC45NT	CBX1	CBX1	1|1|0	2	0.67	3	17|18|18|28	0	0	0	0	0	-93.29	0.03	0.9
CDC45NT	HNRNPAB	HNRNPAB	1|1|0	2	0.67	3	2|8|2|13	0	0	0	0	0	-30.29	0.11	0.9
CDC45NT	RANBP1	RANBP1	1|1|0	2	0.67	3	0|0|0|0	0	0	0	0	0	-5.09	6.67	0.9
CDC45NT	RAB1B	RAB1B	1|1|0	2	0.67	3	2|6|2|11	0	0	0	0	0	-26.01	0.13	0.9
CDC45NT	API5	API5	1|1|0	2	0.67	3	16|30|20|30	0	0	0	0	0	-109.84	0.03	0.9
CDC45NT	SF3B2	SF3B2	1|1|0	2	0.67	3	50|83|63|88	0	0	0	0	0	-320.44	0.01	0.9
CDC45NT	XIRP2	XIRP2	1|1|0	2	0.67	3	0|1|0|0	0	0	0	0	0	-5.63	2.67	0.9
CDC45NT	IFIT5	IFIT5	2|0|0	2	0.67	3	1|8|1|6	0	0	0	0	0	-20.52	0.17	0.9
CDC45NT	NOP58	NOP58	1|1|0	2	0.67	3	20|59|32|56	0	0	0	0	0	-188.76	0.02	0.9
CDC45NT	DDHD1	DDHD1	0|2|0	2	0.67	3	0|7|0|5	0	0	0	0	0	-16.01	0.22	0.9
CDC45NT	EVC2	EVC2	1|1|0	2	0.67	3	0|0|0|0	0	0	0	0	0	-5.09	6.67	0.9
CDC45NT	EPRS	EPRS	1|1|0	2	0.67	3	32|108|45|151	0	0	0	0	0	-377.79	0.01	0.9
CDC45NT	YWHAE	YWHAE	2|0|0	2	0.67	3	2|7|4|22	0	0	0	0	0	-41.07	0.08	0.9
CDC45NT	CROCC	CROCC	1|1|0	2	0.67	3	4|0|1|2	0	0	0	0	0	-11.33	0.38	0.9
CDC45NT	VCP	VCP	2|0|0	2	0.67	3	1|33|11|34	0	0	0	0	0	-89.93	0.03	0.9
CDC45NT	ZGRF1	ZGRF1	1|1|0	2	0.67	3	3|0|1|6	0	0	0	0	0	-14.22	0.27	0.9
CDC45NT	SSR4	SSR4	1|1|0	2	0.67	3	2|8|5|11	0	0	0	0	0	-31.75	0.1	0.9
CDC45NT	NDUFB9	NDUFB9	2|0|0	2	0.67	3	0|0|0|4	0	0.01	0	0.01	0	-7.53	0.67	0.78
CDC45NT	TPI1	TPI1	2|0|0	2	0.67	3	0|0|3|1	0	0.01	0	0.01	0	-7.88	0.67	0.79
CDC45NT	TTN	TTN	0|1|1	2	0.67	3	3|11|9|11	0	0	0	0	0	-40.75	0.08	0.9
CDC45NT	IDH1	IDH1	0|1|1	2	0.67	3	0|0|1|0	0	0	0	0	0	-5.63	2.67	0.9
CDC45NT	UBAP2L	UBAP2L	2|0|0	2	0.67	3	1|8|2|14	0	0	0	0	0	-30.17	0.11	0.9
CDC45NT	NARS	NARS	1|1|0	2	0.67	3	20|35|21|57	0	0	0	0	0	-150.59	0.02	0.9
CDC45NT	RBM39	RBM39	0|1|1	2	0.67	3	7|25|16|30	0	0	0	0	0	-89.26	0.03	0.9
CDC45NT	KIAA0196	KIAA0196	2|0|0	2	0.67	3	0|10|0|17	0	0	0	0	0	-32.19	0.1	0.9
CDC45NT	UBA2	UBA2	2|0|0	2	0.67	3	18|49|20|47	0	0	0	0	0	-151.75	0.02	0.9
CDC45NT	RHEB	RHEB	0|2|0	2	0.67	3	4|7|4|8	0	0	0	0	0	-28.73	0.12	0.9
CDC45NT	PPIB	PPIB	2|0|0	2	0.67	3	14|16|17|30	0	0	0	0	0	-88.46	0.03	0.9
CDC45NT	DAD1	DAD1	1|1|0	2	0.67	3	4|3|4|3	0	0	0	0	0	-18.86	0.19	0.9
CDC45NT	APMAP	APMAP	2|0|0	2	0.67	3	1|8|2|13	0	0	0	0	0	-29.07	0.11	0.9
CDC45NT	CANX	CANX	1|1|0	2	0.67	3	9|23|8|21	0	0	0	0	0	-70.38	0.04	0.9
CDC45NT	DDX6	DDX6	1|1|0	2	0.67	3	16|34|19|48	0	0	0	0	0	-132.75	0.02	0.9
CDC45NT	RPL8	RPL8	0|2|0	2	0.67	3	12|21|18|30	0	0	0	0	0	-92.93	0.03	0.9
CDC45NT	DEK	DEK	2|0|0	2	0.67	3	10|13|7|16	0	0	0	0	0	-54.22	0.06	0.9
CDC45NT	LSM4	LSM4	1|1|0	2	0.67	3	0|3|0|6	0	0	0	0	0	-12.95	0.3	0.9
CDC45NT	SMC1A	SMC1A	0|1|1	2	0.67	3	0|10|4|14	0	0	0	0	0	-33.47	0.1	0.9
CDC45NT	ECI1	ECI1	2|0|0	2	0.67	3	2|5|2|9	0	0	0	0	0	-22.93	0.15	0.9
CDC45NT	IPO7	IPO7	1|1|0	2	0.67	3	4|36|4|36	0	0	0	0	0	-90.89	0.03	0.9
CDC45NT	PDCD6	PDCD6	2|0|0	2	0.67	3	1|5|2|6	0	0	0	0	0	-18.75	0.19	0.9
CDC45NT	VPS35	VPS35	2|0|0	2	0.67	3	0|14|1|22	0	0	0	0	0	-43.09	0.07	0.9
CDC45NT	STAT5B	STAT5B	1|0|1	2	0.67	3	0|0|0|5	0	0	0	0	0	-8.66	0.53	0.9
CDC45NT	PRPS1	PRPS1	1|1|0	2	0.67	3	3|17|6|27	0	0	0	0	0	-61.05	0.05	0.9
CDC45NT	VPS13D	VPS13D	0|1|1	2	0.67	3	0|1|1|3	0	0	0	0	0	-9.24	0.53	0.9
CDC45NT	GNA13	GNA13	1|0|1	2	0.67	3	3|8|0|4	0	0	0	0	0	-19.63	0.18	0.9
CDC45NT	TMCO1	TMCO1	1|0|0	1	0.33	3	1|5|1|7	0	0	0	0	0	-18.55	0.1	0.9
CDC45NT	LEMD2	LEMD2	1|0|0	1	0.33	3	0|4|0|6	0	0	0	0	0	-14.11	0.13	0.9
CDC45NT	PPP2R2A	PPP2R2A	1|0|0	1	0.33	3	0|12|4|10	0	0	0	0	0	-31.42	0.05	0.9
CDC45NT	ANO5	ANO5	1|0|0	1	0.33	3	0|3|1|3	0	0	0	0	0	-11.38	0.19	0.9
CDC45NT	TANGO6	TANGO6	1|0|0	1	0.33	3	0|0|0|2	0	0	0	0	0	-6.62	0.67	0.9
CDC45NT	LSS	LSS	1|0|0	1	0.33	3	0|4|0|9	0	0	0	0	0	-17.04	0.1	0.9
CDC45NT	VAPA	VAPA	1|0|0	1	0.33	3	7|25|13|30	0	0	0	0	0	-85.86	0.02	0.9
CDC45NT	EEF1A2	EEF1A2	1|0|0	1	0.33	3	0|15|4|16	0	0	0	0	0	-41.19	0.04	0.9
CDC45NT	LAMA1	LAMA1	0|0|1	1	0.33	3	0|2|1|2	0	0	0	0	0	-9.25	0.27	0.9
CDC45NT	PSMD8	PSMD8	1|0|0	1	0.33	3	5|13|6|15	0	0	0	0	0	-46.12	0.03	0.9
CDC45NT	RAB2A	RAB2A	0|1|0	1	0.33	3	7|12|7|18	0	0	0	0	0	-51.65	0.03	0.9
CDC45NT	CPSF1	CPSF1	1|0|0	1	0.33	3	0|8|0|19	0	0	0	0	0	-32.11	0.05	0.9
CDC45NT	DDX18	DDX18	1|0|0	1	0.33	3	18|47|20|39	0	0	0	0	0	-140.65	0.01	0.9
CDC45NT	QRICH1	QRICH1	0|0|1	1	0.33	3	0|3|0|8	0	0	0	0	0	-15.11	0.12	0.9
CDC45NT	YARS2	YARS2	1|0|0	1	0.33	3	2|22|3|24	0	0	0	0	0	-58.77	0.03	0.9
CDC45NT	PRPF4	PRPF4	1|0|0	1	0.33	3	6|23|10|21	0	0	0	0	0	-69.19	0.02	0.9
CDC45NT	CCDC154	CCDC154	1|0|0	1	0.33	3	1|0|1|1	0	0	0	0	0	-7.43	0.44	0.9
CDC45NT	COPS3	COPS3	0|1|0	1	0.33	3	6|15|8|21	0	0	0	0	0	-58.16	0.03	0.9
CDC45NT	NCSTN	NCSTN	1|0|0	1	0.33	3	0|0|0|1	0	0	0	0	0	-5.63	1.33	0.9
CDC45NT	CDC42BPA	CDC42BPA	0|1|0	1	0.33	3	0|0|0|1	0	0	0	0	0	-5.63	1.33	0.9
CDC45NT	ARGLU1	ARGLU1	0|1|0	1	0.33	3	2|1|2|3	0	0	0	0	0	-12.32	0.17	0.9
CDC45NT	ADSS	ADSS	1|0|0	1	0.33	3	4|15|4|9	0	0	0	0	0	-38.14	0.04	0.9
CDC45NT	INTS12	INTS12	0|0|1	1	0.33	3	3|13|3|25	0	0	0	0	0	-50.95	0.03	0.9
CDC45NT	NAE1	NAE1	0|1|0	1	0.33	3	1|6|1|5	0	0	0	0	0	-17.5	0.1	0.9
CDC45NT	TAOK1	TAOK1	0|0|1	1	0.33	3	0|0|0|0	0	0	0	0	0	-5.09	3.33	0.9
CDC45NT	SMARCA2	SMARCA2	1|0|0	1	0.33	3	0|2|0|3	0	0	0	0	0	-9.1	0.27	0.9
CDC45NT	FAM192A	FAM192A	0|0|1	1	0.33	3	4|7|9|8	0	0	0	0	0	-34.22	0.05	0.9
CDC45NT	PFKP	PFKP	1|0|0	1	0.33	3	40|83|49|107	0	0	0	0	0	-314.26	0	0.9
CDC45NT	TIMM44	TIMM44	1|0|0	1	0.33	3	6|15|6|38	0	0	0	0	0	-74.23	0.02	0.9
CDC45NT	PRMT5	PRMT5	1|0|0	1	0.33	3	14|36|21|37	0	0	0	0	0	-122.88	0.01	0.9
CDC45NT	KPNA2	KPNA2	1|0|0	1	0.33	3	17|45|24|30	0	0	0	0	0	-131.83	0.01	0.9
CDC45NT	DMD	DMD	1|0|0	1	0.33	3	0|0|0|0	0	0	0	0	0	-5.09	3.33	0.9
CDC45NT	ARHGAP6	ARHGAP6	0|0|1	1	0.33	3	0|0|2|0	0	0	0	0	0	-6.62	0.67	0.9
CDC45NT	CISD2	CISD2	0|1|0	1	0.33	3	4|8|5|15	0	0	0	0	0	-38.2	0.04	0.9
CDC45NT	CDK11B	CDK11B	1|0|0	1	0.33	3	0|5|2|16	0	0	0	0	0	-27.86	0.06	0.9
CDC45NT	GPR89B	GPR89B	0|1|0	1	0.33	3	0|1|0|3	0	0	0	0	0	-7.88	0.33	0.9
CDC45NT	TP53	TP53	0|1|0	1	0.33	3	6|22|11|38	0	0	0	0	0	-87.79	0.02	0.9
CDC45NT	GNAS	GNAS	0|1|0	1	0.33	3	4|16|6|19	0	0	0	0	0	-52.45	0.03	0.9
CDC45NT	PHF3	PHF3	0|1|0	1	0.33	3	10|44|16|66	0	0	0	0	0	-153.55	0.01	0.9
CDC45NT	EPB41L3	EPB41L3	0|0|1	1	0.33	3	0|10|3|18	0	0	0	0	0	-36.7	0.04	0.9
CDC45NT	ERCC6	ERCC6	1|0|0	1	0.33	3	1|3|0|2	0	0	0	0	0	-10.36	0.22	0.9
CDC45NT	SALL2	SALL2	1|0|0	1	0.33	3	12|24|14|40	0	0	0	0	0	-102.53	0.01	0.9
CDC45NT	CMYA5	CMYA5	1|0|0	1	0.33	3	1|1|0|0	0	0	0	0	0	-6.53	0.67	0.9
CDC45NT	GPD2	GPD2	0|0|1	1	0.33	3	0|1|0|2	0	0	0	0	0	-7.42	0.44	0.9
CDC45NT	MLLT4	MLLT4	0|0|1	1	0.33	3	0|8|0|9	0	0	0	0	0	-21.38	0.08	0.9
CDC45NT	RPL26	RPL26	1|0|0	1	0.33	3	13|17|12|36	0	0	0	0	0	-89.17	0.02	0.9
CDC45NT	MCM3	MCM3	0|1|0	1	0.33	3	22|54|36|69	0	0	0	0	0	-204.42	0.01	0.9
CDC45NT	CASP3	CASP3	1|0|0	1	0.33	3	0|1|0|1	0	0	0	0	0	-6.53	0.67	0.9
CDC45NT	FLII	FLII	1|0|0	1	0.33	3	0|8|1|22	0	0	0	0	0	-36.48	0.04	0.9
CDC45NT	SCAMP3	SCAMP3	0|1|0	1	0.33	3	2|5|2|7	0	0	0	0	0	-20.89	0.08	0.9
CDC45NT	PRRC2C	PRRC2C	0|0|1	1	0.33	3	1|4|0|5	0	0	0	0	0	-14.31	0.13	0.9
CDC45NT	RANGAP1	RANGAP1	1|0|0	1	0.33	3	4|10|6|13	0	0	0	0	0	-39.55	0.04	0.9
CDC45NT	SRPR	SRPR	0|1|0	1	0.33	3	0|13|0|23	0	0	0	0	0	-41.89	0.04	0.9
CDC45NT	STMN1	STMN1	1|0|0	1	0.33	3	8|7|7|17	0	0	0	0	0	-46.15	0.03	0.9
CDC45NT	RPL4	RPL4	1|0|0	1	0.33	3	29|50|36|71	0	0	0	0	0	-210.15	0.01	0.9
CDC45NT	NMD3	NMD3	0|1|0	1	0.33	3	0|5|0|5	0	0	0	0	0	-14.15	0.13	0.9
CDC45NT	CHD7	CHD7	1|0|0	1	0.33	3	0|0|0|4	0	0	0	0	0	-7.53	0.33	0.9
CDC45NT	BCR	BCR	0|1|0	1	0.33	3	0|0|0|0	0	0	0	0	0	-5.09	3.33	0.9
CDC45NT	NPEPPS	NPEPPS	1|0|0	1	0.33	3	7|32|4|64	0	0	0	0	0	-120.89	0.01	0.9
CDC45NT	GYS1	GYS1	1|0|0	1	0.33	3	0|2|0|4	0	0	0	0	0	-10.12	0.22	0.9
CDC45NT	TAF9	TAF9	1|0|0	1	0.33	3	16|20|18|26	0	0	0	0	0	-92.2	0.02	0.9
CDC45NT	HNRNPF	HNRNPF	1|0|0	1	0.33	3	32|53|38|41	0	0	0	0	0	-186.13	0.01	0.9
CDC45NT	ARPC3	ARPC3	1|0|0	1	0.33	3	3|9|3|12	0	0	0	0	0	-32.76	0.05	0.9
CDC45NT	ADH5	ADH5	1|0|0	1	0.33	3	2|11|2|16	0	0	0	0	0	-36.84	0.04	0.9
CDC45NT	PLEKHG5	PLEKHG5	0|0|1	1	0.33	3	0|2|1|1	0	0	0	0	0	-8.12	0.33	0.9
CDC45NT	MRTO4	MRTO4	0|1|0	1	0.33	3	7|22|15|28	0	0	0	0	0	-82.6	0.02	0.9
CDC45NT	CHD6	CHD6	0|1|0	1	0.33	3	0|11|0|19	0	0	0	0	0	-35.4	0.04	0.9
CDC45NT	EIF3K	EIF3K	1|0|0	1	0.33	3	0|1|0|7	0	0	0	0	0	-11.55	0.17	0.9
CDC45NT	NEDD4L	NEDD4L	0|1|0	1	0.33	3	0|0|1|0	0	0	0	0	0	-5.63	1.33	0.9

## Sheet: SAINT_CDC45_NT_Results_interact
Bait	Prey	PreyGene	Spec	SpecSum	AvgSpec	NumReplicates	ctrlCounts	AvgP	MaxP	TopoAvgP	TopoMaxP	SaintScore	logOddsScore	FoldChange	BFDR	BioGrid	Hum Cell Map
CDC45NT	CDC45	CDC45	111|104|96	311	103.67	3	0|0|0	1	1	1	1	1	139.34	1036.67	0	1		SAINT score (HEK293 as control) ≥ 0.95 and Min AvgSpec = 5
CDC45NT	LPL	LPL	6|4|3	13	4.33	3	0|0|0	0.99	1	0.99	1	0.99	4.09	43.33	0			Fold Change (CDC45/NLS & GFP) ≥ 1.5
CDC45NT	BTN1A1	BTN1A1	3|4|4	11	3.67	3	0|0|0	0.99	1	0.99	1	0.99	4.09	36.67	0			Fold Change (CDC45/NLS) ≥ 1.5
CDC45NT	NUDC	NUDC	22|17|12	51	17	3	1|0|0	1	1	1	1	1	30.38	51	0			Fold Change (CDC45/GFP) ≥ 1.5
CDC45NT	HBA1	HBA1	3|3|5	11	3.67	3	0|0|0	0.99	1	0.99	1	0.99	4.09	36.67	0			SAINT score (HEK293 as control)
CDC45NT	DVL2	DVL2	47|41|23	111	37	3	0|0|0	1	1	1	1	1	34.85	370	0
CDC45NT	DVL3	DVL3	29|23|17	69	23	3	0|0|0	1	1	1	1	1	26	230	0
CDC45NT	SUGT1	SUGT1	24|26|8	58	19.33	3	0|0|0	1	1	1	1	1	12.34	193.33	0
CDC45NT	TXNL1	TXNL1	20|17|14	51	17	3	0|0|0	1	1	1	1	1	21.52	170	0
CDC45NT	NACA	NACA	15|15|11	41	13.67	3	0|0|0	1	1	1	1	1	16.98	136.67	0
CDC45NT	DNAJB1	DNAJB1	18|13|6	37	12.33	3	0|0|0	1	1	1	1	1	9.15	123.33	0
CDC45NT	PCNP	PCNP	8|9|4	21	7	3	0|0|0	1	1	1	1	1	5.83	70	0
CDC45NT	HCFC1	HCFC1	35|34|20	89	29.67	3	5|0|0	0.99	1	0.99	1	0.99	3.53	17.8	0
CDC45NT	RBM27	RBM27	15|13|2	30	10	3	0|0|0	0.97	1	0.97	1	0.97	2.25	100	0
CDC45NT	A0A0U1RQK7	EIF4G3	14|7|2	23	7.67	3	0|0|0	0.97	1	0.97	1	0.97	2.25	76.67	0.01
CDC45NT	NSFL1C	NSFL1C	10|11|2	23	7.67	3	0|0|0	0.97	1	0.97	1	0.97	2.25	76.67	0
CDC45NT	DVL1	DVL1	7|5|2	14	4.67	3	0|0|0	0.97	1	0.97	1	0.97	2.25	46.67	0.01
CDC45NT	NCL	NCL	15|10|2	27	9	3	0|1|0	0.84	1	0.84	1	0.84	0.1	27	0.01
CDC45NT	CHORDC1	CHORDC1	5|5|2	12	4	3	1|0|0	0.84	1	0.84	1	0.84	0.1	12	0.02
CDC45NT	RPAP3	RPAP3	5|3|2	10	3.33	3	1|0|0	0.81	1	0.81	1	0.81	0.1	10	0.03
CDC45NT	WDHD1	WDHD1	6|9|1	16	5.33	3	0|0|0	0.67	1	0.67	1	0.67	0.22	53.33	0.03
CDC45NT	MKI67	MKI67	7|5|0	12	4	3	0|0|0	0.67	1	0.67	1	0.67	-2.29	40	0.05
CDC45NT	CTTN	CTTN	5|5|0	10	3.33	3	0|0|0	0.67	1	0.67	1	0.67	-2.29	33.33	0.06
CDC45NT	NONO	NONO	41|33|25	99	33	3	22|0|0	0.64	0.86	0.64	0.86	0.64	-0.81	4.5	0.07
CDC45NT	HDLBP	HDLBP	8|2|0	10	3.33	3	0|0|0	0.63	1	0.63	1	0.63	-2.29	33.33	0.08
CDC45NT	RNF219	RNF219	3|2|0	5	1.67	3	0|0|0	0.63	0.98	0.63	0.98	0.63	-2.29	16.67	0.1	Percent	20
CDC45NT	RUVBL2	RUVBL2	41|41|24	106	35.33	3	25|0|0	0.57	0.83	0.57	0.83	0.57	-2.94	4.24	0.11
CDC45NT	RPL17	RPL17	2|3|1	6	2	3	1|0|0	0.48	0.91	0.48	0.91	0.48	-1.7	6	0.12
CDC45NT	BCLAF1	BCLAF1	3|2|0	5	1.67	3	1|0|0	0.48	0.91	0.48	0.91	0.48	-3.1	5	0.12
CDC45NT	STUB1	STUB1	2|2|0	4	1.33	3	1|0|0	0.35	0.52	0.35	0.52	0.35	-3.1	4	0.15
CDC45NT	NPM1	NPM1	2|2|0	4	1.33	3	1|0|0	0.35	0.52	0.35	0.52	0.35	-3.1	4	0.15
CDC45NT	CCT5	CCT5	30|28|15	73	24.33	3	23|0|0	0.34	0.59	0.34	0.59	0.34	-7.63	3.17	0.18
CDC45NT	KPRP	KPRP	1|17|1	19	6.33	3	3|0|0	0.33	0.99	0.33	0.99	0.33	-3.48	6.33	0.23
CDC45NT	AMBP	AMBP	0|1|7	8	2.67	3	0|0|0	0.33	1	0.33	1	0.33	-2.29	26.67	0.19
CDC45NT	XDH	XDH	1|1|5	7	2.33	3	0|0|0	0.33	1	0.33	1	0.33	0.22	23.33	0.21
CDC45NT	ST13	ST13	4|1|0	5	1.67	3	0|0|0	0.33	1	0.33	1	0.33	-2.29	16.67	0.22
CDC45NT	POLR3D	POLR3D	1|2|1	4	1.33	3	0|0|0	0.3	0.9	0.3	0.9	0.3	0.22	13.33	0.25
CDC45NT	COL27A1	COL27A1	1|1|2	4	1.33	3	0|0|0	0.3	0.9	0.3	0.9	0.3	0.22	13.33	0.25
CDC45NT	TCOF1	TCOF1	1|2|0	3	1	3	0|0|0	0.3	0.9	0.3	0.9	0.3	-2.29	10	0.25
CDC45NT	TCEB2	TCEB2	2|1|0	3	1	3	0|0|0	0.3	0.9	0.3	0.9	0.3	-2.29	10	0.25
CDC45NT	PIH1D1	PIH1D1	0|2|1	3	1	3	0|0|0	0.3	0.9	0.3	0.9	0.3	-2.29	10	0.25
CDC45NT	FABP3	FABP3	0|0|2	2	0.67	3	0|0|0	0.3	0.9	0.3	0.9	0.3	-2.29	6.67	0.25
CDC45NT	NDUFB9	NDUFB9	2|0|0	2	0.67	3	0|0|0	0.3	0.9	0.3	0.9	0.3	-2.29	6.67	0.25
CDC45NT	UBAP2L	UBAP2L	2|0|0	2	0.67	3	0|0|0	0.3	0.9	0.3	0.9	0.3	-2.29	6.67	0.25
CDC45NT	KIAA0196	KIAA0196	2|0|0	2	0.67	3	0|0|0	0.3	0.9	0.3	0.9	0.3	-2.29	6.67	0.25
CDC45NT	FTO	FTO	0|2|0	2	0.67	3	0|0|0	0.3	0.9	0.3	0.9	0.3	-2.29	6.67	0.25	1	1	In colour: SAINT (HEK293 as control) ≥ 0.95 and Min AvgSpec = 5
CDC45NT	ATXN2	ATXN2	2|0|0	2	0.67	3	0|0|0	0.3	0.9	0.3	0.9	0.3	-2.29	6.67	0.25	1		Fold Change (SSRP1/NLS) ≥ 1.5
CDC45NT	STIP1	STIP1	5|3|1	9	3	3	3|0|0	0.29	0.57	0.29	0.57	0.29	-3.48	3	0.35	1		Fold Change (SSRP1/GFP) ≥ 1.5
CDC45NT	RPL13	RPL13	8|6|1	15	5	3	6|0|0	0.28	0.55	0.28	0.55	0.28	-6.63	2.5	0.36	1
CDC45NT	PREX1	PREX1	2|2|2	6	2	3	2|0|0	0.25	0.25	0.25	0.25	0.25	-1.12	3	0.37	1
CDC45NT	RPL19	RPL19	3|4|0	7	2.33	3	3|0|0	0.24	0.45	0.24	0.45	0.24	-4.88	2.33	0.37
CDC45NT	RPS23	RPS23	3|2|1	6	2	3	2|0|0	0.23	0.44	0.23	0.44	0.23	-2.42	3	0.38
CDC45NT	MUC16	MUC16	1|2|1	4	1.33	3	1|0|0	0.17	0.52	0.17	0.52	0.17	-1.7	4	0.39
CDC45NT	SRP14	SRP14	1|2|1	4	1.33	3	1|0|0	0.17	0.52	0.17	0.52	0.17	-1.7	4	0.39
CDC45NT	GTPBP1	GTPBP1	1|2|0	3	1	3	1|0|0	0.17	0.52	0.17	0.52	0.17	-3.1	3	0.39
CDC45NT	FANCI	FANCI	2|1|0	3	1	3	1|0|0	0.17	0.52	0.17	0.52	0.17	-3.1	3	0.39	1
CDC45NT	RPL29	RPL29	1|2|0	3	1	3	1|0|0	0.17	0.52	0.17	0.52	0.17	-3.1	3	0.39
CDC45NT	RPL35	RPL35	2|1|0	3	1	3	1|0|0	0.17	0.52	0.17	0.52	0.17	-3.1	3	0.39
CDC45NT	IFIT5	IFIT5	2|0|0	2	0.67	3	1|0|0	0.17	0.52	0.17	0.52	0.17	-3.1	2	0.39
CDC45NT	SNRPD3	SNRPD3	2|2|1	5	1.67	3	2|0|0	0.16	0.25	0.16	0.25	0.16	-2.42	2.5	0.44
CDC45NT	RPS25	RPS25	2|1|2	5	1.67	3	2|0|0	0.16	0.25	0.16	0.25	0.16	-2.42	2.5	0.44
CDC45NT	AP1M1	AP1M1	1|4|0	5	1.67	3	3|0|0	0.15	0.45	0.15	0.45	0.15	-4.88	1.67	0.45
CDC45NT	SYNCRIP	SYNCRIP	3|2|0	5	1.67	3	3|0|0	0.14	0.28	0.14	0.28	0.14	-4.88	1.67	0.47
CDC45NT	SYNGAP1	SYNGAP1	2|1|2	5	1.67	3	1|0|1	0.14	0.21	0.14	0.21	0.14	-2.72	2.5	0.46
CDC45NT	RPL38	RPL38	3|2|0	5	1.67	3	3|0|0	0.14	0.28	0.14	0.28	0.14	-4.88	1.67	0.47
CDC45NT	RPL24	RPL24	5|3|1	9	3	3	3|1|1	0.12	0.31	0.12	0.31	0.12	-6.32	1.8	0.49
CDC45NT	S100A8	S100A8	2|2|2	6	2	3	3|0|0	0.12	0.12	0.12	0.12	0.12	-1.96	2	0.48
CDC45NT	RPL14	RPL14	6|6|3	15	5	3	3|3|1	0.11	0.16	0.11	0.16	0.11	-5.72	2.14	0.49
CDC45NT	ARF4	ARF4	1|4|0	5	1.67	3	4|0|0	0.1	0.3	0.1	0.3	0.1	-6.36	1.25	0.5
CDC45NT	EBP	EBP	4|4|0	8	2.67	3	3|1|1	0.08	0.11	0.08	0.11	0.08	-8.24	1.6	0.51
CDC45NT	SUB1	SUB1	1|2|0	3	1	3	2|0|0	0.08	0.25	0.08	0.25	0.08	-4.46	1.5	0.5
CDC45NT	RPS19	RPS19	6|1|0	7	2.33	3	7|0|0	0.06	0.17	0.06	0.17	0.06	-10.24	1	0.51
CDC45NT	FBLL1	FBLL1	2|2|0	4	1.33	3	2|0|1	0.05	0.08	0.05	0.08	0.05	-5.33	1.33	0.52
CDC45NT	RPS20	RPS20	3|1|0	4	1.33	3	4|0|0	0.05	0.15	0.05	0.15	0.05	-6.36	1	0.53
CDC45NT	RPL30	RPL30	6|6|4	16	5.33	3	6|1|1	0.04	0.06	0.04	0.06	0.04	-4.99	2	0.54
CDC45NT	RPS27	RPS27	6|1|2	9	3	3	5|1|1	0.04	0.13	0.04	0.13	0.04	-8.5	1.29	0.53
CDC45NT	SHROOM3	SHROOM3	3|1|0	4	1.33	3	3|1|0	0.04	0.11	0.04	0.11	0.04	-6.69	1	0.55
CDC45NT	SRP54	SRP54	1|2|0	3	1	3	3|0|0	0.04	0.12	0.04	0.12	0.04	-4.88	1	0.54
CDC45NT	RHEB	RHEB	0|2|0	2	0.67	3	3|0|0	0.04	0.12	0.04	0.12	0.04	-4.88	0.67	0.54
CDC45NT	DDX3X	DDX3X	13|10|3	26	8.67	3	15|0|0	0.03	0.07	0.03	0.07	0.03	-14.06	1.73	0.59
CDC45NT	CACYBP	CACYBP	2|1|3	6	2	3	5|0|0	0.03	0.07	0.03	0.07	0.03	-5.93	1.2	0.57
CDC45NT	ZMPSTE24	ZMPSTE24	2|2|0	4	1.33	3	4|0|0	0.03	0.05	0.03	0.05	0.03	-6.36	1	0.56
CDC45NT	RPS14	RPS14	2|2|0	4	1.33	3	4|0|0	0.03	0.05	0.03	0.05	0.03	-6.36	1	0.56
CDC45NT	RPS24	RPS24	2|2|0	4	1.33	3	4|0|0	0.03	0.05	0.03	0.05	0.03	-6.36	1	0.56
CDC45NT	RPL28	RPL28	2|1|0	3	1	3	2|0|1	0.03	0.08	0.03	0.08	0.03	-5.33	1	0.58
CDC45NT	DDHD1	DDHD1	0|2|0	2	0.67	3	1|2|0	0.03	0.08	0.03	0.08	0.03	-5.33	0.67	0.58
CDC45NT	COX4I1	COX4I1	6|8|3	17	5.67	3	11|0|0	0.02	0.04	0.02	0.04	0.02	-9.51	1.55	0.62
CDC45NT	VIM	VIM	8|6|2	16	5.33	3	7|1|2	0.02	0.06	0.02	0.06	0.02	-10.37	1.6	0.59
CDC45NT	RPL21	RPL21	2|2|0	4	1.33	3	3|0|1	0.02	0.03	0.02	0.03	0.02	-6.69	1	0.6
CDC45NT	HSP90AB2P	HSP90AB2P	2|1|1	4	1.33	3	4|0|0	0.02	0.05	0.02	0.05	0.02	-4.67	1	0.6
CDC45NT	LBR	LBR	1|2|0	3	1	3	4|0|0	0.02	0.05	0.02	0.05	0.02	-6.36	0.75	0.6
CDC45NT	VPS26A	VPS26A	1|2|0	3	1	3	4|0|0	0.02	0.05	0.02	0.05	0.02	-6.36	0.75	0.6
CDC45NT	CYB5B	CYB5B	2|0|0	2	0.67	3	4|0|0	0.02	0.05	0.02	0.05	0.02	-6.36	0.5	0.6
CDC45NT	RPL8	RPL8	0|2|0	2	0.67	3	4|0|0	0.02	0.05	0.02	0.05	0.02	-6.36	0.5	0.6
CDC45NT	FLNA	FLNA	45|35|25	105	35	3	41|0|1	0.01	0.04	0.01	0.04	0.01	-15.99	2.5	0.63
CDC45NT	HIST1H2BC	HIST1H2BC	26|20|13	59	19.67	3	18|7|3	0.01	0.02	0.01	0.02	0.01	-15.39	2.11	0.63
CDC45NT	IPO9	IPO9	2|2|0	4	1.33	3	5|0|0	0.01	0.02	0.01	0.02	0.01	-7.84	0.8	0.63
CDC45NT	NOP2	NOP2	1|2|0	3	1	3	5|0|0	0.01	0.02	0.01	0.02	0.01	-7.84	0.6	0.64
CDC45NT	RPS26	RPS26	2|1|0	3	1	3	5|0|0	0.01	0.02	0.01	0.02	0.01	-7.84	0.6	0.64
CDC45NT	RPL27	RPL27	2|1|0	3	1	3	5|0|0	0.01	0.02	0.01	0.02	0.01	-7.84	0.6	0.64
CDC45NT	PSAP	PSAP	2|0|0	2	0.67	3	5|0|0	0.01	0.02	0.01	0.02	0.01	-7.84	0.4	0.64
CDC45NT	PC	PC	164|150|126	440	146.67	3	354|149|156	0	0	0	0	0	-613.57	0.67	0.79
CDC45NT	MCCC1	MCCC1	123|110|85	318	106	3	204|86|86	0	0	0	0	0	-325.33	0.85	0.79
CDC45NT	PCCA	PCCA	102|89|73	264	88	3	231|90|92	0	0	0	0	0	-396.54	0.64	0.79
CDC45NT	CCT8	CCT8	75|66|50	191	63.67	3	62|9|8	0	0	0	0	0	-27.75	2.42	0.73
CDC45NT	EEF2	EEF2	48|59|29	136	45.33	3	121|17|21	0	0	0	0	0	-150.5	0.86	0.79
CDC45NT	EEF1A1	EEF1A1	39|42|29	110	36.67	3	69|25|25	0	0	0	0	0	-99.65	0.92	0.79
CDC45NT	GPI	GPI	41|37|28	106	35.33	3	65|18|16	0	0	0	0	0	-76.36	1.07	0.79
CDC45NT	HSP90AA1	HSP90AA1	40|39|27	106	35.33	3	127|25|15	0	0	0	0	0	-165.25	0.63	0.79
CDC45NT	EEF1G	EEF1G	35|42|28	105	35	3	42|8|16	0	0	0	0	0	-38.06	1.59	0.76
CDC45NT	HSPA1A	HSPA1A	40|33|31	104	34.67	3	56|6|7	0	0	0	0	0	-37.2	1.51	0.77
CDC45NT	LDHB	LDHB	37|38|26	101	33.67	3	63|21|14	0	0	0	0	0	-78.43	1.03	0.79
CDC45NT	PARP1	PARP1	47|41|9	97	32.33	3	39|3|16	0	0	0	0	0	-58.55	1.67	0.73
CDC45NT	HSPA8	HSPA8	33|34|18	85	28.33	3	42|9|10	0	0	0	0	0	-46.17	1.39	0.77
CDC45NT	GAPDH	GAPDH	28|26|26	80	26.67	3	61|21|13	0	0	0	0	0	-74.76	0.84	0.79
CDC45NT	LDHA	LDHA	29|27|24	80	26.67	3	61|17|17	0	0	0	0	0	-78.08	0.84	0.79
CDC45NT	HIST1H4A	HIST1H4A	35|25|18	78	26	3	37|17|24	0	0	0	0	0	-67.91	1	0.78
CDC45NT	TUBB	TUBB	29|22|20	71	23.67	3	87|13|26	0	0	0	0	0	-125.64	0.56	0.79
CDC45NT	HSP90AB1	HSP90AB1	27|24|19	70	23.33	3	79|18|10	0	0	0	0	0	-102.45	0.65	0.79
CDC45NT	PKM	PKM	33|23|13	69	23	3	76|7|14	0	0	0	0	0	-101.89	0.71	0.79
CDC45NT	CLTC	CLTC	29|29|11	69	23	3	117|2|7	0	0	0	0	0	-146.72	0.55	0.79
CDC45NT	FASN	FASN	33|25|11	69	23	3	131|0|5	0	0	0	0	0	-160.76	0.51	0.79
CDC45NT	TKT	TKT	28|24|8	60	20	3	62|1|9	0	0	0	0	0	-79.41	0.83	0.78
CDC45NT	SLC25A5	SLC25A5	23|21|15	59	19.67	3	33|13|12	0	0	0	0	0	-47.73	1.02	0.78
CDC45NT	CSE1L	CSE1L	23|27|9	59	19.67	3	50|3|3	0	0	0	0	0	-55.5	1.05	0.77
CDC45NT	RAN	RAN	23|19|15	57	19	3	36|10|15	0	0	0	0	0	-51.33	0.93	0.78
CDC45NT	RPS3	RPS3	21|20|15	56	18.67	3	38|14|11	0	0	0	0	0	-53.77	0.89	0.79
CDC45NT	EIF4A1	EIF4A1	21|21|13	55	18.33	3	74|9|16	0	0	0	0	0	-104.68	0.56	0.79
CDC45NT	DDX39B	DDX39B	20|22|13	55	18.33	3	45|12|7	0	0	0	0	0	-58.36	0.86	0.78
CDC45NT	DHX9	DHX9	24|21|6	51	17	3	59|5|4	0	0	0	0	0	-79	0.75	0.78
CDC45NT	CCT4	CCT4	21|19|11	51	17	3	58|8|13	0	0	0	0	0	-82.2	0.65	0.79
CDC45NT	ANXA2	ANXA2	22|19|9	50	16.67	3	37|1|4	0	0	0	0	0	-37.31	1.19	0.76
CDC45NT	ILF2	ILF2	21|17|11	49	16.33	3	39|6|7	0	0	0	0	0	-46.64	0.94	0.77
CDC45NT	CAND1	CAND1	24|19|2	45	15	3	56|0|2	0	0	0	0	0	-76.53	0.78	0.78
CDC45NT	ACTN4	ACTN4	21|20|4	45	15	3	94|4|6	0	0	0	0	0	-136.47	0.43	0.79
CDC45NT	RPL18	RPL18	17|16|8	41	13.67	3	9|9|6	0	0	0	0	0	-18.44	1.71	0.69
CDC45NT	GOT2	GOT2	15|13|12	40	13.33	3	11|6|9	0	0	0	0	0	-15.06	1.54	0.73
CDC45NT	AHCY	AHCY	17|14|7	38	12.67	3	41|12|12	0	0	0	0	0	-72.85	0.58	0.79
CDC45NT	PTBP1	PTBP1	18|16|4	38	12.67	3	33|5|7	0	0	0	0	0	-52.47	0.84	0.77
CDC45NT	RPL15	RPL15	17|14|6	37	12.33	3	24|4|8	0	0	0	0	0	-35.84	1.03	0.76
CDC45NT	ARF3	ARF3	14|14|6	34	11.33	3	25|0|3	0	0	0	0	0	-25.12	1.21	0.74
CDC45NT	ENO1	ENO1	18|8|8	34	11.33	3	78|17|23	0	0	0	0	0	-144.47	0.29	0.79
CDC45NT	TARS	TARS	20|12|2	34	11.33	3	43|2|3	0	0	0	0	0	-62.19	0.71	0.77
CDC45NT	XRCC5	XRCC5	13|14|6	33	11	3	63|0|8	0	0	0	0	0	-83.16	0.46	0.79
CDC45NT	CKB	CKB	21|5|6	32	10.67	3	55|5|10	0	0	0	0	0	-84.71	0.46	0.79
CDC45NT	RPS2	RPS2	11|14|7	32	10.67	3	21|8|4	0	0	0	0	0	-30.15	0.97	0.76
CDC45NT	ASNS	ASNS	16|12|4	32	10.67	3	46|2|9	0	0	0	0	0	-69.12	0.56	0.79
CDC45NT	HNRNPU	HNRNPU	12|14|6	32	10.67	3	62|1|4	0	0	0	0	0	-77.48	0.48	0.79
CDC45NT	PAICS	PAICS	11|14|5	30	10	3	47|3|7	0	0	0	0	0	-66.34	0.53	0.79
CDC45NT	TRIM28	TRIM28	15|7|7	29	9.67	3	28|0|0	0	0	0	0	0	-23.23	1.04	0.73
CDC45NT	RPL7	RPL7	13|11|5	29	9.67	3	24|7|9	0	0	0	0	0	-43.59	0.72	0.79
CDC45NT	GDI2	GDI2	12|13|3	28	9.33	3	47|0|5	0	0	0	0	0	-64.8	0.54	0.79
CDC45NT	PRKDC	PRKDC	12|11|3	26	8.67	3	134|7|6	0	0	0	0	0	-203.11	0.18	0.79
CDC45NT	RPL10A	RPL10A	9|12|5	26	8.67	3	15|5|7	0	0	0	0	0	-26.57	0.96	0.75
CDC45NT	HNRNPA1	HNRNPA1	8|9|9	26	8.67	3	28|0|1	0	0	0	0	0	-22.93	0.9	0.79
CDC45NT	RPL5	RPL5	12|11|3	26	8.67	3	23|0|9	0	0	0	0	0	-37.1	0.81	0.76
CDC45NT	PGD	PGD	11|11|3	25	8.33	3	37|2|7	0	0	0	0	0	-56.48	0.54	0.79
CDC45NT	PHB2	PHB2	13|9|3	25	8.33	3	26|8|9	0	0	0	0	0	-52.8	0.58	0.79
CDC45NT	ACACA	ACACA	12|10|3	25	8.33	3	258|60|80	0	0	0	0	0	-576.24	0.06	0.79
CDC45NT	PRDX6	PRDX6	12|9|3	24	8	3	33|8|6	0	0	0	0	0	-58.17	0.51	0.79
CDC45NT	ILF3	ILF3	13|10|1	24	8	3	48|2|4	0	0	0	0	0	-74.46	0.44	0.79
CDC45NT	CCT6A	CCT6A	9|10|4	23	7.67	3	25|0|0	0	0	0	0	0	-24.94	0.92	0.74
CDC45NT	HNRNPA2B1	HNRNPA2B1	12|6|5	23	7.67	3	24|4|0	0	0	0	0	0	-27.05	0.82	0.75
CDC45NT	ALDOA	ALDOA	10|8|5	23	7.67	3	47|5|16	0	0	0	0	0	-82.11	0.34	0.79
CDC45NT	PSAT1	PSAT1	10|11|2	23	7.67	3	39|5|7	0	0	0	0	0	-66.78	0.45	0.79
CDC45NT	EIF4G1	EIF4G1	11|9|3	23	7.67	3	35|0|0	0	0	0	0	0	-40.78	0.66	0.79
CDC45NT	RPL6	RPL6	9|12|2	23	7.67	3	12|2|2	0	0.01	0	0.01	0	-17.84	1.44	0.65
CDC45NT	RPLP0	RPLP0	12|9|1	22	7.33	3	26|6|6	0	0	0	0	0	-51.68	0.58	0.79
CDC45NT	EIF3L	EIF3L	8|11|3	22	7.33	3	26|0|0	0	0	0	0	0	-28.48	0.85	0.74
CDC45NT	HIST1H1E	HIST1H1E	9|9|4	22	7.33	3	13|11|8	0	0	0	0	0	-35.81	0.69	0.79
CDC45NT	TALDO1	TALDO1	9|11|2	22	7.33	3	22|0|5	0	0	0	0	0	-32.54	0.81	0.75
CDC45NT	RPL12	RPL12	10|8|3	21	7	3	12|5|3	0	0	0	0	0	-21.4	1.05	0.72
CDC45NT	RAB7A	RAB7A	10|9|2	21	7	3	17|2|3	0	0	0	0	0	-25.82	0.95	0.73
CDC45NT	MYH9	MYH9	9|11|0	20	6.67	3	70|0|3	0	0	0	0	0	-106.85	0.27	0.79
CDC45NT	SHMT2	SHMT2	12|8|0	20	6.67	3	43|9|9	0	0	0	0	0	-89.55	0.33	0.79
CDC45NT	ACLY	ACLY	12|6|1	19	6.33	3	54|0|5	0	0	0	0	0	-81.78	0.32	0.79
CDC45NT	XPO1	XPO1	11|7|0	18	6	3	30|0|0	0	0	0	0	0	-43.15	0.6	0.76
CDC45NT	XRCC6	XRCC6	11|6|1	18	6	3	34|3|12	0	0	0	0	0	-67.57	0.37	0.79
CDC45NT	RPS4X	RPS4X	9|8|1	18	6	3	20|1|1	0	0	0	0	0	-28.27	0.82	0.74
CDC45NT	FBL	FBL	8|9|1	18	6	3	18|2|4	0	0	0	0	0	-31.35	0.75	0.75
CDC45NT	ATP5A1	ATP5A1	9|7|1	17	5.67	3	54|7|14	0	0	0	0	0	-105.65	0.23	0.79
CDC45NT	RPS15A	RPS15A	7|6|4	17	5.67	3	10|5|8	0	0	0	0	0	-23.79	0.74	0.79
CDC45NT	RPS9	RPS9	11|5|1	17	5.67	3	18|4|4	0	0	0	0	0	-34.44	0.65	0.75
CDC45NT	RPS16	RPS16	8|6|3	17	5.67	3	14|7|6	0	0	0	0	0	-31.01	0.63	0.79
CDC45NT	SLC25A6	SLC25A6	8|6|2	16	5.33	3	15|1|1	0	0	0	0	0	-18.96	0.94	0.71
CDC45NT	H2AFY	H2AFY	8|7|1	16	5.33	3	14|3|6	0	0	0	0	0	-30.41	0.7	0.76
CDC45NT	TCP1	TCP1	7|7|1	15	5	3	51|2|3	0	0	0	0	0	-77.39	0.27	0.79
CDC45NT	RPS10	RPS10	6|6|3	15	5	3	10|0|1	0	0	0	0	0	-9.64	1.36	0.66
CDC45NT	TMPO	TMPO	1|10|4	15	5	3	15|1|1	0	0	0	0	0	-21.41	0.88	0.7
CDC45NT	RPL7A	RPL7A	8|5|1	14	4.67	3	7|2|4	0	0	0	0	0	-16.74	1.08	0.68
CDC45NT	CCT2	CCT2	7|5|2	14	4.67	3	34|0|2	0	0	0	0	0	-44.97	0.39	0.79
CDC45NT	CCT7	CCT7	5|5|4	14	4.67	3	49|3|3	0	0	0	0	0	-66.17	0.25	0.79
CDC45NT	DDX21	DDX21	9|4|1	14	4.67	3	11|2|6	0	0	0	0	0	-24.79	0.74	0.72
CDC45NT	RPS5	RPS5	7|7|0	14	4.67	3	17|1|4	0	0	0	0	0	-31.92	0.64	0.79
CDC45NT	PCBP1	PCBP1	6|5|2	13	4.33	3	13|2|4	0	0	0	0	0	-21.97	0.68	0.79
CDC45NT	PRDX1	PRDX1	6|4|3	13	4.33	3	30|10|16	0	0	0	0	0	-71.51	0.23	0.79
CDC45NT	RPS8	RPS8	3|6|4	13	4.33	3	13|0|2	0	0	0	0	0	-14.28	0.87	0.72
CDC45NT	PPIA	PPIA	9|2|2	13	4.33	3	30|7|16	0	0	0	0	0	-70.24	0.25	0.79
CDC45NT	BSG	BSG	8|3|1	12	4	3	11|0|2	0	0.01	0	0.01	0	-15.94	0.92	0.68
CDC45NT	SLC25A3	SLC25A3	5|4|3	12	4	3	19|2|1	0	0	0	0	0	-23.33	0.55	0.79
CDC45NT	MDH1	MDH1	7|5|0	12	4	3	15|4|3	0	0	0	0	0	-32.16	0.55	0.79
CDC45NT	PHGDH	PHGDH	7|4|1	12	4	3	28|6|6	0	0	0	0	0	-54.5	0.3	0.79
CDC45NT	GNB2L1	GNB2L1	4|5|3	12	4	3	41|12|11	0	0	0	0	0	-82.59	0.19	0.79
CDC45NT	JUP	JUP	3|6|2	11	3.67	3	22|0|1	0	0	0	0	0	-26.9	0.48	0.79
CDC45NT	PGK1	PGK1	5|4|2	11	3.67	3	34|2|3	0	0	0	0	0	-49.36	0.28	0.79
CDC45NT	UBA1	UBA1	6|4|1	11	3.67	3	49|1|4	0	0	0	0	0	-74.42	0.2	0.79
CDC45NT	VDAC3	VDAC3	4|3|4	11	3.67	3	14|4|3	0	0	0	0	0	-22.42	0.52	0.79
CDC45NT	RPSA	RPSA	5|4|2	11	3.67	3	21|1|5	0	0	0	0	0	-32.63	0.41	0.79
CDC45NT	IPO5	IPO5	7|2|2	11	3.67	3	53|0|0	0	0	0	0	0	-69.28	0.21	0.79
CDC45NT	GANAB	GANAB	6|4|0	10	3.33	3	62|0|11	0	0	0	0	0	-107.03	0.14	0.79
CDC45NT	PSMD6	PSMD6	7|3|0	10	3.33	3	19|0|1	0	0	0	0	0	-28.76	0.5	0.74
CDC45NT	RPN1	RPN1	4|6|0	10	3.33	3	25|0|1	0	0	0	0	0	-37.46	0.38	0.79
CDC45NT	EIF3C	EIF3C	3|5|2	10	3.33	3	25|0|1	0	0	0	0	0	-31.02	0.38	0.79
CDC45NT	RAB1A	RAB1A	4|4|2	10	3.33	3	10|2|2	0	0	0	0	0	-15.4	0.71	0.79
CDC45NT	CDK1	CDK1	4|4|2	10	3.33	3	27|1|7	0	0	0	0	0	-43.93	0.29	0.79
CDC45NT	PRMT1	PRMT1	6|3|1	10	3.33	3	29|2|3	0	0	0	0	0	-45.48	0.29	0.79
CDC45NT	RPL11	RPL11	3|4|3	10	3.33	3	11|3|2	0	0	0	0	0	-16	0.63	0.79
CDC45NT	VDAC2	VDAC2	3|6|1	10	3.33	3	17|1|4	0	0	0	0	0	-28.52	0.45	0.79
CDC45NT	RPA1	RPA1	7|1|2	10	3.33	3	16|0|0	0	0	0	0	0	-19.78	0.63	0.71
CDC45NT	H2AFV	H2AFV	5|2|3	10	3.33	3	5|2|2	0	0.01	0	0.01	0	-9.5	1.11	0.67
CDC45NT	HNRNPM	HNRNPM	4|6|0	10	3.33	3	32|0|4	0	0	0	0	0	-52.15	0.28	0.79
CDC45NT	LRRC59	LRRC59	4|3|3	10	3.33	3	13|1|1	0	0	0	0	0	-14.29	0.67	0.79
CDC45NT	DSP	DSP	1|8|0	9	3	3	24|0|0	0	0	0	0	0	-34.37	0.38	0.79
CDC45NT	EIF2S3	EIF2S3	5|4|0	9	3	3	27|1|3	0	0	0	0	0	-44.87	0.29	0.79
CDC45NT	EIF3M	EIF3M	3|6|0	9	3	3	11|0|0	0	0.01	0	0.01	0	-15.87	0.82	0.67
CDC45NT	RAB5C	RAB5C	5|3|1	9	3	3	10|2|2	0	0	0	0	0	-17.66	0.64	0.72
CDC45NT	HACD3	HACD3	3|4|2	9	3	3	13|0|0	0	0	0	0	0	-13.52	0.69	0.79
CDC45NT	TAGLN2	TAGLN2	4|4|1	9	3	3	10|1|3	0	0	0	0	0	-17.64	0.64	0.79
CDC45NT	RPL13A	RPL13A	3|4|2	9	3	3	8|2|1	0	0	0	0	0	-11.61	0.82	0.71
CDC45NT	SUPT16H	SUPT16H	5|4|0	9	3	3	26|0|1	0	0	0	0	0	-38.81	0.33	0.79
CDC45NT	ATP5B	ATP5B	5|2|2	9	3	3	34|4|16	0	0	0	0	0	-71.4	0.17	0.79
CDC45NT	CCDC22	CCDC22	3|4|2	9	3	3	5|2|2	0	0	0	0	0	-9.5	1	0.7
CDC45NT	SNRPB	SNRPB	5|3|1	9	3	3	8|1|4	0	0	0	0	0	-16.43	0.69	0.72
CDC45NT	RAB6A	RAB6A	4|2|2	8	2.67	3	8|2|2	0	0	0	0	0	-12.85	0.67	0.79
CDC45NT	MARS	MARS	5|3|0	8	2.67	3	19|0|1	0	0	0	0	0	-28.76	0.4	0.79
CDC45NT	SF3B3	SF3B3	5|3|0	8	2.67	3	29|0|1	0	0	0	0	0	-43.2	0.27	0.79
CDC45NT	EIF3E	EIF3E	3|4|1	8	2.67	3	23|0|0	0	0	0	0	0	-29.59	0.35	0.79
CDC45NT	NSUN4	NSUN4	3|4|1	8	2.67	3	4|5|3	0	0	0	0	0	-15.4	0.67	0.79
CDC45NT	RPL18A	RPL18A	3|3|2	8	2.67	3	9|0|4	0	0	0	0	0	-14.01	0.62	0.79
CDC45NT	NME1-NME2	NME1;NME1-NME2	4|3|1	8	2.67	3	32|2|4	0	0	0	0	0	-51.31	0.21	0.79
CDC45NT	BCAP31	BCAP31	4|3|1	8	2.67	3	18|0|0	0	0	0	0	0	-22.46	0.44	0.79
CDC45NT	EIF3A	EIF3A	3|4|0	7	2.33	3	43|0|3	0	0	0	0	0	-66.86	0.15	0.79
CDC45NT	EIF3D	EIF3D	4|3|0	7	2.33	3	16|0|1	0	0	0	0	0	-24.45	0.41	0.79
CDC45NT	RPL27A	RPL27A	3|3|1	7	2.33	3	6|0|1	0	0.01	0	0.01	0	-8.2	1	0.65
CDC45NT	RPS6	RPS6	3|4|0	7	2.33	3	6|3|0	0	0	0	0	0	-13.39	0.78	0.69
CDC45NT	VDAC1	VDAC1	3|2|2	7	2.33	3	20|2|2	0	0	0	0	0	-28.38	0.29	0.79
CDC45NT	HPRT1	HPRT1	4|3|0	7	2.33	3	15|2|4	0	0	0	0	0	-30.56	0.33	0.79
CDC45NT	DSG1	DSG1	1|6|0	7	2.33	3	10|0|1	0	0	0	0	0	-16	0.64	0.68
CDC45NT	ANXA5	ANXA5	4|3|0	7	2.33	3	34|3|4	0	0	0	0	0	-59.7	0.17	0.79
CDC45NT	HNRNPR	HNRNPR	2|5|0	7	2.33	3	9|1|1	0	0	0	0	0	-16.16	0.64	0.7
CDC45NT	SNRPE	SNRPE	2|3|2	7	2.33	3	6|0|2	0	0	0	0	0	-8	0.88	0.69
CDC45NT	PFN1	PFN1	3|1|2	6	2	3	15|6|7	0	0	0	0	0	-37.8	0.21	0.79
CDC45NT	IRS4	IRS4	4|2|0	6	2	3	19|0|0	0	0	0	0	0	-27.17	0.32	0.79
CDC45NT	ATP5F1	ATP5F1	1|5|0	6	2	3	16|0|0	0	0	0	0	0	-22.85	0.38	0.79
CDC45NT	RSL1D1	RSL1D1	3|3|0	6	2	3	5|1|1	0	0	0	0	0	-10.75	0.86	0.66
CDC45NT	FDPS	FDPS	3|1|2	6	2	3	10|0|1	0	0	0	0	0	-13.29	0.55	0.79
CDC45NT	PPP2CA	PPP2CA	3|1|2	6	2	3	10|0|0	0	0	0	0	0	-11.75	0.6	0.79
CDC45NT	DDX5	DDX5	3|3|0	6	2	3	9|1|0	0	0	0	0	0	-14.51	0.6	0.79
CDC45NT	ATP5L	ATP5L	4|1|1	6	2	3	6|2|3	0	0	0	0	0	-14.11	0.55	0.71
CDC45NT	MSN	MSN	5|1|0	6	2	3	28|0|2	0	0	0	0	0	-43.26	0.2	0.79
CDC45NT	DDOST	DDOST	2|4|0	6	2	3	13|0|2	0	0	0	0	0	-21.55	0.4	0.79
CDC45NT	RCC2	RCC2	1|5|0	6	2	3	35|0|3	0	0	0	0	0	-55.11	0.16	0.79
CDC45NT	EIF4A3	EIF4A3	3|2|0	5	1.67	3	23|0|2	0	0	0	0	0	-36.01	0.2	0.79
CDC45NT	TRIP13	TRIP13	2|3|0	5	1.67	3	10|0|1	0	0	0	0	0	-16	0.45	0.79
CDC45NT	CCAR2	CCAR2	3|2|0	5	1.67	3	9|0|0	0	0	0	0	0	-12.84	0.56	0.79
CDC45NT	RUVBL1	RUVBL1	2|1|2	5	1.67	3	9|0|0	0	0	0	0	0	-10.34	0.56	0.79
CDC45NT	YWHAQ	YWHAQ	3|2|0	5	1.67	3	19|4|2	0	0	0	0	0	-36.32	0.2	0.79
CDC45NT	TUFM	TUFM	3|1|1	5	1.67	3	28|1|2	0	0	0	0	0	-41.08	0.16	0.79
CDC45NT	AHSA1	AHSA1	2|3|0	5	1.67	3	13|0|0	0	0	0	0	0	-18.57	0.38	0.79
CDC45NT	EIF5A	EIF5A	3|2|0	5	1.67	3	6|2|0	0	0	0	0	0	-12.09	0.63	0.69
CDC45NT	RPL22	RPL22	2|2|1	5	1.67	3	6|2|1	0	0	0	0	0	-11.01	0.56	0.79
CDC45NT	DARS	DARS	2|3|0	5	1.67	3	33|0|0	0	0	0	0	0	-47.56	0.15	0.79
CDC45NT	HSPD1	HSPD1	5|0|0	5	1.67	3	29|6|7	0	0	0	0	0	-61.44	0.12	0.79
CDC45NT	HNRNPC	HNRNPC	3|1|1	5	1.67	3	11|1|4	0	0	0	0	0	-20.35	0.31	0.79
CDC45NT	PLS3	PLS3	2|3|0	5	1.67	3	34|0|3	0	0	0	0	0	-53.61	0.14	0.79
CDC45NT	SRSF11	SRSF11	0|3|1	4	1.33	3	15|0|6	0	0	0	0	0	-30.48	0.19	0.79
CDC45NT	PSMD13	PSMD13	1|3|0	4	1.33	3	19|0|0	0	0	0	0	0	-27.17	0.21	0.79
CDC45NT	SARS	SARS	2|2|0	4	1.33	3	25|0|0	0	0	0	0	0	-35.89	0.16	0.79
CDC45NT	PSMC2	PSMC2	2|2|0	4	1.33	3	15|0|0	0	0	0	0	0	-21.34	0.27	0.79
CDC45NT	PRPF8	PRPF8	1|3|0	4	1.33	3	57|0|0	0	0	0	0	0	-83.02	0.07	0.79
CDC45NT	SLC25A11	SLC25A11	2|2|0	4	1.33	3	11|0|0	0	0	0	0	0	-15.87	0.36	0.79
CDC45NT	DDX39A	DDX39A	3|1|0	4	1.33	3	10|0|1	0	0	0	0	0	-16	0.36	0.79
CDC45NT	ABCE1	ABCE1	2|2|0	4	1.33	3	13|0|0	0	0	0	0	0	-18.57	0.31	0.79
CDC45NT	LARS	LARS	2|2|0	4	1.33	3	37|0|0	0	0	0	0	0	-53.48	0.11	0.79
CDC45NT	SSB	SSB	3|1|0	4	1.33	3	16|0|0	0	0	0	0	0	-22.85	0.25	0.79
CDC45NT	PFKL	PFKL	2|2|0	4	1.33	3	15|0|0	0	0	0	0	0	-21.34	0.27	0.79
CDC45NT	MAT2A	MAT2A	2|2|0	4	1.33	3	14|0|1	0	0	0	0	0	-21.44	0.27	0.79
CDC45NT	RAC1	RAC1	3|1|0	4	1.33	3	8|1|0	0	0	0	0	0	-13.01	0.44	0.79
CDC45NT	DYNC1H1	DYNC1H1	2|2|0	4	1.33	3	158|0|2	0	0	0	0	0	-236.51	0.02	0.79
CDC45NT	LUC7L3	LUC7L3	1|2|1	4	1.33	3	7|2|4	0	0	0	0	0	-16.74	0.31	0.79
CDC45NT	PLD3	PLD3	2|2|0	4	1.33	3	6|0|1	0	0	0	0	0	-10.45	0.57	0.79
CDC45NT	PSMA7	PSMA7	2|1|1	4	1.33	3	18|2|5	0	0	0	0	0	-32.88	0.16	0.79
CDC45NT	AIMP2	AIMP2	2|2|0	4	1.33	3	7|0|2	0	0	0	0	0	-13.2	0.44	0.79
CDC45NT	PPP1CA	PPP1CA	2|2|0	4	1.33	3	19|0|1	0	0	0	0	0	-28.76	0.2	0.79
CDC45NT	USMG5	USMG5	2|2|0	4	1.33	3	5|0|1	0	0	0	0	0	-9	0.67	0.79
CDC45NT	ACTR2	ACTR2	1|2|1	4	1.33	3	9|0|1	0	0	0	0	0	-11.9	0.4	0.79
CDC45NT	HIST1H1C	HIST1H1C	2|2|0	4	1.33	3	3|1|3	0	0	0	0	0	-11.01	0.57	0.79
CDC45NT	PSMB1	PSMB1	3|1|0	4	1.33	3	13|0|1	0	0	0	0	0	-20.19	0.29	0.79
CDC45NT	RRM2	RRM2	0|2|2	4	1.33	3	7|0|0	0	0	0	0	0	-10.24	0.57	0.79
CDC45NT	APBB1	APBB1	1|1|1	3	1	3	0|0|0	0	0	0	0	0	0.22	10	0.79
CDC45NT	SFXN1	SFXN1	2|1|0	3	1	3	10|1|0	0	0	0	0	0	-16	0.27	0.79
CDC45NT	GART	GART	2|1|0	3	1	3	34|1|1	0	0	0	0	0	-52.06	0.08	0.79
CDC45NT	EIF4A2	EIF4A2	1|2|0	3	1	3	4|1|0	0	0.01	0	0.01	0	-8.05	0.6	0.66
CDC45NT	TMEM63A	TMEM63A	1|1|1	3	1	3	3|0|0	0	0	0	0	0	-3.48	1	0.79
CDC45NT	ATP1A1	ATP1A1	1|2|0	3	1	3	37|1|2	0	0	0	0	0	-58.02	0.07	0.79
CDC45NT	KPNB1	KPNB1	0|2|1	3	1	3	41|2|1	0	0	0	0	0	-63.94	0.07	0.79
CDC45NT	EIF3B	EIF3B	2|1|0	3	1	3	39|0|0	0	0	0	0	0	-56.39	0.08	0.79
CDC45NT	RARS	RARS	3|0|0	3	1	3	32|0|3	0	0	0	0	0	-50.71	0.09	0.79
CDC45NT	DHX38	DHX38	1|1|1	3	1	3	0|0|0	0	0	0	0	0	0.22	10	0.79
CDC45NT	HAT1	HAT1	2|1|0	3	1	3	6|0|1	0	0	0	0	0	-10.45	0.43	0.79
CDC45NT	EPHX1	EPHX1	2|1|0	3	1	3	6|0|0	0	0	0	0	0	-8.73	0.5	0.79
CDC45NT	DCXR	DCXR	1|2|0	3	1	3	9|0|0	0	0	0	0	0	-12.84	0.33	0.79
CDC45NT	AGAP3	AGAP3	1|1|1	3	1	3	1|2|1	0	0	0	0	0	-5.12	0.75	0.79
CDC45NT	IGF2BP1	IGF2BP1	2|1|0	3	1	3	6|0|0	0	0	0	0	0	-8.73	0.5	0.79
CDC45NT	TRAP1	TRAP1	1|2|0	3	1	3	59|0|3	0	0	0	0	0	-90.55	0.05	0.79
CDC45NT	YWHAZ	YWHAZ	2|1|0	3	1	3	40|4|6	0	0	0	0	0	-73.05	0.06	0.79
CDC45NT	SNRNP200	SNRNP200	2|1|0	3	1	3	45|0|1	0	0	0	0	0	-66.79	0.07	0.79
CDC45NT	YARS	YARS	1|2|0	3	1	3	57|3|3	0	0	0	0	0	-92.07	0.05	0.79
CDC45NT	SURF4	SURF4	3|0|0	3	1	3	7|0|1	0	0	0	0	0	-11.92	0.38	0.69
CDC45NT	VARS	VARS	2|1|0	3	1	3	35|0|1	0	0	0	0	0	-52.01	0.08	0.79
CDC45NT	NOP56	NOP56	2|1|0	3	1	3	5|0|1	0	0	0	0	0	-9	0.5	0.79
CDC45NT	DHX15	DHX15	3|0|0	3	1	3	32|0|3	0	0	0	0	0	-50.71	0.09	0.79
CDC45NT	FEN1	FEN1	3|0|0	3	1	3	6|1|0	0	0.01	0	0.01	0	-10.45	0.43	0.67
CDC45NT	DENND5B	DENND5B	1|1|1	3	1	3	0|0|0	0	0	0	0	0	0.22	10	0.79
CDC45NT	PSMB2	PSMB2	2|1|0	3	1	3	10|0|0	0	0	0	0	0	-14.35	0.3	0.79
CDC45NT	CPNE3	CPNE3	1|2|0	3	1	3	11|1|0	0	0	0	0	0	-17.19	0.25	0.79
CDC45NT	PPWD1	PPWD1	1|1|0	2	0.67	3	0|0|0	0	0	0	0	0	-2.29	6.67	0.79
CDC45NT	DDX43	DDX43	0|1|1	2	0.67	3	0|0|0	0	0	0	0	0	-2.29	6.67	0.79
CDC45NT	SFXN4	SFXN4	1|0|1	2	0.67	3	1|0|0	0	0	0	0	0	-3.1	2	0.79
CDC45NT	HLCS	HLCS	1|1|0	2	0.67	3	28|4|1	0	0	0	0	0	-47.81	0.06	0.79
CDC45NT	LRIF1	LRIF1	1|1|0	2	0.67	3	0|0|0	0	0	0	0	0	-2.29	6.67	0.79
CDC45NT	SAR1A	SAR1A	2|0|0	2	0.67	3	8|1|1	0	0	0	0	0	-14.69	0.2	0.79
CDC45NT	CAPZA2	CAPZA2	1|1|0	2	0.67	3	8|1|2	0	0	0	0	0	-16.33	0.18	0.79
CDC45NT	RPL23A	RPL23A	1|1|0	2	0.67	3	3|0|0	0	0	0	0	0	-4.88	0.67	0.79
CDC45NT	PSMD1	PSMD1	1|1|0	2	0.67	3	12|0|0	0	0	0	0	0	-17.06	0.17	0.79
CDC45NT	PSMD3	PSMD3	2|0|0	2	0.67	3	13|0|0	0	0	0	0	0	-18.57	0.15	0.79
CDC45NT	PSMD2	PSMD2	0|2|0	2	0.67	3	13|0|0	0	0	0	0	0	-18.57	0.15	0.79
CDC45NT	SRBD1	SRBD1	1|1|0	2	0.67	3	0|0|0	0	0	0	0	0	-2.29	6.67	0.79
CDC45NT	LCP1	LCP1	1|1|0	2	0.67	3	20|0|0	0	0	0	0	0	-28.69	0.1	0.79
CDC45NT	RPN2	RPN2	1|1|0	2	0.67	3	16|0|0	0	0	0	0	0	-22.85	0.12	0.79
CDC45NT	MIF	MIF	2|0|0	2	0.67	3	6|3|3	0	0	0	0	0	-18.19	0.17	0.79
CDC45NT	SLC25A13	SLC25A13	1|1|0	2	0.67	3	20|0|0	0	0	0	0	0	-28.69	0.1	0.79
CDC45NT	ATP1B3	ATP1B3	0|2|0	2	0.67	3	12|0|1	0	0	0	0	0	-18.69	0.15	0.79
CDC45NT	RPL37A	RPL37A	1|1|0	2	0.67	3	1|0|0	0	0	0	0	0	-3.1	2	0.79
CDC45NT	U2AF2	U2AF2	1|1|0	2	0.67	3	0|0|0	0	0	0	0	0	-2.29	6.67	0.79
CDC45NT	MTHFD1	MTHFD1	1|1|0	2	0.67	3	37|2|1	0	0	0	0	0	-58.02	0.05	0.79
CDC45NT	EIF2B1	EIF2B1	1|1|0	2	0.67	3	12|0|0	0	0	0	0	0	-17.06	0.17	0.79
CDC45NT	PGAM5	PGAM5	2|0|0	2	0.67	3	9|0|0	0	0	0	0	0	-12.84	0.22	0.79
CDC45NT	PGAM1	PGAM1	2|0|0	2	0.67	3	33|0|2	0	0	0	0	0	-50.66	0.06	0.79
CDC45NT	CBX1	CBX1	1|1|0	2	0.67	3	0|0|0	0	0	0	0	0	-2.29	6.67	0.79
CDC45NT	HNRNPAB	HNRNPAB	1|1|0	2	0.67	3	3|0|0	0	0	0	0	0	-4.88	0.67	0.79
CDC45NT	RANBP1	RANBP1	1|1|0	2	0.67	3	0|0|0	0	0	0	0	0	-2.29	6.67	0.79
CDC45NT	RAB1B	RAB1B	1|1|0	2	0.67	3	8|0|1	0	0	0	0	0	-13.01	0.22	0.79
CDC45NT	API5	API5	1|1|0	2	0.67	3	11|0|0	0	0	0	0	0	-15.87	0.18	0.79
CDC45NT	SF3B2	SF3B2	1|1|0	2	0.67	3	0|0|0	0	0	0	0	0	-2.29	6.67	0.79
CDC45NT	XIRP2	XIRP2	1|1|0	2	0.67	3	0|0|0	0	0	0	0	0	-2.29	6.67	0.79
CDC45NT	NOP58	NOP58	1|1|0	2	0.67	3	7|1|1	0	0	0	0	0	-13.24	0.22	0.79
CDC45NT	EVC2	EVC2	1|1|0	2	0.67	3	0|0|0	0	0	0	0	0	-2.29	6.67	0.79
CDC45NT	EPRS	EPRS	1|1|0	2	0.67	3	62|0|0	0	0	0	0	0	-90.48	0.03	0.79
CDC45NT	YWHAE	YWHAE	2|0|0	2	0.67	3	44|2|2	0	0	0	0	0	-69.82	0.04	0.79
CDC45NT	LSM4	LSM4	1|1|0	2	0.67	3	1|0|0	0	0	0	0	0	-3.1	2	0.79
CDC45NT	CROCC	CROCC	1|1|0	2	0.67	3	3|1|0	0	0	0	0	0	-6.69	0.5	0.79
CDC45NT	VCP	VCP	2|0|0	2	0.67	3	8|0|0	0	0	0	0	0	-11.75	0.25	0.79
CDC45NT	ZGRF1	ZGRF1	1|1|0	2	0.67	3	2|0|0	0	0	0	0	0	-4.46	1	0.79
CDC45NT	SSR4	SSR4	1|1|0	2	0.67	3	6|0|2	0	0	0	0	0	-12.09	0.25	0.79
CDC45NT	TPI1	TPI1	2|0|0	2	0.67	3	22|9|5	0	0	0	0	0	-52.82	0.06	0.79
CDC45NT	TTN	TTN	0|1|1	2	0.67	3	2|2|0	0	0	0	0	0	-6.89	0.5	0.79
CDC45NT	IDH1	IDH1	0|1|1	2	0.67	3	3|0|0	0	0	0	0	0	-4.88	0.67	0.79
CDC45NT	NARS	NARS	1|1|0	2	0.67	3	28|0|2	0	0	0	0	0	-43.26	0.07	0.79
CDC45NT	RBM39	RBM39	0|1|1	2	0.67	3	31|0|4	0	0	0	0	0	-50.76	0.06	0.79
CDC45NT	UBA2	UBA2	2|0|0	2	0.67	3	25|0|1	0	0	0	0	0	-37.46	0.08	0.79
CDC45NT	PPIB	PPIB	2|0|0	2	0.67	3	17|3|3	0	0	0	0	0	-33.51	0.09	0.79
CDC45NT	DAD1	DAD1	1|1|0	2	0.67	3	4|0|2	0	0	0	0	0	-9.28	0.33	0.79
CDC45NT	APMAP	APMAP	2|0|0	2	0.67	3	13|0|1	0	0	0	0	0	-20.19	0.14	0.79
CDC45NT	CANX	CANX	1|1|0	2	0.67	3	21|1|1	0	0	0	0	0	-33.17	0.09	0.79
CDC45NT	DDX6	DDX6	1|1|0	2	0.67	3	17|0|0	0	0	0	0	0	-24.37	0.12	0.79
CDC45NT	DEK	DEK	2|0|0	2	0.67	3	4|0|2	0	0	0	0	0	-9.28	0.33	0.79
CDC45NT	SMC1A	SMC1A	0|1|1	2	0.67	3	0|0|0	0	0	0	0	0	-2.29	6.67	0.79
CDC45NT	ECI1	ECI1	2|0|0	2	0.67	3	5|0|1	0	0	0	0	0	-9	0.33	0.79
CDC45NT	IPO7	IPO7	1|1|0	2	0.67	3	12|0|0	0	0	0	0	0	-17.06	0.17	0.79
CDC45NT	CDC37	CDC37	1|1|0	2	0.67	3	8|0|1	0	0	0	0	0	-13.01	0.22	0.79
CDC45NT	PDCD6	PDCD6	2|0|0	2	0.67	3	9|0|1	0	0	0	0	0	-14.51	0.2	0.79
CDC45NT	VPS35	VPS35	2|0|0	2	0.67	3	14|0|0	0	0	0	0	0	-20.09	0.14	0.79
CDC45NT	STAT5B	STAT5B	1|0|1	2	0.67	3	1|0|0	0	0	0	0	0	-3.1	2	0.79
CDC45NT	PRPS1	PRPS1	1|1|0	2	0.67	3	21|0|1	0	0	0	0	0	-31.59	0.09	0.79
CDC45NT	VPS13D	VPS13D	0|1|1	2	0.67	3	2|0|0	0	0	0	0	0	-4.46	1	0.79
CDC45NT	GNA13	GNA13	1|0|1	2	0.67	3	2|0|0	0	0	0	0	0	-4.46	1	0.79
CDC45NT	TMCO1	TMCO1	1|0|0	1	0.33	3	1|0|0	0	0	0	0	0	-3.1	1	0.79
CDC45NT	LEMD2	LEMD2	1|0|0	1	0.33	3	0|0|0	0	0	0	0	0	-2.29	3.33	0.79
CDC45NT	PPP2R2A	PPP2R2A	1|0|0	1	0.33	3	13|0|0	0	0	0	0	0	-18.57	0.08	0.79
CDC45NT	ANO5	ANO5	1|0|0	1	0.33	3	0|0|1	0	0	0	0	0	-3.1	1	0.79
CDC45NT	TANGO6	TANGO6	1|0|0	1	0.33	3	0|0|0	0	0	0	0	0	-2.29	3.33	0.79
CDC45NT	LSS	LSS	1|0|0	1	0.33	3	0|0|0	0	0	0	0	0	-2.29	3.33	0.79
CDC45NT	VAPA	VAPA	1|0|0	1	0.33	3	8|0|0	0	0	0	0	0	-11.75	0.12	0.79
CDC45NT	LAMA1	LAMA1	0|0|1	1	0.33	3	1|0|0	0	0	0	0	0	-3.1	1	0.79
CDC45NT	PSMD8	PSMD8	1|0|0	1	0.33	3	7|0|0	0	0	0	0	0	-10.24	0.14	0.79
CDC45NT	EEF1A2	EEF1A2	1|0|0	1	0.33	3	3|2|0	0	0	0	0	0	-8.21	0.2	0.79
CDC45NT	RAB2A	RAB2A	0|1|0	1	0.33	3	13|0|1	0	0	0	0	0	-20.19	0.07	0.79
CDC45NT	CPSF1	CPSF1	1|0|0	1	0.33	3	0|0|0	0	0	0	0	0	-2.29	3.33	0.79
CDC45NT	DDX18	DDX18	1|0|0	1	0.33	3	7|0|1	0	0	0	0	0	-11.92	0.12	0.79
CDC45NT	QRICH1	QRICH1	0|0|1	1	0.33	3	0|0|0	0	0	0	0	0	-2.29	3.33	0.79
CDC45NT	YARS2	YARS2	1|0|0	1	0.33	3	10|0|0	0	0	0	0	0	-14.35	0.1	0.79
CDC45NT	PRPF4	PRPF4	1|0|0	1	0.33	3	0|0|0	0	0	0	0	0	-2.29	3.33	0.79
CDC45NT	CCDC154	CCDC154	1|0|0	1	0.33	3	0|0|0	0	0	0	0	0	-2.29	3.33	0.79
CDC45NT	COPS3	COPS3	0|1|0	1	0.33	3	6|0|1	0	0	0	0	0	-10.45	0.14	0.79
CDC45NT	NCSTN	NCSTN	1|0|0	1	0.33	3	2|0|0	0	0	0	0	0	-4.46	0.5	0.79
CDC45NT	CDC42BPA	CDC42BPA	0|1|0	1	0.33	3	1|0|2	0	0	0	0	0	-5.33	0.33	0.79
CDC45NT	ARGLU1	ARGLU1	0|1|0	1	0.33	3	5|2|2	0	0	0	0	0	-13.83	0.11	0.79
CDC45NT	ADSS	ADSS	1|0|0	1	0.33	3	3|0|0	0	0	0	0	0	-4.88	0.33	0.79
CDC45NT	INTS12	INTS12	0|0|1	1	0.33	3	0|0|0	0	0	0	0	0	-2.29	3.33	0.79
CDC45NT	NAE1	NAE1	0|1|0	1	0.33	3	5|0|0	0	0	0	0	0	-7.84	0.2	0.79
CDC45NT	TAOK1	TAOK1	0|0|1	1	0.33	3	3|1|2	0	0	0	0	0	-9.52	0.17	0.79
CDC45NT	SMARCA2	SMARCA2	1|0|0	1	0.33	3	1|0|0	0	0	0	0	0	-3.1	1	0.79
CDC45NT	FAM192A	FAM192A	0|0|1	1	0.33	3	0|0|0	0	0	0	0	0	-2.29	3.33	0.79
CDC45NT	PFKP	PFKP	1|0|0	1	0.33	3	37|0|1	0	0	0	0	0	-55.03	0.03	0.79
CDC45NT	TIMM44	TIMM44	1|0|0	1	0.33	3	16|0|0	0	0	0	0	0	-22.85	0.06	0.79
CDC45NT	PRMT5	PRMT5	1|0|0	1	0.33	3	11|0|0	0	0	0	0	0	-15.87	0.09	0.79
CDC45NT	KPNA2	KPNA2	1|0|0	1	0.33	3	17|0|4	0	0	0	0	0	-30.32	0.05	0.79
CDC45NT	DMD	DMD	1|0|0	1	0.33	3	0|0|0	0	0	0	0	0	-2.29	3.33	0.79
CDC45NT	ARHGAP6	ARHGAP6	0|0|1	1	0.33	3	0|0|1	0	0	0	0	0	-3.1	1	0.79
CDC45NT	CISD2	CISD2	0|1|0	1	0.33	3	3|0|0	0	0	0	0	0	-4.88	0.33	0.79
CDC45NT	CDK11B	CDK11B	1|0|0	1	0.33	3	1|0|0	0	0	0	0	0	-3.1	1	0.79
CDC45NT	GPR89B	GPR89B	0|1|0	1	0.33	3	0|0|0	0	0	0	0	0	-2.29	3.33	0.79
CDC45NT	TP53	TP53	0|1|0	1	0.33	3	0|0|0	0	0	0	0	0	-2.29	3.33	0.79
CDC45NT	GNAS	GNAS	0|1|0	1	0.33	3	7|1|1	0	0	0	0	0	-13.24	0.11	0.79
CDC45NT	PHF3	PHF3	0|1|0	1	0.33	3	0|0|2	0	0	0	0	0	-4.46	0.5	0.79
CDC45NT	EPB41L3	EPB41L3	0|0|1	1	0.33	3	6|0|0	0	0	0	0	0	-8.73	0.17	0.79
CDC45NT	ERCC6	ERCC6	1|0|0	1	0.33	3	1|0|0	0	0	0	0	0	-3.1	1	0.79
CDC45NT	SALL2	SALL2	1|0|0	1	0.33	3	0|0|0	0	0	0	0	0	-2.29	3.33	0.79
CDC45NT	CMYA5	CMYA5	1|0|0	1	0.33	3	1|0|0	0	0	0	0	0	-3.1	1	0.79
CDC45NT	GPD2	GPD2	0|0|1	1	0.33	3	1|0|0	0	0	0	0	0	-3.1	1	0.79
CDC45NT	MLLT4	MLLT4	0|0|1	1	0.33	3	0|0|0	0	0	0	0	0	-2.29	3.33	0.79
CDC45NT	RPL26	RPL26	1|0|0	1	0.33	3	1|0|0	0	0	0	0	0	-3.1	1	0.79
CDC45NT	MCM3	MCM3	0|1|0	1	0.33	3	24|0|0	0	0	0	0	0	-34.37	0.04	0.79
CDC45NT	CASP3	CASP3	1|0|0	1	0.33	3	0|0|0	0	0	0	0	0	-2.29	3.33	0.79
CDC45NT	FLII	FLII	1|0|0	1	0.33	3	0|0|0	0	0	0	0	0	-2.29	3.33	0.79
CDC45NT	SCAMP3	SCAMP3	0|1|0	1	0.33	3	3|0|0	0	0	0	0	0	-4.88	0.33	0.79
CDC45NT	PRRC2C	PRRC2C	0|0|1	1	0.33	3	0|0|0	0	0	0	0	0	-2.29	3.33	0.79
CDC45NT	RANGAP1	RANGAP1	1|0|0	1	0.33	3	17|0|2	0	0	0	0	0	-27.34	0.05	0.79
CDC45NT	SRPR	SRPR	0|1|0	1	0.33	3	1|0|0	0	0	0	0	0	-3.1	1	0.79
CDC45NT	STMN1	STMN1	1|0|0	1	0.33	3	0|0|0	0	0	0	0	0	-2.29	3.33	0.79
CDC45NT	RPL4	RPL4	1|0|0	1	0.33	3	29|1|2	0	0	0	0	0	-46.32	0.03	0.79
CDC45NT	NMD3	NMD3	0|1|0	1	0.33	3	0|0|0	0	0	0	0	0	-2.29	3.33	0.79
CDC45NT	CHD7	CHD7	1|0|0	1	0.33	3	0|0|0	0	0	0	0	0	-2.29	3.33	0.79
CDC45NT	BCR	BCR	0|1|0	1	0.33	3	0|0|0	0	0	0	0	0	-2.29	3.33	0.79
CDC45NT	NPEPPS	NPEPPS	1|0|0	1	0.33	3	28|0|0	0	0	0	0	0	-40.27	0.04	0.79
CDC45NT	GYS1	GYS1	1|0|0	1	0.33	3	5|0|0	0	0	0	0	0	-7.84	0.2	0.79
CDC45NT	TAF9	TAF9	1|0|0	1	0.33	3	0|0|0	0	0	0	0	0	-2.29	3.33	0.79
CDC45NT	HNRNPF	HNRNPF	1|0|0	1	0.33	3	1|0|0	0	0	0	0	0	-3.1	1	0.79
CDC45NT	ARPC3	ARPC3	1|0|0	1	0.33	3	5|0|0	0	0	0	0	0	-7.84	0.2	0.79
CDC45NT	ADH5	ADH5	1|0|0	1	0.33	3	9|0|0	0	0	0	0	0	-12.84	0.11	0.79
CDC45NT	PLEKHG5	PLEKHG5	0|0|1	1	0.33	3	1|0|0	0	0	0	0	0	-3.1	1	0.79
CDC45NT	MRTO4	MRTO4	0|1|0	1	0.33	3	8|0|1	0	0	0	0	0	-13.01	0.11	0.79
CDC45NT	CHD6	CHD6	0|1|0	1	0.33	3	0|0|0	0	0	0	0	0	-2.29	3.33	0.79
CDC45NT	EIF3K	EIF3K	1|0|0	1	0.33	3	5|0|0	0	0	0	0	0	-7.84	0.2	0.79
CDC45NT	NEDD4L	NEDD4L	0|1|0	1	0.33	3	1|0|0	0	0	0	0	0	-3.1	1	0.79

## Sheet: PROSTAR_CDC45_HU_filter_Log2FC
ID	Peptides	Unique_peptides	Sequence_coverage____	MS_MS_count	Intensity_NLS_NT_N1	Intensity_NLS_NT_N2	Intensity_NLS_NT_N3	Intensity_NLS_NT_N4	Intensity_CDC45_HU_N2	Intensity_CDC45_HU_N3	Intensity_CDC45_HU_N4	Intensity_CDC45_NT_N2	Intensity_CDC45_NT_N3	Intensity_CDC45_NT_N4	Protein_Name	Mean_Intensity_NLS_NT	Mean_Intensity_CDC45_HU	Mean_Intensity_CDC45_NT	FC (CDC45HU/NLSNT)	FC (CDC45NT/NLSNT)	Log2 FC (CDC45HU/NLSNT)	Log2 FC (CDC45NT/NLSNT)
P35237;A0A024QZX5;A0A087X1N8;A0A2R8YD12;A0A2R8Y6A7;A0A2R8YDD0;A0A2R8Y517	9	9	35.1	22	13173.1	121971	22677.7	103939	40444.8	22997.3	93180.2	6.72038	5.40709	6.87091	SERPINB6	65440.1	52207.4	6.33279	0.79779	9.67723e-05	-0.32592	-13.335
A0A024R4E5;Q00341;H0Y394;H7C0A4;C9JIZ1;C9J5E5;C9JZI8;C9JES8;C9JHZ8;H7C2D1;H7BZC3;C9JHS7;C9JK79;C9JT62;C9JHN6;C9JEJ8;C9JBS3;C9JQ82;C9JMQ6;C9J739;C9JHS9	43	43	44.4	208	483765	675291	409082	254504	15827.5	192402	91727.8	44402.3	74533.3	193584	HDLBP	455661	99985.9	104173	0.219431	0.22862	-2.18816	-2.12898
A0A087WV90;A0A5H1ZRP8;P11532;A0A087WTU7;A0A075B6G3;Q4G0X0;A0A5H1ZRR9;A0A5H1ZRQ1;A0A5H1ZRP9;A0A5H1ZRQ8;H0Y304	5	5	2.3	5	1.86307	13.4588	2.44644	18.9019	108007	135674	125158	49470.3	69785.9	163259	DMD	9.16756	122946	94171.6	13411	10272.3	13.7111	13.3265
Q00610;A0A087WVQ6;J3KS13;K7EJJ5;J3KSQ2;J3QL20;J3KRF5;F5H5N6	103	81	71.6	1414	4.98767e+06	4.68816e+06	5.4126e+06	4.53254e+06	70224	2.24904e+06	960626	521598	1.51448e+06	2.07868e+06	CLTC	4.90524e+06	1.0933e+06	1.37159e+06	0.222883	0.279617	-2.16564	-1.83848
P18621;A0A087WXM6;J3QQT2;J3KRX5;A0A0A6YYL6;J3QLC8;A0A0A0MRF8;J3KRB3;A0A087WWH0;J3QS96;A0A087WY81;J3KSJ0	13	13	55.4	247	3.59672e+06	5.11124e+06	3.75571e+06	4.49731e+06	31128.9	154273	177134	14095.5	81280.3	116157	RPL17;RPL17-C18orf32	4.24024e+06	120845	70510.9	0.0284996	0.016629	-5.13291	-5.91016
Q96PV0;A0A2R8YDS2;A0A0A0MQZ2;A0A2R8Y6T2;A0A1B0GW70;B7ZCA0	3	3	3.6	21	63190	328519	62403.5	401127	847215	45064.5	525935	619404	419634	678737	SYNGAP1	213810	472738	572592	2.21102	2.67804	1.14471	1.42118
P45880;A0A0A0MR02;Q5JSD2;Q5JSD1;A2A3S1	11	11	48.6	195	425982	1.97239e+06	1.1256e+06	1.26325e+06	42165.3	55440.2	39086.4	18713.7	276096	95244.4	VDAC2	1.1968e+06	45564	130018	0.0380714	0.108638	-4.71515	-3.20241
Q5VT25;A0A0A0MRJ0;H0Y7V8;A0A0A0MRJ1;H0Y5V1;H0Y6R0;H0Y6V3	7	6	6.2	12	14015.5	125726	24039.8	110893	54994.8	709940	56458.1	106179	71621	176614	CDC42BPA	68668.7	273797	118138	3.98722	1.72041	1.99538	0.782749
Q8WZ42;A0A0A0MTS7;A0A0A0MRA3	53	53	2.5	107	1.20722e+06	2.87024e+06	1.97144e+06	2.81884e+06	200331	409757	69887.7	1.20232e+06	132760	80930.4	TTN	2.21694e+06	226659	472002	0.10224	0.212907	-3.28997	-2.2317
Q9NQ55;A0A0A6YYI3;A0A0B4J1V8;A8MV53;H7C446;C9J3W3;C9JHF7	10	10	32.8	78	439102	468637	636611	138225	532287	949707	633183	456567	798767	1.55193e+06	PPAN;PPAN-P2RY11	420644	705059	935755	1.67614	2.22458	0.745145	1.15353
P08865;C9J9K3;A0A0C4DG17;F8WD59	16	16	64.1	186	472585	681123	386806	654094	90449.7	594708	171218	93061.6	270861	450910	RPSA	548652	285459	271611	0.520291	0.495051	-0.94261	-1.01435
Q86UK5;A0A0C4DGE7;E9PFT2	5	5	5.1	6	5318.79	98158.9	23243.1	92457.5	72497.9	114114	58767.2	126067	94280	102532	EVC2	54794.6	81793	107626	1.49272	1.96417	0.577945	0.973923
P39656;A0A0C4DGS1;U3KQ84	15	15	53.7	250	1.19929e+06	2.40017e+06	1.8361e+06	1.92066e+06	35598.5	28693.7	68285.4	53050.5	588411	46911.4	DDOST	1.83905e+06	44192.5	229458	0.02403	0.124769	-5.37902	-3.00266
A0A0D9SEI3;A0A0D9SER5;A0A0D9SEN2;P21127;Q9UQ88;Q5QPR3;Q5QPR4;J3KS35;E7ESP2;Q5QPQ9;E9PFJ2;A0A087WYI9;A0A087X1I0	18	17	24.2	56	231564	160868	150153	170421	111658	264543	76411.3	108552	87126.9	114684	CDK11B;CDK11A	178251	150871	103454	0.846393	0.580385	-0.2406	-0.784918
A0A0D9SFB3;O00571;A0A0D9SF53;A0A2R8Y4A4;A0A2R8YFS5;A0A0D9SG12;A0A2R8YF78;A0A2R8Y645;A0A2U3TZJ9;A0A2R8YFR4;A0A2R8YCW1;A0A2R8Y5G6;F6S8Q4;A0A2R8Y7T2;A0A2R8YDT5;A0A2R8YDH3;O15523;A0A0J9YVQ7;A0A087WVZ1;A0A2R8Y650;A0A2R8YCU0;C9J081;C9J8G5;A0A087WX09;A0A2R8YF89;A0A2R8Y4D2;A0A2R8Y770;H0Y960	40	37	72.7	357	1.12305e+06	3.18052e+06	1.21665e+06	2.16095e+06	63074.8	542813	292164	98535.4	436645	712733	DDX3X;DDX3Y	1.92029e+06	299350	415971	0.155888	0.216619	-2.68142	-2.20677
P0DMV8;A0A0G2JIW1;P0DMV9;V9GZ37	40	23	71	921	2.80705e+06	1.23161e+07	3.21214e+06	7.88989e+06	3.32534e+06	9.74012e+06	6.33703e+06	4.69731e+06	4.31172e+06	8.23396e+06	HSPA1A;HSPA1B	6.5563e+06	6.4675e+06	5.74766e+06	0.986455	0.876662	-0.0196747	-0.189907
A0A0U1RQK7	67	4	39.2	381	497141	362943	402084	117119	136256	612542	287135	127768	233987	609274		344822	345311	323677	1.00142	0.938678	0.00204642	-0.0912974
P22105;A0A140T9C0;A0A140T902;A0A140T8Y3;A0A140TA52;A0A140TA41;A0A140TA33;A0A3B3ISX9;A0A087X0I0;A0A140T9L7;A0A140T8Z8;C9J7W4;A0A087WWA5;A0A140T956;Q16473	3	3	0.9	28	310893	271396	373046	215051	329851	652976	261586	244897	411539	221813	TNXB	292597	414804	292750	1.41766	1.00052	0.503516	0.00075418
A0A1B0GUC3;Q9C0B1;A0A1B0GV98;A0A1B0GTC5;A0A1B0GU26;A0A1B0GTC3;A0A1B0GVH5;A0A1B0GTY1;A0A1B0GTI3;A0A1B0GTZ8;X6R3I0;A0A1B0GUY7	5	5	13.3	7	3967.77	21845.9	19077.6	47164.3	121713	217855	89219.7	139392	732303	76783.2	FTO	23013.9	142929	316159	6.21056	13.7378	2.63472	3.78008
Q15652;A0A1W2PNZ9;H7BXU7	10	10	5.9	25	116874	98735.8	57464.6	102079	20781.4	289721	66126.5	63056	65644.7	86942.1	JMJD1C	93788.4	125543	71880.9	1.33858	0.766416	0.4207	-0.383801
O43175;A0A286YF22;A0A2C9F2M7;A0A286YFA2;A0A286YFL2;A0A286YFM8;A0A286YER3;A0A286YFC8;A0A286YFB2;A0A286YF34;A0A286YF78;A0A286YFF3;A0A286YFK5;A0A286YFE1	21	21	51	224	123679	1.68575e+06	218990	1.98826e+06	72886.5	386491	235506	49818.8	250080	480838	PHGDH	1.00417e+06	231628	260246	0.230666	0.259165	-2.11612	-1.94806
Q8TF72;A0A2R8Y5P9	3	3	2.4	36	1.32767e+06	682223	1.06627e+06	1.32429e+06	692284	822504	306198	114659	741687	840297	SHROOM3	1.10011e+06	606996	565548	0.551758	0.514082	-0.857892	-0.95993
A0A2R8Y7P6;A0A2R8YDM9;Q99700;H0YH87;A0A5F9ZHH4;F8VQP2;V9GY86;A0A5F9ZI57;A0A2R8Y7E6;A0A2R8Y5A6;A0A5F9ZHX3;A0A5F9ZHW5;F8W0B5;F8WB06	3	3	6.9	5	9194.73	21714.7	20476.6	75238.5	43925.7	262622	89972.3	119900	109770	137759	ATXN2	31656.1	132173	122477	4.17528	3.86897	2.06187	1.95195
P62263;A0A2R8Y811;E5RH77	11	11	43	142	1.54222e+06	2.4224e+06	1.71393e+06	2.26354e+06	64992.8	40096.2	20318.3	36032.3	37230.9	47518.5	RPS14	1.98552e+06	41802.4	40260.6	0.0210536	0.0202771	-5.56979	-5.62401
P62847;E7ETK0;A0A2R8Y849;A0A2R8YD14;A0A2R8Y8A0	5	5	30.1	140	3.0979e+06	1.84482e+06	2.60481e+06	999985	19258.8	159989	131797	46813.6	104926	183366	RPS24	2.13688e+06	103682	111702	0.0485202	0.0522733	-4.36527	-4.25778
Q05639;A0A2U3TZH3;A0A2R8Y488;A0A2R8Y660;A0A2R8YDN5	25	7	62.9	109	1.27387e+06	275693	1.2593e+06	374754	49686.7	31965.4	82857.4	33775.8	21849.5	39642.2	EEF1A2	795905	54836.5	31755.8	0.0688983	0.039899	-3.85939	-4.6475
Q9Y6M9;A0A3B3IT57;E7EWZ0;E9PF49;E9PH64	5	5	31.8	12	47566.5	70293	7047.91	251697	4.06041e+06	8.58565e+06	2.58434e+06	2.7692e+06	2.83122e+06	3.72112e+06	NDUFB9	94151.1	5.0768e+06	3.10718e+06	53.9218	33.0021	5.7528	5.04449
P47914;A0A3B3ITT5	3	3	20.8	49	748720	2.45793e+06	609557	2.14233e+06	49889.7	57021.8	65891.9	40559	38141	26184.6	RPL29	1.48963e+06	57601.1	34961.5	0.038668	0.0234699	-4.69272	-5.41305
A0A590PWR5;A6NI56;B7ZBA8;H3BS06	3	3	6.2	8	14102.3	155199	20301.9	300973	88512.2	559030	321112	356319	234671	448021	CCDC154	122644	322885	346337	2.6327	2.82392	1.39654	1.4977
A0A5F9ZH43;A4UGR9;A0A5F9ZHW6	7	7	2.5	13	54334.9	70058.4	49469.9	66641.3	95863.9	127311	22578.5	237403	598960	256069	XIRP2	60126.1	81917.7	364144	1.36243	6.05634	0.446183	2.59845
O94827;A0A5F9ZHW8;Q5SY18	4	4	4.6	12	41617.1	48165.7	29360.6	140913	31775.5	72784.3	27728.3	90868.9	72323	52906.1	PLEKHG5	65014	44096	72032.7	0.678254	1.10796	-0.560102	0.147902
A3KMH1	4	4	3	6	7355.44	488427	22227.5	126066	2.18805e+06	1.5791e+06	1.27299e+06	1.04059e+06	2.09482e+06	2.85417e+06	VWA8	161019	1.68005e+06	1.99652e+06	10.4339	12.3993	3.3832	3.63219
A6NHQ2	6	4	24.6	38	559145	1.48753e+06	428199	1.34114e+06	69375.8	52483.2	86418	36168.7	135285	137646	FBLL1	954005	69425.6	103033	0.0727728	0.108001	-3.78046	-3.21089
A8K968;A0A0A0MRA8;Q9Y2J2;A0A0A0MSA4;A0A1B0GTF8;A0A0J9YY18;A0A0J9YW31;A0A0J9YW26;J3QS55;A0A0J9YWN0;A0A0J9YWE1;A0A0J9YWS4	28	17	47.5	151	225880	83237.3	200894	49134	31340.4	200825	147219	302449	29823.9	43216.2	EPB41L3	139786	126461	125163	0.904678	0.895389	-0.144524	-0.159414
P55196;A8MQ02;J3KN01;Q5TIG5;H0Y8L4;H0Y9I0;H0Y7R8;H0Y8U8;H0Y948;F8W9I4	15	14	12	40	82535.5	167186	118901	213903	68262.7	34846.3	22499	115523	288569	41003.8	MLLT4	145632	41869.3	148365	0.287502	1.01877	-1.79836	0.0268308
Q9Y262;B0QY89;B0QY90;C9JHP4;C9K0Q7;H7C3A0;H0Y7E6	33	33	64.4	541	2.24314e+06	5.94998e+06	2.726e+06	3.83613e+06	21891.5	487712	152890	105368	478409	461818	EIF3L	3.68881e+06	220831	348532	0.0598651	0.0944835	-4.06214	-3.40379
P60891;B1ALA9;A0A2R8Y7H4;B7ZB02;B1ALA7	21	9	61	212	428578	297998	416979	152644	43143.5	18004.9	12729.6	70724.2	6034.1	12040.5	PRPS1	324050	24626	29599.6	0.0759945	0.0913428	-3.71796	-3.45256
B4DY08;G3V4C1;B2R5W2;G3V4W0;P07910;G3V2Q1;G3V576;G3V575;G3V555;G3V251;G3V5X6;G3V3K6;B4DSU6;G3V2D6;A0A0G2JPF8;A0A0G2JNQ3;G3V4M8;G3V5V7;O60812;P0DMR1;B7ZW38;B2RXH8;G3V2H6;B3KT61;E5RG71;Q86SE5	18	18	51.4	262	3.41333e+06	1.13063e+07	3.56524e+06	1.0746e+07	9124.71	288398	61536.4	14731.1	30377	210870	HNRNPC	7.25771e+06	119686	85326.1	0.0164909	0.0117566	-5.92219	-6.41038
P62826;B5MDF5;J3KQE5;F5H018;H0YFC6;B4DV51;A0A087X0W0	21	21	56	607	1.48906e+07	3.63634e+07	1.6124e+07	3.08414e+07	730792	4.41406e+06	3.16734e+06	1.72272e+06	2.86495e+06	4.82197e+06	RAN	2.45548e+07	2.77073e+06	3.13655e+06	0.112838	0.127736	-3.14767	-2.96876
P0CG08;B7ZAQ6;A0A087WW78;A0A087WW82;U3KPV2;E9PKY3	4	4	13.6	13	56747.3	47443.3	18579.9	143048	38934.9	68511.5	19958.3	119082	69349.6	59769.5	GPR89B;GPR89A	66454.7	42468.2	82733.7	0.639055	1.24497	-0.645987	0.316105
O95602;B9ZVN9	21	21	20.7	71	191875	215892	296999	164512	192931	99073.1	74994.3	1.02974e+06	65342.3	7365.89	POLR1A	217319	122333	367483	0.562917	1.69098	-0.829005	0.757863
P61513;C9J4Z3;M0R0A1;Q6P4E4;E9PEL3;M0R2L6;G5E9R3;A6NKH3	5	5	52.2	82	760585	1.42824e+06	535317	1.10935e+06	37596.9	17457.8	38495.8	31539.2	30968.5	44039.7	RPL37A	958374	31183.5	35515.8	0.0325379	0.0370584	-4.94173	-4.75406
Q96D46;C9JA08;C9J0B9;C9IZW9;C9K0C2;C9IY70	12	12	28.6	47	102848	73901.8	88005	53148.4	51098.4	54042.1	77628.1	28056.7	14513.6	53361.9	NMD3	79475.8	60922.9	31977.4	0.766559	0.402354	-0.383532	-1.31346
P83731;C9JXB8;C9JNW5	6	6	31.8	165	4.3953e+06	7.73208e+06	4.86215e+06	7.42631e+06	26107.5	250994	181142	33693.8	194439	332861	RPL24	6.10396e+06	152748	186998	0.0250244	0.0306355	-5.32052	-5.02865
P62910;D3YTB1;F8W727;D3YTI8	10	10	48.9	156	1.2717e+06	705961	692906	547145	79222.7	50838.2	45868.8	113140	107336	7724.99	RPL32	804428	58643.2	76067.2	0.0729005	0.0945605	-3.77793	-3.40262
D6R9P3;D6RD18;D6RBZ0;Q99729	9	9	32.1	54	416228	889747	331543	690054	55647.9	39998.2	31949.8	48823.4	30153.7	54927	HNRNPAB	581893	42532	44634.7	0.0730924	0.076706	-3.77413	-3.70452
Q9P2W9;D6RF48;D6RC71	6	6	19.4	16	70944.8	63352.2	48918.6	64932	52219.5	1.22379e+06	446594	142942	439867	408566	STX18	62036.9	574201	330458	9.2558	5.3268	3.21036	2.41327
Q14254;J3QLD9;E7EMK3;K7EKW9	7	7	20.3	16	15860.3	145800	29427.9	123141	374048	108212	109012	96271.8	278070	337630	FLOT2	78557.1	197091	237324	2.50888	3.02104	1.32704	1.59504
Q9Y520;E7EPN9;A0A2R8Y7F4;A0A2R8YET2;H7C5N8	16	10	7.5	37	66233.2	125415	60334.1	9.91349e+06	314349	65473.3	289736	441505	534597	145166	PRRC2C	2.54137e+06	223186	373756	0.0878213	0.147069	-3.50929	-2.76544
E9PAV3;F8VZJ2;H0YHX9;Q13765;F8W0W4;F8W1N5;F8VNW4;F8VZ58;Q9BZK3	9	9	4.3	301	7.01547e+06	1.76765e+07	6.64915e+06	1.94159e+07	7.97639e+06	1.42596e+07	1.38182e+07	2.8323e+06	5.74013e+06	6.51358e+06	NACA	1.26893e+07	1.20181e+07	5.02867e+06	0.947105	0.396293	-0.078403	-1.33536
Q99873;E9PKG1;E9PIX6;E9PQ98;H0YDE4;E9PNR9;E9PMW9;Q9NR22;E9PMZ2	24	24	64.2	345	1.39711e+06	1.20266e+06	1.20606e+06	594367	23213.5	320350	166088	59898.1	230006	371319	PRMT1	1.10005e+06	169884	220408	0.154433	0.200362	-2.69494	-2.31932
P55786;E9PLK3;A6NEC2;E9PP11;H0YDG0;H0YCQ5;E9PJY4;E9PJ74;E9PPD4;E9PRQ5;E9PJF9;E9PPZ2	40	40	55	437	1.6065e+06	514040	968247	593538	5539.13	23633.6	11307.8	9452.79	21495.5	18677.5	NPEPPS	920582	13493.5	16542	0.0146576	0.017969	-6.09221	-5.79834
P46776;E9PLL6;E9PJD9;E9PLX7	8	8	33.1	125	974460	3.63583e+06	942015	2.26434e+06	20634.5	193991	146240	34999.7	146187	200290	RPL27A	1.95416e+06	120288	127159	0.061555	0.0650708	-4.02198	-3.94185
P61803;F5GXX5;F5H895;A0A0B4J239	3	3	28.3	46	50341.5	670201	124367	760594	148294	69665.1	97689.9	138002	123270	184431	DAD1	401376	105216	148568	0.26214	0.370146	-1.93159	-1.43383
F5H433;Q9Y467;E7EW59;H0YFS7;F5H1G6	23	21	43.2	251	1.48506e+06	1.8726e+06	982243	1.57677e+06	20053.4	24594.4	7635.01	30499.1	21517.2	13668.3	SALL2	1.47917e+06	17427.6	21894.9	0.011782	0.0148021	-6.40727	-6.07805
Q96BP3;F5H7P7;D6R9Q1;D6RD43;H0Y8N5;D6RB19;D6RHV0	11	11	25.9	43	122613	49992	220531	35711.2	165778	173703	140541	82571.8	94606.6	41440	PPWD1	107212	160007	72872.8	1.49244	0.67971	0.577676	-0.557009
P09651;F8W6I7;F8VZ49;Q32P51;F8VTQ5;A0A2R8Y4L2;F8W646;F8VYN5;H0YH80	25	24	51.1	591	7.55166e+06	2.3109e+07	9.30052e+06	2.37149e+07	310263	1.1884e+06	795752	668781	678383	963987	HNRNPA1;HNRNPA1L2	1.5919e+07	764804	770384	0.0480433	0.0483939	-4.37952	-4.36903
Q14157;F8W726;Q5VU77;Q5VU79;Q5VU78;Q5VU81;Q5VU80;H0Y5H6;H7C2T8	17	17	23.5	94	184203	374940	187926	149538	34816.1	43236.6	29764.1	19489.2	60993.2	89505.6	UBAP2L	224152	35938.9	56662.7	0.160333	0.252787	-2.64086	-1.984
P69905;G3V1N2;A0A2R8Y7C0;CON__P01966	3	3	34.5	20	11700.5	52498.8	15052.8	67267.9	103961	97136.5	145944	279954	164540	237411	HBA1;HBA2	36630	115680	227302	3.15808	6.20534	1.65905	2.63351
Q6ZUT9;G3V1S3;H0YGE5	4	4	5.9	15	7388.52	24319.5	17683.2	27939	725291	958796	324700	243311	1.05138e+06	1.0448e+06	DENND5B	19332.5	669595	779831	34.6357	40.3377	5.11419	5.33406
P35659;H0Y993;A0A494C028;B4DFG0;H0Y8X0;D6RDA2;A0A494C198;D6R9L5	15	15	38.1	130	578767	1.37606e+06	641576	2.30389e+06	34553.2	41073.7	46691.3	23499.2	69941.8	104599	DEK	1.22507e+06	40772.7	66013.3	0.0332819	0.0538852	-4.90912	-4.21397
P40939;H0YFD6;A0A2R8Y4F5;A0A2R8YG21;A0A2R8Y688	11	11	23.1	54	152031	100276	84357.6	84799	109300	286221	367374	473424	608282	540729	HADHA	105366	254299	540812	2.41348	5.1327	1.27112	2.35972
O43169;H3BUX2;D6RFH4;J3QR91	7	7	62.7	51	30414.3	35296.8	108229	134183	78538.6	80289.5	80744	78470.6	74527.2	96515.4	CYB5B	77030.7	79857.4	83171.1	1.0367	1.07971	0.0519921	0.110648
Q9Y2K7;I3VM54	7	7	7.6	16	3769.84	13276.2	86808.8	218165	157158	440690	122842	36305.6	35870.5	171279	KDM2A	80504.9	240230	81151.6	2.98404	1.00803	1.57727	0.0115441
O00213;J3KPL8;A0A075B7G8;A0A087X0V7;A0A087WYH9;V9GY97;V9GYR7;V9GYD5	25	23	46.8	188	1.34925e+06	2.02165e+06	1.74388e+06	1.71232e+06	61031.9	40333.5	78482.8	19920.1	37685.5	49662.9	APBB1	1.70677e+06	59949.4	35756.2	0.0351244	0.0209496	-4.83138	-5.57694
O95232;J3KPP4;D6RDI2;D6RHH0;U3KQT3;C9JL41;H0YA81;H7C5U7;E7EN55;H0YAY6	10	10	24.5	101	93464.6	423387	153808	223750	12946.4	31260.5	7194.29	6578.29	18923.1	6976.67	LUC7L3	223602	17133.7	10826	0.0766258	0.0484164	-3.70603	-4.36836
Q99623;J3KPX7;F5GY37;F5GWA7;F5H3X6;F5H0C5;F5H2D2;U3KPZ5	25	25	79.3	519	4.5687e+06	1.22719e+07	6.62843e+06	1.10168e+07	83993.3	584541	643025	154663	439550	1.0347e+06	PHB2	8.62146e+06	437186	542969	0.0507091	0.0629788	-4.30161	-3.98899
P83916;J3KS05;B5MD17;K7ELA4;C9JWS9	10	9	53.5	173	2.51306e+06	7.44969e+06	2.94559e+06	6.83318e+06	50445	105270	38591.7	31069.8	26720.6	49743.3	CBX1	4.93538e+06	64769	35844.6	0.0131234	0.00726278	-6.25171	-7.10526
P84098;J3QR09;J3KTE4	10	10	32.1	155	2.28384e+06	3.91464e+06	2.06332e+06	3.55321e+06	21339.6	114065	75559.6	18091.5	122873	108414	RPL19	2.95375e+06	70321.4	83126.2	0.0238075	0.0281426	-5.39244	-5.1511
P14678;P63162;J3QLE5;J3KRY3;S4R3P3	8	8	25.4	196	1.90526e+06	4.869e+06	1.825e+06	2.48939e+06	14729.8	123683	158999	35624.9	155509	501704	SNRPB;SNRPN	2.77216e+06	99137.4	230946	0.0357618	0.083309	-4.80544	-3.58538
Q07020;J3QQ67;G3V203;H0YHA7;F8VYV2;A0A075B7A0;F8VUA6;F8VXR6	14	14	54.8	363	6.56086e+06	2.55971e+07	1.21024e+07	2.35539e+07	398346	1.97275e+06	1.73085e+06	791849	1.52349e+06	2.24362e+06	RPL18	1.69536e+07	1.36732e+06	1.51965e+06	0.0806505	0.089636	-3.63217	-3.47978
Q9UBQ5;K7ERF1;K7ES31;A0A087WVB9;K7EQM4;K7EK53;B4DQ48	8	8	39	52	224080	46297.6	59931.5	87744.6	63010	62004.3	27563	31891.6	30272	43806.4	EIF3K	104513	50859.1	35323.3	0.486628	0.337979	-1.03911	-1.56499
P37198;M0QXN5	3	3	11.3	6	5081.78	22062.7	19271.5	40829.2	200398	580243	38168.4	6.72038	5.40709	6.87091	NUP62	21811.3	272936	6.33279	12.5135	0.000290345	3.64542	-11.7499
P46782;M0R0F0;M0R0R2;M0QZN2	18	18	72.5	385	4.42096e+06	7.14683e+06	6.44664e+06	6.27702e+06	32516.1	451759	252620	83334.6	240635	511797	RPS5	6.07286e+06	245632	278589	0.0404474	0.0458744	-4.62781	-4.44617
O00148;K7EQN7;K7EN69;K7ENP6;K7EL56;K7EIL8;A0A0D9SEM9	29	9	59	119	500849	156716	609127	136159	11631	163989	113148	17339.4	15199.6	178427	DDX39A	350713	96255.9	70321.9	0.274458	0.200511	-1.86534	-2.31824
O00170;E9PMH2;V9GYQ3	5	5	24.8	16	1.86307	13.4588	2.44644	18.9019	708220	906087	520009	105637	1.16323e+06	697009	AIP	9.16756	711439	655291	77604	71479.4	16.2438	16.1252
O00178;B0QY59;F5H716;F5H257	16	16	36.6	98	523009	371629	421866	93721.8	129486	116222	127577	100311	137050	118944	GTPBP1	352557	124428	118768	0.352931	0.336877	-1.50254	-1.5697
O00410;H0Y8C6;E7ETV3;E7EQT5;E7EV12;H0Y3V4;E7EWK4;E7EX05;E7ESZ1;E7ETV8;C9JZD8;C9JQT6;C9J875;C9JXE0;O60518;F8WF30;C9JZ53;C9J583	50	50	55.7	554	2.45316e+06	131705	1.68785e+06	112804	4109.19	193618	123913	12176	41531.7	205659	IPO5	1.09638e+06	107214	86455.6	0.0977885	0.0788554	-3.35419	-3.66465
O00567;A0A494C128;Q5JXT2;H0YDU4;H0Y653	41	41	76.4	662	4.20449e+06	7.57682e+06	5.18781e+06	6.34024e+06	25980	23718.9	17885.8	6634.58	10180.1	24360.8	NOP56	5.82734e+06	22528.2	13725.2	0.00386595	0.0023553	-8.01496	-8.72987
O14640;A0A087WWA7;A0A0J9YYK1	28	7	50.9	236	572150	863247	397862	773202	91925.2	803278	534758	176012	348739	676155	DVL1	651615	476654	400302	0.731495	0.614322	-0.45108	-0.702933
O14641;I3L2N2;I3L2W9;I3L0M7;A0A3B3ITC6	30	18	48.9	761	6.57512e+06	1.31892e+07	5.48844e+06	1.98874e+07	3.15152e+06	1.25654e+07	1.14622e+07	4.89378e+06	7.73396e+06	1.30532e+07	DVL2	1.1285e+07	9.05968e+06	8.56032e+06	0.802805	0.758555	-0.316879	-0.398675
O14654	45	45	35	438	1.10103e+06	1.60827e+06	1.50575e+06	742147	4710.04	140449	109053	1769.96	124427	199429	IRS4	1.2393e+06	84737.1	108542	0.0683749	0.0875831	-3.87039	-3.5132
O14744;H0YJX6;G3V580;G3V5L5;G3V2X6;G3V2L6;C9JSX3;H0YJ77;H0YJD3;H7BZ44;G3V5T6;G3V507;G3V2F5	28	28	61.1	330	1.56911e+06	4.66002e+06	2.04952e+06	3.49967e+06	14729.2	66991.8	17061.7	31781.2	8493.23	38852.6	PRMT5	2.94458e+06	32927.5	26375.7	0.0111824	0.00895737	-6.48262	-6.80271
O14818;H0Y586;Q8TAA3;A0A087WYS6;F5GY34	13	13	64.5	233	943031	2.89326e+06	1.23565e+06	2.45626e+06	40255.3	28861.3	62538	23570.5	46881.3	112080	PSMA7	1.88205e+06	43884.9	60843.9	0.0233176	0.0323285	-5.42244	-4.95105
O14828	7	7	31.4	49	269191	394355	286924	387966	8806.56	85434	88496.4	116108	1616	72319.6	SCAMP3	334609	60912.3	63347.7	0.18204	0.189319	-2.45767	-2.40111
O14929;F8W9G7;F8WEW1	17	17	55.1	251	2.70911e+06	5.96968e+06	3.37278e+06	4.441e+06	18264.7	169999	109450	26549.3	5385.79	161163	HAT1	4.12314e+06	99238.1	64366	0.0240686	0.0156109	-5.37671	-6.0013
O14980;C9JKM9;C9J673;C9IZS4;C9JQ02;C9JV99;F8WF71;C9IYM2;H7BZC5;C9JF49	47	47	53.9	647	2.30822e+06	4.29756e+06	3.38454e+06	3.01405e+06	4113.79	259602	53908.2	27067	200160	301641	XPO1	3.25109e+06	105875	176289	0.0325659	0.0542246	-4.9405	-4.20491
O15042;E7ET15;H0Y8D9;E7EW00;H7C4V2;C9J5L1;C9JDJ7;U3KPT1	51	51	53.8	740	6.59793e+06	2.07967e+07	7.89195e+06	2.07196e+07	50973.5	15877.3	12233.1	18733.4	15161.7	5614.02	U2SURP	1.40015e+07	26361.3	13169.7	0.00188274	0.00094059	-9.05295	-10.0541
O15047	19	18	18.2	105	412777	704170	618549	399849	291656	1.07692e+06	229641	1.12579e+06	61518.5	80337.5	SETD1A	533836	532739	422548	0.997944	0.791531	-0.00296924	-0.337282
O15145;C9JZD1;F8VR50	9	9	56.2	99	375900	407349	326836	300690	25347.1	161479	136887	28399.6	90481.5	122161	ARPC3	352694	107904	80347.3	0.305944	0.22781	-1.70866	-2.13409
O15260;Q5T8U5;B7Z1G8	6	6	27.5	96	282670	343068	339733	279438	19869.6	83079.9	40764.9	39652.4	98613	136796	SURF4	311227	47904.8	91687.3	0.153922	0.294599	-2.69973	-1.76318
O15371;B0QYA5;B0QYA4;B0QYA6;B0QYA8;A0A0D9SGB5	24	24	50.9	337	2.25982e+06	3.04827e+06	3.23087e+06	1.91119e+06	17721.9	89320.4	14548.5	246061	320252	1.37148e+06	EIF3D	2.61254e+06	40530.3	645930	0.0155137	0.247242	-6.01031	-2.016
O43143	43	42	56.2	862	6.76678e+06	1.54245e+07	7.57216e+06	9.84233e+06	1020.66	44195.5	13642.6	12655.2	88488.7	126703	DHX15	9.90145e+06	19619.6	75949	0.00198148	0.0076705	-8.9792	-7.02646
O43172	19	19	49.2	124	575173	1.36787e+06	863005	820148	84214.5	49476.2	127744	10177.2	205898	46706.3	PRPF4	906550	87145	87593.7	0.0961282	0.0966231	-3.3789	-3.37149
O43182	3	3	7.9	10	4075.87	9.62495e+06	7678.84	30046.6	1.03129e+07	8.61693e+06	722090	2.61858e+06	3.90282e+06	6.13992e+06	ARHGAP6	2.41669e+06	6.55063e+06	4.22044e+06	2.71058	1.74637	1.4386	0.804363
O43242;F5H8K4;H0YGV8	33	33	62	465	2.92021e+06	5.66707e+06	2.82487e+06	4.21197e+06	9450.18	34212.6	17293.6	6073.24	68055.3	67050.2	PSMD3	3.90603e+06	20318.8	47059.6	0.0052019	0.0120479	-7.58675	-6.37507
O43379;H7C3R4;A0A2R8YD43	5	5	4.3	9	20358.5	48698.8	30650.4	158420	66533.6	34804.6	52332	80452.8	62012	59928.3	WDR62	64531.8	51223.4	67464.4	0.79377	1.04544	-0.333208	0.0641163
O43390;B4DT28;A0A286YEZ8	27	22	48.8	462	2.48234e+06	9.79658e+06	3.6342e+06	8.81049e+06	16517.9	104333	45637.5	32487.8	148562	139391	HNRNPR	6.1809e+06	55496.2	106813	0.00897865	0.0172812	-6.79929	-5.85465
O43396;K7ER96;K7EML9;K7EPB7;K7EME7;K7EKG2	21	21	77.9	377	1.79691e+06	7.54254e+06	2.82319e+06	6.50467e+06	1.33372e+06	3.25821e+06	2.85605e+06	2.0793e+06	2.9662e+06	4.75684e+06	TXNL1	4.66683e+06	2.48266e+06	3.26745e+06	0.531981	0.700143	-0.910554	-0.514278
O43615;M0QXU7;M0R301;M0QXM9	24	19	48.2	224	1.32264e+06	965846	846390	782736	18992	26283.7	20338.8	46778.7	22212.6	23226.9	TIMM44	979403	21871.5	30739.4	0.0223315	0.0313859	-5.48478	-4.99374
O43707;F5GXS2;H7C144;K7EJH8;K7EP19	74	49	83.3	1300	6.08571e+06	1.24916e+07	6.45329e+06	1.05166e+07	65440.1	1.25438e+06	626481	170466	951804	1.19601e+06	ACTN4	8.88681e+06	648767	772759	0.0730034	0.0869557	-3.77589	-3.52358
O43776;K7EIU7;K7EQ35;K7EJ19;K7EPK2;K7EMQ6	30	30	50.4	422	2.55666e+06	4.91198e+06	2.91377e+06	4.18434e+06	1219.87	37616.7	12165	5781.01	24242.7	36096.6	NARS	3.64169e+06	17000.5	22040.1	0.00466831	0.00605216	-7.74288	-7.36833
O43813;E9PHS0;F8WDS9	10	10	30.3	108	274872	859410	271162	839803	24141.1	38173.5	15967.3	103463	5794.07	170180	LANCL1	561312	26094	93145.7	0.0464874	0.165943	-4.42702	-2.59124
O60264	52	38	50.8	592	2.84609e+06	5.98119e+06	5.62332e+06	3.71039e+06	4.09048e+06	20275.4	1063.91	35954	128673	142361	SMARCA5	4.54025e+06	1.37061e+06	102329	0.301879	0.0225383	-1.72796	-5.47148
O60506;B7Z645;F6UXX1	25	20	49.4	182	673968	2.85924e+06	1.44367e+06	2.43087e+06	40898.4	30403.6	57916.6	71603.8	79317.9	105619	SYNCRIP	1.85194e+06	43072.9	85513.4	0.0232582	0.0461751	-5.42611	-4.43674
P62807;O60814;P57053;Q99880;Q93079;Q99877;P58876;Q5QNW6;Q99879;U3KQK0;Q96A08;A0A2R8Y619	12	4	63.5	510	3.66717e+07	4.56922e+07	4.56503e+07	8.92898e+07	3.31532e+06	7.39314e+06	9.35556e+06	5.02796e+06	7.78428e+06	2.18811e+07	HIST1H2BC;HIST1H2BK;H2BFS;HIST1H2BL;HIST1H2BH;HIST1H2BN;HIST1H2BD;HIST2H2BF;HIST1H2BM	5.4326e+07	6.688e+06	1.15644e+07	0.123109	0.212871	-3.02199	-2.23195
O60826	4	4	7.2	54	132404	436842	64028.6	202294	717061	477045	532881	332029	929205	871166	CCDC22	208892	575662	710800	2.75579	3.40271	1.46246	1.76669
O60934;A0A0C4DG07;E5RGU1;A0A087X1V5;E2QRP0;E5RGR7;E5RGN7	28	28	51.5	157	789990	951572	859682	1.79305e+06	470817	421297	291888	161139	416430	770007	NBN	1.09857e+06	394667	449192	0.359255	0.408887	-1.47692	-1.29023
O75131;A0A087WYQ3;E5RHZ0;H0YB26;A0A087WXR6;A0A087WUS8;E5RFT7;Q96FN4;O95741	23	22	53.8	250	1.20225e+06	2.47203e+06	1.27826e+06	1.27997e+06	4697.73	80975.9	32139.3	13469.3	56280.2	28921.4	CPNE3	1.55813e+06	39270.9	32890.3	0.0252039	0.0211089	-5.31021	-5.56601
O75340;A0A024QZ42;H0Y9X3;E7EPW6;A0A087WZ38	8	8	50.8	79	152796	162909	275724	46672.6	46686.5	58257	75420.4	55231	7391.36	54948.5	PDCD6	159525	60121.3	39190.3	0.376876	0.245668	-1.40784	-2.02522
O75367;B4DJC3;D6RCF2	21	19	53.5	514	6.88171e+06	1.6327e+07	8.64491e+06	1.1165e+07	18137.8	604807	412130	29425.2	453753	710807	H2AFY	1.07547e+07	345025	397995	0.0320814	0.0370068	-4.96212	-4.75607
O75419;A0A5K1VW85;A0A5F9ZH29;A0A5F9ZI22;H7BZ91;C9J911;C9K087	47	47	65.7	982	17583.5	68140.9	13256.1	477850	1.74998e+07	5.48392e+07	3.98646e+07	4.72324e+07	6.03701e+07	7.07816e+07	CDC45	144207	3.74012e+07	5.94614e+07	259.357	412.332	8.01879	8.68766
O75436;S4R3Q6;S4R2Y3	11	11	45.6	138	658424	1.70117e+06	713235	992489	19594.5	92696.1	31990.6	29973.7	131109	33207.9	VPS26A	1.01633e+06	48093.7	64763.6	0.047321	0.063723	-4.40138	-3.97204
O75643;A0A494C1A5	116	116	60.5	1394	6.56228e+06	1.48224e+07	9.34352e+06	1.18563e+07	22156	19883.4	10799.2	7417.88	18611.5	44603.8	SNRNP200	1.06461e+07	17612.9	23544.4	0.00165439	0.00221155	-9.23948	-8.82073
O75683	11	11	38.5	84	432628	1.19713e+06	298000	1.27199e+06	124018	146096	108308	134229	129900	274601	SURF6	799936	126141	179577	0.157689	0.224488	-2.66485	-2.15529
O75717;C9JYB3;H3BSQ1	65	65	63.7	560	1.44043e+06	1.54695e+06	1.23421e+06	843603	32955	1.16075e+06	671991	15094.6	336821	440941	WDHD1	1.2663e+06	621898	264286	0.491115	0.208707	-1.02587	-2.26045
O75844	14	14	32.8	141	500649	767121	672421	586422	56039.1	73303.9	26172.8	39126.1	71231.7	89460.3	ZMPSTE24	631653	51838.6	66606	0.0820681	0.105447	-3.60703	-3.24541
O75874;C9J4N6;C9JJE5;C9JLU6	4	3	10.9	15	87901.7	61415.7	140677	42178.4	196734	98917	70354.9	171276	87296.4	95316.9	IDH1	83043.3	122002	117963	1.46914	1.4205	0.554971	0.506402
O75964;E9PN17;A0A3B3ITX4;A0A3B3IRW3	6	6	70.9	116	823387	2.09146e+06	574490	2.01265e+06	24696.5	201785	121404	18988.1	8222.57	222832	ATP5L	1.3755e+06	115962	83347.7	0.0843056	0.0605946	-3.56823	-4.04467
O76021;J3QSV6;I3L3U9;I3L3C4;I3L234;I3L1A3;J3KPU7;I3L2F2;I3L4T8;I3L1Y4	37	37	62.2	564	4.33455e+06	1.1215e+07	6.42748e+06	1.02551e+07	13558.4	130997	122781	34682.3	122873	130453	RSL1D1	8.05803e+06	89112.2	96002.7	0.0110588	0.0119139	-6.49866	-6.39121
O94886;X6RI56;Q2HIZ8	3	3	4.5	38	227077	345498	73372.1	898321	21760.3	54260.7	56437.7	15650.4	43611.6	39615	TMEM63A	386067	44152.9	32959	0.114366	0.0853711	-3.12827	-3.55011
O95373;E9PLB2;E9PLJ0	34	33	40.9	272	869505	592824	1.1724e+06	439885	20817.8	77936.5	57484.2	8757.09	23637.1	49479.4	IPO7	768653	52079.5	27291.2	0.0677542	0.0355052	-3.88355	-4.81582
O95433;G3V438;H0YJG7;H0YJ63;G3V3W9	13	10	45.3	128	264382	312041	412171	103695	20161.2	197040	59626	124181	114407	134021	AHSA1	273072	92275.7	124203	0.337917	0.454836	-1.56526	-1.13658
O95487	8	7	8.8	27	39064.5	82898.7	11289.6	190479	7788.64	103643	62963.2	94904.3	6871.05	102469	SEC24B	80933	58131.5	68081.5	0.718266	0.841208	-0.477409	-0.249466
P00338;F5GXY2;F5GYU2;F5GXH2;F5H5J4;F5H6W8;F5GZQ4;F5H8H6;F5GXC7;F5GXU1;Q6ZMR3;F5H5G7;A0A087WUM2;F5H245	34	27	91.9	936	8.56129e+06	2.63952e+07	1.14507e+07	2.57337e+07	1.24397e+06	5.39852e+06	3.79298e+06	2.43311e+06	3.5694e+06	4.748e+06	LDHA	1.80352e+07	3.47849e+06	3.5835e+06	0.192872	0.198695	-2.37428	-2.33137
P00492;Q9NRG1	16	16	80.7	181	474981	1.8757e+06	1.05938e+06	1.11813e+06	6888.98	72907.8	141579	65717.8	170454	239247	HPRT1	1.13205e+06	73791.8	158473	0.0651845	0.139988	-3.93933	-2.83662
P00505	28	28	70.7	435	1.48481e+06	4.73522e+06	1.12548e+06	4.0206e+06	176245	1.1078e+06	873370	765175	930264	999817	GOT2	2.84153e+06	719139	898419	0.253082	0.316175	-1.98232	-1.66121
P00558	26	21	77.7	277	301490	3.27235e+06	531877	3.0716e+06	17234.7	334184	303373	136185	118530	356604	PGK1	1.79433e+06	218264	203773	0.121641	0.113565	-3.0393	-3.13841
P02760;S4R471;S4R3Y4	3	3	10.5	44	309505	1.62538e+06	160361	2.05842e+06	40517.3	8391.82	4725	441609	56984.7	69423.6	AMBP	1.03842e+06	17878	189339	0.0172166	0.182335	-5.86005	-2.45534
P02786;G3V0E5;H7C3V5;F8WBE5	23	23	37.5	134	182825	209399	192633	339388	11369.3	92444.1	46582.8	26890.2	82472.5	116667	TFRC	231061	50132.1	75343.1	0.216964	0.326074	-2.20447	-1.61673
P04075;J3KPS3;H3BQN4;H3BUH7;H3BPS8;H3BR04;H3BMQ8;H3BU78;H3BR68;P05062;A0A087WXX2;A0A3B3IS80	31	29	86.3	442	313897	4.45104e+06	656275	4.26379e+06	302936	961629	734667	611786	468328	863225	ALDOA	2.42125e+06	666411	647779	0.275234	0.267539	-1.86127	-1.90218
P04406;E7EUT5;O14556	28	28	89.6	968	1.39363e+07	4.52547e+07	2.41473e+07	3.33866e+07	2.67758e+06	7.5802e+06	6.18098e+06	4.5813e+06	4.96524e+06	7.63414e+06	GAPDH	2.91812e+07	5.47959e+06	5.72689e+06	0.187778	0.196253	-2.4129	-2.34922
P04637;A0A0U1RQC9;A0A087WZU8;J3KP33;E7EQX7;A0A087X1Q1;E7ESS1;E9PFT5;A0A087WT22;E7EMR6;E9PCY9;S4R334	21	12	63.1	204	1.88392e+06	1.91752e+06	1.67194e+06	1.05598e+06	18701.7	12878.1	16787.3	4428.83	1924.35	19759.7	TP53	1.63234e+06	16122.4	8704.29	0.00987684	0.00533239	-6.66174	-7.551
P04843;B7Z4L4;F8WF32	31	31	61.9	486	2.50116e+06	4.26226e+06	2.81928e+06	4.68108e+06	5155.11	304036	37269.8	1701.3	219581	181406	RPN1	3.56595e+06	115487	134229	0.032386	0.037642	-4.94848	-4.73151
P04844;Q5JYR7;Q5JYR4;Q5JYR3;H0Y5M1	23	18	48.5	231	958688	1.05739e+06	1.42882e+06	1.12103e+06	19292.4	23733.6	16883.2	36031.9	22657.2	30082.5	RPN2	1.14148e+06	19969.7	29590.6	0.0174946	0.0259229	-5.83695	-5.26963
P05023;P50993;B1AKY9;H0Y7C1;Q5TC01;P20648;Q5TC02;Q5TC05;A0A669K9X0	36	23	41.4	374	1.35709e+06	2.27706e+06	1.06805e+06	2.63714e+06	18923.4	48922.2	20895.6	10999.8	51669.5	25709.9	ATP1A1	1.83484e+06	29580.4	29459.7	0.0161216	0.0160558	-5.95487	-5.96076
P05109	5	5	67.7	25	807201	1.56986e+06	863621	1.23247e+06	21928.4	15089	28087.8	82864.2	38562.1	28612.2	S100A8	1.11829e+06	21701.8	50012.8	0.0194063	0.0447227	-5.68733	-4.48285
P05141;Q9H0C2	30	14	61.4	691	1.25539e+07	3.44296e+07	1.17087e+07	3.03743e+07	1.29831e+06	4.07306e+06	3.73729e+06	1.61609e+06	3.00283e+06	4.75876e+06	SLC25A5	2.22666e+07	3.03622e+06	3.1259e+06	0.136357	0.140385	-2.87454	-2.83254
P05165;A0A1B0GU58;A0A1B0GWI4;A0A1B0GUX9;A0A1B0GWA1;A0A1B0GTR1;H0Y5U0;Q5JTW6;Q5JVH2;H0Y4B9;H0Y798;A0A2R8Y725	75	75	83.5	2611	1.32121e+07	2.89608e+07	9.36542e+06	4.28866e+07	1.40889e+07	3.26253e+07	3.01527e+07	1.51676e+07	2.49365e+07	3.96399e+07	PCCA	2.36062e+07	2.56223e+07	2.65813e+07	1.0854	1.12603	0.118231	0.171247
P05388;F8VWS0;F8VU65;G3V210;Q8NHW5;F8VQY6;F8VPE8;F8VRK7;F8VW21;F8VZS0;F8VWV4;F8VS58;F8W1K8	18	18	58.4	329	1.94521e+06	4.87335e+06	2.95435e+06	3.97223e+06	100279	679193	665046	35374.8	524710	778118	RPLP0;RPLP0P6	3.43629e+06	481506	446068	0.140124	0.129811	-2.83523	-2.94552
P05413;S4R371;S4R3A2	3	3	27.1	4	234987	202147	262724	195868	33286.8	65681.9	33595.6	31415.3	100262	184341	FABP3	223931	44188.1	105339	0.197329	0.47041	-2.34133	-1.08801
P05423;E5RHT4;E7EQ68	9	9	31.7	35	86833.5	60020.6	17102.2	125934	131958	281113	69933.6	57059.3	259941	220238	POLR3D	72472.6	161002	179079	2.22155	2.471	1.15157	1.30509
P05455;E7ERC4;E9PGX9;E9PFL9	28	28	54.7	300	1.33256e+06	3.77831e+06	2.17282e+06	2.44922e+06	44852.4	76547.2	31308.3	35097	95101	206803	SSB	2.43323e+06	50902.6	112334	0.0209198	0.0461666	-5.57899	-4.43701
P06493;A0A024QZP7;A0A087WZZ9;E5RIU6	23	21	82.2	498	2.95016e+06	7.59396e+06	3.25581e+06	5.85766e+06	4847.15	190383	55199.5	22713.7	124718	183445	CDK1;CDC2	4.9144e+06	83476.4	110292	0.0169861	0.0224427	-5.8795	-5.47761
P06576;F8W079;F8W0P7	29	6	80.3	335	113768	2.72495e+06	257791	1.44488e+06	95953	315115	186885	67541.5	142894	182709	ATP5B	1.13535e+06	199317	131048	0.175556	0.115426	-2.50999	-3.11497
P06733;A0A2R8Y6G6;K7EM90;A0A2R8YEM5;A0A2R8Y879;K7ERS8;A0A2R8Y798;A0A2R8YEG5;A0A2R8Y6I8;E5RI09;E5RG95;K7EPM1;K7EKN2	43	40	85.9	695	1.41433e+06	7.3443e+06	1.99713e+06	7.13372e+06	343336	3.36292e+06	2.56608e+06	630228	637432	2.48128e+06	ENO1	4.47237e+06	2.09078e+06	1.24965e+06	0.467488	0.279415	-1.097	-1.83952
P06744;A0A2U3TZU2;K7EQ48;A0A0J9YXP8;A0A2R8Y6C7;A0A0J9YYH3;A0A0J9YX90;K7EPY4;K7ERC6;K7EP41;K7ENA0;A0A2R8YF08;K7ELR7;K7ERK8;K7ESF4	37	19	69.2	1236	2.19115e+07	4.55796e+07	2.61372e+07	4.06999e+07	1.9061e+06	7.97944e+06	6.23819e+06	3.49858e+06	5.58529e+06	8.23101e+06	GPI	3.35821e+07	5.37458e+06	5.77163e+06	0.160043	0.171866	-2.64347	-2.54064
P06748;E5RI98;E5RGW4	17	17	60.5	396	7.91986e+06	2.30545e+07	1.28002e+07	2.55603e+07	71465.6	124379	73228	39640.9	34096.2	66065.8	NPM1	1.73337e+07	89690.9	46600.9	0.00517436	0.00268845	-7.5944	-8.53901
P06858;E7EW14;E5RJI0	3	3	10.5	22	1.86307	13.4588	2.44644	18.9019	96908.4	561883	58176.7	208347	111671	240832	LPL	9.16756	238989	186950	26069	20392.6	14.67	14.3158
P07099;B1AQP8	26	17	67.3	171	791045	984442	575741	281773	31152	6779.28	20212.9	20634	16556.4	80446.7	EPHX1	658250	19381.4	39212.3	0.0294438	0.0595706	-5.08589	-4.06926
P07195;A0A5F9ZHM4;A0A3B3IS95;A8MW50;C9J7H8;F5H793	31	29	76.6	936	8.241e+06	2.15134e+07	1.04722e+07	2.62e+07	2.91822e+06	9.39716e+06	6.98173e+06	4.87653e+06	7.53154e+06	9.18834e+06	LDHB	1.66067e+07	6.43237e+06	7.1988e+06	0.387337	0.433489	-1.36834	-1.20593
P07355;H0YN42;H0YMU9;H0YMD0;A6NMY6;H0YM50;H0YKS4;H0YNP5;H0YN28;H0YL33;H0YMM1;H0YKX9;H0YMT9;H0YLV6;H0YKZ7;H0YMW4;H0YKL9;H0YNA0;H0YKV8;H0YMD9;H0YN52;H0YNB8;H0YKN4;H0YLE2	32	32	74.6	595	2.0788e+06	5.76786e+06	3.296e+06	4.32735e+06	201634	1.53969e+06	883059	362269	1.32928e+06	1.73476e+06	ANXA2;ANXA2P2	3.8675e+06	874794	1.1421e+06	0.226191	0.295308	-2.14439	-1.75971
P07437;Q5JP53;Q5ST81;Q9H4B7;G3V2A3;CON__ENSEMBL:ENSBTAP00000025008;G3V5W4;G3V2R8;G3V3R4;G3V2N6	31	8	65.3	961	5.97932e+06	1.66582e+07	8.63748e+06	1.20114e+07	1.55265e+06	5.60736e+06	4.94582e+06	2.10489e+06	2.72503e+06	5.64189e+06	TUBB	1.08216e+07	4.03528e+06	3.4906e+06	0.372891	0.322559	-1.42317	-1.63236
P07602;C9JIZ6;Q5BJH1	6	3	15.3	37	56724.4	86233.2	116317	78030	67274.5	20711.9	40737.7	102270	9189.65	51402.9	PSAP	84326.2	42908	54287.4	0.508834	0.643779	-0.974734	-0.635363
P07737;K7EJ44;I3L3D5;CON__P02584	10	10	85	99	79372.6	57297.4	51033.6	63962	99024.1	127634	121547	43254.4	30253.5	154785	PFN1	62916.4	116068	76097.7	1.8448	1.20951	0.883467	0.274417
P07814;V9GYZ6;V9GZ76	92	92	69.4	1037	5.98503e+06	6.2907e+06	5.83912e+06	4.8918e+06	77007.4	6581.52	5307.94	12175	35226.1	116859	EPRS	5.75166e+06	29632.3	54753.5	0.00515195	0.00951959	-7.60066	-6.71488
P07900;Q14568	69	34	72.8	1413	9.93569e+06	2.57506e+07	7.71329e+06	2.28986e+07	1.90944e+06	6.86379e+06	4.44778e+06	3.19977e+06	4.90971e+06	5.9013e+06	HSP90AA1	1.65746e+07	4.407e+06	4.67026e+06	0.26589	0.281773	-1.9111	-1.8274
P08238	68	28	79.8	951	5.68271e+06	1.5347e+07	4.99742e+06	1.29047e+07	2.12636e+06	3.61911e+06	3.71628e+06	1.96747e+06	3.99984e+06	4.41496e+06	HSP90AB1	9.73295e+06	3.15392e+06	3.46075e+06	0.324045	0.355571	-1.62573	-1.49179
P08240	21	21	39.7	119	424014	84264.6	230179	113512	63653.2	46922.1	24801.5	59121.3	66538.9	91515.2	SRPR	212993	45125.6	72391.8	0.211865	0.339879	-2.23878	-1.5569
P08243;F8WEJ5;C9J057;C9JT45;C9JM09;C9JLN6	32	32	64.5	680	4.7846e+06	1.38312e+07	8.20627e+06	1.01553e+07	15511.6	239581	241493	154454	767022	1.07686e+06	ASNS	9.24434e+06	165529	666112	0.0179059	0.0720562	-5.80342	-3.79473
P08670;B0YJC4;B0YJC5;A0A1B0GTT5;A0A1B0GVG8;P41219;H7C5W5;Q16352;F8W835	40	33	71.9	350	925490	901079	624218	635371	44116.3	370392	154869	71473.2	217815	433125	VIM	771540	189792	240804	0.245992	0.312109	-2.02332	-1.67988
P08758;D6RBE9;D6RBL5;E9PHT9;D6RCN3	21	21	65	169	5860.68	737602	108592	419574	23775.1	179245	132471	44659.9	81768.5	155658	ANXA5	317907	111830	94028.6	0.35177	0.295774	-1.5073	-1.75743
P09874;Q5VX84;Q5VX85	80	80	68.5	2059	3.05112e+07	8.03827e+07	4.04234e+07	6.83215e+07	313771	3.04428e+06	2.31008e+06	609111	2.4767e+06	4.07342e+06	PARP1	5.49097e+07	1.88938e+06	2.38641e+06	0.0344088	0.0434607	-4.86108	-4.52415
Q71UI9;P0C0S5;C9J0D1;A0A494C189;C9J386	7	5	56.2	127	3.5702e+06	1.91962e+06	2.18818e+06	3.29531e+06	10813.4	98211.1	231314	64839.3	87407.6	360501	H2AFV;H2AFZ	2.74333e+06	113446	170916	0.0413535	0.0623025	-4.59585	-4.00457
P10412;P16401	19	3	39.7	491	3.4333e+07	1.43008e+08	3.80977e+07	1.39268e+08	71691.7	1.15163e+06	1.15162e+06	442860	1.45101e+06	2.43676e+06	HIST1H1E	8.86768e+07	791647	1.44354e+06	0.00892733	0.0162787	-6.80756	-5.94087
P10768;X6RA14;U3KQT1;H7BZT7	11	11	53.9	58	84868.5	52796	34655.1	20308.2	234673	1.35037e+07	1.34225e+07	115285	96801.4	1.58048e+07	ESD	48156.9	9.05361e+06	5.33895e+06	188.002	110.866	7.55461	6.79267
P10809;E7ESH4;E7EXB4;C9JL25;C9JCQ4;C9JL19;C9J0S9;F8WBB1	36	36	62.3	205	85863.8	57307.7	121810	80805.7	65769.5	67689.9	24635.8	117378	68414.9	127394	HSPD1	86446.8	52698.4	104396	0.609605	1.20763	-0.714053	0.27218
P11142;E9PKE3;E9PNE6;A8K7Q2;E9PN89;E9PLF4;E9PS65;E9PI65;E9PM13	42	17	68.9	714	1.30185e+06	5.38033e+06	1.51408e+06	2.4698e+06	1.56423e+06	5.04889e+06	3.90068e+06	2.0426e+06	3.32973e+06	5.26422e+06	HSPA8	2.66652e+06	3.5046e+06	3.54552e+06	1.3143	1.32964	0.394295	0.411039
P11217	15	4	24.3	6	16193.1	69511.8	32823.5	108275	118678	198099	94847.8	167085	57613.2	229697	PYGM	56701	137208	151465	2.41985	2.6713	1.27492	1.41754
P11274;H0Y554	4	3	5.7	3	1.86307	13.4588	2.44644	18.9019	2.35409e+06	2.24982e+06	1.47158e+06	1.14086e+07	3.16818e+06	1.88747e+06	BCR	9.16756	2.02516e+06	5.48807e+06	220906	598640	17.7531	19.1913
P11498;A0A494C016;A0A494C101;A0A494C0T2;A0A494BZT5	117	78	85.1	4006	1.66771e+07	4.3211e+07	1.59121e+07	6.0511e+07	3.75674e+07	7.6306e+07	7.30618e+07	3.79901e+07	5.46965e+07	8.46425e+07	PC	3.40778e+07	6.23117e+07	5.91097e+07	1.82851	1.73455	0.870672	0.794563
P11586;V9GYY3;A0A384N5Y3;F5H2F4;V9GZ78;A0A494C1T2	52	51	65.5	397	1.32349e+06	2.52838e+06	1.35141e+06	1.96128e+06	18333.5	93804	37254.5	16072.7	55032	46296.2	MTHFD1	1.79114e+06	49797.3	39133.6	0.027802	0.0218484	-5.16867	-5.51633
P11766;H0YAG8;D6RFE4;D6RAY0;D6R9G2	11	11	36.6	108	348378	266817	347939	214782	24689.5	69829.4	51463.9	76876.5	7296.19	25706.5	ADH5	294479	48660.9	36626.4	0.165244	0.124377	-2.59733	-3.00721
P12236	27	6	67.8	311	2.19936e+06	5.17314e+06	2.4593e+06	4.21024e+06	13065.5	411267	281209	47364.4	258528	460844	SLC25A6	3.51051e+06	235181	255579	0.0669933	0.0728039	-3.89984	-3.77984
P12277;H0YJG0;G3V4N7;H0YJK0;G3V461;G3V2I1	22	22	75.9	471	1.54498e+06	5.14014e+06	1.35282e+06	4.69524e+06	529458	2.02393e+06	1.6209e+06	471560	271329	2.56862e+06	CKB	3.1833e+06	1.39143e+06	1.10383e+06	0.437103	0.346758	-1.19395	-1.528
P12956;B1AHC9	52	52	70.8	965	9.99758e+06	2.72137e+07	1.31853e+07	2.19179e+07	46209.4	518312	484576	38415	314434	675396	XRCC6	1.80786e+07	349699	342748	0.0193432	0.0189587	-5.69203	-5.72099
P13010;C9JZ81;H7C0H9	52	52	79.5	907	4.22046e+06	7.41286e+06	4.76754e+06	6.75062e+06	56176.3	612876	411375	107146	509862	705721	XRCC5	5.78787e+06	360142	440909	0.0622236	0.0761782	-4.00639	-3.71448
P13073;H3BN72;H3BNV9;H3BPG0;Q86WV2;H3BNI5	10	10	41.4	206	1.41741e+06	3.63634e+06	684462	3.30273e+06	14933	293496	156215	77138	343866	414230	COX4I1	2.26024e+06	154881	278411	0.0685243	0.123178	-3.86724	-3.02119
P13639;M0R0I6	77	75	78.6	1837	1.37783e+07	3.87627e+07	2.11265e+07	3.14449e+07	1.18551e+06	6.53172e+06	4.96908e+06	2.64498e+06	4.86548e+06	5.67168e+06	EEF2	2.62781e+07	4.22877e+06	4.39405e+06	0.160924	0.167213	-2.63555	-2.58024
P13796;Q5TBN3;Q5TBN5	32	27	57.4	213	492007	373482	688684	555298	15857.3	129487	80678.5	34250.8	30580.1	30621.7	LCP1	527368	75341	31817.6	0.142862	0.0603328	-2.8073	-4.05091
P13797;A0A0A0MSQ0;U3KQI3;H7C4N2;F2Z2Z9	36	30	64.3	330	771765	1.0874e+06	1.3708e+06	1.03888e+06	4299.47	57038.3	22600.5	30306	92814.6	79689.9	PLS3	1.06721e+06	27979.4	67603.5	0.0262173	0.063346	-5.25334	-3.9806
P13807;M0QYU1	13	13	25.4	64	41320.5	114903	20249.3	181077	111706	51266	50809.4	1234.38	18784.5	21833.5	GYS1	89387.5	71260.5	13950.8	0.797208	0.156071	-0.326972	-2.67973
P14174	3	3	35.7	60	85507.3	138734	83083.1	89583.4	64516.2	43567	47407.5	86556.7	73403.1	44113.3	MIF	99227	51830.3	68024.4	0.52234	0.685543	-0.936938	-0.54468
P14324;A0A087X1D8;A0A087WVN4;A0A087X090;A0A087WTP2	12	12	33.4	178	957861	1.26167e+06	701077	937114	28559.9	156459	160285	73730.8	54908.4	198579	FDPS	964430	115101	109073	0.119346	0.113096	-3.06677	-3.14439
P14618;B4DNK4	53	4	84.7	1166	1.06265e+07	2.59015e+07	1.50822e+07	2.04463e+07	479826	3.21046e+06	2.9303e+06	813765	1.71929e+06	3.14147e+06	PKM	1.80141e+07	2.20687e+06	1.89151e+06	0.122508	0.105001	-3.02906	-3.25152
P14868;H7BZ35;C9J7S3;C9JLC1;H7C278;C9JQM9	32	32	72.5	452	1.67002e+06	4.43134e+06	1.86437e+06	2.98738e+06	3991.89	173656	32302.7	22935	126951	114073	DARS	2.73828e+06	69983.6	87986.3	0.0255575	0.032132	-5.29011	-4.95985
P14923;C9JTX4;C9J826;C9JK18;C9JKY1;C9JPI2;K7ERP3	25	22	46.8	133	194761	109566	91308.5	103838	167303	61034.6	44129.1	29608.1	313622	57472.4	JUP	124868	90822.2	133568	0.727343	1.06967	-0.459293	0.0971605
P15880;H0YEN5;E9PQD7;E9PMM9;I3L404;E9PPT0;E9PM36;H3BNG3;H0YE27	18	18	55.6	489	7.12014e+06	1.88437e+07	8.37203e+06	1.60523e+07	98906.2	1.44566e+06	1.11715e+06	431213	1.35717e+06	1.53743e+06	RPS2	1.25971e+07	887239	1.10861e+06	0.0704323	0.0880052	-3.82762	-3.50627
P15924	31	31	13.1	98	37641.4	112211	7186.69	178542	579446	1.08967e+06	525527	511884	638588	364296	DSP	83895.1	731546	504923	8.71977	6.0185	3.12429	2.5894
P16403	18	3	40.4	66	6.88628e+06	278353	3.59659e+06	9.11275e+06	8074.49	107143	97481.3	77409.8	307558	411692	HIST1H1C	4.96849e+06	70899.6	265553	0.0142698	0.0534474	-6.13089	-4.22574
P16949;A2A2D0	11	7	57.7	107	767544	3.12271e+06	909293	2.5915e+06	15553.2	63885.9	27947.5	43667.6	21985.4	61416.8	STMN1	1.84776e+06	35795.5	42356.6	0.0193724	0.0229232	-5.68986	-5.44705
P17844;J3KTA4;J3QRQ7;J3QSF1;J3KRZ1;J3KRX8;J3KTQ4;J3QR02;X6RLV5;J3QRN5;J3QS79;J3QKN9;J3QLG9;J3QR62	31	22	54.2	358	1.72806e+06	6.75394e+06	1.98286e+06	6.43282e+06	17083.2	135605	69437.9	51228.8	95074.5	132084	DDX5	4.22442e+06	74042.1	92795.8	0.0175272	0.0219665	-5.83426	-5.50855
P17858;F8WEU2	30	25	52.1	369	1.6703e+06	2.72828e+06	1.73141e+06	1.1772e+06	15266.7	26193.5	15987.2	15722	31728.6	21927.5	PFKL	1.8268e+06	19149.1	23126	0.0104824	0.0126593	-6.57589	-6.30365
P17987;E7ERF2;E7EQR6;F5H282;F5GZ03;F5H136;F5H676;F5H726;F5GZI8;F5H7Y1;F5GYL4	35	35	75.9	601	1.88903e+06	4.41344e+06	2.16109e+06	3.60676e+06	5792.57	622200	165354	14683.6	244660	402369	TCP1	3.01758e+06	264449	220571	0.087636	0.0730954	-3.51233	-3.77408
P18085;C9JPM4;C9JAK5;U3KQF2	14	8	68.9	89	218610	535885	442469	481649	34962.7	56780.5	26218.1	73898.3	112262	28575.9	ARF4	419653	39320.4	71578.7	0.0936975	0.170566	-3.41585	-2.55159
P18124;A8MUD9;C9JIJ5;C9JZ88	22	22	57.7	574	8.44749e+06	1.77499e+07	1.11063e+07	1.69208e+07	230297	1.09084e+06	1.11521e+06	383849	875948	1.46765e+06	RPL7	1.35561e+07	812116	909149	0.0599077	0.0670656	-4.06111	-3.89828
P18669;P15259;Q8N0Y7	19	19	76.4	256	829776	757861	1.07963e+06	479266	43044.8	366372	296947	48213.2	98777.6	260974	PGAM1	786632	235455	135988	0.29932	0.172874	-1.74024	-2.53221
P18754;C9JW69;C9JRH2;C9J3R0;C9JMJ4;C9JQZ4	17	17	68.6	240	1.37651e+06	2.02147e+06	1.18409e+06	1.27627e+06	19747.8	41831.6	21973	17574.8	33482.8	43732.7	RCC1	1.46459e+06	27850.8	31596.8	0.0190162	0.0215739	-5.71663	-5.53457
P19338;H7BY16;C9JLB1;C9J1H7;C9JWL1	45	39	43.1	790	1.75572e+07	5.56399e+07	2.04381e+07	6.05974e+07	34187.7	917764	488554	61973.9	522406	815523	NCL	3.85581e+07	480169	466634	0.0124531	0.0121021	-6.32735	-6.3686
P20340;Q9NRW1;F5H3K7;Q53S08;C9J0I2	10	4	50.5	142	673626	2.02324e+06	716558	2.06709e+06	186634	438896	293571	203867	360462	500662	RAB6A;RAB6B	1.37013e+06	306367	354997	0.223605	0.259098	-2.16098	-1.94843
P20618	13	13	59.8	191	775986	2.25386e+06	1.33077e+06	1.79478e+06	19470.2	35378.3	20293.1	25336.1	25730.1	75008.1	PSMB1	1.53885e+06	25047.2	42024.8	0.0162766	0.0273092	-5.94106	-5.19447
P21333;F8WE98;H0Y5F3;H0Y5C6;H7C2E7	104	3	47.9	1317	6.73569e+06	1.53682e+07	7.4928e+06	8.3134e+06	907493	4.1862e+06	2.11343e+06	1.31647e+06	2.27084e+06	3.49717e+06	FLNA	9.47753e+06	2.40237e+06	2.36149e+06	0.253481	0.249167	-1.98005	-2.00481
P21796;C9JI87	13	13	62.5	164	514795	1.40939e+06	882201	1.2944e+06	24198.9	134056	163640	98279.6	71440.9	119635	VDAC1	1.0252e+06	107298	96451.7	0.104661	0.0940811	-3.2562	-3.40995
P22087;M0QXL5;M0R299;M0R2Q4;M0R0P1;M0R2U2;M0R1H0;M0R2B0;M0QXC9	22	20	65.1	455	3.36428e+06	7.34123e+06	2.89618e+06	6.14852e+06	29780.8	325429	245052	7597.91	315432	304983	FBL	4.93755e+06	200087	209337	0.0405236	0.042397	-4.62509	-4.55989
P22102;F8WD69;C9JBJ1;C9JTV6;A0A140TA71;C9JZG2;C9JKQ7;H7C366	53	53	71.4	672	3.33718e+06	4.47636e+06	4.07636e+06	2.80405e+06	2028.42	131311	23938.1	17941	43889.6	93220.1	GART	3.67349e+06	52425.8	51683.6	0.0142714	0.0140693	-6.13073	-6.1513
P22234;E9PBS1;D6RF62	33	33	68.2	609	2.84675e+06	8.05617e+06	3.71638e+06	6.3734e+06	81948.7	848761	461148	321760	561946	665529	PAICS	5.24817e+06	463953	516412	0.0884027	0.0983983	-3.49977	-3.34522
P22314;Q5JRR6;Q5JRR9;Q5JRS0;Q5JRS2;Q5JRS1;Q5JRS3	43	43	53.3	602	2.68871e+06	4.97848e+06	3.90942e+06	5.40236e+06	6849.65	337390	56473.4	21897.5	153249	349343	UBA1	4.24475e+06	133571	174830	0.0314674	0.0411874	-4.99	-4.60165
P22626;A0A087WUI2	29	28	63.7	524	4.34824e+06	1.28945e+07	4.8082e+06	1.39976e+07	72372	658300	339356	235369	217550	587887	HNRNPA2B1	9.01214e+06	356676	346935	0.0395773	0.0384965	-4.65918	-4.69913
P23284	17	17	67.1	257	2.16682e+06	3.97629e+06	869808	3.34039e+06	23372.7	76904.1	94339.9	17542.1	56455.8	66061.3	PPIB	2.58833e+06	64872.2	46686.4	0.0250634	0.0180373	-5.31827	-5.79287
P23396;E9PL09;E9PPU1;F2Z2S8;H0YCJ7;H0YF32;H0YEU2;E9PSF4	29	15	84.8	722	1.25972e+07	3.4844e+07	1.50587e+07	2.84039e+07	170243	2.96437e+06	2.29049e+06	1.21308e+06	2.29882e+06	3.95629e+06	RPS3	2.2726e+07	1.80837e+06	2.4894e+06	0.0795728	0.10954	-3.65158	-3.19047
P23526	29	29	53	653	4.06645e+06	1.08799e+07	4.58263e+06	1.14369e+07	124976	1.44174e+06	993846	381013	1.12871e+06	1.56349e+06	AHCY	7.74146e+06	853522	1.0244e+06	0.110253	0.132327	-3.18111	-2.91782
P24539;Q5QNZ2	20	20	59	235	1.0801e+06	1.43893e+06	1.01195e+06	1.22017e+06	4635.17	85043.7	31433.5	13975.6	65648.2	28287.1	ATP5F1	1.18779e+06	40370.8	35970.3	0.0339882	0.0302834	-4.87882	-5.04533
P25205;J3KQ69;A0A499FHX9	49	41	57.5	542	3.08763e+06	7.33228e+06	3.94578e+06	4.78955e+06	14723.4	64092.6	47235.7	19676.6	13031.5	31780.5	MCM3	4.78881e+06	42017.2	21496.2	0.00877404	0.00448884	-6.83254	-7.79944
P25391	3	3	1.2	9	73100.9	80554.1	117111	83488.9	100257	114271	95550.8	96555.7	81436.4	65552.6	LAMA1	88563.7	103359	81181.6	1.16706	0.916647	0.222884	-0.125562
P25685;M0R080;M0QYT3;M0QXK0;M0R1D6;M0QZD0;M0R128;A0A1B0GX60	24	23	57.9	362	1.48886e+06	3.08997e+06	1.42588e+06	2.76329e+06	214997	1.33095e+06	581481	292666	697045	1.30838e+06	DNAJB1	2.192e+06	709144	766030	0.323514	0.349466	-1.6281	-1.51678
P25705;K7EK77;K7ERX7;K7ENJ4;K7EJP1;K7EQH4;K7ESA0	38	38	63.7	522	1.58879e+06	5.24272e+06	1.29644e+06	4.99509e+06	66333.2	469995	405367	43712.9	417516	560349	ATP5A1	3.28076e+06	313899	340526	0.0956787	0.103795	-3.38566	-3.26819
P26038;V9GZ54	40	27	59.1	481	2.26752e+06	3.9855e+06	2.52912e+06	2.68101e+06	16458.9	159567	129554	157198	11814.1	149733	MSN	2.86579e+06	101860	106248	0.0355434	0.0370748	-4.81427	-4.75342
P26196;Q8IV96	26	26	73.5	341	2.46822e+06	4.36842e+06	2.4595e+06	2.87729e+06	5171.28	66311.4	26657.6	8703	16610.2	16371.2	DDX6	3.04336e+06	32713.4	13894.8	0.0107491	0.00456562	-6.53964	-7.77497
P26368;K7ENG2;K7ELP8	14	14	47.2	183	1.2897e+06	7.25401e+06	4.26362e+06	6.30777e+06	46500.5	90334.2	98055.8	38178.3	7416.52	37824.1	U2AF2	4.77877e+06	78296.8	27806.3	0.0163843	0.00581871	-5.93154	-7.42508
P26373;J3QSB4;H3BTH3;J3KS98;H3BUK8	17	17	53.1	280	4.89155e+06	1.03647e+07	3.54034e+06	1.00852e+07	17876.8	208070	115009	11471.5	183043	341402	RPL13	7.22044e+06	113652	178639	0.0157403	0.0247407	-5.98939	-5.33697
P26599;A0A0U1RRM4;A6NLN1;A0A0D9SF20;K7EKJ7;K7EK45;A0A087WU68;K7ELW5	26	14	68.2	632	6.06061e+06	9.4528e+06	8.72388e+06	8.78078e+06	129185	1.21124e+06	941369	156191	863801	1.3981e+06	PTBP1	8.25452e+06	760598	806030	0.0921433	0.0976471	-3.43998	-3.35628
P26639;D6R9F8;D6RCA5;D6RDJ6;D6RBR8;D6RJ97;D6RHV7;D6RCS6	55	50	72.8	866	6.81583e+06	1.59688e+07	9.31303e+06	1.53055e+07	95773.7	921176	589661	80602	623960	1.36898e+06	TARS	1.18508e+07	535537	691182	0.04519	0.0583237	-4.46785	-4.09977
P26640;A0A140T936;A0A140T954;H0Y426;A2ABF4;A0A0G2JJT9;A0A140T904	63	63	60.9	782	4.76121e+06	9.8879e+06	6.94314e+06	5.85904e+06	6973.71	26879.9	13230	16448	27886.7	72008.5	VARS	6.86282e+06	15694.5	38781.1	0.00228689	0.00565089	-8.7724	-7.46731
P26641	35	35	81.9	950	8.35936e+06	2.67635e+07	1.04769e+07	2.41305e+07	1.71891e+06	6.67084e+06	5.68865e+06	3.5376e+06	5.60895e+06	6.80901e+06	EEF1G	1.74326e+07	4.6928e+06	5.31852e+06	0.269197	0.305091	-1.89326	-1.71269
P27348;E9PG15	25	19	77.1	235	501162	1.55222e+06	997802	642832	25647.7	50359.5	6657.6	46136.6	37721.7	72750.4	YWHAQ	923505	27554.9	52202.9	0.0298373	0.0565269	-5.06674	-4.14492
P27694;I3L4R8	31	26	56.7	514	3.58503e+06	1.0136e+07	4.9462e+06	7.28986e+06	14161.4	194187	93902.4	36495.5	18983.1	279098	RPA1	6.48928e+06	100750	111526	0.0155256	0.0171861	-6.0092	-5.86261
P27824;H0Y9Q7;D6RGY2;D6RAU8;D6RB85;D6RDP7;D6RFL1;D6RAQ8;H0Y9H1;D6RHJ3;D6RD16	18	18	32.4	214	1.36964e+06	782750	1.25661e+06	882534	65274.1	308928	213577	50056.1	115519	128108	CANX	1.07288e+06	195926	97894.5	0.182617	0.0912444	-2.45311	-3.45412
P29401;A0A0B4J1R6;E9PFF2;F8W888;F8WAX4	37	37	72.6	1042	9.10603e+06	2.44225e+07	1.0944e+07	2.00394e+07	101838	2.1809e+06	1.45801e+06	394431	1.60823e+06	2.23761e+06	TKT	1.6128e+07	1.24692e+06	1.41343e+06	0.0773138	0.087638	-3.69313	-3.5123
P30041	24	24	82.1	459	2.81654e+06	9.93318e+06	6.13662e+06	1.13485e+07	50230.9	822494	626298	160972	629160	1.18309e+06	PRDX6	7.5587e+06	499674	657742	0.0661059	0.0870178	-3.91908	-3.52255
P30050	8	8	64.8	260	3.41448e+06	5.509e+06	2.79215e+06	4.75466e+06	112492	575383	495735	54945.3	443345	777936	RPL12	4.11757e+06	394537	425409	0.0958178	0.103316	-3.38356	-3.27487
P30520	14	14	38.8	109	252866	460912	509515	473842	20765.9	20758	22411.7	40995.9	26853.8	12613.7	ADSS	424284	21311.9	26821.2	0.0502302	0.0632151	-4.3153	-3.98359
P31153;Q00266	16	16	41	192	658367	1.44277e+06	420146	653230	31865.2	61279.7	30873.3	21548.7	47343.9	77289.6	MAT2A	793628	41339.4	48727.4	0.0520891	0.0613982	-4.26287	-4.02566
P31350;A0A286YFD6;C9JXC1;A0A2R8Y837	21	18	59.1	153	373048	116158	403531	93781.5	1.76534e+06	1.28007e+06	1.08808e+06	1.23682e+06	1.11485e+06	622596	RRM2	246630	1.37783e+06	991421	5.58664	4.01988	2.48198	2.00715
P31644;G3V296;G3V408;G3V2Q9;G3V2K2;G3V2G8	4	3	16.9	4	1.86307	13.4588	2.44644	18.9019	115477	207374	86328.2	60169	119307	89446.7	GABRA5	9.16756	136393	89640.8	14877.8	9778.04	13.8609	13.2553
P31948;F5H783;F5GXD8;H0YGI8	22	22	43.6	126	175892	310097	236004	196321	9032.36	176323	55292.3	40320.7	62464	216693	STIP1	229578	80215.9	106492	0.349405	0.463861	-1.51703	-1.10824
P32189;Q14409;A6NP46;F8WC39;F8WDA9;F8WBI8;H7C2A0;F8WF44;H7BYD2	18	13	37.9	84	299950	7078.79	63809.6	44106	18595.2	14391	12280.2	20447.7	38842.8	55385.3	GK;GK3P	103736	15088.8	38225.3	0.145453	0.368486	-2.78137	-1.44032
P34897;H0YIZ0;G3V2Y4;G3V5L0;G3V4W5;G3V540;G3V2W0;G3V241;G3V3Y8;G3V4T0;G3V4X0;G3V2E4;G3V2D2;G3V2Y1;G3V3C6	30	29	68.7	426	1.58468e+06	2.79658e+06	1.1509e+06	3.16763e+06	15791	237826	117090	70689.7	292586	673787	SHMT2	2.17495e+06	123569	345688	0.0568147	0.158941	-4.13759	-2.65344
P34932;A0A087WYC1;A0A087WTS8	35	31	51	196	307223	656465	293758	120694	55954.4	85280.7	55396.3	66278.8	1157.67	2324.27	HSPA4	344535	65543.8	23253.6	0.190238	0.0674927	-2.39412	-3.88913
P35268;K7ERI7;K7ELC4;K7EMH1;K7EP65;K7EKS7;K7EJT5;Q6P5R6;C9JYQ9;H0Y8C2	8	8	59.4	101	877091	2.38091e+06	1.29504e+06	2.20713e+06	57696.1	388746	181132	55108.5	175159	209862	RPL22	1.69004e+06	209191	146710	0.123779	0.0868084	-3.01416	-3.52602
P35579;Q5BKV1;B1AH99;A0A2R8Y4C3;A0A0C4DFM8	114	92	57.3	1196	6.53747e+06	8.18407e+06	7.02328e+06	6.25215e+06	12249.3	321527	195309	19105.1	354159	584092	MYH9	6.99924e+06	176362	319119	0.0251973	0.0455933	-5.31059	-4.45503
P35613;A0A087WUV8;A0A087X2B5;I3L192	8	4	25.7	145	600157	795948	433985	839078	9811.56	288339	70406.9	37429.8	179309	432932	BSG	667292	122852	216557	0.184106	0.324531	-2.44139	-1.62357
P35998;C9JLS9	26	26	68.8	199	231823	856673	441687	349276	13586.4	169048	9830.34	30594.4	70999.5	90215.9	PSMC2	469865	64155	63936.6	0.136539	0.136074	-2.87261	-2.87753
P36507;G5E9C7;M0R1B6	12	5	38.8	10	1.86307	13.4588	2.44644	18.9019	239747	731980	174166	132700	900692	693928	MAP2K2	9.16756	381964	575773	41664.8	62805.6	15.3465	15.9386
P36578;H3BM89;H3BTP7;H3BU31	36	36	56.2	571	5.79366e+06	1.38619e+07	6.86104e+06	9.37702e+06	4207.22	99750.4	72933.3	1948.52	11465.1	9890.9	RPL4	8.9734e+06	58963.6	7768.18	0.00657093	0.000865689	-7.24969	-10.1739
P37108;H0YLA2	6	6	37.5	48	538638	279172	531760	270768	58498.9	39898.2	156694	20332.3	76636	44117.9	SRP14	405084	85030.3	47028.7	0.209908	0.116096	-2.25217	-3.10661
P37802;X6RJP6;Q9UI15;C9J5W6	19	19	91.5	253	1.46692e+06	6.03183e+06	2.55485e+06	4.66795e+06	24391.6	402247	141925	52033.6	166994	396886	TAGLN2	3.68039e+06	189521	205305	0.0514949	0.0557834	-4.27943	-4.16402
P37837;F2Z393;E9PM01;E9PKI8	22	22	52.2	300	819594	1.69583e+06	765778	1.70835e+06	36533.4	572903	193586	37549	420623	462861	TALDO1	1.24739e+06	267674	307011	0.214588	0.246123	-2.22036	-2.02255
P38919;I3L3H2	28	22	62.5	355	1.30943e+06	4.01415e+06	1.77668e+06	3.20801e+06	11890.2	164577	78761.3	29887.1	111573	132854	EIF4A3	2.57707e+06	85076.3	91438.3	0.0330128	0.0354815	-4.92083	-4.81679
P39019;M0R2L9;M0QYF7;M0R140;A0A075B6E2	15	15	65.5	148	1.87731e+06	566835	1.13971e+06	729227	35213.8	83058.8	20149	30947.3	5447.41	321714	RPS19	1.07827e+06	46140.5	119370	0.0427912	0.110705	-4.54654	-3.17521
P39748;I3L3E9;F5H1Y3	15	15	51.3	201	1.11361e+06	2.38291e+06	1.19417e+06	1.70586e+06	49094.2	62994.5	25993.3	16168.8	59841.3	86978.4	FEN1	1.59914e+06	46027.3	54329.5	0.0287826	0.0339742	-5.11866	-4.87941
P40227	24	20	54.6	295	427095	750827	544583	452909	35273.5	710126	442157	68114.6	277384	566432	CCT6A	543853	395852	303977	0.727866	0.558932	-0.458256	-0.839255
P40429;Q8J015;M0QYS1;Q6NVV1;M0QZU1;A0A096LPE0	16	16	48.3	232	2.8419e+06	6.97289e+06	4.06072e+06	6.44422e+06	72623.7	283015	321028	108957	209261	254030	RPL13A;RPL13a	5.07993e+06	225556	190749	0.0444013	0.0375496	-4.49325	-4.73506
P40925;A0A5K1VW95;B9A041;C9JF79;C9JRL4;C9JLV6;C9IZI0;F8WFC2	15	7	67.4	244	992713	3.69006e+06	1.40606e+06	2.02422e+06	8305.1	100496	130033	54735.9	127225	286688	MDH1	2.02826e+06	79611.2	156216	0.0392509	0.0770197	-4.67113	-3.69863
P40926;G3XAL0	15	15	59.2	126	212270	62380	92149	56410.6	33264.6	61268.9	11564.1	43963.9	71458.2	69661.2	MDH2	105802	35365.9	61694.4	0.334264	0.583111	-1.58094	-0.778159
P41091;Q2VIR3;H7BZU1	25	25	60	388	2.4559e+06	5.6681e+06	2.65896e+06	4.08381e+06	6371.73	139154	58895.8	36059.5	120083	242577	EIF2S3;EIF2S3L	3.71669e+06	68140.6	132907	0.0183337	0.0357594	-5.76936	-4.80553
P42126;Q96DC0;H3BS70	6	6	25.8	74	270029	297384	136494	216858	50932.8	29259.4	18795.6	62576.3	65400.3	79205.1	ECI1;DCI	230191	32995.9	69060.6	0.143341	0.300014	-2.80247	-1.7369
P42166	46	32	75.6	934	1.83421e+07	6.28277e+07	2.25273e+07	6.78137e+07	125332	522243	720215	238634	615053	892054	TMPO	4.28777e+07	455930	581914	0.0106333	0.0135715	-6.55527	-6.20328
P42167;G5E972;H0YJH7	31	17	67.4	360	5.29084e+06	1.25924e+07	5.78008e+06	1.24207e+07	4929.32	55297	25875.7	12304.9	13622	15612.2	TMPO	9.021e+06	28700.7	13846.3	0.00318154	0.0015349	-8.29606	-9.34764
P42574;C9JXR7;A8MVM1	4	4	29.2	10	176736	23235.8	14926.6	43021.6	163428	63505.7	79307.1	32997.2	30358.5	35179	CASP3	64480	102080	32844.9	1.58313	0.509381	0.66278	-0.973182
P42677	6	3	41.7	166	3.00777e+06	7.73669e+06	2.91041e+06	4.75017e+06	147270	566618	530331	300191	27395	772431	RPS27	4.60126e+06	414740	366672	0.0901361	0.0796895	-3.47175	-3.64947
P42766;F2Z388	9	9	44.7	112	2.07042e+06	1.16802e+06	1.32369e+06	2.02477e+06	48508.1	36852.1	16810.8	35526.1	17895.5	36527	RPL35	1.64673e+06	34057	29982.9	0.0206816	0.0182076	-5.59551	-5.77932
P43304;F5GYK7;E9PDK4;E7EM56	6	6	11.1	15	13132.3	45577.5	12616.9	60913.1	61891.1	35687.2	35807.2	38513.4	32474.5	51933.6	GPD2	33059.9	44461.8	40973.8	1.34489	1.23938	0.427484	0.309619
P43487;C9JJ34;F6WQW2;C9JXG8;C9JGV6;C9JDM3;C9JIC6	6	6	54.2	33	7839.43	87717.3	24988.3	125059	37472.1	62559.2	47351	26588.9	12939.7	24148.9	RANBP1	61401.1	49127.4	21225.9	0.800107	0.345692	-0.321735	-1.53244
P46013	247	247	72.1	3918	4.63401e+07	1.26346e+08	4.68623e+07	1.15077e+08	187703	679026	462199	199919	280368	515003	MKI67	8.36563e+07	442976	331763	0.00529519	0.00396579	-7.5611	-7.97818
P46060;H0Y4Q3;B0QYT5;B0QYT4;B0QYT6	25	25	61.3	131	177101	593642	191355	196359	24153.4	42385.6	19714.3	44941.5	44177.6	61295.6	RANGAP1	289614	28751.1	50138.2	0.0992737	0.173121	-3.33244	-2.53015
P46087;F5H5X6;F5GWB7;F5H709;F5GYR3;F5H359;F5H8G6	36	36	47.4	530	4.47173e+06	1.97044e+07	7.10108e+06	1.58081e+07	13733.3	57626.6	45255	20471.4	79671	50198.7	NOP2	1.17713e+07	38871.6	50113.7	0.00330223	0.00425727	-8.24235	-7.87586
P46100;A0A096LNN3;A0A096LNL6;A0A096LNL7;H0Y3T0;A0A096LNR8;A0A087WWG0;A0A096LP59	39	18	21	145	756193	181459	368522	283998	102111	139664	112041	153378	197244	105135	ATRX	397543	117939	151919	0.29667	0.382144	-1.75307	-1.38781
P46777;A0A2R8Y6J3;A0A2R8Y4A2;Q5T7N0;R4GNJ2	28	28	59.6	623	7.58646e+06	1.28231e+07	6.57057e+06	1.13737e+07	14863.9	707224	572598	77967	484889	808352	RPL5	9.58845e+06	431562	457069	0.0450085	0.0476687	-4.47366	-4.39081
P46778;G3V1B3;M0R181;M0R3I5	10	10	43.8	132	1.62282e+06	2.45149e+06	1.14355e+06	2.50611e+06	26814.2	100133	52676.1	34553.4	74144.8	118966	RPL21	1.93099e+06	59874.4	75888.2	0.0310071	0.0393001	-5.01126	-4.66932
P46779;H0YKD8;H0YMF4;H0YLP6	16	16	65	202	1.85694e+06	3.2547e+06	1.44273e+06	3.08276e+06	12120.4	131281	82947.1	28317.8	50311.8	154819	RPL28	2.40928e+06	75449.7	77816.3	0.0313162	0.0322985	-4.99695	-4.95239
P46781;B5MCT8;C9JM19;F2Z3C0;A8MXK4	22	22	66.5	419	4.32998e+06	1.27205e+07	5.1276e+06	1.09726e+07	52559.2	569442	283412	37086	212854	687789	RPS9	8.28768e+06	301805	312576	0.036416	0.0377157	-4.77928	-4.72869
P46783;F6U211;A0A2R8Y7H1;A0A2R8YFH6;A0A1W2PQS6;A0A2R8Y6L3;S4R435;Q9NQ39	15	15	65.5	261	5.39095e+06	4.62447e+06	3.80958e+06	3.6755e+06	64552.6	341989	443197	203288	463843	809519	RPS10;RPS10-NUDT3	4.37512e+06	283246	492217	0.0647402	0.112504	-3.9492	-3.15196
P46926;D6R9P4;D6RFF8;D6RAY7;D6RB13;D6R917;V9GYK3;D6RFK5;V9GYW0	14	9	74.4	98	131574	175041	240199	69977.7	8402	78138.4	85513.3	43562.6	27725.6	80478	GNPDA1	154198	57351.2	50588.7	0.371933	0.328077	-1.42689	-1.60789
P47755;F8W9N7;C9JUG7;A0A0D9SET8;F8WED3	12	10	63.3	115	452250	54522.1	387397	306991	24996.5	43709.2	23280.7	43669.9	35179.3	56824.5	CAPZA2	300290	30662.1	45224.6	0.102109	0.150603	-3.29182	-2.73118
P47989	3	3	2.7	13	1.86307	13.4588	2.44644	18.9019	81923.1	126968	60612.3	247224	32299.7	45576.9	XDH	9.16756	89834.3	108367	9799.16	11820.7	13.2584	13.529
P48449;A0A0G2JQD0;C9J315;A0A0G2JS81	18	18	30.1	57	187870	118876	94467.3	168946	14548.8	70994.9	34480.3	24159.8	17621.9	33312.1	LSS	142540	40008	25031.3	0.280679	0.175609	-1.833	-2.50956
P48556;R4GMR5;K7EJR3;K7EJC1;K7ERW6;K7ENY6	12	12	40.3	130	631872	1.26735e+06	735988	1.23741e+06	27521.2	53694	27882	36578	18406.3	14729.7	PSMD8	968154	36365.7	23238	0.0375619	0.0240024	-4.73458	-5.38068
P48643;E7ENZ3;B7ZAR1;E9PCA1;D6RIZ7;H0Y914	41	41	84.3	617	1.03678e+06	1.6948e+06	1.00926e+06	807919	607252	3.46675e+06	2.74855e+06	1.23033e+06	2.51793e+06	3.3618e+06	CCT5	1.13719e+06	2.27418e+06	2.37002e+06	1.99983	2.0841	0.999878	1.05943
P49327;A0A0U1RQF0	134	124	69.6	1995	1.00101e+07	2.21171e+07	1.26591e+07	1.58699e+07	10164.1	2.41385e+06	1.08073e+06	431514	1.11609e+06	1.92009e+06	FASN	1.51641e+07	1.16825e+06	1.1559e+06	0.0770408	0.0762261	-3.69823	-3.71357
P49411	30	28	70.4	336	1.44893e+06	1.68593e+06	1.14206e+06	2.67085e+06	13541.3	23822.8	12070.1	7924.51	21956.3	84875.9	TUFM	1.73694e+06	16478.1	38252.2	0.00948684	0.0220228	-6.71986	-5.50486
P49591;Q5T5C7	24	24	52.1	367	1.51276e+06	2.86155e+06	1.90303e+06	2.34928e+06	52057	20220.7	15629.3	19293.6	61579.5	53283.3	SARS	2.15665e+06	29302.3	44718.8	0.0135869	0.0207353	-6.20164	-5.59177
P49721;A0A087WVV1	12	12	61.7	120	292734	525320	493526	520373	46183.6	57580.6	74650.3	49312.8	24668.2	79725.1	PSMB2	457988	59471.5	51235.3	0.129854	0.11187	-2.94504	-3.1601
P50395;Q5SX87;V9GYF8;Q5SX90;Q5SX86;Q5SX91;V9GYJ7	42	32	87.2	713	3.17405e+06	5.95152e+06	3.90489e+06	4.36397e+06	39460.4	634592	328525	85051.2	585251	722837	GDI2	4.3486e+06	334192	464380	0.0768505	0.106788	-3.7018	-3.22718
P50502;H7C3I1;Q3KNR6;Q8IZP2;Q8NFI4;F6VDH7;F8WAQ7	9	9	27.9	45	45313.4	125186	51975.7	105001	20748.3	176313	72581.4	40205.2	50423	192405	ST13;ST13P4;ST13P5	81868.9	89881	94344.6	1.09787	1.15239	0.134701	0.204625
P50747;C9JCQ9;A0A0C4DG27;C9JD75	27	27	46.7	152	16031.9	57601.3	44332.9	93495.8	10815.3	117918	74845.7	44658.7	51006.5	53679.8	HLCS	52865.5	67859.7	49781.7	1.28363	0.941667	0.360228	-0.086711
P50914;E7EPB3	9	9	34.4	196	4.13861e+06	1.00716e+07	5.31838e+06	9.16802e+06	75441	602110	654550	158692	585427	833285	RPL14	7.17414e+06	444034	525801	0.0618936	0.0732912	-4.01406	-3.77022
P50990;H7C4C8;H7C2U0	55	55	85.6	1240	4.00656e+06	1.4595e+07	4.84065e+06	1.73546e+07	6.79757e+06	1.67783e+07	1.57112e+07	1.00761e+07	1.42188e+07	2.11652e+07	CCT8	1.01992e+07	1.30957e+07	1.51533e+07	1.28399	1.48574	0.360638	0.571178
P50991	34	34	71.6	865	3.39308e+06	1.12106e+07	5.16513e+06	9.61848e+06	195465	2.08629e+06	1.01435e+06	566553	1.09164e+06	1.59237e+06	CCT4	7.34682e+06	1.0987e+06	1.08352e+06	0.149548	0.147481	-2.74132	-2.7614
P51148;K7ERI8;K7ERQ8;F8VVK3;K7ENY4;F8VVZ0;F8VWU4;K7EIP6	8	5	47.7	177	693505	1.73721e+06	805537	1.49404e+06	9869.21	228993	85139	25890.6	93609.1	236981	RAB5C	1.18257e+06	108000	118827	0.0913265	0.100482	-3.45282	-3.315
P51149;C9J8S3;C9J592;C9J4V0;C9IZZ0;C9J4S4;C9J7D1	16	16	80.2	271	1.41909e+06	2.63773e+06	1.11399e+06	2.31487e+06	45986.2	410894	271479	43387.5	293619	462204	RAB7A	1.87142e+06	242787	266403	0.129734	0.142353	-2.94637	-2.81245
P51531;A0A0U1RQZ9;F6VDE0;A0A0U1RQE1;A0A0U1RRG6;A0A0U1RR26;B1ALF6;B4DNT1;A0A1W2PS06;A0A0U1RQX3;A0A0U1RR83;A0A0U1RRN2;A0A0U1RQW7;F6XE55;A0A0U1RQU0;A0A0U1RRJ4;A0A0A0MT03;A0A1B0GU54;F6RS74;A0A0U1RRJ8	20	5	15.5	7	19683.1	77765.7	14534.1	108949	273326	771394	226652	153632	372123	377131	SMARCA2	55232.9	423791	300962	7.6728	5.44897	2.93975	2.44598
P51571;A6NLM8	6	6	32.4	87	496057	598477	515888	163359	39413.6	36559.8	21842.7	29250.3	11241.2	28922.6	SSR4	443445	32605.4	23138	0.0735274	0.0521778	-3.76557	-4.26042
P51572;A0A2R8Y5M6;C9JSP1;C9JQ75;C9J0M4;C9JMD7;C9JM14	14	14	48.8	262	1.00837e+06	2.42437e+06	787319	2.40006e+06	20395	247307	71360.5	15100.4	175468	223048	BCAP31	1.65503e+06	113021	137872	0.0682893	0.0833049	-3.8722	-3.58545
P51610;A6NEM2;H7C1C4;Q9Y5Z7	59	59	43.6	1189	9.33334e+06	3.68315e+07	1.37197e+07	3.23105e+07	1.27192e+06	4.29915e+06	3.06555e+06	1.60035e+06	2.92109e+06	4.83455e+06	HCFC1	2.30488e+07	2.87887e+06	3.11866e+06	0.124903	0.135307	-3.00111	-2.88569
P51692;P42229;K7EK35;K7EIF9;C9J4I3;K7EM17	10	10	15	30	54345.8	137955	54073.3	132820	63178.5	72666.6	79541.5	71220.8	105371	27734.2	STAT5B;STAT5A	94798.7	71795.5	68108.6	0.757347	0.718455	-0.400973	-0.47703
P52209;K7EM49;K7EPF6;K7EMN2;K7ELN9	39	39	81	753	6.48157e+06	1.82203e+07	9.80953e+06	1.53863e+07	23392.8	913548	649644	124318	557143	1.02495e+06	PGD	1.24744e+07	528862	568805	0.0423956	0.0455977	-4.55994	-4.4549
P52272;A0A087X0X3;M0R2T0;M0QZM1;M0R019;M0R0N3;M0R2I7;M0QYQ7;M0R0Y6;M0QY96;M0QYL3	48	48	73.7	612	3.73847e+06	1.23898e+07	4.92353e+06	1.05736e+07	6543.32	125065	43635.3	37587.6	171708	157629	HNRNPM	7.90636e+06	58414.7	122308	0.00738832	0.0154696	-7.08054	-6.01442
P52292;J3QLL0;J3KS65;J3QL07	24	24	64.1	316	2.0567e+06	6.99029e+06	3.05494e+06	4.16637e+06	15591.2	32977.2	17383.4	12685.8	18240.9	22347.8	KPNA2	4.06708e+06	21984	17758.2	0.00540535	0.00436633	-7.5314	-7.83936
P52597;A0A1B0GW42	20	18	68.7	380	4.67736e+06	1.20547e+07	7.05612e+06	9.12381e+06	63359.6	113594	26410.5	44218	36232.2	51666.8	HNRNPF	8.228e+06	67788.1	44039	0.00823871	0.00535233	-6.92337	-7.54562
P52948;H7C3P6;A0A3B3ITD8;H0YDF4;H0YDA1;H0YCT1;H0YEN4	41	41	27.4	224	672884	1.41786e+06	693102	772166	99586.8	162793	101506	82269.5	130791	69651.1	NUP98	889002	121295	94237.3	0.13644	0.106004	-2.87366	-3.23782
P53396;K7ESG8;K7EIE7	61	61	63	1027	6.76678e+06	1.35662e+07	9.34548e+06	8.34622e+06	8092.71	329684	148820	19594.8	174824	397022	ACLY	9.50617e+06	162199	197147	0.0170625	0.0207389	-5.87303	-5.59152
P53621;A0A3B3IT15;A0A3B3IS84;A0A3B3ISC6;A0A3B3IU89;A0A3B3ITV3;A0A3B3ISK1;A0A3B3ITI7;A0A3B3IU78	60	58	63.1	680	3.29897e+06	6.23391e+06	4.47121e+06	3.26546e+06	170510	19522.6	9500.88	156283	357326	712480	COPA	4.31739e+06	66511.1	408696	0.0154054	0.0946629	-6.02042	-3.40106
P53999	9	9	47.2	117	752314	4.11084e+06	1.24328e+06	4.07656e+06	23351.6	151057	97500.7	86442.9	104591	9264.57	SUB1	2.54575e+06	90636.4	66766.1	0.0356031	0.0262265	-4.81185	-5.25283
P54136;E5RJM9;E5RH09;E5RI24	47	47	69.1	595	2.53131e+06	5.02555e+06	3.17758e+06	4.9792e+06	82308.9	70872.4	684.414	34188.7	131868	113540	RARS	3.92841e+06	51288.6	93199.1	0.0130558	0.0237244	-6.25916	-5.39749
P54278;A0A2R8Y6S3;C9J167;Q13401;Q13670	6	5	11	25	94040.7	298871	114863	328690	2.47424e+06	4.88418e+06	1.13948e+06	1.91826e+06	1.95631e+06	1.7871e+06	PMS2	209116	2.83264e+06	1.88722e+06	13.5457	9.02476	3.75977	3.17389
P54577;A0A0C4DGZ5	48	48	77.7	556	1.83176e+06	3.54451e+06	2.2143e+06	5.43691e+06	35036.2	34823.4	16364	21139.2	54769.8	51550.2	YARS	3.25687e+06	28741.2	42486.4	0.0088248	0.0130452	-6.82422	-6.26034
P54709;C9JA36;C9JXZ1;H7C547;F8WBY4;H7C4L9;C9J6S2	12	12	43	118	383515	763949	501149	423408	30040.1	97799.7	50190.5	79344.9	82507.3	112987	ATP1B3	518005	59343.4	91613.2	0.114561	0.176858	-3.12581	-2.49934
P55060	60	60	66.5	1105	6.16043e+06	1.55414e+07	7.93105e+06	1.63007e+07	117096	1.85951e+06	1.03321e+06	397661	1.47811e+06	1.6523e+06	CSE1L	1.14834e+07	1.00327e+06	1.17602e+06	0.087367	0.102411	-3.51677	-3.28756
P55072;C9JUP7;C9IZA5	36	36	60.4	279	742646	823727	1.18287e+06	66376.6	42998	41396.3	1489.22	17417.5	80912.6	114129	VCP	703906	28627.8	70819.8	0.04067	0.10061	-4.61989	-3.31316
P55884;C9JZG1;C9JQN7	44	44	62.3	627	2.46973e+06	5.53355e+06	3.4659e+06	3.13889e+06	2392.87	87766.4	40457.2	13919.4	23628.3	73290.8	EIF3B	3.65202e+06	43538.8	36946.2	0.0119218	0.0101166	-6.39025	-6.62713
P56182;D6RE82	14	14	33.8	99	458096	487514	424759	337244	2.31534e+06	3.01996e+06	1.60519e+06	508113	1.97803e+06	1.26092e+06	RRP1	426903	2.3135e+06	1.24902e+06	5.41925	2.92576	2.43809	1.54881
P56192;H0YHV5;H0YIP0;F5H2V6;F8VS26;F8W0M7;F8W0S4;F8VZZ9;H0YI94;H0YIC2;F8VPL7;H0YHL6;H0YI27	42	42	58.8	482	3.50546e+06	4.96467e+06	4.66707e+06	4.23684e+06	17780.3	315615	169515	44274.1	45472.4	706027	MARS	4.34351e+06	167637	265258	0.0385948	0.0610699	-4.69545	-4.03339
P58004	5	5	18.8	22	182737	102433	82043.2	171273	170648	473447	149167	109209	92030.2	111721	SESN2	134622	264421	104320	1.96418	0.774913	0.973925	-0.367894
P60174;U3KPZ0;U3KQF3;U3KPS5	19	19	69.2	121	2785.85	129139	17784.6	109712	93579.8	80125.8	117426	96017	136746	425750	TPI1	64855.6	97044	219504	1.49631	3.38451	0.581409	1.75895
P60228;E5RGA2;H0YBR5;E5RHS5;H0YAW4;E5RIT4;E5RII3;E5RIP5;E5RJ25;H0YBP5	28	28	58.7	372	1.25567e+06	2.80425e+06	1.78586e+06	1.92853e+06	11407.7	257935	66337.3	15402.6	113939	172887	EIF3E	1.94358e+06	111893	100743	0.0575708	0.0518338	-4.11852	-4.26996
P60842;J3KT12;J3QS69;J3KTB5;J3KSZ0;J3QL43;J3QR64;J3QLN6;J3QKZ9;J3KS25;J3QL52;J3KS93;J3KT04;J3KSN7;J3QQP0	42	15	76.8	971	6.46332e+06	1.31244e+07	6.20934e+06	1.44899e+07	383892	2.27571e+06	1.55317e+06	1.04399e+06	1.98376e+06	2.18573e+06	EIF4A1	1.00717e+07	1.40426e+06	1.73783e+06	0.139425	0.172545	-2.84243	-2.53496
P60866;E5RJX2;G3XAN0;E5RIP1	6	6	46.2	98	689883	653242	476090	619170	61176.3	82528.9	83263.3	27284.6	24650.5	100691	RPS20	609596	75656.2	50875.3	0.124109	0.0834574	-3.01032	-3.58282
P61011;G3V4F7;G3V480;G3V346;A0A0D9SFN7;G3V3L9	33	33	63.9	252	1.32435e+06	374454	1.25254e+06	509907	12525.5	46022	21482.1	17744.5	110602	85560.1	SRP54	865313	26676.6	71302.3	0.0308288	0.0824007	-5.01958	-3.6012
P61019;H7C125	13	3	73.1	145	575743	984237	553809	991280	12771.9	31171.9	9019.28	9579.23	21695	42330.1	RAB2A	776267	17654.4	24534.8	0.0227426	0.0316061	-5.45846	-4.98365
P61026	11	9	56	89	260495	436714	389015	386549	30139.1	4198.26	7278.64	46471.1	50433	62740.3	RAB10	368193	13872	53214.8	0.0376758	0.14453	-4.73022	-2.79056
P61160;F5H6T1;A0A1B0GWD0;A0A1B0GWH0	16	16	50.5	211	1.04094e+06	2.14615e+06	1.13674e+06	1.54001e+06	15538	19335.3	15641.9	30924.4	41885.7	21578.6	ACTR2	1.46596e+06	16838.4	31462.9	0.0114863	0.0214623	-6.44395	-5.54205
P61204;P84077;F5H423;F5H0C7;F5H1V1;F5H6T5;F8WDB3	14	4	68.5	369	2.01283e+06	6.09757e+06	3.61352e+06	5.52879e+06	118205	1.56293e+06	1.27616e+06	543456	1.34367e+06	2.00811e+06	ARF3;ARF1	4.31318e+06	985763	1.29841e+06	0.228547	0.301033	-2.12944	-1.73201
P61221;D6R9I9;D6RGF4;H0Y990	32	32	61.6	385	2.08533e+06	3.84558e+06	3.52759e+06	2.53261e+06	17626.2	65009.3	17725.6	20518.2	60286.2	66631.1	ABCE1	2.99778e+06	33453.7	49145.2	0.0111595	0.0163939	-6.48558	-5.9307
P61254;J3QRI7;J3QQQ9;J3QQV1;J3QRC4;J3KSS0;J3KS10	15	3	54.5	204	2.163e+06	1.98594e+06	1.42119e+06	3.07571e+06	33044.3	7491.38	18352.4	32754.4	16460	12393.9	RPL26	2.16146e+06	19629.4	20536.1	0.00908153	0.00950103	-6.78285	-6.7177
P61313;A0A2R8YEM3;E7EQV9;E7ENU7;E7EX53;A0A2R8Y738;E7ERA2	18	18	55.9	525	3.66346e+06	1.51488e+07	6.18354e+06	1.10776e+07	178104	1.31379e+06	997874	424648	863218	1.2855e+06	RPL15	9.01835e+06	829925	857788	0.0920262	0.0951158	-3.44181	-3.39417
P61353;K7ELC7;K7EQQ9;K7ERY7	10	10	54.4	144	3.55109e+06	562922	1.8922e+06	1.60734e+06	50829.2	27233.8	54442.7	8284.01	21165.3	51601.1	RPL27	1.90339e+06	44168.5	27016.8	0.0232052	0.0141941	-5.42941	-6.13857
P61978;S4R359	26	4	55.3	378	3.22339e+06	1.20243e+07	4.69014e+06	1.08268e+07	34086.3	1235.75	12471.9	57975	50320.9	67747.6	HNRNPK	7.69116e+06	15931.3	58681.2	0.00207138	0.00762969	-8.91519	-7.03416
P62136;E9PMD7;F5H1L6;F5H037	23	6	66.1	321	1.78926e+06	4.12746e+06	2.37787e+06	3.66963e+06	27187.8	27229.9	35215.7	19088.1	44142.1	69673.8	PPP1CA	2.99106e+06	29877.8	44301.3	0.00998905	0.0148113	-6.64544	-6.07716
P62241;Q5JR95	15	15	59.6	336	4.57555e+06	1.10748e+07	4.00247e+06	6.11674e+06	41522.8	385520	276099	141441	252720	275689	RPS8	6.44238e+06	234381	223283	0.0363811	0.0346585	-4.78067	-4.85065
P62244;I3L3P7;I3L246;H3BV27;H3BT37;I3L303	13	4	71.5	243	3.66089e+06	9.64157e+06	3.22481e+06	7.97901e+06	96827.7	551980	606939	312243	531905	960192	RPS15A	6.12657e+06	418582	601447	0.0683225	0.0981702	-3.8715	-3.34857
P62249;M0R210;M0R3H0;M0R1M5;Q6IPX4;M0QX76	15	15	65.1	372	5.48592e+06	1.34432e+07	5.66476e+06	1.08721e+07	178466	725323	711147	221580	653577	1.21413e+06	RPS16	8.86648e+06	538312	696430	0.0607132	0.0785463	-4.04185	-3.67031
P62258;B4DJF2;I3L3T1;K7EM20;K7EIT4;I3L0W5	28	25	85.5	230	746011	700205	441687	293404	4611.28	72642.1	28990.4	11326.1	32510	41291.6	YWHAE	545327	35414.6	28375.9	0.0649419	0.0520346	-3.94471	-4.26439
P62266;D6RD47;D6RIX0;D6R9I7;D6RDJ2	8	8	53.8	109	1.03045e+06	1.05826e+06	657800	872793	78882	135174	82957.3	28932	103681	133443	RPS23	904825	99004.4	88685.6	0.109418	0.0980141	-3.19208	-3.35087
P62304;A6NHK2	5	5	69.6	118	1.7229e+06	4.05737e+06	1.67433e+06	3.72904e+06	32347	267779	212067	133534	209464	294323	SNRPE	2.79591e+06	170731	212440	0.0610645	0.0759825	-4.03352	-3.71819
P62318;H3BT13	5	5	49.2	117	1.63557e+06	2.9984e+06	1.54911e+06	2.8396e+06	86744.7	115987	99957.8	38395.4	118998	145145	SNRPD3	2.25567e+06	100896	100846	0.0447301	0.0447078	-4.48261	-4.48333
P62424;Q5T8U2	24	13	59	492	9.61141e+06	1.53785e+07	8.57024e+06	1.30936e+07	41005	512017	269245	77507.4	354442	642681	RPL7A	1.16634e+07	274089	358210	0.0234999	0.0307122	-5.4112	-5.02504
P62701;Q8TD47	25	15	71.1	443	4.27636e+06	6.99694e+06	3.46821e+06	6.31226e+06	47429.1	389962	256210	11359.1	290794	423122	RPS4X	5.26344e+06	231200	241758	0.0439257	0.0459316	-4.50879	-4.44437
P62750;H7BY10;K7EJV9;K7ERT8;A8MUS3;K7EMA7	16	16	52.6	173	1.81017e+06	4.32365e+06	2.33119e+06	4.90458e+06	13699.7	76738.1	37252.5	18899	46451.4	60335	RPL23A	3.3424e+06	42563.4	41895.1	0.0127344	0.0125345	-6.29513	-6.31796
P62753;A2A3R5;A2A3R7	14	14	39.8	262	4.20677e+06	1.2522e+07	4.50209e+06	1.01159e+07	29455.7	276799	124372	40060.5	375584	372101	RPS6	7.83671e+06	143542	262582	0.0183167	0.0335066	-5.7707	-4.89941
P62805	23	23	71.8	1195	9.58802e+07	2.4709e+08	8.69339e+07	3.1602e+08	3.4504e+06	1.1232e+07	1.44445e+07	6.27878e+06	1.36432e+07	2.45579e+07	HIST1H4A	1.86481e+08	9.70895e+06	1.48266e+07	0.052064	0.0795074	-4.26357	-3.65277
P62820;E7END7	14	7	72.2	149	972293	1.68715e+06	1.10617e+06	1.59252e+06	85396.4	396325	381541	152660	375178	557483	RAB1A	1.33953e+06	287754	361774	0.214817	0.270074	-2.21882	-1.88857
P62851	6	6	31.2	75	1.17764e+06	557499	731219	859701	130233	206874	144118	115274	86131.1	234092	RPS25	831515	160408	145166	0.192911	0.17458	-2.37399	-2.51804
P62854;Q5JNZ5	4	4	37.4	78	1.08743e+06	2.07064e+06	1.22514e+06	1.38191e+06	23610.1	69994.7	51441.1	43718.8	24773.2	70155.2	RPS26;RPS26P11	1.44128e+06	48348.6	46215.8	0.0335457	0.0320658	-4.89773	-4.96282
P62888;E5RI99;A0A0C4DH44;A0A0B4J213;E5RJH3	9	9	67	162	1.54476e+06	3.22938e+06	1.77109e+06	2.89276e+06	26289.2	683134	472062	265632	580466	588386	RPL30	2.3595e+06	393828	478161	0.166912	0.202654	-2.58284	-2.30291
P62906	15	15	61.3	484	6.70289e+06	2.11428e+07	8.78213e+06	1.63795e+07	114820	1.21301e+06	695185	295676	985526	954211	RPL10A	1.32518e+07	674337	745138	0.0508864	0.0562291	-4.29658	-4.15254
P62913;Q5VVC8	14	14	52.8	170	1.32426e+06	3.96478e+06	1.48011e+06	3.01698e+06	42276.7	416483	414139	227161	367374	609614	RPL11	2.44653e+06	290966	401383	0.11893	0.164062	-3.07182	-2.60769
P62917;E9PKZ0;E9PKU4;G3V1A1;E9PP36	18	18	63.8	223	2.719e+06	4.35154e+06	1.80174e+06	4.5695e+06	36240.7	85783.9	38469.3	11314.7	51016.2	27830.5	RPL8	3.36044e+06	53498	30053.8	0.0159199	0.00894341	-5.97302	-6.80496
P62937;F8WE65;C9J5S7;Q9Y536;P0DN37	16	12	82.4	281	301433	3.78649e+06	704165	2.77138e+06	40175.7	522410	221716	67308.8	94809.6	452450	PPIA	1.89087e+06	261434	204856	0.138261	0.10834	-2.85453	-3.20636
P63000;P15153;B1AH77;B1AH78;B1AH80	10	4	54.2	142	654317	1.47431e+06	712688	1.26459e+06	33874.7	58366.8	25695.5	31424.8	17157.5	133727	RAC1;RAC2	1.02648e+06	39312.3	60769.6	0.0382983	0.0592021	-4.70658	-4.07821
P63092;Q5JWF2;A0A590UJ58;B0AZR9;A0A590UJF0;A0A590UJB0;A0A590UKB4;A0A590UJY2;A0A590UJR6;A0A590UJI6;A0A590UJQ9;A0A590UJG5;A0A590UJJ0;A0A590UJS2;A0A590UJQ2;S4R3E3;A0A590UJ22;A0A590UKA4;A0A590UK28;A0A590UJY8;A0A0A0MR13;H0Y7F4;Q5JWE9;P38405;A0A590UJB7;A0A590UJC9;A0A590UKA9;S4R3V9;A0A590UKA1;A0A590UJA5;K7EQ80;K7EPE2	16	15	42.4	140	507665	726782	383096	570255	15692.4	7024	10300.4	24550.2	46130.1	62288.1	GNAS	546950	11005.6	44322.8	0.0201218	0.0810363	-5.6351	-3.62529
P63104;E7EX29;B0AZS6;E7ESK7;H0YB80;B7Z2E6;E9PD24;E7EVZ2;E5RIR4;E5RGE1	29	21	91.4	300	1.50968e+06	1.78819e+06	2.08892e+06	595438	2974.12	127438	82230.1	17631.8	22693.4	85603.1	YWHAZ	1.49556e+06	70880.8	41976.1	0.0473942	0.0280672	-4.39914	-5.15497
P63151;A0A590UJY3;A0A590UJJ1;E5RFR9;E5RIY1;E5RHQ2;E5RJV2;H0YB06	16	12	45.6	99	277798	251416	262150	112211	138867	36500.4	450959	343325	286901	723415	PPP2R2A	225894	208775	451213	0.924219	1.99746	-0.113693	0.998166
P63173;J3KT73;J3QL01;J3KSP2	5	5	50	79	781804	393050	504198	162972	104301	169068	57094.5	49082.4	59324	140671	RPL38	460506	110154	83025.7	0.239203	0.180292	-2.06369	-2.47159
P63241;I3L397;I3L504;Q6IS14;Q9GZV4;F8WCJ1;C9J7B5	13	7	83.8	144	400485	829483	490437	399572	25189	40801.2	24292.1	7349	15936.7	48189.1	EIF5A;EIF5AL1	529994	30094.1	23824.9	0.0567819	0.0449532	-4.13843	-4.47543
P63244;J3KPE3;D6RAC2;H0Y8W2;H0YAF8;D6REE5;D6RHH4;D6R9L0;H0YAM7;D6R9Z1;D6RFX4;D6RFZ9;D6RBD0;E9PD14;D6RAU2;H0Y8R5;D6RF23;D6RGK8;D6R909;H0Y9P0;D6RHJ5;D6RDI0	21	21	79.8	426	1.56931e+06	6.30886e+06	1.99412e+06	4.80199e+06	37800.1	417610	318233	127942	212713	265539	GNB2L1	3.66857e+06	257881	202064	0.0702948	0.0550799	-3.83044	-4.18233
P67775;P62714;E5RHC1;H0YC23;E5RFI3;E5RHP4;E7ESG8;H0YBN9;E5RI56	16	14	68.6	176	1.30484e+06	751543	1.74818e+06	879978	6940.13	199844	46022	48012.7	51010.1	268303	PPP2CA;PPP2CB	1.17114e+06	84268.7	122442	0.0719547	0.10455	-3.79677	-3.25774
P68104;Q5VTE0;A0A087WVQ9	43	5	80.1	1417	5.89975e+07	1.39634e+08	8.13786e+07	1.12085e+08	7.91704e+06	2.33199e+07	2.16351e+07	1.13096e+07	1.84437e+07	2.54041e+07	EEF1A1;EEF1A1P5	9.8024e+07	1.7624e+07	1.83858e+07	0.179793	0.187565	-2.47559	-2.41454
P78371;F5GWF6;F8VQ14	33	33	69.7	273	69709.8	244747	69419.6	63709.8	72287	546676	347332	59180.3	155871	371648	CCT2	111897	322098	195566	2.87854	1.74774	1.52534	0.805492
P78527;F5GX40;H0YG84	234	234	57.5	3327	2.39735e+07	8.19609e+07	4.38207e+07	9.05506e+07	161479	967836	753067	253765	873573	660533	PRKDC	6.00764e+07	627460	595957	0.0104444	0.00991998	-6.58113	-6.65545
P98175	32	29	38.7	298	1.79485e+06	5.21509e+06	2.16183e+06	4.53979e+06	95925.8	260739	29753.9	96174	96504.6	127009	RBM10	3.42789e+06	128806	106563	0.0375759	0.0310869	-4.73405	-5.00755
Q00325	22	4	47	356	3.02916e+06	8.73863e+06	2.96514e+06	7.04045e+06	144653	457730	465942	218454	349798	586947	SLC25A3	5.44334e+06	356108	385067	0.0654209	0.0707408	-3.93411	-3.82131
Q00535	10	9	43.2	49	191076	151700	50243.9	225138	33320.2	92398	60014.1	81228.3	96395.1	63755	CDK5	154540	61910.8	80459.5	0.400615	0.52064	-1.31971	-0.941641
Q00839;A0A1W2PPS1;A0A1X7SBS1;Q5RI18;A0A1W2PP35;A0A1W2PPH7;A0A1W2PPL4;A0A1W2PP34;A0A1W2PQL0;A0A1W2PQ74;A0A1W2PRZ7;A0A1W2PQD4;A0A1W2PRI6;A0A1W2PPE9;A0A1W2PNG3;A0A1W2PP22;A0A087WZF3	51	51	52.2	975	1.10734e+07	2.78148e+07	1.17302e+07	2.24686e+07	113907	1.3087e+06	1.1149e+06	317638	972284	1.34723e+06	HNRNPU	1.82718e+07	845836	879052	0.046292	0.0481099	-4.43309	-4.37752
Q01813;B1APP6;H0Y757;Q5VSR5;V9GY25;V9GYV7;H0Y3Y3	41	36	52.3	836	6.56514e+06	1.06059e+07	7.13978e+06	7.76726e+06	1194.71	56240.2	19173.6	3680.46	13825.5	12115.3	PFKP	8.01952e+06	25536.2	9873.75	0.00318425	0.00123121	-8.29483	-9.6657
Q02413	12	12	16	35	171485	37816.3	205143	36029.6	71805.2	33731.1	44239.2	143113	259085	11753.9	DSG1	112619	49925.2	137984	0.443312	1.22523	-1.17361	0.293054
Q02543;M0R3D6;M0R1A7;M0R117;M0R0P7	16	16	53.4	281	2.63547e+06	4.7319e+06	2.69391e+06	4.36811e+06	9687.72	170548	42893.8	36546.4	112191	139459	RPL18A	3.60735e+06	74376.6	96065.5	0.0206181	0.0266305	-5.59995	-5.23078
Q02878;F8VZ45;U3KQR5;F8VR69;F8VZA3;F8VWR1;F8VU16	24	24	56.2	544	4.10981e+06	1.21115e+07	1.14038e+07	1.04348e+07	27845.9	556931	423502	106871	381207	399311	RPL6	9.51496e+06	336093	295796	0.0353226	0.0310875	-4.82327	-5.00752
Q02978;I3L1P8	17	17	62.7	294	1.56466e+06	4.32493e+06	1.88098e+06	3.07965e+06	5360.5	64584.8	20864	24266.1	62611.4	62413.7	SLC25A11	2.71256e+06	30269.8	49763.7	0.0111591	0.0183457	-6.48563	-5.76841
Q03468;P0DP91;D6R9X7	5	5	5.7	11	25192.7	74107.2	31316.8	238901	419192	1.64215e+06	263778	513586	413605	467969	ERCC6	92379.3	775039	465053	8.38974	5.03417	3.06863	2.33175
Q04637;E7EX73;E9PGM1;E7EUU4;C9JF13;C9J6B6;C9K073;C9J2Z7;H7C044;H7C0V6;F8WCF2;C9JHW9;C9JWH7;C9J556;C9JSU8;C9JWW9	67	60	44	854	3.02431e+06	5.44709e+06	3.54499e+06	3.10556e+06	184953	885184	306830	102919	425875	607224	EIF4G1	3.78049e+06	458989	378673	0.12141	0.100165	-3.04204	-3.31955
Q05519;Q5T760;B4DWT1;S4R3C4	8	5	20.9	126	364150	277279	238885	128117	8067.7	84728	44213.8	4122.37	71662.5	132073	SRSF11	252108	45669.9	69286	0.181152	0.274827	-2.46473	-1.8634
Q06830;A0A0A0MSI0;A0A0A0MRQ5	21	17	89.4	306	504357	1.34022e+06	402045	1.65297e+06	94274.5	809915	427235	126148	137898	463993	PRDX1	974899	443808	242680	0.455235	0.248928	-1.13532	-2.0062
Q08211	72	72	65.1	1587	1.58851e+07	4.50194e+07	1.98094e+07	3.93769e+07	62229.6	1.85961e+06	944378	224266	1.03311e+06	1.43321e+06	DHX9	3.00227e+07	955405	896862	0.0318228	0.0298728	-4.9738	-5.06502
Q09666	28	28	18.7	80	252287	1.05097e+06	73899.8	77486	37277.9	119908	62766.5	17918	28283.1	131495	AHNAK	363661	73317.5	59232	0.201609	0.162877	-2.31037	-2.61815
Q10570;A0A087X101;E9PIM1	21	21	19.3	87	286517	198870	186972	137080	102971	567344	60573.5	75738	96478.1	49468.1	CPSF1	202360	243629	73894.7	1.20394	0.365165	0.267764	-1.45338
Q12768;E7EQI7;E5RFU6	45	45	48.6	217	577569	176014	169978	49668.1	66418.3	74085.3	13727.5	20437.9	3257.25	19121.6	KIAA0196	243307	51410.3	14272.3	0.211298	0.0586594	-2.24265	-4.09149
Q12905;B4DY09;A0A0A0MRL0;X6R6Z1	28	28	82.1	681	6.88485e+06	1.5215e+07	9.12069e+06	1.57411e+07	230854	1.57959e+06	1.25096e+06	564631	1.62015e+06	2.02567e+06	ILF2	1.17404e+07	1.02047e+06	1.40348e+06	0.0869195	0.119543	-3.52418	-3.0644
Q12906;K7EKJ9;K7EQR9;K7EKY0;K7ER69;K7EJ09;K7EPG3;K7ERM6;K7ENK6;K7EM82;K7ELV3;K7EQ75	47	42	57.9	916	7.55565e+06	2.46269e+07	7.81846e+06	2.33864e+07	47897.1	748608	342794	23282.2	375937	848430	ILF3	1.58469e+07	379766	415883	0.0239648	0.0262439	-5.38294	-5.25187
Q12931;I3L239;I3L2D5;I3L253	49	10	65.3	593	2.74721e+06	4.66744e+06	2.66509e+06	4.56847e+06	1076.32	96108	19426.9	7367.88	56380.8	37414	TRAP1	3.66205e+06	38870.4	33720.9	0.0106144	0.0092082	-6.55784	-6.76287
Q13009;A0A1B0GW57	6	6	5	8	21173.9	100615	443.876	166375	57762.9	461466	334930	232558	593575	693740	TIAM1	72152.1	284719	506625	3.9461	7.02162	1.98043	2.8118
Q13045;J3KS54;J3QQQ2;J3KS39;K7EP37;K7EP27	19	17	21.8	94	347380	10589.5	297757	24404.2	462056	858369	392730	230124	184062	643213	FLII	170033	571052	352466	3.35848	2.07293	1.74781	1.05167
Q13085;Q59FY4;A0A0C4DGT1;A0A087WWN5;S4R3S7;A0A087X2F8;A0A087X126;A0A087WYS8	150	128	69	1396	585640	603721	565498	925577	84788.4	1.62087e+06	1.00753e+06	160810	954276	1.20371e+06	ACACA	670109	904397	772932	1.34963	1.15344	0.432561	0.205946
Q13155;A8MU58;F8WCL2	13	13	66.9	145	885476	834650	735050	603245	35432.8	42415	32625	18889.8	137748	77981.7	AIMP2	764605	36824.3	78206.4	0.0481612	0.102283	-4.37599	-3.28936
Q13200;H7C1H2;C9JPC0;F8WBS8	39	33	59.1	276	412007	45988.9	214526	62980.9	10954.3	76457	18595.7	32312	64477.6	90853.4	PSMD2	183876	35335.7	62547.7	0.192171	0.340163	-2.37953	-1.5557
Q13263;M0R0K9;M0R3C0;M0R2I3	40	40	65	769	9.21982e+06	4.22262e+07	1.59927e+07	3.50658e+07	283259	1.08741e+06	847300	545204	688888	1.47739e+06	TRIM28	2.56261e+07	739323	903828	0.0288504	0.0352698	-5.11527	-4.82542
Q13325	5	5	17.6	46	71797.5	866496	396572	1.33686e+06	1.6777e+06	1.44002e+06	1.76542e+06	1.35548e+06	112514	3.4062e+06	IFIT5	667931	1.62772e+06	1.62473e+06	2.43695	2.43249	1.28508	1.28243
Q13410;Q4VAN1	4	3	10.5	21	1.86307	13.4588	2.44644	18.9019	272223	624151	180061	493580	253073	334265	BTN1A1	9.16756	358812	360306	39139.3	39302.3	15.2563	15.2623
Q13428	57	6	39.8	951	6.9707e+06	3.44629e+07	1.03737e+07	3.92491e+07	7789.94	89974.4	45166.2	34609.9	43618.6	24868.3	TCOF1	2.27641e+07	47643.5	34365.6	0.00209293	0.00150964	-8.90026	-9.37158
Q13435;E9PPJ0;H0YCG1;E9PJ04;E9PJT3;H0YEX5;E9PIL8	45	45	54.1	654	5.70638e+06	2.35595e+07	6.16086e+06	1.38059e+07	33073.1	23711.3	2096.4	12214.4	20091.9	6533.4	SF3B2	1.23082e+07	19626.9	12946.6	0.00159463	0.00105187	-9.29256	-9.89283
Q13564;J3QRA5;H3BMR3;J3QLH4;J3KTE3;J3KRK3	16	16	35.8	60	103193	30334.4	157526	286122	851981	1.49459e+06	1.13347e+06	701535	1.38392e+06	1.44862e+06	NAE1	144294	1.16001e+06	1.17803e+06	8.03922	8.16406	3.00706	3.02929
Q13838;Q5STU3;A0A0G2JJZ9;A0A140T9X3;F6WLT2;A0A140T996;H0Y400	40	4	74.5	718	6.25426e+06	1.82717e+07	8.15975e+06	1.94763e+07	652541	2.78613e+06	2.16004e+06	1.14432e+06	2.36389e+06	3.04156e+06	DDX39B	1.30405e+07	1.86624e+06	2.18326e+06	0.143111	0.167421	-2.8048	-2.57845
Q14152	58	58	44	708	3.79038e+06	5.40156e+06	4.8731e+06	3.09474e+06	11104.9	237444	119578	14434.1	115952	151874	EIF3A	4.28994e+06	122709	94086.7	0.0286039	0.0219319	-5.12764	-5.51082
Q14204;A0A2R8Y706;A0A2R8YFZ7;A0A2R8Y5T0;A0A2R8Y6H2;A0A2R8Y542;A0A2R8Y6I5;A0A2R8YGC7;H0YJ21	248	248	60.2	2207	8.08585e+06	6.03388e+06	7.68358e+06	5.85696e+06	2352.54	88888	28553.1	8710.97	67468.4	61260.5	DYNC1H1	6.91507e+06	39931.2	45813.3	0.00577452	0.00662514	-7.43608	-7.23783
Q14232;F5H0D0	17	10	59	204	652064	936634	717262	99449.2	15064.1	29943.7	16104.8	12463.1	26950.1	26696.6	EIF2B1	601352	20370.9	22036.6	0.0338751	0.0366451	-4.88363	-4.77024
Q14240;E7EQG2;E7EMV8;E9PBH4;F8WE11;C9JUF0	28	9	66.8	79	171500	151165	102032	147062	11332.8	12414.4	8819.88	31402.9	10113.9	2529.99	EIF4A2	142940	10855.7	14682.3	0.0759459	0.102716	-3.71888	-3.28326
Q14247;H0YCD9;H0YEV2	31	31	53.8	162	276284	846971	328153	938306	11539.4	121065	32343.5	45988.8	133678	154434	CTTN	597429	54982.7	111367	0.0920323	0.186411	-3.44172	-2.42344
Q14344	9	9	27.9	55	80048.5	766753	229253	954732	14278.2	60773.9	59731.5	1.21019e+06	34180.7	3.16299e+06	GNA13	507696	44927.9	1.46912e+06	0.0884935	2.8937	-3.49828	1.53291
Q14498;G3XAC6;H0Y4X3;A0A0U1RQH7;A0A0U1RQW2;Q5QP23;Q5QP22;Q86U06;F8WF24;A8MYG5;F2Z2Z5;H0YJJ3;F8WF73;G3XAP0;F2Z3E6;G3V5Z6;G3V546;A0A087X122	23	23	47.4	249	809070	3.14957e+06	1.05695e+06	1.64327e+06	35930.5	179039	35619.6	50754.3	52144.4	75943.4	RBM39	1.66471e+06	83529.6	59614	0.0501766	0.0358104	-4.31684	-4.80348
Q14683;G8JLG1;H0Y7K8;V9GYN9;V9GY57	25	25	24	73	343957	172900	121908	163119	27655.1	7219.89	54679.8	31304.2	24138.5	49627.2	SMC1A	200471	29851.6	35023.3	0.148907	0.174705	-2.74751	-2.51701
Q14697;F5H6X6;E9PKU7;E9PNH1	45	45	56.1	777	2.8182e+06	4.74699e+06	3.1216e+06	5.23621e+06	2354.97	105653	56602.9	21285.5	137059	158637	GANAB	3.98075e+06	54870.2	105660	0.0137839	0.0265429	-6.18087	-5.23553
Q14739;A0A494C1L1;C9JXK0;C9JES9	17	17	25.5	266	1.87057e+06	4.87438e+06	2.73222e+06	5.20339e+06	48514.7	91404.2	59843.9	11760.9	40944.7	33850.2	LBR	3.67014e+06	66587.6	28851.9	0.0181431	0.00786127	-5.78444	-6.99102
Q14974;J3KTM9;J3QR48;J3KS06;J3QRG4	36	31	50.3	466	2.86489e+06	559443	1.98454e+06	544243	4603.74	66343.7	118895	26243.7	41753.3	165642	KPNB1	1.48828e+06	63280.9	77879.7	0.0425195	0.0523287	-4.55573	-4.25625
Q15003;E9PHA2;C9J470;H7C415;C9JZP1	21	21	40.4	132	634867	1.94006e+06	553301	1.57477e+06	171690	104265	126014	415919	22562.8	224781	NCAPH	1.17575e+06	133990	221087	0.113962	0.18804	-3.13338	-2.41089
Q15008;C9J0E9;C9J7B7;H7C531	27	27	58.9	349	1.06493e+06	2.2269e+06	1.1215e+06	771682	11782	195373	91952.6	18530.8	111635	159045	PSMD6	1.29625e+06	99702.6	96403.6	0.0769161	0.074371	-3.70057	-3.74912
Q15125;C9J719;C9JJ78;A0A494C0F3	3	3	16.5	88	506239	1.81042e+06	895415	1.89333e+06	4197.16	221129	98233	61347.7	191279	192598	EBP	1.27635e+06	107853	148408	0.0845012	0.116275	-3.56488	-3.10438
Q15233;H7C367;C9JYS8;C9IZL7;C9J4X2	42	40	68.2	1647	3.88877e+07	1.41126e+08	4.73979e+07	1.36923e+08	2.33505e+06	5.79658e+06	5.03333e+06	2.62773e+06	4.48721e+06	8.08024e+06	NONO	9.10835e+07	4.38832e+06	5.06506e+06	0.0481791	0.055609	-4.37545	-4.16854
Q15365	17	13	71.3	252	1.67703e+06	5.34299e+06	1.70338e+06	4.46829e+06	29884.4	277436	214270	58296.9	177667	294334	PCBP1	3.29792e+06	173864	176766	0.0527192	0.0535992	-4.24553	-4.22164
Q15370;B8ZZU8;I3L0M9	8	4	52.5	103	357932	2.47901e+06	594115	1.81999e+06	44126.6	18437.2	52413.8	43489.8	24228.5	71224.6	TCEB2	1.31276e+06	38325.9	46314.3	0.0291948	0.03528	-5.09814	-4.825
Q15382;C9J931;C9J469;F8WBL3	7	7	33.7	72	308763	1.04345e+06	481758	788574	50788.3	27598.5	58468.4	2104.89	37999.8	55534.9	RHEB	655637	45618.4	31879.9	0.0695787	0.0486243	-3.84521	-4.36218
Q15388	4	4	35.9	42	353940	1.58338e+06	391685	1.14583e+06	30214.7	58016.8	27097	23683.7	45552.6	54439.9	TOMM20	868708	38442.8	41225.4	0.0442529	0.047456	-4.49809	-4.39727
Q15393;J3QL37;I3L4G7;J3QRB2;H3BMB0;J3QKV4	42	42	44.1	391	1.48652e+06	1.32037e+06	1.22177e+06	1.28048e+06	4970.34	142527	50635.2	21697.8	86164.7	189777	SF3B3	1.32729e+06	66044.2	99213.3	0.0497588	0.0747489	-4.3289	-3.7418
Q15417;E9PDU6	14	13	58.4	121	580392	1.08213e+06	875867	1.09681e+06	69121.2	69366.4	89177.6	80609.1	76337.4	27104.4	CNN3	908800	75888.4	61350.3	0.083504	0.0675069	-3.58201	-3.88882
Q15645;H0YAL2	23	23	61.1	236	637833	1.21864e+06	541807	453185	15722	116251	17097.4	3125.09	79169.6	65002.1	TRIP13	712867	49690.2	49098.9	0.0697047	0.0688753	-3.8426	-3.85987
Q16543;K7EQA9;K7EKQ2;K7EL68;K7EIU0	16	16	43.4	124	351629	519898	611981	435637	21007.1	40413.9	21010.7	36837.5	48890.5	33914.8	CDC37	479786	27477.2	39880.9	0.0572697	0.0831223	-4.12608	-3.58862
Q16594;D6RIE8;D6RIV9;D6RGK3;D6RIY1;D6RHW1	18	10	64.4	188	2.22146e+06	6.49866e+06	2.00976e+06	8.93658e+06	171234	226855	31852.9	38625.7	37116.1	38967.1	TAF9	4.91661e+06	143314	38236.3	0.0291489	0.00777696	-5.10041	-7.00658
Q2TAL8	8	8	15.5	28	133890	52223.4	36253.3	43340.4	312212	332585	252671	185389	72651.1	62748.9	QRICH1	66426.6	299156	106930	4.50356	1.60974	2.17106	0.68683
Q32Q12;P22392;J3KPD9;E7ERL0;O60361;F6XY72	17	8	75.7	183	71654.9	662348	70178.1	370003	27907.2	605983	351718	61412.4	119439	358439	NME1-NME2;NME2;NME1	293546	328536	179764	1.1192	0.612387	0.162466	-0.707486
Q58FF8	16	3	27.8	46	461148	216175	213083	89434.9	21541	199354	78752.1	28567.3	55607.5	171018	HSP90AB2P	244960	99882.2	85064.4	0.407749	0.347258	-1.29425	-1.52592
Q5T3J3	33	33	59.3	228	1.03127e+06	987486	1.01555e+06	634784	24671.5	1826.96	9040.51	25673.5	13934.5	16451.6	LRIF1	917273	11846.3	18686.5	0.0129147	0.0203718	-6.27484	-5.61728
Q5T4S7;A0A0A0MSW0;X6R960;X6RE05;Q5TBN9	36	36	9.4	107	203365	51074.8	48023.4	96038.9	61904.5	92072.5	13253.2	42797.9	39539.3	60626.1	UBR4	99625.6	55743.4	47654.5	0.559529	0.478335	-0.837716	-1.06391
Q5T749	11	11	26.1	74	246390	178366	251943	924229	168316	61446.4	34955.6	52687.7	904576	68038	KPRP	400232	88239.4	341767	0.22047	0.853922	-2.18134	-0.227823
Q5THJ4;A0A2R8YD87;H3BLS7	9	9	2.6	16	51853.1	97776.5	104956	85475	5183.89	29271.2	39841.1	48753.7	63608.1	41318.7	VPS13D	85015.2	24765.4	51226.8	0.291305	0.602561	-1.7794	-0.730822
Q5TZA2;B1AKD8	3	3	1.8	30	13489.1	408833	21008.2	1.13913e+06	230030	278054	222460	124168	668249	190027	CROCC	395615	243515	327481	0.615536	0.827778	-0.700086	-0.272684
Q5UIP0;H7C2B5;H7BZN3	89	89	43.8	889	6.50268e+06	1.65894e+07	8.02018e+06	1.4949e+07	65163	9876.99	8900.94	47480.2	132408	236991	RIF1	1.15153e+07	27980.3	138960	0.00242984	0.0120674	-8.68493	-6.37274
Q5VUA4	64	64	36.2	359	2.08502e+06	2.47837e+06	1.85694e+06	2.83666e+06	29601.6	43962.1	64431.2	35070.3	72041.4	123823	ZNF318	2.31425e+06	45998.3	76978.3	0.0198761	0.0332628	-5.65282	-4.90995
Q5VW32;F5GXQ0;Q5VW33	7	7	23.8	59	281997	308076	274848	162807	207459	52932.7	37851.4	17722.7	48567.4	73174.2	BROX	256932	99414.3	46488.1	0.386929	0.180936	-1.36986	-2.46645
Q5W0B1	32	32	47.4	257	1.04901e+06	2.3849e+06	1.00425e+06	2.90161e+06	9322.3	96113.9	47837.5	22504.4	58631.9	78628.5	RNF219	1.83494e+06	51091.2	53255	0.0278435	0.0290227	-5.16652	-5.10668
Q68CP9;F8WCU9;F8W108;F8VWP4;A0A087WY37	12	12	9.3	29	60494.8	90321.9	42116.2	55189.1	36427.1	38655.3	160475	20627.6	17354.4	41950.5	ARID2	62030.5	78519	26644.2	1.26581	0.429533	0.340063	-1.21916
Q6IN85;G3V5Z3;H0YIY8;G3V5A2;H0YJN6;G3V4R3;G3V231	33	25	42.9	219	657398	2.15433e+06	1.33069e+06	1.51853e+06	194351	59683.5	105167	93832.4	91309.5	16780.1	SMEK1	1.41524e+06	119734	67307.3	0.0846034	0.0475591	-3.56314	-4.39414
Q6P2E9;I3L2F4;I3L3M2;I3L0V0	32	32	38.1	95	177064	23368.8	13170.9	42583.6	7387.09	1.55449e+06	26466.4	64820.1	80945.3	107612	EDC4	64046.8	529449	84459.1	8.2666	1.31871	3.04729	0.399126
Q6P2Q9;I3L0J9;I3L3Z8;I3L1T8	115	115	59.2	1413	6.97184e+06	9.56944e+06	9.40295e+06	4.5284e+06	42801.6	39476.6	4502.14	5123.55	61484.1	14292.5	PRPF8	7.61816e+06	28926.8	26966.7	0.00379708	0.0035398	-8.04089	-8.14212
Q6P4A7	5	5	22.6	32	44412.1	125067	338349	52530.4	1.55922e+07	1.00554e+06	536277	2.93847e+06	2.98783e+06	803923	SFXN4	140090	5.71134e+06	2.24341e+06	40.7692	16.0141	5.34941	4.00127
Q75V66	3	3	5.4	18	43944.4	313883	262115	114630	189909	913842	708322	84498.2	100816	758792	ANO5	183643	604024	314702	3.28912	1.71366	1.7177	0.777083
Q7L2H7;H0YCQ8;E9PRY0;E7ESM3;E9PRI2	21	6	59.9	235	971209	630195	1.50626e+06	112441	39971.4	39939.4	10289.2	14951.9	124550	74323.9	EIF3M	805027	30066.7	71275.3	0.0373486	0.0885379	-4.7428	-3.49756
Q7L7X3;J3QS76	3	3	3.8	13	3642.07	68083.1	18637.8	76567.7	111146	106761	124229	22821.4	37880.6	110656	TAOK1	41732.7	114045	57119.3	2.73276	1.36869	1.45036	0.452799
Q7Z4W1;J3KS22;J3QS36;J3QL34;J3KRZ4;J3KSZ5;J3QS45;J3QRQ2	13	13	62.3	89	143130	174315	74662.2	113868	39090.7	6766.44	30478.8	113978	6092.36	6835.52	DCXR	126494	25445.3	42302	0.201158	0.334419	-2.3136	-1.58027
Q86VP6;A0A0C4DGH5;H0YH27;O75155;A0A3B3ISC4;F8WBB8	60	57	53.7	774	3.20656e+06	2.6981e+06	2.89962e+06	2.42766e+06	66655.1	1.10172e+06	534187	88781.5	775029	1.17222e+06	CAND1	2.80798e+06	567522	678676	0.20211	0.241695	-2.30679	-2.04874
Q86XL3;F5H1D4	5	5	8.8	9	98683.8	56910.7	15165	131530	29946.6	36364.7	61178.8	16456.6	103814	43593.4	ANKLE2	75572.3	42496.7	54621.3	0.562331	0.722769	-0.830507	-0.468393
Q86YA3;G3XAL8;D6REN9;I3L0G6	8	8	5.8	18	42472.7	120258	44619.1	484413	101603	187637	74404	61431	117064	163145	ZGRF1	172941	121215	113880	0.700904	0.658493	-0.512711	-0.602761
Q8IV08;M0R3G9;M0R1F7;M0QZK2;M0R2E7;M0QY94;M0QX50;M0QX99;A0A0A0MS28;E2QRG1	8	8	20.6	67	88670.3	238833	193157	241564	73494.1	81620	41845.3	58726.1	97422.6	153505	PLD3	190556	65653.2	103218	0.344535	0.541667	-1.53728	-0.884521
Q8IWC1;A0A0A0MRP0	15	15	22.8	55	128528	11528.3	94944.3	290890	1.20388e+06	44969	881907	94477.2	134908	142790	MAP7D3	131472	710252	124058	5.40229	0.943607	2.43357	-0.0837412
Q8IYT4;K7EQ00;K7EM02;K7EIJ8	3	3	6.9	20	19268.5	245763	43609.6	96544	52126.8	43537.6	50404.7	77814	3633.58	90363.1	KATNAL2	101296	48689.7	57270.2	0.480667	0.565374	-1.05689	-0.822722
Q8IZC6;H0YD40;Q5T1U7	3	3	3.1	9	19911	33509.1	1937.98	126927	177136	99142.5	52036.6	184440	72073	201468	COL27A1	45571.4	109438	152660	2.40147	3.34991	1.26392	1.74412
Q8N163;H0YB24;G3V119;E5RHJ4;E5RFJ3;A0A087X2B6;E5RGU7;H0YC69;H0YC58;E5RHH8	40	40	59.6	479	3.60899e+06	1.10234e+07	4.46574e+06	7.28502e+06	7368.25	158106	57448.5	20100.4	55975.6	75536	CCAR2	6.59578e+06	74307.7	50537.3	0.011266	0.00766208	-6.47189	-7.02805
Q8N3K9	5	5	1.8	14	192920	404464	167257	424479	1.21613e+06	1.50704e+06	834102	1.04647e+06	254159	1.77135e+06	CMYA5	297280	1.18576e+06	1.02399e+06	3.98869	3.44455	1.99592	1.78431
Q8N3U4;B1AMT4;B1AMT3;B1AMT2;B1AMT1;B1AMT0;C9JJQ0	37	32	35.8	278	1.10933e+06	2.14819e+06	1.41298e+06	1.10317e+06	4.96407e+06	26966.8	5.04078e+06	44043.9	41988	59057.1	STAG2	1.44342e+06	3.34394e+06	48363	2.31668	0.0335058	1.21206	-4.89944
Q8N5C6	4	4	5.4	11	12986.2	49669	23269.7	898598	150467	65754.7	86320.9	1.73068e+06	539179	593710	SRBD1	246131	100847	954524	0.409731	3.87812	-1.28725	1.95536
Q8N5K1;A0A2R8Y540;I3L1N9;D6RCF4	11	11	64.4	96	652007	1.00514e+06	509320	746983	196187	47345.4	44406.5	26506.4	22056	20672.4	CISD2	728361	95979.7	23078.3	0.131775	0.0316852	-2.92385	-4.98005
Q8NC56;H0Y9B7;H7C2Z0;H0Y8H8;D6RBV0;D6R958	9	9	23.5	25	122302	132774	116602	245169	59613.7	193665	71572.1	26653.5	49175.9	67012.8	LEMD2	154212	108284	47614.1	0.702175	0.308757	-0.510098	-1.69545
Q8NCN4;H0YEQ1	16	16	36.3	69	384656	188781	253843	11794.4	35732.2	141109	107806	44621.2	48369.8	56135.7	RNF169	209769	94882.4	49708.9	0.45232	0.23697	-1.14459	-2.07722
Q8NEL9;A0A087X0H7;A0A669KB51;A0A669KAW5;A0A669KB64	12	12	16.8	34	40088.4	91543.3	83704.7	69310.8	69082.7	98436.6	23650.5	35360.9	96098.5	72974.7	DDHD1	71161.8	63723.3	68144.7	0.89547	0.957602	-0.159283	-0.0625015
Q8NEZ4;H0YMU7;H0Y765;H7BY37;C9J4Z5	11	11	3.8	25	71500.9	206803	83235.6	262985	203527	704684	40601	169875	303214	122603	KMT2C	156131	316271	198564	2.02567	1.27178	1.0184	0.346846
Q8NI60	13	13	27.2	90	247273	377472	283898	335942	56810.2	43928.6	32055.9	38139.5	60225.3	53861.8	ADCK3	311146	44264.9	50742.2	0.142264	0.163081	-2.81336	-2.61634
Q8TCU6;H0YDZ4	5	5	2.7	24	296748	308670	347775	182203	393836	169564	155073	371658	397265	388017	PREX1	283849	239491	385647	0.843727	1.35863	-0.245152	0.442156
Q8TD26;C9JFU2;H7C294	24	19	12.2	47	236717	149928	160239	191607	1.21346e+06	3.70938e+06	3.08169e+06	187284	379909	561641	CHD6	184623	2.66818e+06	376278	14.452	2.03809	3.8532	1.02722
Q8WTT2	32	32	40.9	287	1.2739e+06	2.68812e+06	1.93063e+06	1.85713e+06	299606	694125	198583	195381	356242	260634	NOC3L	1.93744e+06	397438	270752	0.205135	0.139747	-2.28535	-2.83911
Q8WW12	9	9	47.2	225	1.77746e+06	9.73315e+06	1.99111e+06	9.91521e+06	80994.4	577893	296345	132075	391721	515841	PCNP	5.85423e+06	318411	346546	0.0543899	0.0591958	-4.20052	-4.07836
Q8WXF1;X6RDA4	26	25	51.6	295	3.06339e+06	8.13572e+06	3.46797e+06	7.87711e+06	105348	54177.6	44612.4	58763.6	45576.7	11127.3	PSPC1	5.63605e+06	68046.1	38489.2	0.0120734	0.00682911	-6.37203	-7.19409
Q8WXI7	5	5	0.4	14	41373.1	46345.9	27249.5	145744	192302	71402.8	129758	40918.1	227887	179695	MUC16	65178.1	131154	149500	2.01224	2.29372	1.0088	1.19769
Q92542;H0Y6T7;Q5T205;H0Y3Z4	4	4	7.9	7	6168.7	52056	20681.3	43393.6	42137	64919.1	42634.8	97143.8	66623.1	72745.9	NCSTN	30574.9	49897	78837.6	1.63196	2.57851	0.706604	1.36654
Q92576;E7EVH3;E7ER40;E9PE34;A0A1B0GX99;D6R9X2;H0Y8L0;D6RBF0	54	54	32.7	286	1.56663e+06	1.32797e+06	1.44074e+06	893969	488223	1.2032e+06	426184	632857	1.15625e+06	617634	PHF3	1.30733e+06	705869	802248	0.539933	0.613655	-0.889148	-0.7045
Q92598;A0A0A0MSM0;Q5TBM3;R4GN69	32	28	48.3	157	249506	427940	209225	184949	73715.8	61942.5	3129.91	92892.6	74114.5	76273.4	HSPH1	267905	46262.7	81093.5	0.172683	0.302695	-2.5338	-1.72406
Q92620;J3KTG2;H3BQT9;H3BV01;J3KRT1;H3BMS7;J3KSA8	29	29	30	130	405276	242857	687160	25647.7	152643	152858	140685	22014.5	76629.8	1992.59	DHX38	340235	148728	33545.6	0.437134	0.0985955	-1.19385	-3.34233
Q92997;F8WCF1;A0A3B3ISG4	23	18	42	433	1.83452e+06	5.42586e+06	2.08177e+06	6.43005e+06	1.51891e+06	5.16567e+06	4.39617e+06	2.45765e+06	3.56392e+06	6.00507e+06	DVL3	3.94305e+06	3.69358e+06	4.00888e+06	0.936732	1.0167	-0.094292	0.0238871
Q96AG4;I3L223	15	15	50.5	297	4.07558e+06	8.18407e+06	5.29571e+06	7.1123e+06	21240.2	352695	172595	66205.5	82921.4	227590	LRRC59	6.16691e+06	182177	125572	0.029541	0.0203623	-5.08114	-5.61796
Q96BY7	14	14	11.1	26	41508.7	141263	41989.8	103193	150366	20018.7	64746.2	61984.6	71026.8	96354.1	ATG2B	81988.8	78377.1	76455.2	0.955949	0.932508	-0.0649938	-0.100812
Q96CB8;A0A087WXN4;E9PGI3;C9J0M6;A0A1B0GX90;C9JDP3;D6R9W3;D6R9Y5	15	15	53.7	122	480399	327133	527342	421128	10828.6	47521.1	58630.9	276990	377435	548749	INTS12	439001	38993.5	401058	0.0888234	0.913571	-3.49292	-0.130412
Q96CB9;M0R1K5;A0A087X0V6;A0A087WUV3	4	4	12.2	66	52078.4	6.14055e+06	51110.8	9.63091e+06	2.3042e+06	1.08153e+07	6.57631e+06	4.10755e+06	6.41554e+06	6.64589e+06	NSUN4	3.96866e+06	6.56526e+06	5.72299e+06	1.65428	1.44205	0.7262	0.528117
Q96HS1;F5GXG4	15	15	53.6	175	545284	1.20601e+06	641185	775689	18453.9	69336.7	63889.6	106848	29612.5	34304.5	PGAM5	792042	50560.1	56921.7	0.0638351	0.071867	-3.96951	-3.79853
Q96IX5	4	4	44.8	71	541918	1.74102e+06	588017	1.37893e+06	38227.9	33793.9	21572.3	52827.8	70838.9	67543	USMG5	1.06247e+06	31198	63736.5	0.0293636	0.0599889	-5.08983	-4.05916
Q96K17;E9PL10	5	5	67.7	19	60303.8	88825.8	41510.3	53465.5	97995.6	27052.4	22010.4	209939	103480	44598.8	BTF3L4	61026.3	49019.5	119339	0.803251	1.95554	-0.316077	0.967564
Q96P47;C9J975;Q9UPQ3;A0A087X044;E7ESL9;A0A087X1U1;F5GXM9;E7EUN2;C9J8Z2;H7C5G0;H7C4U6;H7C4F1;H0Y873	4	4	6.9	27	37085.2	334755	17521.6	888960	232803	423836	391363	162686	446214	234002	AGAP3;AGAP1	319580	349334	280967	1.0931	0.879176	0.128429	-0.185777
Q96P70	17	17	26.6	122	313840	311362	266396	292150	19627.1	14187	7848.89	28109.8	13906.3	15559	IPO9	295937	13887.7	19191.7	0.0469278	0.0648506	-4.41341	-3.94674
Q96PU5;K7ERN1;A0A1B0GVY1;H0Y8H4;K7EKL1	8	6	9	9	155908	94228.7	152061	98684.9	133907	29886.9	74338.9	32378.6	52154.1	44206.5	NEDD4L	125221	79377.5	42913.1	0.633902	0.3427	-0.657669	-1.54498
Q96QK1;I3L4S0;A0A1W2PP10;A0A3B3ITD4	30	30	46.9	182	509063	63293.2	325096	123627	10787.2	7613.64	13431.7	7521.55	25052.3	29229.5	VPS35	255270	10610.8	20601.1	0.0415672	0.0807034	-4.58841	-3.63123
Q96RQ3;E9PHF7;E9PG35;F5GYT8;G5E9X5;F8WDI3	65	65	75.7	2486	1.26038e+07	2.82113e+07	1.24941e+07	4.22268e+07	3.33648e+07	7.2094e+07	6.62669e+07	3.70292e+07	5.6229e+07	8.5005e+07	MCCC1	2.3884e+07	5.72419e+07	5.94211e+07	2.39666	2.4879	1.26103	1.31493
Q96SB4;H3BLV9;Q9UPE1;D6RBF8;D6RBM8;A8MPP7;A8MPY5;E7ETV6	17	13	31	135	742132	376321	522143	293069	20049.8	8352.99	19267.8	44708.1	9867.62	40411.1	SRPK1	483416	15890.2	31662.3	0.0328707	0.0654969	-4.92705	-3.93243
Q99460;A0A087WW66;H7C378;C9J9M4;H7BZR6;F8WCE3	35	35	54.7	249	722225	317106	472728	108400	12170.6	18208.8	11164.3	6969.65	18482.6	48118.9	PSMD1	405114	13847.9	24523.7	0.0341827	0.0605353	-4.87059	-4.04608
Q99575;E5RK39	15	15	21.7	50	196252	61696.6	134031	109987	10069.2	81030.8	68040.6	50986	66555.7	127772	POP1	125492	53046.9	81771.3	0.422713	0.651608	-1.24225	-0.617925
Q99613;B5ME19;H3BPE4;H3BPE3;H3BTY8	32	32	35.7	392	1.89051e+06	1.71928e+06	1.19726e+06	1.00078e+06	6205.08	144027	96424.7	43709.4	136927	164584	EIF3C;EIF3CL	1.45196e+06	82219	115073	0.0566263	0.0792539	-4.14238	-3.65737
Q99643	4	4	40.8	16	43750.5	77149.9	21222.3	122112	132860	63937.1	56899	123576	66581.2	70965.2	SDHC	66058.8	84565.4	87040.8	1.28015	1.31763	0.356317	0.397941
Q99797	15	15	27.2	35	46479.9	308204	41138.9	176796	115431	55769.3	127208	105252	184252	87632	MIPEP	143155	99469.3	125712	0.694838	0.878156	-0.525252	-0.187452
Q99832;F8WAM2;F8WBP8;A0A0D9SG95	41	41	75.3	589	1.95993e+06	5.90215e+06	2.68988e+06	4.90009e+06	100482	486085	253406	149719	304733	518945	CCT7	3.86301e+06	279991	324466	0.0724799	0.0839929	-3.78628	-3.57359
Q9BQ52;G5E9D5;E7ES68;H7C2I4;V9GYS7;V9GZ72;J3QQT1	27	23	48.9	144	607715	473881	745644	187906	534647	2.31767e+06	256557	516619	1.03629e+06	770505	ELAC2	503787	1.03629e+06	774470	2.05701	1.5373	1.04055	0.620397
Q9BQ69	5	5	20.3	26	267400	86598.3	91089.6	109264	25891.6	80099.3	33124.8	119648	62949.3	129514	MACROD1	138588	46371.9	104037	0.334603	0.750695	-1.57948	-0.413701
Q9BQG0;I3L1L3;I3L2H8;I3L311	66	66	57.2	993	5.71437e+06	1.76023e+07	1.01708e+07	1.63411e+07	17238	48060.4	22131.8	104201	182007	388126	MYBBP1A	1.24571e+07	29143.4	224778	0.00233949	0.0180441	-8.73959	-5.79233
Q9BXS5;E7ENJ6;K7EJL1;K7EQX3;K7ENA7;K7EPJ8;A0A087WZX7;K7EQ90;K7ER75;K7EK69;K7ERH5;K7EL08;K7EMG5	20	17	56	208	872870	1.19504e+06	1.11942e+06	205769	23003.8	13049.7	4277.14	37054.7	56629.8	18368.3	AP1M1	848275	13443.6	37350.9	0.0158481	0.0440316	-5.97954	-4.50532
Q9BZZ5;G3V1C3;H0YER7;E9PQK6	24	24	48.5	262	1.1617e+06	3.08895e+06	1.36267e+06	2.59551e+06	55192.7	85330.9	80826.7	21130.4	12427.7	8236.56	API5	2.05221e+06	73783.4	13931.5	0.0359532	0.00678856	-4.79773	-7.20268
Q9C0B7	4	4	5	4	44338	119193	52487.5	107165	46820.5	366970	256720	118645	119910	144001	TANGO6	80795.9	223504	127519	2.76627	1.57828	1.46794	0.658356
Q9GZU8;H3BTP8;H3BSY6;H3BP64;H3BUL4;H3BMX9;H3BQQ6;H3BTI2;Q6P4H7;H3BSF0;H3BN22;H3BPF9;H3BPH9;H3BNK9	9	5	39	58	324763	1.06384e+06	478240	566801	68531.7	51405	24310.4	24628.6	34244.6	29387	FAM192A;NIP30	608411	48082.4	29420.1	0.0790294	0.0483556	-3.66147	-4.37017
Q9H0U4;E9PLD0;Q92928	13	6	73.6	89	322196	191179	202711	232268	60875.2	46632.9	17722.6	28858.8	20162.5	34911.6	RAB1B	237089	41743.6	27977.6	0.176067	0.118005	-2.5058	-3.08308
Q9H444;P59074	8	8	42.9	88	216576	1.07105e+06	418895	741456	246845	162663	119553	100838	189699	121866	CHMP4B	611995	176354	137468	0.288162	0.224622	-1.79505	-2.15443
Q9H583;Q5T3Q7;Q6P664	51	51	34	303	1.14302e+06	401543	1.27314e+06	544036	1810	55756.6	319427	36118.5	26341.3	70995.3	HEATR1	840435	125664	44485	0.149523	0.052931	-2.74156	-4.23974
Q9H6N6	4	4	3.7	16	27714.5	147444	14873	119758	268549	159626	191740	135497	161261	237853	MYH16	77447.2	206638	178204	2.66811	2.30097	1.41582	1.20224
Q9H6T3	31	31	52.2	131	12162.6	78614	10210.6	148847	8238.79	169725	58364.4	55381.8	125830	274454	RPAP3	62458.6	78775.9	151889	1.26125	2.43183	0.334854	1.28204
Q9H9B4;D6RFI0;S4R2X2;D6RDG7;D6RAE9	17	16	68.3	255	955808	2.28617e+06	1.02403e+06	1.76548e+06	19116	109731	57190.4	20928.8	22480.7	111968	SFXN1	1.50787e+06	62012.6	51792.4	0.0411259	0.034348	-4.60381	-4.86363
Q9HAV4;H0Y3W3;E2QRM3;H0Y9I3;H0Y3Q8	47	46	54.3	368	1.39266e+06	1.15531e+06	2.25687e+06	1.38781e+06	16557.5	27242.6	16181.1	29006.1	70935.1	143032	XPO5	1.54816e+06	19993.7	80991	0.0129145	0.0523143	-6.27487	-4.25665
Q9HB71;B2ZWH1	19	19	77.2	131	212204	189496	65154.5	192890	50518.2	201285	66071.1	96987.5	63161.4	146629	CACYBP	164936	105958	102259	0.64242	0.619994	-0.638412	-0.689674
Q9HDC9;H0Y512	15	15	37.3	128	371793	243913	312308	112351	31400.7	14896.9	20484.1	23163.4	26011.7	69750.8	APMAP	260092	22260.6	39642	0.0855874	0.152415	-3.54646	-2.71392
Q9NR09;A0A3B3IUB9	7	7	2	64	1.13198e+07	7.30466e+07	1.43058e+07	6.02001e+07	1.11836e+06	2.74946e+06	2.26336e+06	2.48054e+06	2.8909e+06	3.56434e+06	BIRC6	3.97181e+07	2.04373e+06	2.97859e+06	0.0514559	0.0749934	-4.28052	-3.73709
Q9NR30	60	58	66.3	1115	1.21007e+07	3.80107e+07	1.99744e+07	2.79134e+07	205031	802935	513288	110053	486301	723007	DDX21	2.44998e+07	507084	439787	0.0206975	0.0179506	-5.5944	-5.79982
Q9NR31;Q5SQT8;H0Y5E8	6	4	43.9	64	56924.1	449427	120270	351625	66617.6	101133	27619.1	83349.8	67503	83018.1	SAR1A	244561	65123.2	77957	0.266286	0.318762	-1.90895	-1.64945
Q9NVI1;F8W7R3;H3BP78;H3BMG4;H3BT54;H3BQE2;H3BS60;H3BN35	57	57	51.4	656	2.91423e+06	6.36692e+06	4.25619e+06	4.59196e+06	20534.9	9215.88	118742	27846.6	5251.25	16043.8	FANCI	4.53232e+06	49497.6	16380.5	0.010921	0.00361416	-6.51675	-8.11212
Q9NVP1;H7C452	30	30	53.4	339	2.24465e+06	4.76797e+06	3.12257e+06	4.24479e+06	51081.5	17961.7	13491.1	18148.9	14652.4	5347.93	DDX18	3.59499e+06	27511.5	12716.4	0.00765271	0.00353725	-7.02981	-8.14316
Q9NVV4;Q5T852;Q5T851	10	10	27.5	40	91194.3	221047	101219	191192	268816	54541	81049.4	79601	21251.8	71872.5	MTPAP	151163	134802	57575.1	0.891766	0.380881	-0.165262	-1.39259
Q9NW13;C9JAA9;C9JE21;H7C5G8	25	25	33.6	137	690396	1.1306e+06	788765	630846	38104.1	33748.4	30304.4	58095.8	28054.5	56985.8	RBM28	810152	34052.3	47712	0.042032	0.0588927	-4.57237	-4.08577
Q9NWB6	9	9	23.1	56	44554.7	93561.1	59337.2	131237	45406.9	49704.6	68316.4	50863.3	66178.7	86634.5	ARGLU1	82172.5	54476	67892.2	0.662947	0.826216	-0.593035	-0.27541
Q9NWS0;M0QYA2;M0R3A4;M0QXD5;M0R2P8	9	3	49.7	35	1.86307	13.4588	2.44644	18.9019	51332.1	39697.2	27612.6	17866.3	61829.3	71916.9	PIH1D1	9.16756	39547.3	50537.5	4313.83	5512.65	12.0748	12.4285
Q9NXZ2	3	3	7.1	14	38673.8	82712.9	28086.1	104986	51897.6	21453.1	80488.4	4.42327e+06	4.73986e+06	373931	DDX43	63614.7	51279.7	3.17902e+06	0.806098	49.9731	-0.310973	5.64308
Q9NYF8;H0YF14	45	3	42	671	5.73776e+06	2.49541e+07	7.09052e+06	2.30897e+07	12111.2	151655	41373.1	41781.2	74407.9	94706.3	BCLAF1	1.5218e+07	68379.8	70298.5	0.00449335	0.00461943	-7.79799	-7.75807
Q9NZI8	19	17	42.1	256	1.48406e+06	3.36392e+06	1.99189e+06	1.99306e+06	29086.1	81590.4	52363.2	32621.2	20983.5	27246	IGF2BP1	2.20823e+06	54346.6	26950.2	0.0246109	0.0122044	-5.34456	-6.35645
Q9P035;H3BS72;H3BPZ1;H3BRL8;H3BMZ1	17	17	36.2	275	2.17215e+06	5.23044e+06	2.63421e+06	2.37664e+06	25721.2	176549	212292	61723.9	205209	230241	HACD3	3.10336e+06	138187	165725	0.0445282	0.0534017	-4.48914	-4.22697
Q9P0L0;J3QKM9	14	13	55	224	1.03327e+06	1.36419e+06	1.19433e+06	1.08607e+06	21283	25197.4	21365.8	19559.6	14606.6	8093.26	VAPA	1.16946e+06	22615.4	14086.5	0.0193383	0.0120453	-5.6924	-6.37539
Q9P258	29	29	65.5	566	3.82232e+06	7.80703e+06	3.45058e+06	6.38549e+06	2824.94	112290	33628.6	15377.5	154962	60436.9	RCC2	5.36635e+06	49581.3	76925.4	0.00923929	0.0143348	-6.758	-6.12434
Q9P2D1	11	4	4.3	8	68329.4	103874	69070	141921	123038	199491	94019.6	124886	145648	107594	CHD7	95798.5	138850	126043	1.44939	1.31571	0.535448	0.395838
Q9P2E3;Q5JXR6	5	5	2.9	9	331884	148798	319118	67540.8	34114.2	35602.9	41238.3	18485.2	48106.6	19944	ZNFX1	216835	36985.1	28845.3	0.170568	0.133029	-2.55158	-2.91019
Q9P2J5;A0A087WXY1	68	68	64.2	794	7.20342e+06	7.74334e+06	6.98497e+06	5.33707e+06	1178.29	39210.9	12537.2	14708.5	55504.2	79001.2	LARS	6.8172e+06	17642.1	49738	0.00258788	0.00729595	-8.59401	-7.09869
Q9P2N5	49	6	47.6	912	7.83088e+06	2.12515e+07	1.00105e+07	3.05346e+07	162381	1.07692e+06	886649	95835.6	685869	1.10449e+06	RBM27	1.74069e+07	708650	628731	0.040711	0.0361197	-4.61844	-4.79107
Q9UBT2;K7EPL2;K7ESK7;U3KQ93;U3KQ55;K7ES38	37	37	72.5	396	1.34788e+06	3.59465e+06	2.43581e+06	3.17913e+06	2713.37	49470.3	17628.1	13715.9	43899.3	48689.8	UBA2	2.63937e+06	23270.6	35435	0.00881673	0.0134256	-6.82554	-6.21887
Q9UEG4	15	15	23	71	261011	187557	313215	21987	225142	160989	71202.4	187913	195101	144681	ZNF629	195943	152444	175898	0.778005	0.897704	-0.362149	-0.155689
Q9UHB7;C9JCE0	16	16	20.6	40	163959	114564	84220.7	190950	16737	166960	50120.1	42867.7	89106.9	117844	AFF4	138423	77939	83272.9	0.563048	0.601582	-0.82867	-0.733168
Q9UHD1;E9PHZ2;E9PPQ5;E9PIZ4;E9PSD5;E9PL00;E9PIF7	16	16	65.7	109	58532.6	68877.9	35282.9	63741.6	39774.5	277750	143098	60798.8	158131	294278	CHORDC1	56608.8	153541	171069	2.71232	3.02196	1.43953	1.59548
Q9UIU6;G3V2N2	6	5	10.6	19	71717.7	43784.1	35928.4	28375.4	164479	449445	109828	155427	386486	715723	SIX4	44951.4	241251	419212	5.36693	9.3259	2.4241	3.22124
Q9UJS0;R4GN64	28	21	53.8	338	1.71939e+06	2.12545e+06	2.07203e+06	773237	45366.7	42641.5	13722.4	18312.6	10220.7	57863.2	SLC25A13	1.67253e+06	33910.2	28798.9	0.0202748	0.0172188	-5.62417	-5.85987
Q9UKD2	17	17	63.6	208	2.72499e+06	3.94073e+06	3.40425e+06	1.51145e+06	7882.46	121026	72096.9	46591	133263	147738	MRTO4	2.89535e+06	67001.8	109197	0.0231411	0.0377147	-5.4334	-4.72873
Q9UM00;J3QQY2;J3KS45;J3KTQ7	5	5	21.8	36	432200	100084	445987	76902.2	51371.3	85049.6	83208.8	54995.1	54527.3	73600	TMCO1	263793	73209.9	61040.8	0.277528	0.231396	-1.8493	-2.11156
Q9UNE7;H3BTA3;H3BUD0;H3BS86	15	15	48.8	70	54856.3	170568	69384.5	180443	10104.6	31894	5613.89	20812.9	44289.5	89601.9	STUB1	118813	15870.8	51568.1	0.133578	0.434028	-2.90424	-1.20414
Q9UNM6;J3KNQ3;A0A087WUL9;E9PL38;H0YD73;E9PQG3;E9PPD2;F8W8J6	21	21	72.9	136	229254	22411	110261	22959.1	45814.2	13192.9	32968.4	28589.4	17880.5	1857.9	PSMD13	96221.3	30658.5	16109.3	0.318625	0.167419	-1.65007	-2.57846
Q9UNN5;B1ANM7;B3KT28	8	8	16.5	26	2560.91	19218.9	16047.4	40177.4	113603	147223	87915.3	86981.4	71781.9	53567.1	FAF1	19501.1	116247	70776.8	5.96105	3.62937	2.57557	1.85972
Q9UNS2;H7C3P9;C9JLV5;J3QKR0;J3KTQ1;K7ES36;J3QL22;J3QS85;K7ELN6	14	14	46.6	170	741448	1.35734e+06	872466	845710	10081.6	29262.9	8901.68	9310.05	17903.5	39072.4	COPS3	954240	16082.1	22095.3	0.0168533	0.0231549	-5.89083	-5.43254
Q9UNZ2;F2Z2K0;G3V4V8;R4GMY2	25	22	69.2	389	1.65428e+06	6.8913e+06	2.07743e+06	5.38889e+06	42370.2	556382	315061	61139.2	465220	463438	NSFL1C	4.00297e+06	304605	329933	0.0760946	0.0824219	-3.71606	-3.60083
Q9Y230;M0R0Y3;X6R2L4;M0QXI6;M0R0Z0;A0A1W2PS48;M0QXZ7	39	39	86.4	782	4.31686e+06	1.74322e+07	5.31213e+06	1.5977e+07	1.81178e+06	5.74952e+06	4.52224e+06	2.80509e+06	5.1101e+06	7.27833e+06	RUVBL2	1.07596e+07	4.02785e+06	5.06451e+06	0.37435	0.470698	-1.41754	-1.08713
Q9Y265;E7ETR0;J3QLR1;H7C4I3	19	9	53.7	170	530824	500304	720077	208598	131836	104672	131175	140909	107054	192202	RUVBL1	489951	122561	146721	0.25015	0.299461	-1.99914	-1.73956
Q9Y266;A0A0A0MSU9;A0A0A0MSS4	33	33	73.7	340	258849	1.64362e+06	467137	660657	472989	2.01413e+06	1.40977e+06	841262	1.67894e+06	2.1846e+06	NUDC	757565	1.29896e+06	1.56827e+06	1.71465	2.07014	0.777916	1.04973
Q9Y277;E5RJN6;E5RHZ6;E5RFP6;E5RHE1;E5RK27;E5RFL1	13	13	54.4	261	2.64154e+06	7.19748e+06	2.00897e+06	6.02554e+06	552242	763521	196544	243230	194077	736306	VDAC3	4.46838e+06	504102	391205	0.112815	0.0875494	-3.14797	-3.51376
Q9Y2X3;H7BZ72;F8WED0	26	26	50.9	454	3.69683e+06	7.25017e+06	4.72962e+06	4.36189e+06	37551.6	217794	207584	15133.1	38183.4	79037.5	NOP58	5.00963e+06	154310	44118	0.0308027	0.00880664	-5.0208	-6.82719
Q9Y2Z0	31	31	78.1	442	623259	2.66945e+06	994088	2.5363e+06	405373	1.82559e+06	1.29268e+06	578026	1.42029e+06	2.0541e+06	SUGT1	1.70577e+06	1.17455e+06	1.35081e+06	0.688571	0.791902	-0.538323	-0.336607
Q9Y2Z4;H0YHS6	17	17	50.3	176	655059	188452	855499	116010	38771.3	15753.8	18024.7	27621.1	21536.1	26885.8	YARS2	453755	24183.3	25347.7	0.0532959	0.055862	-4.22983	-4.16199
Q9Y3C1;D6RIC3;A0A0C4DGU5;A0A087X2G6;D6RC60	5	5	37.6	15	41659.9	97930.4	31675.3	159711	74276.2	72428.3	103323	10800.1	79225.2	18889.4	NOP16	82744.2	83342.7	36304.9	1.00723	0.43876	0.0103962	-1.18849
Q9Y4Z0;V9GZ56;M0QXB0;U3KQK1	6	6	30.9	24	114809	59135.6	88439	42721.2	3.36733e+06	1.71715e+06	1.16488e+06	160865	1.2229e+06	1.55352e+06	LSM4	76276.3	2.08312e+06	979095	27.3102	12.8362	4.77137	3.68214
Q9Y5B9;G3V5A4;G3V401;G3V2X0	61	61	58	750	6.81098e+06	1.15858e+07	6.2281e+06	1.31935e+07	5094.62	246591	75932.9	17521.2	166138	274273	SUPT16H	9.4546e+06	109206	152644	0.0115506	0.0161449	-6.43589	-5.95278
Q9Y617	23	23	66.5	388	1.44539e+06	3.27081e+06	2.00847e+06	3.65201e+06	10643.9	133203	176828	57544.4	356701	539834	PSAT1	2.59417e+06	106892	318027	0.0412046	0.122593	-4.60105	-3.02805
Q9Y6X4;D6RB01;D6RC41;D6R953	17	17	32.8	74	219172	335906	247940	224827	56429.1	93917.7	54597.1	56670.3	69261.4	84901.4	FAM169A	256961	68314.6	70277.7	0.265856	0.273495	-1.91128	-1.87041

## Sheet: PROSTAR_CDC45_HU_Outlier_list
Protein_Name	Mean_CDC45_HU	Mean_CDC45_NT	Is_Outlier_HU	Is_Outlier_NT	Is_High_Expressed	Is_Outlier
BCR	17.7531	19.1913	yes	yes	yes	yes
