# Supplementary material for: Replisome Proximal Protein Associations and Dynamic Proteomic Changes at Stalled Replication Forks
Source: Mol Cell Proteomics. 2024 Apr 13;23(5):100767. doi: 10.1016/j.mcpro.2024.100767 (PMC11101681; doi:10.1016/j.mcpro.2024.100767)
Supplement: Supplemental Table S6 [file mmc6.xlsx]

## Sheet: SAINT_NT_POLA1 vs HEK293
Bait	Prey	PreyGene	Spec	SpecSum	AvgSpec	NumReplicates	ctrlCounts	AvgP	MaxP	TopoAvgP	TopoMaxP	SaintScore	logOddsScore	FoldChange	BFDR	boosted_by
POLA1NT	POLA1	POLA1	210|235|3	448	149.33	3	29|9|38	0.67	1	0.67	1	0.67	-103.44	5.89	0
POLA1NT	PREX1	PREX1	3|3|1	7	2.33	3	0|0|0	0.47	0.7	0.47	0.7	0.47	-3.02	23.33	0.33		SAINT score (HEK293 as control) ≥ 0.95 and Min AvgSpec = 5
POLA1NT	XP32	XP32	2|4|1	7	2.33	3	0|0|0	0.4	0.93	0.4	0.93	0.4	-3.02	23.33	0.43
POLA1NT	S100A9	S100A9	1|0|13	14	4.67	3	0|0|0	0.33	1	0.33	1	0.33	-5.52	46.67	0.49
POLA1NT	LYZ	LYZ	0|0|9	9	3	3	1|1|0	0.33	0.99	0.33	0.99	0.33	-7.56	4.5	0.53
POLA1NT	PIGR	PIGR	1|0|4	5	1.67	3	0|0|0	0.31	0.93	0.31	0.93	0.31	-5.52	16.67	0.56
POLA1NT	KPRP	KPRP	5|13|8	26	8.67	3	0|3|0	0.29	0.63	0.29	0.63	0.29	-2.94	8.67	0.58
POLA1NT	DSG1	DSG1	1|8|0	9	3	3	1|2|0	0.28	0.84	0.28	0.84	0.28	-8.56	3	0.6
POLA1NT	PKP1	PKP1	4|0|0	4	1.33	3	0|0|1	0.27	0.82	0.27	0.82	0.27	-6.33	4	0.62
POLA1NT	DSP	DSP	13|7|2	22	7.33	3	1|0|4	0.17	0.45	0.17	0.45	0.17	-7.63	4.4	0.63
POLA1NT	POLA2	POLA2	11|14|0	25	8.33	3	5|0|4	0.1	0.24	0.1	0.24	0.1	-16.74	2.78	0.65
POLA1NT	SERPINA3	SERPINA3	10|13|1	24	8	3	0|3|5	0.09	0.22	0.09	0.22	0.09	-13.09	3	0.67
POLA1NT	EIF3F	EIF3F	2|0|0	2	0.67	3	0|0|0	0.09	0.27	0.09	0.27	0.09	-5.52	6.67	0.69
POLA1NT	SERPINA1	SERPINA1	11|12|0	23	7.67	3	0|3|5	0.08	0.15	0.08	0.15	0.08	-15.48	2.88	0.71
POLA1NT	HLCS	HLCS	6|5|0	11	3.67	3	3|0|1	0.03	0.07	0.03	0.07	0.03	-9.92	2.75	0.72
POLA1NT	CROCC	CROCC	3|2|4	9	3	3	0|1|2	0.02	0.04	0.02	0.04	0.02	-5.7	3	0.74
POLA1NT	PHB	PHB	7|2|0	9	3	3	4|0|3	0.01	0.02	0.01	0.02	0.01	-14.07	1.29	0.82
POLA1NT	CCDC22	CCDC22	2|5|1	8	2.67	3	2|2|1	0.01	0.02	0.01	0.02	0.01	-9.55	1.6	0.81
POLA1NT	THAP4	THAP4	2|1|2	5	1.67	3	0|1|1	0.01	0.01	0.01	0.01	0.01	-5.95	2.5	0.8
POLA1NT	SYNGAP1	SYNGAP1	2|1|2	5	1.67	3	0|0|2	0.01	0.01	0.01	0.01	0.01	-5.65	2.5	0.78
POLA1NT	MAATS1	MAATS1	2|1|2	5	1.67	3	0|2|0	0.01	0.01	0.01	0.01	0.01	-5.65	2.5	0.78
POLA1NT	VPS16	VPS16	1|3|0	4	1.33	3	3|0|0	0.01	0.02	0.01	0.02	0.01	-8.11	1.33	0.83
POLA1NT	CMYA5	CMYA5	2|0|1	3	1	3	1|0|0	0.01	0.04	0.01	0.04	0.01	-6.33	3	0.75
POLA1NT	CRTAP	CRTAP	2|0|0	2	0.67	3	0|0|1	0.01	0.04	0.01	0.04	0.01	-6.33	2	0.75
POLA1NT	PC	PC	196|174|95	465	155	3	134|87|157	0	0	0	0	0	-314.09	1.23	0.92
POLA1NT	PRKDC	PRKDC	110|48|170	328	109.33	3	363|175|437	0	0	0	0	0	#NAME?	0.34	0.92
POLA1NT	PCCA	PCCA	142|114|69	325	108.33	3	83|76|128	0	0	0	0	0	-244.94	1.13	0.92
POLA1NT	MCCC1	MCCC1	135|108|61	304	101.33	3	88|62|99	0	0	0	0	0	-211.37	1.22	0.91
POLA1NT	PARP1	PARP1	76|84|126	286	95.33	3	207|138|215	0	0	0	0	0	-591.91	0.51	0.92
POLA1NT	MKI67	MKI67	3|4|263	270	90	3	415|321|585	0	0	0	0	0	#NAME?	0.2	0.92
POLA1NT	DHX9	DHX9	58|53|100	211	70.33	3	144|115|164	0	0	0	0	0	-458.74	0.5	0.92
POLA1NT	EEF2	EEF2	60|59|75	194	64.67	3	135|87|135	0	0	0	0	0	-355.51	0.54	0.92
POLA1NT	FASN	FASN	42|52|71	165	55	3	176|99|191	0	0	0	0	0	-545.99	0.35	0.92
POLA1NT	HIST1H4A	HIST1H4A	60|39|65	164	54.67	3	91|67|128	0	0	0	0	0	-303.61	0.57	0.92
POLA1NT	NONO	NONO	23|25|112	160	53.33	3	165|135|181	0	0	0	0	0	-625.06	0.33	0.92
POLA1NT	ACACA	ACACA	83|66|9	158	52.67	3	25|8|38	0	0	0	0	0	-79.68	2.23	0.84
POLA1NT	FLNA	FLNA	59|56|40	155	51.67	3	102|71|125	0	0	0	0	0	-317.82	0.52	0.92
POLA1NT	GPI	GPI	48|47|52	147	49	3	95|59|102	0	0	0	0	0	-246.37	0.57	0.92
POLA1NT	EEF1A1	EEF1A1	50|44|51	145	48.33	3	130|66|110	0	0	0	0	0	-319.38	0.47	0.92
POLA1NT	SF3B1	SF3B1	21|10|110	141	47	3	181|128|171	0	0	0	0	0	-671.21	0.29	0.92
POLA1NT	HSP90AA1	HSP90AA1	51|42|45	138	46	3	75|60|110	0	0	0	0	0	-241.93	0.56	0.92
POLA1NT	PKM	PKM	38|41|43	122	40.67	3	105|51|102	0	0	0	0	0	-267.82	0.47	0.92
POLA1NT	EEF1G	EEF1G	38|36|43	117	39	3	64|45|57	0	0	0	0	0	-151.17	0.7	0.92
POLA1NT	GAPDH	GAPDH	45|34|36	115	38.33	3	65|50|68	0	0	0	0	0	-177.14	0.63	0.92
POLA1NT	TKT	TKT	34|30|51	115	38.33	3	81|58|91	0	0	0	0	0	-248.52	0.5	0.92
POLA1NT	LDHB	LDHB	37|34|43	114	38	3	59|34|60	0	0	0	0	0	-137.73	0.75	0.92
POLA1NT	ACTN4	ACTN4	27|25|60	112	37.33	3	101|70|125	0	0	0	0	0	-352.91	0.38	0.92
POLA1NT	XRCC6	XRCC6	32|29|48	109	36.33	3	95|57|115	0	0	0	0	0	-301.53	0.41	0.92
POLA1NT	DVL2	DVL2	33|35|39	107	35.67	3	46|37|55	0	0	0	0	0	-120.91	0.78	0.92
POLA1NT	NUP153	NUP153	0|1|106	107	35.67	3	140|114|153	0	0	0	0	0	-611.76	0.26	0.92
POLA1NT	TCOF1	TCOF1	0|1|102	103	34.33	3	109|98|123	0	0	0	0	0	-496.72	0.31	0.92
POLA1NT	DDX21	DDX21	16|15|71	102	34	3	124|89|136	0	0	0	0	0	-460	0.29	0.92
POLA1NT	EIF4A1	EIF4A1	36|21|44	101	33.67	3	72|45|77	0	0	0	0	0	-220.6	0.52	0.92
POLA1NT	ILF3	ILF3	24|21|55	100	33.33	3	80|57|106	0	0	0	0	0	-289.04	0.41	0.92
POLA1NT	MYBBP1A	MYBBP1A	13|16|67	96	32	3	126|67|119	0	0	0	0	0	-412.66	0.31	0.92
POLA1NT	LDHA	LDHA	31|30|34	95	31.67	3	66|38|65	0	0	0	0	0	-166.24	0.56	0.92
POLA1NT	CSE1L	CSE1L	26|13|56	95	31.67	3	103|62|107	0	0	0	0	0	-354.7	0.35	0.92
POLA1NT	CCT8	CCT8	26|24|43	93	31	3	56|46|61	0	0	0	0	0	-171.69	0.57	0.92
POLA1NT	TARS	TARS	24|22|47	93	31	3	78|51|89	0	0	0	0	0	-251.43	0.43	0.92
POLA1NT	SLC25A5	SLC25A5	30|29|33	92	30.67	3	36|38|57	0	0	0	0	0	-118.91	0.7	0.92
POLA1NT	TUBB	TUBB	30|26|32	88	29.33	3	57|38|58	0	0	0	0	0	-153.57	0.58	0.92
POLA1NT	RPS3	RPS3	30|24|34	88	29.33	3	50|37|72	0	0	0	0	0	-165.44	0.55	0.92
POLA1NT	NAT10	NAT10	3|2|83	88	29.33	3	133|87|110	0	0	0	0	0	-484.59	0.27	0.92
POLA1NT	SNRNP200	SNRNP200	14|5|69	88	29.33	3	174|86|180	0	0	0	0	0	-633.11	0.2	0.92
POLA1NT	CCT4	CCT4	22|25|40	87	29	3	69|48|70	0	0	0	0	0	-208.73	0.47	0.92
POLA1NT	NCL	NCL	16|12|58	86	28.67	3	73|66|117	0	0	0	0	0	-334.67	0.34	0.92
POLA1NT	RPL6	RPL6	17|32|35	84	28	3	54|37|49	0	0	0	0	0	-156.26	0.6	0.92
POLA1NT	DDX39B	DDX39B	26|22|34	82	27.33	3	51|38|59	0	0	0	0	0	-155.49	0.55	0.92
POLA1NT	HNRNPU	HNRNPU	19|17|46	82	27.33	3	81|54|107	0	0	0	0	0	-298.9	0.34	0.92
POLA1NT	HCFC1	HCFC1	3|4|75	82	27.33	3	113|87|115	0	0	0	0	0	-457.61	0.26	0.92
POLA1NT	HIST1H2BC	HIST1H2BC	26|25|30	81	27	3	46|24|43	0	0	0	0	0	-103.11	0.72	0.92
POLA1NT	RBM27	RBM27	5|4|72	81	27	3	92|67|108	0	0	0	0	0	-381.32	0.3	0.92
POLA1NT	RPL7	RPL7	26|23|31	80	26.67	3	50|29|55	0	0	0	0	0	-134.31	0.6	0.92
POLA1NT	PTBP1	PTBP1	25|21|31	77	25.67	3	53|30|55	0	0	0	0	0	-143.9	0.56	0.92
POLA1NT	ILF2	ILF2	29|20|28	77	25.67	3	55|30|65	0	0	0	0	0	-162.2	0.51	0.92
POLA1NT	MYH9	MYH9	21|23|33	77	25.67	3	101|47|160	0	0	0	0	0	-380.76	0.25	0.92
POLA1NT	ASNS	ASNS	21|15|39	75	25	3	68|45|63	0	0	0	0	0	-211.44	0.43	0.92
POLA1NT	ACLY	ACLY	16|18|41	75	25	3	115|63|112	0	0	0	0	0	-370.89	0.26	0.92
POLA1NT	HSP90AB1	HSP90AB1	23|21|30	74	24.67	3	55|37|73	0	0	0	0	0	-180.42	0.45	0.92
POLA1NT	TRIM28	TRIM28	11|9|54	74	24.67	3	80|67|78	0	0	0	0	0	-300.77	0.33	0.92
POLA1NT	PHB2	PHB2	25|17|31	73	24.33	3	43|29|41	0	0	0	0	0	-119.51	0.65	0.92
POLA1NT	HIST1H1E	HIST1H1E	23|22|28	73	24.33	3	32|29|60	0	0	0	0	0	-118.9	0.6	0.92
POLA1NT	AHCY	AHCY	21|18|34	73	24.33	3	51|36|45	0	0	0	0	0	-143.07	0.55	0.92
POLA1NT	RAN	RAN	25|21|26	72	24	3	33|29|45	0	0	0	0	0	-103.21	0.67	0.92
POLA1NT	HNRNPA1	HNRNPA1	16|14|42	72	24	3	52|43|66	0	0	0	0	0	-193	0.45	0.92
POLA1NT	ENO1	ENO1	25|26|20	71	23.67	3	23|16|28	0	0	0	0	0	-54.71	1.06	0.91
POLA1NT	HSPA1A	HSPA1A	20|24|27	71	23.67	3	44|44|59	0	0	0	0	0	-158.83	0.48	0.92
POLA1NT	RPL15	RPL15	19|19|30	68	22.67	3	41|37|35	0	0	0	0	0	-115.34	0.6	0.92
POLA1NT	XRCC5	XRCC5	22|16|30	68	22.67	3	82|33|93	0	0	0	0	0	-253.09	0.33	0.92
POLA1NT	DHX15	DHX15	15|11|42	68	22.67	3	97|65|96	0	0	0	0	0	-341.37	0.26	0.92
POLA1NT	RPS2	RPS2	22|19|26	67	22.33	3	42|30|46	0	0	0	0	0	-121.83	0.57	0.92
POLA1NT	RPL5	RPL5	18|17|31	66	22	3	52|38|71	0	0	0	0	0	-184.76	0.41	0.92
POLA1NT	CLTC	CLTC	20|17|29	66	22	3	123|34|134	0	0	0	0	0	-368.54	0.23	0.92
POLA1NT	PGD	PGD	14|16|35	65	21.67	3	67|43|75	0	0	0	0	0	-226.71	0.35	0.92
POLA1NT	RPL10A	RPL10A	19|20|25	64	21.33	3	37|33|42	0	0	0	0	0	-114.01	0.57	0.92
POLA1NT	RPS3A	RPS3A	14|16|34	64	21.33	3	51|39|68	0	0	0	0	0	-188.54	0.41	0.92
POLA1NT	TOP2A	TOP2A	5|5|54	64	21.33	3	127|68|143	0	0	0	0	0	-481.72	0.19	0.92
POLA1NT	ATP5A1	ATP5A1	27|16|20	63	21	3	26|21|39	0	0	0	0	0	-85.36	0.73	0.92
POLA1NT	WDHD1	WDHD1	21|33|9	63	21	3	37|18|67	0	0	0	0	0	-150.83	0.52	0.92
POLA1NT	H2AFY	H2AFY	19|14|29	62	20.67	3	50|34|53	0	0	0	0	0	-159.38	0.45	0.92
POLA1NT	RPA1	RPA1	14|19|29	62	20.67	3	58|42|61	0	0	0	0	0	-193.13	0.39	0.92
POLA1NT	SUPT16H	SUPT16H	19|9|33	61	20.33	3	73|34|110	0	0	0	0	0	-287.72	0.28	0.92
POLA1NT	RIF1	RIF1	0|1|60	61	20.33	3	127|66|148	0	0	0	0	0	-512	0.18	0.92
POLA1NT	DVL3	DVL3	18|21|20	59	19.67	3	31|19|34	0	0	0	0	0	-79.07	0.7	0.92
POLA1NT	TRAP1	TRAP1	28|11|20	59	19.67	3	47|23|57	0	0	0	0	0	-152.69	0.46	0.92
POLA1NT	RUVBL2	RUVBL2	12|14|33	59	19.67	3	49|39|61	0	0	0	0	0	-181.57	0.4	0.92
POLA1NT	SHMT2	SHMT2	26|15|17	58	19.33	3	27|18|36	0	0	0	0	0	-80.77	0.72	0.92
POLA1NT	RPS9	RPS9	17|18|23	58	19.33	3	33|28|39	0	0	0	0	0	-102.23	0.58	0.92
POLA1NT	GANAB	GANAB	23|3|32	58	19.33	3	68|37|83	0	0	0	0	0	-268.26	0.31	0.92
POLA1NT	KNOP1	KNOP1	0|0|58	58	19.33	3	80|59|117	0	0	0	0	0	-384.87	0.23	0.92
POLA1NT	RPL18	RPL18	20|16|21	57	19	3	22|21|25	0	0	0	0	0	-62.62	0.84	0.92
POLA1NT	RSL1D1	RSL1D1	14|10|33	57	19	3	61|45|78	0	0	0	0	0	-237.31	0.31	0.92
POLA1NT	THRAP3	THRAP3	1|0|55	56	18.67	3	66|68|78	0	0	0	0	0	-320.01	0.26	0.92
POLA1NT	PRPF8	PRPF8	9|10|37	56	18.67	3	187|77|191	0	0	0	0	0	-637.54	0.12	0.92
POLA1NT	ANXA2	ANXA2	16|16|23	55	18.33	3	42|27|47	0	0	0	0	0	-125.5	0.47	0.92
POLA1NT	PAICS	PAICS	16|10|29	55	18.33	3	38|37|53	0	0	0	0	0	-157.54	0.43	0.92
POLA1NT	NOP2	NOP2	8|7|39	54	18	3	55|47|61	0	0	0	0	0	-217.36	0.33	0.92
POLA1NT	EIF4G1	EIF4G1	12|18|24	54	18	3	71|36|88	0	0	0	0	0	-246.47	0.28	0.92
POLA1NT	NOP56	NOP56	16|10|28	54	18	3	86|40|90	0	0	0	0	0	-283.19	0.25	0.92
POLA1NT	TOP1	TOP1	6|23|24	53	17.67	3	39|23|59	0	0	0	0	0	-158.81	0.44	0.92
POLA1NT	HNRNPM	HNRNPM	8|9|34	51	17	3	58|52|73	0	0	0	0	0	-242.83	0.28	0.92
POLA1NT	LARS	LARS	14|10|26	50	16.67	3	91|40|123	0	0	0	0	0	-338.17	0.2	0.92
POLA1NT	VARS	VARS	11|10|29	50	16.67	3	102|44|99	0	0	0	0	0	-325.28	0.2	0.92
POLA1NT	RPS5	RPS5	13|13|23	49	16.33	3	38|21|38	0	0	0	0	0	-106.47	0.51	0.92
POLA1NT	UBA1	UBA1	16|7|26	49	16.33	3	63|28|59	0	0	0	0	0	-197.58	0.33	0.92
POLA1NT	HNRNPR	HNRNPR	8|6|35	49	16.33	3	53|42|56	0	0	0	0	0	-203.38	0.32	0.92
POLA1NT	RARS	RARS	11|9|29	49	16.33	3	70|34|59	0	0	0	0	0	-210.01	0.3	0.92
POLA1NT	PFKP	PFKP	5|4|40	49	16.33	3	82|49|107	0	0	0	0	0	-337.94	0.21	0.92
POLA1NT	CCT7	CCT7	15|13|20	48	16	3	51|27|51	0	0	0	0	0	-150.44	0.37	0.92
POLA1NT	RCC2	RCC2	10|9|29	48	16	3	54|34|66	0	0	0	0	0	-197.16	0.31	0.92
POLA1NT	EPRS	EPRS	8|8|32	48	16	3	108|45|150	0	0	0	0	0	-417.22	0.16	0.92
POLA1NT	DYNC1H1	DYNC1H1	14|6|28	48	16	3	221|56|286	0	0	0	0	0	#NAME?	0.09	0.92
POLA1NT	FBL	FBL	16|8|23	47	15.67	3	35|27|50	0	0	0	0	0	-140.17	0.42	0.92
POLA1NT	RPS16	RPS16	12|11|23	46	15.33	3	28|20|30	0	0	0	0	0	-85.7	0.59	0.92
POLA1NT	HNRNPA2B1	HNRNPA2B1	4|5|37	46	15.33	3	43|35|55	0	0	0	0	0	-183.83	0.35	0.92
POLA1NT	EIF3L	EIF3L	12|10|24	46	15.33	3	49|37|53	0	0	0	0	0	-173.29	0.33	0.92
POLA1NT	IARS	IARS	12|4|30	46	15.33	3	91|42|101	0	0	0	0	0	-331.92	0.2	0.92
POLA1NT	PSAT1	PSAT1	14|13|18	45	15	3	33|16|32	0	0	0	0	0	-84.81	0.56	0.92
POLA1NT	PRDX6	PRDX6	13|9|23	45	15	3	40|23|42	0	0	0	0	0	-127.52	0.43	0.92
POLA1NT	RPL4	RPL4	13|3|29	45	15	3	50|36|71	0	0	0	0	0	-222.59	0.29	0.92
POLA1NT	SLC25A3	SLC25A3	14|11|19	44	14.67	3	27|28|40	0	0	0	0	0	-108.75	0.46	0.92
POLA1NT	RPS4X	RPS4X	13|8|23	44	14.67	3	35|27|57	0	0	0	0	0	-149.91	0.37	0.92
POLA1NT	RPL7A	RPL7A	7|7|30	44	14.67	3	48|36|59	0	0	0	0	0	-187.94	0.31	0.92
POLA1NT	FTSJ3	FTSJ3	0|1|43	44	14.67	3	64|47|58	0	0	0	0	0	-255.59	0.26	0.92
POLA1NT	DDX5	DDX5	7|6|30	43	14.33	3	38|32|46	0	0	0	0	0	-152.51	0.37	0.92
POLA1NT	EIF3B	EIF3B	10|9|24	43	14.33	3	63|40|67	0	0	0	0	0	-220.38	0.25	0.92
POLA1NT	FANCI	FANCI	2|2|39	43	14.33	3	99|58|97	0	0	0	0	0	-371.12	0.17	0.92
POLA1NT	RPN1	RPN1	11|6|25	42	14	3	47|25|51	0	0	0	0	0	-161.96	0.34	0.92
POLA1NT	EIF3A	EIF3A	12|7|23	42	14	3	76|35|80	0	0	0	0	0	-257.15	0.22	0.92
POLA1NT	NACA	NACA	13|13|15	41	13.67	3	18|11|24	0	0	0	0	0	-48.67	0.77	0.92
POLA1NT	TCP1	TCP1	13|10|18	41	13.67	3	55|28|60	0	0	0	0	0	-178.29	0.29	0.92
POLA1NT	XPO1	XPO1	14|4|23	41	13.67	3	72|31|64	0	0	0	0	0	-233.16	0.25	0.92
POLA1NT	RPLP0	RPLP0	15|8|17	40	13.33	3	21|18|22	0	0	0	0	0	-69.35	0.66	0.92
POLA1NT	CKB	CKB	17|11|12	40	13.33	3	26|13|30	0	0	0	0	0	-73.02	0.58	0.92
POLA1NT	GNB2L1	GNB2L1	12|7|21	40	13.33	3	31|20|34	0	0	0	0	0	-105.01	0.47	0.92
POLA1NT	RPS8	RPS8	12|12|16	40	13.33	3	31|26|31	0	0	0	0	0	-96.95	0.45	0.92
POLA1NT	CDK1	CDK1	4|6|30	40	13.33	3	45|29|52	0	0	0	0	0	-173.38	0.32	0.92
POLA1NT	TUFM	TUFM	19|6|14	39	13	3	25|11|36	0	0	0	0	0	-88.77	0.54	0.92
POLA1NT	GOT2	GOT2	13|10|16	39	13	3	20|20|33	0	0	0	0	0	-80.8	0.53	0.92
POLA1NT	HSPA8	HSPA8	14|11|14	39	13	3	27|27|37	0	0	0	0	0	-103.44	0.43	0.92
POLA1NT	PSMD3	PSMD3	9|7|23	39	13	3	52|32|59	0	0	0	0	0	-187.74	0.27	0.92
POLA1NT	CAND1	CAND1	20|3|16	39	13	3	59|23|77	0	0	0	0	0	-225.1	0.25	0.92
POLA1NT	ALDOA	ALDOA	10|11|17	38	12.67	3	18|20|15	0	0	0	0	0	-54.45	0.72	0.92
POLA1NT	SSRP1	SSRP1	9|1|28	38	12.67	3	42|24|45	0	0	0	0	0	-163.3	0.34	0.92
POLA1NT	ATP5B	ATP5B	17|5|15	37	12.33	3	17|22|11	0	0	0	0	0	-61.23	0.74	0.91
POLA1NT	HNRNPK	HNRNPK	3|3|31	37	12.33	3	42|34|44	0	0	0	0	0	-168.8	0.31	0.92
POLA1NT	NPM1	NPM1	1|2|34	37	12.33	3	50|34|50	0	0	0	0	0	-197.83	0.28	0.92
POLA1NT	YARS	YARS	7|2|27	36	12	3	46|23|55	0	0	0	0	0	-177.89	0.29	0.92
POLA1NT	GDI2	GDI2	10|5|21	36	12	3	66|30|72	0	0	0	0	0	-230.75	0.21	0.92
POLA1NT	RAB7A	RAB7A	12|11|12	35	11.67	3	22|13|26	0	0	0	0	0	-62.66	0.57	0.92
POLA1NT	SLC25A11	SLC25A11	12|8|15	35	11.67	3	29|20|40	0	0	0	0	0	-107.67	0.39	0.92
POLA1NT	TMPO	TMPO	4|4|27	35	11.67	3	95|78|121	0	0	0	0	0	-421.39	0.12	0.92
POLA1NT	RPL13	RPL13	10|10|14	34	11.33	3	18|15|41	0	0	0	0	0	-81.54	0.46	0.92
POLA1NT	ARF3	ARF3	13|11|10	34	11.33	3	33|17|30	0	0	0	0	0	-90.28	0.42	0.92
POLA1NT	SLC25A6	SLC25A6	11|9|14	34	11.33	3	35|16|32	0	0	0	0	0	-96.66	0.41	0.92
POLA1NT	MCM3	MCM3	6|6|22	34	11.33	3	54|35|69	0	0	0	0	0	-212.78	0.22	0.92
POLA1NT	MGA	MGA	0|0|34	34	11.33	3	84|35|91	0	0	0	0	0	-315.83	0.16	0.92
POLA1NT	PRMT5	PRMT5	10|9|14	33	11	3	36|21|37	0	0	0	0	0	-112.17	0.35	0.92
POLA1NT	EIF2S3	EIF2S3	8|10|15	33	11	3	34|25|36	0	0	0	0	0	-116.67	0.35	0.92
POLA1NT	HNRNPF	HNRNPF	0|1|32	33	11	3	53|38|41	0	0	0	0	0	-200.17	0.25	0.92
POLA1NT	NOP58	NOP58	7|6|20	33	11	3	59|32|56	0	0	0	0	0	-196.84	0.22	0.92
POLA1NT	RPL18A	RPL18A	9|8|15	32	10.67	3	24|13|38	0	0	0	0	0	-87.78	0.43	0.92
POLA1NT	DARS	DARS	8|2|22	32	10.67	3	40|29|42	0	0	0	0	0	-159.46	0.29	0.92
POLA1NT	SND1	SND1	12|6|14	32	10.67	3	62|24|74	0	0	0	0	0	-215.27	0.2	0.92
POLA1NT	GART	GART	7|6|19	32	10.67	3	81|31|79	0	0	0	0	0	-260.64	0.17	0.92
POLA1NT	COPA	COPA	7|5|20	32	10.67	3	86|39|90	0	0	0	0	0	-299.81	0.15	0.92
POLA1NT	PGK1	PGK1	7|7|17	31	10.33	3	13|17|10	0	0	0	0	0	-43.34	0.78	0.91
POLA1NT	TXNL1	TXNL1	7|8|16	31	10.33	3	22|18|30	0	0	0	0	0	-84.05	0.44	0.92
POLA1NT	ATP2A2	ATP2A2	8|5|18	31	10.33	3	49|17|75	0	0	0	0	0	-190.88	0.22	0.92
POLA1NT	PRDX1	PRDX1	11|10|9	30	10	3	8|7|18	0	0	0	0	0	-30.37	0.91	0.92
POLA1NT	BCAP31	BCAP31	10|7|13	30	10	3	20|18|29	0	0	0	0	0	-79.89	0.45	0.92
POLA1NT	RPS6	RPS6	8|8|14	30	10	3	21|19|29	0	0	0	0	0	-80.31	0.43	0.92
POLA1NT	LRRC59	LRRC59	8|8|14	30	10	3	26|15|37	0	0	0	0	0	-92.1	0.38	0.92
POLA1NT	LBR	LBR	6|6|18	30	10	3	30|19|33	0	0	0	0	0	-103.53	0.37	0.92
POLA1NT	EIF4A3	EIF4A3	8|3|19	30	10	3	31|21|31	0	0	0	0	0	-114.61	0.36	0.92
POLA1NT	APEX1	APEX1	5|3|22	30	10	3	45|23|52	0	0	0	0	0	-168.04	0.25	0.92
POLA1NT	ADAR	ADAR	0|2|28	30	10	3	70|38|84	0	0	0	0	0	-289.08	0.16	0.92
POLA1NT	SNRPD1	SNRPD1	10|9|10	29	9.67	3	17|11|13	0	0	0	0	0	-40.86	0.71	0.92
POLA1NT	RPL13A	RPL13A	7|11|11	29	9.67	3	16|11|24	0	0	0	0	0	-57.67	0.57	0.92
POLA1NT	CANX	CANX	11|9|9	29	9.67	3	23|8|21	0	0	0	0	0	-54.56	0.56	0.92
POLA1NT	RPL12	RPL12	11|8|10	29	9.67	3	18|12|25	0	0	0	0	0	-60.92	0.53	0.92
POLA1NT	PPIB	PPIB	11|4|14	29	9.67	3	16|17|29	0	0	0	0	0	-80.72	0.47	0.92
POLA1NT	NARS	NARS	5|4|20	29	9.67	3	35|21|56	0	0	0	0	0	-152.46	0.26	0.92
POLA1NT	GCN1L1	GCN1L1	6|5|18	29	9.67	3	161|40|170	0	0	0	0	0	-530.14	0.08	0.92
POLA1NT	PCBP1	PCBP1	8|8|12	28	9.33	3	23|14|27	0	0	0	0	0	-73.19	0.44	0.92
POLA1NT	DDX6	DDX6	6|6|16	28	9.33	3	34|19|48	0	0	0	0	0	-130.12	0.28	0.92
POLA1NT	SFPQ	SFPQ	2|0|26	28	9.33	3	34|28|47	0	0	0	0	0	-165.48	0.26	0.92
POLA1NT	MARS	MARS	6|4|18	28	9.33	3	56|20|59	0	0	0	0	0	-185.99	0.21	0.92
POLA1NT	HNRNPC	HNRNPC	5|4|18	27	9	3	27|21|28	0	0	0	0	0	-101.15	0.36	0.92
POLA1NT	HSD17B4	HSD17B4	8|8|11	27	9	3	31|14|37	0	0	0	0	0	-97.64	0.33	0.92
POLA1NT	DDX18	DDX18	7|2|18	27	9	3	47|20|39	0	0	0	0	0	-151.38	0.25	0.92
POLA1NT	DEK	DEK	10|6|10	26	8.67	3	14|7|16	0	0	0	0	0	-41.23	0.7	0.92
POLA1NT	RPL14	RPL14	8|7|11	26	8.67	3	15|8|22	0	0	0	0	0	-49.47	0.58	0.92
POLA1NT	RPL23	RPL23	9|8|9	26	8.67	3	22|6|29	0	0	0	0	0	-63.02	0.46	0.92
POLA1NT	MDH1	MDH1	9|5|12	26	8.67	3	24|19|15	0	0	0	0	0	-72.68	0.45	0.92
POLA1NT	RPS13	RPS13	7|8|11	26	8.67	3	18|11|36	0	0	0	0	0	-76.34	0.4	0.92
POLA1NT	MTHFD1	MTHFD1	7|6|13	26	8.67	3	31|16|41	0	0	0	0	0	-111.58	0.3	0.92
POLA1NT	KPNB1	KPNB1	12|8|6	26	8.67	3	47|7|57	0	0	0	0	0	-143.94	0.23	0.92
POLA1NT	PSMA7	PSMA7	7|6|12	25	8.33	3	21|14|24	0	0	0	0	0	-71.37	0.42	0.92
POLA1NT	SFXN1	SFXN1	11|4|10	25	8.33	3	21|15|28	0	0	0	0	0	-83.69	0.39	0.92
POLA1NT	DDOST	DDOST	8|5|12	25	8.33	3	26|15|26	0	0	0	0	0	-85.12	0.37	0.92
POLA1NT	RPL17	RPL17	7|5|13	25	8.33	3	25|19|38	0	0	0	0	0	-106.19	0.3	0.92
POLA1NT	KPNA2	KPNA2	3|5|17	25	8.33	3	45|24|30	0	0	0	0	0	-137.45	0.25	0.92
POLA1NT	MSN	MSN	8|6|11	25	8.33	3	49|20|65	0	0	0	0	0	-177.48	0.19	0.92
POLA1NT	LRPPRC	LRPPRC	14|1|10	25	8.33	3	50|13|85	0	0	0	0	0	-217.37	0.17	0.92
POLA1NT	RPS18	RPS18	8|8|8	24	8	3	18|6|22	0	0	0	0	0	-48.59	0.52	0.92
POLA1NT	RPL23A	RPL23A	6|6|12	24	8	3	18|13|24	0	0	0	0	0	-65.71	0.44	0.92
POLA1NT	HACD3	HACD3	9|4|11	24	8	3	30|19|33	0	0	0	0	0	-109.57	0.29	0.92
POLA1NT	PES1	PES1	3|3|18	24	8	3	30|21|37	0	0	0	0	0	-121.61	0.27	0.92
POLA1NT	EIF3E	EIF3E	4|5|15	24	8	3	41|21|34	0	0	0	0	0	-129.62	0.25	0.92
POLA1NT	CDK13	CDK13	2|1|21	24	8	3	40|25|45	0	0	0	0	0	-161.91	0.22	0.92
POLA1NT	ALDH18A1	ALDH18A1	12|1|11	24	8	3	42|18|51	0	0	0	0	0	-162.89	0.22	0.92
POLA1NT	RRP1B	RRP1B	0|2|22	24	8	3	43|25|69	0	0	0	0	0	-206.66	0.18	0.92
POLA1NT	CCAR2	CCAR2	1|0|23	24	8	3	52|31|64	0	0	0	0	0	-221.93	0.16	0.92
POLA1NT	SMARCA5	SMARCA5	1|0|23	24	8	3	80|40|85	0	0	0	0	0	-308.54	0.12	0.92
POLA1NT	PHGDH	PHGDH	8|4|11	23	7.67	3	8|11|9	0	0	0	0	0	-33.63	0.82	0.91
POLA1NT	RPS15A	RPS15A	7|6|10	23	7.67	3	15|12|23	0	0	0	0	0	-58.76	0.46	0.92
POLA1NT	ATP5F1	ATP5F1	7|6|10	23	7.67	3	21|13|26	0	0	0	0	0	-72.51	0.38	0.92
POLA1NT	UBA2	UBA2	2|4|17	23	7.67	3	48|20|46	0	0	0	0	0	-163.1	0.2	0.92
POLA1NT	RPL30	RPL30	7|7|8	22	7.33	3	13|8|15	0	0	0	0	0	-38.18	0.61	0.92
POLA1NT	COX4I1	COX4I1	6|7|9	22	7.33	3	10|10|25	0	0	0	0	0	-51.44	0.49	0.92
POLA1NT	PSMB5	PSMB5	5|2|15	22	7.33	3	20|13|21	0	0	0	0	0	-75.87	0.41	0.92
POLA1NT	RPL28	RPL28	3|3|16	22	7.33	3	17|14|27	0	0	0	0	0	-78.02	0.38	0.92
POLA1NT	DARS2	DARS2	12|3|7	22	7.33	3	28|11|34	0	0	0	0	0	-99.28	0.3	0.92
POLA1NT	ATAD3A	ATAD3A	11|4|7	22	7.33	3	28|10|38	0	0	0	0	0	-100.23	0.29	0.92
POLA1NT	RPS11	RPS11	1|0|21	22	7.33	3	27|18|30	0	0	0	0	0	-114.91	0.29	0.92
POLA1NT	MCM5	MCM5	6|4|12	22	7.33	3	54|20|65	0	0	0	0	0	-191.81	0.16	0.92
POLA1NT	MYH10	MYH10	5|5|12	22	7.33	3	60|25|71	0	0	0	0	0	-213.07	0.14	0.92
POLA1NT	JUP	JUP	14|7|0	21	7	3	8|1|13	0	0	0	0	0	-35.48	0.95	0.9
POLA1NT	SNRPB	SNRPB	4|10|7	21	7	3	13|12|20	0	0	0	0	0	-56.98	0.47	0.92
POLA1NT	VDAC3	VDAC3	4|4|13	21	7	3	15|17|32	0	0	0	0	0	-83.33	0.33	0.92
POLA1NT	TAGLN2	TAGLN2	3|1|17	21	7	3	26|16|24	0	0	0	0	0	-97.08	0.32	0.92
POLA1NT	RPS10	RPS10	5|6|10	21	7	3	21|16|38	0	0	0	0	0	-95.95	0.28	0.92
POLA1NT	ATP1A1	ATP1A1	5|3|13	21	7	3	26|15|40	0	0	0	0	0	-110.9	0.26	0.92
POLA1NT	PDIA4	PDIA4	8|2|11	21	7	3	38|4|66	0	0	0	0	0	-153.52	0.19	0.92
POLA1NT	GTPBP4	GTPBP4	1|1|19	21	7	3	54|26|48	0	0	0	0	0	-188.41	0.16	0.92
POLA1NT	ERCC5	ERCC5	0|0|21	21	7	3	38|23|67	0	0	0	0	0	-193.15	0.16	0.92
POLA1NT	CAD	CAD	2|5|14	21	7	3	63|21|83	0	0	0	0	0	-241.15	0.13	0.92
POLA1NT	RPL24	RPL24	4|4|12	20	6.67	3	14|12|17	0	0	0	0	0	-54.21	0.47	0.92
POLA1NT	RBMX	RBMX	3|3|14	20	6.67	3	11|16|22	0	0	0	0	0	-65.24	0.41	0.92
POLA1NT	PCNP	PCNP	1|2|17	20	6.67	3	14|17|22	0	0	0	0	0	-77.94	0.38	0.92
POLA1NT	DDX3X	DDX3X	4|8|8	20	6.67	3	22|12|28	0	0	0	0	0	-80.61	0.32	0.92
POLA1NT	HAT1	HAT1	3|5|12	20	6.67	3	32|15|33	0	0	0	0	0	-109.67	0.25	0.92
POLA1NT	CYB5R3	CYB5R3	7|6|7	20	6.67	3	29|16|41	0	0	0	0	0	-108.74	0.23	0.92
POLA1NT	PPP1CA	PPP1CA	3|0|17	20	6.67	3	34|19|40	0	0	0	0	0	-141.36	0.22	0.92
POLA1NT	SSB	SSB	3|1|16	20	6.67	3	39|24|39	0	0	0	0	0	-150.15	0.2	0.92
POLA1NT	HNRNPL	HNRNPL	1|1|18	20	6.67	3	33|24|42	0	0	0	0	0	-145.64	0.2	0.92
POLA1NT	ABCE1	ABCE1	5|2|13	20	6.67	3	40|18|49	0	0	0	0	0	-152.73	0.19	0.92
POLA1NT	RAC1	RAC1	7|6|6	19	6.33	3	11|7|18	0	0	0	0	0	-39.71	0.53	0.92
POLA1NT	RAB1B	RAB1B	6|5|8	19	6.33	3	12|8|20	0	0	0	0	0	-47.23	0.47	0.92
POLA1NT	RPL27	RPL27	8|2|9	19	6.33	3	15|4|26	0	0	0	0	0	-61.81	0.42	0.92
POLA1NT	RPL26	RPL26	4|3|12	19	6.33	3	17|12|35	0	0	0	0	0	-86.16	0.3	0.92
POLA1NT	SF3B3	SF3B3	5|2|12	19	6.33	3	24|12|45	0	0	0	0	0	-114.22	0.23	0.92
POLA1NT	WDR75	WDR75	1|0|18	19	6.33	3	37|22|29	0	0	0	0	0	-134.23	0.22	0.92
POLA1NT	PSMD12	PSMD12	5|2|12	19	6.33	3	36|19|35	0	0	0	0	0	-128.07	0.21	0.92
POLA1NT	NME1-NME2	NME1;NME1-NME2	7|7|4	18	6	3	4|6|6	0	0	0	0	0	-18.13	1.12	0.9
POLA1NT	ATP5L	ATP5L	6|5|7	18	6	3	7|6|11	0	0	0	0	0	-26.4	0.75	0.92
POLA1NT	RPS27	RPS27	5|5|8	18	6	3	13|14|16	0	0	0	0	0	-51.74	0.42	0.92
POLA1NT	STT3A	STT3A	4|2|12	18	6	3	14|10|20	0	0	0	0	0	-61.16	0.41	0.92
POLA1NT	TALDO1	TALDO1	4|4|10	18	6	3	17|12|21	0	0	0	0	0	-64.04	0.36	0.92
POLA1NT	VRK1	VRK1	5|5|8	18	6	3	21|13|28	0	0	0	0	0	-77.85	0.29	0.92
POLA1NT	RPL8	RPL8	4|3|11	18	6	3	20|18|30	0	0	0	0	0	-92.61	0.26	0.92
POLA1NT	HNRNPA3	HNRNPA3	2|2|14	18	6	3	24|17|34	0	0	0	0	0	-106.04	0.24	0.92
POLA1NT	EMSY	EMSY	1|0|17	18	6	3	33|14|48	0	0	0	0	0	-143.93	0.19	0.92
POLA1NT	SARS	SARS	3|4|11	18	6	3	45|15|49	0	0	0	0	0	-151.63	0.17	0.92
POLA1NT	SKIV2L2	SKIV2L2	1|2|15	18	6	3	59|22|62	0	0	0	0	0	-210.39	0.13	0.92
POLA1NT	QARS	QARS	1|3|14	18	6	3	48|18|73	0	0	0	0	0	-204.2	0.13	0.92
POLA1NT	VDAC1	VDAC1	4|6|7	17	5.67	3	14|9|11	0	0	0	0	0	-41.76	0.5	0.92
POLA1NT	HPRT1	HPRT1	5|5|7	17	5.67	3	14|12|12	0	0	0	0	0	-44.92	0.45	0.92
POLA1NT	YWHAE	YWHAE	8|5|4	17	5.67	3	9|7|24	0	0	0	0	0	-49.22	0.42	0.92
POLA1NT	SEC22B	SEC22B	5|4|8	17	5.67	3	16|12|18	0	0	0	0	0	-58.4	0.37	0.92
POLA1NT	POLD3	POLD3	4|4|9	17	5.67	3	16|8|23	0	0	0	0	0	-59.3	0.36	0.92
POLA1NT	DVL1	DVL1	6|7|4	17	5.67	3	15|9|25	0	0	0	0	0	-62.04	0.35	0.92
POLA1NT	SLC25A1	SLC25A1	6|1|10	17	5.67	3	22|12|27	0	0	0	0	0	-89.31	0.28	0.92
POLA1NT	FEN1	FEN1	2|4|11	17	5.67	3	24|13|27	0	0	0	0	0	-90.02	0.27	0.92
POLA1NT	VAPA	VAPA	6|4|7	17	5.67	3	25|13|30	0	0	0	0	0	-89.17	0.25	0.92
POLA1NT	RPN2	RPN2	6|3|8	17	5.67	3	33|8|29	0	0	0	0	0	-94.78	0.24	0.92
POLA1NT	RCC1	RCC1	4|4|9	17	5.67	3	23|15|34	0	0	0	0	0	-94.82	0.24	0.92
POLA1NT	EIF3C	EIF3C	5|3|9	17	5.67	3	34|18|48	0	0	0	0	0	-138.6	0.17	0.92
POLA1NT	DKC1	DKC1	2|1|14	17	5.67	3	36|21|51	0	0	0	0	0	-158.55	0.16	0.92
POLA1NT	MCM2	MCM2	3|2|12	17	5.67	3	39|17|51	0	0	0	0	0	-152.65	0.16	0.92
POLA1NT	MCM7	MCM7	2|6|9	17	5.67	3	53|21|51	0	0	0	0	0	-179.3	0.14	0.92
POLA1NT	LIG3	LIG3	0|0|17	17	5.67	3	49|22|62	0	0	0	0	0	-200.74	0.13	0.92
POLA1NT	RPL27A	RPL27A	4|5|7	16	5.33	3	8|8|13	0	0	0	0	0	-34.98	0.55	0.92
POLA1NT	RPSA	RPSA	6|2|8	16	5.33	3	10|7|14	0	0	0	0	0	-42.7	0.52	0.92
POLA1NT	RPL11	RPL11	5|4|7	16	5.33	3	11|7|14	0	0	0	0	0	-39.07	0.5	0.92
POLA1NT	AIMP2	AIMP2	6|5|5	16	5.33	3	9|7|20	0	0	0	0	0	-41.6	0.44	0.92
POLA1NT	PPIA	PPIA	5|5|6	16	5.33	3	11|12|14	0	0	0	0	0	-43.56	0.43	0.92
POLA1NT	RAB5C	RAB5C	4|5|7	16	5.33	3	16|10|14	0	0	0	0	0	-50.03	0.4	0.92
POLA1NT	API5	API5	0|0|16	16	5.33	3	30|19|30	0	0	0	0	0	-120.9	0.2	0.92
POLA1NT	TBL3	TBL3	3|1|12	16	5.33	3	42|15|32	0	0	0	0	0	-130.36	0.18	0.92
POLA1NT	IGF2BP1	IGF2BP1	2|3|11	16	5.33	3	29|20|38	0	0	0	0	0	-123.69	0.18	0.92
POLA1NT	EIF3D	EIF3D	4|4|8	16	5.33	3	40|16|43	0	0	0	0	0	-133.62	0.16	0.92
POLA1NT	RPL34	RPL34	4|4|7	15	5	3	8|8|15	0	0	0	0	0	-37.55	0.48	0.92
POLA1NT	RPS24	RPS24	4|5|6	15	5	3	16|8|16	0	0	0	0	0	-49.9	0.38	0.92
POLA1NT	VDAC2	VDAC2	6|3|6	15	5	3	15|11|16	0	0	0	0	0	-55.47	0.36	0.92
POLA1NT	HNRNPD	HNRNPD	3|2|10	15	5	3	13|11|21	0	0	0	0	0	-62.54	0.33	0.92
POLA1NT	PSMB1	PSMB1	5|1|9	15	5	3	20|12|19	0	0	0	0	0	-75.03	0.29	0.92
POLA1NT	CPNE3	CPNE3	5|3|7	15	5	3	29|16|29	0	0	0	0	0	-101.2	0.2	0.92
POLA1NT	SLC25A13	SLC25A13	5|2|8	15	5	3	38|16|45	0	0	0	0	0	-140.92	0.15	0.92
POLA1NT	PFKL	PFKL	3|3|9	15	5	3	40|20|47	0	0	0	0	0	-148.97	0.14	0.92
POLA1NT	EBP	EBP	4|4|6	14	4.67	3	7|4|5	0	0	0	0	0	-18.13	0.88	0.9
POLA1NT	RPS25	RPS25	4|6|4	14	4.67	3	7|3|11	0	0	0	0	0	-24.09	0.67	0.92
POLA1NT	RPL35A	RPL35A	6|3|5	14	4.67	3	5|4|18	0	0	0	0	0	-33.65	0.52	0.92
POLA1NT	SUB1	SUB1	2|4|8	14	4.67	3	12|12|15	0	0	0	0	0	-54.1	0.36	0.92
POLA1NT	SET	SET	2|1|11	14	4.67	3	16|12|19	0	0	0	0	0	-69.12	0.3	0.92
POLA1NT	RPS14	RPS14	4|4|6	14	4.67	3	17|7|29	0	0	0	0	0	-67.44	0.26	0.92
POLA1NT	XPO5	XPO5	4|0|10	14	4.67	3	51|8|51	0	0	0	0	0	-166.05	0.13	0.92
POLA1NT	NAA15	NAA15	3|2|9	14	4.67	3	40|18|58	0	0	0	0	0	-165.84	0.12	0.92
POLA1NT	SNRPE	SNRPE	3|4|6	13	4.33	3	9|6|11	0	0	0	0	0	-33.16	0.5	0.92
POLA1NT	RANGAP1	RANGAP1	4|5|4	13	4.33	3	10|6|13	0	0	0	0	0	-34.96	0.45	0.92
POLA1NT	BSG	BSG	5|2|6	13	4.33	3	9|6|15	0	0	0	0	0	-40.99	0.43	0.92
POLA1NT	RPL21	RPL21	2|2|9	13	4.33	3	11|9|16	0	0	0	0	0	-49.87	0.36	0.92
POLA1NT	SNRPD3	SNRPD3	2|2|9	13	4.33	3	13|8|17	0	0	0	0	0	-52.56	0.34	0.92
POLA1NT	RPL19	RPL19	3|4|6	13	4.33	3	15|8|24	0	0	0	0	0	-62.01	0.28	0.92
POLA1NT	SDHA	SDHA	6|0|7	13	4.33	3	18|5|27	0	0	0	0	0	-76.88	0.26	0.92
POLA1NT	TSN	TSN	3|3|7	13	4.33	3	23|13|27	0	0	0	0	0	-85.2	0.21	0.92
POLA1NT	HNRNPA0	HNRNPA0	0|0|13	13	4.33	3	20|16|30	0	0	0	0	0	-101.27	0.2	0.92
POLA1NT	NUDT19	NUDT19	5|3|5	13	4.33	3	29|6|34	0	0	0	0	0	-93.2	0.19	0.92
POLA1NT	PWP2	PWP2	1|0|12	13	4.33	3	30|17|35	0	0	0	0	0	-125.02	0.16	0.92
POLA1NT	RECQL	RECQL	2|2|9	13	4.33	3	30|13|40	0	0	0	0	0	-117.4	0.16	0.92
POLA1NT	THOC2	THOC2	0|0|13	13	4.33	3	56|17|45	0	0	0	0	0	-178.25	0.11	0.92
POLA1NT	HSPD1	HSPD1	7|3|2	12	4	3	9|2|6	0	0	0	0	0	-22.96	0.71	0.9
POLA1NT	TMEM33	TMEM33	3|3|6	12	4	3	7|5|10	0	0	0	0	0	-27.74	0.55	0.92
POLA1NT	ATP1B3	ATP1B3	6|2|4	12	4	3	11|7|12	0	0	0	0	0	-41.26	0.4	0.92
POLA1NT	PRKAG1	PRKAG1	4|2|6	12	4	3	12|7|12	0	0	0	0	0	-42.69	0.39	0.92
POLA1NT	RPS23	RPS23	2|4|6	12	4	3	11|7|15	0	0	0	0	0	-45.44	0.36	0.92
POLA1NT	RAB6A	RAB6A	4|2|6	12	4	3	11|8|15	0	0	0	0	0	-47.02	0.35	0.92
POLA1NT	RPL35	RPL35	3|3|6	12	4	3	8|6|20	0	0	0	0	0	-43.53	0.35	0.92
POLA1NT	VPS26A	VPS26A	2|4|6	12	4	3	15|10|14	0	0	0	0	0	-54.1	0.31	0.92
POLA1NT	PGAM5	PGAM5	6|2|4	12	4	3	15|8|21	0	0	0	0	0	-60.91	0.27	0.92
POLA1NT	KHDRBS1	KHDRBS1	3|1|8	12	4	3	17|10|21	0	0	0	0	0	-70.35	0.25	0.92
POLA1NT	ACTR2	ACTR2	3|1|8	12	4	3	20|10|26	0	0	0	0	0	-81.85	0.21	0.92
POLA1NT	SYNCRIP	SYNCRIP	3|1|8	12	4	3	30|12|19	0	0	0	0	0	-89.13	0.2	0.92
POLA1NT	TIMM44	TIMM44	4|2|6	12	4	3	15|6|38	0	0	0	0	0	-81.9	0.2	0.92
POLA1NT	NOC2L	NOC2L	1|1|10	12	4	3	25|13|29	0	0	0	0	0	-98.12	0.18	0.92
POLA1NT	PLS3	PLS3	3|0|9	12	4	3	33|9|34	0	0	0	0	0	-115.61	0.16	0.92
POLA1NT	BRIX1	BRIX1	0|0|12	12	4	3	37|11|40	0	0	0	0	0	-133.49	0.14	0.92
POLA1NT	DNM2	DNM2	2|1|9	12	4	3	42|17|47	0	0	0	0	0	-155.51	0.11	0.92
POLA1NT	NSUN4	NSUN4	4|4|3	11	3.67	3	0|3|2	0	0.01	0	0.01	0	-6.57	2.2	0.83
POLA1NT	RPL22	RPL22	3|4|4	11	3.67	3	7|3|11	0	0	0	0	0	-26.07	0.52	0.92
POLA1NT	H2AFV	H2AFV	4|3|4	11	3.67	3	10|4|14	0	0	0	0	0	-35.51	0.39	0.92
POLA1NT	FDPS	FDPS	3|4|4	11	3.67	3	15|7|23	0	0	0	0	0	-59.11	0.24	0.92
POLA1NT	RPS19	RPS19	2|3|6	11	3.67	3	15|5|26	0	0	0	0	0	-63.33	0.24	0.92
POLA1NT	SERBP1	SERBP1	0|1|10	11	3.67	3	28|2|28	0	0	0	0	0	-88.55	0.19	0.92
POLA1NT	VIM	VIM	2|2|7	11	3.67	3	22|7|39	0	0	0	0	0	-95.14	0.16	0.92
POLA1NT	U2AF2	U2AF2	1|0|10	11	3.67	3	26|16|32	0	0	0	0	0	-113.17	0.15	0.92
POLA1NT	RBM39	RBM39	1|3|7	11	3.67	3	25|16|30	0	0	0	0	0	-104.23	0.15	0.92
POLA1NT	PA2G4	PA2G4	2|1|8	11	3.67	3	25|12|34	0	0	0	0	0	-103.8	0.15	0.92
POLA1NT	CKAP4	CKAP4	0|2|9	11	3.67	3	22|11|43	0	0	0	0	0	-115.47	0.14	0.92
POLA1NT	PRMT1	PRMT1	4|1|6	11	3.67	3	27|12|41	0	0	0	0	0	-116.91	0.14	0.92
POLA1NT	SRP68	SRP68	1|0|10	11	3.67	3	33|19|42	0	0	0	0	0	-142.8	0.12	0.92
POLA1NT	EFTUD2	EFTUD2	5|2|4	11	3.67	3	48|9|55	0	0	0	0	0	-159.69	0.1	0.92
POLA1NT	PHF3	PHF3	1|0|10	11	3.67	3	44|16|66	0	0	0	0	0	-190.02	0.09	0.92
POLA1NT	DNMT1	DNMT1	0|1|10	11	3.67	3	52|24|59	0	0	0	0	0	-203.82	0.08	0.92
POLA1NT	LUC7L3	LUC7L3	4|4|2	10	3.33	3	8|4|7	0	0	0	0	0	-25.91	0.53	0.92
POLA1NT	RPS26	RPS26	3|3|4	10	3.33	3	7|5|11	0	0	0	0	0	-29.1	0.43	0.92
POLA1NT	RAB10	RAB10	3|3|4	10	3.33	3	10|5|9	0	0	0	0	0	-30.41	0.42	0.92
POLA1NT	RHOA	RHOA	2|3|5	10	3.33	3	8|7|11	0	0	0	0	0	-35.64	0.38	0.92
POLA1NT	RPS20	RPS20	3|3|4	10	3.33	3	10|4|12	0	0	0	0	0	-32.94	0.38	0.92
POLA1NT	PSMB2	PSMB2	3|2|5	10	3.33	3	10|5|13	0	0	0	0	0	-38.28	0.36	0.92
POLA1NT	PRIM2	PRIM2	4|5|1	10	3.33	3	17|4|15	0	0	0	0	0	-52.4	0.28	0.92
POLA1NT	ZMPSTE24	ZMPSTE24	3|1|6	10	3.33	3	18|6|15	0	0	0	0	0	-56.94	0.26	0.92
POLA1NT	RPL7L1	RPL7L1	2|2|6	10	3.33	3	17|11|18	0	0	0	0	0	-64.2	0.22	0.92
POLA1NT	CCT6A	CCT6A	3|2|5	10	3.33	3	18|7|20	0	0	0	0	0	-62.26	0.22	0.92
POLA1NT	TMED10	TMED10	4|0|6	10	3.33	3	17|9|22	0	0	0	0	0	-74.36	0.21	0.92
POLA1NT	EMG1	EMG1	1|2|7	10	3.33	3	20|7|20	0	0	0	0	0	-68.61	0.21	0.92
POLA1NT	NMT1	NMT1	4|1|5	10	3.33	3	20|8|23	0	0	0	0	0	-74.43	0.2	0.92
POLA1NT	YWHAQ	YWHAQ	5|1|4	10	3.33	3	19|10|24	0	0	0	0	0	-77.53	0.19	0.92
POLA1NT	UQCRC2	UQCRC2	5|0|5	10	3.33	3	19|8|28	0	0	0	0	0	-84.45	0.18	0.92
POLA1NT	PSMD6	PSMD6	1|3|6	10	3.33	3	32|19|38	0	0	0	0	0	-130.69	0.11	0.92
POLA1NT	ANXA5	ANXA5	4|3|2	9	3	3	4|5|0	0	0	0	0	0	-12.42	1	0.89
POLA1NT	MDH2	MDH2	7|1|1	9	3	3	4|1|9	0	0	0	0	0	-21.01	0.64	0.89
POLA1NT	USMG5	USMG5	2|3|4	9	3	3	6|5|8	0	0	0	0	0	-25.91	0.47	0.92
POLA1NT	ATP5J2	ATP5J2	1|3|5	9	3	3	8|6|8	0	0	0	0	0	-32.76	0.41	0.92
POLA1NT	RPL38	RPL38	3|4|2	9	3	3	10|2|11	0	0	0	0	0	-31.02	0.39	0.92
POLA1NT	EEF1E1	EEF1E1	3|2|4	9	3	3	13|4|9	0	0	0	0	0	-35.34	0.35	0.92
POLA1NT	RPL36	RPL36	2|0|7	9	3	3	9|7|14	0	0	0	0	0	-47.95	0.3	0.92
POLA1NT	PSMD8	PSMD8	2|2|5	9	3	3	13|6|15	0	0	0	0	0	-46.73	0.26	0.92
POLA1NT	PSME3	PSME3	0|0|9	9	3	3	12|8|15	0	0	0	0	0	-55.49	0.26	0.92
POLA1NT	HMGB1	HMGB1	6|0|3	9	3	3	9|5|27	0	0	0	0	0	-63.33	0.22	0.92
POLA1NT	BLMH	BLMH	2|3|4	9	3	3	17|5|20	0	0	0	0	0	-57.77	0.21	0.92
POLA1NT	COPS3	COPS3	1|2|6	9	3	3	15|8|21	0	0	0	0	0	-64.31	0.2	0.92
POLA1NT	ACOT7	ACOT7	2|1|6	9	3	3	15|7|22	0	0	0	0	0	-64.18	0.2	0.92
POLA1NT	ADSL	ADSL	1|2|6	9	3	3	21|7|25	0	0	0	0	0	-77.26	0.17	0.92
POLA1NT	PITPNB	PITPNB	2|3|4	9	3	3	11|7|35	0	0	0	0	0	-73.21	0.17	0.92
POLA1NT	RPL9	RPL9	2|3|4	9	3	3	22|9|21	0	0	0	0	0	-72.45	0.17	0.92
POLA1NT	MRTO4	MRTO4	1|1|7	9	3	3	22|15|28	0	0	0	0	0	-95.41	0.14	0.92
POLA1NT	KARS	KARS	2|2|5	9	3	3	24|12|28	0	0	0	0	0	-89.9	0.14	0.92
POLA1NT	CCT5	CCT5	0|0|9	9	3	3	30|18|43	0	0	0	0	0	-138.23	0.1	0.92
POLA1NT	HK1	HK1	0|1|8	9	3	3	45|17|58	0	0	0	0	0	-181.2	0.07	0.92
POLA1NT	DAD1	DAD1	2|2|4	8	2.67	3	3|4|3	0	0	0	0	0	-14.02	0.8	0.89
POLA1NT	RPL29	RPL29	2|2|4	8	2.67	3	4|4|5	0	0	0	0	0	-17.86	0.62	0.92
POLA1NT	ARF4	ARF4	3|1|4	8	2.67	3	8|5|8	0	0	0	0	0	-31.3	0.38	0.92
POLA1NT	NUDC	NUDC	1|3|4	8	2.67	3	10|11|12	0	0	0	0	0	-48.63	0.24	0.92
POLA1NT	SLC16A1	SLC16A1	1|2|5	8	2.67	3	12|7|14	0	0	0	0	0	-48.65	0.24	0.92
POLA1NT	PPP2CA	PPP2CA	2|3|3	8	2.67	3	20|3|19	0	0	0	0	0	-57.59	0.19	0.92
POLA1NT	RANBP3	RANBP3	0|0|8	8	2.67	3	19|13|18	0	0	0	0	0	-77.74	0.16	0.92
POLA1NT	MAPK1	MAPK1	2|2|4	8	2.67	3	25|8|28	0	0	0	0	0	-85.24	0.13	0.92
POLA1NT	AIFM1	AIFM1	1|0|7	8	2.67	3	24|11|25	0	0	0	0	0	-92.19	0.13	0.92
POLA1NT	NBN	NBN	0|0|8	8	2.67	3	26|7|35	0	0	0	0	0	-103.61	0.12	0.92
POLA1NT	SMEK1	SMEK1	0|0|8	8	2.67	3	36|17|32	0	0	0	0	0	-129.45	0.09	0.92
POLA1NT	ZNF536	ZNF536	0|0|8	8	2.67	3	28|8|56	0	0	0	0	0	-139.09	0.09	0.92
POLA1NT	WDR3	WDR3	0|0|8	8	2.67	3	43|10|56	0	0	0	0	0	-164.59	0.07	0.92
POLA1NT	IRS4	IRS4	0|2|6	8	2.67	3	42|16|49	0	0	0	0	0	-161.91	0.07	0.92
POLA1NT	PYGL	PYGL	3|2|3	8	2.67	3	51|16|72	0	0	0	0	0	-199.62	0.06	0.92
POLA1NT	SRSF3	SRSF3	3|3|1	7	2.33	3	4|2|2	0	0	0	0	0	-13.32	0.88	0.88
POLA1NT	PLD3	PLD3	2|2|3	7	2.33	3	5|2|3	0	0	0	0	0	-14.02	0.7	0.92
POLA1NT	GNA13	GNA13	2|2|3	7	2.33	3	8|0|4	0	0	0	0	0	-15.94	0.58	0.92
POLA1NT	TMX1	TMX1	2|0|5	7	2.33	3	4|5|10	0	0	0	0	0	-31.6	0.37	0.92
POLA1NT	PPIL1	PPIL1	2|1|4	7	2.33	3	7|5|9	0	0	0	0	0	-31.3	0.33	0.92
POLA1NT	RER1	RER1	0|1|6	7	2.33	3	6|7|10	0	0	0	0	0	-37.64	0.3	0.92
POLA1NT	YBX1	YBX1	0|0|7	7	2.33	3	10|4|13	0	0	0	0	0	-43.21	0.26	0.92
POLA1NT	SEC61A1	SEC61A1	3|0|4	7	2.33	3	10|5|16	0	0	0	0	0	-49.06	0.23	0.92
POLA1NT	SNRPD2	SNRPD2	1|0|6	7	2.33	3	11|9|13	0	0	0	0	0	-52.43	0.21	0.92
POLA1NT	EIF5A	EIF5A	2|2|3	7	2.33	3	15|6|18	0	0	0	0	0	-53.66	0.18	0.92
POLA1NT	PTCD3	PTCD3	5|1|1	7	2.33	3	18|0|23	0	0	0	0	0	-59.28	0.17	0.92
POLA1NT	CORO1C	CORO1C	0|1|6	7	2.33	3	13|7|22	0	0	0	0	0	-65.22	0.17	0.92
POLA1NT	MAT2A	MAT2A	0|2|5	7	2.33	3	11|9|24	0	0	0	0	0	-68.19	0.16	0.92
POLA1NT	HSD17B12	HSD17B12	1|1|5	7	2.33	3	22|7|18	0	0	0	0	0	-68.57	0.15	0.92
POLA1NT	LCP1	LCP1	0|1|6	7	2.33	3	19|6|26	0	0	0	0	0	-78.42	0.14	0.92
POLA1NT	PGAM1	PGAM1	2|1|4	7	2.33	3	20|10|21	0	0	0	0	0	-74.7	0.14	0.92
POLA1NT	AP1M1	AP1M1	2|3|2	7	2.33	3	25|11|25	0	0	0	0	0	-85.52	0.11	0.92
POLA1NT	NPEPPS	NPEPPS	0|0|7	7	2.33	3	32|4|64	0	0	0	0	0	-150.85	0.07	0.92
POLA1NT	ZGRF1	ZGRF1	2|1|3	6	2	3	0|1|6	0	0	0	0	0	-11.43	0.86	0.88
POLA1NT	FBLL1	FBLL1	2|2|2	6	2	3	2|2|4	0	0	0	0	0	-11.61	0.75	0.92
POLA1NT	MIF	MIF	3|2|1	6	2	3	4|2|4	0	0	0	0	0	-15.95	0.6	0.92
POLA1NT	SEC61B	SEC61B	1|1|4	6	2	3	3|4|5	0	0	0	0	0	-18.63	0.5	0.92
POLA1NT	RNPS1	RNPS1	2|2|2	6	2	3	6|2|6	0	0	0	0	0	-19.22	0.43	0.92
POLA1NT	ECI1	ECI1	3|1|2	6	2	3	5|2|9	0	0	0	0	0	-23.94	0.38	0.92
POLA1NT	HIST1H1C	HIST1H1C	2|2|2	6	2	3	4|1|11	0	0	0	0	0	-21.19	0.38	0.92
POLA1NT	GLS	GLS	5|1|0	6	2	3	9|1|9	0	0	0	0	0	-31.25	0.32	0.92
POLA1NT	RHEB	RHEB	0|2|4	6	2	3	7|4|8	0	0	0	0	0	-31.73	0.32	0.92
POLA1NT	SRSF11	SRSF11	2|2|2	6	2	3	9|3|9	0	0	0	0	0	-28.48	0.29	0.92
POLA1NT	ADCK3	ADCK3	2|0|4	6	2	3	11|3|8	0	0	0	0	0	-35.87	0.27	0.92
POLA1NT	CFAP20	CFAP20	3|0|3	6	2	3	12|5|6	0	0	0	0	0	-37.45	0.26	0.92
POLA1NT	APMAP	APMAP	3|2|1	6	2	3	8|2|13	0	0	0	0	0	-33.67	0.26	0.92
POLA1NT	CAP1	CAP1	2|1|3	6	2	3	8|4|12	0	0	0	0	0	-35.36	0.25	0.92
POLA1NT	RPL31	RPL31	3|3|0	6	2	3	8|0|17	0	0	0	0	0	-39.64	0.24	0.92
POLA1NT	NDUFS2	NDUFS2	6|0|0	6	2	3	8|2|16	0	0	0	0	0	-41.37	0.23	0.92
POLA1NT	VAT1	VAT1	0|1|5	6	2	3	7|2|18	0	0	0	0	0	-42.63	0.22	0.92
POLA1NT	CISD2	CISD2	2|0|4	6	2	3	8|5|15	0	0	0	0	0	-44.63	0.21	0.92
POLA1NT	GNAS	GNAS	1|1|4	6	2	3	16|6|19	0	0	0	0	0	-59.84	0.15	0.92
POLA1NT	TIMM50	TIMM50	2|0|4	6	2	3	14|6|22	0	0	0	0	0	-65.16	0.14	0.92
POLA1NT	YARS2	YARS2	3|1|2	6	2	3	22|3|22	0	0	0	0	0	-68.24	0.13	0.92
POLA1NT	NSF	NSF	2|1|3	6	2	3	15|4|27	0	0	0	0	0	-66.69	0.13	0.92
POLA1NT	PAFAH1B1	PAFAH1B1	1|1|4	6	2	3	13|12|23	0	0	0	0	0	-70.26	0.12	0.92
POLA1NT	YWHAZ	YWHAZ	4|1|1	6	2	3	18|9|23	0	0	0	0	0	-73.1	0.12	0.92
POLA1NT	PRPS1	PRPS1	3|0|3	6	2	3	17|6|27	0	0	0	0	0	-76.93	0.12	0.92
POLA1NT	NUP210	NUP210	2|0|4	6	2	3	19|5|31	0	0	0	0	0	-84.2	0.11	0.92
POLA1NT	TRIM25	TRIM25	0|1|5	6	2	3	20|10|34	0	0	0	0	0	-97.77	0.09	0.92
POLA1NT	FARSB	FARSB	1|0|5	6	2	3	23|10|33	0	0	0	0	0	-100.8	0.09	0.92
POLA1NT	PFKM	PFKM	0|1|5	6	2	3	28|12|38	0	0	0	0	0	-118.67	0.08	0.92
POLA1NT	COPG2	COPG2	2|0|4	6	2	3	33|5|37	0	0	0	0	0	-113.88	0.08	0.92
POLA1NT	IPO7	IPO7	2|0|4	6	2	3	36|4|36	0	0	0	0	0	-115.34	0.08	0.92
POLA1NT	LARP1	LARP1	0|2|4	6	2	3	37|10|35	0	0	0	0	0	-124.54	0.07	0.92
POLA1NT	SMU1	SMU1	1|1|4	6	2	3	32|11|40	0	0	0	0	0	-121.34	0.07	0.92
POLA1NT	SMARCA4	SMARCA4	0|0|6	6	2	3	36|13|49	0	0	0	0	0	-148.36	0.06	0.92
POLA1NT	AGAP3	AGAP3	2|2|1	5	1.67	3	1|1|2	0	0	0	0	0	-8.35	1.25	0.86
POLA1NT	MYH14	MYH14	2|2|1	5	1.67	3	2|2|2	0	0	0	0	0	-10.65	0.83	0.92
POLA1NT	PFN1	PFN1	1|3|1	5	1.67	3	2|1|3	0	0	0	0	0	-10.65	0.83	0.87
POLA1NT	IBTK	IBTK	2|3|0	5	1.67	3	1|0|5	0	0	0	0	0	-12.23	0.83	0.87
POLA1NT	HIGD1A	HIGD1A	2|1|2	5	1.67	3	4|2|3	0	0	0	0	0	-14.56	0.56	0.92
POLA1NT	TOMM20	TOMM20	2|1|2	5	1.67	3	5|4|2	0	0	0	0	0	-17.32	0.45	0.92
POLA1NT	SAR1A	SAR1A	2|1|2	5	1.67	3	6|3|3	0	0	0	0	0	-18.63	0.42	0.92
POLA1NT	CCT2	CCT2	3|1|1	5	1.67	3	5|3|6	0	0	0	0	0	-21.45	0.36	0.92
POLA1NT	NDUFS7	NDUFS7	3|0|2	5	1.67	3	6|3|6	0	0	0	0	0	-25.82	0.33	0.92
POLA1NT	MAP7D3	MAP7D3	2|1|2	5	1.67	3	5|0|10	0	0	0	0	0	-22.11	0.33	0.92
POLA1NT	HNRNPAB	HNRNPAB	2|1|2	5	1.67	3	8|2|13	0	0	0	0	0	-33.67	0.22	0.92
POLA1NT	SURF4	SURF4	2|1|2	5	1.67	3	11|3|9	0	0	0	0	0	-33.93	0.22	0.92
POLA1NT	EIF2S2	EIF2S2	2|0|3	5	1.67	3	6|6|14	0	0	0	0	0	-41.76	0.19	0.92
POLA1NT	CYC1	CYC1	1|0|4	5	1.67	3	9|7|12	0	0	0	0	0	-45.03	0.18	0.92
POLA1NT	CISD1	CISD1	2|0|3	5	1.67	3	9|5|16	0	0	0	0	0	-47.52	0.17	0.92
POLA1NT	CAPZA2	CAPZA2	2|1|2	5	1.67	3	17|1|16	0	0	0	0	0	-49.24	0.15	0.92
POLA1NT	PNN	PNN	0|0|5	5	1.67	3	11|8|15	0	0	0	0	0	-53.99	0.15	0.92
POLA1NT	HTATSF1	HTATSF1	1|0|4	5	1.67	3	15|8|10	0	0	0	0	0	-52.45	0.15	0.92
POLA1NT	PNP	PNP	3|0|2	5	1.67	3	16|4|15	0	0	0	0	0	-54.89	0.14	0.92
POLA1NT	SF3A3	SF3A3	1|0|4	5	1.67	3	14|8|13	0	0	0	0	0	-55.42	0.14	0.92
POLA1NT	SLTM	SLTM	1|0|4	5	1.67	3	12|8|16	0	0	0	0	0	-56.85	0.14	0.92
POLA1NT	CYCS	CYCS	2|0|3	5	1.67	3	11|8|16	0	0	0	0	0	-55.36	0.14	0.92
POLA1NT	AAAS	AAAS	0|0|5	5	1.67	3	16|6|17	0	0	0	0	0	-60.93	0.13	0.92
POLA1NT	RUVBL1	RUVBL1	1|2|2	5	1.67	3	17|4|18	0	0	0	0	0	-56.71	0.13	0.92
POLA1NT	PPP2R1A	PPP2R1A	1|3|1	5	1.67	3	18|1|19	0	0	0	0	0	-55.04	0.13	0.92
POLA1NT	OAT	OAT	1|0|4	5	1.67	3	15|6|18	0	0	0	0	0	-60.91	0.13	0.92
POLA1NT	PSMC2	PSMC2	0|0|5	5	1.67	3	18|11|14	0	0	0	0	0	-67.31	0.12	0.92
POLA1NT	SETD1A	SETD1A	2|0|3	5	1.67	3	19|7|21	0	0	0	0	0	-72.75	0.11	0.92
POLA1NT	TRIP13	TRIP13	1|0|4	5	1.67	3	18|10|25	0	0	0	0	0	-81.76	0.09	0.92
POLA1NT	RSF1	RSF1	1|0|4	5	1.67	3	19|7|35	0	0	0	0	0	-93.12	0.08	0.92
POLA1NT	FAM208A	FAM208A	0|0|5	5	1.67	3	29|9|31	0	0	0	0	0	-105.24	0.07	0.92
POLA1NT	SRP54	SRP54	0|0|5	5	1.67	3	28|3|39	0	0	0	0	0	-106.34	0.07	0.92
POLA1NT	COPB2	COPB2	1|0|4	5	1.67	3	32|9|40	0	0	0	0	0	-122.96	0.06	0.92
POLA1NT	SPTBN1	SPTBN1	0|0|5	5	1.67	3	35|7|45	0	0	0	0	0	-131.76	0.06	0.92
POLA1NT	HEATR1	HEATR1	1|0|4	5	1.67	3	55|6|60	0	0	0	0	0	-182.36	0.04	0.92
POLA1NT	IPO5	IPO5	5|0|0	5	1.67	3	41|3|77	0	0	0	0	0	-182.14	0.04	0.92
POLA1NT	DHX30	DHX30	4|0|1	5	1.67	3	55|8|56	0	0	0	0	0	-179.45	0.04	0.92
POLA1NT	TPI1	TPI1	1|3|0	4	1.33	3	0|3|1	0	0	0	0	0	-9.92	1	0.85
POLA1NT	RTN3	RTN3	1|1|2	4	1.33	3	0|2|7	0	0	0	0	0	-13.93	0.44	0.92
POLA1NT	PGRMC2	PGRMC2	2|0|2	4	1.33	3	4|2|3	0	0	0	0	0	-17.06	0.44	0.92
POLA1NT	HSP90B1	HSP90B1	4|0|0	4	1.33	3	5|4|1	0	0	0	0	0	-18.54	0.4	0.89
POLA1NT	TMEM97	TMEM97	0|1|3	4	1.33	3	3|2|6	0	0	0	0	0	-20.04	0.36	0.92
POLA1NT	CDIPT	CDIPT	2|0|2	4	1.33	3	6|2|4	0	0	0	0	0	-21.43	0.33	0.92
POLA1NT	YWHAB	YWHAB	2|2|0	4	1.33	3	6|0|7	0	0	0	0	0	-22.46	0.31	0.92
POLA1NT	MPDU1	MPDU1	0|0|4	4	1.33	3	4|4|5	0	0	0	0	0	-22.92	0.31	0.92
POLA1NT	PDCD10	PDCD10	2|1|1	4	1.33	3	6|0|8	0	0	0	0	0	-20.99	0.29	0.92
POLA1NT	HMGN2	HMGN2	4|0|0	4	1.33	3	5|2|8	0	0	0	0	0	-25.63	0.27	0.92
POLA1NT	FRG1	FRG1	0|0|4	4	1.33	3	6|6|8	0	0	0	0	0	-33.21	0.2	0.92
POLA1NT	SRP14	SRP14	1|1|2	4	1.33	3	6|2|13	0	0	0	0	0	-30.67	0.19	0.92
POLA1NT	SSR4	SSR4	2|0|2	4	1.33	3	8|5|11	0	0	0	0	0	-39.14	0.17	0.92
POLA1NT	ARPC3	ARPC3	1|0|3	4	1.33	3	9|3|12	0	0	0	0	0	-38.71	0.17	0.92
POLA1NT	DDX39A	DDX39A	1|1|2	4	1.33	3	10|1|16	0	0	0	0	0	-39.11	0.15	0.92
POLA1NT	SLC25A4	SLC25A4	2|0|2	4	1.33	3	10|7|12	0	0	0	0	0	-46.52	0.14	0.92
POLA1NT	DPM1	DPM1	1|0|3	4	1.33	3	10|4|14	0	0	0	0	0	-44.65	0.14	0.92
POLA1NT	IPO9	IPO9	2|2|0	4	1.33	3	10|0|20	0	0	0	0	0	-46.93	0.13	0.92
POLA1NT	MAPRE1	MAPRE1	1|0|3	4	1.33	3	11|8|13	0	0	0	0	0	-50.97	0.12	0.92
POLA1NT	HARS	HARS	2|0|2	4	1.33	3	13|4|16	0	0	0	0	0	-51.91	0.12	0.92
POLA1NT	SCAF11	SCAF11	1|0|3	4	1.33	3	11|5|16	0	0	0	0	0	-50.58	0.12	0.92
POLA1NT	TBRG4	TBRG4	3|0|1	4	1.33	3	16|3|17	0	0	0	0	0	-56.18	0.11	0.92
POLA1NT	TMEM43	TMEM43	1|0|3	4	1.33	3	19|5|18	0	0	0	0	0	-65.18	0.1	0.92
POLA1NT	NUP93	NUP93	1|0|3	4	1.33	3	25|8|29	0	0	0	0	0	-94.86	0.06	0.92
POLA1NT	GARS	GARS	0|0|4	4	1.33	3	31|5|31	0	0	0	0	0	-102.05	0.06	0.92
POLA1NT	PRPSAP2	PRPSAP2	0|0|4	4	1.33	3	25|8|33	0	0	0	0	0	-100.69	0.06	0.92
POLA1NT	WDR36	WDR36	0|0|4	4	1.33	3	41|15|51	0	0	0	0	0	-161.84	0.04	0.92
POLA1NT	SRBD1	SRBD1	2|0|1	3	1	3	2|0|1	0	0	0	0	0	-8.56	1	0.85
POLA1NT	RNF168	RNF168	2|0|1	3	1	3	0|1|3	0	0	0	0	0	-9.92	0.75	0.86
POLA1NT	CYB5B	CYB5B	0|1|2	3	1	3	3|1|2	0	0	0	0	0	-12.75	0.5	0.92
POLA1NT	UQCC1	UQCC1	1|0|2	3	1	3	2|2|2	0	0	0	0	0	-12.75	0.5	0.92
POLA1NT	JAGN1	JAGN1	1|0|2	3	1	3	3|2|3	0	0	0	0	0	-15.7	0.38	0.92
POLA1NT	NDUFA4	NDUFA4	2|0|1	3	1	3	3|1|6	0	0	0	0	0	-18.37	0.3	0.92
POLA1NT	NDUFS3	NDUFS3	3|0|0	3	1	3	4|1|8	0	0	0	0	0	-22.53	0.23	0.92
POLA1NT	PDCD6	PDCD6	2|0|1	3	1	3	5|2|6	0	0	0	0	0	-22.92	0.23	0.92
POLA1NT	SCAMP3	SCAMP3	0|1|2	3	1	3	5|2|7	0	0	0	0	0	-24.36	0.21	0.92
POLA1NT	RBBP4	RBBP4	1|0|2	3	1	3	6|3|6	0	0	0	0	0	-25.82	0.2	0.92
POLA1NT	MT-CO2	MT-CO2	3|0|0	3	1	3	6|0|9	0	0	0	0	0	-25.21	0.2	0.92
POLA1NT	SEC11A	SEC11A	0|0|3	3	1	3	8|4|5	0	0	0	0	0	-28.8	0.18	0.92
POLA1NT	FAM3C	FAM3C	0|1|2	3	1	3	9|3|8	0	0	0	0	0	-33.11	0.15	0.92
POLA1NT	EIF2S1	EIF2S1	2|0|1	3	1	3	7|1|13	0	0	0	0	0	-33.94	0.14	0.92
POLA1NT	ALDH7A1	ALDH7A1	1|0|2	3	1	3	10|6|11	0	0	0	0	0	-43.53	0.11	0.92
POLA1NT	ERO1L	ERO1L	0|0|3	3	1	3	13|2|17	0	0	0	0	0	-50.25	0.09	0.92
POLA1NT	FUBP1	FUBP1	0|0|3	3	1	3	12|9|13	0	0	0	0	0	-53.93	0.09	0.92
POLA1NT	GSPT1	GSPT1	2|0|1	3	1	3	13|1|23	0	0	0	0	0	-57.37	0.08	0.92
POLA1NT	FAF2	FAF2	1|0|2	3	1	3	10|4|22	0	0	0	0	0	-56.02	0.08	0.92
POLA1NT	ZC3HAV1	ZC3HAV1	1|0|2	3	1	3	11|6|24	0	0	0	0	0	-63.56	0.07	0.92
POLA1NT	EIF3M	EIF3M	1|0|2	3	1	3	27|7|30	0	0	0	0	0	-97.73	0.05	0.92
POLA1NT	ABCF2	ABCF2	1|0|2	3	1	3	29|6|27	0	0	0	0	0	-94.73	0.05	0.92
POLA1NT	ATRX	ATRX	0|0|3	3	1	3	19|2|44	0	0	0	0	0	-98.73	0.05	0.92
POLA1NT	LTA4H	LTA4H	1|0|2	3	1	3	31|2|35	0	0	0	0	0	-103.39	0.04	0.92
POLA1NT	DCDC1	DCDC1	1|1|0	2	0.67	3	0|0|0	0	0	0	0	0	-5.52	6.67	0.92
POLA1NT	LRRIQ1	LRRIQ1	1|1|0	2	0.67	3	0|1|0	0	0	0	0	0	-6.33	2	0.92
POLA1NT	CCDC154	CCDC154	0|1|1	2	0.67	3	0|1|1	0	0	0	0	0	-7.56	1	0.92
POLA1NT	ARGLU1	ARGLU1	0|0|2	2	0.67	3	1|2|2	0	0	0	0	0	-11.47	0.4	0.87
POLA1NT	GNA11	GNA11	1|1|0	2	0.67	3	2|1|2	0	0	0	0	0	-11.47	0.4	0.92
POLA1NT	PTDSS1	PTDSS1	2|0|0	2	0.67	3	3|0|3	0	0	0	0	0	-12.65	0.33	0.92
POLA1NT	ZNF605	ZNF605	0|0|2	2	0.67	3	2|3|2	0	0	0	0	0	-14.25	0.29	0.92
POLA1NT	EIF3K	EIF3K	1|1|0	2	0.67	3	1|0|7	0	0	0	0	0	-15.15	0.25	0.92
POLA1NT	ETFB	ETFB	2|0|0	2	0.67	3	1|1|8	0	0	0	0	0	-17.93	0.2	0.92
POLA1NT	ERMP1	ERMP1	0|1|1	2	0.67	3	5|1|4	0	0	0	0	0	-18.54	0.2	0.92
POLA1NT	TMX2	TMX2	1|0|1	2	0.67	3	8|2|1	0	0	0	0	0	-19.56	0.18	0.92
POLA1NT	CLIC1	CLIC1	1|0|1	2	0.67	3	4|2|6	0	0	0	0	0	-21.43	0.17	0.92
POLA1NT	NAE1	NAE1	1|0|1	2	0.67	3	6|1|5	0	0	0	0	0	-21.25	0.17	0.92
POLA1NT	PRPF38A	PRPF38A	1|1|0	2	0.67	3	3|1|8	0	0	0	0	0	-20.94	0.17	0.92
POLA1NT	MPC2	MPC2	1|1|0	2	0.67	3	6|1|10	0	0	0	0	0	-28.33	0.12	0.92
POLA1NT	DCXR	DCXR	1|0|1	2	0.67	3	5|0|12	0	0	0	0	0	-28.06	0.12	0.92
POLA1NT	KIF20B	KIF20B	1|1|0	2	0.67	3	6|0|12	0	0	0	0	0	-29.44	0.11	0.92
POLA1NT	PSMD13	PSMD13	1|1|0	2	0.67	3	9|0|12	0	0	0	0	0	-33.9	0.1	0.92
POLA1NT	PSMC1	PSMC1	0|1|1	2	0.67	3	9|1|10	0	0	0	0	0	-32.73	0.1	0.92
POLA1NT	ACOT9	ACOT9	0|0|2	2	0.67	3	5|3|14	0	0	0	0	0	-35.51	0.09	0.92
POLA1NT	CKMT1A	CKMT1A	1|0|1	2	0.67	3	7|3|12	0	0	0	0	0	-35.77	0.09	0.92
POLA1NT	HMGB2	HMGB2	2|0|0	2	0.67	3	7|0|18	0	0	0	0	0	-39.58	0.08	0.92
POLA1NT	AHSA1	AHSA1	1|0|1	2	0.67	3	10|3|12	0	0	0	0	0	-40.21	0.08	0.92
POLA1NT	ATP5O	ATP5O	2|0|0	2	0.67	3	8|1|17	0	0	0	0	0	-41.24	0.08	0.92
POLA1NT	FXR2	FXR2	0|0|2	2	0.67	3	11|2|15	0	0	0	0	0	-44.38	0.07	0.92
POLA1NT	LMAN1	LMAN1	1|0|1	2	0.67	3	6|3|20	0	0	0	0	0	-45.61	0.07	0.92
POLA1NT	EMC1	EMC1	1|0|1	2	0.67	3	16|2|18	0	0	0	0	0	-56.07	0.06	0.92
POLA1NT	TARS2	TARS2	2|0|0	2	0.67	3	12|2|18	0	0	0	0	0	-50.21	0.06	0.92
POLA1NT	PSMD7	PSMD7	1|0|1	2	0.67	3	15|3|19	0	0	0	0	0	-57.65	0.05	0.92
POLA1NT	NUP155	NUP155	0|0|2	2	0.67	3	21|3|31	0	0	0	0	0	-84.11	0.04	0.92
POLA1NT	FARSA	FARSA	0|0|2	2	0.67	3	26|7|28	0	0	0	0	0	-93.31	0.03	0.92
POLA1NT	EIF2B1	EIF2B1	0|0|2	2	0.67	3	24|12|29	0	0	0	0	0	-99.6	0.03	0.92
POLA1NT	NDUFA9	NDUFA9	1|0|1	2	0.67	3	27|6|30	0	0	0	0	0	-96.17	0.03	0.92
POLA1NT	KIF5B	KIF5B	1|0|1	2	0.67	3	31|11|40	0	0	0	0	0	-124.56	0.02	0.92
POLA1NT	TXN	TXN	0|1|0	1	0.33	3	0|0|0	0	0	0	0	0	-5.52	3.33	0.92
POLA1NT	NHP2L1	NHP2L1	0|0|1	1	0.33	3	0|1|0	0	0	0	0	0	-6.33	1	0.92
POLA1NT	RPA2	RPA2	0|0|1	1	0.33	3	0|0|1	0	0	0	0	0	-6.33	1	0.92
POLA1NT	SLC25A40	SLC25A40	0|1|0	1	0.33	3	0|0|1	0	0	0	0	0	-6.33	1	0.92
POLA1NT	ZNF280D	ZNF280D	1|0|0	1	0.33	3	1|0|1	0	0	0	0	0	-7.56	0.5	0.92
POLA1NT	LANCL2	LANCL2	0|1|0	1	0.33	3	0|0|2	0	0	0	0	0	-7.69	0.5	0.92
POLA1NT	ATP2A1	ATP2A1	0|0|1	1	0.33	3	1|2|0	0	0	0	0	0	-8.56	0.33	0.92
POLA1NT	NKTR	NKTR	1|0|0	1	0.33	3	0|0|3	0	0	0	0	0	-8.11	0.33	0.92
POLA1NT	ATL2	ATL2	1|0|0	1	0.33	3	0|0|3	0	0	0	0	0	-8.11	0.33	0.92
POLA1NT	KDSR	KDSR	0|1|0	1	0.33	3	0|0|3	0	0	0	0	0	-8.11	0.33	0.92
POLA1NT	GMPR2	GMPR2	0|1|0	1	0.33	3	1|0|2	0	0	0	0	0	-8.56	0.33	0.92
POLA1NT	PI4KA	PI4KA	1|0|0	1	0.33	3	3|0|2	0	0	0	0	0	-11.44	0.2	0.92
POLA1NT	SMARCA2	SMARCA2	1|0|0	1	0.33	3	2|0|3	0	0	0	0	0	-11.44	0.2	0.92
POLA1NT	PFAS	PFAS	0|1|0	1	0.33	3	1|0|4	0	0	0	0	0	-11.28	0.2	0.92
POLA1NT	ANO5	ANO5	1|0|0	1	0.33	3	3|1|3	0	0	0	0	0	-14.25	0.14	0.92
POLA1NT	SARS2	SARS2	1|0|0	1	0.33	3	4|0|4	0	0	0	0	0	-15.54	0.12	0.92
POLA1NT	LAMP1	LAMP1	0|1|0	1	0.33	3	4|0|4	0	0	0	0	0	-15.54	0.12	0.92
POLA1NT	FIGNL1	FIGNL1	1|0|0	1	0.33	3	2|1|6	0	0	0	0	0	-16.74	0.11	0.92
POLA1NT	TOMM40	TOMM40	1|0|0	1	0.33	3	6|0|5	0	0	0	0	0	-19.7	0.09	0.92
POLA1NT	RNMT	RNMT	0|1|0	1	0.33	3	5|0|8	0	0	0	0	0	-22.4	0.08	0.92
POLA1NT	TLN1	TLN1	1|0|0	1	0.33	3	4|2|6	0	0	0	0	0	-21.43	0.08	0.92
POLA1NT	DDHD1	DDHD1	1|0|0	1	0.33	3	7|0|5	0	0	0	0	0	-20.94	0.08	0.92
POLA1NT	GNPDA1	GNPDA1	1|0|0	1	0.33	3	6|0|7	0	0	0	0	0	-22.46	0.08	0.92
POLA1NT	IFIT5	IFIT5	0|0|1	1	0.33	3	8|1|6	0	0	0	0	0	-25.45	0.07	0.92
POLA1NT	GK	GK	0|0|1	1	0.33	3	4|1|13	0	0	0	0	0	-29.4	0.06	0.92
POLA1NT	USP9X	USP9X	0|0|1	1	0.33	3	6|0|10	0	0	0	0	0	-26.68	0.06	0.92
POLA1NT	HLA-A	HLA-A	1|0|0	1	0.33	3	6|3|8	0	0	0	0	0	-28.84	0.06	0.92
POLA1NT	ATAD2	ATAD2	1|0|0	1	0.33	3	10|0|9	0	0	0	0	0	-31.08	0.05	0.92
POLA1NT	COX6C	COX6C	1|0|0	1	0.33	3	2|2|16	0	0	0	0	0	-32.26	0.05	0.92
POLA1NT	VCL	VCL	1|0|0	1	0.33	3	12|0|7	0	0	0	0	0	-30.99	0.05	0.92
POLA1NT	RPS15	RPS15	1|0|0	1	0.33	3	7|0|12	0	0	0	0	0	-30.99	0.05	0.92
POLA1NT	MRPS27	MRPS27	1|0|0	1	0.33	3	12|0|15	0	0	0	0	0	-42.66	0.04	0.92
POLA1NT	DDX20	DDX20	0|1|0	1	0.33	3	10|1|12	0	0	0	0	0	-37.05	0.04	0.92
POLA1NT	RRM2	RRM2	0|1|0	1	0.33	3	11|2|15	0	0	0	0	0	-44.38	0.04	0.92
POLA1NT	MTHFD1L	MTHFD1L	1|0|0	1	0.33	3	15|3|20	0	0	0	0	0	-59.13	0.03	0.92
POLA1NT	2007-09-01	2007-09-01	0|0|1	1	0.33	3	13|3|19	0	0	0	0	0	-54.71	0.03	0.92
POLA1NT	DNAAF5	DNAAF5	0|0|1	1	0.33	3	14|1|21	0	0	0	0	0	-55.92	0.03	0.92
POLA1NT	FLII	FLII	0|1|0	1	0.33	3	8|1|22	0	0	0	0	0	-48.41	0.03	0.92
POLA1NT	TNPO1	TNPO1	1|0|0	1	0.33	3	9|0|23	0	0	0	0	0	-49.86	0.03	0.92
POLA1NT	TUBGCP3	TUBGCP3	1|0|0	1	0.33	3	24|0|17	0	0	0	0	0	-63.28	0.02	0.92
POLA1NT	SEC63	SEC63	0|0|1	1	0.33	3	22|2|23	0	0	0	0	0	-72.32	0.02	0.92
POLA1NT	NUP214	NUP214	0|0|1	1	0.33	3	17|7|34	0	0	0	0	0	-88.65	0.02	0.92
POLA1NT	IKBKAP	IKBKAP	0|0|1	1	0.33	3	14|0|29	0	0	0	0	0	-66.09	0.02	0.92
POLA1NT	CNOT1	CNOT1	0|0|1	1	0.33	3	33|3|36	0	0	0	0	0	-109.34	0.01	0.92

## Sheet: SAINT_NT_Analysis_POLA1 vs GFP
Bait	Bait	Prey	PreyGene	Spec	SpecSum	AvgSpec	NumReplicates	ctrlCounts	AvgP	MaxP	TopoAvgP	TopoMaxP	SaintScore	logOddsScore	FoldChange	BFDR		HEK293FT Control selection
SLD5NT	POLA1NT	POLA1	POLA1	209|238|191	638	212.67	3	17|28|21|21	1	1	1	1	1	147.88	9.78	0		POLA1	Fold Change (POLA1/GFP) ≥ 1.5
SLD5NT	POLA1NT	KPRP	KPRP	5|12|3	20	6.67	3	1|0|0|1	0.48	1	0.48	1	0.48	-3.22	13.33	0		PREX1
SLD5NT	POLA1NT	KRTAP16-1	KRTAP16-1	11|0|0	11	3.67	3	0|0|0|0	0.33	1	0.33	1	0.33	-6.06	36.67	0.26		XP32
SLD5NT	POLA1NT	DSG1	DSG1	1|7|1	9	3	3	0|0|0|0	0.33	1	0.33	1	0.33	-3.55	30	0.4
SLD5NT	POLA1NT	PREX1	PREX1	5|5|6	16	5.33	3	3|0|2|3	0.01	0.01	0.01	0.01	0.01	-5.62	2.67	0.64
SLD5NT	POLA1NT	SKIDA1	SKIDA1	2|2|2	6	2	3	0|1|0|1	0.01	0.01	0.01	0.01	0.01	-4.56	4	0.57
SLD5NT	POLA1NT	PLEKHM1	PLEKHM1	1|2|0	3	1	3	0|0|1|0	0.01	0.03	0.01	0.03	0.01	-6.6	4	0.46
SLD5NT	POLA1NT	PC	PC	200|172|169	541	180.33	3	146|158|166|185	0	0	0	0	0	-337.51	1.1	0.93
SLD5NT	POLA1NT	PCCA	PCCA	139|113|112	364	121.33	3	97|94|106|120	0	0	0	0	0	-210.62	1.16	0.93
SLD5NT	POLA1NT	MCCC1	MCCC1	134|110|97	341	113.67	3	103|98|93|107	0	0	0	0	0	-218.27	1.13	0.92
SLD5NT	POLA1NT	PARP1	PARP1	74|82|50	206	68.67	3	202|217|209|173	0	0	0	0	0	#NAME?	0.34	0.93
SLD5NT	POLA1NT	PRKDC	PRKDC	104|48|36	188	62.67	3	388|336|356|311	0	0	0	0	0	#NAME?	0.18	0.93
SLD5NT	POLA1NT	ACACA	ACACA	79|66|27	172	57.33	3	52|57|51|74	0	0	0	0	0	-182.19	0.98	0.92
SLD5NT	POLA1NT	FLNA	FLNA	59|58|48	165	55	3	372|380|384|354	0	0	0	0	0	#NAME?	0.15	0.93
SLD5NT	POLA1NT	EEF2	EEF2	62|61|28	151	50.33	3	149|152|166|152	0	0	0	0	0	-585.83	0.33	0.93
SLD5NT	POLA1NT	HIST1H4A	HIST1H4A	61|37|47	145	48.33	3	106|111|100|71	0	0	0	0	0	-316.21	0.5	0.93
SLD5NT	POLA1NT	DHX9	DHX9	56|54|34	144	48	3	163|161|170|150	0	0	0	0	0	-594.56	0.3	0.93
SLD5NT	POLA1NT	EEF1A1	EEF1A1	48|44|37	129	43	3	127|123|153|121	0	0	0	0	0	-458.35	0.33	0.93
SLD5NT	POLA1NT	GPI	GPI	46|46|30	122	40.67	3	104|97|117|105	0	0	0	0	0	-370.74	0.38	0.93
SLD5NT	POLA1NT	HSP90AA1	HSP90AA1	49|42|29	120	40	3	94|111|131|123	0	0	0	0	0	-411.22	0.35	0.93
SLD5NT	POLA1NT	FASN	FASN	42|54|20	116	38.67	3	250|241|249|238	0	0	0	0	0	#NAME?	0.16	0.93
SLD5NT	POLA1NT	PKM	PKM	38|42|25	105	35	3	100|104|113|99	0	0	0	0	0	-377.02	0.34	0.93
SLD5NT	POLA1NT	GAPDH	GAPDH	42|33|27	102	34	3	68|71|69|56	0	0	0	0	0	-212.87	0.52	0.93
SLD5NT	POLA1NT	LDHB	LDHB	37|36|27	100	33.33	3	63|62|72|66	0	0	0	0	0	-211.85	0.51	0.93
SLD5NT	POLA1NT	EEF1G	EEF1G	38|34|26	98	32.67	3	66|63|72|65	0	0	0	0	0	-217.24	0.49	0.93
SLD5NT	POLA1NT	DVL2	DVL2	34|36|25	95	31.67	3	45|49|53|57	0	0	0	0	0	-156.56	0.62	0.93
SLD5NT	POLA1NT	LDHA	LDHA	31|30|27	88	29.33	3	71|80|77|81	0	0	0	0	0	-259.2	0.38	0.93
SLD5NT	POLA1NT	TKT	TKT	34|29|17	80	26.67	3	100|97|105|99	0	0	0	0	0	-384.74	0.27	0.93
SLD5NT	POLA1NT	WDHD1	WDHD1	22|34|23	79	26.33	3	13|25|32|29	0	0	0	0	0	-60.63	1.06	0.92
SLD5NT	POLA1NT	XRCC6	XRCC6	32|29|17	78	26	3	105|101|113|100	0	0	0	0	0	-404.23	0.25	0.93
SLD5NT	POLA1NT	SLC25A6	SLC25A6	28|24|23	75	25	3	53|45|45|27	0	0	0	0	0	-126.45	0.59	0.93
SLD5NT	POLA1NT	RPS3	RPS3	30|25|20	75	25	3	61|47|52|39	0	0	0	0	0	-162.39	0.5	0.93
SLD5NT	POLA1NT	HIST1H2BN	HIST1H2BN	26|25|23	74	24.67	3	28|29|36|31	0	0	0	0	0	-82.43	0.8	0.93
SLD5NT	POLA1NT	ENO1	ENO1	25|27|22	74	24.67	3	43|35|45|33	0	0	0	0	0	-115.06	0.63	0.93
SLD5NT	POLA1NT	NONO	NONO	24|24|23	71	23.67	3	142|143|152|119	0	0	0	0	0	-533.38	0.17	0.93
SLD5NT	POLA1NT	EIF4A1	EIF4A1	35|22|13	70	23.33	3	67|73|75|74	0	0	0	0	0	-276.27	0.32	0.93
SLD5NT	POLA1NT	RAN	RAN	25|21|23	69	23	3	49|48|52|40	0	0	0	0	0	-150.11	0.49	0.93
SLD5NT	POLA1NT	ILF2	ILF2	30|20|18	68	22.67	3	66|58|63|72	0	0	0	0	0	-229.92	0.35	0.93
SLD5NT	POLA1NT	ACTN4	ACTN4	27|25|16	68	22.67	3	120|136|146|132	0	0	0	0	0	-532.84	0.17	0.93
SLD5NT	POLA1NT	DDX39B	DDX39B	27|23|17	67	22.33	3	50|54|67|59	0	0	0	0	0	-202.05	0.39	0.93
SLD5NT	POLA1NT	HSP90AB1	HSP90AB1	25|21|19	65	21.67	3	64|81|93|86	0	0	0	0	0	-295.84	0.27	0.93
SLD5NT	POLA1NT	HSPA1B	HSPA1B	22|25|18	65	21.67	3	76|84|82|75	0	0	0	0	0	-291.45	0.27	0.93
SLD5NT	POLA1NT	PTBP1	PTBP1	25|22|18	65	21.67	3	53|49|55|59	0	0	0	0	0	-184.88	0.4	0.93
SLD5NT	POLA1NT	HIST1H1E	HIST1H1E	22|22|19	63	21	3	50|45|41|28	0	0	0	0	0	-128.96	0.51	0.93
SLD5NT	POLA1NT	DVL3	DVL3	20|23|19	62	20.67	3	36|36|29|36	0	0	0	0	0	-102.34	0.6	0.93
SLD5NT	POLA1NT	RPL7	RPL7	26|23|13	62	20.67	3	47|48|44|45	0	0	0	0	0	-164.21	0.45	0.93
SLD5NT	POLA1NT	ILF3	ILF3	25|24|12	61	20.33	3	78|78|76|76	0	0	0	0	0	-299.98	0.26	0.93
SLD5NT	POLA1NT	CCT8	CCT8	24|25|11	60	20	3	104|99|108|98	0	0	0	0	0	-413.62	0.2	0.93
SLD5NT	POLA1NT	RPL6	RPL6	17|32|10	59	19.67	3	49|50|52|44	0	0	0	0	0	-184.27	0.4	0.93
SLD5NT	POLA1NT	CCT4	CCT4	22|24|12	58	19.33	3	65|63|59|60	0	0	0	0	0	-234.11	0.31	0.93
SLD5NT	POLA1NT	ATP5A1	ATP5A1	28|16|13	57	19	3	34|28|34|28	0	0	0	0	0	-102	0.61	0.93
SLD5NT	POLA1NT	TARS	TARS	24|22|11	57	19	3	95|95|90|83	0	0	0	0	0	-363.24	0.21	0.93
SLD5NT	POLA1NT	SHMT2	SHMT2	26|16|15	57	19	3	35|26|28|41	0	0	0	0	0	-103.59	0.58	0.93
SLD5NT	POLA1NT	PHB2	PHB2	25|16|15	56	18.67	3	41|40|40|30	0	0	0	0	0	-124.99	0.49	0.93
SLD5NT	POLA1NT	RPL10A	RPL10A	20|19|15	54	18	3	43|45|47|39	0	0	0	0	0	-148.68	0.41	0.93
SLD5NT	POLA1NT	AHCY	AHCY	21|19|13	53	17.67	3	37|38|45|48	0	0	0	0	0	-147.43	0.42	0.93
SLD5NT	POLA1NT	XRCC5	XRCC5	24|15|13	52	17.33	3	109|102|115|100	0	0	0	0	0	-425.17	0.16	0.93
SLD5NT	POLA1NT	MYH9	MYH9	22|23|7	52	17.33	3	254|243|257|223	0	0	0	0	0	#NAME?	0.07	0.93
SLD5NT	POLA1NT	RPL15	RPL15	18|19|14	51	17	3	36|35|34|34	0	0	0	0	0	-115.03	0.49	0.93
SLD5NT	POLA1NT	RPL18	RPL18	20|16|15	51	17	3	26|29|31|20	0	0	0	0	0	-79.8	0.64	0.93
SLD5NT	POLA1NT	TRAP1	TRAP1	26|10|15	51	17	3	54|46|53|51	0	0	0	0	0	-193.92	0.33	0.93
SLD5NT	POLA1NT	HNRNPU	HNRNPU	19|17|14	50	16.67	3	101|84|94|73	0	0	0	0	0	-341.09	0.19	0.93
SLD5NT	POLA1NT	RPS2	RPS2	20|18|11	49	16.33	3	41|38|38|27	0	0	0	0	0	-127.53	0.45	0.93
SLD5NT	POLA1NT	H2AFY	H2AFY	19|14|14	47	15.67	3	52|53|52|40	0	0	0	0	0	-175.25	0.32	0.93
SLD5NT	POLA1NT	CSE1L	CSE1L	27|12|7	46	15.33	3	79|95|90|107	0	0	0	0	0	-386.68	0.17	0.93
SLD5NT	POLA1NT	ASNS	ASNS	21|15|9	45	15	3	73|75|54|60	0	0	0	0	0	-259.72	0.23	0.93
SLD5NT	POLA1NT	SERPINA1	SERPINA1	14|15|15	44	14.67	3	20|20|17|15	0	0	0	0	0	-49.07	0.81	0.93
SLD5NT	POLA1NT	HNRNPA1	HNRNPA1	16|14|13	43	14.33	3	60|63|71|60	0	0	0	0	0	-238.63	0.23	0.93
SLD5NT	POLA1NT	RPS9	RPS9	17|18|8	43	14.33	3	29|27|30|22	0	0	0	0	0	-97.49	0.53	0.93
SLD5NT	POLA1NT	RPA1	RPA1	15|19|9	43	14.33	3	57|54|58|53	0	0	0	0	0	-216.41	0.26	0.93
SLD5NT	POLA1NT	GOT2	GOT2	15|10|18	43	14.33	3	30|33|41|31	0	0	0	0	0	-120.61	0.42	0.93
SLD5NT	POLA1NT	RPL5	RPL5	18|17|8	43	14.33	3	51|49|61|46	0	0	0	0	0	-203.36	0.28	0.93
SLD5NT	POLA1NT	PGD	PGD	15|18|7	40	13.33	3	72|78|80|72	0	0	0	0	0	-310.68	0.18	0.93
SLD5NT	POLA1NT	DDX21	DDX21	15|16|9	40	13.33	3	126|117|133|88	0	0	0	0	0	-481.17	0.11	0.93
SLD5NT	POLA1NT	CLTC	CLTC	21|15|4	40	13.33	3	127|160|171|197	0	0	0	0	0	-715.46	0.08	0.93
SLD5NT	POLA1NT	NCL	NCL	16|11|12	39	13	3	76|79|84|65	0	0	0	0	0	-298.9	0.17	0.93
SLD5NT	POLA1NT	ANXA2	ANXA2	15|15|9	39	13	3	60|65|66|51	0	0	0	0	0	-238.09	0.21	0.93
SLD5NT	POLA1NT	CKB	CKB	16|11|11	38	12.67	3	27|27|31|38	0	0	0	0	0	-105.64	0.41	0.93
SLD5NT	POLA1NT	SERPINA3	SERPINA3	10|14|14	38	12.67	3	27|28|25|28	0	0	0	0	0	-92.56	0.47	0.93
SLD5NT	POLA1NT	MYBBP1A	MYBBP1A	12|14|11	37	12.33	3	125|120|129|94	0	0	0	0	0	-478.18	0.11	0.93
SLD5NT	POLA1NT	CCT7	CCT7	16|13|7	36	12	3	68|62|59|58	0	0	0	0	0	-250.31	0.19	0.93
SLD5NT	POLA1NT	SUPT16H	SUPT16H	17|9|10	36	12	3	54|63|80|70	0	0	0	0	0	-265.1	0.18	0.93
SLD5NT	POLA1NT	PSAT1	PSAT1	14|13|9	36	12	3	41|41|39|44	0	0	0	0	0	-155.09	0.29	0.93
SLD5NT	POLA1NT	NACA	NACA	12|13|11	36	12	3	17|19|20|18	0	0	0	0	0	-56.3	0.65	0.93
SLD5NT	POLA1NT	RPS3A	RPS3A	14|16|5	35	11.67	3	51|50|52|42	0	0	0	0	0	-200.44	0.24	0.93
SLD5NT	POLA1NT	ACLY	ACLY	15|18|2	35	11.67	3	116|116|104|105	0	0	0	0	0	-486.93	0.11	0.93
SLD5NT	POLA1NT	SF3B1	SF3B1	19|11|5	35	11.67	3	161|156|148|136	0	0	0	0	0	-651	0.08	0.93
SLD5NT	POLA1NT	PAICS	PAICS	16|10|8	34	11.33	3	49|54|47|44	0	0	0	0	0	-189.28	0.23	0.93
SLD5NT	POLA1NT	POLA2	POLA2	10|14|9	33	11	3	0|6|10|11	0	0	0	0	0	-15.91	1.63	0.9
SLD5NT	POLA1NT	SLC25A5	SLC25A5	11|12|9	32	10.67	3	22|23|21|15	0	0	0	0	0	-67.31	0.53	0.93
SLD5NT	POLA1NT	TUFM	TUFM	17|7|7	31	10.33	3	23|24|28|20	0	0	0	0	0	-86.46	0.44	0.93
SLD5NT	POLA1NT	SLC25A3	SLC25A3	13|11|7	31	10.33	3	32|31|33|27	0	0	0	0	0	-116.03	0.34	0.93
SLD5NT	POLA1NT	NOP56	NOP56	15|11|5	31	10.33	3	76|78|102|65	0	0	0	0	0	-339	0.13	0.93
SLD5NT	POLA1NT	DHX15	DHX15	16|10|5	31	10.33	3	89|79|84|68	0	0	0	0	0	-338.44	0.13	0.93
SLD5NT	POLA1NT	RPS16	RPS16	10|11|10	31	10.33	3	23|20|21|16	0	0	0	0	0	-64.18	0.52	0.93
SLD5NT	POLA1NT	CCT3	CCT3	11|13|6	30	10	3	51|50|51|41	0	0	0	0	0	-194.75	0.21	0.93
SLD5NT	POLA1NT	RPS5	RPS5	13|13|4	30	10	3	41|40|35|33	0	0	0	0	0	-153.58	0.27	0.93
SLD5NT	POLA1NT	RPS8	RPS8	13|12|5	30	10	3	32|30|27|21	0	0	0	0	0	-107.95	0.36	0.93
SLD5NT	POLA1NT	TOP1	TOP1	5|23|1	29	9.67	3	43|46|48|30	0	0	0	0	0	-185.44	0.23	0.93
SLD5NT	POLA1NT	RSL1D1	RSL1D1	14|10|5	29	9.67	3	63|65|63|51	0	0	0	0	0	-252.12	0.16	0.93
SLD5NT	POLA1NT	SLC25A11	SLC25A11	12|8|8	28	9.33	3	35|37|35|31	0	0	0	0	0	-129.17	0.27	0.93
SLD5NT	POLA1NT	PRDX6	PRDX6	13|9|6	28	9.33	3	48|47|42|53	0	0	0	0	0	-191.48	0.2	0.93
SLD5NT	POLA1NT	ATP5B	ATP5B	17|5|6	28	9.33	3	0|4|10|15	0	0	0	0	0	-23.35	1.29	0.88
SLD5NT	POLA1NT	LARS	LARS	14|10|3	27	9	3	99|105|123|121	0	0	0	0	0	-489.73	0.08	0.93
SLD5NT	POLA1NT	TCP1	TCP1	14|9|4	27	9	3	60|61|66|51	0	0	0	0	0	-251.6	0.15	0.93
SLD5NT	POLA1NT	FBL	FBL	16|6|5	27	9	3	36|37|38|41	0	0	0	0	0	-153.42	0.24	0.93
SLD5NT	POLA1NT	PCBP2	PCBP2	10|9|8	27	9	3	27|33|30|37	0	0	0	0	0	-117.5	0.28	0.93
SLD5NT	POLA1NT	RUVBL2	RUVBL2	9|14|4	27	9	3	98|97|89|84	0	0	0	0	0	-395.89	0.1	0.93
SLD5NT	POLA1NT	HSPA8	HSPA8	9|10|7	26	8.67	3	44|46|46|43	0	0	0	0	0	-176.22	0.19	0.93
SLD5NT	POLA1NT	ARF1	ARF1	10|10|6	26	8.67	3	35|41|39|39	0	0	0	0	0	-152.34	0.23	0.93
SLD5NT	POLA1NT	PRDX1	PRDX1	11|10|5	26	8.67	3	18|22|25|24	0	0	0	0	0	-85.49	0.39	0.93
SLD5NT	POLA1NT	RPL12	RPL12	10|8|8	26	8.67	3	19|20|19|18	0	0	0	0	0	-64.45	0.46	0.93
SLD5NT	POLA1NT	DSP	DSP	15|9|2	26	8.67	3	76|101|90|114	0	0	0	0	0	-419.4	0.09	0.93
SLD5NT	POLA1NT	RAB7A	RAB7A	11|11|4	26	8.67	3	27|26|20|21	0	0	0	0	0	-93.78	0.37	0.93
SLD5NT	POLA1NT	CAND1	CAND1	22|3|1	26	8.67	3	55|72|86|90	0	0	0	0	0	-337.17	0.11	0.93
SLD5NT	POLA1NT	TRIM28	TRIM28	11|9|5	25	8.33	3	60|73|76|73	0	0	0	0	0	-296.28	0.12	0.93
SLD5NT	POLA1NT	RPS4X	RPS4X	11|9|5	25	8.33	3	48|48|43|32	0	0	0	0	0	-174.12	0.19	0.93
SLD5NT	POLA1NT	SNRNP200	SNRNP200	14|6|5	25	8.33	3	166|159|178|158	0	0	0	0	0	#NAME?	0.05	0.93
SLD5NT	POLA1NT	JUP	JUP	14|7|4	25	8.33	3	33|27|30|28	0	0	0	0	0	-119.75	0.28	0.93
SLD5NT	POLA1NT	ALDOA	ALDOA	9|10|6	25	8.33	3	41|41|38|39	0	0	0	0	0	-157.76	0.21	0.93
SLD5NT	POLA1NT	GANAB	GANAB	20|2|2	24	8	3	76|80|75|78	0	0	0	0	0	-339.32	0.1	0.93
SLD5NT	POLA1NT	RPL13	RPL13	10|10|4	24	8	3	27|24|28|16	0	0	0	0	0	-94.85	0.34	0.93
SLD5NT	POLA1NT	SNRPD1	SNRPD1	10|9|5	24	8	3	13|12|12|10	0	0	0	0	0	-41.74	0.68	0.93
SLD5NT	POLA1NT	PRMT5	PRMT5	11|9|4	24	8	3	36|35|32|37	0	0	0	0	0	-143.73	0.23	0.93
SLD5NT	POLA1NT	EIF3L	EIF3L	11|10|3	24	8	3	54|53|48|48	0	0	0	0	0	-216.89	0.16	0.93
SLD5NT	POLA1NT	DEK	DEK	11|7|6	24	8	3	11|11|12|6	0	0	0	0	0	-32.79	0.8	0.92
SLD5NT	POLA1NT	RPL7A	RPL7A	8|7|8	23	7.67	3	54|51|52|44	0	0	0	0	0	-200.1	0.15	0.93
SLD5NT	POLA1NT	EIF3A	EIF3A	12|7|4	23	7.67	3	92|98|106|88	0	0	0	0	0	-413.7	0.08	0.93
SLD5NT	POLA1NT	RPLP0	RPLP0	12|8|3	23	7.67	3	21|21|26|20	0	0	0	0	0	-90.43	0.35	0.93
SLD5NT	POLA1NT	VARS	VARS	12|9|2	23	7.67	3	90|92|100|84	0	0	0	0	0	-403.02	0.08	0.93
SLD5NT	POLA1NT	RPL13A	RPL13A	7|11|5	23	7.67	3	18|20|21|17	0	0	0	0	0	-71.72	0.4	0.93
SLD5NT	POLA1NT	CANX	CANX	10|8|5	23	7.67	3	17|26|28|34	0	0	0	0	0	-102.37	0.29	0.93
SLD5NT	POLA1NT	RCC2	RCC2	11|11|1	23	7.67	3	58|52|60|52	0	0	0	0	0	-247	0.14	0.93
SLD5NT	POLA1NT	EIF2S3	EIF2S3	8|10|4	22	7.33	3	43|34|35|27	0	0	0	0	0	-142.64	0.21	0.93
SLD5NT	POLA1NT	PRPF8	PRPF8	9|9|4	22	7.33	3	193|182|160|142	0	0	0	0	0	#NAME?	0.04	0.93
SLD5NT	POLA1NT	TUBB	TUBB	8|8|6	22	7.33	3	19|9|18|14	0	0	0	0	0	-52.62	0.49	0.93
SLD5NT	POLA1NT	RPL14	RPL14	8|7|7	22	7.33	3	21|23|16|14	0	0	0	0	0	-64.7	0.4	0.93
SLD5NT	POLA1NT	UBA1	UBA1	15|6|1	22	7.33	3	55|65|65|60	0	0	0	0	0	-272.73	0.12	0.93
SLD5NT	POLA1NT	TXNL1	TXNL1	7|8|7	22	7.33	3	27|27|29|27	0	0	0	0	0	-102.24	0.27	0.93
SLD5NT	POLA1NT	PSMD3	PSMD3	9|7|5	21	7	3	65|57|58|42	0	0	0	0	0	-229.94	0.13	0.93
SLD5NT	POLA1NT	EIF3B	EIF3B	10|8|3	21	7	3	71|79|73|70	0	0	0	0	0	-316.85	0.1	0.93
SLD5NT	POLA1NT	PGK1	PGK1	9|8|4	21	7	3	12|9|13|10	0	0	0	0	0	-40.92	0.64	0.93
SLD5NT	POLA1NT	RPL18A	RPL18A	9|8|4	21	7	3	30|30|27|20	0	0	0	0	0	-107.82	0.26	0.93
SLD5NT	POLA1NT	RPS15A	RPS15A	7|7|7	21	7	3	24|24|26|17	0	0	0	0	0	-82.28	0.31	0.93
SLD5NT	POLA1NT	SFXN1	SFXN1	11|4|5	20	6.67	3	26|33|36|32	0	0	0	0	0	-129.55	0.21	0.93
SLD5NT	POLA1NT	RPS6	RPS6	8|8|4	20	6.67	3	37|33|32|21	0	0	0	0	0	-125.09	0.22	0.93
SLD5NT	POLA1NT	PPIB	PPIB	11|4|5	20	6.67	3	20|24|20|17	0	0	0	0	0	-79.82	0.33	0.93
SLD5NT	POLA1NT	MDH1	MDH1	10|6|4	20	6.67	3	18|21|24|18	0	0	0	0	0	-79.82	0.33	0.93
SLD5NT	POLA1NT	GNB2L1	GNB2L1	11|5|4	20	6.67	3	28|30|22|28	0	0	0	0	0	-108.89	0.25	0.93
SLD5NT	POLA1NT	HNRNPM	HNRNPM	8|9|3	20	6.67	3	52|57|59|53	0	0	0	0	0	-236.84	0.12	0.93
SLD5NT	POLA1NT	SNRPB	SNRPB	5|10|5	20	6.67	3	20|19|21|16	0	0	0	0	0	-71.72	0.35	0.93
SLD5NT	POLA1NT	LRRC59	LRRC59	8|8|4	20	6.67	3	35|38|38|34	0	0	0	0	0	-149.2	0.18	0.93
SLD5NT	POLA1NT	ATP2A2	ATP2A2	9|5|5	19	6.33	3	63|66|62|61	0	0	0	0	0	-263.15	0.1	0.93
SLD5NT	POLA1NT	NOP2	NOP2	8|7|4	19	6.33	3	50|45|49|37	0	0	0	0	0	-188.7	0.14	0.93
SLD5NT	POLA1NT	COX4I1	COX4I1	6|7|6	19	6.33	3	25|24|26|21	0	0	0	0	0	-90.14	0.26	0.93
SLD5NT	POLA1NT	NOP58	NOP58	6|7|6	19	6.33	3	51|54|60|50	0	0	0	0	0	-218.8	0.12	0.93
SLD5NT	POLA1NT	IARS	IARS	10|4|5	19	6.33	3	82|97|95|99	0	0	0	0	0	-401.45	0.07	0.93
SLD5NT	POLA1NT	DARS2	DARS2	12|2|5	19	6.33	3	29|22|27|28	0	0	0	0	0	-113.62	0.24	0.93
SLD5NT	POLA1NT	BCAP31	BCAP31	10|6|3	19	6.33	3	27|26|26|24	0	0	0	0	0	-106.76	0.25	0.93
SLD5NT	POLA1NT	RPS13	RPS13	7|8|4	19	6.33	3	31|29|30|25	0	0	0	0	0	-116.5	0.22	0.93
SLD5NT	POLA1NT	KPNB1	KPNB1	10|6|2	18	6	3	41|55|65|74	0	0	0	0	0	-256.25	0.1	0.93
SLD5NT	POLA1NT	RARS	RARS	9|8|1	18	6	3	65|62|68|51	0	0	0	0	0	-273.85	0.1	0.93
SLD5NT	POLA1NT	SYNCRIP	SYNCRIP	8|5|5	18	6	3	48|48|49|36	0	0	0	0	0	-185.09	0.13	0.93
SLD5NT	POLA1NT	RPL23	RPL23	8|8|2	18	6	3	25|30|28|21	0	0	0	0	0	-111.41	0.23	0.93
SLD5NT	POLA1NT	RPS10	RPS10	5|8|5	18	6	3	26|25|31|21	0	0	0	0	0	-100.44	0.23	0.93
SLD5NT	POLA1NT	RPS18	RPS18	8|8|2	18	6	3	18|22|24|19	0	0	0	0	0	-88.36	0.29	0.93
SLD5NT	POLA1NT	RPL30	RPL30	7|7|4	18	6	3	12|10|10|7	0	0	0	0	0	-35.85	0.62	0.93
SLD5NT	POLA1NT	RPN1	RPN1	9|6|2	17	5.67	3	51|52|50|48	0	0	0	0	0	-218.89	0.11	0.93
SLD5NT	POLA1NT	SND1	SND1	11|6|0	17	5.67	3	71|70|69|60	0	0	0	0	0	-306.32	0.08	0.93
SLD5NT	POLA1NT	ATAD3A	ATAD3A	10|4|3	17	5.67	3	30|29|35|19	0	0	0	0	0	-117.56	0.2	0.93
SLD5NT	POLA1NT	NME1-NME2	NME1;NME1-NME2	6|7|4	17	5.67	3	8|10|11|15	0	0	0	0	0	-40.92	0.52	0.93
SLD5NT	POLA1NT	RPL4	RPL4	13|3|1	17	5.67	3	60|64|65|65	0	0	0	0	0	-282.8	0.09	0.93
SLD5NT	POLA1NT	DYNC1H1	DYNC1H1	12|5|0	17	5.67	3	296|287|308|273	0	0	0	0	0	#NAME?	0.02	0.93
SLD5NT	POLA1NT	GART	GART	6|6|4	16	5.33	3	80|80|80|89	0	0	0	0	0	-352.52	0.06	0.93
SLD5NT	POLA1NT	PHGDH	PHGDH	8|4|4	16	5.33	3	16|17|19|22	0	0	0	0	0	-72.35	0.29	0.93
SLD5NT	POLA1NT	CYB5R3	CYB5R3	7|6|3	16	5.33	3	31|35|38|31	0	0	0	0	0	-141.81	0.16	0.93
SLD5NT	POLA1NT	HACD3	HACD3	9|4|3	16	5.33	3	33|35|40|34	0	0	0	0	0	-149.51	0.15	0.93
SLD5NT	POLA1NT	RAB1B	RAB1B	6|5|5	16	5.33	3	13|17|20|19	0	0	0	0	0	-64.38	0.31	0.93
SLD5NT	POLA1NT	VDAC2	VDAC2	7|3|6	16	5.33	3	16|9|9|6	0	0	0	0	0	-38.99	0.53	0.93
SLD5NT	POLA1NT	VDAC1	VDAC1	3|7|6	16	5.33	3	11|7|9|7	0	0	0	0	0	-33.01	0.63	0.93
SLD5NT	POLA1NT	HNRNPA2B1	HNRNPA2B1	5|6|5	16	5.33	3	51|58|62|62	0	0	0	0	0	-242.21	0.09	0.93
SLD5NT	POLA1NT	DDX3X	DDX3X	6|9|1	16	5.33	3	110|121|120|105	0	0	0	0	0	-509.17	0.05	0.93
SLD5NT	POLA1NT	SSRP1	SSRP1	12|1|3	16	5.33	3	32|32|32|37	0	0	0	0	0	-147.64	0.16	0.93
SLD5NT	POLA1NT	MSN	MSN	8|7|1	16	5.33	3	53|56|63|41	0	0	0	0	0	-236.81	0.1	0.93
SLD5NT	POLA1NT	EIF4A3	EIF4A3	8|4|3	15	5	3	28|27|27|16	0	0	0	0	0	-101.28	0.2	0.93
SLD5NT	POLA1NT	HSD17B4	HSD17B4	8|7|0	15	5	3	39|43|41|40	0	0	0	0	0	-186.2	0.12	0.93
SLD5NT	POLA1NT	EPRS	EPRS	9|6|0	15	5	3	140|138|144|144	0	0	0	0	0	-638.95	0.04	0.93
SLD5NT	POLA1NT	RPL17	RPL17	6|6|3	15	5	3	29|33|42|33	0	0	0	0	0	-144.01	0.15	0.93
SLD5NT	POLA1NT	RPS25	RPS25	4|6|5	15	5	3	6|6|10|5	0	0	0	0	0	-24	0.74	0.93
SLD5NT	POLA1NT	PPIA	PPIA	5|5|5	15	5	3	9|8|11|11	0	0	0	0	0	-33.76	0.51	0.93
SLD5NT	POLA1NT	LRPPRC	LRPPRC	13|2|0	15	5	3	64|69|78|82	0	0	0	0	0	-332.16	0.07	0.93
SLD5NT	POLA1NT	ALDH18A1	ALDH18A1	13|2|0	15	5	3	53|46|41|34	0	0	0	0	0	-198.45	0.11	0.93
SLD5NT	POLA1NT	XPO1	XPO1	10|4|0	14	4.67	3	64|68|65|72	0	0	0	0	0	-305.2	0.07	0.93
SLD5NT	POLA1NT	MTHFD1	MTHFD1	6|7|1	14	4.67	3	42|49|56|47	0	0	0	0	0	-215.7	0.1	0.93
SLD5NT	POLA1NT	ATP5F1	ATP5F1	6|5|3	14	4.67	3	30|28|30|30	0	0	0	0	0	-123.16	0.16	0.93
SLD5NT	POLA1NT	YWHAQ	YWHAQ	9|2|3	14	4.67	3	23|31|41|34	0	0	0	0	0	-138.84	0.14	0.93
SLD5NT	POLA1NT	COPA	COPA	5|7|2	14	4.67	3	100|98|93|91	0	0	0	0	0	-420.91	0.05	0.93
SLD5NT	POLA1NT	RPL11	RPL11	6|4|4	14	4.67	3	13|13|10|7	0	0	0	0	0	-39.91	0.43	0.93
SLD5NT	POLA1NT	RPS27	RPS27	5|5|4	14	4.67	3	17|16|18|14	0	0	0	0	0	-62.8	0.29	0.93
SLD5NT	POLA1NT	RPL27	RPL27	8|4|2	14	4.67	3	19|19|20|18	0	0	0	0	0	-80.69	0.25	0.93
SLD5NT	POLA1NT	MCM3	MCM3	5|6|3	14	4.67	3	52|52|60|59	0	0	0	0	0	-239.06	0.08	0.93
SLD5NT	POLA1NT	DVL1	DVL1	4|6|4	14	4.67	3	14|22|17|28	0	0	0	0	0	-79.61	0.23	0.93
SLD5NT	POLA1NT	DDX6	DDX6	6|6|2	14	4.67	3	40|38|35|36	0	0	0	0	0	-161.14	0.13	0.93
SLD5NT	POLA1NT	PSMA7	PSMA7	7|5|2	14	4.67	3	21|20|21|23	0	0	0	0	0	-90.55	0.22	0.93
SLD5NT	POLA1NT	DDOST	DDOST	7|4|3	14	4.67	3	25|25|18|20	0	0	0	0	0	-90.43	0.21	0.93
SLD5NT	POLA1NT	GDI2	GDI2	8|4|1	13	4.33	3	57|68|68|76	0	0	0	0	0	-299.59	0.06	0.93
SLD5NT	POLA1NT	RPL23A	RPL23A	5|5|3	13	4.33	3	19|28|26|18	0	0	0	0	0	-93.75	0.19	0.93
SLD5NT	POLA1NT	RAB5C	RAB5C	4|5|4	13	4.33	3	14|16|15|13	0	0	0	0	0	-55.44	0.3	0.93
SLD5NT	POLA1NT	RAB11B	RAB11B	6|5|2	13	4.33	3	14|12|13|14	0	0	0	0	0	-55.73	0.33	0.93
SLD5NT	POLA1NT	RAC1	RAC1	4|6|3	13	4.33	3	20|18|14|11	0	0	0	0	0	-63.57	0.28	0.93
SLD5NT	POLA1NT	HSPD1	HSPD1	7|3|3	13	4.33	3	28|31|38|47	0	0	0	0	0	-151.47	0.12	0.93
SLD5NT	POLA1NT	HLCS	HLCS	5|5|2	12	4	3	4|4|9|10	0	0	0	0	0	-28.09	0.59	0.93
SLD5NT	POLA1NT	MARS	MARS	6|4|2	12	4	3	62|69|74|75	0	0	0	0	0	-306.94	0.06	0.93
SLD5NT	POLA1NT	RPL22	RPL22	4|4|4	12	4	3	9|10|14|6	0	0	0	0	0	-35.9	0.41	0.93
SLD5NT	POLA1NT	RPL27A	RPL27A	5|5|2	12	4	3	11|11|15|11	0	0	0	0	0	-50.34	0.33	0.93
SLD5NT	POLA1NT	POLD3	POLD3	4|4|4	12	4	3	7|10|16|17	0	0	0	0	0	-46.92	0.32	0.93
SLD5NT	POLA1NT	PFKP	PFKP	7|3|2	12	4	3	94|88|89|70	0	0	0	0	0	-375.05	0.05	0.93
SLD5NT	POLA1NT	NSUN4	NSUN4	5|4|3	12	4	3	1|1|3|2	0	0.01	0	0.01	0	-7.45	2.29	0.69
SLD5NT	POLA1NT	HPRT1	HPRT1	5|5|2	12	4	3	12|10|12|13	0	0	0	0	0	-49.29	0.34	0.93
SLD5NT	POLA1NT	ANXA5	ANXA5	6|4|2	12	4	3	4|4|9|14	0	0	0	0	0	-31.94	0.52	0.93
SLD5NT	POLA1NT	MCM5	MCM5	5|5|2	12	4	3	47|43|53|41	0	0	0	0	0	-199.99	0.09	0.93
SLD5NT	POLA1NT	DARS	DARS	7|2|3	12	4	3	44|39|34|32	0	0	0	0	0	-161.14	0.11	0.93
SLD5NT	POLA1NT	RANGAP1	RANGAP1	4|5|3	12	4	3	86|96|85|96	0	0	0	0	0	-394.85	0.04	0.93
SLD5NT	POLA1NT	DDX5	DDX5	4|5|3	12	4	3	37|40|36|30	0	0	0	0	0	-150.61	0.11	0.93
SLD5NT	POLA1NT	RBM27	RBM27	5|4|3	12	4	3	61|90|77|101	0	0	0	0	0	-356.41	0.05	0.93
SLD5NT	POLA1NT	ATP5L	ATP5L	6|5|1	12	4	3	10|12|11|12	0	0	0	0	0	-50.27	0.36	0.93
SLD5NT	POLA1NT	GCN1L1	GCN1L1	6|5|1	12	4	3	197|195|204|195	0	0	0	0	0	#NAME?	0.02	0.93
SLD5NT	POLA1NT	MKI67	MKI67	3|4|5	12	4	3	309|401|446|285	0	0	0	0	0	#NAME?	0.01	0.93
SLD5NT	POLA1NT	PDIA4	PDIA4	8|2|2	12	4	3	30|40|56|54	0	0	0	0	0	-195.04	0.09	0.93
SLD5NT	POLA1NT	RCC1	RCC1	5|4|3	12	4	3	26|28|35|25	0	0	0	0	0	-118.78	0.14	0.93
SLD5NT	POLA1NT	RPL34	RPL34	4|4|4	12	4	3	12|11|11|4	0	0	0	0	0	-34.77	0.42	0.93
SLD5NT	POLA1NT	EIF3D	EIF3D	4|4|3	11	3.67	3	47|43|49|42	0	0	0	0	0	-192.54	0.08	0.93
SLD5NT	POLA1NT	PHB	PHB	7|2|2	11	3.67	3	7|6|7|12	0	0	0	0	0	-33.35	0.46	0.93
SLD5NT	POLA1NT	RPL24	RPL24	4|4|3	11	3.67	3	10|14|12|11	0	0	0	0	0	-46.51	0.31	0.93
SLD5NT	POLA1NT	PCBP1	PCBP1	4|5|2	11	3.67	3	24|27|27|31	0	0	0	0	0	-116.92	0.13	0.93
SLD5NT	POLA1NT	TOP2A	TOP2A	5|5|1	11	3.67	3	98|97|113|73	0	0	0	0	0	-424.64	0.04	0.93
SLD5NT	POLA1NT	SEC22B	SEC22B	5|5|1	11	3.67	3	22|18|18|16	0	0	0	0	0	-82.15	0.2	0.93
SLD5NT	POLA1NT	SNRPE	SNRPE	3|4|4	11	3.67	3	8|9|6|5	0	0	0	0	0	-26.91	0.52	0.93
SLD5NT	POLA1NT	ATP1A1	ATP1A1	5|3|2	10	3.33	3	44|41|49|49	0	0	0	0	0	-198.88	0.07	0.93
SLD5NT	POLA1NT	SARS	SARS	4|4|2	10	3.33	3	61|58|54|57	0	0	0	0	0	-251.18	0.06	0.93
SLD5NT	POLA1NT	EIF3E	EIF3E	3|6|1	10	3.33	3	37|43|38|31	0	0	0	0	0	-165.47	0.09	0.93
SLD5NT	POLA1NT	PGAM5	PGAM5	6|2|2	10	3.33	3	18|19|22|18	0	0	0	0	0	-81.79	0.17	0.93
SLD5NT	POLA1NT	HNRNPC	HNRNPC	5|3|2	10	3.33	3	20|21|20|20	0	0	0	0	0	-86.17	0.16	0.93
SLD5NT	POLA1NT	YWHAE	YWHAE	5|3|2	10	3.33	3	11|17|24|41	0	0	0	0	0	-98.44	0.14	0.93
SLD5NT	POLA1NT	LUC7L3	LUC7L3	4|4|2	10	3.33	3	8|9|6|7	0	0	0	0	0	-31.28	0.44	0.93
SLD5NT	POLA1NT	VRK1	VRK1	6|4|0	10	3.33	3	21|17|28|22	0	0	0	0	0	-102.13	0.15	0.93
SLD5NT	POLA1NT	KPNA2	KPNA2	4|4|2	10	3.33	3	19|26|29|31	0	0	0	0	0	-112.6	0.13	0.93
SLD5NT	POLA1NT	RPS24	RPS24	4|5|1	10	3.33	3	13|15|18|15	0	0	0	0	0	-67.81	0.22	0.93
SLD5NT	POLA1NT	EBP	EBP	4|4|2	10	3.33	3	8|7|8|6	0	0	0	0	0	-30.23	0.46	0.93
SLD5NT	POLA1NT	FDPS	FDPS	3|4|3	10	3.33	3	14|19|20|15	0	0	0	0	0	-68.83	0.2	0.93
SLD5NT	POLA1NT	H2AFV	H2AFV	4|2|4	10	3.33	3	15|16|16|12	0	0	0	0	0	-62.22	0.23	0.93
SLD5NT	POLA1NT	RPL35A	RPL35A	6|3|1	10	3.33	3	18|10|12|6	0	0	0	0	0	-51.1	0.29	0.93
SLD5NT	POLA1NT	TALDO1	TALDO1	4|4|2	10	3.33	3	20|19|24|28	0	0	0	0	0	-97.13	0.15	0.93
SLD5NT	POLA1NT	RAB6A	RAB6A	4|2|3	9	3	3	8|13|14|10	0	0	0	0	0	-47.14	0.27	0.93
SLD5NT	POLA1NT	MYH10	MYH10	4|5|0	9	3	3	63|72|82|89	0	0	0	0	0	-346.6	0.04	0.93
SLD5NT	POLA1NT	DDX18	DDX18	7|1|1	9	3	3	34|31|40|33	0	0	0	0	0	-153.21	0.09	0.93
SLD5NT	POLA1NT	RPL19	RPL19	3|4|2	9	3	3	20|18|25|20	0	0	0	0	0	-88.36	0.14	0.93
SLD5NT	POLA1NT	VIM	VIM	3|4|2	9	3	3	141|141|158|132	0	0	0	0	0	-633.65	0.02	0.93
SLD5NT	POLA1NT	NUDT19	NUDT19	5|3|1	9	3	3	29|29|41|29	0	0	0	0	0	-142.12	0.09	0.93
SLD5NT	POLA1NT	CDK1	CDK1	4|5|0	9	3	3	49|50|45|42	0	0	0	0	0	-212.01	0.06	0.93
SLD5NT	POLA1NT	PES1	PES1	3|4|2	9	3	3	32|41|35|25	0	0	0	0	0	-143.39	0.09	0.93
SLD5NT	POLA1NT	RPN2	RPN2	6|3|0	9	3	3	26|30|40|38	0	0	0	0	0	-153.65	0.09	0.93
SLD5NT	POLA1NT	LUC7L2	LUC7L2	2|6|1	9	3	3	6|6|3|3	0	0	0	0	0	-21.29	0.67	0.91
SLD5NT	POLA1NT	NARS	NARS	6|3|0	9	3	3	55|56|55|53	0	0	0	0	0	-249.05	0.05	0.93
SLD5NT	POLA1NT	VDAC3	VDAC3	4|4|1	9	3	3	23|26|22|22	0	0	0	0	0	-103.18	0.13	0.93
SLD5NT	POLA1NT	RPSA	RPSA	6|2|1	9	3	3	10|12|18|18	0	0	0	0	0	-64.54	0.21	0.93
SLD5NT	POLA1NT	AIMP2	AIMP2	4|4|1	9	3	3	19|22|28|21	0	0	0	0	0	-99.86	0.13	0.93
SLD5NT	POLA1NT	MDH2	MDH2	7|1|1	9	3	3	4|4|4|8	0	0	0	0	0	-23.34	0.6	0.91
SLD5NT	POLA1NT	TMEM33	TMEM33	3|3|3	9	3	3	13|10|6|5	0	0	0	0	0	-32.89	0.35	0.93
SLD5NT	POLA1NT	RPL8	RPL8	4|3|2	9	3	3	28|27|34|30	0	0	0	0	0	-127.96	0.1	0.93
SLD5NT	POLA1NT	CCDC22	CCDC22	2|3|4	9	3	3	4|2|4|1	0	0	0	0	0	-12.44	1.09	0.9
SLD5NT	POLA1NT	HNRNPR	HNRNPR	3|3|3	9	3	3	34|37|35|31	0	0	0	0	0	-144.01	0.09	0.93
SLD5NT	POLA1NT	HIST1H1C	HIST1H1C	3|2|4	9	3	3	10|11|8|6	0	0	0	0	0	-36.53	0.34	0.93
SLD5NT	POLA1NT	PRIM2	PRIM2	4|4|0	8	2.67	3	16|14|13|9	0	0	0	0	0	-61.89	0.21	0.93
SLD5NT	POLA1NT	VAPA	VAPA	5|3|0	8	2.67	3	31|35|35|29	0	0	0	0	0	-149.19	0.08	0.93
SLD5NT	POLA1NT	BSG	BSG	4|2|2	8	2.67	3	13|13|15|18	0	0	0	0	0	-62.22	0.18	0.93
SLD5NT	POLA1NT	HAT1	HAT1	3|3|2	8	2.67	3	27|32|38|32	0	0	0	0	0	-139	0.08	0.93
SLD5NT	POLA1NT	HMGB1	HMGB1	6|0|2	8	2.67	3	6|6|20|9	0	0	0	0	0	-49.03	0.26	0.93
SLD5NT	POLA1NT	EIF3C	EIF3C	4|3|1	8	2.67	3	53|63|71|65	0	0	0	0	0	-280.56	0.04	0.93
SLD5NT	POLA1NT	ATP1B3	ATP1B3	6|2|0	8	2.67	3	9|8|13|15	0	0	0	0	0	-54.1	0.24	0.93
SLD5NT	POLA1NT	NAT10	NAT10	3|2|3	8	2.67	3	96|92|83|69	0	0	0	0	0	-373.8	0.03	0.93
SLD5NT	POLA1NT	YARS	YARS	6|2|0	8	2.67	3	51|57|63|59	0	0	0	0	0	-261.4	0.05	0.93
SLD5NT	POLA1NT	RPS14	RPS14	4|4|0	8	2.67	3	14|16|19|12	0	0	0	0	0	-71.94	0.17	0.93
SLD5NT	POLA1NT	RPS23	RPS23	3|4|1	8	2.67	3	15|18|17|13	0	0	0	0	0	-70.02	0.17	0.93
SLD5NT	POLA1NT	RPS20	RPS20	3|3|2	8	2.67	3	8|11|9|8	0	0	0	0	0	-37.55	0.3	0.93
SLD5NT	POLA1NT	SF3B3	SF3B3	5|2|1	8	2.67	3	48|54|51|70	0	0	0	0	0	-247.95	0.05	0.93
SLD5NT	POLA1NT	RPL26	RPL26	6|2|0	8	2.67	3	24|23|23|15	0	0	0	0	0	-98.78	0.13	0.93
SLD5NT	POLA1NT	APEX1	APEX1	5|3|0	8	2.67	3	40|42|50|47	0	0	0	0	0	-204.15	0.06	0.93
SLD5NT	POLA1NT	FEN1	FEN1	2|4|2	8	2.67	3	17|17|25|18	0	0	0	0	0	-81.79	0.14	0.93
SLD5NT	POLA1NT	HNRNPK	HNRNPK	4|3|1	8	2.67	3	38|41|54|46	0	0	0	0	0	-199.01	0.06	0.93
SLD5NT	POLA1NT	RPL35	RPL35	3|3|2	8	2.67	3	17|15|19|12	0	0	0	0	0	-66.55	0.17	0.93
SLD5NT	POLA1NT	CPNE3	CPNE3	5|3|0	8	2.67	3	29|26|31|32	0	0	0	0	0	-135.74	0.09	0.93
SLD5NT	POLA1NT	RPL38	RPL38	3|4|1	8	2.67	3	7|7|9|8	0	0	0	0	0	-35.09	0.34	0.93
SLD5NT	POLA1NT	HMGN2	HMGN2	4|0|3	7	2.33	3	2|6|5|4	0	0	0	0	0	-23.09	0.55	0.93
SLD5NT	POLA1NT	EFTUD2	EFTUD2	5|2|0	7	2.33	3	45|52|63|70	0	0	0	0	0	-261.13	0.04	0.93
SLD5NT	POLA1NT	CAD	CAD	2|5|0	7	2.33	3	91|98|93|88	0	0	0	0	0	-418.66	0.03	0.93
SLD5NT	POLA1NT	RBMX	RBMX	2|3|2	7	2.33	3	17|15|17|13	0	0	0	0	0	-65.46	0.15	0.93
SLD5NT	POLA1NT	SLC25A13	SLC25A13	4|2|1	7	2.33	3	43|36|43|44	0	0	0	0	0	-184.44	0.06	0.93
SLD5NT	POLA1NT	SUB1	SUB1	2|4|1	7	2.33	3	10|12|10|9	0	0	0	0	0	-45.91	0.23	0.93
SLD5NT	POLA1NT	DNAH3	DNAH3	2|3|2	7	2.33	3	2|4|2|2	0	0	0	0	0	-11.55	0.93	0.9
SLD5NT	POLA1NT	CCT6A	CCT6A	3|2|2	7	2.33	3	42|46|56|56	0	0	0	0	0	-217.88	0.05	0.93
SLD5NT	POLA1NT	SLC25A1	SLC25A1	5|2|0	7	2.33	3	21|23|23|21	0	0	0	0	0	-102.13	0.11	0.93
SLD5NT	POLA1NT	PTCD3	PTCD3	5|1|1	7	2.33	3	13|12|14|12	0	0	0	0	0	-56.84	0.18	0.93
SLD5NT	POLA1NT	TIMM44	TIMM44	4|2|1	7	2.33	3	18|23|27|23	0	0	0	0	0	-100.97	0.1	0.93
SLD5NT	POLA1NT	BLMH	BLMH	2|3|2	7	2.33	3	22|31|35|35	0	0	0	0	0	-132.38	0.08	0.93
SLD5NT	POLA1NT	TMPO	TMPO	4|2|1	7	2.33	3	84|97|109|86	0	0	0	0	0	-419.39	0.02	0.93
SLD5NT	POLA1NT	RPL28	RPL28	3|3|1	7	2.33	3	21|15|21|10	0	0	0	0	0	-74.28	0.14	0.93
SLD5NT	POLA1NT	MCM7	MCM7	2|4|1	7	2.33	3	50|49|55|47	0	0	0	0	0	-223.52	0.05	0.93
SLD5NT	POLA1NT	USMG5	USMG5	2|3|2	7	2.33	3	5|8|7|6	0	0	0	0	0	-27.14	0.36	0.93
SLD5NT	POLA1NT	PSMB5	PSMB5	4|2|1	7	2.33	3	19|18|17|17	0	0	0	0	0	-78.84	0.13	0.93
SLD5NT	POLA1NT	SDHA	SDHA	7|0|0	7	2.33	3	23|23|30|27	0	0	0	0	0	-118.93	0.09	0.93
SLD5NT	POLA1NT	PRKAG1	PRKAG1	4|2|0	6	2	3	15|13|14|16	0	0	0	0	0	-68.6	0.14	0.93
SLD5NT	POLA1NT	AP1M1	AP1M1	2|4|0	6	2	3	27|26|31|28	0	0	0	0	0	-129.01	0.07	0.93
SLD5NT	POLA1NT	B2M	B2M	2|2|2	6	2	3	7|3|3|7	0	0	0	0	0	-21.09	0.4	0.93
SLD5NT	POLA1NT	CCT2	CCT2	4|1|1	6	2	3	30|32|38|39	0	0	0	0	0	-154.33	0.06	0.93
SLD5NT	POLA1NT	PSMD12	PSMD12	5|1|0	6	2	3	43|43|42|34	0	0	0	0	0	-185.08	0.05	0.93
SLD5NT	POLA1NT	MYH14	MYH14	2|2|2	6	2	3	3|3|7|5	0	0	0	0	0	-19.07	0.44	0.93
SLD5NT	POLA1NT	SHROOM3	SHROOM3	2|2|2	6	2	3	2|1|3|5	0	0	0	0	0	-12.49	0.73	0.93
SLD5NT	POLA1NT	PFN1	PFN1	2|3|1	6	2	3	1|3|3|2	0	0	0	0	0	-12.2	0.89	0.89
SLD5NT	POLA1NT	IPO5	IPO5	6|0|0	6	2	3	39|57|75|97	0	0	0	0	0	-303.07	0.03	0.93
SLD5NT	POLA1NT	ABCE1	ABCE1	4|1|1	6	2	3	50|49|49|39	0	0	0	0	0	-207.88	0.04	0.93
SLD5NT	POLA1NT	RPL7L1	RPL7L1	2|2|2	6	2	3	18|15|12|12	0	0	0	0	0	-60.04	0.14	0.93
SLD5NT	POLA1NT	TSN	TSN	3|3|0	6	2	3	26|21|23|22	0	0	0	0	0	-106.61	0.09	0.93
SLD5NT	POLA1NT	PFKL	PFKL	3|3|0	6	2	3	47|49|48|55	0	0	0	0	0	-226.6	0.04	0.93
SLD5NT	POLA1NT	USP47	USP47	2|2|2	6	2	3	8|13|20|26	0	0	0	0	0	-70.37	0.12	0.93
SLD5NT	POLA1NT	TMED10	TMED10	5|0|1	6	2	3	20|26|23|17	0	0	0	0	0	-99.9	0.09	0.93
SLD5NT	POLA1NT	PRMT1	PRMT1	4|1|1	6	2	3	39|38|42|43	0	0	0	0	0	-179.97	0.05	0.93
SLD5NT	POLA1NT	SNRPD3	SNRPD3	2|2|2	6	2	3	14|17|14|12	0	0	0	0	0	-60.04	0.14	0.93
SLD5NT	POLA1NT	PLD3	PLD3	2|2|2	6	2	3	5|3|6|9	0	0	0	0	0	-24.13	0.35	0.93
SLD5NT	POLA1NT	EIF5A	EIF5A	2|2|2	6	2	3	31|37|38|41	0	0	0	0	0	-158.93	0.05	0.93
SLD5NT	POLA1NT	UBA2	UBA2	2|4|0	6	2	3	35|38|45|40	0	0	0	0	0	-180.59	0.05	0.93
SLD5NT	POLA1NT	RPL21	RPL21	2|2|2	6	2	3	14|13|15|9	0	0	0	0	0	-53.58	0.16	0.93
SLD5NT	POLA1NT	APMAP	APMAP	3|2|1	6	2	3	11|16|19|21	0	0	0	0	0	-74.47	0.12	0.93
SLD5NT	POLA1NT	STT3A	STT3A	4|2|0	6	2	3	16|12|13|10	0	0	0	0	0	-60.79	0.16	0.93
SLD5NT	POLA1NT	ECI1	ECI1	3|1|2	6	2	3	6|5|6|6	0	0	0	0	0	-26.55	0.35	0.93
SLD5NT	POLA1NT	VPS26A	VPS26A	3|3|0	6	2	3	15|14|14|13	0	0	0	0	0	-66.35	0.14	0.93
SLD5NT	POLA1NT	PSMB2	PSMB2	4|2|0	6	2	3	10|10|14|8	0	0	0	0	0	-50.76	0.19	0.93
SLD5NT	POLA1NT	SRSF11	SRSF11	2|3|0	5	1.67	3	8|6|5|4	0	0	0	0	0	-29.7	0.29	0.93
SLD5NT	POLA1NT	DPYSL5	DPYSL5	2|2|1	5	1.67	3	2|3|2|1	0	0	0	0	0	-11.19	0.83	0.93
SLD5NT	POLA1NT	RTTN	RTTN	2|2|1	5	1.67	3	0|1|1|1	0	0	0	0	0	-6.79	2.22	0.76
SLD5NT	POLA1NT	CAPZA2	CAPZA2	2|1|2	5	1.67	3	18|22|19|23	0	0	0	0	0	-91	0.08	0.93
SLD5NT	POLA1NT	PSMD8	PSMD8	2|2|1	5	1.67	3	13|15|16|17	0	0	0	0	0	-67.81	0.11	0.93
SLD5NT	POLA1NT	CDK13	CDK13	2|1|2	5	1.67	3	27|26|30|34	0	0	0	0	0	-129.84	0.06	0.93
SLD5NT	POLA1NT	NUDC	NUDC	1|3|1	5	1.67	3	53|55|63|58	0	0	0	0	0	-254.83	0.03	0.93
SLD5NT	POLA1NT	YARS2	YARS2	3|1|1	5	1.67	3	18|22|28|22	0	0	0	0	0	-99.86	0.07	0.93
SLD5NT	POLA1NT	ATP5J2	ATP5J2	2|3|0	5	1.67	3	8|9|8|6	0	0	0	0	0	-38.55	0.22	0.93
SLD5NT	POLA1NT	NMT1	NMT1	4|1|0	5	1.67	3	21|25|28|27	0	0	0	0	0	-116.69	0.07	0.93
SLD5NT	POLA1NT	MAPK1	MAPK1	2|2|1	5	1.67	3	24|25|23|25	0	0	0	0	0	-107.62	0.07	0.93
SLD5NT	POLA1NT	UQCRC2	UQCRC2	5|0|0	5	1.67	3	15|16|12|13	0	0	0	0	0	-66.35	0.12	0.93
SLD5NT	POLA1NT	ITIH4	ITIH4	1|2|2	5	1.67	3	8|8|7|9	0	0	0	0	0	-36.14	0.21	0.93
SLD5NT	POLA1NT	RAB10	RAB10	3|2|0	5	1.67	3	12|11|11|12	0	0	0	0	0	-55.22	0.14	0.93
SLD5NT	POLA1NT	FANCI	FANCI	2|2|1	5	1.67	3	68|77|72|68	0	0	0	0	0	-317.5	0.02	0.93
SLD5NT	POLA1NT	IGF2BP1	IGF2BP1	2|2|1	5	1.67	3	49|51|55|53	0	0	0	0	0	-231.34	0.03	0.93
SLD5NT	POLA1NT	TAOK1	TAOK1	2|2|1	5	1.67	3	0|2|0|1	0	0	0	0	0	-6.8	2.22	0.78
SLD5NT	POLA1NT	YWHAB	YWHAB	2|2|1	5	1.67	3	3|6|14|14	0	0	0	0	0	-41.07	0.18	0.93
SLD5NT	POLA1NT	PITPNB	PITPNB	2|3|0	5	1.67	3	22|23|20|27	0	0	0	0	0	-106.61	0.07	0.93
SLD5NT	POLA1NT	VPS16	VPS16	0|5|0	5	1.67	3	1|6|9|11	0	0	0	0	0	-33.76	0.25	0.93
SLD5NT	POLA1NT	TAGLN2	TAGLN2	3|1|1	5	1.67	3	35|38|37|40	0	0	0	0	0	-166.59	0.04	0.93
SLD5NT	POLA1NT	RBM39	RBM39	1|2|2	5	1.67	3	15|15|22|21	0	0	0	0	0	-81.04	0.09	0.93
SLD5NT	POLA1NT	SURF4	SURF4	2|2|1	5	1.67	3	9|8|8|7	0	0	0	0	0	-36.14	0.21	0.93
SLD5NT	POLA1NT	NAA15	NAA15	2|3|0	5	1.67	3	53|51|64|37	0	0	0	0	0	-233	0.03	0.93
SLD5NT	POLA1NT	RPS26	RPS26	2|3|0	5	1.67	3	10|11|8|7	0	0	0	0	0	-44.07	0.19	0.93
SLD5NT	POLA1NT	QARS	QARS	1|3|1	5	1.67	3	60|66|62|54	0	0	0	0	0	-269.37	0.03	0.93
SLD5NT	POLA1NT	DAD1	DAD1	2|2|1	5	1.67	3	1|2|2|1	0	0	0	0	0	-9.49	1.11	0.86
SLD5NT	POLA1NT	MCM2	MCM2	3|2|0	5	1.67	3	42|39|44|45	0	0	0	0	0	-194.05	0.04	0.93
SLD5NT	POLA1NT	HCFC1	HCFC1	2|3|0	5	1.67	3	103|108|131|132	0	0	0	0	0	-535.32	0.01	0.93
SLD5NT	POLA1NT	NDUFS3	NDUFS3	4|0|1	5	1.67	3	2|5|6|5	0	0	0	0	0	-24.2	0.37	0.93
SLD5NT	POLA1NT	PYGL	PYGL	3|2|0	5	1.67	3	54|67|73|67	0	0	0	0	0	-296.21	0.03	0.93
SLD5NT	POLA1NT	PPP2CA	PPP2CA	2|3|0	5	1.67	3	13|13|18|18	0	0	0	0	0	-73.06	0.11	0.93
SLD5NT	POLA1NT	RPL9	RPL9	3|2|0	5	1.67	3	16|20|26|20	0	0	0	0	0	-95.42	0.08	0.93
SLD5NT	POLA1NT	IPO9	IPO9	2|2|1	5	1.67	3	23|27|26|32	0	0	0	0	0	-119.83	0.06	0.93
SLD5NT	POLA1NT	ACTR2	ACTR2	1|3|1	5	1.67	3	23|27|28|26	0	0	0	0	0	-115.38	0.06	0.93
SLD5NT	POLA1NT	PSMB1	PSMB1	5|0|0	5	1.67	3	17|16|19|19	0	0	0	0	0	-83.12	0.09	0.93
SLD5NT	POLA1NT	RPS19	RPS19	3|2|0	5	1.67	3	15|16|13|14	0	0	0	0	0	-68.6	0.11	0.93
SLD5NT	POLA1NT	NPM1	NPM1	1|3|1	5	1.67	3	28|33|37|36	0	0	0	0	0	-148.76	0.05	0.93
SLD5NT	POLA1NT	RPL31	RPL31	2|3|0	5	1.67	3	11|13|15|11	0	0	0	0	0	-59.67	0.13	0.93
SLD5NT	POLA1NT	EMG1	EMG1	1|2|2	5	1.67	3	21|21|19|18	0	0	0	0	0	-87.68	0.08	0.93
SLD5NT	POLA1NT	HSPA9	HSPA9	2|2|0	4	1.33	3	0|2|1|3	0	0	0	0	0	-11.33	0.89	0.87
SLD5NT	POLA1NT	RRP1B	RRP1B	0|2|2	4	1.33	3	33|37|37|35	0	0	0	0	0	-162.65	0.04	0.93
SLD5NT	POLA1NT	XPO5	XPO5	4|0|0	4	1.33	3	52|60|75|71	0	0	0	0	0	-292.69	0.02	0.93
SLD5NT	POLA1NT	ALPK3	ALPK3	1|0|3	4	1.33	3	4|1|1|1	0	0	0	0	0	-12.35	0.76	0.88
SLD5NT	POLA1NT	PSMD11	PSMD11	2|2|0	4	1.33	3	38|41|37|39	0	0	0	0	0	-177.23	0.03	0.93
SLD5NT	POLA1NT	EFCAB6	EFCAB6	1|2|1	4	1.33	3	0|1|1|1	0	0	0	0	0	-6.79	1.78	0.8
SLD5NT	POLA1NT	GLS	GLS	4|0|0	4	1.33	3	9|11|17|17	0	0	0	0	0	-64.12	0.1	0.93
SLD5NT	POLA1NT	ABTB2	ABTB2	1|2|1	4	1.33	3	6|4|4|1	0	0	0	0	0	-18.23	0.36	0.93
SLD5NT	POLA1NT	SAR1A	SAR1A	2|1|1	4	1.33	3	7|7|7|11	0	0	0	0	0	-36.14	0.17	0.93
SLD5NT	POLA1NT	PSMD6	PSMD6	1|2|1	4	1.33	3	46|45|44|42	0	0	0	0	0	-196.71	0.03	0.93
SLD5NT	POLA1NT	PFAS	PFAS	0|2|2	4	1.33	3	23|31|32|42	0	0	0	0	0	-146.73	0.04	0.93
SLD5NT	POLA1NT	IDH1	IDH1	1|1|2	4	1.33	3	0|0|1|1	0	0.01	0	0.01	0	-5.89	2.67	0.73
SLD5NT	POLA1NT	RTN3	RTN3	1|1|2	4	1.33	3	8|10|11|15	0	0	0	0	0	-49.17	0.12	0.93
SLD5NT	POLA1NT	RAB21	RAB21	3|1|0	4	1.33	3	10|11|13|13	0	0	0	0	0	-56.33	0.11	0.93
SLD5NT	POLA1NT	ZMPSTE24	ZMPSTE24	3|1|0	4	1.33	3	14|16|19|22	0	0	0	0	0	-83.12	0.08	0.93
SLD5NT	POLA1NT	TBL3	TBL3	3|1|0	4	1.33	3	42|40|38|38	0	0	0	0	0	-180.59	0.03	0.93
SLD5NT	POLA1NT	RPL37A	RPL37A	2|2|0	4	1.33	3	11|11|11|10	0	0	0	0	0	-51.88	0.12	0.93
SLD5NT	POLA1NT	KHDRBS1	KHDRBS1	3|1|0	4	1.33	3	19|21|25|22	0	0	0	0	0	-101.02	0.06	0.93
SLD5NT	POLA1NT	RUVBL1	RUVBL1	0|2|2	4	1.33	3	40|40|40|39	0	0	0	0	0	-181.71	0.03	0.93
SLD5NT	POLA1NT	PCNP	PCNP	2|2|0	4	1.33	3	18|18|20|19	0	0	0	0	0	-87.59	0.07	0.93
SLD5NT	POLA1NT	DNAH9	DNAH9	1|2|1	4	1.33	3	0|3|1|7	0	0	0	0	0	-13.83	0.48	0.93
SLD5NT	POLA1NT	EEF1E1	EEF1E1	2|2|0	4	1.33	3	5|10|7|10	0	0	0	0	0	-39.63	0.17	0.93
SLD5NT	POLA1NT	SSB	SSB	3|1|0	4	1.33	3	30|31|52|55	0	0	0	0	0	-191.19	0.03	0.93
SLD5NT	POLA1NT	ADSL	ADSL	1|2|1	4	1.33	3	27|30|36|42	0	0	0	0	0	-149.84	0.04	0.93
SLD5NT	POLA1NT	SET	SET	2|1|1	4	1.33	3	9|13|14|14	0	0	0	0	0	-55.74	0.11	0.93
SLD5NT	POLA1NT	HNRNPAB	HNRNPAB	2|0|2	4	1.33	3	3|8|14|9	0	0	0	0	0	-41.56	0.16	0.93
SLD5NT	POLA1NT	IQGAP1	IQGAP1	2|2|0	4	1.33	3	60|62|74|62	0	0	0	0	0	-292.85	0.02	0.93
SLD5NT	POLA1NT	YWHAZ	YWHAZ	3|1|0	4	1.33	3	13|19|28|26	0	0	0	0	0	-99.62	0.06	0.93
SLD5NT	POLA1NT	ZGRF1	ZGRF1	2|1|1	4	1.33	3	0|2|1|0	0	0	0	0	0	-6.8	1.78	0.83
SLD5NT	POLA1NT	SLC16A1	SLC16A1	1|2|1	4	1.33	3	11|14|11|10	0	0	0	0	0	-51.37	0.12	0.93
SLD5NT	POLA1NT	TPI1	TPI1	1|3|0	4	1.33	3	7|5|6|5	0	0	0	0	0	-29.7	0.23	0.93
SLD5NT	POLA1NT	ACOT7	ACOT7	2|2|0	4	1.33	3	11|14|12|13	0	0	0	0	0	-59.67	0.11	0.93
SLD5NT	POLA1NT	MATR3	MATR3	2|2|0	4	1.33	3	38|43|52|48	0	0	0	0	0	-206.4	0.03	0.93
SLD5NT	POLA1NT	KARS	KARS	2|2|0	4	1.33	3	34|32|35|30	0	0	0	0	0	-150.31	0.04	0.93
SLD5NT	POLA1NT	RECQL	RECQL	2|2|0	4	1.33	3	30|29|35|25	0	0	0	0	0	-136.86	0.04	0.93
SLD5NT	POLA1NT	RPL29	RPL29	2|2|0	4	1.33	3	5|5|5|4	0	0	0	0	0	-25.3	0.28	0.93
SLD5NT	POLA1NT	MAGOH	MAGOH	3|1|0	4	1.33	3	8|7|9|9	0	0	0	0	0	-40.75	0.16	0.93
SLD5NT	POLA1NT	MRTO4	MRTO4	1|1|2	4	1.33	3	28|23|21|19	0	0	0	0	0	-100.97	0.06	0.93
SLD5NT	POLA1NT	MAP7D3	MAP7D3	2|1|1	4	1.33	3	30|41|28|31	0	0	0	0	0	-144.39	0.04	0.93
SLD5NT	POLA1NT	TMX2	TMX2	1|1|2	4	1.33	3	7|10|7|6	0	0	0	0	0	-34.02	0.18	0.93
SLD5NT	POLA1NT	PDCD10	PDCD10	2|1|0	3	1	3	3|5|3|5	0	0	0	0	0	-21.96	0.25	0.93
SLD5NT	POLA1NT	HNRNPL	HNRNPL	2|1|0	3	1	3	34|39|44|36	0	0	0	0	0	-174.98	0.03	0.93
SLD5NT	POLA1NT	HSD17B12	HSD17B12	2|1|0	3	1	3	21|20|21|16	0	0	0	0	0	-90.95	0.05	0.93
SLD5NT	POLA1NT	HSP90B1	HSP90B1	3|0|0	3	1	3	1|2|3|6	0	0	0	0	0	-17.48	0.33	0.93
SLD5NT	POLA1NT	CDIPT	CDIPT	2|0|1	3	1	3	5|5|5|2	0	0	0	0	0	-23.09	0.24	0.93
SLD5NT	POLA1NT	FRMPD3	FRMPD3	2|1|0	3	1	3	0|0|2|3	0	0	0	0	0	-10.07	0.8	0.84
SLD5NT	POLA1NT	LCP1	LCP1	2|1|0	3	1	3	30|41|37|44	0	0	0	0	0	-173.86	0.03	0.93
SLD5NT	POLA1NT	THAP4	THAP4	1|1|1	3	1	3	1|2|1|2	0	0	0	0	0	-9.49	0.67	0.93
SLD5NT	POLA1NT	PNP	PNP	3|0|0	3	1	3	10|14|19|24	0	0	0	0	0	-78.38	0.06	0.93
SLD5NT	POLA1NT	EPHX1	EPHX1	1|2|0	3	1	3	20|21|22|17	0	0	0	0	0	-93.17	0.05	0.93
SLD5NT	POLA1NT	CENPE	CENPE	1|1|1	3	1	3	1|1|3|6	0	0	0	0	0	-14.03	0.36	0.93
SLD5NT	POLA1NT	COPS3	COPS3	1|2|0	3	1	3	28|29|28|29	0	0	0	0	0	-131.26	0.04	0.93
SLD5NT	POLA1NT	DHX30	DHX30	2|1|0	3	1	3	44|39|51|48	0	0	0	0	0	-207.52	0.02	0.93
SLD5NT	POLA1NT	DNASE2B	DNASE2B	0|2|1	3	1	3	5|2|2|3	0	0	0	0	0	-17.6	0.33	0.93
SLD5NT	POLA1NT	CFAP20	CFAP20	3|0|0	3	1	3	6|5|5|4	0	0	0	0	0	-26.36	0.2	0.93
SLD5NT	POLA1NT	HNRNPA3	HNRNPA3	1|2|0	3	1	3	28|34|42|36	0	0	0	0	0	-160.4	0.03	0.93
SLD5NT	POLA1NT	IRS4	IRS4	0|3|0	3	1	3	96|97|86|94	0	0	0	0	0	-422.03	0.01	0.93
SLD5NT	POLA1NT	SKIV2L2	SKIV2L2	1|2|0	3	1	3	51|56|54|52	0	0	0	0	0	-242.31	0.02	0.93
SLD5NT	POLA1NT	DYNLL1	DYNLL1	2|1|0	3	1	3	14|15|15|12	0	0	0	0	0	-66.35	0.07	0.93
SLD5NT	POLA1NT	PPIL1	PPIL1	2|1|0	3	1	3	4|6|4|4	0	0	0	0	0	-24.2	0.22	0.93
SLD5NT	POLA1NT	KIAA1671	KIAA1671	1|1|1	3	1	3	40|65|70|98	0	0	0	0	0	-303.11	0.01	0.93
SLD5NT	POLA1NT	A2M	A2M	0|1|2	3	1	3	7|9|7|8	0	0	0	0	0	-38.55	0.13	0.93
SLD5NT	POLA1NT	RHEB	RHEB	1|2|0	3	1	3	6|7|7|7	0	0	0	0	0	-34.12	0.15	0.93
SLD5NT	POLA1NT	PPP2R1A	PPP2R1A	0|3|0	3	1	3	19|34|35|43	0	0	0	0	0	-149.87	0.03	0.93
SLD5NT	POLA1NT	CYCS	CYCS	2|0|1	3	1	3	9|9|17|8	0	0	0	0	0	-51.75	0.09	0.93
SLD5NT	POLA1NT	COPG2	COPG2	2|1|0	3	1	3	37|41|41|45	0	0	0	0	0	-187.32	0.02	0.93
SLD5NT	POLA1NT	PPP1CA	PPP1CA	3|0|0	3	1	3	39|41|36|42	0	0	0	0	0	-180.59	0.03	0.93
SLD5NT	POLA1NT	RDH11	RDH11	2|0|1	3	1	3	12|13|15|10	0	0	0	0	0	-59.67	0.08	0.93
SLD5NT	POLA1NT	SCAMP3	SCAMP3	0|2|1	3	1	3	7|8|8|6	0	0	0	0	0	-36.32	0.14	0.93
SLD5NT	POLA1NT	PA2G4	PA2G4	2|1|0	3	1	3	28|29|34|32	0	0	0	0	0	-141.34	0.03	0.93
SLD5NT	POLA1NT	MT-CO2	MT-CO2	3|0|0	3	1	3	5|5|10|11	0	0	0	0	0	-38.52	0.13	0.93
SLD5NT	POLA1NT	DNM2	DNM2	2|1|0	3	1	3	39|45|60|60	0	0	0	0	0	-231.91	0.02	0.93
SLD5NT	POLA1NT	TNXB	TNXB	0|1|2	3	1	3	3|3|2|2	0	0	0	0	0	-15.51	0.4	0.93
SLD5NT	POLA1NT	CAP1	CAP1	2|1|0	3	1	3	16|20|32|32	0	0	0	0	0	-115.17	0.04	0.93
SLD5NT	POLA1NT	HIGD1A	HIGD1A	2|1|0	3	1	3	6|6|5|8	0	0	0	0	0	-31.89	0.16	0.93
SLD5NT	POLA1NT	DKC1	DKC1	2|1|0	3	1	3	34|32|36|36	0	0	0	0	0	-158.16	0.03	0.93
SLD5NT	POLA1NT	CYC1	CYC1	1|1|0	2	0.67	3	7|8|8|8	0	0	0	0	0	-38.55	0.09	0.93
SLD5NT	POLA1NT	TTN	TTN	1|1|0	2	0.67	3	17|15|15|16	0	0	0	0	0	-74.18	0.04	0.93
SLD5NT	POLA1NT	ERMP1	ERMP1	0|1|1	2	0.67	3	3|4|9|6	0	0	0	0	0	-28.58	0.12	0.93
SLD5NT	POLA1NT	TUBGCP3	TUBGCP3	1|0|1	2	0.67	3	10|14|17|11	0	0	0	0	0	-61.89	0.05	0.93
SLD5NT	POLA1NT	SRBD1	SRBD1	1|0|1	2	0.67	3	2|1|2|1	0	0	0	0	0	-11.3	0.44	0.93
SLD5NT	POLA1NT	EIF2S1	EIF2S1	2|0|0	2	0.67	3	7|9|12|9	0	0	0	0	0	-45.19	0.07	0.93
SLD5NT	POLA1NT	COA3	COA3	1|1|0	2	0.67	3	5|8|4|2	0	0	0	0	0	-25.28	0.14	0.93
SLD5NT	POLA1NT	SEC61B	SEC61B	1|1|0	2	0.67	3	5|3|5|4	0	0	0	0	0	-23.09	0.16	0.93
SLD5NT	POLA1NT	AAAS	AAAS	0|1|1	2	0.67	3	19|19|23|17	0	0	0	0	0	-90.95	0.03	0.93
SLD5NT	POLA1NT	MPC2	MPC2	1|1|0	2	0.67	3	9|8|9|10	0	0	0	0	0	-44.07	0.07	0.93
SLD5NT	POLA1NT	GNPDA1	GNPDA1	1|0|1	2	0.67	3	14|11|10|12	0	0	0	0	0	-56.33	0.06	0.93
SLD5NT	POLA1NT	TLN1	TLN1	1|0|1	2	0.67	3	34|52|87|97	0	0	0	0	0	-305.15	0.01	0.93
SLD5NT	POLA1NT	EIF3K	EIF3K	1|1|0	2	0.67	3	6|3|3|6	0	0	0	0	0	-24.2	0.15	0.93
SLD5NT	POLA1NT	DDX39A	DDX39A	1|1|0	2	0.67	3	12|14|23|21	0	0	0	0	0	-81.87	0.04	0.93
SLD5NT	POLA1NT	PAFAH1B1	PAFAH1B1	1|1|0	2	0.67	3	18|15|14|16	0	0	0	0	0	-74.18	0.04	0.93
SLD5NT	POLA1NT	PDE8A	PDE8A	2|0|0	2	0.67	3	2|0|2|1	0	0	0	0	0	-10.22	0.53	0.85
SLD5NT	POLA1NT	ADAR	ADAR	0|2|0	2	0.67	3	60|70|69|62	0	0	0	0	0	-296.21	0.01	0.93
SLD5NT	POLA1NT	SF3A3	SF3A3	1|0|1	2	0.67	3	16|18|21|30	0	0	0	0	0	-98.59	0.03	0.93
SLD5NT	POLA1NT	TARS2	TARS2	2|0|0	2	0.67	3	12|14|18|18	0	0	0	0	0	-73.06	0.04	0.93
SLD5NT	POLA1NT	TECR	TECR	1|1|0	2	0.67	3	22|17|27|21	0	0	0	0	0	-101.02	0.03	0.93
SLD5NT	POLA1NT	PGAM1	PGAM1	1|1|0	2	0.67	3	21|20|25|30	0	0	0	0	0	-111.08	0.03	0.93
SLD5NT	POLA1NT	NOC2L	NOC2L	1|1|0	2	0.67	3	25|24|29|13	0	0	0	0	0	-105.25	0.03	0.93
SLD5NT	POLA1NT	U2SURP	U2SURP	1|1|0	2	0.67	3	76|86|85|90	0	0	0	0	0	-381.59	0.01	0.93
SLD5NT	POLA1NT	OGT	OGT	0|2|0	2	0.67	3	9|8|7|15	0	0	0	0	0	-47.4	0.07	0.93
SLD5NT	POLA1NT	APEH	APEH	1|1|0	2	0.67	3	2|3|2|9	0	0	0	0	0	-21.55	0.17	0.93
SLD5NT	POLA1NT	PRDX3	PRDX3	1|0|1	2	0.67	3	0|1|5|6	0	0	0	0	0	-17.17	0.22	0.93
SLD5NT	POLA1NT	SF3B2	SF3B2	0|1|1	2	0.67	3	63|69|75|73	0	0	0	0	0	-317.55	0.01	0.93
SLD5NT	POLA1NT	DDHD1	DDHD1	1|0|1	2	0.67	3	13|18|23|37	0	0	0	0	0	-104.85	0.03	0.93
SLD5NT	POLA1NT	NUP210	NUP210	2|0|0	2	0.67	3	26|23|38|22	0	0	0	0	0	-125.41	0.02	0.93
SLD5NT	POLA1NT	RNF213	RNF213	2|0|0	2	0.67	3	1|0|1|1	0	0	0	0	0	-8.4	0.89	0.8
SLD5NT	POLA1NT	CISD2	CISD2	2|0|0	2	0.67	3	12|10|10|6	0	0	0	0	0	-46.31	0.07	0.93
SLD5NT	POLA1NT	GSPT1	GSPT1	2|0|0	2	0.67	3	23|22|31|24	0	0	0	0	0	-115.56	0.03	0.93
SLD5NT	POLA1NT	CISD1	CISD1	2|0|0	2	0.67	3	11|10|17|11	0	0	0	0	0	-58.55	0.05	0.93
SLD5NT	POLA1NT	SFPQ	SFPQ	2|0|0	2	0.67	3	35|43|47|44	0	0	0	0	0	-192.93	0.02	0.93
SLD5NT	POLA1NT	GNAS	GNAS	1|1|0	2	0.67	3	14|17|12|9	0	0	0	0	0	-61.89	0.05	0.93
SLD5NT	POLA1NT	PSMD13	PSMD13	1|1|0	2	0.67	3	5|19|19|17	0	0	0	0	0	-70.37	0.04	0.93
SLD5NT	POLA1NT	PHF3	PHF3	1|1|0	2	0.67	3	19|38|34|39	0	0	0	0	0	-148.82	0.02	0.93
SLD5NT	POLA1NT	MARK2	MARK2	0|2|0	2	0.67	3	3|3|7|7	0	0	0	0	0	-26.43	0.13	0.93
SLD5NT	POLA1NT	DPM1	DPM1	1|0|1	2	0.67	3	16|13|15|14	0	0	0	0	0	-68.6	0.05	0.93
SLD5NT	POLA1NT	CMYA5	CMYA5	2|0|0	2	0.67	3	2|2|2|2	0	0	0	0	0	-13.29	0.33	0.93
SLD5NT	POLA1NT	LTA4H	LTA4H	1|1|0	2	0.67	3	28|48|52|53	0	0	0	0	0	-205.95	0.01	0.93
SLD5NT	POLA1NT	GTPBP4	GTPBP4	1|1|0	2	0.67	3	43|49|48|37	0	0	0	0	0	-201.91	0.02	0.93
SLD5NT	POLA1NT	TP53BP2	TP53BP2	1|1|0	2	0.67	3	18|22|25|29	0	0	0	0	0	-108.85	0.03	0.93
SLD5NT	POLA1NT	FLII	FLII	1|1|0	2	0.67	3	14|22|25|21	0	0	0	0	0	-95.5	0.03	0.93
SLD5NT	POLA1NT	STK11IP	STK11IP	1|0|1	2	0.67	3	1|2|3|3	0	0	0	0	0	-14.41	0.3	0.93
SLD5NT	POLA1NT	ZZEF1	ZZEF1	1|0|1	2	0.67	3	3|2|6|4	0	0	0	0	0	-20.93	0.18	0.93
SLD5NT	POLA1NT	MAT2A	MAT2A	0|2|0	2	0.67	3	15|13|14|11	0	0	0	0	0	-63.01	0.05	0.93
SLD5NT	POLA1NT	TAF7	TAF7	1|1|0	2	0.67	3	0|3|0|3	0	0	0	0	0	-11.16	0.44	0.93
SLD5NT	POLA1NT	PDCD5	PDCD5	1|0|1	2	0.67	3	12|12|13|11	0	0	0	0	0	-57.43	0.06	0.93
SLD5NT	POLA1NT	Q2M2H8	MGAM2	1|1|0	2	0.67	3	0|0|2|1	0	0	0	0	0	-8.4	0.89	0.93
SLD5NT	POLA1NT	RBL1	RBL1	1|1|0	2	0.67	3	4|2|7|9	0	0	0	0	0	-28.44	0.12	0.93
SLD5NT	POLA1NT	SMU1	SMU1	1|0|1	2	0.67	3	35|35|32|30	0	0	0	0	0	-151.43	0.02	0.93
SLD5NT	POLA1NT	RPS15	RPS15	1|0|1	2	0.67	3	5|9|12|12	0	0	0	0	0	-46.34	0.07	0.93
SLD5NT	POLA1NT	SCAF11	SCAF11	1|0|1	2	0.67	3	4|10|5|12	0	0	0	0	0	-38.35	0.09	0.93
SLD5NT	POLA1NT	TMX1	TMX1	2|0|0	2	0.67	3	10|11|12|11	0	0	0	0	0	-52.97	0.06	0.93
SLD5NT	POLA1NT	RPL36	RPL36	2|0|0	2	0.67	3	10|10|9|9	0	0	0	0	0	-46.31	0.07	0.93
SLD5NT	POLA1NT	PRPF38A	PRPF38A	1|1|0	2	0.67	3	5|5|4|4	0	0	0	0	0	-24.2	0.15	0.93
SLD5NT	POLA1NT	GNA13	GNA13	2|0|0	2	0.67	3	8|5|8|5	0	0	0	0	0	-33.01	0.1	0.93
SLD5NT	POLA1NT	SERPINH1	SERPINH1	1|1|0	2	0.67	3	12|16|19|20	0	0	0	0	0	-78.65	0.04	0.93
SLD5NT	POLA1NT	SYNE1	SYNE1	0|0|1	1	0.33	3	6|3|2|3	0	0	0	0	0	-19.83	0.1	0.93
SLD5NT	POLA1NT	RER1	RER1	0|1|0	1	0.33	3	5|7|7|8	0	0	0	0	0	-34.12	0.05	0.93
SLD5NT	POLA1NT	ZMYM4	ZMYM4	1|0|0	1	0.33	3	27|30|25|34	0	0	0	0	0	-133.49	0.01	0.93
SLD5NT	POLA1NT	SRP14	SRP14	1|0|0	1	0.33	3	3|7|9|5	0	0	0	0	0	-30.82	0.06	0.93
SLD5NT	POLA1NT	IST1	IST1	0|1|0	1	0.33	3	8|10|14|17	0	0	0	0	0	-58.52	0.03	0.93
SLD5NT	POLA1NT	ANO5	ANO5	1|0|0	1	0.33	3	0|2|0|1	0	0	0	0	0	-8.4	0.44	0.93
SLD5NT	POLA1NT	CCT5	CCT5	0|1|0	1	0.33	3	113|132|139|127	0	0	0	0	0	-577.13	0	0.93
SLD5NT	POLA1NT	SAMM50	SAMM50	0|1|0	1	0.33	3	11|16|15|16	0	0	0	0	0	-68.6	0.02	0.93
SLD5NT	POLA1NT	GFPT1	GFPT1	0|1|0	1	0.33	3	34|38|46|40	0	0	0	0	0	-180.59	0.01	0.93
SLD5NT	POLA1NT	EMC1	EMC1	1|0|0	1	0.33	3	25|30|26|21	0	0	0	0	0	-117.81	0.01	0.93
SLD5NT	POLA1NT	EIF4A2	EIF4A2	0|0|1	1	0.33	3	4|7|9|9	0	0	0	0	0	-36.32	0.05	0.93
SLD5NT	POLA1NT	NT5C3A	NT5C3A	0|1|0	1	0.33	3	3|3|2|4	0	0	0	0	0	-17.6	0.11	0.93
SLD5NT	POLA1NT	LIMD1	LIMD1	0|1|0	1	0.33	3	20|30|27|38	0	0	0	0	0	-132.16	0.01	0.93
SLD5NT	POLA1NT	TMEM63A	TMEM63A	0|1|0	1	0.33	3	4|5|5|4	0	0	0	0	0	-24.2	0.07	0.93
SLD5NT	POLA1NT	MAPRE1	MAPRE1	1|0|0	1	0.33	3	18|23|27|26	0	0	0	0	0	-108.85	0.01	0.93
SLD5NT	POLA1NT	WDR1	WDR1	1|0|0	1	0.33	3	8|12|7|12	0	0	0	0	0	-47.43	0.03	0.93
SLD5NT	POLA1NT	RNMT	RNMT	0|1|0	1	0.33	3	10|9|9|10	0	0	0	0	0	-46.31	0.04	0.93
SLD5NT	POLA1NT	RTN4	RTN4	0|1|0	1	0.33	3	30|35|36|43	0	0	0	0	0	-164.88	0.01	0.93
SLD5NT	POLA1NT	KDM6A	KDM6A	0|1|0	1	0.33	3	0|2|5|3	0	0	0	0	0	-15.39	0.13	0.93
SLD5NT	POLA1NT	TRIP11	TRIP11	0|0|1	1	0.33	3	19|39|38|66	0	0	0	0	0	-184.08	0.01	0.93
SLD5NT	POLA1NT	TRIP13	TRIP13	1|0|0	1	0.33	3	23|28|28|28	0	0	0	0	0	-123.41	0.01	0.93
SLD5NT	POLA1NT	PRPF6	PRPF6	0|1|0	1	0.33	3	45|43|54|37	0	0	0	0	0	-204.21	0.01	0.93
SLD5NT	POLA1NT	SSH2	SSH2	0|0|1	1	0.33	3	0|0|1|2	0	0	0	0	0	-8.4	0.44	0.93
SLD5NT	POLA1NT	VAT1	VAT1	0|1|0	1	0.33	3	8|11|17|22	0	0	0	0	0	-68.22	0.02	0.93
SLD5NT	POLA1NT	SCARB2	SCARB2	0|1|0	1	0.33	3	0|0|1|5	0	0	0	0	0	-10.93	0.22	0.93
SLD5NT	POLA1NT	CCAR2	CCAR2	1|0|0	1	0.33	3	46|47|52|49	0	0	0	0	0	-220.99	0.01	0.93
SLD5NT	POLA1NT	U2AF2	U2AF2	1|0|0	1	0.33	3	20|29|30|27	0	0	0	0	0	-122.29	0.01	0.93
SLD5NT	POLA1NT	MGEA5	MGEA5	0|1|0	1	0.33	3	16|20|28|31	0	0	0	0	0	-109.73	0.01	0.93
SLD5NT	POLA1NT	AZGP1	AZGP1	1|0|0	1	0.33	3	3|3|3|2	0	0	0	0	0	-16.6	0.12	0.93
SLD5NT	POLA1NT	PPP5C	PPP5C	1|0|0	1	0.33	3	18|22|23|19	0	0	0	0	0	-95.42	0.02	0.93
SLD5NT	POLA1NT	HDAC2	HDAC2	0|1|0	1	0.33	3	29|30|25|31	0	0	0	0	0	-132.38	0.01	0.93
SLD5NT	POLA1NT	NUP62	NUP62	1|0|0	1	0.33	3	6|9|8|15	0	0	0	0	0	-46.2	0.04	0.93
SLD5NT	POLA1NT	CLIC1	CLIC1	1|0|0	1	0.33	3	1|3|6|6	0	0	0	0	0	-21.87	0.08	0.93
SLD5NT	POLA1NT	FIGNL1	FIGNL1	1|0|0	1	0.33	3	4|5|14|12	0	0	0	0	0	-42.61	0.04	0.93
SLD5NT	POLA1NT	A0A0U1RQK7	EIF4G3	0|1|0	1	0.33	3	150|171|169|169	0	0	0	0	0	#NAME?	0	0.93
SLD5NT	POLA1NT	HNRNPF	HNRNPF	0|1|0	1	0.33	3	36|38|41|41	0	0	0	0	0	-178.34	0.01	0.93
SLD5NT	POLA1NT	OBSCN	OBSCN	0|1|0	1	0.33	3	1|2|1|1	0	0	0	0	0	-10.22	0.27	0.93
SLD5NT	POLA1NT	DCXR	DCXR	1|0|0	1	0.33	3	10|11|12|10	0	0	0	0	0	-51.88	0.03	0.93
SLD5NT	POLA1NT	XIRP2	XIRP2	1|0|0	1	0.33	3	3|6|5|2	0	0	0	0	0	-21.96	0.08	0.93
SLD5NT	POLA1NT	E2F8	E2F8	0|0|1	1	0.33	3	0|2|7|4	0	0	0	0	0	-18.35	0.1	0.93
SLD5NT	POLA1NT	INTS7	INTS7	1|0|0	1	0.33	3	4|7|3|6	0	0	0	0	0	-26.36	0.07	0.93
SLD5NT	POLA1NT	VCL	VCL	1|0|0	1	0.33	3	19|23|29|30	0	0	0	0	0	-116.76	0.01	0.93
SLD5NT	POLA1NT	LMAN1	LMAN1	1|0|0	1	0.33	3	12|16|11|22	0	0	0	0	0	-71.8	0.02	0.93
SLD5NT	POLA1NT	LMAN2	LMAN2	0|1|0	1	0.33	3	8|14|16|17	0	0	0	0	0	-65.27	0.02	0.93
SLD5NT	POLA1NT	CKAP4	CKAP4	0|1|0	1	0.33	3	44|40|43|38	0	0	0	0	0	-188.44	0.01	0.93
SLD5NT	POLA1NT	FAM3C	FAM3C	0|1|0	1	0.33	3	9|11|8|7	0	0	0	0	0	-42.98	0.04	0.93
SLD5NT	POLA1NT	ZSWIM8	ZSWIM8	1|0|0	1	0.33	3	3|0|4|4	0	0	0	0	0	-16.58	0.12	0.93
SLD5NT	POLA1NT	ABI3BP	ABI3BP	0|0|1	1	0.33	3	6|7|4|4	0	0	0	0	0	-27.48	0.06	0.93
SLD5NT	POLA1NT	KIF2C	KIF2C	1|0|0	1	0.33	3	5|12|15|9	0	0	0	0	0	-49.46	0.03	0.93
SLD5NT	POLA1NT	AHSA1	AHSA1	1|0|0	1	0.33	3	15|18|19|21	0	0	0	0	0	-85.35	0.02	0.93
SLD5NT	POLA1NT	DNMT1	DNMT1	0|1|0	1	0.33	3	37|42|50|26	0	0	0	0	0	-176.86	0.01	0.93
SLD5NT	POLA1NT	EML4	EML4	1|0|0	1	0.33	3	16|20|24|13	0	0	0	0	0	-85.34	0.02	0.93
SLD5NT	POLA1NT	SLC25A4	SLC25A4	1|0|0	1	0.33	3	9|8|8|5	0	0	0	0	0	-37.43	0.04	0.93
SLD5NT	POLA1NT	SNRPD2	SNRPD2	1|0|0	1	0.33	3	6|11|14|12	0	0	0	0	0	-51.94	0.03	0.93
SLD5NT	POLA1NT	UHRF1BP1	UHRF1BP1	1|0|0	1	0.33	3	4|6|6|14	0	0	0	0	0	-37.08	0.04	0.93
SLD5NT	POLA1NT	EMSY	EMSY	1|0|0	1	0.33	3	27|30|51|54	0	0	0	0	0	-184.41	0.01	0.93
SLD5NT	POLA1NT	MRPS27	MRPS27	1|0|0	1	0.33	3	10|11|11|12	0	0	0	0	0	-52.97	0.03	0.93
SLD5NT	POLA1NT	ATP5J2-PTCD1	ATP5J2;ATP5J2-PTCD1	1|0|0	1	0.33	3	1|0|0|1	0	0	0	0	0	-7.5	0.67	0.93
SLD5NT	POLA1NT	ARL1	ARL1	0|1|0	1	0.33	3	8|11|7|11	0	0	0	0	0	-45.19	0.04	0.93
SLD5NT	POLA1NT	RPS29	RPS29	0|1|0	1	0.33	3	3|9|6|6	0	0	0	0	0	-30.77	0.06	0.93
SLD5NT	POLA1NT	HTATSF1	HTATSF1	1|0|0	1	0.33	3	5|10|14|16	0	0	0	0	0	-53.84	0.03	0.93
SLD5NT	POLA1NT	ALDH5A1	ALDH5A1	0|0|1	1	0.33	3	5|5|8|10	0	0	0	0	0	-35.19	0.05	0.93
SLD5NT	POLA1NT	FARSB	FARSB	1|0|0	1	0.33	3	36|30|35|28	0	0	0	0	0	-148.07	0.01	0.93
SLD5NT	POLA1NT	SRP68	SRP68	1|0|0	1	0.33	3	47|54|55|50	0	0	0	0	0	-234.46	0.01	0.93
SLD5NT	POLA1NT	MYO19	MYO19	0|1|0	1	0.33	3	0|1|5|6	0	0	0	0	0	-17.17	0.11	0.93
SLD5NT	POLA1NT	MAP4	MAP4	1|0|0	1	0.33	3	119|134|144|136	0	0	0	0	0	-601.86	0	0.93
SLD5NT	POLA1NT	SERBP1	SERBP1	0|1|0	1	0.33	3	59|66|64|46	0	0	0	0	0	-266.96	0.01	0.93
SLD5NT	POLA1NT	CSNK2A1	CSNK2A1	0|1|0	1	0.33	3	33|38|37|40	0	0	0	0	0	-169.37	0.01	0.93
SLD5NT	POLA1NT	ARPC3	ARPC3	1|0|0	1	0.33	3	8|10|12|11	0	0	0	0	0	-49.64	0.03	0.93
SLD5NT	POLA1NT	TMEM97	TMEM97	0|1|0	1	0.33	3	3|1|2|1	0	0	0	0	0	-12.36	0.19	0.93
SLD5NT	POLA1NT	PLEC	PLEC	0|0|1	1	0.33	3	20|25|32|37	0	0	0	0	0	-131.03	0.01	0.93
SLD5NT	POLA1NT	KIAA1211	KIAA1211	0|0|1	1	0.33	3	0|3|3|5	0	0	0	0	0	-16.53	0.12	0.93
SLD5NT	POLA1NT	KDSR	KDSR	0|1|0	1	0.33	3	2|2|4|4	0	0	0	0	0	-17.6	0.11	0.93
SLD5NT	POLA1NT	IPO7	IPO7	1|0|0	1	0.33	3	46|62|63|71	0	0	0	0	0	-274.69	0.01	0.93
SLD5NT	POLA1NT	AIFM1	AIFM1	1|0|0	1	0.33	3	24|24|24|19	0	0	0	0	0	-105.5	0.01	0.93
SLD5NT	POLA1NT	AGPS	AGPS	1|0|0	1	0.33	3	26|31|33|37	0	0	0	0	0	-145.83	0.01	0.93
SLD5NT	POLA1NT	NEB	NEB	0|1|0	1	0.33	3	3|4|4|1	0	0	0	0	0	-17.6	0.11	0.93
SLD5NT	POLA1NT	GNAI3	GNAI3	0|0|1	1	0.33	3	11|11|13|12	0	0	0	0	0	-56.33	0.03	0.93
SLD5NT	POLA1NT	TNPO1	TNPO1	1|0|0	1	0.33	3	7|20|28|35	0	0	0	0	0	-103.57	0.01	0.93
SLD5NT	POLA1NT	SYNE2	SYNE2	0|0|1	1	0.33	3	2|5|5|6	0	0	0	0	0	-24.2	0.07	0.93
SLD5NT	POLA1NT	KIF20B	KIF20B	1|0|0	1	0.33	3	1|2|5|2	0	0	0	0	0	-15.53	0.13	0.93
SLD5NT	POLA1NT	THRAP3	THRAP3	1|0|0	1	0.33	3	43|59|58|62	0	0	0	0	0	-252.39	0.01	0.93
SLD5NT	POLA1NT	VPS13D	VPS13D	0|0|1	1	0.33	3	0|2|3|3	0	0	0	0	0	-13.29	0.17	0.93
SLD5NT	POLA1NT	ARHGAP35	ARHGAP35	1|0|0	1	0.33	3	8|11|12|10	0	0	0	0	0	-49.64	0.03	0.93
SLD5NT	POLA1NT	PLS3	PLS3	1|0|0	1	0.33	3	20|30|29|41	0	0	0	0	0	-137.63	0.01	0.93
SLD5NT	POLA1NT	MPDU1	MPDU1	0|0|1	1	0.33	3	4|4|4|5	0	0	0	0	0	-23.09	0.08	0.93
SLD5NT	POLA1NT	MAP7D2	MAP7D2	1|0|0	1	0.33	3	1|3|6|15	0	0	0	0	0	-31.11	0.05	0.93
SLD5NT	POLA1NT	SPATA5	SPATA5	0|0|1	1	0.33	3	7|10|24|24	0	0	0	0	0	-75.72	0.02	0.93
SLD5NT
SLD5NT
SLD5NT
SLD5NT
SLD5NT
SLD5NT
SLD5NT
SLD5NT
SLD5NT
SLD5NT
SLD5NT
SLD5NT
SLD5NT
SLD5NT
SLD5NT
SLD5NT
SLD5NT
SLD5NT
SLD5NT
SLD5NT
SLD5NT
SLD5NT
SLD5NT
SLD5NT
SLD5NT
SLD5NT
SLD5NT
SLD5NT
SLD5NT
SLD5NT
SLD5NT
SLD5NT
SLD5NT
SLD5NT
SLD5NT
SLD5NT
SLD5NT
SLD5NT
SLD5NT
SLD5NT
SLD5NT
SLD5NT
SLD5NT
SLD5NT
SLD5NT
SLD5NT
SLD5NT
SLD5NT
SLD5NT
SLD5NT
SLD5NT
SLD5NT
SLD5NT
SLD5NT
SLD5NT
SLD5NT
SLD5NT
SLD5NT
SLD5NT
SLD5NT
SLD5NT
SLD5NT
SLD5NT
SLD5NT
SLD5NT
SLD5NT
SLD5NT
SLD5NT
SLD5NT
SLD5NT
SLD5NT
SLD5NT
SLD5NT
SLD5NT
SLD5NT
SLD5NT
SLD5NT
SLD5NT
SLD5NT
SLD5NT
SLD5NT
SLD5NT
SLD5NT
SLD5NT
SLD5NT
SLD5NT
SLD5NT
SLD5NT
SLD5NT
SLD5NT
SLD5NT
SLD5NT
SLD5NT
SLD5NT
SLD5NT
SLD5NT
SLD5NT
SLD5NT
SLD5NT
SLD5NT
SLD5NT
SLD5NT
SLD5NT
SLD5NT
SLD5NT
SLD5NT
SLD5NT
SLD5NT
SLD5NT
SLD5NT
SLD5NT
SLD5NT
SLD5NT
SLD5NT
SLD5NT
SLD5NT
SLD5NT
SLD5NT
SLD5NT
SLD5NT
SLD5NT
SLD5NT
SLD5NT
SLD5NT
SLD5NT
SLD5NT
SLD5NT
SLD5NT
SLD5NT
SLD5NT
SLD5NT
SLD5NT
SLD5NT
SLD5NT
SLD5NT
SLD5NT
SLD5NT
SLD5NT
SLD5NT
SLD5NT
SLD5NT
SLD5NT
SLD5NT
SLD5NT
SLD5NT
SLD5NT
SLD5NT
SLD5NT
SLD5NT
SLD5NT
SLD5NT
SLD5NT
SLD5NT
SLD5NT
SLD5NT
SLD5NT
SLD5NT
SLD5NT
SLD5NT
SLD5NT
SLD5NT
SLD5NT
SLD5NT
SLD5NT
SLD5NT
SLD5NT
SLD5NT
SLD5NT
SLD5NT
SLD5NT
SLD5NT
SLD5NT
SLD5NT
SLD5NT
SLD5NT
SLD5NT
SLD5NT
SLD5NT
SLD5NT
SLD5NT
SLD5NT
SLD5NT
SLD5NT
SLD5NT
SLD5NT
SLD5NT
SLD5NT
SLD5NT
SLD5NT
SLD5NT
SLD5NT
SLD5NT
SLD5NT
SLD5NT
SLD5NT
SLD5NT
SLD5NT
SLD5NT
SLD5NT
SLD5NT
SLD5NT
SLD5NT
SLD5NT
SLD5NT
SLD5NT
SLD5NT
SLD5NT
SLD5NT
SLD5NT
SLD5NT
SLD5NT
SLD5NT
SLD5NT
SLD5NT
SLD5NT
SLD5NT
SLD5NT
SLD5NT
SLD5NT
SLD5NT
SLD5NT
SLD5NT
SLD5NT
SLD5NT
SLD5NT
SLD5NT
SLD5NT
SLD5NT
SLD5NT
SLD5NT
SLD5NT
SLD5NT
SLD5NT
SLD5NT
SLD5NT
SLD5NT
SLD5NT
SLD5NT
SLD5NT
SLD5NT
SLD5NT
SLD5NT
SLD5NT
SLD5NT
SLD5NT
SLD5NT
SLD5NT
SLD5NT
SLD5NT
SLD5NT
SLD5NT
SLD5NT
SLD5NT
SLD5NT
SLD5NT
SLD5NT
SLD5NT
SLD5NT
SLD5NT
SLD5NT
SLD5NT
SLD5NT
SLD5NT
SLD5NT
SLD5NT
SLD5NT
SLD5NT
SLD5NT
SLD5NT
SLD5NT
SLD5NT
SLD5NT
SLD5NT
SLD5NT
SLD5NT
SLD5NT
SLD5NT
SLD5NT
SLD5NT
SLD5NT
SLD5NT
SLD5NT
SLD5NT
SLD5NT
SLD5NT
SLD5NT
SLD5NT
SLD5NT
SLD5NT
SLD5NT
SLD5NT
SLD5NT
SLD5NT
SLD5NT
SLD5NT
SLD5NT
SLD5NT
SLD5NT
SLD5NT
SLD5NT
SLD5NT
SLD5NT
SLD5NT
SLD5NT
SLD5NT
SLD5NT
SLD5NT
SLD5NT
SLD5NT
SLD5NT
SLD5NT
SLD5NT
SLD5NT
SLD5NT
SLD5NT
SLD5NT
SLD5NT
SLD5NT
SLD5NT
SLD5NT
SLD5NT
SLD5NT
SLD5NT
SLD5NT
SLD5NT
SLD5NT
SLD5NT
SLD5NT
SLD5NT
SLD5NT
SLD5NT
SLD5NT
SLD5NT
SLD5NT
SLD5NT
SLD5NT
SLD5NT
SLD5NT
SLD5NT
SLD5NT
SLD5NT
SLD5NT
SLD5NT
SLD5NT
SLD5NT
SLD5NT
SLD5NT
SLD5NT
SLD5NT
SLD5NT
SLD5NT
SLD5NT
SLD5NT
SLD5NT
SLD5NT
SLD5NT
SLD5NT
SLD5NT
SLD5NT
SLD5NT
SLD5NT
SLD5NT
SLD5NT
SLD5NT
SLD5NT
SLD5NT
SLD5NT
SLD5NT
SLD5NT
SLD5NT
SLD5NT
SLD5NT
SLD5NT
SLD5NT
SLD5NT
SLD5NT
SLD5NT
SLD5NT
SLD5NT
SLD5NT
SLD5NT
SLD5NT
SLD5NT
SLD5NT
SLD5NT
SLD5NT
SLD5NT
SLD5NT
SLD5NT
SLD5NT
SLD5NT
SLD5NT
SLD5NT
SLD5NT
SLD5NT
SLD5NT
SLD5NT
SLD5NT
SLD5NT
SLD5NT
SLD5NT
SLD5NT
SLD5NT
SLD5NT
SLD5NT
SLD5NT
SLD5NT
SLD5NT
SLD5NT
SLD5NT
SLD5NT
SLD5NT
SLD5NT
SLD5NT
SLD5NT
SLD5NT
SLD5NT
SLD5NT
SLD5NT
SLD5NT
SLD5NT
SLD5NT
SLD5NT
SLD5NT
SLD5NT
SLD5NT
SLD5NT
SLD5NT
SLD5NT
SLD5NT
SLD5NT
SLD5NT
SLD5NT
SLD5NT
SLD5NT
SLD5NT
SLD5NT
SLD5NT
SLD5NT
SLD5NT
SLD5NT
SLD5NT
SLD5NT
SLD5NT
SLD5NT
SLD5NT
SLD5NT
SLD5NT
SLD5NT
SLD5NT
SLD5NT
SLD5NT
SLD5NT
SLD5NT
SLD5NT
SLD5NT
SLD5NT
SLD5NT
SLD5NT
SLD5NT
SLD5NT
SLD5NT
SLD5NT
SLD5NT
SLD5NT
SLD5NT
SLD5NT
SLD5NT
SLD5NT
SLD5NT
SLD5NT
SLD5NT
SLD5NT
SLD5NT
SLD5NT
SLD5NT
SLD5NT
SLD5NT
SLD5NT
SLD5NT
SLD5NT
SLD5NT
SLD5NT
SLD5NT
SLD5NT
SLD5NT
SLD5NT
SLD5NT
SLD5NT
SLD5NT
SLD5NT
SLD5NT
SLD5NT
SLD5NT
SLD5NT
SLD5NT
SLD5NT
SLD5NT
SLD5NT
SLD5NT
SLD5NT
SLD5NT
SLD5NT
SLD5NT
SLD5NT
SLD5NT
SLD5NT
SLD5NT
SLD5NT
SLD5NT
SLD5NT
SLD5NT
SLD5NT
SLD5NT
SLD5NT
SLD5NT
SLD5NT
SLD5NT
SLD5NT
SLD5NT
SLD5NT
SLD5NT
SLD5NT
SLD5NT
SLD5NT
SLD5NT
SLD5NT
SLD5NT
SLD5NT
SLD5NT
SLD5NT
SLD5NT
SLD5NT
SLD5NT
SLD5NT
SLD5NT
SLD5NT
SLD5NT
SLD5NT
SLD5NT
SLD5NT
SLD5NT
SLD5NT
SLD5NT
SLD5NT
SLD5NT
SLD5NT
SLD5NT
SLD5NT
SLD5NT
SLD5NT
SLD5NT
SLD5NT
SLD5NT
SLD5NT
SLD5NT
SLD5NT
SLD5NT
SLD5NT
SLD5NT
SLD5NT
SLD5NT
SLD5NT
SLD5NT
SLD5NT
SLD5NT
SLD5NT
SLD5NT
SLD5NT
SLD5NT
SLD5NT
SLD5NT
SLD5NT
SLD5NT
SLD5NT
SLD5NT
SLD5NT
SLD5NT
SLD5NT
SLD5NT
SLD5NT
SLD5NT
SLD5NT
SLD5NT
SLD5NT
SLD5NT
SLD5NT
SLD5NT
SLD5NT
SLD5NT
SLD5NT
SLD5NT
SLD5NT
SLD5NT
SLD5NT
SLD5NT
SLD5NT
SLD5NT
SLD5NT
SLD5NT
SLD5NT
SLD5NT
SLD5NT
SLD5NT
SLD5NT
SLD5NT
SLD5NT
SLD5NT
SLD5NT
SLD5NT
SLD5NT
SLD5NT
SLD5NT
SLD5NT
SLD5NT
SLD5NT
SLD5NT
SLD5NT
SLD5NT
SLD5NT
SLD5NT
SLD5NT
SLD5NT
SLD5NT
SLD5NT
SLD5NT
SLD5NT
SLD5NT
SLD5NT
SLD5NT
SLD5NT
SLD5NT
SLD5NT
SLD5NT
SLD5NT
SLD5NT
SLD5NT
SLD5NT
SLD5NT
SLD5NT
SLD5NT
SLD5NT
SLD5NT
SLD5NT
SLD5NT
SLD5NT
SLD5NT
SLD5NT
SLD5NT
SLD5NT
SLD5NT
SLD5NT
SLD5NT
SLD5NT
SLD5NT
SLD5NT
SLD5NT
SLD5NT
SLD5NT
SLD5NT
SLD5NT
SLD5NT
SLD5NT
SLD5NT
SLD5NT
SLD5NT
SLD5NT
SLD5NT
SLD5NT
SLD5NT
SLD5NT
SLD5NT
SLD5NT
SLD5NT
SLD5NT
SLD5NT
SLD5NT
SLD5NT
SLD5NT
SLD5NT
SLD5NT
SLD5NT
SLD5NT
SLD5NT
SLD5NT
SLD5NT
SLD5NT
SLD5NT
SLD5NT
SLD5NT
SLD5NT
SLD5NT
SLD5NT
SLD5NT
SLD5NT
SLD5NT
SLD5NT
SLD5NT
SLD5NT
SLD5NT
SLD5NT
SLD5NT
SLD5NT
SLD5NT
SLD5NT
SLD5NT
SLD5NT
SLD5NT
SLD5NT
SLD5NT
SLD5NT
SLD5NT
SLD5NT
SLD5NT
SLD5NT
SLD5NT
SLD5NT
SLD5NT
SLD5NT
SLD5NT
SLD5NT
SLD5NT
SLD5NT
SLD5NT
SLD5NT
SLD5NT
SLD5NT
SLD5NT
SLD5NT
SLD5NT
SLD5NT
SLD5NT
SLD5NT
SLD5NT
SLD5NT
SLD5NT
SLD5NT
SLD5NT
SLD5NT
SLD5NT
SLD5NT
SLD5NT
SLD5NT
SLD5NT
SLD5NT
SLD5NT
SLD5NT
SLD5NT
SLD5NT
SLD5NT
SLD5NT
SLD5NT
SLD5NT
SLD5NT
SLD5NT
SLD5NT
SLD5NT
SLD5NT
SLD5NT
SLD5NT
SLD5NT
SLD5NT
SLD5NT
SLD5NT
SLD5NT
SLD5NT
SLD5NT
SLD5NT
SLD5NT
SLD5NT
SLD5NT
SLD5NT
SLD5NT
SLD5NT
SLD5NT
SLD5NT
SLD5NT
SLD5NT
SLD5NT
SLD5NT
SLD5NT
SLD5NT
SLD5NT
SLD5NT
SLD5NT
SLD5NT

## Sheet: SAINT_NT_Analysis_POLA1 vs NLS
Bait	Prey	PreyGene	Spec	SpecSum	AvgSpec	NumReplicates	ctrlCounts	AvgP	MaxP	TopoAvgP	TopoMaxP	SaintScore	logOddsScore	FoldChange	BFDR	boosted_by		HEK293FT Control selection
POLA1NT	POLA1	POLA1	210|235|194	639	213	3	3|29|9|38	1	1	1	1	1	5	10.78	0			POLA1		Fold Change (POLA1/NLS) ≥ 1.5
POLA1NT	PREX1	PREX1	3|3|5	11	3.67	3	1|0|0|0	0.42	0.86	0.42	0.86	0.42	-1.38	14.67	0			PREX1
POLA1NT	DSG1	DSG1	1|8|1	10	3.33	3	0|1|2|0	0.32	0.95	0.32	0.95	0.32	-6.46	4.44	0.29			XP32
POLA1NT	SERPINA3	SERPINA3	10|13|14	37	12.33	3	1|0|3|5	0.3	0.46	0.3	0.46	0.3	-2.19	5.48	0.42
POLA1NT	DSP	DSP	13|7|1	21	7	3	2|1|0|4	0.3	0.83	0.3	0.83	0.3	-10	4	0.49
POLA1NT	XP32	XP32	2|4|2	8	2.67	3	1|0|0|0	0.22	0.56	0.22	0.56	0.22	-3.01	10.67	0.53
POLA1NT	PKP1	PKP1	4|0|0	4	1.33	3	0|0|0|1	0.19	0.56	0.19	0.56	0.19	-6.27	5.33	0.58
POLA1NT	POLA2	POLA2	11|14|11	36	12	3	0|5|0|4	0.14	0.23	0.14	0.23	0.14	-2.27	5.33	0.61
POLA1NT	SERPINA1	SERPINA1	11|12|11	34	11.33	3	0|0|3|5	0.14	0.17	0.14	0.17	0.14	-1.97	5.67	0.64
POLA1NT	EIF3F	EIF3F	2|0|0	2	0.67	3	0|0|0|0	0.08	0.23	0.08	0.23	0.08	-5.73	6.67	0.67
POLA1NT	ACACA	ACACA	83|66|25	174	58	3	9|25|8|38	0.06	0.17	0.06	0.17	0.06	-38.81	2.9	0.69
POLA1NT	HLCS	HLCS	6|5|2	13	4.33	3	0|3|0|1	0.05	0.09	0.05	0.09	0.05	-5.63	4.33	0.71
POLA1NT	KPRP	KPRP	5|13|3	21	7	3	8|0|3|0	0.03	0.08	0.03	0.08	0.03	-9.87	2.55	0.73
POLA1NT	HSPA9	HSPA9	2|1|0	3	1	3	0|0|1|0	0.02	0.05	0.02	0.05	0.02	-6.27	4	0.75
POLA1NT	PHB	PHB	7|2|2	11	3.67	3	0|4|0|3	0.01	0.04	0.01	0.04	0.01	-8.18	2.1	0.77
POLA1NT	CCDC22	CCDC22	2|5|4	11	3.67	3	1|2|2|1	0.01	0.02	0.01	0.02	0.01	-7.66	2.44	0.78
POLA1NT	VPS16	VPS16	1|3|1	5	1.67	3	0|3|0|0	0.01	0.02	0.01	0.02	0.01	-5.93	2.22	0.8
POLA1NT	PC	PC	196|174|166	536	178.67	3	95|134|87|157	0	0	0	0	0	-187.51	1.51	0.93
POLA1NT	PCCA	PCCA	142|114|113	369	123	3	69|83|76|128	0	0	0	0	0	-156.53	1.38	0.93
POLA1NT	MCCC1	MCCC1	135|108|98	341	113.67	3	61|88|62|99	0	0	0	0	0	-137.43	1.47	0.93
POLA1NT	PARP1	PARP1	76|84|50	210	70	3	126|207|138|215	0	0	0	0	0	-593.1	0.41	0.93
POLA1NT	PRKDC	PRKDC	110|48|36	194	64.67	3	170|363|175|437	0	0	0	0	0	#NAME?	0.23	0.93
POLA1NT	FLNA	FLNA	59|56|47	162	54	3	40|102|71|125	0	0	0	0	0	-242.81	0.64	0.93
POLA1NT	EEF2	EEF2	60|59|29	148	49.33	3	75|135|87|135	0	0	0	0	0	-381.59	0.46	0.93
POLA1NT	HIST1H4A	HIST1H4A	60|39|47	146	48.67	3	65|91|67|128	0	0	0	0	0	-272.95	0.55	0.93
POLA1NT	DHX9	DHX9	58|53|34	145	48.33	3	100|144|115|164	0	0	0	0	0	-464.43	0.37	0.93
POLA1NT	EEF1A1	EEF1A1	50|44|36	130	43.33	3	51|130|66|110	0	0	0	0	0	-285.63	0.49	0.93
POLA1NT	GPI	GPI	48|47|30	125	41.67	3	52|95|59|102	0	0	0	0	0	-249.69	0.54	0.93
POLA1NT	HSP90AA1	HSP90AA1	51|42|29	122	40.67	3	45|75|60|110	0	0	0	0	0	-233.45	0.56	0.93
POLA1NT	FASN	FASN	42|52|22	116	38.67	3	71|176|99|191	0	0	0	0	0	-514.22	0.29	0.93
POLA1NT	GAPDH	GAPDH	45|34|27	106	35.33	3	36|65|50|68	0	0	0	0	0	-166.43	0.65	0.93
POLA1NT	PKM	PKM	38|41|24	103	34.33	3	43|105|51|102	0	0	0	0	0	-256.81	0.46	0.93
POLA1NT	EEF1G	EEF1G	38|36|28	102	34	3	43|64|45|57	0	0	0	0	0	-154.76	0.65	0.93
POLA1NT	LDHB	LDHB	37|34|27	98	32.67	3	43|59|34|60	0	0	0	0	0	-143.66	0.67	0.93
POLA1NT	DVL2	DVL2	33|35|25	93	31	3	39|46|37|55	0	0	0	0	0	-129.33	0.7	0.93
POLA1NT	LDHA	LDHA	31|30|28	89	29.67	3	34|66|38|65	0	0	0	0	0	-148.29	0.58	0.93
POLA1NT	SLC25A5	SLC25A5	30|29|26	85	28.33	3	33|36|38|57	0	0	0	0	0	-114.41	0.69	0.93
POLA1NT	TKT	TKT	34|30|19	83	27.67	3	51|81|58|91	0	0	0	0	0	-249.4	0.39	0.93
POLA1NT	XRCC6	XRCC6	32|29|17	78	26	3	48|95|57|115	0	0	0	0	0	-290.71	0.33	0.93
POLA1NT	WDHD1	WDHD1	21|33|23	77	25.67	3	9|37|18|67	0	0	0	0	0	-90.95	0.78	0.93
POLA1NT	TUBB	TUBB	30|26|20	76	25.33	3	32|57|38|58	0	0	0	0	0	-147.39	0.55	0.93
POLA1NT	ENO1	ENO1	25|26|25	76	25.33	3	20|23|16|28	0	0	0	0	0	-45.73	1.16	0.92
POLA1NT	HIST1H2BC	HIST1H2BC	26|25|25	76	25.33	3	30|46|24|43	0	0	0	0	0	-96.11	0.71	0.93
POLA1NT	RPS3	RPS3	30|24|21	75	25	3	34|50|37|72	0	0	0	0	0	-153.02	0.52	0.93
POLA1NT	NONO	NONO	23|25|23	71	23.67	3	112|165|135|181	0	0	0	0	0	-572.41	0.16	0.93
POLA1NT	EIF4A1	EIF4A1	36|21|13	70	23.33	3	44|72|45|77	0	0	0	0	0	-220.47	0.39	0.93
POLA1NT	RAN	RAN	25|21|23	69	23	3	26|33|29|45	0	0	0	0	0	-93.99	0.69	0.93
POLA1NT	ACTN4	ACTN4	27|25|16	68	22.67	3	60|101|70|125	0	0	0	0	0	-337.89	0.25	0.93
POLA1NT	ILF2	ILF2	29|20|18	67	22.33	3	28|55|30|65	0	0	0	0	0	-144.45	0.5	0.93
POLA1NT	DDX39B	DDX39B	26|22|17	65	21.67	3	34|51|38|59	0	0	0	0	0	-151.36	0.48	0.93
POLA1NT	HSP90AB1	HSP90AB1	23|21|20	64	21.33	3	30|55|37|73	0	0	0	0	0	-157.23	0.44	0.93
POLA1NT	PTBP1	PTBP1	25|21|18	64	21.33	3	31|53|30|55	0	0	0	0	0	-135.54	0.5	0.93
POLA1NT	HIST1H1E	HIST1H1E	23|22|19	64	21.33	3	28|32|29|60	0	0	0	0	0	-113.08	0.57	0.93
POLA1NT	CCT8	CCT8	26|24|13	63	21	3	43|56|46|61	0	0	0	0	0	-187.06	0.41	0.93
POLA1NT	RPL7	RPL7	26|23|13	62	20.67	3	31|50|29|55	0	0	0	0	0	-143.36	0.5	0.93
POLA1NT	CCT4	CCT4	22|25|13	60	20	3	40|69|48|70	0	0	0	0	0	-208.86	0.35	0.93
POLA1NT	HSPA1A	HSPA1A	20|24|16	60	20	3	27|44|44|59	0	0	0	0	0	-145.36	0.46	0.93
POLA1NT	RPL6	RPL6	17|32|10	59	19.67	3	35|54|37|49	0	0	0	0	0	-162.34	0.45	0.93
POLA1NT	ILF3	ILF3	24|21|13	58	19.33	3	55|80|57|106	0	0	0	0	0	-284.74	0.26	0.93
POLA1NT	PHB2	PHB2	25|17|14	56	18.67	3	31|43|29|41	0	0	0	0	0	-119.75	0.52	0.93
POLA1NT	TARS	TARS	24|22|10	56	18.67	3	47|78|51|89	0	0	0	0	0	-258.66	0.28	0.93
POLA1NT	SHMT2	SHMT2	26|15|15	56	18.67	3	17|27|18|36	0	0	0	0	0	-71.2	0.76	0.93
POLA1NT	ATP5A1	ATP5A1	27|16|12	55	18.33	3	20|26|21|39	0	0	0	0	0	-85.25	0.69	0.93
POLA1NT	DVL3	DVL3	18|21|16	55	18.33	3	20|31|19|34	0	0	0	0	0	-75.29	0.71	0.93
POLA1NT	TRAP1	TRAP1	28|11|16	55	18.33	3	20|47|23|57	0	0	0	0	0	-129.29	0.5	0.93
POLA1NT	RPL10A	RPL10A	19|20|15	54	18	3	25|37|33|42	0	0	0	0	0	-110.3	0.53	0.93
POLA1NT	MYH9	MYH9	21|23|8	52	17.33	3	33|101|47|160	0	0	0	0	0	-347.81	0.2	0.93
POLA1NT	RPL15	RPL15	19|19|14	52	17.33	3	30|41|37|35	0	0	0	0	0	-118.78	0.48	0.93
POLA1NT	RPS2	RPS2	22|19|11	52	17.33	3	26|42|30|46	0	0	0	0	0	-126.76	0.48	0.93
POLA1NT	XRCC5	XRCC5	22|16|13	51	17	3	30|82|33|93	0	0	0	0	0	-219.84	0.29	0.93
POLA1NT	AHCY	AHCY	21|18|12	51	17	3	34|51|36|45	0	0	0	0	0	-147.49	0.41	0.93
POLA1NT	RPL18	RPL18	20|16|14	50	16.67	3	21|22|21|25	0	0	0	0	0	-64.84	0.75	0.93
POLA1NT	HNRNPU	HNRNPU	19|17|14	50	16.67	3	46|81|54|107	0	0	0	0	0	-270.73	0.23	0.93
POLA1NT	H2AFY	H2AFY	19|14|14	47	15.67	3	29|50|34|53	0	0	0	0	0	-142.02	0.38	0.93
POLA1NT	CSE1L	CSE1L	26|13|7	46	15.33	3	56|103|62|107	0	0	0	0	0	-338	0.19	0.93
POLA1NT	ASNS	ASNS	21|15|8	44	14.67	3	39|68|45|63	0	0	0	0	0	-211.17	0.27	0.93
POLA1NT	RPS9	RPS9	17|18|9	44	14.67	3	23|33|28|39	0	0	0	0	0	-110.19	0.48	0.93
POLA1NT	HNRNPA1	HNRNPA1	16|14|12	42	14	3	42|52|43|66	0	0	0	0	0	-186.38	0.28	0.93
POLA1NT	RPA1	RPA1	14|19|9	42	14	3	29|58|42|61	0	0	0	0	0	-180.89	0.29	0.93
POLA1NT	RPL5	RPL5	18|17|7	42	14	3	31|52|38|71	0	0	0	0	0	-189.15	0.29	0.93
POLA1NT	CLTC	CLTC	20|17|5	42	14	3	29|123|34|134	0	0	0	0	0	-336.27	0.17	0.93
POLA1NT	ANXA2	ANXA2	16|16|9	41	13.67	3	23|42|27|47	0	0	0	0	0	-126.58	0.39	0.93
POLA1NT	GOT2	GOT2	13|10|18	41	13.67	3	16|20|20|33	0	0	0	0	0	-72.53	0.61	0.93
POLA1NT	NCL	NCL	16|12|12	40	13.33	3	58|73|66|117	0	0	0	0	0	-305.17	0.17	0.93
POLA1NT	DDX21	DDX21	16|15|9	40	13.33	3	71|124|89|136	0	0	0	0	0	-431.8	0.13	0.93
POLA1NT	MYBBP1A	MYBBP1A	13|16|10	39	13	3	67|126|67|119	0	0	0	0	0	-382.89	0.14	0.93
POLA1NT	SUPT16H	SUPT16H	19|9|11	39	13	3	33|73|34|110	0	0	0	0	0	-245.03	0.21	0.93
POLA1NT	PGD	PGD	14|16|8	38	12.67	3	35|67|43|75	0	0	0	0	0	-216.29	0.23	0.93
POLA1NT	CKB	CKB	17|11|10	38	12.67	3	12|26|13|30	0	0	0	0	0	-64.26	0.63	0.93
POLA1NT	NACA	NACA	13|13|12	38	12.67	3	15|18|11|24	0	0	0	0	0	-48.21	0.75	0.93
POLA1NT	ACLY	ACLY	16|18|3	37	12.33	3	41|115|63|112	0	0	0	0	0	-357.56	0.15	0.93
POLA1NT	PSAT1	PSAT1	14|13|10	37	12.33	3	18|33|16|32	0	0	0	0	0	-82.54	0.5	0.93
POLA1NT	SF3B1	SF3B1	21|10|5	36	12	3	110|181|128|171	0	0	0	0	0	-637.47	0.08	0.93
POLA1NT	RPS3A	RPS3A	14|16|5	35	11.67	3	34|51|39|68	0	0	0	0	0	-196.13	0.24	0.93
POLA1NT	HSPA8	HSPA8	14|11|9	34	11.33	3	14|27|27|37	0	0	0	0	0	-91.03	0.43	0.93
POLA1NT	CCT7	CCT7	15|13|6	34	11.33	3	20|51|27|51	0	0	0	0	0	-145.73	0.3	0.93
POLA1NT	EIF4G1	EIF4G1	12|18|4	34	11.33	3	24|71|36|88	0	0	0	0	0	-228.99	0.21	0.93
POLA1NT	PAICS	PAICS	16|10|7	33	11	3	29|38|37|53	0	0	0	0	0	-151.76	0.28	0.93
POLA1NT	SLC25A3	SLC25A3	14|11|8	33	11	3	19|27|28|40	0	0	0	0	0	-103.08	0.39	0.93
POLA1NT	RPS16	RPS16	12|11|10	33	11	3	23|28|20|30	0	0	0	0	0	-85.05	0.44	0.93
POLA1NT	TUFM	TUFM	19|6|7	32	10.67	3	14|25|11|36	0	0	0	0	0	-78.5	0.5	0.93
POLA1NT	NOP56	NOP56	16|10|6	32	10.67	3	28|86|40|90	0	0	0	0	0	-248.97	0.17	0.93
POLA1NT	ARF3	ARF3	13|11|7	31	10.33	3	10|33|17|30	0	0	0	0	0	-80.19	0.46	0.93
POLA1NT	TOP1	TOP1	6|23|1	30	10	3	24|39|23|59	0	0	0	0	0	-159.76	0.28	0.93
POLA1NT	RPS5	RPS5	13|13|4	30	10	3	23|38|21|38	0	0	0	0	0	-121.17	0.33	0.93
POLA1NT	RPS8	RPS8	12|12|6	30	10	3	16|31|26|31	0	0	0	0	0	-98.07	0.38	0.93
POLA1NT	DHX15	DHX15	15|11|4	30	10	3	42|97|65|96	0	0	0	0	0	-318.96	0.13	0.93
POLA1NT	SLC25A11	SLC25A11	12|8|9	29	9.67	3	15|29|20|40	0	0	0	0	0	-92.31	0.37	0.93
POLA1NT	RSL1D1	RSL1D1	14|10|5	29	9.67	3	33|61|45|78	0	0	0	0	0	-223.39	0.18	0.93
POLA1NT	FBL	FBL	16|8|5	29	9.67	3	23|35|27|50	0	0	0	0	0	-134.02	0.29	0.93
POLA1NT	RUVBL2	RUVBL2	12|14|3	29	9.67	3	33|49|39|61	0	0	0	0	0	-192.82	0.21	0.93
POLA1NT	GANAB	GANAB	23|3|2	28	9.33	3	32|68|37|83	0	0	0	0	0	-238.62	0.17	0.93
POLA1NT	PRDX6	PRDX6	13|9|6	28	9.33	3	23|40|23|42	0	0	0	0	0	-123.44	0.29	0.93
POLA1NT	ATP5B	ATP5B	17|5|6	28	9.33	3	15|17|22|11	0	0	0	0	0	-59.85	0.57	0.92
POLA1NT	LARS	LARS	14|10|3	27	9	3	26|91|40|123	0	0	0	0	0	-300.47	0.13	0.93
POLA1NT	RPLP0	RPLP0	15|8|4	27	9	3	17|21|18|22	0	0	0	0	0	-76.28	0.46	0.93
POLA1NT	TCP1	TCP1	13|10|4	27	9	3	18|55|28|60	0	0	0	0	0	-165.34	0.22	0.93
POLA1NT	PRDX1	PRDX1	11|10|6	27	9	3	9|8|7|18	0	0	0	0	0	-34.09	0.86	0.92
POLA1NT	SLC25A6	SLC25A6	11|9|7	27	9	3	14|35|16|32	0	0	0	0	0	-87.54	0.37	0.93
POLA1NT	RPL12	RPL12	11|8|8	27	9	3	10|18|12|25	0	0	0	0	0	-52.66	0.55	0.93
POLA1NT	TRIM28	TRIM28	11|9|6	26	8.67	3	54|80|67|78	0	0	0	0	0	-288.52	0.12	0.93
POLA1NT	RPS4X	RPS4X	13|8|5	26	8.67	3	23|35|27|57	0	0	0	0	0	-141.4	0.24	0.93
POLA1NT	RPL13	RPL13	10|10|6	26	8.67	3	14|18|15|41	0	0	0	0	0	-80.47	0.39	0.93
POLA1NT	ALDOA	ALDOA	10|11|5	26	8.67	3	17|18|20|15	0	0	0	0	0	-65.1	0.5	0.93
POLA1NT	RAB7A	RAB7A	12|11|3	26	8.67	3	12|22|13|26	0	0	0	0	0	-73.52	0.47	0.93
POLA1NT	JUP	JUP	14|7|4	25	8.33	3	0|8|1|13	0	0	0	0	0	-18.16	1.52	0.88
POLA1NT	UBA1	UBA1	16|7|2	25	8.33	3	26|63|28|59	0	0	0	0	0	-189.78	0.19	0.93
POLA1NT	CANX	CANX	11|9|5	25	8.33	3	9|23|8|21	0	0	0	0	0	-55.14	0.55	0.93
POLA1NT	EIF3L	EIF3L	12|10|3	25	8.33	3	24|49|37|53	0	0	0	0	0	-171.72	0.2	0.93
POLA1NT	SNRNP200	SNRNP200	14|5|5	24	8	3	69|174|86|180	0	0	0	0	0	-546.55	0.06	0.93
POLA1NT	SNRPD1	SNRPD1	10|9|5	24	8	3	10|17|11|13	0	0	0	0	0	-45.46	0.63	0.93
POLA1NT	PRMT5	PRMT5	10|9|5	24	8	3	14|36|21|37	0	0	0	0	0	-104.79	0.3	0.93
POLA1NT	CAND1	CAND1	20|3|1	24	8	3	16|59|23|77	0	0	0	0	0	-192.79	0.18	0.93
POLA1NT	EIF3A	EIF3A	12|7|4	23	7.67	3	23|76|35|80	0	0	0	0	0	-223.49	0.14	0.93
POLA1NT	PRPF8	PRPF8	9|10|4	23	7.67	3	37|187|77|191	0	0	0	0	0	-531.9	0.06	0.93
POLA1NT	RPL13A	RPL13A	7|11|5	23	7.67	3	11|16|11|24	0	0	0	0	0	-56.44	0.49	0.93
POLA1NT	VARS	VARS	11|10|2	23	7.67	3	29|102|44|99	0	0	0	0	0	-298.51	0.11	0.93
POLA1NT	GNB2L1	GNB2L1	12|7|4	23	7.67	3	21|31|20|34	0	0	0	0	0	-106.2	0.29	0.93
POLA1NT	RPL7A	RPL7A	7|7|8	22	7.33	3	30|48|36|59	0	0	0	0	0	-168.83	0.17	0.93
POLA1NT	PSMD3	PSMD3	9|7|6	22	7.33	3	23|52|32|59	0	0	0	0	0	-164.17	0.18	0.93
POLA1NT	EIF2S3	EIF2S3	8|10|4	22	7.33	3	15|34|25|36	0	0	0	0	0	-110.24	0.27	0.93
POLA1NT	EIF3B	EIF3B	10|9|3	22	7.33	3	24|63|40|67	0	0	0	0	0	-205.63	0.15	0.93
POLA1NT	RPL18A	RPL18A	9|8|5	22	7.33	3	15|24|13|38	0	0	0	0	0	-85.46	0.33	0.93
POLA1NT	DEK	DEK	10|6|6	22	7.33	3	10|14|7|16	0	0	0	0	0	-39.26	0.62	0.93
POLA1NT	TXNL1	TXNL1	7|8|7	22	7.33	3	16|22|18|30	0	0	0	0	0	-76.56	0.34	0.93
POLA1NT	IARS	IARS	12|4|5	21	7	3	30|91|42|101	0	0	0	0	0	-278.68	0.11	0.93
POLA1NT	KPNB1	KPNB1	12|8|1	21	7	3	6|47|7|57	0	0	0	0	0	-128.02	0.24	0.93
POLA1NT	RARS	RARS	11|9|1	21	7	3	29|70|34|59	0	0	0	0	0	-212.19	0.15	0.93
POLA1NT	RPL14	RPL14	8|7|6	21	7	3	11|15|8|22	0	0	0	0	0	-47.91	0.5	0.93
POLA1NT	RCC2	RCC2	10|9|2	21	7	3	29|54|34|66	0	0	0	0	0	-197.73	0.15	0.93
POLA1NT	NOP2	NOP2	8|7|5	20	6.67	3	39|55|47|61	0	0	0	0	0	-207.59	0.13	0.93
POLA1NT	SFXN1	SFXN1	11|4|5	20	6.67	3	10|21|15|28	0	0	0	0	0	-71.54	0.36	0.93
POLA1NT	RPN1	RPN1	11|6|3	20	6.67	3	25|47|25|51	0	0	0	0	0	-155.05	0.18	0.93
POLA1NT	DYNC1H1	DYNC1H1	14|6|0	20	6.67	3	28|221|56|286	0	0	0	0	0	-664.5	0.05	0.93
POLA1NT	RPS15A	RPS15A	7|6|7	20	6.67	3	10|15|12|23	0	0	0	0	0	-52.06	0.44	0.93
POLA1NT	RPS6	RPS6	8|8|4	20	6.67	3	14|21|19|29	0	0	0	0	0	-81.43	0.32	0.93
POLA1NT	PPIB	PPIB	11|4|5	20	6.67	3	14|16|17|29	0	0	0	0	0	-73.8	0.35	0.93
POLA1NT	HNRNPM	HNRNPM	8|9|3	20	6.67	3	34|58|52|73	0	0	0	0	0	-231.39	0.12	0.93
POLA1NT	BCAP31	BCAP31	10|7|3	20	6.67	3	13|20|18|29	0	0	0	0	0	-81.13	0.33	0.93
POLA1NT	LRRC59	LRRC59	8|8|4	20	6.67	3	14|26|15|37	0	0	0	0	0	-90.57	0.29	0.93
POLA1NT	ATP2A2	ATP2A2	8|5|6	19	6.33	3	18|49|17|75	0	0	0	0	0	-159.36	0.16	0.93
POLA1NT	COX4I1	COX4I1	6|7|6	19	6.33	3	9|10|10|25	0	0	0	0	0	-45.68	0.47	0.93
POLA1NT	NOP58	NOP58	7|6|6	19	6.33	3	20|59|32|56	0	0	0	0	0	-165.15	0.15	0.93
POLA1NT	DARS2	DARS2	12|3|4	19	6.33	3	7|28|11|34	0	0	0	0	0	-80.46	0.32	0.93
POLA1NT	RPL23	RPL23	9|8|2	19	6.33	3	9|22|6|29	0	0	0	0	0	-68.62	0.38	0.93
POLA1NT	DVL1	DVL1	6|7|6	19	6.33	3	4|15|9|25	0	0	0	0	0	-44.49	0.48	0.93
POLA1NT	PCBP1	PCBP1	8|8|3	19	6.33	3	12|23|14|27	0	0	0	0	0	-76.71	0.33	0.93
POLA1NT	HNRNPR	HNRNPR	8|6|5	19	6.33	3	35|53|42|56	0	0	0	0	0	-189.99	0.14	0.93
POLA1NT	RPS13	RPS13	7|8|4	19	6.33	3	11|18|11|36	0	0	0	0	0	-73.25	0.33	0.93
POLA1NT	SNRPB	SNRPB	4|10|5	19	6.33	3	7|13|12|20	0	0	0	0	0	-48.55	0.49	0.93
POLA1NT	XPO1	XPO1	14|4|0	18	6	3	23|72|31|64	0	0	0	0	0	-215.03	0.13	0.93
POLA1NT	SND1	SND1	12|6|0	18	6	3	14|62|24|74	0	0	0	0	0	-196.84	0.14	0.93
POLA1NT	ATAD3A	ATAD3A	11|4|3	18	6	3	7|28|10|38	0	0	0	0	0	-83.64	0.29	0.93
POLA1NT	PGK1	PGK1	7|7|4	18	6	3	17|13|17|10	0	0	0	0	0	-54.06	0.42	0.93
POLA1NT	MDH1	MDH1	9|5|4	18	6	3	12|24|19|15	0	0	0	0	0	-67.66	0.34	0.93
POLA1NT	NME1-NME2	NME1;NME1-NME2	7|7|4	18	6	3	4|4|6|6	0	0	0	0	0	-17.09	1.2	0.91
POLA1NT	DDX5	DDX5	7|6|5	18	6	3	30|38|32|46	0	0	0	0	0	-146.5	0.16	0.93
POLA1NT	RPS18	RPS18	8|8|2	18	6	3	8|18|6|22	0	0	0	0	0	-55.86	0.44	0.93
POLA1NT	RPL30	RPL30	7|7|4	18	6	3	8|13|8|15	0	0	0	0	0	-40.62	0.55	0.93
POLA1NT	RPL4	RPL4	13|3|1	17	5.67	3	29|50|36|71	0	0	0	0	0	-205.55	0.12	0.93
POLA1NT	GDI2	GDI2	10|5|1	16	5.33	3	21|66|30|72	0	0	0	0	0	-208.58	0.11	0.93
POLA1NT	GART	GART	7|6|3	16	5.33	3	19|81|31|79	0	0	0	0	0	-222.93	0.1	0.93
POLA1NT	HSD17B4	HSD17B4	8|8|0	16	5.33	3	11|31|14|37	0	0	0	0	0	-106.54	0.23	0.93
POLA1NT	LBR	LBR	6|6|4	16	5.33	3	18|30|19|33	0	0	0	0	0	-99.59	0.21	0.93
POLA1NT	CYB5R3	CYB5R3	7|6|3	16	5.33	3	7|29|16|41	0	0	0	0	0	-94.52	0.23	0.93
POLA1NT	HACD3	HACD3	9|4|3	16	5.33	3	11|30|19|33	0	0	0	0	0	-94.9	0.23	0.93
POLA1NT	RAB1B	RAB1B	6|5|5	16	5.33	3	8|12|8|20	0	0	0	0	0	-42.01	0.44	0.93
POLA1NT	ATP5F1	ATP5F1	7|6|3	16	5.33	3	10|21|13|26	0	0	0	0	0	-70.21	0.3	0.93
POLA1NT	EPRS	EPRS	8|8|0	16	5.33	3	32|108|45|150	0	0	0	0	0	-377.32	0.06	0.93
POLA1NT	RAC1	RAC1	7|6|3	16	5.33	3	6|11|7|18	0	0	0	0	0	-40.55	0.51	0.93
POLA1NT	VDAC1	VDAC1	4|6|6	16	5.33	3	7|14|9|11	0	0	0	0	0	-37.53	0.52	0.93
POLA1NT	MCM3	MCM3	6|6|4	16	5.33	3	22|54|35|69	0	0	0	0	0	-186.24	0.12	0.93
POLA1NT	LRPPRC	LRPPRC	14|1|1	16	5.33	3	10|50|13|85	0	0	0	0	0	-173.57	0.14	0.93
POLA1NT	RPS10	RPS10	5|6|5	16	5.33	3	10|21|16|38	0	0	0	0	0	-80.06	0.25	0.93
POLA1NT	DDOST	DDOST	8|5|3	16	5.33	3	12|26|15|26	0	0	0	0	0	-79.98	0.27	0.93
POLA1NT	PHGDH	PHGDH	8|4|3	15	5	3	11|8|11|9	0	0	0	0	0	-37.83	0.51	0.93
POLA1NT	YWHAE	YWHAE	8|5|2	15	5	3	4|9|7|24	0	0	0	0	0	-44.84	0.45	0.93
POLA1NT	RPL17	RPL17	7|5|3	15	5	3	13|25|19|38	0	0	0	0	0	-97.05	0.21	0.93
POLA1NT	VDAC2	VDAC2	6|3|6	15	5	3	6|15|11|16	0	0	0	0	0	-47.04	0.42	0.93
POLA1NT	PSMA7	PSMA7	7|6|2	15	5	3	12|21|14|24	0	0	0	0	0	-74.73	0.28	0.93
POLA1NT	RPS25	RPS25	4|6|5	15	5	3	4|7|3|11	0	0	0	0	0	-21.5	0.8	0.93
POLA1NT	PPIA	PPIA	5|5|5	15	5	3	6|11|12|14	0	0	0	0	0	-37.46	0.47	0.93
POLA1NT	MSN	MSN	8|6|1	15	5	3	11|49|20|65	0	0	0	0	0	-159.36	0.14	0.93
POLA1NT	EIF4A3	EIF4A3	8|3|3	14	4.67	3	19|31|21|31	0	0	0	0	0	-105.21	0.18	0.93
POLA1NT	RPL23A	RPL23A	6|6|2	14	4.67	3	12|18|13|24	0	0	0	0	0	-70.38	0.28	0.93
POLA1NT	MTHFD1	MTHFD1	7|6|1	14	4.67	3	13|31|16|41	0	0	0	0	0	-110.87	0.18	0.93
POLA1NT	COPA	COPA	7|5|2	14	4.67	3	20|86|39|90	0	0	0	0	0	-255.03	0.08	0.93
POLA1NT	RPS27	RPS27	5|5|4	14	4.67	3	8|13|14|16	0	0	0	0	0	-47.81	0.37	0.93
POLA1NT	HNRNPA2B1	HNRNPA2B1	4|5|5	14	4.67	3	37|43|35|55	0	0	0	0	0	-176.06	0.11	0.93
POLA1NT	DARS	DARS	8|2|4	14	4.67	3	22|40|29|42	0	0	0	0	0	-142.71	0.14	0.93
POLA1NT	DDX6	DDX6	6|6|2	14	4.67	3	16|34|19|48	0	0	0	0	0	-124.52	0.16	0.93
POLA1NT	RAB5C	RAB5C	4|5|4	13	4.33	3	7|16|10|14	0	0	0	0	0	-43.63	0.37	0.93
POLA1NT	POLD3	POLD3	4|4|5	13	4.33	3	9|16|8|23	0	0	0	0	0	-52.49	0.31	0.93
POLA1NT	RPL11	RPL11	5|4|4	13	4.33	3	7|11|7|14	0	0	0	0	0	-35.54	0.44	0.93
POLA1NT	HPRT1	HPRT1	5|5|3	13	4.33	3	7|14|12|12	0	0	0	0	0	-44.07	0.39	0.93
POLA1NT	MCM5	MCM5	6|4|3	13	4.33	3	12|54|20|65	0	0	0	0	0	-157.78	0.11	0.93
POLA1NT	HSPD1	HSPD1	7|3|3	13	4.33	3	2|9|2|6	0	0	0	0	0	-17.57	0.91	0.91
POLA1NT	DDX3X	DDX3X	4|8|1	13	4.33	3	8|22|12|28	0	0	0	0	0	-76.74	0.25	0.93
POLA1NT	ALDH18A1	ALDH18A1	12|1|0	13	4.33	3	11|42|18|51	0	0	0	0	0	-138.77	0.14	0.93
POLA1NT	SSRP1	SSRP1	9|1|3	13	4.33	3	28|42|24|45	0	0	0	0	0	-153.55	0.12	0.93
POLA1NT	MARS	MARS	6|4|2	12	4	3	18|56|20|59	0	0	0	0	0	-164.07	0.1	0.93
POLA1NT	NSUN4	NSUN4	4|4|4	12	4	3	3|0|3|2	0	0	0	0	0	-6.6	2	0.84
POLA1NT	AIMP2	AIMP2	6|5|1	12	4	3	5|9|7|20	0	0	0	0	0	-44.96	0.39	0.93
POLA1NT	RPL27	RPL27	8|2|2	12	4	3	9|15|4|26	0	0	0	0	0	-55.66	0.3	0.93
POLA1NT	RANGAP1	RANGAP1	4|5|3	12	4	3	4|10|6|13	0	0	0	0	0	-31.42	0.48	0.93
POLA1NT	RBM27	RBM27	5|4|3	12	4	3	72|92|67|108	0	0	0	0	0	-367.15	0.05	0.93
POLA1NT	PDIA4	PDIA4	8|2|2	12	4	3	11|38|4|66	0	0	0	0	0	-126.11	0.13	0.93
POLA1NT	RCC1	RCC1	4|4|4	12	4	3	9|23|15|34	0	0	0	0	0	-78.72	0.2	0.93
POLA1NT	RPL34	RPL34	4|4|4	12	4	3	7|8|8|15	0	0	0	0	0	-34.44	0.42	0.93
POLA1NT	DDX18	DDX18	7|2|2	11	3.67	3	18|47|20|39	0	0	0	0	0	-132.3	0.12	0.93
POLA1NT	RPL22	RPL22	3|4|4	11	3.67	3	4|7|3|11	0	0	0	0	0	-23.37	0.59	0.93
POLA1NT	EIF3D	EIF3D	4|4|3	11	3.67	3	8|40|16|43	0	0	0	0	0	-109.71	0.14	0.93
POLA1NT	RPL27A	RPL27A	4|5|2	11	3.67	3	7|8|8|13	0	0	0	0	0	-37.22	0.41	0.93
POLA1NT	ATP5L	ATP5L	6|5|0	11	3.67	3	7|7|6|11	0	0	0	0	0	-38.21	0.47	0.93
POLA1NT	CDK1	CDK1	4|6|1	11	3.67	3	30|45|29|52	0	0	0	0	0	-172.45	0.09	0.93
POLA1NT	PFKP	PFKP	5|4|2	11	3.67	3	40|82|49|107	0	0	0	0	0	-303.18	0.05	0.93
POLA1NT	RPL24	RPL24	4|4|3	11	3.67	3	12|14|12|17	0	0	0	0	0	-54.62	0.27	0.93
POLA1NT	EBP	EBP	4|4|3	11	3.67	3	6|7|4|5	0	0	0	0	0	-20.7	0.67	0.93
POLA1NT	H2AFV	H2AFV	4|3|4	11	3.67	3	4|10|4|14	0	0	0	0	0	-30.17	0.46	0.93
POLA1NT	TOP2A	TOP2A	5|5|1	11	3.67	3	54|127|68|143	0	0	0	0	0	-435.68	0.04	0.93
POLA1NT	GCN1L1	GCN1L1	6|5|0	11	3.67	3	18|161|40|170	0	0	0	0	0	-437.7	0.04	0.93
POLA1NT	HNRNPC	HNRNPC	5|4|2	11	3.67	3	18|27|21|28	0	0	0	0	0	-100.09	0.16	0.93
POLA1NT	MKI67	MKI67	3|4|4	11	3.67	3	263|415|321|585	0	0	0	0	0	#NAME?	0.01	0.93
POLA1NT	SNRPE	SNRPE	3|4|4	11	3.67	3	6|9|6|11	0	0	0	0	0	-30.62	0.46	0.93
POLA1NT	MYH10	MYH10	5|5|0	10	3.33	3	12|60|25|71	0	0	0	0	0	-190.11	0.08	0.93
POLA1NT	VAPA	VAPA	6|4|0	10	3.33	3	7|25|13|30	0	0	0	0	0	-86.5	0.18	0.93
POLA1NT	ATP1A1	ATP1A1	5|3|2	10	3.33	3	13|26|15|40	0	0	0	0	0	-99.27	0.14	0.93
POLA1NT	EIF3E	EIF3E	4|5|1	10	3.33	3	15|41|21|34	0	0	0	0	0	-122.15	0.12	0.93
POLA1NT	HAT1	HAT1	3|5|2	10	3.33	3	12|32|15|33	0	0	0	0	0	-97.15	0.14	0.93
POLA1NT	PGAM5	PGAM5	6|2|2	10	3.33	3	4|15|8|21	0	0	0	0	0	-49.33	0.28	0.93
POLA1NT	LUC7L3	LUC7L3	4|4|2	10	3.33	3	2|8|4|7	0	0	0	0	0	-21.63	0.63	0.93
POLA1NT	VRK1	VRK1	5|5|0	10	3.33	3	8|21|13|28	0	0	0	0	0	-81.04	0.19	0.93
POLA1NT	KPNA2	KPNA2	3|5|2	10	3.33	3	17|45|24|30	0	0	0	0	0	-123.62	0.11	0.93
POLA1NT	SEC22B	SEC22B	5|4|1	10	3.33	3	8|16|12|18	0	0	0	0	0	-59.71	0.25	0.93
POLA1NT	TALDO1	TALDO1	4|4|2	10	3.33	3	10|17|12|21	0	0	0	0	0	-62.81	0.22	0.93
POLA1NT	PRIM2	PRIM2	4|5|0	9	3	3	1|17|4|15	0	0	0	0	0	-44.02	0.32	0.93
POLA1NT	RAB6A	RAB6A	4|2|3	9	3	3	6|11|8|15	0	0	0	0	0	-41.35	0.3	0.93
POLA1NT	BSG	BSG	5|2|2	9	3	3	6|9|6|15	0	0	0	0	0	-36.98	0.33	0.93
POLA1NT	SARS	SARS	3|4|2	9	3	3	11|45|15|49	0	0	0	0	0	-127.54	0.1	0.93
POLA1NT	RPN2	RPN2	6|3|0	9	3	3	8|33|8|29	0	0	0	0	0	-89.63	0.15	0.93
POLA1NT	EIF3C	EIF3C	5|3|1	9	3	3	9|34|18|48	0	0	0	0	0	-119.52	0.11	0.93
POLA1NT	RPL19	RPL19	3|4|2	9	3	3	6|15|8|24	0	0	0	0	0	-54.7	0.23	0.93
POLA1NT	NUDT19	NUDT19	5|3|1	9	3	3	5|29|6|34	0	0	0	0	0	-80.69	0.16	0.93
POLA1NT	YWHAQ	YWHAQ	5|1|3	9	3	3	4|19|10|24	0	0	0	0	0	-62.33	0.21	0.93
POLA1NT	PES1	PES1	3|3|3	9	3	3	18|30|21|37	0	0	0	0	0	-109.29	0.11	0.93
POLA1NT	NARS	NARS	5|4|0	9	3	3	20|35|21|56	0	0	0	0	0	-150.12	0.09	0.93
POLA1NT	YARS	YARS	7|2|0	9	3	3	27|46|23|55	0	0	0	0	0	-171.62	0.08	0.93
POLA1NT	VDAC3	VDAC3	4|4|1	9	3	3	13|15|17|32	0	0	0	0	0	-84.56	0.16	0.93
POLA1NT	RPS14	RPS14	4|4|1	9	3	3	6|17|7|29	0	0	0	0	0	-64.41	0.2	0.93
POLA1NT	RPS24	RPS24	4|5|0	9	3	3	6|16|8|16	0	0	0	0	0	-54.56	0.26	0.93
POLA1NT	RPSA	RPSA	6|2|1	9	3	3	8|10|7|14	0	0	0	0	0	-43.41	0.31	0.93
POLA1NT	TMPO	TMPO	4|4|1	9	3	3	80|95|78|121	0	0	0	0	0	-416.27	0.03	0.93
POLA1NT	MDH2	MDH2	7|1|1	9	3	3	1|4|1|9	0	0	0	0	0	-17.43	0.8	0.9
POLA1NT	APEX1	APEX1	5|3|1	9	3	3	22|45|23|52	0	0	0	0	0	-156.51	0.08	0.93
POLA1NT	ANXA5	ANXA5	4|3|2	9	3	3	2|4|5|0	0	0	0	0	0	-11.99	1.09	0.91
POLA1NT	MCM7	MCM7	2|6|1	9	3	3	9|53|21|51	0	0	0	0	0	-147.21	0.09	0.93
POLA1NT	FDPS	FDPS	3|4|2	9	3	3	4|15|7|23	0	0	0	0	0	-50.31	0.24	0.93
POLA1NT	RPL8	RPL8	4|3|2	9	3	3	11|20|18|30	0	0	0	0	0	-83.21	0.15	0.93
POLA1NT	RPL35A	RPL35A	6|3|0	9	3	3	5|5|4|18	0	0	0	0	0	-38.54	0.38	0.93
POLA1NT	HMGB1	HMGB1	6|0|2	8	2.67	3	3|9|5|27	0	0	0	0	0	-51.55	0.24	0.93
POLA1NT	ATP1B3	ATP1B3	6|2|0	8	2.67	3	4|11|7|12	0	0	0	0	0	-41.41	0.31	0.93
POLA1NT	ABCE1	ABCE1	5|2|1	8	2.67	3	13|40|18|49	0	0	0	0	0	-131.79	0.09	0.93
POLA1NT	NAT10	NAT10	3|2|3	8	2.67	3	83|133|87|110	0	0	0	0	0	-454.54	0.03	0.93
POLA1NT	SF3B3	SF3B3	5|2|1	8	2.67	3	12|24|12|45	0	0	0	0	0	-101.79	0.11	0.93
POLA1NT	TMEM33	TMEM33	3|3|2	8	2.67	3	6|7|5|10	0	0	0	0	0	-28.84	0.38	0.93
POLA1NT	FEN1	FEN1	2|4|2	8	2.67	3	11|24|13|27	0	0	0	0	0	-78.8	0.14	0.93
POLA1NT	USMG5	USMG5	2|3|3	8	2.67	3	4|6|5|8	0	0	0	0	0	-23.75	0.46	0.93
POLA1NT	HIST1H1C	HIST1H1C	2|2|4	8	2.67	3	2|4|1|11	0	0	0	0	0	-18.15	0.59	0.93
POLA1NT	PSMB5	PSMB5	5|2|1	8	2.67	3	15|20|13|21	0	0	0	0	0	-76.29	0.15	0.93
POLA1NT	RPL35	RPL35	3|3|2	8	2.67	3	6|8|6|20	0	0	0	0	0	-40.81	0.27	0.93
POLA1NT	RPS20	RPS20	3|3|2	8	2.67	3	4|10|4|12	0	0	0	0	0	-30.67	0.36	0.93
POLA1NT	CPNE3	CPNE3	5|3|0	8	2.67	3	7|29|16|29	0	0	0	0	0	-93.21	0.13	0.93
POLA1NT	RPL38	RPL38	3|4|1	8	2.67	3	2|10|2|11	0	0	0	0	0	-27.77	0.43	0.93
POLA1NT	HMGN2	HMGN2	4|0|3	7	2.33	3	0|5|2|8	0	0	0	0	0	-20.22	0.62	0.92
POLA1NT	EFTUD2	EFTUD2	5|2|0	7	2.33	3	4|48|9|55	0	0	0	0	0	-131.68	0.08	0.93
POLA1NT	CAD	CAD	2|5|0	7	2.33	3	14|63|21|83	0	0	0	0	0	-204.58	0.05	0.93
POLA1NT	RBMX	RBMX	3|3|1	7	2.33	3	14|11|16|22	0	0	0	0	0	-69.64	0.15	0.93
POLA1NT	SLC25A13	SLC25A13	5|2|0	7	2.33	3	8|38|16|45	0	0	0	0	0	-121.99	0.09	0.93
POLA1NT	VIM	VIM	2|2|3	7	2.33	3	7|22|7|39	0	0	0	0	0	-78.16	0.12	0.93
POLA1NT	SUB1	SUB1	2|4|1	7	2.33	3	8|12|12|15	0	0	0	0	0	-52.13	0.2	0.93
POLA1NT	IBTK	IBTK	2|3|2	7	2.33	3	0|1|0|5	0	0	0	0	0	-7.02	1.56	0.83
POLA1NT	CCT6A	CCT6A	3|2|2	7	2.33	3	5|18|7|20	0	0	0	0	0	-51.53	0.19	0.93
POLA1NT	TIMM44	TIMM44	4|2|1	7	2.33	3	6|15|6|38	0	0	0	0	0	-70.68	0.14	0.93
POLA1NT	SLC25A1	SLC25A1	6|1|0	7	2.33	3	10|22|12|27	0	0	0	0	0	-82.26	0.13	0.93
POLA1NT	SRSF3	SRSF3	3|3|1	7	2.33	3	1|4|2|2	0	0	0	0	0	-11.86	1.04	0.9
POLA1NT	PTCD3	PTCD3	5|1|1	7	2.33	3	1|18|0|23	0	0	0	0	0	-45.53	0.22	0.93
POLA1NT	RPS23	RPS23	2|4|1	7	2.33	3	6|11|7|15	0	0	0	0	0	-43.26	0.24	0.93
POLA1NT	BLMH	BLMH	2|3|2	7	2.33	3	4|17|5|20	0	0	0	0	0	-47.13	0.2	0.93
POLA1NT	PSMD12	PSMD12	5|2|0	7	2.33	3	12|36|19|35	0	0	0	0	0	-116.74	0.09	0.93
POLA1NT	RPL28	RPL28	3|3|1	7	2.33	3	16|17|14|27	0	0	0	0	0	-81.63	0.13	0.93
POLA1NT	RPL26	RPL26	4|3|0	7	2.33	3	12|17|12|35	0	0	0	0	0	-87.55	0.12	0.93
POLA1NT	HCFC1	HCFC1	3|4|0	7	2.33	3	75|113|87|115	0	0	0	0	0	-440.22	0.02	0.93
POLA1NT	STT3A	STT3A	4|2|1	7	2.33	3	12|14|10|20	0	0	0	0	0	-61.94	0.17	0.93
POLA1NT	HNRNPK	HNRNPK	3|3|1	7	2.33	3	31|42|34|44	0	0	0	0	0	-167.46	0.06	0.93
POLA1NT	HNRNPD	HNRNPD	3|2|2	7	2.33	3	10|13|11|21	0	0	0	0	0	-57.38	0.17	0.93
POLA1NT	PRKAG1	PRKAG1	4|2|0	6	2	3	6|12|7|12	0	0	0	0	0	-44.91	0.22	0.93
POLA1NT	GLS	GLS	5|1|0	6	2	3	0|9|1|9	0	0	0	0	0	-24.37	0.42	0.92
POLA1NT	MIF	MIF	3|2|1	6	2	3	1|4|2|4	0	0	0	0	0	-13.85	0.73	0.91
POLA1NT	SYNCRIP	SYNCRIP	3|1|2	6	2	3	8|30|12|19	0	0	0	0	0	-75.57	0.12	0.93
POLA1NT	RPL7L1	RPL7L1	2|2|2	6	2	3	6|17|11|18	0	0	0	0	0	-53.97	0.15	0.93
POLA1NT	TSN	TSN	3|3|0	6	2	3	7|23|13|27	0	0	0	0	0	-81.01	0.11	0.93
POLA1NT	AGAP3	AGAP3	2|2|2	6	2	3	1|1|1|2	0	0	0	0	0	-6.78	1.6	0.84
POLA1NT	RAB10	RAB10	3|3|0	6	2	3	4|10|5|9	0	0	0	0	0	-34.86	0.29	0.93
POLA1NT	IGF2BP1	IGF2BP1	2|3|1	6	2	3	11|29|20|38	0	0	0	0	0	-107.66	0.08	0.93
POLA1NT	YWHAZ	YWHAZ	4|1|1	6	2	3	1|18|9|23	0	0	0	0	0	-55.66	0.16	0.93
POLA1NT	PFKL	PFKL	3|3|0	6	2	3	9|40|20|47	0	0	0	0	0	-132.08	0.07	0.93
POLA1NT	CROCC	CROCC	3|2|1	6	2	3	4|0|1|2	0	0	0	0	0	-10	1.14	0.88
POLA1NT	PRMT1	PRMT1	4|1|1	6	2	3	6|27|12|41	0	0	0	0	0	-93.99	0.09	0.93
POLA1NT	SNRPD3	SNRPD3	2|2|2	6	2	3	9|13|8|17	0	0	0	0	0	-48.88	0.17	0.93
POLA1NT	PLD3	PLD3	2|2|2	6	2	3	3|5|2|3	0	0	0	0	0	-13.9	0.62	0.93
POLA1NT	EIF5A	EIF5A	2|2|2	6	2	3	3|15|6|18	0	0	0	0	0	-42.95	0.19	0.93
POLA1NT	RBM39	RBM39	1|3|2	6	2	3	7|25|16|30	0	0	0	0	0	-85.53	0.1	0.93
POLA1NT	UBA2	UBA2	2|4|0	6	2	3	17|48|20|46	0	0	0	0	0	-149.04	0.06	0.93
POLA1NT	RPS26	RPS26	3|3|0	6	2	3	4|7|5|11	0	0	0	0	0	-33.73	0.3	0.93
POLA1NT	QARS	QARS	1|3|2	6	2	3	14|48|18|73	0	0	0	0	0	-168.21	0.05	0.93
POLA1NT	DAD1	DAD1	2|2|2	6	2	3	4|3|4|3	0	0	0	0	0	-14.87	0.57	0.93
POLA1NT	RPL21	RPL21	2|2|2	6	2	3	9|11|9|16	0	0	0	0	0	-46.8	0.18	0.93
POLA1NT	FBLL1	FBLL1	2|2|2	6	2	3	2|2|2|4	0	0	0	0	0	-11.22	0.8	0.93
POLA1NT	APMAP	APMAP	3|2|1	6	2	3	1|8|2|13	0	0	0	0	0	-26.52	0.33	0.93
POLA1NT	ECI1	ECI1	3|1|2	6	2	3	2|5|2|9	0	0	0	0	0	-20.66	0.44	0.93
POLA1NT	ME2	ME2	4|2|0	6	2	3	2|15|3|18	0	0	0	0	0	-45.14	0.21	0.93
POLA1NT	VPS26A	VPS26A	2|4|0	6	2	3	6|15|10|14	0	0	0	0	0	-53.66	0.18	0.93
POLA1NT	PSMB1	PSMB1	5|1|0	6	2	3	9|20|12|19	0	0	0	0	0	-70.26	0.13	0.93
POLA1NT	RPL31	RPL31	3|3|0	6	2	3	0|8|0|17	0	0	0	0	0	-30.52	0.32	0.93
POLA1NT	GNA13	GNA13	2|2|2	6	2	3	3|8|0|4	0	0	0	0	0	-15.5	0.53	0.93
POLA1NT	SDHA	SDHA	6|0|0	6	2	3	7|18|5|27	0	0	0	0	0	-66.26	0.14	0.93
POLA1NT	AP1M1	AP1M1	2|3|0	5	1.67	3	2|25|11|25	0	0	0	0	0	-72.95	0.11	0.93
POLA1NT	HSP90B1	HSP90B1	4|0|1	5	1.67	3	0|5|4|1	0	0	0	0	0	-14.95	0.67	0.9
POLA1NT	CCT2	CCT2	3|1|1	5	1.67	3	1|5|3|6	0	0	0	0	0	-17.85	0.44	0.93
POLA1NT	MYH14	MYH14	2|2|1	5	1.67	3	1|2|2|2	0	0	0	0	0	-10.06	0.95	0.89
POLA1NT	RHOA	RHOA	2|3|0	5	1.67	3	5|8|7|11	0	0	0	0	0	-38.21	0.22	0.93
POLA1NT	CAPZA2	CAPZA2	2|1|2	5	1.67	3	2|17|1|16	0	0	0	0	0	-39.18	0.19	0.93
POLA1NT	PSMD8	PSMD8	2|2|1	5	1.67	3	5|13|6|15	0	0	0	0	0	-43.08	0.17	0.93
POLA1NT	PSMD6	PSMD6	1|3|1	5	1.67	3	6|32|19|38	0	0	0	0	0	-104.13	0.07	0.93
POLA1NT	PFN1	PFN1	1|3|1	5	1.67	3	1|2|1|3	0	0	0	0	0	-10.06	0.95	0.89
POLA1NT	CDK13	CDK13	2|1|2	5	1.67	3	21|40|25|45	0	0	0	0	0	-144.5	0.05	0.93
POLA1NT	NUDC	NUDC	1|3|1	5	1.67	3	4|10|11|12	0	0	0	0	0	-41.17	0.18	0.93
POLA1NT	YARS2	YARS2	3|1|1	5	1.67	3	2|22|3|22	0	0	0	0	0	-53.26	0.14	0.93
POLA1NT	IPO5	IPO5	5|0|0	5	1.67	3	0|41|3|77	0	0	0	0	0	-136.99	0.06	0.93
POLA1NT	NMT1	NMT1	4|1|0	5	1.67	3	5|20|8|23	0	0	0	0	0	-65.26	0.12	0.93
POLA1NT	MAPK1	MAPK1	2|2|1	5	1.67	3	4|25|8|28	0	0	0	0	0	-70.91	0.1	0.93
POLA1NT	UQCRC2	UQCRC2	5|0|0	5	1.67	3	5|19|8|28	0	0	0	0	0	-69.59	0.11	0.93
POLA1NT	RNPS1	RNPS1	2|2|1	5	1.67	3	2|6|2|6	0	0	0	0	0	-18.8	0.42	0.93
POLA1NT	EEF1E1	EEF1E1	3|2|0	5	1.67	3	4|13|4|9	0	0	0	0	0	-36.77	0.22	0.93
POLA1NT	HNRNPAB	HNRNPAB	2|1|2	5	1.67	3	2|8|2|13	0	0	0	0	0	-27.69	0.27	0.93
POLA1NT	FANCI	FANCI	2|2|1	5	1.67	3	39|99|58|97	0	0	0	0	0	-324.99	0.02	0.93
POLA1NT	YWHAB	YWHAB	2|2|1	5	1.67	3	0|6|0|7	0	0	0	0	0	-15.21	0.51	0.93
POLA1NT	PITPNB	PITPNB	2|3|0	5	1.67	3	4|11|7|35	0	0	0	0	0	-65.94	0.12	0.93
POLA1NT	TMED10	TMED10	4|0|1	5	1.67	3	6|17|9|22	0	0	0	0	0	-63.24	0.12	0.93
POLA1NT	TAGLN2	TAGLN2	3|1|1	5	1.67	3	17|26|16|24	0	0	0	0	0	-91.78	0.08	0.93
POLA1NT	NAA15	NAA15	3|2|0	5	1.67	3	9|40|18|58	0	0	0	0	0	-141.99	0.05	0.93
POLA1NT	MCM2	MCM2	3|2|0	5	1.67	3	12|39|17|51	0	0	0	0	0	-135.44	0.06	0.93
POLA1NT	PYGL	PYGL	3|2|0	5	1.67	3	3|51|16|72	0	0	0	0	0	-160.76	0.05	0.93
POLA1NT	PPP2CA	PPP2CA	2|3|0	5	1.67	3	3|20|3|19	0	0	0	0	0	-52.84	0.15	0.93
POLA1NT	RPL9	RPL9	2|3|0	5	1.67	3	4|22|9|21	0	0	0	0	0	-65.26	0.12	0.93
POLA1NT	TOMM20	TOMM20	2|1|2	5	1.67	3	2|5|4|2	0	0	0	0	0	-15.81	0.51	0.93
POLA1NT	IPO9	IPO9	2|2|1	5	1.67	3	0|10|0|20	0	0	0	0	0	-32.59	0.22	0.93
POLA1NT	ACTR2	ACTR2	3|1|1	5	1.67	3	8|20|10|26	0	0	0	0	0	-70.13	0.1	0.93
POLA1NT	PSMB2	PSMB2	3|2|0	5	1.67	3	5|10|5|13	0	0	0	0	0	-40.21	0.2	0.93
POLA1NT	RPS19	RPS19	2|3|0	5	1.67	3	6|15|5|26	0	0	0	0	0	-60.66	0.13	0.93
POLA1NT	EMG1	EMG1	1|2|2	5	1.67	3	7|20|7|20	0	0	0	0	0	-59.2	0.12	0.93
POLA1NT	SRSF11	SRSF11	2|2|0	4	1.33	3	2|9|3|9	0	0	0	0	0	-29.08	0.23	0.93
POLA1NT	RRP1B	RRP1B	0|2|2	4	1.33	3	22|43|25|69	0	0	0	0	0	-180.27	0.03	0.93
POLA1NT	XPO5	XPO5	4|0|0	4	1.33	3	10|51|8|51	0	0	0	0	0	-136.26	0.04	0.93
POLA1NT	PSMD11	PSMD11	1|3|0	4	1.33	3	11|33|15|42	0	0	0	0	0	-115.39	0.05	0.93
POLA1NT	ARF4	ARF4	3|1|0	4	1.33	3	4|8|5|8	0	0	0	0	0	-31.56	0.21	0.93
POLA1NT	SAR1A	SAR1A	2|1|1	4	1.33	3	2|6|3|3	0	0	0	0	0	-16.84	0.38	0.93
POLA1NT	RTN3	RTN3	1|1|2	4	1.33	3	2|0|2|7	0	0	0	0	0	-13.52	0.48	0.93
POLA1NT	ATP5J2	ATP5J2	1|3|0	4	1.33	3	5|8|6|8	0	0	0	0	0	-33.78	0.2	0.93
POLA1NT	ZMPSTE24	ZMPSTE24	3|1|0	4	1.33	3	6|18|6|15	0	0	0	0	0	-53.26	0.12	0.93
POLA1NT	TBL3	TBL3	3|1|0	4	1.33	3	12|42|15|32	0	0	0	0	0	-115.43	0.05	0.93
POLA1NT	KHDRBS1	KHDRBS1	3|1|0	4	1.33	3	8|17|10|21	0	0	0	0	0	-65.64	0.1	0.93
POLA1NT	RUVBL1	RUVBL1	1|2|1	4	1.33	3	2|17|4|18	0	0	0	0	0	-44.73	0.13	0.93
POLA1NT	SSB	SSB	3|1|0	4	1.33	3	16|39|24|39	0	0	0	0	0	-134.77	0.05	0.93
POLA1NT	ADSL	ADSL	1|2|1	4	1.33	3	6|21|7|25	0	0	0	0	0	-64.51	0.09	0.93
POLA1NT	SET	SET	2|1|1	4	1.33	3	11|16|12|19	0	0	0	0	0	-64.19	0.09	0.93
POLA1NT	HNRNPA3	HNRNPA3	2|2|0	4	1.33	3	14|24|17|34	0	0	0	0	0	-102.4	0.06	0.93
POLA1NT	SF3B2	SF3B2	1|3|0	4	1.33	3	50|82|63|88	0	0	0	0	0	-319.97	0.02	0.93
POLA1NT	SYNGAP1	SYNGAP1	2|1|1	4	1.33	3	2|0|0|2	0	0	0	0	0	-7.32	1.33	0.85
POLA1NT	ZGRF1	ZGRF1	2|1|1	4	1.33	3	3|0|1|6	0	0	0	0	0	-12.54	0.53	0.93
POLA1NT	SLC16A1	SLC16A1	1|2|1	4	1.33	3	5|12|7|14	0	0	0	0	0	-42.13	0.14	0.93
POLA1NT	DYNLL1	DYNLL1	2|2|0	4	1.33	3	6|8|6|14	0	0	0	0	0	-41.39	0.16	0.93
POLA1NT	TPI1	TPI1	1|3|0	4	1.33	3	0|0|3|1	0	0.01	0	0.01	0	-8.52	1.33	0.82
POLA1NT	MAATS1	MAATS1	2|1|1	4	1.33	3	2|0|2|0	0	0	0	0	0	-7.32	1.33	0.85
POLA1NT	MATR3	MATR3	2|2|0	4	1.33	3	25|48|35|58	0	0	0	0	0	-188.54	0.03	0.93
POLA1NT	SURF4	SURF4	2|1|1	4	1.33	3	2|11|3|9	0	0	0	0	0	-27.87	0.21	0.93
POLA1NT	KARS	KARS	2|2|0	4	1.33	3	5|24|12|28	0	0	0	0	0	-79.72	0.08	0.93
POLA1NT	PPP2R1A	PPP2R1A	1|3|0	4	1.33	3	1|18|1|19	0	0	0	0	0	-46.09	0.14	0.93
POLA1NT	RPL29	RPL29	2|2|0	4	1.33	3	4|4|4|5	0	0	0	0	0	-22.75	0.31	0.93
POLA1NT	NDUFS3	NDUFS3	3|0|1	4	1.33	3	0|4|1|8	0	0	0	0	0	-17.84	0.41	0.93
POLA1NT	RECQL	RECQL	2|2|0	4	1.33	3	9|30|13|40	0	0	0	0	0	-105.27	0.06	0.93
POLA1NT	MRTO4	MRTO4	1|1|2	4	1.33	3	7|22|15|28	0	0	0	0	0	-78.95	0.07	0.93
POLA1NT	MAP7D3	MAP7D3	2|1|1	4	1.33	3	2|5|0|10	0	0	0	0	0	-19.29	0.31	0.93
POLA1NT	NPM1	NPM1	1|2|1	4	1.33	3	34|50|34|50	0	0	0	0	0	-186.08	0.03	0.93
POLA1NT	HSPA4	HSPA4	2|1|0	3	1	3	1|13|3|13	0	0	0	0	0	-36.4	0.13	0.93
POLA1NT	PDCD10	PDCD10	2|1|0	3	1	3	1|6|0|8	0	0	0	0	0	-20.14	0.27	0.93
POLA1NT	DCDC1	DCDC1	1|1|1	3	1	3	0|0|0|0	0	0	0	0	0	-3.22	10	0.93
POLA1NT	CDIPT	CDIPT	2|0|1	3	1	3	2|6|2|4	0	0	0	0	0	-19.57	0.29	0.93
POLA1NT	S100A9	S100A9	1|0|2	3	1	3	13|0|0|0	0	0	0	0	0	-17.27	0.31	0.93
POLA1NT	SEC61B	SEC61B	1|1|1	3	1	3	4|3|4|5	0	0	0	0	0	-18.84	0.25	0.93
POLA1NT	RAB21	RAB21	2|1|0	3	1	3	2|13|2|15	0	0	0	0	0	-38.49	0.12	0.93
POLA1NT	THAP4	THAP4	2|1|0	3	1	3	2|0|1|1	0	0	0	0	0	-8.76	1	0.86
POLA1NT	PNP	PNP	3|0|0	3	1	3	2|16|4|15	0	0	0	0	0	-44.11	0.11	0.93
POLA1NT	NSF	NSF	2|1|0	3	1	3	3|15|4|27	0	0	0	0	0	-57.17	0.08	0.93
POLA1NT	DKC1	DKC1	2|1|0	3	1	3	14|36|21|51	0	0	0	0	0	-138.91	0.03	0.93
POLA1NT	COPS3	COPS3	1|2|0	3	1	3	6|15|8|21	0	0	0	0	0	-58.8	0.08	0.93
POLA1NT	PGAM1	PGAM1	2|1|0	3	1	3	4|20|10|21	0	0	0	0	0	-64.27	0.07	0.93
POLA1NT	CFAP20	CFAP20	3|0|0	3	1	3	3|12|5|6	0	0	0	0	0	-32.39	0.15	0.93
POLA1NT	NOC2L	NOC2L	1|1|1	3	1	3	10|25|13|29	0	0	0	0	0	-84.5	0.05	0.93
POLA1NT	SKIV2L2	SKIV2L2	1|2|0	3	1	3	15|59|22|62	0	0	0	0	0	-179.01	0.03	0.93
POLA1NT	MT-CO2	MT-CO2	3|0|0	3	1	3	0|6|0|9	0	0	0	0	0	-20.01	0.27	0.93
POLA1NT	PPIL1	PPIL1	2|1|0	3	1	3	4|7|5|9	0	0	0	0	0	-31.56	0.16	0.93
POLA1NT	ACOT7	ACOT7	2|1|0	3	1	3	6|15|7|22	0	0	0	0	0	-58.71	0.08	0.93
POLA1NT	CYCS	CYCS	2|0|1	3	1	3	3|11|8|16	0	0	0	0	0	-45.54	0.11	0.93
POLA1NT	PCNP	PCNP	1|2|0	3	1	3	17|14|17|22	0	0	0	0	0	-81.67	0.06	0.93
POLA1NT	PPP1CA	PPP1CA	3|0|0	3	1	3	17|34|19|40	0	0	0	0	0	-125.79	0.04	0.93
POLA1NT	PFAS	PFAS	0|1|2	3	1	3	0|1|0|4	0	0	0	0	0	-9.54	0.8	0.87
POLA1NT	PA2G4	PA2G4	2|1|0	3	1	3	8|25|12|34	0	0	0	0	0	-90.88	0.05	0.93
POLA1NT	DNM2	DNM2	2|1|0	3	1	3	9|42|17|47	0	0	0	0	0	-130.93	0.03	0.93
POLA1NT	CAP1	CAP1	2|1|0	3	1	3	3|8|4|12	0	0	0	0	0	-33.48	0.15	0.93
POLA1NT	SMU1	SMU1	1|1|1	3	1	3	4|32|11|40	0	0	0	0	0	-95.04	0.05	0.93
POLA1NT	HIGD1A	HIGD1A	2|1|0	3	1	3	2|4|2|3	0	0	0	0	0	-16.26	0.36	0.93
POLA1NT	TMX2	TMX2	1|0|2	3	1	3	1|8|2|1	0	0	0	0	0	-16.71	0.33	0.93
POLA1NT	RNF168	RNF168	2|0|0	2	0.67	3	1|0|1|3	0	0	0	0	0	-9.87	0.53	0.89
POLA1NT	LARP1	LARP1	0|2|0	2	0.67	3	4|37|10|35	0	0	0	0	0	-98.39	0.03	0.93
POLA1NT	HNRNPL	HNRNPL	1|1|0	2	0.67	3	18|33|24|42	0	0	0	0	0	-133.73	0.02	0.93
POLA1NT	SRP14	SRP14	1|1|0	2	0.67	3	2|6|2|13	0	0	0	0	0	-28.79	0.12	0.93
POLA1NT	HSD17B12	HSD17B12	1|1|0	2	0.67	3	5|22|7|18	0	0	0	0	0	-60.83	0.05	0.93
POLA1NT	PSMD13	PSMD13	1|1|0	2	0.67	3	0|9|0|12	0	0	0	0	0	-26.29	0.13	0.93
POLA1NT	SRBD1	SRBD1	2|0|0	2	0.67	3	1|2|0|1	0	0	0	0	0	-8.76	0.67	0.86
POLA1NT	EIF2S1	EIF2S1	2|0|0	2	0.67	3	1|7|1|13	0	0	0	0	0	-27.53	0.12	0.93
POLA1NT	EIF3K	EIF3K	1|1|0	2	0.67	3	0|1|0|7	0	0	0	0	0	-12.19	0.33	0.93
POLA1NT	COA3	COA3	1|1|0	2	0.67	3	3|9|4|7	0	0	0	0	0	-29.34	0.12	0.93
POLA1NT	MPC2	MPC2	1|1|0	2	0.67	3	0|6|1|10	0	0	0	0	0	-22.08	0.16	0.93
POLA1NT	EPHX1	EPHX1	1|1|0	2	0.67	3	3|12|9|23	0	0	0	0	0	-55.26	0.06	0.93
POLA1NT	TLN1	TLN1	1|0|1	2	0.67	3	0|4|2|6	0	0	0	0	0	-16.97	0.22	0.93
POLA1NT	DDX39A	DDX39A	1|1|0	2	0.67	3	2|10|1|16	0	0	0	0	0	-35.14	0.09	0.93
POLA1NT	LRRIQ1	LRRIQ1	1|1|0	2	0.67	3	0|0|1|0	0	0	0	0	0	-6.27	2.67	0.93
POLA1NT	PAFAH1B1	PAFAH1B1	1|1|0	2	0.67	3	4|13|12|23	0	0	0	0	0	-60.89	0.05	0.93
POLA1NT	ADAR	ADAR	0|2|0	2	0.67	3	28|70|38|84	0	0	0	0	0	-248.67	0.01	0.93
POLA1NT	SF3A3	SF3A3	1|0|1	2	0.67	3	4|14|8|13	0	0	0	0	0	-46.83	0.07	0.93
POLA1NT	GTPBP4	GTPBP4	1|1|0	2	0.67	3	19|54|26|48	0	0	0	0	0	-167.02	0.02	0.93
POLA1NT	TECR	TECR	1|1|0	2	0.67	3	7|22|13|24	0	0	0	0	0	-76.65	0.04	0.93
POLA1NT	U2SURP	U2SURP	1|1|0	2	0.67	3	57|82|60|107	0	0	0	0	0	-345.56	0.01	0.93
POLA1NT	FIGNL1	FIGNL1	1|0|1	2	0.67	3	0|2|1|6	0	0	0	0	0	-13.67	0.3	0.93
POLA1NT	IRS4	IRS4	0|2|0	2	0.67	3	6|42|16|49	0	0	0	0	0	-128.56	0.02	0.93
POLA1NT	IQGAP1	IQGAP1	1|1|0	2	0.67	3	11|66|19|70	0	0	0	0	0	-187.78	0.02	0.93
POLA1NT	DDHD1	DDHD1	1|0|1	2	0.67	3	0|7|0|5	0	0	0	0	0	-16.65	0.22	0.93
POLA1NT	MAT2A	MAT2A	0|2|0	2	0.67	3	5|11|9|24	0	0	0	0	0	-57.48	0.05	0.93
POLA1NT	NUP210	NUP210	2|0|0	2	0.67	3	4|19|5|31	0	0	0	0	0	-68.33	0.05	0.93
POLA1NT	GNPDA1	GNPDA1	1|0|1	2	0.67	3	0|6|0|7	0	0	0	0	0	-17.8	0.21	0.93
POLA1NT	SLC25A4	SLC25A4	2|0|0	2	0.67	3	2|10|7|12	0	0	0	0	0	-37.91	0.09	0.93
POLA1NT	SLTM	SLTM	1|0|1	2	0.67	3	4|12|8|16	0	0	0	0	0	-47.8	0.07	0.93
POLA1NT	GSPT1	GSPT1	2|0|0	2	0.67	3	1|13|1|23	0	0	0	0	0	-44.89	0.07	0.93
POLA1NT	CISD1	CISD1	2|0|0	2	0.67	3	3|9|5|16	0	0	0	0	0	-39.85	0.08	0.93
POLA1NT	SFPQ	SFPQ	2|0|0	2	0.67	3	26|34|28|47	0	0	0	0	0	-154.09	0.02	0.93
POLA1NT	GNAS	GNAS	1|1|0	2	0.67	3	4|16|6|19	0	0	0	0	0	-53.09	0.06	0.93
POLA1NT	DPM1	DPM1	1|0|1	2	0.67	3	3|10|4|14	0	0	0	0	0	-37.75	0.09	0.93
POLA1NT	RHEB	RHEB	0|2|0	2	0.67	3	4|7|4|8	0	0	0	0	0	-29.37	0.12	0.93
POLA1NT	CMYA5	CMYA5	2|0|0	2	0.67	3	1|1|0|0	0	0.01	0	0.01	0	-7.17	1.33	0.81
POLA1NT	COPG2	COPG2	2|0|0	2	0.67	3	4|33|5|37	0	0	0	0	0	-90.49	0.03	0.93
POLA1NT	CKAP4	CKAP4	0|2|0	2	0.67	3	9|22|11|43	0	0	0	0	0	-97.34	0.03	0.93
POLA1NT	SETD1A	SETD1A	2|0|0	2	0.67	3	3|19|7|21	0	0	0	0	0	-58.55	0.05	0.93
POLA1NT	ERMP1	ERMP1	0|1|1	2	0.67	3	1|5|1|4	0	0	0	0	0	-16.2	0.24	0.93
POLA1NT	SCAMP3	SCAMP3	0|1|1	2	0.67	3	2|5|2|7	0	0	0	0	0	-21.53	0.17	0.93
POLA1NT	IPO7	IPO7	2|0|0	2	0.67	3	4|36|4|36	0	0	0	0	0	-91.53	0.03	0.93
POLA1NT	ATP5O	ATP5O	2|0|0	2	0.67	3	0|8|1|17	0	0	0	0	0	-31.71	0.1	0.93
POLA1NT	KIF20B	KIF20B	1|1|0	2	0.67	3	0|6|0|12	0	0	0	0	0	-23.06	0.15	0.93
POLA1NT	RPS15	RPS15	1|0|1	2	0.67	3	0|7|0|12	0	0	0	0	0	-24.22	0.14	0.93
POLA1NT	TMX1	TMX1	2|0|0	2	0.67	3	5|4|5|10	0	0	0	0	0	-30.44	0.11	0.93
POLA1NT	RPL36	RPL36	2|0|0	2	0.67	3	7|9|7|14	0	0	0	0	0	-44.88	0.07	0.93
POLA1NT	PRPF38A	PRPF38A	1|1|0	2	0.67	3	0|3|1|8	0	0	0	0	0	-16.65	0.22	0.93
POLA1NT	GNA11	GNA11	1|1|0	2	0.67	3	0|2|1|2	0	0	0	0	0	-9.88	0.53	0.93
POLA1NT	SERPINH1	SERPINH1	1|1|0	2	0.67	3	0|6|0|12	0	0	0	0	0	-23.06	0.15	0.93
POLA1NT	RER1	RER1	0|1|0	1	0.33	3	6|6|7|10	0	0	0	0	0	-35.98	0.05	0.93
POLA1NT	TCOF1	TCOF1	0|1|0	1	0.33	3	102|109|98|123	0	0	0	0	0	-488.05	0	0.93
POLA1NT	ANO5	ANO5	1|0|0	1	0.33	3	0|3|1|3	0	0	0	0	0	-12.01	0.19	0.93
POLA1NT	PLEC	PLEC	0|0|1	1	0.33	3	0|1|0|1	0	0	0	0	0	-7.17	0.67	0.93
POLA1NT	MTHFD1L	MTHFD1L	1|0|0	1	0.33	3	0|15|3|20	0	0	0	0	0	-45	0.04	0.93
POLA1NT	ATAD2	ATAD2	1|0|0	1	0.33	3	0|10|0|9	0	0	0	0	0	-24.27	0.07	0.93
POLA1NT	GFPT1	GFPT1	0|1|0	1	0.33	3	7|32|12|40	0	0	0	0	0	-104.1	0.01	0.93
POLA1NT	EMC1	EMC1	1|0|0	1	0.33	3	1|16|2|18	0	0	0	0	0	-43.9	0.04	0.93
POLA1NT	EIF4A2	EIF4A2	0|0|1	1	0.33	3	0|4|2|11	0	0	0	0	0	-22.05	0.08	0.93
POLA1NT	RIF1	RIF1	0|1|0	1	0.33	3	60|127|66|148	0	0	0	0	0	-451.79	0	0.93
POLA1NT	TUBGCP3	TUBGCP3	1|0|0	1	0.33	3	0|24|0|17	0	0	0	0	0	-48.1	0.03	0.93
POLA1NT	SMARCA5	SMARCA5	1|0|0	1	0.33	3	23|80|40|85	0	0	0	0	0	-257.53	0.01	0.93
POLA1NT	PSMD7	PSMD7	1|0|0	1	0.33	3	1|15|3|19	0	0	0	0	0	-45.07	0.04	0.93
POLA1NT	PSMC1	PSMC1	0|1|0	1	0.33	3	1|9|1|10	0	0	0	0	0	-26.51	0.06	0.93
POLA1NT	RNMT	RNMT	0|1|0	1	0.33	3	0|5|0|8	0	0	0	0	0	-17.75	0.1	0.93
POLA1NT	LCP1	LCP1	0|1|0	1	0.33	3	6|19|6|26	0	0	0	0	0	-66.29	0.02	0.93
POLA1NT	TRIP13	TRIP13	1|0|0	1	0.33	3	4|18|10|25	0	0	0	0	0	-66.37	0.02	0.93
POLA1NT	CYB5B	CYB5B	0|1|0	1	0.33	3	2|3|1|2	0	0	0	0	0	-12.95	0.17	0.93
POLA1NT	LRRC40	LRRC40	0|0|1	1	0.33	3	0|9|1|14	0	0	0	0	0	-29.53	0.06	0.93
POLA1NT	VAT1	VAT1	0|1|0	1	0.33	3	5|7|2|18	0	0	0	0	0	-38.49	0.04	0.93
POLA1NT	ZNF280D	ZNF280D	1|0|0	1	0.33	3	0|1|0|1	0	0	0	0	0	-7.17	0.67	0.93
POLA1NT	CCDC154	CCDC154	0|1|0	1	0.33	3	1|0|1|1	0	0	0	0	0	-8.07	0.44	0.93
POLA1NT	CCAR2	CCAR2	1|0|0	1	0.33	3	23|52|31|64	0	0	0	0	0	-192.77	0.01	0.93
POLA1NT	U2AF2	U2AF2	1|0|0	1	0.33	3	10|26|16|32	0	0	0	0	0	-96.65	0.02	0.93
POLA1NT	FTSJ3	FTSJ3	0|1|0	1	0.33	3	43|64|47|58	0	0	0	0	0	-240.67	0.01	0.93
POLA1NT	PIGR	PIGR	1|0|0	1	0.33	3	4|0|0|0	0	0	0	0	0	-8.17	0.33	0.93
POLA1NT	RSF1	RSF1	1|0|0	1	0.33	3	4|19|7|35	0	0	0	0	0	-74.94	0.02	0.93
POLA1NT	PI4KA	PI4KA	1|0|0	1	0.33	3	0|3|0|2	0	0	0	0	0	-9.73	0.27	0.93
POLA1NT	NAE1	NAE1	1|0|0	1	0.33	3	1|6|1|5	0	0	0	0	0	-18.14	0.1	0.93
POLA1NT	CLIC1	CLIC1	1|0|0	1	0.33	3	1|4|2|6	0	0	0	0	0	-18.3	0.1	0.93
POLA1NT	HNRNPA0	HNRNPA0	0|0|1	1	0.33	3	13|20|16|30	0	0	0	0	0	-91.35	0.02	0.93
POLA1NT	DCXR	DCXR	1|0|0	1	0.33	3	1|5|0|12	0	0	0	0	0	-23.11	0.07	0.93
POLA1NT	PRDX3	PRDX3	0|0|1	1	0.33	3	0|1|0|7	0	0	0	0	0	-12.19	0.17	0.93
POLA1NT	SMARCA2	SMARCA2	1|0|0	1	0.33	3	0|2|0|3	0	0	0	0	0	-9.73	0.27	0.93
POLA1NT	PFKM	PFKM	0|1|0	1	0.33	3	5|28|12|38	0	0	0	0	0	-95.15	0.02	0.93
POLA1NT	VCL	VCL	1|0|0	1	0.33	3	0|12|0|7	0	0	0	0	0	-24.22	0.07	0.93
POLA1NT	LMAN1	LMAN1	1|0|0	1	0.33	3	1|6|3|20	0	0	0	0	0	-36.12	0.04	0.93
POLA1NT	NKTR	NKTR	1|0|0	1	0.33	3	0|0|0|3	0	0	0	0	0	-8.31	0.44	0.93
POLA1NT	LAMP1	LAMP1	0|1|0	1	0.33	3	0|4|0|4	0	0	0	0	0	-12.57	0.17	0.93
POLA1NT	FAM3C	FAM3C	0|1|0	1	0.33	3	2|9|3|8	0	0	0	0	0	-27.99	0.06	0.93
POLA1NT	AHSA1	AHSA1	1|0|0	1	0.33	3	1|10|3|12	0	0	0	0	0	-32.09	0.05	0.93
POLA1NT	DNMT1	DNMT1	0|1|0	1	0.33	3	10|52|24|59	0	0	0	0	0	-164.44	0.01	0.93
POLA1NT	ZC3HAV1	ZC3HAV1	1|0|0	1	0.33	3	2|11|6|24	0	0	0	0	0	-50.64	0.03	0.93
POLA1NT	CUL5	CUL5	0|0|1	1	0.33	3	0|16|0|15	0	0	0	0	0	-37.23	0.04	0.93
POLA1NT	TRIM25	TRIM25	0|1|0	1	0.33	3	5|20|10|34	0	0	0	0	0	-79.54	0.02	0.93
POLA1NT	SNRPD2	SNRPD2	1|0|0	1	0.33	3	6|11|9|13	0	0	0	0	0	-47.09	0.03	0.93
POLA1NT	ABCF2	ABCF2	1|0|0	1	0.33	3	2|29|6|27	0	0	0	0	0	-73.81	0.02	0.93
POLA1NT	KATNAL2	KATNAL2	0|1|0	1	0.33	3	1|1|2|1	0	0	0	0	0	-9.88	0.27	0.93
POLA1NT	PWP2	PWP2	1|0|0	1	0.33	3	12|30|17|35	0	0	0	0	0	-107.84	0.01	0.93
POLA1NT	PHF3	PHF3	1|0|0	1	0.33	3	10|44|16|66	0	0	0	0	0	-154.19	0.01	0.93
POLA1NT	NAMPT	NAMPT	1|0|0	1	0.33	3	9|32|11|32	0	0	0	0	0	-96.4	0.02	0.93
POLA1NT	THRAP3	THRAP3	1|0|0	1	0.33	3	55|66|68|78	0	0	0	0	0	-302.58	0	0.93
POLA1NT	NDUFA9	NDUFA9	1|0|0	1	0.33	3	1|27|6|30	0	0	0	0	0	-73.76	0.02	0.93
POLA1NT	HTATSF1	HTATSF1	1|0|0	1	0.33	3	4|15|8|10	0	0	0	0	0	-44.56	0.04	0.93
POLA1NT	ATL2	ATL2	1|0|0	1	0.33	3	0|0|0|3	0	0	0	0	0	-8.31	0.44	0.93
POLA1NT	FARSB	FARSB	1|0|0	1	0.33	3	5|23|10|33	0	0	0	0	0	-81.83	0.02	0.93
POLA1NT	SRP68	SRP68	1|0|0	1	0.33	3	10|33|19|42	0	0	0	0	0	-118.79	0.01	0.93
POLA1NT	CORO1C	CORO1C	0|1|0	1	0.33	3	6|13|7|22	0	0	0	0	0	-56.45	0.03	0.93
POLA1NT	LTA4H	LTA4H	1|0|0	1	0.33	3	2|31|2|35	0	0	0	0	0	-80.34	0.02	0.93
POLA1NT	SPTBN1	SPTBN1	0|0|1	1	0.33	3	5|35|7|45	0	0	0	0	0	-104.95	0.01	0.93
POLA1NT	SERBP1	SERBP1	0|1|0	1	0.33	3	10|28|2|28	0	0	0	0	0	-78.37	0.02	0.93
POLA1NT	RDH11	RDH11	1|0|0	1	0.33	3	2|10|3|14	0	0	0	0	0	-35.35	0.05	0.93
POLA1NT	OAT	OAT	1|0|0	1	0.33	3	4|15|6|18	0	0	0	0	0	-50.96	0.03	0.93
POLA1NT	FLII	FLII	0|1|0	1	0.33	3	0|8|1|22	0	0	0	0	0	-37.11	0.04	0.93
POLA1NT	HK1	HK1	0|1|0	1	0.33	3	8|45|17|58	0	0	0	0	0	-145.29	0.01	0.93
POLA1NT	XRN2	XRN2	1|0|0	1	0.33	3	12|38|23|53	0	0	0	0	0	-143.33	0.01	0.93
POLA1NT	SCAF11	SCAF11	1|0|0	1	0.33	3	3|11|5|16	0	0	0	0	0	-42.12	0.04	0.93
POLA1NT	LANCL2	LANCL2	0|1|0	1	0.33	3	0|0|0|2	0	0	0	0	0	-7.26	0.67	0.93
POLA1NT	ARPC3	ARPC3	1|0|0	1	0.33	3	3|9|3|12	0	0	0	0	0	-33.4	0.05	0.93
POLA1NT	TMEM97	TMEM97	0|1|0	1	0.33	3	3|3|2|6	0	0	0	0	0	-19.5	0.1	0.93
POLA1NT	SLC25A40	SLC25A40	0|1|0	1	0.33	3	0|0|0|1	0	0	0	0	0	-6.27	1.33	0.93
POLA1NT	KDSR	KDSR	0|1|0	1	0.33	3	0|0|0|3	0	0	0	0	0	-8.31	0.44	0.93
POLA1NT	NUP153	NUP153	0|1|0	1	0.33	3	106|140|114|153	0	0	0	0	0	-578.48	0	0.93
POLA1NT	AIFM1	AIFM1	1|0|0	1	0.33	3	7|24|11|25	0	0	0	0	0	-77.65	0.02	0.93
POLA1NT	HNRNPF	HNRNPF	0|1|0	1	0.33	3	32|53|38|41	0	0	0	0	0	-186.77	0.01	0.93
POLA1NT	DDX20	DDX20	0|1|0	1	0.33	3	0|10|1|12	0	0	0	0	0	-28.64	0.06	0.93
POLA1NT	RRM2	RRM2	0|1|0	1	0.33	3	0|11|2|15	0	0	0	0	0	-33.97	0.05	0.93
POLA1NT	TXN	TXN	0|1|0	1	0.33	3	0|0|0|0	0	0	0	0	0	-5.73	3.33	0.93
POLA1NT	GMPR2	GMPR2	0|1|0	1	0.33	3	0|1|0|2	0	0	0	0	0	-8.06	0.44	0.93
POLA1NT	MPDU1	MPDU1	0|0|1	1	0.33	3	4|4|4|5	0	0	0	0	0	-22.75	0.08	0.93

## Sheet: SAINT_POLA1_NT_Results_interact
Bait	Prey	PreyGene	Spec	SpecSum	AvgSpec	NumReplicates	ctrlCounts	AvgP	MaxP	TopoAvgP	TopoMaxP	SaintScore	logOddsScore	FoldChange	BFDR	BioGrid	Hum Cell Map
POLA1NT	POLA1	POLA1	210|235|3	448	149.33	3	29|9|38	0.67	1	0.67	1	0.67	-103.44	5.89	0	1		In colour: SAINT (HEK293 as control) ≥ 0.95 and Min AvgSpec = 5
POLA1NT	PREX1	PREX1	3|3|1	7	2.33	3	0|0|0	0.47	0.7	0.47	0.7	0.47	-3.02	23.33	0.33			Fold Change (POLA1/HEK293) ≥ 1.5
POLA1NT	XP32	XP32	2|4|1	7	2.33	3	0|0|0	0.4	0.93	0.4	0.93	0.4	-3.02	23.33	0.43			Fold Change (POLA1/NLS) ≥ 1.5
POLA1NT	S100A9	S100A9	1|0|13	14	4.67	3	0|0|0	0.33	1	0.33	1	0.33	-5.52	46.67	0.49			Fold Change (POLA1/GFP & NLS) ≥ 1.5
POLA1NT	LYZ	LYZ	0|0|9	9	3	3	1|1|0	0.33	0.99	0.33	0.99	0.33	-7.56	4.5	0.53			SAINT score (HEK293 as control)
POLA1NT	PIGR	PIGR	1|0|4	5	1.67	3	0|0|0	0.31	0.93	0.31	0.93	0.31	-5.52	16.67	0.56
POLA1NT	KPRP	KPRP	5|13|8	26	8.67	3	0|3|0	0.29	0.63	0.29	0.63	0.29	-2.94	8.67	0.58
POLA1NT	DSG1	DSG1	1|8|0	9	3	3	1|2|0	0.28	0.84	0.28	0.84	0.28	-8.56	3	0.6
POLA1NT	PKP1	PKP1	4|0|0	4	1.33	3	0|0|1	0.27	0.82	0.27	0.82	0.27	-6.33	4	0.62
POLA1NT	DSP	DSP	13|7|2	22	7.33	3	1|0|4	0.17	0.45	0.17	0.45	0.17	-7.63	4.4	0.63
POLA1NT	POLA2	POLA2	11|14|0	25	8.33	3	5|0|4	0.1	0.24	0.1	0.24	0.1	-16.74	2.78	0.65
POLA1NT	SERPINA3	SERPINA3	10|13|1	24	8	3	0|3|5	0.09	0.22	0.09	0.22	0.09	-13.09	3	0.67
POLA1NT	EIF3F	EIF3F	2|0|0	2	0.67	3	0|0|0	0.09	0.27	0.09	0.27	0.09	-5.52	6.67	0.69
POLA1NT	SERPINA1	SERPINA1	11|12|0	23	7.67	3	0|3|5	0.08	0.15	0.08	0.15	0.08	-15.48	2.88	0.71
POLA1NT	HLCS	HLCS	6|5|0	11	3.67	3	3|0|1	0.03	0.07	0.03	0.07	0.03	-9.92	2.75	0.72
POLA1NT	CROCC	CROCC	3|2|4	9	3	3	0|1|2	0.02	0.04	0.02	0.04	0.02	-5.7	3	0.74
POLA1NT	PHB	PHB	7|2|0	9	3	3	4|0|3	0.01	0.02	0.01	0.02	0.01	-14.07	1.29	0.82
POLA1NT	CCDC22	CCDC22	2|5|1	8	2.67	3	2|2|1	0.01	0.02	0.01	0.02	0.01	-9.55	1.6	0.81
POLA1NT	THAP4	THAP4	2|1|2	5	1.67	3	0|1|1	0.01	0.01	0.01	0.01	0.01	-5.95	2.5	0.8
POLA1NT	SYNGAP1	SYNGAP1	2|1|2	5	1.67	3	0|0|2	0.01	0.01	0.01	0.01	0.01	-5.65	2.5	0.78
POLA1NT	MAATS1	MAATS1	2|1|2	5	1.67	3	0|2|0	0.01	0.01	0.01	0.01	0.01	-5.65	2.5	0.78
POLA1NT	VPS16	VPS16	1|3|0	4	1.33	3	3|0|0	0.01	0.02	0.01	0.02	0.01	-8.11	1.33	0.83
POLA1NT	CMYA5	CMYA5	2|0|1	3	1	3	1|0|0	0.01	0.04	0.01	0.04	0.01	-6.33	3	0.75
POLA1NT	CRTAP	CRTAP	2|0|0	2	0.67	3	0|0|1	0.01	0.04	0.01	0.04	0.01	-6.33	2	0.75
POLA1NT	PC	PC	196|174|95	465	155	3	134|87|157	0	0	0	0	0	-314.09	1.23	0.92
POLA1NT	PRKDC	PRKDC	110|48|170	328	109.33	3	363|175|437	0	0	0	0	0	#NAME?	0.34	0.92	Percent	20
POLA1NT	PCCA	PCCA	142|114|69	325	108.33	3	83|76|128	0	0	0	0	0	-244.94	1.13	0.92
POLA1NT	MCCC1	MCCC1	135|108|61	304	101.33	3	88|62|99	0	0	0	0	0	-211.37	1.22	0.91
POLA1NT	PARP1	PARP1	76|84|126	286	95.33	3	207|138|215	0	0	0	0	0	-591.91	0.51	0.92
POLA1NT	MKI67	MKI67	3|4|263	270	90	3	415|321|585	0	0	0	0	0	#NAME?	0.2	0.92
POLA1NT	DHX9	DHX9	58|53|100	211	70.33	3	144|115|164	0	0	0	0	0	-458.74	0.5	0.92
POLA1NT	EEF2	EEF2	60|59|75	194	64.67	3	135|87|135	0	0	0	0	0	-355.51	0.54	0.92
POLA1NT	FASN	FASN	42|52|71	165	55	3	176|99|191	0	0	0	0	0	-545.99	0.35	0.92
POLA1NT	HIST1H4A	HIST1H4A	60|39|65	164	54.67	3	91|67|128	0	0	0	0	0	-303.61	0.57	0.92
POLA1NT	NONO	NONO	23|25|112	160	53.33	3	165|135|181	0	0	0	0	0	-625.06	0.33	0.92
POLA1NT	ACACA	ACACA	83|66|9	158	52.67	3	25|8|38	0	0	0	0	0	-79.68	2.23	0.84
POLA1NT	FLNA	FLNA	59|56|40	155	51.67	3	102|71|125	0	0	0	0	0	-317.82	0.52	0.92
POLA1NT	GPI	GPI	48|47|52	147	49	3	95|59|102	0	0	0	0	0	-246.37	0.57	0.92
POLA1NT	EEF1A1	EEF1A1	50|44|51	145	48.33	3	130|66|110	0	0	0	0	0	-319.38	0.47	0.92
POLA1NT	SF3B1	SF3B1	21|10|110	141	47	3	181|128|171	0	0	0	0	0	-671.21	0.29	0.92
POLA1NT	HSP90AA1	HSP90AA1	51|42|45	138	46	3	75|60|110	0	0	0	0	0	-241.93	0.56	0.92
POLA1NT	PKM	PKM	38|41|43	122	40.67	3	105|51|102	0	0	0	0	0	-267.82	0.47	0.92
POLA1NT	EEF1G	EEF1G	38|36|43	117	39	3	64|45|57	0	0	0	0	0	-151.17	0.7	0.92
POLA1NT	GAPDH	GAPDH	45|34|36	115	38.33	3	65|50|68	0	0	0	0	0	-177.14	0.63	0.92
POLA1NT	TKT	TKT	34|30|51	115	38.33	3	81|58|91	0	0	0	0	0	-248.52	0.5	0.92
POLA1NT	LDHB	LDHB	37|34|43	114	38	3	59|34|60	0	0	0	0	0	-137.73	0.75	0.92	1	1	In colour: SAINT (HEK293 as control) ≥ 0.95 and Min AvgSpec = 5
POLA1NT	ACTN4	ACTN4	27|25|60	112	37.33	3	101|70|125	0	0	0	0	0	-352.91	0.38	0.92	1		Fold Change (SSRP1/NLS) ≥ 1.5
POLA1NT	XRCC6	XRCC6	32|29|48	109	36.33	3	95|57|115	0	0	0	0	0	-301.53	0.41	0.92	1		Fold Change (SSRP1/GFP) ≥ 1.5
POLA1NT	DVL2	DVL2	33|35|39	107	35.67	3	46|37|55	0	0	0	0	0	-120.91	0.78	0.92	1
POLA1NT	NUP153	NUP153	0|1|106	107	35.67	3	140|114|153	0	0	0	0	0	-611.76	0.26	0.92	1
POLA1NT	TCOF1	TCOF1	0|1|102	103	34.33	3	109|98|123	0	0	0	0	0	-496.72	0.31	0.92
POLA1NT	DDX21	DDX21	16|15|71	102	34	3	124|89|136	0	0	0	0	0	-460	0.29	0.92
POLA1NT	EIF4A1	EIF4A1	36|21|44	101	33.67	3	72|45|77	0	0	0	0	0	-220.6	0.52	0.92
POLA1NT	ILF3	ILF3	24|21|55	100	33.33	3	80|57|106	0	0	0	0	0	-289.04	0.41	0.92
POLA1NT	MYBBP1A	MYBBP1A	13|16|67	96	32	3	126|67|119	0	0	0	0	0	-412.66	0.31	0.92
POLA1NT	LDHA	LDHA	31|30|34	95	31.67	3	66|38|65	0	0	0	0	0	-166.24	0.56	0.92	1
POLA1NT	CSE1L	CSE1L	26|13|56	95	31.67	3	103|62|107	0	0	0	0	0	-354.7	0.35	0.92
POLA1NT	CCT8	CCT8	26|24|43	93	31	3	56|46|61	0	0	0	0	0	-171.69	0.57	0.92
POLA1NT	TARS	TARS	24|22|47	93	31	3	78|51|89	0	0	0	0	0	-251.43	0.43	0.92
POLA1NT	SLC25A5	SLC25A5	30|29|33	92	30.67	3	36|38|57	0	0	0	0	0	-118.91	0.7	0.92
POLA1NT	TUBB	TUBB	30|26|32	88	29.33	3	57|38|58	0	0	0	0	0	-153.57	0.58	0.92
POLA1NT	RPS3	RPS3	30|24|34	88	29.33	3	50|37|72	0	0	0	0	0	-165.44	0.55	0.92
POLA1NT	NAT10	NAT10	3|2|83	88	29.33	3	133|87|110	0	0	0	0	0	-484.59	0.27	0.92
POLA1NT	SNRNP200	SNRNP200	14|5|69	88	29.33	3	174|86|180	0	0	0	0	0	-633.11	0.2	0.92
POLA1NT	CCT4	CCT4	22|25|40	87	29	3	69|48|70	0	0	0	0	0	-208.73	0.47	0.92
POLA1NT	NCL	NCL	16|12|58	86	28.67	3	73|66|117	0	0	0	0	0	-334.67	0.34	0.92
POLA1NT	RPL6	RPL6	17|32|35	84	28	3	54|37|49	0	0	0	0	0	-156.26	0.6	0.92
POLA1NT	DDX39B	DDX39B	26|22|34	82	27.33	3	51|38|59	0	0	0	0	0	-155.49	0.55	0.92
POLA1NT	HNRNPU	HNRNPU	19|17|46	82	27.33	3	81|54|107	0	0	0	0	0	-298.9	0.34	0.92
POLA1NT	HCFC1	HCFC1	3|4|75	82	27.33	3	113|87|115	0	0	0	0	0	-457.61	0.26	0.92
POLA1NT	HIST1H2BC	HIST1H2BC	26|25|30	81	27	3	46|24|43	0	0	0	0	0	-103.11	0.72	0.92
POLA1NT	RBM27	RBM27	5|4|72	81	27	3	92|67|108	0	0	0	0	0	-381.32	0.3	0.92
POLA1NT	RPL7	RPL7	26|23|31	80	26.67	3	50|29|55	0	0	0	0	0	-134.31	0.6	0.92
POLA1NT	PTBP1	PTBP1	25|21|31	77	25.67	3	53|30|55	0	0	0	0	0	-143.9	0.56	0.92
POLA1NT	ILF2	ILF2	29|20|28	77	25.67	3	55|30|65	0	0	0	0	0	-162.2	0.51	0.92
POLA1NT	MYH9	MYH9	21|23|33	77	25.67	3	101|47|160	0	0	0	0	0	-380.76	0.25	0.92
POLA1NT	ASNS	ASNS	21|15|39	75	25	3	68|45|63	0	0	0	0	0	-211.44	0.43	0.92
POLA1NT	ACLY	ACLY	16|18|41	75	25	3	115|63|112	0	0	0	0	0	-370.89	0.26	0.92
POLA1NT	HSP90AB1	HSP90AB1	23|21|30	74	24.67	3	55|37|73	0	0	0	0	0	-180.42	0.45	0.92
POLA1NT	TRIM28	TRIM28	11|9|54	74	24.67	3	80|67|78	0	0	0	0	0	-300.77	0.33	0.92
POLA1NT	PHB2	PHB2	25|17|31	73	24.33	3	43|29|41	0	0	0	0	0	-119.51	0.65	0.92
POLA1NT	HIST1H1E	HIST1H1E	23|22|28	73	24.33	3	32|29|60	0	0	0	0	0	-118.9	0.6	0.92
POLA1NT	AHCY	AHCY	21|18|34	73	24.33	3	51|36|45	0	0	0	0	0	-143.07	0.55	0.92
POLA1NT	RAN	RAN	25|21|26	72	24	3	33|29|45	0	0	0	0	0	-103.21	0.67	0.92
POLA1NT	HNRNPA1	HNRNPA1	16|14|42	72	24	3	52|43|66	0	0	0	0	0	-193	0.45	0.92
POLA1NT	ENO1	ENO1	25|26|20	71	23.67	3	23|16|28	0	0	0	0	0	-54.71	1.06	0.91
POLA1NT	HSPA1A	HSPA1A	20|24|27	71	23.67	3	44|44|59	0	0	0	0	0	-158.83	0.48	0.92
POLA1NT	RPL15	RPL15	19|19|30	68	22.67	3	41|37|35	0	0	0	0	0	-115.34	0.6	0.92
POLA1NT	XRCC5	XRCC5	22|16|30	68	22.67	3	82|33|93	0	0	0	0	0	-253.09	0.33	0.92
POLA1NT	DHX15	DHX15	15|11|42	68	22.67	3	97|65|96	0	0	0	0	0	-341.37	0.26	0.92
POLA1NT	RPS2	RPS2	22|19|26	67	22.33	3	42|30|46	0	0	0	0	0	-121.83	0.57	0.92
POLA1NT	RPL5	RPL5	18|17|31	66	22	3	52|38|71	0	0	0	0	0	-184.76	0.41	0.92
POLA1NT	CLTC	CLTC	20|17|29	66	22	3	123|34|134	0	0	0	0	0	-368.54	0.23	0.92
POLA1NT	PGD	PGD	14|16|35	65	21.67	3	67|43|75	0	0	0	0	0	-226.71	0.35	0.92
POLA1NT	RPL10A	RPL10A	19|20|25	64	21.33	3	37|33|42	0	0	0	0	0	-114.01	0.57	0.92
POLA1NT	RPS3A	RPS3A	14|16|34	64	21.33	3	51|39|68	0	0	0	0	0	-188.54	0.41	0.92
POLA1NT	TOP2A	TOP2A	5|5|54	64	21.33	3	127|68|143	0	0	0	0	0	-481.72	0.19	0.92
POLA1NT	ATP5A1	ATP5A1	27|16|20	63	21	3	26|21|39	0	0	0	0	0	-85.36	0.73	0.92
POLA1NT	WDHD1	WDHD1	21|33|9	63	21	3	37|18|67	0	0	0	0	0	-150.83	0.52	0.92
POLA1NT	H2AFY	H2AFY	19|14|29	62	20.67	3	50|34|53	0	0	0	0	0	-159.38	0.45	0.92
POLA1NT	RPA1	RPA1	14|19|29	62	20.67	3	58|42|61	0	0	0	0	0	-193.13	0.39	0.92
POLA1NT	SUPT16H	SUPT16H	19|9|33	61	20.33	3	73|34|110	0	0	0	0	0	-287.72	0.28	0.92
POLA1NT	RIF1	RIF1	0|1|60	61	20.33	3	127|66|148	0	0	0	0	0	-512	0.18	0.92
POLA1NT	DVL3	DVL3	18|21|20	59	19.67	3	31|19|34	0	0	0	0	0	-79.07	0.7	0.92
POLA1NT	TRAP1	TRAP1	28|11|20	59	19.67	3	47|23|57	0	0	0	0	0	-152.69	0.46	0.92
POLA1NT	RUVBL2	RUVBL2	12|14|33	59	19.67	3	49|39|61	0	0	0	0	0	-181.57	0.4	0.92
POLA1NT	SHMT2	SHMT2	26|15|17	58	19.33	3	27|18|36	0	0	0	0	0	-80.77	0.72	0.92
POLA1NT	RPS9	RPS9	17|18|23	58	19.33	3	33|28|39	0	0	0	0	0	-102.23	0.58	0.92
POLA1NT	GANAB	GANAB	23|3|32	58	19.33	3	68|37|83	0	0	0	0	0	-268.26	0.31	0.92
POLA1NT	KNOP1	KNOP1	0|0|58	58	19.33	3	80|59|117	0	0	0	0	0	-384.87	0.23	0.92
POLA1NT	RPL18	RPL18	20|16|21	57	19	3	22|21|25	0	0	0	0	0	-62.62	0.84	0.92
POLA1NT	RSL1D1	RSL1D1	14|10|33	57	19	3	61|45|78	0	0	0	0	0	-237.31	0.31	0.92
POLA1NT	THRAP3	THRAP3	1|0|55	56	18.67	3	66|68|78	0	0	0	0	0	-320.01	0.26	0.92
POLA1NT	PRPF8	PRPF8	9|10|37	56	18.67	3	187|77|191	0	0	0	0	0	-637.54	0.12	0.92
POLA1NT	ANXA2	ANXA2	16|16|23	55	18.33	3	42|27|47	0	0	0	0	0	-125.5	0.47	0.92
POLA1NT	PAICS	PAICS	16|10|29	55	18.33	3	38|37|53	0	0	0	0	0	-157.54	0.43	0.92
POLA1NT	NOP2	NOP2	8|7|39	54	18	3	55|47|61	0	0	0	0	0	-217.36	0.33	0.92
POLA1NT	EIF4G1	EIF4G1	12|18|24	54	18	3	71|36|88	0	0	0	0	0	-246.47	0.28	0.92
POLA1NT	NOP56	NOP56	16|10|28	54	18	3	86|40|90	0	0	0	0	0	-283.19	0.25	0.92
POLA1NT	TOP1	TOP1	6|23|24	53	17.67	3	39|23|59	0	0	0	0	0	-158.81	0.44	0.92
POLA1NT	HNRNPM	HNRNPM	8|9|34	51	17	3	58|52|73	0	0	0	0	0	-242.83	0.28	0.92
POLA1NT	LARS	LARS	14|10|26	50	16.67	3	91|40|123	0	0	0	0	0	-338.17	0.2	0.92
POLA1NT	VARS	VARS	11|10|29	50	16.67	3	102|44|99	0	0	0	0	0	-325.28	0.2	0.92
POLA1NT	RPS5	RPS5	13|13|23	49	16.33	3	38|21|38	0	0	0	0	0	-106.47	0.51	0.92
POLA1NT	UBA1	UBA1	16|7|26	49	16.33	3	63|28|59	0	0	0	0	0	-197.58	0.33	0.92
POLA1NT	HNRNPR	HNRNPR	8|6|35	49	16.33	3	53|42|56	0	0	0	0	0	-203.38	0.32	0.92
POLA1NT	RARS	RARS	11|9|29	49	16.33	3	70|34|59	0	0	0	0	0	-210.01	0.3	0.92
POLA1NT	PFKP	PFKP	5|4|40	49	16.33	3	82|49|107	0	0	0	0	0	-337.94	0.21	0.92
POLA1NT	CCT7	CCT7	15|13|20	48	16	3	51|27|51	0	0	0	0	0	-150.44	0.37	0.92
POLA1NT	RCC2	RCC2	10|9|29	48	16	3	54|34|66	0	0	0	0	0	-197.16	0.31	0.92
POLA1NT	EPRS	EPRS	8|8|32	48	16	3	108|45|150	0	0	0	0	0	-417.22	0.16	0.92
POLA1NT	DYNC1H1	DYNC1H1	14|6|28	48	16	3	221|56|286	0	0	0	0	0	#NAME?	0.09	0.92
POLA1NT	FBL	FBL	16|8|23	47	15.67	3	35|27|50	0	0	0	0	0	-140.17	0.42	0.92
POLA1NT	RPS16	RPS16	12|11|23	46	15.33	3	28|20|30	0	0	0	0	0	-85.7	0.59	0.92
POLA1NT	HNRNPA2B1	HNRNPA2B1	4|5|37	46	15.33	3	43|35|55	0	0	0	0	0	-183.83	0.35	0.92
POLA1NT	EIF3L	EIF3L	12|10|24	46	15.33	3	49|37|53	0	0	0	0	0	-173.29	0.33	0.92
POLA1NT	IARS	IARS	12|4|30	46	15.33	3	91|42|101	0	0	0	0	0	-331.92	0.2	0.92
POLA1NT	PSAT1	PSAT1	14|13|18	45	15	3	33|16|32	0	0	0	0	0	-84.81	0.56	0.92
POLA1NT	PRDX6	PRDX6	13|9|23	45	15	3	40|23|42	0	0	0	0	0	-127.52	0.43	0.92
POLA1NT	RPL4	RPL4	13|3|29	45	15	3	50|36|71	0	0	0	0	0	-222.59	0.29	0.92
POLA1NT	SLC25A3	SLC25A3	14|11|19	44	14.67	3	27|28|40	0	0	0	0	0	-108.75	0.46	0.92
POLA1NT	RPS4X	RPS4X	13|8|23	44	14.67	3	35|27|57	0	0	0	0	0	-149.91	0.37	0.92
POLA1NT	RPL7A	RPL7A	7|7|30	44	14.67	3	48|36|59	0	0	0	0	0	-187.94	0.31	0.92
POLA1NT	FTSJ3	FTSJ3	0|1|43	44	14.67	3	64|47|58	0	0	0	0	0	-255.59	0.26	0.92
POLA1NT	DDX5	DDX5	7|6|30	43	14.33	3	38|32|46	0	0	0	0	0	-152.51	0.37	0.92
POLA1NT	EIF3B	EIF3B	10|9|24	43	14.33	3	63|40|67	0	0	0	0	0	-220.38	0.25	0.92
POLA1NT	FANCI	FANCI	2|2|39	43	14.33	3	99|58|97	0	0	0	0	0	-371.12	0.17	0.92
POLA1NT	RPN1	RPN1	11|6|25	42	14	3	47|25|51	0	0	0	0	0	-161.96	0.34	0.92
POLA1NT	EIF3A	EIF3A	12|7|23	42	14	3	76|35|80	0	0	0	0	0	-257.15	0.22	0.92
POLA1NT	NACA	NACA	13|13|15	41	13.67	3	18|11|24	0	0	0	0	0	-48.67	0.77	0.92
POLA1NT	TCP1	TCP1	13|10|18	41	13.67	3	55|28|60	0	0	0	0	0	-178.29	0.29	0.92
POLA1NT	XPO1	XPO1	14|4|23	41	13.67	3	72|31|64	0	0	0	0	0	-233.16	0.25	0.92
POLA1NT	RPLP0	RPLP0	15|8|17	40	13.33	3	21|18|22	0	0	0	0	0	-69.35	0.66	0.92
POLA1NT	CKB	CKB	17|11|12	40	13.33	3	26|13|30	0	0	0	0	0	-73.02	0.58	0.92
POLA1NT	GNB2L1	GNB2L1	12|7|21	40	13.33	3	31|20|34	0	0	0	0	0	-105.01	0.47	0.92
POLA1NT	RPS8	RPS8	12|12|16	40	13.33	3	31|26|31	0	0	0	0	0	-96.95	0.45	0.92
POLA1NT	CDK1	CDK1	4|6|30	40	13.33	3	45|29|52	0	0	0	0	0	-173.38	0.32	0.92
POLA1NT	TUFM	TUFM	19|6|14	39	13	3	25|11|36	0	0	0	0	0	-88.77	0.54	0.92
POLA1NT	GOT2	GOT2	13|10|16	39	13	3	20|20|33	0	0	0	0	0	-80.8	0.53	0.92
POLA1NT	HSPA8	HSPA8	14|11|14	39	13	3	27|27|37	0	0	0	0	0	-103.44	0.43	0.92
POLA1NT	PSMD3	PSMD3	9|7|23	39	13	3	52|32|59	0	0	0	0	0	-187.74	0.27	0.92
POLA1NT	CAND1	CAND1	20|3|16	39	13	3	59|23|77	0	0	0	0	0	-225.1	0.25	0.92
POLA1NT	ALDOA	ALDOA	10|11|17	38	12.67	3	18|20|15	0	0	0	0	0	-54.45	0.72	0.92
POLA1NT	SSRP1	SSRP1	9|1|28	38	12.67	3	42|24|45	0	0	0	0	0	-163.3	0.34	0.92
POLA1NT	ATP5B	ATP5B	17|5|15	37	12.33	3	17|22|11	0	0	0	0	0	-61.23	0.74	0.91
POLA1NT	HNRNPK	HNRNPK	3|3|31	37	12.33	3	42|34|44	0	0	0	0	0	-168.8	0.31	0.92
POLA1NT	NPM1	NPM1	1|2|34	37	12.33	3	50|34|50	0	0	0	0	0	-197.83	0.28	0.92
POLA1NT	YARS	YARS	7|2|27	36	12	3	46|23|55	0	0	0	0	0	-177.89	0.29	0.92
POLA1NT	GDI2	GDI2	10|5|21	36	12	3	66|30|72	0	0	0	0	0	-230.75	0.21	0.92
POLA1NT	RAB7A	RAB7A	12|11|12	35	11.67	3	22|13|26	0	0	0	0	0	-62.66	0.57	0.92
POLA1NT	SLC25A11	SLC25A11	12|8|15	35	11.67	3	29|20|40	0	0	0	0	0	-107.67	0.39	0.92
POLA1NT	TMPO	TMPO	4|4|27	35	11.67	3	95|78|121	0	0	0	0	0	-421.39	0.12	0.92
POLA1NT	RPL13	RPL13	10|10|14	34	11.33	3	18|15|41	0	0	0	0	0	-81.54	0.46	0.92
POLA1NT	ARF3	ARF3	13|11|10	34	11.33	3	33|17|30	0	0	0	0	0	-90.28	0.42	0.92
POLA1NT	SLC25A6	SLC25A6	11|9|14	34	11.33	3	35|16|32	0	0	0	0	0	-96.66	0.41	0.92
POLA1NT	MCM3	MCM3	6|6|22	34	11.33	3	54|35|69	0	0	0	0	0	-212.78	0.22	0.92
POLA1NT	MGA	MGA	0|0|34	34	11.33	3	84|35|91	0	0	0	0	0	-315.83	0.16	0.92
POLA1NT	PRMT5	PRMT5	10|9|14	33	11	3	36|21|37	0	0	0	0	0	-112.17	0.35	0.92
POLA1NT	EIF2S3	EIF2S3	8|10|15	33	11	3	34|25|36	0	0	0	0	0	-116.67	0.35	0.92
POLA1NT	HNRNPF	HNRNPF	0|1|32	33	11	3	53|38|41	0	0	0	0	0	-200.17	0.25	0.92
POLA1NT	NOP58	NOP58	7|6|20	33	11	3	59|32|56	0	0	0	0	0	-196.84	0.22	0.92
POLA1NT	RPL18A	RPL18A	9|8|15	32	10.67	3	24|13|38	0	0	0	0	0	-87.78	0.43	0.92
POLA1NT	DARS	DARS	8|2|22	32	10.67	3	40|29|42	0	0	0	0	0	-159.46	0.29	0.92
POLA1NT	SND1	SND1	12|6|14	32	10.67	3	62|24|74	0	0	0	0	0	-215.27	0.2	0.92
POLA1NT	GART	GART	7|6|19	32	10.67	3	81|31|79	0	0	0	0	0	-260.64	0.17	0.92
POLA1NT	COPA	COPA	7|5|20	32	10.67	3	86|39|90	0	0	0	0	0	-299.81	0.15	0.92
POLA1NT	PGK1	PGK1	7|7|17	31	10.33	3	13|17|10	0	0	0	0	0	-43.34	0.78	0.91
POLA1NT	TXNL1	TXNL1	7|8|16	31	10.33	3	22|18|30	0	0	0	0	0	-84.05	0.44	0.92
POLA1NT	ATP2A2	ATP2A2	8|5|18	31	10.33	3	49|17|75	0	0	0	0	0	-190.88	0.22	0.92
POLA1NT	PRDX1	PRDX1	11|10|9	30	10	3	8|7|18	0	0	0	0	0	-30.37	0.91	0.92
POLA1NT	BCAP31	BCAP31	10|7|13	30	10	3	20|18|29	0	0	0	0	0	-79.89	0.45	0.92
POLA1NT	RPS6	RPS6	8|8|14	30	10	3	21|19|29	0	0	0	0	0	-80.31	0.43	0.92
POLA1NT	LRRC59	LRRC59	8|8|14	30	10	3	26|15|37	0	0	0	0	0	-92.1	0.38	0.92
POLA1NT	LBR	LBR	6|6|18	30	10	3	30|19|33	0	0	0	0	0	-103.53	0.37	0.92
POLA1NT	EIF4A3	EIF4A3	8|3|19	30	10	3	31|21|31	0	0	0	0	0	-114.61	0.36	0.92
POLA1NT	APEX1	APEX1	5|3|22	30	10	3	45|23|52	0	0	0	0	0	-168.04	0.25	0.92
POLA1NT	ADAR	ADAR	0|2|28	30	10	3	70|38|84	0	0	0	0	0	-289.08	0.16	0.92
POLA1NT	SNRPD1	SNRPD1	10|9|10	29	9.67	3	17|11|13	0	0	0	0	0	-40.86	0.71	0.92
POLA1NT	RPL13A	RPL13A	7|11|11	29	9.67	3	16|11|24	0	0	0	0	0	-57.67	0.57	0.92
POLA1NT	CANX	CANX	11|9|9	29	9.67	3	23|8|21	0	0	0	0	0	-54.56	0.56	0.92
POLA1NT	RPL12	RPL12	11|8|10	29	9.67	3	18|12|25	0	0	0	0	0	-60.92	0.53	0.92
POLA1NT	PPIB	PPIB	11|4|14	29	9.67	3	16|17|29	0	0	0	0	0	-80.72	0.47	0.92
POLA1NT	NARS	NARS	5|4|20	29	9.67	3	35|21|56	0	0	0	0	0	-152.46	0.26	0.92
POLA1NT	GCN1L1	GCN1L1	6|5|18	29	9.67	3	161|40|170	0	0	0	0	0	-530.14	0.08	0.92
POLA1NT	PCBP1	PCBP1	8|8|12	28	9.33	3	23|14|27	0	0	0	0	0	-73.19	0.44	0.92
POLA1NT	DDX6	DDX6	6|6|16	28	9.33	3	34|19|48	0	0	0	0	0	-130.12	0.28	0.92
POLA1NT	SFPQ	SFPQ	2|0|26	28	9.33	3	34|28|47	0	0	0	0	0	-165.48	0.26	0.92
POLA1NT	MARS	MARS	6|4|18	28	9.33	3	56|20|59	0	0	0	0	0	-185.99	0.21	0.92
POLA1NT	HNRNPC	HNRNPC	5|4|18	27	9	3	27|21|28	0	0	0	0	0	-101.15	0.36	0.92
POLA1NT	HSD17B4	HSD17B4	8|8|11	27	9	3	31|14|37	0	0	0	0	0	-97.64	0.33	0.92
POLA1NT	DDX18	DDX18	7|2|18	27	9	3	47|20|39	0	0	0	0	0	-151.38	0.25	0.92
POLA1NT	DEK	DEK	10|6|10	26	8.67	3	14|7|16	0	0	0	0	0	-41.23	0.7	0.92
POLA1NT	RPL14	RPL14	8|7|11	26	8.67	3	15|8|22	0	0	0	0	0	-49.47	0.58	0.92
POLA1NT	RPL23	RPL23	9|8|9	26	8.67	3	22|6|29	0	0	0	0	0	-63.02	0.46	0.92
POLA1NT	MDH1	MDH1	9|5|12	26	8.67	3	24|19|15	0	0	0	0	0	-72.68	0.45	0.92
POLA1NT	RPS13	RPS13	7|8|11	26	8.67	3	18|11|36	0	0	0	0	0	-76.34	0.4	0.92
POLA1NT	MTHFD1	MTHFD1	7|6|13	26	8.67	3	31|16|41	0	0	0	0	0	-111.58	0.3	0.92
POLA1NT	KPNB1	KPNB1	12|8|6	26	8.67	3	47|7|57	0	0	0	0	0	-143.94	0.23	0.92
POLA1NT	PSMA7	PSMA7	7|6|12	25	8.33	3	21|14|24	0	0	0	0	0	-71.37	0.42	0.92
POLA1NT	SFXN1	SFXN1	11|4|10	25	8.33	3	21|15|28	0	0	0	0	0	-83.69	0.39	0.92
POLA1NT	DDOST	DDOST	8|5|12	25	8.33	3	26|15|26	0	0	0	0	0	-85.12	0.37	0.92
POLA1NT	RPL17	RPL17	7|5|13	25	8.33	3	25|19|38	0	0	0	0	0	-106.19	0.3	0.92
POLA1NT	KPNA2	KPNA2	3|5|17	25	8.33	3	45|24|30	0	0	0	0	0	-137.45	0.25	0.92
POLA1NT	MSN	MSN	8|6|11	25	8.33	3	49|20|65	0	0	0	0	0	-177.48	0.19	0.92
POLA1NT	LRPPRC	LRPPRC	14|1|10	25	8.33	3	50|13|85	0	0	0	0	0	-217.37	0.17	0.92
POLA1NT	RPS18	RPS18	8|8|8	24	8	3	18|6|22	0	0	0	0	0	-48.59	0.52	0.92
POLA1NT	RPL23A	RPL23A	6|6|12	24	8	3	18|13|24	0	0	0	0	0	-65.71	0.44	0.92
POLA1NT	HACD3	HACD3	9|4|11	24	8	3	30|19|33	0	0	0	0	0	-109.57	0.29	0.92
POLA1NT	PES1	PES1	3|3|18	24	8	3	30|21|37	0	0	0	0	0	-121.61	0.27	0.92
POLA1NT	EIF3E	EIF3E	4|5|15	24	8	3	41|21|34	0	0	0	0	0	-129.62	0.25	0.92
POLA1NT	CDK13	CDK13	2|1|21	24	8	3	40|25|45	0	0	0	0	0	-161.91	0.22	0.92
POLA1NT	ALDH18A1	ALDH18A1	12|1|11	24	8	3	42|18|51	0	0	0	0	0	-162.89	0.22	0.92
POLA1NT	RRP1B	RRP1B	0|2|22	24	8	3	43|25|69	0	0	0	0	0	-206.66	0.18	0.92
POLA1NT	CCAR2	CCAR2	1|0|23	24	8	3	52|31|64	0	0	0	0	0	-221.93	0.16	0.92
POLA1NT	SMARCA5	SMARCA5	1|0|23	24	8	3	80|40|85	0	0	0	0	0	-308.54	0.12	0.92
POLA1NT	PHGDH	PHGDH	8|4|11	23	7.67	3	8|11|9	0	0	0	0	0	-33.63	0.82	0.91
POLA1NT	RPS15A	RPS15A	7|6|10	23	7.67	3	15|12|23	0	0	0	0	0	-58.76	0.46	0.92
POLA1NT	ATP5F1	ATP5F1	7|6|10	23	7.67	3	21|13|26	0	0	0	0	0	-72.51	0.38	0.92
POLA1NT	UBA2	UBA2	2|4|17	23	7.67	3	48|20|46	0	0	0	0	0	-163.1	0.2	0.92
POLA1NT	RPL30	RPL30	7|7|8	22	7.33	3	13|8|15	0	0	0	0	0	-38.18	0.61	0.92
POLA1NT	COX4I1	COX4I1	6|7|9	22	7.33	3	10|10|25	0	0	0	0	0	-51.44	0.49	0.92
POLA1NT	PSMB5	PSMB5	5|2|15	22	7.33	3	20|13|21	0	0	0	0	0	-75.87	0.41	0.92
POLA1NT	RPL28	RPL28	3|3|16	22	7.33	3	17|14|27	0	0	0	0	0	-78.02	0.38	0.92
POLA1NT	DARS2	DARS2	12|3|7	22	7.33	3	28|11|34	0	0	0	0	0	-99.28	0.3	0.92
POLA1NT	ATAD3A	ATAD3A	11|4|7	22	7.33	3	28|10|38	0	0	0	0	0	-100.23	0.29	0.92
POLA1NT	RPS11	RPS11	1|0|21	22	7.33	3	27|18|30	0	0	0	0	0	-114.91	0.29	0.92
POLA1NT	MCM5	MCM5	6|4|12	22	7.33	3	54|20|65	0	0	0	0	0	-191.81	0.16	0.92
POLA1NT	MYH10	MYH10	5|5|12	22	7.33	3	60|25|71	0	0	0	0	0	-213.07	0.14	0.92
POLA1NT	JUP	JUP	14|7|0	21	7	3	8|1|13	0	0	0	0	0	-35.48	0.95	0.9
POLA1NT	SNRPB	SNRPB	4|10|7	21	7	3	13|12|20	0	0	0	0	0	-56.98	0.47	0.92
POLA1NT	VDAC3	VDAC3	4|4|13	21	7	3	15|17|32	0	0	0	0	0	-83.33	0.33	0.92
POLA1NT	TAGLN2	TAGLN2	3|1|17	21	7	3	26|16|24	0	0	0	0	0	-97.08	0.32	0.92
POLA1NT	RPS10	RPS10	5|6|10	21	7	3	21|16|38	0	0	0	0	0	-95.95	0.28	0.92
POLA1NT	ATP1A1	ATP1A1	5|3|13	21	7	3	26|15|40	0	0	0	0	0	-110.9	0.26	0.92
POLA1NT	PDIA4	PDIA4	8|2|11	21	7	3	38|4|66	0	0	0	0	0	-153.52	0.19	0.92
POLA1NT	GTPBP4	GTPBP4	1|1|19	21	7	3	54|26|48	0	0	0	0	0	-188.41	0.16	0.92
POLA1NT	ERCC5	ERCC5	0|0|21	21	7	3	38|23|67	0	0	0	0	0	-193.15	0.16	0.92
POLA1NT	CAD	CAD	2|5|14	21	7	3	63|21|83	0	0	0	0	0	-241.15	0.13	0.92
POLA1NT	RPL24	RPL24	4|4|12	20	6.67	3	14|12|17	0	0	0	0	0	-54.21	0.47	0.92
POLA1NT	RBMX	RBMX	3|3|14	20	6.67	3	11|16|22	0	0	0	0	0	-65.24	0.41	0.92
POLA1NT	PCNP	PCNP	1|2|17	20	6.67	3	14|17|22	0	0	0	0	0	-77.94	0.38	0.92
POLA1NT	DDX3X	DDX3X	4|8|8	20	6.67	3	22|12|28	0	0	0	0	0	-80.61	0.32	0.92
POLA1NT	HAT1	HAT1	3|5|12	20	6.67	3	32|15|33	0	0	0	0	0	-109.67	0.25	0.92
POLA1NT	CYB5R3	CYB5R3	7|6|7	20	6.67	3	29|16|41	0	0	0	0	0	-108.74	0.23	0.92
POLA1NT	PPP1CA	PPP1CA	3|0|17	20	6.67	3	34|19|40	0	0	0	0	0	-141.36	0.22	0.92
POLA1NT	SSB	SSB	3|1|16	20	6.67	3	39|24|39	0	0	0	0	0	-150.15	0.2	0.92
POLA1NT	HNRNPL	HNRNPL	1|1|18	20	6.67	3	33|24|42	0	0	0	0	0	-145.64	0.2	0.92
POLA1NT	ABCE1	ABCE1	5|2|13	20	6.67	3	40|18|49	0	0	0	0	0	-152.73	0.19	0.92
POLA1NT	RAC1	RAC1	7|6|6	19	6.33	3	11|7|18	0	0	0	0	0	-39.71	0.53	0.92
POLA1NT	RAB1B	RAB1B	6|5|8	19	6.33	3	12|8|20	0	0	0	0	0	-47.23	0.47	0.92
POLA1NT	RPL27	RPL27	8|2|9	19	6.33	3	15|4|26	0	0	0	0	0	-61.81	0.42	0.92
POLA1NT	RPL26	RPL26	4|3|12	19	6.33	3	17|12|35	0	0	0	0	0	-86.16	0.3	0.92
POLA1NT	SF3B3	SF3B3	5|2|12	19	6.33	3	24|12|45	0	0	0	0	0	-114.22	0.23	0.92
POLA1NT	WDR75	WDR75	1|0|18	19	6.33	3	37|22|29	0	0	0	0	0	-134.23	0.22	0.92
POLA1NT	PSMD12	PSMD12	5|2|12	19	6.33	3	36|19|35	0	0	0	0	0	-128.07	0.21	0.92
POLA1NT	NME1-NME2	NME1;NME1-NME2	7|7|4	18	6	3	4|6|6	0	0	0	0	0	-18.13	1.12	0.9
POLA1NT	ATP5L	ATP5L	6|5|7	18	6	3	7|6|11	0	0	0	0	0	-26.4	0.75	0.92
POLA1NT	RPS27	RPS27	5|5|8	18	6	3	13|14|16	0	0	0	0	0	-51.74	0.42	0.92
POLA1NT	STT3A	STT3A	4|2|12	18	6	3	14|10|20	0	0	0	0	0	-61.16	0.41	0.92
POLA1NT	TALDO1	TALDO1	4|4|10	18	6	3	17|12|21	0	0	0	0	0	-64.04	0.36	0.92
POLA1NT	VRK1	VRK1	5|5|8	18	6	3	21|13|28	0	0	0	0	0	-77.85	0.29	0.92
POLA1NT	RPL8	RPL8	4|3|11	18	6	3	20|18|30	0	0	0	0	0	-92.61	0.26	0.92
POLA1NT	HNRNPA3	HNRNPA3	2|2|14	18	6	3	24|17|34	0	0	0	0	0	-106.04	0.24	0.92
POLA1NT	EMSY	EMSY	1|0|17	18	6	3	33|14|48	0	0	0	0	0	-143.93	0.19	0.92
POLA1NT	SARS	SARS	3|4|11	18	6	3	45|15|49	0	0	0	0	0	-151.63	0.17	0.92
POLA1NT	SKIV2L2	SKIV2L2	1|2|15	18	6	3	59|22|62	0	0	0	0	0	-210.39	0.13	0.92
POLA1NT	QARS	QARS	1|3|14	18	6	3	48|18|73	0	0	0	0	0	-204.2	0.13	0.92
POLA1NT	VDAC1	VDAC1	4|6|7	17	5.67	3	14|9|11	0	0	0	0	0	-41.76	0.5	0.92
POLA1NT	HPRT1	HPRT1	5|5|7	17	5.67	3	14|12|12	0	0	0	0	0	-44.92	0.45	0.92
POLA1NT	YWHAE	YWHAE	8|5|4	17	5.67	3	9|7|24	0	0	0	0	0	-49.22	0.42	0.92
POLA1NT	SEC22B	SEC22B	5|4|8	17	5.67	3	16|12|18	0	0	0	0	0	-58.4	0.37	0.92
POLA1NT	POLD3	POLD3	4|4|9	17	5.67	3	16|8|23	0	0	0	0	0	-59.3	0.36	0.92
POLA1NT	DVL1	DVL1	6|7|4	17	5.67	3	15|9|25	0	0	0	0	0	-62.04	0.35	0.92
POLA1NT	SLC25A1	SLC25A1	6|1|10	17	5.67	3	22|12|27	0	0	0	0	0	-89.31	0.28	0.92
POLA1NT	FEN1	FEN1	2|4|11	17	5.67	3	24|13|27	0	0	0	0	0	-90.02	0.27	0.92
POLA1NT	VAPA	VAPA	6|4|7	17	5.67	3	25|13|30	0	0	0	0	0	-89.17	0.25	0.92
POLA1NT	RPN2	RPN2	6|3|8	17	5.67	3	33|8|29	0	0	0	0	0	-94.78	0.24	0.92
POLA1NT	RCC1	RCC1	4|4|9	17	5.67	3	23|15|34	0	0	0	0	0	-94.82	0.24	0.92
POLA1NT	EIF3C	EIF3C	5|3|9	17	5.67	3	34|18|48	0	0	0	0	0	-138.6	0.17	0.92
POLA1NT	DKC1	DKC1	2|1|14	17	5.67	3	36|21|51	0	0	0	0	0	-158.55	0.16	0.92
POLA1NT	MCM2	MCM2	3|2|12	17	5.67	3	39|17|51	0	0	0	0	0	-152.65	0.16	0.92
POLA1NT	MCM7	MCM7	2|6|9	17	5.67	3	53|21|51	0	0	0	0	0	-179.3	0.14	0.92
POLA1NT	LIG3	LIG3	0|0|17	17	5.67	3	49|22|62	0	0	0	0	0	-200.74	0.13	0.92
POLA1NT	RPL27A	RPL27A	4|5|7	16	5.33	3	8|8|13	0	0	0	0	0	-34.98	0.55	0.92
POLA1NT	RPSA	RPSA	6|2|8	16	5.33	3	10|7|14	0	0	0	0	0	-42.7	0.52	0.92
POLA1NT	RPL11	RPL11	5|4|7	16	5.33	3	11|7|14	0	0	0	0	0	-39.07	0.5	0.92
POLA1NT	AIMP2	AIMP2	6|5|5	16	5.33	3	9|7|20	0	0	0	0	0	-41.6	0.44	0.92
POLA1NT	PPIA	PPIA	5|5|6	16	5.33	3	11|12|14	0	0	0	0	0	-43.56	0.43	0.92
POLA1NT	RAB5C	RAB5C	4|5|7	16	5.33	3	16|10|14	0	0	0	0	0	-50.03	0.4	0.92
POLA1NT	API5	API5	0|0|16	16	5.33	3	30|19|30	0	0	0	0	0	-120.9	0.2	0.92
POLA1NT	TBL3	TBL3	3|1|12	16	5.33	3	42|15|32	0	0	0	0	0	-130.36	0.18	0.92
POLA1NT	IGF2BP1	IGF2BP1	2|3|11	16	5.33	3	29|20|38	0	0	0	0	0	-123.69	0.18	0.92
POLA1NT	EIF3D	EIF3D	4|4|8	16	5.33	3	40|16|43	0	0	0	0	0	-133.62	0.16	0.92
POLA1NT	RPL34	RPL34	4|4|7	15	5	3	8|8|15	0	0	0	0	0	-37.55	0.48	0.92
POLA1NT	RPS24	RPS24	4|5|6	15	5	3	16|8|16	0	0	0	0	0	-49.9	0.38	0.92
POLA1NT	VDAC2	VDAC2	6|3|6	15	5	3	15|11|16	0	0	0	0	0	-55.47	0.36	0.92
POLA1NT	HNRNPD	HNRNPD	3|2|10	15	5	3	13|11|21	0	0	0	0	0	-62.54	0.33	0.92
POLA1NT	PSMB1	PSMB1	5|1|9	15	5	3	20|12|19	0	0	0	0	0	-75.03	0.29	0.92
POLA1NT	CPNE3	CPNE3	5|3|7	15	5	3	29|16|29	0	0	0	0	0	-101.2	0.2	0.92
POLA1NT	SLC25A13	SLC25A13	5|2|8	15	5	3	38|16|45	0	0	0	0	0	-140.92	0.15	0.92
POLA1NT	PFKL	PFKL	3|3|9	15	5	3	40|20|47	0	0	0	0	0	-148.97	0.14	0.92
POLA1NT	EBP	EBP	4|4|6	14	4.67	3	7|4|5	0	0	0	0	0	-18.13	0.88	0.9
POLA1NT	RPS25	RPS25	4|6|4	14	4.67	3	7|3|11	0	0	0	0	0	-24.09	0.67	0.92
POLA1NT	RPL35A	RPL35A	6|3|5	14	4.67	3	5|4|18	0	0	0	0	0	-33.65	0.52	0.92
POLA1NT	SUB1	SUB1	2|4|8	14	4.67	3	12|12|15	0	0	0	0	0	-54.1	0.36	0.92
POLA1NT	SET	SET	2|1|11	14	4.67	3	16|12|19	0	0	0	0	0	-69.12	0.3	0.92
POLA1NT	RPS14	RPS14	4|4|6	14	4.67	3	17|7|29	0	0	0	0	0	-67.44	0.26	0.92
POLA1NT	XPO5	XPO5	4|0|10	14	4.67	3	51|8|51	0	0	0	0	0	-166.05	0.13	0.92
POLA1NT	NAA15	NAA15	3|2|9	14	4.67	3	40|18|58	0	0	0	0	0	-165.84	0.12	0.92
POLA1NT	SNRPE	SNRPE	3|4|6	13	4.33	3	9|6|11	0	0	0	0	0	-33.16	0.5	0.92
POLA1NT	RANGAP1	RANGAP1	4|5|4	13	4.33	3	10|6|13	0	0	0	0	0	-34.96	0.45	0.92
POLA1NT	BSG	BSG	5|2|6	13	4.33	3	9|6|15	0	0	0	0	0	-40.99	0.43	0.92
POLA1NT	RPL21	RPL21	2|2|9	13	4.33	3	11|9|16	0	0	0	0	0	-49.87	0.36	0.92
POLA1NT	SNRPD3	SNRPD3	2|2|9	13	4.33	3	13|8|17	0	0	0	0	0	-52.56	0.34	0.92
POLA1NT	RPL19	RPL19	3|4|6	13	4.33	3	15|8|24	0	0	0	0	0	-62.01	0.28	0.92
POLA1NT	SDHA	SDHA	6|0|7	13	4.33	3	18|5|27	0	0	0	0	0	-76.88	0.26	0.92
POLA1NT	TSN	TSN	3|3|7	13	4.33	3	23|13|27	0	0	0	0	0	-85.2	0.21	0.92
POLA1NT	HNRNPA0	HNRNPA0	0|0|13	13	4.33	3	20|16|30	0	0	0	0	0	-101.27	0.2	0.92
POLA1NT	NUDT19	NUDT19	5|3|5	13	4.33	3	29|6|34	0	0	0	0	0	-93.2	0.19	0.92
POLA1NT	PWP2	PWP2	1|0|12	13	4.33	3	30|17|35	0	0	0	0	0	-125.02	0.16	0.92
POLA1NT	RECQL	RECQL	2|2|9	13	4.33	3	30|13|40	0	0	0	0	0	-117.4	0.16	0.92
POLA1NT	THOC2	THOC2	0|0|13	13	4.33	3	56|17|45	0	0	0	0	0	-178.25	0.11	0.92
POLA1NT	HSPD1	HSPD1	7|3|2	12	4	3	9|2|6	0	0	0	0	0	-22.96	0.71	0.9
POLA1NT	TMEM33	TMEM33	3|3|6	12	4	3	7|5|10	0	0	0	0	0	-27.74	0.55	0.92
POLA1NT	ATP1B3	ATP1B3	6|2|4	12	4	3	11|7|12	0	0	0	0	0	-41.26	0.4	0.92
POLA1NT	PRKAG1	PRKAG1	4|2|6	12	4	3	12|7|12	0	0	0	0	0	-42.69	0.39	0.92
POLA1NT	RPS23	RPS23	2|4|6	12	4	3	11|7|15	0	0	0	0	0	-45.44	0.36	0.92
POLA1NT	RAB6A	RAB6A	4|2|6	12	4	3	11|8|15	0	0	0	0	0	-47.02	0.35	0.92
POLA1NT	RPL35	RPL35	3|3|6	12	4	3	8|6|20	0	0	0	0	0	-43.53	0.35	0.92
POLA1NT	VPS26A	VPS26A	2|4|6	12	4	3	15|10|14	0	0	0	0	0	-54.1	0.31	0.92
POLA1NT	PGAM5	PGAM5	6|2|4	12	4	3	15|8|21	0	0	0	0	0	-60.91	0.27	0.92
POLA1NT	KHDRBS1	KHDRBS1	3|1|8	12	4	3	17|10|21	0	0	0	0	0	-70.35	0.25	0.92
POLA1NT	ACTR2	ACTR2	3|1|8	12	4	3	20|10|26	0	0	0	0	0	-81.85	0.21	0.92
POLA1NT	SYNCRIP	SYNCRIP	3|1|8	12	4	3	30|12|19	0	0	0	0	0	-89.13	0.2	0.92
POLA1NT	TIMM44	TIMM44	4|2|6	12	4	3	15|6|38	0	0	0	0	0	-81.9	0.2	0.92
POLA1NT	NOC2L	NOC2L	1|1|10	12	4	3	25|13|29	0	0	0	0	0	-98.12	0.18	0.92
POLA1NT	PLS3	PLS3	3|0|9	12	4	3	33|9|34	0	0	0	0	0	-115.61	0.16	0.92
POLA1NT	BRIX1	BRIX1	0|0|12	12	4	3	37|11|40	0	0	0	0	0	-133.49	0.14	0.92
POLA1NT	DNM2	DNM2	2|1|9	12	4	3	42|17|47	0	0	0	0	0	-155.51	0.11	0.92
POLA1NT	NSUN4	NSUN4	4|4|3	11	3.67	3	0|3|2	0	0.01	0	0.01	0	-6.57	2.2	0.83
POLA1NT	RPL22	RPL22	3|4|4	11	3.67	3	7|3|11	0	0	0	0	0	-26.07	0.52	0.92
POLA1NT	H2AFV	H2AFV	4|3|4	11	3.67	3	10|4|14	0	0	0	0	0	-35.51	0.39	0.92
POLA1NT	FDPS	FDPS	3|4|4	11	3.67	3	15|7|23	0	0	0	0	0	-59.11	0.24	0.92
POLA1NT	RPS19	RPS19	2|3|6	11	3.67	3	15|5|26	0	0	0	0	0	-63.33	0.24	0.92
POLA1NT	SERBP1	SERBP1	0|1|10	11	3.67	3	28|2|28	0	0	0	0	0	-88.55	0.19	0.92
POLA1NT	VIM	VIM	2|2|7	11	3.67	3	22|7|39	0	0	0	0	0	-95.14	0.16	0.92
POLA1NT	U2AF2	U2AF2	1|0|10	11	3.67	3	26|16|32	0	0	0	0	0	-113.17	0.15	0.92
POLA1NT	RBM39	RBM39	1|3|7	11	3.67	3	25|16|30	0	0	0	0	0	-104.23	0.15	0.92
POLA1NT	PA2G4	PA2G4	2|1|8	11	3.67	3	25|12|34	0	0	0	0	0	-103.8	0.15	0.92
POLA1NT	CKAP4	CKAP4	0|2|9	11	3.67	3	22|11|43	0	0	0	0	0	-115.47	0.14	0.92
POLA1NT	PRMT1	PRMT1	4|1|6	11	3.67	3	27|12|41	0	0	0	0	0	-116.91	0.14	0.92
POLA1NT	SRP68	SRP68	1|0|10	11	3.67	3	33|19|42	0	0	0	0	0	-142.8	0.12	0.92
POLA1NT	EFTUD2	EFTUD2	5|2|4	11	3.67	3	48|9|55	0	0	0	0	0	-159.69	0.1	0.92
POLA1NT	PHF3	PHF3	1|0|10	11	3.67	3	44|16|66	0	0	0	0	0	-190.02	0.09	0.92
POLA1NT	DNMT1	DNMT1	0|1|10	11	3.67	3	52|24|59	0	0	0	0	0	-203.82	0.08	0.92
POLA1NT	LUC7L3	LUC7L3	4|4|2	10	3.33	3	8|4|7	0	0	0	0	0	-25.91	0.53	0.92
POLA1NT	RPS26	RPS26	3|3|4	10	3.33	3	7|5|11	0	0	0	0	0	-29.1	0.43	0.92
POLA1NT	RAB10	RAB10	3|3|4	10	3.33	3	10|5|9	0	0	0	0	0	-30.41	0.42	0.92
POLA1NT	RHOA	RHOA	2|3|5	10	3.33	3	8|7|11	0	0	0	0	0	-35.64	0.38	0.92
POLA1NT	RPS20	RPS20	3|3|4	10	3.33	3	10|4|12	0	0	0	0	0	-32.94	0.38	0.92
POLA1NT	PSMB2	PSMB2	3|2|5	10	3.33	3	10|5|13	0	0	0	0	0	-38.28	0.36	0.92
POLA1NT	PRIM2	PRIM2	4|5|1	10	3.33	3	17|4|15	0	0	0	0	0	-52.4	0.28	0.92
POLA1NT	ZMPSTE24	ZMPSTE24	3|1|6	10	3.33	3	18|6|15	0	0	0	0	0	-56.94	0.26	0.92
POLA1NT	RPL7L1	RPL7L1	2|2|6	10	3.33	3	17|11|18	0	0	0	0	0	-64.2	0.22	0.92
POLA1NT	CCT6A	CCT6A	3|2|5	10	3.33	3	18|7|20	0	0	0	0	0	-62.26	0.22	0.92
POLA1NT	TMED10	TMED10	4|0|6	10	3.33	3	17|9|22	0	0	0	0	0	-74.36	0.21	0.92
POLA1NT	EMG1	EMG1	1|2|7	10	3.33	3	20|7|20	0	0	0	0	0	-68.61	0.21	0.92
POLA1NT	NMT1	NMT1	4|1|5	10	3.33	3	20|8|23	0	0	0	0	0	-74.43	0.2	0.92
POLA1NT	YWHAQ	YWHAQ	5|1|4	10	3.33	3	19|10|24	0	0	0	0	0	-77.53	0.19	0.92
POLA1NT	UQCRC2	UQCRC2	5|0|5	10	3.33	3	19|8|28	0	0	0	0	0	-84.45	0.18	0.92
POLA1NT	PSMD6	PSMD6	1|3|6	10	3.33	3	32|19|38	0	0	0	0	0	-130.69	0.11	0.92
POLA1NT	ANXA5	ANXA5	4|3|2	9	3	3	4|5|0	0	0	0	0	0	-12.42	1	0.89
POLA1NT	MDH2	MDH2	7|1|1	9	3	3	4|1|9	0	0	0	0	0	-21.01	0.64	0.89
POLA1NT	USMG5	USMG5	2|3|4	9	3	3	6|5|8	0	0	0	0	0	-25.91	0.47	0.92
POLA1NT	ATP5J2	ATP5J2	1|3|5	9	3	3	8|6|8	0	0	0	0	0	-32.76	0.41	0.92
POLA1NT	RPL38	RPL38	3|4|2	9	3	3	10|2|11	0	0	0	0	0	-31.02	0.39	0.92
POLA1NT	EEF1E1	EEF1E1	3|2|4	9	3	3	13|4|9	0	0	0	0	0	-35.34	0.35	0.92
POLA1NT	RPL36	RPL36	2|0|7	9	3	3	9|7|14	0	0	0	0	0	-47.95	0.3	0.92
POLA1NT	PSMD8	PSMD8	2|2|5	9	3	3	13|6|15	0	0	0	0	0	-46.73	0.26	0.92
POLA1NT	PSME3	PSME3	0|0|9	9	3	3	12|8|15	0	0	0	0	0	-55.49	0.26	0.92
POLA1NT	HMGB1	HMGB1	6|0|3	9	3	3	9|5|27	0	0	0	0	0	-63.33	0.22	0.92
POLA1NT	BLMH	BLMH	2|3|4	9	3	3	17|5|20	0	0	0	0	0	-57.77	0.21	0.92
POLA1NT	COPS3	COPS3	1|2|6	9	3	3	15|8|21	0	0	0	0	0	-64.31	0.2	0.92
POLA1NT	ACOT7	ACOT7	2|1|6	9	3	3	15|7|22	0	0	0	0	0	-64.18	0.2	0.92
POLA1NT	ADSL	ADSL	1|2|6	9	3	3	21|7|25	0	0	0	0	0	-77.26	0.17	0.92
POLA1NT	PITPNB	PITPNB	2|3|4	9	3	3	11|7|35	0	0	0	0	0	-73.21	0.17	0.92
POLA1NT	RPL9	RPL9	2|3|4	9	3	3	22|9|21	0	0	0	0	0	-72.45	0.17	0.92
POLA1NT	MRTO4	MRTO4	1|1|7	9	3	3	22|15|28	0	0	0	0	0	-95.41	0.14	0.92
POLA1NT	KARS	KARS	2|2|5	9	3	3	24|12|28	0	0	0	0	0	-89.9	0.14	0.92
POLA1NT	CCT5	CCT5	0|0|9	9	3	3	30|18|43	0	0	0	0	0	-138.23	0.1	0.92
POLA1NT	HK1	HK1	0|1|8	9	3	3	45|17|58	0	0	0	0	0	-181.2	0.07	0.92
POLA1NT	DAD1	DAD1	2|2|4	8	2.67	3	3|4|3	0	0	0	0	0	-14.02	0.8	0.89
POLA1NT	RPL29	RPL29	2|2|4	8	2.67	3	4|4|5	0	0	0	0	0	-17.86	0.62	0.92
POLA1NT	ARF4	ARF4	3|1|4	8	2.67	3	8|5|8	0	0	0	0	0	-31.3	0.38	0.92
POLA1NT	NUDC	NUDC	1|3|4	8	2.67	3	10|11|12	0	0	0	0	0	-48.63	0.24	0.92
POLA1NT	SLC16A1	SLC16A1	1|2|5	8	2.67	3	12|7|14	0	0	0	0	0	-48.65	0.24	0.92
POLA1NT	PPP2CA	PPP2CA	2|3|3	8	2.67	3	20|3|19	0	0	0	0	0	-57.59	0.19	0.92
POLA1NT	RANBP3	RANBP3	0|0|8	8	2.67	3	19|13|18	0	0	0	0	0	-77.74	0.16	0.92
POLA1NT	MAPK1	MAPK1	2|2|4	8	2.67	3	25|8|28	0	0	0	0	0	-85.24	0.13	0.92
POLA1NT	AIFM1	AIFM1	1|0|7	8	2.67	3	24|11|25	0	0	0	0	0	-92.19	0.13	0.92
POLA1NT	NBN	NBN	0|0|8	8	2.67	3	26|7|35	0	0	0	0	0	-103.61	0.12	0.92
POLA1NT	SMEK1	SMEK1	0|0|8	8	2.67	3	36|17|32	0	0	0	0	0	-129.45	0.09	0.92
POLA1NT	ZNF536	ZNF536	0|0|8	8	2.67	3	28|8|56	0	0	0	0	0	-139.09	0.09	0.92
POLA1NT	WDR3	WDR3	0|0|8	8	2.67	3	43|10|56	0	0	0	0	0	-164.59	0.07	0.92
POLA1NT	IRS4	IRS4	0|2|6	8	2.67	3	42|16|49	0	0	0	0	0	-161.91	0.07	0.92
POLA1NT	PYGL	PYGL	3|2|3	8	2.67	3	51|16|72	0	0	0	0	0	-199.62	0.06	0.92
POLA1NT	SRSF3	SRSF3	3|3|1	7	2.33	3	4|2|2	0	0	0	0	0	-13.32	0.88	0.88
POLA1NT	PLD3	PLD3	2|2|3	7	2.33	3	5|2|3	0	0	0	0	0	-14.02	0.7	0.92
POLA1NT	GNA13	GNA13	2|2|3	7	2.33	3	8|0|4	0	0	0	0	0	-15.94	0.58	0.92
POLA1NT	TMX1	TMX1	2|0|5	7	2.33	3	4|5|10	0	0	0	0	0	-31.6	0.37	0.92
POLA1NT	PPIL1	PPIL1	2|1|4	7	2.33	3	7|5|9	0	0	0	0	0	-31.3	0.33	0.92
POLA1NT	RER1	RER1	0|1|6	7	2.33	3	6|7|10	0	0	0	0	0	-37.64	0.3	0.92
POLA1NT	YBX1	YBX1	0|0|7	7	2.33	3	10|4|13	0	0	0	0	0	-43.21	0.26	0.92
POLA1NT	SEC61A1	SEC61A1	3|0|4	7	2.33	3	10|5|16	0	0	0	0	0	-49.06	0.23	0.92
POLA1NT	SNRPD2	SNRPD2	1|0|6	7	2.33	3	11|9|13	0	0	0	0	0	-52.43	0.21	0.92
POLA1NT	EIF5A	EIF5A	2|2|3	7	2.33	3	15|6|18	0	0	0	0	0	-53.66	0.18	0.92
POLA1NT	PTCD3	PTCD3	5|1|1	7	2.33	3	18|0|23	0	0	0	0	0	-59.28	0.17	0.92
POLA1NT	CORO1C	CORO1C	0|1|6	7	2.33	3	13|7|22	0	0	0	0	0	-65.22	0.17	0.92
POLA1NT	MAT2A	MAT2A	0|2|5	7	2.33	3	11|9|24	0	0	0	0	0	-68.19	0.16	0.92
POLA1NT	HSD17B12	HSD17B12	1|1|5	7	2.33	3	22|7|18	0	0	0	0	0	-68.57	0.15	0.92
POLA1NT	LCP1	LCP1	0|1|6	7	2.33	3	19|6|26	0	0	0	0	0	-78.42	0.14	0.92
POLA1NT	PGAM1	PGAM1	2|1|4	7	2.33	3	20|10|21	0	0	0	0	0	-74.7	0.14	0.92
POLA1NT	AP1M1	AP1M1	2|3|2	7	2.33	3	25|11|25	0	0	0	0	0	-85.52	0.11	0.92
POLA1NT	NPEPPS	NPEPPS	0|0|7	7	2.33	3	32|4|64	0	0	0	0	0	-150.85	0.07	0.92
POLA1NT	ZGRF1	ZGRF1	2|1|3	6	2	3	0|1|6	0	0	0	0	0	-11.43	0.86	0.88
POLA1NT	FBLL1	FBLL1	2|2|2	6	2	3	2|2|4	0	0	0	0	0	-11.61	0.75	0.92
POLA1NT	MIF	MIF	3|2|1	6	2	3	4|2|4	0	0	0	0	0	-15.95	0.6	0.92
POLA1NT	SEC61B	SEC61B	1|1|4	6	2	3	3|4|5	0	0	0	0	0	-18.63	0.5	0.92
POLA1NT	RNPS1	RNPS1	2|2|2	6	2	3	6|2|6	0	0	0	0	0	-19.22	0.43	0.92
POLA1NT	ECI1	ECI1	3|1|2	6	2	3	5|2|9	0	0	0	0	0	-23.94	0.38	0.92
POLA1NT	HIST1H1C	HIST1H1C	2|2|2	6	2	3	4|1|11	0	0	0	0	0	-21.19	0.38	0.92
POLA1NT	GLS	GLS	5|1|0	6	2	3	9|1|9	0	0	0	0	0	-31.25	0.32	0.92
POLA1NT	RHEB	RHEB	0|2|4	6	2	3	7|4|8	0	0	0	0	0	-31.73	0.32	0.92
POLA1NT	SRSF11	SRSF11	2|2|2	6	2	3	9|3|9	0	0	0	0	0	-28.48	0.29	0.92
POLA1NT	ADCK3	ADCK3	2|0|4	6	2	3	11|3|8	0	0	0	0	0	-35.87	0.27	0.92
POLA1NT	CFAP20	CFAP20	3|0|3	6	2	3	12|5|6	0	0	0	0	0	-37.45	0.26	0.92
POLA1NT	APMAP	APMAP	3|2|1	6	2	3	8|2|13	0	0	0	0	0	-33.67	0.26	0.92
POLA1NT	CAP1	CAP1	2|1|3	6	2	3	8|4|12	0	0	0	0	0	-35.36	0.25	0.92
POLA1NT	RPL31	RPL31	3|3|0	6	2	3	8|0|17	0	0	0	0	0	-39.64	0.24	0.92
POLA1NT	NDUFS2	NDUFS2	6|0|0	6	2	3	8|2|16	0	0	0	0	0	-41.37	0.23	0.92
POLA1NT	VAT1	VAT1	0|1|5	6	2	3	7|2|18	0	0	0	0	0	-42.63	0.22	0.92
POLA1NT	CISD2	CISD2	2|0|4	6	2	3	8|5|15	0	0	0	0	0	-44.63	0.21	0.92
POLA1NT	GNAS	GNAS	1|1|4	6	2	3	16|6|19	0	0	0	0	0	-59.84	0.15	0.92
POLA1NT	TIMM50	TIMM50	2|0|4	6	2	3	14|6|22	0	0	0	0	0	-65.16	0.14	0.92
POLA1NT	YARS2	YARS2	3|1|2	6	2	3	22|3|22	0	0	0	0	0	-68.24	0.13	0.92
POLA1NT	NSF	NSF	2|1|3	6	2	3	15|4|27	0	0	0	0	0	-66.69	0.13	0.92
POLA1NT	PAFAH1B1	PAFAH1B1	1|1|4	6	2	3	13|12|23	0	0	0	0	0	-70.26	0.12	0.92
POLA1NT	YWHAZ	YWHAZ	4|1|1	6	2	3	18|9|23	0	0	0	0	0	-73.1	0.12	0.92
POLA1NT	PRPS1	PRPS1	3|0|3	6	2	3	17|6|27	0	0	0	0	0	-76.93	0.12	0.92
POLA1NT	NUP210	NUP210	2|0|4	6	2	3	19|5|31	0	0	0	0	0	-84.2	0.11	0.92
POLA1NT	TRIM25	TRIM25	0|1|5	6	2	3	20|10|34	0	0	0	0	0	-97.77	0.09	0.92
POLA1NT	FARSB	FARSB	1|0|5	6	2	3	23|10|33	0	0	0	0	0	-100.8	0.09	0.92
POLA1NT	PFKM	PFKM	0|1|5	6	2	3	28|12|38	0	0	0	0	0	-118.67	0.08	0.92
POLA1NT	COPG2	COPG2	2|0|4	6	2	3	33|5|37	0	0	0	0	0	-113.88	0.08	0.92
POLA1NT	IPO7	IPO7	2|0|4	6	2	3	36|4|36	0	0	0	0	0	-115.34	0.08	0.92
POLA1NT	LARP1	LARP1	0|2|4	6	2	3	37|10|35	0	0	0	0	0	-124.54	0.07	0.92
POLA1NT	SMU1	SMU1	1|1|4	6	2	3	32|11|40	0	0	0	0	0	-121.34	0.07	0.92
POLA1NT	SMARCA4	SMARCA4	0|0|6	6	2	3	36|13|49	0	0	0	0	0	-148.36	0.06	0.92
POLA1NT	AGAP3	AGAP3	2|2|1	5	1.67	3	1|1|2	0	0	0	0	0	-8.35	1.25	0.86
POLA1NT	MYH14	MYH14	2|2|1	5	1.67	3	2|2|2	0	0	0	0	0	-10.65	0.83	0.92
POLA1NT	PFN1	PFN1	1|3|1	5	1.67	3	2|1|3	0	0	0	0	0	-10.65	0.83	0.87
POLA1NT	IBTK	IBTK	2|3|0	5	1.67	3	1|0|5	0	0	0	0	0	-12.23	0.83	0.87
POLA1NT	HIGD1A	HIGD1A	2|1|2	5	1.67	3	4|2|3	0	0	0	0	0	-14.56	0.56	0.92
POLA1NT	TOMM20	TOMM20	2|1|2	5	1.67	3	5|4|2	0	0	0	0	0	-17.32	0.45	0.92
POLA1NT	SAR1A	SAR1A	2|1|2	5	1.67	3	6|3|3	0	0	0	0	0	-18.63	0.42	0.92
POLA1NT	CCT2	CCT2	3|1|1	5	1.67	3	5|3|6	0	0	0	0	0	-21.45	0.36	0.92
POLA1NT	NDUFS7	NDUFS7	3|0|2	5	1.67	3	6|3|6	0	0	0	0	0	-25.82	0.33	0.92
POLA1NT	MAP7D3	MAP7D3	2|1|2	5	1.67	3	5|0|10	0	0	0	0	0	-22.11	0.33	0.92
POLA1NT	HNRNPAB	HNRNPAB	2|1|2	5	1.67	3	8|2|13	0	0	0	0	0	-33.67	0.22	0.92
POLA1NT	SURF4	SURF4	2|1|2	5	1.67	3	11|3|9	0	0	0	0	0	-33.93	0.22	0.92
POLA1NT	EIF2S2	EIF2S2	2|0|3	5	1.67	3	6|6|14	0	0	0	0	0	-41.76	0.19	0.92
POLA1NT	CYC1	CYC1	1|0|4	5	1.67	3	9|7|12	0	0	0	0	0	-45.03	0.18	0.92
POLA1NT	CISD1	CISD1	2|0|3	5	1.67	3	9|5|16	0	0	0	0	0	-47.52	0.17	0.92
POLA1NT	CAPZA2	CAPZA2	2|1|2	5	1.67	3	17|1|16	0	0	0	0	0	-49.24	0.15	0.92
POLA1NT	PNN	PNN	0|0|5	5	1.67	3	11|8|15	0	0	0	0	0	-53.99	0.15	0.92
POLA1NT	HTATSF1	HTATSF1	1|0|4	5	1.67	3	15|8|10	0	0	0	0	0	-52.45	0.15	0.92
POLA1NT	PNP	PNP	3|0|2	5	1.67	3	16|4|15	0	0	0	0	0	-54.89	0.14	0.92
POLA1NT	SF3A3	SF3A3	1|0|4	5	1.67	3	14|8|13	0	0	0	0	0	-55.42	0.14	0.92
POLA1NT	SLTM	SLTM	1|0|4	5	1.67	3	12|8|16	0	0	0	0	0	-56.85	0.14	0.92
POLA1NT	CYCS	CYCS	2|0|3	5	1.67	3	11|8|16	0	0	0	0	0	-55.36	0.14	0.92
POLA1NT	AAAS	AAAS	0|0|5	5	1.67	3	16|6|17	0	0	0	0	0	-60.93	0.13	0.92
POLA1NT	RUVBL1	RUVBL1	1|2|2	5	1.67	3	17|4|18	0	0	0	0	0	-56.71	0.13	0.92
POLA1NT	PPP2R1A	PPP2R1A	1|3|1	5	1.67	3	18|1|19	0	0	0	0	0	-55.04	0.13	0.92
POLA1NT	OAT	OAT	1|0|4	5	1.67	3	15|6|18	0	0	0	0	0	-60.91	0.13	0.92
POLA1NT	PSMC2	PSMC2	0|0|5	5	1.67	3	18|11|14	0	0	0	0	0	-67.31	0.12	0.92
POLA1NT	SETD1A	SETD1A	2|0|3	5	1.67	3	19|7|21	0	0	0	0	0	-72.75	0.11	0.92
POLA1NT	TRIP13	TRIP13	1|0|4	5	1.67	3	18|10|25	0	0	0	0	0	-81.76	0.09	0.92
POLA1NT	RSF1	RSF1	1|0|4	5	1.67	3	19|7|35	0	0	0	0	0	-93.12	0.08	0.92
POLA1NT	FAM208A	FAM208A	0|0|5	5	1.67	3	29|9|31	0	0	0	0	0	-105.24	0.07	0.92
POLA1NT	SRP54	SRP54	0|0|5	5	1.67	3	28|3|39	0	0	0	0	0	-106.34	0.07	0.92
POLA1NT	COPB2	COPB2	1|0|4	5	1.67	3	32|9|40	0	0	0	0	0	-122.96	0.06	0.92
POLA1NT	SPTBN1	SPTBN1	0|0|5	5	1.67	3	35|7|45	0	0	0	0	0	-131.76	0.06	0.92
POLA1NT	HEATR1	HEATR1	1|0|4	5	1.67	3	55|6|60	0	0	0	0	0	-182.36	0.04	0.92
POLA1NT	IPO5	IPO5	5|0|0	5	1.67	3	41|3|77	0	0	0	0	0	-182.14	0.04	0.92
POLA1NT	DHX30	DHX30	4|0|1	5	1.67	3	55|8|56	0	0	0	0	0	-179.45	0.04	0.92
POLA1NT	TPI1	TPI1	1|3|0	4	1.33	3	0|3|1	0	0	0	0	0	-9.92	1	0.85
POLA1NT	RTN3	RTN3	1|1|2	4	1.33	3	0|2|7	0	0	0	0	0	-13.93	0.44	0.92
POLA1NT	PGRMC2	PGRMC2	2|0|2	4	1.33	3	4|2|3	0	0	0	0	0	-17.06	0.44	0.92
POLA1NT	HSP90B1	HSP90B1	4|0|0	4	1.33	3	5|4|1	0	0	0	0	0	-18.54	0.4	0.89
POLA1NT	TMEM97	TMEM97	0|1|3	4	1.33	3	3|2|6	0	0	0	0	0	-20.04	0.36	0.92
POLA1NT	CDIPT	CDIPT	2|0|2	4	1.33	3	6|2|4	0	0	0	0	0	-21.43	0.33	0.92
POLA1NT	YWHAB	YWHAB	2|2|0	4	1.33	3	6|0|7	0	0	0	0	0	-22.46	0.31	0.92
POLA1NT	MPDU1	MPDU1	0|0|4	4	1.33	3	4|4|5	0	0	0	0	0	-22.92	0.31	0.92
POLA1NT	PDCD10	PDCD10	2|1|1	4	1.33	3	6|0|8	0	0	0	0	0	-20.99	0.29	0.92
POLA1NT	HMGN2	HMGN2	4|0|0	4	1.33	3	5|2|8	0	0	0	0	0	-25.63	0.27	0.92
POLA1NT	FRG1	FRG1	0|0|4	4	1.33	3	6|6|8	0	0	0	0	0	-33.21	0.2	0.92
POLA1NT	SRP14	SRP14	1|1|2	4	1.33	3	6|2|13	0	0	0	0	0	-30.67	0.19	0.92
POLA1NT	SSR4	SSR4	2|0|2	4	1.33	3	8|5|11	0	0	0	0	0	-39.14	0.17	0.92
POLA1NT	ARPC3	ARPC3	1|0|3	4	1.33	3	9|3|12	0	0	0	0	0	-38.71	0.17	0.92
POLA1NT	DDX39A	DDX39A	1|1|2	4	1.33	3	10|1|16	0	0	0	0	0	-39.11	0.15	0.92
POLA1NT	SLC25A4	SLC25A4	2|0|2	4	1.33	3	10|7|12	0	0	0	0	0	-46.52	0.14	0.92
POLA1NT	DPM1	DPM1	1|0|3	4	1.33	3	10|4|14	0	0	0	0	0	-44.65	0.14	0.92
POLA1NT	IPO9	IPO9	2|2|0	4	1.33	3	10|0|20	0	0	0	0	0	-46.93	0.13	0.92
POLA1NT	MAPRE1	MAPRE1	1|0|3	4	1.33	3	11|8|13	0	0	0	0	0	-50.97	0.12	0.92
POLA1NT	HARS	HARS	2|0|2	4	1.33	3	13|4|16	0	0	0	0	0	-51.91	0.12	0.92
POLA1NT	SCAF11	SCAF11	1|0|3	4	1.33	3	11|5|16	0	0	0	0	0	-50.58	0.12	0.92
POLA1NT	TBRG4	TBRG4	3|0|1	4	1.33	3	16|3|17	0	0	0	0	0	-56.18	0.11	0.92
POLA1NT	TMEM43	TMEM43	1|0|3	4	1.33	3	19|5|18	0	0	0	0	0	-65.18	0.1	0.92
POLA1NT	NUP93	NUP93	1|0|3	4	1.33	3	25|8|29	0	0	0	0	0	-94.86	0.06	0.92
POLA1NT	GARS	GARS	0|0|4	4	1.33	3	31|5|31	0	0	0	0	0	-102.05	0.06	0.92
POLA1NT	PRPSAP2	PRPSAP2	0|0|4	4	1.33	3	25|8|33	0	0	0	0	0	-100.69	0.06	0.92
POLA1NT	WDR36	WDR36	0|0|4	4	1.33	3	41|15|51	0	0	0	0	0	-161.84	0.04	0.92
POLA1NT	SRBD1	SRBD1	2|0|1	3	1	3	2|0|1	0	0	0	0	0	-8.56	1	0.85
POLA1NT	RNF168	RNF168	2|0|1	3	1	3	0|1|3	0	0	0	0	0	-9.92	0.75	0.86
POLA1NT	CYB5B	CYB5B	0|1|2	3	1	3	3|1|2	0	0	0	0	0	-12.75	0.5	0.92
POLA1NT	UQCC1	UQCC1	1|0|2	3	1	3	2|2|2	0	0	0	0	0	-12.75	0.5	0.92
POLA1NT	JAGN1	JAGN1	1|0|2	3	1	3	3|2|3	0	0	0	0	0	-15.7	0.38	0.92
POLA1NT	NDUFA4	NDUFA4	2|0|1	3	1	3	3|1|6	0	0	0	0	0	-18.37	0.3	0.92
POLA1NT	NDUFS3	NDUFS3	3|0|0	3	1	3	4|1|8	0	0	0	0	0	-22.53	0.23	0.92
POLA1NT	PDCD6	PDCD6	2|0|1	3	1	3	5|2|6	0	0	0	0	0	-22.92	0.23	0.92
POLA1NT	SCAMP3	SCAMP3	0|1|2	3	1	3	5|2|7	0	0	0	0	0	-24.36	0.21	0.92
POLA1NT	RBBP4	RBBP4	1|0|2	3	1	3	6|3|6	0	0	0	0	0	-25.82	0.2	0.92
POLA1NT	MT-CO2	MT-CO2	3|0|0	3	1	3	6|0|9	0	0	0	0	0	-25.21	0.2	0.92
POLA1NT	SEC11A	SEC11A	0|0|3	3	1	3	8|4|5	0	0	0	0	0	-28.8	0.18	0.92
POLA1NT	FAM3C	FAM3C	0|1|2	3	1	3	9|3|8	0	0	0	0	0	-33.11	0.15	0.92
POLA1NT	EIF2S1	EIF2S1	2|0|1	3	1	3	7|1|13	0	0	0	0	0	-33.94	0.14	0.92
POLA1NT	ALDH7A1	ALDH7A1	1|0|2	3	1	3	10|6|11	0	0	0	0	0	-43.53	0.11	0.92
POLA1NT	ERO1L	ERO1L	0|0|3	3	1	3	13|2|17	0	0	0	0	0	-50.25	0.09	0.92
POLA1NT	FUBP1	FUBP1	0|0|3	3	1	3	12|9|13	0	0	0	0	0	-53.93	0.09	0.92
POLA1NT	GSPT1	GSPT1	2|0|1	3	1	3	13|1|23	0	0	0	0	0	-57.37	0.08	0.92
POLA1NT	FAF2	FAF2	1|0|2	3	1	3	10|4|22	0	0	0	0	0	-56.02	0.08	0.92
POLA1NT	ZC3HAV1	ZC3HAV1	1|0|2	3	1	3	11|6|24	0	0	0	0	0	-63.56	0.07	0.92
POLA1NT	EIF3M	EIF3M	1|0|2	3	1	3	27|7|30	0	0	0	0	0	-97.73	0.05	0.92
POLA1NT	ABCF2	ABCF2	1|0|2	3	1	3	29|6|27	0	0	0	0	0	-94.73	0.05	0.92
POLA1NT	ATRX	ATRX	0|0|3	3	1	3	19|2|44	0	0	0	0	0	-98.73	0.05	0.92
POLA1NT	LTA4H	LTA4H	1|0|2	3	1	3	31|2|35	0	0	0	0	0	-103.39	0.04	0.92
POLA1NT	DCDC1	DCDC1	1|1|0	2	0.67	3	0|0|0	0	0	0	0	0	-5.52	6.67	0.92
POLA1NT	LRRIQ1	LRRIQ1	1|1|0	2	0.67	3	0|1|0	0	0	0	0	0	-6.33	2	0.92
POLA1NT	CCDC154	CCDC154	0|1|1	2	0.67	3	0|1|1	0	0	0	0	0	-7.56	1	0.92
POLA1NT	ARGLU1	ARGLU1	0|0|2	2	0.67	3	1|2|2	0	0	0	0	0	-11.47	0.4	0.87
POLA1NT	GNA11	GNA11	1|1|0	2	0.67	3	2|1|2	0	0	0	0	0	-11.47	0.4	0.92
POLA1NT	PTDSS1	PTDSS1	2|0|0	2	0.67	3	3|0|3	0	0	0	0	0	-12.65	0.33	0.92
POLA1NT	ZNF605	ZNF605	0|0|2	2	0.67	3	2|3|2	0	0	0	0	0	-14.25	0.29	0.92
POLA1NT	EIF3K	EIF3K	1|1|0	2	0.67	3	1|0|7	0	0	0	0	0	-15.15	0.25	0.92
POLA1NT	ETFB	ETFB	2|0|0	2	0.67	3	1|1|8	0	0	0	0	0	-17.93	0.2	0.92
POLA1NT	ERMP1	ERMP1	0|1|1	2	0.67	3	5|1|4	0	0	0	0	0	-18.54	0.2	0.92
POLA1NT	TMX2	TMX2	1|0|1	2	0.67	3	8|2|1	0	0	0	0	0	-19.56	0.18	0.92
POLA1NT	CLIC1	CLIC1	1|0|1	2	0.67	3	4|2|6	0	0	0	0	0	-21.43	0.17	0.92
POLA1NT	NAE1	NAE1	1|0|1	2	0.67	3	6|1|5	0	0	0	0	0	-21.25	0.17	0.92
POLA1NT	PRPF38A	PRPF38A	1|1|0	2	0.67	3	3|1|8	0	0	0	0	0	-20.94	0.17	0.92
POLA1NT	MPC2	MPC2	1|1|0	2	0.67	3	6|1|10	0	0	0	0	0	-28.33	0.12	0.92
POLA1NT	DCXR	DCXR	1|0|1	2	0.67	3	5|0|12	0	0	0	0	0	-28.06	0.12	0.92
POLA1NT	KIF20B	KIF20B	1|1|0	2	0.67	3	6|0|12	0	0	0	0	0	-29.44	0.11	0.92
POLA1NT	PSMD13	PSMD13	1|1|0	2	0.67	3	9|0|12	0	0	0	0	0	-33.9	0.1	0.92
POLA1NT	PSMC1	PSMC1	0|1|1	2	0.67	3	9|1|10	0	0	0	0	0	-32.73	0.1	0.92
POLA1NT	ACOT9	ACOT9	0|0|2	2	0.67	3	5|3|14	0	0	0	0	0	-35.51	0.09	0.92
POLA1NT	CKMT1A	CKMT1A	1|0|1	2	0.67	3	7|3|12	0	0	0	0	0	-35.77	0.09	0.92
POLA1NT	HMGB2	HMGB2	2|0|0	2	0.67	3	7|0|18	0	0	0	0	0	-39.58	0.08	0.92
POLA1NT	AHSA1	AHSA1	1|0|1	2	0.67	3	10|3|12	0	0	0	0	0	-40.21	0.08	0.92
POLA1NT	ATP5O	ATP5O	2|0|0	2	0.67	3	8|1|17	0	0	0	0	0	-41.24	0.08	0.92
POLA1NT	FXR2	FXR2	0|0|2	2	0.67	3	11|2|15	0	0	0	0	0	-44.38	0.07	0.92
POLA1NT	LMAN1	LMAN1	1|0|1	2	0.67	3	6|3|20	0	0	0	0	0	-45.61	0.07	0.92
POLA1NT	EMC1	EMC1	1|0|1	2	0.67	3	16|2|18	0	0	0	0	0	-56.07	0.06	0.92
POLA1NT	TARS2	TARS2	2|0|0	2	0.67	3	12|2|18	0	0	0	0	0	-50.21	0.06	0.92
POLA1NT	PSMD7	PSMD7	1|0|1	2	0.67	3	15|3|19	0	0	0	0	0	-57.65	0.05	0.92
POLA1NT	NUP155	NUP155	0|0|2	2	0.67	3	21|3|31	0	0	0	0	0	-84.11	0.04	0.92
POLA1NT	FARSA	FARSA	0|0|2	2	0.67	3	26|7|28	0	0	0	0	0	-93.31	0.03	0.92
POLA1NT	EIF2B1	EIF2B1	0|0|2	2	0.67	3	24|12|29	0	0	0	0	0	-99.6	0.03	0.92
POLA1NT	NDUFA9	NDUFA9	1|0|1	2	0.67	3	27|6|30	0	0	0	0	0	-96.17	0.03	0.92
POLA1NT	KIF5B	KIF5B	1|0|1	2	0.67	3	31|11|40	0	0	0	0	0	-124.56	0.02	0.92
POLA1NT	TXN	TXN	0|1|0	1	0.33	3	0|0|0	0	0	0	0	0	-5.52	3.33	0.92
POLA1NT	NHP2L1	NHP2L1	0|0|1	1	0.33	3	0|1|0	0	0	0	0	0	-6.33	1	0.92
POLA1NT	RPA2	RPA2	0|0|1	1	0.33	3	0|0|1	0	0	0	0	0	-6.33	1	0.92
POLA1NT	SLC25A40	SLC25A40	0|1|0	1	0.33	3	0|0|1	0	0	0	0	0	-6.33	1	0.92
POLA1NT	ZNF280D	ZNF280D	1|0|0	1	0.33	3	1|0|1	0	0	0	0	0	-7.56	0.5	0.92
POLA1NT	LANCL2	LANCL2	0|1|0	1	0.33	3	0|0|2	0	0	0	0	0	-7.69	0.5	0.92
POLA1NT	ATP2A1	ATP2A1	0|0|1	1	0.33	3	1|2|0	0	0	0	0	0	-8.56	0.33	0.92
POLA1NT	NKTR	NKTR	1|0|0	1	0.33	3	0|0|3	0	0	0	0	0	-8.11	0.33	0.92
POLA1NT	ATL2	ATL2	1|0|0	1	0.33	3	0|0|3	0	0	0	0	0	-8.11	0.33	0.92
POLA1NT	KDSR	KDSR	0|1|0	1	0.33	3	0|0|3	0	0	0	0	0	-8.11	0.33	0.92
POLA1NT	GMPR2	GMPR2	0|1|0	1	0.33	3	1|0|2	0	0	0	0	0	-8.56	0.33	0.92
POLA1NT	PI4KA	PI4KA	1|0|0	1	0.33	3	3|0|2	0	0	0	0	0	-11.44	0.2	0.92
POLA1NT	SMARCA2	SMARCA2	1|0|0	1	0.33	3	2|0|3	0	0	0	0	0	-11.44	0.2	0.92
POLA1NT	PFAS	PFAS	0|1|0	1	0.33	3	1|0|4	0	0	0	0	0	-11.28	0.2	0.92
POLA1NT	ANO5	ANO5	1|0|0	1	0.33	3	3|1|3	0	0	0	0	0	-14.25	0.14	0.92
POLA1NT	SARS2	SARS2	1|0|0	1	0.33	3	4|0|4	0	0	0	0	0	-15.54	0.12	0.92
POLA1NT	LAMP1	LAMP1	0|1|0	1	0.33	3	4|0|4	0	0	0	0	0	-15.54	0.12	0.92
POLA1NT	FIGNL1	FIGNL1	1|0|0	1	0.33	3	2|1|6	0	0	0	0	0	-16.74	0.11	0.92
POLA1NT	TOMM40	TOMM40	1|0|0	1	0.33	3	6|0|5	0	0	0	0	0	-19.7	0.09	0.92
POLA1NT	RNMT	RNMT	0|1|0	1	0.33	3	5|0|8	0	0	0	0	0	-22.4	0.08	0.92
POLA1NT	TLN1	TLN1	1|0|0	1	0.33	3	4|2|6	0	0	0	0	0	-21.43	0.08	0.92
POLA1NT	DDHD1	DDHD1	1|0|0	1	0.33	3	7|0|5	0	0	0	0	0	-20.94	0.08	0.92
POLA1NT	GNPDA1	GNPDA1	1|0|0	1	0.33	3	6|0|7	0	0	0	0	0	-22.46	0.08	0.92
POLA1NT	IFIT5	IFIT5	0|0|1	1	0.33	3	8|1|6	0	0	0	0	0	-25.45	0.07	0.92
POLA1NT	GK	GK	0|0|1	1	0.33	3	4|1|13	0	0	0	0	0	-29.4	0.06	0.92
POLA1NT	USP9X	USP9X	0|0|1	1	0.33	3	6|0|10	0	0	0	0	0	-26.68	0.06	0.92
POLA1NT	HLA-A	HLA-A	1|0|0	1	0.33	3	6|3|8	0	0	0	0	0	-28.84	0.06	0.92
POLA1NT	ATAD2	ATAD2	1|0|0	1	0.33	3	10|0|9	0	0	0	0	0	-31.08	0.05	0.92
POLA1NT	COX6C	COX6C	1|0|0	1	0.33	3	2|2|16	0	0	0	0	0	-32.26	0.05	0.92
POLA1NT	VCL	VCL	1|0|0	1	0.33	3	12|0|7	0	0	0	0	0	-30.99	0.05	0.92
POLA1NT	RPS15	RPS15	1|0|0	1	0.33	3	7|0|12	0	0	0	0	0	-30.99	0.05	0.92
POLA1NT	MRPS27	MRPS27	1|0|0	1	0.33	3	12|0|15	0	0	0	0	0	-42.66	0.04	0.92
POLA1NT	DDX20	DDX20	0|1|0	1	0.33	3	10|1|12	0	0	0	0	0	-37.05	0.04	0.92
POLA1NT	RRM2	RRM2	0|1|0	1	0.33	3	11|2|15	0	0	0	0	0	-44.38	0.04	0.92
POLA1NT	MTHFD1L	MTHFD1L	1|0|0	1	0.33	3	15|3|20	0	0	0	0	0	-59.13	0.03	0.92
POLA1NT	2007-09-01	2007-09-01	0|0|1	1	0.33	3	13|3|19	0	0	0	0	0	-54.71	0.03	0.92
POLA1NT	DNAAF5	DNAAF5	0|0|1	1	0.33	3	14|1|21	0	0	0	0	0	-55.92	0.03	0.92
POLA1NT	FLII	FLII	0|1|0	1	0.33	3	8|1|22	0	0	0	0	0	-48.41	0.03	0.92
POLA1NT	TNPO1	TNPO1	1|0|0	1	0.33	3	9|0|23	0	0	0	0	0	-49.86	0.03	0.92
POLA1NT	TUBGCP3	TUBGCP3	1|0|0	1	0.33	3	24|0|17	0	0	0	0	0	-63.28	0.02	0.92
POLA1NT	SEC63	SEC63	0|0|1	1	0.33	3	22|2|23	0	0	0	0	0	-72.32	0.02	0.92
POLA1NT	NUP214	NUP214	0|0|1	1	0.33	3	17|7|34	0	0	0	0	0	-88.65	0.02	0.92
POLA1NT	IKBKAP	IKBKAP	0|0|1	1	0.33	3	14|0|29	0	0	0	0	0	-66.09	0.02	0.92
POLA1NT	CNOT1	CNOT1	0|0|1	1	0.33	3	33|3|36	0	0	0	0	0	-109.34	0.01	0.92

## Sheet: PROSTAR_POLA1_HU_filter_Log2FC
ID	Peptides	Unique_peptides	Sequence_coverage____	MS_MS_count	Intensity_NLS_NT_N1	Intensity_NLS_NT_N2	Intensity_NLS_NT_N3	Intensity_NLS_NT_N4	Intensity_POLA1_HU_N1	Intensity_POLA1_HU_N2	Intensity_POLA1_HU_N3	Intensity_POLA1_NT_N1	Intensity_POLA1_NT_N2	Intensity_POLA1_NT_N3	Protein_Name	Mean_Intensity_NLS_NT	Mean_Intensity_POLA1_HU	Mean_Intensity_POLA1_NT	FC (POLA1HU/NLSNT)	FC (POLA1NT/NLSNT)	Log2 FC (POLA1HU/NLSNT)	Log2 FC (POLA1NT/NLSNT)
P01009;A0A0G2JRN3;A0A024R6I7	3	3	6	94	43727.6	112852	3530.36	74411.1	710170	789930	524932	882390	870510	856646	SERPINA1	58630.2	675010	869849	11.513	14.8362	3.52519	3.89105
Q01082;A0A087WUZ3;F8W6C1	40	33	23.4	185	766010	544871	796888	509161	24507.2	208496	331854	1.4147e+06	2.60563e+06	3.02388e+06	SPTBN1	654233	188286	2.34807e+06	0.287796	3.58904	-1.79688	1.8436
Q6UB35;A0A087WVM4;B7ZM99;H0Y327;Q4VXM0;Q5JYA8;Q5JYA3;Q4VXV2;Q4VXM1	22	21	30.7	99	327572	406364	445552	305274	14988.3	58753	102275	22542.2	62690.3	75203	MTHFD1L	371191	58672.2	53478.5	0.158065	0.144073	-2.66141	-2.79513
Q00610;A0A087WVQ6;J3KS13;K7EJJ5;J3KSQ2;J3QL20;J3KRF5;F5H5N6	94	73	64.9	971	5.03191e+06	4.6926e+06	5.19703e+06	5.02007e+06	47665.3	401260	1.46539e+06	100730	613259	1.19453e+06	CLTC	4.9854e+06	638106	636171	0.127995	0.127607	-2.96584	-2.97022
Q9P2T1;A0A087WWM4;H0YNJ6;H0YNH0;H0YMB3;H0YLV5;F8WAN9;H0YN22;H0YK13;H0YMW6;H0YNS9;H0YK71;H0YMV5;H0YLB8	3	3	13.2	8	21715.4	87023.7	9345.25	116729	46700.3	216980	346514	290413	521089	647244	GMPR2	58703.3	203398	486249	3.46485	8.28315	1.79279	3.05018
P18621;A0A087WXM6;J3QQT2;J3KRX5;A0A0A6YYL6;J3QLC8;A0A0A0MRF8;J3KRB3;A0A087WWH0;J3QS96;A0A087WY81;J3KSJ0	13	13	55.4	220	3.66454e+06	5.13711e+06	3.6719e+06	4.46415e+06	375356	500620	426423	70139	336158	406481	RPL17	4.23442e+06	434133	270926	0.102525	0.0639818	-3.28596	-3.96619
P30414;A0A087WYW3	5	5	5	9	20111.1	106332	27814	142579	28057.2	10739	26992.4	25265	21573.1	21060.1	NKTR	74209	21929.5	22632.7	0.29551	0.304986	-1.75872	-1.71318
P84103;A0A087X2D0;Q16629;A0A0B4J1Z1;C9JAB2	3	3	18.3	42	19399.7	201539	113813	106584	36165.3	154560	41477.5	56483	154079	118450	SRSF3	110334	77400.9	109671	0.701515	0.993987	-0.511455	-0.00870158
Q96PV0;A0A2R8YDS2;A0A0A0MQZ2;A0A2R8Y6T2;A0A1B0GW70;B7ZCA0	3	3	3.6	19	64335.5	52240.4	23416.3	444273	518833	637950	292796	242680	274584	535515	SYNGAP1	146066	483193	350926	3.30804	2.40251	1.72598	1.26454
P45880;A0A0A0MR02;Q5JSD2;Q5JSD1;A2A3S1	11	11	48.6	179	433704	2.0174e+06	1.10048e+06	1.21727e+06	23466.6	118050	288610	181940	100655	375325	VDAC2	1.19222e+06	143376	219307	0.12026	0.183949	-3.05577	-2.44262
P51532;Q9HBD4;A0A2R8Y4P4;A0A2R8Y7S2;A0A0A0MT49;A0A2R8YGG3;A0A2R8Y440;A0A2R8YG32;A0A2R8Y4C5;A0A2R8YF58;A0A2R8Y6N0;A0A2R8Y7F3;A0A2R8YF80;A0A2R8Y7Y7;A0A2R8Y526;A0A2R8YDA1;A0A2R8Y6V2;A0A2R8YGP5;A0A2R8Y523;A0A2R8YCY3;A0A2R8YFV8;A0A2R8Y5K3;A0A2R8Y4R6;K7EQF0;A0A2R8YFK5;A0A2R8Y7R0;K7EP28;A0A2R8Y583;B1ALG2;F6T8Q0;B1ALG1;A0A0U1RR09;F6UH26;A0A0A0MSS5;A0A0U1RRF8;A0A2R8Y866;A0A0U1RRD6;A0A0U1RRF5	31	18	22.7	194	1.16528e+06	985613	1.31307e+06	504991	7753.97	7390.2	34926.5	2925	2293.91	1422.71	SMARCA4	992239	16690.2	2213.87	0.0168208	0.00223119	-5.89361	-8.80797
Q8NI36;A0A0A0MTB8	34	34	46.4	228	1.85245e+06	1.10944e+06	1.65241e+06	542333	15694.2	5892.3	24271.8	11330.4	8737.83	7355.84	WDR36	1.28916e+06	15286.1	9141.36	0.0118574	0.00709096	-6.39806	-7.1398
Q01105;A0A0C4DFV9;P0DME0;A0A087X027	8	8	37.9	126	1.34307e+06	4.26693e+06	2.1892e+06	4.44464e+06	2920.98	25769	85595.8	23298	33745.6	86094	SET	3.06096e+06	38095.2	47712.5	0.0124455	0.0155874	-6.32823	-6.00347
P08865;C9J9K3;A0A0C4DG17;F8WD59	15	15	64.1	147	481152	696669	379857	724449	50881	167910	304699	25779	117132	341860	RPSA	570532	174497	161591	0.305849	0.283228	-1.70911	-1.81996
P39656;A0A0C4DGS1;U3KQ84	15	15	53.7	211	1.10981e+06	2.45496e+06	1.78886e+06	2.2183e+06	15845.8	136430	524649	119560	207277	486304	DDOST	1.89298e+06	225642	271047	0.119199	0.143185	-3.06856	-2.80405
A0A0D9SFB3;O00571;A0A0D9SF53;A0A2R8Y4A4;A0A2R8YFS5;A0A0D9SG12;A0A2R8YF78;A0A2R8Y645;A0A2U3TZJ9;A0A2R8YFR4;A0A2R8YCW1;F6S8Q4;A0A2R8Y5G6;A0A2R8Y7T2;A0A2R8YDT5;O15523;A0A2R8YDH3;A0A0J9YVQ7;A0A087WVZ1;A0A2R8Y650;A0A2R8YCU0;C9J081;A0A087WX09;A0A2R8YF89;H0Y960;C9J8G5;A0A2R8Y770	25	22	52	185	776289	1.95948e+06	852310	1.18295e+06	105019	230410	260555	17250	188106	165257	DDX3X	1.19276e+06	198661	123538	0.166556	0.103573	-2.58592	-3.27128
P0DMV8;A0A0G2JIW1;P0DMV9;V9GZ37	36	22	66.5	646	2.83659e+06	1.25766e+07	3.14482e+06	8.73854e+06	804500	3.1752e+06	2.39406e+06	1.2427e+06	2.59551e+06	2.24936e+06	HSPA1A	6.82413e+06	2.12459e+06	2.02919e+06	0.311335	0.297355	-1.68346	-1.74974
P43243;A0A0R4J2E8;A8MXP9;D6REM6;D6R991;H0Y8T4;B3KM87;Q68E03;D6R8Z5;D6RBI2;D6RCM3;D6REK4;D6RE02;D6RIA2;D6RB45;A0A1B0GX04;D6RBS2;D6RAY2;D6RAM9;D6R9F3;D6RBK5	32	32	45.3	363	2.21835e+06	6.25192e+06	3.049e+06	5.29133e+06	34594.8	30616	27962.9	26417.6	34547.9	43457.6	MATR3	4.20265e+06	31057.9	34807.7	0.00739007	0.00828232	-7.0802	-6.91575
P30566;A0A1B0GTJ7;A0A1B0GWJ0;A0A0A6YY92;A0A1B0GWF8;A0A096LNY6;A0A1B0GTG9;A0A096LNY5;A0A096LPA2;A0A096LNY4;A0A096LP72;B4DEP1;A0A096LP92;A0A1W2PRX2;A0A096LP76;A0A096LNT0;V9GY96	20	20	53.1	155	722047	1.08694e+06	891525	914179	60558.2	76355	79726.2	12941	60635.7	58720.1	ADSL	903674	72213.1	44098.9	0.0799106	0.0487996	-3.64547	-4.35699
Q2PZI1;A0A1B0GW05;H7C3M5	4	4	8.6	8	36244.6	185028	14474.6	183486	52771.4	153900	198774	62551.8	100321	92938.5	DPY19L1	104808	135148	85270.3	1.28948	0.813583	0.366792	-0.297638
O43175;A0A286YF22;A0A2C9F2M7;A0A286YFA2;A0A286YFL2;A0A286YFM8;A0A286YER3;A0A286YFC8;A0A286YFB2;A0A286YF34;A0A286YF78;A0A286YFF3;A0A286YFK5;A0A286YFE1	21	21	51	203	125921	1.72422e+06	291151	2.09159e+06	43137.1	264670	384926	112190	208447	391311	PHGDH	1.05822e+06	230911	237316	0.218207	0.22426	-2.19623	-2.15676
P62263;A0A2R8Y811;E5RH77	11	11	43	131	1.57018e+06	2.47769e+06	1.66288e+06	2.50701e+06	276926	381140	295463	42661	345056	331151	RPS14	2.05444e+06	317843	239623	0.15471	0.116636	-2.69236	-3.09991
P62847;E7ETK0;A0A2R8Y849;A0A2R8YD14;A0A2R8Y8A0	5	5	30.1	119	3.17671e+06	1.88693e+06	2.54669e+06	1.10754e+06	25423.1	221330	317276	221403	290127	260679	RPS24	2.17947e+06	188010	257403	0.0862641	0.118104	-3.5351	-3.08187
P51659;A0A2R8YD50;E7EWE5;E7ER27;G5E9S2;E7ET17;A0A2R8Y7L2;E7EPL9;A0A2R8YDT8;A0A2R8YF45;A0A2R8YEG2;A0A2R8Y7W2	29	29	49.6	235	1.4348e+06	1.84732e+06	1.63062e+06	2.12323e+06	34567.7	123650	192431	101626	164206	216087	HSD17B4	1.75899e+06	116883	160639	0.0664488	0.0913246	-3.91161	-3.45285
P14866;M0QXS5;A0A3B3ITJ4;M0R1W6;M0QYL7;B4DVF8;M0R076;H7C464	25	14	57	271	3.26266e+06	5.52642e+06	2.43703e+06	5.31122e+06	25735.5	30161	27398.7	14988.6	22503.3	61244.4	HNRNPL	4.13433e+06	27765.1	32912.1	0.00671573	0.00796068	-7.21824	-6.97289
P47914;A0A3B3ITT5	3	3	20.8	48	762293	2.51403e+06	595956	2.37276e+06	132206	192820	198619	56483	132597	173762	RPL29	1.56126e+06	174548	120947	0.1118	0.0774678	-3.16101	-3.69026
P35658;A0A494C1F2;A0A0A0MSW3;A0A494BZU9;H0YF36;A0A494C104;A0A494C0J0;H0YDS4	25	23	17.7	119	596663	663337	540878	101763	21372.2	5918.9	30959.5	14485.9	12684.2	10932.8	NUP214	475660	19416.9	12701	0.0408209	0.0267017	-4.61455	-5.22692
A0A590PWR5;A6NI56;B7ZBA8;H3BS06	3	3	6.2	10	14357.9	158742	19805.6	333346	1.01796e+06	1.5692e+06	489987	503000	1.89128e+06	2.26676e+06	CCDC154	131563	1.02571e+06	1.55368e+06	7.79639	11.8094	2.96281	3.56187
P49643;A0A5F9ZHU7;A0A096LP51;A0A5F9ZHR0	14	14	33.4	95	368370	237804	466116	8307.73	225354	221740	193250	43815.6	140315	107907	PRIM2	270149	213448	97346	0.790111	0.360342	-0.339872	-1.47256
A6NHQ2	5	3	15.3	37	569281	1.52148e+06	418644	1.4854e+06	68275.4	269580	332792	202340	217030	309158	FBLL1	998702	223549	242843	0.22384	0.243158	-2.15946	-2.04003
A8MXV4	16	16	62.1	183	1.42621e+06	643296	1.21393e+06	540152	3656.31	38575	268117	884.04	64419.9	160409	NUDT19	955896	103449	75237.6	0.108223	0.078709	-3.20793	-3.66733
Q9Y262;B0QY89;B0QY90;C9JHP4;C9K0Q7;H7C3A0;H0Y7E6	31	31	59.2	413	2.27875e+06	6.08578e+06	2.65806e+06	4.17606e+06	8872.84	372700	456808	63359	334546	431943	EIF3L	3.79966e+06	279460	276616	0.0735487	0.0728002	-3.76516	-3.77991
B4DY08;G3V4C1;B2R5W2;G3V4W0;P07910;G3V2Q1;G3V576;G3V575;G3V555;G3V251;G3V5X6;G3V3K6;B4DSU6;G3V2D6;A0A0G2JPF8;A0A0G2JNQ3;G3V4M8;G3V5V7;O60812;P0DMR1;B7ZW38;B2RXH8;G3V2H6;B3KT61;E5RG71;Q86SE5	18	18	51.4	248	3.47521e+06	1.15306e+07	3.60964e+06	1.18223e+07	51966.2	242850	585711	169750	158513	467592	HNRNPC	7.60942e+06	293509	265285	0.0385718	0.0348627	-4.69631	-4.84217
O14735;B3KY94;H3BUR9	3	3	16	32	94212.3	172592	99529.8	195722	35691.3	50109	58776.8	13230	42983.7	55864.7	CDIPT	140514	48192.4	37359.5	0.342972	0.265877	-1.54384	-1.91117
O00541;B5MCF9	24	9	42.3	235	1.52894e+06	3.02261e+06	1.81646e+06	2.50613e+06	12659.2	44210	89202.1	55804	80853.2	88849.2	PES1	2.21854e+06	48690.4	75168.8	0.0219471	0.0338822	-5.50983	-4.88333
P62826;B5MDF5;J3KQE5;F5H018;B4DV51;H0YFC6;A0A087X0W0	20	20	56	550	1.51184e+07	3.71934e+07	1.57661e+07	3.41032e+07	3.19668e+06	7.1099e+06	7.90209e+06	4.0508e+06	6.37071e+06	8.32584e+06	RAN	2.55453e+07	6.06956e+06	6.24912e+06	0.2376	0.244629	-2.07339	-2.03133
Q9H6Z4;B7Z7F3;K7EN31;K7ESQ0;K7EMH9;K7ENJ2;K7EID7;K7ENB9;K7EPW1	13	8	29.6	111	407542	1.56316e+06	563008	817191	31671	38093	30702	20576.5	32608.1	41230.1	RANBP3	837726	33488.7	31471.6	0.0399757	0.0375679	-4.64473	-4.73436
Q9Y241;C9JAW5;C9JNU6;A8MV81	3	3	52.7	28	235457	683195	369311	374506	6883.75	14226	67286.3	19937.9	40448.7	95410.5	HIGD1A	415617	29465.4	51932.4	0.0708954	0.124952	-3.81816	-3.00055
P99999;C9JFR7;CON__P62894	10	10	60	85	751607	1.46186e+06	555517	425755	33912.1	45766.1	54210.3	14406	44718.2	54219.1	CYCS	798685	44629.5	37781.1	0.0558787	0.0473042	-4.16156	-4.40189
P83731;C9JXB8;C9JNW5	6	6	31.8	139	4.47497e+06	7.90856e+06	4.75366e+06	8.22509e+06	95901.4	461600	514767	151330	294620	342769	RPL24	6.34057e+06	357423	262906	0.0563708	0.0414642	-4.14891	-4.59199
D6R9P3;D6RD18;D6RBZ0;Q99729	9	9	32.1	58	423774	1.40378e+06	324144	764278	117218	175820	189619	107610	52786.3	187010	HNRNPAB	728993	160886	115802	0.220696	0.158852	-2.17987	-2.65425
O43169;D6RFH4;H3BUX2;J3QR91	5	5	50	29	30965.6	36102.4	105813	148616	127502	504480	440291	87572.1	231954	304553	CYB5B	80374.4	357424	208027	4.44699	2.58822	2.15283	1.37196
Q9P2D0;E7EPI0;E9PDR5;D6R9F4;H0Y9N7	8	8	8.6	26	186462	506843	216439	573645	353814	268430	284961	75570	154915	191899	IBTK	370847	302402	140795	0.815435	0.379657	-0.294359	-1.39723
Q04637;E7EX73;E9PGM1;E7EUU4;C9JF13;C9J6B6;C9K073;C9J2Z7;H7C044;H7C0V6;F8WCF2;REV__F5H7J8;C9JHW9;REV__Q8NEG2;REV__C9JQZ6;REV__J3KQX6	52	47	35.8	579	3.04487e+06	5.43982e+06	3.46168e+06	3.43959e+06	38270.8	833310	647055	81488	766483	308928	EIF4G1	3.84649e+06	506212	385633	0.131604	0.100256	-2.92573	-3.31824
E9PAV3;F8VZJ2;H0YHX9;Q13765;F8W0W4;F8W1N5;F8VNW4;F8VZ58;Q9BZK3	9	9	4.3	235	7.14265e+06	1.808e+07	6.50078e+06	2.15043e+07	1.10776e+07	1.8542e+07	1.616e+07	3.4722e+06	4.02678e+06	5.75708e+06	NACA	1.33069e+07	1.52599e+07	4.41869e+06	1.14676	0.332059	0.197566	-1.59049
Q96AE4;E9PEB5;C9JSZ1	16	13	29.7	84	204323	1.24842e+06	340595	325105	17718.1	53749	40290.8	37179	158083	121781	FUBP1	529611	37252.6	105681	0.0703396	0.199545	-3.82952	-2.32522
O75694;E9PF10;D6RA13	27	27	26.8	128	649628	180784	515193	58652.3	54910.4	154460	415694	112260	197029	210053	NUP155	351064	208355	173114	0.593495	0.493113	-0.752693	-1.02001
Q99873;E9PKG1;E9PIX6;E9PQ98;H0YDE4;E9PNR9;E9PMW9;Q9NR22;E9PMZ2	22	22	58.2	245	1.41291e+06	1.23011e+06	1.10736e+06	658298	26637.1	155670	299194	65553	151808	281021	PRMT1	1.10217e+06	160500	166127	0.145622	0.150728	-2.7797	-2.72998
P46776;E9PLL6;E9PJD9;E9PLX7	8	8	33.1	111	992125	3.71881e+06	920994	2.50789e+06	14024.7	321220	304472	52888	439949	335832	RPL27A	2.03496e+06	213239	276223	0.104788	0.135739	-3.25446	-2.88109
P61803;F5GXX5;F5H895;A0A0B4J239	3	3	28.3	49	51254.1	685497	121591	842404	113426	156170	109356	69692	96557	163867	DAD1	425187	126317	110039	0.297087	0.258801	-1.75104	-1.95009
P27708;F8VPD4;H7C2E4;H7BZB3;H7C3Z5	66	65	41.5	453	2.26957e+06	2.69061e+06	2.33708e+06	1.41645e+06	6447.07	48037	224336	25653.6	90023	32848.7	CAD	2.17843e+06	92940.1	49508.4	0.0426639	0.0227267	-4.55084	-5.45947
Q99590;F8VXG7;A0A0A0MTP7;A0A087WTB7	14	14	15.7	67	395636	1.13045e+06	395940	231774	84592.6	74911	1.14834e+06	189551	272933	514504	SCAF11	538451	435949	325662	0.809637	0.604814	-0.304654	-0.725437
P54619;F8VYY9;H0YHF8;H0YIC9;F8VZX1;F8VPF5;F8VVA3	9	8	33.8	86	186897	461228	270569	546005	4370.19	23310	70768.9	29714.2	40370.1	75559.2	PRKAG1	366175	32816.4	48547.8	0.0896194	0.132581	-3.48004	-2.91505
P09651;F8W6I7;F8VZ49;Q32P51;F8VTQ5;A0A2R8Y4L2;F8W646;F8VYN5;H0YH80	25	24	49.2	551	7.58809e+06	2.36365e+07	9.09299e+06	2.58475e+07	202928	1.1443e+06	1.06026e+06	637700	1.05236e+06	1.16015e+06	HNRNPA1	1.65413e+07	802494	950071	0.0485147	0.0574364	-4.36543	-4.12189
O60762;Q5QPK2;H0Y368;Q5QPJ9	10	10	46.9	67	424587	510912	477812	400197	4707.6	40526	142772	25382	43120.7	48994	DPM1	453377	62668.5	39165.6	0.138226	0.0863864	-2.8549	-3.53305
Q14103;H0Y8G5;H0YA96;D6RAF8;D6RF44;D6RD83;D6RBQ9	13	12	32.1	128	1.1444e+06	3.0595e+06	746703	3.12514e+06	38830.7	100630	389904	217760	163675	314612	HNRNPD	2.01894e+06	176455	232015	0.0874	0.11492	-3.51622	-3.1213
P35659;H0Y993;A0A494C028;B4DFG0;H0Y8X0;D6RDA2;A0A494C198;D6R9L5	15	15	38.1	142	592424	1.40747e+06	633833	2.5517e+06	15457	304830	463942	170900	253770	459286	DEK	1.29636e+06	261410	294652	0.20165	0.227293	-2.31008	-2.13738
H0YDN1;Q15149;E9PMV1	9	7	4.7	19	1130.61	140311	141192	770570	122709	71224	64719.2	53133	136338	100751	PLEC	263301	86217.3	96740.8	0.327448	0.367416	-1.61066	-1.44452
P40939;H0YFD6;A0A2R8Y4F5;A0A2R8YG21;A0A2R8Y688;A0A2R8YDM1	12	12	24	45	132649	102564	82475.2	52779.5	128600	155930	151217	4.70039	4.70039	4.70039	HADHA	92617	145249	4.70039	1.56827	5.07508e-05	0.649178	-14.2662
P67812;H0YNG3;H0YNX5;H0YKT4;H0YNA5	6	6	20.1	44	221623	408876	215094	273638	38506.2	43936	56328.9	47667.3	65715.4	94035.6	SEC11A	279808	46257	69139.4	0.165317	0.247096	-2.59669	-2.01685
Q15287;H3BMM9;H3BTC0;H3BV80;H3BMS0;H3BPG5;H3BTV0;H3BNI3;H3BP82;H3BTR6;H3BUG0;H3BTY0;H3BNU7;H3BUL0	6	6	18	42	304255	474545	176168	476526	57417.1	3507.9	98517.9	24162	66103	131447	RNPS1	357874	53147.6	73904	0.14851	0.206509	-2.75137	-2.27573
P08708;H3BNC9;H0YN88;A0A075B716;H0YN73;A0A0J9YYC4	8	8	64.4	57	503366	408847	435806	287285	6192.56	4441	12443.5	4.70039	4.70039	4.70039	RPS17	408826	7692.36	4.70039	0.0188157	1.14973e-05	-5.73192	-16.4083
P46459;I3L0N3;K7EQD6;I3L2G1;I3L0L3;I3L338;I3L4Q9	23	23	35.9	110	526799	414082	301265	308634	18846.3	17718	28237.7	10942.1	16660.4	34191.2	NSF	387695	21600.6	20597.9	0.0557156	0.0531292	-4.16578	-4.23435
O75352;J3QS48;I3L295;J3KT75;J3QW43;J3QRD5;J3KSI4;I3L1D2;I3L4E0;J3KTK8;J3QQZ4;I3L405;I3L261	3	3	13.8	36	215206	657555	227810	689021	35682.4	50239.5	82433.5	9688.4	28916.4	81238.8	MPDU1	447398	56118.5	39947.9	0.125433	0.0892893	-2.99501	-3.48537
O60281;J3KNV1	14	14	8.1	27	89804.4	79530.1	126170	240701	379090	551900	9877.27	330450	408970	272663	ZNF292	134052	313623	337361	2.33957	2.51665	1.22624	1.33151
O95232;J3KPP4;D6RDI2;D6RHH0;U3KQT3;C9JL41;H0YA81;H7C5U7;E7EN55;H0YAY6	10	10	24.5	94	95158.9	433050	150376	247816	1368.31	92725	95514.9	5447.9	95080.3	57284.6	LUC7L3	231600	63202.7	52604.3	0.272896	0.227134	-1.87358	-2.13839
Q99623;J3KPX7;F5GY37;F5GWA7;F5H3X6;F5H0C5;F5H2D2;U3KPZ5	25	25	79.3	503	4.64165e+06	1.2552e+07	6.57072e+06	1.21486e+07	467317	1.6128e+06	3.26849e+06	1.0528e+06	1.55013e+06	3.22782e+06	PHB2	8.97824e+06	1.78287e+06	1.94358e+06	0.198577	0.216477	-2.33223	-2.20771
Q9Y3E5;J3KQ48	6	6	50.8	51	333351	235456	260302	251631	12472.4	36913	97749.2	12539.5	10176.4	8695.39	PTRH2	270185	49044.9	10470.4	0.181523	0.0387528	-2.46177	-4.68956
P84098;J3QR09;J3KTE4	9	9	31.6	125	2.30848e+06	4.00399e+06	2.00871e+06	3.9354e+06	92165.4	440480	437725	134970	396740	345298	RPL19	3.06415e+06	323457	292336	0.105562	0.0954053	-3.24384	-3.38979
P14678;P63162;J3QLE5;J3KRY3;S4R3P3	8	8	25.4	190	1.93979e+06	4.18373e+06	1.80686e+06	2.61869e+06	405151	403080	792502	427980	946664	440636	SNRPB	2.63727e+06	533578	605093	0.202322	0.229439	-2.30527	-2.12381
Q07020;J3QQ67;G3V203;H0YHA7;F8VYV2;A0A075B7A0;F8VUA6;F8VXR6	13	13	52.1	342	6.66092e+06	2.61813e+07	1.18377e+07	2.60874e+07	1.55063e+06	3.5063e+06	4.62605e+06	2.0662e+06	4.33982e+06	4.27377e+06	RPL18	1.76918e+07	3.22766e+06	3.55993e+06	0.182438	0.201219	-2.45452	-2.31316
P62841;K7ELC2;K7EM56;A0A0B4J2B4;S4R417;K7EQJ5;K7EJ78;S4R456	6	6	64.8	45	395665	136011	123044	177846	4256.22	9415.3	2601.82	5514.2	3954.89	3993.45	RPS15	208141	5424.45	4487.51	0.0260614	0.0215599	-5.26194	-5.5355
Q06136;K7ERC8;K7EQS7	5	5	22.6	11	37385.8	99290.6	34801.7	138846	39579.9	19340	28664.5	24561	24113.7	21073.7	KDSR	77581	29194.8	23249.5	0.376314	0.29968	-1.40999	-1.73851
Q9UBQ5;K7ERF1;K7ES31;A0A087WVB9;K7EK53;K7EQM4	6	6	26.1	38	217921	51008.4	52578	35623.6	80523	103270	121305	35728	45669.2	68468.2	EIF3K	89282.7	101699	49955.1	1.13907	0.559516	0.187856	-0.837748
P37198;M0QXN5	3	3	11.3	7	5173.91	207203	18841.5	752264	2.64792e+06	3.32423e+06	3.17057e+06	2.371e+06	4.2122e+06	5.98652e+06	NUP62	245871	3.04757e+06	4.18991e+06	12.395	17.0411	3.63169	4.09095
P46782;M0R0F0;M0R0R2;M0QZN2	18	18	72.5	343	4.46423e+06	7.14486e+06	6.28521e+06	6.95219e+06	19972.5	547310	977262	155510	740891	557121	RPS5	6.21162e+06	514848	484508	0.0828847	0.0780002	-3.59275	-3.68038
M0R2J8;H0Y2Q8;H7C298;B6ZDN3	3	3	1.8	14	2.0591	14.6088	2.52953	21.1529	99295.9	462830	540630	135230	117280	124342	DCDC1	10.0876	367585	125617	36439.4	12452.7	15.1532	13.6042
O00116;A0A1B0GWA2;A0A2R8YEL0;B8ZZ81	21	21	44.5	114	465007	63994.8	602950	59565.8	15629.8	13158	28818.3	4.70039	4.70039	4.70039	AGPS	297879	19202	4.70039	0.0644624	1.57795e-05	-3.9554	-15.9516
O00139;D6R9M0	13	12	22.8	40	285270	77243.2	100443	81079.9	132878	528450	126910	98345	241078	161025	KIF2A	136009	262746	166816	1.93182	1.22651	0.949964	0.294554
O00148;K7EQN7;K7EN69;K7ENP6;K7EL56;K7EIL8;A0A0D9SEM9;F6SXL5	28	8	57.4	79	506502	96491.8	592363	150805	1968.19	22663	133799	20178.3	29139.6	39389.1	DDX39A	336540	52810.1	29569	0.156921	0.0878617	-2.67189	-3.50862
O00154;K7EKP8	12	12	34.5	146	716414	1.11886e+06	629476	1.23147e+06	2130.9	24256	142135	22550.4	31193.4	70842	ACOT7	924055	56173.9	41528.6	0.0607907	0.0449417	-4.04001	-4.4758
O00231;J3QRY4;J3QS13	29	27	67.8	261	1.37652e+06	2.05707e+06	1.52104e+06	1.76948e+06	61858.7	100187	120659	7436.91	124801	8248.21	PSMD11	1.68103e+06	94234.8	46828.7	0.0560578	0.0278572	-4.15694	-5.16581
O00232;J3KTJ5;J3KSK1	26	26	57	243	1.10316e+06	3.39988e+06	1.77491e+06	2.24554e+06	4092.96	38198	135765	32351.4	48829.1	144277	PSMD12	2.13088e+06	59351.9	75152.5	0.0278533	0.0352684	-5.16601	-4.82548
O00299	14	14	59.8	59	245329	162496	254076	62386.4	1131.11	28179	74867.6	20839.3	30060.7	38378.8	CLIC1	181072	34725.9	29759.6	0.19178	0.164352	-2.38248	-2.60514
O00303;H0YDT6;E9PQV8;A0A1W2PP79	8	8	29.4	30	2.0591	14.6088	2.52953	21.1529	4207.66	4741.2	4750.08	1177.46	2505.56	12278.5	EIF3F	10.0876	4566.31	5320.52	452.667	527.433	8.82231	9.04284
O00410;H0Y8C6;E7ETV3;E7EQT5;E7EV12;E7EWK4;E7EX05;H0Y3V4;E7ESZ1;E7ETV8;C9JZD8;C9JQT6;C9J875;C9JXE0;O60518;F8WF30;C9JZ53;C9J583	46	46	54.1	327	2.49763e+06	134711	1.69728e+06	263583	4539.6	39213	374343	36947.8	70479	127372	IPO5	1.1483e+06	139365	78266.3	0.121366	0.0681583	-3.04256	-3.87497
O00567;A0A494C128;Q5JXT2;H0YDU4;H0Y653	41	41	76.4	569	4.26503e+06	7.63673e+06	5.05599e+06	7.0222e+06	108518	586940	725216	152630	357453	578717	NOP56	5.99499e+06	473558	362934	0.0789924	0.0605395	-3.66214	-4.04598
O14640;A0A087WWA7;P54792;A0A0J9YYK1	21	13	41	145	538036	857938	397775	775870	220152	762930	559093	349760	578613	486325	DVL1	642405	514059	471566	0.80021	0.734064	-0.32155	-0.446023
O14641;I3L2N2;I3L2W9;I3L0M7;I3L0Z8;A0A3B3ITC6	24	19	43.9	565	6.68908e+06	1.33057e+07	5.18098e+06	2.23257e+07	2.83013e+06	8.5003e+06	7.13768e+06	3.1967e+06	6.29422e+06	4.71385e+06	DVL2	1.18754e+07	6.15604e+06	4.73492e+06	0.518386	0.398717	-0.9479	-1.32656
O14654	32	32	27.8	259	1.07889e+06	1.64497e+06	1.46512e+06	821973	33815.5	41440	30765.7	28261.5	53167.7	177434	IRS4	1.25274e+06	35340.4	86287.6	0.0282105	0.0688791	-5.14762	-3.85979
O14744;H0YJX6;G3V580;G3V5L5;G3V2X6;G3V2L6;C9JSX3;H0YJ77;H0YJD3;G3V5T6;H7BZ44;G3V507;G3V2F5	27	27	57.8	299	1.5894e+06	4.76638e+06	2.03432e+06	3.8761e+06	120872	636330	733415	144280	608402	582144	PRMT5	3.06655e+06	496872	444942	0.16203	0.145095	-2.62567	-2.78493
O14818;H0Y586;F5GY34	13	8	64.5	210	960126	2.9593e+06	1.17678e+06	2.72046e+06	13778.5	94638	407458	71771	187339	420137	PSMA7	1.95417e+06	171958	226416	0.0879957	0.115863	-3.50642	-3.10951
O14828	6	6	27.7	40	274071	403355	280522	429696	7584.15	22223	56254.3	7788.2	20433.8	42754.4	SCAMP3	346911	28687.2	23658.8	0.0826932	0.0681985	-3.59609	-3.87412
O14929;F8W9G7;F8WEW1	17	17	55.1	224	2.76667e+06	5.87098e+06	3.29752e+06	4.91868e+06	67530.7	321580	229860	116630	309122	197938	HAT1	4.21346e+06	206324	207897	0.0489677	0.0493411	-4.35203	-4.34107
O14980;C9JKM9;C9J673;C9IZS4;C9JQ02;C9JV99;F8WF71;C9IYM2;H7BZC5;C9JF49	42	42	48.5	473	2.31746e+06	4.23841e+06	3.3641e+06	3.42111e+06	15505.4	129600	468829	37267.5	51817.9	481968	XPO1	3.33527e+06	204645	190351	0.0613578	0.0570722	-4.02661	-4.13107
O14983	13	3	17.7	10	99896.9	326672	106012	201698	258397	887820	633514	425750	825452	533049	ATP2A1	183570	593244	594750	3.23171	3.23992	1.6923	1.69596
O15042;E7ET15;H0Y8D9;E7EW00;H7C4V2;C9J5L1;C9JDJ7;U3KPT1	50	50	52.4	628	6.6946e+06	2.11719e+07	7.71585e+06	2.21769e+07	20158.3	24565.6	23102.5	37904.7	24306.4	16856.9	U2SURP	1.44398e+07	22608.8	26356	0.00156573	0.00182523	-9.31895	-9.09771
O15047	19	18	18.2	105	450227	676366	574972	442857	354307	598440	273468	228480	323181	486931	SETD1A	536106	408738	346197	0.762421	0.645763	-0.39134	-0.630922
O15067;H0YGH1;J3KTQ5;J3KT98;J3QSG0;J3QSH6	17	17	16.7	44	35907.8	98813.2	17192.2	139958	54863.5	89577	135713	75596	438691	77303	PFAS	72967.7	93384.5	197197	1.27981	2.70252	0.355925	1.4343
O15090;K7EKT4;K7EJP8	35	33	42.5	174	1.23354e+06	543511	805411	1.17725e+06	19920.7	40069	16187.3	4.70039	4.70039	4.70039	ZNF536	939930	25392.3	4.70039	0.0270151	5.00078e-06	-5.21009	-17.6094
O15145;C9JZD1;F8VR50	9	9	56.2	68	399150	416646	319543	333032	25137.9	190090	20978.5	28066.2	24890.1	26999.8	ARPC3	367093	78735.5	26652.1	0.214484	0.0726031	-2.22106	-3.78383
O15258;Q5T092;A0A0A0MR06;Q5T091;Q5T093	5	5	33.7	67	445900	1.47735e+06	562282	1.04028e+06	2631.75	28464	90778.3	10612.7	14744.3	42376.7	RER1	881453	40624.7	22577.9	0.0460883	0.0256144	-4.43946	-5.2869
O15260;Q5T8U5;B7Z1G8	6	6	27.5	72	287794	350898	332152	309495	19410.1	23739	22082.4	16400	23484.5	54227.5	SURF4	320085	21743.8	31370.6	0.0679314	0.0980073	-3.87978	-3.35097
O15371;B0QYA5;B0QYA4;B0QYA6;B0QYA8;A0A0D9SGB5	23	23	49.5	257	2.32779e+06	3.11785e+06	3.11321e+06	2.28843e+06	3153.34	341600	253047	109500	324331	332749	EIF3D	2.71182e+06	199267	255527	0.0734808	0.094227	-3.76649	-3.40772
O43143	43	42	56.2	742	6.87696e+06	1.57766e+07	7.40167e+06	1.10835e+07	133258	551930	1.18984e+06	161750	655446	1.01765e+06	DHX15	1.02847e+07	625010	611615	0.060771	0.0594687	-4.04047	-4.07173
O43148;K7EP06;K7EPP5	7	7	24.6	29	140475	367489	149589	454786	163182	166800	183331	139729	211092	303616	RNMT	278085	171104	218146	0.615296	0.784457	-0.700648	-0.350234
O43242;F5H8K4;H0YGV8	32	32	59.9	390	2.97141e+06	5.79642e+06	2.74957e+06	4.66502e+06	350046	557160	566428	153550	416187	468271	PSMD3	4.0456e+06	491211	346003	0.121419	0.0855256	-3.04194	-3.5475
O43324;D6RBD7;C9J1V9;H0YAL7;D6RCQ0;H0YAH9	8	8	54	75	316596	685105	573214	900750	1968.46	18449	167106	37444.1	59415.6	157494	EEF1E1	618916	62507.7	84784.5	0.100995	0.136989	-3.30764	-2.86787
O43390;B4DT28;A0A286YEZ8	28	23	49.3	424	2.52734e+06	1.00202e+07	3.57042e+06	9.75816e+06	27013.4	367250	572307	197970	363657	501882	HNRNPR	6.46902e+06	322190	354503	0.049805	0.0548001	-4.32756	-4.18968
O43396;K7ER96;K7EML9;K7EPB7;K7EME7;K7EKG2	16	16	60.2	214	1.82597e+06	7.71469e+06	2.75889e+06	7.20432e+06	312198	1.1128e+06	681745	471200	979315	487339	TXNL1	4.87597e+06	702248	645951	0.144022	0.132477	-2.79564	-2.91619
O43615;M0QXU7;M0R301;M0QXM9	24	19	48.2	173	1.37362e+06	987890	724534	866929	7757.52	50698	212879	18068	32593.4	263834	TIMM44	988243	90444.9	104832	0.0915209	0.106079	-3.44975	-3.23679
O43707;F5GXS2;H7C144;K7EJH8;K7EP19;D6RH00	72	47	83.2	1036	6.18528e+06	1.27707e+07	6.08951e+06	1.16692e+07	42558.9	1.1291e+06	1.92631e+06	654900	1.2658e+06	1.69352e+06	ACTN4	9.17868e+06	1.03266e+06	1.20474e+06	0.112506	0.131254	-3.15192	-2.92956
O43719;Q5H919;Q5H918	16	16	26.5	85	230732	676890	504911	323670	101724	226110	52853.5	37845	77293.2	60232	HTATSF1	434051	126896	58456.7	0.292352	0.134677	-1.77422	-2.89242
O43776;K7EIU7;K7EQ35;K7EJ19;K7EPK2;K7EMQ6	29	29	50.2	325	2.59247e+06	5.02409e+06	2.86729e+06	4.63441e+06	17991.8	111870	211578	92079.1	143864	170533	NARS	3.77956e+06	113813	135492	0.0301128	0.0358486	-5.05348	-4.80194
O60216;E5RFZ5;E5RI01;E5RFV8;E5RIN7;Q9H4I0;E5RG18;E5RJW1;E5RJK5;A0A140T8W2	12	12	27.1	33	99563.9	50379.5	78572.7	94897.4	39787.9	79171	123529	16398.4	84867.4	21033	RAD21	80853.4	80829.2	40766.3	0.999701	0.5042	-0.000431581	-0.987932
O60256;E7EPA1;C9JJS3;C9K0K7;I3L0S1;C9JDU5;C9JDH0;E7EW35;I3L331;I3L164;I3L4G9;I3L1T1;I3L3B8;I3L2J4	15	14	58	149	1.01216e+06	784786	1.14792e+06	372727	19174.3	20395	23199.9	4.70039	4.70039	4.70039	PRPSAP2	829398	20923	4.70039	0.0252268	5.66723e-06	-5.3089	-17.4289
O60264	52	38	50.8	469	2.89208e+06	6.09311e+06	5.52421e+06	4.10948e+06	89878.6	189170	550275	189080	50761.3	16794.2	SMARCA5	4.65472e+06	276441	85545.2	0.0593895	0.0183782	-4.07365	-5.76586
O60506;B7Z645;F6UXX1	25	20	49.4	162	695245	2.98285e+06	1.42529e+06	2.69234e+06	104203	186000	215582	83214	53762.5	181702	SYNCRIP	1.94893e+06	168595	106226	0.0865064	0.0545048	-3.53105	-4.19747
O60673	5	5	2.6	11	90425.8	156544	107014	123485	810368	1.3789e+06	618044	501628	905048	766082	REV3L	119367	935771	724253	7.83944	6.06744	2.97075	2.60109
P62807;O60814;P57053;Q99880;Q93079;Q99877;P58876;Q5QNW6;Q99879;U3KQK0;Q96A08;A0A2R8Y619	12	4	63.5	503	3.73103e+07	4.6735e+07	4.46584e+07	9.88939e+07	1.01908e+07	1.5878e+07	2.50636e+07	1.6587e+07	1.62859e+07	2.61891e+07	HIST1H2BC	5.68994e+07	1.70441e+07	1.96873e+07	0.299548	0.346002	-1.73914	-1.53115
O60826	4	4	7.7	51	5874.87	446812	36897.1	224053	862758	1.4427e+06	816245	628820	886633	1.01131e+06	CCDC22	178409	1.04057e+06	842254	5.83247	4.72091	2.54411	2.23906
O60832;C9IYT0;H7C0M1;H7C2Q9;H7C2Q2;H7BZF2	26	26	54.3	242	2.44046e+06	2.88474e+06	2.55089e+06	2.0257e+06	5232.68	4963	24057	7762.7	5018.88	48049.5	DKC1	2.47545e+06	11417.6	20277	0.00461233	0.00819126	-7.76029	-6.9317
O60934;A0A0C4DG07;E5RGU1;A0A087X1V5;E2QRP0;E5RGR7;E5RGN7	28	28	51.5	144	804310	973291	832893	1.98591e+06	390558	277920	186034	70881.6	220054	307486	NBN	1.1491e+06	284837	199474	0.247878	0.173591	-2.0123	-2.52624
O75131;A0A087WYQ3;E5RHZ0;H0YB26;A0A087WXR6;A0A087WUS8;E5RFT7;Q8IYJ1;Q96FN4;O95741	21	20	50.1	200	1.19574e+06	2.58946e+06	1.2705e+06	1.41764e+06	26337.1	131770	237832	44536	125381	192119	CPNE3	1.61833e+06	131980	120679	0.0815528	0.0745697	-3.61612	-3.74527
O75367;B4DJC3;D6RCF2	21	19	53.5	480	7.00646e+06	1.63762e+07	8.34078e+06	1.22913e+07	753522	1.9668e+06	2.58107e+06	1.2633e+06	1.6453e+06	2.36324e+06	H2AFY	1.10037e+07	1.76713e+06	1.75728e+06	0.160594	0.159699	-2.63851	-2.64657
O75396;A0A087X1A9	12	12	43.7	150	1.12413e+06	2.66287e+06	1.08672e+06	1.61892e+06	204996	205810	182266	14518	106809	160545	SEC22B	1.62316e+06	197691	93957.3	0.121794	0.0578853	-3.03749	-4.11066
O75436;S4R3Q6;S4R2Y3	10	10	43.1	101	670360	1.74e+06	706379	1.09924e+06	26153	123470	19699.9	39640.2	124771	52498.3	VPS26A	1.05399e+06	56441	72303.3	0.0535496	0.0685993	-4.22298	-3.86566
O75489;E9PS48;G3V194	13	13	48.5	60	150603	17910.2	63089	76057.1	2528.89	23796	203734	7624.6	45528.6	146732	NDUFS3	76914.9	76686.1	66628.5	0.997026	0.866264	-0.00429629	-0.207122
O75533;H7C341;B4DGZ4;A0A494C1M2;F8WC19	80	80	70.6	1273	1.10372e+07	4.44719e+07	2.02431e+07	4.23995e+07	19505.5	356010	561359	133820	339806	667808	SF3B1	2.95379e+07	312292	380478	0.0105726	0.012881	-6.56353	-6.27861
O75643;A0A494C1A5	112	112	59	1103	6.61649e+06	1.5303e+07	9.20498e+06	1.3363e+07	12305.1	237880	494555	114730	182158	504139	SNRNP200	1.11219e+07	248247	267009	0.0223206	0.0240076	-5.48548	-5.38037
O75717;C9JYB3	47	47	53.7	413	1.44694e+06	1.58226e+06	1.20666e+06	934342	176420	1.6984e+06	1.02094e+06	932410	2.04662e+06	905177	WDHD1	1.29255e+06	965254	1.29474e+06	0.746782	1.00169	-0.421242	0.00243581
O75844	13	13	31.2	103	458532	784629	637503	736998	8444.77	76411	189465	13084.9	22423.7	115294	ZMPSTE24	654415	91440.1	50267.6	0.139728	0.0768129	-2.83931	-3.70251
O75964;E9PN17;A0A3B3ITX4;A0A3B3IRW3	6	6	70.9	97	838313	2.13919e+06	561671	2.22913e+06	14547.7	126810	319951	140340	187319	365828	ATP5L	1.44208e+06	153770	231162	0.106631	0.160298	-3.22931	-2.64117
O76021;J3QSV6;I3L3U9;I3L3C4;I3L234;I3L1A3;J3KPU7;I3L2F2;I3L4T8;I3L1Y4	36	36	62.2	489	4.41777e+06	1.14709e+07	6.28635e+06	1.13172e+07	31886.1	322350	765502	209120	488301	839616	RSL1D1	8.37307e+06	373246	512345	0.044577	0.0611897	-4.48756	-4.03057
O94925;H7BZD1;C9JIJ6;H7C201	15	13	26.3	73	214634	20442.2	167492	21570.8	2792.24	17185	72894.7	8016.84	12875.3	155780	GLS	106035	30957.3	58890.9	0.291955	0.555392	-1.77618	-0.848421
O95163;F5H2T0;H0YDF3	20	20	23.7	86	443751	313634	187547	193560	21190.4	24358	23396.4	23250.1	19330.7	20104.1	IKBKAP	284623	22981.6	20895	0.080744	0.0734128	-3.6305	-3.76783
O95197;F5H891;F5GWG7;F5H617	4	3	6.9	34	134020	184504	135548	371365	12593.3	29814	55158.6	18377	11475.3	33091.1	RTN3	206359	32521.9	20981.1	0.157599	0.101673	-2.66567	-3.29799
O95373;E9PLB2;E9PLJ0	28	27	38.2	170	886051	606354	1.14505e+06	487200	12465.2	47681	103050	48851.3	75194.5	95587.1	IPO7	781164	54398.7	73211	0.0696379	0.0937203	-3.84398	-3.41549
O95433;G3V438;H0YJG7;H0YJ63;G3V3W9	13	10	45.3	82	269175	319163	402973	42652	14152.9	18446	44319.4	20464.3	19117.1	18959	AHSA1	258491	25639.4	19513.5	0.099189	0.0754901	-3.33368	-3.72757
O95563;Q5R3B4	3	3	26.8	47	189310	58183.9	124171	46195	25288.3	11836	30328.9	2620.75	4866.39	13362	MPC2	104465	22484.4	6949.72	0.215233	0.0665267	-2.21603	-3.90992
O95757;E9PDE8;D6RJ96	14	10	20.7	21	22058.6	66556	21854.5	83112.8	46094.5	248980	132452	171290	134426	127477	HSPA4L	48395.5	142509	144398	2.94467	2.9837	1.55811	1.5771
O95831;E9PMA0	19	19	38.8	152	852193	1.21619e+06	961127	589392	6131.37	27498	69100.9	28576.8	23441.7	23745.3	AIFM1	904725	34243.4	25254.6	0.0378495	0.0279141	-4.72358	-5.16286
P00338;F5GXY2;F5GYU2;F5GXH2;F5H5J4;F5H6W8;F5GZQ4;F5H8H6;F5GXC7;F5GXU1;Q6ZMR3;F5H5G7;A0A087WUM2;F5H245	35	28	91.9	798	8.70284e+06	2.69584e+07	1.11944e+07	2.85016e+07	1.781e+06	5.0067e+06	5.28317e+06	2.5042e+06	4.92646e+06	5.52754e+06	LDHA	1.88393e+07	4.02362e+06	4.3194e+06	0.213576	0.229276	-2.22718	-2.12484
P00387;B1AHF3	18	18	68.1	235	2.09558e+06	3.56497e+06	2.47693e+06	2.00382e+06	66857.3	411390	553242	102940	397959	446873	CYB5R3	2.53533e+06	343830	315924	0.135616	0.124609	-2.8824	-3.00452
P00403	7	7	44.9	48	386460	121918	218717	125689	6904.67	68624	295954	76969	128218	187657	MT-CO2	213196	123828	130948	0.580815	0.614214	-0.783849	-0.703186
P00491;G3V5M2;G3V2H3	17	13	69.2	122	424790	263749	600389	202907	5324.01	24439	67307.2	50170.3	69947.3	65687.9	PNP	372959	32356.7	61935.2	0.0867569	0.166064	-3.52688	-2.59019
P00492	12	12	65.6	162	473428	1.91851e+06	1.03574e+06	1.23839e+06	41272.1	407090	645244	176800	178894	434764	HPRT1	1.16652e+06	364535	263486	0.312499	0.225874	-1.67808	-2.14641
P00505	25	25	58.4	321	1.44575e+06	4.8433e+06	1.12307e+06	4.45306e+06	690997	875810	1.12933e+06	1.1006e+06	807677	1.57922e+06	GOT2	2.96629e+06	898711	1.1625e+06	0.302974	0.391903	-1.72273	-1.35143
P00558	26	21	77.7	245	292872	3.25285e+06	529870	3.51642e+06	28390.9	346930	600517	166310	305494	489366	PGK1	1.898e+06	325279	320390	0.17138	0.168804	-2.54473	-2.56658
P01011;G3V595;G3V3A0	6	6	19.1	82	26646.6	355477	23607.6	19797.5	199714	187060	129276	306480	271064	224863	SERPINA3	106382	172017	267469	1.61697	2.51423	0.693293	1.33012
P01833	3	3	2.6	7	1.11362e+06	1.48234e+06	1.01073e+06	1.10988e+06	32111.2	238360	98081.1	42426	114901	63639.1	PIGR	1.17914e+06	122851	73655.2	0.104187	0.0624651	-3.26276	-4.00081
P04075;J3KPS3;H3BQN4;H3BPS8;H3BUH7;H3BR04;H3BMQ8;H3BU78;H3BR68;P05062;A0A087WXX2;A0A3B3IS80	29	27	86	351	319587	4.55263e+06	644497	4.59003e+06	174370	720020	473880	359710	855133	589364	ALDOA	2.52668e+06	456090	601402	0.180509	0.23802	-2.46986	-2.07084
P04181	27	27	72	179	425545	700750	578641	397251	29947.3	26707	41219	11014.7	16482.5	31696.2	OAT	525547	32624.4	19731.2	0.0620771	0.037544	-4.00979	-4.73527
P04406;E7EUT5;O14556	29	29	92.5	888	1.41456e+07	4.66565e+07	2.35672e+07	3.69777e+07	3.98812e+06	1.0859e+07	1.17255e+07	5.9804e+06	9.61431e+06	1.16611e+07	GAPDH	3.03368e+07	8.85754e+06	9.08526e+06	0.291974	0.29948	-1.77609	-1.73947
P04843;B7Z4L4;F8WF32	30	30	60.3	400	2.5465e+06	4.23108e+06	2.75496e+06	5.18458e+06	5863.3	405690	853728	123070	254793	585822	RPN1	3.67928e+06	421760	321228	0.114631	0.0873073	-3.12493	-3.51775
P04844;Q5JYR7;Q5JYR4;H0Y5M1;Q5JYR3	22	17	47.2	190	976067	1.08153e+06	1.39693e+06	1.24161e+06	9389.74	79612	302497	55928.4	75815.5	215898	RPN2	1.17403e+06	130500	115881	0.111155	0.0987032	-3.16936	-3.34076
P05023;P50993;B1AKY9;H0Y7C1;Q13733;Q5TC01;P54707;Q5TC02;E9PRA5;Q5TC05;A0A669K9X0	31	20	37.3	280	1.35809e+06	2.32903e+06	1.1084e+06	2.31655e+06	21124.8	115200	382715	39217	99494.7	181524	ATP1A1	1.77802e+06	173013	106745	0.0973068	0.0600362	-3.36131	-4.05802
P05141;Q9H0C2	29	14	67.4	636	1.2778e+07	3.45221e+07	1.14394e+07	3.37092e+07	3.29982e+06	6.6857e+06	8.73757e+06	4.7596e+06	6.04214e+06	8.74449e+06	SLC25A5	2.31122e+07	6.24103e+06	6.51541e+06	0.270032	0.281904	-1.8888	-1.82672
P05165;A0A1B0GU58;A0A1B0GWI4;A0A1B0GUX9;A0A1B0GWA1;A0A1B0GTR1;H0Y5U0;Q5JTW6;Q5JVH2;H0Y4B9;H0Y798;A0A2R8Y725	75	75	83.5	2466	1.349e+07	2.96218e+07	9.05476e+06	4.80849e+07	2.35361e+07	4.3584e+07	7.87252e+07	4.0906e+07	4.62041e+07	9.16931e+07	PCCA	2.50629e+07	4.86151e+07	5.96011e+07	1.93973	2.37806	0.955853	1.24979
P05198;G3V4T5;H0YJS4	19	19	74.9	81	375833	37073	214402	74312	14097.7	19185	46557.1	18544.2	26317.8	34458.7	EIF2S1	175405	26613.3	26440.3	0.151725	0.150738	-2.72047	-2.72988
P05204;Q15651;A0A087WZE9	5	5	45.6	43	197760	70577.4	150174	59389.7	11925.6	6791.1	115690	35922	100735	112828	HMGN2	119475	44802.2	83161.9	0.374991	0.696059	-1.41507	-0.522718
P05388;F8VWS0;F8VU65;G3V210;F8VQY6;F8VPE8;F8VRK7;F8VW21;Q8NHW5;F8VZS0;F8VWV4;F8VS58;F8W1K8	17	17	53.3	291	1.96477e+06	4.98458e+06	2.89087e+06	4.39949e+06	57160.3	482580	1.5917e+06	172140	348399	1.26484e+06	RPLP0	3.55993e+06	710481	595126	0.199577	0.167174	-2.32498	-2.58058
P05455;E7ERC4;E9PGX9;E9PFL9	28	28	54.7	271	1.2978e+06	3.14323e+06	2.2505e+06	3.12135e+06	47644.8	56086	47510.8	2.0456e+06	69078	34834.8	SSB	2.45322e+06	50413.9	716504	0.0205501	0.292067	-5.60471	-1.77563
P06493;A0A024QZP7;A0A087WZZ9;E5RIU6;K7ELV5;O94921;Q07002;Q96Q40;H0YAZ9;E7EUK8	21	19	76.1	389	2.94992e+06	7.76728e+06	3.12816e+06	6.41578e+06	177981	184130	148669	28760	238247	174702	CDK1	5.06529e+06	170260	147236	0.0336131	0.0290677	-4.89483	-5.10444
P06576;F8W079;F8W0P7	30	6	80.3	319	111699	2.81409e+06	255888	1.4947e+06	19907.6	205510	857213	236000	85230.2	1.17927e+06	ATP5B	1.16909e+06	360877	500167	0.308681	0.427825	-1.69581	-1.22491
P06702	5	5	47.4	36	2.56188e+06	5.29851e+06	2.11343e+06	4.99367e+06	4611.28	30499	82145.9	52414	27238.7	14118.4	S100A9	3.74187e+06	39085.4	31257.1	0.0104454	0.00835332	-6.58099	-6.90343
P06733;A0A2R8Y6G6;K7EM90;A0A2R8YEM5;A0A2R8Y879;K7ERS8;A0A2R8Y798;A0A2R8YEG5;A0A2R8Y6I8;E5RI09;E5RG95;K7EPM1;K7EKN2	44	40	87.3	656	1.45138e+06	7.49126e+06	1.94974e+06	8.03609e+06	1.84819e+06	4.5971e+06	4.59411e+06	2.7591e+06	3.68209e+06	3.81782e+06	ENO1	4.73212e+06	3.6798e+06	3.41967e+06	0.777622	0.722651	-0.362858	-0.468628
P06737;E9PK47	44	37	59.3	358	2.19265e+06	1.8891e+06	1.83392e+06	307494	3856.11	37686	137785	68446.1	92379.6	113205	PYGL	1.55579e+06	59775.7	91343.5	0.0384214	0.0587118	-4.70195	-4.0902
P06744;A0A2U3TZU2;K7EQ48;A0A2R8Y6C7;A0A0J9YXP8;A0A0J9YYH3;A0A0J9YX90;K7ERC6;K7EPY4;K7EP41;K7ENA0;A0A0J9YXM3;K7ELR7;A0A2R8YF08;K7ERK8;K7EIL4;A0A0J9YXH9;A0A0J9YYI8;K7ESF4	37	29	69.2	1074	2.17639e+07	4.66199e+07	2.55135e+07	4.50165e+07	2.93619e+06	8.9027e+06	9.76625e+06	3.9609e+06	8.74973e+06	8.89129e+06	GPI	3.47284e+07	7.20171e+06	7.20064e+06	0.207372	0.207341	-2.26971	-2.26992
P06748;E5RI98;E5RGW4	19	19	60.9	360	8.06343e+06	2.35807e+07	1.23331e+07	2.69812e+07	83203.9	170800	207082	53272	121596	92931.2	NPM1	1.77396e+07	153695	89266.4	0.00866397	0.00503204	-6.85076	-7.63464
P07099;B1AQP8	22	15	62.2	119	756311	929494	578565	318628	35635.7	51991.3	92257	41448.1	19455.5	9604.89	EPHX1	645749	59961.4	23502.8	0.0928555	0.0363962	-3.42887	-4.78007
P07195;A0A5F9ZHM4;A0A3B3IS95;A8MW50;C9J7H8;F5H793	30	28	69.8	809	8.3782e+06	2.20853e+07	1.02557e+07	2.86903e+07	3.14707e+06	7.4617e+06	9.44138e+06	4.5455e+06	7.48776e+06	9.21894e+06	LDHB	1.73523e+07	6.68338e+06	7.08407e+06	0.385157	0.408248	-1.37648	-1.29248
P07355;H0YN42;H0YMU9;H0YMD0;A6NMY6;H0YM50;H0YKS4;H0YNP5;H0YN28;H0YL33;H0YMM1;H0YKX9;H0YMT9;H0YLV6;H0YKZ7;H0YMW4;H0YKL9;H0YKV8;H0YNA0;H0YMD9;H0YN52;H0YNB8;H0YKN4;H0YLE2	30	30	72.6	448	2.10287e+06	5.90395e+06	3.10752e+06	4.7928e+06	23316.6	1.0079e+06	628263	204620	802132	736504	ANXA2	3.97678e+06	553160	581085	0.139097	0.146119	-2.84583	-2.77478
P07437;Q5JP53;Q5ST81;A6NNZ2;Q9H4B7;G3V2A3;CON__ENSEMBL:ENSBTAP00000025008;G3V5W4;G3V2R8;G3V3R4;G3V2N6	31	8	65.3	849	6.08772e+06	1.70384e+07	8.46194e+06	1.33033e+07	806001	4.1503e+06	4.42157e+06	1.6436e+06	2.97825e+06	4.16355e+06	TUBB	1.12228e+07	3.12596e+06	2.92847e+06	0.278535	0.260938	-1.84407	-1.93822
P07737;K7EJ44;I3L3D5;CON__P02584	9	9	67.1	79	70166.3	58605.2	49894.8	196736	62033.7	147400	46067.6	23401	160932	149449	PFN1	93850.5	85167.1	111261	0.907476	1.18551	-0.140068	0.245506
P07814;V9GYZ6;V9GZ76	86	86	67.7	777	5.9283e+06	6.43427e+06	5.66219e+06	5.55685e+06	46789.1	208930	303407	138601	246692	334327	EPRS	5.8954e+06	186375	239873	0.0316137	0.0406882	-4.98331	-4.61925
P07900;Q14568	69	34	72.4	1158	1.00389e+07	2.63383e+07	7.51289e+06	2.53616e+07	1.67013e+06	4.9123e+06	6.62616e+06	2.9865e+06	4.20227e+06	6.78517e+06	HSP90AA1	1.73129e+07	4.40286e+06	4.65798e+06	0.254311	0.269046	-1.97534	-1.89407
P08238	66	27	78.2	778	5.77469e+06	1.5247e+07	4.84615e+06	1.46432e+07	889837	2.8122e+06	3.63086e+06	1.7395e+06	2.48619e+06	3.13703e+06	HSP90AB1	1.01278e+07	2.4443e+06	2.45424e+06	0.241346	0.242328	-2.05082	-2.04497
P08243;F8WEJ5;C9J057;C9JT45;C9JM09;C9JLN6	32	32	64.5	593	4.87134e+06	1.4004e+07	8.09043e+06	1.12476e+07	38363.7	833990	1.04115e+06	373220	916688	1.36546e+06	ASNS	9.55335e+06	637833	885121	0.0667654	0.0926504	-3.90476	-3.43206
P08670;B0YJC4;B0YJC5;A0A1B0GTT5;A0A1B0GVG8;P17661;P41219;Q16352;H7C5W5;P07196;F8W835	30	27	62.7	200	928010	921645	630814	703712	68778.3	225540	131360	94860	111381	85968.6	VIM	796045	141893	97403.2	0.178247	0.122359	-2.48805	-3.03081
P08758;D6RBE9;D6RBL5;E9PHT9;D6RCN3	21	21	65	129	272402	754437	228574	464703	4844.73	68075	270246	48577	122451	202201	ANXA5	430029	114389	124410	0.266002	0.289305	-1.91049	-1.78933
P09429;Q5T7C4	14	6	47.9	100	815896	541418	226511	411522	3673.34	28215	370475	57176	272331	382545	HMGB1	498837	134121	237351	0.268868	0.475808	-1.89503	-1.07155
P09874;Q5VX84;Q5VX85	80	80	68.5	1909	3.10034e+07	8.09301e+07	3.94756e+07	7.54368e+07	2.20746e+06	6.807e+06	8.54401e+06	4.0962e+06	7.48235e+06	7.67399e+06	PARP1	5.67115e+07	5.85282e+06	6.41751e+06	0.103204	0.113161	-3.27644	-3.14355
P09884;A0A087WU64;A6NMQ1	96	95	65.3	1468	717111	973474	635630	263220	4.92829e+07	1.1822e+08	7.82483e+07	6.2297e+07	1.08314e+08	7.1753e+07	POLA1	647359	8.19171e+07	8.07879e+07	126.54	124.796	6.98346	6.96343
P09960;B4DEH5	30	30	59.6	207	920344	186511	1.00856e+06	286470	94160.3	135716	188782	60669	5025.37	14998.2	LTA4H	600472	139553	26897.5	0.232405	0.044794	-2.10529	-4.48055
Q71UI9;P0C0S5;C9J0D1;A0A494C189;C9J386	8	6	57.8	112	3.63492e+06	1.96343e+06	2.13936e+06	3.64975e+06	208987	498670	870763	431600	285919	829283	H2AFV	2.84686e+06	526140	515601	0.184814	0.181112	-2.43585	-2.46505
P10412;P16401	19	3	39.7	480	3.49554e+07	1.46343e+08	3.72373e+07	1.54195e+08	2.99935e+06	5.1874e+06	7.69306e+06	5.5823e+06	8.12917e+06	9.40805e+06	HIST1H1E	9.31825e+07	5.29327e+06	7.70651e+06	0.0568054	0.0827033	-4.13783	-3.59591
P10809;E7ESH4;E7EXB4;C9JL25;C9JCQ4;C9JL19;C9J0S9;F8WBB1	35	35	62.8	184	71650.1	58615.6	119092	89497.3	130855	139960	114789	30981	29375.5	206976	HSPD1	84713.7	128535	89110.8	1.51728	1.05191	0.601491	0.0730049
P11142;E9PKE3;E9PN89;E9PNE6;A8K7Q2;E9PLF4;E9PQQ4;E9PQK7;E9PK54;E9PPY6;E9PN25;E9PI65;E9PS65;E9PM13	39	28	63.8	441	1.30463e+06	5.05103e+06	1.4243e+06	2.65355e+06	225293	2.502e+06	1.3986e+06	1.0094e+06	1.04292e+06	1.11418e+06	HSPA8	2.60838e+06	1.3753e+06	1.0555e+06	0.527262	0.404658	-0.923409	-1.30522
P11387;H0YAR3	36	30	44.4	337	2.53233e+06	3.89515e+06	1.94756e+06	4.406e+06	18309.1	95958	315165	15032	1.84301e+06	206318	TOP1	3.19526e+06	143144	688120	0.0447988	0.215357	-4.4804	-2.2152
P11388;J3KTB7	87	67	53.6	820	6.91006e+06	1.2423e+07	6.96938e+06	1.17676e+07	13210.1	210350	635052	18891	131054	193404	TOP2A	9.5175e+06	286204	114450	0.0300714	0.0120252	-5.05547	-6.3778
P11498;A0A494C016;A0A494C101;A0A494C0T2;A0A494BZT5	117	78	85.1	3729	1.69646e+07	4.41475e+07	1.55682e+07	6.69279e+07	5.72006e+07	1.0615e+08	1.35455e+08	8.6955e+07	1.02778e+08	1.47694e+08	PC	3.5902e+07	9.9602e+07	1.12476e+08	2.77427	3.13285	1.47211	1.64748
P11586;V9GYY3;A0A384N5Y3;F5H2F4;V9GZ78;A0A494C1T2	47	46	63.5	323	1.42174e+06	2.53514e+06	1.32748e+06	2.16122e+06	12479.9	242910	496439	2399.6	164854	272537	MTHFD1	1.8614e+06	250610	146597	0.134635	0.0787566	-2.89287	-3.66646
P12235;V9GYG0	23	7	63.8	65	374265	499609	429079	258575	29190.1	26105	36845.5	22296.9	66393.7	59629.1	SLC25A4	390382	30713.5	49439.9	0.0786756	0.126645	-3.66794	-2.98114
P12236	26	6	65.4	282	2.23339e+06	5.29121e+06	2.37763e+06	4.6631e+06	231945	748170	1.39741e+06	476120	675296	1.09945e+06	SLC25A6	3.64133e+06	792510	750288	0.217643	0.206048	-2.19997	-2.27895
P12277;H0YJG0;G3V4N7;H0YJK0;G3V461;G3V2I1	22	22	75.9	407	1.57084e+06	5.2538e+06	1.32263e+06	5.20027e+06	567627	1.7334e+06	1.66259e+06	778740	1.14468e+06	1.60054e+06	CKB	3.33689e+06	1.32121e+06	1.17465e+06	0.39594	0.352021	-1.33665	-1.50627
P12956;B1AHC9	52	52	70.8	883	1.00702e+07	2.76439e+07	1.28613e+07	2.45134e+07	311828	2.0379e+06	3.30398e+06	976910	2.06717e+06	2.91814e+06	XRCC6	1.87722e+07	1.88457e+06	1.98741e+06	0.100392	0.10587	-3.31629	-3.23964
P13010;C9JZ81;H7C0H9	52	52	79.4	715	4.29349e+06	7.64327e+06	4.72919e+06	7.47673e+06	85505.3	715730	1.52991e+06	446410	804649	1.60263e+06	XRCC5	6.03567e+06	777049	951228	0.128743	0.157601	-2.95744	-2.66565
P13073;H3BN72;H3BNV9;H3BPG0;Q86WV2;H3BNI5	10	10	41.4	159	1.44311e+06	3.71934e+06	664029	3.65798e+06	157572	575780	753254	440890	620220	713769	COX4I1	2.37111e+06	495535	591626	0.208988	0.249514	-2.25851	-2.00281
P13639;M0R0I6	73	71	76.5	1550	1.40089e+07	3.93649e+07	2.20521e+07	3.47039e+07	2.12951e+06	6.8065e+06	7.14878e+06	3.432e+06	5.89093e+06	5.95184e+06	EEF2	2.75324e+07	5.3616e+06	5.09159e+06	0.194737	0.18493	-2.3604	-2.43495
P13667;A0A499FI48	35	35	47.9	275	2.88279e+06	541993	1.86867e+06	1.4885e+06	8067.15	63950	776750	54202	69804.6	550581	PDIA4	1.69549e+06	282922	224862	0.166868	0.132624	-2.58322	-2.91458
P13796;Q5TBN3;Q5TBN5	30	26	55.2	151	480368	382006	673317	615026	37511.8	50739.7	60828	13378.8	17694.7	42929.2	LCP1	537679	49693.1	24667.6	0.0924215	0.0458778	-3.43563	-4.44606
P14174	3	3	35.7	64	87057.4	141900	81229.1	99219.1	102316	149160	166996	15084	75187.3	199955	MIF	102352	139491	96742	1.36286	0.945194	0.446637	-0.0813178
P14324;A0A087X1D8;A0A087X090;A0A087WVN4;A0A087WTP2	10	10	31.3	132	965294	1.29046e+06	685433	1.03791e+06	34172.1	189790	308440	71478	228720	261901	FDPS	994776	177467	187366	0.178399	0.18835	-2.48682	-2.40851
P14618;B4DNK4	52	4	83.4	1033	1.08095e+07	2.58823e+07	1.47326e+07	2.26456e+07	1.28118e+06	5.3228e+06	5.76529e+06	2.0017e+06	4.41257e+06	5.28546e+06	PKM	1.85175e+07	4.12309e+06	3.89991e+06	0.222659	0.210607	-2.16709	-2.24738
P14625;Q96GW1;A0A1W2PRR1;H0YIV0;Q58FF3;F8W026	32	30	45.2	91	2766.46	518865	405993	121452	4802.12	37485	118247	8036.7	78976.5	344221	HSP90B1	262269	53511.4	143745	0.204032	0.548081	-2.29313	-0.867538
P14868;H7BZ35;C9J7S3;C9JLC1;H7C278;C9JQM9	31	31	72.5	370	1.66951e+06	4.53248e+06	1.82276e+06	3.33993e+06	10987.9	283710	612338	172530	217453	430157	DARS	2.84117e+06	302345	273380	0.106416	0.0962208	-3.23222	-3.37751
P14923;C9JTX4;C9J826;C9JK18;C9JKY1;C9JPI2;K7ERP3	23	20	43.2	130	197748	112067	96586.7	8122.17	18912	1.4134e+06	134072	28169	86688.2	490714	JUP	103631	522128	201857	5.03834	1.94784	2.33295	0.961877
P15170;H3BR35;H3BSV8	21	12	46.9	103	453421	66966.9	363899	128388	938.013	800.09	10585.3	24662.5	20081.8	14206.2	GSPT1	253169	4107.79	19650.2	0.0162255	0.0776168	-5.94559	-3.68749
P15880;H0YEN5;E9PQD7;E9PMM9;I3L404;E9PPT0;E9PM36;H3BNG3;H0YE27	17	17	53.2	452	7.24312e+06	1.9285e+07	8.18522e+06	1.77789e+07	381196	2.3029e+06	2.54803e+06	788620	1.81961e+06	2.78932e+06	RPS2	1.31231e+07	1.74404e+06	1.79918e+06	0.132899	0.137101	-2.9116	-2.86669
P15924	34	34	14	131	30225.2	204732	17394.8	276167	77882.1	2.0798e+06	215273	33935	308984	717844	DSP	132130	790985	353588	5.98643	2.67607	2.5817	1.42011
P15927;Q5TEJ7;Q5TEJ0	3	3	15.6	8	28542.7	83728.8	30447.4	110024	14088.8	41113	92373.3	4821	66609.8	81126.9	RPA2	63185.6	49191.7	50852.6	0.778527	0.804812	-0.361182	-0.313276
P16403	18	3	40.4	62	7.01111e+06	284706	3.51634e+06	1.00929e+07	208852	210340	1.20304e+06	756350	758726	833953	HIST1H1C	5.22627e+06	540743	783009	0.103466	0.149822	-3.27277	-2.73868
P16615;H7C5W9;Q93084;J3QSY6;A0A0C4DH86;H3BVB2;H3BTW4	38	28	40.8	379	2.74773e+06	3.06683e+06	1.89772e+06	3.16745e+06	46048.5	379870	631094	203700	261242	526112	ATP2A2	2.71993e+06	352337	330351	0.129539	0.121456	-2.94854	-3.0415
P17844;J3KTA4;J3QRQ7;J3QSF1;J3KRZ1;J3KRX8;J3KTQ4;J3QR02;X6RLV5;J3QRN5;J3QS79;J3QKN9;J3QLG9;J3QR62	31	22	54.2	355	1.958e+06	8.13696e+06	2.32691e+06	8.18453e+06	34039.7	331260	518288	179930	249582	338141	DDX5	5.1516e+06	294529	255884	0.0571724	0.0496708	-4.12854	-4.33146
P17858;F8WEU2	28	23	50.6	291	1.70058e+06	2.87662e+06	1.63765e+06	1.1007e+06	127271	197630	208620	4573.8	102523	74460.1	PFKL	1.82889e+06	177841	60518.9	0.0972396	0.0330905	-3.36231	-4.91744
P17987;E7ERF2;E7EQR6;F5H282;F5GZ03;F5H136;F5H676;F5H726;F5GZI8;F5H7Y1;F5GYL4	36	36	76.4	472	1.9197e+06	4.29754e+06	2.18094e+06	3.79836e+06	41909.7	363160	534450	3.0848e+06	335785	569816	TCP1	3.04913e+06	313173	1.33013e+06	0.102709	0.436233	-3.28337	-1.19683
P18077;C9K025;F8WBS5;F8WB72	11	11	47.3	91	1.06855e+06	567554	417650	1.65611e+06	63540.8	170100	243747	44866	117781	323492	RPL35A	927468	159129	162047	0.171574	0.174719	-2.5431	-2.51689
P18085;C9JPM4;C9JAK5;U3KQF2;F8WDB3	13	8	65.6	70	222573	704309	384015	533456	21470.6	49199	75277.1	8418.1	13778.8	80978.6	ARF4	461088	48648.9	34391.9	0.105509	0.0745885	-3.24456	-3.7449
P18124;A8MUD9;C9JIJ5;C9JZ88	22	22	57.7	541	8.60062e+06	1.81828e+07	1.08309e+07	1.87408e+07	677928	2.3874e+06	4.57827e+06	1.1812e+06	2.80256e+06	4.70497e+06	RPL7	1.40888e+07	2.54787e+06	2.89624e+06	0.180844	0.205571	-2.46719	-2.28229
P18206;A0A096LPE1	33	33	38.3	91	140971	251452	190704	117820	20336.5	71700	160608	32398.2	73455	125460	VCL	175237	84214.9	77104.4	0.480577	0.440001	-1.05716	-1.18442
P18669;P15259;Q8N0Y7	18	18	76	191	844818	775158	1.05554e+06	641502	25854.3	47506	100338	2198.6	66572	77772.1	PGAM1	829253	57899.4	48847.6	0.0698211	0.0589055	-3.84019	-4.08545
P18754;C9JW69;C9JRH2;C9J3R0;C9JMJ4;C9JQZ4	17	17	68.6	210	1.36796e+06	2.06761e+06	1.26599e+06	1.41355e+06	215571	207080	157287	75484	121262	123172	RCC1	1.52878e+06	193312	106639	0.126449	0.0697547	-2.98337	-3.84157
P19338;H7BY16;C9JYW2;C9JLB1;C9J1H7;C9JWL1	46	46	44.1	705	1.78804e+07	5.69098e+07	2.07335e+07	6.68628e+07	198448	769910	529245	572310	553552	699163	NCL	4.05966e+07	499201	608342	0.0122966	0.014985	-6.34559	-6.06033
P19367;P52790;A0A2R8Y626	40	30	46.9	293	1.45371e+06	1.44273e+06	1.33486e+06	900253	47542.7	75848	32154.4	29163	20841.8	27415.7	HK1	1.28289e+06	51848.3	25806.8	0.0404153	0.0201162	-4.62895	-5.6355
P20340;Q9NRW1;F5H3K7;Q53S08;C9J0I2	10	4	50.5	120	676458	2.11044e+06	700569	2.28943e+06	258084	567930	603557	277890	481281	609320	RAB6A	1.44422e+06	476523	456164	0.329951	0.315854	-1.59968	-1.66267
P20618	12	12	51.9	157	790053	2.3053e+06	1.41945e+06	1.98783e+06	61099	136490	177580	24927.2	40349.4	221185	PSMB1	1.62566e+06	125056	95487.3	0.0769266	0.0587377	-3.70037	-4.08957
P21333;F8WE98;H0Y5F3;H0Y5C6;H7C2E7	83	3	41.4	1093	6.7129e+06	1.5826e+07	7.30726e+06	9.4582e+06	2.74647e+06	6.5325e+06	6.10045e+06	3.2573e+06	5.42207e+06	4.93837e+06	FLNA	9.82609e+06	5.12647e+06	4.53925e+06	0.521721	0.461959	-0.938651	-1.11416
P21796;C9JI87	13	13	62.5	155	524127	1.44156e+06	862515	1.43363e+06	59632	429840	665301	410060	406798	396848	VDAC1	1.06546e+06	384924	404569	0.361276	0.379713	-1.46883	-1.39702
P22059;H0YCV6	11	9	20.8	53	318687	15914.2	323976	27072.7	15556.7	30610	31932.7	18395.8	33456.6	86096.3	OSBP	171412	26033.1	45982.9	0.151874	0.268259	-2.71905	-1.8983
P22087;M0QXL5;M0R299;M0R2Q4;M0R0P1;M0R2U2;M0R1H0;M0R2B0;M0QXC9	22	20	65.1	382	3.35906e+06	7.50879e+06	2.83155e+06	6.80986e+06	81221.6	384380	855503	176070	342165	1.04419e+06	FBL	5.12732e+06	440368	520808	0.0858867	0.101575	-3.54142	-3.29938
P22102;F8WD69;C9JBJ1;C9JTV6;C9JZG2;C9JKQ7;A0A140TA71;H7C366	50	50	66	537	3.31492e+06	4.28498e+06	4.06375e+06	2.85192e+06	150035	231250	236303	31922	147286	171693	GART	3.62889e+06	205863	116967	0.0567287	0.0322321	-4.13978	-4.95536
P22234;E9PBS1;D6RF62	33	33	68.2	494	2.89455e+06	8.24004e+06	3.65535e+06	6.95486e+06	100487	763660	738976	273150	634859	846020	PAICS	5.4362e+06	534374	584676	0.0982992	0.107552	-3.34668	-3.21689
P22314;Q5JRR6;Q5JRR9;Q5JRS0;Q5JRS2;Q5JRS1;Q5JRS3	43	43	53.3	506	2.62258e+06	5.09211e+06	3.79551e+06	5.98345e+06	26230.4	514960	1.04924e+06	50173	374767	914257	UBA1	4.37341e+06	530145	446399	0.12122	0.102071	-3.0443	-3.29235
P22626;A0A087WUI2	28	27	62.6	416	4.42706e+06	1.29515e+07	4.72346e+06	1.49577e+07	179242	508440	427888	275120	317508	276090	HNRNPA2B1	9.26492e+06	371857	289573	0.040136	0.0312547	-4.63896	-4.99978
P22695;H3BRG4;H3BSJ9;H3BP04;H3BUE4;H3BUI9;A0A087WVZ4	17	17	53.6	166	814590	904037	625463	345758	1541.47	13144	136757	81975.4	132178	171515	UQCRC2	672462	50480.7	128556	0.0750685	0.191173	-3.73565	-2.38705
P23246;H0Y9K7;H0Y9U2	27	26	44.1	284	2.0576e+06	6.13785e+06	3.17796e+06	6.6002e+06	55320.1	67521	45047.4	29403.2	25344.3	28787.5	SFPQ	4.4934e+06	55962.8	27845	0.0124545	0.00619687	-6.32719	-7.33425
P23284	17	17	67.1	242	2.13048e+06	4.06704e+06	900393	3.7293e+06	40003.3	312620	942864	337290	342647	919198	PPIB	2.7068e+06	431829	533045	0.159535	0.196928	-2.64806	-2.34426
P23368;A0A1W2PPH1;A0A1W2PQH3;A0A1W2PR68;A0A1W2PQT3;A0A1W2PQY8;A0A1W2PQF8;A0A1W2PQ37;A0A1W2PRS2;A0A1W2PRY9;A0A1W2PQH4;A0A1W2PPY2;A0A1W2PRH1	23	23	58.9	128	415295	465728	384818	306277	57447.5	86647.3	118748	37180.7	56003.1	222314	ME2	393029	87614.1	105166	0.22292	0.267577	-2.1654	-1.90197
P23396;E9PL09;E9PPU1;F2Z2S8;H0YCJ7;H0YF32;H0YEU2;E9PQ96;E9PJH4;E9PK82;E9PSF4;E9PQX2;H0YES8	29	28	84.8	656	1.28146e+07	3.56393e+07	1.47529e+07	3.19041e+07	2.1032e+06	5.9667e+06	5.98024e+06	2.6627e+06	5.17166e+06	5.55972e+06	RPS3	2.37777e+07	4.68338e+06	4.46469e+06	0.196965	0.187768	-2.34399	-2.41298
P23526	27	27	51.2	575	4.11084e+06	1.1067e+07	4.44406e+06	1.23927e+07	327552	1.6179e+06	2.11632e+06	708220	1.25814e+06	2.02609e+06	AHCY	8.00365e+06	1.35393e+06	1.33081e+06	0.169164	0.166276	-2.56351	-2.58835
P24539;Q5QNZ2	18	18	59	196	1.09968e+06	1.47177e+06	1.11046e+06	1.35141e+06	49569.3	288390	384298	90845	183259	356655	ATP5F1	1.25833e+06	240753	210253	0.191327	0.167089	-2.38589	-2.58132
P25205;J3KQ69;A0A499FHX9;Q7Z6P5	46	46	56.8	451	3.11921e+06	7.3662e+06	3.86461e+06	5.31199e+06	341304	1.2479e+06	791975	581610	1.11951e+06	764933	MCM3	4.9155e+06	793726	822018	0.161474	0.16723	-2.63063	-2.5801
P25705;K7EK77;K7ERX7;K7EJP1;K7ENJ4;K7EQH4;K7ESA0	37	37	62.4	484	1.61051e+06	5.36237e+06	1.21989e+06	5.26378e+06	348886	1.2796e+06	2.36267e+06	971140	1.04578e+06	2.74115e+06	ATP5A1	3.36414e+06	1.33038e+06	1.58602e+06	0.39546	0.47145	-1.33839	-1.08482
P26038;V9GZ54	37	24	56	363	2.34298e+06	4.07646e+06	2.44081e+06	2.96938e+06	6565.71	251480	441438	38758	268891	509593	MSN	2.95741e+06	233161	272414	0.0788397	0.0921125	-3.66493	-3.44046
P26196;Q8IV96	25	25	73.3	279	2.50492e+06	4.58115e+06	2.40462e+06	3.18677e+06	13378.6	263620	505412	59448	326405	343960	DDX6	3.16936e+06	260803	243271	0.0822889	0.0767571	-3.60316	-3.70356
P26358;K7ENW7;K7EJL0;K7EMU8;K7EIZ6;K7ENQ6;K7ERQ1;K7ELB1	47	47	35.3	299	1.58652e+06	2.44993e+06	2.31823e+06	1.19715e+06	9503.26	18363	9131.06	12086.9	15335.2	42477.8	DNMT1	1.88796e+06	12332.4	23300	0.00653215	0.0123413	-7.25823	-6.34036
P26368;K7ENG2;K7ELP8	14	14	47.2	174	1.30309e+06	7.24166e+06	4.16848e+06	6.98624e+06	40238.3	61856	32391.9	13500.8	11532.1	9869.23	U2AF2	4.92487e+06	44828.7	11634	0.00910253	0.00236231	-6.77952	-8.72559
P26373;J3QSB4;H3BTH3;J3KS98;H3BUK8	16	16	53.1	237	4.9721e+06	9.64134e+06	3.45392e+06	1.11699e+07	210297	676180	754428	260220	615461	889087	RPL13	7.30932e+06	546968	588256	0.0748316	0.0804802	-3.74021	-3.63522
P26599;A0A0U1RRM4;A6NLN1;A0A0D9SF20;K7EKJ7;K7EK45;A0A087WU68;K7ELW5	24	12	62.1	562	6.17657e+06	9.70046e+06	8.4929e+06	9.72526e+06	231878	1.3019e+06	2.17156e+06	810580	1.3128e+06	1.84784e+06	PTBP1	8.5238e+06	1.23511e+06	1.32374e+06	0.144902	0.155299	-2.78685	-2.68688
P26639;D6R9F8;D6RCA5;D6RDJ6;D6RBR8;D6RJ97;D6RHV7;D6RCS6	52	47	68	721	6.89612e+06	1.63333e+07	8.90379e+06	1.65263e+07	119349	1.6194e+06	2.09348e+06	475240	1.60135e+06	2.05179e+06	TARS	1.21649e+07	1.27741e+06	1.37613e+06	0.105008	0.113123	-3.25143	-3.14404
P26640;A0A140T936;A0A140T954;H0Y426;A2ABF4;A0A0G2JJT9;A0A140T904	62	62	60.8	662	4.87627e+06	1.02025e+07	6.70488e+06	6.44371e+06	15097.5	393090	621666	83012	384362	446926	VARS	7.05685e+06	343284	304767	0.0486456	0.0431873	-4.36155	-4.53325
P26641	32	32	75.5	806	8.47402e+06	2.71337e+07	1.04564e+07	2.6726e+07	1.82994e+06	5.2396e+06	5.42622e+06	2.4932e+06	4.56024e+06	4.93514e+06	EEF1G	1.81975e+07	4.16525e+06	3.99619e+06	0.228891	0.219601	-2.12727	-2.18704
P27348;E9PG15	24	19	77.1	197	499533	1.58765e+06	975537	711976	23075.3	81683	170737	8712.9	14320.5	170606	YWHAQ	943674	91831.6	64546.5	0.0973128	0.0683992	-3.36123	-3.86988
P27694;I3L4R8	30	25	54.1	500	3.6355e+06	1.03674e+07	4.86565e+06	7.98405e+06	589578	2.3497e+06	1.81593e+06	775080	1.5171e+06	1.18439e+06	RPA1	6.71314e+06	1.58507e+06	1.15886e+06	0.236114	0.172625	-2.08244	-2.53429
P27695;G3V3M6;G3V5Q1;G3V3C7;A0A0C4DGK8;H7C4A8;G3V5D9;G3V5M0;G3V359;G3V3Y6	24	23	74.8	314	3.19326e+06	5.39717e+06	4.67798e+06	6.50455e+06	13907.2	62069	190620	19736	95755.8	133442	APEX1	4.94324e+06	88865.5	82978.1	0.0179772	0.0167862	-5.79769	-5.89658
P27824;H0Y9Q7;D6RAU8;D6RB85;D6RDP7;D6RGY2;D6RFL1;D6RAQ8;D6RHJ3;D6RD16;H0Y9H1	17	17	31.2	204	1.39447e+06	800615	1.22857e+06	977461	19077.7	683250	1.51499e+06	405720	602444	1.08607e+06	CANX	1.10028e+06	739105	698080	0.671744	0.634458	-0.574016	-0.656404
P28074;H0YJM8	14	14	60.5	186	641149	2.00503e+06	850055	1.97948e+06	35221.9	77010	114252	16515	62332.6	138353	PSMB5	1.36893e+06	75494.7	72400.2	0.0551487	0.0528882	-4.18053	-4.24091
P28482;H0YDH9;P31152;K7ELV1;K7EN18	19	15	57.2	164	829660	1.30881e+06	997935	1.03451e+06	105636	131890	134200	25587	144405	130601	MAPK1	1.04273e+06	123909	100198	0.118831	0.0960918	-3.07301	-3.37944
P28715;A0A1W2PS85;R4GMW8;A0A090HNM7;A0A494C0S2;A0A494C113;F2Z2A1	48	48	49.4	304	1.7512e+06	3.45718e+06	1.62997e+06	4.89611e+06	103279	248810	156668	141724	169574	166197	ERCC5	2.93361e+06	169586	159165	0.0578078	0.0542556	-4.11259	-4.20408
P29144;Q5VZU9;A0A494C1B8;A0A494C0U1;A0A494C1S4;A0A494C1L2;A0A494C0A3;A0A494C0X4;A0A494C1S6;A0A494C159	28	28	31.8	112	272808	110489	432786	93957.5	299554	3436.5	200721	139809	168423	167242	TPP2	227510	167904	158491	0.738007	0.696634	-0.438294	-0.521527
P29401;A0A0B4J1R6;E9PFF2;F8W888;F8WAX4	36	36	69	897	9.31001e+06	2.48559e+07	1.06287e+07	2.21949e+07	698915	2.9254e+06	3.72896e+06	1.3314e+06	2.93431e+06	3.4628e+06	TKT	1.67474e+07	2.45109e+06	2.57617e+06	0.146357	0.153825	-2.77244	-2.70064
P29992;P50148;O95837;A0A087WVZ3;K7EL62	3	3	12.5	21	50801.2	119003	61464.6	149207	343567	206330	198110	106620	72619.3	44122.1	GNA11	95118.7	249335	74453.8	2.62131	0.782746	1.39029	-0.353384
P30041	24	24	82.1	392	2.83856e+06	1.01599e+07	5.99969e+06	1.25691e+07	135151	731570	1.13206e+06	389330	713855	1.19912e+06	PRDX6	7.89181e+06	666259	767436	0.0844241	0.0972446	-3.5662	-3.36224
P30048	9	9	43.8	43	169936	28370.5	14384	48898.7	13807.7	11483	25173.7	6804.3	74037.9	114917	PRDX3	65397.4	16821.5	65252.9	0.257219	0.997791	-1.95893	-0.00319047
P30050	8	8	64.8	225	3.47637e+06	5.63473e+06	2.72984e+06	5.26608e+06	400514	1.0936e+06	1.35637e+06	530010	920827	1.31541e+06	RPL12	4.27676e+06	950163	922082	0.222169	0.215603	-2.17027	-2.21355
P30153;B3KQV6;C9J9C1;P30154;E9PH38;H0YDG7;M0QXG4;M0R0K6;E9PPI5;E9PNM7;E9PHZ6	22	22	48.7	130	287640	36118.1	389749	27858.5	13461.5	10930	26108.3	13974.8	67444	14343.1	PPP2R1A	185341	16833.3	31920.6	0.0908231	0.172226	-3.4608	-2.53762
P30419;K7EN82;B7Z8J4	14	10	38.9	144	690164	1.16588e+06	1.17043e+06	905762	23496.7	66107	114261	10163.2	16958.3	104445	NMT1	983058	67955	43855.5	0.0691261	0.0446113	-3.85463	-4.48645
P31040;D6RFM5;A0A087X1I3;A0A494C1T6;H0Y8X1	22	22	52	171	584206	571871	639949	1.13555e+06	2106.01	7633.9	128567	75803.5	130037	231874	SDHA	732894	46102.2	145905	0.0629042	0.19908	-3.9907	-2.32858
P31153;Q00266	15	15	38.7	137	656771	1.43091e+06	410771	662468	19566	157130	85176.2	48910.8	84740.6	92276.5	MAT2A	790229	87290.7	75309.3	0.110463	0.0953005	-3.17837	-3.39137
P31946;Q4VY19;A0A0J9YWE8;Q4VY20;A0A0J9YWZ2	22	13	72	71	71362.6	162938	61143.5	213616	6202.41	44159	10846.4	7352.6	11095.8	12348.5	YWHAB	127265	20402.6	10265.7	0.160316	0.0806635	-2.64101	-3.63194
P32189;Q14409;H7C2A0;F8WC39;A6NP46;F8WDA9;F8WBI8;F8WF44;H7BYD2	13	10	29.9	41	279248	7240.36	62385.8	48850.1	145141	226760	223526	144750	186661	315845	GK	99431.1	198476	215752	1.99611	2.16986	0.997193	1.1176
P32969;A0A2R8Y5Y7;D6RAN4;E7ESE0;H0Y9V9;H0Y9R4	12	12	67.2	147	957512	917590	751442	231311	63383.1	96915	139241	30183	129569	169624	RPL9	714464	99846.4	109792	0.13975	0.153671	-2.83908	-2.70209
P33992;B1AHB1;B1AHB2;B1AHA9	45	45	57.5	380	2.47809e+06	3.68951e+06	2.73829e+06	2.0068e+06	11701	207090	508315	76817	88996.6	230714	MCM5	2.72817e+06	242369	132176	0.0888391	0.0484485	-3.49266	-4.36741
P33993;C9J8M6	36	36	61.2	364	1.72828e+06	2.72828e+06	2.26591e+06	1.27776e+06	53357.2	229700	120185	9920.9	151946	80642.2	MCM7	2.00006e+06	134414	80836.3	0.0672051	0.040417	-3.89529	-4.6289
P34897;H0YIZ0;G3V2Y4;G3V5L0;G3V540;G3V2W0;G3V241;G3V3Y8;G3V4T0;G3V4X0;G3V2E4;G3V2D2;G3V2Y1;G3V3C6	30	21	68.7	416	1.52372e+06	2.8604e+06	1.17395e+06	3.50835e+06	30209.6	690040	1.9093e+06	718170	802997	2.05837e+06	SHMT2	2.2666e+06	876515	1.19318e+06	0.386709	0.526417	-1.37068	-0.925721
P34932;A0A087WYC1;A0A087WTS8	32	29	47.6	134	258576	671448	282360	133676	35570.1	29852.8	28963	7202.05	10962.1	49935.4	HSPA4	336515	31462	22699.9	0.0934935	0.0674557	-3.41899	-3.88992
P35232;C9JW96;E9PCW0;C9JZ20;E7ESE2;D6RBK0	19	19	82	104	32765.9	95792.1	40859.2	86203.1	9682.23	77466	180428	52910	61589.4	256050	PHB	63905.1	89192.1	123517	1.3957	1.93281	0.480985	0.950702
P35268;K7ERI7;K7EP65;K7EKS7;K7ELC4;K7EMH1;K7EJT5	7	7	53.1	94	865580	2.43525e+06	1.26759e+06	2.44453e+06	202379	601150	734134	394880	675296	570944	RPL22	1.75324e+06	512555	547040	0.292347	0.312017	-1.77425	-1.6803
P35579;Q5BKV1;B1AH99;A0A0C4DFM8	100	79	52.6	919	6.59326e+06	8.37086e+06	7.52092e+06	6.6155e+06	25763.6	1143700	1.20995e+06	240100	1.2255e+06	987633	MYH9	7.27513e+06	793139	817743	0.10902	0.112402	-3.19733	-3.15325
P35580;E7ERA5	67	46	39.6	393	2.36319e+06	2.78401e+06	2.76669e+06	1.55847e+06	5765.14	71495	364578	37709.6	125715	207247	MYH10	2.36809e+06	147279	123557	0.0621933	0.052176	-4.0071	-4.26047
P35613;A0A087WUV8;A0A087X2B5;I3L192;R4GMX5;R4GN83;A0A2R8YDZ0	8	8	25.7	108	606013	814115	417230	929330	23245.5	103930	293770	50622	49578.2	219869	BSG	691672	140315	106690	0.202864	0.154249	-2.30142	-2.69667
P35998;C9JLS9	23	23	64.7	110	236136	876226	421664	386845	16600	20461	17180.1	4.70039	4.70039	4.70039	PSMC2	480218	18080.4	4.70039	0.0376504	9.78803e-06	-4.73119	-16.6405
P36542	10	10	34.2	48	214134	86599.4	85861.6	54766.4	8949.84	4702.7	17564.1	13380.4	11819.2	9723.89	ATP5C1	110340	10405.6	11641.1	0.0943042	0.105502	-3.40653	-3.24466
P36578;H3BM89;H3BTP7;H3BU31	35	35	56.2	471	5.88039e+06	1.41126e+07	6.70794e+06	1.04457e+07	21625.5	252700	448372	38393	166270	639222	RPL4	9.28665e+06	240899	281295	0.0259404	0.0302903	-5.26866	-5.045
P37108;H0YLA2	6	6	37.5	45	548403	285543	519894	299892	2654.59	20899	82639.1	22811.6	31049.8	43244.5	SRP14	413433	35397.6	32368.6	0.0856187	0.0782924	-3.54593	-3.67498
P37802;X6RJP6;Q9UI15;C9J5W6	20	20	91.5	211	1.49352e+06	6.1695e+06	2.49784e+06	5.17005e+06	77708.8	101550	124271	26507	21165.2	104616	TAGLN2	3.83273e+06	101177	50762.8	0.0263981	0.0132446	-5.24342	-6.23845
P37837;F2Z393;E9PM01;E9PKI8	17	17	51.6	204	804862	1.73453e+06	691931	1.61475e+06	25397.8	164050	548282	70678	170055	202065	TALDO1	1.21152e+06	245910	147600	0.202977	0.12183	-2.30061	-3.03706
P38159;H3BT71;H0Y6E7;H3BR27;A0A1B0GUK8;O75526;H3BNC1;Q8IZ40	16	5	41.7	149	1.02317e+06	3.65288e+06	1.01999e+06	3.71086e+06	24346.9	162000	228895	59749	147246	200874	RBMX	2.35172e+06	138414	135956	0.0588565	0.0578114	-4.08666	-4.1125
P38646;H0YBG6;A0A3B3ITI4;D6RJI2;A0A3B3ITN1;D6RA73;H0Y8S0	17	17	36.8	51	161640	146932	132634	61319	32340.3	31222.6	32319.1	8563.78	13831.9	72829.2	HSPA9	125631	31960.6	31741.6	0.2544	0.252657	-1.97483	-1.98475
P38919;I3L3H2	27	21	59.1	303	1.31865e+06	4.10576e+06	1.72484e+06	3.55307e+06	9587.12	344360	529272	150370	171137	402208	EIF4A3	2.67558e+06	294406	241238	0.110035	0.0901629	-3.18397	-3.47132
P39019;M0R2L9;M0QYF7;M0R140;A0A075B6E2	15	15	65.5	123	1.76063e+06	579773	1.11428e+06	807664	62542.9	130550	164721	30545.3	98580.4	167409	RPS19	1.06559e+06	119271	98844.9	0.11193	0.0927609	-3.15933	-3.43034
P39748;I3L3E9;F5H1Y3	16	16	56.1	185	1.1338e+06	2.43729e+06	1.16753e+06	1.88934e+06	110113	159010	175796	89611	142753	134863	FEN1	1.65699e+06	148306	122409	0.0895034	0.0738744	-3.48191	-3.75878
P40227	21	18	47.5	166	425980	767963	532431	501624	12134.2	51519	111959	18669	26306.1	56269	CCT6A	557000	58537.4	33748	0.105094	0.060589	-3.25025	-4.0448
P40429;Q8J015;M0QYS1;Q6NVV1;M0QZU1;A0A096LPE0	15	15	48.3	204	2.89342e+06	7.13204e+06	3.85773e+06	7.13736e+06	361732	898690	1.11376e+06	444550	1.39312e+06	1.24478e+06	RPL13A	5.25514e+06	791395	1.02748e+06	0.150595	0.19552	-2.73126	-2.35461
P40925;A0A5K1VW95;B9A041;C9JF79;C9JRL4;C9JLV6;C9IZI0;F8WFC2	15	7	67.4	223	1.01071e+06	3.77428e+06	1.37469e+06	2.40076e+06	63046.6	375060	673782	141890	294257	604608	MDH1	2.14011e+06	370630	346918	0.173183	0.162103	-2.52963	-2.62502
P40926;G3XAL0	15	15	59.2	108	216118	63803.8	90092.8	62478.2	24506.2	78981	18342.2	14887	8088.07	202755	MDH2	108123	40609.8	75243.3	0.375589	0.695904	-1.41277	-0.52304
P41091;Q2VIR3;H7BZU1	25	25	60	321	2.49923e+06	5.78203e+06	2.6174e+06	4.86014e+06	48208.9	415630	629528	128260	467831	392314	EIF2S3	3.9397e+06	364456	329468	0.0925085	0.0836278	-3.43427	-3.57987
P41250;H7C443	29	29	44	182	616205	492754	974811	605499	11116.3	11862	39119.3	2702.42	2097.02	1284.69	GARS	672318	20699.2	2028.05	0.0307879	0.0030165	-5.02149	-8.37291
P41252;A0A0A0MSX9;J3KR24;Q5TCD1;Q5TCC6;Q5TCC9	63	63	54.2	662	4.60332e+06	7.86879e+06	5.36291e+06	6.82249e+06	25724.4	298700	711220	142870	202647	642565	IARS	6.16438e+06	345215	329361	0.0560016	0.0534297	-4.15839	-4.22621
P42126;Q96DC0;H3BS70	6	6	25.8	66	274924	304171	225329	240183	2687.29	28696	194169	68135	20461.3	198429	ECI1	261152	75184.2	95675.2	0.287894	0.366358	-1.79639	-1.44867
P42166	46	32	75.6	811	1.84577e+07	6.37488e+07	2.27978e+07	7.48323e+07	410963	1.0433e+06	1.14998e+06	613060	841232	958546	TMPO	4.49592e+07	868082	804279	0.0193082	0.0178891	-5.69464	-5.80478
P42167;G5E972;H0YJH7	31	17	67.4	314	5.38675e+06	1.24036e+07	5.65111e+06	1.33752e+07	3503.24	36164	265942	51904	106033	176697	TMPO	9.20418e+06	101870	111545	0.0110678	0.0121189	-6.49749	-6.3666
P42285;H0YAC4;H0Y8U3;D6REC7	42	42	54.5	316	1.83035e+06	2.13386e+06	1.89229e+06	1.21398e+06	4.71725	4.71725	4.71725	6487.36	3798.3	2378.71	SKIV2L2	1.76762e+06	4.71725	4221.46	2.6687e-06	0.00238821	-18.5154	-8.70985
P42356	6	6	4.6	11	2362.99	241862	63272.5	431296	4227.55	16259	48373.3	17444.6	16027.3	14370.2	PI4KA	184699	22953.3	15947.4	0.124274	0.0863427	-3.0084	-3.53378
P42677	6	3	41.7	142	2.97518e+06	7.91327e+06	2.84547e+06	5.2611e+06	343723	940570	936767	538380	888305	936636	RPS27	4.74876e+06	740353	787774	0.155905	0.165891	-2.68126	-2.5917
P42704;A0A0C4DG06;B8ZZ38;C9JCA9;Q9NP80;H7C3W8;A0A0C4DG51	81	81	59.3	543	2.18722e+06	1.29374e+06	1.64438e+06	1.14313e+06	1420.06	3032.3	519708	17815	30821.7	528285	LRPPRC	1.56712e+06	174720	192307	0.111491	0.122714	-3.16499	-3.02663
P42766;F2Z388	9	9	44.7	98	2.13734e+06	1.19468e+06	1.29415e+06	2.00722e+06	23931.4	168330	154811	40905	107193	157222	RPL35	1.65835e+06	115691	101773	0.0697627	0.0613703	-3.8414	-4.02632
P43034;I3L3N5;I3L495	17	17	44.4	132	695826	1.70515e+06	660321	735736	21280.5	50752	80095.6	17086.6	24632.8	48575.1	PAFAH1B1	949258	50709.4	30098.2	0.05342	0.031707	-4.22648	-4.97905
P43490;A0A0C4DFS8;C9JG65;C9JF35	22	22	59.9	189	881347	1.24083e+06	1.21771e+06	752876	35354.1	34060.5	52257.5	12299.5	180614	25570.6	NAMPT	1.02319e+06	40557.4	72828.1	0.0396381	0.0711774	-4.65697	-3.81244
P46013	248	248	72.1	3309	4.72237e+07	1.29797e+08	4.63593e+07	1.26051e+08	33009.4	713640	192531	88480	174833	99298.3	MKI67	8.73578e+07	313060	120871	0.00358366	0.00138363	-8.12435	-9.49733
P46060;H0Y4Q3;B0QYT5;B0QYT4;B0QYT6	23	23	53.5	124	177271	607191	187085	234701	21672.5	289120	316329	108960	188391	212158	RANGAP1	301562	209041	169836	0.693193	0.563189	-0.528671	-0.828309
P46063;F8WA66;F8WD97;F5H2L2;F5H4P4;F5H3W0;F5GYB7	24	24	46.4	213	1.14472e+06	1.87929e+06	1.01288e+06	1.98457e+06	58180.2	90303	37575.3	13754	83386.8	82612.7	RECQL	1.50537e+06	62019.5	59917.8	0.041199	0.0398029	-4.60125	-4.65098
P46087;F5H5X6;F5GWB7;F5H709;F5GYR3;F5H359;F5H8G6	35	35	46.4	467	4.5557e+06	2.01542e+07	6.93536e+06	1.73795e+07	36946.6	509540	761316	228190	326602	525192	NOP2	1.22562e+07	435934	359995	0.0355685	0.0293725	-4.81326	-5.08939
P46100;A0A096LNN3;A0A096LNL6;A0A096LNL7;H0Y3T0;A0A096LNR8;A0A087WWG0;A0A096LP59	37	18	19.8	140	741212	185600	354401	314545	101535	109250	25704.2	87710	30805	119244	ATRX	398940	78829.6	79252.9	0.197598	0.198659	-2.33936	-2.33164
P46777;A0A2R8Y6J3;A0A2R8Y4A2;Q5T7N0;R4GNJ2	28	28	59.6	543	7.71324e+06	1.30535e+07	6.42395e+06	1.2483e+07	132900	1.3737e+06	1.77507e+06	414520	1.1377e+06	1.58863e+06	RPL5	9.91843e+06	1.09389e+06	1.04695e+06	0.110289	0.105556	-3.18064	-3.24392
P46778;G3V1B3;M0R181;M0R3I5	10	10	43.8	110	1.55275e+06	2.50744e+06	1.22027e+06	2.5815e+06	110371	177800	270092	137880	207966	286788	RPL21	1.96549e+06	186087	210878	0.0946773	0.10729	-3.40084	-3.22041
P46779;H0YKD8;H0YMF4;H0YLP6	16	16	65	161	1.85817e+06	3.32898e+06	1.41054e+06	3.41434e+06	56450.8	145000	202869	9338.7	95889.5	119317	RPL28	2.50301e+06	134773	74848.3	0.0538445	0.0299033	-4.21506	-5.06355
P46781;B5MCT8;C9JM19;F2Z3C0;A8MXK4	21	21	62.9	376	4.36521e+06	1.30067e+07	5.01318e+06	1.16405e+07	228283	1.0137e+06	1.12605e+06	396820	1.2255e+06	1.43932e+06	RPS9	8.5064e+06	789344	1.02055e+06	0.0927941	0.119974	-3.42982	-3.05921
P46783;F6U211;A0A2R8Y7H1;A0A2R8YFH6;A0A1W2PQS6;A0A2R8Y6L3;S4R435;Q9NQ39	16	16	69.1	219	5.4698e+06	4.66879e+06	3.75465e+06	4.09341e+06	198392	810070	845110	422380	890802	689268	RPS10	4.49666e+06	617858	667483	0.137404	0.14844	-2.86351	-2.75205
P46926;D6RAY7;D6R9P4;D6RFF8;D6RB13;D6R917;D6RFK5;V9GYK3;V9GYW0	14	10	70.2	63	131944	349176	253488	93790.3	64244.9	72579	88961	150520	124577	106163	GNPDA1	207099	75261.6	127087	0.363408	0.61365	-1.46034	-0.704511
P46940;H0YLE8;A0A0J9YXZ5;A0A087WWP1	57	53	44.5	319	1.96967e+06	2.16742e+06	2.67328e+06	948996	15701.8	22234.7	14959.7	21796	24606.3	24240.5	IQGAP1	1.93984e+06	17632	23547.6	0.00908942	0.0121389	-6.7816	-6.36422
P46977;A0A0C4DH80;E9PN73;E9PI32;H0YET6	16	15	21.6	136	414801	1.34648e+06	543859	1.72291e+06	15456.3	99825	198064	18252	52993.7	161443	STT3A	1.00701e+06	104448	77563	0.103721	0.0770228	-3.26922	-3.69857
P47755;C9JUG7;F8W9N7;A0A0D9SET8;F8WED3	10	9	50.3	93	460448	55766.5	421358	340011	48148	71738	86712.3	45908	40921.6	94248.7	CAPZA2	319396	68866.1	60359.4	0.215614	0.18898	-2.21348	-2.40369
P47897;A0A1B0GVU9;B4DDN1;A0A0U1RQT0;C9J165;H7C0R3;A0A0U1RQM8;A0A0U1RQE9;A0A0U1RRI9;A0A0U1RQU2;A0A0U1RQX5;A0A0U1RQL2;A0A0U1RQQ5;A0A0U1RR66;A0A1B0GTT3;A0A0U1RRC8;F2Z2V6;A0A0U1RQJ6;A0A0U1RQX9;A0A0U1RRJ7;A0A0U1RQC3;A0A0U1RR79	40	40	61.9	375	1.95658e+06	2.69165e+06	1.83125e+06	1.77265e+06	87389.8	100320	93540.2	45747	99012.9	51046	QARS	2.06303e+06	93750	65268.7	0.0454428	0.0316372	-4.4598	-4.98223
P48047;H7C068	12	5	65.7	74	525841	76322.8	152115	64853.6	1631.75	17011	119630	19845.2	71211.6	64633.7	ATP5O	204783	46091	51896.8	0.225072	0.253423	-2.15154	-1.98038
P48556;R4GMR5;K7EJR3;K7EJC1;K7ERW6;K7ENY6	9	9	34	100	655406	1.17705e+06	719565	1.26085e+06	25349.9	55515	83319.8	12059	46196.2	86953.9	PSMD8	953218	54728.2	48403	0.0574142	0.0507786	-4.12245	-4.29964
P48643;E7ENZ3;B7ZAR1;E9PCA1;D6RIZ7;H0Y914	34	34	81.1	268	1.00551e+06	1.65902e+06	1.03765e+06	894820	25019.5	63131	19320.5	4.70039	4.70039	4.70039	CCT5	1.14925e+06	35823.7	4.70039	0.0311713	4.08996e-06	-5.00364	-17.8995
P48739;A0A0A0MSW4;B3KYB6;B3KYB7	19	17	69.4	135	939103	910185	419332	600181	12446.8	52260	109948	56325	76049.5	77655.1	PITPNB	717200	58218.1	70009.9	0.0811742	0.0976155	-3.62284	-3.35675
P49207	9	9	41.9	103	1.14518e+06	4.12617e+06	1.00848e+06	4.8479e+06	145353	288070	286108	209740	312730	379306	RPL34	2.78193e+06	239844	300592	0.0862148	0.108051	-3.53592	-3.21021
P49257	10	10	32.4	71	399469	160453	246275	38653.9	15322.3	3094.8	65323.4	13111.7	10924.4	9397.92	LMAN1	211213	27913.5	11144.7	0.132158	0.0527651	-2.91966	-4.24427
P49327;A0A0U1RQF0	121	110	65	1569	1.0148e+07	2.25271e+07	1.23667e+07	1.76948e+07	308760	3.7652e+06	3.48881e+06	921710	3.22325e+06	2.64346e+06	FASN	1.56842e+07	2.52092e+06	2.26281e+06	0.16073	0.144273	-2.63729	-2.79312
P49411	30	28	70.4	297	1.55055e+06	1.7244e+06	1.00933e+06	2.73883e+06	109020	340020	998466	429500	522003	1.70826e+06	TUFM	1.75578e+06	482502	886586	0.274808	0.504954	-1.8635	-0.985776
P49591;Q5T5C7	23	23	50.6	287	1.54018e+06	2.7772e+06	1.86056e+06	2.48011e+06	45067.4	86694	118283	35087	125165	98572.1	SARS	2.16452e+06	83348.3	86274.6	0.0385067	0.0398586	-4.69875	-4.64896
P49721;A0A087WVV1	10	10	51.7	96	298041	537310	482513	576345	10651.5	91251	218276	27531.9	80353.8	154297	PSMB2	473552	106726	87394.1	0.225373	0.18455	-2.14961	-2.43792
P49736;H0Y8E6;F8WDM3	31	31	44.2	314	1.37539e+06	2.01259e+06	1.55315e+06	1.60852e+06	5572.12	65089	316193	34218.6	44034.3	70682.1	MCM2	1.63741e+06	128951	49645	0.0787532	0.0303192	-3.66652	-5.04363
P49755;G3V2K7	11	11	47.5	133	772485	909741	629782	880090	2117.86	28340	123871	10425	52277.6	142595	TMED10	798024	51442.9	68432.5	0.0644628	0.0857524	-3.95539	-3.54368
P49790	82	82	61.4	1044	1.31104e+07	4.47911e+07	1.45308e+07	5.14824e+07	21798	244285	352221	729472	1.24948e+06	1.61894e+06	NUP153	3.09787e+07	206101	1.1993e+06	0.00665301	0.0387137	-7.23178	-4.69101
P49916;K7ERZ5;K7EQB6;K7ENR9;K7EJR4	40	40	45.7	277	1.8102e+06	2.14307e+06	2.18075e+06	1.94914e+06	132388	140360	113378	4.70039	4.70039	4.70039	LIG3	2.02079e+06	128709	4.70039	0.0636923	2.32601e-06	-3.97274	-18.7137
P50395;Q5SX87;V9GYF8;Q5SX90;Q5SX86;V9GYJ7;Q5SX91	38	28	86.7	508	3.2432e+06	6.10279e+06	3.82716e+06	4.83336e+06	99389.8	383400	439618	45372	136481	441576	GDI2	4.50163e+06	307469	207810	0.0683018	0.0461633	-3.87193	-4.43711
P50454;E9PPV6;E9PKH2;E9PR70;E9PK86;E9PMI5;E9PJH8;E9PIG2;E9PRS3;E9PNX1;H0YEP8;E9PQ34;E9PLA6	14	14	43.1	70	143260	270320	189409	142689	27395.8	29544.4	39019.5	15306.8	21014.8	27207.8	SERPINH1	186419	31986.6	21176.5	0.171584	0.113596	-2.54301	-3.13802
P50570	33	14	41.3	276	1.62744e+06	2.06777e+06	1.79261e+06	1.00834e+06	16228.2	37943	13191.5	35622.9	31677.1	23396.3	DNM2	1.62404e+06	22454.3	30232.1	0.0138262	0.0186154	-6.17645	-5.74736
P50747;C9JCQ9;A0A0C4DG27;C9JD75	23	23	42.6	105	3364	351461	43343.6	233967	34518.4	254070	390787	97750	250742	362464	HLCS	158034	226458	236985	1.43297	1.49959	0.519013	0.584565
P50914;E7EPB3	9	9	34.4	179	4.21364e+06	1.02099e+07	5.19435e+06	1.01541e+07	659639	1.6114e+06	1.62865e+06	799640	1.32027e+06	1.54506e+06	RPL14	7.443e+06	1.2999e+06	1.22166e+06	0.174647	0.164135	-2.51749	-2.60705
P50990;H7C4C8;H7C2U0	47	47	82.5	695	4.02344e+06	1.53389e+07	4.71008e+06	1.47055e+07	295399	1.7344e+06	2.02323e+06	814060	1.6978e+06	1.89214e+06	CCT8	9.69448e+06	1.35101e+06	1.468e+06	0.139359	0.151426	-2.84313	-2.72331
P50991	34	34	71.6	736	3.44908e+06	1.14259e+07	5.04987e+06	1.06531e+07	217633	1.6002e+06	1.85087e+06	651540	1.54984e+06	1.58549e+06	CCT4	7.64448e+06	1.2229e+06	1.26229e+06	0.159972	0.165124	-2.64411	-2.59838
P51116;I3L1Z2	14	11	28.4	79	264329	175999	188682	210333	9471.67	89179	169699	4.70039	4.70039	4.70039	FXR2	209836	89449.9	4.70039	0.426286	2.24003e-05	-1.23011	-15.4461
P51148;K7ERI8;K7ERQ8;F8VVK3;K7ENY4;F8VVZ0;F8VWU4;K7EIP6	7	4	42.1	145	654477	1.77686e+06	710507	1.65474e+06	284983	279270	249007	120800	286096	218072	RAB5C	1.19915e+06	271087	208323	0.226067	0.173726	-2.14518	-2.52511
P51149;C9J8S3;C9J592;C9J4V0;C9J4S4;C9IZZ0;C9J7D1	15	15	76.3	236	1.44009e+06	2.69793e+06	1.08913e+06	2.56387e+06	294148	739440	790810	149190	595552	522841	RAB7A	1.94775e+06	608133	422528	0.312222	0.216931	-1.67935	-2.20469
P51531;A0A0U1RQZ9;F6VDE0;A0A0U1RQE1;A0A0U1RRG6;A0A1B0GU54;A0A1B0GWA8;B1ALF6;B4DNT1;A0A1W2PS06;A0A0U1RR26;A0A0U1RQX3;A0A0U1RR83;A0A0U1RRN2;A0A0U1RQW7;F6XE55;A0A0A0MT03;A0A0U1RQU0;F6RS74;A0A0U1RRJ4	19	6	14.9	7	17642.9	56839.1	14209.7	75870.4	49074.6	71890.8	63345	61259	79957.5	97433.3	SMARCA2	41140.5	61436.8	79549.9	1.49334	1.93361	0.578542	0.9513
P51572;A0A2R8Y5M6;C9JSP1;C9JQ75;C9J0M4;C9JMD7;C9JM14	13	13	48.8	229	1.02665e+06	2.47971e+06	769750	2.65821e+06	33373.4	340680	319797	137910	291995	490724	BCAP31	1.73358e+06	231283	306876	0.133414	0.177019	-2.90602	-2.49802
P51610;A6NEM2;H7C1C4	55	54	42.6	789	9.51995e+06	3.76721e+07	1.34847e+07	3.59305e+07	112463	155940	108246	41087.6	108137	45140.8	HCFC1	2.41518e+07	125550	64788.3	0.00519835	0.00268254	-7.58773	-8.54218
P51665;H3BNT7;H3BTM8;H3BQV2	13	13	59	103	327166	271808	374089	113873	84927.2	101570	66298.9	42370	53183	57470.5	PSMD7	271734	84265.4	51007.8	0.310103	0.187713	-1.68918	-2.4134
P51991;H7C1J8	20	20	43.1	192	1.02009e+06	3.66047e+06	1.36265e+06	3.00764e+06	18406	36525	15007	7467.23	11363.2	51499.5	HNRNPA3	2.26271e+06	23312.7	23443.3	0.010303	0.0103607	-6.60079	-6.59273
P52209;K7EM49;K7EPF6;K7EMN2;K7ELN9	39	39	81	627	6.69489e+06	1.85347e+07	9.59063e+06	1.65975e+07	419094	1.8787e+06	1.82512e+06	829090	1.29481e+06	1.70909e+06	PGD	1.28544e+07	1.3743e+06	1.27766e+06	0.106913	0.0993948	-3.22549	-3.33069
P52272;A0A087X0X3;M0R2T0;M0QZM1;M0R019;M0R0N3;M0R2I7;M0QYQ7;M0R0Y6;M0QY96;M0QYL3	47	47	73.7	546	3.80624e+06	1.26726e+07	4.91533e+06	1.14064e+07	50556.8	337030	387247	112170	320369	414892	HNRNPM	8.20014e+06	258278	282477	0.0314968	0.0344478	-4.98865	-4.85944
P52292;J3QLL0;J3KS65;J3QL07	24	24	64.1	278	2.08768e+06	7.14983e+06	2.98677e+06	4.37424e+06	96422	147960	73319.7	23044	207769	79105.3	KPNA2	4.14963e+06	105901	103306	0.0255205	0.0248952	-5.2922	-5.32799
P52597;A0A1B0GW42	21	19	69.2	336	4.75896e+06	1.23298e+07	6.86885e+06	1.01052e+07	25308.7	42636	23625.7	15090.6	11647.4	41457.5	HNRNPF	8.51571e+06	30523.5	22731.9	0.00358437	0.0026694	-8.12406	-8.54927
P53007;B4DP62	12	12	48.2	155	1.29037e+06	1.95901e+06	1.0941e+06	1.41129e+06	4247.38	42323	215218	40745.7	52454	216212	SLC25A1	1.43869e+06	87262.8	103137	0.0606542	0.0716882	-4.04325	-3.80212
P53396;K7ESG8;K7EIE7	60	60	60.5	832	6.78781e+06	1.36001e+07	9.08152e+06	8.87857e+06	230223	734570	816854	62376	845597	725011	ACLY	9.58699e+06	593882	544328	0.0619467	0.0567778	-4.01283	-4.13853
P53621;A0A3B3IT15;A0A3B3IS84;A0A3B3ISC6;A0A3B3IU89;A0A3B3ITV3;A0A3B3ISK1;A0A3B3ITI7;A0A3B3IU78	57	55	60.3	521	3.32915e+06	6.36468e+06	4.32825e+06	3.6167e+06	416087	335210	293970	29555	219724	328831	COPA	4.40969e+06	348422	192703	0.0790129	0.0437	-3.66177	-4.51622
P53985;Q5T8R3;Q5T8R5;Q5T8R4	8	8	16.4	87	409923	1.07588e+06	240603	1.04308e+06	55838.6	83648	99300.5	55389	74481.4	59130.7	SLC16A1	692370	79595.7	63000.4	0.114961	0.0909924	-3.12078	-3.45811
P53999	8	8	42.5	105	765952	4.20466e+06	1.21553e+06	4.51504e+06	1637.31	154880	227712	34784	176741	105734	SUB1	2.6753e+06	128077	105753	0.0478738	0.0395295	-4.38462	-4.66093
P54136;E5RJM9;E5RH09;E5RI24	45	45	66.7	482	2.5594e+06	5.19624e+06	3.10109e+06	5.44092e+06	23635.8	290570	710001	30933	373764	480809	RARS	4.07441e+06	341402	295169	0.0837917	0.0724444	-3.57705	-3.78698
P54577;A0A0C4DGZ5	47	47	77.7	432	1.8566e+06	3.78343e+06	2.18125e+06	5.78565e+06	10084.1	89744	438417	13336	69108.5	216546	YARS	3.40173e+06	179415	99663.6	0.0527422	0.0292979	-4.2449	-5.09306
P54709;C9JA36;C9JXZ1;H7C547;F8WBY4;H7C4L9;C9J6S2	10	10	39.4	102	388116	781385	430264	468950	11849	59856	203542	31392.3	47188.2	193028	ATP1B3	517179	91749.2	90536.1	0.177403	0.175058	-2.4949	-2.5141
P54886	37	37	54.7	374	1.90376e+06	2.58922e+06	1.76738e+06	1.36014e+06	5804.75	62846	419352	7541	56388.5	481843	ALDH18A1	1.90512e+06	162668	181924	0.0853842	0.095492	-3.54989	-3.38848
P55060	55	55	65	845	6.28082e+06	1.60882e+07	7.8416e+06	1.82886e+07	165725	1.1418e+06	1.78999e+06	312540	774928	1.91252e+06	CSE1L	1.21248e+07	1.03251e+06	999994	0.0851567	0.0824752	-3.55374	-3.5999
P55265;A0A3B3ISX1	46	5	45.9	456	3.41017e+06	7.10038e+06	3.77124e+06	5.70071e+06	19329.5	19989	24373.8	17809.3	32595.3	85176.3	ADAR	4.99562e+06	21230.8	45193.7	0.00424987	0.00904665	-7.87837	-6.7884
P55884;C9JZG1;C9JQN7	42	42	61.1	508	2.45672e+06	5.65985e+06	3.39754e+06	3.31184e+06	89707.1	462960	597651	87415	393820	424086	EIF3B	3.70649e+06	383439	301774	0.103451	0.0814177	-3.27298	-3.61851
P56134	5	3	42.6	71	1.33053e+06	1.87424e+06	1.2385e+06	1.3803e+06	9894.31	52167	132844	44888.7	129825	99819.6	ATP5J2	1.45589e+06	64968.3	91511	0.0446244	0.0628556	-4.48602	-3.99181
P56192;H0YHV5;H0YIP0;F5H2V6;F8VS26;F8W0M7;F8W0S4;F8VZZ9;H0YI94;H0YIC2;F8VPL7;H0YHL6;H0YI27	39	39	55.6	363	3.54577e+06	5.07798e+06	4.44559e+06	4.69256e+06	11829.1	229160	448245	46866	163154	326407	MARS	4.44048e+06	229745	178809	0.0517387	0.040268	-4.27261	-4.63422
P57088;D6RAA6;H0Y8N0;J3KN43;D6RBY2	9	9	29.1	85	380711	1.35412e+06	443450	1.37808e+06	19222.2	154540	233464	118020	148957	171881	TMEM33	889090	135742	146286	0.152675	0.164534	-2.71146	-2.60354
P60174;U3KPZ0;U3KQF3;U3KPS5	20	20	76.2	108	2836.36	132087	14112	89811.7	51140.6	91301	28457	39067.4	130710	51411.7	TPI1	59711.7	56966.2	73729.6	0.954021	1.23476	-0.0679076	0.30423
P60228;E5RGA2;H0YBR5;E5RHS5;H0YAW4;E5RIT4;E5RII3;E5RIP5;E5RJ25;H0YBP5	28	28	58.7	281	1.26496e+06	2.88369e+06	1.75427e+06	2.13597e+06	7734.31	77079	200985	19622	116218	143870	EIF3E	2.00972e+06	95266.2	93236.6	0.0474027	0.0463928	-4.39889	-4.42996
P60468;S4R3B5	3	3	37.5	44	131229	817621	124374	866508	6204.71	9227.3	74105.9	16568	36321.5	37971.3	SEC61B	484933	29846	30286.9	0.0615466	0.0624559	-4.02218	-4.00102
P60842;J3KT12;J3QS69;J3KTB5;J3QL43;J3KSZ0;J3QR64;J3QLN6;J3KS25;J3QKZ9;J3QL52;J3KS93;J3KT04;J3KSN7;J3QQP0;E7EMV8;F8WE11;E9PBH4;C9JUF0	42	16	85.5	830	6.55725e+06	1.3424e+07	6.04976e+06	1.59807e+07	1.29966e+06	2.507e+06	3.85554e+06	1.2819e+06	1.89561e+06	4.44084e+06	EIF4A1	1.05029e+07	2.55407e+06	2.53945e+06	0.243176	0.241785	-2.03992	-2.0482
P60866;E5RJX2;G3XAN0;E5RIP1	6	6	46.2	88	702389	668151	477888	685768	19046.3	243230	293324	111540	255530	181002	RPS20	633549	185200	182691	0.292322	0.288361	-1.77437	-1.79405
P61011;G3V4F7;G3V480;G3V346;A0A0D9SFN7;G3V3L9	27	27	58.9	158	1.34577e+06	383001	1.22459e+06	564753	59037.3	81556	90974.8	4.70039	4.70039	4.70039	SRP54	879529	77189.4	4.70039	0.0877622	5.34421e-06	-3.51026	-17.5136
P61026	9	7	45	71	268254	446681	376902	428127	2586.76	30054	106135	31831.7	59647.7	101758	RAB10	379991	46258.5	64412.4	0.121736	0.16951	-3.03818	-2.56056
P61160;A0A1B0GWD0;A0A1B0GWH0	13	4	39.6	143	1.05142e+06	2.19513e+06	1.11138e+06	1.70566e+06	38716.9	50666	68045.3	24925	51554.4	167503	ACTR2	1.5159e+06	52476	81327.5	0.0346172	0.0536498	-4.85237	-4.22028
P61204;P84077;F5H423;F5H0C7;F5H1V1;F5H6T5	14	5	67.4	297	2.35892e+06	6.08918e+06	3.56736e+06	6.22066e+06	269227	1.2531e+06	1.38577e+06	609840	1.19639e+06	1.46106e+06	ARF3	4.55903e+06	969365	1.0891e+06	0.212625	0.238888	-2.23362	-2.0656
P61221;D6R9I9;D6RGF4;H0Y990	31	31	58.4	288	2.06634e+06	3.7591e+06	3.36333e+06	2.80502e+06	2224.29	28959	128339	41453	67076.3	220224	ABCE1	2.99845e+06	53174.1	109584	0.0177339	0.036547	-5.81735	-4.7741
P61247;H0Y9Y4;D6RAT0;E9PFI5;D6RG13;H0Y8L7;D6RB09;D6RAS7;D6RI02;D6RED7;D6RGE0	30	14	73.1	541	9.65149e+06	1.56047e+07	7.50984e+06	1.50476e+07	165893	932820	1.14116e+06	211510	960714	1.01293e+06	RPS3A	1.19534e+07	746623	728384	0.0624611	0.0609353	-4.0009	-4.03658
P61254;J3QRI7;J3QQQ9;J3QQV1;J3QRC4;J3KSS0;J3KS10	14	3	53.1	162	2.20221e+06	2.03127e+06	1.38948e+06	3.32611e+06	28617.2	71452	115226	82623.7	102228	98525.1	RPL26	2.23727e+06	71765	94458.9	0.0320771	0.0422206	-4.96231	-4.56591
P61313;A0A2R8YEM3;E7EQV9;E7ENU7;E7EX53;A0A2R8Y738;E7ERA2	18	18	55.9	494	3.71913e+06	1.54945e+07	6.04555e+06	1.26751e+07	644901	1.6061e+06	1.63848e+06	867540	1.80054e+06	1.86665e+06	RPL15	9.48357e+06	1.29649e+06	1.51158e+06	0.136709	0.159389	-2.87082	-2.64938
P61353;K7ELC7;K7EQQ9;K7ERY7	10	10	54.4	136	3.61546e+06	575770	1.84998e+06	1.78023e+06	53413.1	136560	396119	56295	172543	441921	RPL27	1.95536e+06	195364	223586	0.0999121	0.114345	-3.3232	-3.12853
P61586;C9JX21;C9JNR4;C9JRM1	9	4	49.2	89	361575	661794	191740	409609	3800.24	24282	77385.6	48712.8	67252.3	55978.6	RHOA	406180	35156	57314.6	0.0865527	0.141106	-3.53028	-2.82514
P61626;F8VV32;A0A0B4J259	6	6	37.2	21	33169.1	97695.3	30152.9	5.68579e+06	12133.1	89924	8668.69	4.70039	4.70039	4.70039	LYZ	1.4617e+06	36908.6	4.70039	0.0252504	3.2157e-06	-5.30755	-18.2464
P61978;S4R457;S4R359	26	4	55.3	358	3.26062e+06	1.22987e+07	4.58548e+06	1.19914e+07	14479.3	244050	266543	72881	138388	195253	HNRNPK	8.03405e+06	175024	135507	0.0217853	0.0168666	-5.5205	-5.88968
P62136;E9PMD7;F5H1L6;F5H037	23	6	66.1	255	1.81946e+06	4.22167e+06	2.34812e+06	4.06434e+06	6825.15	7876.1	78575	19927.3	68098.7	54193	PPP1CA	3.1134e+06	31092.1	47406.3	0.00998655	0.0152266	-6.6458	-6.03727
P62191;G3V4X1	9	9	35.2	34	135864	103715	267565	53670.8	8489.14	22684	2.43101e+06	16039.7	12663.9	46906.8	PSMC1	140204	820727	25203.5	5.85382	0.179764	2.54938	-2.47583
P62241;Q5JR95	15	15	59.6	297	4.58357e+06	1.1288e+07	3.91851e+06	6.77466e+06	286720	821360	825964	394750	1.25047e+06	1.14584e+06	RPS8	6.64119e+06	644681	930352	0.0970731	0.140088	-3.36479	-2.83559
P62244;I3L3P7;I3L246;H3BV27;H3BT37;I3L303	12	3	66.2	213	3.7351e+06	9.86163e+06	3.15285e+06	8.83725e+06	570450	994190	1.19266e+06	799180	1.29894e+06	1.20069e+06	RPS15A	6.3967e+06	919101	1.0996e+06	0.143683	0.171901	-2.79903	-2.54035
P62249;M0R210;M0R3H0;M0R1M5;Q6IPX4;M0QX76	15	15	65.1	350	5.53165e+06	1.37583e+07	5.53032e+06	1.20415e+07	339871	1.3407e+06	1.48287e+06	914550	1.67322e+06	1.37768e+06	RPS16	9.21546e+06	1.05448e+06	1.32182e+06	0.114425	0.143435	-3.12753	-2.80153
P62258;K7EM20;B4DJF2;I3L3T1;K7EIT4;I3L0W5	28	26	86.7	232	969360	1.72969e+06	929136	707844	265658	301300	237149	7462	162564	517346	YWHAE	1.08401e+06	268036	229124	0.247264	0.211367	-2.01588	-2.24218
P62266;D6RD47;D6RIX0;D6R9I7;D6RDJ2	9	9	59.4	92	1.04913e+06	983651	643121	870755	127238	152280	150043	37384	167814	112421	RPS23	886663	143187	105873	0.16149	0.119406	-2.63049	-3.06605
P62269;A0A0G2JQH2;Q5GGW2;J3JS69	14	14	63.2	150	2.50614e+06	988204	1.81263e+06	1.91578e+06	18468.5	297640	369875	61014	329866	444753	RPS18	1.80569e+06	228661	278544	0.126634	0.154259	-2.98127	-2.69657
P62277;J3KMX5;E9PS50	14	14	55.6	193	4.94103e+06	2.44975e+06	4.51324e+06	4.37922e+06	43866.2	329890	439327	101050	425291	408602	RPS13	4.07081e+06	271028	311648	0.0665783	0.0765567	-3.9088	-3.70733
P62304;A6NHK2	5	5	69.6	106	1.85158e+06	4.14998e+06	1.63697e+06	4.13014e+06	47110.2	537540	609754	364320	550180	458053	SNRPE	2.94217e+06	398135	457518	0.13532	0.155504	-2.88555	-2.68498
P62314;J3QLI9;J3QLR7	5	5	54.6	171	1.36148e+06	3.72561e+06	1.93005e+06	2.70994e+06	144368	736480	939133	329110	658572	921393	SNRPD1	2.43177e+06	606660	636358	0.249472	0.261685	-2.00305	-1.9341
P62316;K7ERG4;K7EJB5	9	9	61.9	78	368864	1.17223e+06	572602	700881	46378.6	53913	60939.9	23896.7	20819.4	20800	SNRPD2	703645	53743.8	21838.7	0.0763791	0.0310365	-3.71068	-5.00989
P62318;H3BT13	5	5	49.2	109	1.66521e+06	2.85229e+06	1.50441e+06	3.14503e+06	83442.4	180000	201085	177730	215959	230348	SNRPD3	2.29174e+06	154843	208012	0.0675656	0.0907661	-3.88757	-3.4617
P62424;Q5T8U2	24	13	59	416	9.78565e+06	1.57028e+07	8.379e+06	1.4502e+07	286037	994240	1.38213e+06	543230	831941	1.01929e+06	RPL7A	1.20924e+07	887468	798154	0.0733908	0.0660048	-3.76826	-3.92128
P62701;Q8TD47;P22090;C9JEH7	25	25	71.1	383	4.25167e+06	6.9196e+06	3.42778e+06	6.17436e+06	226905	553910	1.12596e+06	371780	408882	1.11345e+06	RPS4X	5.19335e+06	635591	631370	0.122386	0.121573	-3.0305	-3.04011
P62750;H7BY10;K7EJV9;K7ERT8;A8MUS3;K7EMA7	16	16	52.6	167	1.83767e+06	4.59737e+06	2.20961e+06	4.66769e+06	178200	442670	528189	173440	495733	601870	RPL23A	3.32808e+06	383020	423681	0.115087	0.127305	-3.1192	-2.97364
P62753;A2A3R5;A2A3R7	14	14	39.8	229	4.28303e+06	1.28078e+07	4.48496e+06	1.0948e+07	226345	829300	677759	356420	989638	742052	RPS6	8.13097e+06	577801	696037	0.0710618	0.0856031	-3.81478	-3.54619
P62805	23	23	71.8	1168	9.77142e+07	2.41508e+08	8.50016e+07	3.27898e+08	2.48576e+07	3.6386e+07	7.06743e+07	4.4727e+07	3.85483e+07	7.80866e+07	HIST1H4A	1.8803e+08	4.39726e+07	5.37873e+07	0.233859	0.286056	-2.09629	-1.80563
P62829;C9JD32;J3KT29;J3KTJ3;J3QQT9	11	5	53.6	167	2.51898e+06	1.24751e+06	2.791e+06	1.88468e+06	94232.6	474000	608425	62076	383310	464646	RPL23	2.11054e+06	392219	303344	0.185838	0.143728	-2.42788	-2.79859
P62851	6	6	31.2	81	1.19899e+06	570223	779841	952171	301335	389520	761589	467350	708949	774597	RPS25	875306	484148	650299	0.553119	0.742939	-0.854339	-0.428685
P62854;Q5JNZ5	4	4	37.4	68	1.10714e+06	2.1179e+06	1.20628e+06	1.53054e+06	48297.9	82988	108710	75975.4	160165	141770	RPS26	1.49047e+06	79998.7	125970	0.0536736	0.0845171	-4.21964	-3.56461
P62888;E5RI99;A0A0C4DH44;A0A0B4J213;E5RJH3	9	9	67	140	1.58931e+06	3.30308e+06	1.73157e+06	3.20391e+06	140986	518940	577594	240930	533408	621116	RPL30	2.45697e+06	412507	465151	0.167893	0.189319	-2.57439	-2.40111
P62899;H7C2W9;C9JU56;B7Z4E3;B7Z4C8;B8ZZK4	8	8	52.8	63	1.1252e+06	1.25454e+06	1.05684e+06	647207	104633	138490	149096	49709.7	65656.7	87974.7	RPL31	1.02095e+06	130740	67780.3	0.128057	0.0663897	-2.96514	-3.9129
P62906	14	14	58.5	472	6.81917e+06	2.1563e+07	8.96112e+06	1.81413e+07	1.16941e+06	3.1172e+06	3.50919e+06	1.5051e+06	2.87915e+06	3.38099e+06	RPL10A	1.38711e+07	2.5986e+06	2.58841e+06	0.187339	0.186604	-2.41628	-2.42195
P62913;Q5VVC8	12	12	52.2	144	1.34618e+06	3.92184e+06	1.44708e+06	3.3415e+06	267177	798830	878071	522030	730716	839699	RPL11	2.51415e+06	648026	697482	0.257752	0.277423	-1.95595	-1.84984
P62917;E9PKZ0;E9PKU4;G3V1A1;E9PP36	16	16	60.7	183	2.76829e+06	4.45085e+06	1.72599e+06	4.96038e+06	66538.5	209950	383570	68891	136176	273854	RPL8	3.47638e+06	220020	159640	0.0632899	0.0459214	-3.98188	-4.44469
P62937;F8WE65;C9J5S7;Q9Y536;P0DN37;E5RIZ5	15	13	81.8	247	306898	3.91844e+06	737835	1.05253e+06	221946	280180	204216	192550	374894	370039	PPIA	1.50392e+06	235447	312494	0.156555	0.207786	-2.67526	-2.26683
P63000;P15153;B1AH77;B1AH78;B1AH80	10	4	54.2	123	647769	1.50796e+06	651110	1.40061e+06	183504	255560	254858	79145	247832	301207	RAC1	1.05186e+06	231307	209395	0.219903	0.19907	-2.18506	-2.32865
P63092;Q5JWF2;A0A590UJ58;B0AZR9;A0A590UJF0;A0A590UJB0;A0A590UKB4;A0A590UJY2;A0A590UJR6;A0A590UJI6;A0A590UJQ9;A0A590UJG5;A0A590UJJ0;A0A590UJS2;A0A590UJQ2;S4R3E3;A0A590UJ22;A0A590UKA4;A0A590UK28;A0A590UJY8;A0A0A0MR13;H0Y7F4;Q5JWE9;A0A590UJB7;P38405;A0A590UJC9;A0A590UKA9;S4R3V9;A0A590UKA1;A0A590UJA5;K7EQ80;K7EPE2	15	14	41.6	101	512164	743370	375859	631593	27984.1	39302	59027	18138	44555.3	59624.9	GNAS	565746	42104.4	40772.8	0.0744227	0.072069	-3.74811	-3.79448
P63104;E7EX29;B0AZS6;E7ESK7;B7Z2E6;H0YB80;E9PD24;E7EVZ2;E5RIR4;E5RGE1	27	21	86.5	223	1.32382e+06	815528	1.545e+06	276603	14361.4	110240	240025	3464.5	24603.3	218093	YWHAZ	990239	121542	82053.5	0.12274	0.0828623	-3.02632	-3.59314
P63167;F8VXL2;F8VRV5;F8VXI7	7	4	65.2	85	623813	745542	359653	724487	32338.6	30492.4	46768.3	14000.6	307480	26710.4	DYNLL1	613374	36533.1	116064	0.0595609	0.189222	-4.06949	-2.40185
P63173;J3KT73;J3QL01;J3KSP2	5	5	50	69	795977	402021	492948	180502	11614.6	105950	195725	23213	211289	97112.5	RPL38	467862	104430	110538	0.223207	0.236262	-2.16355	-2.08154
P63241;I3L397;I3L504;Q6IS14;Q9GZV4;F8WCJ1;C9J7B5	13	7	83.8	107	399672	848415	479494	442551	5134.57	5130.1	9904.57	24032	16455.9	11523.2	EIF5A	542533	6723.08	17337	0.012392	0.0319557	-6.33444	-4.96778
P63244;J3KPE3;D6RAC2;H0Y8W2;H0YAF8;D6REE5;D6RHH4;D6R9L0;H0YAM7;D6R9Z1;D6RFX4;D6RFZ9;D6RBD0;E9PD14;D6RAU2;H0Y8R5;D6RF23;D6RGK8;D6R909;H0Y9P0;D6RHJ5;D6RDI0	21	21	79.8	370	1.59776e+06	6.32805e+06	1.93609e+06	5.31849e+06	43681.1	453400	452313	216190	424937	969610	GNB2L1	3.7951e+06	316465	536912	0.0833877	0.141475	-3.58402	-2.82138
P67775;P62714;E5RHC1;H0YC23;E5RFI3;E5RHP4;E7ESG8;H0YBN9;E5RI56	13	11	63.4	117	1.3285e+06	673986	1.70917e+06	945399	9650.07	59066	235102	55514.5	102080	125115	PPP2CA	1.16426e+06	101273	94236.8	0.0869843	0.0809412	-3.5231	-3.62698
P67809;H0Y449;C9J5V9;Q9Y2T7	10	7	42.6	73	237579	325599	494056	1.05322e+06	1727.45	17492	93585.7	4.70039	4.70039	4.70039	YBX1	527612	37601.7	4.70039	0.0712677	8.90879e-06	-3.81061	-16.7763
P68104;Q5VTE0;A0A087WVQ9;Q5JR01;A6PW80	43	5	81.4	1269	6.00641e+07	1.4273e+08	8.04647e+07	1.33519e+08	1.11961e+07	2.7333e+07	2.61055e+07	1.3892e+07	2.28572e+07	2.75902e+07	EEF1A1	1.04194e+08	2.15449e+07	2.14465e+07	0.206776	0.205831	-2.27386	-2.28047
P78371;F5GWF6;F8VQ14	31	31	72.7	129	59233.6	250333	67870.6	40161.3	1900.21	21530	132643	12066	5077.87	40332.6	CCT2	104400	52024.5	19158.8	0.498321	0.183514	-1.00485	-2.44604
P78527;F5GX40;H0YG84	231	231	57.5	2878	2.43062e+07	8.36929e+07	4.31028e+07	1.0008e+08	142845	3.2466e+06	6.34998e+06	1.1296e+06	2.37666e+06	6.09696e+06	PRKDC	6.27955e+07	3.24647e+06	3.20107e+06	0.0516992	0.0509762	-4.27371	-4.29403
Q00325	22	4	47	335	2.95195e+06	8.93807e+06	2.91232e+06	7.79773e+06	697358	1.574e+06	2.09812e+06	1.0303e+06	1.32882e+06	2.16421e+06	SLC25A3	5.65002e+06	1.45649e+06	1.50778e+06	0.257786	0.266862	-1.95576	-1.90583
Q00839;A0A1W2PPS1;A0A1X7SBS1;Q5RI18;A0A1W2PP35;A0A1W2PPH7;A0A1W2PPL4;A0A1W2PP34;A0A1W2PQL0;A0A1W2PQ74;A0A1W2PRZ7;A0A1W2PQD4;A0A1W2PRI6;A0A1W2PPE9;A0A1W2PNG3;A0A1W2PP22;A0A087WZF3	51	51	52.2	830	1.12512e+07	2.85203e+07	1.1363e+07	2.48524e+07	451213	1.5529e+06	1.8971e+06	826840	1.19089e+06	1.86519e+06	HNRNPU	1.89967e+07	1.30041e+06	1.2943e+06	0.0684542	0.0681331	-3.86872	-3.8755
Q01518;Q5T0R7;Q5T0R6;Q5T0R5;Q5T0R4;Q5T0R3;Q5T0R2;Q5T0R1;Q5T0R9;Q5T0R8;Q5T0S3;P40123;B7Z385;A0A087X0J3;A0A087WZ15;E9PDI2	14	14	38.7	86	294353	607793	196728	458620	46049.9	68971	83612.8	11294.2	18176.5	84282.3	CAP1	389374	66211.3	37917.7	0.170046	0.0973812	-2.55601	-3.36021
Q01813;B1APP6;H0Y757;Q5VSR5;V9GY25;V9GYV7;H0Y3Y3	41	36	52.3	669	6.66702e+06	1.09448e+07	6.90784e+06	8.69951e+06	22910	493610	398412	59277	211328	197270	PFKP	8.30479e+06	304978	155958	0.0367231	0.0187793	-4.76717	-5.73471
Q01968;A0A2R8YCN4;A0A2R8YG38;A0A2R8YF88	8	8	10.5	22	82928.3	2.85936e+07	167033	528129	583922	466090	509907	163042	276264	556400	OCRL	7.34291e+06	519973	331902	0.0708129	0.0452003	-3.81984	-4.46752
Q02413	13	13	17.4	51	207905	38679.4	210702	61529.4	137317	852820	76039.7	21170	316014	52277.9	DSG1	129704	355392	129820	2.74003	1.0009	1.45419	0.00129673
Q02543;M0R3D6;M0R1A7;M0R117;M0R0P7	16	16	53.4	247	2.68324e+06	4.8399e+06	2.63379e+06	4.83795e+06	79473.4	495670	645672	198350	543013	817487	RPL18A	3.74872e+06	406938	519617	0.108554	0.138612	-3.20352	-2.85088
Q02878;F8VZ45;U3KQR5;F8VR69;F8VZA3;F8VWR1;F8VU16	24	24	56.2	498	4.15701e+06	1.23879e+07	1.11199e+07	1.15173e+07	245104	858280	1.40078e+06	431270	3.29561e+06	1.65946e+06	RPL6	9.79554e+06	834722	1.79545e+06	0.0852145	0.183292	-3.55276	-2.44778
Q02978;I3L1P8	17	17	62.7	277	1.54657e+06	4.42364e+06	1.803e+06	3.4109e+06	113380	464880	668431	292680	402137	861985	SLC25A11	2.79603e+06	415564	518934	0.148626	0.185597	-2.75024	-2.42976
Q05519;Q5T760;B4DWT1;S4R3C4	8	5	20.9	110	370751	283607	253465	141898	36541.2	49382	33028	25852.9	78232.1	38910.6	SRSF11	262430	39650.4	47665.2	0.151089	0.18163	-2.72653	-2.46093
Q06210	27	24	52.8	199	1.13049e+06	1.30888e+06	1.0756e+06	1.13207e+06	32975	47949.5	55653.6	12533.6	18296.4	38932.6	GFPT1	1.16176e+06	45526	23254.2	0.0391871	0.0200163	-4.67348	-5.64268
Q06830;A0A0A0MSI0;A0A0A0MRQ5	21	17	89.4	274	508679	1.37081e+06	375178	1.79423e+06	151457	997190	815335	414710	935889	1.23872e+06	PRDX1	1.01223e+06	654661	863107	0.646754	0.852682	-0.628711	-0.22992
Q07065	29	29	59	228	954115	1.26174e+06	758360	795765	2208.61	28414	127748	2850.5	41806.4	50313.2	CKAP4	942495	52790	31656.7	0.056011	0.0335882	-4.15815	-4.8959
Q07666;Q5VWX1;O75525	10	10	27.5	151	832186	2.13265e+06	1.40699e+06	2.45306e+06	58210.2	88821	128312	7852.22	12847.8	77298.8	KHDRBS1	1.70622e+06	91781	32666.3	0.0537919	0.0191454	-4.21647	-5.70686
Q08211	72	72	63.4	1463	1.63618e+07	4.60469e+07	1.93548e+07	4.3291e+07	647690	3.8872e+06	5.31529e+06	1.7662e+06	3.10636e+06	4.60644e+06	DHX9	3.12636e+07	3.28339e+06	3.15967e+06	0.105023	0.101065	-3.25122	-3.30664
Q08945;E9PMD4;A0A0U1RRK2;E9PPZ7	27	27	45.4	334	2.21597e+06	3.5048e+06	2.35206e+06	5.14862e+06	32870.4	242300	797662	94262	35469.1	574141	SSRP1	3.30536e+06	357611	234624	0.108191	0.0709829	-3.20835	-3.81639
Q12768;E7EQI7;E5RFU6	22	22	25.5	84	287535	230813	166185	81952.5	16777.4	50161	4253.22	4.70039	4.70039	4.70039	KIAA0196	191621	23730.5	4.70039	0.123841	2.45295e-05	-3.01344	-15.3151
Q12788;J3KNP2;A0A087WYP7	28	28	53.3	208	965788	1.79444e+06	1.26988e+06	1.41075e+06	2200.14	28000	134427	11607.9	19623.7	99655.6	TBL3	1.36022e+06	54875.7	43629	0.0403434	0.032075	-4.63153	-4.9624
Q12874	20	20	42.7	98	354403	1.55811e+06	680388	664879	4.71725	4.71725	4.71725	1420.8	10294	13533.4	SF3A3	814446	4.71725	8416.06	5.79198e-06	0.0103335	-17.3975	-6.59653
Q12905;B4DY09;A0A0A0MRL0;X6R6Z1	28	28	82.1	598	7.00966e+06	1.55623e+07	8.91716e+06	1.73053e+07	780467	2.556e+06	3.84189e+06	1.8538e+06	2.42356e+06	3.6425e+06	ILF2	1.21986e+07	2.39279e+06	2.63995e+06	0.196152	0.216415	-2.34995	-2.20813
Q12906;K7EKJ9;K7EQR9;K7EKY0;K7ER69;K7EJ09;K7EPG3;K7ERM6;K7ENK6;K7EM82;K7ELV3;K7EQ75	47	42	57.9	820	7.66445e+06	2.47398e+07	7.66998e+06	2.56918e+07	159565	1.2718e+06	1.83595e+06	562020	1.04322e+06	1.74848e+06	ILF3	1.64415e+07	1.0891e+06	1.11791e+06	0.0662412	0.067993	-3.91613	-3.87847
Q12931	47	9	63.2	535	2.77497e+06	4.88124e+06	2.61197e+06	5.05986e+06	223624	623410	2.49234e+06	908960	637130	3.23242e+06	TRAP1	3.83201e+06	1.11313e+06	1.59284e+06	0.290481	0.415666	-1.78348	-1.2665
Q13045;J3KS54;J3QQQ2;K7EQZ7;J3KS39;K7EP37;J3QQU5;K7EP27	21	19	24.5	69	360298	10831.2	291113	20003.4	194932	620600	87095.5	347861	564514	680899	FLII	170561	300876	531091	1.76403	3.11379	0.818877	1.63867
Q13085;A0A0C4DGT1;A0A087X0W4;A0A087WWN5;S4R3S7;A0A087WVR6;A0A087X2F8;A0A087X126;A0A087WYS8	150	68	69	1379	614521	617500	527997	1.02513e+06	666986	5.1569e+06	7.1648e+06	1.6294e+06	5.80628e+06	7.96789e+06	ACACA	696288	4.32956e+06	5.13452e+06	6.21807	7.37414	2.63647	2.88248
Q13151	10	10	36.1	167	991196	3.47209e+06	1.54328e+06	3.75593e+06	20739.7	70708	51661.4	60640	1646.77	6512.56	HNRNPA0	2.44063e+06	47703	22933.1	0.0195454	0.00939641	-5.67703	-6.73367
Q13155;A8MU58;F8WCL2	13	13	66.9	115	900773	853699	718648	668131	57516.2	141260	194360	57799	189856	195002	AIMP2	785313	131046	147552	0.166871	0.18789	-2.5832	-2.41204
Q13263;M0R0K9;M0R3C0;M0R2I3	40	40	65	654	9.39306e+06	4.30722e+07	1.55961e+07	3.87801e+07	222661	769110	875841	263960	632017	691964	TRIM28	2.67104e+07	622537	529314	0.023307	0.0198168	-5.4231	-5.65713
Q13435;E9PPJ0;H0YCG1;E9PJ04;E9PJT3;H0YEX5;E9PIL8	47	47	54.3	589	5.76772e+06	2.40972e+07	6.14111e+06	1.52909e+07	32746.7	29065.7	33278.2	14490.3	104273	17219.4	SF3B2	1.28242e+07	31696.9	45327.5	0.00247164	0.00353452	-8.66032	-8.14427
Q13472;K7EMT6;H7C4B0	6	5	6.4	7	43451.8	141346	79780.5	55469.8	125923	280850	163740	24974	24657.2	22844.7	TOP3A	80012.1	190171	24158.6	2.37678	0.301937	1.24901	-1.72768
Q13564;J3QRA5;H3BMR3;J3KRK3;J3KTE3;J3QLH4	11	11	27.5	37	107924	31026.7	154011	316898	528251	963390	374215	333500	544379	626705	NAE1	152465	621952	501528	4.07931	3.28947	2.02833	1.71785
Q13835	4	4	7.2	9	14279.5	167019	21329.8	127311	14835	42881	94956.2	30927.2	122190	140547	PKP1	82484.8	50890.7	97888.1	0.616971	1.18674	-0.696725	0.247005
Q13838;Q5STU3;A0A0G2JJZ9;A0A140T9X3;F6WLT2;F6TRA5;A0A140T996;A0A140T9X9;F6S4E6;A0A140T9K1;A0A140T9L4;F6R6M7;H0Y400;A0A0G2JJL7;F6QYI9;H0YCC6;A0A0G2JHN7;F6S2B7;F6U6E2;A0A140T9N3;A0A140T9K2	39	4	72.9	616	6.37054e+06	1.86888e+07	7.96506e+06	2.15713e+07	1.1469e+06	3.1482e+06	4.6983e+06	1.8581e+06	2.60593e+06	4.17546e+06	DDX39B	1.36489e+07	2.9978e+06	2.87983e+06	0.219637	0.210994	-2.18681	-2.24473
Q13867;K7ES02;J3KSD8;K7ESE8;J3KS79;K7ENH5	17	17	39.6	133	709793	1.04822e+06	724075	1.0614e+06	89303.9	113020	128066	42820	130444	147380	BLMH	885873	110130	106881	0.124318	0.120651	-3.00789	-3.05109
Q14004;A0A2R8Y4Z0;A0A2R8Y7W5;A0A2R8YF61;A0A087X209;A0A2R8YD28;A0A2R8Y644;Q9BVE2;A0A2R8YCQ1;A0A2R8YEB7;A0A2R8Y7Y0	28	23	29.4	262	1.70474e+06	4.98039e+06	2.71773e+06	4.80352e+06	29617.2	66933	66345.4	104640	94643.8	184857	CDK13	3.55159e+06	54298.5	128047	0.0152885	0.0360534	-6.03141	-4.79372
Q14152	54	54	42.6	555	3.84108e+06	5.52485e+06	4.7204e+06	3.31953e+06	4557.65	39041	403363	87604	231738	437825	EIF3A	4.35147e+06	148987	252389	0.0342384	0.0580009	-4.86824	-4.10778
Q14181;A0A3B3ITS5;E9PIQ6;H0YDR7	10	10	23.2	96	54311.8	194681	88808.5	87783.4	292095	1.1701e+06	745191	554710	995930	708336	POLA2	106396	735795	752992	6.91562	7.07725	2.78986	2.82319
Q14204;A0A2R8Y706;A0A2R8YFZ7;A0A2R8Y5T0;A0A2R8Y6H2;A0A2R8Y542;A0A2R8Y6I5;A0A2R8YGC7;H0YJ21	216	216	55.8	1489	8.14967e+06	6.16192e+06	7.51557e+06	2.81133e+06	26725.7	159180	499160	116779	201899	570025	DYNC1H1	6.15962e+06	228355	296234	0.0370729	0.0480929	-4.75349	-4.37803
Q14232;F5H0D0	16	10	55.7	145	663885	958011	735351	110146	21417	6212.2	30259.7	4.70039	4.70039	4.70039	EIF2B1	616848	19296.3	4.70039	0.0312821	7.62e-06	-4.99852	-17.0018
Q14240;E7EQG2	25	7	55.5	43	174608	154616	96774	34387.5	4.71725	4.71725	4.71725	2325.5	1737.91	1612.96	EIF4A2	115096	4.71725	1892.12	4.09852e-05	0.0164395	-14.5745	-5.92669
Q14331;E9PRR7;E9PI42	7	6	28.3	42	346940	970570	279887	669929	185166	167110	132352	129820	106365	77834.8	FRG1	566832	161543	104673	0.284993	0.184664	-1.811	-2.43703
Q14344	7	7	21.2	42	78288.1	1.56768e+06	1.14731e+06	1.0412e+06	2.57053e+06	3.3192e+06	3.48562e+06	2.7589e+06	2.4389e+06	2.18688e+06	GNA13	958620	3.12512e+06	2.46156e+06	3.26002	2.56782	1.70488	1.36054
Q14498;G3XAC6;H0Y4X3;A0A0U1RQH7;A0A0U1RQW2;Q5QP23;Q5QP22;Q86U06;F8WF24;A8MYG5;F2Z2Z5;H0YJJ3;F8WF73;G3XAP0;F2Z3E6;G3V5Z6;G3V546;A0A087X122	23	23	47.4	225	823737	3.23323e+06	1.03337e+06	1.82002e+06	130793	141200	117683	71936	163055	49574.9	RBM39	1.72759e+06	129892	94855.4	0.0751869	0.0549063	-3.73337	-4.18688
Q14684	38	38	54.2	345	2.77695e+06	4.60469e+06	2.37775e+06	4.35396e+06	24066.4	24400	27007.3	11593	15700.9	17610.8	RRP1B	3.52834e+06	25157.9	14968.2	0.00713024	0.00424229	-7.13183	-7.88094
Q14697;F5H6X6;E9PKU7;E9PNH1	44	44	56.8	613	2.782e+06	5.0199e+06	2.78167e+06	5.79942e+06	16155.3	134630	933582	111580	76878.3	891532	GANAB	4.09575e+06	361456	359997	0.0882514	0.0878953	-3.50224	-3.50807
Q14739;A0A494C1L1;C9JXK0;C9JES9	16	16	25.4	236	1.90448e+06	4.98563e+06	2.67125e+06	5.79598e+06	80447.8	252020	544060	244570	387390	576607	LBR	3.83933e+06	292176	402856	0.0761007	0.104929	-3.71595	-3.25252
Q14974;J3KTM9;J3QR48;J3KS06;J3QRG4	34	30	52.6	357	2.91682e+06	572211	1.95834e+06	602783	7156	79327	506231	9034.2	140059	482606	KPNB1	1.51254e+06	197571	210566	0.130622	0.139214	-2.93653	-2.84462
Q15008;C9J0E9;C9J7B7;H7C531	26	26	56.6	236	1.08423e+06	2.27773e+06	1.10163e+06	854685	35487.5	11369	38429.8	4196.2	67185.5	22456	PSMD6	1.32957e+06	28428.8	31279.2	0.021382	0.0235258	-5.54746	-5.40961
Q15029;K7EP67;K7EJ74;K7EIT3	41	39	57	283	1.54491e+06	782379	1.3732e+06	445344	5766.21	44521	146794	29968.3	45074.4	182266	EFTUD2	1.03646e+06	65693.8	85769.7	0.0633829	0.0827526	-3.97976	-3.59505
Q15046;H3BVA8;J3KRL2;H3BPV7;H3BRC9	25	25	48.9	196	796906	992756	845430	478286	59259.3	89601	106544	55121.1	67500.1	81058.1	KARS	778344	85134.9	67893.1	0.109379	0.0872275	-3.19259	-3.51907
Q15054;H0YEX7;E9PM91;E9PNC0;H0YD46;E9PRK3	14	14	32	132	842117	1.46631e+06	706264	1.96824e+06	18142.6	200240	117382	158100	199442	199401	POLD3	1.24573e+06	111922	185648	0.0898442	0.149027	-3.47643	-2.74635
Q15125;C9J719;C9JJ78;A0A494C0F3	3	3	16.5	74	515416	1.85174e+06	875434	2.09698e+06	74387.9	303160	399532	163150	300441	437397	EBP	1.33489e+06	259027	300329	0.194043	0.224984	-2.36555	-2.15211
Q15233;H7C367;C9JYS8;C9IZL7;C9J4X2	41	39	68.2	1357	3.93778e+07	1.4284e+08	4.67301e+07	1.51207e+08	822788	1.9291e+06	1.89437e+06	1.2815e+06	1.69338e+06	1.93414e+06	NONO	9.50385e+07	1.54875e+06	1.63634e+06	0.0162961	0.0172176	-5.93933	-5.85997
Q15269;A0A0B4J2E5;C9J544;A0A0J9YX21	24	22	35.3	198	1.36955e+06	1.98488e+06	1.38413e+06	1.40482e+06	25581.8	6691.7	33906.1	12376.7	9957.27	8493.43	PWP2	1.53585e+06	22059.9	10275.8	0.0143633	0.00669064	-6.12147	-7.22364
Q15365	16	13	71.3	227	1.67256e+06	5.46493e+06	1.66537e+06	4.9489e+06	17870.4	408330	477456	76739	246495	366612	PCBP1	3.43794e+06	301219	229949	0.0876161	0.0668856	-3.51266	-3.90216
Q15382;C9J931;C9J469;F8WBL3	7	7	33.7	56	305707	1.06727e+06	471008	873394	65824.8	116540	54979.3	52494.1	79411.9	83317.3	RHEB	679345	79114.7	71741.1	0.116457	0.105603	-3.10213	-3.24327
Q15388	4	4	35.9	48	360356	1.61952e+06	382945	1.26908e+06	108163	117970	243692	223280	139243	244160	TOMM20	907974	156609	202228	0.172481	0.222724	-2.53549	-2.16667
Q15393;J3QL37;J3QRB2;I3L4G7;H3BMB0;J3QKV4	36	36	37.2	239	1.53428e+06	1.23505e+06	1.09471e+06	1.41821e+06	46152.1	179500	447371	36886	213648	368889	SF3B3	1.32057e+06	224341	206474	0.169883	0.156353	-2.55739	-2.67712
Q15631;E9PGT1;H7C1D4;A0A0J9YVW2;A0A0J9YX41	15	15	71.5	164	709125	1.27555e+06	1.06952e+06	787846	77541.1	91929	88731.7	57062.8	83688.6	76514.2	TSN	960512	86067.2	72421.9	0.0896056	0.0753992	-3.48027	-3.72931
Q15645;H0YAL2	19	19	57.2	143	653228	1.24646e+06	529717	501930	28800.5	21591	34165.5	17832.5	16666.7	15299.1	TRIP13	732834	28185.7	16599.4	0.0384612	0.022651	-4.70045	-5.46428
Q16181;E7ES33;E7EPK1;G3V1Q4;A0A0U1RRE1;A0A0U1RRM2;A0A0U1RRH9;A0A5F9ZGZ7;A0A0U1RRD1	15	10	43.7	84	333206	213038	478997	42499	25507.8	30585.6	34948.1	59891	111882	148135	SEPT7	266935	30347.2	106636	0.113688	0.399484	-3.13685	-1.32379
Q16666;A0A0A0MRB1	3	3	6.8	3	2.0591	14.6088	2.52953	21.1529	57066.4	46453.5	73847.5	93848.4	183613	242780	IFI16	10.0876	59122.5	173414	5860.92	17190.8	12.5169	14.0694
Q16795;F5H0J3	15	3	47.7	140	1.00734e+06	415652	1.01945e+06	28754.1	29376.5	11951	42579.5	9154.67	7410.24	5733.37	NDUFA9	617800	27969	7432.76	0.0452719	0.012031	-4.46524	-6.3771
Q2TAY7	21	21	51.7	199	1.23781e+06	1.02899e+06	1.16798e+06	469256	7127.17	8706.9	53926.4	17106	9529.66	7658	SMU1	976011	23253.5	11431.2	0.023825	0.0117122	-5.39138	-6.41585
Q32Q12;P22392;J3KPD9;E7ERL0;O60361;F6XY72	18	9	76.7	157	78465.2	677465	68612.1	409801	23835.1	442820	423001	228650	381000	394247	NME1-NME2	308586	296552	334632	0.961003	1.08441	-0.0573864	0.116904
Q53GQ0;A0A1B0GVY6;A0A1B0GV93;E9PI21	16	16	51.9	114	921186	1.06879e+06	1.16496e+06	988021	102347	117160	107791	27025.1	45005.6	85064.9	HSD17B12	1.03574e+06	109099	52365.2	0.105335	0.0505583	-3.24695	-4.30591
Q5T749	9	9	20	89	499828	182437	726886	1.07984e+06	277727	1.1113e+06	273140	178400	749297	260052	KPRP	622249	554056	395916	0.890408	0.636267	-0.167461	-0.652296
Q5T750	3	3	8.4	25	315730	495107	299541	371040	225170	377480	183286	230380	418025	256688	XP32	370354	261978	301698	0.707372	0.814619	-0.499459	-0.295803
Q5TZA2;B1AKD8	3	3	1.8	29	13733.6	201842	17404	1.26165e+06	406898	521590	439390	801220	541617	689289	CROCC	373659	455959	677375	1.22026	1.81282	0.287184	0.858234
Q5VTE6	3	3	9	5	2962.99	7924.96	2757.98	8651.89	40948.7	47413	44756.2	20262.5	68478.5	54758.2	ANGEL2	5574.45	44372.7	47833.1	7.96	8.58077	2.99277	3.10111
Q6DKI1;R4GMU7	9	9	37.6	111	900308	1.64628e+06	1.04663e+06	1.00505e+06	33406.6	76547	120486	51313	75511.7	86307.2	RPL7L1	1.14957e+06	76813.1	71044	0.0668192	0.0618006	-3.90359	-4.01623
Q6IN85;G3V5Z3;H0YIY8;G3V5A2;H0YJN6;G3V4R3;G3V231	32	24	42.9	199	675355	2.2035e+06	1.26935e+06	1.66866e+06	35300.9	40865	38491.7	26157	105664	143567	SMEK1	1.45422e+06	38219.2	91796	0.0262816	0.063124	-5.2498	-3.98567
Q6N043;H0YLA6;H0YL38	7	7	12.1	10	6570.9	101035	38948.1	124157	23934.7	24603	26812.6	21416.7	45846.2	46375.8	ZNF280D	67677.7	25116.8	37879.5	0.371124	0.559705	-1.43003	-0.837262
Q6P2Q9;I3L0J9;I3L3Z8;I3L1T8	108	108	56.8	1092	6.99195e+06	9.70125e+06	9.22562e+06	4.96153e+06	5892.87	175660	429435	60574	228572	257168	PRPF8	7.72009e+06	203663	182105	0.0263809	0.0235885	-5.24436	-5.40578
Q6PD62;H0YCE8	15	15	18.1	71	245158	207970	389137	81914.4	164907	685980	290403	175210	316643	233608	CTR9	231045	380430	241820	1.64656	1.04664	0.719458	0.0657623
Q6PI48;A0A3B3ISK7;A0A3B3IT01;A0A3B3IS01;A0A3B3ITS3;A0A3B3IS54;A0A3B3ITK9;A0A3B3IT89	28	28	47.3	233	1.2841e+06	1.8648e+06	1.49788e+06	1.08007e+06	25822.8	153300	640994	87961	56763.1	787480	DARS2	1.43171e+06	273372	310735	0.190941	0.217037	-2.3888	-2.20399
Q6PIW4;C9JTB2;C9JHJ4;C9JKI6;O75351;Q9UN37;C9JP37;C9JTG6;C9JSC4;I3L4J1	8	8	21.1	25	74687.4	32468.3	13978.1	281754	282666	1.3885e+06	707826	315550	602700	189110	FIGNL1	100722	792997	369120	7.87313	3.66474	2.97694	1.87371
Q6PL18;A0A0B4J211	12	10	14.9	27	118917	198963	118843	291669	25846.5	11259	1.25463e+06	42031	56793.5	63417.6	ATAD2	182098	430580	54080.7	2.36455	0.296986	1.24156	-1.75153
Q75V66	3	3	5.4	15	44741	321046	256266	109179	343858	485672	427387	124785	359811	403431	ANO5	182808	418972	296009	2.29187	1.61923	1.19652	0.695309
Q7KZF4;H7C597	48	48	60.9	453	3.04458e+06	4.29231e+06	3.15518e+06	2.91762e+06	63823.2	288850	333256	150702	239898	530009	SND1	3.35242e+06	228643	306870	0.0682023	0.0915367	-3.87404	-3.44951
Q7Z2K6;E7ER77;A0A0C4DGF0	7	7	11.7	25	176589	54523.7	169476	414009	13602.8	96683	200312	46077	88205.2	110352	ERMP1	203649	103533	81544.8	0.508386	0.400418	-0.976003	-1.32042
Q7Z2W4;C9J6P4;H7C5K1;Q9H0J9;G5E9U9	22	22	34.7	103	476622	763254	384245	187626	40264	3.098e+06	247951	836406	1.69851e+06	2.47138e+06	ZC3HAV1	452937	1.12874e+06	1.66877e+06	2.49204	3.68433	1.31733	1.8814
Q7Z333	13	10	7	37	307304	241396	186737	70363.6	410750	554924	7057.05	198192	268366	521253	SETX	201450	324244	329271	1.60955	1.6345	0.686656	0.708851
Q7Z406;M0QY43;A0A2R8Y4C3;A1L2Z2;A0A2R8Y454	11	4	6.3	30	182260	534223	161388	237479	133797	145760	126601	28747	141701	131081	MYH14	278837	135386	100510	0.485537	0.360461	-1.04235	-1.47209
Q7Z4T9	3	3	4	19	428308	341558	272726	307333	127043	336670	295636	144470	168620	294969	MAATS1	337481	253116	202686	0.750015	0.600585	-0.415008	-0.735559
Q7Z4W1;J3KS22;J3QS36;J3QL34;J3KRZ4;J3KSZ5;J3QS45;J3QRQ2	13	13	62.3	59	141610	119107	72996.1	59903.4	1994.64	2128.4	2426.27	5051.88	4220.47	2878.12	DCXR	98404.2	2183.11	4050.16	0.0221851	0.0411584	-5.49427	-4.60267
Q86VP6;A0A0C4DGH5;H0YH27;O75155;A0A3B3ISC4;F8WBB8	47	45	46	493	3.1677e+06	2.75968e+06	2.77541e+06	2.68878e+06	21264.3	161880	911559	32168	114694	963038	CAND1	2.84789e+06	364901	369967	0.12813	0.129909	-2.96432	-2.94443
Q86Y56;H0Y650;E9PGY2;H7C3B1	18	18	33.1	71	315115	83999	329920	71289.5	111143	119329	103532	19006.6	92437.2	146795	DNAAF5	200081	111335	86079.6	0.556448	0.430224	-0.84568	-1.21684
Q86YA3;G3XAL8;D6REN9;I3L0G6	8	8	5.8	22	43242.7	123003	42183.8	536517	117288	425780	287291	220770	162967	341724	ZGRF1	186237	276786	241820	1.48621	1.29846	0.571637	0.376799
Q8IV08;M0R1F7;M0QZK2;M0R2E7;M0QY94;M0R3G9;M0QX50;M0QX99;A0A0A0MS28;E2QRG1	6	6	16.1	51	81310.9	244284	169919	267547	96359.5	119580	88791.7	60974	113662	144350	PLD3	190765	101577	106329	0.532471	0.55738	-0.909224	-0.843268
Q8IWC1;A0A0A0MRP0	10	10	15.1	37	119701	312449	120930	322178	1.52308e+06	1.6232e+06	910831	52405	1.37149e+06	1.14229e+06	MAP7D3	218815	1.35237e+06	855394	6.18044	3.90922	2.62771	1.96688
Q8IWI9;H3BP52;H3BTF4;H3BTN2	69	52	31.7	435	2.13063e+06	5.30717e+06	2.45472e+06	4.77712e+06	20366.6	35744	52470.4	19225.6	26310.1	35642.5	MGA	3.66741e+06	36193.7	27059.4	0.009869	0.00737834	-6.66288	-7.08249
Q8IY81;J3KS36;J3QSE2;J3KS74;J3QRS5;J3QR05	36	36	52.4	461	5.09173e+06	1.67948e+07	7.7277e+06	1.707e+07	21005	26785	19017.4	14419.3	11005.4	37254.2	FTSJ3	1.16711e+07	22269.1	20893	0.00190806	0.00179015	-9.03367	-9.1257
Q8IYT4;K7EQ00;K7EM02;K7EIJ8	3	3	6.9	15	19617.8	251372	48457.7	84485.3	37148.7	28330.8	30733.8	28540	37187.6	44533.8	KATNAL2	100983	32071.1	36753.8	0.317589	0.36396	-1.65477	-1.45815
Q8IYW5;F8WD60	5	5	10.2	14	22280.2	224361	30113.9	708380	30008.1	13055	43921.7	26661.6	124404	137810	RNF168	246284	28995	96291.8	0.11773	0.390979	-3.08645	-1.35484
Q8N163;H0YB24;G3V119;E5RHJ4;A0A087X2B6;E5RFJ3;E5RGU7;H0YC69;H0YC58;E5RHH8	39	39	59.6	364	3.6416e+06	1.12095e+07	4.36456e+06	8.11681e+06	10004.8	4551.6	19673.6	17365	15942.5	14287.7	CCAR2	6.83313e+06	11410	15865.1	0.0016698	0.00232179	-9.22611	-8.75055
Q8N3K9	4	4	1.6	16	159309	381206	163525	470136	305837	1.035e+06	541912	215470	518847	842416	CMYA5	293544	627583	525578	2.13795	1.79046	1.09623	0.840326
Q8N5C6	4	4	5.9	10	13221.7	30153.1	22750.4	995252	123135	905000	93849.6	42331.3	97244.3	894019	SRBD1	265344	373995	344531	1.40947	1.29843	0.495154	0.37677
Q8N766;H7C4E3;A0A286YEW0;Q5TG59	23	23	32.3	81	364973	216130	339617	59061.6	27242	13540	31607.5	20188.5	27879.1	37303.7	EMC1	244945	24129.8	28457.1	0.0985111	0.116177	-3.34357	-3.1056
Q8NAV1	5	5	21.5	32	137641	50646.4	59652.9	33350.4	11945.3	5708.7	19831	12709.4	14916.3	14369.2	PRPF38A	70322.6	12495	13998.3	0.177681	0.199059	-2.49264	-2.32873
Q8NC51	19	19	48.8	155	708196	102271	1.52299e+06	734588	15829	22362.8	15040.7	4526.26	6884.89	26589	SERBP1	767011	17744.1	12666.7	0.0231341	0.0165144	-5.43383	-5.92013
Q8NEL9;A0A087X0H7;A0A669KB51;A0A669KAW5;A0A669KB64	11	11	16.3	29	40815.1	126628	74521.2	75059.6	36043.9	54810.3	82880.3	54340	81953.4	89502.2	DDHD1	79255.9	57911.5	75265.2	0.73069	0.949648	-0.452669	-0.0745356
Q8NHH9;B5MCN0	4	4	12.2	6	142731	119515	148537	126245	30717.5	335620	489886	54413	95025	107166	ATL2	134257	285408	85534.5	2.12583	0.637094	1.08802	-0.650421
Q8NI27;A0A0C4DG98;H0Y815;F2Z2V2;H0Y594;H0Y7U4;H7C477;B7ZBA0	42	42	34.6	259	1.15683e+06	2.35611e+06	2.07659e+06	1.77487e+06	56191.3	68099	46797.4	38160.5	77750.4	52375	THOC2	1.8411e+06	57029.2	56095.3	0.0309756	0.0304684	-5.01272	-5.03654
Q8TBP6	3	3	9.8	3	9659.04	145714	24364.8	122293	12725.1	37608	96608.3	4779.15	7046.23	10113.9	SLC25A40	75507.7	48980.5	7313.1	0.648682	0.0968523	-0.624417	-3.36807
Q8TC12;G3V2G6;G3V234;H0YIZ8;H0YJ46	11	11	42.8	77	249781	316546	324389	232723	34754.9	51869.7	91556.3	10840.3	16080.4	28869	RDH11	280860	59393.7	18596.6	0.211471	0.0662129	-2.24147	-3.91674
Q8TCU6;H0YDZ4	5	5	3.9	28	11773.8	132866	4856.09	201801	349200	405590	229187	6.0529e+06	472855	7.09872e+06	PREX1	87824.2	327992	4.54149e+06	3.73465	51.7112	1.90097	5.6924
Q8TDN6	19	19	62.6	208	1.79554e+06	1.70329e+06	2.21756e+06	2.02398e+06	64091.6	102340	50163.5	15159	92999	119875	BRIX1	1.93509e+06	72198.4	76011	0.0373101	0.0392803	-4.74429	-4.67005
Q8TEM1	25	25	20	135	676778	519153	543974	309246	1861.18	20934	90354.2	15789.8	46767.6	47440.4	NUP210	512288	37716.5	36665.9	0.0736236	0.0715729	-3.76369	-3.80444
Q8WW12	9	9	47.2	158	1.80968e+06	9.95529e+06	1.91713e+06	1.09817e+07	43330.3	73198	25956.3	112394	22605.5	7256.27	PCNP	6.16595e+06	47494.9	47418.7	0.00770276	0.00769041	-7.02041	-7.02272
Q8WY91;B5MCC0	4	4	10.9	16	4287.68	1.46688e+06	122558	4.01422e+06	7.65499e+06	3.4354e+06	2.3047e+06	590060	1.36245e+06	1.88671e+06	THAP4	1.40199e+06	4.46503e+06	1.27974e+06	3.18479	0.912804	1.6712	-0.131623
Q92520;C9JP35;C9JMN4	8	8	36.1	45	252734	155081	432022	181183	19781.5	23577.3	22587.4	16013.1	27219.5	69299.5	FAM3C	255255	21982.1	37510.7	0.0861181	0.146954	-3.53754	-2.76657
Q92576;E7EVH3;E7ER40;E9PE34;A0A1B0GX99;D6R9X2;H0Y8L0;D6RBF0	53	53	32.2	276	1.53164e+06	1.44388e+06	1.57979e+06	1.17129e+06	147302	425243	654039	141293	363240	416522	PHF3	1.43165e+06	408861	307018	0.285587	0.214451	-1.808	-2.22128
Q92616	120	120	55	913	4.02954e+06	3.33736e+06	5.45312e+06	1.61854e+06	62020.7	193510	252738	32707.8	86250.7	136963	GCN1L1	3.60964e+06	169423	85307.3	0.0469362	0.0236332	-4.41315	-5.40304
Q92979;V9GYP5;A0A087WWQ2;A0A087WVM7	15	15	79.1	130	619516	1.29295e+06	829033	1.03493e+06	2365.63	30898	129686	39433	56256.8	54958.8	EMG1	944107	54316.5	50216.2	0.0575322	0.0531891	-4.11949	-4.23272
Q92997;F8WCF1;A0A3B3ISG4	20	15	38.7	308	1.71324e+06	5.5497e+06	2.00436e+06	7.12168e+06	991570	2.7912e+06	1.72993e+06	1.1869e+06	2.60338e+06	1.60984e+06	DVL3	4.09724e+06	1.83757e+06	1.80004e+06	0.448489	0.439329	-1.15686	-1.18663
Q93008	21	13	10.6	48	160165	354991	211604	223387	8201.45	120830	11267.8	18339.1	28820.2	32391	USP9X	237537	46766.4	26516.8	0.196881	0.111632	-2.34461	-3.16317
Q93034	20	16	35.9	64	170758	303595	249050	226413	45460.6	140960	62401.4	96968	65448.2	46010.1	CUL5	237454	82940.7	69475.4	0.349291	0.292585	-1.5175	-1.77307
Q96AG4;I3L223	15	15	50.5	251	4.16253e+06	8.29603e+06	4.90769e+06	7.93585e+06	130671	598540	469976	295950	681195	435621	LRRC59	6.32552e+06	399729	470922	0.063193	0.0744479	-3.98409	-3.74763
Q96CB9;M0R1K5;A0A087X0V6;A0A087WUV3	3	3	9.4	61	48640.8	6.2807e+06	43609	1.06668e+07	6.2537e+06	1.2425e+07	7.35927e+06	1.1316e+07	1.34062e+07	1.15043e+07	NSUN4	4.25994e+06	8.67932e+06	1.20755e+07	2.03743	2.83467	1.02675	1.50318
Q96CW5;A0A3B3ITE3;A0A087WU06;A0A087WZV5;A0A0J9YX63;A0A0J9YX56	19	19	28.4	68	235866	447355	491266	168947	18564.4	22614	19360.5	18277	14949.8	14128.9	TUBGCP3	335858	20179.6	15785.2	0.0600837	0.0469996	-4.05688	-4.41121
Q96EY7;B8ZZQ4;F8WE76	20	20	41.4	120	401066	221934	395023	23786.1	138435	147089	141935	8137.1	10158.9	166531	PTCD3	260452	142486	61609.1	0.547072	0.236547	-0.870198	-2.0798
Q96HS1;F5GXG4	13	13	45.3	140	535539	1.18851e+06	607231	859124	10777.9	94217	227913	69735	84487.9	195264	PGAM5	797600	110969	116495	0.139129	0.146057	-2.84551	-2.77539
Q96IX5	3	3	44.8	64	551742	1.78076e+06	574895	1.52725e+06	8390.49	128170	155203	51433	127003	122138	USMG5	1.10866e+06	97254.4	100191	0.0877222	0.0903713	-3.51091	-3.46799
Q96JM4	4	4	3.3	25	49792.6	587098	15137	330300	299752	890000	315101	60917	70457.4	257774	LRRIQ1	245582	501618	129716	2.04257	0.528199	1.03038	-0.920845
Q96P47;C9J975;Q9UPQ3;A0A087X044;E7ESL9;A0A087X1U1;F5GXM9;E7EUN2;C9J8Z2;H7C5G0;H7C4U6;H7C4F1;H0Y873	4	4	6.9	31	37757.5	342395	17130.7	491409	477318	620090	439308	487170	605246	534052	AGAP3	222173	512239	542156	2.30558	2.44024	1.20513	1.28702
Q96P70	13	13	23.1	70	319529	210448	202737	210097	7088.72	4284.4	14944.2	1995.2	4515.11	12798.9	IPO9	235703	8772.45	6436.39	0.0372183	0.0273073	-4.74784	-5.19457
Q96Q89;A0A0A0MSJ5	18	18	16.6	34	119176	63644.1	85857.8	136524	4.71725	4.71725	4.71725	351260	464892	516729	KIF20B	101300	4.71725	444294	4.6567e-05	4.3859	-14.3903	2.13287
Q96RQ3;E9PHF7;E9PG35;F5GYT8;G5E9X5;F8WDI3	65	65	75.7	2195	1.28209e+07	2.88552e+07	1.22562e+07	4.63632e+07	2.95735e+07	5.7106e+07	9.2257e+07	5.1031e+07	5.96811e+07	9.86244e+07	MCCC1	2.50739e+07	5.96455e+07	6.97788e+07	2.37879	2.78293	1.25023	1.4766
Q96T23;H0YER1;H0YCN2;H7C306;H0YDG9;H0YEX0	31	31	27.7	146	497703	502775	383365	365557	64929.2	75969	57623.8	26956.4	53598.3	39889.6	RSF1	437350	66174	40148.1	0.151307	0.0917985	-2.72445	-3.44538
Q99536;K7ERT7;K7ESA3;K7ENX2;K7EM19;K7EJM4;K7ER81	14	14	47.1	76	521717	169743	250063	613687	25427.7	27140.2	26823.5	13438	17780.3	43017	VAT1	388803	26463.8	24745.1	0.0680649	0.0636444	-3.87694	-3.97382
Q99613;B5ME19;H3BPE4;H3BPE3;H3BTY8	28	28	34.5	264	1.91749e+06	1.78976e+06	1.15411e+06	1.08773e+06	32602.2	169910	276498	25506	122146	222251	EIF3C	1.48727e+06	159670	123301	0.107358	0.0829042	-3.2195	-3.59241
Q99832;F8WAM2;F8WBP8;A0A0D9SG95	41	41	75.3	475	1.87156e+06	6.0277e+06	2.63081e+06	5.2898e+06	94904.7	615650	777687	177560	529327	714866	CCT7	3.95497e+06	496081	473918	0.125432	0.119829	-2.99502	-3.06096
Q99986;H0YJ50;H0YJF7	18	12	52.5	170	1.34972e+06	3.81797e+06	1.90162e+06	2.40402e+06	31519.8	190710	313663	133309	160981	173678	VRK1	2.36833e+06	178631	155989	0.0754248	0.0658646	-3.72882	-3.92435
Q9BQG0;I3L1L3;I3L2H8;I3L311	66	66	57.2	874	5.83945e+06	1.7947e+07	1.00053e+07	1.76435e+07	33315.1	705430	1.0224e+06	245210	557485	713706	MYBBP1A	1.28588e+07	587048	505467	0.0456533	0.0393089	-4.45314	-4.669
Q9BUL8;C9J6F3;C9J5C3;H7C5M9;C9JSA3;C9JND6;C9J363;C9J932;F8WDF3	8	8	42	52	154941	143957	151726	44014.1	7823.58	13867	50940.7	6349.83	9188.22	53569.2	PDCD10	123659	24210.4	23035.8	0.195783	0.186284	-2.35267	-2.42443
Q9BXJ9;A0A0B4J1W3	45	38	58.2	294	1.65148e+06	2.18189e+06	1.60123e+06	911080	8680.98	6828.6	78953.6	16532.3	34492.8	104376	NAA15	1.58642e+06	31487.7	51800.4	0.0198483	0.0326524	-5.65484	-4.93667
Q9BXS5;E7ENJ6;K7EJL1;K7EQX3;K7ENA7;K7EPJ8;K7EQ90;K7ER75;A0A087WZX7;K7EK69;K7ERH5;K7EL08;K7EMG5	19	16	56	152	851380	1.08943e+06	1.15128e+06	355816	44923.6	62926	72763.7	30753.1	74945.5	42580	AP1M1	861976	60204.4	49426.2	0.0698446	0.0573405	-3.83971	-4.1243
Q9BZE4;Q5T3R7	33	33	54.3	296	1.68232e+06	4.32318e+06	3.41719e+06	2.87672e+06	19518	21107	23130.7	11464.4	17975.9	24175.7	GTPBP4	3.07485e+06	21251.9	17872	0.00691153	0.00581232	-7.17678	-7.42667
Q9H0A0;E9PMU0;E9PJN6	60	10	64.1	884	4.72353e+06	2.72462e+07	1.0753e+07	3.89791e+07	47734.9	85842.6	111131	57066	61877.4	77065.9	NAT10	2.04254e+07	81569.4	65336.4	0.00399352	0.00319878	-7.96812	-8.28826
Q9H0D6	35	35	45.7	286	1.70006e+06	3.42605e+06	1.80874e+06	1.67337e+06	12607.6	19325.1	12985	5517.24	7024.6	7607.54	XRN2	2.15205e+06	14972.6	6716.46	0.00695734	0.00312095	-7.16725	-8.3238
Q9H0U4;E9PLD0;Q92928	14	8	71.1	165	1.12898e+06	1.9212e+06	855329	2.02104e+06	136719	425140	566483	260140	438868	519529	RAB1B	1.48164e+06	376114	406179	0.25385	0.274142	-1.97795	-1.867
Q9H269	4	4	7.9	13	47002.5	58805.2	36663.2	97959.8	51186.7	190990	30767.5	79252	154118	144977	VPS16	60107.7	90981.4	126116	1.51364	2.09817	0.598022	1.06913
Q9H307;G3V5F0;G3V579	11	11	16.9	80	247359	866572	312506	613037	464944	307550	267671	4.70039	4.70039	4.70039	PNN	509868	346722	4.70039	0.680022	9.21882e-06	-0.556347	-16.727
Q9H3N1;G3V448	10	10	30.7	65	243651	517191	156843	567087	1983.22	23686	125063	52507.1	87959.2	97465.7	TMX1	371193	50244.1	79310.7	0.135358	0.213664	-2.88514	-2.22658
Q9H9A6	19	19	41.9	68	237199	48660.6	291614	68588.1	42070.4	409571	608607	46097	2304.6	5102.87	LRRC40	161515	353416	17834.8	2.18813	0.110422	1.1297	-3.1789
Q9H9B4;D6RFI0;S4R2X2;D6RDG7;D6RAE9	17	16	68.3	226	914188	2.33835e+06	1.01548e+06	1.95538e+06	96123.2	279640	617361	216710	230637	575071	SFXN1	1.55585e+06	331042	340806	0.212772	0.219048	-2.23262	-2.19068
Q9HAV4;H0Y3W3;H0Y9I3;E2QRM3;H0Y3Q8;H0YA57	43	43	51.3	279	1.39177e+06	1.17642e+06	2.12517e+06	1.53709e+06	8071.72	46482	123197	36055.8	65539.5	86331.2	XPO5	1.55761e+06	59250.4	62642.2	0.0380392	0.0402168	-4.71637	-4.63606
Q9HC21;J3KRY6;J3KSI7;J3QL84;J3KS44;J3QLV3;J3KSB1	7	7	21.9	18	95707.7	64152.3	37283.2	141626	99042.8	140690	191093	4.70039	4.70039	4.70039	SLC25A19	84692.2	143609	4.70039	1.69566	5.54996e-05	0.761843	-14.1372
Q9HDC9;H0Y512	12	12	32.7	84	355129	213158	274273	124436	5481.97	63827	119275	48438	35882	177094	APMAP	241749	62861.4	87138.1	0.260028	0.360449	-1.94326	-1.47213
Q9NR30	60	58	66.3	965	1.22454e+07	3.87213e+07	1.95455e+07	3.10099e+07	101518	1.2149e+06	1.21723e+06	373040	837004	991436	DDX21	2.53805e+07	844550	733827	0.0332755	0.028913	-4.9094	-5.11214
Q9NR31;Q5SQT8;H0Y5E8	6	4	43.9	57	44543.6	459684	117586	389446	19285.3	51430	88305.8	10751	27714	93847.5	SAR1A	252815	53007	44104.2	0.209667	0.174452	-2.25383	-2.5191
Q9NRF8	7	5	16.6	9	19740	57155.4	21356.9	69576.3	5954.17	32733	100541	18732.4	26264.5	33281.2	CTPS2	41957.1	46409.2	26092.7	1.10611	0.62189	0.145496	-0.68527
Q9NRK6;Q03519;A0A0G2JLV0;A0A087WYD6	15	14	25.9	67	413378	274005	321014	119191	29874.4	21555	38420.7	4.70039	4.70039	4.70039	ABCB10	281897	29950.1	4.70039	0.106245	1.66741e-05	-3.23454	-15.872
Q9NRL2;A0A087WWN7	27	27	24.9	104	431411	532156	380361	396069	11010.3	12414	40315.2	12995.8	10774.3	9256.55	BAZ1A	434999	21246.5	11008.9	0.0488426	0.0253078	-4.35572	-5.30427
Q9NS86	3	3	6.9	10	11157.1	35998.6	8486.79	42240.2	27846.6	30318.1	39884	15541	30244.6	115827	LANCL2	24470.7	32682.9	53870.9	1.3356	2.20145	0.417483	1.13845
Q9NS91;F8WE49;C9J0Q4;F8WFA6	7	7	15.8	24	104239	122398	95229.8	99934.1	10223.2	61343	5699.23	4.70039	4.70039	4.70039	RAD18	105450	25755.1	4.70039	0.24424	4.45744e-05	-2.03363	-14.4534
Q9NSD9	24	24	42.3	185	749836	1.29659e+06	792989	452690	19370.6	37521	15875.2	16441.2	14843.7	13369.3	FARSB	823026	24255.6	14884.8	0.0294712	0.0180854	-5.08455	-5.78903
Q9NUQ2;H0YC22	3	3	14.3	4	12200.1	160733	19124.3	109093	16826.2	24629.2	15741.4	71289.4	139764	171731	AGPAT5	75287.8	19065.6	127595	0.253236	1.69476	-1.98144	0.761082
Q9NVI1;F8W7R3;H3BP78;H3BMG4;H3BT54;H3BQE2;H3BN35;H3BS60	56	56	49.7	542	2.96705e+06	6.48581e+06	4.14134e+06	5.07746e+06	1868.01	16512	17044.5	3044.2	10794	13172.9	FANCI	4.66792e+06	11808.2	9003.7	0.00252965	0.00192885	-8.62685	-9.01805
Q9NVI7;Q5SV16	23	8	41.6	232	1.18203e+06	1.57177e+06	1.11696e+06	773269	25456.3	116250	322026	79303	112561	540969	ATAD3A	1.16101e+06	154577	244277	0.133141	0.210401	-2.90897	-2.24878
Q9NVP1;H7C452	29	29	51.6	283	2.41482e+06	4.87679e+06	3.0529e+06	4.70136e+06	16395.2	98670	366608	31353	82631.7	327045	DDX18	3.76147e+06	160558	147010	0.0426848	0.0390831	-4.55013	-4.67731
Q9NWB6	8	8	21.6	45	10121.3	160123	15987.4	145353	14663.1	41171	4120.99	17602.3	8808.33	5405.61	ARGLU1	82896.1	19985	10605.4	0.241085	0.127936	-2.05239	-2.9665
Q9NWH9;H7C3F4;H7BXE3;H0YLW7;H0YMW8;H0YKH2;H0YMM0;H0YNF3;H0YMR6;H0YLE6;H0YL55	12	12	13.3	85	302513	3.38445e+07	1.08596e+07	3.05156e+07	5.30415e+07	4.1994e+06	1.3703e+06	813670	1.13162e+06	1.2755e+06	SLTM	1.88806e+07	1.95371e+07	1.0736e+06	1.03477	0.0568626	0.0493119	-4.13638
Q9NZ01;M0R2N5;M0R3C3	11	11	26	138	823795	1.17192e+06	785230	946432	38204.1	46765	61599.6	8590.57	13332.5	48438.2	TECR	931844	48856.2	23453.8	0.0524296	0.0251692	-4.25347	-5.3122
Q9NZ45	6	6	49.1	74	645620	687250	354141	443507	2683.43	17314	74266.1	4107.9	6984.39	100106	CISD1	532630	31421.2	37066.1	0.0589925	0.0695907	-4.08332	-3.84496
Q9NZI8	19	17	42.1	218	1.51097e+06	3.4407e+06	1.94813e+06	2.20744e+06	8604.73	78274	313072	27595	114714	174441	IGF2BP1	2.27681e+06	133317	105583	0.0585542	0.0463733	-4.09408	-4.43056
Q9P035;H3BS72;H3BPZ1;H3BRL8;H3BMZ1	17	17	36.2	222	2.19396e+06	5.34982e+06	2.57543e+06	2.63227e+06	15723.1	271980	689680	107830	236015	477392	HACD3	3.18787e+06	325794	273746	0.102198	0.0858711	-3.29056	-3.54168
Q9P0L0;J3QKM9	13	12	52.2	174	1.08124e+06	1.39533e+06	1.05443e+06	893213	12044.7	96671	170755	47761.2	112040	170324	VAPA	1.10605e+06	93156.8	110042	0.0842246	0.0994905	-3.56961	-3.3293
Q9P258	29	29	65.5	481	3.80421e+06	7.99228e+06	3.42625e+06	6.8661e+06	9923.32	396210	507022	39035	312130	480224	RCC2	5.52221e+06	304385	277130	0.0551202	0.0501846	-4.18128	-4.31661
Q9P2E9;A2A2S5;A0A087WVV2;V9GY78;F8W7S5	9	9	10.5	21	53408.7	85097.6	362944	100336	30267.9	54606.1	46270.5	35333	148787	163312	RRBP1	150447	43714.8	115811	0.290567	0.76978	-1.78306	-0.377482
Q9P2J5;A0A087WXY1	66	66	63.4	647	7.34911e+06	7.92007e+06	6.80808e+06	6.12616e+06	17491.8	337880	692747	77641	351741	613436	LARS	7.05085e+06	349373	347606	0.0495504	0.0492999	-4.33496	-4.34227
Q9P2N5;U3KPZ7	48	46	46.7	731	7.97196e+06	2.15251e+07	9.84405e+06	3.38813e+07	39602.3	468010	634825	158350	218348	379400	RBM27	1.83056e+07	380812	252033	0.020803	0.013768	-5.58706	-6.18253
Q9UBF2	27	24	45.1	167	1.12555e+06	330073	1.04827e+06	549181	30580.1	33199	35695.2	21696.2	35290.2	42753.4	COPG2	763270	33158.1	33246.6	0.0434422	0.0435581	-4.52476	-4.52091
Q9UBT2;K7EPL2;K7ESK7;U3KQ93;U3KQ55;K7ES38	37	37	72.5	307	1.28296e+06	3.66753e+06	2.32049e+06	3.35079e+06	19345.3	112740	207019	54923.2	82293.5	64227.3	UBA2	2.65544e+06	113035	67148	0.0425671	0.0252869	-4.55412	-5.30546
Q9UG63;C9JHK9;C9JZV3	21	21	34.5	135	599654	459004	814738	105654	13232.9	38959	96739.8	103585	168060	836.398	ABCF2	494763	49643.9	90827	0.100339	0.183577	-3.31705	-2.44554
Q9UGP8;A6PVC9	18	18	29.2	88	680494	203661	789167	59011.9	210096	207069	15925.2	20474.2	43945.8	44987.2	SEC63	433084	144363	36469.1	0.333338	0.0842079	-1.58494	-3.5699
Q9UHB9;K7EN53;K7EQC2	26	26	48.3	225	1.29844e+06	2.06683e+06	1.52513e+06	1.05498e+06	28116.7	50336	23090.7	4288.97	3540.35	2330.44	SRP68	1.48634e+06	33847.8	3386.58	0.0227725	0.00227847	-5.45656	-8.77772
Q9UHI6	11	8	21	47	191807	64342.7	176367	38205.4	21711.7	36606	15322.8	18521	17004.5	16959.3	DDX20	117681	24546.8	17494.9	0.208589	0.148664	-2.26127	-2.74987
Q9UJS0;R4GN64	27	20	52.6	269	1.72619e+06	2.17396e+06	1.99805e+06	856407	17315.7	94846	325193	35359.7	124653	246198	SLC25A13	1.68865e+06	145785	135404	0.086332	0.0801844	-3.53396	-3.64053
Q9UKD2	17	17	63.6	162	2.76942e+06	4.03068e+06	3.31395e+06	1.7355e+06	25262.1	275850	1.0305e+06	632210	296567	1.32366e+06	MRTO4	2.96239e+06	443870	750813	0.149835	0.253449	-2.73855	-1.98023
Q9UL25	11	11	54.2	84	325104	150767	312445	263652	46872.8	84838.1	110512	20292.2	27740.5	53938.1	RAB21	262992	80740.9	33990.3	0.307009	0.129244	-1.70365	-2.95183
Q9ULV4;B4E3S0;H0YHL7;F8W1H8;F8VUX3;F8VSA4;F8VRE9;F8VTT6;F8VVB7;F8VV53;Q6QEF8;J3QLV6;J3KSS5	13	13	34.6	106	622274	833632	666743	436123	28390.7	13097	34335.7	13341.3	17640.6	42873.7	CORO1C	639693	25274.5	24618.5	0.0395103	0.0384849	-4.66163	-4.69956
Q9UNM6;J3KNQ3;A0A087WUL9;E9PL38;H0YD73;E9PQG3;E9PPD2	19	19	64.1	75	192005	133295	98895.3	61035.4	4.71725	4.71725	4.71725	605.232	1023.56	2010.2	PSMD13	121308	4.71725	1213	3.88867e-05	0.00999935	-14.6504	-6.64395
Q9UNS2;H7C3P9;C9JLV5;J3QKR0;J3KTQ1;J3QL22;J3QS85;K7ELN6;K7ES36	12	12	42.8	129	741473	1.33918e+06	852998	745454	23122.5	66693	116664	12765.5	53921.8	24239.5	COPS3	919776	68826.4	30308.9	0.0748295	0.0329525	-3.74025	-4.92347
Q9UNX4;Q6PDA5	37	37	53.1	210	1.09219e+06	1.05848e+06	1.14811e+06	872553	20867.3	32279	15569.4	4.70039	4.70039	4.70039	WDR3	1.04283e+06	22905.2	4.70039	0.0219645	4.50733e-06	-5.50869	-17.7593
Q9UQ80;F8VR77;F8W0A3;H0YIN7;F8VZ69	24	24	69.8	234	837123	1.58477e+06	939838	1.3065e+06	13715.4	40191	91864.1	26275.6	35782.7	79345.6	PA2G4	1.16706e+06	48590.2	47134.6	0.0416348	0.0403876	-4.58607	-4.62994
Q9Y230;M0R0Y3;X6R2L4;M0QXI6;M0R0Z0;M0QXZ7;A0A1W2PS48	29	29	67	450	4.39512e+06	1.78301e+07	5.24786e+06	1.74679e+07	23891.1	600980	521683	124150	689886	459651	RUVBL2	1.12352e+07	382185	424562	0.0340166	0.0377884	-4.87762	-4.72591
Q9Y265;E7ETR0;J3QLR1;H7C4I3	17	9	52.6	118	522327	511723	699652	231036	67218.2	118620	178017	56675	147581	69112.8	RUVBL1	491184	121285	91122.8	0.246924	0.185517	-2.01786	-2.43038
Q9Y266;A0A0A0MSU9;A0A0A0MSS4	13	13	51.7	105	274303	1.59322e+06	424339	770017	46977.5	198620	55507.1	15457	77668.8	32520.6	NUDC	765471	100368	41882.1	0.13112	0.0547142	-2.93104	-4.19194
Q9Y277;E5RJN6;E5RHZ6;E5RFP6;E5RHE1;E5RK27;E5RFL1	13	13	54.4	198	2.68943e+06	7.56792e+06	1.96415e+06	6.67366e+06	699262	830380	1.24144e+06	362940	938563	605757	VDAC3	4.72379e+06	923694	635753	0.195541	0.134586	-2.35446	-2.8934
Q9Y285;K7ER00;K7ER16;K7EPH2;K7EK06;K7ERS0	17	17	40.7	144	756515	896947	786186	227393	12964.4	17159	44866.3	4.70039	4.70039	4.70039	FARSA	666760	24996.6	4.70039	0.0374896	7.04959e-06	-4.73736	-17.114
Q9Y2R0;K7EPV0	5	5	47.2	48	100708	301529	158911	209974	9385.83	17875.8	10799.1	10024.4	10544.3	8713.15	COA3	192780	12686.9	9760.61	0.0658101	0.0506307	-3.92555	-4.30384
Q9Y2W1;A0A3B3ITZ9	39	38	34.7	541	5.4939e+06	1.97625e+07	5.09803e+06	2.00986e+07	74116.9	9842.6	20724.2	17826.9	16132.9	14768.3	THRAP3	1.26133e+07	34894.6	16242.7	0.0027665	0.00128775	-8.49772	-9.60093
Q9Y2X3;H7BZ72;F8WED0	26	26	50.9	391	3.67528e+06	7.41565e+06	4.62103e+06	4.75837e+06	14014.3	217480	706452	235510	261174	510596	NOP58	5.11758e+06	312649	335760	0.0610931	0.0656091	-4.03285	-3.92996
Q9Y2Z4;H0YHS6	17	17	50.3	128	616699	192753	875014	128488	132949	108368	125864	10648	19159.6	142543	YARS2	453238	122394	57450.1	0.270042	0.126755	-1.88874	-2.97989
Q9Y320;A0A669KAZ6;E9PSF0;E9PRL5;E9PLR1;A0A669KBH8;G3V155	6	6	30.7	23	25189.8	175677	157937	13918.1	31279.1	31300.2	45180.3	55994	48977.7	34982.2	TMX2	93180.4	35919.9	46651.3	0.385488	0.500656	-1.37524	-0.998109
Q9Y3C6	5	5	33.1	68	274936	541261	262431	513026	30858.5	35517	33913.4	5624.6	7977.76	51990.5	PPIL1	397913	33429.6	21864.3	0.0840124	0.0549474	-3.57325	-4.18581
Q9Y3T9	22	22	28.6	167	926065	2.21478e+06	871191	2.00558e+06	2483.58	24440	88020.9	12371	25891.2	29697.5	NOC2L	1.5044e+06	38314.8	22653.3	0.0254685	0.015058	-5.29514	-6.05333
Q9Y3U8;J3QSB5;J3KTD3	7	7	46.7	83	1.20683e+06	1.69217e+06	766311	1.44523e+06	29728.8	25058	40022.3	1167.6	22650.4	30905.3	RPL36	1.27763e+06	31603	18241.1	0.0247356	0.0142773	-5.33727	-6.13014
Q9Y490	12	11	6.4	39	55325.2	79211.2	38627	150138	609379	927090	916473	586770	543829	594787	TLN1	80825.4	817647	575128	10.1162	7.11569	3.3386	2.831
Q9Y5B9;G3V5A4;G3V401;G3V2X0	57	57	54.3	609	6.94578e+06	1.19984e+07	6.05396e+06	1.41117e+07	150135	722000	2.09931e+06	674190	467802	1.88545e+06	SUPT16H	9.77746e+06	990481	1.00915e+06	0.101302	0.103212	-3.30326	-3.27632
Q9Y5P3	3	3	6.4	3	2.0591	14.6088	2.52953	21.1529	152946	163000	120395	40010.9	235405	128793	RAI2	10.0876	145447	134736	14418.4	13356.7	13.8156	13.7053
Q9Y617	21	21	64.1	339	1.41947e+06	3.41323e+06	1.96365e+06	4.04482e+06	26836.5	387830	621921	348330	562735	850314	PSAT1	2.71029e+06	345529	587126	0.127488	0.216628	-2.97157	-2.20671
Q9Y6A4;H3BPA3	8	8	47.7	60	165546	800091	438520	519415	19421	7230	25838	46533.2	60747	71548.2	CFAP20	480893	17496.3	59609.5	0.036383	0.123956	-4.78059	-3.0121

## Sheet: PROSTAR_POLA1_HU_Outlier_list
Protein_Name	Mean_POLA1_HU	Mean_POLA1_NT	Is_Outlier_HU	Is_Outlier_NT	Is_High_Expressed	Is_Outlier
DCDC1	15.1532	13.6042	yes	yes	yes	yes
IFI16	12.5169	14.0694	yes	yes	yes	yes
PREX1	1.90097	5.6924	no	yes	yes	yes
KIF20B	-14.3903	2.13287	yes	no	yes	yes
