# Supplementary material for: Replisome Proximal Protein Associations and Dynamic Proteomic Changes at Stalled Replication Forks
Source: Mol Cell Proteomics. 2024 Apr 13;23(5):100767. doi: 10.1016/j.mcpro.2024.100767 (PMC11101681; doi:10.1016/j.mcpro.2024.100767)
Supplement: Supplemental Table S7 [file mmc7.xlsx]

## Sheet: SAINT_NT_POLE3 vs HEK293
Bait	Prey	PreyGene	Spec	SpecSum	AvgSpec	NumReplicates	ctrlCounts	AvgP	MaxP	TopoAvgP	TopoMaxP	SaintScore	logOddsScore	FoldChange	BFDR	boosted_by
POLE3NT	TCOF1	TCOF1	42|38|6	86	28.67	3	0|0|0	1	1	1	1	1	11.04	286.67	0		SAINT score (HEK293 as control) ≥ 0.95 and Min AvgSpec = 5
POLE3NT	NOP2	NOP2	30|28|10	68	22.67	3	5|0|0	0.98	1	0.98	1	0.98	3.02	13.6	0
POLE3NT	CSDE1	CSDE1	46|42|14	102	34	3	0|0|0	1	1	1	1	1	23.41	340	0
POLE3NT	SERBP1	SERBP1	42|43|12	97	32.33	3	0|0|0	1	1	1	1	1	20.39	323.33	0
POLE3NT	NOL6	NOL6	18|12|2	32	10.67	3	1|0|0	0.96	1	0.96	1	0.96	1.98	32	0.01
POLE3NT	AHCTF1	AHCTF1	60|57|13	130	43.33	3	0|0|0	1	1	1	1	1	21.9	433.33	0
POLE3NT	PRKAR2A	PRKAR2A	29|27|6	62	20.67	3	0|0|0	1	1	1	1	1	11.04	206.67	0
POLE3NT	ECD	ECD	13|11|5	29	9.67	3	2|0|0	0.99	1	0.99	1	0.99	3.18	14.5	0
POLE3NT	FAM21C	FAM21C	8|5|2	15	5	3	0|0|0	0.99	1	0.99	1	0.99	4.13	50	0
POLE3NT	EDC4	EDC4	67|76|20	163	54.33	3	4|0|0	1	1	1	1	1	6.43	40.75	0
POLE3NT	SPG20	SPG20	31|29|10	70	23.33	3	0|0|0	1	1	1	1	1	17.33	233.33	0
POLE3NT	SLC25A1	SLC25A1	19|15|5	39	13	3	3|0|0	0.97	1	0.97	1	0.97	2.18	13	0
POLE3NT	DNAJB1	DNAJB1	16|20|5	41	13.67	3	0|0|0	1	1	1	1	1	9.4	136.67	0
POLE3NT	NAP1L1	NAP1L1	23|20|7	50	16.67	3	0|0|0	1	1	1	1	1	12.64	166.67	0
POLE3NT	RPL26	RPL26	12|14|4	30	10	3	2|0|0	0.97	1	0.97	1	0.97	2.43	15	0
POLE3NT	RPL23	RPL23	22|22|8	52	17.33	3	2|0|0	1	1	1	1	1	5.28	26	0
POLE3NT	DVL1	DVL1	29|19|6	54	18	3	0|0|0	1	1	1	1	1	11.04	180	0
POLE3NT	ATG2B	ATG2B	56|37|5	98	32.67	3	0|0|0	1	1	1	1	1	9.4	326.67	0
POLE3NT	DR1	DR1	9|7|3	19	6.33	3	0|0|0	1	1	1	1	1	5.98	63.33	0
POLE3NT	RPL8	RPL8	19|18|6	43	14.33	3	4|0|0	0.96	1	0.96	1	0.96	2.16	10.75	0
POLE3NT	MKI67	MKI67	197|160|54	411	137	3	0|0|0	1	1	1	1	1	81.47	1370	0
POLE3NT	RPL34	RPL34	8|7|4	19	6.33	3	1|1|1	0.96	1	0.96	1	0.96	1.94	6.33	0.01
POLE3NT	RPL31	RPL31	12|10|2	24	8	3	0|0|0	0.99	1	0.99	1	0.99	4.13	80	0
POLE3NT	SUMO1	SUMO1	8|4|3	15	5	3	0|0|0	1	1	1	1	1	5.98	50	0
POLE3NT	AKAP1	AKAP1	31|26|5	62	20.67	3	1|0|0	1	1	1	1	1	9.37	62	0
POLE3NT	RAB3GAP2	RAB3GAP2	44|48|8	100	33.33	3	1|0|0	1	1	1	1	1	18.49	100	0
POLE3NT	RRP12	RRP12	25|18|3	46	15.33	3	1|0|0	0.99	1	0.99	1	0.99	4.18	46	0
POLE3NT	RIF1	RIF1	34|26|4	64	21.33	3	0|0|0	1	1	1	1	1	7.72	213.33	0
POLE3NT	CTTN	CTTN	52|53|25	130	43.33	3	0|0|0	1	1	1	1	1	39.66	433.33	0
POLE3NT	CHMP4B	CHMP4B	10|10|2	22	7.33	3	0|0|0	0.99	1	0.99	1	0.99	4.13	73.33	0
POLE3NT	PSMC1	PSMC1	11|8|2	21	7	3	0|0|0	0.99	1	0.99	1	0.99	4.13	70	0
POLE3NT	MDC1	MDC1	10|8|2	20	6.67	3	0|0|0	0.99	1	0.99	1	0.99	4.13	66.67	0
POLE3NT	NCL	NCL	42|49|24	115	38.33	3	0|1|0	1	1	1	1	1	80.24	115	0
POLE3NT	BAZ1A	BAZ1A	101|64|20	185	61.67	3	0|0|0	1	1	1	1	1	32.33	616.67	0
POLE3NT	CD2BP2	CD2BP2	11|12|4	27	9	3	0|0|0	1	1	1	1	1	7.72	90	0
POLE3NT	VPS51	VPS51	39|41|7	87	29	3	0|0|0	1	1	1	1	1	12.64	290	0
POLE3NT	HNRNPA0	HNRNPA0	11|14|3	28	9.33	3	2|0|0	0.95	1	0.95	1	0.95	1.64	14	0.01
POLE3NT	SF3B2	SF3B2	16|24|7	47	15.67	3	0|0|0	1	1	1	1	1	12.64	156.67	0
POLE3NT	DDX21	DDX21	73|65|26	164	54.67	3	11|2|6	0.99	1	0.99	1	0.99	4.15	8.63	0
POLE3NT	NUP214	NUP214	34|25|3	62	20.67	3	0|0|0	1	1	1	1	1	5.98	206.67	0
POLE3NT	RPL14	RPL14	15|12|10	37	12.33	3	3|3|1	1	1	1	1	1	4.96	5.29	0
POLE3NT	RPL17	RPL17	18|20|8	46	15.33	3	1|0|0	1	1	1	1	1	18.49	46	0
POLE3NT	RPL13	RPL13	17|18|14	49	16.33	3	6|0|0	0.98	0.99	0.98	0.99	0.98	3.56	8.17	0
POLE3NT	AHNAK	AHNAK	170|116|24	310	103.33	3	0|0|0	1	1	1	1	1	38.2	1033.33	0
POLE3NT	MAP1B	MAP1B	109|97|34	240	80	3	0|0|0	1	1	1	1	1	52.74	800	0
POLE3NT	TP53	TP53	54|60|31	145	48.33	3	0|0|0	1	1	1	1	1	48.39	483.33	0
POLE3NT	THRAP3	THRAP3	13|16|2	31	10.33	3	0|0|0	0.99	1	0.99	1	0.99	4.13	103.33	0
POLE3NT	RBSN	RBSN	27|25|2	54	18	3	0|0|0	0.99	1	0.99	1	0.99	4.13	180	0
POLE3NT	DPP3	DPP3	34|32|11	77	25.67	3	5|0|0	0.99	1	0.99	1	0.99	3.29	15.4	0
POLE3NT	DDX3X	DDX3X	56|65|23	144	48	3	15|0|0	0.98	1	0.98	1	0.98	2.99	9.6	0
POLE3NT	SAFB	SAFB	9|11|3	23	7.67	3	0|0|0	1	1	1	1	1	5.98	76.67	0
POLE3NT	RANGAP1	RANGAP1	60|69|26	155	51.67	3	17|0|2	0.97	1	0.97	1	0.97	2.55	8.16	0
POLE3NT	STMN1	STMN1	8|13|4	25	8.33	3	0|0|0	1	1	1	1	1	7.72	83.33	0
POLE3NT	HAUS6	HAUS6	28|28|4	60	20	3	0|0|0	1	1	1	1	1	7.72	200	0
POLE3NT	NACA	NACA	25|24|14	63	21	3	0|0|0	1	1	1	1	1	23.41	210	0
POLE3NT	SMCHD1	SMCHD1	43|35|4	82	27.33	3	0|0|0	1	1	1	1	1	7.72	273.33	0
POLE3NT	RPL35A	RPL35A	7|10|4	21	7	3	1|0|0	1	1	1	1	1	6.66	21	0
POLE3NT	GPKOW	GPKOW	11|15|2	28	9.33	3	0|0|0	0.99	1	0.99	1	0.99	4.13	93.33	0
POLE3NT	SERPINA1	SERPINA1	20|21|16	57	19	3	0|0|0	1	1	1	1	1	26.4	190	0
POLE3NT	SERPINA3	SERPINA3	18|20|27	65	21.67	3	0|0|0	1	1	1	1	1	29.37	216.67	0
POLE3NT	HCFC1	HCFC1	51|56|22	129	43	3	5|0|0	1	1	1	1	1	5.84	25.8	0
POLE3NT	NPM1	NPM1	19|15|4	38	12.67	3	1|0|0	1	1	1	1	1	6.66	38	0
POLE3NT	LARP1	LARP1	52|50|8	110	36.67	3	6|0|0	0.96	1	0.96	1	0.96	2.08	18.33	0
POLE3NT	DHX29	DHX29	94|74|17	185	61.67	3	0|0|0	1	1	1	1	1	27.89	616.67	0
POLE3NT	PALLD	PALLD	38|22|6	66	22	3	0|0|0	1	1	1	1	1	11.04	220	0
POLE3NT	NUFIP2	NUFIP2	23|20|3	46	15.33	3	0|0|0	1	1	1	1	1	5.98	153.33	0
POLE3NT	RPL23A	RPL23A	17|13|6	36	12	3	3|0|0	0.98	1	0.98	1	0.98	2.67	12	0
POLE3NT	NUDC	NUDC	29|28|13	70	23.33	3	1|0|0	1	1	1	1	1	35.93	70	0
POLE3NT	SKA3	SKA3	21|18|3	42	14	3	0|0|0	1	1	1	1	1	5.98	140	0
POLE3NT	ARFGAP2	ARFGAP2	12|12|2	26	8.67	3	0|0|0	0.99	1	0.99	1	0.99	4.13	86.67	0
POLE3NT	NASP	NASP	15|13|4	32	10.67	3	0|0|0	1	1	1	1	1	7.72	106.67	0
POLE3NT	PCNP	PCNP	10|12|7	29	9.67	3	0|0|0	1	1	1	1	1	12.64	96.67	0
POLE3NT	RPL7L1	RPL7L1	7|6|2	15	5	3	1|0|0	0.96	1	0.96	1	0.96	1.98	15	0.01
POLE3NT	WDHD1	WDHD1	246|261|222	729	243	3	0|0|0	1	1	1	1	1	319.2	2430	0
POLE3NT	MRE11A	MRE11A	26|24|5	55	18.33	3	0|0|0	1	1	1	1	1	9.4	183.33	0
POLE3NT	RANBP1	RANBP1	9|8|3	20	6.67	3	0|0|0	1	1	1	1	1	5.98	66.67	0
POLE3NT	RANBP2	RANBP2	108|96|17	221	73.67	3	3|0|0	1	1	1	1	1	7.14	73.67	0
POLE3NT	FAM21A	FAM21A	73|61|17	151	50.33	3	0|0|0	1	1	1	1	1	27.89	503.33	0
POLE3NT	POLA1	POLA1	13|12|4	29	9.67	3	1|0|0	1	1	1	1	1	6.66	29	0
POLE3NT	SUGT1	SUGT1	26|24|4	54	18	3	0|0|0	1	1	1	1	1	7.72	180	0
POLE3NT	ZC3HAV1	ZC3HAV1	25|24|6	55	18.33	3	2|0|0	0.99	1	0.99	1	0.99	3.9	27.5	0
POLE3NT	CLINT1	CLINT1	25|22|5	52	17.33	3	0|0|0	1	1	1	1	1	9.4	173.33	0
POLE3NT	ATXN2L	ATXN2L	37|48|6	91	30.33	3	0|0|0	1	1	1	1	1	11.04	303.33	0
POLE3NT	RBBP7	RBBP7	7|8|6	21	7	3	3|0|0	0.96	0.97	0.96	0.97	0.96	2.67	7	0.01
POLE3NT	RNF219	RNF219	45|24|14	83	27.67	3	0|0|0	1	1	1	1	1	23.41	276.67	0
POLE3NT	UBAP2L	UBAP2L	46|36|12	94	31.33	3	0|0|0	1	1	1	1	1	20.39	313.33	0
POLE3NT	STRN3	STRN3	22|23|4	49	16.33	3	0|0|0	1	1	1	1	1	7.72	163.33	0
POLE3NT	RPS25	RPS25	8|11|5	24	8	3	2|0|0	0.98	1	0.98	1	0.98	3.18	12	0
POLE3NT	RPS23	RPS23	11|8|4	23	7.67	3	2|0|0	0.97	1	0.97	1	0.97	2.43	11.5	0
POLE3NT	RPS20	RPS20	14|13|7	34	11.33	3	4|0|0	0.97	0.99	0.97	0.99	0.97	2.54	8.5	0
POLE3NT	GTPBP4	GTPBP4	14|14|4	32	10.67	3	1|0|0	1	1	1	1	1	6.66	32	0
POLE3NT	NOP56	NOP56	54|44|13	111	37	3	5|0|1	0.99	1	0.99	1	0.99	3.82	18.5	0
POLE3NT	UBAP2	UBAP2	13|14|2	29	9.67	3	0|0|0	0.99	1	0.99	1	0.99	4.13	96.67	0
POLE3NT	RBM27	RBM27	51|59|19	129	43	3	0|0|0	1	1	1	1	1	30.85	430	0
POLE3NT	RPS13	RPS13	15|22|11	48	16	3	7|0|0	0.96	0.99	0.96	0.99	0.96	2.62	6.86	0
POLE3NT	RPS17	RPS17	11|10|3	24	8	3	0|0|0	1	1	1	1	1	5.98	80	0
POLE3NT	TXNL1	TXNL1	29|28|11	68	22.67	3	0|0|0	1	1	1	1	1	18.86	226.67	0
POLE3NT	G3BP1	G3BP1	19|21|7	47	15.67	3	3|0|0	0.99	1	0.99	1	0.99	3.14	15.67	0
POLE3NT	APBB1	APBB1	32|24|5	61	20.33	3	0|0|0	1	1	1	1	1	9.4	203.33	0
POLE3NT	HMGN2	HMGN2	8|8|4	20	6.67	3	0|0|0	1	1	1	1	1	7.72	66.67	0
POLE3NT	CHRAC1	CHRAC1	22|22|10	54	18	3	0|0|0	1	1	1	1	1	17.33	180	0
POLE3NT	MYBBP1A	MYBBP1A	80|61|12	153	51	3	10|0|0	0.95	1	0.95	1	0.95	1.82	15.3	0.01
POLE3NT	RPL24	RPL24	12|12|8	32	10.67	3	3|1|1	1	1	1	1	1	4.55	6.4	0
POLE3NT	POLE	POLE	25|17|3	45	15	3	0|0|0	1	1	1	1	1	5.98	150	0
POLE3NT	EPS15	EPS15	28|18|2	48	16	3	0|0|0	0.99	1	0.99	1	0.99	4.13	160	0
POLE3NT	LBR	LBR	23|18|5	46	15.33	3	4|0|0	0.95	1	0.95	1	0.95	1.69	11.5	0.01
POLE3NT	SYNCRIP	SYNCRIP	20|21|6	47	15.67	3	3|0|0	0.98	1	0.98	1	0.98	2.67	15.67	0
POLE3NT	VIM	VIM	102|95|58	255	85	3	8|1|2	1	1	1	1	1	12.99	23.18	0
POLE3NT	YEATS2	YEATS2	91|75|16	182	60.67	3	0|0|0	1	1	1	1	1	26.4	606.67	0
POLE3NT	CEP170	CEP170	50|32|3	85	28.33	3	1|0|0	0.99	1	0.99	1	0.99	4.18	85	0
POLE3NT	CGN	CGN	65|43|4	112	37.33	3	0|0|0	1	1	1	1	1	7.72	373.33	0
POLE3NT	A0A0U1RQK7	EIF4G3	86|79|24	189	63	3	0|0|0	1	1	1	1	1	38.2	630	0
POLE3NT	IGF2BP1	IGF2BP1	30|28|12	70	23.33	3	6|0|0	0.98	1	0.98	1	0.98	3.12	11.67	0
POLE3NT	NAT10	NAT10	55|41|8	104	34.67	3	4|0|0	0.98	1	0.98	1	0.98	2.89	26	0
POLE3NT	HNRNPD	HNRNPD	16|14|3	33	11	3	2|0|0	0.95	1	0.95	1	0.95	1.64	16.5	0.01
POLE3NT	DVL2	DVL2	59|54|31	144	48	3	0|0|0	1	1	1	1	1	48.39	480	0
POLE3NT	DVL3	DVL3	37|35|16	88	29.33	3	0|0|0	1	1	1	1	1	26.4	293.33	0
POLE3NT	NSFL1C	NSFL1C	27|28|8	63	21	3	0|0|0	1	1	1	1	1	14.22	210	0
POLE3NT	NCAPH	NCAPH	21|23|2	46	15.33	3	0|0|0	0.99	1	0.99	1	0.99	4.13	153.33	0
POLE3NT	NONO	NONO	68|72|37	177	59	3	22|0|0	0.99	1	0.99	1	0.99	3.45	8.05	0
POLE3NT	POLE3	POLE3	114|101|63	278	92.67	3	0|0|0	1	1	1	1	1	94.32	926.67	0
POLE3NT	TBC1D15	TBC1D15	34|33|7	74	24.67	3	1|0|0	1	1	1	1	1	15.31	74	0
POLE3NT	TPD52L2	TPD52L2	14|13|4	31	10.33	3	0|0|0	1	1	1	1	1	7.72	103.33	0
POLE3NT	MAP4	MAP4	74|77|23	174	58	3	0|0|0	1	1	1	1	1	36.74	580	0
POLE3NT	SON	SON	7|6|2	15	5	3	0|0|0	0.99	1	0.99	1	0.99	4.13	50	0
POLE3NT	SERPINA6	SERPINA6	4|6|5	15	5	3	0|0|0	1	1	1	1	1	7.72	50	0
POLE3NT	CKAP5	CKAP5	65|52|9	126	42	3	3|0|0	0.99	1	0.99	1	0.99	4.02	42	0
POLE3NT	ERBB2IP	ERBB2IP	12|5|2	19	6.33	3	0|0|0	0.99	1	0.99	1	0.99	4.13	63.33	0
POLE3NT	TMOD3	TMOD3	10|9|2	21	7	3	0|0|0	0.99	1	0.99	1	0.99	4.13	70	0
POLE3NT	XRN1	XRN1	18|13|2	33	11	3	0|0|0	0.99	1	0.99	1	0.99	4.13	110	0
POLE3NT	HDLBP	HDLBP	97|80|30	207	69	3	0|0|0	1	1	1	1	1	46.94	690	0
POLE3NT	EEF1B2	EEF1B2	5|8|4	17	5.67	3	0|0|0	1	1	1	1	1	7.72	56.67	0
POLE3NT	STAU1	STAU1	30|25|6	61	20.33	3	0|0|0	1	1	1	1	1	11.04	203.33	0
POLE3NT	STAU2	STAU2	28|24|3	55	18.33	3	0|0|0	1	1	1	1	1	5.98	183.33	0
POLE3NT	BICD2	BICD2	15|14|2	31	10.33	3	0|0|0	0.99	1	0.99	1	0.99	4.13	103.33	0
POLE3NT	HIST1H4A	HIST1H4A	102|115|60	277	92.33	3	37|16|24	0.67	1	0.67	1	0.67	-15.23	3.6	0.17
POLE3NT	RNF10	RNF10	2|2|0	4	1.33	3	0|0|0	0.66	0.98	0.66	0.98	0.66	-0.41	13.33	0.23
POLE3NT	NCBP1	NCBP1	8|4|0	12	4	3	5|0|0	0.5	0.92	0.5	0.92	0.5	-5.95	2.4	0.28
POLE3NT	HSPA4	HSPA4	8|5|0	13	4.33	3	35|0|0	0	0	0	0	0	-48.69	0.37	0.51
POLE3NT	NELFB	NELFB	4|2|0	6	2	3	4|0|0	0.33	0.74	0.33	0.74	0.33	-4.47	1.5	0.33
POLE3NT	HSPA9	HSPA9	1|1|0	2	0.67	3	17|2|4	0	0	0	0	0	-31.62	0.09	0.51
POLE3NT	HSPA8	HSPA8	18|19|12	49	16.33	3	39|7|9	0	0	0	0	0	-46.83	0.89	0.51
POLE3NT	SSFA2	SSFA2	9|5|0	14	4.67	3	1|0|0	0.67	1	0.67	1	0.67	-1.21	14	0.15
POLE3NT	NELFE	NELFE	0|1|0	1	0.33	3	0|0|0	0	0	0	0	0	-0.41	3.33	0.51
POLE3NT	PDCD10	PDCD10	1|2|0	3	1	3	7|0|0	0	0	0	0	0	-8.36	0.43	0.51
POLE3NT	AGK	AGK	2|2|0	4	1.33	3	4|0|0	0.17	0.26	0.17	0.26	0.17	-4.47	1	0.42
POLE3NT	ASS1	ASS1	5|5|0	10	3.33	3	7|0|0	0.25	0.37	0.25	0.37	0.25	-8.36	1.43	0.4
POLE3NT	STK26	STK26	2|3|0	5	1.67	3	2|0|0	0.51	0.84	0.51	0.84	0.51	-2.58	2.5	0.28
POLE3NT	ZC3H15	ZC3H15	6|4|0	10	3.33	3	0|0|0	0.67	1	0.67	1	0.67	-0.41	33.33	0.17
POLE3NT	SPTLC1	SPTLC1	0|1|0	1	0.33	3	1|0|0	0	0	0	0	0	-1.21	1	0.51
POLE3NT	ZC3H18	ZC3H18	4|4|0	8	2.67	3	0|0|0	0.67	1	0.67	1	0.67	-0.41	26.67	0.18
POLE3NT	ABCD3	ABCD3	3|0|0	3	1	3	1|0|0	0.33	0.98	0.33	0.98	0.33	-1.21	3	0.34
POLE3NT	ZSWIM8	ZSWIM8	3|0|0	3	1	3	1|0|0	0.33	0.98	0.33	0.98	0.33	-1.21	3	0.34
POLE3NT	DHX8	DHX8	1|0|0	1	0.33	3	0|0|0	0	0	0	0	0	-0.41	3.33	0.51
POLE3NT	DHX9	DHX9	114|98|52	264	88	3	59|5|4	0.64	0.98	0.64	0.98	0.64	-14.85	3.88	0.24
POLE3NT	DIMT1	DIMT1	6|3|0	9	3	3	0|0|0	0.67	1	0.67	1	0.67	-0.41	30	0.19
POLE3NT	OSGEP	OSGEP	3|3|0	6	2	3	4|0|0	0.36	0.54	0.36	0.54	0.36	-4.47	1.5	0.31
POLE3NT	NUP98	NUP98	6|2|0	8	2.67	3	3|0|0	0.47	0.94	0.47	0.94	0.47	-3	2.67	0.29
POLE3NT	NUP93	NUP93	16|10|1	27	9	3	11|0|0	0.49	0.93	0.49	0.93	0.49	-11.28	2.45	0.29
POLE3NT	GK	GK	3|2|0	5	1.67	3	4|0|0	0.26	0.54	0.26	0.54	0.26	-4.47	1.25	0.4
POLE3NT	PTRH2	PTRH2	3|3|0	6	2	3	2|0|0	0.56	0.84	0.56	0.84	0.56	-2.58	3	0.27
POLE3NT	TRAPPC3	TRAPPC3	1|1|0	2	0.67	3	6|0|0	0	0	0	0	0	-6.84	0.33	0.51
POLE3NT	GTSE1	GTSE1	0|1|0	1	0.33	3	0|0|0	0	0	0	0	0	-0.41	3.33	0.51
POLE3NT	TRAPPC5	TRAPPC5	2|3|0	5	1.67	3	0|0|0	0.66	1	0.66	1	0.66	-0.41	16.67	0.22
POLE3NT	ACLY	ACLY	81|67|28	176	58.67	3	54|0|5	0.37	0.91	0.37	0.91	0.37	-28.04	2.98	0.31
POLE3NT	ATP2A1	ATP2A1	0|1|0	1	0.33	3	1|0|0	0	0	0	0	0	-1.21	1	0.51
POLE3NT	ATP2A2	ATP2A2	44|30|5	79	26.33	3	27|0|2	0.44	0.96	0.44	0.96	0.44	-26.38	2.72	0.3
POLE3NT	ALDH3A2	ALDH3A2	10|7|0	17	5.67	3	3|0|0	0.65	0.99	0.65	0.99	0.65	-3	5.67	0.24
POLE3NT	KIAA1279	KIAA1279	5|3|0	8	2.67	3	10|0|0	0.01	0.03	0.01	0.03	0.01	-12.47	0.8	0.47
POLE3NT	MGST3	MGST3	2|2|2	6	2	3	2|1|0	0.36	0.36	0.36	0.36	0.36	-0.59	2	0.31
POLE3NT	GTF3C1	GTF3C1	3|2|0	5	1.67	3	0|0|0	0.66	1	0.66	1	0.66	-0.41	16.67	0.22
POLE3NT	MGST1	MGST1	1|1|0	2	0.67	3	1|0|0	0	0	0	0	0	-1.21	2	0.51
POLE3NT	DENND4A	DENND4A	5|1|0	6	2	3	0|0|0	0.33	1	0.33	1	0.33	-0.41	20	0.32
POLE3NT	GTF3C5	GTF3C5	8|5|0	13	4.33	3	1|0|0	0.67	1	0.67	1	0.67	-1.21	13	0.15
POLE3NT	GTF3C4	GTF3C4	1|2|0	3	1	3	0|0|0	0.33	0.98	0.33	0.98	0.33	-0.41	10	0.34
POLE3NT	XPO1	XPO1	58|48|2	108	36	3	30|0|0	0.65	0.98	0.65	0.98	0.65	-34.54	3.6	0.24
POLE3NT	XPO5	XPO5	19|11|0	30	10	3	19|0|0	0.17	0.52	0.17	0.52	0.17	-25.29	1.58	0.42
POLE3NT	XPO7	XPO7	11|7|0	18	6	3	13|0|0	0.12	0.36	0.12	0.36	0.12	-16.69	1.38	0.43
POLE3NT	BACH2	BACH2	0|1|0	1	0.33	3	0|0|0	0	0	0	0	0	-0.41	3.33	0.51
POLE3NT	BACH1	BACH1	4|2|0	6	2	3	0|0|0	0.66	1	0.66	1	0.66	-0.41	20	0.21
POLE3NT	TTK	TTK	1|0|0	1	0.33	3	0|0|0	0	0	0	0	0	-0.41	3.33	0.51
POLE3NT	GMDS	GMDS	2|1|0	3	1	3	4|0|0	0.09	0.26	0.09	0.26	0.09	-4.47	0.75	0.44
POLE3NT	TIPRL	TIPRL	5|4|0	9	3	3	8|0|0	0.09	0.19	0.09	0.19	0.09	-9.86	1.12	0.43
POLE3NT	PSMG1	PSMG1	3|2|1	6	2	3	5|0|0	0.14	0.31	0.14	0.31	0.14	-4.04	1.2	0.42
POLE3NT	AGPAT1	AGPAT1	1|1|0	2	0.67	3	0|0|0	0	0	0	0	0	-0.41	6.67	0.51
POLE3NT	EPS15L1	EPS15L1	5|3|0	8	2.67	3	0|0|0	0.67	1	0.67	1	0.67	-0.41	26.67	0.19
POLE3NT	C2ORF44	C2ORF44	10|7|0	17	5.67	3	0|0|0	0.67	1	0.67	1	0.67	-0.41	56.67	0.13
POLE3NT	GART	GART	73|53|22	148	49.33	3	34|1|1	0.65	0.99	0.65	0.99	0.65	-11.35	4.11	0.24
POLE3NT	GARS	GARS	18|10|0	28	9.33	3	28|0|0	0	0	0	0	0	-38.38	1	0.49
POLE3NT	SNRPB2	SNRPB2	6|5|0	11	3.67	3	2|0|0	0.65	0.98	0.65	0.98	0.65	-2.58	5.5	0.24
POLE3NT	A8K968	EPB41L3	25|25|1	51	17	3	6|0|0	0.66	1	0.66	1	0.66	-4.75	8.5	0.21
POLE3NT	ATAD5	ATAD5	1|1|1	3	1	3	1|0|1	0	0	0	0	0	-0.84	1.5	0.51
POLE3NT	HLCS	HLCS	7|4|1	12	4	3	28|4|1	0	0	0	0	0	-42.12	0.36	0.51
POLE3NT	ATAD1	ATAD1	7|4|0	11	3.67	3	2|0|0	0.64	0.99	0.64	0.99	0.64	-2.58	5.5	0.24
POLE3NT	IBTK	IBTK	9|4|1	14	4.67	3	0|0|0	0.67	1	0.67	1	0.67	2.1	46.67	0.17
POLE3NT	PSMD13	PSMD13	4|4|0	8	2.67	3	19|0|0	0	0	0	0	0	-25.29	0.42	0.51
POLE3NT	PSMD12	PSMD12	13|10|1	24	8	3	17|0|1	0.01	0.04	0.01	0.04	0.01	-20.66	1.33	0.46
POLE3NT	GIT1	GIT1	8|6|0	14	4.67	3	0|0|0	0.67	1	0.67	1	0.67	-0.41	46.67	0.14
POLE3NT	UTP20	UTP20	2|0|0	2	0.67	3	0|0|0	0.33	0.98	0.33	0.98	0.33	-0.41	6.67	0.34
POLE3NT	GANAB	GANAB	56|41|5	102	34	3	62|0|11	0	0	0	0	0	-86.93	1.4	0.5
POLE3NT	NUP133	NUP133	2|0|0	2	0.67	3	5|0|0	0.03	0.1	0.03	0.1	0.03	-5.95	0.4	0.45
POLE3NT	VAPB	VAPB	4|4|0	8	2.67	3	5|0|0	0.38	0.57	0.38	0.57	0.38	-5.95	1.6	0.31
POLE3NT	VAPA	VAPA	14|14|5	33	11	3	8|0|0	0.7	0.95	0.7	0.95	0.7	-1.44	4.12	0.05
POLE3NT	NDUFAF4	NDUFAF4	1|0|0	1	0.33	3	3|0|0	0	0	0	0	0	-3	0.33	0.51
POLE3NT	EXOSC10	EXOSC10	9|6|0	15	5	3	0|0|0	0.67	1	0.67	1	0.67	-0.41	50	0.14
POLE3NT	ARF3	ARF3	16|15|9	40	13.33	3	16|0|1	0.23	0.42	0.23	0.42	0.23	-6.06	2.35	0.41
POLE3NT	ARF6	ARF6	4|1|0	5	1.67	3	2|0|0	0.31	0.92	0.31	0.92	0.31	-2.58	2.5	0.37
POLE3NT	ARF5	ARF5	6|4|1	11	3.67	3	3|0|0	0.59	0.94	0.59	0.94	0.59	-1.59	3.67	0.26
POLE3NT	ARF4	ARF4	15|10|5	30	10	3	13|0|2	0.21	0.58	0.21	0.58	0.21	-9.3	2	0.41
POLE3NT	AP3D1	AP3D1	27|21|0	48	16	3	5|0|0	0.67	1	0.67	1	0.67	-5.95	9.6	0.2
POLE3NT	SULT1A2	SULT1A2	0|2|0	2	0.67	3	1|0|0	0.29	0.88	0.29	0.88	0.29	-1.21	2	0.38
POLE3NT	COX4I1	COX4I1	10|13|6	29	9.67	3	11|0|0	0.48	0.85	0.48	0.85	0.48	-3.29	2.64	0.29
POLE3NT	NOL9	NOL9	5|1|0	6	2	3	0|0|0	0.33	1	0.33	1	0.33	-0.41	20	0.32
POLE3NT	SAR1A	SAR1A	5|6|2	13	4.33	3	8|1|1	0.03	0.07	0.03	0.07	0.03	-8.27	1.3	0.46
POLE3NT	NFRKB	NFRKB	1|0|1	2	0.67	3	0|0|0	0	0	0	0	0	-0.41	6.67	0.51
POLE3NT	FOXO3	FOXO3	2|0|0	2	0.67	3	0|0|0	0.33	0.98	0.33	0.98	0.33	-0.41	6.67	0.34
POLE3NT	NIPSNAP1	NIPSNAP1	2|2|0	4	1.33	3	6|0|0	0	0	0	0	0	-6.84	0.67	0.51
POLE3NT	RIC8A	RIC8A	1|1|0	2	0.67	3	2|0|0	0	0	0	0	0	-2.58	1	0.51
POLE3NT	RLF	RLF	0|1|0	1	0.33	3	0|0|0	0	0	0	0	0	-0.41	3.33	0.51
POLE3NT	ATP1A1	ATP1A1	27|20|9	56	18.67	3	37|1|2	0	0	0	0	0	-32.87	1.4	0.5
POLE3NT	CDC42	CDC42	9|2|0	11	3.67	3	7|0|0	0.29	0.88	0.29	0.88	0.29	-8.36	1.57	0.38
POLE3NT	ADPGK	ADPGK	1|2|0	3	1	3	1|0|0	0.29	0.88	0.29	0.88	0.29	-1.21	3	0.38
POLE3NT	HMGB3	HMGB3	4|5|0	9	3	3	0|0|0	0.67	1	0.67	1	0.67	-0.41	30	0.17
POLE3NT	HMGB2	HMGB2	5|5|0	10	3.33	3	0|0|0	0.67	1	0.67	1	0.67	-0.41	33.33	0.16
POLE3NT	HMGB1	HMGB1	7|5|0	12	4	3	8|0|0	0.26	0.58	0.26	0.58	0.26	-9.86	1.5	0.4
POLE3NT	RAB2A	RAB2A	12|6|2	20	6.67	3	13|0|1	0.11	0.32	0.11	0.32	0.11	-13.1	1.43	0.43
POLE3NT	CHAF1A	CHAF1A	3|1|0	4	1.33	3	0|0|0	0.33	1	0.33	1	0.33	-0.41	13.33	0.32
POLE3NT	CHAF1B	CHAF1B	3|1|0	4	1.33	3	2|0|0	0.28	0.84	0.28	0.84	0.28	-2.58	2	0.39
POLE3NT	FRG1	FRG1	3|3|0	6	2	3	0|0|0	0.66	1	0.66	1	0.66	-0.41	20	0.2
POLE3NT	SNAP47	SNAP47	1|0|0	1	0.33	3	0|0|0	0	0	0	0	0	-0.41	3.33	0.51
POLE3NT	UBTF	UBTF	2|1|0	3	1	3	0|0|0	0.33	0.98	0.33	0.98	0.33	-0.41	10	0.34
POLE3NT	CDCA2	CDCA2	2|2|0	4	1.33	3	0|0|0	0.66	0.98	0.66	0.98	0.66	-0.41	13.33	0.23
POLE3NT	IRAK1	IRAK1	18|13|0	31	10.33	3	0|0|0	0.67	1	0.67	1	0.67	-0.41	103.33	0.09
POLE3NT	TIMM50	TIMM50	16|14|1	31	10.33	3	13|0|1	0.47	0.81	0.47	0.81	0.47	-15.36	2.21	0.29
POLE3NT	PPP2R2A	PPP2R2A	4|2|0	6	2	3	13|0|0	0	0	0	0	0	-16.69	0.46	0.51
POLE3NT	NOLC1	NOLC1	6|6|0	12	4	3	0|0|0	0.67	1	0.67	1	0.67	-0.41	40	0.15
POLE3NT	FGFR1OP	FGFR1OP	8|4|0	12	4	3	0|0|0	0.67	1	0.67	1	0.67	-0.41	40	0.17
POLE3NT	RAB21	RAB21	6|4|0	10	3.33	3	11|0|0	0.01	0.04	0.01	0.04	0.01	-13.98	0.91	0.47
POLE3NT	SNW1	SNW1	5|4|0	9	3	3	0|0|0	0.67	1	0.67	1	0.67	-0.41	30	0.17
POLE3NT	THAP4	THAP4	1|1|0	2	0.67	3	0|0|0	0	0	0	0	0	-0.41	6.67	0.51
POLE3NT	PNP	PNP	12|7|1	20	6.67	3	16|0|1	0.01	0.04	0.01	0.04	0.01	-19.43	1.18	0.46
POLE3NT	CYB5B	CYB5B	4|3|0	7	2.33	3	4|0|0	0.43	0.74	0.43	0.74	0.43	-4.47	1.75	0.3
POLE3NT	ACTR1A	ACTR1A	6|4|0	10	3.33	3	13|0|0	0	0	0	0	0	-16.69	0.77	0.48
POLE3NT	PNN	PNN	0|0|1	1	0.33	3	0|0|0	0	0	0	0	0	-0.41	3.33	0.51
POLE3NT	WDR70	WDR70	7|7|0	14	4.67	3	0|0|0	0.67	1	0.67	1	0.67	-0.41	46.67	0.13
POLE3NT	CHID1	CHID1	3|0|0	3	1	3	0|0|0	0.33	1	0.33	1	0.33	-0.41	10	0.32
POLE3NT	WDR75	WDR75	20|18|1	39	13	3	1|0|0	0.67	1	0.67	1	0.67	0.19	39	0.06
POLE3NT	RPN1	RPN1	53|45|11	109	36.33	3	25|0|1	0.65	0.98	0.65	0.98	0.65	-13.17	4.19	0.24
POLE3NT	RPN2	RPN2	19|14|1	34	11.33	3	16|0|0	0.38	0.84	0.38	0.84	0.38	-17.89	2.13	0.31
POLE3NT	NAP1L4	NAP1L4	2|1|0	3	1	3	0|0|0	0.33	0.98	0.33	0.98	0.33	-0.41	10	0.34
POLE3NT	PRPF8	PRPF8	96|71|6	173	57.67	3	57|0|0	0.55	0.98	0.55	0.98	0.55	-61.58	3.04	0.27
POLE3NT	PRPF3	PRPF3	2|1|0	3	1	3	0|0|0	0.33	0.98	0.33	0.98	0.33	-0.41	10	0.34
POLE3NT	FAU	FAU	2|2|1	5	1.67	3	0|0|0	0.66	0.98	0.66	0.98	0.66	2.1	16.67	0.23
POLE3NT	PRPF4	PRPF4	2|1|0	3	1	3	0|0|0	0.33	0.98	0.33	0.98	0.33	-0.41	10	0.34
POLE3NT	PRPF6	PRPF6	20|10|1	31	10.33	3	1|0|0	0.67	1	0.67	1	0.67	0.19	31	0.08
POLE3NT	C7ORF50	C7ORF50	2|1|0	3	1	3	0|0|0	0.33	0.98	0.33	0.98	0.33	-0.41	10	0.34
POLE3NT	ZFHX4	ZFHX4	1|1|0	2	0.67	3	0|0|0	0	0	0	0	0	-0.41	6.67	0.51
POLE3NT	KNDC1	KNDC1	0|2|0	2	0.67	3	1|0|0	0.29	0.88	0.29	0.88	0.29	-1.21	2	0.38
POLE3NT	ZMPSTE24	ZMPSTE24	11|11|4	26	8.67	3	4|0|0	0.9	0.98	0.9	0.98	0.9	1.04	6.5	0.01
POLE3NT	AAGAB	AAGAB	0|0|2	2	0.67	3	0|0|0	0.33	0.98	0.33	0.98	0.33	-0.41	6.67	0.34
POLE3NT	LPCAT1	LPCAT1	2|0|0	2	0.67	3	0|0|0	0.33	0.98	0.33	0.98	0.33	-0.41	6.67	0.34
POLE3NT	TBL2	TBL2	4|2|0	6	2	3	1|0|0	0.63	1	0.63	1	0.63	-1.21	6	0.25
POLE3NT	TBL3	TBL3	20|9|2	31	10.33	3	5|0|0	0.68	1	0.68	1	0.68	-2.16	6.2	0.06
POLE3NT	THOC2	THOC2	13|8|0	21	7	3	0|0|0	0.67	1	0.67	1	0.67	-0.41	70	0.12
POLE3NT	C1ORF123	C1ORF123	3|3|0	6	2	3	0|0|0	0.66	1	0.66	1	0.66	-0.41	20	0.2
POLE3NT	RFX5	RFX5	0|1|0	1	0.33	3	0|0|0	0	0	0	0	0	-0.41	3.33	0.51
POLE3NT	PGAM5	PGAM5	15|11|1	27	9	3	9|0|0	0.61	0.95	0.61	0.95	0.61	-8.45	3	0.26
POLE3NT	PAK4	PAK4	2|3|0	5	1.67	3	0|0|0	0.66	1	0.66	1	0.66	-0.41	16.67	0.22
POLE3NT	MAVS	MAVS	8|3|0	11	3.67	3	0|0|0	0.67	1	0.67	1	0.67	-0.41	36.67	0.19
POLE3NT	UQCRC2	UQCRC2	14|6|1	21	7	3	18|0|0	0.03	0.09	0.03	0.09	0.03	-20.58	1.17	0.46
POLE3NT	XPNPEP1	XPNPEP1	3|0|0	3	1	3	5|0|0	0.1	0.31	0.1	0.31	0.1	-5.95	0.6	0.43
POLE3NT	TMEM43	TMEM43	15|13|1	29	9.67	3	10|0|0	0.61	0.94	0.61	0.94	0.61	-9.86	2.9	0.26
POLE3NT	NUP88	NUP88	0|2|0	2	0.67	3	1|0|0	0.29	0.88	0.29	0.88	0.29	-1.21	2	0.38
POLE3NT	MAZ	MAZ	2|1|0	3	1	3	0|0|0	0.33	0.98	0.33	0.98	0.33	-0.41	10	0.34
POLE3NT	ADNP	ADNP	17|15|1	33	11	3	0|0|0	0.67	1	0.67	1	0.67	2.1	110	0.08
POLE3NT	NSDHL	NSDHL	6|4|0	10	3.33	3	5|0|0	0.47	0.84	0.47	0.84	0.47	-5.95	2	0.29
POLE3NT	COPS3	COPS3	8|8|3	19	6.33	3	6|0|1	0.56	0.82	0.56	0.82	0.56	-3.13	2.71	0.27
POLE3NT	KHDRBS1	KHDRBS1	13|15|2	30	10	3	8|0|0	0.63	0.96	0.63	0.96	0.63	-5.77	3.75	0.24
POLE3NT	NUP85	NUP85	1|1|0	2	0.67	3	4|0|0	0	0	0	0	0	-4.47	0.5	0.51
POLE3NT	COPS5	COPS5	5|2|0	7	2.33	3	9|0|0	0.03	0.08	0.03	0.08	0.03	-10.95	0.78	0.46
POLE3NT	YTHDF3	YTHDF3	4|5|0	9	3	3	0|0|0	0.67	1	0.67	1	0.67	-0.41	30	0.17
POLE3NT	YTHDF2	YTHDF2	5|6|2	13	4.33	3	5|0|0	0.56	0.84	0.56	0.84	0.56	-2.16	2.6	0.27
POLE3NT	YTHDF1	YTHDF1	1|1|0	2	0.67	3	0|0|0	0	0	0	0	0	-0.41	6.67	0.51
POLE3NT	MED1	MED1	2|0|0	2	0.67	3	0|0|0	0.33	0.98	0.33	0.98	0.33	-0.41	6.67	0.34
POLE3NT	ZNF598	ZNF598	3|1|0	4	1.33	3	0|0|0	0.33	1	0.33	1	0.33	-0.41	13.33	0.32
POLE3NT	CEP97	CEP97	1|1|0	2	0.67	3	0|0|0	0	0	0	0	0	-0.41	6.67	0.51
POLE3NT	SUB1	SUB1	4|4|1	9	3	3	2|0|0	0.61	0.92	0.61	0.92	0.61	-0.53	4.5	0.25
POLE3NT	TKT	TKT	66|62|40	168	56	3	61|1|9	0	0	0	0	0	-27.5	2.37	0.49
POLE3NT	FDFT1	FDFT1	12|6|2	20	6.67	3	3|0|0	0.8	0.99	0.8	0.99	0.8	-0.08	6.67	0.03
POLE3NT	TARS2	TARS2	11|5|0	16	5.33	3	6|0|0	0.51	0.95	0.51	0.95	0.51	-6.84	2.67	0.28
POLE3NT	DPYSL2	DPYSL2	2|4|0	6	2	3	1|0|0	0.63	1	0.63	1	0.63	-1.21	6	0.25
POLE3NT	DPYSL3	DPYSL3	2|2|0	4	1.33	3	1|0|0	0.59	0.88	0.59	0.88	0.59	-1.21	4	0.26
POLE3NT	DLD	DLD	3|3|0	6	2	3	8|0|0	0.01	0.02	0.01	0.02	0.01	-9.86	0.75	0.47
POLE3NT	NUDT5	NUDT5	0|1|0	1	0.33	3	0|0|0	0	0	0	0	0	-0.41	3.33	0.51
POLE3NT	TK1	TK1	1|0|0	1	0.33	3	0|0|0	0	0	0	0	0	-0.41	3.33	0.51
POLE3NT	ARGLU1	ARGLU1	0|3|0	3	1	3	5|2|2	0	0	0	0	0	-11.95	0.33	0.51
POLE3NT	LARS	LARS	62|51|11	124	41.33	3	37|0|0	0.64	0.98	0.64	0.98	0.64	-25.82	3.35	0.24
POLE3NT	PPP5C	PPP5C	8|7|2	17	5.67	3	13|0|0	0.02	0.04	0.02	0.04	0.02	-11.63	1.31	0.46
POLE3NT	DHX40	DHX40	2|1|0	3	1	3	0|0|0	0.33	0.98	0.33	0.98	0.33	-0.41	10	0.34
POLE3NT	PFN1	PFN1	1|2|0	3	1	3	15|6|6	0	0	0	0	0	-37.97	0.11	0.51
POLE3NT	TMEM214	TMEM214	2|1|0	3	1	3	0|0|0	0.33	0.98	0.33	0.98	0.33	-0.41	10	0.34
POLE3NT	KDM3B	KDM3B	3|1|0	4	1.33	3	0|0|0	0.33	1	0.33	1	0.33	-0.41	13.33	0.32
POLE3NT	GTPBP1	GTPBP1	9|9|0	18	6	3	1|0|0	0.67	1	0.67	1	0.67	-1.21	18	0.1
POLE3NT	COX15	COX15	6|2|0	8	2.67	3	0|0|0	0.66	1	0.66	1	0.66	-0.41	26.67	0.21
POLE3NT	SSB	SSB	9|9|2	20	6.67	3	16|0|0	0	0.01	0	0.01	0	-15.5	1.25	0.48
POLE3NT	MDN1	MDN1	1|0|0	1	0.33	3	3|0|1	0	0	0	0	0	-4.8	0.25	0.51
POLE3NT	EPHX1	EPHX1	7|8|2	17	5.67	3	6|0|0	0.58	0.89	0.58	0.89	0.58	-3.32	2.83	0.27
POLE3NT	H1FX	H1FX	3|3|0	6	2	3	0|0|0	0.66	1	0.66	1	0.66	-0.41	20	0.2
POLE3NT	PRKAA1	PRKAA1	3|1|0	4	1.33	3	1|0|0	0.33	0.98	0.33	0.98	0.33	-1.21	4	0.34
POLE3NT	AMPD2	AMPD2	2|0|0	2	0.67	3	1|0|0	0.29	0.88	0.29	0.88	0.29	-1.21	2	0.38
POLE3NT	RPLP0	RPLP0	21|23|11	55	18.33	3	26|6|6	0	0	0	0	0	-27.67	1.45	0.5
POLE3NT	TEX10	TEX10	10|9|0	19	6.33	3	0|0|0	0.67	1	0.67	1	0.67	-0.41	63.33	0.12
POLE3NT	EIF2B1	EIF2B1	19|16|2	37	12.33	3	12|0|0	0.62	0.95	0.62	0.95	0.62	-10.27	3.08	0.25
POLE3NT	MAGT1	MAGT1	2|0|0	2	0.67	3	1|0|0	0.29	0.88	0.29	0.88	0.29	-1.21	2	0.38
POLE3NT	CFAP20	CFAP20	2|2|0	4	1.33	3	1|0|0	0.59	0.88	0.59	0.88	0.59	-1.21	4	0.26
POLE3NT	RPS6KB1	RPS6KB1	2|2|0	4	1.33	3	1|0|0	0.59	0.88	0.59	0.88	0.59	-1.21	4	0.26
POLE3NT	SNRPA1	SNRPA1	6|6|0	12	4	3	0|0|0	0.67	1	0.67	1	0.67	-0.41	40	0.15
POLE3NT	ETF1	ETF1	3|6|0	9	3	3	10|0|0	0.03	0.09	0.03	0.09	0.03	-12.47	0.9	0.46
POLE3NT	UTP15	UTP15	4|2|0	6	2	3	1|0|0	0.63	1	0.63	1	0.63	-1.21	6	0.25
POLE3NT	UTP18	UTP18	3|3|0	6	2	3	1|0|0	0.66	0.98	0.66	0.98	0.66	-1.21	6	0.23
POLE3NT	CLIC4	CLIC4	4|3|0	7	2.33	3	8|0|0	0.03	0.07	0.03	0.07	0.03	-9.86	0.88	0.46
POLE3NT	NUP107	NUP107	11|4|0	15	5	3	11|0|0	0.23	0.69	0.23	0.69	0.23	-13.98	1.36	0.41
POLE3NT	UGDH	UGDH	1|0|0	1	0.33	3	4|0|0	0	0	0	0	0	-4.47	0.25	0.51
POLE3NT	KIAA0020	KIAA0020	5|1|0	6	2	3	1|0|0	0.33	1	0.33	1	0.33	-1.21	6	0.32
POLE3NT	YKT6	YKT6	6|4|2	12	4	3	5|0|0	0.5	0.84	0.5	0.84	0.5	-2.16	2.4	0.28
POLE3NT	BBX	BBX	2|1|0	3	1	3	0|0|0	0.33	0.98	0.33	0.98	0.33	-0.41	10	0.34
POLE3NT	RPS4X	RPS4X	26|26|11	63	21	3	20|1|1	0.53	0.8	0.53	0.8	0.53	-8.98	2.86	0.28
POLE3NT	API5	API5	18|16|1	35	11.67	3	11|0|0	0.63	0.95	0.63	0.95	0.63	-11.28	3.18	0.25
POLE3NT	PPAN	PPAN	3|4|0	7	2.33	3	0|0|0	0.67	1	0.67	1	0.67	-0.41	23.33	0.19
POLE3NT	TCP1	TCP1	37|36|16	89	29.67	3	51|2|3	0	0	0	0	0	-40.94	1.59	0.5
POLE3NT	PPAT	PPAT	2|3|0	5	1.67	3	8|0|0	0.01	0.02	0.01	0.02	0.01	-9.86	0.63	0.47
POLE3NT	DIDO1	DIDO1	2|3|0	5	1.67	3	0|0|0	0.66	1	0.66	1	0.66	-0.41	16.67	0.22
POLE3NT	XAB2	XAB2	1|0|0	1	0.33	3	0|0|0	0	0	0	0	0	-0.41	3.33	0.51
POLE3NT	MAD2L1	MAD2L1	1|1|0	2	0.67	3	3|0|0	0	0	0	0	0	-3	0.67	0.51
POLE3NT	TCEB2	TCEB2	6|6|2	14	4.67	3	0|0|0	0.99	1	0.99	1	0.99	4.13	46.67	0
POLE3NT	PRDX3	PRDX3	3|1|0	4	1.33	3	11|0|1	0	0	0	0	0	-15.3	0.33	0.51
POLE3NT	PRDX2	PRDX2	1|0|0	1	0.33	3	9|2|2	0	0	0	0	0	-17.29	0.08	0.51
POLE3NT	PRDX1	PRDX1	12|14|7	33	11	3	30|10|16	0	0	0	0	0	-58.99	0.59	0.51
POLE3NT	AP3S1	AP3S1	3|3|0	6	2	3	3|0|0	0.48	0.72	0.48	0.72	0.48	-3	2	0.29
POLE3NT	RABL6	RABL6	4|1|0	5	1.67	3	0|0|0	0.33	1	0.33	1	0.33	-0.41	16.67	0.32
POLE3NT	MYBL2	MYBL2	0|1|0	1	0.33	3	0|0|0	0	0	0	0	0	-0.41	3.33	0.51
POLE3NT	SMARCA4	SMARCA4	11|4|0	15	5	3	1|0|0	0.67	1	0.67	1	0.67	-1.21	15	0.18
POLE3NT	SMARCA5	SMARCA5	36|20|2	58	19.33	3	9|0|1	0.66	1	0.66	1	0.66	-8.08	5.8	0.23
POLE3NT	CCT6A	CCT6A	18|18|3	39	13	3	26|0|0	0	0	0	0	0	-26.6	1.5	0.48
POLE3NT	CDC5L	CDC5L	2|1|0	3	1	3	0|0|0	0.33	0.98	0.33	0.98	0.33	-0.41	10	0.34
POLE3NT	HNRNPA1	HNRNPA1	35|43|12	90	30	3	28|0|1	0.58	0.96	0.58	0.96	0.58	-15.18	3.1	0.26
POLE3NT	RAC1	RAC1	11|10|4	25	8.33	3	8|1|0	0.56	0.86	0.56	0.86	0.56	-3.87	2.78	0.27
POLE3NT	RUFY3	RUFY3	0|1|0	1	0.33	3	0|0|0	0	0	0	0	0	-0.41	3.33	0.51
POLE3NT	VCL	VCL	10|11|0	21	7	3	24|0|0	0	0	0	0	0	-32.49	0.88	0.5
POLE3NT	CROCC	CROCC	1|0|2	3	1	3	3|1|0	0.06	0.18	0.06	0.18	0.06	-4.8	0.75	0.45
POLE3NT	NLE1	NLE1	3|2|0	5	1.67	3	4|0|0	0.26	0.54	0.26	0.54	0.26	-4.47	1.25	0.4
POLE3NT	OLA1	OLA1	4|3|0	7	2.33	3	7|0|0	0.07	0.17	0.07	0.17	0.07	-8.36	1	0.44
POLE3NT	AP2A2	AP2A2	8|6|0	14	4.67	3	5|0|0	0.59	0.92	0.59	0.92	0.59	-5.95	2.8	0.26
POLE3NT	PAPOLA	PAPOLA	3|2|0	5	1.67	3	3|0|0	0.4	0.72	0.4	0.72	0.4	-3	1.67	0.3
POLE3NT	DPH1	DPH1	1|0|0	1	0.33	3	0|0|0	0	0	0	0	0	-0.41	3.33	0.51
POLE3NT	SLC16A1	SLC16A1	10|6|2	18	6	3	4|0|0	0.71	0.97	0.71	0.97	0.71	-1.07	4.5	0.04
POLE3NT	NSUN2	NSUN2	8|8|1	17	5.67	3	1|0|0	0.67	1	0.67	1	0.67	0.19	17	0.1
POLE3NT	NSUN4	NSUN4	2|1|1	4	1.33	3	4|5|3	0	0	0	0	0	-13.52	0.33	0.51
POLE3NT	OAT	OAT	18|8|2	28	9.33	3	35|0|0	0	0	0	0	0	-41.66	0.8	0.5
POLE3NT	WIBG	WIBG	1|1|0	2	0.67	3	0|0|0	0	0	0	0	0	-0.41	6.67	0.51
POLE3NT	TARS	TARS	69|58|22	149	49.67	3	43|2|3	0.53	0.95	0.53	0.95	0.53	-23.47	3.1	0.28
POLE3NT	TIMM44	TIMM44	11|10|0	21	7	3	16|0|0	0.02	0.05	0.02	0.05	0.02	-20.97	1.31	0.46
POLE3NT	TUFM	TUFM	17|19|2	38	12.67	3	28|1|2	0	0	0	0	0	-36.14	1.23	0.49
POLE3NT	DYNLL1	DYNLL1	7|8|6	21	7	3	9|0|2	0.09	0.17	0.09	0.17	0.09	-3.59	1.91	0.43
POLE3NT	LAMP1	LAMP1	2|2|0	4	1.33	3	2|0|0	0.46	0.68	0.46	0.68	0.46	-2.58	2	0.29
POLE3NT	CKB	CKB	22|27|11	60	20	3	55|5|10	0	0	0	0	0	-68.13	0.86	0.51
POLE3NT	ZFR	ZFR	12|11|0	23	7.67	3	2|0|0	0.67	1	0.67	1	0.67	-2.58	11.5	0.18
POLE3NT	POLR3D	POLR3D	3|4|0	7	2.33	3	0|0|0	0.67	1	0.67	1	0.67	-0.41	23.33	0.19
POLE3NT	POLR3C	POLR3C	1|1|0	2	0.67	3	1|0|0	0	0	0	0	0	-1.21	2	0.51
POLE3NT	POLR3A	POLR3A	5|2|0	7	2.33	3	0|0|0	0.66	1	0.66	1	0.66	-0.41	23.33	0.21
POLE3NT	CALM2	CALM2	4|4|0	8	2.67	3	2|0|0	0.61	0.92	0.61	0.92	0.61	-2.58	4	0.25
POLE3NT	DNMT1	DNMT1	16|12|0	28	9.33	3	1|0|0	0.67	1	0.67	1	0.67	-1.21	28	0.07
POLE3NT	NDC1	NDC1	1|0|0	1	0.33	3	0|0|0	0	0	0	0	0	-0.41	3.33	0.51
POLE3NT	PLK1	PLK1	3|4|0	7	2.33	3	0|0|0	0.67	1	0.67	1	0.67	-0.41	23.33	0.19
POLE3NT	WDR62	WDR62	9|3|0	12	4	3	0|0|0	0.67	1	0.67	1	0.67	-0.41	40	0.19
POLE3NT	GLO1	GLO1	3|8|0	11	3.67	3	2|0|1	0.56	1	0.56	1	0.56	-3.44	3.67	0.27
POLE3NT	CUL1	CUL1	9|6|0	15	5	3	8|0|0	0.4	0.82	0.4	0.82	0.4	-9.86	1.88	0.31
POLE3NT	CUL2	CUL2	12|7|0	19	6.33	3	9|0|0	0.43	0.9	0.43	0.9	0.43	-10.95	2.11	0.3
POLE3NT	CUL3	CUL3	6|3|0	9	3	3	6|0|0	0.29	0.74	0.29	0.74	0.29	-6.84	1.5	0.37
POLE3NT	TTN	TTN	6|9|2	17	5.67	3	2|2|1	0.65	1	0.65	1	0.65	-2.93	3.4	0.24
POLE3NT	TRIM28	TRIM28	36|36|17	89	29.67	3	28|0|0	0.59	0.88	0.59	0.88	0.59	-8.49	3.18	0.26
POLE3NT	SLC25A3	SLC25A3	26|23|12	61	20.33	3	19|2|1	0.44	0.8	0.44	0.8	0.44	-7.94	2.77	0.29
POLE3NT	TRIM25	TRIM25	15|14|0	29	9.67	3	0|0|0	0.67	1	0.67	1	0.67	-0.41	96.67	0.09
POLE3NT	PRMT1	PRMT1	19|10|3	32	10.67	3	29|2|3	0	0	0	0	0	-37.71	0.94	0.5
POLE3NT	SLC25A6	SLC25A6	19|20|5	44	14.67	3	15|1|1	0.52	0.82	0.52	0.82	0.52	-11.68	2.59	0.28
POLE3NT	SLC25A5	SLC25A5	45|41|35	121	40.33	3	32|13|12	0	0	0	0	0	-19.43	2.12	0.5
POLE3NT	PRMT5	PRMT5	23|27|9	59	19.67	3	11|0|0	0.78	0.98	0.78	0.98	0.78	-0.5	5.36	0.03
POLE3NT	COIL	COIL	3|4|0	7	2.33	3	1|0|0	0.66	1	0.66	1	0.66	-1.21	7	0.22
POLE3NT	BRD2	BRD2	1|0|0	1	0.33	3	0|0|0	0	0	0	0	0	-0.41	3.33	0.51
POLE3NT	DNAJA3	DNAJA3	2|0|0	2	0.67	3	0|0|0	0.33	0.98	0.33	0.98	0.33	-0.41	6.67	0.34
POLE3NT	RBM42	RBM42	0|2|0	2	0.67	3	0|0|0	0.33	0.98	0.33	0.98	0.33	-0.41	6.67	0.34
POLE3NT	DNAJA1	DNAJA1	3|3|0	6	2	3	0|0|0	0.66	1	0.66	1	0.66	-0.41	20	0.2
POLE3NT	PTPN13	PTPN13	2|2|0	4	1.33	3	0|0|0	0.66	0.98	0.66	0.98	0.66	-0.41	13.33	0.23
POLE3NT	PTPN12	PTPN12	0|1|0	1	0.33	3	0|0|0	0	0	0	0	0	-0.41	3.33	0.51
POLE3NT	KIF5B	KIF5B	20|20|2	42	14	3	12|0|0	0.64	0.96	0.64	0.96	0.64	-10.27	3.5	0.24
POLE3NT	ARCN1	ARCN1	11|9|3	23	7.67	3	9|0|0	0.53	0.87	0.53	0.87	0.53	-5.19	2.56	0.28
POLE3NT	UTRN	UTRN	1|0|0	1	0.33	3	0|0|0	0	0	0	0	0	-0.41	3.33	0.51
POLE3NT	LYAR	LYAR	0|1|0	1	0.33	3	0|0|0	0	0	0	0	0	-0.41	3.33	0.51
POLE3NT	SEH1L	SEH1L	4|4|0	8	2.67	3	4|0|0	0.49	0.74	0.49	0.74	0.49	-4.47	2	0.29
POLE3NT	GAPDH	GAPDH	68|65|42	175	58.33	3	61|21|13	0	0	0	0	0	-50.44	1.84	0.51
POLE3NT	SEC16A	SEC16A	12|7|0	19	6.33	3	0|0|0	0.67	1	0.67	1	0.67	-0.41	63.33	0.13
POLE3NT	RICTOR	RICTOR	8|3|0	11	3.67	3	0|0|0	0.67	1	0.67	1	0.67	-0.41	36.67	0.19
POLE3NT	XPOT	XPOT	13|3|0	16	5.33	3	10|0|0	0.3	0.9	0.3	0.9	0.3	-12.47	1.6	0.37
POLE3NT	PPM1G	PPM1G	5|6|1	12	4	3	0|0|0	0.67	1	0.67	1	0.67	2.1	40	0.16
POLE3NT	THEM6	THEM6	2|2|0	4	1.33	3	0|0|0	0.66	0.98	0.66	0.98	0.66	-0.41	13.33	0.23
POLE3NT	IARS2	IARS2	5|2|0	7	2.33	3	9|0|0	0.03	0.08	0.03	0.08	0.03	-10.95	0.78	0.46
POLE3NT	SRSF6	SRSF6	0|2|0	2	0.67	3	0|0|0	0.33	0.98	0.33	0.98	0.33	-0.41	6.67	0.34
POLE3NT	ABCF2	ABCF2	11|8|1	20	6.67	3	2|0|0	0.66	1	0.66	1	0.66	-0.53	10	0.2
POLE3NT	PPM1A	PPM1A	3|4|0	7	2.33	3	0|0|0	0.67	1	0.67	1	0.67	-0.41	23.33	0.19
POLE3NT	USP47	USP47	2|1|1	4	1.33	3	2|0|0	0.23	0.68	0.23	0.68	0.23	-0.53	2	0.41
POLE3NT	MAP3K7	MAP3K7	9|11|1	21	7	3	0|0|0	0.67	1	0.67	1	0.67	2.1	70	0.11
POLE3NT	RAPH1	RAPH1	1|0|0	1	0.33	3	0|1|0	0	0	0	0	0	-1.21	1	0.51
POLE3NT	DNAJB11	DNAJB11	2|2|2	6	2	3	0|0|0	0.98	0.98	0.98	0.98	0.98	4.13	20	0
POLE3NT	ZYX	ZYX	3|1|0	4	1.33	3	0|0|0	0.33	1	0.33	1	0.33	-0.41	13.33	0.32
POLE3NT	RPL10A	RPL10A	35|28|19	82	27.33	3	15|5|7	0.56	0.99	0.56	0.99	0.56	-6.22	3.04	0.27
POLE3NT	NSMCE1	NSMCE1	1|0|0	1	0.33	3	0|0|0	0	0	0	0	0	-0.41	3.33	0.51
POLE3NT	CISD2	CISD2	5|6|0	11	3.67	3	3|0|0	0.61	0.94	0.61	0.94	0.61	-3	3.67	0.26
POLE3NT	CISD1	CISD1	3|3|2	8	2.67	3	4|0|0	0.44	0.54	0.44	0.54	0.44	-1.07	2	0.3
POLE3NT	KPRP	KPRP	0|3|1	4	1.33	3	3|0|0	0.24	0.72	0.24	0.72	0.24	-3	1.33	0.4
POLE3NT	GCFC2	GCFC2	0|1|0	1	0.33	3	0|0|0	0	0	0	0	0	-0.41	3.33	0.51
POLE3NT	BTF3	BTF3	2|2|0	4	1.33	3	0|0|0	0.66	0.98	0.66	0.98	0.66	-0.41	13.33	0.23
POLE3NT	SLC3A2	SLC3A2	8|7|0	15	5	3	7|0|0	0.52	0.83	0.52	0.83	0.52	-8.36	2.14	0.28
POLE3NT	ACAD9	ACAD9	3|1|0	4	1.33	3	15|0|0	0	0	0	0	0	-19.45	0.27	0.51
POLE3NT	GRK6	GRK6	0|0|1	1	0.33	3	0|0|0	0	0	0	0	0	-0.41	3.33	0.51
POLE3NT	PTDSS1	PTDSS1	2|0|0	2	0.67	3	0|0|0	0.33	0.98	0.33	0.98	0.33	-0.41	6.67	0.34
POLE3NT	MYO1B	MYO1B	3|0|0	3	1	3	5|0|0	0.1	0.31	0.1	0.31	0.1	-5.95	0.6	0.43
POLE3NT	RPS7	RPS7	10|7|4	21	7	3	3|0|0	0.93	0.99	0.93	0.99	0.93	1.69	7	0.01
POLE3NT	RPS6	RPS6	18|17|9	44	14.67	3	6|3|0	0.89	0.99	0.89	0.99	0.89	0.79	4.89	0.02
POLE3NT	RPS5	RPS5	26|26|16	68	22.67	3	17|1|4	0.54	0.8	0.54	0.8	0.54	-4.35	3.09	0.27
POLE3NT	RPS3	RPS3	40|35|32	107	35.67	3	38|14|11	0	0	0	0	0	-28.39	1.7	0.51
POLE3NT	RPS2	RPS2	32|32|14	78	26	3	21|8|4	0.09	0.13	0.09	0.13	0.09	-17.71	2.36	0.44
POLE3NT	VDAC3	VDAC3	13|9|4	26	8.67	3	14|4|3	0	0	0	0	0	-18.55	1.24	0.49
POLE3NT	VDAC2	VDAC2	6|9|3	18	6	3	17|2|4	0	0	0	0	0	-23.07	0.78	0.5
POLE3NT	VDAC1	VDAC1	6|4|1	11	3.67	3	20|2|2	0	0	0	0	0	-29.29	0.46	0.51
POLE3NT	RPS9	RPS9	29|31|18	78	26	3	18|4|4	0.5	0.82	0.5	0.82	0.5	-6.26	3	0.28
POLE3NT	RPS8	RPS8	20|19|9	48	16	3	13|0|2	0.61	0.91	0.61	0.91	0.61	-4.21	3.2	0.26
POLE3NT	CTPS1	CTPS1	16|24|0	40	13.33	3	28|0|0	0.01	0.04	0.01	0.04	0.01	-38.38	1.43	0.46
POLE3NT	PSMA1	PSMA1	2|2|0	4	1.33	3	9|0|0	0	0	0	0	0	-10.95	0.44	0.51
POLE3NT	PSMA7	PSMA7	16|14|2	32	10.67	3	19|2|5	0	0	0	0	0	-29.56	1.23	0.49
POLE3NT	PSMA4	PSMA4	2|2|0	4	1.33	3	8|0|0	0	0	0	0	0	-9.86	0.5	0.51
POLE3NT	DSG2	DSG2	5|2|1	8	2.67	3	0|0|0	0.66	1	0.66	1	0.66	2.1	26.67	0.21
POLE3NT	DSG1	DSG1	0|2|0	2	0.67	3	11|0|1	0	0	0	0	0	-15.3	0.17	0.51
POLE3NT	MSH2	MSH2	5|6|0	11	3.67	3	11|0|0	0.02	0.04	0.02	0.04	0.02	-13.98	1	0.46
POLE3NT	MSH3	MSH3	2|0|0	2	0.67	3	0|0|0	0.33	0.98	0.33	0.98	0.33	-0.41	6.67	0.34
POLE3NT	SORD	SORD	0|1|0	1	0.33	3	7|0|0	0	0	0	0	0	-8.36	0.14	0.51
POLE3NT	SF3B3	SF3B3	37|21|1	59	19.67	3	29|0|1	0.28	0.82	0.28	0.82	0.28	-37.61	1.97	0.4
POLE3NT	ATXN10	ATXN10	4|1|0	5	1.67	3	14|0|0	0	0	0	0	0	-18.2	0.36	0.51
POLE3NT	FSCN1	FSCN1	2|0|0	2	0.67	3	4|0|0	0.09	0.26	0.09	0.26	0.09	-4.47	0.5	0.44
POLE3NT	NUP50	NUP50	11|9|0	20	6.67	3	0|0|0	0.67	1	0.67	1	0.67	-0.41	66.67	0.11
POLE3NT	RPSA	RPSA	11|8|2	21	7	3	21|1|5	0	0	0	0	0	-30.75	0.78	0.5
POLE3NT	EIF2AK2	EIF2AK2	11|5|0	16	5.33	3	1|0|0	0.67	1	0.67	1	0.67	-1.21	16	0.15
POLE3NT	HN1	HN1	7|5|0	12	4	3	0|0|0	0.67	1	0.67	1	0.67	-0.41	40	0.16
POLE3NT	JAGN1	JAGN1	2|2|0	4	1.33	3	0|0|0	0.66	0.98	0.66	0.98	0.66	-0.41	13.33	0.23
POLE3NT	WAPAL	WAPAL	16|15|0	31	10.33	3	0|0|0	0.67	1	0.67	1	0.67	-0.41	103.33	0.09
POLE3NT	OCRL	OCRL	2|0|0	2	0.67	3	1|0|0	0.29	0.88	0.29	0.88	0.29	-1.21	2	0.38
POLE3NT	TMPO	TMPO	15|20|4	39	13	3	15|1|1	0.36	0.82	0.36	0.82	0.36	-13.24	2.29	0.31
POLE3NT	VARS	VARS	66|65|12	143	47.67	3	35|0|1	0.65	0.98	0.65	0.98	0.65	-23.21	3.97	0.23
POLE3NT	PSMD11	PSMD11	25|18|3	46	15.33	3	27|0|1	0.03	0.07	0.03	0.07	0.03	-29.3	1.64	0.46
POLE3NT	CMYA5	CMYA5	2|3|0	5	1.67	3	1|0|0	0.62	0.98	0.62	0.98	0.62	-1.21	5	0.25
POLE3NT	PEX19	PEX19	6|4|0	10	3.33	3	0|0|0	0.67	1	0.67	1	0.67	-0.41	33.33	0.17
POLE3NT	TOP1	TOP1	17|16|3	36	12	3	2|0|1	0.89	1	0.89	1	0.89	0.74	12	0.02
POLE3NT	MPDU1	MPDU1	4|4|2	10	3.33	3	1|0|0	0.96	1	0.96	1	0.96	1.98	10	0.01
POLE3NT	NIP7	NIP7	0|1|0	1	0.33	3	3|0|0	0	0	0	0	0	-3	0.33	0.51
POLE3NT	ALDH1A2	ALDH1A2	0|2|0	2	0.67	3	3|0|0	0.16	0.48	0.16	0.48	0.16	-3	0.67	0.42
POLE3NT	AP3B1	AP3B1	9|5|0	14	4.67	3	4|0|0	0.6	0.96	0.6	0.96	0.6	-4.47	3.5	0.26
POLE3NT	RPL29	RPL29	4|4|3	11	3.67	3	1|0|0	0.99	1	0.99	1	0.99	4.18	11	0
POLE3NT	RPL28	RPL28	9|10|3	22	7.33	3	2|0|1	0.89	1	0.89	1	0.89	0.74	7.33	0.02
POLE3NT	PCYOX1	PCYOX1	2|0|0	2	0.67	3	9|0|0	0	0	0	0	0	-10.95	0.22	0.51
POLE3NT	RPL27	RPL27	13|12|5	30	10	3	5|0|0	0.9	0.98	0.9	0.98	0.9	1.07	6	0.01
POLE3NT	RPL21	RPL21	8|7|2	17	5.67	3	3|0|1	0.71	0.98	0.71	0.98	0.71	-1.55	4.25	0.05
POLE3NT	LPCAT3	LPCAT3	2|1|0	3	1	3	1|0|0	0.29	0.88	0.29	0.88	0.29	-1.21	3	0.38
POLE3NT	COG2	COG2	0|2|0	2	0.67	3	0|0|0	0.33	0.98	0.33	0.98	0.33	-0.41	6.67	0.34
POLE3NT	APMAP	APMAP	15|9|1	25	8.33	3	13|0|1	0.26	0.73	0.26	0.73	0.26	-15.36	1.79	0.4
POLE3NT	CHTOP	CHTOP	4|3|0	7	2.33	3	0|0|0	0.67	1	0.67	1	0.67	-0.41	23.33	0.19
POLE3NT	ILKAP	ILKAP	3|4|0	7	2.33	3	0|0|0	0.67	1	0.67	1	0.67	-0.41	23.33	0.19
POLE3NT	ANKLE2	ANKLE2	1|1|0	2	0.67	3	0|0|0	0	0	0	0	0	-0.41	6.67	0.51
POLE3NT	PPP1CB	PPP1CB	3|2|0	5	1.67	3	2|0|0	0.51	0.84	0.51	0.84	0.51	-2.58	2.5	0.28
POLE3NT	PPP1CC	PPP1CC	7|6|4	17	5.67	3	4|0|2	0.6	0.85	0.6	0.85	0.6	-1.14	2.83	0.26
POLE3NT	PPP6R1	PPP6R1	2|0|0	2	0.67	3	0|0|1	0.29	0.88	0.29	0.88	0.29	-1.21	2	0.38
POLE3NT	PPP1CA	PPP1CA	18|13|4	35	11.67	3	19|0|1	0.08	0.24	0.08	0.24	0.08	-16.81	1.75	0.44
POLE3NT	SRRM1	SRRM1	1|3|2	6	2	3	0|1|0	0.62	0.98	0.62	0.98	0.62	0.19	6	0.25
POLE3NT	SRRM2	SRRM2	0|0|1	1	0.33	3	4|0|1	0	0	0	0	0	-6.17	0.2	0.51
POLE3NT	EBP	EBP	3|6|3	12	4	3	3|1|1	0.42	0.91	0.42	0.91	0.42	-1.5	2.4	0.3
POLE3NT	RDH11	RDH11	11|9|0	20	6.67	3	6|0|0	0.62	0.95	0.62	0.95	0.62	-6.84	3.33	0.25
POLE3NT	SEC61A1	SEC61A1	5|4|0	9	3	3	4|0|0	0.53	0.84	0.53	0.84	0.53	-4.47	2.25	0.28
POLE3NT	CANX	CANX	21|16|3	40	13.33	3	21|1|1	0.06	0.18	0.06	0.18	0.06	-22.73	1.74	0.44
POLE3NT	SMAP1	SMAP1	5|5|0	10	3.33	3	1|0|0	0.67	1	0.67	1	0.67	-1.21	10	0.16
POLE3NT	CIAPIN1	CIAPIN1	5|6|0	11	3.67	3	0|0|0	0.67	1	0.67	1	0.67	-0.41	36.67	0.16
POLE3NT	HSP90AB1	HSP90AB1	54|52|36	142	47.33	3	79|18|10	0	0	0	0	0	-71.71	1.33	0.51
POLE3NT	MRPS9	MRPS9	1|0|0	1	0.33	3	1|0|0	0	0	0	0	0	-1.21	1	0.51
POLE3NT	ARHGDIA	ARHGDIA	1|2|0	3	1	3	10|0|1	0	0	0	0	0	-14.11	0.27	0.51
POLE3NT	2022-09-02	2022-09-02	0|1|0	1	0.33	3	7|0|0	0	0	0	0	0	-8.36	0.14	0.51
POLE3NT	MRPS2	MRPS2	0|1|0	1	0.33	3	4|0|0	0	0	0	0	0	-4.47	0.25	0.51
POLE3NT	NKRF	NKRF	2|0|0	2	0.67	3	0|0|0	0.33	0.98	0.33	0.98	0.33	-0.41	6.67	0.34
POLE3NT	EIF3J	EIF3J	2|0|0	2	0.67	3	1|0|0	0.29	0.88	0.29	0.88	0.29	-1.21	2	0.38
POLE3NT	SMAD2	SMAD2	1|0|0	1	0.33	3	1|0|0	0	0	0	0	0	-1.21	1	0.51
POLE3NT	PA2G4	PA2G4	22|14|0	36	12	3	32|2|0	0	0	0	0	0	-47.27	1.06	0.49
POLE3NT	UBR5	UBR5	0|1|0	1	0.33	3	0|0|0	0	0	0	0	0	-0.41	3.33	0.51
POLE3NT	UBR4	UBR4	1|0|0	1	0.33	3	6|0|0	0	0	0	0	0	-6.84	0.17	0.51
POLE3NT	TWF1	TWF1	5|7|1	13	4.33	3	6|0|0	0.47	0.84	0.47	0.84	0.47	-4.75	2.17	0.29
POLE3NT	WDR55	WDR55	0|1|0	1	0.33	3	0|0|0	0	0	0	0	0	-0.41	3.33	0.51
POLE3NT	TWF2	TWF2	2|4|0	6	2	3	0|0|0	0.66	1	0.66	1	0.66	-0.41	20	0.21
POLE3NT	SRPR	SRPR	2|3|0	5	1.67	3	1|0|0	0.62	0.98	0.62	0.98	0.62	-1.21	5	0.25
POLE3NT	ACSL3	ACSL3	7|4|0	11	3.67	3	5|0|0	0.49	0.89	0.49	0.89	0.49	-5.95	2.2	0.29
POLE3NT	EIF4G1	EIF4G1	86|81|35	202	67.33	3	35|0|0	0.71	0.99	0.71	0.99	0.71	-1.66	5.77	0.04
POLE3NT	PPP2CA	PPP2CA	9|5|1	15	5	3	10|0|0	0.2	0.56	0.2	0.56	0.2	-9.86	1.5	0.42
POLE3NT	EEF1G	EEF1G	58|57|36	151	50.33	3	42|8|16	0	0	0	0	0	-27.06	2.29	0.49
POLE3NT	AKAP12	AKAP12	2|0|0	2	0.67	3	0|0|0	0.33	0.98	0.33	0.98	0.33	-0.41	6.67	0.34
POLE3NT	UQCC1	UQCC1	2|2|0	4	1.33	3	1|0|0	0.59	0.88	0.59	0.88	0.59	-1.21	4	0.26
POLE3NT	EEF1D	EEF1D	7|9|0	16	5.33	3	0|0|0	0.67	1	0.67	1	0.67	-0.41	53.33	0.13
POLE3NT	CCNK	CCNK	1|2|0	3	1	3	0|0|0	0.33	0.98	0.33	0.98	0.33	-0.41	10	0.34
POLE3NT	EDF1	EDF1	9|10|0	19	6.33	3	0|0|0	0.67	1	0.67	1	0.67	-0.41	63.33	0.12
POLE3NT	RPL9	RPL9	18|16|4	38	12.67	3	9|0|0	0.65	0.97	0.65	0.97	0.65	-3.68	4.22	0.24
POLE3NT	RPL6	RPL6	37|39|18	94	31.33	3	12|2|2	0.92	1	0.92	1	0.92	1.25	5.88	0.01
POLE3NT	RPL7	RPL7	35|36|16	87	29	3	24|7|9	0.01	0.01	0.01	0.01	0.01	-23.02	2.17	0.47
POLE3NT	PTPMT1	PTPMT1	1|2|0	3	1	3	0|0|1	0.29	0.88	0.29	0.88	0.29	-1.21	3	0.38
POLE3NT	RPL5	RPL5	32|34|13	79	26.33	3	23|0|9	0.19	0.37	0.19	0.37	0.19	-17.62	2.47	0.42
POLE3NT	TBRG4	TBRG4	7|3|0	10	3.33	3	11|0|0	0.03	0.1	0.03	0.1	0.03	-13.98	0.91	0.45
POLE3NT	RPL3	RPL3	11|11|0	22	7.33	3	13|0|0	0.24	0.36	0.24	0.36	0.24	-16.69	1.69	0.41
POLE3NT	FEN1	FEN1	17|14|3	34	11.33	3	6|1|0	0.67	0.99	0.67	0.99	0.67	-3.13	4.86	0.18
POLE3NT	LUC7L	LUC7L	1|1|0	2	0.67	3	0|0|0	0	0	0	0	0	-0.41	6.67	0.51
POLE3NT	NCKAP1	NCKAP1	7|2|1	10	3.33	3	2|0|0	0.56	0.99	0.56	0.99	0.56	-0.53	5	0.27
POLE3NT	ATP5C1	ATP5C1	4|5|0	9	3	3	10|0|0	0.01	0.03	0.01	0.03	0.01	-12.47	0.9	0.47
POLE3NT	CHD2	CHD2	3|1|0	4	1.33	3	0|0|0	0.33	1	0.33	1	0.33	-0.41	13.33	0.32
POLE3NT	CHD4	CHD4	11|6|0	17	5.67	3	6|0|0	0.56	0.95	0.56	0.95	0.56	-6.84	2.83	0.27
POLE3NT	CHD8	CHD8	6|3|0	9	3	3	0|0|0	0.67	1	0.67	1	0.67	-0.41	30	0.19
POLE3NT	CAP1	CAP1	9|8|2	19	6.33	3	10|0|0	0.31	0.56	0.31	0.56	0.31	-7.93	1.9	0.37
POLE3NT	TTC1	TTC1	4|2|0	6	2	3	0|0|0	0.66	1	0.66	1	0.66	-0.41	20	0.21
POLE3NT	MRPL16	MRPL16	2|1|0	3	1	3	0|0|0	0.33	0.98	0.33	0.98	0.33	-0.41	10	0.34
POLE3NT	RAB3GAP1	RAB3GAP1	6|4|0	10	3.33	3	1|0|0	0.67	1	0.67	1	0.67	-1.21	10	0.18
POLE3NT	ARPC3	ARPC3	4|4|0	8	2.67	3	5|0|0	0.38	0.57	0.38	0.57	0.38	-5.95	1.6	0.31
POLE3NT	MRPL19	MRPL19	2|0|0	2	0.67	3	0|0|0	0.33	0.98	0.33	0.98	0.33	-0.41	6.67	0.34
POLE3NT	PSME3	PSME3	5|6|4	15	5	3	12|0|2	0	0	0	0	0	-9.76	1.07	0.49
POLE3NT	DYNC1LI1	DYNC1LI1	4|5|0	9	3	3	5|0|0	0.44	0.74	0.44	0.74	0.44	-5.95	1.8	0.3
POLE3NT	POLR2B	POLR2B	14|13|0	27	9	3	7|0|0	0.64	0.96	0.64	0.96	0.64	-8.36	3.86	0.24
POLE3NT	ITPR3	ITPR3	0|2|1	3	1	3	2|0|0	0.23	0.68	0.23	0.68	0.23	-2.58	1.5	0.41
POLE3NT	RHOA	RHOA	11|10|0	21	7	3	12|2|1	0.04	0.08	0.04	0.08	0.04	-19.81	1.4	0.45
POLE3NT	ACO2	ACO2	3|3|0	6	2	3	9|0|0	0	0	0	0	0	-10.95	0.67	0.51
POLE3NT	KDSR	KDSR	1|1|0	2	0.67	3	1|0|0	0	0	0	0	0	-1.21	2	0.51
POLE3NT	USMG5	USMG5	4|6|3	13	4.33	3	5|0|1	0.37	0.71	0.37	0.71	0.37	-2.1	2.17	0.31
POLE3NT	ASCC3	ASCC3	4|2|0	6	2	3	1|0|0	0.63	1	0.63	1	0.63	-1.21	6	0.25
POLE3NT	RER1	RER1	6|4|0	10	3.33	3	2|0|0	0.63	0.98	0.63	0.98	0.63	-2.58	5	0.24
POLE3NT	AIFM1	AIFM1	17|13|2	32	10.67	3	8|0|0	0.64	0.97	0.64	0.97	0.64	-5.77	4	0.24
POLE3NT	KDM1A	KDM1A	1|1|0	2	0.67	3	2|0|0	0	0	0	0	0	-2.58	1	0.51
POLE3NT	FAM120A	FAM120A	4|3|0	7	2.33	3	0|0|0	0.67	1	0.67	1	0.67	-0.41	23.33	0.19
POLE3NT	C14ORF166	C14ORF166	4|2|0	6	2	3	9|0|1	0	0.01	0	0.01	0	-12.62	0.6	0.48
POLE3NT	PAXBP1	PAXBP1	1|2|0	3	1	3	0|0|0	0.33	0.98	0.33	0.98	0.33	-0.41	10	0.34
POLE3NT	NCOR2	NCOR2	1|1|0	2	0.67	3	0|0|0	0	0	0	0	0	-0.41	6.67	0.51
POLE3NT	NCOR1	NCOR1	1|1|0	2	0.67	3	1|0|0	0	0	0	0	0	-1.21	2	0.51
POLE3NT	REPS1	REPS1	1|0|0	1	0.33	3	0|0|0	0	0	0	0	0	-0.41	3.33	0.51
POLE3NT	TRIM33	TRIM33	3|2|0	5	1.67	3	1|0|0	0.62	0.98	0.62	0.98	0.62	-1.21	5	0.25
POLE3NT	NBN	NBN	2|1|0	3	1	3	0|0|0	0.33	0.98	0.33	0.98	0.33	-0.41	10	0.34
POLE3NT	GPN1	GPN1	3|2|0	5	1.67	3	1|0|0	0.62	0.98	0.62	0.98	0.62	-1.21	5	0.25
POLE3NT	TES	TES	3|1|0	4	1.33	3	0|0|0	0.33	1	0.33	1	0.33	-0.41	13.33	0.32
POLE3NT	RPL4	RPL4	35|35|13	83	27.67	3	29|1|2	0.32	0.48	0.32	0.48	0.32	-17.29	2.59	0.37
POLE3NT	ARMT1	ARMT1	1|1|0	2	0.67	3	2|0|0	0	0	0	0	0	-2.58	1	0.51
POLE3NT	HELLS	HELLS	5|2|0	7	2.33	3	0|0|0	0.66	1	0.66	1	0.66	-0.41	23.33	0.21
POLE3NT	FAM49B	FAM49B	3|5|0	8	2.67	3	5|0|0	0.35	0.74	0.35	0.74	0.35	-5.95	1.6	0.31
POLE3NT	HIST1H1E	HIST1H1E	31|27|24	82	27.33	3	13|11|8	0.5	0.99	0.5	0.99	0.5	-3.83	2.56	0.28
POLE3NT	ADK	ADK	2|2|0	4	1.33	3	4|0|0	0.17	0.26	0.17	0.26	0.17	-4.47	1	0.42
POLE3NT	HIST1H1C	HIST1H1C	6|11|4	21	7	3	3|1|3	0.55	1	0.55	1	0.55	-2.42	3	0.27
POLE3NT	FHOD1	FHOD1	1|1|0	2	0.67	3	0|0|0	0	0	0	0	0	-0.41	6.67	0.51
POLE3NT	ADH5	ADH5	4|5|0	9	3	3	9|0|0	0.04	0.08	0.04	0.08	0.04	-10.95	1	0.45
POLE3NT	PIAS2	PIAS2	3|4|1	8	2.67	3	0|0|0	0.67	1	0.67	1	0.67	2.1	26.67	0.19
POLE3NT	DEK	DEK	10|9|4	23	7.67	3	4|0|2	0.72	0.97	0.72	0.97	0.72	-1.14	3.83	0.04
POLE3NT	PRKACA	PRKACA	3|4|0	7	2.33	3	4|0|0	0.43	0.74	0.43	0.74	0.43	-4.47	1.75	0.3
POLE3NT	PSMB5	PSMB5	15|16|5	36	12	3	16|0|1	0.23	0.42	0.23	0.42	0.23	-11.58	2.12	0.41
POLE3NT	MRTO4	MRTO4	10|9|2	21	7	3	8|0|1	0.5	0.8	0.5	0.8	0.5	-6.8	2.33	0.28
POLE3NT	PSMB3	PSMB3	1|1|0	2	0.67	3	7|0|0	0	0	0	0	0	-8.36	0.29	0.51
POLE3NT	PSMB2	PSMB2	8|9|4	21	7	3	10|0|0	0.32	0.56	0.32	0.56	0.32	-4.8	2.1	0.37
POLE3NT	PSMB1	PSMB1	14|11|5	30	10	3	13|0|1	0.27	0.62	0.27	0.62	0.27	-8.02	2.14	0.4
POLE3NT	TALDO1	TALDO1	18|18|3	39	13	3	22|0|5	0	0	0	0	0	-28.15	1.44	0.49
POLE3NT	CAB39	CAB39	2|1|0	3	1	3	7|0|0	0	0	0	0	0	-8.36	0.43	0.51
POLE3NT	CKMT1A	CKMT1A	7|4|0	11	3.67	3	8|0|1	0.12	0.35	0.12	0.35	0.12	-11.13	1.22	0.43
POLE3NT	ANKHD1	ANKHD1	16|14|0	30	10	3	0|0|0	0.67	1	0.67	1	0.67	-0.41	100	0.09
POLE3NT	MYO6	MYO6	13|5|0	18	6	3	5|0|0	0.57	0.98	0.57	0.98	0.57	-5.95	3.6	0.27
POLE3NT	HSPBP1	HSPBP1	2|2|0	4	1.33	3	6|0|0	0	0	0	0	0	-6.84	0.67	0.51
POLE3NT	PRPF19	PRPF19	4|5|0	9	3	3	16|0|0	0	0	0	0	0	-20.97	0.56	0.51
POLE3NT	HADHA	HADHA	2|3|0	5	1.67	3	4|0|0	0.26	0.54	0.26	0.54	0.26	-4.47	1.25	0.4
POLE3NT	HIGD1A	HIGD1A	2|2|2	6	2	3	1|0|1	0.63	0.63	0.63	0.63	0.63	0.55	3	0.24
POLE3NT	LTN1	LTN1	5|4|0	9	3	3	0|0|0	0.67	1	0.67	1	0.67	-0.41	30	0.17
POLE3NT	PTPN1	PTPN1	4|4|0	8	2.67	3	6|0|0	0.23	0.35	0.23	0.35	0.23	-6.84	1.33	0.41
POLE3NT	SIN3A	SIN3A	2|1|0	3	1	3	0|0|0	0.33	0.98	0.33	0.98	0.33	-0.41	10	0.34
POLE3NT	ISYNA1	ISYNA1	11|8|2	21	7	3	6|0|0	0.61	0.95	0.61	0.95	0.61	-3.32	3.5	0.26
POLE3NT	SCAF11	SCAF11	1|1|0	2	0.67	3	0|0|0	0	0	0	0	0	-0.41	6.67	0.51
POLE3NT	TMEM165	TMEM165	2|1|0	3	1	3	1|0|0	0.29	0.88	0.29	0.88	0.29	-1.21	3	0.38
POLE3NT	LRRC59	LRRC59	22|20|11	53	17.67	3	13|1|1	0.65	0.95	0.65	0.95	0.65	-2.38	3.53	0.24
POLE3NT	DIS3	DIS3	17|14|0	31	10.33	3	1|0|0	0.67	1	0.67	1	0.67	-1.21	31	0.06
POLE3NT	RPL38	RPL38	8|7|1	16	5.33	3	3|0|0	0.64	0.97	0.64	0.97	0.64	-1.59	5.33	0.24
POLE3NT	RPL36	RPL36	3|4|3	10	3.33	3	1|0|0	0.99	1	0.99	1	0.99	4.18	10	0
POLE3NT	TAB2	TAB2	0|2|0	2	0.67	3	0|0|0	0.33	0.98	0.33	0.98	0.33	-0.41	6.67	0.34
POLE3NT	RPL35	RPL35	6|5|3	14	4.67	3	1|0|0	0.99	1	0.99	1	0.99	4.18	14	0
POLE3NT	RPL32	RPL32	8|9|0	17	5.67	3	3|0|0	0.65	0.98	0.65	0.98	0.65	-3	5.67	0.24
POLE3NT	RPL30	RPL30	13|9|6	28	9.33	3	6|1|1	0.69	0.97	0.69	0.97	0.69	-0.86	3.5	0.05
POLE3NT	PDCD11	PDCD11	15|6|0	21	7	3	0|0|0	0.67	1	0.67	1	0.67	-0.41	70	0.13
POLE3NT	GNA13	GNA13	1|2|2	5	1.67	3	2|0|0	0.46	0.68	0.46	0.68	0.46	-0.53	2.5	0.29
POLE3NT	EMG1	EMG1	11|8|1	20	6.67	3	7|0|0	0.59	0.93	0.59	0.93	0.59	-6.1	2.86	0.26
POLE3NT	GNA11	GNA11	2|1|0	3	1	3	2|0|0	0.23	0.68	0.23	0.68	0.23	-2.58	1.5	0.41
POLE3NT	SDHA	SDHA	11|10|0	21	7	3	22|0|0	0	0	0	0	0	-29.63	0.95	0.49
POLE3NT	SDHB	SDHB	1|1|0	2	0.67	3	6|0|0	0	0	0	0	0	-6.84	0.33	0.51
POLE3NT	TBC1D10B	TBC1D10B	2|0|0	2	0.67	3	0|0|0	0.33	0.98	0.33	0.98	0.33	-0.41	6.67	0.34
POLE3NT	MOV10	MOV10	3|2|0	5	1.67	3	5|0|0	0.14	0.31	0.14	0.31	0.14	-5.95	1	0.42
POLE3NT	BUB1B	BUB1B	1|0|0	1	0.33	3	0|0|0	0	0	0	0	0	-0.41	3.33	0.51
POLE3NT	TMCO1	TMCO1	2|2|0	4	1.33	3	1|0|0	0.59	0.88	0.59	0.88	0.59	-1.21	4	0.26
POLE3NT	AP1M1	AP1M1	15|11|4	30	10	3	3|0|0	0.94	1	0.94	1	0.94	1.69	10	0.01
POLE3NT	PSPC1	PSPC1	7|6|1	14	4.67	3	0|0|0	0.67	1	0.67	1	0.67	2.1	46.67	0.14
POLE3NT	AAAS	AAAS	8|4|1	13	4.33	3	6|0|0	0.41	0.89	0.41	0.89	0.41	-4.75	2.17	0.3
POLE3NT	CDC73	CDC73	7|4|0	11	3.67	3	0|0|0	0.67	1	0.67	1	0.67	-0.41	36.67	0.17
POLE3NT	SRPK1	SRPK1	5|1|0	6	2	3	6|0|0	0.19	0.58	0.19	0.58	0.19	-6.84	1	0.42
POLE3NT	SMG9	SMG9	3|4|0	7	2.33	3	0|0|0	0.67	1	0.67	1	0.67	-0.41	23.33	0.19
POLE3NT	PPP2R4	PPP2R4	7|5|0	12	4	3	6|0|0	0.47	0.84	0.47	0.84	0.47	-6.84	2	0.29
POLE3NT	FAM114A2	FAM114A2	7|2|0	9	3	3	0|0|0	0.66	1	0.66	1	0.66	-0.41	30	0.21
POLE3NT	ZMYM4	ZMYM4	2|1|0	3	1	3	0|0|0	0.33	0.98	0.33	0.98	0.33	-0.41	10	0.34
POLE3NT	SLC38A2	SLC38A2	2|2|0	4	1.33	3	1|0|0	0.59	0.88	0.59	0.88	0.59	-1.21	4	0.26
POLE3NT	CAMK2D	CAMK2D	5|6|0	11	3.67	3	2|0|0	0.65	0.98	0.65	0.98	0.65	-2.58	5.5	0.24
POLE3NT	SRP14	SRP14	6|6|2	14	4.67	3	1|0|0	0.96	1	0.96	1	0.96	1.98	14	0.01
POLE3NT	RAB11FIP1	RAB11FIP1	5|1|0	6	2	3	0|0|0	0.33	1	0.33	1	0.33	-0.41	20	0.32
POLE3NT	OSBPL8	OSBPL8	2|2|0	4	1.33	3	0|0|0	0.66	0.98	0.66	0.98	0.66	-0.41	13.33	0.23
POLE3NT	OSBPL9	OSBPL9	0|1|0	1	0.33	3	2|0|0	0	0	0	0	0	-2.58	0.5	0.51
POLE3NT	MACROD1	MACROD1	1|2|0	3	1	3	0|0|0	0.33	0.98	0.33	0.98	0.33	-0.41	10	0.34
POLE3NT	R3HCC1L	R3HCC1L	2|0|0	2	0.67	3	0|0|0	0.33	0.98	0.33	0.98	0.33	-0.41	6.67	0.34
POLE3NT	GTF2F1	GTF2F1	1|1|0	2	0.67	3	0|0|0	0	0	0	0	0	-0.41	6.67	0.51
POLE3NT	EIF2A	EIF2A	6|3|0	9	3	3	3|0|0	0.55	0.94	0.55	0.94	0.55	-3	3	0.27
POLE3NT	TEX2	TEX2	2|2|0	4	1.33	3	0|1|0	0.59	0.88	0.59	0.88	0.59	-1.21	4	0.26
POLE3NT	YBX1	YBX1	12|8|1	21	7	3	0|0|0	0.67	1	0.67	1	0.67	2.1	70	0.12
POLE3NT	RRP1B	RRP1B	23|16|2	41	13.67	3	5|0|0	0.7	1	0.7	1	0.7	-2.16	8.2	0.05
POLE3NT	ANO5	ANO5	0|2|0	2	0.67	3	0|0|1	0.29	0.88	0.29	0.88	0.29	-1.21	2	0.38
POLE3NT	CELF2	CELF2	0|1|0	1	0.33	3	0|0|0	0	0	0	0	0	-0.41	3.33	0.51
POLE3NT	HSP90B1	HSP90B1	2|3|2	7	2.33	3	31|1|1	0	0	0	0	0	-38.85	0.21	0.51
POLE3NT	KRR1	KRR1	4|3|0	7	2.33	3	0|0|0	0.67	1	0.67	1	0.67	-0.41	23.33	0.19
POLE3NT	MTA1	MTA1	4|1|1	6	2	3	0|0|0	0.33	1	0.33	1	0.33	2.1	20	0.32
POLE3NT	STIP1	STIP1	9|14|1	24	8	3	3|0|0	0.66	1	0.66	1	0.66	-1.59	8	0.22
POLE3NT	WDR43	WDR43	6|0|0	6	2	3	5|0|0	0.28	0.84	0.28	0.84	0.28	-5.95	1.2	0.39
POLE3NT	WDR44	WDR44	11|6|0	17	5.67	3	2|0|0	0.66	1	0.66	1	0.66	-2.58	8.5	0.22
POLE3NT	WDR46	WDR46	7|5|0	12	4	3	0|0|0	0.67	1	0.67	1	0.67	-0.41	40	0.16
POLE3NT	AHSA1	AHSA1	9|8|2	19	6.33	3	13|0|0	0.05	0.1	0.05	0.1	0.05	-11.63	1.46	0.45
POLE3NT	ARPC2	ARPC2	6|3|0	9	3	3	17|0|0	0	0	0	0	0	-22.48	0.53	0.49
POLE3NT	GTF2I	GTF2I	40|36|5	81	27	3	8|0|0	0.73	1	0.73	1	0.73	-1.44	10.12	0.03
POLE3NT	SENP3	SENP3	2|2|0	4	1.33	3	0|0|0	0.66	0.98	0.66	0.98	0.66	-0.41	13.33	0.23
POLE3NT	DSP	DSP	24|35|0	59	19.67	3	24|0|0	0.45	0.95	0.45	0.95	0.45	-32.49	2.46	0.29
POLE3NT	SAMM50	SAMM50	5|2|0	7	2.33	3	8|0|0	0.06	0.19	0.06	0.19	0.06	-9.86	0.88	0.44
POLE3NT	PDAP1	PDAP1	5|9|0	14	4.67	3	0|0|0	0.67	1	0.67	1	0.67	-0.41	46.67	0.15
POLE3NT	GSTO1	GSTO1	1|2|0	3	1	3	6|0|0	0	0	0	0	0	-6.84	0.5	0.51
POLE3NT	CSNK1A1	CSNK1A1	12|8|0	20	6.67	3	1|0|0	0.67	1	0.67	1	0.67	-1.21	20	0.1
POLE3NT	CAMSAP3	CAMSAP3	5|1|0	6	2	3	0|0|0	0.33	1	0.33	1	0.33	-0.41	20	0.32
POLE3NT	DNAJC7	DNAJC7	1|0|0	1	0.33	3	2|0|0	0	0	0	0	0	-2.58	0.5	0.51
POLE3NT	DNAJC2	DNAJC2	2|1|0	3	1	3	0|0|0	0.33	0.98	0.33	0.98	0.33	-0.41	10	0.34
POLE3NT	TTC37	TTC37	4|1|0	5	1.67	3	3|0|0	0.28	0.84	0.28	0.84	0.28	-3	1.67	0.39
POLE3NT	GFPT1	GFPT1	13|11|0	24	8	3	12|0|0	0.43	0.77	0.43	0.77	0.43	-15.17	2	0.3
POLE3NT	GOSR1	GOSR1	2|2|0	4	1.33	3	0|0|0	0.66	0.98	0.66	0.98	0.66	-0.41	13.33	0.23
POLE3NT	RRP15	RRP15	0|1|0	1	0.33	3	0|0|0	0	0	0	0	0	-0.41	3.33	0.51
POLE3NT	FMR1	FMR1	2|3|0	5	1.67	3	2|0|0	0.51	0.84	0.51	0.84	0.51	-2.58	2.5	0.28
POLE3NT	GLA	GLA	0|1|0	1	0.33	3	6|0|0	0	0	0	0	0	-6.84	0.17	0.51
POLE3NT	PRKDC	PRKDC	230|172|38	440	146.67	3	134|7|6	0.33	0.98	0.33	0.98	0.33	-116.42	2.99	0.37
POLE3NT	GLS	GLS	4|2|0	6	2	3	10|0|0	0	0.01	0	0.01	0	-12.47	0.6	0.48
POLE3NT	CDIPT	CDIPT	2|3|2	7	2.33	3	2|0|0	0.73	0.84	0.73	0.84	0.73	0.77	3.5	0.03
POLE3NT	LRIF1	LRIF1	4|6|0	10	3.33	3	0|0|0	0.67	1	0.67	1	0.67	-0.41	33.33	0.17
POLE3NT	SPCS2	SPCS2	2|1|0	3	1	3	1|0|0	0.29	0.88	0.29	0.88	0.29	-1.21	3	0.38
POLE3NT	PHAX	PHAX	0|1|0	1	0.33	3	0|0|0	0	0	0	0	0	-0.41	3.33	0.51
POLE3NT	EEF1A1	EEF1A1	90|77|47	214	71.33	3	69|25|25	0	0	0	0	0	-70.77	1.8	0.51
POLE3NT	LIMD1	LIMD1	6|2|0	8	2.67	3	0|0|0	0.66	1	0.66	1	0.66	-0.41	26.67	0.21
POLE3NT	DDB1	DDB1	4|1|0	5	1.67	3	40|0|0	0	0	0	0	0	-56.02	0.12	0.51
POLE3NT	SETX	SETX	1|2|0	3	1	3	1|0|0	0.29	0.88	0.29	0.88	0.29	-1.21	3	0.38
POLE3NT	EEF1A2	EEF1A2	8|6|1	15	5	3	3|2|0	0.62	0.98	0.62	0.98	0.62	-4.41	3	0.25
POLE3NT	HADH	HADH	1|1|0	2	0.67	3	3|0|0	0	0	0	0	0	-3	0.67	0.51
POLE3NT	CAPZA2	CAPZA2	9|5|3	17	5.67	3	8|1|2	0.1	0.3	0.1	0.3	0.1	-8.09	1.55	0.43
POLE3NT	ERO1L	ERO1L	8|6|0	14	4.67	3	11|0|0	0.08	0.21	0.08	0.21	0.08	-13.98	1.27	0.44
POLE3NT	ZNF638	ZNF638	5|4|0	9	3	3	0|0|0	0.67	1	0.67	1	0.67	-0.41	30	0.17
POLE3NT	C20ORF27	C20ORF27	3|2|0	5	1.67	3	0|0|0	0.66	1	0.66	1	0.66	-0.41	16.67	0.22
POLE3NT	TBCE	TBCE	1|3|0	4	1.33	3	2|0|0	0.28	0.84	0.28	0.84	0.28	-2.58	2	0.39
POLE3NT	PHGDH	PHGDH	13|19|14	46	15.33	3	28|6|6	0	0	0	0	0	-26.98	1.15	0.51
POLE3NT	TBCB	TBCB	6|5|0	11	3.67	3	2|0|0	0.65	0.98	0.65	0.98	0.65	-2.58	5.5	0.24
POLE3NT	GEMIN5	GEMIN5	37|24|5	66	22	3	8|0|0	0.73	1	0.73	1	0.73	-1.44	8.25	0.04
POLE3NT	UBFD1	UBFD1	3|4|0	7	2.33	3	0|0|0	0.67	1	0.67	1	0.67	-0.41	23.33	0.19
POLE3NT	CDK5RAP2	CDK5RAP2	0|0|1	1	0.33	3	1|0|0	0	0	0	0	0	-1.21	1	0.51
POLE3NT	SARS	SARS	36|33|11	80	26.67	3	24|0|0	0.63	0.96	0.63	0.96	0.63	-10.94	3.33	0.25
POLE3NT	CDK5RAP1	CDK5RAP1	0|1|0	1	0.33	3	1|0|0	0	0	0	0	0	-1.21	1	0.51
POLE3NT	EIF4G2	EIF4G2	39|34|2	75	25	3	19|0|0	0.65	0.98	0.65	0.98	0.65	-19.47	3.95	0.24
POLE3NT	ERC1	ERC1	1|1|0	2	0.67	3	1|0|0	0	0	0	0	0	-1.21	2	0.51
POLE3NT	CCDC144A	CCDC144A	2|0|0	2	0.67	3	0|0|1	0.29	0.88	0.29	0.88	0.29	-1.21	2	0.38
POLE3NT	BAX	BAX	1|3|0	4	1.33	3	3|0|0	0.24	0.72	0.24	0.72	0.24	-3	1.33	0.4
POLE3NT	WRNIP1	WRNIP1	4|4|0	8	2.67	3	0|0|0	0.67	1	0.67	1	0.67	-0.41	26.67	0.18
POLE3NT	PLCG1	PLCG1	1|1|0	2	0.67	3	1|0|0	0	0	0	0	0	-1.21	2	0.51
POLE3NT	LARS2	LARS2	1|1|0	2	0.67	3	4|0|0	0	0	0	0	0	-4.47	0.5	0.51
POLE3NT	EIF2S1	EIF2S1	4|5|2	11	3.67	3	16|0|0	0	0	0	0	0	-15.5	0.69	0.51
POLE3NT	EIF2S3	EIF2S3	21|24|9	54	18	3	27|1|3	0	0	0	0	0	-21.98	1.74	0.48
POLE3NT	EIF2S2	EIF2S2	11|11|0	22	7.33	3	2|0|0	0.67	1	0.67	1	0.67	-2.58	11	0.18
POLE3NT	DDX17	DDX17	15|12|1	28	9.33	3	8|0|0	0.63	0.96	0.63	0.96	0.63	-7.48	3.5	0.25
POLE3NT	DDX10	DDX10	1|3|0	4	1.33	3	0|0|0	0.33	1	0.33	1	0.33	-0.41	13.33	0.32
POLE3NT	NRD1	NRD1	2|0|0	2	0.67	3	9|0|0	0	0	0	0	0	-10.95	0.22	0.51
POLE3NT	CDK13	CDK13	10|4|2	16	5.33	3	2|1|1	0.62	1	0.62	1	0.62	-1.75	4	0.25
POLE3NT	DDX18	DDX18	24|23|3	50	16.67	3	7|0|1	0.67	0.99	0.67	0.99	0.67	-4.23	6.25	0.06
POLE3NT	PSMC2	PSMC2	42|36|14	92	30.67	3	15|0|0	0.82	0.99	0.82	0.99	0.82	-0.1	6.13	0.02
POLE3NT	PSMC3	PSMC3	1|2|0	3	1	3	0|0|0	0.33	0.98	0.33	0.98	0.33	-0.41	10	0.34
POLE3NT	PSMC5	PSMC5	5|9|0	14	4.67	3	3|0|0	0.63	0.98	0.63	0.98	0.63	-3	4.67	0.25
POLE3NT	N4BP2	N4BP2	6|5|0	11	3.67	3	0|0|0	0.67	1	0.67	1	0.67	-0.41	36.67	0.16
POLE3NT	ARFIP1	ARFIP1	1|1|0	2	0.67	3	2|0|0	0	0	0	0	0	-2.58	1	0.51
POLE3NT	ARFIP2	ARFIP2	2|1|0	3	1	3	0|0|0	0.33	0.98	0.33	0.98	0.33	-0.41	10	0.34
POLE3NT	MCTS1	MCTS1	2|0|0	2	0.67	3	6|0|0	0	0	0	0	0	-6.84	0.33	0.51
POLE3NT	HEATR1	HEATR1	24|9|1	34	11.33	3	2|0|0	0.67	1	0.67	1	0.67	-0.53	17	0.19
POLE3NT	TRIP12	TRIP12	7|4|0	11	3.67	3	0|0|0	0.67	1	0.67	1	0.67	-0.41	36.67	0.17
POLE3NT	TRIP13	TRIP13	10|6|0	16	5.33	3	10|0|1	0.18	0.52	0.18	0.52	0.18	-14.11	1.45	0.42
POLE3NT	SEC61B	SEC61B	6|6|2	14	4.67	3	1|0|0	0.96	1	0.96	1	0.96	1.98	14	0.01
POLE3NT	TMEM109	TMEM109	2|3|0	5	1.67	3	1|0|1	0.5	0.85	0.5	0.85	0.5	-2.45	2.5	0.28
POLE3NT	NCLN	NCLN	4|3|0	7	2.33	3	7|0|0	0.07	0.17	0.07	0.17	0.07	-8.36	1	0.44
POLE3NT	SLC1A5	SLC1A5	6|5|1	12	4	3	6|0|0	0.44	0.74	0.44	0.74	0.44	-4.75	2	0.3
POLE3NT	CHERP	CHERP	2|2|0	4	1.33	3	0|0|0	0.66	0.98	0.66	0.98	0.66	-0.41	13.33	0.23
POLE3NT	GRHPR	GRHPR	0|1|2	3	1	3	4|0|0	0.09	0.26	0.09	0.26	0.09	-4.47	0.75	0.44
POLE3NT	LRRC40	LRRC40	8|6|0	14	4.67	3	9|0|0	0.26	0.57	0.26	0.57	0.26	-10.95	1.56	0.4
POLE3NT	LRRC47	LRRC47	3|3|0	6	2	3	0|0|0	0.66	1	0.66	1	0.66	-0.41	20	0.2
POLE3NT	EIF3H	EIF3H	5|2|0	7	2.33	3	13|0|0	0	0	0	0	0	-16.69	0.54	0.49
POLE3NT	GNL2	GNL2	11|8|1	20	6.67	3	0|0|0	0.67	1	0.67	1	0.67	2.1	66.67	0.12
POLE3NT	DNTTIP2	DNTTIP2	7|8|0	15	5	3	0|0|0	0.67	1	0.67	1	0.67	-0.41	50	0.13
POLE3NT	EIF3K	EIF3K	3|2|2	7	2.33	3	5|0|0	0.17	0.31	0.17	0.31	0.17	-2.16	1.4	0.42
POLE3NT	EIF3L	EIF3L	45|31|11	87	29	3	26|0|0	0.59	0.97	0.59	0.97	0.59	-13.11	3.35	0.26
POLE3NT	EIF3M	EIF3M	13|10|0	23	7.67	3	11|0|0	0.47	0.85	0.47	0.85	0.47	-13.98	2.09	0.29
POLE3NT	ABR	ABR	2|0|0	2	0.67	3	1|0|0	0.29	0.88	0.29	0.88	0.29	-1.21	2	0.38
POLE3NT	TSFM	TSFM	2|2|0	4	1.33	3	6|0|0	0	0	0	0	0	-6.84	0.67	0.51
POLE3NT	EIF3A	EIF3A	51|46|14	111	37	3	43|0|3	0.11	0.29	0.11	0.29	0.11	-32.03	2.41	0.43
POLE3NT	EIF3B	EIF3B	41|42|7	90	30	3	39|0|0	0.18	0.31	0.18	0.31	0.18	-35.18	2.31	0.42
POLE3NT	EIF3C	EIF3C	42|38|12	92	30.67	3	25|0|1	0.64	0.97	0.64	0.97	0.64	-11.91	3.54	0.24
POLE3NT	EIF3D	EIF3D	17|15|5	37	12.33	3	16|0|1	0.28	0.55	0.28	0.55	0.28	-11.58	2.18	0.4
POLE3NT	EIF3E	EIF3E	33|23|4	60	20	3	23|0|0	0.45	0.95	0.45	0.95	0.45	-20.52	2.61	0.29
POLE3NT	EIF3F	EIF3F	2|4|2	8	2.67	3	10|0|1	0	0	0	0	0	-9.39	0.73	0.48
POLE3NT	EIF3G	EIF3G	9|13|1	23	7.67	3	0|0|0	0.67	1	0.67	1	0.67	2.1	76.67	0.11
POLE3NT	RARS	RARS	47|42|16	105	35	3	32|0|3	0.55	0.91	0.55	0.91	0.55	-16.76	3	0.27
POLE3NT	MTMR6	MTMR6	2|2|0	4	1.33	3	0|0|0	0.66	0.98	0.66	0.98	0.66	-0.41	13.33	0.23
POLE3NT	NOL11	NOL11	5|2|0	7	2.33	3	0|0|0	0.66	1	0.66	1	0.66	-0.41	23.33	0.21
POLE3NT	NOL10	NOL10	2|1|0	3	1	3	0|0|0	0.33	0.98	0.33	0.98	0.33	-0.41	10	0.34
POLE3NT	NOMO2	NOMO2	2|1|0	3	1	3	4|0|0	0.09	0.26	0.09	0.26	0.09	-4.47	0.75	0.44
POLE3NT	BAZ1B	BAZ1B	12|8|0	20	6.67	3	0|0|0	0.67	1	0.67	1	0.67	-0.41	66.67	0.12
POLE3NT	NMT1	NMT1	11|8|1	20	6.67	3	8|0|1	0.47	0.86	0.47	0.86	0.47	-8.63	2.22	0.29
POLE3NT	SDE2	SDE2	1|2|0	3	1	3	1|0|0	0.29	0.88	0.29	0.88	0.29	-1.21	3	0.38
POLE3NT	OSBPL11	OSBPL11	2|0|0	2	0.67	3	0|0|0	0.33	0.98	0.33	0.98	0.33	-0.41	6.67	0.34
POLE3NT	VAT1	VAT1	12|6|0	18	6	3	6|0|0	0.57	0.96	0.57	0.96	0.57	-6.84	3	0.27
POLE3NT	SNRPD1	SNRPD1	11|6|4	21	7	3	8|1|2	0.23	0.66	0.23	0.66	0.23	-6.48	1.91	0.41
POLE3NT	MTCH1	MTCH1	4|1|0	5	1.67	3	1|0|0	0.33	1	0.33	1	0.33	-1.21	5	0.32
POLE3NT	CSTF2T	CSTF2T	0|0|2	2	0.67	3	0|0|0	0.33	0.98	0.33	0.98	0.33	-0.41	6.67	0.34
POLE3NT	SLC2A1	SLC2A1	1|1|0	2	0.67	3	1|0|0	0	0	0	0	0	-1.21	2	0.51
POLE3NT	ATP5O	ATP5O	8|7|1	16	5.33	3	8|0|0	0.44	0.73	0.44	0.73	0.44	-7.48	2	0.3
POLE3NT	RPL37A	RPL37A	4|5|3	12	4	3	1|0|0	0.99	1	0.99	1	0.99	4.18	12	0
POLE3NT	ATP5L	ATP5L	7|5|4	16	5.33	3	6|3|3	0.01	0.02	0.01	0.02	0.01	-8.26	1.33	0.47
POLE3NT	EXOSC9	EXOSC9	6|5|0	11	3.67	3	3|0|0	0.61	0.94	0.61	0.94	0.61	-3	3.67	0.26
POLE3NT	EXOSC3	EXOSC3	2|2|0	4	1.33	3	1|0|0	0.59	0.88	0.59	0.88	0.59	-1.21	4	0.26
POLE3NT	CCAR2	CCAR2	13|11|5	29	9.67	3	9|0|0	0.63	0.93	0.63	0.93	0.63	-2.42	3.22	0.25
POLE3NT	MTDH	MTDH	11|9|0	20	6.67	3	1|0|0	0.67	1	0.67	1	0.67	-1.21	20	0.09
POLE3NT	EXOSC7	EXOSC7	1|1|0	2	0.67	3	1|0|0	0	0	0	0	0	-1.21	2	0.51
POLE3NT	RRBP1	RRBP1	9|1|0	10	3.33	3	0|0|0	0.33	1	0.33	1	0.33	-0.41	33.33	0.32
POLE3NT	UBP1	UBP1	4|0|0	4	1.33	3	0|0|0	0.33	1	0.33	1	0.33	-0.41	13.33	0.32
POLE3NT	MYO5C	MYO5C	0|2|0	2	0.67	3	0|0|1	0.29	0.88	0.29	0.88	0.29	-1.21	2	0.38
POLE3NT	C3ORF17	C3ORF17	1|0|0	1	0.33	3	0|0|0	0	0	0	0	0	-0.41	3.33	0.51
POLE3NT	RALY	RALY	6|6|0	12	4	3	2|0|0	0.65	0.98	0.65	0.98	0.65	-2.58	6	0.23
POLE3NT	MRPS35	MRPS35	2|0|0	2	0.67	3	1|0|0	0.29	0.88	0.29	0.88	0.29	-1.21	2	0.38
POLE3NT	EEF1E1	EEF1E1	4|6|3	13	4.33	3	4|0|2	0.35	0.71	0.35	0.71	0.35	-2.4	2.17	0.31
POLE3NT	RALA	RALA	5|2|0	7	2.33	3	2|0|0	0.55	0.96	0.55	0.96	0.55	-2.58	3.5	0.27
POLE3NT	PEO1	PEO1	0|0|1	1	0.33	3	0|0|0	0	0	0	0	0	-0.41	3.33	0.51
POLE3NT	SCYL2	SCYL2	3|4|0	7	2.33	3	1|0|0	0.66	1	0.66	1	0.66	-1.21	7	0.22
POLE3NT	MRPS30	MRPS30	2|0|0	2	0.67	3	0|0|0	0.33	0.98	0.33	0.98	0.33	-0.41	6.67	0.34
POLE3NT	ATR	ATR	1|0|0	1	0.33	3	0|1|1	0	0	0	0	0	-2.45	0.5	0.51
POLE3NT	HNRNPH1	HNRNPH1	2|2|0	4	1.33	3	1|0|1	0.42	0.63	0.42	0.63	0.42	-2.45	2	0.3
POLE3NT	HNRNPL	HNRNPL	19|17|1	37	12.33	3	11|0|1	0.63	0.95	0.63	0.95	0.63	-12.51	3.08	0.25
POLE3NT	BRIP1	BRIP1	2|1|0	3	1	3	0|0|0	0.33	0.98	0.33	0.98	0.33	-0.41	10	0.34
POLE3NT	SET	SET	8|7|2	17	5.67	3	5|0|0	0.64	0.92	0.64	0.92	0.64	-2.16	3.4	0.24
POLE3NT	ATP5A1	ATP5A1	34|36|16	86	28.67	3	54|7|14	0	0	0	0	0	-64.88	1.15	0.51
POLE3NT	ERCC6L	ERCC6L	34|27|1	62	20.67	3	0|0|0	0.67	1	0.67	1	0.67	2.1	206.67	0.06
POLE3NT	CRYBG3	CRYBG3	8|2|0	10	3.33	3	0|0|0	0.66	1	0.66	1	0.66	-0.41	33.33	0.21
POLE3NT	HNRNPAB	HNRNPAB	6|7|2	15	5	3	3|0|0	0.79	0.96	0.79	0.96	0.79	-0.08	5	0.03
POLE3NT	CCZ1	CCZ1	0|1|0	1	0.33	3	0|0|0	0	0	0	0	0	-0.41	3.33	0.51
POLE3NT	SUGP2	SUGP2	8|2|0	10	3.33	3	0|0|0	0.66	1	0.66	1	0.66	-0.41	33.33	0.21
POLE3NT	FANCI	FANCI	29|28|0	57	19	3	2|0|0	0.67	1	0.67	1	0.67	-2.58	28.5	0.11
POLE3NT	PATL1	PATL1	4|1|0	5	1.67	3	0|0|0	0.33	1	0.33	1	0.33	-0.41	16.67	0.32
POLE3NT	HNRNPA3	HNRNPA3	14|12|0	26	8.67	3	6|0|0	0.64	0.97	0.64	0.97	0.64	-6.84	4.33	0.24
POLE3NT	TRMT1	TRMT1	2|2|0	4	1.33	3	1|0|0	0.59	0.88	0.59	0.88	0.59	-1.21	4	0.26
POLE3NT	RCL1	RCL1	3|3|0	6	2	3	0|0|0	0.66	1	0.66	1	0.66	-0.41	20	0.2
POLE3NT	U2SURP	U2SURP	33|22|1	56	18.67	3	7|0|0	0.66	1	0.66	1	0.66	-6.1	8	0.21
POLE3NT	ENO1	ENO1	31|34|21	86	28.67	3	79|17|23	0	0	0	0	0	-112.49	0.72	0.51
POLE3NT	ELMOD2	ELMOD2	1|0|0	1	0.33	3	0|0|0	0	0	0	0	0	-0.41	3.33	0.51
POLE3NT	CHAMP1	CHAMP1	6|8|0	14	4.67	3	0|0|0	0.67	1	0.67	1	0.67	-0.41	46.67	0.14
POLE3NT	IRS4	IRS4	50|38|10	98	32.67	3	19|0|0	0.66	0.99	0.66	0.99	0.66	-6.88	5.16	0.23
POLE3NT	SKIV2L2	SKIV2L2	23|16|0	39	13	3	9|0|0	0.65	0.98	0.65	0.98	0.65	-10.95	4.33	0.24
POLE3NT	TFIP11	TFIP11	0|1|0	1	0.33	3	0|0|0	0	0	0	0	0	-0.41	3.33	0.51
POLE3NT	CDK1	CDK1	38|38|14	90	30	3	27|1|7	0.26	0.39	0.26	0.39	0.26	-19.57	2.57	0.4
POLE3NT	CDK2	CDK2	7|1|0	8	2.67	3	6|0|0	0.28	0.84	0.28	0.84	0.28	-6.84	1.33	0.39
POLE3NT	CDK5	CDK5	1|1|1	3	1	3	3|0|0	0	0	0	0	0	-1.59	1	0.51
POLE3NT	TAF9B	TAF9B	2|1|1	4	1.33	3	0|0|0	0.33	0.98	0.33	0.98	0.33	2.1	13.33	0.34
POLE3NT	ARPC1B	ARPC1B	2|1|0	3	1	3	1|0|0	0.29	0.88	0.29	0.88	0.29	-1.21	3	0.38
POLE3NT	PHB2	PHB2	39|36|19	94	31.33	3	26|8|9	0	0.01	0	0.01	0	-22.45	2.19	0.48
POLE3NT	SYNRG	SYNRG	2|2|0	4	1.33	3	0|0|0	0.66	0.98	0.66	0.98	0.66	-0.41	13.33	0.23
POLE3NT	SF3B6	SF3B6	1|0|0	1	0.33	3	1|0|0	0	0	0	0	0	-1.21	1	0.51
POLE3NT	SF3B1	SF3B1	77|73|18	168	56	3	20|0|0	0.75	1	0.75	1	0.75	-1.12	8.4	0.03
POLE3NT	MSH6	MSH6	31|28|2	61	20.33	3	9|0|0	0.66	0.99	0.66	0.99	0.66	-6.63	6.78	0.21
POLE3NT	ELAC2	ELAC2	8|4|0	12	4	3	5|0|0	0.5	0.92	0.5	0.92	0.5	-5.95	2.4	0.28
POLE3NT	DDHD1	DDHD1	2|2|0	4	1.33	3	1|2|0	0.24	0.36	0.24	0.36	0.24	-3.44	1.33	0.41
POLE3NT	ADCK3	ADCK3	4|1|0	5	1.67	3	4|0|0	0.25	0.74	0.25	0.74	0.25	-4.47	1.25	0.4
POLE3NT	HSPD1	HSPD1	15|12|5	32	10.67	3	29|6|7	0	0	0	0	0	-44.1	0.76	0.51
POLE3NT	MTX1	MTX1	1|2|0	3	1	3	2|0|0	0.23	0.68	0.23	0.68	0.23	-2.58	1.5	0.41
POLE3NT	DNAJC11	DNAJC11	8|1|0	9	3	3	2|0|0	0.33	0.99	0.33	0.99	0.33	-2.58	4.5	0.33
POLE3NT	EPRS	EPRS	69|50|7	126	42	3	62|0|0	0.04	0.12	0.04	0.12	0.04	-66.04	2.03	0.45
POLE3NT	PRKCI	PRKCI	0|0|1	1	0.33	3	1|0|0	0	0	0	0	0	-1.21	1	0.51
POLE3NT	COPA	COPA	49|44|10	103	34.33	3	21|0|1	0.66	0.99	0.66	0.99	0.66	-10.1	4.68	0.23
POLE3NT	SUPT16H	SUPT16H	46|43|11	100	33.33	3	26|0|1	0.65	0.97	0.65	0.97	0.65	-14.28	3.7	0.24
POLE3NT	TANC1	TANC1	1|0|0	1	0.33	3	0|0|0	0	0	0	0	0	-0.41	3.33	0.51
POLE3NT	PRKCD	PRKCD	0|1|0	1	0.33	3	0|0|0	0	0	0	0	0	-0.41	3.33	0.51
POLE3NT	LMAN1	LMAN1	10|5|0	15	5	3	8|0|0	0.36	0.88	0.36	0.88	0.36	-9.86	1.88	0.31
POLE3NT	LMAN2	LMAN2	14|8|0	22	7.33	3	12|1|0	0.26	0.74	0.26	0.74	0.26	-16.8	1.69	0.4
POLE3NT	AGTPBP1	AGTPBP1	51|35|1	87	29	3	0|0|0	0.67	1	0.67	1	0.67	2.1	290	0.06
POLE3NT	PES1	PES1	23|17|3	43	14.33	3	6|0|0	0.71	0.99	0.71	0.99	0.71	-1.8	7.17	0.04
POLE3NT	SEC11A	SEC11A	4|6|0	10	3.33	3	0|0|0	0.67	1	0.67	1	0.67	-0.41	33.33	0.17
POLE3NT	DDX20	DDX20	3|4|0	7	2.33	3	2|0|0	0.59	0.92	0.59	0.92	0.59	-2.58	3.5	0.26
POLE3NT	DDX27	DDX27	3|3|0	6	2	3	2|0|0	0.56	0.84	0.56	0.84	0.56	-2.58	3	0.27
POLE3NT	PFKFB2	PFKFB2	1|1|1	3	1	3	1|0|0	0	0	0	0	0	0.19	3	0.51
POLE3NT	SCRIB	SCRIB	2|2|0	4	1.33	3	0|0|0	0.66	0.98	0.66	0.98	0.66	-0.41	13.33	0.23
POLE3NT	TYMS	TYMS	1|2|0	3	1	3	7|0|0	0	0	0	0	0	-8.36	0.43	0.51
POLE3NT	PHB	PHB	1|3|0	4	1.33	3	18|1|8	0	0	0	0	0	-37.47	0.15	0.51
POLE3NT	SCIN	SCIN	1|0|0	1	0.33	3	0|0|0	0	0	0	0	0	-0.41	3.33	0.51
POLE3NT	ADD3	ADD3	4|2|0	6	2	3	0|0|0	0.66	1	0.66	1	0.66	-0.41	20	0.21
POLE3NT	ADD1	ADD1	6|2|0	8	2.67	3	3|0|0	0.47	0.94	0.47	0.94	0.47	-3	2.67	0.29
POLE3NT	FKBP11	FKBP11	5|1|0	6	2	3	1|0|1	0.33	0.99	0.33	0.99	0.33	-2.45	3	0.33
POLE3NT	FAM3C	FAM3C	5|4|1	10	3.33	3	3|0|0	0.58	0.9	0.58	0.9	0.58	-1.59	3.33	0.27
POLE3NT	QTRTD1	QTRTD1	2|2|0	4	1.33	3	1|0|0	0.59	0.88	0.59	0.88	0.59	-1.21	4	0.26
POLE3NT	PPIL1	PPIL1	5|4|0	9	3	3	5|0|0	0.44	0.74	0.44	0.74	0.44	-5.95	1.8	0.3
POLE3NT	TPI1	TPI1	1|5|0	6	2	3	22|9|5	0	0	0	0	0	-50.94	0.17	0.51
POLE3NT	TMED10	TMED10	10|10|3	23	7.67	3	8|0|0	0.59	0.88	0.59	0.88	0.59	-4.02	2.88	0.26
POLE3NT	OCIAD1	OCIAD1	7|1|0	8	2.67	3	1|0|0	0.33	1	0.33	1	0.33	-1.21	8	0.32
POLE3NT	BCLAF1	BCLAF1	20|18|1	39	13	3	1|0|0	0.67	1	0.67	1	0.67	0.19	39	0.06
POLE3NT	NUP210	NUP210	11|6|0	17	5.67	3	11|0|0	0.24	0.69	0.24	0.69	0.24	-13.98	1.55	0.4
POLE3NT	LUC7L3	LUC7L3	6|5|0	11	3.67	3	7|2|4	0	0	0	0	0	-17.73	0.85	0.49
POLE3NT	KIAA0319L	KIAA0319L	5|5|0	10	3.33	3	0|0|0	0.67	1	0.67	1	0.67	-0.41	33.33	0.16
POLE3NT	ZNF207	ZNF207	3|1|0	4	1.33	3	0|0|0	0.33	1	0.33	1	0.33	-0.41	13.33	0.32
POLE3NT	IARS	IARS	59|48|8	115	38.33	3	57|0|2	0	0.01	0	0.01	0	-59.67	1.95	0.48
POLE3NT	RPL15	RPL15	34|32|21	87	29	3	24|4|8	0.02	0.05	0.02	0.05	0.02	-12.8	2.42	0.46
POLE3NT	TOMM34	TOMM34	2|1|0	3	1	3	0|0|0	0.33	0.98	0.33	0.98	0.33	-0.41	10	0.34
POLE3NT	RPL11	RPL11	14|13|6	33	11	3	11|3|2	0.13	0.26	0.13	0.26	0.13	-9.37	2.06	0.42
POLE3NT	RPL12	RPL12	17|17|12	46	15.33	3	12|5|3	0.09	0.14	0.09	0.14	0.09	-6.48	2.3	0.43
POLE3NT	GPATCH4	GPATCH4	9|5|0	14	4.67	3	0|0|0	0.67	1	0.67	1	0.67	-0.41	46.67	0.15
POLE3NT	MIF	MIF	4|2|0	6	2	3	6|3|3	0	0	0	0	0	-16.31	0.5	0.51
POLE3NT	RPL18	RPL18	23|26|17	66	22	3	9|9|6	0.66	1	0.66	1	0.66	-4.14	2.75	0.22
POLE3NT	RPL19	RPL19	7|6|3	16	5.33	3	3|0|0	0.87	0.96	0.87	0.96	0.87	0.96	5.33	0.02
POLE3NT	GPATCH1	GPATCH1	5|3|0	8	2.67	3	0|0|0	0.67	1	0.67	1	0.67	-0.41	26.67	0.19
POLE3NT	GHITM	GHITM	5|1|1	7	2.33	3	5|0|0	0.25	0.74	0.25	0.74	0.25	-4.04	1.4	0.4
POLE3NT	NME3	NME3	3|3|0	6	2	3	2|0|0	0.56	0.84	0.56	0.84	0.56	-2.58	3	0.27
POLE3NT	SPEN	SPEN	1|1|0	2	0.67	3	0|0|0	0	0	0	0	0	-0.41	6.67	0.51
POLE3NT	CSRP2BP	CSRP2BP	5|2|0	7	2.33	3	0|0|0	0.66	1	0.66	1	0.66	-0.41	23.33	0.21
POLE3NT	EMD	EMD	13|10|0	23	7.67	3	9|0|0	0.58	0.93	0.58	0.93	0.58	-10.95	2.56	0.27
POLE3NT	CXORF56	CXORF56	2|2|0	4	1.33	3	0|0|0	0.66	0.98	0.66	0.98	0.66	-0.41	13.33	0.23
POLE3NT	CLUH	CLUH	4|4|0	8	2.67	3	6|0|0	0.23	0.35	0.23	0.35	0.23	-6.84	1.33	0.41
POLE3NT	MATR3	MATR3	12|17|0	29	9.67	3	11|0|0	0.58	0.95	0.58	0.95	0.58	-13.98	2.64	0.27
POLE3NT	AP2S1	AP2S1	2|2|0	4	1.33	3	1|0|0	0.59	0.88	0.59	0.88	0.59	-1.21	4	0.26
POLE3NT	PCNXL2	PCNXL2	1|0|1	2	0.67	3	0|0|0	0	0	0	0	0	-0.41	6.67	0.51
POLE3NT	ECH1	ECH1	0|0|1	1	0.33	3	6|0|0	0	0	0	0	0	-6.84	0.17	0.51
POLE3NT	KIAA0196	KIAA0196	17|10|0	27	9	3	0|0|0	0.67	1	0.67	1	0.67	-0.41	90	0.1
POLE3NT	KATNAL2	KATNAL2	2|2|1	5	1.67	3	2|0|0	0.46	0.68	0.46	0.68	0.46	-0.53	2.5	0.29
POLE3NT	SFPQ	SFPQ	10|10|3	23	7.67	3	4|0|0	0.83	0.97	0.83	0.97	0.83	0.15	5.75	0.02
POLE3NT	MAP1S	MAP1S	1|3|1	5	1.67	3	0|0|0	0.33	1	0.33	1	0.33	2.1	16.67	0.32
POLE3NT	UBA2	UBA2	18|15|4	37	12.33	3	25|0|1	0	0	0	0	0	-24.46	1.42	0.48
POLE3NT	CCP110	CCP110	6|2|0	8	2.67	3	0|0|0	0.66	1	0.66	1	0.66	-0.41	26.67	0.21
POLE3NT	UBA1	UBA1	51|51|12	114	38	3	50|1|4	0	0	0	0	0	-46.41	2.07	0.48
POLE3NT	PWP2	PWP2	15|10|1	26	8.67	3	3|0|0	0.66	1	0.66	1	0.66	-1.59	8.67	0.21
POLE3NT	NAA15	NAA15	21|14|0	35	11.67	3	12|0|0	0.6	0.96	0.6	0.96	0.6	-15.17	2.92	0.26
POLE3NT	FAM162A	FAM162A	3|3|0	6	2	3	1|0|0	0.66	0.98	0.66	0.98	0.66	-1.21	6	0.23
POLE3NT	UBE2O	UBE2O	9|4|0	13	4.33	3	2|0|0	0.64	1	0.64	1	0.64	-2.58	6.5	0.24
POLE3NT	GNAS	GNAS	6|9|0	15	5	3	7|1|1	0.28	0.68	0.28	0.68	0.28	-11.36	1.67	0.4
POLE3NT	MOGS	MOGS	7|5|0	12	4	3	3|0|0	0.62	0.96	0.62	0.96	0.62	-3	4	0.25
POLE3NT	PTCD3	PTCD3	14|5|0	19	6.33	3	12|0|0	0.28	0.84	0.28	0.84	0.28	-15.17	1.58	0.39
POLE3NT	SAFB2	SAFB2	5|4|2	11	3.67	3	0|0|0	0.99	1	0.99	1	0.99	4.13	36.67	0
POLE3NT	CRTAP	CRTAP	1|2|0	3	1	3	1|0|0	0.29	0.88	0.29	0.88	0.29	-1.21	3	0.38
POLE3NT	COPB1	COPB1	19|13|0	32	10.67	3	18|0|0	0.23	0.66	0.23	0.66	0.23	-23.77	1.78	0.41
POLE3NT	HLTF	HLTF	3|1|0	4	1.33	3	0|0|0	0.33	1	0.33	1	0.33	-0.41	13.33	0.32
POLE3NT	AGFG1	AGFG1	2|2|0	4	1.33	3	0|0|0	0.66	0.98	0.66	0.98	0.66	-0.41	13.33	0.23
POLE3NT	RPL18A	RPL18A	15|15|6	36	12	3	9|0|4	0.55	0.83	0.55	0.83	0.55	-5.91	2.77	0.27
POLE3NT	RPS15A	RPS15A	16|14|9	39	13	3	10|5|8	0	0.01	0	0.01	0	-13.94	1.7	0.48
POLE3NT	UPF1	UPF1	1|1|0	2	0.67	3	5|0|0	0	0	0	0	0	-5.95	0.4	0.51
POLE3NT	UPF2	UPF2	1|1|0	2	0.67	3	1|0|0	0	0	0	0	0	-1.21	2	0.51
POLE3NT	NLRX1	NLRX1	0|1|0	1	0.33	3	2|0|0	0	0	0	0	0	-2.58	0.5	0.51
POLE3NT	VPS45	VPS45	3|2|0	5	1.67	3	1|0|0	0.62	0.98	0.62	0.98	0.62	-1.21	5	0.25
POLE3NT	SRPRB	SRPRB	8|8|0	16	5.33	3	5|0|0	0.61	0.92	0.61	0.92	0.61	-5.95	3.2	0.25
POLE3NT	PNO1	PNO1	3|2|0	5	1.67	3	0|0|0	0.66	1	0.66	1	0.66	-0.41	16.67	0.22
POLE3NT	MASTL	MASTL	1|0|0	1	0.33	3	0|0|0	0	0	0	0	0	-0.41	3.33	0.51
POLE3NT	CAST	CAST	2|1|0	3	1	3	0|0|0	0.33	0.98	0.33	0.98	0.33	-0.41	10	0.34
POLE3NT	VCPIP1	VCPIP1	3|2|0	5	1.67	3	0|0|0	0.66	1	0.66	1	0.66	-0.41	16.67	0.22
POLE3NT	H3BN98	H3BN98	2|2|0	4	1.33	3	1|0|0	0.59	0.88	0.59	0.88	0.59	-1.21	4	0.26
POLE3NT	NDUFA6	NDUFA6	1|0|0	1	0.33	3	1|0|0	0	0	0	0	0	-1.21	1	0.51
POLE3NT	NDUFA4	NDUFA4	4|5|0	9	3	3	1|0|0	0.67	1	0.67	1	0.67	-1.21	9	0.18
POLE3NT	CCDC22	CCDC22	3|4|2	9	3	3	5|2|2	0	0.01	0	0.01	0	-7.62	1	0.48
POLE3NT	NDUFA9	NDUFA9	16|9|0	25	8.33	3	4|0|0	0.65	1	0.65	1	0.65	-4.47	6.25	0.23
POLE3NT	SALL2	SALL2	8|8|0	16	5.33	3	0|0|0	0.67	1	0.67	1	0.67	-0.41	53.33	0.13
POLE3NT	UBE2M	UBE2M	9|5|0	14	4.67	3	5|0|1	0.48	0.92	0.48	0.92	0.48	-7.11	2.33	0.29
POLE3NT	QARS	QARS	35|29|6	70	23.33	3	30|0|0	0.3	0.72	0.3	0.72	0.3	-25.54	2.33	0.37
POLE3NT	TARDBP	TARDBP	1|2|0	3	1	3	3|0|0	0.16	0.48	0.16	0.48	0.16	-3	1	0.42
POLE3NT	UBE2N	UBE2N	0|1|0	1	0.33	3	5|1|2	0	0	0	0	0	-10.49	0.12	0.51
POLE3NT	FARSB	FARSB	20|15|1	36	12	3	15|0|0	0.51	0.92	0.51	0.92	0.51	-16.44	2.4	0.28
POLE3NT	FARSA	FARSA	10|10|0	20	6.67	3	11|0|0	0.36	0.55	0.36	0.55	0.36	-13.98	1.82	0.31
POLE3NT	STX12	STX12	3|0|0	3	1	3	4|0|0	0.18	0.54	0.18	0.54	0.18	-4.47	0.75	0.42
POLE3NT	BLMH	BLMH	6|7|1	14	4.67	3	11|0|0	0.04	0.1	0.04	0.1	0.04	-11.28	1.27	0.45
POLE3NT	EFHD2	EFHD2	5|5|0	10	3.33	3	0|0|0	0.67	1	0.67	1	0.67	-0.41	33.33	0.16
POLE3NT	COLGALT1	COLGALT1	7|4|0	11	3.67	3	4|0|0	0.56	0.93	0.56	0.93	0.56	-4.47	2.75	0.27
POLE3NT	BIRC6	BIRC6	8|4|0	12	4	3	0|0|0	0.67	1	0.67	1	0.67	-0.41	40	0.17
POLE3NT	TTF2	TTF2	3|3|0	6	2	3	0|0|0	0.66	1	0.66	1	0.66	-0.41	20	0.2
POLE3NT	EIF5	EIF5	10|11|0	21	7	3	0|0|0	0.67	1	0.67	1	0.67	-0.41	70	0.11
POLE3NT	PINX1	PINX1	1|0|0	1	0.33	3	0|0|0	0	0	0	0	0	-0.41	3.33	0.51
POLE3NT	LTA4H	LTA4H	19|18|0	37	12.33	3	35|0|1	0	0	0	0	0	-50.13	1.03	0.5
POLE3NT	ANKRD17	ANKRD17	4|2|0	6	2	3	0|0|0	0.66	1	0.66	1	0.66	-0.41	20	0.21
POLE3NT	SPTBN5	SPTBN5	3|1|1	5	1.67	3	1|0|0	0.33	0.98	0.33	0.98	0.33	0.19	5	0.34
POLE3NT	DAD1	DAD1	2|2|1	5	1.67	3	4|0|2	0	0	0	0	0	-5.3	0.83	0.51
POLE3NT	SPTBN2	SPTBN2	0|1|0	1	0.33	3	1|0|0	0	0	0	0	0	-1.21	1	0.51
POLE3NT	SPTBN1	SPTBN1	9|6|0	15	5	3	17|0|0	0	0	0	0	0	-22.48	0.88	0.48
POLE3NT	RAB5C	RAB5C	11|11|1	23	7.67	3	10|2|2	0.1	0.15	0.1	0.15	0.1	-15.78	1.64	0.43
POLE3NT	CBR1	CBR1	3|5|0	8	2.67	3	15|0|3	0	0	0	0	0	-24.04	0.44	0.51
POLE3NT	NSF	NSF	8|3|0	11	3.67	3	4|0|0	0.5	0.95	0.5	0.95	0.5	-4.47	2.75	0.28
POLE3NT	TMEM33	TMEM33	10|5|3	18	6	3	5|0|0	0.67	0.95	0.67	0.95	0.67	-0.78	3.6	0.06
POLE3NT	ANXA2	ANXA2	50|54|29	133	44.33	3	37|1|4	0.49	0.84	0.49	0.84	0.49	-10.74	3.17	0.29
POLE3NT	ANXA5	ANXA5	15|13|6	34	11.33	3	34|3|4	0	0	0	0	0	-40.23	0.83	0.51
POLE3NT	ANXA7	ANXA7	1|3|0	4	1.33	3	11|0|0	0	0	0	0	0	-13.98	0.36	0.51
POLE3NT	PMPCA	PMPCA	1|1|0	2	0.67	3	10|0|0	0	0	0	0	0	-12.47	0.2	0.51
POLE3NT	MCM7	MCM7	29|17|0	46	15.33	3	34|0|1	0	0.01	0	0.01	0	-48.73	1.31	0.48
POLE3NT	MCM6	MCM6	5|7|0	12	4	3	18|0|0	0	0	0	0	0	-23.77	0.67	0.49
POLE3NT	MCM5	MCM5	19|13|4	36	12	3	13|0|0	0.53	0.94	0.53	0.94	0.53	-8.32	2.77	0.28
POLE3NT	MCM4	MCM4	11|8|0	19	6.33	3	13|0|0	0.13	0.36	0.13	0.36	0.13	-16.69	1.46	0.43
POLE3NT	MCM3	MCM3	23|19|6	48	16	3	24|0|0	0.1	0.28	0.1	0.28	0.1	-18.08	2	0.43
POLE3NT	MCM2	MCM2	24|14|2	40	13.33	3	32|0|0	0	0	0	0	0	-37.43	1.25	0.48
POLE3NT	SQSTM1	SQSTM1	1|1|2	4	1.33	3	0|0|0	0.33	0.98	0.33	0.98	0.33	2.1	13.33	0.34
POLE3NT	NOC3L	NOC3L	15|10|0	25	8.33	3	1|0|0	0.67	1	0.67	1	0.67	-1.21	25	0.08
POLE3NT	POGZ	POGZ	0|1|0	1	0.33	3	1|0|0	0	0	0	0	0	-1.21	1	0.51
POLE3NT	HADHB	HADHB	7|5|1	13	4.33	3	3|1|0	0.6	0.96	0.6	0.96	0.6	-3.11	3.25	0.26
POLE3NT	NDUFS2	NDUFS2	11|6|0	17	5.67	3	15|0|0	0.03	0.1	0.03	0.1	0.03	-19.45	1.13	0.45
POLE3NT	NDUFS3	NDUFS3	2|0|0	2	0.67	3	12|0|0	0	0	0	0	0	-15.17	0.17	0.51
POLE3NT	NDUFS7	NDUFS7	4|4|0	8	2.67	3	2|0|0	0.61	0.92	0.61	0.92	0.61	-2.58	4	0.25
POLE3NT	AHCY	AHCY	34|36|19	89	29.67	3	41|12|12	0	0	0	0	0	-47.72	1.37	0.51
POLE3NT	ILF3	ILF3	46|46|21	113	37.67	3	48|2|4	0	0	0	0	0	-31.34	2.09	0.49
POLE3NT	ILF2	ILF2	51|45|22	118	39.33	3	39|6|7	0	0.01	0	0.01	0	-28.1	2.27	0.47
POLE3NT	PARN	PARN	0|1|0	1	0.33	3	0|0|0	0	0	0	0	0	-0.41	3.33	0.51
POLE3NT	CHMP2B	CHMP2B	0|2|0	2	0.67	3	0|0|0	0.33	0.98	0.33	0.98	0.33	-0.41	6.67	0.34
POLE3NT	DHX16	DHX16	4|3|1	8	2.67	3	1|0|0	0.66	1	0.66	1	0.66	0.19	8	0.22
POLE3NT	CENPV	CENPV	2|2|0	4	1.33	3	0|0|0	0.66	0.98	0.66	0.98	0.66	-0.41	13.33	0.23
POLE3NT	HACD3	HACD3	23|19|3	45	15	3	13|0|0	0.63	0.96	0.63	0.96	0.63	-9.84	3.46	0.24
POLE3NT	NHLRC2	NHLRC2	2|0|0	2	0.67	3	1|0|0	0.29	0.88	0.29	0.88	0.29	-1.21	2	0.38
POLE3NT	TPX2	TPX2	10|9|0	19	6.33	3	0|0|0	0.67	1	0.67	1	0.67	-0.41	63.33	0.12
POLE3NT	CCDC88A	CCDC88A	0|1|1	2	0.67	3	0|0|0	0	0	0	0	0	-0.41	6.67	0.51
POLE3NT	DDX31	DDX31	0|2|0	2	0.67	3	0|0|0	0.33	0.98	0.33	0.98	0.33	-0.41	6.67	0.34
POLE3NT	LYZ	LYZ	0|1|0	1	0.33	3	2|0|1	0	0	0	0	0	-3.44	0.33	0.51
POLE3NT	PYGB	PYGB	12|5|0	17	5.67	3	12|0|0	0.22	0.67	0.22	0.67	0.22	-15.17	1.42	0.41
POLE3NT	C1ORF198	C1ORF198	1|1|0	2	0.67	3	0|0|0	0	0	0	0	0	-0.41	6.67	0.51
POLE3NT	PITRM1	PITRM1	1|1|0	2	0.67	3	25|0|0	0	0	0	0	0	-34	0.08	0.51
POLE3NT	GOT2	GOT2	22|24|13	59	19.67	3	11|6|9	0.48	0.93	0.48	0.93	0.48	-11.78	2.27	0.29
POLE3NT	GOT1	GOT1	6|3|0	9	3	3	23|0|0	0	0	0	0	0	-31.15	0.39	0.51
POLE3NT	PYGL	PYGL	18|15|0	33	11	3	34|0|0	0	0	0	0	0	-47.18	0.97	0.5
POLE3NT	PFAS	PFAS	6|3|0	9	3	3	12|0|0	0	0.01	0	0.01	0	-15.17	0.75	0.48
POLE3NT	TMF1	TMF1	0|2|0	2	0.67	3	0|0|0	0.33	0.98	0.33	0.98	0.33	-0.41	6.67	0.34
POLE3NT	H2AFV	H2AFV	9|7|6	22	7.33	3	5|2|2	0.44	0.86	0.44	0.86	0.44	-1.98	2.44	0.3
POLE3NT	FBXL5	FBXL5	1|1|0	2	0.67	3	0|0|0	0	0	0	0	0	-0.41	6.67	0.51
POLE3NT	H2AFY	H2AFY	39|37|16	92	30.67	3	14|3|6	0.67	1	0.67	1	0.67	-5.39	4	0.19
POLE3NT	DDX5	DDX5	23|25|12	60	20	3	9|1|0	0.94	0.99	0.94	0.99	0.94	1.77	6	0.01
POLE3NT	DDX6	DDX6	23|15|7	45	15	3	17|0|0	0.41	0.92	0.41	0.92	0.41	-8.45	2.65	0.3
POLE3NT	NUP205	NUP205	8|3|0	11	3.67	3	7|0|0	0.29	0.83	0.29	0.83	0.29	-8.36	1.57	0.38
POLE3NT	NCAPG2	NCAPG2	1|0|0	1	0.33	3	0|0|0	0	0	0	0	0	-0.41	3.33	0.51
POLE3NT	IKBIP	IKBIP	2|1|0	3	1	3	1|0|0	0.29	0.88	0.29	0.88	0.29	-1.21	3	0.38
POLE3NT	HLA-A	HLA-A	3|5|1	9	3	3	10|0|0	0.01	0.03	0.01	0.03	0.01	-9.86	0.9	0.47
POLE3NT	EP400	EP400	1|1|0	2	0.67	3	0|0|0	0	0	0	0	0	-0.41	6.67	0.51
POLE3NT	TOMM20	TOMM20	5|2|2	9	3	3	2|0|1	0.56	0.95	0.56	0.95	0.56	-0.59	3	0.27
POLE3NT	CLTC	CLTC	98|78|17	193	64.33	3	117|2|7	0	0	0	0	0	-129.9	1.53	0.51
POLE3NT	TOMM22	TOMM22	7|1|0	8	2.67	3	3|0|0	0.32	0.96	0.32	0.96	0.32	-3	2.67	0.37
POLE3NT	ARID4A	ARID4A	0|2|0	2	0.67	3	0|0|1	0.29	0.88	0.29	0.88	0.29	-1.21	2	0.38
POLE3NT	PGRMC2	PGRMC2	4|3|0	7	2.33	3	5|0|0	0.29	0.57	0.29	0.57	0.29	-5.95	1.4	0.38
POLE3NT	HARS	HARS	7|6|0	13	4.33	3	18|0|0	0	0	0	0	0	-23.77	0.72	0.49
POLE3NT	TOP2B	TOP2B	10|2|0	12	4	3	0|0|0	0.66	1	0.66	1	0.66	-0.41	40	0.21
POLE3NT	TOP2A	TOP2A	56|40|3	99	33	3	8|1|1	0.67	1	0.67	1	0.67	-6.74	9.9	0.17
POLE3NT	NXF1	NXF1	1|2|0	3	1	3	1|0|0	0.29	0.88	0.29	0.88	0.29	-1.21	3	0.38
POLE3NT	SDAD1	SDAD1	0|0|1	1	0.33	3	0|0|0	0	0	0	0	0	-0.41	3.33	0.51
POLE3NT	FAF1	FAF1	1|2|0	3	1	3	5|0|0	0.03	0.1	0.03	0.1	0.03	-5.95	0.6	0.45
POLE3NT	FAF2	FAF2	8|5|0	13	4.33	3	1|0|0	0.67	1	0.67	1	0.67	-1.21	13	0.15
POLE3NT	PGM1	PGM1	7|3|1	11	3.67	3	13|0|0	0.01	0.02	0.01	0.02	0.01	-13.82	0.85	0.47
POLE3NT	PGM2	PGM2	11|7|0	18	6	3	11|0|0	0.26	0.69	0.26	0.69	0.26	-13.98	1.64	0.4
POLE3NT	PGM3	PGM3	1|1|0	2	0.67	3	8|0|0	0	0	0	0	0	-9.86	0.25	0.51
POLE3NT	ABCB10	ABCB10	1|0|0	1	0.33	3	0|0|0	0	0	0	0	0	-0.41	3.33	0.51
POLE3NT	RECQL	RECQL	9|9|2	20	6.67	3	8|0|0	0.55	0.82	0.55	0.82	0.55	-5.77	2.5	0.27
POLE3NT	HIST1H2BC	HIST1H2BC	39|35|27	101	33.67	3	18|7|3	0.69	0.97	0.69	0.97	0.69	-1.41	3.61	0.05
POLE3NT	SART3	SART3	12|12|0	24	8	3	7|0|0	0.63	0.94	0.63	0.94	0.63	-8.36	3.43	0.25
POLE3NT	SART1	SART1	12|14|1	27	9	3	0|0|0	0.67	1	0.67	1	0.67	2.1	90	0.1
POLE3NT	GET4	GET4	1|0|0	1	0.33	3	2|0|0	0	0	0	0	0	-2.58	0.5	0.51
POLE3NT	CMSS1	CMSS1	0|2|0	2	0.67	3	0|0|0	0.33	0.98	0.33	0.98	0.33	-0.41	6.67	0.34
POLE3NT	ABCE1	ABCE1	33|26|5	64	21.33	3	13|0|0	0.65	0.99	0.65	0.99	0.65	-6.75	4.92	0.23
POLE3NT	SEC23B	SEC23B	3|4|0	7	2.33	3	12|0|0	0	0	0	0	0	-15.17	0.58	0.51
POLE3NT	CDC23	CDC23	1|2|0	3	1	3	1|0|0	0.29	0.88	0.29	0.88	0.29	-1.21	3	0.38
POLE3NT	NUP153	NUP153	9|16|0	25	8.33	3	0|0|0	0.67	1	0.67	1	0.67	-0.41	83.33	0.11
POLE3NT	ECI1	ECI1	6|5|2	13	4.33	3	5|0|1	0.41	0.71	0.41	0.71	0.41	-3.59	2.17	0.3
POLE3NT	TOX4	TOX4	5|4|1	10	3.33	3	0|0|0	0.67	1	0.67	1	0.67	2.1	33.33	0.17
POLE3NT	PAK2	PAK2	1|1|0	2	0.67	3	0|0|0	0	0	0	0	0	-0.41	6.67	0.51
POLE3NT	IPO8	IPO8	12|11|0	23	7.67	3	6|0|0	0.63	0.96	0.63	0.96	0.63	-6.84	3.83	0.24
POLE3NT	IPO9	IPO9	11|4|0	15	5	3	5|0|0	0.51	0.96	0.51	0.96	0.51	-5.95	3	0.28
POLE3NT	IPO7	IPO7	19|10|4	33	11	3	12|0|0	0.44	0.95	0.44	0.95	0.44	-7.12	2.75	0.3
POLE3NT	IPO4	IPO4	13|1|0	14	4.67	3	12|0|0	0.26	0.77	0.26	0.77	0.26	-15.17	1.17	0.4
POLE3NT	LIN54	LIN54	3|4|0	7	2.33	3	0|0|0	0.67	1	0.67	1	0.67	-0.41	23.33	0.19
POLE3NT	ACTR2	ACTR2	7|8|2	17	5.67	3	9|0|1	0.18	0.35	0.18	0.35	0.18	-8.08	1.7	0.42
POLE3NT	CARS2	CARS2	7|3|0	10	3.33	3	7|0|0	0.26	0.74	0.26	0.74	0.26	-8.36	1.43	0.4
POLE3NT	RAB8A	RAB8A	2|5|0	7	2.33	3	5|0|0	0.28	0.74	0.28	0.74	0.28	-5.95	1.4	0.39
POLE3NT	NAA25	NAA25	12|7|0	19	6.33	3	3|0|0	0.65	0.99	0.65	0.99	0.65	-3	6.33	0.24
POLE3NT	POLDIP3	POLDIP3	1|0|0	1	0.33	3	0|0|0	0	0	0	0	0	-0.41	3.33	0.51
POLE3NT	TECR	TECR	14|10|0	24	8	3	6|0|0	0.64	0.97	0.64	0.97	0.64	-6.84	4	0.24
POLE3NT	MAPK3	MAPK3	4|5|0	9	3	3	3|0|0	0.58	0.9	0.58	0.9	0.58	-3	3	0.27
POLE3NT	MAPK1	MAPK1	16|13|4	33	11	3	18|0|2	0.03	0.07	0.03	0.07	0.03	-16.89	1.65	0.46
POLE3NT	PPP1R12A	PPP1R12A	1|0|0	1	0.33	3	1|0|1	0	0	0	0	0	-2.45	0.5	0.51
POLE3NT	ALDH18A1	ALDH18A1	31|28|5	64	21.33	3	42|0|0	0	0	0	0	0	-43.47	1.52	0.49
POLE3NT	NIFK	NIFK	11|10|0	21	7	3	1|0|0	0.67	1	0.67	1	0.67	-1.21	21	0.08
POLE3NT	RDX	RDX	5|0|0	5	1.67	3	8|0|0	0.06	0.19	0.06	0.19	0.06	-9.86	0.63	0.44
POLE3NT	ANKS1A	ANKS1A	2|1|0	3	1	3	0|0|0	0.33	0.98	0.33	0.98	0.33	-0.41	10	0.34
POLE3NT	CRNKL1	CRNKL1	4|3|0	7	2.33	3	0|0|0	0.67	1	0.67	1	0.67	-0.41	23.33	0.19
POLE3NT	BCAP31	BCAP31	21|15|5	41	13.67	3	18|0|0	0.33	0.81	0.33	0.81	0.33	-12.51	2.28	0.37
POLE3NT	VPS35	VPS35	14|9|0	23	7.67	3	14|0|0	0.23	0.63	0.23	0.63	0.23	-18.2	1.64	0.41
POLE3NT	METTL1	METTL1	6|4|0	10	3.33	3	0|0|0	0.67	1	0.67	1	0.67	-0.41	33.33	0.17
POLE3NT	CSE1L	CSE1L	62|52|11	125	41.67	3	50|3|3	0.05	0.15	0.05	0.15	0.05	-49.6	2.23	0.45
POLE3NT	FBL	FBL	23|16|6	45	15	3	18|2|4	0.08	0.24	0.08	0.24	0.08	-18.55	1.88	0.44
POLE3NT	HSPA1A	HSPA1A	60|64|47	171	57	3	60|8|8	0	0	0	0	0	-25.77	2.25	0.5
POLE3NT	EPB41L2	EPB41L2	28|29|3	60	20	3	3|0|0	0.91	1	0.91	1	0.91	0.96	20	0.01
POLE3NT	CPNE3	CPNE3	21|16|7	44	14.67	3	11|1|0	0.64	0.96	0.64	0.96	0.64	-3.31	3.67	0.24
POLE3NT	CPNE1	CPNE1	4|2|1	7	2.33	3	4|0|0	0.33	0.74	0.33	0.74	0.33	-2.78	1.75	0.33
POLE3NT	PLOD1	PLOD1	1|0|0	1	0.33	3	2|0|0	0	0	0	0	0	-2.58	0.5	0.51
POLE3NT	UFL1	UFL1	5|3|0	8	2.67	3	2|0|0	0.6	0.96	0.6	0.96	0.6	-2.58	4	0.26
POLE3NT	ESF1	ESF1	0|3|0	3	1	3	0|0|0	0.33	1	0.33	1	0.33	-0.41	10	0.32
POLE3NT	CNP	CNP	7|2|0	9	3	3	2|0|0	0.56	0.99	0.56	0.99	0.56	-2.58	4.5	0.27
POLE3NT	DKC1	DKC1	19|17|0	36	12	3	3|0|0	0.67	1	0.67	1	0.67	-3	12	0.18
POLE3NT	USP10	USP10	3|2|0	5	1.67	3	0|0|0	0.66	1	0.66	1	0.66	-0.41	16.67	0.22
POLE3NT	USP11	USP11	7|6|0	13	4.33	3	1|0|0	0.67	1	0.67	1	0.67	-1.21	13	0.13
POLE3NT	USP16	USP16	20|17|0	37	12.33	3	0|0|0	0.67	1	0.67	1	0.67	-0.41	123.33	0.08
POLE3NT	USP14	USP14	7|5|0	12	4	3	8|0|0	0.26	0.58	0.26	0.58	0.26	-9.86	1.5	0.4
POLE3NT	SNRPB	SNRPB	14|14|5	33	11	3	8|1|4	0.54	0.8	0.54	0.8	0.54	-7.54	2.54	0.28
POLE3NT	SNRPA	SNRPA	2|2|0	4	1.33	3	0|0|0	0.66	0.98	0.66	0.98	0.66	-0.41	13.33	0.23
POLE3NT	SNRPE	SNRPE	7|5|4	16	5.33	3	5|0|2	0.36	0.7	0.36	0.7	0.36	-2.07	2.29	0.31
POLE3NT	SMU1	SMU1	7|7|1	15	5	3	18|0|0	0	0	0	0	0	-20.58	0.83	0.49
POLE3NT	ZNF605	ZNF605	1|1|2	4	1.33	3	0|0|0	0.33	0.98	0.33	0.98	0.33	2.1	13.33	0.34
POLE3NT	UNC45A	UNC45A	15|8|1	24	8	3	6|0|0	0.62	0.98	0.62	0.98	0.62	-4.75	4	0.25
POLE3NT	DGCR14	DGCR14	1|0|0	1	0.33	3	0|0|0	0	0	0	0	0	-0.41	3.33	0.51
POLE3NT	SCFD1	SCFD1	7|1|0	8	2.67	3	3|0|0	0.32	0.96	0.32	0.96	0.32	-3	2.67	0.37
POLE3NT	DDX51	DDX51	2|2|0	4	1.33	3	0|0|0	0.66	0.98	0.66	0.98	0.66	-0.41	13.33	0.23
POLE3NT	CRKL	CRKL	6|6|0	12	4	3	0|0|0	0.67	1	0.67	1	0.67	-0.41	40	0.15
POLE3NT	ANP32B	ANP32B	5|2|2	9	3	3	10|1|0	0	0.01	0	0.01	0	-9.39	0.82	0.48
POLE3NT	NEK9	NEK9	9|8|0	17	5.67	3	1|0|0	0.67	1	0.67	1	0.67	-1.21	17	0.1
POLE3NT	LEMD3	LEMD3	2|0|0	2	0.67	3	0|0|0	0.33	0.98	0.33	0.98	0.33	-0.41	6.67	0.34
POLE3NT	BYSL	BYSL	12|7|0	19	6.33	3	2|0|0	0.66	1	0.66	1	0.66	-2.58	9.5	0.21
POLE3NT	SUPT5H	SUPT5H	3|3|0	6	2	3	1|0|0	0.66	0.98	0.66	0.98	0.66	-1.21	6	0.23
POLE3NT	RPF2	RPF2	12|8|0	20	6.67	3	0|0|0	0.67	1	0.67	1	0.67	-0.41	66.67	0.12
POLE3NT	ZFYVE16	ZFYVE16	11|6|1	18	6	3	0|0|0	0.67	1	0.67	1	0.67	2.1	60	0.14
POLE3NT	ALMS1	ALMS1	3|0|0	3	1	3	0|0|1	0.33	0.98	0.33	0.98	0.33	-1.21	3	0.34
POLE3NT	PRIM1	PRIM1	3|1|0	4	1.33	3	2|0|0	0.28	0.84	0.28	0.84	0.28	-2.58	2	0.39
POLE3NT	PRIM2	PRIM2	5|4|0	9	3	3	2|0|0	0.63	0.96	0.63	0.96	0.63	-2.58	4.5	0.25
POLE3NT	CDC42BPA	CDC42BPA	6|1|0	7	2.33	3	1|0|2	0.33	0.99	0.33	0.99	0.33	-3.44	2.33	0.33
POLE3NT	ARHGEF16	ARHGEF16	3|2|0	5	1.67	3	0|0|0	0.66	1	0.66	1	0.66	-0.41	16.67	0.22
POLE3NT	FXR1	FXR1	5|4|0	9	3	3	0|0|0	0.67	1	0.67	1	0.67	-0.41	30	0.17
POLE3NT	FXR2	FXR2	11|13|0	24	8	3	2|0|0	0.67	1	0.67	1	0.67	-2.58	12	0.18
POLE3NT	CNDP2	CNDP2	8|4|0	12	4	3	11|0|0	0.07	0.21	0.07	0.21	0.07	-13.98	1.09	0.44
POLE3NT	STRBP	STRBP	0|1|0	1	0.33	3	0|0|0	0	0	0	0	0	-0.41	3.33	0.51
POLE3NT	DDX42	DDX42	8|10|0	18	6	3	0|0|0	0.67	1	0.67	1	0.67	-0.41	60	0.12
POLE3NT	SYAP1	SYAP1	6|6|0	12	4	3	0|0|0	0.67	1	0.67	1	0.67	-0.41	40	0.15
POLE3NT	DDX47	DDX47	6|3|0	9	3	3	6|0|0	0.29	0.74	0.29	0.74	0.29	-6.84	1.5	0.37
POLE3NT	KLC1	KLC1	2|1|0	3	1	3	1|0|0	0.29	0.88	0.29	0.88	0.29	-1.21	3	0.38
POLE3NT	TSN	TSN	13|19|3	35	11.67	3	10|0|0	0.62	0.96	0.62	0.96	0.62	-6.4	3.5	0.25
POLE3NT	ELAVL1	ELAVL1	2|3|3	8	2.67	3	4|0|0	0.44	0.54	0.44	0.54	0.44	-1.07	2	0.3
POLE3NT	LSM14B	LSM14B	1|3|0	4	1.33	3	0|0|0	0.33	1	0.33	1	0.33	-0.41	13.33	0.32
POLE3NT	LSM14A	LSM14A	4|2|0	6	2	3	0|0|0	0.66	1	0.66	1	0.66	-0.41	20	0.21
POLE3NT	PDS5A	PDS5A	20|7|0	27	9	3	1|0|1	0.67	1	0.67	1	0.67	-2.45	13.5	0.18
POLE3NT	PDS5B	PDS5B	8|6|0	14	4.67	3	0|0|0	0.67	1	0.67	1	0.67	-0.41	46.67	0.14
POLE3NT	DPYSL5	DPYSL5	2|2|2	6	2	3	0|1|0	0.88	0.88	0.88	0.88	0.88	1.98	6	0.02
POLE3NT	TST	TST	3|0|0	3	1	3	6|0|0	0.05	0.14	0.05	0.14	0.05	-6.84	0.5	0.45
POLE3NT	RNPS1	RNPS1	1|1|0	2	0.67	3	1|0|1	0	0	0	0	0	-2.45	1	0.51
POLE3NT	CHCHD2	CHCHD2	2|1|0	3	1	3	0|0|0	0.33	0.98	0.33	0.98	0.33	-0.41	10	0.34
POLE3NT	RPL7A	RPL7A	33|33|11	77	25.67	3	7|2|4	0.81	1	0.81	1	0.81	-0.24	5.92	0.03
POLE3NT	APOO	APOO	2|2|0	4	1.33	3	3|0|0	0.32	0.48	0.32	0.48	0.32	-3	1.33	0.37
POLE3NT	PAICS	PAICS	45|39|15	99	33	3	48|3|7	0	0	0	0	0	-45.1	1.71	0.5
POLE3NT	VTA1	VTA1	3|1|0	4	1.33	3	4|0|0	0.18	0.54	0.18	0.54	0.18	-4.47	1	0.42
POLE3NT	NCAPD2	NCAPD2	16|10|0	26	8.67	3	8|0|0	0.61	0.96	0.61	0.96	0.61	-9.86	3.25	0.25
POLE3NT	BLM	BLM	0|1|0	1	0.33	3	1|0|0	0	0	0	0	0	-1.21	1	0.51
POLE3NT	PPP1R10	PPP1R10	3|9|0	12	4	3	0|0|0	0.67	1	0.67	1	0.67	-0.41	40	0.19
POLE3NT	XIRP2	XIRP2	2|0|1	3	1	3	0|0|0	0.33	0.98	0.33	0.98	0.33	-0.41	10	0.34
POLE3NT	WDR18	WDR18	14|13|3	30	10	3	6|0|0	0.69	0.97	0.69	0.97	0.69	-1.8	5	0.05
POLE3NT	PSIP1	PSIP1	6|6|1	13	4.33	3	1|0|0	0.67	1	0.67	1	0.67	0.19	13	0.13
POLE3NT	MTHFD1L	MTHFD1L	5|3|0	8	2.67	3	12|0|0	0	0	0	0	0	-15.17	0.67	0.48
POLE3NT	EMC3	EMC3	2|2|0	4	1.33	3	0|0|0	0.66	0.98	0.66	0.98	0.66	-0.41	13.33	0.23
POLE3NT	EMC2	EMC2	3|0|0	3	1	3	0|0|0	0.33	1	0.33	1	0.33	-0.41	10	0.32
POLE3NT	EMC1	EMC1	2|3|0	5	1.67	3	2|0|0	0.51	0.84	0.51	0.84	0.51	-2.58	2.5	0.28
POLE3NT	EMC7	EMC7	2|2|0	4	1.33	3	1|0|0	0.59	0.88	0.59	0.88	0.59	-1.21	4	0.26
POLE3NT	EMC4	EMC4	2|2|0	4	1.33	3	1|0|0	0.59	0.88	0.59	0.88	0.59	-1.21	4	0.26
POLE3NT	MYH10	MYH10	37|27|2	66	22	3	26|0|0	0.47	0.95	0.47	0.95	0.47	-29.07	2.54	0.29
POLE3NT	MYH14	MYH14	3|2|2	7	2.33	3	1|2|0	0.46	0.68	0.46	0.68	0.46	-0.59	2.33	0.29
POLE3NT	STIM1	STIM1	6|4|0	10	3.33	3	0|0|0	0.67	1	0.67	1	0.67	-0.41	33.33	0.17
POLE3NT	AP3M1	AP3M1	3|1|0	4	1.33	3	4|0|0	0.18	0.54	0.18	0.54	0.18	-4.47	1	0.42
POLE3NT	PELP1	PELP1	9|3|0	12	4	3	2|0|0	0.61	1	0.61	1	0.61	-2.58	6	0.26
POLE3NT	MBOAT7	MBOAT7	1|1|0	2	0.67	3	0|0|0	0	0	0	0	0	-0.41	6.67	0.51
POLE3NT	RTN3	RTN3	4|4|0	8	2.67	3	4|0|0	0.49	0.74	0.49	0.74	0.49	-4.47	2	0.29
POLE3NT	AKAP11	AKAP11	1|2|0	3	1	3	0|0|0	0.33	0.98	0.33	0.98	0.33	-0.41	10	0.34
POLE3NT	NEDD1	NEDD1	3|3|0	6	2	3	0|0|0	0.66	1	0.66	1	0.66	-0.41	20	0.2
POLE3NT	SMC3	SMC3	8|2|0	10	3.33	3	10|0|0	0.13	0.38	0.13	0.38	0.13	-12.47	1	0.43
POLE3NT	SMC2	SMC2	7|12|0	19	6.33	3	11|0|0	0.29	0.79	0.29	0.79	0.29	-13.98	1.73	0.38
POLE3NT	SMC4	SMC4	12|7|0	19	6.33	3	8|0|0	0.5	0.93	0.5	0.93	0.5	-9.86	2.38	0.28
POLE3NT	CDC37	CDC37	3|2|0	5	1.67	3	8|0|1	0	0	0	0	0	-11.13	0.56	0.51
POLE3NT	S100A9	S100A9	0|2|4	6	2	3	4|0|2	0.08	0.24	0.08	0.24	0.08	-7.39	1	0.44
POLE3NT	S100A8	S100A8	0|1|6	7	2.33	3	3|0|0	0.31	0.94	0.31	0.94	0.31	-3	2.33	0.37
POLE3NT	MTA2	MTA2	3|2|0	5	1.67	3	0|0|0	0.66	1	0.66	1	0.66	-0.41	16.67	0.22
POLE3NT	MGA	MGA	16|15|0	31	10.33	3	0|0|0	0.67	1	0.67	1	0.67	-0.41	103.33	0.09
POLE3NT	SCAF4	SCAF4	2|2|0	4	1.33	3	0|0|0	0.66	0.98	0.66	0.98	0.66	-0.41	13.33	0.23
POLE3NT	TNKS1BP1	TNKS1BP1	18|19|0	37	12.33	3	0|0|0	0.67	1	0.67	1	0.67	-0.41	123.33	0.08
POLE3NT	RIOK1	RIOK1	2|3|0	5	1.67	3	0|0|0	0.66	1	0.66	1	0.66	-0.41	16.67	0.22
POLE3NT	LTV1	LTV1	11|10|1	22	7.33	3	0|0|0	0.67	1	0.67	1	0.67	2.1	73.33	0.11
POLE3NT	MAP2K1	MAP2K1	4|0|0	4	1.33	3	9|0|0	0.01	0.02	0.01	0.02	0.01	-10.95	0.44	0.47
POLE3NT	MORC2	MORC2	1|1|0	2	0.67	3	0|0|0	0	0	0	0	0	-0.41	6.67	0.51
POLE3NT	MORC3	MORC3	0|1|0	1	0.33	3	1|0|0	0	0	0	0	0	-1.21	1	0.51
POLE3NT	SPCS3	SPCS3	2|3|0	5	1.67	3	2|0|0	0.51	0.84	0.51	0.84	0.51	-2.58	2.5	0.28
POLE3NT	ARL8A	ARL8A	2|3|0	5	1.67	3	4|0|0	0.26	0.54	0.26	0.54	0.26	-4.47	1.25	0.4
POLE3NT	ACTBL2	ACTBL2	0|0|1	1	0.33	3	2|0|0	0	0	0	0	0	-2.58	0.5	0.51
POLE3NT	CAD	CAD	43|33|5	81	27	3	32|0|0	0.4	0.92	0.4	0.92	0.4	-30.18	2.53	0.3
POLE3NT	PGD	PGD	58|49|18	125	41.67	3	37|2|7	0.31	0.79	0.31	0.79	0.31	-26.51	2.72	0.37
POLE3NT	VPS25	VPS25	1|2|0	3	1	3	3|0|0	0.16	0.48	0.16	0.48	0.16	-3	1	0.42
POLE3NT	ATP13A1	ATP13A1	2|0|0	2	0.67	3	0|0|0	0.33	0.98	0.33	0.98	0.33	-0.41	6.67	0.34
POLE3NT	FBLL1	FBLL1	2|2|2	6	2	3	2|0|1	0.36	0.36	0.36	0.36	0.36	-0.59	2	0.31
POLE3NT	ESYT1	ESYT1	49|38|3	90	30	3	6|0|0	0.71	1	0.71	1	0.71	-1.8	15	0.04
POLE3NT	ESYT2	ESYT2	2|2|0	4	1.33	3	0|0|0	0.66	0.98	0.66	0.98	0.66	-0.41	13.33	0.23
POLE3NT	LRRIQ1	LRRIQ1	0|1|1	2	0.67	3	3|0|1	0	0	0	0	0	-4.8	0.5	0.51
POLE3NT	DDRGK1	DDRGK1	4|1|0	5	1.67	3	2|0|0	0.31	0.92	0.31	0.92	0.31	-2.58	2.5	0.37
POLE3NT	COA3	COA3	2|1|0	3	1	3	2|0|0	0.23	0.68	0.23	0.68	0.23	-2.58	1.5	0.41
POLE3NT	EXOC2	EXOC2	3|0|0	3	1	3	0|0|0	0.33	1	0.33	1	0.33	-0.41	10	0.32
POLE3NT	EXOC4	EXOC4	3|0|0	3	1	3	0|0|0	0.33	1	0.33	1	0.33	-0.41	10	0.32
POLE3NT	CA2	CA2	1|0|0	1	0.33	3	6|0|0	0	0	0	0	0	-6.84	0.17	0.51
POLE3NT	RBMX	RBMX	8|9|3	20	6.67	3	3|0|0	0.89	0.98	0.89	0.98	0.89	0.96	6.67	0.02
POLE3NT	BZW1	BZW1	11|6|0	17	5.67	3	2|0|0	0.66	1	0.66	1	0.66	-2.58	8.5	0.22
POLE3NT	EEF2	EEF2	123|124|71	318	106	3	121|17|21	0	0	0	0	0	-84.18	2	0.51
POLE3NT	BZW2	BZW2	4|2|0	6	2	3	1|0|0	0.63	1	0.63	1	0.63	-1.21	6	0.25
POLE3NT	ZDBF2	ZDBF2	4|0|0	4	1.33	3	0|0|0	0.33	1	0.33	1	0.33	-0.41	13.33	0.32
POLE3NT	BRI3BP	BRI3BP	7|6|0	13	4.33	3	0|0|0	0.67	1	0.67	1	0.67	-0.41	43.33	0.14
POLE3NT	ATP5J2	ATP5J2	3|4|2	9	3	3	4|0|1	0.27	0.49	0.27	0.49	0.27	-2.51	1.8	0.4
POLE3NT	RAD18	RAD18	0|1|0	1	0.33	3	1|0|0	0	0	0	0	0	-1.21	1	0.51
POLE3NT	SF1	SF1	3|3|0	6	2	3	0|0|0	0.66	1	0.66	1	0.66	-0.41	20	0.2
POLE3NT	TNRC6B	TNRC6B	2|3|0	5	1.67	3	0|0|0	0.66	1	0.66	1	0.66	-0.41	16.67	0.22
POLE3NT	TNRC6A	TNRC6A	2|1|1	4	1.33	3	0|0|0	0.33	0.98	0.33	0.98	0.33	2.1	13.33	0.34
POLE3NT	TLN1	TLN1	9|8|2	19	6.33	3	5|0|0	0.65	0.94	0.65	0.94	0.65	-2.16	3.8	0.23
POLE3NT	DDX39B	DDX39B	41|46|21	108	36	3	45|12|7	0	0	0	0	0	-43.31	1.69	0.5
POLE3NT	DDX39A	DDX39A	6|4|1	11	3.67	3	10|0|1	0.01	0.03	0.01	0.03	0.01	-11.41	1	0.47
POLE3NT	ARHGEF2	ARHGEF2	5|4|0	9	3	3	1|0|0	0.67	1	0.67	1	0.67	-1.21	9	0.18
POLE3NT	STRAP	STRAP	2|4|0	6	2	3	2|0|0	0.53	0.92	0.53	0.92	0.53	-2.58	3	0.28
POLE3NT	URB1	URB1	2|2|0	4	1.33	3	0|0|0	0.66	0.98	0.66	0.98	0.66	-0.41	13.33	0.23
POLE3NT	RAB5A	RAB5A	2|1|0	3	1	3	2|0|0	0.23	0.68	0.23	0.68	0.23	-2.58	1.5	0.41
POLE3NT	CENPI	CENPI	0|1|0	1	0.33	3	0|0|0	0	0	0	0	0	-0.41	3.33	0.51
POLE3NT	TCERG1	TCERG1	1|2|0	3	1	3	0|0|0	0.33	0.98	0.33	0.98	0.33	-0.41	10	0.34
POLE3NT	REV3L	REV3L	0|1|1	2	0.67	3	1|0|0	0	0	0	0	0	-1.21	2	0.51
POLE3NT	SEC24A	SEC24A	3|0|0	3	1	3	1|0|0	0.33	0.98	0.33	0.98	0.33	-1.21	3	0.34
POLE3NT	SEC24C	SEC24C	3|4|0	7	2.33	3	8|0|0	0.03	0.07	0.03	0.07	0.03	-9.86	0.88	0.46
POLE3NT	SEC24B	SEC24B	0|1|0	1	0.33	3	0|0|0	0	0	0	0	0	-0.41	3.33	0.51
POLE3NT	DBNL	DBNL	10|3|0	13	4.33	3	0|0|0	0.67	1	0.67	1	0.67	-0.41	43.33	0.19
POLE3NT	PAFAH1B1	PAFAH1B1	7|8|0	15	5	3	11|0|0	0.1	0.21	0.1	0.21	0.1	-13.98	1.36	0.43
POLE3NT	PDXDC1	PDXDC1	1|1|0	2	0.67	3	0|0|0	0	0	0	0	0	-0.41	6.67	0.51
POLE3NT	SEC63	SEC63	9|5|0	14	4.67	3	3|0|0	0.63	0.98	0.63	0.98	0.63	-3	4.67	0.25
POLE3NT	DHX38	DHX38	1|1|0	2	0.67	3	0|0|0	0	0	0	0	0	-0.41	6.67	0.51
POLE3NT	ARFGAP3	ARFGAP3	1|2|0	3	1	3	0|0|0	0.33	0.98	0.33	0.98	0.33	-0.41	10	0.34
POLE3NT	ARFGAP1	ARFGAP1	7|5|2	14	4.67	3	0|0|0	0.99	1	0.99	1	0.99	4.13	46.67	0
POLE3NT	DHX30	DHX30	20|13|1	34	11.33	3	11|0|0	0.6	0.96	0.6	0.96	0.6	-11.28	3.09	0.26
POLE3NT	DHX36	DHX36	2|0|0	2	0.67	3	0|0|0	0.33	0.98	0.33	0.98	0.33	-0.41	6.67	0.34
POLE3NT	COPZ1	COPZ1	5|5|1	11	3.67	3	4|0|0	0.56	0.84	0.56	0.84	0.56	-2.78	2.75	0.27
POLE3NT	RUVBL1	RUVBL1	11|15|3	29	9.67	3	9|0|0	0.61	0.95	0.61	0.95	0.61	-5.19	3.22	0.26
POLE3NT	NEK3	NEK3	0|1|0	1	0.33	3	0|0|0	0	0	0	0	0	-0.41	3.33	0.51
POLE3NT	RUVBL2	RUVBL2	50|51|28	129	43	3	25|0|0	0.88	0.98	0.88	0.98	0.88	0.75	5.16	0.02
POLE3NT	DDX52	DDX52	4|2|0	6	2	3	0|0|0	0.66	1	0.66	1	0.66	-0.41	20	0.21
POLE3NT	ADAR	ADAR	20|13|2	35	11.67	3	13|0|0	0.53	0.95	0.53	0.95	0.53	-11.63	2.69	0.28
POLE3NT	U2AF2	U2AF2	9|9|1	19	6.33	3	0|0|0	0.67	1	0.67	1	0.67	2.1	63.33	0.12
POLE3NT	DDX56	DDX56	6|8|0	14	4.67	3	4|0|0	0.61	0.95	0.61	0.95	0.61	-4.47	3.5	0.25
POLE3NT	DDX54	DDX54	3|2|0	5	1.67	3	1|0|0	0.62	0.98	0.62	0.98	0.62	-1.21	5	0.25
POLE3NT	DDX55	DDX55	3|2|0	5	1.67	3	0|0|0	0.66	1	0.66	1	0.66	-0.41	16.67	0.22
POLE3NT	TPT1	TPT1	0|1|0	1	0.33	3	1|0|0	0	0	0	0	0	-1.21	1	0.51
POLE3NT	SF3A1	SF3A1	2|4|1	7	2.33	3	1|0|0	0.63	1	0.63	1	0.63	0.19	7	0.25
POLE3NT	SF3A2	SF3A2	2|1|0	3	1	3	0|0|0	0.33	0.98	0.33	0.98	0.33	-0.41	10	0.34
POLE3NT	SF3A3	SF3A3	8|4|0	12	4	3	10|0|0	0.13	0.38	0.13	0.38	0.13	-12.47	1.2	0.43
POLE3NT	COX6C	COX6C	6|5|0	11	3.67	3	2|0|1	0.65	0.99	0.65	0.99	0.65	-3.44	3.67	0.24
POLE3NT	TXNRD1	TXNRD1	14|10|0	24	8	3	17|0|0	0.06	0.18	0.06	0.18	0.06	-22.48	1.41	0.44
POLE3NT	ZNF185	ZNF185	0|1|0	1	0.33	3	1|0|0	0	0	0	0	0	-1.21	1	0.51
POLE3NT	ZZZ3	ZZZ3	5|0|0	5	1.67	3	0|0|0	0.33	1	0.33	1	0.33	-0.41	16.67	0.32
POLE3NT	TIMMDC1	TIMMDC1	3|1|0	4	1.33	3	0|0|0	0.33	1	0.33	1	0.33	-0.41	13.33	0.32
POLE3NT	BLVRA	BLVRA	4|1|1	6	2	3	9|0|0	0.01	0.02	0.01	0.02	0.01	-8.45	0.67	0.47
POLE3NT	SUPT6H	SUPT6H	2|3|0	5	1.67	3	0|0|0	0.66	1	0.66	1	0.66	-0.41	16.67	0.22
POLE3NT	MTHFD1	MTHFD1	24|26|15	65	21.67	3	37|2|1	0	0	0	0	0	-23.58	1.62	0.5
POLE3NT	IK	IK	5|4|0	9	3	3	0|0|0	0.67	1	0.67	1	0.67	-0.41	30	0.17
POLE3NT	ADSS	ADSS	12|9|0	21	7	3	3|0|0	0.66	0.99	0.66	0.99	0.66	-3	7	0.22
POLE3NT	CCDC47	CCDC47	8|6|0	14	4.67	3	6|0|0	0.54	0.89	0.54	0.89	0.54	-6.84	2.33	0.27
POLE3NT	CCDC43	CCDC43	2|4|0	6	2	3	0|0|0	0.66	1	0.66	1	0.66	-0.41	20	0.21
POLE3NT	RNPEP	RNPEP	8|1|0	9	3	3	16|0|0	0	0	0	0	0	-20.97	0.56	0.48
POLE3NT	ADSL	ADSL	16|10|2	28	9.33	3	14|0|0	0.31	0.81	0.31	0.81	0.31	-13	2	0.37
POLE3NT	INTS12	INTS12	2|3|0	5	1.67	3	0|0|0	0.66	1	0.66	1	0.66	-0.41	16.67	0.22
POLE3NT	COASY	COASY	5|1|0	6	2	3	7|0|0	0.12	0.37	0.12	0.37	0.12	-8.36	0.86	0.43
POLE3NT	SLX4	SLX4	2|1|0	3	1	3	0|0|0	0.33	0.98	0.33	0.98	0.33	-0.41	10	0.34
POLE3NT	MYH9	MYH9	112|99|30	241	80.33	3	70|0|3	0.61	0.97	0.61	0.97	0.61	-40.64	3.3	0.25
POLE3NT	RANBP9	RANBP9	1|0|0	1	0.33	3	0|0|0	0	0	0	0	0	-0.41	3.33	0.51
POLE3NT	NAE1	NAE1	3|2|1	6	2	3	6|0|0	0.05	0.14	0.05	0.14	0.05	-4.75	1	0.45
POLE3NT	PUS1	PUS1	3|2|0	5	1.67	3	2|0|0	0.51	0.84	0.51	0.84	0.51	-2.58	2.5	0.28
POLE3NT	PUS7	PUS7	1|2|0	3	1	3	0|0|0	0.33	0.98	0.33	0.98	0.33	-0.41	10	0.34
POLE3NT	AGAP3	AGAP3	0|1|2	3	1	3	1|2|1	0.05	0.15	0.05	0.15	0.05	-4.93	0.75	0.45
POLE3NT	ZW10	ZW10	2|1|0	3	1	3	2|0|0	0.23	0.68	0.23	0.68	0.23	-2.58	1.5	0.41
POLE3NT	NUDT19	NUDT19	10|12|3	25	8.33	3	12|0|0	0.35	0.67	0.35	0.67	0.35	-8.56	2.08	0.31
POLE3NT	STX5	STX5	5|2|0	7	2.33	3	0|0|0	0.66	1	0.66	1	0.66	-0.41	23.33	0.21
POLE3NT	STX7	STX7	6|7|0	13	4.33	3	5|0|0	0.58	0.89	0.58	0.89	0.58	-5.95	2.6	0.27
POLE3NT	RPS3A	RPS3A	36|30|16	82	27.33	3	29|6|6	0	0.01	0	0.01	0	-23.81	2	0.48
POLE3NT	MCMBP	MCMBP	0|1|0	1	0.33	3	4|0|0	0	0	0	0	0	-4.47	0.25	0.51
POLE3NT	POLA2	POLA2	2|3|0	5	1.67	3	0|0|0	0.66	1	0.66	1	0.66	-0.41	16.67	0.22
POLE3NT	SMN1	SMN1	2|0|0	2	0.67	3	0|0|0	0.33	0.98	0.33	0.98	0.33	-0.41	6.67	0.34
POLE3NT	RPA1	RPA1	29|20|8	57	19	3	16|0|0	0.62	0.97	0.62	0.97	0.62	-6.09	3.56	0.25
POLE3NT	GTF2A1	GTF2A1	2|1|0	3	1	3	0|0|0	0.33	0.98	0.33	0.98	0.33	-0.41	10	0.34
POLE3NT	UBN2	UBN2	0|1|1	2	0.67	3	1|0|0	0	0	0	0	0	-1.21	2	0.51
POLE3NT	UIMC1	UIMC1	0|1|0	1	0.33	3	0|0|0	0	0	0	0	0	-0.41	3.33	0.51
POLE3NT	YWHAZ	YWHAZ	12|13|8	33	11	3	36|2|5	0	0	0	0	0	-38.7	0.77	0.51
POLE3NT	DRG2	DRG2	6|2|0	8	2.67	3	3|0|0	0.47	0.94	0.47	0.94	0.47	-3	2.67	0.29
POLE3NT	DRG1	DRG1	14|15|3	32	10.67	3	3|0|0	0.91	1	0.91	1	0.91	0.96	10.67	0.01
POLE3NT	NOP58	NOP58	33|33|5	71	23.67	3	7|1|1	0.68	1	0.68	1	0.68	-2.84	7.89	0.06
POLE3NT	YWHAQ	YWHAQ	19|9|7	35	11.67	3	19|4|2	0	0.01	0	0.01	0	-18.18	1.4	0.48
POLE3NT	RB1	RB1	0|0|1	1	0.33	3	0|0|0	0	0	0	0	0	-0.41	3.33	0.51
POLE3NT	AURKB	AURKB	3|0|0	3	1	3	0|0|0	0.33	1	0.33	1	0.33	-0.41	10	0.32
POLE3NT	YWHAB	YWHAB	2|3|2	7	2.33	3	14|0|0	0	0	0	0	0	-13	0.5	0.51
POLE3NT	AP1B1	AP1B1	6|2|0	8	2.67	3	10|0|0	0.03	0.09	0.03	0.09	0.03	-12.47	0.8	0.46
POLE3NT	YWHAE	YWHAE	9|6|3	18	6	3	49|4|3	0	0	0	0	0	-68.7	0.32	0.51
POLE3NT	MAT2A	MAT2A	7|6|2	15	5	3	14|0|1	0	0	0	0	0	-14.21	1	0.49
POLE3NT	ATAD3B	ATAD3B	4|3|0	7	2.33	3	5|0|0	0.29	0.57	0.29	0.57	0.29	-5.95	1.4	0.38
POLE3NT	ATAD3A	ATAD3A	23|23|4	50	16.67	3	16|0|0	0.63	0.94	0.63	0.94	0.63	-11.78	3.13	0.25
POLE3NT	TXLNG	TXLNG	3|6|0	9	3	3	0|0|0	0.67	1	0.67	1	0.67	-0.41	30	0.19
POLE3NT	SYNGAP1	SYNGAP1	2|1|2	5	1.67	3	1|0|1	0.42	0.63	0.42	0.63	0.42	-0.84	2.5	0.3
POLE3NT	BMS1	BMS1	4|4|0	8	2.67	3	1|0|0	0.67	1	0.67	1	0.67	-1.21	8	0.19
POLE3NT	CASC5	CASC5	19|10|0	29	9.67	3	0|0|0	0.67	1	0.67	1	0.67	-0.41	96.67	0.1
POLE3NT	DYNC1H1	DYNC1H1	120|97|2	219	73	3	158|0|2	0	0	0	0	0	-224.56	1.37	0.51
POLE3NT	CCNB2	CCNB2	0|1|0	1	0.33	3	0|0|0	0	0	0	0	0	-0.41	3.33	0.51
POLE3NT	CCNB1	CCNB1	4|0|1	5	1.67	3	0|0|0	0.33	1	0.33	1	0.33	-0.41	16.67	0.32
POLE3NT	VAMP7	VAMP7	2|3|0	5	1.67	3	1|0|0	0.62	0.98	0.62	0.98	0.62	-1.21	5	0.25
POLE3NT	ABI2	ABI2	1|0|0	1	0.33	3	0|0|0	0	0	0	0	0	-0.41	3.33	0.51
POLE3NT	ABI1	ABI1	5|5|0	10	3.33	3	0|0|0	0.67	1	0.67	1	0.67	-0.41	33.33	0.16
POLE3NT	CSTF3	CSTF3	8|6|0	14	4.67	3	0|0|0	0.67	1	0.67	1	0.67	-0.41	46.67	0.14
POLE3NT	CUL4A	CUL4A	3|0|0	3	1	3	0|0|0	0.33	1	0.33	1	0.33	-0.41	10	0.32
POLE3NT	CUL4B	CUL4B	22|9|0	31	10.33	3	5|0|0	0.65	1	0.65	1	0.65	-5.95	6.2	0.24
POLE3NT	ZNF512B	ZNF512B	2|1|0	3	1	3	0|0|0	0.33	0.98	0.33	0.98	0.33	-0.41	10	0.34
POLE3NT	IMMT	IMMT	5|4|0	9	3	3	15|0|0	0	0	0	0	0	-19.45	0.6	0.51
POLE3NT	BPTF	BPTF	0|1|0	1	0.33	3	0|0|0	0	0	0	0	0	-0.41	3.33	0.51
POLE3NT	ACADVL	ACADVL	1|2|0	3	1	3	2|0|0	0.23	0.68	0.23	0.68	0.23	-2.58	1.5	0.41
POLE3NT	PCCA	PCCA	122|99|64	285	95	3	231|90|92	0	0	0	0	0	-413.71	0.69	0.51
POLE3NT	CAPRIN1	CAPRIN1	0|1|0	1	0.33	3	0|0|0	0	0	0	0	0	-0.41	3.33	0.51
POLE3NT	CCNT1	CCNT1	4|4|0	8	2.67	3	0|0|0	0.67	1	0.67	1	0.67	-0.41	26.67	0.18
POLE3NT	LRPPRC	LRPPRC	39|35|1	75	25	3	79|0|0	0	0	0	0	0	-109.15	0.95	0.51
POLE3NT	EPPK1	EPPK1	1|1|0	2	0.67	3	0|0|0	0	0	0	0	0	-0.41	6.67	0.51
POLE3NT	FAM50A	FAM50A	1|1|0	2	0.67	3	0|0|0	0	0	0	0	0	-0.41	6.67	0.51
POLE3NT	CLN6	CLN6	1|1|0	2	0.67	3	0|0|0	0	0	0	0	0	-0.41	6.67	0.51
POLE3NT	MAPRE1	MAPRE1	14|12|5	31	10.33	3	9|0|0	0.64	0.94	0.64	0.94	0.64	-2.42	3.44	0.24
POLE3NT	MAPRE2	MAPRE2	0|2|0	2	0.67	3	1|0|0	0.29	0.88	0.29	0.88	0.29	-1.21	2	0.38
POLE3NT	BRCA1	BRCA1	1|0|0	1	0.33	3	0|0|0	0	0	0	0	0	-0.41	3.33	0.51
POLE3NT	BRCA2	BRCA2	0|1|0	1	0.33	3	0|0|0	0	0	0	0	0	-0.41	3.33	0.51
POLE3NT	VRK1	VRK1	16|13|2	31	10.33	3	2|0|0	0.89	1	0.89	1	0.89	0.77	15.5	0.01
POLE3NT	WNK1	WNK1	7|8|1	16	5.33	3	0|0|0	0.67	1	0.67	1	0.67	2.1	53.33	0.13
POLE3NT	USP39	USP39	12|5|0	17	5.67	3	1|0|0	0.67	1	0.67	1	0.67	-1.21	17	0.15
POLE3NT	ACOT9	ACOT9	5|2|1	8	2.67	3	5|0|0	0.28	0.74	0.28	0.74	0.28	-4.04	1.6	0.39
POLE3NT	ACOT7	ACOT7	8|6|1	15	5	3	17|0|1	0	0	0	0	0	-20.66	0.83	0.49
POLE3NT	SHMT2	SHMT2	32|33|16	81	27	3	43|9|9	0	0	0	0	0	-47.42	1.33	0.51
POLE3NT	ACOT1	ACOT1	4|2|0	6	2	3	2|0|0	0.53	0.92	0.53	0.92	0.53	-2.58	3	0.28
POLE3NT	TOR1AIP1	TOR1AIP1	1|2|0	3	1	3	1|0|0	0.29	0.88	0.29	0.88	0.29	-1.21	3	0.38
POLE3NT	PLD3	PLD3	3|5|1	9	3	3	6|0|1	0.12	0.32	0.12	0.32	0.12	-6.32	1.29	0.43
POLE3NT	NOC2L	NOC2L	14|11|1	26	8.67	3	6|0|0	0.64	0.97	0.64	0.97	0.64	-4.75	4.33	0.24
POLE3NT	MAATS1	MAATS1	1|0|1	2	0.67	3	2|2|1	0	0	0	0	0	-6.35	0.4	0.51
POLE3NT	RBBP6	RBBP6	4|5|0	9	3	3	0|0|0	0.67	1	0.67	1	0.67	-0.41	30	0.17
POLE3NT	KIF23	KIF23	6|2|0	8	2.67	3	0|0|0	0.66	1	0.66	1	0.66	-0.41	26.67	0.21
POLE3NT	RBBP4	RBBP4	2|3|2	7	2.33	3	0|0|0	0.99	1	0.99	1	0.99	4.13	23.33	0
POLE3NT	ZBTB21	ZBTB21	3|2|0	5	1.67	3	0|0|0	0.66	1	0.66	1	0.66	-0.41	16.67	0.22
POLE3NT	GBF1	GBF1	4|3|0	7	2.33	3	1|0|0	0.66	1	0.66	1	0.66	-1.21	7	0.22
POLE3NT	RRP1	RRP1	1|2|0	3	1	3	1|0|0	0.29	0.88	0.29	0.88	0.29	-1.21	3	0.38
POLE3NT	FAM208A	FAM208A	3|2|1	6	2	3	0|0|0	0.66	1	0.66	1	0.66	2.1	20	0.22
POLE3NT	DHX15	DHX15	54|51|19	124	41.33	3	32|0|3	0.64	0.97	0.64	0.97	0.64	-13.39	3.54	0.24
POLE3NT	DOCK7	DOCK7	0|1|1	2	0.67	3	1|0|0	0	0	0	0	0	-1.21	2	0.51
POLE3NT	SAAL1	SAAL1	2|2|2	6	2	3	0|0|0	0.98	0.98	0.98	0.98	0.98	4.13	20	0
POLE3NT	UHRF1BP1	UHRF1BP1	2|2|0	4	1.33	3	1|0|1	0.42	0.63	0.42	0.63	0.42	-2.45	2	0.3
POLE3NT	CC2D1A	CC2D1A	16|16|0	32	10.67	3	0|0|0	0.67	1	0.67	1	0.67	-0.41	106.67	0.08
POLE3NT	2022-09-07	2022-09-07	5|5|0	10	3.33	3	6|0|0	0.39	0.58	0.39	0.58	0.39	-6.84	1.67	0.31
POLE3NT	XRCC5	XRCC5	57|48|13	118	39.33	3	63|0|8	0	0	0	0	0	-65.15	1.66	0.5
POLE3NT	PITPNB	PITPNB	9|9|2	20	6.67	3	12|0|1	0.06	0.09	0.06	0.09	0.06	-11.75	1.54	0.44
POLE3NT	EMSY	EMSY	1|3|0	4	1.33	3	1|0|0	0.33	0.98	0.33	0.98	0.33	-1.21	4	0.34
POLE3NT	HSPH1	HSPH1	10|11|3	24	8	3	10|0|0	0.5	0.8	0.5	0.8	0.5	-6.4	2.4	0.28
POLE3NT	JUN	JUN	2|0|0	2	0.67	3	0|0|0	0.33	0.98	0.33	0.98	0.33	-0.41	6.67	0.34
POLE3NT	NARS	NARS	24|24|6	54	18	3	28|0|2	0.01	0.01	0.01	0.01	0.01	-25.64	1.8	0.47
POLE3NT	RBM34	RBM34	0|1|0	1	0.33	3	0|0|0	0	0	0	0	0	-0.41	3.33	0.51
POLE3NT	JUP	JUP	3|6|2	11	3.67	3	22|0|1	0	0	0	0	0	-25.02	0.48	0.51
POLE3NT	TFRC	TFRC	2|5|0	7	2.33	3	13|0|0	0	0	0	0	0	-16.69	0.54	0.49
POLE3NT	RBM39	RBM39	6|6|1	13	4.33	3	31|0|4	0	0	0	0	0	-45.01	0.37	0.51
POLE3NT	GSPT1	GSPT1	7|8|0	15	5	3	9|0|0	0.32	0.57	0.32	0.57	0.32	-10.95	1.67	0.37
POLE3NT	PHRF1	PHRF1	0|0|1	1	0.33	3	0|0|0	0	0	0	0	0	-0.41	3.33	0.51
POLE3NT	EHBP1	EHBP1	9|2|0	11	3.67	3	0|0|1	0.63	1	0.63	1	0.63	-1.21	11	0.25
POLE3NT	PARP1	PARP1	137|124|64	325	108.33	3	39|3|16	0.71	1	0.71	1	0.71	-1.87	5.6	0.04
POLE3NT	BCCIP	BCCIP	12|10|2	24	8	3	2|0|0	0.89	1	0.89	1	0.89	0.77	12	0.02
POLE3NT	RSL1D1	RSL1D1	35|40|6	81	27	3	5|1|1	0.83	1	0.83	1	0.83	0.01	11.57	0.02
POLE3NT	LRBA	LRBA	8|5|0	13	4.33	3	0|0|0	0.67	1	0.67	1	0.67	-0.41	43.33	0.15
POLE3NT	MRPS27	MRPS27	6|3|0	9	3	3	8|0|0	0.13	0.38	0.13	0.38	0.13	-9.86	1.12	0.42
POLE3NT	PPP2R5D	PPP2R5D	13|10|1	24	8	3	4|0|0	0.65	0.99	0.65	0.99	0.65	-2.78	6	0.23
POLE3NT	PPP2R5E	PPP2R5E	1|3|0	4	1.33	3	0|0|0	0.33	1	0.33	1	0.33	-0.41	13.33	0.32
POLE3NT	NVL	NVL	9|8|0	17	5.67	3	0|0|0	0.67	1	0.67	1	0.67	-0.41	56.67	0.12
POLE3NT	PHF2	PHF2	1|0|0	1	0.33	3	0|0|0	0	0	0	0	0	-0.41	3.33	0.51
POLE3NT	PHF3	PHF3	3|1|1	5	1.67	3	0|0|2	0.28	0.84	0.28	0.84	0.28	-0.53	2.5	0.39
POLE3NT	PPP2R5C	PPP2R5C	4|1|0	5	1.67	3	1|0|0	0.33	1	0.33	1	0.33	-1.21	5	0.32
POLE3NT	NADK	NADK	0|0|1	1	0.33	3	0|0|0	0	0	0	0	0	-0.41	3.33	0.51
POLE3NT	LCMT2	LCMT2	2|6|0	8	2.67	3	0|0|0	0.66	1	0.66	1	0.66	-0.41	26.67	0.21
POLE3NT	H2AFY2	H2AFY2	6|6|0	12	4	3	3|0|0	0.62	0.94	0.62	0.94	0.62	-3	4	0.25
POLE3NT	NAMPT	NAMPT	16|12|0	28	9.33	3	16|0|0	0.23	0.59	0.23	0.59	0.23	-20.97	1.75	0.41
POLE3NT	WHSC1L1	WHSC1L1	0|1|0	1	0.33	3	1|0|0	0	0	0	0	0	-1.21	1	0.51
POLE3NT	ADCY10	ADCY10	1|1|0	2	0.67	3	1|0|1	0	0	0	0	0	-2.45	1	0.51
POLE3NT	SH3GL1	SH3GL1	4|3|0	7	2.33	3	0|0|0	0.67	1	0.67	1	0.67	-0.41	23.33	0.19
POLE3NT	NAV1	NAV1	3|2|0	5	1.67	3	0|0|0	0.66	1	0.66	1	0.66	-0.41	16.67	0.22
POLE3NT	STRN4	STRN4	4|5|2	11	3.67	3	0|0|0	0.99	1	0.99	1	0.99	4.13	36.67	0
POLE3NT	PRDX6	PRDX6	30|29|13	72	24	3	33|8|7	0	0	0	0	0	-36.47	1.5	0.5
POLE3NT	RPS26	RPS26	6|6|3	15	5	3	5|0|0	0.67	0.84	0.67	0.84	0.67	-0.78	3	0.18
POLE3NT	RPS27	RPS27	9|11|7	27	9	3	5|1|1	0.86	0.97	0.86	0.97	0.86	0.89	3.86	0.02
POLE3NT	RPS24	RPS24	10|7|5	22	7.33	3	4|0|0	0.91	0.97	0.91	0.97	0.91	1.69	5.5	0.01
POLE3NT	ACACA	ACACA	48|23|6	77	25.67	3	257|60|81	0	0	0	0	0	-560.27	0.19	0.51
POLE3NT	SLFN11	SLFN11	2|2|0	4	1.33	3	0|0|0	0.66	0.98	0.66	0.98	0.66	-0.41	13.33	0.23
POLE3NT	RPS29	RPS29	1|3|0	4	1.33	3	3|0|0	0.24	0.72	0.24	0.72	0.24	-3	1.33	0.4
POLE3NT	ALDH7A1	ALDH7A1	12|10|0	22	7.33	3	15|0|1	0.04	0.09	0.04	0.09	0.04	-21.06	1.38	0.45
POLE3NT	ATRX	ATRX	1|0|0	1	0.33	3	0|0|0	0	0	0	0	0	-0.41	3.33	0.51
POLE3NT	NT5DC1	NT5DC1	1|1|0	2	0.67	3	3|0|0	0	0	0	0	0	-3	0.67	0.51
POLE3NT	GATAD2B	GATAD2B	7|6|1	14	4.67	3	0|0|0	0.67	1	0.67	1	0.67	2.1	46.67	0.14
POLE3NT	CCDC85C	CCDC85C	1|1|0	2	0.67	3	0|0|0	0	0	0	0	0	-0.41	6.67	0.51
POLE3NT	PPIB	PPIB	16|16|4	36	12	3	17|3|3	0	0.01	0	0.01	0	-21.01	1.57	0.48
POLE3NT	PPIA	PPIA	5|6|0	11	3.67	3	30|7|16	0	0	0	0	0	-76.21	0.21	0.51
POLE3NT	SARS2	SARS2	4|2|0	6	2	3	6|0|0	0.12	0.35	0.12	0.35	0.12	-6.84	1	0.43
POLE3NT	CAMSAP1	CAMSAP1	21|13|0	34	11.33	3	0|0|0	0.67	1	0.67	1	0.67	-0.41	113.33	0.09
POLE3NT	CYFIP1	CYFIP1	9|4|0	13	4.33	3	6|0|0	0.42	0.92	0.42	0.92	0.42	-6.84	2.17	0.3
POLE3NT	CYFIP2	CYFIP2	0|1|0	1	0.33	3	0|0|0	0	0	0	0	0	-0.41	3.33	0.51
POLE3NT	DIP2B	DIP2B	3|3|0	6	2	3	1|0|0	0.66	0.98	0.66	0.98	0.66	-1.21	6	0.23
POLE3NT	AIMP2	AIMP2	8|8|5	21	7	3	7|0|2	0.36	0.51	0.36	0.51	0.36	-2.8	2.33	0.31
POLE3NT	CORO1C	CORO1C	14|8|1	23	7.67	3	4|0|0	0.65	0.99	0.65	0.99	0.65	-2.78	5.75	0.24
POLE3NT	MDH2	MDH2	4|4|0	8	2.67	3	22|2|5	0	0	0	0	0	-40.32	0.28	0.51
POLE3NT	MDH1	MDH1	22|21|11	54	18	3	15|4|3	0.24	0.43	0.24	0.43	0.24	-9.46	2.45	0.4
POLE3NT	YES1	YES1	1|1|0	2	0.67	3	2|0|0	0	0	0	0	0	-2.58	1	0.51
POLE3NT	PIN4	PIN4	3|2|0	5	1.67	3	0|0|0	0.66	1	0.66	1	0.66	-0.41	16.67	0.22
POLE3NT	THUMPD1	THUMPD1	0|2|0	2	0.67	3	0|0|0	0.33	0.98	0.33	0.98	0.33	-0.41	6.67	0.34
POLE3NT	CHORDC1	CHORDC1	3|4|1	8	2.67	3	1|0|0	0.66	1	0.66	1	0.66	0.19	8	0.22
POLE3NT	MLLT4	MLLT4	24|14|0	38	12.67	3	0|0|0	0.67	1	0.67	1	0.67	-0.41	126.67	0.09
POLE3NT	IQGAP1	IQGAP1	14|8|0	22	7.33	3	9|0|0	0.5	0.94	0.5	0.94	0.5	-10.95	2.44	0.28
POLE3NT	NUP188	NUP188	1|1|0	2	0.67	3	1|0|0	0	0	0	0	0	-1.21	2	0.51
POLE3NT	COPG2	COPG2	10|6|2	18	6	3	13|0|0	0.07	0.21	0.07	0.21	0.07	-11.63	1.38	0.44
POLE3NT	HNRNPA2B1	HNRNPA2B1	20|25|5	50	16.67	3	24|4|0	0.02	0.07	0.02	0.07	0.02	-25.16	1.79	0.46
POLE3NT	COPG1	COPG1	3|4|0	7	2.33	3	6|0|0	0.16	0.35	0.16	0.35	0.16	-6.84	1.17	0.42
POLE3NT	NBAS	NBAS	1|1|0	2	0.67	3	1|0|0	0	0	0	0	0	-1.21	2	0.51
POLE3NT	HDGFRP2	HDGFRP2	2|2|0	4	1.33	3	0|0|0	0.66	0.98	0.66	0.98	0.66	-0.41	13.33	0.23
POLE3NT	TP53BP1	TP53BP1	1|1|0	2	0.67	3	1|0|0	0	0	0	0	0	-1.21	2	0.51
POLE3NT	PPP6R3	PPP6R3	8|5|0	13	4.33	3	0|0|0	0.67	1	0.67	1	0.67	-0.41	43.33	0.15
POLE3NT	TP53BP2	TP53BP2	0|1|0	1	0.33	3	0|0|0	0	0	0	0	0	-0.41	3.33	0.51
POLE3NT	CFDP1	CFDP1	6|4|2	12	4	3	0|0|0	0.99	1	0.99	1	0.99	4.13	40	0
POLE3NT	KRT18	KRT18	3|2|0	5	1.67	3	3|0|0	0.4	0.72	0.4	0.72	0.4	-3	1.67	0.3
POLE3NT	PICALM	PICALM	5|3|0	8	2.67	3	2|0|0	0.6	0.96	0.6	0.96	0.6	-2.58	4	0.26
POLE3NT	DARS	DARS	30|32|4	66	22	3	33|0|0	0.06	0.13	0.06	0.13	0.06	-33.62	2	0.45
POLE3NT	CLMN	CLMN	3|2|0	5	1.67	3	0|0|0	0.66	1	0.66	1	0.66	-0.41	16.67	0.22
POLE3NT	DOLPP1	DOLPP1	2|2|0	4	1.33	3	1|0|0	0.59	0.88	0.59	0.88	0.59	-1.21	4	0.26
POLE3NT	AKT2	AKT2	0|0|1	1	0.33	3	3|0|0	0	0	0	0	0	-3	0.33	0.51
POLE3NT	PIH1D1	PIH1D1	4|3|1	8	2.67	3	0|0|0	0.67	1	0.67	1	0.67	2.1	26.67	0.19
POLE3NT	AHCYL1	AHCYL1	6|6|0	12	4	3	5|0|0	0.56	0.84	0.56	0.84	0.56	-5.95	2.4	0.27
POLE3NT	STUB1	STUB1	3|3|0	6	2	3	1|0|0	0.66	0.98	0.66	0.98	0.66	-1.21	6	0.23
POLE3NT	CSNK2A2	CSNK2A2	5|5|0	10	3.33	3	7|0|0	0.25	0.37	0.25	0.37	0.25	-8.36	1.43	0.4
POLE3NT	ERMP1	ERMP1	0|0|1	1	0.33	3	0|0|0	0	0	0	0	0	-0.41	3.33	0.51
POLE3NT	FLII	FLII	4|2|0	6	2	3	0|0|0	0.66	1	0.66	1	0.66	-0.41	20	0.21
POLE3NT	CAPN1	CAPN1	4|2|0	6	2	3	5|0|0	0.22	0.57	0.22	0.57	0.22	-5.95	1.2	0.41
POLE3NT	SPAG9	SPAG9	9|8|0	17	5.67	3	0|0|0	0.67	1	0.67	1	0.67	-0.41	56.67	0.12
POLE3NT	PRRC2C	PRRC2C	36|26|0	62	20.67	3	0|0|0	0.67	1	0.67	1	0.67	-0.41	206.67	0.06
POLE3NT	PRRC2B	PRRC2B	3|5|0	8	2.67	3	0|0|0	0.67	1	0.67	1	0.67	-0.41	26.67	0.19
POLE3NT	PRRC2A	PRRC2A	8|8|0	16	5.33	3	0|0|0	0.67	1	0.67	1	0.67	-0.41	53.33	0.13
POLE3NT	SPAG5	SPAG5	1|1|0	2	0.67	3	0|0|0	0	0	0	0	0	-0.41	6.67	0.51
POLE3NT	COG7	COG7	6|5|0	11	3.67	3	0|0|0	0.67	1	0.67	1	0.67	-0.41	36.67	0.16
POLE3NT	GSK3A	GSK3A	3|2|0	5	1.67	3	2|0|0	0.51	0.84	0.51	0.84	0.51	-2.58	2.5	0.28
POLE3NT	CLIC1	CLIC1	2|2|0	4	1.33	3	14|0|0	0	0	0	0	0	-18.2	0.29	0.51
POLE3NT	KDELR2	KDELR2	0|1|0	1	0.33	3	0|0|0	0	0	0	0	0	-0.41	3.33	0.51
POLE3NT	ELP3	ELP3	3|1|0	4	1.33	3	0|0|0	0.33	1	0.33	1	0.33	-0.41	13.33	0.32
POLE3NT	AKR1A1	AKR1A1	1|1|0	2	0.67	3	5|0|1	0	0	0	0	0	-7.11	0.33	0.51
POLE3NT	ST13	ST13	1|1|0	2	0.67	3	0|0|0	0	0	0	0	0	-0.41	6.67	0.51
POLE3NT	KRI1	KRI1	6|6|0	12	4	3	0|0|0	0.67	1	0.67	1	0.67	-0.41	40	0.15
POLE3NT	CDV3	CDV3	6|10|0	16	5.33	3	0|0|0	0.67	1	0.67	1	0.67	-0.41	53.33	0.14
POLE3NT	TNXB	TNXB	3|1|1	5	1.67	3	2|0|1	0.23	0.68	0.23	0.68	0.23	-2.04	1.67	0.41
POLE3NT	LANCL1	LANCL1	4|6|0	10	3.33	3	5|0|0	0.47	0.84	0.47	0.84	0.47	-5.95	2	0.29
POLE3NT	PCBP1	PCBP1	19|18|11	48	16	3	13|2|4	0.28	0.5	0.28	0.5	0.28	-6.39	2.53	0.39
POLE3NT	NPEPPS	NPEPPS	29|16|0	45	15	3	28|0|0	0.13	0.4	0.13	0.4	0.13	-38.38	1.61	0.43
POLE3NT	SMC1A	SMC1A	4|3|0	7	2.33	3	0|0|0	0.67	1	0.67	1	0.67	-0.41	23.33	0.19
POLE3NT	RAB7A	RAB7A	24|19|12	55	18.33	3	17|2|3	0.25	0.64	0.25	0.64	0.25	-8.12	2.5	0.4
POLE3NT	TMEM97	TMEM97	2|5|2	9	3	3	0|0|0	0.99	1	0.99	1	0.99	4.13	30	0
POLE3NT	PAK1IP1	PAK1IP1	3|0|0	3	1	3	0|0|0	0.33	1	0.33	1	0.33	-0.41	10	0.32
POLE3NT	GBAS	GBAS	1|0|0	1	0.33	3	3|0|0	0	0	0	0	0	-3	0.33	0.51
POLE3NT	VCP	VCP	21|17|1	39	13	3	8|0|0	0.65	0.98	0.65	0.98	0.65	-7.48	4.88	0.24
POLE3NT	PEX5	PEX5	3|3|0	6	2	3	0|0|0	0.66	1	0.66	1	0.66	-0.41	20	0.2
POLE3NT	IPO5	IPO5	33|24|0	57	19	3	53|0|0	0	0	0	0	0	-75.25	1.08	0.5
POLE3NT	FAM91A1	FAM91A1	2|1|0	3	1	3	0|0|0	0.33	0.98	0.33	0.98	0.33	-0.41	10	0.34
POLE3NT	RBM25	RBM25	4|6|0	10	3.33	3	0|0|0	0.67	1	0.67	1	0.67	-0.41	33.33	0.17
POLE3NT	RBM28	RBM28	1|1|0	2	0.67	3	0|0|0	0	0	0	0	0	-0.41	6.67	0.51
POLE3NT	KNTC1	KNTC1	0|1|0	1	0.33	3	0|0|0	0	0	0	0	0	-0.41	3.33	0.51
POLE3NT	EPHA2	EPHA2	1|0|0	1	0.33	3	0|0|0	0	0	0	0	0	-0.41	3.33	0.51
POLE3NT	ME1	ME1	2|0|0	2	0.67	3	6|0|0	0	0	0	0	0	-6.84	0.33	0.51
POLE3NT	ME2	ME2	8|3|1	12	4	3	17|0|0	0	0	0	0	0	-19.34	0.71	0.49
POLE3NT	ATP5B	ATP5B	4|4|1	9	3	3	34|4|16	0	0	0	0	0	-73.11	0.17	0.51
POLE3NT	GNAI3	GNAI3	4|2|0	6	2	3	8|0|0	0.02	0.07	0.02	0.07	0.02	-9.86	0.75	0.46
POLE3NT	HSP90AB2P	HSP90AB2P	2|2|1	5	1.67	3	4|0|0	0.17	0.26	0.17	0.26	0.17	-2.78	1.25	0.42
POLE3NT	TBC1D4	TBC1D4	3|3|0	6	2	3	1|0|0	0.66	0.98	0.66	0.98	0.66	-1.21	6	0.23
POLE3NT	TBC1D5	TBC1D5	4|3|0	7	2.33	3	0|0|0	0.67	1	0.67	1	0.67	-0.41	23.33	0.19
POLE3NT	DCUN1D5	DCUN1D5	2|0|0	2	0.67	3	3|0|0	0.16	0.48	0.16	0.48	0.16	-3	0.67	0.42
POLE3NT	PHIP	PHIP	2|0|0	2	0.67	3	0|0|0	0.33	0.98	0.33	0.98	0.33	-0.41	6.67	0.34
POLE3NT	SAP30BP	SAP30BP	2|2|0	4	1.33	3	0|0|0	0.66	0.98	0.66	0.98	0.66	-0.41	13.33	0.23
POLE3NT	PCMT1	PCMT1	1|0|0	1	0.33	3	1|0|0	0	0	0	0	0	-1.21	1	0.51
POLE3NT	HNRNPUL1	HNRNPUL1	2|0|0	2	0.67	3	16|0|0	0	0	0	0	0	-20.97	0.12	0.51
POLE3NT	YTHDC2	YTHDC2	5|2|0	7	2.33	3	0|0|0	0.66	1	0.66	1	0.66	-0.41	23.33	0.21
POLE3NT	BSG	BSG	8|8|4	20	6.67	3	12|0|2	0.01	0.01	0.01	0.01	0.01	-9.76	1.43	0.47
POLE3NT	PAIP1	PAIP1	3|4|0	7	2.33	3	4|0|0	0.43	0.74	0.43	0.74	0.43	-4.47	1.75	0.3
POLE3NT	RPS11	RPS11	20|15|6	41	13.67	3	6|0|0	0.9	0.99	0.9	0.99	0.9	1.06	6.83	0.01
POLE3NT	RPS16	RPS16	20|20|12	52	17.33	3	14|7|6	0.01	0.01	0.01	0.01	0.01	-14.16	1.93	0.47
POLE3NT	RPS14	RPS14	13|15|5	33	11	3	4|0|0	0.94	0.99	0.94	0.99	0.94	1.69	8.25	0.01
POLE3NT	ARL1	ARL1	6|4|0	10	3.33	3	4|0|0	0.55	0.9	0.55	0.9	0.55	-4.47	2.5	0.27
POLE3NT	CLPP	CLPP	1|1|0	2	0.67	3	4|0|0	0	0	0	0	0	-4.47	0.5	0.51
POLE3NT	RPS19	RPS19	14|14|6	34	11.33	3	7|0|0	0.84	0.96	0.84	0.96	0.84	0.33	4.86	0.02
POLE3NT	RPS18	RPS18	16|14|8	38	12.67	3	7|0|0	0.92	0.97	0.92	0.97	0.92	1.59	5.43	0.01
POLE3NT	DDOST	DDOST	18|13|3	34	11.33	3	13|0|2	0.38	0.85	0.38	0.85	0.38	-12.39	2.27	0.31
POLE3NT	RRM2	RRM2	7|6|1	14	4.67	3	7|0|0	0.44	0.74	0.44	0.74	0.44	-6.1	2	0.3
POLE3NT	RRM1	RRM1	5|1|0	6	2	3	19|0|0	0	0	0	0	0	-25.29	0.32	0.51
POLE3NT	DERA	DERA	1|1|0	2	0.67	3	1|0|0	0	0	0	0	0	-1.21	2	0.51
POLE3NT	SRSF3	SRSF3	2|3|0	5	1.67	3	2|0|1	0.34	0.68	0.34	0.68	0.34	-3.44	1.67	0.32
POLE3NT	TUBG1	TUBG1	0|0|2	2	0.67	3	4|0|0	0.09	0.26	0.09	0.26	0.09	-4.47	0.5	0.44
POLE3NT	GCLM	GCLM	1|1|0	2	0.67	3	3|0|0	0	0	0	0	0	-3	0.67	0.51
POLE3NT	TSR1	TSR1	14|5|0	19	6.33	3	3|0|0	0.63	1	0.63	1	0.63	-3	6.33	0.24
POLE3NT	WARS2	WARS2	3|1|0	4	1.33	3	0|0|0	0.33	1	0.33	1	0.33	-0.41	13.33	0.32
POLE3NT	TRMT10C	TRMT10C	3|1|0	4	1.33	3	2|0|0	0.28	0.84	0.28	0.84	0.28	-2.58	2	0.39
POLE3NT	NR3C1	NR3C1	6|5|0	11	3.67	3	0|0|0	0.67	1	0.67	1	0.67	-0.41	36.67	0.16
POLE3NT	TFAM	TFAM	6|11|0	17	5.67	3	0|0|0	0.67	1	0.67	1	0.67	-0.41	56.67	0.14
POLE3NT	MAP7D3	MAP7D3	17|10|0	27	9	3	0|0|0	0.67	1	0.67	1	0.67	-0.41	90	0.1
POLE3NT	TMX1	TMX1	12|7|1	20	6.67	3	7|0|1	0.49	0.93	0.49	0.93	0.49	-7.65	2.5	0.29
POLE3NT	TMX2	TMX2	4|0|0	4	1.33	3	1|0|0	0.33	1	0.33	1	0.33	-1.21	4	0.32
POLE3NT	HM13	HM13	5|4|0	9	3	3	3|0|0	0.58	0.9	0.58	0.9	0.58	-3	3	0.27
POLE3NT	ACTN4	ACTN4	86|79|28	193	64.33	3	94|4|6	0	0	0	0	0	-80.03	1.86	0.51
POLE3NT	PRPF38B	PRPF38B	4|2|0	6	2	3	1|0|0	0.63	1	0.63	1	0.63	-1.21	6	0.25
POLE3NT	PREX1	PREX1	2|3|4	9	3	3	2|0|0	0.81	0.92	0.81	0.92	0.81	0.77	4.5	0.03
POLE3NT	EZR	EZR	8|6|0	14	4.67	3	13|0|0	0.02	0.04	0.02	0.04	0.02	-16.69	1.08	0.46
POLE3NT	UBE3C	UBE3C	3|1|0	4	1.33	3	0|0|0	0.33	1	0.33	1	0.33	-0.41	13.33	0.32
POLE3NT	IFT27	IFT27	4|4|0	8	2.67	3	0|0|0	0.67	1	0.67	1	0.67	-0.41	26.67	0.18
POLE3NT	FKBP4	FKBP4	2|4|0	6	2	3	28|1|0	0	0	0	0	0	-39.95	0.21	0.51
POLE3NT	FKBP5	FKBP5	6|3|0	9	3	3	4|0|0	0.48	0.9	0.48	0.9	0.48	-4.47	2.25	0.29
POLE3NT	SRSF11	SRSF11	0|2|0	2	0.67	3	15|0|6	0	0	0	0	0	-28.59	0.1	0.51
POLE3NT	SEC23IP	SEC23IP	3|0|0	3	1	3	1|0|0	0.33	0.98	0.33	0.98	0.33	-1.21	3	0.34
POLE3NT	FKBP8	FKBP8	6|3|0	9	3	3	7|0|0	0.21	0.58	0.21	0.58	0.21	-8.36	1.29	0.41
POLE3NT	GAPVD1	GAPVD1	18|13|2	33	11	3	2|0|0	0.89	1	0.89	1	0.89	0.77	16.5	0.01
POLE3NT	SGPL1	SGPL1	3|0|0	3	1	3	0|0|0	0.33	1	0.33	1	0.33	-0.41	10	0.32
POLE3NT	HBS1L	HBS1L	12|8|1	21	7	3	2|0|0	0.66	1	0.66	1	0.66	-0.53	10.5	0.2
POLE3NT	NDUFB4	NDUFB4	1|1|0	2	0.67	3	0|0|0	0	0	0	0	0	-0.41	6.67	0.51
POLE3NT	WDR3	WDR3	12|9|0	21	7	3	2|0|0	0.67	1	0.67	1	0.67	-2.58	10.5	0.2
POLE3NT	DIAPH1	DIAPH1	10|6|0	16	5.33	3	7|0|0	0.5	0.91	0.5	0.91	0.5	-8.36	2.29	0.28
POLE3NT	WIPI2	WIPI2	2|1|0	3	1	3	1|0|0	0.29	0.88	0.29	0.88	0.29	-1.21	3	0.38
POLE3NT	NELFA	NELFA	14|13|1	28	9.33	3	0|0|0	0.67	1	0.67	1	0.67	2.1	93.33	0.09
POLE3NT	SNAP23	SNAP23	8|2|0	10	3.33	3	4|0|0	0.4	0.95	0.4	0.95	0.4	-4.47	2.5	0.31
POLE3NT	SNAP29	SNAP29	2|0|0	2	0.67	3	1|0|0	0.29	0.88	0.29	0.88	0.29	-1.21	2	0.38
POLE3NT	HSD17B12	HSD17B12	12|10|0	22	7.33	3	4|0|0	0.65	0.99	0.65	0.99	0.65	-4.47	5.5	0.23
POLE3NT	C19ORF43	C19ORF43	0|1|0	1	0.33	3	0|0|0	0	0	0	0	0	-0.41	3.33	0.51
POLE3NT	ATP6V1A	ATP6V1A	8|9|0	17	5.67	3	14|0|0	0.02	0.04	0.02	0.04	0.02	-18.2	1.21	0.46
POLE3NT	RAB6A	RAB6A	10|9|4	23	7.67	3	8|2|2	0.15	0.3	0.15	0.3	0.15	-7.82	1.92	0.42
POLE3NT	SFXN4	SFXN4	2|1|0	3	1	3	1|0|0	0.29	0.88	0.29	0.88	0.29	-1.21	3	0.38
POLE3NT	SFXN3	SFXN3	1|0|1	2	0.67	3	2|0|1	0	0	0	0	0	-3.44	0.67	0.51
POLE3NT	SFXN1	SFXN1	24|18|6	48	16	3	10|1|0	0.65	0.98	0.65	0.98	0.65	-3.43	4.36	0.23
POLE3NT	UROD	UROD	1|1|0	2	0.67	3	5|0|0	0	0	0	0	0	-5.95	0.4	0.51
POLE3NT	IFIT5	IFIT5	1|0|0	1	0.33	3	1|0|0	0	0	0	0	0	-1.21	1	0.51
POLE3NT	CCT8	CCT8	79|77|41	197	65.67	3	62|9|8	0	0	0	0	0	-34.52	2.49	0.49
POLE3NT	CCT2	CCT2	11|16|4	31	10.33	3	34|0|2	0	0	0	0	0	-37.77	0.86	0.5
POLE3NT	CCT3	CCT3	50|44|20	114	38	3	46|4|4	0	0	0	0	0	-32.78	2.11	0.48
POLE3NT	CCT7	CCT7	46|42|10	98	32.67	3	49|3|3	0	0	0	0	0	-50.24	1.78	0.49
POLE3NT	CCT4	CCT4	55|52|26	133	44.33	3	59|8|13	0	0	0	0	0	-54.67	1.66	0.51
POLE3NT	CCT5	CCT5	56|52|17	125	41.67	3	23|0|0	0.66	0.99	0.66	0.99	0.66	-4.08	5.43	0.21
POLE3NT	EFTUD2	EFTUD2	30|24|1	55	18.33	3	33|0|1	0.01	0.02	0.01	0.02	0.01	-43.4	1.62	0.47
POLE3NT	PDLIM5	PDLIM5	3|1|0	4	1.33	3	1|0|0	0.33	0.98	0.33	0.98	0.33	-1.21	4	0.34
POLE3NT	PDLIM1	PDLIM1	10|6|1	17	5.67	3	0|0|0	0.67	1	0.67	1	0.67	2.1	56.67	0.14
POLE3NT	PDLIM3	PDLIM3	1|1|0	2	0.67	3	0|0|0	0	0	0	0	0	-0.41	6.67	0.51
POLE3NT	GDI2	GDI2	54|40|12	106	35.33	3	47|0|5	0.02	0.05	0.02	0.05	0.02	-42.64	2.04	0.46
POLE3NT	RPRD2	RPRD2	2|0|0	2	0.67	3	0|0|0	0.33	0.98	0.33	0.98	0.33	-0.41	6.67	0.34
POLE3NT	MCCC1	MCCC1	108|98|59	265	88.33	3	204|86|86	0	0	0	0	0	-374.97	0.7	0.51
POLE3NT	ERLIN2	ERLIN2	3|2|0	5	1.67	3	8|0|0	0.01	0.02	0.01	0.02	0.01	-9.86	0.63	0.47
POLE3NT	SPDL1	SPDL1	1|0|0	1	0.33	3	0|0|0	0	0	0	0	0	-0.41	3.33	0.51
POLE3NT	GFM1	GFM1	2|0|0	2	0.67	3	1|0|0	0.29	0.88	0.29	0.88	0.29	-1.21	2	0.38
POLE3NT	PSAP	PSAP	2|2|0	4	1.33	3	5|0|0	0.07	0.1	0.07	0.1	0.07	-5.95	0.8	0.44
POLE3NT	ZC3H4	ZC3H4	0|1|0	1	0.33	3	0|0|0	0	0	0	0	0	-0.41	3.33	0.51
POLE3NT	CBS	CBS	7|6|0	13	4.33	3	5|0|0	0.58	0.89	0.58	0.89	0.58	-5.95	2.6	0.27
POLE3NT	WDR36	WDR36	28|27|0	55	18.33	3	4|0|0	0.67	1	0.67	1	0.67	-4.47	13.75	0.17
POLE3NT	FLNA	FLNA	5|6|166	177	59	3	41|0|1	0.33	1	0.33	1	0.33	-43.51	4.21	0.32
POLE3NT	FLNB	FLNB	7|2|0	9	3	3	6|0|0	0.28	0.84	0.28	0.84	0.28	-6.84	1.5	0.39
POLE3NT	EIF4A1	EIF4A1	62|48|23	133	44.33	3	75|9|16	0	0	0	0	0	-83.88	1.33	0.51
POLE3NT	EIF4A3	EIF4A3	17|15|5	37	12.33	3	23|0|2	0	0	0	0	0	-21.24	1.48	0.48
POLE3NT	EIF4A2	EIF4A2	2|2|2	6	2	3	4|1|0	0.07	0.07	0.07	0.07	0.07	-2.51	1.2	0.44
POLE3NT	GIGYF2	GIGYF2	6|3|0	9	3	3	0|0|0	0.67	1	0.67	1	0.67	-0.41	30	0.19
POLE3NT	LETM1	LETM1	4|4|0	8	2.67	3	10|0|0	0.01	0.01	0.01	0.01	0.01	-12.47	0.8	0.47
POLE3NT	MP68	MP68	1|0|0	1	0.33	3	2|0|0	0	0	0	0	0	-2.58	0.5	0.51
POLE3NT	BRIX1	BRIX1	22|13|1	36	12	3	9|0|0	0.64	0.98	0.64	0.98	0.64	-8.45	4	0.24
POLE3NT	ASPH	ASPH	2|2|0	4	1.33	3	1|0|0	0.59	0.88	0.59	0.88	0.59	-1.21	4	0.26
POLE3NT	RBM10	RBM10	3|6|0	9	3	3	0|0|1	0.66	1	0.66	1	0.66	-1.21	9	0.21
POLE3NT	RBM17	RBM17	6|3|0	9	3	3	0|0|0	0.67	1	0.67	1	0.67	-0.41	30	0.19
POLE3NT	TM9SF3	TM9SF3	4|3|1	8	2.67	3	2|0|0	0.59	0.92	0.59	0.92	0.59	-0.53	4	0.26
POLE3NT	RBM14	RBM14	4|3|0	7	2.33	3	6|0|0	0.16	0.35	0.16	0.35	0.16	-6.84	1.17	0.42
POLE3NT	BROX	BROX	2|1|0	3	1	3	2|0|0	0.23	0.68	0.23	0.68	0.23	-2.58	1.5	0.41
POLE3NT	CUL5	CUL5	2|1|0	3	1	3	1|0|0	0.29	0.88	0.29	0.88	0.29	-1.21	3	0.38
POLE3NT	GRAMD1A	GRAMD1A	1|0|0	1	0.33	3	0|0|0	0	0	0	0	0	-0.41	3.33	0.51
POLE3NT	CMBL	CMBL	3|2|0	5	1.67	3	5|0|0	0.14	0.31	0.14	0.31	0.14	-5.95	1	0.42
POLE3NT	MARS	MARS	40|32|12	84	28	3	19|0|1	0.65	0.98	0.65	0.98	0.65	-5.85	4.2	0.24
POLE3NT	TUBGCP2	TUBGCP2	4|1|0	5	1.67	3	2|0|0	0.31	0.92	0.31	0.92	0.31	-2.58	2.5	0.37
POLE3NT	TUBGCP3	TUBGCP3	0|1|0	1	0.33	3	0|0|0	0	0	0	0	0	-0.41	3.33	0.51
POLE3NT	CCBL2	CCBL2	1|1|0	2	0.67	3	5|0|0	0	0	0	0	0	-5.95	0.4	0.51
POLE3NT	PCID2	PCID2	2|0|0	2	0.67	3	2|0|0	0.23	0.68	0.23	0.68	0.23	-2.58	1	0.41
POLE3NT	PSMD8	PSMD8	7|6|2	15	5	3	7|0|0	0.44	0.74	0.44	0.74	0.44	-4.53	2.14	0.3
POLE3NT	C2CD2L	C2CD2L	1|0|1	2	0.67	3	1|2|0	0	0	0	0	0	-3.44	0.67	0.51
POLE3NT	PSMD4	PSMD4	6|7|1	14	4.67	3	0|0|0	0.67	1	0.67	1	0.67	2.1	46.67	0.14
POLE3NT	PSMD7	PSMD7	11|10|1	22	7.33	3	17|0|0	0.01	0.02	0.01	0.02	0.01	-19.34	1.29	0.47
POLE3NT	PSMD6	PSMD6	22|21|4	47	15.67	3	19|0|1	0.43	0.7	0.43	0.7	0.43	-16.81	2.35	0.3
POLE3NT	PSMD1	PSMD1	10|12|1	23	7.67	3	12|0|0	0.35	0.67	0.35	0.67	0.35	-12.38	1.92	0.31
POLE3NT	PSMD3	PSMD3	38|25|5	68	22.67	3	13|0|0	0.65	0.99	0.65	0.99	0.65	-6.75	5.23	0.23
POLE3NT	PSMD2	PSMD2	12|6|0	18	6	3	14|0|0	0.11	0.34	0.11	0.34	0.11	-18.2	1.29	0.43
POLE3NT	CPSF7	CPSF7	1|1|0	2	0.67	3	2|0|0	0	0	0	0	0	-2.58	1	0.51
POLE3NT	MOB1B	MOB1B	3|1|0	4	1.33	3	4|0|0	0.18	0.54	0.18	0.54	0.18	-4.47	1	0.42
POLE3NT	CPSF3	CPSF3	2|1|0	3	1	3	1|0|0	0.29	0.88	0.29	0.88	0.29	-1.21	3	0.38
POLE3NT	PRC1	PRC1	0|0|1	1	0.33	3	0|0|0	0	0	0	0	0	-0.41	3.33	0.51
POLE3NT	CPSF1	CPSF1	0|1|0	1	0.33	3	0|0|0	0	0	0	0	0	-0.41	3.33	0.51
POLE3NT	PRMT3	PRMT3	2|1|0	3	1	3	0|0|0	0.33	0.98	0.33	0.98	0.33	-0.41	10	0.34
POLE3NT	CNOT3	CNOT3	2|4|0	6	2	3	1|0|0	0.63	1	0.63	1	0.63	-1.21	6	0.25
POLE3NT	CNOT2	CNOT2	0|2|0	2	0.67	3	0|0|0	0.33	0.98	0.33	0.98	0.33	-0.41	6.67	0.34
POLE3NT	HSD17B4	HSD17B4	19|17|5	41	13.67	3	17|0|0	0.44	0.77	0.44	0.77	0.44	-11.5	2.41	0.29
POLE3NT	ITGB1	ITGB1	0|1|0	1	0.33	3	0|0|0	0	0	0	0	0	-0.41	3.33	0.51
POLE3NT	NUP155	NUP155	33|20|0	53	17.67	3	12|0|0	0.65	0.99	0.65	0.99	0.65	-15.17	4.42	0.24
POLE3NT	RTN4	RTN4	11|8|2	21	7	3	4|0|0	0.73	0.98	0.73	0.98	0.73	-1.07	5.25	0.03
POLE3NT	KPNB1	KPNB1	39|32|4	75	25	3	41|2|1	0	0	0	0	0	-48.86	1.7	0.48
POLE3NT	PRMT7	PRMT7	4|7|1	12	4	3	0|0|0	0.67	1	0.67	1	0.67	2.1	40	0.17
POLE3NT	YARS2	YARS2	11|8|2	21	7	3	10|0|0	0.39	0.8	0.39	0.8	0.39	-7.93	2.1	0.31
POLE3NT	LCP1	LCP1	11|8|0	19	6.33	3	20|0|0	0	0	0	0	0	-26.8	0.95	0.49
POLE3NT	COPS7A	COPS7A	7|6|0	13	4.33	3	2|0|0	0.66	0.99	0.66	0.99	0.66	-2.58	6.5	0.23
POLE3NT	PARD3	PARD3	1|1|0	2	0.67	3	0|0|0	0	0	0	0	0	-0.41	6.67	0.51
POLE3NT	LRWD1	LRWD1	5|1|0	6	2	3	0|0|0	0.33	1	0.33	1	0.33	-0.41	20	0.32
POLE3NT	PRCC	PRCC	3|3|0	6	2	3	0|0|0	0.66	1	0.66	1	0.66	-0.41	20	0.2
POLE3NT	SLU7	SLU7	1|2|0	3	1	3	0|0|0	0.33	0.98	0.33	0.98	0.33	-0.41	10	0.34
POLE3NT	KIF13B	KIF13B	1|0|0	1	0.33	3	1|0|0	0	0	0	0	0	-1.21	1	0.51
POLE3NT	SUPV3L1	SUPV3L1	3|1|0	4	1.33	3	5|0|0	0.1	0.31	0.1	0.31	0.1	-5.95	0.8	0.43
POLE3NT	MPC2	MPC2	3|1|0	4	1.33	3	4|0|0	0.18	0.54	0.18	0.54	0.18	-4.47	1	0.42
POLE3NT	GNPDA1	GNPDA1	5|1|1	7	2.33	3	17|0|0	0	0	0	0	0	-19.34	0.41	0.51
POLE3NT	NUDT21	NUDT21	2|4|0	6	2	3	7|0|0	0.06	0.17	0.06	0.17	0.06	-8.36	0.86	0.45
POLE3NT	SLC25A13	SLC25A13	28|20|3	51	17	3	20|0|0	0.48	0.94	0.48	0.94	0.48	-18.67	2.55	0.29
POLE3NT	SLC25A11	SLC25A11	19|17|6	42	14	3	11|0|0	0.65	0.96	0.65	0.96	0.65	-3.29	3.82	0.24
POLE3NT	PEBP1	PEBP1	2|1|0	3	1	3	5|0|0	0.03	0.1	0.03	0.1	0.03	-5.95	0.6	0.45
POLE3NT	RAN	RAN	32|35|24	91	30.33	3	36|10|15	0	0	0	0	0	-35.97	1.49	0.51
POLE3NT	NDUFA10	NDUFA10	1|2|0	3	1	3	2|0|0	0.23	0.68	0.23	0.68	0.23	-2.58	1.5	0.41
POLE3NT	NDUFA13	NDUFA13	3|1|0	4	1.33	3	3|0|0	0.24	0.72	0.24	0.72	0.24	-3	1.33	0.4
POLE3NT	METTL7A	METTL7A	4|1|0	5	1.67	3	2|0|0	0.31	0.92	0.31	0.92	0.31	-2.58	2.5	0.37
POLE3NT	ACIN1	ACIN1	4|5|0	9	3	3	0|0|2	0.63	0.96	0.63	0.96	0.63	-2.58	4.5	0.25
POLE3NT	ATP1B3	ATP1B3	9|9|1	19	6.33	3	12|0|1	0.06	0.09	0.06	0.09	0.06	-13.93	1.46	0.44
POLE3NT	CEP192	CEP192	15|7|0	22	7.33	3	1|0|0	0.67	1	0.67	1	0.67	-1.21	22	0.12
POLE3NT	ATP1B1	ATP1B1	1|0|0	1	0.33	3	1|0|0	0	0	0	0	0	-1.21	1	0.51
POLE3NT	UTP14A	UTP14A	4|5|0	9	3	3	0|0|0	0.67	1	0.67	1	0.67	-0.41	30	0.17
POLE3NT	CNOT1	CNOT1	52|34|2	88	29.33	3	7|0|0	0.67	1	0.67	1	0.67	-4.53	12.57	0.18
POLE3NT	CEP350	CEP350	0|2|0	2	0.67	3	0|0|0	0.33	0.98	0.33	0.98	0.33	-0.41	6.67	0.34
POLE3NT	ZC3H11A	ZC3H11A	12|15|1	28	9.33	3	0|0|0	0.67	1	0.67	1	0.67	2.1	93.33	0.1
POLE3NT	LIMA1	LIMA1	11|11|0	22	7.33	3	0|0|0	0.67	1	0.67	1	0.67	-0.41	73.33	0.1
POLE3NT	ALDH5A1	ALDH5A1	2|2|0	4	1.33	3	5|0|0	0.07	0.1	0.07	0.1	0.07	-5.95	0.8	0.44
POLE3NT	OSBP	OSBP	9|5|0	14	4.67	3	3|0|0	0.63	0.98	0.63	0.98	0.63	-3	4.67	0.25
POLE3NT	PTPN11	PTPN11	11|9|0	20	6.67	3	6|0|0	0.62	0.95	0.62	0.95	0.62	-6.84	3.33	0.25
POLE3NT	SNX2	SNX2	8|7|0	15	5	3	10|0|0	0.2	0.38	0.2	0.38	0.2	-12.47	1.5	0.41
POLE3NT	SNX1	SNX1	3|4|1	8	2.67	3	3|0|0	0.52	0.84	0.52	0.84	0.52	-1.59	2.67	0.28
POLE3NT	PDXK	PDXK	2|0|0	2	0.67	3	2|0|0	0.23	0.68	0.23	0.68	0.23	-2.58	1	0.41
POLE3NT	CYB5R3	CYB5R3	21|17|6	44	14.67	3	14|0|1	0.57	0.93	0.57	0.93	0.57	-7.69	2.93	0.27
POLE3NT	FUS	FUS	5|6|0	11	3.67	3	0|0|0	0.67	1	0.67	1	0.67	-0.41	36.67	0.16
POLE3NT	SPTAN1	SPTAN1	33|18|1	52	17.33	3	0|0|0	0.67	1	0.67	1	0.67	2.1	173.33	0.08
POLE3NT	SNX9	SNX9	14|10|0	24	8	3	2|0|0	0.67	1	0.67	1	0.67	-2.58	12	0.18
POLE3NT	ALG6	ALG6	3|0|0	3	1	3	0|0|0	0.33	1	0.33	1	0.33	-0.41	10	0.32
POLE3NT	BTF3L4	BTF3L4	2|1|0	3	1	3	0|0|0	0.33	0.98	0.33	0.98	0.33	-0.41	10	0.34
POLE3NT	CCDC124	CCDC124	3|4|0	7	2.33	3	0|0|0	0.67	1	0.67	1	0.67	-0.41	23.33	0.19
POLE3NT	KHSRP	KHSRP	1|3|0	4	1.33	3	4|0|1	0.08	0.24	0.08	0.24	0.08	-6.17	0.8	0.44
POLE3NT	FTSJ3	FTSJ3	20|19|0	39	13	3	7|0|0	0.66	0.99	0.66	0.99	0.66	-8.36	5.57	0.22
POLE3NT	MKL2	MKL2	5|2|0	7	2.33	3	0|0|0	0.66	1	0.66	1	0.66	-0.41	23.33	0.21
POLE3NT	DERL1	DERL1	1|1|0	2	0.67	3	1|0|0	0	0	0	0	0	-1.21	2	0.51
POLE3NT	MGEA5	MGEA5	1|1|0	2	0.67	3	4|0|0	0	0	0	0	0	-4.47	0.5	0.51
POLE3NT	PKM	PKM	79|77|47	203	67.67	3	76|7|14	0	0	0	0	0	-46.4	2.09	0.5
POLE3NT	CSK	CSK	11|9|1	21	7	3	8|0|0	0.58	0.91	0.58	0.91	0.58	-7.48	2.62	0.27
POLE3NT	CNOT11	CNOT11	3|2|0	5	1.67	3	0|0|0	0.66	1	0.66	1	0.66	-0.41	16.67	0.22
POLE3NT	CNOT10	CNOT10	1|0|0	1	0.33	3	0|0|0	0	0	0	0	0	-0.41	3.33	0.51
POLE3NT	DAP3	DAP3	2|1|0	3	1	3	7|0|0	0	0	0	0	0	-8.36	0.43	0.51
POLE3NT	TNPO1	TNPO1	5|2|0	7	2.33	3	17|0|0	0	0	0	0	0	-22.48	0.41	0.51
POLE3NT	UHRF1BP1L	UHRF1BP1L	1|1|1	3	1	3	1|0|0	0	0	0	0	0	0.19	3	0.51
POLE3NT	EIF4H	EIF4H	1|1|0	2	0.67	3	0|0|0	0	0	0	0	0	-0.41	6.67	0.51
POLE3NT	GALNT7	GALNT7	0|1|0	1	0.33	3	1|0|0	0	0	0	0	0	-1.21	1	0.51
POLE3NT	EIF4B	EIF4B	5|4|0	9	3	3	0|0|0	0.67	1	0.67	1	0.67	-0.41	30	0.17
POLE3NT	PLEC	PLEC	21|9|5	35	11.67	3	4|0|0	0.94	1	0.94	1	0.94	1.69	8.75	0.01
POLE3NT	RNASEH2B	RNASEH2B	4|2|0	6	2	3	1|0|0	0.63	1	0.63	1	0.63	-1.21	6	0.25
POLE3NT	HAT1	HAT1	18|16|4	38	12.67	3	6|0|1	0.7	0.99	0.7	0.99	0.7	-1.82	5.43	0.05
POLE3NT	TUBB	TUBB	44|43|29	116	38.67	3	88|13|26	0	0	0	0	0	-107.44	0.91	0.51
POLE3NT	HDAC1	HDAC1	0|1|0	1	0.33	3	5|0|0	0	0	0	0	0	-5.95	0.2	0.51
POLE3NT	HDAC2	HDAC2	12|12|1	25	8.33	3	11|0|1	0.44	0.65	0.44	0.65	0.44	-12.51	2.08	0.3
POLE3NT	RFC5	RFC5	3|1|0	4	1.33	3	6|0|0	0.05	0.14	0.05	0.14	0.05	-6.84	0.67	0.45
POLE3NT	RFC4	RFC4	2|2|0	4	1.33	3	0|0|0	0.66	0.98	0.66	0.98	0.66	-0.41	13.33	0.23
POLE3NT	RFC1	RFC1	1|1|0	2	0.67	3	0|0|0	0	0	0	0	0	-0.41	6.67	0.51
POLE3NT	RFC3	RFC3	2|2|0	4	1.33	3	2|0|0	0.46	0.68	0.46	0.68	0.46	-2.58	2	0.29
POLE3NT	RFC2	RFC2	2|0|1	3	1	3	1|0|0	0.29	0.88	0.29	0.88	0.29	-1.21	3	0.38
POLE3NT	DIEXF	DIEXF	0|1|0	1	0.33	3	0|0|0	0	0	0	0	0	-0.41	3.33	0.51
POLE3NT	FABP5	FABP5	1|0|0	1	0.33	3	3|1|0	0	0	0	0	0	-4.8	0.25	0.51
POLE3NT	KIF11	KIF11	26|26|2	54	18	3	6|0|0	0.66	1	0.66	1	0.66	-3.32	9	0.2
POLE3NT	FANCD2	FANCD2	2|1|0	3	1	3	0|0|0	0.33	0.98	0.33	0.98	0.33	-0.41	10	0.34
POLE3NT	PGAM1	PGAM1	10|8|2	20	6.67	3	33|0|2	0	0	0	0	0	-41.75	0.57	0.51
POLE3NT	CBX5	CBX5	4|2|0	6	2	3	0|0|0	0.66	1	0.66	1	0.66	-0.41	20	0.21
POLE3NT	CBX3	CBX3	1|2|0	3	1	3	0|0|0	0.33	0.98	0.33	0.98	0.33	-0.41	10	0.34
POLE3NT	CBX1	CBX1	3|7|1	11	3.67	3	0|0|0	0.67	1	0.67	1	0.67	2.1	36.67	0.19
POLE3NT	ITIH6	ITIH6	0|0|1	1	0.33	3	3|0|2	0	0	0	0	0	-6.33	0.2	0.51
POLE3NT	FASTKD2	FASTKD2	0|1|0	1	0.33	3	5|0|0	0	0	0	0	0	-5.95	0.2	0.51
POLE3NT	DCXR	DCXR	5|2|0	7	2.33	3	9|0|0	0.03	0.08	0.03	0.08	0.03	-10.95	0.78	0.46
POLE3NT	RAB18	RAB18	6|3|0	9	3	3	5|0|0	0.39	0.84	0.39	0.84	0.39	-5.95	1.8	0.31
POLE3NT	POLD3	POLD3	3|4|0	7	2.33	3	0|0|0	0.67	1	0.67	1	0.67	-0.41	23.33	0.19
POLE3NT	RAB10	RAB10	9|8|1	18	6	3	6|0|0	0.6	0.92	0.6	0.92	0.6	-4.75	3	0.26
POLE3NT	RAB13	RAB13	1|0|0	1	0.33	3	1|0|0	0	0	0	0	0	-1.21	1	0.51
POLE3NT	SRP72	SRP72	1|1|0	2	0.67	3	4|0|0	0	0	0	0	0	-4.47	0.5	0.51
POLE3NT	RAB14	RAB14	5|6|0	11	3.67	3	11|0|1	0	0.01	0	0.01	0	-15.3	0.92	0.47
POLE3NT	SACM1L	SACM1L	5|5|0	10	3.33	3	3|0|0	0.6	0.9	0.6	0.9	0.6	-3	3.33	0.26
POLE3NT	RQCD1	RQCD1	1|2|0	3	1	3	2|0|0	0.23	0.68	0.23	0.68	0.23	-2.58	1.5	0.41
POLE3NT	RAB1A	RAB1A	3|2|0	5	1.67	3	3|0|1	0.2	0.44	0.2	0.44	0.2	-4.8	1.25	0.41
POLE3NT	RAB1B	RAB1B	15|10|6	31	10.33	3	15|2|2	0.02	0.07	0.02	0.07	0.02	-12.64	1.63	0.46
POLE3NT	PDCD6	PDCD6	3|3|0	6	2	3	9|0|1	0	0	0	0	0	-12.62	0.6	0.51
POLE3NT	MTOR	MTOR	1|0|0	1	0.33	3	0|0|0	0	0	0	0	0	-0.41	3.33	0.51
POLE3NT	SND1	SND1	45|47|6	98	32.67	3	32|1|0	0.62	0.95	0.62	0.95	0.62	-29.43	2.97	0.25
POLE3NT	IGF2BP3	IGF2BP3	4|4|0	8	2.67	3	1|0|0	0.67	1	0.67	1	0.67	-1.21	8	0.19
POLE3NT	IGF2BP2	IGF2BP2	7|7|0	14	4.67	3	0|0|0	0.67	1	0.67	1	0.67	-0.41	46.67	0.13
POLE3NT	HNRNPC	HNRNPC	12|12|3	27	9	3	11|1|4	0.05	0.07	0.05	0.07	0.05	-14.07	1.69	0.45
POLE3NT	KIF1A	KIF1A	1|0|0	1	0.33	3	0|0|1	0	0	0	0	0	-1.21	1	0.51
POLE3NT	ALDH2	ALDH2	2|1|0	3	1	3	11|0|0	0	0	0	0	0	-13.98	0.27	0.51
POLE3NT	SMEK1	SMEK1	1|2|0	3	1	3	1|0|0	0.29	0.88	0.29	0.88	0.29	-1.21	3	0.38
POLE3NT	RAD50	RAD50	7|1|0	8	2.67	3	8|0|1	0.12	0.35	0.12	0.35	0.12	-11.13	0.89	0.43
POLE3NT	2022-09-09	2022-09-09	3|6|0	9	3	3	1|0|0	0.66	1	0.66	1	0.66	-1.21	9	0.21
POLE3NT	LENG8	LENG8	1|0|1	2	0.67	3	0|0|0	0	0	0	0	0	-0.41	6.67	0.51
POLE3NT	ATP5F1	ATP5F1	23|15|2	40	13.33	3	16|0|0	0.46	0.94	0.46	0.94	0.46	-15.5	2.5	0.29
POLE3NT	SRCAP	SRCAP	1|2|0	3	1	3	0|0|0	0.33	0.98	0.33	0.98	0.33	-0.41	10	0.34
POLE3NT	ERCC5	ERCC5	5|6|0	11	3.67	3	0|0|0	0.67	1	0.67	1	0.67	-0.41	36.67	0.16
POLE3NT	USP7	USP7	6|5|1	12	4	3	10|0|0	0.04	0.09	0.04	0.09	0.04	-9.86	1.2	0.45
POLE3NT	FAM192A	FAM192A	1|1|1	3	1	3	0|0|0	0	0	0	0	0	2.1	10	0.51
POLE3NT	PITPNA	PITPNA	2|0|0	2	0.67	3	2|0|0	0.23	0.68	0.23	0.68	0.23	-2.58	1	0.41
POLE3NT	PFKP	PFKP	69|57|20	146	48.67	3	37|0|1	0.65	0.98	0.65	0.98	0.65	-15.23	3.84	0.24
POLE3NT	PFKM	PFKM	16|13|1	30	10	3	11|0|0	0.6	0.93	0.6	0.93	0.6	-11.28	2.73	0.26
POLE3NT	PFKL	PFKL	40|27|7	74	24.67	3	15|0|0	0.65	0.99	0.65	0.99	0.65	-6.26	4.93	0.23
POLE3NT	CEBPZ	CEBPZ	5|0|0	5	1.67	3	0|0|0	0.33	1	0.33	1	0.33	-0.41	16.67	0.32
POLE3NT	XRCC6	XRCC6	75|61|22	158	52.67	3	34|3|13	0.56	0.98	0.56	0.98	0.56	-26.05	3.16	0.27
POLE3NT	INTS1	INTS1	0|2|0	2	0.67	3	0|0|0	0.33	0.98	0.33	0.98	0.33	-0.41	6.67	0.34
POLE3NT	LSM4	LSM4	1|3|0	4	1.33	3	1|0|0	0.33	0.98	0.33	0.98	0.33	-1.21	4	0.34
POLE3NT	PSME2	PSME2	3|3|0	6	2	3	6|0|0	0.09	0.14	0.09	0.14	0.09	-6.84	1	0.43
POLE3NT	WARS	WARS	6|8|1	15	5	3	21|0|1	0	0	0	0	0	-26.31	0.68	0.5
POLE3NT	PSME1	PSME1	7|8|0	15	5	3	13|0|0	0.02	0.04	0.02	0.04	0.02	-16.69	1.15	0.46
POLE3NT	SLK	SLK	13|12|1	26	8.67	3	0|0|0	0.67	1	0.67	1	0.67	2.1	86.67	0.1
POLE3NT	HMGA1	HMGA1	5|4|0	9	3	3	0|0|0	0.67	1	0.67	1	0.67	-0.41	30	0.17
POLE3NT	CTNNA1	CTNNA1	7|2|0	9	3	3	4|0|0	0.39	0.93	0.39	0.93	0.39	-4.47	2.25	0.31
POLE3NT	CTNNA2	CTNNA2	1|1|0	2	0.67	3	0|0|0	0	0	0	0	0	-0.41	6.67	0.51
POLE3NT	TAMM41	TAMM41	3|0|0	3	1	3	5|0|0	0.1	0.31	0.1	0.31	0.1	-5.95	0.6	0.43
POLE3NT	ZGRF1	ZGRF1	1|0|0	1	0.33	3	2|0|0	0	0	0	0	0	-2.58	0.5	0.51
POLE3NT	ABCF1	ABCF1	19|9|0	28	9.33	3	3|0|0	0.66	1	0.66	1	0.66	-3	9.33	0.22
POLE3NT	SSR1	SSR1	1|1|0	2	0.67	3	3|0|0	0	0	0	0	0	-3	0.67	0.51
POLE3NT	SSR4	SSR4	6|5|0	11	3.67	3	6|0|2	0.15	0.3	0.15	0.3	0.15	-10.21	1.38	0.42
POLE3NT	MCU	MCU	3|1|0	4	1.33	3	2|0|0	0.28	0.84	0.28	0.84	0.28	-2.58	2	0.39
POLE3NT	TOMM40	TOMM40	3|1|0	4	1.33	3	10|0|2	0	0	0	0	0	-15.44	0.33	0.51
POLE3NT	MLEC	MLEC	3|1|0	4	1.33	3	3|0|0	0.24	0.72	0.24	0.72	0.24	-3	1.33	0.4
POLE3NT	PRPF4B	PRPF4B	3|2|0	5	1.67	3	2|0|0	0.51	0.84	0.51	0.84	0.51	-2.58	2.5	0.28
POLE3NT	MT-CO2	MT-CO2	7|4|0	11	3.67	3	6|0|0	0.4	0.84	0.4	0.84	0.4	-6.84	1.83	0.31
POLE3NT	IST1	IST1	0|2|1	3	1	3	1|0|0	0.29	0.88	0.29	0.88	0.29	-1.21	3	0.38
POLE3NT	RAPGEF6	RAPGEF6	18|15|1	34	11.33	3	0|0|0	0.67	1	0.67	1	0.67	2.1	113.33	0.08
POLE3NT	SNRNP200	SNRNP200	59|42|3	104	34.67	3	45|0|1	0.28	0.83	0.28	0.83	0.28	-54.29	2.26	0.39
POLE3NT	ZNF384	ZNF384	3|3|0	6	2	3	0|0|0	0.66	1	0.66	1	0.66	-0.41	20	0.2
POLE3NT	EML4	EML4	6|7|2	15	5	3	4|0|0	0.69	0.93	0.69	0.93	0.69	-1.07	3.75	0.05
POLE3NT	YARS	YARS	45|46|5	96	32	3	57|3|3	0	0	0	0	0	-72.71	1.52	0.5
POLE3NT	TAGLN2	TAGLN2	21|24|10	55	18.33	3	10|1|3	0.67	0.98	0.67	0.98	0.67	-2.59	3.93	0.06
POLE3NT	HUWE1	HUWE1	11|4|0	15	5	3	10|0|0	0.27	0.8	0.27	0.8	0.27	-12.47	1.5	0.4
POLE3NT	PRPSAP1	PRPSAP1	2|0|0	2	0.67	3	1|0|0	0.29	0.88	0.29	0.88	0.29	-1.21	2	0.38
POLE3NT	GPI	GPI	81|77|51	209	69.67	3	64|18|16	0	0	0	0	0	-43.37	2.13	0.5
POLE3NT	LAS1L	LAS1L	16|13|0	29	9.67	3	4|0|0	0.66	1	0.66	1	0.66	-4.47	7.25	0.21
POLE3NT	PRPSAP2	PRPSAP2	12|6|1	19	6.33	3	10|0|0	0.32	0.86	0.32	0.86	0.32	-9.86	1.9	0.37
POLE3NT	NUPL1	NUPL1	1|0|0	1	0.33	3	1|0|0	0	0	0	0	0	-1.21	1	0.51
POLE3NT	VPS26A	VPS26A	12|9|0	21	7	3	4|0|0	0.65	0.99	0.65	0.99	0.65	-4.47	5.25	0.24
POLE3NT	ATIC	ATIC	6|1|0	7	2.33	3	23|0|0	0	0	0	0	0	-31.15	0.3	0.51
POLE3NT	SNRPD3	SNRPD3	8|6|3	17	5.67	3	2|0|0	0.94	0.99	0.94	0.99	0.94	1.64	8.5	0.01
POLE3NT	SNRPD2	SNRPD2	5|6|1	12	4	3	0|0|0	0.67	1	0.67	1	0.67	2.1	40	0.16
POLE3NT	CNN3	CNN3	16|10|1	27	9	3	0|0|0	0.67	1	0.67	1	0.67	2.1	90	0.11
POLE3NT	SLTM	SLTM	0|0|1	1	0.33	3	0|0|0	0	0	0	0	0	-0.41	3.33	0.51
POLE3NT	MYLK	MYLK	0|2|0	2	0.67	3	1|0|0	0.29	0.88	0.29	0.88	0.29	-1.21	2	0.38
POLE3NT	KPNA6	KPNA6	5|3|0	8	2.67	3	9|0|0	0.03	0.08	0.03	0.08	0.03	-10.95	0.89	0.46
POLE3NT	OXSR1	OXSR1	2|0|0	2	0.67	3	1|0|0	0.29	0.88	0.29	0.88	0.29	-1.21	2	0.38
POLE3NT	KPNA3	KPNA3	2|2|0	4	1.33	3	5|0|0	0.07	0.1	0.07	0.1	0.07	-5.95	0.8	0.44
POLE3NT	KPNA2	KPNA2	23|23|9	55	18.33	3	17|0|4	0.44	0.66	0.44	0.66	0.44	-10.53	2.62	0.3
POLE3NT	KPNA1	KPNA1	2|0|0	2	0.67	3	1|0|0	0.29	0.88	0.29	0.88	0.29	-1.21	2	0.38
POLE3NT	NCAPG	NCAPG	11|6|0	17	5.67	3	5|0|0	0.6	0.96	0.6	0.96	0.6	-5.95	3.4	0.26
POLE3NT	COPB2	COPB2	21|22|0	43	14.33	3	22|0|0	0.25	0.44	0.25	0.44	0.25	-29.63	1.95	0.4
POLE3NT	IFT46	IFT46	4|3|0	7	2.33	3	0|0|0	0.67	1	0.67	1	0.67	-0.41	23.33	0.19
POLE3NT	YME1L1	YME1L1	1|0|0	1	0.33	3	1|0|0	0	0	0	0	0	-1.21	1	0.51
POLE3NT	KIAA1671	KIAA1671	3|1|2	6	2	3	0|0|0	0.66	1	0.66	1	0.66	2.1	20	0.22
POLE3NT	CARM1	CARM1	6|2|0	8	2.67	3	5|0|0	0.32	0.84	0.32	0.84	0.32	-5.95	1.6	0.37
POLE3NT	ILVBL	ILVBL	1|1|0	2	0.67	3	2|0|0	0	0	0	0	0	-2.58	1	0.51
POLE3NT	GOLT1B	GOLT1B	2|2|0	4	1.33	3	0|0|0	0.66	0.98	0.66	0.98	0.66	-0.41	13.33	0.23
POLE3NT	NOP14	NOP14	13|5|0	18	6	3	1|0|0	0.67	1	0.67	1	0.67	-1.21	18	0.15
POLE3NT	EIF5B	EIF5B	18|16|0	34	11.33	3	4|0|0	0.66	1	0.66	1	0.66	-4.47	8.5	0.21
POLE3NT	EIF5A	EIF5A	25|26|9	60	20	3	6|2|0	0.94	1	0.94	1	0.94	1.45	7.5	0.01
POLE3NT	PC	PC	166|147|92	405	135	3	355|150|157	0	0	0	0	0	-688.05	0.61	0.51
POLE3NT	SMARCAD1	SMARCAD1	1|1|0	2	0.67	3	0|0|0	0	0	0	0	0	-0.41	6.67	0.51
POLE3NT	FNDC3A	FNDC3A	1|0|0	1	0.33	3	0|0|0	0	0	0	0	0	-0.41	3.33	0.51
POLE3NT	SURF4	SURF4	7|6|2	15	5	3	7|0|1	0.29	0.54	0.29	0.54	0.29	-5.94	1.88	0.38
POLE3NT	PGK1	PGK1	20|26|9	55	18.33	3	35|2|3	0	0	0	0	0	-32.96	1.37	0.5
POLE3NT	GNL1	GNL1	2|1|0	3	1	3	0|0|0	0.33	0.98	0.33	0.98	0.33	-0.41	10	0.34
POLE3NT	HERC1	HERC1	1|1|0	2	0.67	3	0|0|0	0	0	0	0	0	-0.41	6.67	0.51
POLE3NT	CCDC134	CCDC134	2|1|0	3	1	3	0|0|0	0.33	0.98	0.33	0.98	0.33	-0.41	10	0.34
POLE3NT	RPAP3	RPAP3	15|12|1	28	9.33	3	1|0|0	0.67	1	0.67	1	0.67	0.19	28	0.07
POLE3NT	STRN	STRN	26|26|0	52	17.33	3	0|0|0	0.67	1	0.67	1	0.67	-0.41	173.33	0.06
POLE3NT	KNOP1	KNOP1	10|10|1	21	7	3	0|0|0	0.67	1	0.67	1	0.67	2.1	70	0.11
POLE3NT	UTP6	UTP6	4|3|0	7	2.33	3	1|0|0	0.66	1	0.66	1	0.66	-1.21	7	0.22
POLE3NT	LCLAT1	LCLAT1	4|2|0	6	2	3	0|0|0	0.66	1	0.66	1	0.66	-0.41	20	0.21
POLE3NT	DARS2	DARS2	14|5|0	19	6.33	3	18|0|0	0.03	0.09	0.03	0.09	0.03	-23.77	1.06	0.46
POLE3NT	UTP3	UTP3	0|1|0	1	0.33	3	0|0|0	0	0	0	0	0	-0.41	3.33	0.51
POLE3NT	RAF1	RAF1	0|1|0	1	0.33	3	0|0|0	0	0	0	0	0	-0.41	3.33	0.51
POLE3NT	BCAS3	BCAS3	3|1|0	4	1.33	3	0|0|0	0.33	1	0.33	1	0.33	-0.41	13.33	0.32
POLE3NT	STAT3	STAT3	11|9|1	21	7	3	2|0|0	0.67	1	0.67	1	0.67	-0.53	10.5	0.2
POLE3NT	SEC23A	SEC23A	9|8|0	17	5.67	3	11|0|0	0.2	0.38	0.2	0.38	0.2	-13.98	1.55	0.42
POLE3NT	STAT1	STAT1	18|19|4	41	13.67	3	8|0|0	0.67	0.98	0.67	0.98	0.67	-2.6	5.12	0.06
POLE3NT	HPRT1	HPRT1	15|14|10	39	13	3	15|2|4	0.01	0.01	0.01	0.01	0.01	-9.51	1.86	0.47
POLE3NT	RPL13A	RPL13A	10|9|5	24	8	3	8|2|1	0.27	0.49	0.27	0.49	0.27	-5.06	2.18	0.4
POLE3NT	MARK2	MARK2	1|0|1	2	0.67	3	1|0|1	0	0	0	0	0	-2.45	1	0.51
POLE3NT	DPM1	DPM1	5|5|1	11	3.67	3	2|0|0	0.64	0.96	0.64	0.96	0.64	-0.53	5.5	0.24
POLE3NT	SLC12A2	SLC12A2	1|2|0	3	1	3	0|0|0	0.33	0.98	0.33	0.98	0.33	-0.41	10	0.34
POLE3NT	EBNA1BP2	EBNA1BP2	6|12|0	18	6	3	0|0|0	0.67	1	0.67	1	0.67	-0.41	60	0.13
POLE3NT	ISOC1	ISOC1	5|5|0	10	3.33	3	10|0|1	0.01	0.01	0.01	0.01	0.01	-14.11	0.91	0.47
POLE3NT	ECM29	ECM29	11|8|0	19	6.33	3	13|0|0	0.13	0.36	0.13	0.36	0.13	-16.69	1.46	0.43
POLE3NT	ASNS	ASNS	48|50|24	122	40.67	3	46|2|9	0	0	0	0	0	-30.92	2.14	0.49
POLE3NT	SRP68	SRP68	27|29|5	61	20.33	3	7|0|0	0.79	1	0.79	1	0.79	-0.52	8.71	0.03
POLE3NT	FAM83H	FAM83H	1|0|0	1	0.33	3	0|0|0	0	0	0	0	0	-0.41	3.33	0.51
POLE3NT	TMTC3	TMTC3	2|1|0	3	1	3	0|0|0	0.33	0.98	0.33	0.98	0.33	-0.41	10	0.34
POLE3NT	RHEB	RHEB	4|5|3	12	4	3	3|0|0	0.82	0.9	0.82	0.9	0.82	0.96	4	0.02
POLE3NT	PPP2R1A	PPP2R1A	14|6|2	22	7.33	3	25|0|2	0	0	0	0	0	-30.47	0.81	0.5
POLE3NT	CYCS	CYCS	8|8|2	18	6	3	4|0|0	0.72	0.95	0.72	0.95	0.72	-1.07	4.5	0.04
POLE3NT	MAP2K3	MAP2K3	2|1|0	3	1	3	1|0|0	0.29	0.88	0.29	0.88	0.29	-1.21	3	0.38
POLE3NT	USP9X	USP9X	3|3|0	6	2	3	19|0|0	0	0	0	0	0	-25.29	0.32	0.51
POLE3NT	GPD2	GPD2	2|1|0	3	1	3	1|0|0	0.29	0.88	0.29	0.88	0.29	-1.21	3	0.38
POLE3NT	NOC4L	NOC4L	5|2|0	7	2.33	3	1|0|0	0.63	1	0.63	1	0.63	-1.21	7	0.25
POLE3NT	PTPN23	PTPN23	3|1|0	4	1.33	3	0|0|0	0.33	1	0.33	1	0.33	-0.41	13.33	0.32
POLE3NT	APEX1	APEX1	33|26|4	63	21	3	9|0|0	0.67	0.99	0.67	0.99	0.67	-3.68	7	0.06
POLE3NT	KMT2A	KMT2A	5|6|0	11	3.67	3	0|0|0	0.67	1	0.67	1	0.67	-0.41	36.67	0.16
POLE3NT	MTR	MTR	5|7|0	12	4	3	0|0|0	0.67	1	0.67	1	0.67	-0.41	40	0.16
POLE3NT	PKN2	PKN2	5|4|0	9	3	3	3|0|0	0.58	0.9	0.58	0.9	0.58	-3	3	0.27
POLE3NT	ALDOA	ALDOA	18|21|10	49	16.33	3	47|5|16	0	0	0	0	0	-67.85	0.72	0.51
POLE3NT	GCN1L1	GCN1L1	96|87|14	197	65.67	3	63|0|0	0.63	0.97	0.63	0.97	0.63	-52.75	3.13	0.25
POLE3NT	PRPS1	PRPS1	7|10|1	18	6	3	21|0|1	0	0	0	0	0	-26.31	0.82	0.49
POLE3NT	CYC1	CYC1	7|4|1	12	4	3	5|0|1	0.37	0.83	0.37	0.83	0.37	-5.02	2	0.31
POLE3NT	PSAT1	PSAT1	31|28|9	68	22.67	3	39|5|7	0	0	0	0	0	-47.25	1.33	0.5
POLE3NT	TFCP2	TFCP2	6|8|0	14	4.67	3	1|0|0	0.67	1	0.67	1	0.67	-1.21	14	0.13
POLE3NT	CKAP2	CKAP2	5|5|0	10	3.33	3	0|0|0	0.67	1	0.67	1	0.67	-0.41	33.33	0.16
POLE3NT	CKAP4	CKAP4	22|17|2	41	13.67	3	19|1|0	0.28	0.7	0.28	0.7	0.28	-20.96	2.05	0.39
POLE3NT	FAM213A	FAM213A	0|1|0	1	0.33	3	0|0|0	0	0	0	0	0	-0.41	3.33	0.51
POLE3NT	NME1-NME2	NME1;NME1-NME2	7|6|2	15	5	3	32|2|4	0	0	0	0	0	-46.17	0.39	0.51
POLE3NT	DHCR7	DHCR7	2|2|0	4	1.33	3	2|0|0	0.46	0.68	0.46	0.68	0.46	-2.58	2	0.29
POLE3NT	AFG3L2	AFG3L2	1|1|0	2	0.67	3	1|0|0	0	0	0	0	0	-1.21	2	0.51
POLE3NT	SCO2	SCO2	2|0|0	2	0.67	3	0|0|0	0.33	0.98	0.33	0.98	0.33	-0.41	6.67	0.34
POLE3NT	SCO1	SCO1	2|3|0	5	1.67	3	1|0|0	0.62	0.98	0.62	0.98	0.62	-1.21	5	0.25
POLE3NT	TROVE2	TROVE2	5|6|0	11	3.67	3	4|0|0	0.58	0.9	0.58	0.9	0.58	-4.47	2.75	0.27
POLE3NT	ZFP1	ZFP1	4|2|0	6	2	3	0|0|0	0.66	1	0.66	1	0.66	-0.41	20	0.21
POLE3NT	PRAF2	PRAF2	2|2|0	4	1.33	3	1|0|0	0.59	0.88	0.59	0.88	0.59	-1.21	4	0.26
POLE3NT	GNB2L1	GNB2L1	18|14|6	38	12.67	3	41|12|11	0	0	0	0	0	-72.07	0.59	0.51
POLE3NT	CSNK1E	CSNK1E	3|0|0	3	1	3	0|0|0	0.33	1	0.33	1	0.33	-0.41	10	0.32
POLE3NT	MYCBP2	MYCBP2	0|1|0	1	0.33	3	2|0|0	0	0	0	0	0	-2.58	0.5	0.51
POLE3NT	LIG3	LIG3	13|5|0	18	6	3	0|0|0	0.67	1	0.67	1	0.67	-0.41	60	0.15
POLE3NT	PTBP1	PTBP1	47|39|21	107	35.67	3	33|5|7	0.04	0.12	0.04	0.12	0.04	-21.8	2.38	0.45
POLE3NT	NNT	NNT	9|7|1	17	5.67	3	8|0|0	0.47	0.82	0.47	0.82	0.47	-7.48	2.13	0.29
POLE3NT	SCAMP3	SCAMP3	4|4|1	9	3	3	3|0|0	0.56	0.84	0.56	0.84	0.56	-1.59	3	0.27
POLE3NT	HK1	HK1	29|22|2	53	17.67	3	17|0|0	0.62	0.97	0.62	0.97	0.62	-16.89	3.12	0.25
POLE3NT	ATP2B1	ATP2B1	4|3|0	7	2.33	3	1|0|0	0.66	1	0.66	1	0.66	-1.21	7	0.22
POLE3NT	ATP2B4	ATP2B4	1|1|0	2	0.67	3	0|0|0	0	0	0	0	0	-0.41	6.67	0.51
POLE3NT	MTCH2	MTCH2	10|7|0	17	5.67	3	9|0|0	0.4	0.81	0.4	0.81	0.4	-10.95	1.89	0.31
POLE3NT	FDPS	FDPS	12|10|4	26	8.67	3	10|0|1	0.43	0.77	0.43	0.77	0.43	-6.09	2.36	0.3
POLE3NT	CIRH1A	CIRH1A	5|5|0	10	3.33	3	0|0|0	0.67	1	0.67	1	0.67	-0.41	33.33	0.16
POLE3NT	CD2AP	CD2AP	31|28|0	59	19.67	3	0|0|0	0.67	1	0.67	1	0.67	-0.41	196.67	0.06
POLE3NT	PPIP5K2	PPIP5K2	1|1|0	2	0.67	3	0|0|0	0	0	0	0	0	-0.41	6.67	0.51
POLE3NT	L3MBTL3	L3MBTL3	9|6|0	15	5	3	0|0|0	0.67	1	0.67	1	0.67	-0.41	50	0.14
POLE3NT	ZZEF1	ZZEF1	0|2|1	3	1	3	0|0|0	0.33	0.98	0.33	0.98	0.33	-0.41	10	0.34
POLE3NT	XRN2	XRN2	16|11|1	28	9.33	3	9|0|0	0.61	0.96	0.61	0.96	0.61	-8.45	3.11	0.26
POLE3NT	CTNND1	CTNND1	3|2|0	5	1.67	3	0|0|0	0.66	1	0.66	1	0.66	-0.41	16.67	0.22
POLE3NT	PABPC1	PABPC1	16|15|0	31	10.33	3	5|0|0	0.66	0.99	0.66	0.99	0.66	-5.95	6.2	0.22
POLE3NT	MACF1	MACF1	2|0|0	2	0.67	3	2|0|0	0.23	0.68	0.23	0.68	0.23	-2.58	1	0.41
POLE3NT	PABPC4	PABPC4	1|2|0	3	1	3	4|0|0	0.09	0.26	0.09	0.26	0.09	-4.47	0.75	0.44
POLE3NT	DCP1B	DCP1B	3|3|0	6	2	3	0|0|0	0.66	1	0.66	1	0.66	-0.41	20	0.2
POLE3NT	DCP1A	DCP1A	2|4|0	6	2	3	0|0|0	0.66	1	0.66	1	0.66	-0.41	20	0.21
POLE3NT	DNM2	DNM2	21|18|2	41	13.67	3	17|0|0	0.52	0.87	0.52	0.87	0.52	-16.89	2.41	0.28
POLE3NT	MAPKAPK2	MAPKAPK2	2|1|0	3	1	3	0|0|0	0.33	0.98	0.33	0.98	0.33	-0.41	10	0.34
POLE3NT	TRAP1	TRAP1	38|32|7	77	25.67	3	59|0|3	0	0	0	0	0	-66.12	1.24	0.51
POLE3NT	BCR	BCR	14|9|0	23	7.67	3	0|0|0	0.67	1	0.67	1	0.67	-0.41	76.67	0.11
POLE3NT	CTNNBL1	CTNNBL1	2|2|0	4	1.33	3	6|0|0	0	0	0	0	0	-6.84	0.67	0.51
POLE3NT	NHP2L1	NHP2L1	1|0|0	1	0.33	3	3|0|1	0	0	0	0	0	-4.8	0.25	0.51
POLE3NT	STAG2	STAG2	4|3|0	7	2.33	3	2|0|0	0.59	0.92	0.59	0.92	0.59	-2.58	3.5	0.26
POLE3NT	IFT74	IFT74	6|7|0	13	4.33	3	0|0|0	0.67	1	0.67	1	0.67	-0.41	43.33	0.14
POLE3NT	ZNF536	ZNF536	1|2|0	3	1	3	0|0|0	0.33	0.98	0.33	0.98	0.33	-0.41	10	0.34
POLE3NT	GYS1	GYS1	2|1|0	3	1	3	5|0|0	0.03	0.1	0.03	0.1	0.03	-5.95	0.6	0.45
POLE3NT	EVPL	EVPL	0|1|0	1	0.33	3	1|0|0	0	0	0	0	0	-1.21	1	0.51
POLE3NT	STT3A	STT3A	14|10|2	26	8.67	3	6|0|0	0.64	0.97	0.64	0.97	0.64	-3.32	4.33	0.24
POLE3NT	AP1G1	AP1G1	9|3|0	12	4	3	3|0|0	0.57	0.98	0.57	0.98	0.57	-3	4	0.27
POLE3NT	G6PD	G6PD	15|6|0	21	7	3	21|0|0	0.01	0.02	0.01	0.02	0.01	-28.12	1	0.47
POLE3NT	AAK1	AAK1	1|1|0	2	0.67	3	0|0|0	0	0	0	0	0	-0.41	6.67	0.51
POLE3NT	TAF9	TAF9	12|10|0	22	7.33	3	0|0|0	0.67	1	0.67	1	0.67	-0.41	73.33	0.11
POLE3NT	SNF8	SNF8	1|2|0	3	1	3	2|0|0	0.23	0.68	0.23	0.68	0.23	-2.58	1.5	0.41
POLE3NT	AGPS	AGPS	15|8|1	24	8	3	2|0|0	0.66	1	0.66	1	0.66	-0.53	12	0.2
POLE3NT	GUF1	GUF1	0|1|0	1	0.33	3	0|0|0	0	0	0	0	0	-0.41	3.33	0.51
POLE3NT	HNRNPR	HNRNPR	29|30|11	70	23.33	3	9|1|1	0.88	0.99	0.88	0.99	0.88	0.63	6.36	0.02
POLE3NT	HNRNPU	HNRNPU	55|45|19	119	39.67	3	63|1|4	0	0	0	0	0	-50.64	1.75	0.5
POLE3NT	TMED9	TMED9	5|2|0	7	2.33	3	2|0|0	0.55	0.96	0.55	0.96	0.55	-2.58	3.5	0.27
POLE3NT	AP2M1	AP2M1	6|4|0	10	3.33	3	2|0|0	0.63	0.98	0.63	0.98	0.63	-2.58	5	0.24
POLE3NT	POLD1	POLD1	6|3|0	9	3	3	3|0|0	0.55	0.94	0.55	0.94	0.55	-3	3	0.27
POLE3NT	HNRNPK	HNRNPK	17|19|2	38	12.67	3	17|0|1	0.35	0.65	0.35	0.65	0.35	-18.15	2.11	0.31
POLE3NT	FASN	FASN	134|120|58	312	104	3	131|0|5	0	0	0	0	0	-74.67	2.29	0.5
POLE3NT	HNRNPM	HNRNPM	26|30|8	64	21.33	3	32|0|4	0	0.01	0	0.01	0	-29.65	1.78	0.48
POLE3NT	PML	PML	0|0|1	1	0.33	3	0|0|0	0	0	0	0	0	-0.41	3.33	0.51
POLE3NT	PDCD4	PDCD4	4|1|0	5	1.67	3	6|0|0	0.12	0.35	0.12	0.35	0.12	-6.84	0.83	0.43
POLE3NT	PDCD5	PDCD5	7|6|0	13	4.33	3	0|0|0	0.67	1	0.67	1	0.67	-0.41	43.33	0.14
POLE3NT	REEP5	REEP5	3|1|0	4	1.33	3	3|0|0	0.24	0.72	0.24	0.72	0.24	-3	1.33	0.4
POLE3NT	RPL27A	RPL27A	7|6|3	16	5.33	3	6|0|1	0.43	0.71	0.43	0.71	0.43	-3.13	2.29	0.3
POLE3NT	HNRNPF	HNRNPF	8|10|1	19	6.33	3	1|0|0	0.67	1	0.67	1	0.67	0.19	19	0.1
POLE3NT	TMEM205	TMEM205	3|3|0	6	2	3	2|0|0	0.56	0.84	0.56	0.84	0.56	-2.58	3	0.27
POLE3NT	CECR5	CECR5	3|0|0	3	1	3	6|0|0	0.05	0.14	0.05	0.14	0.05	-6.84	0.5	0.45
POLE3NT	SEC22B	SEC22B	17|14|6	37	12.33	3	9|0|1	0.65	0.96	0.65	0.96	0.65	-2.46	3.7	0.24
POLE3NT	NUB1	NUB1	1|0|0	1	0.33	3	0|0|0	0	0	0	0	0	-0.41	3.33	0.51
POLE3NT	ARL6IP5	ARL6IP5	3|1|0	4	1.33	3	1|0|0	0.33	0.98	0.33	0.98	0.33	-1.21	4	0.34
POLE3NT	ARFGEF2	ARFGEF2	2|1|0	3	1	3	0|0|0	0.33	0.98	0.33	0.98	0.33	-0.41	10	0.34
POLE3NT	SERPINF2	SERPINF2	1|1|2	4	1.33	3	0|0|0	0.33	0.98	0.33	0.98	0.33	2.1	13.33	0.34
POLE3NT	ZNF106	ZNF106	1|0|0	1	0.33	3	0|0|0	0	0	0	0	0	-0.41	3.33	0.51
POLE3NT	DICER1	DICER1	3|1|0	4	1.33	3	2|0|0	0.28	0.84	0.28	0.84	0.28	-2.58	2	0.39
POLE3NT	GLUD1	GLUD1	7|6|0	13	4.33	3	28|0|0	0	0	0	0	0	-38.38	0.46	0.51
POLE3NT	HSP90AA1	HSP90AA1	76|76|53	205	68.33	3	128|25|15	0	0	0	0	0	-118.48	1.22	0.51
POLE3NT	TIMM23	TIMM23	3|4|0	7	2.33	3	2|0|1	0.52	0.87	0.52	0.87	0.52	-3.44	2.33	0.28
POLE3NT	WIZ	WIZ	2|0|0	2	0.67	3	0|0|0	0.33	0.98	0.33	0.98	0.33	-0.41	6.67	0.34
POLE3NT	PALD1	PALD1	1|0|0	1	0.33	3	0|0|0	0	0	0	0	0	-0.41	3.33	0.51
POLE3NT	KARS	KARS	18|14|1	33	11	3	20|0|1	0.05	0.13	0.05	0.13	0.05	-24.84	1.57	0.45
POLE3NT	HP1BP3	HP1BP3	5|3|0	8	2.67	3	0|0|0	0.67	1	0.67	1	0.67	-0.41	26.67	0.19
POLE3NT	SSRP1	SSRP1	34|33|3	70	23.33	3	19|0|1	0.65	0.97	0.65	0.97	0.65	-18.74	3.5	0.24
POLE3NT	AAR2	AAR2	1|4|1	6	2	3	2|0|0	0.31	0.92	0.31	0.92	0.31	-0.53	3	0.37
POLE3NT	MSN	MSN	30|19|6	55	18.33	3	29|0|2	0.05	0.15	0.05	0.15	0.05	-26.96	1.77	0.45
POLE3NT	CCAR1	CCAR1	1|2|0	3	1	3	4|0|0	0.09	0.26	0.09	0.26	0.09	-4.47	0.75	0.44
POLE3NT	CACYBP	CACYBP	5|5|2	12	4	3	5|0|0	0.53	0.74	0.53	0.74	0.53	-2.16	2.4	0.28
POLE3NT	SEC31A	SEC31A	2|3|0	5	1.67	3	2|0|0	0.51	0.84	0.51	0.84	0.51	-2.58	2.5	0.28
POLE3NT	SRP54	SRP54	29|24|1	54	18	3	4|0|0	0.67	1	0.67	1	0.67	-2.78	13.5	0.18
POLE3NT	PRPS2	PRPS2	1|0|0	1	0.33	3	3|0|0	0	0	0	0	0	-3	0.33	0.51
POLE3NT	CAND1	CAND1	47|36|2	85	28.33	3	56|0|2	0	0	0	0	0	-74.65	1.47	0.49
POLE3NT	AQR	AQR	3|1|0	4	1.33	3	2|0|0	0.28	0.84	0.28	0.84	0.28	-2.58	2	0.39
POLE3NT	CDR2	CDR2	11|3|0	14	4.67	3	0|0|0	0.67	1	0.67	1	0.67	-0.41	46.67	0.19
POLE3NT	TTLL12	TTLL12	13|10|0	23	7.67	3	15|0|0	0.12	0.33	0.12	0.33	0.12	-19.45	1.53	0.43
POLE3NT	LDHA	LDHA	51|50|35	136	45.33	3	61|17|17	0	0	0	0	0	-59.49	1.43	0.51
POLE3NT	LDHB	LDHB	62|57|37	156	52	3	63|21|14	0	0	0	0	0	-60.16	1.59	0.51
POLE3NT	PLS3	PLS3	31|14|2	47	15.67	3	33|0|3	0	0.01	0	0.01	0	-43.13	1.31	0.48
POLE3NT	CLASP2	CLASP2	3|1|0	4	1.33	3	1|0|0	0.33	0.98	0.33	0.98	0.33	-1.21	4	0.34
POLE3NT	PDIA6	PDIA6	3|1|0	4	1.33	3	20|1|1	0	0	0	0	0	-29.78	0.18	0.51
POLE3NT	ORC4	ORC4	1|1|0	2	0.67	3	1|0|0	0	0	0	0	0	-1.21	2	0.51
POLE3NT	PDIA4	PDIA4	28|15|0	43	14.33	3	20|0|0	0.33	0.94	0.33	0.94	0.33	-26.8	2.15	0.37
POLE3NT	ORC2	ORC2	4|3|0	7	2.33	3	2|0|0	0.59	0.92	0.59	0.92	0.59	-2.58	3.5	0.26
POLE3NT	ORC3	ORC3	8|6|0	14	4.67	3	0|0|0	0.67	1	0.67	1	0.67	-0.41	46.67	0.14
POLE3NT	LUZP1	LUZP1	3|4|0	7	2.33	3	0|0|0	0.67	1	0.67	1	0.67	-0.41	23.33	0.19
POLE3NT	DNM1L	DNM1L	3|0|0	3	1	3	8|0|0	0.01	0.02	0.01	0.02	0.01	-9.86	0.38	0.47
POLE3NT	PLAA	PLAA	1|1|0	2	0.67	3	4|0|0	0	0	0	0	0	-4.47	0.5	0.51
POLE3NT	MTAP	MTAP	2|2|0	4	1.33	3	0|0|0	0.66	0.98	0.66	0.98	0.66	-0.41	13.33	0.23
POLE3NT	RCC1	RCC1	19|16|5	40	13.33	3	12|0|0	0.62	0.95	0.62	0.95	0.62	-5.62	3.33	0.25
POLE3NT	RCC2	RCC2	35|30|6	71	23.67	3	35|0|3	0.01	0.03	0.01	0.03	0.01	-36.09	1.87	0.47
POLE3NT	AARS	AARS	6|4|0	10	3.33	3	21|0|0	0	0	0	0	0	-28.12	0.48	0.51
POLE3NT	SIGLEC5	SIGLEC5	1|0|1	2	0.67	3	0|0|0	0	0	0	0	0	-0.41	6.67	0.51
POLE3NT	SERPINH1	SERPINH1	3|4|1	8	2.67	3	12|0|0	0	0	0	0	0	-12.38	0.67	0.51
POLE3NT	SPATA5	SPATA5	1|0|0	1	0.33	3	0|0|0	0	0	0	0	0	-0.41	3.33	0.51
POLE3NT	GSTK1	GSTK1	0|1|0	1	0.33	3	4|0|0	0	0	0	0	0	-4.47	0.25	0.51

## Sheet: SAINT_NT_Analysis_POLE3 vs GFP
Bait	Prey	PreyGene	Spec	SpecSum	AvgSpec	NumReplicates	ctrlCounts	AvgP	MaxP	TopoAvgP	TopoMaxP	SaintScore	logOddsScore	FoldChange	BFDR		HEK293FT Control selection
POLE3NT	POLE3	POLE3	101|63|103	267	89	3	0|0|0|0	1	1	1	1	1	92.26	890	0		TCOF1	Fold Change (POLE3/GFP) ≥ 1.5
POLE3NT	AKAP1	AKAP1	26|5|45	76	25.33	3	0|0|0|0	1	1	1	1	1	7.34	253.33	0		NOP2
POLE3NT	STRN	STRN	26|0|43	69	23	3	0|0|0|0	0.67	1	0.67	1	0.67	-2.46	230	0.13		CSDE1
POLE3NT	PRKAR2A	PRKAR2A	27|6|35	68	22.67	3	0|0|0|0	1	1	1	1	1	8.98	226.67	0		SERBP1
POLE3NT	TNKS1BP1	TNKS1BP1	19|0|46	65	21.67	3	0|0|0|0	0.67	1	0.67	1	0.67	-2.46	216.67	0.14		NOL6
POLE3NT	CD2AP	CD2AP	28|0|35	63	21	3	0|0|0|0	0.67	1	0.67	1	0.67	-2.46	210	0.13		AHCTF1
POLE3NT	USP16	USP16	17|0|42	59	19.67	3	0|0|0|0	0.67	1	0.67	1	0.67	-2.46	196.67	0.15		PRKAR2A
POLE3NT	EPS15	EPS15	18|2|37	57	19	3	0|0|0|0	0.96	1	0.96	1	0.96	2.07	190	0		ECD
POLE3NT	STRN3	STRN3	23|4|27	54	18	3	0|0|0|0	1	1	1	1	1	5.66	180	0		FAM21C
POLE3NT	CSDE1	CSDE1	42|14|57	113	37.67	3	0|1|0|0	1	1	1	1	1	18.78	150.67	0		EDC4
POLE3NT	ERBB2IP	ERBB2IP	5|2|27	34	11.33	3	0|0|0|0	0.96	1	0.96	1	0.96	2.07	113.33	0.01		SPG20
POLE3NT	IFT74	IFT74	7|0|27	34	11.33	3	0|0|0|0	0.67	1	0.67	1	0.67	-2.46	113.33	0.18		SLC25A1
POLE3NT	N4BP2	N4BP2	5|0|22	27	9	3	0|0|0|0	0.67	1	0.67	1	0.67	-2.46	90	0.2		DNAJB1
POLE3NT	RANBP1	RANBP1	8|3|14	25	8.33	3	0|0|0|0	0.99	1	0.99	1	0.99	3.92	83.33	0		NAP1L1
POLE3NT	RBSN	RBSN	25|2|35	62	20.67	3	0|1|0|0	0.85	1	0.85	1	0.85	0.25	82.67	0.03		RPL26
POLE3NT	DR1	DR1	7|3|14	24	8	3	0|0|0|0	0.99	1	0.99	1	0.99	3.92	80	0		RPL23
POLE3NT	SYAP1	SYAP1	6|0|18	24	8	3	0|0|0|0	0.67	1	0.67	1	0.67	-2.46	80	0.19		DVL1
POLE3NT	CEP192	CEP192	7|0|15	22	7.33	3	0|0|0|0	0.67	1	0.67	1	0.67	-2.46	73.33	0.18		ATG2B
POLE3NT	CHRAC1	CHRAC1	22|10|18	50	16.67	3	0|0|0|1	1	1	1	1	1	12.78	66.67	0		DR1
POLE3NT	SVIL	SVIL	0|0|19	19	6.33	3	0|0|0|0	0.33	1	0.33	1	0.33	-2.46	63.33	0.38		RPL8
POLE3NT	ECD	ECD	11|5|30	46	15.33	3	0|0|0|1	1	1	1	1	1	5.08	61.33	0		MKI67
POLE3NT	GIT1	GIT1	6|0|12	18	6	3	0|0|0|0	0.67	1	0.67	1	0.67	-2.46	60	0.19		RPL34
POLE3NT	PTPN13	PTPN13	2|0|16	18	6	3	0|0|0|0	0.63	1	0.63	1	0.63	-2.46	60	0.26		RPL31
POLE3NT	SH3GL1	SH3GL1	3|0|15	18	6	3	0|0|0|0	0.66	1	0.66	1	0.66	-2.46	60	0.24		SUMO1
POLE3NT	EIF4B	EIF4B	4|0|14	18	6	3	0|0|0|0	0.67	1	0.67	1	0.67	-2.46	60	0.22		AKAP1
POLE3NT	CC2D1A	CC2D1A	16|0|28	44	14.67	3	0|0|0|1	0.67	1	0.67	1	0.67	-3	58.67	0.15		RAB3GAP2
POLE3NT	STRN4	STRN4	5|2|10	17	5.67	3	0|0|0|0	0.96	1	0.96	1	0.96	2.07	56.67	0.01		RRP12
POLE3NT	EEF1D	EEF1D	9|0|7	16	5.33	3	0|0|0|0	0.67	1	0.67	1	0.67	-2.46	53.33	0.18		RIF1
POLE3NT	ANKHD1	ANKHD1	14|0|26	40	13.33	3	0|0|0|1	0.67	1	0.67	1	0.67	-3	53.33	0.16		CTTN
POLE3NT	KIAA0319L	KIAA0319L	5|0|11	16	5.33	3	0|0|0|0	0.67	1	0.67	1	0.67	-2.46	53.33	0.2		CHMP4B
POLE3NT	GIGYF2	GIGYF2	3|0|13	16	5.33	3	0|0|0|0	0.66	1	0.66	1	0.66	-2.46	53.33	0.24		PSMC1
POLE3NT	DCP1A	DCP1A	4|0|12	16	5.33	3	0|0|0|0	0.67	1	0.67	1	0.67	-2.46	53.33	0.22		MDC1
POLE3NT	BICD2	BICD2	14|2|22	38	12.67	3	0|0|0|1	0.85	1	0.85	1	0.85	0.25	50.67	0.03		NCL
POLE3NT	RAB11FIP1	RAB11FIP1	1|0|14	15	5	3	0|0|0|0	0.33	1	0.33	1	0.33	-2.46	50	0.38		BAZ1A
POLE3NT	FAM21A	FAM21A	61|17|66	144	48	3	0|2|0|2	1	1	1	1	1	14.52	48	0		CD2BP2
POLE3NT	MTR	MTR	7|0|29	36	12	3	0|0|0|1	0.67	1	0.67	1	0.67	-3	48	0.2		VPS51
POLE3NT	CGN	CGN	43|4|59	106	35.33	3	1|2|0|0	0.89	1	0.89	1	0.89	0.7	47.11	0.02		HNRNPA0
POLE3NT	FAM21C	FAM21C	5|2|7	14	4.67	3	0|0|0|0	0.96	1	0.96	1	0.96	2.07	46.67	0.01		SF3B2
POLE3NT	TAB2	TAB2	2|0|12	14	4.67	3	0|0|0|0	0.63	1	0.63	1	0.63	-2.46	46.67	0.26		DDX21
POLE3NT	SCRIB	SCRIB	2|0|12	14	4.67	3	0|0|0|0	0.63	1	0.63	1	0.63	-2.46	46.67	0.26		NUP214
POLE3NT	ABI1	ABI1	5|0|9	14	4.67	3	0|0|0|0	0.67	1	0.67	1	0.67	-2.46	46.67	0.21		RPL14
POLE3NT	LUZP1	LUZP1	4|0|10	14	4.67	3	0|0|0|0	0.67	1	0.67	1	0.67	-2.46	46.67	0.22		RPL17
POLE3NT	BUB1B	BUB1B	0|0|13	13	4.33	3	0|0|0|0	0.33	1	0.33	1	0.33	-2.46	43.33	0.38		RPL13
POLE3NT	PIH1D1	PIH1D1	3|1|9	13	4.33	3	0|0|0|0	0.66	1	0.66	1	0.66	0.04	43.33	0.24		AHNAK
POLE3NT	TBC1D5	TBC1D5	3|0|10	13	4.33	3	0|0|0|0	0.66	1	0.66	1	0.66	-2.46	43.33	0.24		MAP1B
POLE3NT	CEP170	CEP170	32|3|60	95	31.67	3	0|3|0|0	0.79	1	0.79	1	0.79	-0.48	42.22	0.06		TP53
POLE3NT	EPS15L1	EPS15L1	3|0|9	12	4	3	0|0|0|0	0.66	1	0.66	1	0.66	-2.46	40	0.24		THRAP3
POLE3NT	EDC4	EDC4	76|20|114	210	70	3	0|2|0|5	1	1	1	1	1	4.61	40	0		RBSN
POLE3NT	ANKRD17	ANKRD17	2|0|10	12	4	3	0|0|0|0	0.63	1	0.63	1	0.63	-2.46	40	0.27		DPP3
POLE3NT	SSFA2	SSFA2	5|0|6	11	3.67	3	0|0|0|0	0.67	1	0.67	1	0.67	-2.46	36.67	0.21		DDX3X
POLE3NT	SPAG5	SPAG5	1|0|10	11	3.67	3	0|0|0|0	0.33	1	0.33	1	0.33	-2.46	36.67	0.39		SAFB
POLE3NT	CEP350	CEP350	2|0|9	11	3.67	3	0|0|0|0	0.63	1	0.63	1	0.63	-2.46	36.67	0.27		RANGAP1
POLE3NT	SERPINA6	SERPINA6	6|5|0	11	3.67	3	0|0|0|0	0.67	1	0.67	1	0.67	-2.46	36.67	0.21		STMN1
POLE3NT	MAP3K7	MAP3K7	11|1|15	27	9	3	0|0|0|1	0.67	1	0.67	1	0.67	-1.39	36	0.17		HAUS6
POLE3NT	ATG2B	ATG2B	37|5|59	101	33.67	3	0|0|0|4	0.84	1	0.84	1	0.84	0.14	33.67	0.04		NACA
POLE3NT	BCR	BCR	9|0|16	25	8.33	3	0|0|0|1	0.67	1	0.67	1	0.67	-3	33.33	0.17		SMCHD1
POLE3NT	DPYSL2	DPYSL2	4|0|6	10	3.33	3	0|0|0|0	0.67	1	0.67	1	0.67	-2.46	33.33	0.22		RPL35A
POLE3NT	PEX5	PEX5	3|0|7	10	3.33	3	0|0|0|0	0.66	1	0.66	1	0.66	-2.46	33.33	0.24		GPKOW
POLE3NT	FAM160A1	FAM160A1	0|0|10	10	3.33	3	0|0|0|0	0.33	1	0.33	1	0.33	-2.46	33.33	0.39		SERPINA1
POLE3NT	LRBA	LRBA	5|0|19	24	8	3	0|0|0|1	0.66	1	0.66	1	0.66	-3	32	0.23		SERPINA3
POLE3NT	KIAA1671	KIAA1671	1|2|21	24	8	3	0|1|0|0	0.52	1	0.52	1	0.52	-1.39	32	0.3		HCFC1
POLE3NT	ERCC6L	ERCC6L	27|1|41	69	23	3	0|1|0|2	0.67	1	0.67	1	0.67	-3.2	30.67	0.14		NPM1
POLE3NT	AHNAK	AHNAK	116|24|269	409	136.33	3	1|5|1|11	0.96	1	0.96	1	0.96	1.99	30.3	0.01		LARP1
POLE3NT	RNF10	RNF10	2|0|7	9	3	3	0|0|0|0	0.63	1	0.63	1	0.63	-2.46	30	0.27		DHX29
POLE3NT	PPP6R1	PPP6R1	0|0|9	9	3	3	0|0|0|0	0.33	1	0.33	1	0.33	-2.46	30	0.39		PALLD
POLE3NT	PEX19	PEX19	4|0|5	9	3	3	0|0|0|0	0.67	1	0.67	1	0.67	-2.46	30	0.23		NUFIP2
POLE3NT	LSM14B	LSM14B	3|0|6	9	3	3	0|0|0|0	0.66	1	0.66	1	0.66	-2.46	30	0.24		RPL23A
POLE3NT	MKL2	MKL2	2|0|7	9	3	3	0|0|0|0	0.63	1	0.63	1	0.63	-2.46	30	0.27		NUDC
POLE3NT	ZFYVE16	ZFYVE16	6|1|15	22	7.33	3	0|0|0|1	0.67	1	0.67	1	0.67	-1.39	29.33	0.21		SKA3
POLE3NT	EFHD2	EFHD2	5|0|16	21	7	3	0|0|0|1	0.66	1	0.66	1	0.66	-3	28	0.23		ARFGAP2
POLE3NT	ZC3H15	ZC3H15	4|0|4	8	2.67	3	0|0|0|0	0.66	1	0.66	1	0.66	-2.46	26.67	0.23		NASP
POLE3NT	CEP97	CEP97	1|0|7	8	2.67	3	0|0|0|0	0.33	1	0.33	1	0.33	-2.46	26.67	0.4		PCNP
POLE3NT	C14ORF166	C14ORF166	2|0|6	8	2.67	3	0|0|0|0	0.63	1	0.63	1	0.63	-2.46	26.67	0.27		RPL7L1
POLE3NT	FAM114A2	FAM114A2	2|0|6	8	2.67	3	0|0|0|0	0.63	1	0.63	1	0.63	-2.46	26.67	0.27		WDHD1
POLE3NT	EIF3F	EIF3F	4|2|2	8	2.67	3	0|0|0|0	0.92	1	0.92	1	0.92	2.07	26.67	0.01		MRE11A
POLE3NT	SYNRG	SYNRG	2|0|6	8	2.67	3	0|0|0|0	0.63	1	0.63	1	0.63	-2.46	26.67	0.27		RANBP1
POLE3NT	C1ORF198	C1ORF198	1|0|7	8	2.67	3	0|0|0|0	0.33	1	0.33	1	0.33	-2.46	26.67	0.4		RANBP2
POLE3NT	MON2	MON2	0|0|8	8	2.67	3	0|0|0|0	0.33	1	0.33	1	0.33	-2.46	26.67	0.39		FAM21A
POLE3NT	PDLIM5	PDLIM5	1|0|7	8	2.67	3	0|0|0|0	0.33	1	0.33	1	0.33	-2.46	26.67	0.4		POLA1
POLE3NT	CNOT2	CNOT2	2|0|6	8	2.67	3	0|0|0|0	0.63	1	0.63	1	0.63	-2.46	26.67	0.27		SUGT1
POLE3NT	UBAP2	UBAP2	14|2|23	39	13	3	0|0|0|2	0.77	1	0.77	1	0.77	-0.81	26	0.07		ZC3HAV1
POLE3NT	AAGAB	AAGAB	0|2|5	7	2.33	3	0|0|0|0	0.63	1	0.63	1	0.63	-2.46	23.33	0.27		CLINT1
POLE3NT	ANKS1A	ANKS1A	1|0|6	7	2.33	3	0|0|0|0	0.33	1	0.33	1	0.33	-2.46	23.33	0.4		ATXN2L
POLE3NT	ABI2	ABI2	0|0|7	7	2.33	3	0|0|0|0	0.33	1	0.33	1	0.33	-2.46	23.33	0.4		RBBP7
POLE3NT	UPF1	UPF1	1|0|15	16	5.33	3	0|0|1|0	0.33	1	0.33	1	0.33	-3	21.33	0.38		RNF219
POLE3NT	COG7	COG7	5|0|11	16	5.33	3	0|0|0|1	0.66	1	0.66	1	0.66	-3	21.33	0.23		UBAP2L
POLE3NT	DENND4A	DENND4A	1|0|5	6	2	3	0|0|0|0	0.33	1	0.33	1	0.33	-2.46	20	0.41		STRN3
POLE3NT	FGFR1OP	FGFR1OP	4|0|11	15	5	3	1|0|0|0	0.66	1	0.66	1	0.66	-3	20	0.25		RPS25
POLE3NT	PSMA1	PSMA1	2|0|4	6	2	3	0|0|0|0	0.63	1	0.63	1	0.63	-2.46	20	0.27		RPS23
POLE3NT	ARFIP2	ARFIP2	1|0|5	6	2	3	0|0|0|0	0.33	1	0.33	1	0.33	-2.46	20	0.41		RPS20
POLE3NT	LSM14A	LSM14A	2|0|4	6	2	3	0|0|0|0	0.63	1	0.63	1	0.63	-2.46	20	0.27		GTPBP4
POLE3NT	TNRC6A	TNRC6A	1|1|4	6	2	3	0|0|0|0	0.33	1	0.33	1	0.33	0.04	20	0.41		NOP56
POLE3NT	ZZZ3	ZZZ3	0|0|6	6	2	3	0|0|0|0	0.33	1	0.33	1	0.33	-2.46	20	0.4		UBAP2
POLE3NT	SPTAN1	SPTAN1	18|1|41	60	20	3	1|1|1|1	0.67	1	0.67	1	0.67	-4.09	20	0.16		RBM27
POLE3NT	PLEC	PLEC	9|5|13	27	9	3	0|1|0|1	0.99	1	0.99	1	0.99	3.2	18	0		RPS13
POLE3NT	NUP88	NUP88	2|0|11	13	4.33	3	0|1|0|0	0.52	1	0.52	1	0.52	-3	17.33	0.3		RPS17
POLE3NT	WIBG	WIBG	1|0|4	5	1.67	3	0|0|0|0	0.33	1	0.33	1	0.33	-2.46	16.67	0.41		TXNL1
POLE3NT	ZYX	ZYX	1|0|4	5	1.67	3	0|0|0|0	0.33	1	0.33	1	0.33	-2.46	16.67	0.41		G3BP1
POLE3NT	TES	TES	1|0|4	5	1.67	3	0|0|0|0	0.33	1	0.33	1	0.33	-2.46	16.67	0.41		APBB1
POLE3NT	LRRC47	LRRC47	3|0|2	5	1.67	3	0|0|0|0	0.62	0.98	0.62	0.98	0.62	-2.46	16.67	0.28		HMGN2
POLE3NT	CSRP2BP	CSRP2BP	2|0|3	5	1.67	3	0|0|0|0	0.62	0.98	0.62	0.98	0.62	-2.46	16.67	0.28		CHRAC1
POLE3NT	AAK1	AAK1	1|0|4	5	1.67	3	0|0|0|0	0.33	1	0.33	1	0.33	-2.46	16.67	0.41		MYBBP1A
POLE3NT	ARFGEF3	ARFGEF3	0|0|5	5	1.67	3	0|0|0|0	0.33	1	0.33	1	0.33	-2.46	16.67	0.41		RPL24
POLE3NT	TNRC6B	TNRC6B	3|0|9	12	4	3	0|0|0|1	0.62	1	0.62	1	0.62	-3	16	0.28		POLE
POLE3NT	PALD1	PALD1	0|0|12	12	4	3	0|0|0|1	0.33	1	0.33	1	0.33	-3	16	0.39		EPS15
POLE3NT	USP11	USP11	6|0|17	23	7.67	3	0|0|0|2	0.64	1	0.64	1	0.64	-4	15.33	0.26		LBR
POLE3NT	HAUS6	HAUS6	28|4|36	68	22.67	3	0|0|0|6	0.74	1	0.74	1	0.74	-1.25	15.11	0.08		SYNCRIP
POLE3NT	RPAP3	RPAP3	12|1|21	34	11.33	3	1|1|0|1	0.67	1	0.67	1	0.67	-3.19	15.11	0.17		VIM
POLE3NT	RICTOR	RICTOR	3|0|8	11	3.67	3	0|1|0|0	0.62	1	0.62	1	0.62	-3	14.67	0.28		YEATS2
POLE3NT	ANXA7	ANXA7	3|0|8	11	3.67	3	0|0|0|1	0.62	1	0.62	1	0.62	-3	14.67	0.28		CEP170
POLE3NT	DSP	DSP	35|0|51	86	28.67	3	2|1|1|4	0.67	1	0.67	1	0.67	-9.69	14.33	0.13		CGN
POLE3NT	RELA	RELA	0|0|4	4	1.33	3	0|0|0|0	0.33	1	0.33	1	0.33	-2.46	13.33	0.41		A0A0U1RQK7
POLE3NT	EIF4ENIF1	EIF4ENIF1	0|0|4	4	1.33	3	0|0|0|0	0.33	1	0.33	1	0.33	-2.46	13.33	0.41		IGF2BP1
POLE3NT	DNAJB11	DNAJB11	2|2|0	4	1.33	3	0|0|0|0	0.59	0.89	0.59	0.89	0.59	-2.46	13.33	0.28		NAT10
POLE3NT	DBNL	DBNL	3|0|17	20	6.67	3	0|0|0|2	0.51	1	0.51	1	0.51	-4	13.33	0.31		HNRNPD
POLE3NT	GLA	GLA	1|0|3	4	1.33	3	0|0|0|0	0.33	0.98	0.33	0.98	0.33	-2.46	13.33	0.43		DVL2
POLE3NT	LIMD1	LIMD1	2|0|8	10	3.33	3	0|0|1|0	0.52	1	0.52	1	0.52	-3	13.33	0.3		DVL3
POLE3NT	A0A0J9YWL9	TEX13C	0|0|4	4	1.33	3	0|0|0|0	0.33	1	0.33	1	0.33	-2.46	13.33	0.41		NSFL1C
POLE3NT	SQSTM1	SQSTM1	1|2|7	10	3.33	3	0|1|0|0	0.52	1	0.52	1	0.52	-1.39	13.33	0.3		NCAPH
POLE3NT	TMF1	TMF1	2|0|2	4	1.33	3	0|0|0|0	0.59	0.89	0.59	0.89	0.59	-2.46	13.33	0.28		NONO
POLE3NT	ALMS1	ALMS1	0|0|10	10	3.33	3	0|1|0|0	0.33	1	0.33	1	0.33	-3	13.33	0.39		POLE3
POLE3NT	CDC42BPA	CDC42BPA	1|0|9	10	3.33	3	0|0|0|1	0.33	1	0.33	1	0.33	-3	13.33	0.39		TBC1D15
POLE3NT	LTV1	LTV1	10|1|19	30	10	3	0|2|0|1	0.67	1	0.67	1	0.67	-3.2	13.33	0.19		TPD52L2
POLE3NT	TXLNG	TXLNG	6|0|4	10	3.33	3	0|0|0|1	0.66	1	0.66	1	0.66	-3	13.33	0.25		MAP4
POLE3NT	CAPRIN1	CAPRIN1	1|0|3	4	1.33	3	0|0|0|0	0.33	0.98	0.33	0.98	0.33	-2.46	13.33	0.43		SON
POLE3NT	EHBP1	EHBP1	2|0|8	10	3.33	3	0|0|0|1	0.52	1	0.52	1	0.52	-3	13.33	0.3		SERPINA6
POLE3NT	CNOT11	CNOT11	2|0|8	10	3.33	3	0|1|0|0	0.52	1	0.52	1	0.52	-3	13.33	0.3		CKAP5
POLE3NT	EIF5	EIF5	11|0|8	19	6.33	3	0|2|0|0	0.66	1	0.66	1	0.66	-4	12.67	0.24		ERBB2IP
POLE3NT	C2ORF44	C2ORF44	7|0|21	28	9.33	3	1|2|0|0	0.66	1	0.66	1	0.66	-4.8	12.44	0.23		TMOD3
POLE3NT	SLK	SLK	12|1|24	37	12.33	3	0|2|0|2	0.67	1	0.67	1	0.67	-4.06	12.33	0.19		XRN1
POLE3NT	TPD52L2	TPD52L2	13|4|20	37	12.33	3	1|1|0|2	0.82	1	0.82	1	0.82	-0.11	12.33	0.04		HDLBP
POLE3NT	SEC16A	SEC16A	7|0|11	18	6	3	0|2|0|0	0.65	1	0.65	1	0.65	-4	12	0.25		EEF1B2
POLE3NT	TTC1	TTC1	2|0|7	9	3	3	0|0|1|0	0.52	1	0.52	1	0.52	-3	12	0.3		STAU1
POLE3NT	PSMC5	PSMC5	9|0|9	18	6	3	0|2|0|0	0.66	0.99	0.66	0.99	0.66	-4	12	0.24		STAU2
POLE3NT	ATXN2L	ATXN2L	48|6|54	108	36	3	0|1|2|9	0.67	1	0.67	1	0.67	-3.65	12	0.1		BICD2
POLE3NT	PREX1	PREX1	3|4|2	9	3	3	1|0|0|0	0.8	0.97	0.8	0.97	0.8	0.25	12	0.06
POLE3NT	NAP1L1	NAP1L1	20|7|25	52	17.33	3	0|3|0|3	0.89	1	0.89	1	0.89	0.65	11.56	0.02
POLE3NT	BACH1	BACH1	2|0|15	17	5.67	3	0|0|0|2	0.44	1	0.44	1	0.44	-4	11.33	0.33
POLE3NT	DICER1	DICER1	1|0|16	17	5.67	3	0|1|0|1	0.33	1	0.33	1	0.33	-3.9	11.33	0.38
POLE3NT	EIF3J	EIF3J	0|0|8	8	2.67	3	0|0|0|1	0.33	1	0.33	1	0.33	-3	10.67	0.4
POLE3NT	FHOD1	FHOD1	1|0|7	8	2.67	3	0|0|0|1	0.33	1	0.33	1	0.33	-3	10.67	0.4
POLE3NT	CCP110	CCP110	2|0|14	16	5.33	3	0|0|1|1	0.43	1	0.43	1	0.43	-3.9	10.67	0.34
POLE3NT	DCP1B	DCP1B	3|0|5	8	2.67	3	0|0|0|1	0.62	0.99	0.62	0.99	0.62	-3	10.67	0.28
POLE3NT	CDR2	CDR2	3|0|13	16	5.33	3	0|0|0|2	0.51	1	0.51	1	0.51	-4	10.67	0.31
POLE3NT	PRRC2C	PRRC2C	26|0|53	79	26.33	3	1|4|0|5	0.67	1	0.67	1	0.67	-11.68	10.53	0.2
POLE3NT	NUDT5	NUDT5	1|0|2	3	1	3	0|0|0|0	0.3	0.89	0.3	0.89	0.3	-2.46	10	0.45
POLE3NT	TK1	TK1	0|0|3	3	1	3	0|0|0|0	0.33	0.98	0.33	0.98	0.33	-2.46	10	0.43
POLE3NT	DYNC1LI2	DYNC1LI2	0|0|3	3	1	3	0|0|0|0	0.33	0.98	0.33	0.98	0.33	-2.46	10	0.43
POLE3NT	AKAP11	AKAP11	2|0|1	3	1	3	0|0|0|0	0.3	0.89	0.3	0.89	0.3	-2.46	10	0.45
POLE3NT	SPATA5	SPATA5	0|0|3	3	1	3	0|0|0|0	0.33	0.98	0.33	0.98	0.33	-2.46	10	0.43
POLE3NT	WDHD1	WDHD1	261|222|456	939	313	3	9|37|18|67	1	1	1	1	1	5.76	9.56	0
POLE3NT	KATNB1	KATNB1	0|0|7	7	2.33	3	0|1|0|0	0.33	1	0.33	1	0.33	-3	9.33	0.4
POLE3NT	CLMN	CLMN	2|0|5	7	2.33	3	0|0|1|0	0.52	0.99	0.52	0.99	0.52	-3	9.33	0.3
POLE3NT	SEC23IP	SEC23IP	0|0|7	7	2.33	3	0|0|0|1	0.33	1	0.33	1	0.33	-3	9.33	0.4
POLE3NT	SNX1	SNX1	4|1|9	14	4.67	3	0|0|0|2	0.57	0.99	0.57	0.99	0.57	-1.96	9.33	0.29
POLE3NT	IRAK1	IRAK1	13|0|28	41	13.67	3	0|3|0|3	0.66	1	0.66	1	0.66	-7.56	9.11	0.23
POLE3NT	CAMSAP1	CAMSAP1	13|0|21	34	11.33	3	1|1|0|3	0.67	1	0.67	1	0.67	-6.61	9.07	0.19
POLE3NT	TBC1D15	TBC1D15	33|7|41	81	27	3	1|2|2|7	0.68	1	0.68	1	0.68	-2.94	9	0.09
POLE3NT	WNK1	WNK1	8|1|11	20	6.67	3	0|2|0|1	0.67	1	0.67	1	0.67	-3.2	8.89	0.21
POLE3NT	WDR62	WDR62	3|0|17	20	6.67	3	0|0|0|3	0.46	1	0.46	1	0.46	-5.05	8.89	0.32
POLE3NT	KIF11	KIF11	26|2|51	79	26.33	3	0|5|1|6	0.67	1	0.67	1	0.67	-9.25	8.78	0.22
POLE3NT	MAP4	MAP4	77|23|103	203	67.67	3	2|13|1|15	0.69	1	0.69	1	0.69	-2.65	8.73	0.08
POLE3NT	RAPGEF6	RAPGEF6	15|1|36	52	17.33	3	0|3|0|5	0.65	1	0.65	1	0.65	-7.15	8.67	0.26
POLE3NT	CDV3	CDV3	10|0|9	19	6.33	3	0|1|0|2	0.67	1	0.67	1	0.67	-4.8	8.44	0.21
POLE3NT	2022-09-09	2022-09-09	6|0|13	19	6.33	3	0|2|1|0	0.66	1	0.66	1	0.66	-4.8	8.44	0.25
POLE3NT	HLCS	HLCS	4|1|20	25	8.33	3	0|3|0|1	0.47	1	0.47	1	0.47	-3.85	8.33	0.32
POLE3NT	NUFIP2	NUFIP2	20|3|27	50	16.67	3	0|4|0|4	0.67	1	0.67	1	0.67	-4.3	8.33	0.11
POLE3NT	SERPINA3	SERPINA3	20|27|8	55	18.33	3	1|0|3|5	0.82	1	0.82	1	0.82	-0.18	8.15	0.05
POLE3NT	RABL6	RABL6	1|0|5	6	2	3	0|0|0|1	0.33	0.99	0.33	0.99	0.33	-3	8	0.42
POLE3NT	PTPN12	PTPN12	1|0|5	6	2	3	1|0|0|0	0.33	0.99	0.33	0.99	0.33	-3	8	0.42
POLE3NT	DYNC1LI1	DYNC1LI1	5|0|13	18	6	3	0|3|0|0	0.55	0.99	0.55	0.99	0.55	-5.05	8	0.29
POLE3NT	GRHPR	GRHPR	1|2|3	6	2	3	0|0|0|1	0.48	0.87	0.48	0.87	0.48	-1.39	8	0.32
POLE3NT	CRYBG3	CRYBG3	2|0|10	12	4	3	0|0|0|2	0.43	0.99	0.43	0.99	0.43	-4	8	0.33
POLE3NT	ARHGEF16	ARHGEF16	2|0|4	6	2	3	0|0|0|1	0.51	0.97	0.51	0.97	0.51	-3	8	0.31
POLE3NT	MAP1B	MAP1B	97|34|130	261	87	3	3|15|3|24	0.68	1	0.68	1	0.68	-3.51	7.73	0.1
POLE3NT	RAB3GAP2	RAB3GAP2	48|8|48	104	34.67	3	0|7|2|9	0.67	1	0.67	1	0.67	-6.21	7.7	0.12
POLE3NT	CTTN	CTTN	53|25|77	155	51.67	3	0|12|0|15	0.81	1	0.81	1	0.81	-0.2	7.65	0.05
POLE3NT	CAMSAP3	CAMSAP3	1|0|16	17	5.67	3	0|1|0|2	0.33	1	0.33	1	0.33	-4.8	7.56	0.38
POLE3NT	UBE2O	UBE2O	4|0|13	17	5.67	3	0|0|0|3	0.51	0.99	0.51	0.99	0.51	-5.05	7.56	0.31
POLE3NT	FXR1	FXR1	4|0|13	17	5.67	3	0|2|0|1	0.56	1	0.56	1	0.56	-4.8	7.56	0.29
POLE3NT	DSG2	DSG2	2|1|8	11	3.67	3	0|0|0|2	0.43	0.98	0.43	0.98	0.43	-1.96	7.33	0.34
POLE3NT	PSMC3	PSMC3	2|0|9	11	3.67	3	0|0|0|2	0.43	0.99	0.43	0.99	0.43	-4	7.33	0.33
POLE3NT	SERPINA1	SERPINA1	21|16|7	44	14.67	3	0|0|3|5	0.78	0.99	0.78	0.99	0.78	-0.49	7.33	0.07
POLE3NT	TFCP2	TFCP2	8|0|13	21	7	3	0|2|0|2	0.66	1	0.66	1	0.66	-5.46	7	0.23
POLE3NT	HDLBP	HDLBP	80|30|104	214	71.33	3	2|12|5|22	0.67	1	0.67	1	0.67	-3.67	6.96	0.11
POLE3NT	TMOD3	TMOD3	9|2|15	26	8.67	3	0|2|0|3	0.66	1	0.66	1	0.66	-3.29	6.93	0.25
POLE3NT	FOXO3	FOXO3	0|0|2	2	0.67	3	0|0|0|0	0.3	0.89	0.3	0.89	0.3	-2.46	6.67	0.45
POLE3NT	SNAP47	SNAP47	0|0|2	2	0.67	3	0|0|0|0	0.3	0.89	0.3	0.89	0.3	-2.46	6.67	0.45
POLE3NT	NAP1L4	NAP1L4	1|0|4	5	1.67	3	0|0|0|1	0.32	0.97	0.32	0.97	0.32	-3	6.67	0.44
POLE3NT	KIAA1468	KIAA1468	0|0|2	2	0.67	3	0|0|0|0	0.3	0.89	0.3	0.89	0.3	-2.46	6.67	0.45
POLE3NT	RUFY3	RUFY3	1|0|4	5	1.67	3	0|0|0|1	0.32	0.97	0.32	0.97	0.32	-3	6.67	0.44
POLE3NT	ALDH1A2	ALDH1A2	2|0|0	2	0.67	3	0|0|0|0	0.3	0.89	0.3	0.89	0.3	-2.46	6.67	0.45
POLE3NT	ARHGAP21	ARHGAP21	0|0|5	5	1.67	3	0|0|0|1	0.33	0.99	0.33	0.99	0.33	-3	6.67	0.42
POLE3NT	PDAP1	PDAP1	9|0|6	15	5	3	0|0|0|3	0.57	0.93	0.57	0.93	0.57	-5.05	6.67	0.29
POLE3NT	ARFIP1	ARFIP1	1|0|1	2	0.67	3	0|0|0|0	0	0	0	0	0	-2.46	6.67	0.87
POLE3NT	UBP1	UBP1	0|0|2	2	0.67	3	0|0|0|0	0.3	0.89	0.3	0.89	0.3	-2.46	6.67	0.45
POLE3NT	CRTAP	CRTAP	2|0|3	5	1.67	3	0|0|0|1	0.48	0.87	0.48	0.87	0.48	-3	6.67	0.32
POLE3NT	FBXL5	FBXL5	1|0|1	2	0.67	3	0|0|0|0	0	0	0	0	0	-2.46	6.67	0.87
POLE3NT	PPP1R12A	PPP1R12A	0|0|2	2	0.67	3	0|0|0|0	0.3	0.89	0.3	0.89	0.3	-2.46	6.67	0.45
POLE3NT	CCDC85C	CCDC85C	1|0|1	2	0.67	3	0|0|0|0	0	0	0	0	0	-2.46	6.67	0.87
POLE3NT	KRT18	KRT18	2|0|3	5	1.67	3	0|0|1|0	0.48	0.87	0.48	0.87	0.48	-3	6.67	0.32
POLE3NT	SNAP29	SNAP29	0|0|2	2	0.67	3	0|0|0|0	0.3	0.89	0.3	0.89	0.3	-2.46	6.67	0.45
POLE3NT	LPP	LPP	0|0|5	5	1.67	3	0|1|0|0	0.33	0.99	0.33	0.99	0.33	-3	6.67	0.42
POLE3NT	ATP2B4	ATP2B4	1|0|1	2	0.67	3	0|0|0|0	0	0	0	0	0	-2.46	6.67	0.87
POLE3NT	STAU2	STAU2	24|3|33	60	20	3	0|5|0|7	0.65	1	0.65	1	0.65	-7.63	6.67	0.25
POLE3NT	RANGAP1	RANGAP1	69|26|68	163	54.33	3	4|10|6|13	0.88	1	0.88	1	0.88	0.62	6.59	0.02
POLE3NT	POLE	POLE	17|3|23	43	14.33	3	0|2|0|7	0.62	0.97	0.62	0.97	0.62	-4.84	6.37	0.28
POLE3NT	TTF2	TTF2	3|0|16	19	6.33	3	0|1|0|3	0.41	1	0.41	1	0.41	-5.26	6.33	0.34
POLE3NT	ATP6V1A	ATP6V1A	9|0|10	19	6.33	3	0|1|0|3	0.64	0.97	0.64	0.97	0.64	-5.26	6.33	0.26
POLE3NT	CKAP2	CKAP2	5|0|14	19	6.33	3	0|1|0|3	0.52	1	0.52	1	0.52	-5.26	6.33	0.3
POLE3NT	SNX9	SNX9	10|0|22	32	10.67	3	0|2|0|5	0.59	0.99	0.59	0.99	0.59	-8.54	6.1	0.29
POLE3NT	NAV1	NAV1	2|0|7	9	3	3	1|0|0|1	0.42	1	0.42	1	0.42	-3.9	6	0.34
POLE3NT	CCDC124	CCDC124	4|0|5	9	3	3	0|0|0|2	0.52	0.85	0.52	0.85	0.52	-4	6	0.29
POLE3NT	IST1	IST1	2|1|6	9	3	3	0|0|0|2	0.41	0.92	0.41	0.92	0.41	-1.96	6	0.34
POLE3NT	WDR44	WDR44	6|0|15	21	7	3	0|1|0|4	0.51	0.98	0.51	0.98	0.51	-6.28	5.6	0.31
POLE3NT	UBAP2L	UBAP2L	36|12|57	105	35	3	1|8|2|14	0.65	1	0.65	1	0.65	-7.16	5.6	0.25
POLE3NT	DHX29	DHX29	74|17|82	173	57.67	3	0|19|0|23	0.65	0.98	0.65	0.98	0.65	-14.31	5.49	0.26
POLE3NT	STK26	STK26	3|0|5	8	2.67	3	0|2|0|0	0.46	0.85	0.46	0.85	0.46	-4	5.33	0.32
POLE3NT	DPYSL3	DPYSL3	2|0|10	12	4	3	1|0|0|2	0.38	1	0.38	1	0.38	-4.8	5.33	0.35
POLE3NT	HADH	HADH	1|0|3	4	1.33	3	0|0|0|1	0.29	0.87	0.29	0.87	0.29	-3	5.33	0.46
POLE3NT	CHMP2B	CHMP2B	2|0|2	4	1.33	3	0|1|0|0	0.38	0.56	0.38	0.56	0.38	-3	5.33	0.36
POLE3NT	EPPK1	EPPK1	1|0|3	4	1.33	3	0|0|0|1	0.29	0.87	0.29	0.87	0.29	-3	5.33	0.46
POLE3NT	SAAL1	SAAL1	2|2|4	8	2.67	3	0|0|0|2	0.45	0.72	0.45	0.72	0.45	-0.81	5.33	0.33
POLE3NT	IFT46	IFT46	3|0|5	8	2.67	3	0|1|1|0	0.52	0.96	0.52	0.96	0.52	-3.9	5.33	0.31
POLE3NT	PDIA6	PDIA6	1|0|3	4	1.33	3	0|0|1|0	0.29	0.87	0.29	0.87	0.29	-3	5.33	0.46
POLE3NT	LIMA1	LIMA1	11|0|28	39	13	3	0|2|0|8	0.53	0.98	0.53	0.98	0.53	-11.29	5.2	0.29
POLE3NT	IGF2BP2	IGF2BP2	7|0|20	27	9	3	0|2|0|5	0.49	0.99	0.49	0.99	0.49	-8.54	5.14	0.31
POLE3NT	LCMT2	LCMT2	6|0|9	15	5	3	0|1|0|3	0.55	0.95	0.55	0.95	0.55	-5.26	5	0.29
POLE3NT	MLLT4	MLLT4	14|0|46	60	20	3	0|7|0|9	0.46	1	0.46	1	0.46	-17.62	5	0.32
POLE3NT	DPP3	DPP3	32|11|39	82	27.33	3	0|7|4|11	0.66	0.99	0.66	0.99	0.66	-6.09	4.97	0.25
POLE3NT	VIM	VIM	95|58|124	277	92.33	3	9|22|7|40	0.65	0.99	0.65	0.99	0.65	-6.64	4.74	0.25
POLE3NT	A0A0U1RQK7	EIF4G3	79|24|101	204	68	3	3|20|7|28	0.66	1	0.66	1	0.66	-19.22	4.69	0.25
POLE3NT	RINT1	RINT1	0|0|7	7	2.33	3	0|0|0|2	0.32	0.96	0.32	0.96	0.32	-4	4.67	0.44
POLE3NT	TPT1	TPT1	1|0|6	7	2.33	3	0|1|0|1	0.33	0.99	0.33	0.99	0.33	-3.9	4.67	0.43
POLE3NT	SMN1	SMN1	0|0|7	7	2.33	3	0|0|0|2	0.32	0.96	0.32	0.96	0.32	-4	4.67	0.44
POLE3NT	TP53BP2	TP53BP2	1|0|13	14	4.67	3	2|1|1|0	0.33	1	0.33	1	0.33	-5.5	4.67	0.39
POLE3NT	CPSF3	CPSF3	1|0|6	7	2.33	3	0|0|0|2	0.31	0.92	0.31	0.92	0.31	-4	4.67	0.45
POLE3NT	PTPN23	PTPN23	1|0|13	14	4.67	3	1|0|0|3	0.33	1	0.33	1	0.33	-5.26	4.67	0.42
POLE3NT	ZZEF1	ZZEF1	2|1|4	7	2.33	3	1|0|0|1	0.38	0.85	0.38	0.85	0.38	-2.29	4.67	0.35
POLE3NT	PABPC4	PABPC4	2|0|5	7	2.33	3	0|1|0|1	0.41	0.96	0.41	0.96	0.41	-3.9	4.67	0.34
POLE3NT	SKA3	SKA3	18|3|27	48	16	3	0|7|0|7	0.59	0.97	0.59	0.97	0.59	-9.44	4.57	0.28
POLE3NT	SUMO1	SUMO1	4|3|3	10	3.33	3	0|0|0|3	0.43	0.53	0.43	0.53	0.43	-0.48	4.44	0.33
POLE3NT	ARFGAP1	ARFGAP1	5|2|13	20	6.67	3	0|1|1|4	0.44	0.99	0.44	0.99	0.44	-4.12	4.44	0.33
POLE3NT	SNAP23	SNAP23	2|0|8	10	3.33	3	0|0|0|3	0.37	0.89	0.37	0.89	0.37	-5.05	4.44	0.36
POLE3NT	TCOF1	TCOF1	38|6|48	92	30.67	3	8|8|6|6	0.67	1	0.67	1	0.67	-17.98	4.38	0.16
POLE3NT	ZNF598	ZNF598	1|0|12	13	4.33	3	0|1|0|3	0.33	0.99	0.33	0.99	0.33	-5.26	4.33	0.43
POLE3NT	NEDD1	NEDD1	3|0|10	13	4.33	3	0|1|0|3	0.4	0.97	0.4	0.97	0.4	-5.26	4.33	0.35
POLE3NT	PFAS	PFAS	3|0|16	19	6.33	3	0|2|0|4	0.35	0.99	0.35	0.99	0.35	-7.49	4.22	0.36
POLE3NT	EPB41L2	EPB41L2	29|3|44	76	25.33	3	0|7|2|15	0.6	0.97	0.6	0.97	0.6	-18.45	4.22	0.28
POLE3NT	TLN1	TLN1	8|2|28	38	12.67	3	0|4|2|6	0.37	1	0.37	1	0.37	-9.38	4.22	0.36
POLE3NT	PALLD	PALLD	22|6|50	78	26	3	0|6|0|19	0.43	0.95	0.43	0.95	0.43	-14.21	4.16	0.33
POLE3NT	AARS	AARS	4|0|33	37	12.33	3	0|6|0|6	0.33	1	0.33	1	0.33	-13.42	4.11	0.41
POLE3NT	HSPA9	HSPA9	1|0|2	3	1	3	0|0|1|0	0.19	0.56	0.19	0.56	0.19	-3	4	0.53
POLE3NT	MTMR12	MTMR12	0|0|3	3	1	3	0|0|0|1	0.29	0.87	0.29	0.87	0.29	-3	4	0.46
POLE3NT	RAPH1	RAPH1	0|0|3	3	1	3	0|0|0|1	0.29	0.87	0.29	0.87	0.29	-3	4	0.46
POLE3NT	URI1	URI1	0|0|3	3	1	3	0|0|0|1	0.29	0.87	0.29	0.87	0.29	-3	4	0.46
POLE3NT	PRPF19	PRPF19	5|0|16	21	7	3	0|2|0|5	0.39	0.96	0.39	0.96	0.39	-8.54	4	0.35
POLE3NT	TEX2	TEX2	2|0|1	3	1	3	0|0|0|1	0.19	0.56	0.19	0.56	0.19	-3	4	0.53
POLE3NT	KLC1	KLC1	1|0|2	3	1	3	0|1|0|0	0.19	0.56	0.19	0.56	0.19	-3	4	0.53
POLE3NT	XIRP2	XIRP2	0|1|2	3	1	3	0|1|0|0	0.19	0.56	0.19	0.56	0.19	-3	4	0.53
POLE3NT	LRRIQ1	LRRIQ1	1|1|1	3	1	3	0|0|1|0	0	0	0	0	0	-1.39	4	0.87
POLE3NT	STRAP	STRAP	4|0|8	12	4	3	0|3|0|1	0.44	0.9	0.44	0.9	0.44	-5.26	4	0.33
POLE3NT	CCDC43	CCDC43	4|0|2	6	2	3	0|0|2|0	0.34	0.72	0.34	0.72	0.34	-4	4	0.37
POLE3NT	IMMT	IMMT	4|0|5	9	3	3	0|2|0|1	0.52	0.88	0.52	0.88	0.52	-4.8	4	0.31
POLE3NT	DOCK7	DOCK7	1|1|16	18	6	3	0|2|0|4	0.33	0.99	0.33	0.99	0.33	-5.68	4	0.43
POLE3NT	SERPINF2	SERPINF2	1|2|0	3	1	3	0|0|0|1	0.19	0.56	0.19	0.56	0.19	-3	4	0.53
POLE3NT	ST13	ST13	1|0|5	6	2	3	0|0|0|2	0.28	0.85	0.28	0.85	0.28	-4	4	0.47
POLE3NT	TNXB	TNXB	1|1|1	3	1	3	1|0|0|0	0	0	0	0	0	-1.39	4	0.87
POLE3NT	KNTC1	KNTC1	1|0|2	3	1	3	0|1|0|0	0.19	0.56	0.19	0.56	0.19	-3	4	0.53
POLE3NT	TBC1D4	TBC1D4	3|0|9	12	4	3	0|0|0|4	0.37	0.84	0.37	0.84	0.37	-4.91	4	0.36
POLE3NT	C2CD2L	C2CD2L	0|1|2	3	1	3	0|0|0|1	0.19	0.56	0.19	0.56	0.19	-3	4	0.53
POLE3NT	PARD3	PARD3	1|0|5	6	2	3	0|0|0|2	0.28	0.85	0.28	0.85	0.28	-4	4	0.47
POLE3NT	HERC1	HERC1	1|0|2	3	1	3	1|0|0|0	0.19	0.56	0.19	0.56	0.19	-3	4	0.53
POLE3NT	GYS1	GYS1	1|0|17	18	6	3	0|2|0|4	0.33	0.99	0.33	0.99	0.33	-7.49	4	0.42
POLE3NT	ANXA5	ANXA5	13|6|13	32	10.67	3	2|4|5|0	0.63	0.93	0.63	0.93	0.63	-3.26	3.88	0.26
POLE3NT	CCT2	CCT2	16|4|26	46	15.33	3	1|5|4|6	0.67	1	0.67	1	0.67	-10.34	3.83	0.22
POLE3NT	EIF5B	EIF5B	16|0|27	43	14.33	3	0|4|0|11	0.52	0.91	0.52	0.91	0.52	-16.62	3.82	0.31
POLE3NT	EEF1B2	EEF1B2	8|4|8	20	6.67	3	1|2|2|2	0.63	0.91	0.63	0.91	0.63	-2.5	3.81	0.26
POLE3NT	MAVS	MAVS	3|0|8	11	3.67	3	0|3|0|1	0.38	0.9	0.38	0.9	0.38	-5.26	3.67	0.35
POLE3NT	SPG20	SPG20	29|10|43	82	27.33	3	3|9|5|13	0.64	1	0.64	1	0.64	-13.69	3.64	0.26
POLE3NT	CHORDC1	CHORDC1	4|1|14	19	6.33	3	0|2|0|5	0.34	0.93	0.34	0.93	0.34	-6.58	3.62	0.37
POLE3NT	OSGEP	OSGEP	3|0|13	16	5.33	3	0|2|0|4	0.34	0.97	0.34	0.97	0.34	-7.49	3.56	0.37
POLE3NT	ANKFY1	ANKFY1	0|0|8	8	2.67	3	0|1|0|2	0.33	1	0.33	1	0.33	-4.8	3.56	0.41
POLE3NT	FAM91A1	FAM91A1	1|0|7	8	2.67	3	0|0|0|3	0.28	0.84	0.28	0.84	0.28	-5.05	3.56	0.47
POLE3NT	BAZ1A	BAZ1A	64|20|64	148	49.33	3	0|22|3|31	0.56	0.84	0.56	0.84	0.56	-21.84	3.52	0.29
POLE3NT	VPS51	VPS51	41|7|41	89	29.67	3	0|15|4|15	0.61	0.91	0.61	0.91	0.61	-21.06	3.49	0.28
POLE3NT	NEK9	NEK9	8|0|15	23	7.67	3	0|3|1|5	0.48	0.97	0.48	0.97	0.48	-10.56	3.41	0.32
POLE3NT	SPAG9	SPAG9	8|0|25	33	11	3	0|4|0|9	0.34	0.94	0.34	0.94	0.34	-14.41	3.38	0.38
POLE3NT	ZSWIM8	ZSWIM8	0|0|1	1	0.33	3	0|0|0|0	0	0	0	0	0	-2.46	3.33	0.87
POLE3NT	IBTK	IBTK	4|1|10	15	5	3	0|1|0|5	0.33	0.79	0.33	0.79	0.33	-5.53	3.33	0.44
POLE3NT	PPA1	PPA1	0|0|1	1	0.33	3	0|0|0|0	0	0	0	0	0	-2.46	3.33	0.87
POLE3NT	DNAJA1	DNAJA1	3|0|2	5	1.67	3	0|2|0|0	0.28	0.53	0.28	0.53	0.28	-4	3.33	0.48
POLE3NT	ACADM	ACADM	0|0|1	1	0.33	3	0|0|0|0	0	0	0	0	0	-2.46	3.33	0.87
POLE3NT	ANKLE2	ANKLE2	1|0|4	5	1.67	3	0|1|0|1	0.28	0.85	0.28	0.85	0.28	-3.9	3.33	0.47
POLE3NT	VEZT	VEZT	0|0|1	1	0.33	3	0|0|0|0	0	0	0	0	0	-2.46	3.33	0.87
POLE3NT	AKAP12	AKAP12	0|0|1	1	0.33	3	0|0|0|0	0	0	0	0	0	-2.46	3.33	0.87
POLE3NT	REPS1	REPS1	0|0|1	1	0.33	3	0|0|0|0	0	0	0	0	0	-2.46	3.33	0.87
POLE3NT	MTUS1	MTUS1	0|0|1	1	0.33	3	0|0|0|0	0	0	0	0	0	-2.46	3.33	0.87
POLE3NT	R3HCC1L	R3HCC1L	0|0|1	1	0.33	3	0|0|0|0	0	0	0	0	0	-2.46	3.33	0.87
POLE3NT	TANC1	TANC1	0|0|1	1	0.33	3	0|0|0|0	0	0	0	0	0	-2.46	3.33	0.87
POLE3NT	NLRX1	NLRX1	1|0|0	1	0.33	3	0|0|0|0	0	0	0	0	0	-2.46	3.33	0.87
POLE3NT	FAF1	FAF1	2|0|3	5	1.67	3	0|2|0|0	0.28	0.53	0.28	0.53	0.28	-4	3.33	0.48
POLE3NT	USP10	USP10	2|0|13	15	5	3	0|4|0|2	0.33	0.97	0.33	0.97	0.33	-7.49	3.33	0.43
POLE3NT	EPHA2	EPHA2	0|0|1	1	0.33	3	0|0|0|0	0	0	0	0	0	-2.46	3.33	0.87
POLE3NT	UROD	UROD	1|0|0	1	0.33	3	0|0|0|0	0	0	0	0	0	-2.46	3.33	0.87
POLE3NT	CACYBP	CACYBP	5|2|25	32	10.67	3	0|2|2|9	0.32	0.96	0.32	0.96	0.32	-10	3.28	0.44
POLE3NT	NUDC	NUDC	28|13|49	90	30	3	4|10|11|12	0.64	1	0.64	1	0.64	-15.84	3.24	0.26
POLE3NT	MGEA5	MGEA5	1|0|11	12	4	3	0|1|0|4	0.31	0.92	0.31	0.92	0.31	-6.28	3.2	0.45
POLE3NT	BCAS3	BCAS3	1|0|11	12	4	3	0|3|0|2	0.33	0.98	0.33	0.98	0.33	-6.47	3.2	0.43
POLE3NT	STIP1	STIP1	14|1|28	43	14.33	3	0|8|2|8	0.4	0.97	0.4	0.97	0.4	-17.2	3.19	0.35
POLE3NT	SNX2	SNX2	7|0|12	19	6.33	3	0|4|0|4	0.42	0.87	0.42	0.87	0.42	-9.31	3.17	0.34
POLE3NT	HACL1	HACL1	0|0|7	7	2.33	3	0|0|0|3	0.28	0.84	0.28	0.84	0.28	-5.05	3.11	0.47
POLE3NT	STX5	STX5	2|0|5	7	2.33	3	0|1|0|2	0.34	0.88	0.34	0.88	0.34	-4.8	3.11	0.37
POLE3NT	XRN1	XRN1	13|2|20	35	11.67	3	0|7|0|8	0.4	0.83	0.4	0.83	0.4	-12	3.11	0.35
POLE3NT	CTNND1	CTNND1	2|0|5	7	2.33	3	0|1|0|2	0.34	0.88	0.34	0.88	0.34	-4.8	3.11	0.37
POLE3NT	A8K968	EPB41L3	25|1|45	71	23.67	3	0|10|3|18	0.36	0.93	0.36	0.93	0.36	-30.63	3.05	0.36
POLE3NT	HSPD1	HSPD1	12|5|27	44	14.67	3	2|9|3|6	0.34	1	0.34	1	0.34	-12.15	2.93	0.37
POLE3NT	CLINT1	CLINT1	22|5|28	55	18.33	3	2|10|6|7	0.64	1	0.64	1	0.64	-16.66	2.93	0.26
POLE3NT	STUB1	STUB1	3|0|8	11	3.67	3	0|3|0|2	0.33	0.88	0.33	0.88	0.33	-6.47	2.93	0.42
POLE3NT	MAP7D3	MAP7D3	10|0|27	37	12.33	3	2|5|0|10	0.33	0.95	0.33	0.95	0.33	-18.88	2.9	0.44
POLE3NT	MAP1S	MAP1S	3|1|9	13	4.33	3	1|2|1|2	0.34	0.98	0.34	0.98	0.34	-5.89	2.89	0.37
POLE3NT	VCPIP1	VCPIP1	2|0|13	15	5	3	0|3|0|4	0.32	0.95	0.32	0.95	0.32	-8.61	2.86	0.44
POLE3NT	TP53	TP53	60|31|70	161	53.67	3	6|22|11|38	0.08	0.24	0.08	0.24	0.08	-26.16	2.79	0.6
POLE3NT	DDX3X	DDX3X	65|23|80	168	56	3	10|26|15|30	0.36	0.99	0.36	0.99	0.36	-39.48	2.77	0.36
POLE3NT	RANBP2	RANBP2	96|17|155	268	89.33	3	9|49|14|57	0.32	0.97	0.32	0.97	0.32	-93.53	2.77	0.44
POLE3NT	PSMC2	PSMC2	36|14|49	99	33	3	5|18|11|14	0.4	1	0.4	1	0.4	-23.69	2.75	0.35
POLE3NT	PRRC2A	PRRC2A	8|0|29	37	12.33	3	0|3|0|15	0.29	0.86	0.29	0.86	0.29	-19.59	2.74	0.47
POLE3NT	SULT1A2	SULT1A2	2|0|6	8	2.67	3	0|0|2|2	0.31	0.87	0.31	0.87	0.31	-5.46	2.67	0.45
POLE3NT	LRCH2	LRCH2	0|0|2	2	0.67	3	0|0|1|0	0.19	0.56	0.19	0.56	0.19	-3	2.67	0.53
POLE3NT	CHMP7	CHMP7	0|0|2	2	0.67	3	0|1|0|0	0.19	0.56	0.19	0.56	0.19	-3	2.67	0.53
POLE3NT	KDSR	KDSR	1|0|5	6	2	3	0|0|0|3	0.22	0.66	0.22	0.66	0.22	-5.05	2.67	0.51
POLE3NT	TBCE	TBCE	3|0|1	4	1.33	3	0|2|0|0	0.18	0.53	0.18	0.53	0.18	-4	2.67	0.54
POLE3NT	CDK5RAP2	CDK5RAP2	0|1|1	2	0.67	3	0|1|0|0	0	0	0	0	0	-3	2.67	0.87
POLE3NT	CCDC144A	CCDC144A	0|0|2	2	0.67	3	0|0|0|1	0.19	0.56	0.19	0.56	0.19	-3	2.67	0.53
POLE3NT	TPI1	TPI1	5|0|3	8	2.67	3	0|0|3|1	0.26	0.56	0.26	0.56	0.26	-5.26	2.67	0.48
POLE3NT	SPTBN5	SPTBN5	1|1|0	2	0.67	3	0|0|0|1	0	0	0	0	0	-3	2.67	0.87
POLE3NT	CCDC88A	CCDC88A	1|1|0	2	0.67	3	0|0|0|1	0	0	0	0	0	-3	2.67	0.87
POLE3NT	STIM1	STIM1	4|0|12	16	5.33	3	0|2|0|6	0.28	0.78	0.28	0.78	0.28	-9.1	2.67	0.48
POLE3NT	MBOAT7	MBOAT7	1|0|3	4	1.33	3	0|0|0|2	0.18	0.53	0.18	0.53	0.18	-4	2.67	0.54
POLE3NT	VPS25	VPS25	2|0|2	4	1.33	3	0|2|0|0	0.21	0.31	0.21	0.31	0.21	-4	2.67	0.51
POLE3NT	ELP6	ELP6	0|0|2	2	0.67	3	0|1|0|0	0.19	0.56	0.19	0.56	0.19	-3	2.67	0.53
POLE3NT	ALDH2	ALDH2	1|0|5	6	2	3	0|1|0|2	0.29	0.88	0.29	0.88	0.29	-4.8	2.67	0.46
POLE3NT	GAPVD1	GAPVD1	13|2|36	51	17	3	2|7|2|15	0.31	0.94	0.31	0.94	0.31	-22.82	2.62	0.44
POLE3NT	AP1B1	AP1B1	2|0|21	23	7.67	3	0|5|0|7	0.31	0.93	0.31	0.93	0.31	-13.39	2.56	0.45
POLE3NT	SEC24B	SEC24B	1|0|12	13	4.33	3	0|3|0|4	0.31	0.92	0.31	0.92	0.31	-8.61	2.48	0.45
POLE3NT	RAB3GAP1	RAB3GAP1	4|0|14	18	6	3	0|1|0|9	0.25	0.74	0.25	0.74	0.25	-11.16	2.4	0.49
POLE3NT	ADD1	ADD1	2|0|16	18	6	3	0|4|0|6	0.3	0.89	0.3	0.89	0.3	-11.49	2.4	0.45
POLE3NT	PDLIM1	PDLIM1	6|1|29	36	12	3	0|6|0|14	0.29	0.86	0.29	0.86	0.29	-18.76	2.4	0.47
POLE3NT	POLA2	POLA2	3|0|13	16	5.33	3	0|5|0|4	0.28	0.85	0.28	0.85	0.28	-10.4	2.37	0.47
POLE3NT	G3BP1	G3BP1	21|7|36	64	21.33	3	0|14|9|13	0.28	0.84	0.28	0.84	0.28	-23.04	2.37	0.47
POLE3NT	CNOT1	CNOT1	34|2|92	128	42.67	3	1|33|3|36	0.31	0.92	0.31	0.92	0.31	-72.46	2.34	0.45
POLE3NT	PCYOX1	PCYOX1	0|0|14	14	4.67	3	1|0|0|7	0.27	0.82	0.27	0.82	0.27	-8.93	2.33	0.48
POLE3NT	ADD3	ADD3	2|0|12	14	4.67	3	1|1|1|5	0.31	0.94	0.31	0.94	0.31	-9.45	2.33	0.45
POLE3NT	PDXDC1	PDXDC1	1|0|6	7	2.33	3	0|0|0|4	0.21	0.64	0.21	0.64	0.21	-4.91	2.33	0.51
POLE3NT	ZC3HAV1	ZC3HAV1	24|6|47	77	25.67	3	2|11|6|25	0.27	0.8	0.27	0.8	0.27	-32.08	2.33	0.48
POLE3NT	VCL	VCL	11|0|22	33	11	3	0|12|0|7	0.26	0.75	0.26	0.75	0.26	-20.95	2.32	0.49
POLE3NT	SORD	SORD	1|0|11	12	4	3	0|3|0|4	0.29	0.88	0.29	0.88	0.29	-8.61	2.29	0.46
POLE3NT	SLC3A2	SLC3A2	7|0|18	25	8.33	3	0|6|0|9	0.26	0.76	0.26	0.76	0.26	-16.74	2.22	0.49
POLE3NT	FSCN1	FSCN1	0|0|10	10	3.33	3	0|0|0|6	0.25	0.75	0.25	0.75	0.25	-7.16	2.22	0.49
POLE3NT	MTX2	MTX2	0|0|5	5	1.67	3	0|2|0|1	0.29	0.88	0.29	0.88	0.29	-4.8	2.22	0.46
POLE3NT	CAST	CAST	1|0|9	10	3.33	3	0|0|0|6	0.23	0.7	0.23	0.7	0.23	-7.16	2.22	0.5
POLE3NT	MYCBP2	MYCBP2	1|0|4	5	1.67	3	1|1|0|1	0.22	0.66	0.22	0.66	0.22	-4.8	2.22	0.51
POLE3NT	GPD2	GPD2	1|0|4	5	1.67	3	0|1|0|2	0.22	0.67	0.22	0.67	0.22	-4.8	2.22	0.51
POLE3NT	PSME1	PSME1	8|0|20	28	9.33	3	2|5|3|7	0.33	1	0.33	1	0.33	-19.52	2.2	0.38
POLE3NT	GEMIN5	GEMIN5	24|5|57	86	28.67	3	1|23|4|25	0.27	0.8	0.27	0.8	0.27	-43.11	2.16	0.48
POLE3NT	GNA11	GNA11	1|0|7	8	2.67	3	0|2|1|2	0.31	0.93	0.31	0.93	0.31	-6.62	2.13	0.45
POLE3NT	AGAP3	AGAP3	1|2|5	8	2.67	3	1|1|1|2	0.2	0.58	0.2	0.58	0.2	-4.99	2.13	0.52
POLE3NT	PHB	PHB	3|0|8	11	3.67	3	0|4|0|3	0.22	0.64	0.22	0.64	0.22	-8.61	2.1	0.51
POLE3NT	RAB1A	RAB1A	2|0|9	11	3.67	3	0|4|0|3	0.25	0.75	0.25	0.75	0.25	-8.61	2.1	0.49
POLE3NT	ISYNA1	ISYNA1	8|2|21	31	10.33	3	0|10|2|8	0.25	0.74	0.25	0.74	0.25	-16.77	2.07	0.49
POLE3NT	SERBP1	SERBP1	43|12|53	108	36	3	10|28|2|30	0	0	0	0	0	-45.97	2.06	0.75
POLE3NT	EIF5A	EIF5A	26|9|29	64	21.33	3	3|15|6|18	0	0.01	0	0.01	0	-25.36	2.03	0.73
POLE3NT	NUP214	NUP214	25|3|61	89	29.67	3	1|17|7|34	0.23	0.69	0.23	0.69	0.23	-54.44	2.01	0.5
POLE3NT	PPM1A	PPM1A	4|0|5	9	3	3	0|4|0|2	0.16	0.31	0.16	0.31	0.16	-7.49	2	0.55
POLE3NT	CMYA5	CMYA5	3|0|0	3	1	3	1|1|0|0	0.2	0.59	0.2	0.59	0.2	-3.9	2	0.52
POLE3NT	LPCAT3	LPCAT3	1|0|2	3	1	3	0|2|0|0	0.1	0.31	0.1	0.31	0.1	-4	2	0.59
POLE3NT	C20ORF27	C20ORF27	2|0|4	6	2	3	0|0|0|4	0.18	0.43	0.18	0.43	0.18	-4.91	2	0.54
POLE3NT	SLC2A1	SLC2A1	1|0|5	6	2	3	0|2|0|2	0.23	0.69	0.23	0.69	0.23	-5.46	2	0.5
POLE3NT	ECH1	ECH1	0|1|2	3	1	3	0|0|0|2	0.1	0.31	0.1	0.31	0.1	-4	2	0.59
POLE3NT	MYH11	MYH11	0|0|3	3	1	3	0|0|0|2	0.18	0.53	0.18	0.53	0.18	-4	2	0.54
POLE3NT	SARS2	SARS2	2|0|10	12	4	3	0|4|0|4	0.25	0.74	0.25	0.74	0.25	-9.31	2	0.49
POLE3NT	PAIP1	PAIP1	4|0|8	12	4	3	0|4|0|4	0.19	0.54	0.19	0.54	0.19	-9.31	2	0.52
POLE3NT	CLPP	CLPP	1|0|5	6	2	3	0|0|0|4	0.18	0.53	0.18	0.53	0.18	-4.91	2	0.54
POLE3NT	ITGB1	ITGB1	1|0|2	3	1	3	0|0|0|2	0.1	0.31	0.1	0.31	0.1	-4	2	0.59
POLE3NT	PDXK	PDXK	0|0|3	3	1	3	0|1|0|1	0.2	0.59	0.2	0.59	0.2	-3.9	2	0.52
POLE3NT	RAB18	RAB18	3|0|9	12	4	3	0|2|0|6	0.2	0.6	0.2	0.6	0.2	-9.1	2	0.51
POLE3NT	PSME2	PSME2	3|0|9	12	4	3	0|4|0|4	0.22	0.65	0.22	0.65	0.22	-9.31	2	0.51
POLE3NT	GUF1	GUF1	1|0|2	3	1	3	1|1|0|0	0.09	0.28	0.09	0.28	0.09	-3.9	2	0.59
POLE3NT	ARFGEF2	ARFGEF2	1|0|5	6	2	3	1|0|0|3	0.19	0.56	0.19	0.56	0.19	-5.26	2	0.54
POLE3NT	STAU1	STAU1	25|6|23	54	18	3	4|12|8|12	0.09	0.24	0.09	0.24	0.09	-25.23	2	0.59
POLE3NT	CCT5	CCT5	52|17|79	148	49.33	3	9|30|18|43	0	0	0	0	0	-65.66	1.97	0.76
POLE3NT	ARFGAP2	ARFGAP2	12|2|14	28	9.33	3	0|8|2|9	0.06	0.14	0.06	0.14	0.06	-15.96	1.96	0.62
POLE3NT	APMAP	APMAP	9|1|25	35	11.67	3	1|8|2|13	0.25	0.75	0.25	0.75	0.25	-23.25	1.94	0.49
POLE3NT	UBR4	UBR4	0|0|29	29	9.67	3	0|3|0|17	0.27	0.82	0.27	0.82	0.27	-21.57	1.93	0.48
POLE3NT	EML4	EML4	7|2|20	29	9.67	3	0|10|2|8	0.22	0.67	0.22	0.67	0.22	-16.77	1.93	0.51
POLE3NT	PPP6R3	PPP6R3	5|0|18	23	7.67	3	0|9|1|6	0.25	0.76	0.25	0.76	0.25	-17.72	1.92	0.49
POLE3NT	POLR3D	POLR3D	4|0|6	10	3.33	3	0|1|0|6	0.16	0.36	0.16	0.36	0.16	-8.42	1.9	0.55
POLE3NT	RIOK1	RIOK1	3|0|7	10	3.33	3	0|2|1|4	0.21	0.61	0.21	0.61	0.21	-8.7	1.9	0.51
POLE3NT	CTPS1	CTPS1	24|0|37	61	20.33	3	0|17|2|24	0.06	0.19	0.06	0.19	0.06	-47.18	1.89	0.62
POLE3NT	LARP1	LARP1	50|8|64	122	40.67	3	4|37|10|35	0	0	0	0	0	-69.9	1.89	0.78
POLE3NT	ESYT1	ESYT1	38|3|57	98	32.67	3	1|34|2|32	0.01	0.03	0.01	0.03	0.01	-64.95	1.89	0.71
POLE3NT	EIF2S1	EIF2S1	5|2|24	31	10.33	3	1|7|1|13	0.25	0.75	0.25	0.75	0.25	-18.74	1.88	0.49
POLE3NT	PAK2	PAK2	1|0|6	7	2.33	3	0|1|0|4	0.19	0.56	0.19	0.56	0.19	-6.28	1.87	0.54
POLE3NT	IFT27	IFT27	4|0|3	7	2.33	3	0|2|0|3	0.13	0.27	0.13	0.27	0.13	-6.47	1.87	0.57
POLE3NT	PSAP	PSAP	2|0|5	7	2.33	3	0|2|0|3	0.17	0.47	0.17	0.47	0.17	-6.47	1.87	0.55
POLE3NT	HIST1H1C	HIST1H1C	11|4|10	25	8.33	3	2|4|1|11	0.02	0.03	0.02	0.03	0.02	-11.51	1.85	0.69
POLE3NT	CYB5B	CYB5B	3|0|8	11	3.67	3	2|3|1|2	0.28	0.83	0.28	0.83	0.28	-9.69	1.83	0.48
POLE3NT	AMPD2	AMPD2	0|0|11	11	3.67	3	0|2|0|6	0.24	0.73	0.24	0.73	0.24	-9.1	1.83	0.5
POLE3NT	ARFGAP3	ARFGAP3	2|0|9	11	3.67	3	0|1|0|7	0.2	0.59	0.2	0.59	0.2	-8.93	1.83	0.52
POLE3NT	EIF3K	EIF3K	2|2|7	11	3.67	3	0|1|0|7	0.13	0.39	0.13	0.39	0.13	-5.41	1.83	0.56
POLE3NT	DDB1	DDB1	1|0|44	45	15	3	0|6|0|27	0.28	0.84	0.28	0.84	0.28	-35.79	1.82	0.48
POLE3NT	CARM1	CARM1	2|0|21	23	7.67	3	0|3|0|14	0.25	0.74	0.25	0.74	0.25	-18.47	1.8	0.49
POLE3NT	TRAPPC3	TRAPPC3	1|0|7	8	2.67	3	0|2|0|4	0.2	0.61	0.2	0.61	0.2	-7.49	1.78	0.52
POLE3NT	LRRC40	LRRC40	6|0|26	32	10.67	3	0|9|1|14	0.24	0.73	0.24	0.73	0.24	-26.27	1.78	0.5
POLE3NT	PFKFB2	PFKFB2	1|1|2	4	1.33	3	0|1|0|2	0.05	0.14	0.05	0.14	0.05	-3.2	1.78	0.64
POLE3NT	KIAA0196	KIAA0196	10|0|26	36	12	3	0|10|0|17	0.17	0.52	0.17	0.52	0.17	-29.56	1.78	0.55
POLE3NT	ANP32B	ANP32B	2|2|12	16	5.33	3	0|5|0|7	0.19	0.57	0.19	0.57	0.19	-9.06	1.78	0.52
POLE3NT	HSPH1	HSPH1	11|3|22	36	12	3	3|7|4|13	0.13	0.39	0.13	0.39	0.13	-21.97	1.78	0.57
POLE3NT	YES1	YES1	1|0|3	4	1.33	3	0|1|0|2	0.12	0.37	0.12	0.37	0.12	-4.8	1.78	0.57
POLE3NT	RTN4	RTN4	8|2|19	29	9.67	3	1|7|2|12	0.13	0.39	0.13	0.39	0.13	-18.86	1.76	0.57
POLE3NT	TWF2	TWF2	4|0|13	17	5.67	3	1|4|2|6	0.31	0.92	0.31	0.92	0.31	-15.03	1.74	0.45
POLE3NT	NDUFS2	NDUFS2	6|0|28	34	11.33	3	0|8|2|16	0.24	0.73	0.24	0.73	0.24	-28.54	1.74	0.5
POLE3NT	DNAJC11	DNAJC11	1|0|25	26	8.67	3	0|11|0|9	0.27	0.81	0.27	0.81	0.27	-21.91	1.73	0.48
POLE3NT	YEATS2	YEATS2	75|16|121	212	70.67	3	16|56|25|67	0	0	0	0	0	-131.15	1.72	0.82
POLE3NT	ARHGEF1	ARHGEF1	0|0|9	9	3	3	0|2|0|5	0.23	0.69	0.23	0.69	0.23	-8.54	1.71	0.5
POLE3NT	DLD	DLD	3|0|11	14	4.67	3	0|0|0|11	0.19	0.56	0.19	0.56	0.19	-12.17	1.7	0.54
POLE3NT	COPZ1	COPZ1	5|1|13	19	6.33	3	0|4|2|9	0.13	0.4	0.13	0.4	0.13	-14.15	1.69	0.56
POLE3NT	HMGN2	HMGN2	8|4|7	19	6.33	3	0|5|2|8	0.01	0.02	0.01	0.02	0.01	-8.93	1.69	0.71
POLE3NT	G6PD	G6PD	6|0|27	33	11	3	2|8|2|14	0.26	0.77	0.26	0.77	0.26	-28.75	1.69	0.48
POLE3NT	PHGDH	PHGDH	19|14|16	49	16.33	3	11|8|11|9	0	0	0	0	0	-16.19	1.68	0.79
POLE3NT	GSPT1	GSPT1	8|0|40	48	16	3	1|13|1|23	0.23	0.7	0.23	0.7	0.23	-41.63	1.68	0.5
POLE3NT	YTHDF1	YTHDF1	1|0|4	5	1.67	3	0|2|0|2	0.15	0.45	0.15	0.45	0.15	-5.46	1.67	0.56
POLE3NT	SYNGAP1	SYNGAP1	1|2|2	5	1.67	3	2|0|0|2	0.05	0.07	0.05	0.07	0.05	-4.06	1.67	0.64
POLE3NT	PARVA	PARVA	0|0|5	5	1.67	3	0|2|0|2	0.23	0.69	0.23	0.69	0.23	-5.46	1.67	0.5
POLE3NT	PDCD6IP	PDCD6IP	0|0|10	10	3.33	3	0|3|0|5	0.24	0.71	0.24	0.71	0.24	-9.25	1.67	0.5
POLE3NT	USP9X	USP9X	3|0|18	21	7	3	1|6|0|10	0.23	0.69	0.23	0.69	0.23	-18.82	1.65	0.5
POLE3NT	ESYT2	ESYT2	2|0|14	16	5.33	3	0|6|0|7	0.22	0.66	0.22	0.66	0.22	-14.53	1.64	0.51
POLE3NT	BAX	BAX	3|0|8	11	3.67	3	0|2|0|7	0.14	0.4	0.14	0.4	0.14	-10.19	1.63	0.56
POLE3NT	EXOSC7	EXOSC7	1|0|10	11	3.67	3	0|2|0|7	0.2	0.6	0.2	0.6	0.2	-10.19	1.63	0.52
POLE3NT	SAR1A	SAR1A	6|2|9	17	5.67	3	2|6|3|3	0.05	0.14	0.05	0.14	0.05	-11.6	1.62	0.64
POLE3NT	ENO1	ENO1	34|21|51	106	35.33	3	21|23|16|28	0	0	0	0	0	-49.14	1.61	0.77
POLE3NT	QTRTD1	QTRTD1	2|0|10	12	4	3	0|3|0|7	0.18	0.53	0.18	0.53	0.18	-11.4	1.6	0.54
POLE3NT	AP2S1	AP2S1	2|0|4	6	2	3	0|2|0|3	0.1	0.27	0.1	0.27	0.1	-6.47	1.6	0.59
POLE3NT	MAPRE1	MAPRE1	12|5|25	42	14	3	3|11|8|13	0.05	0.15	0.05	0.15	0.05	-26.01	1.6	0.64
POLE3NT	NDUFA10	NDUFA10	2|0|4	6	2	3	0|0|2|3	0.1	0.27	0.1	0.27	0.1	-6.47	1.6	0.59
POLE3NT	PSMD13	PSMD13	4|0|21	25	8.33	3	0|9|0|12	0.2	0.6	0.2	0.6	0.2	-23.03	1.59	0.52
POLE3NT	RTN3	RTN3	4|0|9	13	4.33	3	2|0|2|7	0.11	0.32	0.11	0.32	0.11	-12.68	1.58	0.58
POLE3NT	NUP155	NUP155	20|0|47	67	22.33	3	2|21|3|31	0.02	0.06	0.02	0.06	0.02	-62.67	1.57	0.68
POLE3NT	PRDX1	PRDX1	14|7|28	49	16.33	3	9|8|7|18	0.01	0.02	0.01	0.02	0.01	-28.99	1.56	0.72
POLE3NT	SKIV2L	SKIV2L	0|0|21	21	7	3	1|5|0|12	0.25	0.75	0.25	0.75	0.25	-19.84	1.56	0.49
POLE3NT	NHLRC2	NHLRC2	0|0|7	7	2.33	3	0|0|0|6	0.19	0.57	0.19	0.57	0.19	-7.16	1.56	0.52
POLE3NT	TST	TST	0|0|7	7	2.33	3	0|3|0|3	0.22	0.66	0.22	0.66	0.22	-7.56	1.56	0.51
POLE3NT	SNX5	SNX5	0|0|7	7	2.33	3	0|3|0|3	0.22	0.66	0.22	0.66	0.22	-7.56	1.56	0.51
POLE3NT	REEP5	REEP5	1|0|6	7	2.33	3	0|1|0|5	0.15	0.46	0.15	0.46	0.15	-7.34	1.56	0.55
POLE3NT	POLA1	POLA1	12|4|75	91	30.33	3	3|29|9|38	0.12	0.35	0.12	0.35	0.12	-72.92	1.54	0.58
POLE3NT	YWHAB	YWHAB	3|2|10	15	5	3	0|6|0|7	0.08	0.23	0.08	0.23	0.08	-10.05	1.54	0.61
POLE3NT	GBF1	GBF1	3|0|12	15	5	3	0|6|0|7	0.16	0.47	0.16	0.47	0.16	-14.53	1.54	0.55
POLE3NT	GNPDA1	GNPDA1	1|1|13	15	5	3	0|6|0|7	0.19	0.58	0.19	0.58	0.19	-11.95	1.54	0.52
POLE3NT	AP3B1	AP3B1	5|0|26	31	10.33	3	1|9|0|17	0.18	0.53	0.18	0.53	0.18	-29.61	1.53	0.54
POLE3NT	MYH14	MYH14	2|2|4	8	2.67	3	1|2|2|2	0.03	0.08	0.03	0.08	0.03	-5.28	1.52	0.66
POLE3NT	JUP	JUP	6|2|17	25	8.33	3	0|8|1|13	0.05	0.16	0.05	0.16	0.05	-18.67	1.52	0.63
POLE3NT	TNPO1	TNPO1	2|0|31	33	11	3	0|7|0|22	0.23	0.68	0.23	0.68	0.23	-31.5	1.52	0.5
POLE3NT	SSR1	SSR1	1|0|7	8	2.67	3	0|4|0|3	0.17	0.51	0.17	0.51	0.17	-8.61	1.52	0.55
POLE3NT	AHCYL1	AHCYL1	6|0|12	18	6	3	0|7|1|8	0.06	0.18	0.06	0.18	0.06	-17.76	1.5	0.62
POLE3NT	ATP2B1	ATP2B1	3|0|16	19	6.33	3	0|7|1|9	0.18	0.53	0.18	0.53	0.18	-18.86	1.49	0.54
POLE3NT	SMAP1	SMAP1	5|0|5	10	3.33	3	0|3|2|4	0.04	0.05	0.04	0.05	0.04	-10.79	1.48	0.65
POLE3NT	VPS35	VPS35	9|0|32	41	13.67	3	0|14|1|22	0.08	0.23	0.08	0.23	0.08	-40.47	1.48	0.61
POLE3NT	ATAD3B	ATAD3B	3|0|7	10	3.33	3	0|2|1|6	0.09	0.26	0.09	0.26	0.09	-10.4	1.48	0.59
POLE3NT	GK	GK	2|0|19	21	7	3	1|4|1|13	0.2	0.59	0.2	0.59	0.2	-20.98	1.47	0.52
POLE3NT	MMS19	MMS19	0|0|21	21	7	3	0|6|0|13	0.23	0.7	0.23	0.7	0.23	-20.9	1.47	0.5
POLE3NT	FXR2	FXR2	13|0|20	33	11	3	2|11|2|15	0.01	0.02	0.01	0.02	0.01	-33.11	1.47	0.72
POLE3NT	PSMD2	PSMD2	6|0|38	44	14.67	3	1|11|1|27	0.15	0.45	0.15	0.45	0.15	-43.67	1.47	0.56
POLE3NT	CNOT3	CNOT3	4|0|7	11	3.67	3	0|3|3|4	0.09	0.26	0.09	0.26	0.09	-11.93	1.47	0.6
POLE3NT	IRS4	IRS4	38|10|75	123	41	3	6|42|16|49	0	0	0	0	0	-92.88	1.45	0.82
POLE3NT	LTA4H	LTA4H	18|0|58	76	25.33	3	2|31|2|35	0.01	0.03	0.01	0.03	0.01	-77.08	1.45	0.71
POLE3NT	RPL31	RPL31	10|2|15	27	9	3	0|8|0|17	0	0.01	0	0.01	0	-21.47	1.44	0.73
POLE3NT	NAE1	NAE1	2|1|11	14	4.67	3	1|6|1|5	0.16	0.48	0.16	0.48	0.16	-12.29	1.44	0.55
POLE3NT	PLD3	PLD3	5|1|8	14	4.67	3	3|5|2|3	0.03	0.1	0.03	0.1	0.03	-12.54	1.44	0.66
POLE3NT	FKBP4	FKBP4	4|0|23	27	9	3	0|8|0|17	0.14	0.43	0.14	0.43	0.14	-27.25	1.44	0.56
POLE3NT	MLEC	MLEC	1|0|12	13	4.33	3	0|4|0|8	0.18	0.55	0.18	0.55	0.18	-13.31	1.44	0.54
POLE3NT	ALDH7A1	ALDH7A1	10|0|21	31	10.33	3	2|10|6|11	0.05	0.16	0.05	0.16	0.05	-32.41	1.43	0.63
POLE3NT	PPAT	PPAT	3|0|16	19	6.33	3	0|6|2|10	0.15	0.45	0.15	0.45	0.15	-20.04	1.41	0.56
POLE3NT	MYH9	MYH9	99|30|237	366	122	3	34|102|47|162	0	0	0	0	0	-283.84	1.41	0.86
POLE3NT	CCT8	CCT8	77|41|98	216	72	3	43|56|46|61	0	0	0	0	0	-124.97	1.4	0.86
POLE3NT	CAMK2D	CAMK2D	6|0|17	23	7.67	3	0|8|2|12	0.06	0.17	0.06	0.17	0.06	-24.31	1.39	0.62
POLE3NT	EIF4G1	EIF4G1	81|35|111	227	75.67	3	24|71|36|88	0	0	0	0	0	-146.6	1.38	0.86
POLE3NT	WARS	WARS	8|1|19	28	9.33	3	1|8|3|15	0.02	0.05	0.02	0.05	0.02	-26.52	1.38	0.69
POLE3NT	RPS20	RPS20	13|7|11	31	10.33	3	4|10|4|12	0	0	0	0	0	-18.03	1.38	0.8
POLE3NT	COPG1	COPG1	4|0|26	30	10	3	0|11|0|18	0.12	0.36	0.12	0.36	0.12	-31.66	1.38	0.57
POLE3NT	RRM2	RRM2	6|1|22	29	9.67	3	0|11|2|15	0.05	0.14	0.05	0.14	0.05	-27.35	1.38	0.64
POLE3NT	TFRC	TFRC	5|0|22	27	9	3	0|12|0|14	0.09	0.27	0.09	0.27	0.09	-28.49	1.38	0.59
POLE3NT	ACACA	ACACA	23|6|52	81	27	3	9|25|7|38	0	0	0	0	0	-67.64	1.37	0.8
POLE3NT	COPB1	COPB1	13|0|46	59	19.67	3	3|20|4|31	0.01	0.03	0.01	0.03	0.01	-63.87	1.36	0.71
POLE3NT	ANXA2	ANXA2	54|29|59	142	47.33	3	23|42|27|47	0	0	0	0	0	-82.26	1.36	0.86
POLE3NT	HSPA1A	HSPA1A	64|47|75	186	62	3	29|46|46|61	0	0	0	0	0	-93.66	1.36	0.86
POLE3NT	CKAP5	CKAP5	52|9|98	159	53	3	4|63|9|80	0	0	0	0	0	-140.19	1.36	0.84
POLE3NT	GOT2	GOT2	24|13|53	90	30	3	16|20|20|33	0	0	0	0	0	-63.13	1.35	0.81
POLE3NT	HSPA4	HSPA4	5|0|25	30	10	3	1|13|3|13	0.09	0.26	0.09	0.26	0.09	-33.14	1.33	0.6
POLE3NT	ERI1	ERI1	0|0|3	3	1	3	0|1|1|1	0.12	0.37	0.12	0.37	0.12	-4.8	1.33	0.57
POLE3NT	C7ORF50	C7ORF50	1|0|1	2	0.67	3	0|2|0|0	0	0	0	0	0	-4	1.33	0.87
POLE3NT	ZFHX4	ZFHX4	1|0|1	2	0.67	3	0|0|2|0	0	0	0	0	0	-4	1.33	0.87
POLE3NT	ZNF596	ZNF596	0|0|1	1	0.33	3	0|0|0|1	0	0	0	0	0	-3	1.33	0.87
POLE3NT	PRDX3	PRDX3	1|0|7	8	2.67	3	0|1|0|7	0.13	0.39	0.13	0.39	0.13	-8.93	1.33	0.56
POLE3NT	CCT6A	CCT6A	18|3|29	50	16.67	3	5|18|7|20	0	0	0	0	0	-45.43	1.33	0.79
POLE3NT	TUBG1	TUBG1	0|2|2	4	1.33	3	0|2|0|2	0.05	0.07	0.05	0.07	0.05	-5.46	1.33	0.64
POLE3NT	ERGIC1	ERGIC1	0|0|6	6	2	3	0|1|0|5	0.15	0.46	0.15	0.46	0.15	-7.34	1.33	0.55
POLE3NT	DNAJA3	DNAJA3	0|0|4	4	1.33	3	0|2|0|2	0.15	0.45	0.15	0.45	0.15	-5.46	1.33	0.56
POLE3NT	ACAD9	ACAD9	1|0|16	17	5.67	3	0|6|0|11	0.16	0.49	0.16	0.49	0.16	-18.68	1.33	0.55
POLE3NT	DSG1	DSG1	2|0|1	3	1	3	0|1|2|0	0.05	0.14	0.05	0.14	0.05	-4.8	1.33	0.64
POLE3NT	CIAPIN1	CIAPIN1	6|0|8	14	4.67	3	2|5|2|5	0.02	0.04	0.02	0.04	0.02	-16.24	1.33	0.69
POLE3NT	DVL1	DVL1	19|6|28	53	17.67	3	4|15|9|25	0	0	0	0	0	-41.22	1.33	0.81
POLE3NT	ARHGDIA	ARHGDIA	2|0|6	8	2.67	3	0|2|0|6	0.08	0.24	0.08	0.24	0.08	-9.1	1.33	0.6
POLE3NT	2022-09-02	2022-09-02	1|0|7	8	2.67	3	0|1|0|7	0.13	0.39	0.13	0.39	0.13	-8.93	1.33	0.56
POLE3NT	LUC7L	LUC7L	1|0|0	1	0.33	3	0|0|0|1	0	0	0	0	0	-3	1.33	0.87
POLE3NT	CAP1	CAP1	8|2|18	28	9.33	3	3|8|4|13	0.01	0.02	0.01	0.02	0.01	-25.15	1.33	0.71
POLE3NT	CAB39	CAB39	1|0|12	13	4.33	3	0|5|0|8	0.16	0.47	0.16	0.47	0.16	-14.49	1.33	0.55
POLE3NT	MACROD1	MACROD1	2|0|7	9	3	3	0|3|0|6	0.09	0.27	0.09	0.27	0.09	-10.32	1.33	0.6
POLE3NT	AHSA1	AHSA1	8|2|16	26	8.67	3	1|10|3|12	0	0.01	0	0.01	0	-22.96	1.33	0.73
POLE3NT	CDK5RAP1	CDK5RAP1	1|0|5	6	2	3	1|1|0|4	0.11	0.32	0.11	0.32	0.11	-7.56	1.33	0.58
POLE3NT	NRD1	NRD1	0|0|13	13	4.33	3	0|5|0|8	0.19	0.57	0.19	0.57	0.19	-14.49	1.33	0.52
POLE3NT	EIF3G	EIF3G	13|1|20	34	11.33	3	4|12|5|13	0	0	0	0	0	-34.39	1.33	0.76
POLE3NT	SCYL2	SCYL2	4|0|12	16	5.33	3	0|8|1|7	0.06	0.18	0.06	0.18	0.06	-17.76	1.33	0.62
POLE3NT	ATR	ATR	0|0|1	1	0.33	3	0|0|1|0	0	0	0	0	0	-3	1.33	0.87
POLE3NT	CCZ1	CCZ1	1|0|5	6	2	3	0|2|0|4	0.1	0.31	0.1	0.31	0.1	-7.49	1.33	0.58
POLE3NT	ADD2	ADD2	0|0|2	2	0.67	3	0|0|0|2	0.1	0.31	0.1	0.31	0.1	-4	1.33	0.59
POLE3NT	CLUH	CLUH	4|0|28	32	10.67	3	0|16|1|15	0.1	0.3	0.1	0.3	0.1	-35.01	1.33	0.59
POLE3NT	PHKA1	PHKA1	0|0|6	6	2	3	1|3|0|2	0.25	0.74	0.25	0.74	0.25	-7.73	1.33	0.49
POLE3NT	NDUFA4	NDUFA4	5|0|6	11	3.67	3	1|3|1|6	0.02	0.04	0.02	0.04	0.02	-12.84	1.33	0.69
POLE3NT	CCDC22	CCDC22	4|2|1	7	2.33	3	1|3|2|1	0.03	0.08	0.03	0.08	0.03	-6.79	1.33	0.67
POLE3NT	UBE2N	UBE2N	1|0|3	4	1.33	3	2|1|0|1	0.07	0.21	0.07	0.21	0.07	-5.5	1.33	0.61
POLE3NT	STX12	STX12	0|0|5	5	1.67	3	0|0|0|5	0.15	0.46	0.15	0.46	0.15	-6.04	1.33	0.55
POLE3NT	SPTBN2	SPTBN2	1|0|2	3	1	3	0|2|0|1	0.05	0.14	0.05	0.14	0.05	-4.8	1.33	0.64
POLE3NT	HLA-A	HLA-A	5|1|11	17	5.67	3	0|6|3|8	0.02	0.06	0.02	0.06	0.02	-16.24	1.33	0.68
POLE3NT	RPL35A	RPL35A	10|4|18	32	10.67	3	5|5|4|18	0	0	0	0	0	-24.49	1.33	0.77
POLE3NT	PLOD1	PLOD1	0|0|11	11	3.67	3	0|3|0|8	0.18	0.54	0.18	0.54	0.18	-12.49	1.33	0.54
POLE3NT	USP14	USP14	5|0|17	22	7.33	3	0|7|1|14	0.05	0.16	0.05	0.16	0.05	-24.16	1.33	0.63
POLE3NT	S100A8	S100A8	1|6|0	7	2.33	3	7|0|0|0	0.13	0.4	0.13	0.4	0.13	-8.28	1.33	0.56
POLE3NT	ALG10	ALG10	0|0|2	2	0.67	3	0|0|0|2	0.1	0.31	0.1	0.31	0.1	-4	1.33	0.59
POLE3NT	VPS16	VPS16	0|0|3	3	1	3	0|3|0|0	0.13	0.38	0.13	0.38	0.13	-5.05	1.33	0.57
POLE3NT	CLN6	CLN6	1|0|2	3	1	3	0|0|0|3	0.07	0.21	0.07	0.21	0.07	-5.05	1.33	0.61
POLE3NT	GNAI3	GNAI3	2|0|12	14	4.67	3	0|6|0|8	0.12	0.37	0.12	0.37	0.12	-15.64	1.33	0.57
POLE3NT	PRMT3	PRMT3	1|0|8	9	3	3	0|4|0|5	0.14	0.41	0.14	0.41	0.14	-10.4	1.33	0.56
POLE3NT	CRAT	CRAT	0|0|1	1	0.33	3	0|0|0|1	0	0	0	0	0	-3	1.33	0.87
POLE3NT	BTF3L4	BTF3L4	1|0|3	4	1.33	3	0|2|0|2	0.07	0.21	0.07	0.21	0.07	-5.46	1.33	0.61
POLE3NT	UHRF1BP1L	UHRF1BP1L	1|1|1	3	1	3	1|1|0|1	0	0	0	0	0	-3.19	1.33	0.87
POLE3NT	KIF1A	KIF1A	0|0|12	12	4	3	0|5|0|7	0.19	0.57	0.19	0.57	0.19	-13.39	1.33	0.52
POLE3NT	HMGA1	HMGA1	4|0|0	4	1.33	3	0|1|0|3	0.13	0.4	0.13	0.4	0.13	-5.26	1.33	0.56
POLE3NT	TAMM41	TAMM41	0|0|12	12	4	3	0|5|0|7	0.19	0.57	0.19	0.57	0.19	-13.39	1.33	0.52
POLE3NT	HK2	HK2	0|0|10	10	3.33	3	0|7|0|3	0.18	0.53	0.18	0.53	0.18	-11.4	1.33	0.54
POLE3NT	GSTK1	GSTK1	1|0|10	11	3.67	3	0|2|1|8	0.14	0.43	0.14	0.43	0.14	-12.53	1.33	0.56
POLE3NT	EIF3C	EIF3C	38|12|58	108	36	3	9|34|18|48	0	0	0	0	0	-84.34	1.32	0.84
POLE3NT	DIAPH1	DIAPH1	6|0|54	60	20	3	0|23|2|36	0.05	0.14	0.05	0.14	0.05	-66.97	1.31	0.64
POLE3NT	TIMM50	TIMM50	14|1|30	45	15	3	4|14|6|22	0	0	0	0	0	-47.02	1.3	0.76
POLE3NT	AGTPBP1	AGTPBP1	35|1|55	91	30.33	3	6|31|4|53	0	0	0	0	0	-99.25	1.29	0.83
POLE3NT	SHMT2	SHMT2	33|16|46	95	31.67	3	17|27|18|36	0	0	0	0	0	-66.08	1.29	0.84
POLE3NT	NSDHL	NSDHL	4|0|21	25	8.33	3	0|11|0|15	0.06	0.19	0.06	0.19	0.06	-28.47	1.28	0.62
POLE3NT	GOT1	GOT1	3|0|23	26	8.67	3	1|10|2|14	0.1	0.31	0.1	0.31	0.1	-29.83	1.28	0.58
POLE3NT	TIPRL	TIPRL	4|0|16	20	6.67	3	0|9|0|12	0.05	0.16	0.05	0.16	0.05	-23.03	1.27	0.63
POLE3NT	ETF1	ETF1	6|0|13	19	6.33	3	0|8|2|10	0.02	0.05	0.02	0.05	0.02	-22.11	1.27	0.69
POLE3NT	IARS2	IARS2	2|0|18	20	6.67	3	0|5|0|16	0.11	0.33	0.11	0.33	0.11	-22.83	1.27	0.58
POLE3NT	SMG9	SMG9	4|0|16	20	6.67	3	0|9|0|12	0.05	0.16	0.05	0.16	0.05	-23.03	1.27	0.63
POLE3NT	IPO4	IPO4	1|0|40	41	13.67	3	3|17|0|23	0.13	0.4	0.13	0.4	0.13	-47.24	1.27	0.56
POLE3NT	ATP1A1	ATP1A1	20|9|60	89	29.67	3	13|26|15|40	0	0	0	0	0	-76.12	1.26	0.82
POLE3NT	STMN1	STMN1	13|4|20	37	12.33	3	8|7|7|17	0	0	0	0	0	-31.95	1.26	0.79
POLE3NT	PGK1	PGK1	26|9|19	54	18	3	17|13|17|10	0	0	0	0	0	-40.02	1.26	0.83
POLE3NT	PABPC1	PABPC1	15|0|19	34	11.33	3	3|13|6|14	0	0	0	0	0	-40	1.26	0.78
POLE3NT	SRP54	SRP54	24|1|46	71	23.67	3	5|28|3|39	0	0	0	0	0	-78.4	1.26	0.81
POLE3NT	FDFT1	FDFT1	6|2|8	16	5.33	3	0|8|2|7	0	0	0	0	0	-13.97	1.25	0.75
POLE3NT	SF3B3	SF3B3	21|1|65	87	29	3	12|24|12|45	0	0	0	0	0	-98.52	1.25	0.8
POLE3NT	ATP5A1	ATP5A1	36|16|47	99	33	3	20|26|21|39	0	0	0	0	0	-73.85	1.25	0.85
POLE3NT	NACA	NACA	24|14|26	64	21.33	3	15|18|11|24	0	0	0	0	0	-41.61	1.25	0.84
POLE3NT	SERPINH1	SERPINH1	4|1|11	16	5.33	3	0|5|0|12	0.02	0.07	0.02	0.07	0.02	-15.77	1.25	0.67
POLE3NT	AP3S1	AP3S1	3|0|11	14	4.67	3	0|4|2|9	0.06	0.17	0.06	0.17	0.06	-16.88	1.24	0.62
POLE3NT	CBR1	CBR1	5|0|9	14	4.67	3	0|7|6|2	0.01	0.04	0.01	0.04	0.01	-17.01	1.24	0.69
POLE3NT	PMPCA	PMPCA	1|0|12	13	4.33	3	0|6|0|8	0.12	0.37	0.12	0.37	0.12	-15.64	1.24	0.57
POLE3NT	RBBP7	RBBP7	8|6|24	38	12.67	3	7|12|9|13	0	0.01	0	0.01	0	-30.17	1.24	0.73
POLE3NT	MT-CO2	MT-CO2	4|0|10	14	4.67	3	0|6|0|9	0.03	0.09	0.03	0.09	0.03	-16.74	1.24	0.66
POLE3NT	SEC31A	SEC31A	3|0|10	13	4.33	3	0|6|0|8	0.05	0.15	0.05	0.15	0.05	-15.64	1.24	0.63
POLE3NT	ATXN10	ATXN10	1|0|22	23	7.67	3	0|8|0|17	0.12	0.35	0.12	0.35	0.12	-27.25	1.23	0.58
POLE3NT	PGM2	PGM2	7|0|27	34	11.33	3	4|9|6|18	0.02	0.05	0.02	0.05	0.02	-41.01	1.23	0.68
POLE3NT	RPS25	RPS25	11|5|7	23	7.67	3	4|7|3|11	0	0	0	0	0	-16.58	1.23	0.79
POLE3NT	PSMD7	PSMD7	10|1|24	35	11.67	3	1|15|3|19	0	0	0	0	0	-38.15	1.23	0.76
POLE3NT	ABCF1	ABCF1	9|0|40	49	16.33	3	0|20|6|27	0	0.01	0	0.01	0	-58.31	1.23	0.73
POLE3NT	PC	PC	147|92|199	438	146	3	95|134|87|158	0	0	0	0	0	-288.09	1.23	0.87
POLE3NT	OCRL	OCRL	0|0|11	11	3.67	3	0|5|1|6	0.17	0.51	0.17	0.51	0.17	-13.58	1.22	0.55
POLE3NT	DDX20	DDX20	4|0|17	21	7	3	0|10|1|12	0.04	0.11	0.04	0.11	0.04	-25.37	1.22	0.65
POLE3NT	HARS	HARS	6|0|26	32	10.67	3	2|13|4|16	0.02	0.06	0.02	0.06	0.02	-38.72	1.22	0.68
POLE3NT	TIMM23	TIMM23	4|0|7	11	3.67	3	0|5|3|4	0.02	0.05	0.02	0.05	0.02	-13.89	1.22	0.68
POLE3NT	PATL1	PATL1	1|0|9	10	3.33	3	0|4|0|7	0.1	0.31	0.1	0.31	0.1	-12.57	1.21	0.58
POLE3NT	BTF3	BTF3	2|0|8	10	3.33	3	0|2|0|9	0.07	0.21	0.07	0.21	0.07	-12.39	1.21	0.61
POLE3NT	HIGD1A	HIGD1A	2|2|6	10	3.33	3	2|4|2|3	0.01	0.04	0.01	0.04	0.01	-8.85	1.21	0.7
POLE3NT	ARHGEF2	ARHGEF2	4|0|25	29	9.67	3	0|14|0|18	0.03	0.1	0.03	0.1	0.03	-34.94	1.21	0.66
POLE3NT	CENPV	CENPV	2|0|8	10	3.33	3	0|4|0|7	0.06	0.19	0.06	0.19	0.06	-12.57	1.21	0.62
POLE3NT	MTHFD1	MTHFD1	26|15|51	92	30.67	3	13|31|16|41	0	0	0	0	0	-70.47	1.21	0.84
POLE3NT	YARS	YARS	46|5|86	137	45.67	3	27|46|23|55	0	0	0	0	0	-147.95	1.21	0.85
POLE3NT	PSMD1	PSMD1	12|1|47	60	20	3	2|21|7|36	0	0	0	0	0	-68.53	1.21	0.77
POLE3NT	CKB	CKB	27|11|35	73	24.33	3	12|26|13|30	0	0	0	0	0	-58.96	1.2	0.84
POLE3NT	PSMA4	PSMA4	2|0|7	9	3	3	2|2|2|4	0.08	0.25	0.08	0.25	0.08	-11.92	1.2	0.6
POLE3NT	MSH2	MSH2	6|0|49	55	18.33	3	0|25|3|33	0.01	0.03	0.01	0.03	0.01	-67.04	1.2	0.71
POLE3NT	MOV10	MOV10	2|0|25	27	9	3	0|8|0|22	0.07	0.21	0.07	0.21	0.07	-32.67	1.2	0.61
POLE3NT	HSP90AB2P	HSP90AB2P	2|1|6	9	3	3	1|2|2|5	0.03	0.09	0.03	0.09	0.03	-9.61	1.2	0.66
POLE3NT	EIF2B5	EIF2B5	0|0|9	9	3	3	0|2|2|6	0.16	0.47	0.16	0.47	0.16	-11.64	1.2	0.55
POLE3NT	KPNB1	KPNB1	32|4|69	105	35	3	6|47|7|57	0	0	0	0	0	-113.59	1.2	0.84
POLE3NT	PPP2R1A	PPP2R1A	6|2|27	35	11.67	3	1|18|1|19	0	0.01	0	0.01	0	-36.15	1.2	0.73
POLE3NT	NME1-NME2	NME1;NME1-NME2	6|2|10	18	6	3	4|4|6|6	0	0	0	0	0	-17.42	1.2	0.75
POLE3NT	KARS	KARS	14|1|47	62	20.67	3	5|24|12|28	0	0	0	0	0	-72.21	1.2	0.78
POLE3NT	ZMPSTE24	ZMPSTE24	11|4|26	41	13.67	3	6|18|6|16	0	0	0	0	0	-38.88	1.19	0.79
POLE3NT	GTPBP1	GTPBP1	9|0|23	32	10.67	3	1|14|0|21	0	0.01	0	0.01	0	-39.35	1.19	0.75
POLE3NT	GLS	GLS	2|0|15	17	5.67	3	0|9|1|9	0.07	0.22	0.07	0.22	0.07	-21.11	1.19	0.61
POLE3NT	TOMM34	TOMM34	1|0|7	8	2.67	3	0|4|0|5	0.09	0.26	0.09	0.26	0.09	-10.4	1.19	0.6
POLE3NT	UBA6	UBA6	0|0|8	8	2.67	3	0|5|0|4	0.14	0.41	0.14	0.41	0.14	-10.4	1.19	0.56
POLE3NT	PGM3	PGM3	1|0|7	8	2.67	3	0|2|0|7	0.09	0.28	0.09	0.28	0.09	-10.19	1.19	0.59
POLE3NT	MAPRE2	MAPRE2	2|0|6	8	2.67	3	1|4|1|3	0.06	0.17	0.06	0.17	0.06	-10.82	1.19	0.62
POLE3NT	RAB1B	RAB1B	10|6|27	43	14.33	3	8|12|8|20	0	0	0	0	0	-36.64	1.19	0.79
POLE3NT	MTAP	MTAP	2|0|6	8	2.67	3	0|7|0|2	0.05	0.16	0.05	0.16	0.05	-10.19	1.19	0.63
POLE3NT	YWHAZ	YWHAZ	13|8|24	45	15	3	1|18|9|23	0	0	0	0	0	-35.25	1.18	0.82
POLE3NT	SND1	SND1	47|6|100	153	51	3	14|62|24|74	0	0	0	0	0	-169.08	1.17	0.85
POLE3NT	ARCN1	ARCN1	9|3|23	35	11.67	3	1|14|6|19	0	0	0	0	0	-34.75	1.17	0.78
POLE3NT	THEM6	THEM6	2|0|5	7	2.33	3	0|3|0|5	0.04	0.12	0.04	0.12	0.04	-9.25	1.17	0.65
POLE3NT	PLCG1	PLCG1	1|0|13	14	4.67	3	0|6|0|10	0.09	0.28	0.09	0.28	0.09	-17.58	1.17	0.59
POLE3NT	DNAJC19	DNAJC19	0|0|7	7	2.33	3	0|3|0|5	0.13	0.38	0.13	0.38	0.13	-9.25	1.17	0.57
POLE3NT	LMAN2	LMAN2	8|0|21	29	9.67	3	2|12|5|14	0	0.01	0	0.01	0	-36.59	1.17	0.74
POLE3NT	CLTC	CLTC	78|17|185	280	93.33	3	29|123|34|134	0	0	0	0	0	-292.22	1.17	0.86
POLE3NT	EXOC2	EXOC2	0|0|7	7	2.33	3	0|4|0|4	0.13	0.39	0.13	0.39	0.13	-9.31	1.17	0.57
POLE3NT	ACOT9	ACOT9	2|1|18	21	7	3	2|5|3|14	0.04	0.12	0.04	0.12	0.04	-23.27	1.17	0.65
POLE3NT	TOR1AIP1	TOR1AIP1	2|0|5	7	2.33	3	0|3|0|5	0.04	0.12	0.04	0.12	0.04	-9.25	1.17	0.65
POLE3NT	CSNK2A2	CSNK2A2	5|0|31	36	12	3	0|18|0|23	0.01	0.04	0.01	0.04	0.01	-44.85	1.17	0.7
POLE3NT	IPO5	IPO5	24|0|82	106	35.33	3	0|41|3|77	0	0	0	0	0	-133.73	1.17	0.82
POLE3NT	CNN2	CNN2	0|0|7	7	2.33	3	0|3|0|5	0.13	0.38	0.13	0.38	0.13	-9.25	1.17	0.57
POLE3NT	SURF4	SURF4	6|2|14	22	7.33	3	2|11|3|9	0	0	0	0	0	-22.06	1.17	0.75
POLE3NT	TMEM205	TMEM205	3|0|11	14	4.67	3	0|4|5|7	0.04	0.13	0.04	0.13	0.04	-18.08	1.17	0.64
POLE3NT	ARF3	ARF3	15|9|28	52	17.33	3	7|22|10|21	0	0	0	0	0	-42.34	1.16	0.83
POLE3NT	GNA13	GNA13	2|2|9	13	4.33	3	3|8|0|4	0.01	0.04	0.01	0.04	0.01	-12.24	1.16	0.69
POLE3NT	EIF3H	EIF3H	2|0|24	26	8.67	3	3|10|3|14	0.08	0.23	0.08	0.23	0.08	-33.29	1.16	0.61
POLE3NT	PITRM1	PITRM1	1|0|12	13	4.33	3	0|4|1|10	0.09	0.27	0.09	0.27	0.09	-16.74	1.16	0.6
POLE3NT	FLII	FLII	2|0|25	27	9	3	0|8|1|22	0.05	0.15	0.05	0.15	0.05	-33.85	1.16	0.64
POLE3NT	ALDH5A1	ALDH5A1	2|0|11	13	4.33	3	0|5|2|8	0.06	0.18	0.06	0.18	0.06	-16.96	1.16	0.62
POLE3NT	IGF2BP1	IGF2BP1	28|12|45	85	28.33	3	11|29|20|38	0	0	0	0	0	-73.64	1.16	0.85
POLE3NT	ALDOA	ALDOA	21|10|30	61	20.33	3	17|18|20|15	0	0	0	0	0	-50.73	1.16	0.84
POLE3NT	NELFB	NELFB	2|0|17	19	6.33	3	1|9|0|12	0.06	0.17	0.06	0.17	0.06	-24.24	1.15	0.63
POLE3NT	PLK1	PLK1	4|0|15	19	6.33	3	0|6|4|12	0.02	0.06	0.02	0.06	0.02	-24.4	1.15	0.68
POLE3NT	SEH1L	SEH1L	4|0|15	19	6.33	3	2|6|2|12	0.02	0.06	0.02	0.06	0.02	-24.45	1.15	0.68
POLE3NT	MCCC1	MCCC1	98|59|113	270	90	3	62|88|62|100	0	0	0	0	0	-192.91	1.15	0.87
POLE3NT	DYNLL1	DYNLL1	8|6|15	29	9.67	3	6|8|6|14	0	0	0	0	0	-23.37	1.14	0.8
POLE3NT	EIF4G2	EIF4G2	34|2|70	106	35.33	3	5|49|13|57	0	0	0	0	0	-128.45	1.14	0.84
POLE3NT	GPN1	GPN1	2|0|4	6	2	3	0|5|0|2	0.03	0.1	0.03	0.1	0.03	-8.54	1.14	0.65
POLE3NT	PSMB3	PSMB3	1|0|5	6	2	3	0|5|0|2	0.07	0.21	0.07	0.21	0.07	-8.54	1.14	0.62
POLE3NT	SARS	SARS	33|11|59	103	34.33	3	11|45|15|49	0	0	0	0	0	-97.76	1.14	0.85
POLE3NT	OSBPL11	OSBPL11	0|0|6	6	2	3	0|3|0|4	0.12	0.35	0.12	0.35	0.12	-8.61	1.14	0.58
POLE3NT	MTDH	MTDH	9|0|21	30	10	3	2|12|4|17	0	0	0	0	0	-38.69	1.14	0.76
POLE3NT	RRBP1	RRBP1	1|0|11	12	4	3	0|10|0|4	0.08	0.25	0.08	0.25	0.08	-15.52	1.14	0.6
POLE3NT	MTX1	MTX1	2|0|10	12	4	3	0|6|0|8	0.05	0.15	0.05	0.15	0.05	-15.64	1.14	0.63
POLE3NT	RUVBL1	RUVBL1	15|3|17	35	11.67	3	2|17|4|18	0	0	0	0	0	-35.78	1.14	0.82
POLE3NT	ZW10	ZW10	1|0|11	12	4	3	0|4|0|10	0.08	0.25	0.08	0.25	0.08	-15.52	1.14	0.6
POLE3NT	RAB4A	RAB4A	0|0|6	6	2	3	0|4|0|3	0.12	0.35	0.12	0.35	0.12	-8.61	1.14	0.58
POLE3NT	RPS13	RPS13	22|11|32	65	21.67	3	11|18|11|36	0	0	0	0	0	-53.75	1.14	0.84
POLE3NT	TFAM	TFAM	11|0|12	23	7.67	3	0|10|0|17	0	0	0	0	0	-29.56	1.14	0.78
POLE3NT	GRAMD1A	GRAMD1A	0|0|6	6	2	3	0|1|0|6	0.12	0.36	0.12	0.36	0.12	-8.42	1.14	0.57
POLE3NT	SUCLA2	SUCLA2	0|0|6	6	2	3	0|1|0|6	0.12	0.36	0.12	0.36	0.12	-8.42	1.14	0.57
POLE3NT	EIF4H	EIF4H	1|0|5	6	2	3	0|4|0|3	0.07	0.2	0.07	0.2	0.07	-8.61	1.14	0.62
POLE3NT	LDHB	LDHB	57|37|75	169	56.33	3	45|59|34|60	0	0	0	0	0	-123.84	1.14	0.87
POLE3NT	LSS	LSS	0|0|11	11	3.67	3	0|4|0|9	0.12	0.35	0.12	0.35	0.12	-14.41	1.13	0.58
POLE3NT	GAPDH	GAPDH	65|42|80	187	62.33	3	36|66|51|68	0	0	0	0	0	-136.73	1.13	0.87
POLE3NT	ATP5C1	ATP5C1	5|0|6	11	3.67	3	0|4|0|9	0.01	0.01	0.01	0.01	0.01	-14.41	1.13	0.72
POLE3NT	TOMM22	TOMM22	1|0|10	11	3.67	3	0|6|0|7	0.08	0.23	0.08	0.23	0.08	-14.53	1.13	0.61
POLE3NT	BRI3BP	BRI3BP	6|0|11	17	5.67	3	3|5|2|10	0	0.01	0	0.01	0	-22.4	1.13	0.74
POLE3NT	CCDC47	CCDC47	6|0|27	33	11	3	0|12|1|26	0	0.01	0	0.01	0	-42.65	1.13	0.73
POLE3NT	DVL2	DVL2	54|31|67	152	50.67	3	41|46|38|55	0	0	0	0	0	-117.78	1.13	0.86
POLE3NT	DVL3	DVL3	35|16|38	89	29.67	3	20|32|19|34	0	0	0	0	0	-72.98	1.13	0.86
POLE3NT	H2AFV	H2AFV	7|6|14	27	9	3	4|10|4|14	0	0	0	0	0	-21.18	1.12	0.8
POLE3NT	EEF2	EEF2	124|71|170	365	121.67	3	75|135|88|135	0	0	0	0	0	-286.27	1.12	0.87
POLE3NT	APBB1	APBB1	24|5|33	62	20.67	3	10|26|9|29	0	0	0	0	0	-65.26	1.12	0.84
POLE3NT	PCCA	PCCA	99|64|137	300	100	3	71|83|76|128	0	0	0	0	0	-227.36	1.12	0.87
POLE3NT	HSP90AA1	HSP90AA1	76|53|115	244	81.33	3	45|75|60|110	0	0	0	0	0	-182.16	1.12	0.87
POLE3NT	ELMOD2	ELMOD2	0|0|5	5	1.67	3	0|1|0|5	0.11	0.33	0.11	0.33	0.11	-7.34	1.11	0.58
POLE3NT	KIF5B	KIF5B	20|2|48	70	23.33	3	1|31|11|41	0	0	0	0	0	-84.57	1.11	0.83
POLE3NT	HSP90AB1	HSP90AB1	52|36|74	162	54	3	30|55|37|73	0	0	0	0	0	-122.3	1.11	0.87
POLE3NT	ARMT1	ARMT1	1|0|4	5	1.67	3	0|2|0|4	0.05	0.16	0.05	0.16	0.05	-7.49	1.11	0.63
POLE3NT	TALDO1	TALDO1	18|3|29	50	16.67	3	10|17|12|21	0	0	0	0	0	-56.52	1.11	0.82
POLE3NT	HSPBP1	HSPBP1	2|0|8	10	3.33	3	0|3|1|8	0.04	0.12	0.04	0.12	0.04	-13.39	1.11	0.65
POLE3NT	PPP2R4	PPP2R4	5|0|15	20	6.67	3	2|9|2|11	0.01	0.02	0.01	0.02	0.01	-26.63	1.11	0.72
POLE3NT	BSG	BSG	8|4|18	30	10	3	6|9|6|15	0	0	0	0	0	-28.97	1.11	0.79
POLE3NT	2022-03-05	2022-03-05	0|0|5	5	1.67	3	0|2|0|4	0.1	0.31	0.1	0.31	0.1	-7.49	1.11	0.58
POLE3NT	AGFG1	AGFG1	2|0|3	5	1.67	3	0|3|1|2	0.02	0.05	0.02	0.05	0.02	-7.73	1.11	0.68
POLE3NT	ECI1	ECI1	5|2|8	15	5	3	2|5|2|9	0	0	0	0	0	-15.17	1.11	0.76
POLE3NT	TMX1	TMX1	7|1|12	20	6.67	3	5|4|5|10	0	0	0	0	0	-23.98	1.11	0.76
POLE3NT	CCDC134	CCDC134	1|0|4	5	1.67	3	0|2|0|4	0.05	0.16	0.05	0.16	0.05	-7.49	1.11	0.63
POLE3NT	NOC4L	NOC4L	2|0|28	30	10	3	0|19|0|17	0.03	0.08	0.03	0.08	0.03	-39.33	1.11	0.67
POLE3NT	TTLL12	TTLL12	10|0|29	39	13	3	2|20|4|21	0	0	0	0	0	-51.81	1.11	0.78
POLE3NT	GART	GART	53|22|98	173	57.67	3	19|81|31|79	0	0	0	0	0	-164.22	1.1	0.86
POLE3NT	EFTUD2	EFTUD2	24|1|71	96	32	3	4|48|9|55	0	0	0	0	0	-123.64	1.1	0.83
POLE3NT	COPB2	COPB2	22|0|48	70	23.33	3	4|32|9|40	0	0	0	0	0	-93.96	1.1	0.83
POLE3NT	HPRT1	HPRT1	14|10|13	37	12.33	3	7|14|12|12	0	0	0	0	0	-27.18	1.1	0.84
POLE3NT	VAPB	VAPB	4|0|14	18	6	3	0|5|1|16	0.01	0.03	0.01	0.03	0.01	-24.04	1.09	0.7
POLE3NT	PSMB2	PSMB2	9|4|14	27	9	3	5|10|5|13	0	0	0	0	0	-26.04	1.09	0.81
POLE3NT	RPL12	RPL12	17|12|24	53	17.67	3	10|18|12|25	0	0	0	0	0	-41.91	1.09	0.84
POLE3NT	PGRMC2	PGRMC2	3|0|6	9	3	3	2|4|2|3	0.01	0.04	0.01	0.04	0.01	-13	1.09	0.69
POLE3NT	CNDP2	CNDP2	4|0|27	31	10.33	3	0|19|0|19	0.01	0.02	0.01	0.02	0.01	-41.6	1.09	0.72
POLE3NT	ATAD3A	ATAD3A	23|4|41	68	22.67	3	7|28|10|38	0	0	0	0	0	-77.32	1.09	0.84
POLE3NT	RNF219	RNF219	24|14|46	84	28	3	17|31|17|38	0	0	0	0	0	-74.63	1.09	0.85
POLE3NT	STAT1	STAT1	19|4|27	50	16.67	3	3|20|13|25	0	0	0	0	0	-54.21	1.09	0.83
POLE3NT	TRAP1	TRAP1	32|7|81	120	40	3	20|47|23|57	0	0	0	0	0	-137.13	1.09	0.85
POLE3NT	PNP	PNP	7|1|22	30	10	3	2|16|4|15	0	0	0	0	0	-37.22	1.08	0.77
POLE3NT	COPS2	COPS2	0|0|17	17	5.67	3	0|5|0|16	0.08	0.24	0.08	0.24	0.08	-22.83	1.08	0.61
POLE3NT	PTPN1	PTPN1	4|0|17	21	7	3	0|10|0|16	0.01	0.02	0.01	0.02	0.01	-28.45	1.08	0.71
POLE3NT	SEC61B	SEC61B	6|2|5	13	4.33	3	4|3|4|5	0	0	0	0	0	-13.47	1.08	0.77
POLE3NT	IPO7	IPO7	10|4|51	65	21.67	3	4|36|4|36	0	0	0	0	0	-73.83	1.08	0.81
POLE3NT	EMC3	EMC3	2|0|11	13	4.33	3	0|7|2|7	0.04	0.11	0.04	0.11	0.04	-17.9	1.08	0.65
POLE3NT	DDRGK1	DDRGK1	1|0|16	17	5.67	3	0|7|0|14	0.05	0.16	0.05	0.16	0.05	-22.95	1.08	0.63
POLE3NT	CCT3	CCT3	44|20|51	115	38.33	3	24|43|32|43	0	0	0	0	0	-101.35	1.08	0.86
POLE3NT	ERLIN2	ERLIN2	2|0|15	17	5.67	3	3|7|4|7	0.18	0.53	0.18	0.53	0.18	-23.88	1.08	0.54
POLE3NT	CNN3	CNN3	10|1|28	39	13	3	6|18|6|18	0	0	0	0	0	-49.35	1.08	0.79
POLE3NT	CKAP4	CKAP4	17|2|50	69	23	3	9|22|11|43	0	0	0	0	0	-85.84	1.08	0.82
POLE3NT	ARF5	ARF5	4|1|11	16	5.33	3	3|6|4|7	0.01	0.02	0.01	0.02	0.01	-19.75	1.07	0.72
POLE3NT	NIPSNAP1	NIPSNAP1	2|0|10	12	4	3	0|6|0|9	0.03	0.09	0.03	0.09	0.03	-16.74	1.07	0.66
POLE3NT	TMEM43	TMEM43	13|1|22	36	12	3	3|19|5|18	0	0	0	0	0	-45.87	1.07	0.81
POLE3NT	MAD2L1	MAD2L1	1|0|7	8	2.67	3	0|4|2|4	0.07	0.21	0.07	0.21	0.07	-11.85	1.07	0.61
POLE3NT	RPL23	RPL23	22|8|24	54	18	3	9|22|6|30	0	0	0	0	0	-50.94	1.07	0.84
POLE3NT	SRPR	SRPR	3|0|26	29	9.67	3	0|13|0|23	0.01	0.03	0.01	0.03	0.01	-39.26	1.07	0.7
POLE3NT	PTPMT1	PTPMT1	2|0|2	4	1.33	3	0|2|0|3	0.02	0.04	0.02	0.04	0.02	-6.47	1.07	0.67
POLE3NT	TBCD	TBCD	0|0|12	12	4	3	0|8|0|7	0.09	0.27	0.09	0.27	0.09	-16.77	1.07	0.6
POLE3NT	RALA	RALA	2|0|10	12	4	3	0|6|1|8	0.03	0.09	0.03	0.09	0.03	-16.88	1.07	0.66
POLE3NT	EIF4E2	EIF4E2	0|0|8	8	2.67	3	0|4|0|6	0.1	0.29	0.1	0.29	0.1	-11.49	1.07	0.59
POLE3NT	LMAN1	LMAN1	5|0|19	24	8	3	1|6|3|20	0	0.01	0	0.01	0	-32.85	1.07	0.74
POLE3NT	PDCL3	PDCL3	0|0|4	4	1.33	3	0|2|0|3	0.09	0.27	0.09	0.27	0.09	-6.47	1.07	0.6
POLE3NT	KATNAL2	KATNAL2	2|1|1	4	1.33	3	1|1|2|1	0.01	0.03	0.01	0.03	0.01	-4.99	1.07	0.71
POLE3NT	LRPPRC	LRPPRC	35|1|92	128	42.67	3	10|50|14|85	0	0	0	0	0	-171.44	1.07	0.85
POLE3NT	PPP2R5E	PPP2R5E	3|0|5	8	2.67	3	0|5|0|5	0.01	0.03	0.01	0.03	0.01	-11.52	1.07	0.7
POLE3NT	AIMP2	AIMP2	8|5|20	33	11	3	5|9|7|20	0	0	0	0	0	-31.51	1.07	0.8
POLE3NT	MDH2	MDH2	4|0|8	12	4	3	1|4|1|9	0.01	0.02	0.01	0.02	0.01	-16.9	1.07	0.72
POLE3NT	GOLT1B	GOLT1B	2|0|6	8	2.67	3	0|4|0|6	0.03	0.08	0.03	0.08	0.03	-11.49	1.07	0.67
POLE3NT	ISOC1	ISOC1	5|0|11	16	5.33	3	0|13|0|7	0	0.01	0	0.01	0	-21.83	1.07	0.73
POLE3NT	PRPS2	PRPS2	0|0|4	4	1.33	3	0|2|0|3	0.09	0.27	0.09	0.27	0.09	-6.47	1.07	0.6
POLE3NT	COX4I1	COX4I1	13|6|24	43	14.33	3	9|10|10|25	0	0	0	0	0	-42.42	1.06	0.83
POLE3NT	POLR3A	POLR3A	2|0|21	23	7.67	3	0|14|0|15	0.02	0.06	0.02	0.06	0.02	-31.71	1.06	0.68
POLE3NT	TRIM25	TRIM25	14|0|41	55	18.33	3	5|20|10|34	0	0	0	0	0	-76.27	1.06	0.81
POLE3NT	SLC25A5	SLC25A5	41|35|54	130	43.33	3	32|36|38|57	0	0	0	0	0	-94.75	1.06	0.86
POLE3NT	ERO1L	ERO1L	6|0|21	27	9	3	3|12|2|17	0	0	0	0	0	-37.51	1.06	0.75
POLE3NT	RPLP0	RPLP0	23|11|28	62	20.67	3	17|21|18|22	0	0	0	0	0	-56.61	1.06	0.85
POLE3NT	NPEPPS	NPEPPS	16|0|69	85	28.33	3	7|32|4|64	0	0	0	0	0	-118.27	1.06	0.83
POLE3NT	RAB7A	RAB7A	19|12|27	58	19.33	3	12|22|13|26	0	0	0	0	0	-49.52	1.06	0.85
POLE3NT	RPS19	RPS19	14|6|22	42	14	3	6|15|5|27	0	0	0	0	0	-41.1	1.06	0.83
POLE3NT	SFXN1	SFXN1	18|6|35	59	19.67	3	10|21|15|28	0	0	0	0	0	-63.02	1.06	0.84
POLE3NT	PRMT7	PRMT7	7|1|15	23	7.67	3	1|11|7|10	0	0	0	0	0	-28.94	1.06	0.77
POLE3NT	SYNCRIP	SYNCRIP	21|6|28	55	18.33	3	8|30|12|19	0	0	0	0	0	-57.58	1.06	0.84
POLE3NT	FDPS	FDPS	10|4|25	39	13	3	4|15|7|23	0	0	0	0	0	-41.7	1.06	0.81
POLE3NT	HIST1H4A	HIST1H4A	115|60|102	277	92.33	3	65|91|67|128	0	0	0	0	0	-227.72	1.05	0.87
POLE3NT	GTSE1	GTSE1	1|0|10	11	3.67	3	1|2|2|9	0.05	0.15	0.05	0.15	0.05	-15.74	1.05	0.63
POLE3NT	MGST3	MGST3	2|2|7	11	3.67	3	0|4|1|9	0	0.01	0	0.01	0	-11.03	1.05	0.73
POLE3NT	GARS	GARS	10|0|46	56	18.67	3	4|31|5|31	0	0	0	0	0	-78.38	1.05	0.8
POLE3NT	RIC8A	RIC8A	1|0|10	11	3.67	3	0|5|1|8	0.05	0.15	0.05	0.15	0.05	-15.74	1.05	0.63
POLE3NT	ALDH3A2	ALDH3A2	7|0|19	26	8.67	3	3|10|5|15	0	0	0	0	0	-36.65	1.05	0.76
POLE3NT	CDK5	CDK5	1|1|9	11	3.67	3	1|4|0|9	0.03	0.08	0.03	0.08	0.03	-13	1.05	0.67
POLE3NT	VPS45	VPS45	2|0|13	15	5	3	0|8|0|11	0.03	0.08	0.03	0.08	0.03	-20.99	1.05	0.67
POLE3NT	EMC1	EMC1	3|0|26	29	9.67	3	1|16|2|18	0.01	0.02	0.01	0.02	0.01	-40.64	1.05	0.72
POLE3NT	CDC37	CDC37	2|0|20	22	7.33	3	2|10|3|13	0.02	0.07	0.02	0.07	0.02	-31	1.05	0.68
POLE3NT	BZW2	BZW2	2|0|9	11	3.67	3	2|4|2|6	0.07	0.2	0.07	0.2	0.07	-16.3	1.05	0.62
POLE3NT	RUVBL2	RUVBL2	51|28|65	144	48	3	34|49|39|61	0	0	0	0	0	-125.75	1.05	0.87
POLE3NT	TMEM97	TMEM97	5|2|4	11	3.67	3	3|3|2|6	0	0	0	0	0	-11.6	1.05	0.77
POLE3NT	PDCD6	PDCD6	3|0|8	11	3.67	3	1|5|2|6	0.01	0.04	0.01	0.04	0.01	-16.12	1.05	0.7
POLE3NT	IGF2BP3	IGF2BP3	4|0|11	15	5	3	0|7|0|12	0.01	0.02	0.01	0.02	0.01	-20.95	1.05	0.72
POLE3NT	OAT	OAT	8|2|24	34	11.33	3	4|15|6|18	0	0	0	0	0	-40.83	1.05	0.79
POLE3NT	DNM1L	DNM1L	0|0|29	29	9.67	3	0|26|0|11	0.03	0.08	0.03	0.08	0.03	-40.32	1.05	0.67
POLE3NT	IPO11	IPO11	0|0|7	7	2.33	3	0|6|0|3	0.09	0.27	0.09	0.27	0.09	-10.32	1.04	0.6
POLE3NT	COPS5	COPS5	2|0|16	18	6	3	0|8|2|13	0.02	0.06	0.02	0.06	0.02	-25.41	1.04	0.68
POLE3NT	YTHDF2	YTHDF2	6|2|17	25	8.33	3	2|10|5|15	0	0	0	0	0	-29.15	1.04	0.78
POLE3NT	KDM1A	KDM1A	1|0|13	14	4.67	3	0|9|0|9	0.04	0.13	0.04	0.13	0.04	-19.89	1.04	0.65
POLE3NT	ADK	ADK	2|0|5	7	2.33	3	0|5|0|4	0.02	0.06	0.02	0.06	0.02	-10.4	1.04	0.68
POLE3NT	RPL11	RPL11	13|6|13	32	10.67	3	7|11|7|16	0	0	0	0	0	-29.99	1.04	0.83
POLE3NT	TARS2	TARS2	5|0|20	25	8.33	3	0|12|2|18	0	0.01	0	0.01	0	-35.04	1.04	0.74
POLE3NT	EMC7	EMC7	2|0|12	14	4.67	3	0|5|2|11	0.02	0.07	0.02	0.07	0.02	-19.96	1.04	0.67
POLE3NT	ADSL	ADSL	10|2|34	46	15.33	3	6|21|7|25	0	0	0	0	0	-57.84	1.04	0.8
POLE3NT	TXNL1	TXNL1	28|11|28	67	22.33	3	16|22|18|30	0	0	0	0	0	-64.32	1.04	0.85
POLE3NT	CCT7	CCT7	42|10|64	116	38.67	3	20|51|27|51	0	0	0	0	0	-130.87	1.04	0.86
POLE3NT	ATP1B1	ATP1B1	0|0|7	7	2.33	3	0|2|2|5	0.1	0.3	0.1	0.3	0.1	-10.63	1.04	0.59
POLE3NT	SEC22B	SEC22B	14|6|22	42	14	3	8|16|12|18	0	0	0	0	0	-42.95	1.04	0.83
POLE3NT	LDHA	LDHA	50|35|74	159	53	3	34|66|38|65	0	0	0	0	0	-131.77	1.04	0.87
POLE3NT	LRRC59	LRRC59	20|11|40	71	23.67	3	14|26|15|37	0	0	0	0	0	-69.76	1.03	0.85
POLE3NT	FMR1	FMR1	3|0|7	10	3.33	3	0|3|0|10	0.01	0.03	0.01	0.03	0.01	-14.32	1.03	0.7
POLE3NT	RPS15A	RPS15A	14|9|24	47	15.67	3	11|15|12|23	0	0	0	0	0	-43.66	1.03	0.84
POLE3NT	ARL8A	ARL8A	3|0|7	10	3.33	3	2|4|2|5	0.01	0.03	0.01	0.03	0.01	-15.13	1.03	0.71
POLE3NT	VAMP7	VAMP7	3|0|7	10	3.33	3	2|5|1|5	0.01	0.03	0.01	0.03	0.01	-15.1	1.03	0.71
POLE3NT	CLIC1	CLIC1	2|0|8	10	3.33	3	1|4|2|6	0.03	0.08	0.03	0.08	0.03	-15.03	1.03	0.67
POLE3NT	YARS2	YARS2	8|2|28	38	12.67	3	2|22|3|22	0	0	0	0	0	-46.78	1.03	0.79
POLE3NT	RAN	RAN	35|24|45	104	34.67	3	26|33|29|46	0	0	0	0	0	-86.21	1.03	0.86
POLE3NT	RQCD1	RQCD1	2|0|8	10	3.33	3	0|5|1|7	0.02	0.06	0.02	0.06	0.02	-14.66	1.03	0.68
POLE3NT	NCAPH	NCAPH	23|2|29	54	18	3	6|23|10|31	0	0	0	0	0	-69.67	1.03	0.84
POLE3NT	SRP68	SRP68	29|5|46	80	26.67	3	10|33|19|42	0	0	0	0	0	-96.98	1.03	0.85
POLE3NT	CECR5	CECR5	0|0|10	10	3.33	3	0|7|0|6	0.08	0.23	0.08	0.23	0.08	-14.53	1.03	0.61
POLE3NT	CDC42	CDC42	2|0|14	16	5.33	3	0|9|0|12	0.02	0.05	0.02	0.05	0.02	-23.03	1.02	0.68
POLE3NT	RPN1	RPN1	45|11|57	113	37.67	3	25|47|25|51	0	0	0	0	0	-127.32	1.02	0.86
POLE3NT	AP1M1	AP1M1	11|4|33	48	16	3	2|25|11|25	0	0	0	0	0	-56.2	1.02	0.82
POLE3NT	SLC1A5	SLC1A5	5|1|7	13	4.33	3	2|5|4|6	0	0	0	0	0	-16.64	1.02	0.77
POLE3NT	NOMO2	NOMO2	1|0|12	13	4.33	3	0|8|2|7	0.04	0.12	0.04	0.12	0.04	-18.99	1.02	0.65
POLE3NT	RPL18	RPL18	26|17|26	69	23	3	21|22|21|26	0	0	0	0	0	-57.22	1.02	0.86
POLE3NT	STX7	STX7	7|0|9	16	5.33	3	3|7|3|8	0	0	0	0	0	-23.85	1.02	0.78
POLE3NT	EIF4A2	EIF4A2	2|2|9	13	4.33	3	0|4|2|11	0	0.01	0	0.01	0	-13.77	1.02	0.73
POLE3NT	ATP1B3	ATP1B3	9|1|16	26	8.67	3	4|11|7|12	0	0	0	0	0	-34.61	1.02	0.8
POLE3NT	CANX	CANX	16|3|27	46	15.33	3	9|23|8|21	0	0	0	0	0	-57.16	1.01	0.83
POLE3NT	POLR2B	POLR2B	13|0|53	66	22	3	1|33|2|51	0	0	0	0	0	-95.9	1.01	0.82
POLE3NT	EIF2S2	EIF2S2	11|0|11	22	7.33	3	3|6|6|14	0	0	0	0	0	-32.28	1.01	0.8
POLE3NT	FARSB	FARSB	15|1|38	54	18	3	5|23|10|33	0	0	0	0	0	-74.28	1.01	0.83
POLE3NT	ILF2	ILF2	45|22|68	135	45	3	28|55|30|65	0	0	0	0	0	-132.39	1.01	0.86
POLE3NT	DDX39A	DDX39A	4|1|17	22	7.33	3	2|10|1|16	0	0	0	0	0	-28.49	1.01	0.75
POLE3NT	HUWE1	HUWE1	4|0|55	59	19.67	3	1|24|6|47	0	0	0	0	0	-85.93	1.01	0.79
POLE3NT	PSAT1	PSAT1	28|9|39	76	25.33	3	18|34|16|32	0	0	0	0	0	-82.58	1.01	0.85
POLE3NT	CAND1	CAND1	36|2|94	132	44	3	16|59|23|77	0	0	0	0	0	-185.04	1.01	0.85
POLE3NT	ABCD3	ABCD3	0|0|12	12	4	3	0|6|0|10	0.06	0.18	0.06	0.18	0.06	-17.58	1	0.62
POLE3NT	OSBPL9	OSBPL9	1|0|5	6	2	3	0|5|0|3	0.04	0.12	0.04	0.12	0.04	-9.25	1	0.65
POLE3NT	GSTO1	GSTO1	2|0|4	6	2	3	1|3|2|2	0.01	0.03	0.01	0.03	0.01	-9.69	1	0.7
POLE3NT	LARS2	LARS2	1|0|8	9	3	3	0|5|0|7	0.04	0.12	0.04	0.12	0.04	-13.39	1	0.65
POLE3NT	FKBP11	FKBP11	1|0|2	3	1	3	0|0|0|4	0.04	0.12	0.04	0.12	0.04	-4.91	1	0.65
POLE3NT	ACSS1	ACSS1	0|0|12	12	4	3	0|4|1|11	0.06	0.18	0.06	0.18	0.06	-17.56	1	0.62
POLE3NT	TMEM33	TMEM33	5|3|13	21	7	3	6|7|5|10	0	0	0	0	0	-23.32	1	0.78
POLE3NT	HADHB	HADHB	5|1|3	9	3	3	0|5|2|5	0	0.01	0	0.01	0	-11.26	1	0.75
POLE3NT	CAD	CAD	33|5|98	136	45.33	3	14|63|21|83	0	0	0	0	0	-180.01	1	0.85
POLE3NT	PDLIM3	PDLIM3	1|0|5	6	2	3	0|3|0|5	0.04	0.12	0.04	0.12	0.04	-9.25	1	0.65
POLE3NT	FLNB	FLNB	2|0|31	33	11	3	0|13|3|28	0	0.01	0	0.01	0	-48.14	1	0.74
POLE3NT	LETM1	LETM1	4|0|23	27	9	3	0|12|2|22	0	0.01	0	0.01	0	-39.36	1	0.75
POLE3NT	CMBL	CMBL	2|0|10	12	4	3	0|8|1|7	0.02	0.05	0.02	0.05	0.02	-17.76	1	0.69
POLE3NT	CNOT10	CNOT10	0|0|6	6	2	3	0|2|0|6	0.08	0.24	0.08	0.24	0.08	-9.1	1	0.6
POLE3NT	LAMP1	LAMP1	2|0|4	6	2	3	0|4|0|4	0.01	0.04	0.01	0.04	0.01	-9.31	1	0.69
POLE3NT	MCU	MCU	1|0|5	6	2	3	0|4|0|4	0.04	0.11	0.04	0.11	0.04	-9.31	1	0.65
POLE3NT	GPI	GPI	77|51|107	235	78.33	3	53|97|59|103	0	0	0	0	0	-206.83	1	0.87
POLE3NT	GPR89B	GPR89B	0|0|3	3	1	3	0|1|0|3	0.07	0.22	0.07	0.22	0.07	-5.26	1	0.61
POLE3NT	SCAMP3	SCAMP3	4|1|7	12	4	3	2|5|2|7	0	0	0	0	0	-15.48	1	0.76
POLE3NT	MTCH2	MTCH2	7|0|23	30	10	3	5|15|3|17	0	0	0	0	0	-44.23	1	0.78
POLE3NT	COPS3	COPS3	8|3|26	37	12.33	3	6|15|8|21	0	0	0	0	0	-45.53	0.99	0.81
POLE3NT	PRMT5	PRMT5	27|9|44	80	26.67	3	14|36|21|37	0	0	0	0	0	-90.7	0.99	0.85
POLE3NT	VAT1	VAT1	6|0|20	26	8.67	3	6|8|3|18	0	0	0	0	0	-38.76	0.99	0.77
POLE3NT	QARS	QARS	29|6|79	114	38	3	14|48|18|73	0	0	0	0	0	-146.27	0.99	0.85
POLE3NT	UNC45A	UNC45A	8|1|28	37	12.33	3	1|25|4|20	0	0	0	0	0	-51.08	0.99	0.8
POLE3NT	BLVRA	BLVRA	1|1|15	17	5.67	3	0|8|2|13	0.01	0.03	0.01	0.03	0.01	-22.26	0.99	0.7
POLE3NT	ACTN4	ACTN4	79|28|156	263	87.67	3	60|101|70|125	0	0	0	0	0	-301	0.99	0.87
POLE3NT	MARS	MARS	32|12|70	114	38	3	18|56|20|59	0	0	0	0	0	-129.54	0.99	0.86
POLE3NT	PKM	PKM	77|47|100	224	74.67	3	43|105|52|103	0	0	0	0	0	-205.37	0.99	0.87
POLE3NT	GCN1L1	GCN1L1	87|14|189	290	96.67	3	17|162|40|170	0	0	0	0	0	-375.84	0.99	0.87
POLE3NT	FASN	FASN	120|58|219	397	132.33	3	71|175|99|192	0	0	0	0	0	-415.54	0.99	0.87
POLE3NT	PDCD10	PDCD10	2|0|9	11	3.67	3	1|6|0|8	0.01	0.04	0.01	0.04	0.01	-16.88	0.98	0.69
POLE3NT	PGAM5	PGAM5	11|1|24	36	12	3	4|15|9|21	0	0	0	0	0	-50.42	0.98	0.82
POLE3NT	EEF1G	EEF1G	57|36|63	156	52	3	43|66|47|57	0	0	0	0	0	-140.03	0.98	0.87
POLE3NT	RPL9	RPL9	16|4|21	41	13.67	3	4|22|9|21	0	0	0	0	0	-48.98	0.98	0.84
POLE3NT	SDHA	SDHA	10|0|32	42	14	3	7|18|5|27	0	0	0	0	0	-63	0.98	0.81
POLE3NT	OCIAD1	OCIAD1	1|0|10	11	3.67	3	0|6|0|9	0.03	0.09	0.03	0.09	0.03	-16.74	0.98	0.66
POLE3NT	FAM162A	FAM162A	3|0|11	14	4.67	3	2|5|4|8	0.01	0.03	0.01	0.03	0.01	-21.68	0.98	0.7
POLE3NT	PTCD3	PTCD3	5|0|26	31	10.33	3	1|18|0|23	0	0	0	0	0	-46.02	0.98	0.77
POLE3NT	FAF2	FAF2	5|0|23	28	9.33	3	2|10|4|22	0	0	0	0	0	-41.79	0.98	0.76
POLE3NT	IPO9	IPO9	4|0|18	22	7.33	3	0|10|0|20	0	0.01	0	0.01	0	-32.75	0.98	0.75
POLE3NT	SNX27	SNX27	0|0|14	14	4.67	3	1|8|1|9	0.05	0.15	0.05	0.15	0.05	-21.22	0.98	0.64
POLE3NT	MTOR	MTOR	0|0|14	14	4.67	3	0|8|0|11	0.05	0.14	0.05	0.14	0.05	-20.99	0.98	0.64
POLE3NT	SPTLC1	SPTLC1	1|0|7	8	2.67	3	0|4|2|5	0.03	0.1	0.03	0.1	0.03	-12.89	0.97	0.66
POLE3NT	VARS	VARS	65|12|124	201	67	3	30|102|44|99	0	0	0	0	0	-259.29	0.97	0.87
POLE3NT	EBP	EBP	6|3|7	16	5.33	3	6|7|4|5	0	0	0	0	0	-17.44	0.97	0.81
POLE3NT	SDHB	SDHB	1|0|7	8	2.67	3	0|6|1|4	0.03	0.1	0.03	0.1	0.03	-12.74	0.97	0.66
POLE3NT	RARS	RARS	42|16|81	139	46.33	3	29|70|34|59	0	0	0	0	0	-160.36	0.97	0.86
POLE3NT	RPL13	RPL13	18|14|33	65	21.67	3	14|19|15|41	0	0	0	0	0	-60.7	0.97	0.85
POLE3NT	H3BN98	H3BN98	2|0|6	8	2.67	3	0|6|2|3	0.01	0.04	0.01	0.04	0.01	-12.8	0.97	0.7
POLE3NT	MAPK1	MAPK1	13|4|31	48	16	3	4|25|8|29	0	0	0	0	0	-59.28	0.97	0.83
POLE3NT	YWHAE	YWHAE	6|3|23	32	10.67	3	4|9|7|24	0	0	0	0	0	-38.86	0.97	0.8
POLE3NT	MDH1	MDH1	21|11|19	51	17	3	12|24|19|15	0	0	0	0	0	-48.73	0.97	0.85
POLE3NT	RAB6A	RAB6A	9|4|16	29	9.67	3	6|11|8|15	0	0	0	0	0	-33.14	0.97	0.82
POLE3NT	CBS	CBS	6|0|13	19	6.33	3	1|10|3|12	0	0	0	0	0	-28.83	0.97	0.77
POLE3NT	NDUFA13	NDUFA13	1|0|7	8	2.67	3	0|5|0|6	0.03	0.1	0.03	0.1	0.03	-12.62	0.97	0.66
POLE3NT	TOMM40	TOMM40	1|0|7	8	2.67	3	0|6|0|5	0.03	0.1	0.03	0.1	0.03	-12.62	0.97	0.66
POLE3NT	TAGLN2	TAGLN2	24|10|27	61	20.33	3	17|26|17|24	0	0	0	0	0	-64.66	0.97	0.85
POLE3NT	EPHX1	EPHX1	8|2|24	34	11.33	3	3|12|9|23	0	0	0	0	0	-44.95	0.96	0.81
POLE3NT	TCP1	TCP1	36|16|64	116	38.67	3	18|55|28|60	0	0	0	0	0	-128.25	0.96	0.86
POLE3NT	TTN	TTN	9|2|15	26	8.67	3	3|12|9|12	0	0	0	0	0	-33.72	0.96	0.81
POLE3NT	PA2G4	PA2G4	14|0|43	57	19	3	8|25|12|34	0	0	0	0	0	-87.62	0.96	0.83
POLE3NT	PCBP1	PCBP1	18|11|26	55	18.33	3	12|23|14|27	0	0	0	0	0	-54.25	0.96	0.85
POLE3NT	CAPZA2	CAPZA2	5|3|18	26	8.67	3	2|17|1|16	0	0	0	0	0	-30.49	0.96	0.79
POLE3NT	GLUD1	GLUD1	6|0|30	36	12	3	1|13|6|30	0	0	0	0	0	-54.94	0.96	0.79
POLE3NT	PGM1	PGM1	3|1|32	36	12	3	4|21|6|19	0	0	0	0	0	-51.37	0.96	0.77
POLE3NT	SNRPB	SNRPB	14|5|19	38	12.67	3	7|13|13|20	0	0	0	0	0	-43.96	0.96	0.84
POLE3NT	DDX39B	DDX39B	46|21|64	131	43.67	3	34|51|38|59	0	0	0	0	0	-139.01	0.96	0.87
POLE3NT	DYNC1H1	DYNC1H1	97|2|325	424	141.33	3	28|221|56|286	0	0	0	0	0	-649.13	0.96	0.87
POLE3NT	PREP	PREP	0|0|26	26	8.67	3	0|12|0|24	0.01	0.03	0.01	0.03	0.01	-39.23	0.96	0.7
POLE3NT	PSMD6	PSMD6	21|4|44	69	23	3	6|33|19|38	0	0	0	0	0	-91.35	0.96	0.85
POLE3NT	PLS3	PLS3	14|2|45	61	20.33	3	9|33|9|34	0	0	0	0	0	-85.94	0.96	0.83
POLE3NT	RAC1	RAC1	10|4|16	30	10	3	6|11|7|18	0	0	0	0	0	-34.9	0.95	0.83
POLE3NT	RPS6	RPS6	17|9|33	59	19.67	3	14|21|19|29	0	0	0	0	0	-65.54	0.95	0.85
POLE3NT	RHOA	RHOA	10|0|12	22	7.33	3	5|8|7|11	0	0	0	0	0	-34.95	0.95	0.81
POLE3NT	PSMC1	PSMC1	8|2|5	15	5	3	1|9|1|10	0	0	0	0	0	-17.81	0.95	0.79
POLE3NT	TMEM109	TMEM109	3|0|2	5	1.67	3	3|1|2|1	0.01	0.02	0.01	0.02	0.01	-8.76	0.95	0.71
POLE3NT	EIF3A	EIF3A	46|14|92	152	50.67	3	23|76|35|80	0	0	0	0	0	-188.33	0.95	0.86
POLE3NT	ME1	ME1	0|0|5	5	1.67	3	0|5|0|2	0.07	0.21	0.07	0.21	0.07	-8.54	0.95	0.62
POLE3NT	UBA1	UBA1	51|12|63	126	42	3	26|63|28|60	0	0	0	0	0	-154.91	0.95	0.86
POLE3NT	ABCE1	ABCE1	26|5|56	87	29	3	13|41|18|50	0	0	0	0	0	-116.24	0.95	0.85
POLE3NT	ALDH18A1	ALDH18A1	28|5|54	87	29	3	11|42|18|51	0	0	0	0	0	-116.17	0.95	0.85
POLE3NT	PAICS	PAICS	39|15|59	113	37.67	3	29|39|38|53	0	0	0	0	0	-129.26	0.95	0.86
POLE3NT	NDUFB4	NDUFB4	1|0|4	5	1.67	3	0|2|0|5	0.03	0.1	0.03	0.1	0.03	-8.54	0.95	0.66
POLE3NT	DIP2B	DIP2B	3|0|2	5	1.67	3	0|3|0|4	0.01	0.03	0.01	0.03	0.01	-8.61	0.95	0.7
POLE3NT	UBE3C	UBE3C	1|0|4	5	1.67	3	0|4|0|3	0.03	0.09	0.03	0.09	0.03	-8.61	0.95	0.66
POLE3NT	PTPN11	PTPN11	9|0|46	55	18.33	3	2|27|5|43	0	0	0	0	0	-84.86	0.95	0.82
POLE3NT	DERL1	DERL1	1|0|4	5	1.67	3	0|2|2|3	0.03	0.08	0.03	0.08	0.03	-8.76	0.95	0.67
POLE3NT	PGAM1	PGAM1	8|2|29	39	13	3	4|20|10|21	0	0	0	0	0	-53.65	0.95	0.81
POLE3NT	RAB14	RAB14	6|0|21	27	9	3	3|9|4|22	0	0	0	0	0	-41.82	0.95	0.78
POLE3NT	PFKL	PFKL	27|7|49	83	27.67	3	9|40|20|47	0	0	0	0	0	-103.91	0.95	0.85
POLE3NT	SLC12A2	SLC12A2	2|0|3	5	1.67	3	0|2|0|5	0.01	0.03	0.01	0.03	0.01	-8.54	0.95	0.69
POLE3NT	SNF8	SNF8	2|0|3	5	1.67	3	0|2|0|5	0.01	0.03	0.01	0.03	0.01	-8.54	0.95	0.69
POLE3NT	NUP93	NUP93	10|1|35	46	15.33	3	3|25|8|29	0	0	0	0	0	-67.59	0.94	0.82
POLE3NT	TKT	TKT	62|40|99	201	67	3	51|82|59|92	0	0	0	0	0	-200.89	0.94	0.87
POLE3NT	TBRG4	TBRG4	3|0|23	26	8.67	3	1|16|3|17	0	0	0	0	0	-40.7	0.94	0.76
POLE3NT	FAM49B	FAM49B	5|0|12	17	5.67	3	0|12|0|12	0	0	0	0	0	-26.24	0.94	0.76
POLE3NT	NCLN	NCLN	3|0|21	24	8	3	0|16|1|17	0	0	0	0	0	-37.27	0.94	0.75
POLE3NT	CRKL	CRKL	6|0|23	29	9.67	3	2|12|4|23	0	0	0	0	0	-45.08	0.94	0.78
POLE3NT	RPS18	RPS18	14|8|16	38	12.67	3	8|18|6|22	0	0	0	0	0	-38.38	0.94	0.84
POLE3NT	HBS1L	HBS1L	8|1|22	31	10.33	3	0|19|2|23	0	0	0	0	0	-44.42	0.94	0.81
POLE3NT	HSD17B4	HSD17B4	17|5|44	66	22	3	11|31|14|38	0	0	0	0	0	-86.35	0.94	0.84
POLE3NT	PTBP1	PTBP1	39|21|61	121	40.33	3	31|54|31|55	0	0	0	0	0	-127.78	0.94	0.86
POLE3NT	HSPA8	HSPA8	19|12|37	68	22.67	3	12|25|25|35	0	0	0	0	0	-72.83	0.93	0.85
POLE3NT	PTRH2	PTRH2	3|0|13	16	5.33	3	0|6|0|17	0	0.01	0	0.01	0	-25.12	0.93	0.74
POLE3NT	FAU	FAU	2|1|4	7	2.33	3	0|2|0|8	0	0.01	0	0.01	0	-8.97	0.93	0.73
POLE3NT	RPS9	RPS9	31|18|40	89	29.67	3	24|33|28|42	0	0	0	0	0	-90.69	0.93	0.86
POLE3NT	PPP1CB	PPP1CB	2|0|5	7	2.33	3	0|4|1|5	0.01	0.03	0.01	0.03	0.01	-11.68	0.93	0.71
POLE3NT	USMG5	USMG5	6|3|7	16	5.33	3	4|6|5|8	0	0	0	0	0	-18.41	0.93	0.81
POLE3NT	NUP210	NUP210	6|0|35	41	13.67	3	4|19|5|31	0	0	0	0	0	-65.06	0.93	0.8
POLE3NT	FARSA	FARSA	10|0|34	44	14.67	3	2|26|7|28	0	0	0	0	0	-69.53	0.93	0.82
POLE3NT	SPTBN1	SPTBN1	6|0|58	64	21.33	3	5|35|7|45	0	0	0	0	0	-101.68	0.93	0.82
POLE3NT	TSN	TSN	19|3|27	49	16.33	3	7|23|13|27	0	0	0	0	0	-66.73	0.93	0.84
POLE3NT	COX6C	COX6C	5|0|9	14	4.67	3	0|2|2|16	0	0	0	0	0	-21.67	0.93	0.76
POLE3NT	MAT2A	MAT2A	6|2|27	35	11.67	3	5|12|9|24	0	0	0	0	0	-48.2	0.93	0.8
POLE3NT	XRCC5	XRCC5	48|13|105	166	55.33	3	30|82|33|93	0	0	0	0	0	-216.58	0.93	0.87
POLE3NT	TMED9	TMED9	2|0|5	7	2.33	3	0|4|2|4	0.01	0.02	0.01	0.02	0.01	-11.85	0.93	0.71
POLE3NT	ASS1	ASS1	5|0|26	31	10.33	3	3|18|2|22	0	0	0	0	0	-49.5	0.92	0.79
POLE3NT	KIAA1279	KIAA1279	3|0|17	20	6.67	3	0|12|0|17	0	0	0	0	0	-31.69	0.92	0.75
POLE3NT	PPP2R2A	PPP2R2A	2|0|16	18	6	3	0|12|4|10	0	0.01	0	0.01	0	-28.79	0.92	0.73
POLE3NT	RPL24	RPL24	12|8|18	38	12.67	3	12|14|12|17	0	0	0	0	0	-39.97	0.92	0.84
POLE3NT	TIMM44	TIMM44	10|0|35	45	15	3	6|15|6|38	0	0	0	0	0	-71.61	0.92	0.82
POLE3NT	RPS7	RPS7	7|4|9	20	6.67	3	0|11|0|18	0	0	0	0	0	-21.26	0.92	0.82
POLE3NT	RPSA	RPSA	8|2|17	27	9	3	8|10|7|14	0	0	0	0	0	-37.16	0.92	0.81
POLE3NT	RDH11	RDH11	9|0|11	20	6.67	3	2|10|3|14	0	0	0	0	0	-32.09	0.92	0.81
POLE3NT	MCTS1	MCTS1	0|0|11	11	3.67	3	0|7|0|9	0.03	0.1	0.03	0.1	0.03	-17.62	0.92	0.65
POLE3NT	CDK1	CDK1	38|14|56	108	36	3	30|45|29|53	0	0	0	0	0	-129.4	0.92	0.86
POLE3NT	ATP5O	ATP5O	7|1|10	18	6	3	0|8|1|17	0	0	0	0	0	-25.18	0.92	0.8
POLE3NT	EZR	EZR	6|0|23	29	9.67	3	2|13|4|23	0	0	0	0	0	-46.22	0.92	0.79
POLE3NT	GDI2	GDI2	40|12|78	130	43.33	3	21|66|30|72	0	0	0	0	0	-167.39	0.92	0.86
POLE3NT	PEBP1	PEBP1	1|0|8	9	3	3	0|6|3|4	0.02	0.07	0.02	0.07	0.02	-14.92	0.92	0.67
POLE3NT	TUBB	TUBB	43|29|55	127	42.33	3	32|57|38|58	0	0	0	0	0	-125.7	0.92	0.87
POLE3NT	ATIC	ATIC	1|0|8	9	3	3	0|8|2|3	0.02	0.06	0.02	0.06	0.02	-14.63	0.92	0.68
POLE3NT	NUP85	NUP85	1|0|14	15	5	3	0|7|1|14	0.01	0.03	0.01	0.03	0.01	-24.16	0.91	0.7
POLE3NT	RPL27	RPL27	12|5|20	37	12.33	3	9|15|4|26	0	0	0	0	0	-44.44	0.91	0.84
POLE3NT	HIST1H1E	HIST1H1E	27|24|51	102	34	3	28|32|29|60	0	0	0	0	0	-100.03	0.91	0.86
POLE3NT	RPL30	RPL30	9|6|15	30	10	3	8|13|8|15	0	0	0	0	0	-33.12	0.91	0.83
POLE3NT	HNRNPAB	HNRNPAB	7|2|8	17	5.67	3	2|8|2|13	0	0	0	0	0	-21.88	0.91	0.81
POLE3NT	PHB2	PHB2	36|19|43	98	32.67	3	31|43|29|41	0	0	0	0	0	-105.6	0.91	0.86
POLE3NT	RPL14	RPL14	12|10|17	39	13	3	11|15|9|22	0	0	0	0	0	-37.93	0.91	0.85
POLE3NT	EMD	EMD	10|0|16	26	8.67	3	3|12|8|15	0	0	0	0	0	-42.32	0.91	0.82
POLE3NT	PYGL	PYGL	15|0|82	97	32.33	3	3|51|16|72	0	0	0	0	0	-157.5	0.91	0.85
POLE3NT	SEC23B	SEC23B	4|0|28	32	10.67	3	2|18|3|24	0	0	0	0	0	-51.73	0.91	0.78
POLE3NT	SEC24A	SEC24A	0|0|17	17	5.67	3	1|11|0|13	0.01	0.04	0.01	0.04	0.01	-27.44	0.91	0.69
POLE3NT	CCT4	CCT4	52|26|77	155	51.67	3	40|69|48|70	0	0	0	0	0	-173.35	0.91	0.87
POLE3NT	PRPS1	PRPS1	10|1|25	36	12	3	3|17|6|27	0	0	0	0	0	-54.44	0.91	0.82
POLE3NT	SCO1	SCO1	3|0|10	13	4.33	3	0|5|0|14	0	0.01	0	0.01	0	-20.84	0.91	0.74
POLE3NT	CTNNBL1	CTNNBL1	2|0|11	13	4.33	3	0|5|0|14	0.01	0.02	0.01	0.02	0.01	-20.84	0.91	0.71
POLE3NT	SLC25A1	SLC25A1	15|5|28	48	16	3	10|22|12|27	0	0	0	0	0	-62.36	0.9	0.84
POLE3NT	TWF1	TWF1	7|1|17	25	8.33	3	3|15|7|12	0	0	0	0	0	-37.53	0.9	0.81
POLE3NT	ADH5	ADH5	5|0|16	21	7	3	2|11|2|16	0	0	0	0	0	-34.21	0.9	0.78
POLE3NT	EDF1	EDF1	10|0|11	21	7	3	5|9|4|13	0	0	0	0	0	-34.7	0.9	0.82
POLE3NT	PYGB	PYGB	5|0|39	44	14.67	3	0|26|3|36	0	0	0	0	0	-71.46	0.9	0.81
POLE3NT	ACTR2	ACTR2	8|2|34	44	14.67	3	8|21|10|26	0	0	0	0	0	-64.47	0.9	0.82
POLE3NT	MAPK3	MAPK3	5|0|16	21	7	3	2|9|1|19	0	0	0	0	0	-34.04	0.9	0.78
POLE3NT	SCFD1	SCFD1	1|0|22	23	7.67	3	0|14|0|20	0	0.01	0	0.01	0	-37.18	0.9	0.74
POLE3NT	NUDT19	NUDT19	12|3|35	50	16.67	3	5|29|6|34	0	0	0	0	0	-70.56	0.9	0.84
POLE3NT	YWHAQ	YWHAQ	9|7|24	40	13.33	3	4|19|10|26	0	0	0	0	0	-45.13	0.9	0.84
POLE3NT	WDR36	WDR36	27|0|48	75	25	3	4|41|15|51	0	0	0	0	0	-123	0.9	0.85
POLE3NT	OSBP	OSBP	5|0|14	19	6.33	3	0|12|0|16	0	0	0	0	0	-30.56	0.9	0.77
POLE3NT	RFC5	RFC5	1|0|20	21	7	3	1|9|1|20	0	0.01	0	0.01	0	-33.97	0.9	0.73
POLE3NT	ATP5F1	ATP5F1	15|2|30	47	15.67	3	10|21|13|26	0	0	0	0	0	-70.12	0.9	0.84
POLE3NT	TROVE2	TROVE2	6|0|15	21	7	3	0|16|0|15	0	0	0	0	0	-33.97	0.9	0.79
POLE3NT	AAR2	AAR2	4|1|14	19	6.33	3	0|12|2|14	0	0	0	0	0	-27.37	0.9	0.78
POLE3NT	AGK	AGK	2|0|4	6	2	3	0|5|0|4	0.01	0.02	0.01	0.02	0.01	-10.4	0.89	0.71
POLE3NT	NUP133	NUP133	0|0|18	18	6	3	0|12|0|15	0.01	0.03	0.01	0.03	0.01	-29.61	0.89	0.71
POLE3NT	NDUFAF4	NDUFAF4	0|0|2	2	0.67	3	0|1|0|2	0.05	0.14	0.05	0.14	0.05	-4.8	0.89	0.64
POLE3NT	KNDC1	KNDC1	2|0|0	2	0.67	3	1|1|0|1	0.05	0.14	0.05	0.14	0.05	-4.8	0.89	0.64
POLE3NT	PAK4	PAK4	3|0|27	30	10	3	0|14|1|30	0	0	0	0	0	-49.19	0.89	0.78
POLE3NT	YTHDF3	YTHDF3	5|0|7	12	4	3	3|7|1|7	0	0	0	0	0	-20.39	0.89	0.78
POLE3NT	YKT6	YKT6	4|2|12	18	6	3	0|11|4|12	0	0	0	0	0	-23.97	0.89	0.79
POLE3NT	PRDX2	PRDX2	0|0|4	4	1.33	3	0|2|0|4	0.05	0.16	0.05	0.16	0.05	-7.49	0.89	0.63
POLE3NT	XPOT	XPOT	3|0|25	28	9.33	3	0|13|0|29	0	0	0	0	0	-45.87	0.89	0.78
POLE3NT	RPL10A	RPL10A	28|19|44	91	30.33	3	25|37|33|42	0	0	0	0	0	-98.64	0.89	0.86
POLE3NT	ASCC3	ASCC3	2|0|8	10	3.33	3	0|5|0|10	0.01	0.02	0.01	0.02	0.01	-16.69	0.89	0.71
POLE3NT	TMEM165	TMEM165	1|0|5	6	2	3	0|3|1|5	0.02	0.06	0.02	0.06	0.02	-10.56	0.89	0.68
POLE3NT	EIF2S3	EIF2S3	24|9|42	75	25	3	15|36|25|36	0	0	0	0	0	-94.99	0.89	0.86
POLE3NT	MYO5C	MYO5C	2|0|0	2	0.67	3	0|1|0|2	0.05	0.14	0.05	0.14	0.05	-4.8	0.89	0.64
POLE3NT	ARPC1B	ARPC1B	1|0|5	6	2	3	0|3|0|6	0.02	0.07	0.02	0.07	0.02	-10.32	0.89	0.67
POLE3NT	NANP	NANP	0|0|4	4	1.33	3	0|3|0|3	0.05	0.16	0.05	0.16	0.05	-7.56	0.89	0.63
POLE3NT	TMED10	TMED10	10|3|23	36	12	3	6|17|9|22	0	0	0	0	0	-49.73	0.89	0.83
POLE3NT	AHCY	AHCY	36|19|56	111	37	3	34|51|36|45	0	0	0	0	0	-127.56	0.89	0.86
POLE3NT	GET4	GET4	0|0|6	6	2	3	0|3|1|5	0.05	0.14	0.05	0.14	0.05	-10.56	0.89	0.64
POLE3NT	ZNF605	ZNF605	1|2|3	6	2	3	2|2|3|2	0	0	0	0	0	-8.6	0.89	0.75
POLE3NT	EMC4	EMC4	2|0|4	6	2	3	0|3|2|4	0.01	0.02	0.01	0.02	0.01	-10.79	0.89	0.72
POLE3NT	PGD	PGD	49|18|80	147	49	3	35|67|43|75	0	0	0	0	0	-184.6	0.89	0.87
POLE3NT	ATP13A1	ATP13A1	0|0|4	4	1.33	3	0|0|0|6	0.07	0.22	0.07	0.22	0.07	-7.16	0.89	0.61
POLE3NT	PRDX6	PRDX6	29|13|43	85	28.33	3	23|40|23|42	0	0	0	0	0	-101.98	0.89	0.86
POLE3NT	CYFIP2	CYFIP2	1|0|7	8	2.67	3	0|3|0|9	0.02	0.06	0.02	0.06	0.02	-13.21	0.89	0.68
POLE3NT	NBAS	NBAS	1|0|1	2	0.67	3	0|0|3|0	0	0	0	0	0	-5.05	0.89	0.87
POLE3NT	DARS	DARS	32|4|53	89	29.67	3	22|40|29|42	0	0	0	0	0	-132.11	0.89	0.86
POLE3NT	S100A10	S100A10	0|0|4	4	1.33	3	0|2|0|4	0.05	0.16	0.05	0.16	0.05	-7.49	0.89	0.63
POLE3NT	TM9SF3	TM9SF3	3|1|6	10	3.33	3	3|3|4|5	0	0	0	0	0	-14.61	0.89	0.77
POLE3NT	CCBL2	CCBL2	1|0|9	10	3.33	3	0|5|1|9	0.01	0.04	0.01	0.04	0.01	-16.82	0.89	0.69
POLE3NT	PSMD8	PSMD8	6|2|18	26	8.67	3	5|13|6|15	0	0	0	0	0	-36.83	0.89	0.81
POLE3NT	CPSF1	CPSF1	1|0|17	18	6	3	0|8|0|19	0.01	0.02	0.01	0.02	0.01	-29.49	0.89	0.72
POLE3NT	PPFIA2	PPFIA2	0|0|2	2	0.67	3	0|1|0|2	0.05	0.14	0.05	0.14	0.05	-4.8	0.89	0.64
POLE3NT	DAP3	DAP3	1|0|15	16	5.33	3	0|10|1|13	0.01	0.02	0.01	0.02	0.01	-26.3	0.89	0.72
POLE3NT	PFKM	PFKM	13|1|40	54	18	3	5|27|12|37	0	0	0	0	0	-85.24	0.89	0.84
POLE3NT	NUPL1	NUPL1	0|0|4	4	1.33	3	0|0|0|6	0.07	0.22	0.07	0.22	0.07	-7.16	0.89	0.61
POLE3NT	MYLK	MYLK	2|0|2	4	1.33	3	0|2|2|2	0.01	0.01	0.01	0.01	0.01	-7.7	0.89	0.71
POLE3NT	MAPKAPK2	MAPKAPK2	1|0|3	4	1.33	3	1|1|0|4	0.02	0.06	0.02	0.06	0.02	-7.56	0.89	0.68
POLE3NT	PML	PML	0|1|1	2	0.67	3	0|3|0|0	0	0	0	0	0	-5.05	0.89	0.87
POLE3NT	ATP2A2	ATP2A2	30|5|70	105	35	3	18|50|17|75	0	0	0	0	0	-157.17	0.88	0.86
POLE3NT	XPO1	XPO1	48|2|76	126	42	3	23|72|31|64	0	0	0	0	0	-201.93	0.88	0.86
POLE3NT	RAB21	RAB21	4|0|17	21	7	3	2|13|2|15	0	0	0	0	0	-35.23	0.88	0.78
POLE3NT	TUFM	TUFM	19|2|36	57	19	3	14|25|11|36	0	0	0	0	0	-87.27	0.88	0.85
POLE3NT	RPS5	RPS5	26|16|37	79	26.33	3	23|38|21|38	0	0	0	0	0	-87.57	0.88	0.86
POLE3NT	RPS3	RPS3	35|32|60	127	42.33	3	34|50|37|71	0	0	0	0	0	-126.65	0.88	0.87
POLE3NT	PSMD11	PSMD11	18|3|46	67	22.33	3	11|33|15|42	0	0	0	0	0	-100.02	0.88	0.85
POLE3NT	RPL7	RPL7	36|16|57	109	36.33	3	31|50|29|55	0	0	0	0	0	-132.8	0.88	0.86
POLE3NT	CHMP4B	CHMP4B	10|2|13	25	8.33	3	4|13|9|12	0	0	0	0	0	-35.94	0.88	0.83
POLE3NT	ME2	ME2	3|1|21	25	8.33	3	2|15|3|18	0	0	0	0	0	-38.23	0.88	0.78
POLE3NT	CYB5R3	CYB5R3	17|6|39	62	20.67	3	7|30|16|41	0	0	0	0	0	-83.43	0.88	0.85
POLE3NT	AFG3L2	AFG3L2	1|0|22	23	7.67	3	2|11|0|22	0	0	0	0	0	-38.35	0.88	0.75
POLE3NT	DNM2	DNM2	18|2|56	76	25.33	3	9|42|17|47	0	0	0	0	0	-118.83	0.88	0.85
POLE3NT	AP3D1	AP3D1	21|0|49	70	23.33	3	3|47|14|43	0	0	0	0	0	-118.52	0.87	0.85
POLE3NT	ACTR1A	ACTR1A	4|0|15	19	6.33	3	0|14|0|15	0	0	0	0	0	-31.71	0.87	0.77
POLE3NT	XPNPEP1	XPNPEP1	0|0|13	13	4.33	3	0|7|0|13	0.02	0.05	0.02	0.05	0.02	-21.83	0.87	0.69
POLE3NT	CKMT1A	CKMT1A	4|0|11	15	5	3	1|7|3|12	0	0	0	0	0	-25.59	0.87	0.77
POLE3NT	TTC37	TTC37	1|0|29	30	10	3	0|17|1|28	0	0	0	0	0	-50.38	0.87	0.77
POLE3NT	EEF1A1	EEF1A1	77|47|111	235	78.33	3	53|130|66|110	0	0	0	0	0	-260.4	0.87	0.87
POLE3NT	RPL17	RPL17	20|8|34	62	20.67	3	13|25|19|38	0	0	0	0	0	-79.7	0.87	0.85
POLE3NT	BLMH	BLMH	7|1|22	30	10	3	4|17|5|20	0	0	0	0	0	-47.03	0.87	0.81
POLE3NT	ACTR3	ACTR3	0|0|19	19	6.33	3	0|14|0|15	0.01	0.02	0.01	0.02	0.01	-31.71	0.87	0.72
POLE3NT	BCAP31	BCAP31	15|5|32	52	17.33	3	13|20|18|29	0	0	0	0	0	-72.05	0.87	0.85
POLE3NT	ARL1	ARL1	4|0|9	13	4.33	3	0|11|2|7	0	0	0	0	0	-22.07	0.87	0.77
POLE3NT	PFKP	PFKP	57|20|105	182	60.67	3	40|83|49|107	0	0	0	0	0	-240.87	0.87	0.87
POLE3NT	ECM29	ECM29	8|0|56	64	21.33	3	1|46|4|47	0	0	0	0	0	-108.22	0.87	0.83
POLE3NT	ASNS	ASNS	50|24|67	141	47	3	39|68|45|63	0	0	0	0	0	-165.67	0.87	0.87
POLE3NT	CLASP2	CLASP2	1|0|12	13	4.33	3	0|10|1|9	0.01	0.02	0.01	0.02	0.01	-22.01	0.87	0.71
POLE3NT	EIF2B1	EIF2B1	16|2|25	43	14.33	3	2|24|12|29	0	0	0	0	0	-66.35	0.86	0.84
POLE3NT	CHD1L	CHD1L	0|0|9	9	3	3	0|3|1|10	0.03	0.08	0.03	0.08	0.03	-15.56	0.86	0.67
POLE3NT	MPDU1	MPDU1	4|2|5	11	3.67	3	4|4|4|5	0	0	0	0	0	-14.47	0.86	0.8
POLE3NT	RPL29	RPL29	4|3|4	11	3.67	3	4|4|4|5	0	0	0	0	0	-12.7	0.86	0.87
POLE3NT	UPF2	UPF2	1|0|8	9	3	3	0|3|0|11	0.01	0.04	0.01	0.04	0.01	-15.43	0.86	0.69
POLE3NT	COLGALT1	COLGALT1	4|0|25	29	9.67	3	0|22|4|19	0	0	0	0	0	-49.44	0.86	0.79
POLE3NT	TXNRD1	TXNRD1	10|0|37	47	15.67	3	4|27|11|31	0	0	0	0	0	-80.77	0.86	0.83
POLE3NT	VRK1	VRK1	13|2|30	45	15	3	8|21|13|28	0	0	0	0	0	-69.94	0.86	0.84
POLE3NT	PIN4	PIN4	2|0|7	9	3	3	0|5|1|8	0	0.01	0	0.01	0	-15.74	0.86	0.73
POLE3NT	LANCL1	LANCL1	6|0|16	22	7.33	3	6|9|7|12	0	0	0	0	0	-38.27	0.86	0.79
POLE3NT	GBAS	GBAS	0|0|11	11	3.67	3	0|7|0|10	0.02	0.06	0.02	0.06	0.02	-18.73	0.86	0.68
POLE3NT	PDIA4	PDIA4	15|0|62	77	25.67	3	11|39|4|66	0	0	0	0	0	-132.84	0.86	0.85
POLE3NT	VAPA	VAPA	14|5|29	48	16	3	7|25|13|30	0	0	0	0	0	-66.32	0.85	0.85
POLE3NT	RPS6KB1	RPS6KB1	2|0|12	14	4.67	3	3|7|2|10	0	0.01	0	0.01	0	-24.68	0.85	0.74
POLE3NT	PSMB5	PSMB5	16|5|23	44	14.67	3	15|20|13|21	0	0	0	0	0	-60.79	0.85	0.85
POLE3NT	EIF3E	EIF3E	23|4|44	71	23.67	3	15|41|21|34	0	0	0	0	0	-107.87	0.85	0.85
POLE3NT	RPN2	RPN2	14|1|35	50	16.67	3	8|33|8|29	0	0	0	0	0	-81.99	0.85	0.84
POLE3NT	SUPT16H	SUPT16H	43|11|105	159	53	3	33|73|34|110	0	0	0	0	0	-235.37	0.85	0.87
POLE3NT	UBE2M	UBE2M	5|0|9	14	4.67	3	3|8|5|6	0	0	0	0	0	-25	0.85	0.79
POLE3NT	SRPRB	SRPRB	8|0|17	25	8.33	3	4|17|5|13	0	0	0	0	0	-43.28	0.85	0.81
POLE3NT	HIST1H2BC	HIST1H2BC	35|27|29	91	30.33	3	30|45|24|44	0	0	0	0	0	-89.38	0.85	0.87
POLE3NT	NARS	NARS	24|6|54	84	28	3	20|35|21|56	0	0	0	0	0	-124.02	0.85	0.86
POLE3NT	RPS27	RPS27	11|7|15	33	11	3	8|13|14|17	0	0	0	0	0	-39.03	0.85	0.84
POLE3NT	CAPN1	CAPN1	2|0|14	16	5.33	3	0|11|2|12	0	0	0	0	0	-27.53	0.85	0.75
POLE3NT	RFC2	RFC2	0|1|6	7	2.33	3	0|5|0|6	0.01	0.04	0.01	0.04	0.01	-12.62	0.85	0.69
POLE3NT	LCLAT1	LCLAT1	2|0|5	7	2.33	3	1|4|1|5	0	0.01	0	0.01	0	-12.93	0.85	0.73
POLE3NT	SEC23A	SEC23A	8|0|25	33	11	3	1|23|5|23	0	0	0	0	0	-57.22	0.85	0.82
POLE3NT	RPL13A	RPL13A	9|5|27	41	13.67	3	11|18|11|24	0	0	0	0	0	-55.22	0.85	0.84
POLE3NT	CIRH1A	CIRH1A	5|0|21	26	8.67	3	0|17|2|22	0	0	0	0	0	-44.94	0.85	0.8
POLE3NT	TARS	TARS	58|22|89	169	56.33	3	47|82|51|89	0	0	0	0	0	-225.6	0.84	0.87
POLE3NT	PRMT1	PRMT1	10|3|41	54	18	3	6|27|12|41	0	0	0	0	0	-83.57	0.84	0.84
POLE3NT	PSMB1	PSMB1	11|5|22	38	12.67	3	9|20|12|19	0	0	0	0	0	-51.2	0.84	0.84
POLE3NT	EIF3B	EIF3B	42|7|73	122	40.67	3	24|63|40|67	0	0	0	0	0	-187.95	0.84	0.87
POLE3NT	WDR18	WDR18	13|3|15	31	10.33	3	8|12|9|20	0	0	0	0	0	-44.68	0.84	0.84
POLE3NT	RPS26	RPS26	6|3|8	17	5.67	3	4|7|5|11	0	0	0	0	0	-22.29	0.84	0.82
POLE3NT	RPS14	RPS14	15|5|17	37	12.33	3	6|17|7|29	0	0	0	0	0	-49.52	0.84	0.85
POLE3NT	OXSR1	OXSR1	0|0|12	12	4	3	0|11|0|8	0.01	0.04	0.01	0.04	0.01	-20.99	0.84	0.69
POLE3NT	HK1	HK1	22|2|57	81	27	3	8|45|17|58	0	0	0	0	0	-132.98	0.84	0.85
POLE3NT	GTF3C4	GTF3C4	2|0|26	28	9.33	3	1|22|3|19	0	0	0	0	0	-49.45	0.83	0.79
POLE3NT	ARF4	ARF4	10|5|20	35	11.67	3	7|19|13|17	0	0	0	0	0	-47.05	0.83	0.84
POLE3NT	LARS	LARS	51|11|111	173	57.67	3	26|91|40|122	0	0	0	0	0	-266.6	0.83	0.87
POLE3NT	NSUN4	NSUN4	1|1|3	5	1.67	3	3|0|3|2	0	0.01	0	0.01	0	-7.59	0.83	0.74
POLE3NT	USP47	USP47	1|1|3	5	1.67	3	2|1|2|3	0	0.01	0	0.01	0	-7.59	0.83	0.74
POLE3NT	RPS2	RPS2	32|14|44	90	30	3	26|42|29|47	0	0	0	0	0	-116.12	0.83	0.86
POLE3NT	PPP2CA	PPP2CA	5|1|22	28	9.33	3	3|20|3|19	0	0	0	0	0	-45.75	0.83	0.81
POLE3NT	RPL8	RPL8	18|6|26	50	16.67	3	11|21|18|30	0	0	0	0	0	-69.26	0.83	0.85
POLE3NT	SAMM50	SAMM50	2|0|18	20	6.67	3	0|11|1|20	0	0	0	0	0	-34.93	0.83	0.77
POLE3NT	EIF3M	EIF3M	10|0|31	41	13.67	3	2|27|7|30	0	0	0	0	0	-72.82	0.83	0.83
POLE3NT	EPRS	EPRS	50|7|151	208	69.33	3	32|108|45|150	0	0	0	0	0	-341.75	0.83	0.87
POLE3NT	EXOC4	EXOC4	0|0|15	15	5	3	0|11|1|12	0.01	0.02	0.01	0.02	0.01	-26.32	0.83	0.72
POLE3NT	ADSS	ADSS	9|0|11	20	6.67	3	4|15|4|9	0	0	0	0	0	-35.52	0.83	0.82
POLE3NT	ACOT7	ACOT7	6|1|24	31	10.33	3	6|15|7|22	0	0	0	0	0	-51.52	0.83	0.82
POLE3NT	CORO1C	CORO1C	8|1|21	30	10	3	6|13|7|22	0	0	0	0	0	-49.29	0.83	0.82
POLE3NT	ERLIN1	ERLIN1	0|0|5	5	1.67	3	0|3|0|5	0.04	0.12	0.04	0.12	0.04	-9.25	0.83	0.65
POLE3NT	EIF4A1	EIF4A1	48|23|77	148	49.33	3	44|72|45|78	0	0	0	0	0	-192.24	0.83	0.87
POLE3NT	RAD50	RAD50	1|0|32	33	11	3	2|17|3|31	0	0	0	0	0	-58.21	0.83	0.79
POLE3NT	LSM4	LSM4	3|0|2	5	1.67	3	0|3|0|5	0	0.01	0	0.01	0	-9.25	0.83	0.73
POLE3NT	XPO7	XPO7	7|0|38	45	15	3	2|30|6|35	0	0	0	0	0	-80.51	0.82	0.83
POLE3NT	GANAB	GANAB	41|5|90	136	45.33	3	32|68|37|83	0	0	0	0	0	-223.21	0.82	0.87
POLE3NT	RAB2A	RAB2A	6|2|19	27	9	3	7|12|7|18	0	0	0	0	0	-42.11	0.82	0.82
POLE3NT	AIFM1	AIFM1	13|2|26	41	13.67	3	7|24|11|25	0	0	0	0	0	-66.64	0.82	0.84
POLE3NT	UBFD1	UBFD1	4|0|4	8	2.67	3	0|4|3|6	0	0	0	0	0	-14.92	0.82	0.77
POLE3NT	TRIP13	TRIP13	6|0|29	35	11.67	3	4|18|10|25	0	0	0	0	0	-63.11	0.82	0.82
POLE3NT	IARS	IARS	48|8|106	162	54	3	30|91|42|102	0	0	0	0	0	-261.55	0.82	0.87
POLE3NT	NDUFS3	NDUFS3	0|0|8	8	2.67	3	0|4|1|8	0.02	0.07	0.02	0.07	0.02	-14.58	0.82	0.67
POLE3NT	HACD3	HACD3	19|3|35	57	19	3	11|30|19|33	0	0	0	0	0	-91.64	0.82	0.85
POLE3NT	H2AFY	H2AFY	37|16|49	102	34	3	29|50|34|53	0	0	0	0	0	-133.94	0.82	0.87
POLE3NT	CPNE3	CPNE3	16|7|27	50	16.67	3	7|29|16|29	0	0	0	0	0	-67.54	0.82	0.85
POLE3NT	PELP1	PELP1	3|0|21	24	8	3	0|20|2|17	0	0	0	0	0	-42.82	0.82	0.79
POLE3NT	PAFAH1B1	PAFAH1B1	8|0|24	32	10.67	3	4|13|12|23	0	0	0	0	0	-57.63	0.82	0.82
POLE3NT	BCCIP	BCCIP	10|2|17	29	9.67	3	3|17|9|18	0	0	0	0	0	-45.11	0.82	0.83
POLE3NT	RPS17	RPS17	10|3|6	19	6.33	3	0|13|0|18	0	0	0	0	0	-25.37	0.82	0.82
POLE3NT	SSR4	SSR4	5|0|11	16	5.33	3	2|8|5|11	0	0	0	0	0	-29.13	0.82	0.79
POLE3NT	DPM1	DPM1	5|1|13	19	6.33	3	3|10|4|14	0	0	0	0	0	-31.04	0.82	0.8
POLE3NT	ACLY	ACLY	67|28|106	201	67	3	41|115|63|111	0	0	0	0	0	-273.66	0.81	0.87
POLE3NT	MRPL37	MRPL37	0|0|11	11	3.67	3	0|6|2|10	0.01	0.03	0.01	0.03	0.01	-20.04	0.81	0.7
POLE3NT	KHDRBS1	KHDRBS1	15|2|17	34	11.33	3	8|17|10|21	0	0	0	0	0	-54.98	0.81	0.85
POLE3NT	SLC25A3	SLC25A3	23|12|34	69	23	3	19|27|28|40	0	0	0	0	0	-90.12	0.81	0.86
POLE3NT	LTN1	LTN1	4|0|13	17	5.67	3	0|11|2|15	0	0	0	0	0	-30.7	0.81	0.78
POLE3NT	COPA	COPA	44|10|90	144	48	3	20|86|39|91	0	0	0	0	0	-223.38	0.81	0.87
POLE3NT	CARS2	CARS2	3|0|11	14	4.67	3	0|10|3|10	0	0	0	0	0	-25.55	0.81	0.77
POLE3NT	MAP2K1	MAP2K1	0|0|14	14	4.67	3	0|8|1|14	0.01	0.02	0.01	0.02	0.01	-25.31	0.81	0.72
POLE3NT	URB1	URB1	2|0|12	14	4.67	3	0|13|0|10	0	0	0	0	0	-25.28	0.81	0.75
POLE3NT	SEC24C	SEC24C	4|0|21	25	8.33	3	2|16|3|20	0	0	0	0	0	-45.12	0.81	0.8
POLE3NT	NAMPT	NAMPT	12|0|39	51	17	3	9|32|11|32	0	0	0	0	0	-93.14	0.81	0.84
POLE3NT	SRP14	SRP14	6|2|6	14	4.67	3	2|6|2|13	0	0	0	0	0	-19.91	0.81	0.81
POLE3NT	PSMG1	PSMG1	2|1|11	14	4.67	3	1|7|3|12	0	0	0	0	0	-22.44	0.81	0.77
POLE3NT	RAB10	RAB10	8|1|8	17	5.67	3	4|10|5|9	0	0	0	0	0	-28.24	0.81	0.82
POLE3NT	SACM1L	SACM1L	5|0|12	17	5.67	3	0|8|0|20	0	0	0	0	0	-30.43	0.81	0.79
POLE3NT	RHEB	RHEB	5|3|6	14	4.67	3	4|7|4|8	0	0	0	0	0	-18.41	0.81	0.82
POLE3NT	CYCS	CYCS	8|2|13	23	7.67	3	3|11|8|16	0	0	0	0	0	-35.65	0.81	0.83
POLE3NT	SSRP1	SSRP1	33|3|48	84	28	3	28|42|24|45	0	0	0	0	0	-142.17	0.81	0.86
POLE3NT	RCC1	RCC1	16|5|28	49	16.33	3	9|23|15|34	0	0	0	0	0	-72.64	0.81	0.85
POLE3NT	DPYSL5	DPYSL5	2|2|2	6	2	3	2|3|2|3	0	0	0	0	0	-7.95	0.8	0.87
POLE3NT	PPP5C	PPP5C	7|2|21	30	10	3	5|15|8|22	0	0	0	0	0	-48.27	0.8	0.83
POLE3NT	CLIC4	CLIC4	3|0|9	12	4	3	0|9|0|11	0	0	0	0	0	-21.91	0.8	0.76
POLE3NT	OLA1	OLA1	3|0|15	18	6	3	0|15|2|13	0	0	0	0	0	-32.97	0.8	0.78
POLE3NT	CUL2	CUL2	7|0|30	37	12.33	3	3|20|3|36	0	0	0	0	0	-68.21	0.8	0.83
POLE3NT	RPL26	RPL26	14|4|29	47	15.67	3	13|17|12|36	0	0	0	0	0	-72.21	0.8	0.85
POLE3NT	HSP90B1	HSP90B1	3|2|1	6	2	3	0|5|4|1	0	0	0	0	0	-9.36	0.8	0.76
POLE3NT	TBCB	TBCB	5|0|7	12	4	3	4|4|4|8	0	0	0	0	0	-22.76	0.8	0.8
POLE3NT	EIF3L	EIF3L	31|11|56	98	32.67	3	24|49|37|53	0	0	0	0	0	-143.22	0.8	0.86
POLE3NT	EIF3D	EIF3D	15|5|44	64	21.33	3	8|40|16|43	0	0	0	0	0	-100.05	0.8	0.85
POLE3NT	MSH6	MSH6	28|2|62	92	30.67	3	12|57|28|56	0	0	0	0	0	-160.82	0.8	0.86
POLE3NT	RPF2	RPF2	8|0|19	27	9	3	2|19|5|19	0	0	0	0	0	-49.63	0.8	0.82
POLE3NT	CHCHD2	CHCHD2	1|0|2	3	1	3	0|2|0|3	0.01	0.04	0.01	0.04	0.01	-6.47	0.8	0.7
POLE3NT	FBLL1	FBLL1	2|2|2	6	2	3	2|2|2|4	0	0	0	0	0	-7.95	0.8	0.87
POLE3NT	RAB5A	RAB5A	1|0|8	9	3	3	2|5|4|4	0.01	0.02	0.01	0.02	0.01	-17.33	0.8	0.72
POLE3NT	RNPEP	RNPEP	1|0|40	41	13.67	3	0|25|2|41	0	0	0	0	0	-74.7	0.8	0.81
POLE3NT	UHRF1BP1	UHRF1BP1	2|0|4	6	2	3	1|2|2|5	0	0.01	0	0.01	0	-11.93	0.8	0.74
POLE3NT	GSK3A	GSK3A	2|0|13	15	5	3	0|9|2|14	0	0	0	0	0	-27.48	0.8	0.76
POLE3NT	WIPI2	WIPI2	1|0|2	3	1	3	0|2|0|3	0.01	0.04	0.01	0.04	0.01	-6.47	0.8	0.7
POLE3NT	SFXN3	SFXN3	0|1|2	3	1	3	0|4|0|1	0.02	0.05	0.02	0.05	0.02	-6.28	0.8	0.69
POLE3NT	PI4KA	PI4KA	0|0|3	3	1	3	0|3|0|2	0.04	0.12	0.04	0.12	0.04	-6.47	0.8	0.65
POLE3NT	FASTKD2	FASTKD2	1|0|5	6	2	3	1|2|0|7	0.01	0.03	0.01	0.03	0.01	-11.46	0.8	0.7
POLE3NT	ILVBL	ILVBL	1|0|8	9	3	3	0|7|0|8	0.01	0.02	0.01	0.02	0.01	-16.77	0.8	0.72
POLE3NT	NCBP1	NCBP1	4|0|21	25	8.33	3	1|18|2|21	0	0	0	0	0	-46.13	0.79	0.8
POLE3NT	AP2A2	AP2A2	6|0|26	32	10.67	3	0|25|3|26	0	0	0	0	0	-59.34	0.79	0.82
POLE3NT	SLC16A1	SLC16A1	6|2|15	23	7.67	3	5|12|7|15	0	0	0	0	0	-36.91	0.79	0.82
POLE3NT	DNAJB1	DNAJB1	20|5|28	53	17.67	3	17|23|20|30	0	0	0	0	0	-82.9	0.79	0.86
POLE3NT	RPL6	RPL6	39|18|47	104	34.67	3	35|54|37|49	0	0	0	0	0	-138.8	0.79	0.87
POLE3NT	NCKAP1	NCKAP1	2|1|28	31	10.33	3	2|18|1|31	0	0	0	0	0	-53.05	0.79	0.81
POLE3NT	FAM120A	FAM120A	3|0|13	16	5.33	3	0|10|0|17	0	0	0	0	0	-29.56	0.79	0.78
POLE3NT	GFPT1	GFPT1	11|0|43	54	18	3	7|32|12|40	0	0	0	0	0	-100.84	0.79	0.84
POLE3NT	ATP5J2	ATP5J2	4|2|10	16	5.33	3	5|8|6|8	0	0	0	0	0	-24.58	0.79	0.81
POLE3NT	MRPS27	MRPS27	3|0|13	16	5.33	3	0|12|0|15	0	0	0	0	0	-29.61	0.79	0.78
POLE3NT	PPIA	PPIA	6|0|17	23	7.67	3	6|10|9|14	0	0	0	0	0	-43.87	0.79	0.81
POLE3NT	RPS16	RPS16	20|12|28	60	20	3	23|28|20|30	0	0	0	0	0	-77.37	0.79	0.86
POLE3NT	ATAD1	ATAD1	4|0|16	20	6.67	3	2|13|4|15	0	0	0	0	0	-37.62	0.78	0.8
POLE3NT	PRKAA1	PRKAA1	1|0|13	14	4.67	3	0|9|3|12	0	0	0	0	0	-26.47	0.78	0.75
POLE3NT	CALM2	CALM2	4|0|3	7	2.33	3	2|3|3|4	0	0	0	0	0	-14	0.78	0.77
POLE3NT	RAB5C	RAB5C	11|1|16	28	9.33	3	7|16|10|15	0	0	0	0	0	-49.84	0.78	0.84
POLE3NT	RDX	RDX	0|0|20	20	6.67	3	2|10|2|20	0	0	0	0	0	-37.35	0.78	0.76
POLE3NT	DDX51	DDX51	2|0|5	7	2.33	3	2|3|2|5	0	0	0	0	0	-14	0.78	0.75
POLE3NT	BZW1	BZW1	6|0|14	20	6.67	3	0|14|5|15	0	0	0	0	0	-37.51	0.78	0.81
POLE3NT	RBBP4	RBBP4	3|2|5	10	3.33	3	2|6|3|6	0	0	0	0	0	-14.47	0.78	0.8
POLE3NT	RRP1	RRP1	2|0|18	20	6.67	3	2|15|4|13	0	0	0	0	0	-37.62	0.78	0.78
POLE3NT	PITPNB	PITPNB	9|2|23	34	11.33	3	4|11|7|36	0	0	0	0	0	-56.32	0.78	0.84
POLE3NT	H2AFY2	H2AFY2	6|0|19	25	8.33	3	4|11|5|23	0	0	0	0	0	-47.46	0.78	0.82
POLE3NT	COPG2	COPG2	6|2|38	46	15.33	3	4|33|5|37	0	0	0	0	0	-79.15	0.78	0.84
POLE3NT	VCP	VCP	17|1|28	46	15.33	3	1|33|11|34	0	0	0	0	0	-82.92	0.78	0.85
POLE3NT	MPC2	MPC2	1|0|9	10	3.33	3	0|6|1|10	0	0.01	0	0.01	0	-18.82	0.78	0.73
POLE3NT	PRPSAP1	PRPSAP1	0|0|14	14	4.67	3	0|8|2|14	0	0.01	0	0.01	0	-26.33	0.78	0.74
POLE3NT	TMTC3	TMTC3	1|0|9	10	3.33	3	0|8|0|9	0	0.01	0	0.01	0	-18.76	0.78	0.73
POLE3NT	AGPS	AGPS	8|1|23	32	10.67	3	0|25|1|29	0	0	0	0	0	-56.36	0.78	0.83
POLE3NT	MSN	MSN	19|6|60	85	28.33	3	11|49|20|65	0	0	0	0	0	-137.69	0.78	0.86
POLE3NT	NDC1	NDC1	0|0|11	11	3.67	3	0|11|0|8	0.01	0.02	0.01	0.02	0.01	-20.99	0.77	0.72
POLE3NT	RPL35	RPL35	5|3|15	23	7.67	3	6|8|6|20	0	0	0	0	0	-34.93	0.77	0.83
POLE3NT	EMG1	EMG1	8|1|22	31	10.33	3	7|20|7|20	0	0	0	0	0	-55.94	0.77	0.83
POLE3NT	ATP5L	ATP5L	5|4|9	18	6	3	7|7|6|11	0	0	0	0	0	-24.29	0.77	0.83
POLE3NT	TYMS	TYMS	2|0|13	15	5	3	0|10|2|14	0	0	0	0	0	-28.62	0.77	0.77
POLE3NT	GNAS	GNAS	9|0|17	26	8.67	3	4|16|6|19	0	0	0	0	0	-49.83	0.77	0.83
POLE3NT	DNAAF5	DNAAF5	0|0|22	22	7.33	3	1|14|1|22	0	0	0	0	0	-41.65	0.77	0.77
POLE3NT	CPNE1	CPNE1	2|1|8	11	3.67	3	2|8|1|8	0	0	0	0	0	-18.38	0.77	0.77
POLE3NT	MYH10	MYH10	27|2|68	97	32.33	3	12|60|25|71	0	0	0	0	0	-177.26	0.77	0.86
POLE3NT	RPL23A	RPL23A	13|6|19	38	12.67	3	12|18|12|24	0	0	0	0	0	-55	0.77	0.85
POLE3NT	DDX56	DDX56	8|0|21	29	9.67	3	2|15|4|29	0	0	0	0	0	-54.96	0.77	0.83
POLE3NT	HSD17B12	HSD17B12	10|0|20	30	10	3	5|22|7|18	0	0	0	0	0	-57.56	0.77	0.83
POLE3NT	XRCC6	XRCC6	61|22|100	183	61	3	48|96|57|116	0	0	0	0	0	-275.6	0.77	0.87
POLE3NT	DPH1	DPH1	0|0|4	4	1.33	3	0|4|0|3	0.03	0.09	0.03	0.09	0.03	-8.61	0.76	0.66
POLE3NT	TMCO1	TMCO1	2|0|6	8	2.67	3	1|5|1|7	0	0	0	0	0	-15.93	0.76	0.75
POLE3NT	CDIPT	CDIPT	3|2|3	8	2.67	3	2|6|2|4	0	0	0	0	0	-11.67	0.76	0.87
POLE3NT	EEF1E1	EEF1E1	6|3|8	17	5.67	3	4|13|4|9	0	0	0	0	0	-25.02	0.76	0.83
POLE3NT	ADPGK	ADPGK	2|0|6	8	2.67	3	0|5|0|9	0	0.01	0	0.01	0	-15.59	0.76	0.75
POLE3NT	RPL15	RPL15	32|21|29	82	27.33	3	30|41|37|35	0	0	0	0	0	-100.7	0.76	0.87
POLE3NT	DSCR3	DSCR3	0|0|4	4	1.33	3	0|3|0|4	0.03	0.09	0.03	0.09	0.03	-8.61	0.76	0.66
POLE3NT	NSF	NSF	3|0|25	28	9.33	3	3|15|4|27	0	0	0	0	0	-53.91	0.76	0.81
POLE3NT	VKORC1L1	VKORC1L1	0|0|4	4	1.33	3	0|4|1|2	0.03	0.08	0.03	0.08	0.03	-8.7	0.76	0.67
POLE3NT	APOO	APOO	2|0|2	4	1.33	3	0|4|0|3	0	0.01	0	0.01	0	-8.61	0.76	0.73
POLE3NT	CA2	CA2	0|0|4	4	1.33	3	0|4|0|3	0.03	0.09	0.03	0.09	0.03	-8.61	0.76	0.66
POLE3NT	ZNF185	ZNF185	1|0|3	4	1.33	3	0|3|0|4	0.01	0.03	0.01	0.03	0.01	-8.61	0.76	0.7
POLE3NT	NUP188	NUP188	1|0|11	12	4	3	0|12|1|8	0	0.01	0	0.01	0	-23.1	0.76	0.75
POLE3NT	DOLPP1	DOLPP1	2|0|2	4	1.33	3	0|4|0|3	0	0.01	0	0.01	0	-8.61	0.76	0.73
POLE3NT	AKR1A1	AKR1A1	1|0|3	4	1.33	3	1|2|2|2	0.01	0.02	0.01	0.02	0.01	-8.76	0.76	0.71
POLE3NT	FKBP8	FKBP8	3|0|13	16	5.33	3	3|9|3|13	0	0	0	0	0	-31.08	0.76	0.79
POLE3NT	SLC25A13	SLC25A13	20|3|38	61	20.33	3	8|38|16|45	0	0	0	0	0	-106.44	0.76	0.86
POLE3NT	FANCD2	FANCD2	1|0|15	16	5.33	3	0|11|2|15	0	0	0	0	0	-30.7	0.76	0.76
POLE3NT	CTNNA1	CTNNA1	2|0|18	20	6.67	3	0|16|0|19	0	0	0	0	0	-38.33	0.76	0.79
POLE3NT	PPIP5K2	PPIP5K2	1|0|3	4	1.33	3	0|5|0|2	0.01	0.03	0.01	0.03	0.01	-8.54	0.76	0.7
POLE3NT	CISD2	CISD2	6|0|12	18	6	3	4|8|5|15	0	0	0	0	0	-35.57	0.75	0.81
POLE3NT	PSMA7	PSMA7	14|2|24	40	13.33	3	12|21|14|24	0	0	0	0	0	-71.47	0.75	0.85
POLE3NT	RPL4	RPL4	35|13|57	105	35	3	29|50|36|71	0	0	0	0	0	-161.84	0.75	0.87
POLE3NT	RPL38	RPL38	7|1|6	14	4.67	3	2|10|2|11	0	0	0	0	0	-24.5	0.75	0.82
POLE3NT	YBX1	YBX1	8|1|10	19	6.33	3	7|10|4|13	0	0	0	0	0	-34.56	0.75	0.83
POLE3NT	SPCS2	SPCS2	1|0|8	9	3	3	0|8|1|7	0	0.01	0	0.01	0	-17.76	0.75	0.74
POLE3NT	DDX6	DDX6	15|7|44	66	22	3	16|34|19|48	0	0	0	0	0	-105.16	0.75	0.86
POLE3NT	NUP205	NUP205	3|0|42	45	15	3	4|30|4|42	0	0	0	0	0	-88.23	0.75	0.83
POLE3NT	RPL7A	RPL7A	33|11|53	97	32.33	3	30|48|36|59	0	0	0	0	0	-153.82	0.75	0.87
POLE3NT	RPS24	RPS24	7|5|14	26	8.67	3	6|16|8|16	0	0	0	0	0	-36.82	0.75	0.84
POLE3NT	RPS23	RPS23	8|4|10	22	7.33	3	6|11|7|15	0	0	0	0	0	-32.1	0.75	0.84
POLE3NT	CYFIP1	CYFIP1	4|0|27	31	10.33	3	3|20|5|27	0	0	0	0	0	-60.66	0.75	0.82
POLE3NT	KPNA2	KPNA2	23|9|33	65	21.67	3	17|45|24|30	0	0	0	0	0	-99.01	0.75	0.86
POLE3NT	NCAPG	NCAPG	6|0|24	30	10	3	3|22|2|26	0	0	0	0	0	-58.3	0.75	0.83
POLE3NT	GNL1	GNL1	1|0|12	13	4.33	3	0|7|0|16	0	0	0	0	0	-25.17	0.75	0.75
POLE3NT	STAT3	STAT3	9|1|27	37	12.33	3	1|29|7|29	0	0	0	0	0	-68.58	0.75	0.84
POLE3NT	CYC1	CYC1	4|1|13	18	6	3	4|9|7|12	0	0	0	0	0	-32.48	0.75	0.81
POLE3NT	DHX9	DHX9	98|52|142	292	97.33	3	101|145|115|164	0	0	0	0	0	-417.75	0.74	0.87
POLE3NT	GLO1	GLO1	8|0|8	16	5.33	3	3|11|7|8	0	0	0	0	0	-32.62	0.74	0.83
POLE3NT	VDAC3	VDAC3	9|4|30	43	14.33	3	13|15|17|32	0	0	0	0	0	-71.38	0.74	0.85
POLE3NT	TBC1D10B	TBC1D10B	0|0|5	5	1.67	3	0|1|1|7	0.02	0.07	0.02	0.07	0.02	-10.22	0.74	0.67
POLE3NT	GOSR1	GOSR1	2|0|3	5	1.67	3	0|4|2|3	0	0	0	0	0	-10.79	0.74	0.75
POLE3NT	MTMR6	MTMR6	2|0|3	5	1.67	3	0|5|0|4	0	0.01	0	0.01	0	-10.4	0.74	0.74
POLE3NT	MRPS30	MRPS30	0|0|5	5	1.67	3	0|5|0|4	0.02	0.06	0.02	0.06	0.02	-10.4	0.74	0.68
POLE3NT	MTHFD1L	MTHFD1L	3|0|18	21	7	3	0|15|3|20	0	0	0	0	0	-41.73	0.74	0.8
POLE3NT	RAB5B	RAB5B	0|0|5	5	1.67	3	0|5|0|4	0.02	0.06	0.02	0.06	0.02	-10.4	0.74	0.68
POLE3NT	PPIB	PPIB	16|4|23	43	14.33	3	14|16|17|30	0	0	0	0	0	-71.55	0.74	0.85
POLE3NT	BROX	BROX	1|0|9	10	3.33	3	2|5|2|9	0	0.01	0	0.01	0	-20.3	0.74	0.75
POLE3NT	DCXR	DCXR	2|0|8	10	3.33	3	1|5|0|12	0	0	0	0	0	-19.84	0.74	0.76
POLE3NT	VPS26A	VPS26A	9|0|16	25	8.33	3	6|15|10|14	0	0	0	0	0	-50.4	0.74	0.83
POLE3NT	PLAA	PLAA	1|0|20	21	7	3	0|21|2|15	0	0	0	0	0	-41.67	0.74	0.79
POLE3NT	ACO2	ACO2	3|0|14	17	5.67	3	1|10|4|16	0	0	0	0	0	-34.26	0.73	0.8
POLE3NT	NMT1	NMT1	8|1|21	30	10	3	5|20|8|22	0	0	0	0	0	-56.94	0.73	0.84
POLE3NT	SEC11A	SEC11A	6|0|5	11	3.67	3	3|8|4|5	0	0	0	0	0	-22.76	0.73	0.8
POLE3NT	MIF	MIF	2|0|4	6	2	3	1|4|2|4	0	0	0	0	0	-13	0.73	0.76
POLE3NT	MOGS	MOGS	5|0|22	27	9	3	1|20|5|23	0	0	0	0	0	-53.94	0.73	0.82
POLE3NT	NDUFA9	NDUFA9	9|0|26	35	11.67	3	1|27|6|30	0	0	0	0	0	-70.5	0.73	0.84
POLE3NT	PRRC2B	PRRC2B	5|0|22	27	9	3	0|15|4|30	0	0	0	0	0	-53.73	0.73	0.82
POLE3NT	METTL7A	METTL7A	1|0|5	6	2	3	0|7|0|4	0.01	0.02	0.01	0.02	0.01	-12.57	0.73	0.72
POLE3NT	ABCF2	ABCF2	8|1|26	35	11.67	3	2|29|6|27	0	0	0	0	0	-66.37	0.73	0.84
POLE3NT	RPS4X	RPS4X	26|11|41	78	26	3	23|35|28|59	0	0	0	0	0	-124.04	0.72	0.86
POLE3NT	RPL5	RPL5	34|13|58	105	35	3	32|52|39|72	0	0	0	0	0	-171.41	0.72	0.87
POLE3NT	RPL34	RPL34	7|4|9	20	6.67	3	7|8|8|14	0	0	0	0	0	-30.28	0.72	0.87
POLE3NT	ARPC2	ARPC2	3|0|16	19	6.33	3	0|12|1|22	0	0	0	0	0	-38.32	0.72	0.8
POLE3NT	DNAJC2	DNAJC2	1|0|6	7	2.33	3	0|4|0|9	0	0.01	0	0.01	0	-14.41	0.72	0.73
POLE3NT	EEF1A2	EEF1A2	6|1|12	19	6.33	3	0|15|4|16	0	0	0	0	0	-35	0.72	0.82
POLE3NT	TRMT1	TRMT1	2|0|19	21	7	3	0|15|2|22	0	0	0	0	0	-42.79	0.72	0.8
POLE3NT	TOMM20	TOMM20	2|2|3	7	2.33	3	2|5|4|2	0	0	0	0	0	-10.64	0.72	0.87
POLE3NT	IPO8	IPO8	11|0|27	38	12.67	3	13|25|13|19	0	0	0	0	0	-78.2	0.72	0.84
POLE3NT	SUPT6H	SUPT6H	3|0|11	14	4.67	3	0|11|0|15	0	0	0	0	0	-28.47	0.72	0.79
POLE3NT	RPS3A	RPS3A	30|16|60	106	35.33	3	34|51|42|68	0	0	0	0	0	-163.8	0.72	0.87
POLE3NT	DRG1	DRG1	15|3|31	49	16.33	3	10|30|18|33	0	0	0	0	0	-89.42	0.72	0.85
POLE3NT	CSTF3	CSTF3	6|0|23	29	9.67	3	2|21|6|25	0	0	0	0	0	-59.56	0.72	0.83
POLE3NT	NOP56	NOP56	44|13|76	133	44.33	3	28|87|40|90	0	0	0	0	0	-224.1	0.72	0.87
POLE3NT	PCMT1	PCMT1	0|0|7	7	2.33	3	0|5|2|6	0.01	0.02	0.01	0.02	0.01	-14.83	0.72	0.71
POLE3NT	RPS11	RPS11	15|6|31	52	17.33	3	21|27|18|30	0	0	0	0	0	-86.54	0.72	0.86
POLE3NT	DERA	DERA	1|0|6	7	2.33	3	0|7|0|6	0	0.01	0	0.01	0	-14.53	0.72	0.73
POLE3NT	FKBP5	FKBP5	3|0|10	13	4.33	3	0|9|1|14	0	0	0	0	0	-26.27	0.72	0.78
POLE3NT	COPS7A	COPS7A	6|0|7	13	4.33	3	2|11|2|9	0	0	0	0	0	-26.63	0.72	0.81
POLE3NT	HAT1	HAT1	16|4|30	50	16.67	3	12|32|16|33	0	0	0	0	0	-88.4	0.72	0.86
POLE3NT	FAM83H	FAM83H	0|0|7	7	2.33	3	0|6|0|7	0.01	0.03	0.01	0.03	0.01	-14.53	0.72	0.7
POLE3NT	APEX1	APEX1	26|4|47	77	25.67	3	22|45|23|52	0	0	0	0	0	-141.5	0.72	0.86
POLE3NT	PRAF2	PRAF2	2|0|5	7	2.33	3	2|4|2|5	0	0	0	0	0	-15.13	0.72	0.76
POLE3NT	PDCD5	PDCD5	6|0|7	13	4.33	3	1|7|5|11	0	0	0	0	0	-26.75	0.72	0.81
POLE3NT	CUL3	CUL3	3|0|28	31	10.33	3	1|24|3|30	0	0	0	0	0	-63.79	0.71	0.83
POLE3NT	RPS8	RPS8	19|9|28	56	18.67	3	16|31|27|31	0	0	0	0	0	-88.05	0.71	0.86
POLE3NT	PSMD12	PSMD12	10|1|43	54	18	3	12|36|19|35	0	0	0	0	0	-108.83	0.71	0.85
POLE3NT	PPP1CC	PPP1CC	6|4|6	16	5.33	3	7|10|7|6	0	0	0	0	0	-23.3	0.71	0.87
POLE3NT	DEK	DEK	9|4|12	25	8.33	3	10|14|7|16	0	0	0	0	0	-40.37	0.71	0.84
POLE3NT	NAA15	NAA15	14|0|53	67	22.33	3	9|41|18|57	0	0	0	0	0	-138.73	0.71	0.86
POLE3NT	NAA25	NAA25	7|0|29	36	12	3	0|21|7|40	0	0	0	0	0	-74.81	0.71	0.84
POLE3NT	UFL1	UFL1	3|0|24	27	9	3	0|25|3|23	0	0	0	0	0	-56.06	0.71	0.82
POLE3NT	ACADVL	ACADVL	2|0|6	8	2.67	3	0|8|1|6	0	0	0	0	0	-16.88	0.71	0.76
POLE3NT	FLNA	FLNA	6|166|7	179	59.67	3	40|102|71|125	0	0	0	0	0	-349.36	0.71	0.87
POLE3NT	NSFL1C	NSFL1C	28|8|31	67	22.33	3	24|30|31|41	0	0	0	0	0	-112.72	0.71	0.87
POLE3NT	SNRPB2	SNRPB2	5|0|7	12	4	3	1|9|4|9	0	0	0	0	0	-25.77	0.7	0.81
POLE3NT	HNRNPA1	HNRNPA1	43|12|51	106	35.33	3	42|52|43|66	0	0	0	0	0	-183.12	0.7	0.87
POLE3NT	SLC25A6	SLC25A6	20|5|26	51	17	3	14|35|16|32	0	0	0	0	0	-89.75	0.7	0.86
POLE3NT	DCUN1D5	DCUN1D5	0|0|11	11	3.67	3	0|9|0|12	0	0.01	0	0.01	0	-23.03	0.7	0.75
POLE3NT	SRPK1	SRPK1	1|0|22	23	7.67	3	2|13|3|26	0	0	0	0	0	-48.26	0.7	0.81
POLE3NT	TSFM	TSFM	2|0|9	11	3.67	3	1|7|2|11	0	0	0	0	0	-23.31	0.7	0.78
POLE3NT	DDX21	DDX21	65|26|128	219	73	3	71|123|89|136	0	0	0	0	0	-372.84	0.7	0.87
POLE3NT	AAAS	AAAS	4|1|18	23	7.67	3	5|16|6|17	0	0	0	0	0	-45.02	0.7	0.83
POLE3NT	RAB8A	RAB8A	5|0|7	12	4	3	2|6|7|8	0	0	0	0	0	-26.12	0.7	0.81
POLE3NT	ACSL3	ACSL3	4|0|20	24	8	3	0|12|1|33	0	0	0	0	0	-50.25	0.7	0.82
POLE3NT	DHX30	DHX30	13|1|49	63	21	3	1|55|8|56	0	0	0	0	0	-127.99	0.7	0.86
POLE3NT	PCNP	PCNP	12|7|18	37	12.33	3	17|14|17|22	0	0	0	0	0	-57.01	0.7	0.85
POLE3NT	MCMBP	MCMBP	1|0|18	19	6.33	3	0|16|0|20	0	0	0	0	0	-39.32	0.7	0.79
POLE3NT	PARP1	PARP1	124|64|178	366	122	3	127|208|142|217	0	0	0	0	0	-562.92	0.7	0.87
POLE3NT	RBM27	RBM27	59|19|102	180	60	3	72|94|67|108	0	0	0	0	0	-309.97	0.7	0.87
POLE3NT	HM13	HM13	4|0|6	10	3.33	3	4|8|3|4	0	0	0	0	0	-21.77	0.7	0.8
POLE3NT	SUPV3L1	SUPV3L1	1|0|21	22	7.33	3	0|15|5|22	0	0	0	0	0	-46.19	0.7	0.8
POLE3NT	NNT	NNT	7|1|28	36	12	3	10|16|12|31	0	0	0	0	0	-72.32	0.7	0.84
POLE3NT	RPL27A	RPL27A	6|3|10	19	6.33	3	7|8|8|13	0	0	0	0	0	-31.45	0.7	0.83
POLE3NT	CISD1	CISD1	3|2|12	17	5.67	3	3|9|5|16	0	0	0	0	0	-30.24	0.69	0.82
POLE3NT	VDAC2	VDAC2	9|3|13	25	8.33	3	6|15|11|16	0	0	0	0	0	-43.78	0.69	0.84
POLE3NT	ARPC3	ARPC3	4|0|10	14	4.67	3	3|9|3|12	0	0	0	0	0	-30.13	0.69	0.81
POLE3NT	OSBPL8	OSBPL8	2|0|12	14	4.67	3	0|13|0|14	0	0	0	0	0	-29.62	0.69	0.79
POLE3NT	RPL37A	RPL37A	5|3|7	15	5	3	3|8|4|14	0	0	0	0	0	-23.84	0.69	0.87
POLE3NT	PES1	PES1	17|3|35	55	18.33	3	18|30|21|37	0	0	0	0	0	-106.03	0.69	0.86
POLE3NT	PPIL1	PPIL1	4|0|9	13	4.33	3	4|7|5|9	0	0	0	0	0	-28.3	0.69	0.81
POLE3NT	RPL18A	RPL18A	15|6|26	47	15.67	3	15|24|14|38	0	0	0	0	0	-80.56	0.69	0.86
POLE3NT	DHX15	DHX15	51|19|86	156	52	3	42|97|65|97	0	0	0	0	0	-266.99	0.69	0.87
POLE3NT	TECR	TECR	10|0|24	34	11.33	3	7|22|13|24	0	0	0	0	0	-73.39	0.69	0.84
POLE3NT	CSE1L	CSE1L	52|11|107	170	56.67	3	56|104|62|108	0	0	0	0	0	-322.62	0.69	0.87
POLE3NT	UBN2	UBN2	1|1|12	14	4.67	3	0|8|1|18	0	0	0	0	0	-26.25	0.69	0.79
POLE3NT	NOP58	NOP58	33|5|49	87	29	3	20|59|32|56	0	0	0	0	0	-165.24	0.69	0.87
POLE3NT	SUGT1	SUGT1	24|4|24	52	17.33	3	19|32|23|27	0	0	0	0	0	-97.73	0.69	0.87
POLE3NT	BRIX1	BRIX1	13|1|38	52	17.33	3	12|37|11|40	0	0	0	0	0	-106.31	0.69	0.85
POLE3NT	ZFP1	ZFP1	2|0|11	13	4.33	3	3|8|4|10	0	0	0	0	0	-28.13	0.69	0.79
POLE3NT	HNRNPU	HNRNPU	45|19|86	150	50	3	46|81|54|107	0	0	0	0	0	-253.16	0.69	0.87
POLE3NT	AP2M1	AP2M1	4|0|11	15	5	3	0|10|0|19	0	0	0	0	0	-31.63	0.69	0.8
POLE3NT	RPL32	RPL32	9|0|20	29	9.67	3	8|18|7|24	0	0	0	0	0	-63.22	0.68	0.84
POLE3NT	CSNK1A1	CSNK1A1	8|0|14	22	7.33	3	3|18|7|15	0	0	0	0	0	-47.68	0.68	0.83
POLE3NT	DDX18	DDX18	23|3|37	63	21	3	18|47|20|39	0	0	0	0	0	-125.3	0.68	0.86
POLE3NT	DDX5	DDX5	25|12|32	69	23	3	28|34|30|44	0	0	0	0	0	-112.96	0.68	0.87
POLE3NT	RSL1D1	RSL1D1	40|6|65	111	37	3	34|61|45|78	0	0	0	0	0	-217.64	0.68	0.87
POLE3NT	DDOST	DDOST	13|3|25	41	13.67	3	12|26|15|27	0	0	0	0	0	-77.74	0.68	0.85
POLE3NT	HNRNPD	HNRNPD	14|3|11	28	9.33	3	10|13|11|21	0	0	0	0	0	-51.18	0.68	0.85
POLE3NT	RCC2	RCC2	30|6|58	94	31.33	3	29|54|35|66	0	0	0	0	0	-180.51	0.68	0.87
POLE3NT	XPO5	XPO5	11|0|49	60	20	3	10|51|8|51	0	0	0	0	0	-132.99	0.67	0.86
POLE3NT	BACH2	BACH2	1|0|3	4	1.33	3	0|1|0|7	0.01	0.02	0.01	0.02	0.01	-8.93	0.67	0.72
POLE3NT	DCAKD	DCAKD	0|0|4	4	1.33	3	0|5|0|3	0.02	0.05	0.02	0.05	0.02	-9.25	0.67	0.69
POLE3NT	PRPF8	PRPF8	71|6|170	247	82.33	3	37|186|77|191	0	0	0	0	0	-518.5	0.67	0.87
POLE3NT	TBL2	TBL2	2|0|9	11	3.67	3	1|6|2|13	0	0	0	0	0	-24.32	0.67	0.78
POLE3NT	C1ORF123	C1ORF123	3|0|4	7	2.33	3	1|7|2|4	0	0	0	0	0	-16.04	0.67	0.78
POLE3NT	ARGLU1	ARGLU1	3|0|1	4	1.33	3	2|1|2|3	0	0.01	0	0.01	0	-9.69	0.67	0.74
POLE3NT	PFN1	PFN1	2|0|2	4	1.33	3	1|2|1|4	0	0	0	0	0	-9.69	0.67	0.87
POLE3NT	NUP107	NUP107	4|0|27	31	10.33	3	4|29|6|23	0	0	0	0	0	-68.45	0.67	0.83
POLE3NT	NLE1	NLE1	2|0|11	13	4.33	3	0|11|1|14	0	0	0	0	0	-28.56	0.67	0.79
POLE3NT	EIF2AK2	EIF2AK2	5|0|12	17	5.67	3	0|15|3|16	0	0	0	0	0	-37.39	0.67	0.82
POLE3NT	JAGN1	JAGN1	2|0|3	5	1.67	3	2|3|2|3	0	0	0	0	0	-11.92	0.67	0.76
POLE3NT	RPL28	RPL28	10|3|24	37	12.33	3	16|17|14|27	0	0	0	0	0	-71.51	0.67	0.85
POLE3NT	COG2	COG2	2|0|0	2	0.67	3	0|1|0|3	0.03	0.09	0.03	0.09	0.03	-5.26	0.67	0.66
POLE3NT	UQCC1	UQCC1	2|0|2	4	1.33	3	2|2|2|2	0	0	0	0	0	-9.69	0.67	0.87
POLE3NT	CHD2	CHD2	1|0|1	2	0.67	3	0|0|0|4	0	0	0	0	0	-4.91	0.67	0.87
POLE3NT	MRTO4	MRTO4	9|2|25	36	12	3	7|22|15|28	0	0	0	0	0	-72.08	0.67	0.85
POLE3NT	SLC38A2	SLC38A2	2|0|4	6	2	3	0|6|2|4	0	0	0	0	0	-13.71	0.67	0.77
POLE3NT	ABR	ABR	0|0|2	2	0.67	3	0|2|0|2	0.02	0.07	0.02	0.07	0.02	-5.46	0.67	0.67
POLE3NT	PEO1	PEO1	0|1|0	1	0.33	3	0|1|0|1	0	0	0	0	0	-3.9	0.67	0.87
POLE3NT	RCL1	RCL1	3|0|13	16	5.33	3	3|12|2|15	0	0	0	0	0	-35.31	0.67	0.81
POLE3NT	CDK4	CDK4	0|0|4	4	1.33	3	0|3|0|5	0.02	0.05	0.02	0.05	0.02	-9.25	0.67	0.69
POLE3NT	DDHD1	DDHD1	2|0|4	6	2	3	0|7|0|5	0	0	0	0	0	-13.39	0.67	0.76
POLE3NT	FAM3C	FAM3C	4|1|6	11	3.67	3	2|9|3|8	0	0	0	0	0	-21.62	0.67	0.81
POLE3NT	NME3	NME3	3|0|5	8	2.67	3	1|7|2|6	0	0	0	0	0	-18.08	0.67	0.79
POLE3NT	IKBIP	IKBIP	1|0|2	3	1	3	0|2|1|3	0	0.01	0	0.01	0	-7.73	0.67	0.73
POLE3NT	METTL1	METTL1	4|0|11	15	5	3	2|14|3|11	0	0	0	0	0	-33.21	0.67	0.81
POLE3NT	FBL	FBL	16|6|46	68	22.67	3	23|35|27|51	0	0	0	0	0	-128.64	0.67	0.86
POLE3NT	SNRPE	SNRPE	5|4|7	16	5.33	3	6|9|6|11	0	0	0	0	0	-25.24	0.67	0.87
POLE3NT	VTA1	VTA1	1|0|8	9	3	3	0|9|0|9	0	0	0	0	0	-19.89	0.67	0.76
POLE3NT	AP3M1	AP3M1	1|0|11	12	4	3	0|9|2|13	0	0	0	0	0	-26.37	0.67	0.78
POLE3NT	SPCS3	SPCS3	3|0|4	7	2.33	3	3|4|1|6	0	0	0	0	0	-16.24	0.67	0.79
POLE3NT	TDP1	TDP1	0|0|2	2	0.67	3	0|1|0|3	0.03	0.09	0.03	0.09	0.03	-5.26	0.67	0.66
POLE3NT	CENPI	CENPI	1|0|0	1	0.33	3	0|2|0|0	0	0	0	0	0	-4	0.67	0.87
POLE3NT	NEK3	NEK3	1|0|0	1	0.33	3	0|1|0|1	0	0	0	0	0	-3.9	0.67	0.87
POLE3NT	TIMMDC1	TIMMDC1	1|0|5	6	2	3	0|8|0|4	0	0.01	0	0.01	0	-13.31	0.67	0.74
POLE3NT	RTCB	RTCB	0|0|1	1	0.33	3	0|0|0|2	0	0	0	0	0	-4	0.67	0.87
POLE3NT	2022-09-07	2022-09-07	5|0|13	18	6	3	1|13|3|19	0	0	0	0	0	-39.54	0.67	0.82
POLE3NT	PREB	PREB	0|0|5	5	1.67	3	0|1|1|8	0.01	0.04	0.01	0.04	0.01	-11.31	0.67	0.7
POLE3NT	AKT2	AKT2	0|1|2	3	1	3	0|2|0|4	0.01	0.02	0.01	0.02	0.01	-7.49	0.67	0.72
POLE3NT	TMX2	TMX2	0|0|6	6	2	3	1|8|2|1	0.01	0.02	0.01	0.02	0.01	-13.44	0.67	0.71
POLE3NT	PRPF38B	PRPF38B	2|0|7	9	3	3	0|6|1|11	0	0	0	0	0	-19.91	0.67	0.77
POLE3NT	SFXN4	SFXN4	1|0|4	5	1.67	3	0|6|0|4	0	0.01	0	0.01	0	-11.49	0.67	0.74
POLE3NT	MP68	MP68	0|0|1	1	0.33	3	0|0|1|1	0	0	0	0	0	-3.9	0.67	0.87
POLE3NT	EVPL	EVPL	1|0|0	1	0.33	3	0|0|0|2	0	0	0	0	0	-4	0.67	0.87
POLE3NT	PSMD3	PSMD3	25|5|54	84	28	3	23|52|32|59	0	0	0	0	0	-164.25	0.67	0.87
POLE3NT	KIF13B	KIF13B	0|0|2	2	0.67	3	0|1|0|3	0.03	0.09	0.03	0.09	0.03	-5.26	0.67	0.66
POLE3NT	SNX4	SNX4	0|0|1	1	0.33	3	0|2|0|0	0	0	0	0	0	-4	0.67	0.87
POLE3NT	ITIH6	ITIH6	0|1|0	1	0.33	3	1|0|0|1	0	0	0	0	0	-3.9	0.67	0.87
POLE3NT	CTNNA2	CTNNA2	1|0|2	3	1	3	0|2|1|3	0	0.01	0	0.01	0	-7.73	0.67	0.73
POLE3NT	FNDC3A	FNDC3A	0|0|2	2	0.67	3	2|0|0|2	0.02	0.07	0.02	0.07	0.02	-5.46	0.67	0.67
POLE3NT	FAM213A	FAM213A	1|0|3	4	1.33	3	0|5|0|3	0	0.01	0	0.01	0	-9.25	0.67	0.73
POLE3NT	DHCR7	DHCR7	2|0|7	9	3	3	1|7|0|10	0	0	0	0	0	-19.96	0.67	0.77
POLE3NT	STT3A	STT3A	10|2|16	28	9.33	3	12|14|10|20	0	0	0	0	0	-55.32	0.67	0.85
POLE3NT	AP1G1	AP1G1	3|0|20	23	7.67	3	2|20|7|17	0	0	0	0	0	-50.84	0.67	0.82
POLE3NT	ARL6IP5	ARL6IP5	1|0|6	7	2.33	3	1|6|2|5	0	0	0	0	0	-16.12	0.67	0.76
POLE3NT	SMU1	SMU1	7|1|36	44	14.67	3	4|32|11|40	0	0	0	0	0	-91.78	0.67	0.85
POLE3NT	FEN1	FEN1	14|3|20	37	12.33	3	11|24|13|27	0	0	0	0	0	-72.3	0.66	0.85
POLE3NT	NOC2L	NOC2L	11|1|26	38	12.67	3	10|25|13|29	0	0	0	0	0	-81.24	0.66	0.85
POLE3NT	GNB2L1	GNB2L1	14|6|33	53	17.67	3	21|31|21|34	0	0	0	0	0	-98.07	0.66	0.86
POLE3NT	API5	API5	16|1|30	47	15.67	3	16|30|20|30	0	0	0	0	0	-102.64	0.65	0.86
POLE3NT	PPAN	PPAN	4|0|11	15	5	3	2|14|3|12	0	0	0	0	0	-34.33	0.65	0.82
POLE3NT	PPP1CA	PPP1CA	13|4|37	54	18	3	17|34|19|41	0	0	0	0	0	-107.89	0.65	0.86
POLE3NT	PRKACA	PRKACA	4|0|14	18	6	3	2|12|6|17	0	0	0	0	0	-40.94	0.65	0.82
POLE3NT	WDR43	WDR43	0|0|15	15	5	3	2|12|1|16	0	0	0	0	0	-34.15	0.65	0.79
POLE3NT	RPL19	RPL19	6|3|17	26	8.67	3	6|15|8|24	0	0	0	0	0	-48.54	0.65	0.84
POLE3NT	RECQL	RECQL	9|2|34	45	15	3	9|30|13|41	0	0	0	0	0	-94.71	0.65	0.85
POLE3NT	DDX47	DDX47	3|0|22	25	8.33	3	0|22|5|24	0	0	0	0	0	-56.14	0.65	0.83
POLE3NT	PUS1	PUS1	2|0|14	16	5.33	3	1|13|4|15	0	0	0	0	0	-36.42	0.65	0.81
POLE3NT	CCNB1	CCNB1	0|1|14	15	5	3	1|11|2|17	0	0	0	0	0	-34.13	0.65	0.8
POLE3NT	RRM1	RRM1	1|0|17	18	6	3	1|19|5|12	0	0	0	0	0	-40.76	0.65	0.8
POLE3NT	SLC25A11	SLC25A11	17|6|28	51	17	3	15|29|20|40	0	0	0	0	0	-94.37	0.65	0.86
POLE3NT	LBR	LBR	18|5|26	49	16.33	3	18|30|19|33	0	0	0	0	0	-93.31	0.65	0.86
POLE3NT	XRN2	XRN2	11|1|51	63	21	3	12|41|23|53	0	0	0	0	0	-138.53	0.65	0.86
POLE3NT	HN1	HN1	5|0|6	11	3.67	3	3|12|5|3	0	0	0	0	0	-25.7	0.64	0.82
POLE3NT	EIF2A	EIF2A	3|0|18	21	7	3	0|18|4|22	0	0	0	0	0	-48.31	0.64	0.82
POLE3NT	PRKDC	PRKDC	172|38|341	551	183.67	3	170|362|175|439	0	0	0	0	0	#NAME?	0.64	0.87
POLE3NT	GHITM	GHITM	1|1|9	11	3.67	3	3|8|6|6	0	0	0	0	0	-22.95	0.64	0.79
POLE3NT	ILF3	ILF3	46|21|78	145	48.33	3	55|81|59|109	0	0	0	0	0	-264.8	0.64	0.87
POLE3NT	MRE11A	MRE11A	24|5|57	86	28.67	3	31|48|33|66	0	0	0	0	0	-177.44	0.64	0.87
POLE3NT	MOB1B	MOB1B	1|0|10	11	3.67	3	0|11|4|8	0	0	0	0	0	-25.6	0.64	0.78
POLE3NT	UTP6	UTP6	3|0|10	13	4.33	3	0|15|2|10	0	0	0	0	0	-29.73	0.64	0.8
POLE3NT	NELFA	NELFA	13|1|26	40	13.33	3	10|31|17|27	0	0	0	0	0	-90.1	0.63	0.86
POLE3NT	HADHA	HADHA	3|0|5	8	2.67	3	0|8|1|8	0	0	0	0	0	-18.88	0.63	0.79
POLE3NT	HEATR1	HEATR1	9|1|49	59	19.67	3	4|55|6|60	0	0	0	0	0	-133.56	0.63	0.86
POLE3NT	NCL	NCL	49|24|77	150	50	3	58|75|67|118	0	0	0	0	0	-271.58	0.63	0.87
POLE3NT	SNRPD1	SNRPD1	6|4|14	24	8	3	10|17|11|13	0	0	0	0	0	-44.55	0.63	0.85
POLE3NT	NDUFS7	NDUFS7	4|0|4	8	2.67	3	2|6|3|6	0	0	0	0	0	-19.49	0.63	0.87
POLE3NT	DKC1	DKC1	17|0|41	58	19.33	3	14|36|21|51	0	0	0	0	0	-135.65	0.63	0.86
POLE3NT	ELP3	ELP3	1|0|19	20	6.67	3	0|18|3|21	0	0	0	0	0	-46.13	0.63	0.81
POLE3NT	LCP1	LCP1	8|0|19	27	9	3	6|19|6|26	0	0	0	0	0	-63.03	0.63	0.84
POLE3NT	UTP15	UTP15	2|0|13	15	5	3	0|14|2|16	0	0	0	0	0	-35.08	0.62	0.81
POLE3NT	RPL21	RPL21	7|2|13	22	7.33	3	9|11|9|18	0	0	0	0	0	-45.58	0.62	0.84
POLE3NT	ITPR3	ITPR3	2|1|3	6	2	3	0|2|1|10	0	0	0	0	0	-11.77	0.62	0.87
POLE3NT	ADCK3	ADCK3	1|0|11	12	4	3	4|11|3|8	0	0	0	0	0	-29.17	0.62	0.79
POLE3NT	MCM6	MCM6	7|0|20	27	9	3	4|21|5|28	0	0	0	0	0	-63.99	0.62	0.84
POLE3NT	DHX16	DHX16	3|1|26	30	10	3	3|25|10|26	0	0	0	0	0	-66.57	0.62	0.84
POLE3NT	CMSS1	CMSS1	2|0|4	6	2	3	0|7|1|5	0	0	0	0	0	-14.66	0.62	0.77
POLE3NT	SMC2	SMC2	12|0|46	58	19.33	3	5|41|12|67	0	0	0	0	0	-138.47	0.62	0.86
POLE3NT	S100A9	S100A9	2|4|0	6	2	3	13|0|0|0	0	0	0	0	0	-14.01	0.62	0.76
POLE3NT	SF3A2	SF3A2	1|0|6	7	2.33	3	0|6|1|8	0	0	0	0	0	-16.88	0.62	0.76
POLE3NT	ACOT1	ACOT1	2|0|4	6	2	3	0|5|0|8	0	0	0	0	0	-14.49	0.62	0.77
POLE3NT	RPS29	RPS29	3|0|3	6	2	3	0|2|2|9	0	0	0	0	0	-14.49	0.62	0.87
POLE3NT	IFIT5	IFIT5	0|0|7	7	2.33	3	1|7|1|6	0	0.01	0	0.01	0	-17.03	0.62	0.74
POLE3NT	CSK	CSK	9|1|20	30	10	3	4|25|11|25	0	0	0	0	0	-67.78	0.62	0.85
POLE3NT	YME1L1	YME1L1	0|0|6	6	2	3	0|6|1|6	0	0.01	0	0.01	0	-14.69	0.62	0.74
POLE3NT	MACF1	MACF1	0|0|7	7	2.33	3	0|7|1|7	0	0.01	0	0.01	0	-16.9	0.62	0.74
POLE3NT	LPCAT1	LPCAT1	0|0|5	5	1.67	3	0|5|0|6	0.01	0.02	0.01	0.02	0.01	-12.62	0.61	0.72
POLE3NT	TBL3	TBL3	9|2|35	46	15.33	3	12|42|15|32	0	0	0	0	0	-103.59	0.61	0.86
POLE3NT	SEC61A1	SEC61A1	4|0|12	16	5.33	3	4|10|5|16	0	0	0	0	0	-38.92	0.61	0.82
POLE3NT	TOP1	TOP1	16|3|47	66	22	3	24|39|23|59	0	0	0	0	0	-148.3	0.61	0.86
POLE3NT	DIS3	DIS3	14|0|36	50	16.67	3	8|43|16|43	0	0	0	0	0	-122.05	0.61	0.86
POLE3NT	RPL36	RPL36	4|3|10	17	5.67	3	7|9|7|14	0	0	0	0	0	-32.51	0.61	0.84
POLE3NT	ATP6V0A1	ATP6V0A1	0|0|5	5	1.67	3	1|2|1|7	0	0.01	0	0.01	0	-12.7	0.61	0.73
POLE3NT	ELAC2	ELAC2	4|0|22	26	8.67	3	0|22|7|28	0	0	0	0	0	-62.76	0.61	0.84
POLE3NT	PWP2	PWP2	10|1|32	43	14.33	3	12|30|17|35	0	0	0	0	0	-100.01	0.61	0.86
POLE3NT	PNO1	PNO1	2|0|13	15	5	3	1|14|3|15	0	0	0	0	0	-36.35	0.61	0.81
POLE3NT	LYZ	LYZ	1|0|4	5	1.67	3	9|1|1|0	0	0.01	0	0.01	0	-12.4	0.61	0.74
POLE3NT	PRIM2	PRIM2	4|0|13	17	5.67	3	1|17|4|15	0	0	0	0	0	-40.76	0.61	0.83
POLE3NT	MORC3	MORC3	1|0|4	5	1.67	3	0|4|0|7	0	0.01	0	0.01	0	-12.57	0.61	0.75
POLE3NT	SEC63	SEC63	5|0|17	22	7.33	3	1|22|2|23	0	0	0	0	0	-52.68	0.61	0.83
POLE3NT	AURKB	AURKB	0|0|10	10	3.33	3	0|11|0|11	0	0	0	0	0	-24.17	0.61	0.77
POLE3NT	HNRNPA2B1	HNRNPA2B1	25|5|48	78	26	3	37|43|35|55	0	0	0	0	0	-169.25	0.61	0.87
POLE3NT	WDR3	WDR3	9|0|45	54	18	3	8|43|10|57	0	0	0	0	0	-130.76	0.61	0.86
POLE3NT	AQR	AQR	1|0|28	29	9.67	3	0|29|1|33	0	0	0	0	0	-69.24	0.61	0.83
POLE3NT	NOP2	NOP2	28|10|53	91	30.33	3	39|55|47|61	0	0	0	0	0	-187.99	0.6	0.87
POLE3NT	UQCRC2	UQCRC2	6|1|20	27	9	3	5|19|8|28	0	0	0	0	0	-62.21	0.6	0.84
POLE3NT	TCEB2	TCEB2	6|2|11	19	6.33	3	7|9|12|14	0	0	0	0	0	-40.34	0.6	0.84
POLE3NT	TRIP12	TRIP12	4|0|15	19	6.33	3	0|17|2|23	0	0	0	0	0	-46.06	0.6	0.83
POLE3NT	NCAPD2	NCAPD2	10|0|39	49	16.33	3	2|46|8|53	0	0	0	0	0	-120.56	0.6	0.86
POLE3NT	USP39	USP39	5|0|24	29	9.67	3	3|28|7|26	0	0	0	0	0	-70.63	0.6	0.84
POLE3NT	EIF4A3	EIF4A3	15|5|26	46	15.33	3	19|32|21|31	0	0	0	0	0	-96.68	0.6	0.86
POLE3NT	PSMD4	PSMD4	7|1|9	17	5.67	3	8|10|8|12	0	0	0	0	0	-39.06	0.6	0.87
POLE3NT	SNRPD3	SNRPD3	6|3|12	21	7	3	9|13|8|17	0	0	0	0	0	-42.84	0.6	0.84
POLE3NT	PKN2	PKN2	4|0|20	24	8	3	0|27|1|25	0	0	0	0	0	-58.14	0.6	0.83
POLE3NT	HNRNPR	HNRNPR	30|11|43	84	28	3	35|53|42|56	0	0	0	0	0	-167.93	0.6	0.87
POLE3NT	TTK	TTK	0|0|8	8	2.67	3	0|9|0|9	0	0	0	0	0	-19.89	0.59	0.76
POLE3NT	MAGT1	MAGT1	0|0|4	4	1.33	3	1|3|0|5	0.01	0.02	0.01	0.02	0.01	-10.56	0.59	0.72
POLE3NT	MYO1B	MYO1B	0|0|11	11	3.67	3	0|12|0|13	0	0	0	0	0	-27.36	0.59	0.78
POLE3NT	VDAC1	VDAC1	4|1|13	18	6	3	7|14|9|11	0	0	0	0	0	-42.31	0.59	0.83
POLE3NT	CCAR2	CCAR2	11|5|60	76	25.33	3	23|52|32|64	0	0	0	0	0	-169.63	0.59	0.86
POLE3NT	STXBP1	STXBP1	0|0|4	4	1.33	3	0|2|0|7	0.01	0.03	0.01	0.03	0.01	-10.19	0.59	0.71
POLE3NT	SALL2	SALL2	8|0|31	39	13	3	10|24|14|40	0	0	0	0	0	-97.59	0.59	0.85
POLE3NT	RPL7L1	RPL7L1	6|2|15	23	7.67	3	6|17|11|18	0	0	0	0	0	-50.71	0.59	0.84
POLE3NT	NT5DC1	NT5DC1	1|0|7	8	2.67	3	1|7|2|8	0	0	0	0	0	-20.25	0.59	0.78
POLE3NT	PICALM	PICALM	3|0|5	8	2.67	3	0|12|0|6	0	0	0	0	0	-19.79	0.59	0.8
POLE3NT	USP7	USP7	5|1|30	36	12	3	1|31|9|41	0	0	0	0	0	-86.11	0.59	0.85
POLE3NT	TPP2	TPP2	0|0|20	20	6.67	3	0|23|2|20	0	0	0	0	0	-49.35	0.59	0.82
POLE3NT	TMEM214	TMEM214	1|0|6	7	2.33	3	1|4|0|11	0	0	0	0	0	-17.56	0.58	0.77
POLE3NT	LRIF1	LRIF1	6|0|26	32	10.67	3	4|29|7|34	0	0	0	0	0	-81.74	0.58	0.85
POLE3NT	HCFC1	HCFC1	56|22|92	170	56.67	3	75|113|87|115	0	0	0	0	0	-353.68	0.58	0.87
POLE3NT	DHX36	DHX36	0|0|14	14	4.67	3	0|11|0|21	0	0	0	0	0	-34.86	0.58	0.8
POLE3NT	CUL4B	CUL4B	9|0|46	55	18.33	3	13|38|21|55	0	0	0	0	0	-141.16	0.58	0.86
POLE3NT	SYMPK	SYMPK	0|0|14	14	4.67	3	0|16|1|15	0	0	0	0	0	-35.01	0.58	0.8
POLE3NT	PITPNA	PITPNA	0|0|7	7	2.33	3	0|6|0|10	0	0	0	0	0	-17.58	0.58	0.75
POLE3NT	DNAJC7	DNAJC7	0|0|7	7	2.33	3	0|7|0|9	0	0	0	0	0	-17.62	0.58	0.75
POLE3NT	MYBBP1A	MYBBP1A	61|12|91	164	54.67	3	67|126|67|119	0	0	0	0	0	-372.59	0.58	0.87
POLE3NT	PSME3	PSME3	6|4|9	19	6.33	3	9|12|8|15	0	0	0	0	0	-37.32	0.58	0.87
POLE3NT	MAP2K3	MAP2K3	1|0|6	7	2.33	3	0|5|1|10	0	0	0	0	0	-17.65	0.58	0.77
POLE3NT	STT3B	STT3B	0|0|7	7	2.33	3	0|7|2|7	0	0	0	0	0	-17.9	0.58	0.76
POLE3NT	WDR75	WDR75	18|1|26	45	15	3	18|37|22|29	0	0	0	0	0	-113.64	0.57	0.87
POLE3NT	NIP7	NIP7	1|0|2	3	1	3	0|3|0|4	0	0.01	0	0.01	0	-8.61	0.57	0.74
POLE3NT	MECP2	MECP2	0|0|6	6	2	3	0|6|0|8	0	0.01	0	0.01	0	-15.64	0.57	0.75
POLE3NT	SKIV2L2	SKIV2L2	16|0|52	68	22.67	3	15|59|22|62	0	0	0	0	0	-175.75	0.57	0.86
POLE3NT	LUC7L3	LUC7L3	5|0|4	9	3	3	2|8|4|7	0	0	0	0	0	-23.81	0.57	0.87
POLE3NT	RAB9A	RAB9A	0|0|3	3	1	3	0|2|1|4	0.01	0.02	0.01	0.02	0.01	-8.7	0.57	0.71
POLE3NT	DAD1	DAD1	2|1|3	6	2	3	4|3|4|3	0	0	0	0	0	-13.58	0.57	0.87
POLE3NT	CDC23	CDC23	2|0|4	6	2	3	0|8|0|6	0	0	0	0	0	-15.64	0.57	0.78
POLE3NT	LIN54	LIN54	4|0|28	32	10.67	3	10|24|10|31	0	0	0	0	0	-83.25	0.57	0.85
POLE3NT	EMC2	EMC2	0|0|6	6	2	3	0|9|0|5	0	0.01	0	0.01	0	-15.59	0.57	0.75
POLE3NT	REV3L	REV3L	1|1|1	3	1	3	0|1|0|6	0	0	0	0	0	-6.45	0.57	0.87
POLE3NT	CASC5	CASC5	10|0|73	83	27.67	3	11|62|16|106	0	0	0	0	0	-216.78	0.57	0.87
POLE3NT	SMC1A	SMC1A	3|0|9	12	4	3	0|10|4|14	0	0	0	0	0	-30.85	0.57	0.82
POLE3NT	TSR1	TSR1	5|0|24	29	9.67	3	4|30|8|26	0	0	0	0	0	-75.12	0.57	0.85
POLE3NT	SRP72	SRP72	1|0|8	9	3	3	0|8|2|11	0	0	0	0	0	-23.21	0.57	0.79
POLE3NT	TP53RK	TP53RK	0|0|6	6	2	3	0|8|0|6	0	0.01	0	0.01	0	-15.64	0.57	0.75
POLE3NT	CHMP5	CHMP5	0|0|3	3	1	3	0|3|0|4	0.01	0.03	0.01	0.03	0.01	-8.61	0.57	0.7
POLE3NT	POLD1	POLD1	3|0|25	28	9.33	3	3|25|4|33	0	0	0	0	0	-71.61	0.57	0.84
POLE3NT	CUL1	CUL1	6|0|32	38	12.67	3	9|34|11|37	0	0	0	0	0	-100.9	0.56	0.85
POLE3NT	TRIM28	TRIM28	36|17|65	118	39.33	3	55|80|67|78	0	0	0	0	0	-251.07	0.56	0.87
POLE3NT	CCNK	CCNK	2|0|6	8	2.67	3	0|7|5|7	0	0	0	0	0	-21.46	0.56	0.8
POLE3NT	MCM2	MCM2	14|2|34	50	16.67	3	12|39|17|51	0	0	0	0	0	-123.27	0.56	0.86
POLE3NT	PRIM1	PRIM1	1|0|18	19	6.33	3	0|17|2|26	0	0	0	0	0	-49.31	0.56	0.83
POLE3NT	GCLM	GCLM	1|0|4	5	1.67	3	0|7|0|5	0	0	0	0	0	-13.39	0.56	0.76
POLE3NT	WARS2	WARS2	1|0|4	5	1.67	3	0|5|2|5	0	0	0	0	0	-13.76	0.56	0.77
POLE3NT	PRPF38A	PRPF38A	0|0|5	5	1.67	3	0|3|1|8	0	0.01	0	0.01	0	-13.39	0.56	0.74
POLE3NT	CUL5	CUL5	1|0|12	13	4.33	3	0|16|0|15	0	0	0	0	0	-33.97	0.56	0.81
POLE3NT	COX15	COX15	2|0|7	9	3	3	2|9|3|8	0	0	0	0	0	-24.73	0.55	0.8
POLE3NT	RER1	RER1	4|0|8	12	4	3	6|6|7|10	0	0	0	0	0	-32.72	0.55	0.83
POLE3NT	GTF2I	GTF2I	36|5|41	82	27.33	3	36|50|42|69	0	0	0	0	0	-198.42	0.55	0.87
POLE3NT	CNP	CNP	2|0|15	17	5.67	3	0|18|3|20	0	0	0	0	0	-45.01	0.55	0.83
POLE3NT	ELAVL1	ELAVL1	3|3|8	14	4.67	3	5|10|6|13	0	0	0	0	0	-29.29	0.55	0.87
POLE3NT	SMC4	SMC4	7|0|35	42	14	3	4|32|7|59	0	0	0	0	0	-112.71	0.55	0.86
POLE3NT	PPP2R5D	PPP2R5D	10|1|19	30	10	3	1|36|10|26	0	0	0	0	0	-76.26	0.55	0.85
POLE3NT	PPP2R5C	PPP2R5C	1|0|6	7	2.33	3	0|7|1|9	0	0	0	0	0	-18.86	0.55	0.78
POLE3NT	YTHDC2	YTHDC2	2|0|21	23	7.67	3	0|25|3|28	0	0	0	0	0	-61.5	0.55	0.84
POLE3NT	RFC4	RFC4	2|0|7	9	3	3	3|9|2|8	0	0	0	0	0	-24.73	0.55	0.8
POLE3NT	PRPSAP2	PRPSAP2	6|1|22	29	9.67	3	4|25|8|33	0	0	0	0	0	-73.08	0.55	0.85
POLE3NT	ORC4	ORC4	1|0|6	7	2.33	3	0|8|1|8	0	0	0	0	0	-18.88	0.55	0.78
POLE3NT	CHTOP	CHTOP	3|0|8	11	3.67	3	4|6|4|13	0	0	0	0	0	-30.18	0.54	0.82
POLE3NT	CHD4	CHD4	6|0|67	73	24.33	3	8|69|18|84	0	0	0	0	0	-198.96	0.54	0.86
POLE3NT	UBA2	UBA2	15|4|36	55	18.33	3	18|49|20|48	0	0	0	0	0	-133.72	0.54	0.86
POLE3NT	MCM7	MCM7	17|0|37	54	18	3	9|53|21|51	0	0	0	0	0	-148.86	0.54	0.86
POLE3NT	MCM3	MCM3	19|6|48	73	24.33	3	22|54|36|69	0	0	0	0	0	-177.06	0.54	0.87
POLE3NT	CFDP1	CFDP1	4|2|14	20	6.67	3	6|16|8|19	0	0	0	0	0	-47.36	0.54	0.84
POLE3NT	GMDS	GMDS	1|0|9	10	3.33	3	1|12|2|10	0	0	0	0	0	-27.62	0.53	0.8
POLE3NT	ARF6	ARF6	1|0|3	4	1.33	3	0|4|1|5	0	0	0	0	0	-11.68	0.53	0.76
POLE3NT	CHID1	CHID1	0|0|8	8	2.67	3	0|10|1|9	0	0	0	0	0	-22.01	0.53	0.78
POLE3NT	PTPN9	PTPN9	0|0|8	8	2.67	3	0|8|0|12	0	0	0	0	0	-21.88	0.53	0.78
POLE3NT	MPG	MPG	0|0|10	10	3.33	3	0|8|6|11	0	0	0	0	0	-27.8	0.53	0.8
POLE3NT	SENP3	SENP3	2|0|10	12	4	3	3|9|5|13	0	0	0	0	0	-33.49	0.53	0.82
POLE3NT	HNRNPA0	HNRNPA0	14|3|15	32	10.67	3	13|21|16|30	0	0	0	0	0	-77.76	0.53	0.87
POLE3NT	ABCB10	ABCB10	0|0|14	14	4.67	3	0|16|3|16	0	0	0	0	0	-38.51	0.53	0.81
POLE3NT	EEFSEC	EEFSEC	0|0|2	2	0.67	3	0|2|0|3	0.01	0.04	0.01	0.04	0.01	-6.47	0.53	0.7
POLE3NT	COASY	COASY	1|0|9	10	3.33	3	0|11|1|13	0	0	0	0	0	-27.44	0.53	0.8
POLE3NT	ADCY10	ADCY10	1|0|1	2	0.67	3	2|1|2|0	0	0	0	0	0	-6.62	0.53	0.87
POLE3NT	GTPBP4	GTPBP4	14|4|41	59	19.67	3	19|54|26|49	0	0	0	0	0	-147.95	0.53	0.87
POLE3NT	GSK3B	GSK3B	0|0|4	4	1.33	3	0|4|0|6	0	0.01	0	0.01	0	-11.49	0.53	0.74
POLE3NT	HDAC2	HDAC2	12|1|29	42	14	3	15|34|19|37	0	0	0	0	0	-112.26	0.53	0.86
POLE3NT	RAB13	RAB13	0|0|4	4	1.33	3	0|2|1|7	0	0.01	0	0.01	0	-11.46	0.53	0.73
POLE3NT	SNRNP200	SNRNP200	42|3|156	201	67	3	69|174|86|181	0	0	0	0	0	-553.91	0.53	0.87
POLE3NT	MARK2	MARK2	0|1|3	4	1.33	3	0|4|0|6	0	0	0	0	0	-11.49	0.53	0.76
POLE3NT	LIG1	LIG1	0|0|4	4	1.33	3	1|3|1|5	0	0.01	0	0.01	0	-11.85	0.53	0.74
POLE3NT	TRAPPC5	TRAPPC5	3|0|6	9	3	3	0|12|4|7	0	0	0	0	0	-25.55	0.52	0.82
POLE3NT	RFX5	RFX5	1|0|10	11	3.67	3	0|12|2|14	0	0	0	0	0	-30.72	0.52	0.81
POLE3NT	UTP18	UTP18	3|0|9	12	4	3	2|11|6|12	0	0	0	0	0	-34.59	0.52	0.83
POLE3NT	SMARCA4	SMARCA4	4|0|36	40	13.33	3	6|36|13|48	0	0	0	0	0	-114.12	0.52	0.86
POLE3NT	POLR3C	POLR3C	1|0|10	11	3.67	3	1|9|2|16	0	0	0	0	0	-30.73	0.52	0.81
POLE3NT	DNMT1	DNMT1	12|0|45	57	19	3	10|52|24|59	0	0	0	0	0	-161.18	0.52	0.86
POLE3NT	RRP1B	RRP1B	16|2|44	62	20.67	3	22|43|25|69	0	0	0	0	0	-167.53	0.52	0.87
POLE3NT	KRR1	KRR1	3|0|8	11	3.67	3	4|11|4|9	0	0	0	0	0	-31.4	0.52	0.82
POLE3NT	DHX38	DHX38	1|0|22	23	7.67	3	1|24|4|30	0	0	0	0	0	-64.95	0.52	0.84
POLE3NT	DRG2	DRG2	2|0|14	16	5.33	3	1|15|4|21	0	0	0	0	0	-45.09	0.52	0.83
POLE3NT	ASPH	ASPH	2|0|5	7	2.33	3	0|6|2|10	0	0	0	0	0	-20.04	0.52	0.8
POLE3NT	LRWD1	LRWD1	1|0|11	12	4	3	0|14|3|14	0	0	0	0	0	-34.16	0.52	0.82
POLE3NT	TAF9	TAF9	10|0|21	31	10.33	3	16|20|18|26	0	0	0	0	0	-89.58	0.52	0.86
POLE3NT	NELFE	NELFE	1|0|18	19	6.33	3	4|17|5|24	0	0	0	0	0	-55.2	0.51	0.83
POLE3NT	HMGB3	HMGB3	5|0|3	8	2.67	3	2|3|2|14	0	0	0	0	0	-23.08	0.51	0.87
POLE3NT	SMARCA5	SMARCA5	20|2|66	88	29.33	3	23|80|40|85	0	0	0	0	0	-244.07	0.51	0.87
POLE3NT	MRPL16	MRPL16	1|0|4	5	1.67	3	0|4|0|9	0	0	0	0	0	-14.41	0.51	0.77
POLE3NT	POLR2A	POLR2A	0|0|16	16	5.33	3	0|20|0|22	0	0	0	0	0	-45.99	0.51	0.83
POLE3NT	RBMX	RBMX	9|3|12	24	8	3	14|11|16|22	0	0	0	0	0	-59.84	0.51	0.87
POLE3NT	SF3A3	SF3A3	4|0|11	15	5	3	4|14|8|13	0	0	0	0	0	-43.57	0.51	0.84
POLE3NT	RPA1	RPA1	20|8|45	73	24.33	3	29|58|42|62	0	0	0	0	0	-181.77	0.51	0.87
POLE3NT	CCNT1	CCNT1	4|0|20	24	8	3	7|16|9|31	0	0	0	0	0	-69.72	0.51	0.85
POLE3NT	HNRNPC	HNRNPC	12|3|21	36	12	3	18|27|21|28	0	0	0	0	0	-93.36	0.51	0.87
POLE3NT	RPL3	RPL3	11|0|31	42	14	3	10|31|24|48	0	0	0	0	0	-125.56	0.5	0.86
POLE3NT	MTCH1	MTCH1	1|0|5	6	2	3	2|5|2|7	0	0	0	0	0	-18.27	0.5	0.79
POLE3NT	BYSL	BYSL	7|0|33	40	13.33	3	10|38|20|39	0	0	0	0	0	-118.94	0.5	0.86
POLE3NT	DHX33	DHX33	0|0|3	3	1	3	0|2|0|6	0.01	0.02	0.01	0.02	0.01	-9.1	0.5	0.72
POLE3NT	IQGAP1	IQGAP1	8|0|54	62	20.67	3	11|66|19|71	0	0	0	0	0	-185.64	0.5	0.87
POLE3NT	TRMT10C	TRMT10C	1|0|8	9	3	3	1|9|1|13	0	0	0	0	0	-26.38	0.5	0.8
POLE3NT	SGPL1	SGPL1	0|0|9	9	3	3	0|11|1|12	0	0	0	0	0	-26.32	0.5	0.8
POLE3NT	TUBGCP2	TUBGCP2	1|0|16	17	5.67	3	0|23|2|20	0	0	0	0	0	-49.35	0.5	0.83
POLE3NT	NONO	NONO	72|37|113	222	74	3	111|165|136|182	0	0	0	0	0	-528.15	0.5	0.87
POLE3NT	GTF3C5	GTF3C5	5|0|29	34	11.33	3	8|32|14|38	0	0	0	0	0	-102.02	0.49	0.86
POLE3NT	PRPF6	PRPF6	10|1|41	52	17.33	3	13|51|27|51	0	0	0	0	0	-153.04	0.49	0.86
POLE3NT	NOL9	NOL9	1|0|16	17	5.67	3	3|17|4|23	0	0	0	0	0	-51.84	0.48	0.83
POLE3NT	TEX10	TEX10	9|0|20	29	9.67	3	2|38|8|33	0	0	0	0	0	-89.44	0.48	0.87
POLE3NT	KPRP	KPRP	3|1|0	4	1.33	3	8|0|3|0	0	0	0	0	0	-12.49	0.48	0.77
POLE3NT	EXOSC3	EXOSC3	2|0|2	4	1.33	3	2|4|2|3	0	0	0	0	0	-13	0.48	0.87
POLE3NT	MRPS35	MRPS35	0|0|8	8	2.67	3	0|8|0|14	0	0	0	0	0	-24.11	0.48	0.79
POLE3NT	SF3B1	SF3B1	73|18|123	214	71.33	3	111|180|128|172	0	0	0	0	0	-583.71	0.48	0.87
POLE3NT	SNRPA	SNRPA	2|0|2	4	1.33	3	0|3|3|5	0	0	0	0	0	-12.93	0.48	0.87
POLE3NT	PUS7	PUS7	2|0|19	21	7	3	1|18|10|29	0	0	0	0	0	-63.99	0.48	0.84
POLE3NT	THUMPD1	THUMPD1	2|0|6	8	2.67	3	2|5|3|12	0	0	0	0	0	-24.5	0.48	0.81
POLE3NT	HDAC1	HDAC1	1|0|4	5	1.67	3	2|5|1|6	0	0	0	0	0	-16.12	0.48	0.79
POLE3NT	DIEXF	DIEXF	1|0|7	8	2.67	3	0|8|1|13	0	0	0	0	0	-24.21	0.48	0.8
POLE3NT	LAS1L	LAS1L	13|0|27	40	13.33	3	23|32|21|36	0	0	0	0	0	-125.21	0.48	0.87
POLE3NT	HNRNPM	HNRNPM	30|8|40	78	26	3	34|58|52|74	0	0	0	0	0	-211	0.48	0.87
POLE3NT	MRPS2	MRPS2	1|0|6	7	2.33	3	0|11|3|6	0	0	0	0	0	-22.12	0.47	0.8
POLE3NT	MKI67	MKI67	160|54|350	564	188	3	264|416|321|586	0	0	0	0	0	#NAME?	0.47	0.87
POLE3NT	RALY	RALY	6|0|8	14	4.67	3	9|11|10|10	0	0	0	0	0	-44.92	0.47	0.87
POLE3NT	SART3	SART3	12|0|58	70	23.33	3	25|64|38|72	0	0	0	0	0	-221.99	0.47	0.87
POLE3NT	PPP1R10	PPP1R10	9|0|21	30	10	3	10|27|15|34	0	0	0	0	0	-95.56	0.47	0.87
POLE3NT	PCID2	PCID2	0|0|6	6	2	3	0|5|2|10	0	0	0	0	0	-18.88	0.47	0.78
POLE3NT	CSNK1E	CSNK1E	0|0|7	7	2.33	3	0|9|0|11	0	0	0	0	0	-21.91	0.47	0.79
POLE3NT	NFRKB	NFRKB	0|1|11	12	4	3	1|15|3|16	0	0	0	0	0	-38.58	0.46	0.83
POLE3NT	AHCTF1	AHCTF1	57|13|103	173	57.67	3	101|143|96|166	0	0	0	0	0	-508.27	0.46	0.87
POLE3NT	SET	SET	7|2|11	20	6.67	3	11|16|12|19	0	0	0	0	0	-57.53	0.46	0.87
POLE3NT	FANCI	FANCI	28|0|74	102	34	3	39|99|58|97	0	0	0	0	0	-327.42	0.46	0.87
POLE3NT	MCM5	MCM5	13|4|35	52	17.33	3	12|54|20|65	0	0	0	0	0	-150.87	0.46	0.87
POLE3NT	TOP2A	TOP2A	40|3|91	134	44.67	3	54|127|68|143	0	0	0	0	0	-422.23	0.46	0.87
POLE3NT	COA3	COA3	1|0|7	8	2.67	3	3|9|4|7	0	0	0	0	0	-26.08	0.46	0.81
POLE3NT	HNRNPK	HNRNPK	19|2|31	52	17.33	3	31|42|34|44	0	0	0	0	0	-159.85	0.46	0.87
POLE3NT	RRP12	RRP12	18|3|46	67	22.33	3	19|87|26|68	0	0	0	0	0	-208.53	0.45	0.87
POLE3NT	HNRNPL	HNRNPL	17|1|22	40	13.33	3	18|33|24|43	0	0	0	0	0	-126.77	0.45	0.87
POLE3NT	ADAR	ADAR	13|2|59	74	24.67	3	28|70|38|84	0	0	0	0	0	-235.28	0.45	0.87
POLE3NT	EMSY	EMSY	3|0|35	38	12.67	3	17|33|14|48	0	0	0	0	0	-124.43	0.45	0.86
POLE3NT	DARS2	DARS2	5|0|22	27	9	3	7|28|11|34	0	0	0	0	0	-88.61	0.45	0.86
POLE3NT	MGST1	MGST1	1|0|1	2	0.67	3	0|4|0|2	0	0	0	0	0	-7.49	0.44	0.87
POLE3NT	RBM42	RBM42	2|0|7	9	3	3	2|7|2|16	0	0	0	0	0	-29.78	0.44	0.82
POLE3NT	NSMCE1	NSMCE1	0|0|3	3	1	3	0|3|0|6	0	0.01	0	0.01	0	-10.32	0.44	0.74
POLE3NT	MYO6	MYO6	5|0|34	39	13	3	2|37|9|71	0	0	0	0	0	-131.64	0.44	0.86
POLE3NT	RPL39	RPL39	0|0|2	2	0.67	3	0|2|0|4	0.01	0.02	0.01	0.02	0.01	-7.49	0.44	0.72
POLE3NT	WDR46	WDR46	5|0|14	19	6.33	3	4|22|8|23	0	0	0	0	0	-63.05	0.44	0.87
POLE3NT	CMTR1	CMTR1	0|0|17	17	5.67	3	1|17|5|28	0	0	0	0	0	-56.12	0.44	0.84
POLE3NT	2022-03-01	2022-03-01	0|0|4	4	1.33	3	0|3|1|8	0	0	0	0	0	-13.39	0.44	0.76
POLE3NT	SF3B2	SF3B2	24|7|63	94	31.33	3	50|83|63|88	0	0	0	0	0	-286.66	0.44	0.87
POLE3NT	PCNXL2	PCNXL2	0|1|0	1	0.33	3	0|1|2|0	0	0	0	0	0	-4.8	0.44	0.87
POLE3NT	TPX2	TPX2	9|0|72	81	27	3	26|78|45|96	0	0	0	0	0	-273.36	0.44	0.87
POLE3NT	RPL36A	RPL36A	0|0|2	2	0.67	3	0|2|0|4	0.01	0.02	0.01	0.02	0.01	-7.49	0.44	0.72
POLE3NT	SMC3	SMC3	2|0|35	37	12.33	3	4|38|10|61	0	0	0	0	0	-125.05	0.44	0.86
POLE3NT	ZNF512B	ZNF512B	1|0|15	16	5.33	3	3|18|4|23	0	0	0	0	0	-52.87	0.44	0.84
POLE3NT	GSR	GSR	0|0|3	3	1	3	0|2|1|6	0	0.01	0	0.01	0	-10.4	0.44	0.74
POLE3NT	KDELR2	KDELR2	1|0|0	1	0.33	3	0|3|0|0	0	0	0	0	0	-5.05	0.44	0.87
POLE3NT	SRSF3	SRSF3	3|0|0	3	1	3	1|4|2|2	0	0	0	0	0	-10.82	0.44	0.75
POLE3NT	DPY19L1	DPY19L1	0|0|1	1	0.33	3	0|0|0|3	0	0	0	0	0	-5.05	0.44	0.87
POLE3NT	ALG6	ALG6	0|0|2	2	0.67	3	0|3|0|3	0.01	0.02	0.01	0.02	0.01	-7.56	0.44	0.72
POLE3NT	FABP5	FABP5	0|0|1	1	0.33	3	2|0|1|0	0	0	0	0	0	-4.8	0.44	0.87
POLE3NT	PTBP2	PTBP2	0|0|1	1	0.33	3	0|1|1|1	0	0	0	0	0	-4.8	0.44	0.87
POLE3NT	GOLPH3	GOLPH3	0|0|2	2	0.67	3	0|3|2|1	0	0.01	0	0.01	0	-7.73	0.44	0.73
POLE3NT	STAG2	STAG2	3|0|34	37	12.33	3	11|34|21|46	0	0	0	0	0	-124.46	0.44	0.86
POLE3NT	HP1BP3	HP1BP3	3|0|22	25	8.33	3	8|21|12|34	0	0	0	0	0	-83.15	0.44	0.85
POLE3NT	ORC3	ORC3	6|0|16	22	7.33	3	7|25|10|25	0	0	0	0	0	-74.34	0.44	0.87
POLE3NT	DIMT1	DIMT1	3|0|12	15	5	3	0|22|5|20	0	0	0	0	0	-51.74	0.43	0.84
POLE3NT	EXOSC9	EXOSC9	5|0|8	13	4.33	3	9|11|10|10	0	0	0	0	0	-44.92	0.43	0.87
POLE3NT	HNRNPA3	HNRNPA3	12|0|17	29	9.67	3	14|24|17|34	0	0	0	0	0	-99.13	0.43	0.87
POLE3NT	SUPT5H	SUPT5H	3|0|19	22	7.33	3	3|32|12|21	0	0	0	0	0	-75.16	0.43	0.85
POLE3NT	SCAF4	SCAF4	2|0|8	10	3.33	3	3|11|3|14	0	0	0	0	0	-34.41	0.43	0.83
POLE3NT	ATP5B	ATP5B	4|1|16	21	7	3	15|17|22|11	0	0	0	0	0	-68.6	0.43	0.87
POLE3NT	CHAF1B	CHAF1B	1|0|9	10	3.33	3	2|13|3|14	0	0	0	0	0	-35.32	0.42	0.83
POLE3NT	H1FX	H1FX	3|0|13	16	5.33	3	9|16|7|19	0	0	0	0	0	-56.86	0.42	0.85
POLE3NT	PAPOLA	PAPOLA	2|0|15	17	5.67	3	4|24|6|20	0	0	0	0	0	-59.67	0.42	0.85
POLE3NT	CSTF2T	CSTF2T	0|2|3	5	1.67	3	0|7|0|9	0	0	0	0	0	-17.62	0.42	0.87
POLE3NT	TAF9B	TAF9B	1|1|5	7	2.33	3	3|5|6|8	0	0	0	0	0	-21.89	0.42	0.87
POLE3NT	NOC3L	NOC3L	10|0|27	37	12.33	3	14|41|24|39	0	0	0	0	0	-131.4	0.42	0.87
POLE3NT	DDX31	DDX31	2|0|5	7	2.33	3	0|13|0|9	0	0	0	0	0	-24.14	0.42	0.87
POLE3NT	PDS5B	PDS5B	6|0|15	21	7	3	4|26|9|28	0	0	0	0	0	-74.12	0.42	0.87
POLE3NT	MGA	MGA	15|0|61	76	25.33	3	34|84|35|91	0	0	0	0	0	-272.26	0.42	0.87
POLE3NT	DDX54	DDX54	2|0|18	20	6.67	3	2|31|2|28	0	0	0	0	0	-69.35	0.42	0.85
POLE3NT	INTS12	INTS12	3|0|11	14	4.67	3	3|13|3|25	0	0	0	0	0	-48.33	0.42	0.87
POLE3NT	ARAF	ARAF	0|0|5	5	1.67	3	0|9|0|7	0	0	0	0	0	-17.62	0.42	0.78
POLE3NT	SMAD2	SMAD2	0|0|4	4	1.33	3	0|7|1|5	0	0	0	0	0	-14.66	0.41	0.77
POLE3NT	DDX17	DDX17	12|1|14	27	9	3	14|24|13|36	0	0	0	0	0	-92.24	0.41	0.87
POLE3NT	KIF2A	KIF2A	0|0|7	7	2.33	3	0|5|0|18	0	0	0	0	0	-25.07	0.41	0.8
POLE3NT	RBM39	RBM39	6|1|17	24	8	3	7|25|16|30	0	0	0	0	0	-82.27	0.41	0.87
POLE3NT	SRSF11	SRSF11	2|0|5	7	2.33	3	2|9|3|9	0	0	0	0	0	-25.81	0.41	0.87
POLE3NT	C19ORF43	C19ORF43	1|0|18	19	6.33	3	12|14|12|24	0	0	0	0	0	-69.2	0.41	0.85
POLE3NT	C11ORF58	C11ORF58	0|0|7	7	2.33	3	2|9|3|9	0	0	0	0	0	-25.81	0.41	0.81
POLE3NT	PRC1	PRC1	0|1|3	4	1.33	3	2|4|2|5	0	0	0	0	0	-15.13	0.41	0.87
POLE3NT	RNASEH2B	RNASEH2B	2|0|9	11	3.67	3	3|13|5|15	0	0	0	0	0	-39.9	0.41	0.87
POLE3NT	ZNF384	ZNF384	3|0|16	19	6.33	3	7|18|12|25	0	0	0	0	0	-68.91	0.41	0.85
POLE3NT	ORC2	ORC2	3|0|12	15	5	3	5|17|8|19	0	0	0	0	0	-54.41	0.41	0.87
POLE3NT	SUB1	SUB1	4|1|9	14	4.67	3	8|12|12|15	0	0	0	0	0	-48.87	0.4	0.87
POLE3NT	SRSF6	SRSF6	2|0|1	3	1	3	2|2|2|4	0	0	0	0	0	-11.92	0.4	0.87
POLE3NT	MSH3	MSH3	0|0|9	9	3	3	0|17|0|13	0	0	0	0	0	-32.83	0.4	0.82
POLE3NT	MRPS9	MRPS9	0|0|6	6	2	3	0|10|1|9	0	0	0	0	0	-22.01	0.4	0.8
POLE3NT	CMAS	CMAS	0|0|3	3	1	3	0|5|0|5	0	0	0	0	0	-11.52	0.4	0.76
POLE3NT	CPSF7	CPSF7	1|0|9	10	3.33	3	0|15|4|14	0	0	0	0	0	-36.33	0.4	0.83
POLE3NT	POLD3	POLD3	4|0|13	17	5.67	3	9|16|8|23	0	0	0	0	0	-62.24	0.4	0.87
POLE3NT	FRG1	FRG1	3|0|4	7	2.33	3	4|6|6|8	0	0	0	0	0	-27.17	0.39	0.87
POLE3NT	KIAA0020	KIAA0020	1|0|19	20	6.67	3	0|31|3|35	0	0	0	0	0	-75.92	0.39	0.85
POLE3NT	CD2BP2	CD2BP2	12|4|18	34	11.33	3	24|33|30|30	0	0	0	0	0	-115.07	0.39	0.87
POLE3NT	SFPQ	SFPQ	10|3|26	39	13	3	26|34|28|47	0	0	0	0	0	-137.85	0.39	0.87
POLE3NT	GPKOW	GPKOW	15|2|37	54	18	3	33|51|42|59	0	0	0	0	0	-197.11	0.39	0.87
POLE3NT	CRNKL1	CRNKL1	3|0|22	25	8.33	3	5|29|15|37	0	0	0	0	0	-95.3	0.39	0.86
POLE3NT	RANBP9	RANBP9	0|0|10	10	3.33	3	1|15|5|13	0	0	0	0	0	-37.6	0.39	0.83
POLE3NT	KPNA6	KPNA6	3|0|17	20	6.67	3	8|23|13|24	0	0	0	0	0	-75.63	0.39	0.87
POLE3NT	SMARCAD1	SMARCAD1	1|0|8	9	3	3	0|13|2|16	0	0	0	0	0	-34.09	0.39	0.83
POLE3NT	AGPAT1	AGPAT1	1|0|1	2	0.67	3	0|4|0|3	0	0	0	0	0	-8.61	0.38	0.87
POLE3NT	CROCC	CROCC	0|2|0	2	0.67	3	4|0|1|2	0	0.01	0	0.01	0	-8.7	0.38	0.74
POLE3NT	ANO5	ANO5	2|0|0	2	0.67	3	0|3|1|3	0	0.01	0	0.01	0	-8.75	0.38	0.75
POLE3NT	U2SURP	U2SURP	22|1|65	88	29.33	3	58|82|61|107	0	0	0	0	0	-338.82	0.38	0.87
POLE3NT	CDK2	CDK2	1|0|14	15	5	3	2|19|5|26	0	0	0	0	0	-57.25	0.38	0.85
POLE3NT	NDUFA6	NDUFA6	0|0|4	4	1.33	3	0|3|2|9	0	0	0	0	0	-15.7	0.38	0.78
POLE3NT	PDS5A	PDS5A	7|0|41	48	16	3	13|66|17|72	0	0	0	0	0	-186.74	0.38	0.87
POLE3NT	MTA2	MTA2	2|0|21	23	7.67	3	10|24|15|32	0	0	0	0	0	-90.04	0.38	0.86
POLE3NT	DDX52	DDX52	2|0|11	13	4.33	3	0|29|0|17	0	0	0	0	0	-50.33	0.38	0.87
POLE3NT	NASP	NASP	13|4|43	60	20	3	39|61|39|72	0	0	0	0	0	-217.46	0.38	0.87
POLE3NT	FTSJ3	FTSJ3	19|0|41	60	20	3	43|64|47|58	0	0	0	0	0	-237.41	0.38	0.87
POLE3NT	GMPS	GMPS	0|0|2	2	0.67	3	0|2|0|5	0	0.01	0	0.01	0	-8.54	0.38	0.74
POLE3NT	HMGB2	HMGB2	5|0|2	7	2.33	3	0|7|0|18	0	0	0	0	0	-27.2	0.37	0.87
POLE3NT	ZFR	ZFR	11|0|25	36	12	3	16|44|18|53	0	0	0	0	0	-145.66	0.37	0.87
POLE3NT	NBN	NBN	1|0|20	21	7	3	8|26|7|35	0	0	0	0	0	-84.06	0.37	0.86
POLE3NT	TFIP11	TFIP11	1|0|41	42	14	3	14|47|29|61	0	0	0	0	0	-168.06	0.37	0.87
POLE3NT	DDX24	DDX24	0|0|19	19	6.33	3	2|23|7|37	0	0	0	0	0	-76.06	0.37	0.85
POLE3NT	NAT10	NAT10	41|8|67	116	38.67	3	83|133|88|110	0	0	0	0	0	-426.05	0.37	0.87
POLE3NT	NOP14	NOP14	5|0|35	40	13.33	3	24|40|29|51	0	0	0	0	0	-160.7	0.37	0.87
POLE3NT	YBX3	YBX3	0|0|3	3	1	3	1|4|0|6	0	0	0	0	0	-12.74	0.36	0.77
POLE3NT	SDE2	SDE2	2|0|7	9	3	3	3|8|4|18	0	0	0	0	0	-36.41	0.36	0.87
POLE3NT	RAD18	RAD18	1|0|2	3	1	3	0|4|0|7	0	0	0	0	0	-12.57	0.36	0.87
POLE3NT	GTF2A1	GTF2A1	1|0|3	4	1.33	3	2|6|2|5	0	0	0	0	0	-17.36	0.36	0.87
POLE3NT	DHX40	DHX40	1|0|6	7	2.33	3	0|13|2|12	0	0	0	0	0	-29.77	0.35	0.87
POLE3NT	HELLS	HELLS	2|0|15	17	5.67	3	2|20|9|34	0	0	0	0	0	-71.69	0.35	0.87
POLE3NT	PARN	PARN	1|0|9	10	3.33	3	5|14|4|15	0	0	0	0	0	-42.22	0.35	0.87
POLE3NT	STRBP	STRBP	1|0|9	10	3.33	3	0|13|4|21	0	0	0	0	0	-41.75	0.35	0.87
POLE3NT	JUN	JUN	0|0|5	5	1.67	3	2|3|5|9	0	0	0	0	0	-21.51	0.35	0.81
POLE3NT	ZC3H11A	ZC3H11A	15|1|34	50	16.67	3	35|54|39|65	0	0	0	0	0	-210.41	0.35	0.87
POLE3NT	ADNP	ADNP	15|1|49	65	21.67	3	41|71|42|102	0	0	0	0	0	-280.26	0.34	0.87
POLE3NT	ILKAP	ILKAP	4|0|15	19	6.33	3	14|24|14|22	0	0	0	0	0	-82.78	0.34	0.87
POLE3NT	BAZ1B	BAZ1B	8|0|31	39	13	3	12|45|24|70	0	0	0	0	0	-167.85	0.34	0.87
POLE3NT	CXORF56	CXORF56	2|0|11	13	4.33	3	10|12|10|19	0	0	0	0	0	-57.13	0.34	0.87
POLE3NT	TOP2B	TOP2B	2|0|31	33	11	3	16|44|22|48	0	0	0	0	0	-144.69	0.34	0.87
POLE3NT	NPM1	NPM1	15|4|24	43	14.33	3	34|49|34|50	0	0	0	0	0	-169.5	0.34	0.87
POLE3NT	FUS	FUS	6|0|7	13	4.33	3	11|12|12|16	0	0	0	0	0	-57.19	0.34	0.87
POLE3NT	SNRPD2	SNRPD2	6|1|3	10	3.33	3	6|11|9|13	0	0	0	0	0	-40.15	0.34	0.87
POLE3NT	LIG3	LIG3	5|0|33	38	12.67	3	17|48|22|62	0	0	0	0	0	-165.75	0.34	0.87
POLE3NT	GOLIM4	GOLIM4	0|0|1	1	0.33	3	0|2|0|2	0	0	0	0	0	-5.46	0.33	0.87
POLE3NT	PIK3C3	PIK3C3	0|0|1	1	0.33	3	1|1|0|2	0	0	0	0	0	-5.5	0.33	0.87
POLE3NT	THAP4	THAP4	1|0|0	1	0.33	3	2|0|1|1	0	0	0	0	0	-5.5	0.33	0.87
POLE3NT	THOC2	THOC2	8|0|24	32	10.67	3	13|56|17|45	0	0	0	0	0	-145.54	0.33	0.87
POLE3NT	BOP1	BOP1	0|0|4	4	1.33	3	0|9|0|7	0	0	0	0	0	-17.62	0.33	0.87
POLE3NT	BRD4	BRD4	0|0|6	6	2	3	0|9|0|15	0	0	0	0	0	-26.18	0.33	0.87
POLE3NT	WAPAL	WAPAL	15|0|55	70	23.33	3	35|91|42|113	0	0	0	0	0	-313.68	0.33	0.87
POLE3NT	ERC1	ERC1	1|0|0	1	0.33	3	1|1|2|0	0	0	0	0	0	-5.5	0.33	0.87
POLE3NT	RB1	RB1	0|1|2	3	1	3	0|7|1|4	0	0	0	0	0	-13.51	0.33	0.87
POLE3NT	MAATS1	MAATS1	0|1|0	1	0.33	3	2|0|2|0	0	0	0	0	0	-5.46	0.33	0.87
POLE3NT	PAK1IP1	PAK1IP1	0|0|3	3	1	3	0|6|0|6	0	0	0	0	0	-13.42	0.33	0.87
POLE3NT	HNRNPUL1	HNRNPUL1	0|0|10	10	3.33	3	2|12|4|23	0	0	0	0	0	-45.08	0.33	0.87
POLE3NT	NR3C1	NR3C1	5|0|9	14	4.67	3	10|21|11|14	0	0	0	0	0	-62.58	0.33	0.87
POLE3NT	ATP5J2-PTCD1	ATP5J2;ATP5J2-PTCD1	0|0|1	1	0.33	3	0|2|0|2	0	0	0	0	0	-5.46	0.33	0.87
POLE3NT	CBX3	CBX3	2|0|9	11	3.67	3	12|10|11|11	0	0	0	0	0	-49.37	0.33	0.87
POLE3NT	CBX1	CBX1	7|1|12	20	6.67	3	17|18|19|28	0	0	0	0	0	-87.39	0.33	0.87
POLE3NT	UTP3	UTP3	1|0|5	6	2	3	1|12|2|9	0	0	0	0	0	-26.49	0.33	0.87
POLE3NT	NGDN	NGDN	0|0|2	2	0.67	3	0|4|1|3	0	0	0	0	0	-9.54	0.33	0.87
POLE3NT	GTF3C1	GTF3C1	2|0|20	22	7.33	3	3|36|4|49	0	0	0	0	0	-101.54	0.32	0.87
POLE3NT	EXOSC10	EXOSC10	6|0|42	48	16	3	24|73|34|70	0	0	0	0	0	-224.1	0.32	0.87
POLE3NT	SSB	SSB	9|2|17	28	9.33	3	16|39|24|39	0	0	0	0	0	-122.63	0.32	0.87
POLE3NT	TRIM33	TRIM33	2|0|7	9	3	3	2|13|8|15	0	0	0	0	0	-42.22	0.32	0.87
POLE3NT	ING3	ING3	0|0|6	6	2	3	1|7|2|15	0	0	0	0	0	-27.48	0.32	0.87
POLE3NT	SMCHD1	SMCHD1	35|4|107	146	48.67	3	124|163|127|191	0	0	0	0	0	-655.83	0.32	0.87
POLE3NT	DGCR14	DGCR14	0|0|9	9	3	3	0|17|0|21	0	0	0	0	0	-41.58	0.32	0.87
POLE3NT	MORC2	MORC2	1|0|13	14	4.67	3	2|25|7|25	0	0	0	0	0	-65.13	0.32	0.87
POLE3NT	KIF23	KIF23	2|0|26	28	9.33	3	12|33|22|49	0	0	0	0	0	-128.92	0.32	0.87
POLE3NT	NVL	NVL	8|0|25	33	11	3	20|45|25|47	0	0	0	0	0	-152.69	0.32	0.87
POLE3NT	RBM10	RBM10	6|0|27	33	11	3	24|34|31|48	0	0	0	0	0	-153	0.32	0.87
POLE3NT	HNRNPF	HNRNPF	10|1|29	40	13.33	3	32|54|38|41	0	0	0	0	0	-179.46	0.32	0.87
POLE3NT	CFAP20	CFAP20	2|0|4	6	2	3	3|12|5|6	0	0	0	0	0	-29.13	0.31	0.87
POLE3NT	SNRPA1	SNRPA1	6|0|4	10	3.33	3	5|17|7|14	0	0	0	0	0	-47.87	0.31	0.87
POLE3NT	TIMM17B	TIMM17B	0|0|3	3	1	3	0|6|2|5	0	0	0	0	0	-14.83	0.31	0.87
POLE3NT	CDC73	CDC73	4|0|23	27	9	3	17|37|21|42	0	0	0	0	0	-130.32	0.31	0.87
POLE3NT	NOL11	NOL11	2|0|14	16	5.33	3	9|24|15|21	0	0	0	0	0	-76.92	0.31	0.87
POLE3NT	NOL10	NOL10	1|0|15	16	5.33	3	6|25|11|27	0	0	0	0	0	-76.49	0.31	0.87
POLE3NT	BIRC6	BIRC6	4|0|3	7	2.33	3	6|7|7|10	0	0	0	0	0	-33.84	0.31	0.87
POLE3NT	SLU7	SLU7	2|0|9	11	3.67	3	2|17|7|21	0	0	0	0	0	-51.95	0.31	0.87
POLE3NT	SCO2	SCO2	0|0|3	3	1	3	1|4|0|8	0	0	0	0	0	-14.58	0.31	0.87
POLE3NT	HMGB1	HMGB1	5|0|5	10	3.33	3	3|9|5|27	0	0	0	0	0	-48.28	0.3	0.87
POLE3NT	MYBL2	MYBL2	1|0|12	13	4.33	3	4|13|5|36	0	0	0	0	0	-63.77	0.3	0.87
POLE3NT	PDCD11	PDCD11	6|0|42	48	16	3	14|87|26|86	0	0	0	0	0	-237.16	0.3	0.87
POLE3NT	RIF1	RIF1	26|4|61	91	30.33	3	60|127|66|148	0	0	0	0	0	-427.66	0.3	0.87
POLE3NT	HLTF	HLTF	1|0|1	2	0.67	3	0|3|1|5	0	0	0	0	0	-10.56	0.3	0.87
POLE3NT	SLFN11	SLFN11	2|0|7	9	3	3	2|18|5|15	0	0	0	0	0	-44.14	0.3	0.87
POLE3NT	PRCC	PRCC	3|0|14	17	5.67	3	14|23|11|27	0	0	0	0	0	-83.57	0.3	0.87
POLE3NT	RFC3	RFC3	2|0|8	10	3.33	3	4|18|4|18	0	0	0	0	0	-48.59	0.3	0.87
POLE3NT	FAM192A	FAM192A	1|1|4	6	2	3	4|6|9|8	0	0	0	0	0	-27.21	0.3	0.87
POLE3NT	CEBPZ	CEBPZ	0|0|19	19	6.33	3	6|40|8|31	0	0	0	0	0	-93.99	0.3	0.87
POLE3NT	CCAR1	CCAR1	2|0|9	11	3.67	3	2|14|5|28	0	0	0	0	0	-53.87	0.3	0.87
POLE3NT	NUP98	NUP98	2|0|16	18	6	3	8|26|14|36	0	0	0	0	0	-93.16	0.29	0.87
POLE3NT	MAZ	MAZ	1|0|10	11	3.67	3	8|16|8|19	0	0	0	0	0	-56.87	0.29	0.87
POLE3NT	COIL	COIL	4|0|13	17	5.67	3	9|22|15|33	0	0	0	0	0	-87.76	0.29	0.87
POLE3NT	PIAS2	PIAS2	4|1|9	14	4.67	3	7|18|13|27	0	0	0	0	0	-67.99	0.29	0.87
POLE3NT	MDC1	MDC1	8|2|60	70	23.33	3	45|113|52|115	0	0	0	0	0	-352.27	0.29	0.87
POLE3NT	MATR3	MATR3	17|0|19	36	12	3	25|48|35|58	0	0	0	0	0	-185.27	0.29	0.87
POLE3NT	SART1	SART1	14|1|46	61	20.33	3	54|85|60|80	0	0	0	0	0	-306.71	0.29	0.87
POLE3NT	DDX42	DDX42	10|0|37	47	15.67	3	35|71|37|74	0	0	0	0	0	-242.26	0.29	0.87
POLE3NT	U2AF2	U2AF2	9|1|8	18	6	3	10|26|16|32	0	0	0	0	0	-88.94	0.29	0.87
POLE3NT	BMS1	BMS1	4|0|30	34	11.33	3	14|52|20|70	0	0	0	0	0	-173.4	0.29	0.87
POLE3NT	BRCA2	BRCA2	1|0|4	5	1.67	3	0|6|0|17	0	0	0	0	0	-25.12	0.29	0.87
POLE3NT	MDN1	MDN1	0|0|14	14	4.67	3	1|19|3|44	0	0	0	0	0	-73.62	0.28	0.87
POLE3NT	BBX	BBX	1|0|13	14	4.67	3	6|21|6|33	0	0	0	0	0	-72.89	0.28	0.87
POLE3NT	PAXBP1	PAXBP1	2|0|12	14	4.67	3	4|26|11|25	0	0	0	0	0	-73.09	0.28	0.87
POLE3NT	POGZ	POGZ	1|0|15	16	5.33	3	3|27|6|41	0	0	0	0	0	-84.93	0.28	0.87
POLE3NT	NXF1	NXF1	2|0|5	7	2.33	3	0|13|3|17	0	0	0	0	0	-36.25	0.28	0.87
POLE3NT	IK	IK	4|0|20	24	8	3	19|30|23|42	0	0	0	0	0	-127.14	0.28	0.87
POLE3NT	GATAD2B	GATAD2B	6|1|19	26	8.67	3	22|27|23|50	0	0	0	0	0	-131.05	0.28	0.87
POLE3NT	KMT2A	KMT2A	6|0|20	26	8.67	3	12|44|15|54	0	0	0	0	0	-138.78	0.28	0.87
POLE3NT	ZNF711	ZNF711	0|0|4	4	1.33	3	0|5|0|14	0	0	0	0	0	-20.84	0.28	0.87
POLE3NT	L3MBTL3	L3MBTL3	6|0|18	24	8	3	17|31|18|49	0	0	0	0	0	-127.88	0.28	0.87
POLE3NT	ZNF536	ZNF536	2|0|19	21	7	3	8|28|8|57	0	0	0	0	0	-111.68	0.28	0.87
POLE3NT	WDR70	WDR70	7|0|29	36	12	3	28|46|37|65	0	0	0	0	0	-196.42	0.27	0.87
POLE3NT	XAB2	XAB2	0|0|22	22	7.33	3	11|35|14|49	0	0	0	0	0	-120.93	0.27	0.87
POLE3NT	GCFC2	GCFC2	1|0|7	8	2.67	3	0|14|1|24	0	0	0	0	0	-42.71	0.27	0.87
POLE3NT	SUGP2	SUGP2	2|0|44	46	15.33	3	28|72|35|93	0	0	0	0	0	-254.26	0.27	0.87
POLE3NT	GPATCH1	GPATCH1	3|0|10	13	4.33	3	4|25|4|31	0	0	0	0	0	-70.54	0.27	0.87
POLE3NT	MASTL	MASTL	0|0|9	9	3	3	2|16|3|23	0	0	0	0	0	-48.35	0.27	0.87
POLE3NT	ZNF512	ZNF512	0|0|8	8	2.67	3	2|11|5|21	0	0	0	0	0	-43.01	0.27	0.87
POLE3NT	PSIP1	PSIP1	6|1|9	16	5.33	3	11|25|11|31	0	0	0	0	0	-82.27	0.27	0.87
POLE3NT	SLX4	SLX4	1|0|13	14	4.67	3	11|20|10|29	0	0	0	0	0	-77.77	0.27	0.87
POLE3NT	KRI1	KRI1	6|0|16	22	7.33	3	17|29|20|42	0	0	0	0	0	-120.26	0.27	0.87
POLE3NT	RBM14	RBM14	3|0|7	10	3.33	3	6|16|8|19	0	0	0	0	0	-54.49	0.27	0.87
POLE3NT	RFC1	RFC1	1|0|16	17	5.67	3	9|30|15|29	0	0	0	0	0	-92.25	0.27	0.87
POLE3NT	ZGRF1	ZGRF1	0|0|2	2	0.67	3	3|0|1|6	0	0	0	0	0	-11.6	0.27	0.87
POLE3NT	PDCD4	PDCD4	1|0|9	10	3.33	3	9|12|9|19	0	0	0	0	0	-54.77	0.27	0.87
POLE3NT	SIGLEC5	SIGLEC5	0|1|1	2	0.67	3	4|1|3|2	0	0	0	0	0	-11.92	0.27	0.87
POLE3NT	NOL6	NOL6	12|2|30	44	14.67	3	32|68|47|82	0	0	0	0	0	-245.51	0.26	0.87
POLE3NT	SNW1	SNW1	4|0|35	39	13	3	34|58|41|70	0	0	0	0	0	-226.78	0.26	0.87
POLE3NT	PPM1G	PPM1G	6|1|16	23	7.67	3	22|40|25|33	0	0	0	0	0	-129.28	0.26	0.87
POLE3NT	DNTTIP2	DNTTIP2	8|0|20	28	9.33	3	23|44|24|51	0	0	0	0	0	-158.3	0.26	0.87
POLE3NT	TARDBP	TARDBP	2|0|7	9	3	3	6|16|8|17	0	0	0	0	0	-52.39	0.26	0.87
POLE3NT	TUBGCP3	TUBGCP3	1|0|7	8	2.67	3	0|24|0|17	0	0	0	0	0	-44.83	0.26	0.87
POLE3NT	ERCC5	ERCC5	6|0|23	29	9.67	3	21|38|23|67	0	0	0	0	0	-165.76	0.26	0.87
POLE3NT	UTP20	UTP20	0|0|10	10	3.33	3	0|33|0|21	0	0	0	0	0	-59.18	0.25	0.87
POLE3NT	PRPF3	PRPF3	1|0|11	12	4	3	8|26|8|22	0	0	0	0	0	-70.94	0.25	0.87
POLE3NT	CHD8	CHD8	3|0|20	23	7.67	3	10|43|19|50	0	0	0	0	0	-135.5	0.25	0.87
POLE3NT	CDK13	CDK13	4|2|19	25	8.33	3	21|40|25|45	0	0	0	0	0	-137.04	0.25	0.87
POLE3NT	THRAP3	THRAP3	16|2|34	52	17.33	3	58|66|69|82	0	0	0	0	0	-297.69	0.25	0.87
POLE3NT	RNPS1	RNPS1	1|0|2	3	1	3	2|6|2|6	0	0	0	0	0	-18.33	0.25	0.87
POLE3NT	RBM4	RBM4	0|0|7	7	2.33	3	5|9|7|17	0	0	0	0	0	-42.31	0.25	0.87
POLE3NT	EBNA1BP2	EBNA1BP2	12|0|10	22	7.33	3	22|32|25|39	0	0	0	0	0	-131.92	0.25	0.87
POLE3NT	ZNF451	ZNF451	0|0|10	10	3.33	3	3|18|4|31	0	0	0	0	0	-61.6	0.24	0.87
POLE3NT	WRNIP1	WRNIP1	4|0|12	16	5.33	3	14|24|17|34	0	0	0	0	0	-99.13	0.24	0.87
POLE3NT	MCM4	MCM4	8|0|19	27	9	3	15|49|29|58	0	0	0	0	0	-168.11	0.24	0.87
POLE3NT	SAFB	SAFB	11|3|23	37	12.33	3	40|49|49|69	0	0	0	0	0	-217.3	0.24	0.87
POLE3NT	NIFK	NIFK	10|0|14	24	8	3	22|44|27|40	0	0	0	0	0	-148.47	0.24	0.87
POLE3NT	NUB1	NUB1	0|0|3	3	1	3	0|7|0|10	0	0	0	0	0	-18.73	0.24	0.87
POLE3NT	ZC3H18	ZC3H18	4|0|15	19	6.33	3	22|31|20|35	0	0	0	0	0	-120.71	0.23	0.87
POLE3NT	BCLAF1	BCLAF1	18|1|33	52	17.33	3	63|83|69|84	0	0	0	0	0	-329.5	0.23	0.87
POLE3NT	TOX4	TOX4	4|1|6	11	3.67	3	11|18|12|22	0	0	0	0	0	-66.27	0.23	0.87
POLE3NT	ZNF687	ZNF687	0|0|11	11	3.67	3	6|19|9|29	0	0	0	0	0	-69.76	0.23	0.87
POLE3NT	ZDBF2	ZDBF2	0|0|8	8	2.67	3	3|12|4|28	0	0	0	0	0	-51.68	0.23	0.87
POLE3NT	SF1	SF1	3|0|8	11	3.67	3	8|23|8|24	0	0	0	0	0	-69.91	0.23	0.87
POLE3NT	RBM28	RBM28	1|0|11	12	4	3	5|26|11|29	0	0	0	0	0	-78.65	0.23	0.87
POLE3NT	RBM17	RBM17	3|0|21	24	8	3	32|28|30|50	0	0	0	0	0	-156.37	0.23	0.87
POLE3NT	MED1	MED1	0|0|24	24	8	3	17|46|22|63	0	0	0	0	0	-164.62	0.22	0.87
POLE3NT	PTDSS1	PTDSS1	0|0|1	1	0.33	3	0|3|0|3	0	0	0	0	0	-7.56	0.22	0.87
POLE3NT	UBR5	UBR5	1|0|12	13	4.33	3	1|34|7|37	0	0	0	0	0	-87.19	0.22	0.87
POLE3NT	MRPL19	MRPL19	0|0|2	2	0.67	3	0|5|1|6	0	0	0	0	0	-13.58	0.22	0.87
POLE3NT	GNL2	GNL2	8|1|30	39	13	3	37|69|48|82	0	0	0	0	0	-258.19	0.22	0.87
POLE3NT	MRPL48	MRPL48	0|0|1	1	0.33	3	0|2|2|2	0	0	0	0	0	-7.7	0.22	0.87
POLE3NT	ZBTB21	ZBTB21	2|0|9	11	3.67	3	6|20|10|30	0	0	0	0	0	-73.09	0.22	0.87
POLE3NT	INTS1	INTS1	2|0|30	32	10.67	3	22|68|33|67	0	0	0	0	0	-211.79	0.22	0.87
POLE3NT	CDCA2	CDCA2	2|0|14	16	5.33	3	6|35|7|52	0	0	0	0	0	-110.57	0.21	0.87
POLE3NT	NOLC1	NOLC1	6|0|10	16	5.33	3	21|28|24|30	0	0	0	0	0	-115.34	0.21	0.87
POLE3NT	CDC5L	CDC5L	1|0|24	25	8.33	3	23|50|31|57	0	0	0	0	0	-179.55	0.21	0.87
POLE3NT	PSPC1	PSPC1	6|1|15	22	7.33	3	26|36|29|46	0	0	0	0	0	-148.19	0.21	0.87
POLE3NT	HNRNPH1	HNRNPH1	2|0|2	4	1.33	3	1|9|3|13	0	0	0	0	0	-28.79	0.21	0.87
POLE3NT	IQGAP2	IQGAP2	0|0|4	4	1.33	3	2|14|0|10	0	0	0	0	0	-28.62	0.21	0.87
POLE3NT	NCAPG2	NCAPG2	0|0|3	3	1	3	0|8|0|11	0	0	0	0	0	-20.99	0.21	0.87
POLE3NT	SAP30BP	SAP30BP	2|0|6	8	2.67	3	7|15|10|18	0	0	0	0	0	-55.86	0.21	0.87
POLE3NT	NUDT21	NUDT21	4|0|5	9	3	3	12|16|16|13	0	0	0	0	0	-63.88	0.21	0.87
POLE3NT	SRCAP	SRCAP	2|0|5	7	2.33	3	2|20|4|18	0	0	0	0	0	-48.45	0.21	0.87
POLE3NT	KDM3B	KDM3B	1|0|20	21	7	3	7|56|10|67	0	0	0	0	0	-155.25	0.2	0.87
POLE3NT	TMPO	TMPO	20|4|33	57	19	3	80|95|78|121	0	0	0	0	0	-398.36	0.2	0.87
POLE3NT	GPATCH4	GPATCH4	5|0|11	16	5.33	3	21|32|23|31	0	0	0	0	0	-119.85	0.2	0.87
POLE3NT	SDAD1	SDAD1	0|1|4	5	1.67	3	0|15|4|15	0	0	0	0	0	-37.45	0.2	0.87
POLE3NT	BRCA1	BRCA1	0|0|10	10	3.33	3	3|22|2|40	0	0	0	0	0	-73.72	0.2	0.87
POLE3NT	FAM208A	FAM208A	2|1|8	11	3.67	3	5|29|9|31	0	0	0	0	0	-77.54	0.2	0.87
POLE3NT	NSUN2	NSUN2	8|1|21	30	10	3	37|56|47|63	0	0	0	0	0	-221.82	0.2	0.87
POLE3NT	SMEK1	SMEK1	2|0|12	14	4.67	3	8|36|17|32	0	0	0	0	0	-103.25	0.2	0.87
POLE3NT	PRPF4B	PRPF4B	2|0|11	13	4.33	3	7|26|15|39	0	0	0	0	0	-96.46	0.2	0.87
POLE3NT	SAFB2	SAFB2	4|2|7	13	4.33	3	20|22|22|29	0	0	0	0	0	-95.72	0.19	0.87
POLE3NT	PHF2	PHF2	0|0|4	4	1.33	3	4|11|2|11	0	0	0	0	0	-31.13	0.19	0.87
POLE3NT	KPNA3	KPNA3	2|0|7	9	3	3	8|23|12|21	0	0	0	0	0	-71.21	0.19	0.87
POLE3NT	CHAF1A	CHAF1A	1|0|12	13	4.33	3	14|31|16|36	0	0	0	0	0	-107.93	0.18	0.87
POLE3NT	DIDO1	DIDO1	3|0|21	24	8	3	23|58|38|61	0	0	0	0	0	-200.8	0.18	0.87
POLE3NT	CHD1	CHD1	0|0|5	5	1.67	3	2|17|0|19	0	0	0	0	0	-41.7	0.18	0.87
POLE3NT	MTA1	MTA1	1|1|25	27	9	3	28|57|36|74	0	0	0	0	0	-212.25	0.18	0.87
POLE3NT	PHF3	PHF3	1|1|16	18	6	3	10|43|16|65	0	0	0	0	0	-143.8	0.18	0.87
POLE3NT	ACIN1	ACIN1	5|0|28	33	11	3	37|66|54|89	0	0	0	0	0	-274.86	0.18	0.87
POLE3NT	ZNF106	ZNF106	0|0|6	6	2	3	2|13|3|27	0	0	0	0	0	-49.38	0.18	0.87
POLE3NT	CTBP2	CTBP2	0|0|2	2	0.67	3	2|5|2|7	0	0	0	0	0	-18.27	0.17	0.87
POLE3NT	NKRF	NKRF	0|0|17	17	5.67	3	18|44|28|46	0	0	0	0	0	-151.59	0.17	0.87
POLE3NT	KIAA1551	KIAA1551	0|0|1	1	0.33	3	0|1|2|5	0	0	0	0	0	-9.37	0.17	0.87
POLE3NT	POLDIP3	POLDIP3	0|0|8	8	2.67	3	7|20|12|25	0	0	0	0	0	-71.1	0.17	0.87
POLE3NT	CUL4A	CUL4A	0|0|4	4	1.33	3	0|13|4|15	0	0	0	0	0	-35.21	0.17	0.87
POLE3NT	KHSRP	KHSRP	3|0|17	20	6.67	3	25|45|31|53	0	0	0	0	0	-171.9	0.17	0.87
POLE3NT	KNOP1	KNOP1	10|1|30	41	13.67	3	59|80|59|117	0	0	0	0	0	-346.49	0.17	0.87
POLE3NT	PRPF4	PRPF4	1|0|6	7	2.33	3	6|23|10|21	0	0	0	0	0	-66.57	0.16	0.87
POLE3NT	NCOR1	NCOR1	1|0|24	25	8.33	3	26|67|25|97	0	0	0	0	0	-239.53	0.16	0.87
POLE3NT	SETX	SETX	2|0|0	2	0.67	3	0|7|2|8	0	0	0	0	0	-18.99	0.16	0.87
POLE3NT	DDX10	DDX10	3|0|5	8	2.67	3	2|28|7|29	0	0	0	0	0	-72.83	0.16	0.87
POLE3NT	CHERP	CHERP	2|0|14	16	5.33	3	21|38|27|48	0	0	0	0	0	-149.47	0.16	0.87
POLE3NT	BRIP1	BRIP1	1|0|8	9	3	3	3|23|5|43	0	0	0	0	0	-81.54	0.16	0.87
POLE3NT	DDX27	DDX27	3|0|14	17	5.67	3	23|42|30|49	0	0	0	0	0	-160.72	0.16	0.87
POLE3NT	NUP153	NUP153	16|0|44	60	20	3	106|140|115|153	0	0	0	0	0	-576.36	0.16	0.87
POLE3NT	LEMD3	LEMD3	0|0|9	9	3	3	7|22|12|35	0	0	0	0	0	-84.17	0.16	0.87
POLE3NT	RBBP6	RBBP6	5|0|27	32	10.67	3	37|65|48|111	0	0	0	0	0	-291.33	0.16	0.87
POLE3NT	RBM25	RBM25	6|0|20	26	8.67	3	34|65|34|87	0	0	0	0	0	-245.43	0.16	0.87
POLE3NT	RPRD2	RPRD2	0|0|25	25	8.33	3	32|62|42|71	0	0	0	0	0	-231.19	0.16	0.87
POLE3NT	KPNA1	KPNA1	0|0|4	4	1.33	3	4|11|10|9	0	0	0	0	0	-38.31	0.16	0.87
POLE3NT	SON	SON	6|2|18	26	8.67	3	31|61|39|83	0	0	0	0	0	-228.72	0.16	0.87
POLE3NT	NUP50	NUP50	9|0|24	33	11	3	58|73|64|100	0	0	0	0	0	-330.15	0.15	0.87
POLE3NT	SRRM1	SRRM1	3|2|1	6	2	3	7|18|9|19	0	0	0	0	0	-55.02	0.15	0.87
POLE3NT	ZMYM4	ZMYM4	1|0|12	13	4.33	3	14|31|19|55	0	0	0	0	0	-132.18	0.15	0.87
POLE3NT	POLR1E	POLR1E	0|0|1	1	0.33	3	0|4|1|4	0	0	0	0	0	-10.63	0.15	0.87
POLE3NT	ZNF638	ZNF638	4|0|28	32	10.67	3	40|87|50|101	0	0	0	0	0	-310.57	0.15	0.87
POLE3NT	PHRF1	PHRF1	0|1|0	1	0.33	3	0|3|0|6	0	0	0	0	0	-10.32	0.15	0.87
POLE3NT	TP53BP1	TP53BP1	1|0|10	11	3.67	3	8|36|19|38	0	0	0	0	0	-112.16	0.15	0.87
POLE3NT	SPDL1	SPDL1	0|0|6	6	2	3	3|14|3|34	0	0	0	0	0	-59.29	0.15	0.87
POLE3NT	UTP14A	UTP14A	5|0|19	24	8	3	32|66|33|79	0	0	0	0	0	-234.28	0.15	0.87
POLE3NT	CBX5	CBX5	2|0|5	7	2.33	3	13|19|16|14	0	0	0	0	0	-69.47	0.15	0.87
POLE3NT	FIP1L1	FIP1L1	0|0|7	7	2.33	3	12|21|12|23	0	0	0	0	0	-75.92	0.14	0.87
POLE3NT	PHAX	PHAX	1|0|4	5	1.67	3	10|16|9|14	0	0	0	0	0	-54.96	0.14	0.87
POLE3NT	SUGP1	SUGP1	0|0|9	9	3	3	4|24|19|38	0	0	0	0	0	-94.18	0.14	0.87
POLE3NT	ZNF207	ZNF207	1|0|2	3	1	3	4|10|4|10	0	0	0	0	0	-31.43	0.14	0.87
POLE3NT	EP400	EP400	1|0|6	7	2.33	3	1|34|5|27	0	0	0	0	0	-73.83	0.14	0.87
POLE3NT	TCERG1	TCERG1	2|0|18	20	6.67	3	34|46|42|66	0	0	0	0	0	-210.07	0.14	0.87
POLE3NT	DDX55	DDX55	2|0|9	11	3.67	3	13|39|14|40	0	0	0	0	0	-117.74	0.14	0.87
POLE3NT	SF3A1	SF3A1	4|1|20	25	8.33	3	46|62|58|75	0	0	0	0	0	-264.33	0.14	0.87
POLE3NT	FAM50A	FAM50A	1|0|5	6	2	3	9|17|11|19	0	0	0	0	0	-62.62	0.14	0.87
POLE3NT	HDGFRP2	HDGFRP2	2|0|2	4	1.33	3	7|10|8|14	0	0	0	0	0	-43.83	0.14	0.87
POLE3NT	NCOR2	NCOR2	1|0|6	7	2.33	3	2|24|6|39	0	0	0	0	0	-78.27	0.13	0.87
POLE3NT	CHAMP1	CHAMP1	8|0|19	27	9	3	60|68|58|91	0	0	0	0	0	-310.1	0.13	0.87
POLE3NT	GTF2F1	GTF2F1	1|0|5	6	2	3	2|18|13|28	0	0	0	0	0	-67.44	0.13	0.87
POLE3NT	UIMC1	UIMC1	1|0|3	4	1.33	3	6|10|5|20	0	0	0	0	0	-45.4	0.13	0.87
POLE3NT	LENG8	LENG8	0|1|0	1	0.33	3	0|2|0|8	0	0	0	0	0	-11.29	0.13	0.87
POLE3NT	WIZ	WIZ	0|0|9	9	3	3	11|26|17|36	0	0	0	0	0	-100.06	0.13	0.87
POLE3NT	DDX50	DDX50	0|0|7	7	2.33	3	6|28|8|33	0	0	0	0	0	-82.98	0.12	0.87
POLE3NT	UBTF	UBTF	1|0|4	5	1.67	3	6|20|12|25	0	0	0	0	0	-69.97	0.11	0.87
POLE3NT	LYAR	LYAR	1|0|1	2	0.67	3	3|10|5|7	0	0	0	0	0	-28.23	0.11	0.87
POLE3NT	SIN3A	SIN3A	1|0|8	9	3	3	10|44|12|42	0	0	0	0	0	-119.76	0.11	0.87
POLE3NT	ARID4A	ARID4A	2|0|1	3	1	3	1|16|2|17	0	0	0	0	0	-39.52	0.11	0.87
POLE3NT	ESF1	ESF1	3|0|6	9	3	3	12|36|15|42	0	0	0	0	0	-116.61	0.11	0.87
POLE3NT	BPTF	BPTF	1|0|10	11	3.67	3	16|39|21|57	0	0	0	0	0	-147.89	0.11	0.87
POLE3NT	PHIP	PHIP	0|0|8	8	2.67	3	11|37|13|35	0	0	0	0	0	-106.55	0.11	0.87
POLE3NT	IWS1	IWS1	0|0|3	3	1	3	4|12|4|17	0	0	0	0	0	-40.97	0.11	0.87
POLE3NT	MBD3	MBD3	0|0|1	1	0.33	3	0|6|0|6	0	0	0	0	0	-13.42	0.11	0.87
POLE3NT	SLTM	SLTM	0|1|2	3	1	3	3|12|7|16	0	0	0	0	0	-42.24	0.11	0.87
POLE3NT	DHX8	DHX8	0|0|2	2	0.67	3	0|8|1|17	0	0	0	0	0	-28.45	0.1	0.87
POLE3NT	ZNF318	ZNF318	0|0|13	13	4.33	3	22|56|22|77	0	0	0	0	0	-197.02	0.1	0.87
POLE3NT	ICE1	ICE1	0|0|4	4	1.33	3	1|18|4|28	0	0	0	0	0	-56.09	0.1	0.87
POLE3NT	PINX1	PINX1	0|0|4	4	1.33	3	7|16|9|26	0	0	0	0	0	-64.31	0.09	0.87
POLE3NT	RANBP3	RANBP3	0|0|4	4	1.33	3	8|19|13|18	0	0	0	0	0	-64.83	0.09	0.87
POLE3NT	HNRNPDL	HNRNPDL	0|0|1	1	0.33	3	2|4|3|7	0	0	0	0	0	-18.39	0.08	0.87
POLE3NT	ATAD5	ATAD5	1|1|2	4	1.33	3	2|29|3|32	0	0	0	0	0	-68.47	0.08	0.87
POLE3NT	SCAF11	SCAF11	1|0|1	2	0.67	3	3|11|5|16	0	0	0	0	0	-38.85	0.08	0.87
POLE3NT	CBLL1	CBLL1	0|0|1	1	0.33	3	2|4|4|6	0	0	0	0	0	-18.37	0.08	0.87
POLE3NT	SF3B6	SF3B6	0|0|1	1	0.33	3	1|5|3|8	0	0	0	0	0	-19.24	0.08	0.87
POLE3NT	BLM	BLM	1|0|6	7	2.33	3	5|40|14|53	0	0	0	0	0	-124.08	0.08	0.87
POLE3NT	RBM34	RBM34	1|0|4	5	1.67	3	12|20|15|32	0	0	0	0	0	-87.91	0.08	0.87
POLE3NT	SRRM2	SRRM2	0|1|6	7	2.33	3	10|44|27|47	0	0	0	0	0	-142.34	0.07	0.87
POLE3NT	CELF2	CELF2	1|0|0	1	0.33	3	1|6|1|12	0	0	0	0	0	-22.01	0.07	0.87
POLE3NT	BAZ2A	BAZ2A	0|0|1	1	0.33	3	0|8|1|10	0	0	0	0	0	-21.1	0.07	0.87
POLE3NT	CCDC137	CCDC137	0|0|1	1	0.33	3	0|6|3|9	0	0	0	0	0	-20.16	0.07	0.87
POLE3NT	BOD1L1	BOD1L1	0|0|6	6	2	3	12|33|13|64	0	0	0	0	0	-135.26	0.07	0.87
POLE3NT	INTS9	INTS9	0|0|2	2	0.67	3	4|15|9|16	0	0	0	0	0	-48.96	0.06	0.87
POLE3NT	SPEN	SPEN	1|0|10	11	3.67	3	20|72|36|107	0	0	0	0	0	-261.92	0.06	0.87
POLE3NT	ATRX	ATRX	0|0|3	3	1	3	3|19|2|45	0	0	0	0	0	-75.82	0.06	0.87
POLE3NT	ZC3H4	ZC3H4	1|0|1	2	0.67	3	1|21|3|25	0	0	0	0	0	-54.97	0.05	0.87
POLE3NT	QSER1	QSER1	0|0|1	1	0.33	3	1|11|2|17	0	0	0	0	0	-34.13	0.04	0.87
POLE3NT	SETD2	SETD2	0|0|2	2	0.67	3	3|21|11|44	0	0	0	0	0	-87.23	0.03	0.87
POLE3NT	WHSC1L1	WHSC1L1	1|0|0	1	0.33	3	1|17|9|17	0	0	0	0	0	-48.64	0.03	0.87
POLE3NT	BRD2	BRD2	0|0|1	1	0.33	3	5|19|8|26	0	0	0	0	0	-64.19	0.02	0.87
POLE3NT	WDR33	WDR33	0|0|1	1	0.33	3	5|22|11|37	0	0	0	0	0	-82.96	0.02	0.87

## Sheet: SAINT_NT_Analysis_POLE3 vs NLS
Bait	Prey	PreyGene	Spec	SpecSum	AvgSpec	NumReplicates	ctrlCounts	AvgP	MaxP	TopoAvgP	TopoMaxP	SaintScore	logOddsScore	FoldChange	BFDR	boosted_by		HEK293FT Control selection
POLE3NT	POLE3	POLE3	101|63|103	267	89	3	0|0|0|0	1	1	1	1	1	92.26	890	0			TCOF1		Fold Change (POLE3/NLS) ≥ 1.5
POLE3NT	AKAP1	AKAP1	26|5|45	76	25.33	3	0|0|0|0	1	1	1	1	1	7.34	253.33	0			NOP2
POLE3NT	STRN	STRN	26|0|43	69	23	3	0|0|0|0	0.67	1	0.67	1	0.67	-2.46	230	0.13			CSDE1
POLE3NT	PRKAR2A	PRKAR2A	27|6|35	68	22.67	3	0|0|0|0	1	1	1	1	1	8.98	226.67	0			SERBP1
POLE3NT	TNKS1BP1	TNKS1BP1	19|0|46	65	21.67	3	0|0|0|0	0.67	1	0.67	1	0.67	-2.46	216.67	0.14			NOL6
POLE3NT	CD2AP	CD2AP	28|0|35	63	21	3	0|0|0|0	0.67	1	0.67	1	0.67	-2.46	210	0.13			AHCTF1
POLE3NT	USP16	USP16	17|0|42	59	19.67	3	0|0|0|0	0.67	1	0.67	1	0.67	-2.46	196.67	0.15			PRKAR2A
POLE3NT	EPS15	EPS15	18|2|37	57	19	3	0|0|0|0	0.96	1	0.96	1	0.96	2.07	190	0			ECD
POLE3NT	STRN3	STRN3	23|4|27	54	18	3	0|0|0|0	1	1	1	1	1	5.66	180	0			FAM21C
POLE3NT	CSDE1	CSDE1	42|14|57	113	37.67	3	0|1|0|0	1	1	1	1	1	18.78	150.67	0			EDC4
POLE3NT	ERBB2IP	ERBB2IP	5|2|27	34	11.33	3	0|0|0|0	0.96	1	0.96	1	0.96	2.07	113.33	0.01			SPG20
POLE3NT	IFT74	IFT74	7|0|27	34	11.33	3	0|0|0|0	0.67	1	0.67	1	0.67	-2.46	113.33	0.18			SLC25A1
POLE3NT	N4BP2	N4BP2	5|0|22	27	9	3	0|0|0|0	0.67	1	0.67	1	0.67	-2.46	90	0.2			DNAJB1
POLE3NT	RANBP1	RANBP1	8|3|14	25	8.33	3	0|0|0|0	0.99	1	0.99	1	0.99	3.92	83.33	0			NAP1L1
POLE3NT	RBSN	RBSN	25|2|35	62	20.67	3	0|1|0|0	0.85	1	0.85	1	0.85	0.25	82.67	0.03			RPL26
POLE3NT	DR1	DR1	7|3|14	24	8	3	0|0|0|0	0.99	1	0.99	1	0.99	3.92	80	0			RPL23
POLE3NT	SYAP1	SYAP1	6|0|18	24	8	3	0|0|0|0	0.67	1	0.67	1	0.67	-2.46	80	0.19			DVL1
POLE3NT	CEP192	CEP192	7|0|15	22	7.33	3	0|0|0|0	0.67	1	0.67	1	0.67	-2.46	73.33	0.18			ATG2B
POLE3NT	CHRAC1	CHRAC1	22|10|18	50	16.67	3	0|0|0|1	1	1	1	1	1	12.78	66.67	0			DR1
POLE3NT	SVIL	SVIL	0|0|19	19	6.33	3	0|0|0|0	0.33	1	0.33	1	0.33	-2.46	63.33	0.38			RPL8
POLE3NT	ECD	ECD	11|5|30	46	15.33	3	0|0|0|1	1	1	1	1	1	5.08	61.33	0			MKI67
POLE3NT	GIT1	GIT1	6|0|12	18	6	3	0|0|0|0	0.67	1	0.67	1	0.67	-2.46	60	0.19			RPL34
POLE3NT	PTPN13	PTPN13	2|0|16	18	6	3	0|0|0|0	0.63	1	0.63	1	0.63	-2.46	60	0.26			RPL31
POLE3NT	SH3GL1	SH3GL1	3|0|15	18	6	3	0|0|0|0	0.66	1	0.66	1	0.66	-2.46	60	0.24			SUMO1
POLE3NT	EIF4B	EIF4B	4|0|14	18	6	3	0|0|0|0	0.67	1	0.67	1	0.67	-2.46	60	0.22			AKAP1
POLE3NT	CC2D1A	CC2D1A	16|0|28	44	14.67	3	0|0|0|1	0.67	1	0.67	1	0.67	-3	58.67	0.15			RAB3GAP2
POLE3NT	STRN4	STRN4	5|2|10	17	5.67	3	0|0|0|0	0.96	1	0.96	1	0.96	2.07	56.67	0.01			RRP12
POLE3NT	EEF1D	EEF1D	9|0|7	16	5.33	3	0|0|0|0	0.67	1	0.67	1	0.67	-2.46	53.33	0.18			RIF1
POLE3NT	ANKHD1	ANKHD1	14|0|26	40	13.33	3	0|0|0|1	0.67	1	0.67	1	0.67	-3	53.33	0.16			CTTN
POLE3NT	KIAA0319L	KIAA0319L	5|0|11	16	5.33	3	0|0|0|0	0.67	1	0.67	1	0.67	-2.46	53.33	0.2			CHMP4B
POLE3NT	GIGYF2	GIGYF2	3|0|13	16	5.33	3	0|0|0|0	0.66	1	0.66	1	0.66	-2.46	53.33	0.24			PSMC1
POLE3NT	DCP1A	DCP1A	4|0|12	16	5.33	3	0|0|0|0	0.67	1	0.67	1	0.67	-2.46	53.33	0.22			MDC1
POLE3NT	BICD2	BICD2	14|2|22	38	12.67	3	0|0|0|1	0.85	1	0.85	1	0.85	0.25	50.67	0.03			NCL
POLE3NT	RAB11FIP1	RAB11FIP1	1|0|14	15	5	3	0|0|0|0	0.33	1	0.33	1	0.33	-2.46	50	0.38			BAZ1A
POLE3NT	FAM21A	FAM21A	61|17|66	144	48	3	0|2|0|2	1	1	1	1	1	14.52	48	0			CD2BP2
POLE3NT	MTR	MTR	7|0|29	36	12	3	0|0|0|1	0.67	1	0.67	1	0.67	-3	48	0.2			VPS51
POLE3NT	CGN	CGN	43|4|59	106	35.33	3	1|2|0|0	0.89	1	0.89	1	0.89	0.7	47.11	0.02			HNRNPA0
POLE3NT	FAM21C	FAM21C	5|2|7	14	4.67	3	0|0|0|0	0.96	1	0.96	1	0.96	2.07	46.67	0.01			SF3B2
POLE3NT	TAB2	TAB2	2|0|12	14	4.67	3	0|0|0|0	0.63	1	0.63	1	0.63	-2.46	46.67	0.26			DDX21
POLE3NT	SCRIB	SCRIB	2|0|12	14	4.67	3	0|0|0|0	0.63	1	0.63	1	0.63	-2.46	46.67	0.26			NUP214
POLE3NT	ABI1	ABI1	5|0|9	14	4.67	3	0|0|0|0	0.67	1	0.67	1	0.67	-2.46	46.67	0.21			RPL14
POLE3NT	LUZP1	LUZP1	4|0|10	14	4.67	3	0|0|0|0	0.67	1	0.67	1	0.67	-2.46	46.67	0.22			RPL17
POLE3NT	BUB1B	BUB1B	0|0|13	13	4.33	3	0|0|0|0	0.33	1	0.33	1	0.33	-2.46	43.33	0.38			RPL13
POLE3NT	PIH1D1	PIH1D1	3|1|9	13	4.33	3	0|0|0|0	0.66	1	0.66	1	0.66	0.04	43.33	0.24			AHNAK
POLE3NT	TBC1D5	TBC1D5	3|0|10	13	4.33	3	0|0|0|0	0.66	1	0.66	1	0.66	-2.46	43.33	0.24			MAP1B
POLE3NT	CEP170	CEP170	32|3|60	95	31.67	3	0|3|0|0	0.79	1	0.79	1	0.79	-0.48	42.22	0.06			TP53
POLE3NT	EPS15L1	EPS15L1	3|0|9	12	4	3	0|0|0|0	0.66	1	0.66	1	0.66	-2.46	40	0.24			THRAP3
POLE3NT	EDC4	EDC4	76|20|114	210	70	3	0|2|0|5	1	1	1	1	1	4.61	40	0			RBSN
POLE3NT	ANKRD17	ANKRD17	2|0|10	12	4	3	0|0|0|0	0.63	1	0.63	1	0.63	-2.46	40	0.27			DPP3
POLE3NT	SSFA2	SSFA2	5|0|6	11	3.67	3	0|0|0|0	0.67	1	0.67	1	0.67	-2.46	36.67	0.21			DDX3X
POLE3NT	SPAG5	SPAG5	1|0|10	11	3.67	3	0|0|0|0	0.33	1	0.33	1	0.33	-2.46	36.67	0.39			SAFB
POLE3NT	CEP350	CEP350	2|0|9	11	3.67	3	0|0|0|0	0.63	1	0.63	1	0.63	-2.46	36.67	0.27			RANGAP1
POLE3NT	SERPINA6	SERPINA6	6|5|0	11	3.67	3	0|0|0|0	0.67	1	0.67	1	0.67	-2.46	36.67	0.21			STMN1
POLE3NT	MAP3K7	MAP3K7	11|1|15	27	9	3	0|0|0|1	0.67	1	0.67	1	0.67	-1.39	36	0.17			HAUS6
POLE3NT	ATG2B	ATG2B	37|5|59	101	33.67	3	0|0|0|4	0.84	1	0.84	1	0.84	0.14	33.67	0.04			NACA
POLE3NT	BCR	BCR	9|0|16	25	8.33	3	0|0|0|1	0.67	1	0.67	1	0.67	-3	33.33	0.17			SMCHD1
POLE3NT	DPYSL2	DPYSL2	4|0|6	10	3.33	3	0|0|0|0	0.67	1	0.67	1	0.67	-2.46	33.33	0.22			RPL35A
POLE3NT	PEX5	PEX5	3|0|7	10	3.33	3	0|0|0|0	0.66	1	0.66	1	0.66	-2.46	33.33	0.24			GPKOW
POLE3NT	FAM160A1	FAM160A1	0|0|10	10	3.33	3	0|0|0|0	0.33	1	0.33	1	0.33	-2.46	33.33	0.39			SERPINA1
POLE3NT	LRBA	LRBA	5|0|19	24	8	3	0|0|0|1	0.66	1	0.66	1	0.66	-3	32	0.23			SERPINA3
POLE3NT	KIAA1671	KIAA1671	1|2|21	24	8	3	0|1|0|0	0.52	1	0.52	1	0.52	-1.39	32	0.3			HCFC1
POLE3NT	ERCC6L	ERCC6L	27|1|41	69	23	3	0|1|0|2	0.67	1	0.67	1	0.67	-3.2	30.67	0.14			NPM1
POLE3NT	AHNAK	AHNAK	116|24|269	409	136.33	3	1|5|1|11	0.96	1	0.96	1	0.96	1.99	30.3	0.01			LARP1
POLE3NT	RNF10	RNF10	2|0|7	9	3	3	0|0|0|0	0.63	1	0.63	1	0.63	-2.46	30	0.27			DHX29
POLE3NT	PPP6R1	PPP6R1	0|0|9	9	3	3	0|0|0|0	0.33	1	0.33	1	0.33	-2.46	30	0.39			PALLD
POLE3NT	PEX19	PEX19	4|0|5	9	3	3	0|0|0|0	0.67	1	0.67	1	0.67	-2.46	30	0.23			NUFIP2
POLE3NT	LSM14B	LSM14B	3|0|6	9	3	3	0|0|0|0	0.66	1	0.66	1	0.66	-2.46	30	0.24			RPL23A
POLE3NT	MKL2	MKL2	2|0|7	9	3	3	0|0|0|0	0.63	1	0.63	1	0.63	-2.46	30	0.27			NUDC
POLE3NT	ZFYVE16	ZFYVE16	6|1|15	22	7.33	3	0|0|0|1	0.67	1	0.67	1	0.67	-1.39	29.33	0.21			SKA3
POLE3NT	EFHD2	EFHD2	5|0|16	21	7	3	0|0|0|1	0.66	1	0.66	1	0.66	-3	28	0.23			ARFGAP2
POLE3NT	ZC3H15	ZC3H15	4|0|4	8	2.67	3	0|0|0|0	0.66	1	0.66	1	0.66	-2.46	26.67	0.23			NASP
POLE3NT	CEP97	CEP97	1|0|7	8	2.67	3	0|0|0|0	0.33	1	0.33	1	0.33	-2.46	26.67	0.4			PCNP
POLE3NT	C14ORF166	C14ORF166	2|0|6	8	2.67	3	0|0|0|0	0.63	1	0.63	1	0.63	-2.46	26.67	0.27			RPL7L1
POLE3NT	FAM114A2	FAM114A2	2|0|6	8	2.67	3	0|0|0|0	0.63	1	0.63	1	0.63	-2.46	26.67	0.27			WDHD1
POLE3NT	EIF3F	EIF3F	4|2|2	8	2.67	3	0|0|0|0	0.92	1	0.92	1	0.92	2.07	26.67	0.01			MRE11A
POLE3NT	SYNRG	SYNRG	2|0|6	8	2.67	3	0|0|0|0	0.63	1	0.63	1	0.63	-2.46	26.67	0.27			RANBP1
POLE3NT	C1ORF198	C1ORF198	1|0|7	8	2.67	3	0|0|0|0	0.33	1	0.33	1	0.33	-2.46	26.67	0.4			RANBP2
POLE3NT	MON2	MON2	0|0|8	8	2.67	3	0|0|0|0	0.33	1	0.33	1	0.33	-2.46	26.67	0.39			FAM21A
POLE3NT	PDLIM5	PDLIM5	1|0|7	8	2.67	3	0|0|0|0	0.33	1	0.33	1	0.33	-2.46	26.67	0.4			POLA1
POLE3NT	CNOT2	CNOT2	2|0|6	8	2.67	3	0|0|0|0	0.63	1	0.63	1	0.63	-2.46	26.67	0.27			SUGT1
POLE3NT	UBAP2	UBAP2	14|2|23	39	13	3	0|0|0|2	0.77	1	0.77	1	0.77	-0.81	26	0.07			ZC3HAV1
POLE3NT	AAGAB	AAGAB	0|2|5	7	2.33	3	0|0|0|0	0.63	1	0.63	1	0.63	-2.46	23.33	0.27			CLINT1
POLE3NT	ANKS1A	ANKS1A	1|0|6	7	2.33	3	0|0|0|0	0.33	1	0.33	1	0.33	-2.46	23.33	0.4			ATXN2L
POLE3NT	ABI2	ABI2	0|0|7	7	2.33	3	0|0|0|0	0.33	1	0.33	1	0.33	-2.46	23.33	0.4			RBBP7
POLE3NT	UPF1	UPF1	1|0|15	16	5.33	3	0|0|1|0	0.33	1	0.33	1	0.33	-3	21.33	0.38			RNF219
POLE3NT	COG7	COG7	5|0|11	16	5.33	3	0|0|0|1	0.66	1	0.66	1	0.66	-3	21.33	0.23			UBAP2L
POLE3NT	DENND4A	DENND4A	1|0|5	6	2	3	0|0|0|0	0.33	1	0.33	1	0.33	-2.46	20	0.41			STRN3
POLE3NT	FGFR1OP	FGFR1OP	4|0|11	15	5	3	1|0|0|0	0.66	1	0.66	1	0.66	-3	20	0.25			RPS25
POLE3NT	PSMA1	PSMA1	2|0|4	6	2	3	0|0|0|0	0.63	1	0.63	1	0.63	-2.46	20	0.27			RPS23
POLE3NT	ARFIP2	ARFIP2	1|0|5	6	2	3	0|0|0|0	0.33	1	0.33	1	0.33	-2.46	20	0.41			RPS20
POLE3NT	LSM14A	LSM14A	2|0|4	6	2	3	0|0|0|0	0.63	1	0.63	1	0.63	-2.46	20	0.27			GTPBP4
POLE3NT	TNRC6A	TNRC6A	1|1|4	6	2	3	0|0|0|0	0.33	1	0.33	1	0.33	0.04	20	0.41			NOP56
POLE3NT	ZZZ3	ZZZ3	0|0|6	6	2	3	0|0|0|0	0.33	1	0.33	1	0.33	-2.46	20	0.4			UBAP2
POLE3NT	SPTAN1	SPTAN1	18|1|41	60	20	3	1|1|1|1	0.67	1	0.67	1	0.67	-4.09	20	0.16			RBM27
POLE3NT	PLEC	PLEC	9|5|13	27	9	3	0|1|0|1	0.99	1	0.99	1	0.99	3.2	18	0			RPS13
POLE3NT	NUP88	NUP88	2|0|11	13	4.33	3	0|1|0|0	0.52	1	0.52	1	0.52	-3	17.33	0.3			RPS17
POLE3NT	WIBG	WIBG	1|0|4	5	1.67	3	0|0|0|0	0.33	1	0.33	1	0.33	-2.46	16.67	0.41			TXNL1
POLE3NT	ZYX	ZYX	1|0|4	5	1.67	3	0|0|0|0	0.33	1	0.33	1	0.33	-2.46	16.67	0.41			G3BP1
POLE3NT	TES	TES	1|0|4	5	1.67	3	0|0|0|0	0.33	1	0.33	1	0.33	-2.46	16.67	0.41			APBB1
POLE3NT	LRRC47	LRRC47	3|0|2	5	1.67	3	0|0|0|0	0.62	0.98	0.62	0.98	0.62	-2.46	16.67	0.28			HMGN2
POLE3NT	CSRP2BP	CSRP2BP	2|0|3	5	1.67	3	0|0|0|0	0.62	0.98	0.62	0.98	0.62	-2.46	16.67	0.28			CHRAC1
POLE3NT	AAK1	AAK1	1|0|4	5	1.67	3	0|0|0|0	0.33	1	0.33	1	0.33	-2.46	16.67	0.41			MYBBP1A
POLE3NT	ARFGEF3	ARFGEF3	0|0|5	5	1.67	3	0|0|0|0	0.33	1	0.33	1	0.33	-2.46	16.67	0.41			RPL24
POLE3NT	TNRC6B	TNRC6B	3|0|9	12	4	3	0|0|0|1	0.62	1	0.62	1	0.62	-3	16	0.28			POLE
POLE3NT	PALD1	PALD1	0|0|12	12	4	3	0|0|0|1	0.33	1	0.33	1	0.33	-3	16	0.39			EPS15
POLE3NT	USP11	USP11	6|0|17	23	7.67	3	0|0|0|2	0.64	1	0.64	1	0.64	-4	15.33	0.26			LBR
POLE3NT	HAUS6	HAUS6	28|4|36	68	22.67	3	0|0|0|6	0.74	1	0.74	1	0.74	-1.25	15.11	0.08			SYNCRIP
POLE3NT	RPAP3	RPAP3	12|1|21	34	11.33	3	1|1|0|1	0.67	1	0.67	1	0.67	-3.19	15.11	0.17			VIM
POLE3NT	RICTOR	RICTOR	3|0|8	11	3.67	3	0|1|0|0	0.62	1	0.62	1	0.62	-3	14.67	0.28			YEATS2
POLE3NT	ANXA7	ANXA7	3|0|8	11	3.67	3	0|0|0|1	0.62	1	0.62	1	0.62	-3	14.67	0.28			CEP170
POLE3NT	DSP	DSP	35|0|51	86	28.67	3	2|1|1|4	0.67	1	0.67	1	0.67	-9.69	14.33	0.13			CGN
POLE3NT	RELA	RELA	0|0|4	4	1.33	3	0|0|0|0	0.33	1	0.33	1	0.33	-2.46	13.33	0.41			A0A0U1RQK7
POLE3NT	EIF4ENIF1	EIF4ENIF1	0|0|4	4	1.33	3	0|0|0|0	0.33	1	0.33	1	0.33	-2.46	13.33	0.41			IGF2BP1
POLE3NT	DNAJB11	DNAJB11	2|2|0	4	1.33	3	0|0|0|0	0.59	0.89	0.59	0.89	0.59	-2.46	13.33	0.28			NAT10
POLE3NT	DBNL	DBNL	3|0|17	20	6.67	3	0|0|0|2	0.51	1	0.51	1	0.51	-4	13.33	0.31			HNRNPD
POLE3NT	GLA	GLA	1|0|3	4	1.33	3	0|0|0|0	0.33	0.98	0.33	0.98	0.33	-2.46	13.33	0.43			DVL2
POLE3NT	LIMD1	LIMD1	2|0|8	10	3.33	3	0|0|1|0	0.52	1	0.52	1	0.52	-3	13.33	0.3			DVL3
POLE3NT	A0A0J9YWL9	TEX13C	0|0|4	4	1.33	3	0|0|0|0	0.33	1	0.33	1	0.33	-2.46	13.33	0.41			NSFL1C
POLE3NT	SQSTM1	SQSTM1	1|2|7	10	3.33	3	0|1|0|0	0.52	1	0.52	1	0.52	-1.39	13.33	0.3			NCAPH
POLE3NT	TMF1	TMF1	2|0|2	4	1.33	3	0|0|0|0	0.59	0.89	0.59	0.89	0.59	-2.46	13.33	0.28			NONO
POLE3NT	ALMS1	ALMS1	0|0|10	10	3.33	3	0|1|0|0	0.33	1	0.33	1	0.33	-3	13.33	0.39			POLE3
POLE3NT	CDC42BPA	CDC42BPA	1|0|9	10	3.33	3	0|0|0|1	0.33	1	0.33	1	0.33	-3	13.33	0.39			TBC1D15
POLE3NT	LTV1	LTV1	10|1|19	30	10	3	0|2|0|1	0.67	1	0.67	1	0.67	-3.2	13.33	0.19			TPD52L2
POLE3NT	TXLNG	TXLNG	6|0|4	10	3.33	3	0|0|0|1	0.66	1	0.66	1	0.66	-3	13.33	0.25			MAP4
POLE3NT	CAPRIN1	CAPRIN1	1|0|3	4	1.33	3	0|0|0|0	0.33	0.98	0.33	0.98	0.33	-2.46	13.33	0.43			SON
POLE3NT	EHBP1	EHBP1	2|0|8	10	3.33	3	0|0|0|1	0.52	1	0.52	1	0.52	-3	13.33	0.3			SERPINA6
POLE3NT	CNOT11	CNOT11	2|0|8	10	3.33	3	0|1|0|0	0.52	1	0.52	1	0.52	-3	13.33	0.3			CKAP5
POLE3NT	EIF5	EIF5	11|0|8	19	6.33	3	0|2|0|0	0.66	1	0.66	1	0.66	-4	12.67	0.24			ERBB2IP
POLE3NT	C2ORF44	C2ORF44	7|0|21	28	9.33	3	1|2|0|0	0.66	1	0.66	1	0.66	-4.8	12.44	0.23			TMOD3
POLE3NT	SLK	SLK	12|1|24	37	12.33	3	0|2|0|2	0.67	1	0.67	1	0.67	-4.06	12.33	0.19			XRN1
POLE3NT	TPD52L2	TPD52L2	13|4|20	37	12.33	3	1|1|0|2	0.82	1	0.82	1	0.82	-0.11	12.33	0.04			HDLBP
POLE3NT	SEC16A	SEC16A	7|0|11	18	6	3	0|2|0|0	0.65	1	0.65	1	0.65	-4	12	0.25			EEF1B2
POLE3NT	TTC1	TTC1	2|0|7	9	3	3	0|0|1|0	0.52	1	0.52	1	0.52	-3	12	0.3			STAU1
POLE3NT	PSMC5	PSMC5	9|0|9	18	6	3	0|2|0|0	0.66	0.99	0.66	0.99	0.66	-4	12	0.24			STAU2
POLE3NT	ATXN2L	ATXN2L	48|6|54	108	36	3	0|1|2|9	0.67	1	0.67	1	0.67	-3.65	12	0.1			BICD2
POLE3NT	PREX1	PREX1	3|4|2	9	3	3	1|0|0|0	0.8	0.97	0.8	0.97	0.8	0.25	12	0.06
POLE3NT	NAP1L1	NAP1L1	20|7|25	52	17.33	3	0|3|0|3	0.89	1	0.89	1	0.89	0.65	11.56	0.02
POLE3NT	BACH1	BACH1	2|0|15	17	5.67	3	0|0|0|2	0.44	1	0.44	1	0.44	-4	11.33	0.33
POLE3NT	DICER1	DICER1	1|0|16	17	5.67	3	0|1|0|1	0.33	1	0.33	1	0.33	-3.9	11.33	0.38
POLE3NT	EIF3J	EIF3J	0|0|8	8	2.67	3	0|0|0|1	0.33	1	0.33	1	0.33	-3	10.67	0.4
POLE3NT	FHOD1	FHOD1	1|0|7	8	2.67	3	0|0|0|1	0.33	1	0.33	1	0.33	-3	10.67	0.4
POLE3NT	CCP110	CCP110	2|0|14	16	5.33	3	0|0|1|1	0.43	1	0.43	1	0.43	-3.9	10.67	0.34
POLE3NT	DCP1B	DCP1B	3|0|5	8	2.67	3	0|0|0|1	0.62	0.99	0.62	0.99	0.62	-3	10.67	0.28
POLE3NT	CDR2	CDR2	3|0|13	16	5.33	3	0|0|0|2	0.51	1	0.51	1	0.51	-4	10.67	0.31
POLE3NT	PRRC2C	PRRC2C	26|0|53	79	26.33	3	1|4|0|5	0.67	1	0.67	1	0.67	-11.68	10.53	0.2
POLE3NT	NUDT5	NUDT5	1|0|2	3	1	3	0|0|0|0	0.3	0.89	0.3	0.89	0.3	-2.46	10	0.45
POLE3NT	TK1	TK1	0|0|3	3	1	3	0|0|0|0	0.33	0.98	0.33	0.98	0.33	-2.46	10	0.43
POLE3NT	DYNC1LI2	DYNC1LI2	0|0|3	3	1	3	0|0|0|0	0.33	0.98	0.33	0.98	0.33	-2.46	10	0.43
POLE3NT	AKAP11	AKAP11	2|0|1	3	1	3	0|0|0|0	0.3	0.89	0.3	0.89	0.3	-2.46	10	0.45
POLE3NT	SPATA5	SPATA5	0|0|3	3	1	3	0|0|0|0	0.33	0.98	0.33	0.98	0.33	-2.46	10	0.43
POLE3NT	WDHD1	WDHD1	261|222|456	939	313	3	9|37|18|67	1	1	1	1	1	5.76	9.56	0
POLE3NT	KATNB1	KATNB1	0|0|7	7	2.33	3	0|1|0|0	0.33	1	0.33	1	0.33	-3	9.33	0.4
POLE3NT	CLMN	CLMN	2|0|5	7	2.33	3	0|0|1|0	0.52	0.99	0.52	0.99	0.52	-3	9.33	0.3
POLE3NT	SEC23IP	SEC23IP	0|0|7	7	2.33	3	0|0|0|1	0.33	1	0.33	1	0.33	-3	9.33	0.4
POLE3NT	SNX1	SNX1	4|1|9	14	4.67	3	0|0|0|2	0.57	0.99	0.57	0.99	0.57	-1.96	9.33	0.29
POLE3NT	IRAK1	IRAK1	13|0|28	41	13.67	3	0|3|0|3	0.66	1	0.66	1	0.66	-7.56	9.11	0.23
POLE3NT	CAMSAP1	CAMSAP1	13|0|21	34	11.33	3	1|1|0|3	0.67	1	0.67	1	0.67	-6.61	9.07	0.19
POLE3NT	TBC1D15	TBC1D15	33|7|41	81	27	3	1|2|2|7	0.68	1	0.68	1	0.68	-2.94	9	0.09
POLE3NT	WNK1	WNK1	8|1|11	20	6.67	3	0|2|0|1	0.67	1	0.67	1	0.67	-3.2	8.89	0.21
POLE3NT	WDR62	WDR62	3|0|17	20	6.67	3	0|0|0|3	0.46	1	0.46	1	0.46	-5.05	8.89	0.32
POLE3NT	KIF11	KIF11	26|2|51	79	26.33	3	0|5|1|6	0.67	1	0.67	1	0.67	-9.25	8.78	0.22
POLE3NT	MAP4	MAP4	77|23|103	203	67.67	3	2|13|1|15	0.69	1	0.69	1	0.69	-2.65	8.73	0.08
POLE3NT	RAPGEF6	RAPGEF6	15|1|36	52	17.33	3	0|3|0|5	0.65	1	0.65	1	0.65	-7.15	8.67	0.26
POLE3NT	CDV3	CDV3	10|0|9	19	6.33	3	0|1|0|2	0.67	1	0.67	1	0.67	-4.8	8.44	0.21
POLE3NT	2022-09-09	2022-09-09	6|0|13	19	6.33	3	0|2|1|0	0.66	1	0.66	1	0.66	-4.8	8.44	0.25
POLE3NT	HLCS	HLCS	4|1|20	25	8.33	3	0|3|0|1	0.47	1	0.47	1	0.47	-3.85	8.33	0.32
POLE3NT	NUFIP2	NUFIP2	20|3|27	50	16.67	3	0|4|0|4	0.67	1	0.67	1	0.67	-4.3	8.33	0.11
POLE3NT	SERPINA3	SERPINA3	20|27|8	55	18.33	3	1|0|3|5	0.82	1	0.82	1	0.82	-0.18	8.15	0.05
POLE3NT	RABL6	RABL6	1|0|5	6	2	3	0|0|0|1	0.33	0.99	0.33	0.99	0.33	-3	8	0.42
POLE3NT	PTPN12	PTPN12	1|0|5	6	2	3	1|0|0|0	0.33	0.99	0.33	0.99	0.33	-3	8	0.42
POLE3NT	DYNC1LI1	DYNC1LI1	5|0|13	18	6	3	0|3|0|0	0.55	0.99	0.55	0.99	0.55	-5.05	8	0.29
POLE3NT	GRHPR	GRHPR	1|2|3	6	2	3	0|0|0|1	0.48	0.87	0.48	0.87	0.48	-1.39	8	0.32
POLE3NT	CRYBG3	CRYBG3	2|0|10	12	4	3	0|0|0|2	0.43	0.99	0.43	0.99	0.43	-4	8	0.33
POLE3NT	ARHGEF16	ARHGEF16	2|0|4	6	2	3	0|0|0|1	0.51	0.97	0.51	0.97	0.51	-3	8	0.31
POLE3NT	MAP1B	MAP1B	97|34|130	261	87	3	3|15|3|24	0.68	1	0.68	1	0.68	-3.51	7.73	0.1
POLE3NT	RAB3GAP2	RAB3GAP2	48|8|48	104	34.67	3	0|7|2|9	0.67	1	0.67	1	0.67	-6.21	7.7	0.12
POLE3NT	CTTN	CTTN	53|25|77	155	51.67	3	0|12|0|15	0.81	1	0.81	1	0.81	-0.2	7.65	0.05
POLE3NT	CAMSAP3	CAMSAP3	1|0|16	17	5.67	3	0|1|0|2	0.33	1	0.33	1	0.33	-4.8	7.56	0.38
POLE3NT	UBE2O	UBE2O	4|0|13	17	5.67	3	0|0|0|3	0.51	0.99	0.51	0.99	0.51	-5.05	7.56	0.31
POLE3NT	FXR1	FXR1	4|0|13	17	5.67	3	0|2|0|1	0.56	1	0.56	1	0.56	-4.8	7.56	0.29
POLE3NT	DSG2	DSG2	2|1|8	11	3.67	3	0|0|0|2	0.43	0.98	0.43	0.98	0.43	-1.96	7.33	0.34
POLE3NT	PSMC3	PSMC3	2|0|9	11	3.67	3	0|0|0|2	0.43	0.99	0.43	0.99	0.43	-4	7.33	0.33
POLE3NT	SERPINA1	SERPINA1	21|16|7	44	14.67	3	0|0|3|5	0.78	0.99	0.78	0.99	0.78	-0.49	7.33	0.07
POLE3NT	TFCP2	TFCP2	8|0|13	21	7	3	0|2|0|2	0.66	1	0.66	1	0.66	-5.46	7	0.23
POLE3NT	HDLBP	HDLBP	80|30|104	214	71.33	3	2|12|5|22	0.67	1	0.67	1	0.67	-3.67	6.96	0.11
POLE3NT	TMOD3	TMOD3	9|2|15	26	8.67	3	0|2|0|3	0.66	1	0.66	1	0.66	-3.29	6.93	0.25
POLE3NT	FOXO3	FOXO3	0|0|2	2	0.67	3	0|0|0|0	0.3	0.89	0.3	0.89	0.3	-2.46	6.67	0.45
POLE3NT	SNAP47	SNAP47	0|0|2	2	0.67	3	0|0|0|0	0.3	0.89	0.3	0.89	0.3	-2.46	6.67	0.45
POLE3NT	NAP1L4	NAP1L4	1|0|4	5	1.67	3	0|0|0|1	0.32	0.97	0.32	0.97	0.32	-3	6.67	0.44
POLE3NT	KIAA1468	KIAA1468	0|0|2	2	0.67	3	0|0|0|0	0.3	0.89	0.3	0.89	0.3	-2.46	6.67	0.45
POLE3NT	RUFY3	RUFY3	1|0|4	5	1.67	3	0|0|0|1	0.32	0.97	0.32	0.97	0.32	-3	6.67	0.44
POLE3NT	ALDH1A2	ALDH1A2	2|0|0	2	0.67	3	0|0|0|0	0.3	0.89	0.3	0.89	0.3	-2.46	6.67	0.45
POLE3NT	ARHGAP21	ARHGAP21	0|0|5	5	1.67	3	0|0|0|1	0.33	0.99	0.33	0.99	0.33	-3	6.67	0.42
POLE3NT	PDAP1	PDAP1	9|0|6	15	5	3	0|0|0|3	0.57	0.93	0.57	0.93	0.57	-5.05	6.67	0.29
POLE3NT	ARFIP1	ARFIP1	1|0|1	2	0.67	3	0|0|0|0	0	0	0	0	0	-2.46	6.67	0.87
POLE3NT	UBP1	UBP1	0|0|2	2	0.67	3	0|0|0|0	0.3	0.89	0.3	0.89	0.3	-2.46	6.67	0.45
POLE3NT	CRTAP	CRTAP	2|0|3	5	1.67	3	0|0|0|1	0.48	0.87	0.48	0.87	0.48	-3	6.67	0.32
POLE3NT	FBXL5	FBXL5	1|0|1	2	0.67	3	0|0|0|0	0	0	0	0	0	-2.46	6.67	0.87
POLE3NT	PPP1R12A	PPP1R12A	0|0|2	2	0.67	3	0|0|0|0	0.3	0.89	0.3	0.89	0.3	-2.46	6.67	0.45
POLE3NT	CCDC85C	CCDC85C	1|0|1	2	0.67	3	0|0|0|0	0	0	0	0	0	-2.46	6.67	0.87
POLE3NT	KRT18	KRT18	2|0|3	5	1.67	3	0|0|1|0	0.48	0.87	0.48	0.87	0.48	-3	6.67	0.32
POLE3NT	SNAP29	SNAP29	0|0|2	2	0.67	3	0|0|0|0	0.3	0.89	0.3	0.89	0.3	-2.46	6.67	0.45
POLE3NT	LPP	LPP	0|0|5	5	1.67	3	0|1|0|0	0.33	0.99	0.33	0.99	0.33	-3	6.67	0.42
POLE3NT	ATP2B4	ATP2B4	1|0|1	2	0.67	3	0|0|0|0	0	0	0	0	0	-2.46	6.67	0.87
POLE3NT	STAU2	STAU2	24|3|33	60	20	3	0|5|0|7	0.65	1	0.65	1	0.65	-7.63	6.67	0.25
POLE3NT	RANGAP1	RANGAP1	69|26|68	163	54.33	3	4|10|6|13	0.88	1	0.88	1	0.88	0.62	6.59	0.02
POLE3NT	POLE	POLE	17|3|23	43	14.33	3	0|2|0|7	0.62	0.97	0.62	0.97	0.62	-4.84	6.37	0.28
POLE3NT	TTF2	TTF2	3|0|16	19	6.33	3	0|1|0|3	0.41	1	0.41	1	0.41	-5.26	6.33	0.34
POLE3NT	ATP6V1A	ATP6V1A	9|0|10	19	6.33	3	0|1|0|3	0.64	0.97	0.64	0.97	0.64	-5.26	6.33	0.26
POLE3NT	CKAP2	CKAP2	5|0|14	19	6.33	3	0|1|0|3	0.52	1	0.52	1	0.52	-5.26	6.33	0.3
POLE3NT	SNX9	SNX9	10|0|22	32	10.67	3	0|2|0|5	0.59	0.99	0.59	0.99	0.59	-8.54	6.1	0.29
POLE3NT	NAV1	NAV1	2|0|7	9	3	3	1|0|0|1	0.42	1	0.42	1	0.42	-3.9	6	0.34
POLE3NT	CCDC124	CCDC124	4|0|5	9	3	3	0|0|0|2	0.52	0.85	0.52	0.85	0.52	-4	6	0.29
POLE3NT	IST1	IST1	2|1|6	9	3	3	0|0|0|2	0.41	0.92	0.41	0.92	0.41	-1.96	6	0.34
POLE3NT	WDR44	WDR44	6|0|15	21	7	3	0|1|0|4	0.51	0.98	0.51	0.98	0.51	-6.28	5.6	0.31
POLE3NT	UBAP2L	UBAP2L	36|12|57	105	35	3	1|8|2|14	0.65	1	0.65	1	0.65	-7.16	5.6	0.25
POLE3NT	DHX29	DHX29	74|17|82	173	57.67	3	0|19|0|23	0.65	0.98	0.65	0.98	0.65	-14.31	5.49	0.26
POLE3NT	STK26	STK26	3|0|5	8	2.67	3	0|2|0|0	0.46	0.85	0.46	0.85	0.46	-4	5.33	0.32
POLE3NT	DPYSL3	DPYSL3	2|0|10	12	4	3	1|0|0|2	0.38	1	0.38	1	0.38	-4.8	5.33	0.35
POLE3NT	HADH	HADH	1|0|3	4	1.33	3	0|0|0|1	0.29	0.87	0.29	0.87	0.29	-3	5.33	0.46
POLE3NT	CHMP2B	CHMP2B	2|0|2	4	1.33	3	0|1|0|0	0.38	0.56	0.38	0.56	0.38	-3	5.33	0.36
POLE3NT	EPPK1	EPPK1	1|0|3	4	1.33	3	0|0|0|1	0.29	0.87	0.29	0.87	0.29	-3	5.33	0.46
POLE3NT	SAAL1	SAAL1	2|2|4	8	2.67	3	0|0|0|2	0.45	0.72	0.45	0.72	0.45	-0.81	5.33	0.33
POLE3NT	IFT46	IFT46	3|0|5	8	2.67	3	0|1|1|0	0.52	0.96	0.52	0.96	0.52	-3.9	5.33	0.31
POLE3NT	PDIA6	PDIA6	1|0|3	4	1.33	3	0|0|1|0	0.29	0.87	0.29	0.87	0.29	-3	5.33	0.46
POLE3NT	LIMA1	LIMA1	11|0|28	39	13	3	0|2|0|8	0.53	0.98	0.53	0.98	0.53	-11.29	5.2	0.29
POLE3NT	IGF2BP2	IGF2BP2	7|0|20	27	9	3	0|2|0|5	0.49	0.99	0.49	0.99	0.49	-8.54	5.14	0.31
POLE3NT	LCMT2	LCMT2	6|0|9	15	5	3	0|1|0|3	0.55	0.95	0.55	0.95	0.55	-5.26	5	0.29
POLE3NT	MLLT4	MLLT4	14|0|46	60	20	3	0|7|0|9	0.46	1	0.46	1	0.46	-17.62	5	0.32
POLE3NT	DPP3	DPP3	32|11|39	82	27.33	3	0|7|4|11	0.66	0.99	0.66	0.99	0.66	-6.09	4.97	0.25
POLE3NT	VIM	VIM	95|58|124	277	92.33	3	9|22|7|40	0.65	0.99	0.65	0.99	0.65	-6.64	4.74	0.25
POLE3NT	A0A0U1RQK7	EIF4G3	79|24|101	204	68	3	3|20|7|28	0.66	1	0.66	1	0.66	-19.22	4.69	0.25
POLE3NT	RINT1	RINT1	0|0|7	7	2.33	3	0|0|0|2	0.32	0.96	0.32	0.96	0.32	-4	4.67	0.44
POLE3NT	TPT1	TPT1	1|0|6	7	2.33	3	0|1|0|1	0.33	0.99	0.33	0.99	0.33	-3.9	4.67	0.43
POLE3NT	SMN1	SMN1	0|0|7	7	2.33	3	0|0|0|2	0.32	0.96	0.32	0.96	0.32	-4	4.67	0.44
POLE3NT	TP53BP2	TP53BP2	1|0|13	14	4.67	3	2|1|1|0	0.33	1	0.33	1	0.33	-5.5	4.67	0.39
POLE3NT	CPSF3	CPSF3	1|0|6	7	2.33	3	0|0|0|2	0.31	0.92	0.31	0.92	0.31	-4	4.67	0.45
POLE3NT	PTPN23	PTPN23	1|0|13	14	4.67	3	1|0|0|3	0.33	1	0.33	1	0.33	-5.26	4.67	0.42
POLE3NT	ZZEF1	ZZEF1	2|1|4	7	2.33	3	1|0|0|1	0.38	0.85	0.38	0.85	0.38	-2.29	4.67	0.35
POLE3NT	PABPC4	PABPC4	2|0|5	7	2.33	3	0|1|0|1	0.41	0.96	0.41	0.96	0.41	-3.9	4.67	0.34
POLE3NT	SKA3	SKA3	18|3|27	48	16	3	0|7|0|7	0.59	0.97	0.59	0.97	0.59	-9.44	4.57	0.28
POLE3NT	SUMO1	SUMO1	4|3|3	10	3.33	3	0|0|0|3	0.43	0.53	0.43	0.53	0.43	-0.48	4.44	0.33
POLE3NT	ARFGAP1	ARFGAP1	5|2|13	20	6.67	3	0|1|1|4	0.44	0.99	0.44	0.99	0.44	-4.12	4.44	0.33
POLE3NT	SNAP23	SNAP23	2|0|8	10	3.33	3	0|0|0|3	0.37	0.89	0.37	0.89	0.37	-5.05	4.44	0.36
POLE3NT	TCOF1	TCOF1	38|6|48	92	30.67	3	8|8|6|6	0.67	1	0.67	1	0.67	-17.98	4.38	0.16
POLE3NT	ZNF598	ZNF598	1|0|12	13	4.33	3	0|1|0|3	0.33	0.99	0.33	0.99	0.33	-5.26	4.33	0.43
POLE3NT	NEDD1	NEDD1	3|0|10	13	4.33	3	0|1|0|3	0.4	0.97	0.4	0.97	0.4	-5.26	4.33	0.35
POLE3NT	PFAS	PFAS	3|0|16	19	6.33	3	0|2|0|4	0.35	0.99	0.35	0.99	0.35	-7.49	4.22	0.36
POLE3NT	EPB41L2	EPB41L2	29|3|44	76	25.33	3	0|7|2|15	0.6	0.97	0.6	0.97	0.6	-18.45	4.22	0.28
POLE3NT	TLN1	TLN1	8|2|28	38	12.67	3	0|4|2|6	0.37	1	0.37	1	0.37	-9.38	4.22	0.36
POLE3NT	PALLD	PALLD	22|6|50	78	26	3	0|6|0|19	0.43	0.95	0.43	0.95	0.43	-14.21	4.16	0.33
POLE3NT	AARS	AARS	4|0|33	37	12.33	3	0|6|0|6	0.33	1	0.33	1	0.33	-13.42	4.11	0.41
POLE3NT	HSPA9	HSPA9	1|0|2	3	1	3	0|0|1|0	0.19	0.56	0.19	0.56	0.19	-3	4	0.53
POLE3NT	MTMR12	MTMR12	0|0|3	3	1	3	0|0|0|1	0.29	0.87	0.29	0.87	0.29	-3	4	0.46
POLE3NT	RAPH1	RAPH1	0|0|3	3	1	3	0|0|0|1	0.29	0.87	0.29	0.87	0.29	-3	4	0.46
POLE3NT	URI1	URI1	0|0|3	3	1	3	0|0|0|1	0.29	0.87	0.29	0.87	0.29	-3	4	0.46
POLE3NT	PRPF19	PRPF19	5|0|16	21	7	3	0|2|0|5	0.39	0.96	0.39	0.96	0.39	-8.54	4	0.35
POLE3NT	TEX2	TEX2	2|0|1	3	1	3	0|0|0|1	0.19	0.56	0.19	0.56	0.19	-3	4	0.53
POLE3NT	KLC1	KLC1	1|0|2	3	1	3	0|1|0|0	0.19	0.56	0.19	0.56	0.19	-3	4	0.53
POLE3NT	XIRP2	XIRP2	0|1|2	3	1	3	0|1|0|0	0.19	0.56	0.19	0.56	0.19	-3	4	0.53
POLE3NT	LRRIQ1	LRRIQ1	1|1|1	3	1	3	0|0|1|0	0	0	0	0	0	-1.39	4	0.87
POLE3NT	STRAP	STRAP	4|0|8	12	4	3	0|3|0|1	0.44	0.9	0.44	0.9	0.44	-5.26	4	0.33
POLE3NT	CCDC43	CCDC43	4|0|2	6	2	3	0|0|2|0	0.34	0.72	0.34	0.72	0.34	-4	4	0.37
POLE3NT	IMMT	IMMT	4|0|5	9	3	3	0|2|0|1	0.52	0.88	0.52	0.88	0.52	-4.8	4	0.31
POLE3NT	DOCK7	DOCK7	1|1|16	18	6	3	0|2|0|4	0.33	0.99	0.33	0.99	0.33	-5.68	4	0.43
POLE3NT	SERPINF2	SERPINF2	1|2|0	3	1	3	0|0|0|1	0.19	0.56	0.19	0.56	0.19	-3	4	0.53
POLE3NT	ST13	ST13	1|0|5	6	2	3	0|0|0|2	0.28	0.85	0.28	0.85	0.28	-4	4	0.47
POLE3NT	TNXB	TNXB	1|1|1	3	1	3	1|0|0|0	0	0	0	0	0	-1.39	4	0.87
POLE3NT	KNTC1	KNTC1	1|0|2	3	1	3	0|1|0|0	0.19	0.56	0.19	0.56	0.19	-3	4	0.53
POLE3NT	TBC1D4	TBC1D4	3|0|9	12	4	3	0|0|0|4	0.37	0.84	0.37	0.84	0.37	-4.91	4	0.36
POLE3NT	C2CD2L	C2CD2L	0|1|2	3	1	3	0|0|0|1	0.19	0.56	0.19	0.56	0.19	-3	4	0.53
POLE3NT	PARD3	PARD3	1|0|5	6	2	3	0|0|0|2	0.28	0.85	0.28	0.85	0.28	-4	4	0.47
POLE3NT	HERC1	HERC1	1|0|2	3	1	3	1|0|0|0	0.19	0.56	0.19	0.56	0.19	-3	4	0.53
POLE3NT	GYS1	GYS1	1|0|17	18	6	3	0|2|0|4	0.33	0.99	0.33	0.99	0.33	-7.49	4	0.42
POLE3NT	ANXA5	ANXA5	13|6|13	32	10.67	3	2|4|5|0	0.63	0.93	0.63	0.93	0.63	-3.26	3.88	0.26
POLE3NT	CCT2	CCT2	16|4|26	46	15.33	3	1|5|4|6	0.67	1	0.67	1	0.67	-10.34	3.83	0.22
POLE3NT	EIF5B	EIF5B	16|0|27	43	14.33	3	0|4|0|11	0.52	0.91	0.52	0.91	0.52	-16.62	3.82	0.31
POLE3NT	EEF1B2	EEF1B2	8|4|8	20	6.67	3	1|2|2|2	0.63	0.91	0.63	0.91	0.63	-2.5	3.81	0.26
POLE3NT	MAVS	MAVS	3|0|8	11	3.67	3	0|3|0|1	0.38	0.9	0.38	0.9	0.38	-5.26	3.67	0.35
POLE3NT	SPG20	SPG20	29|10|43	82	27.33	3	3|9|5|13	0.64	1	0.64	1	0.64	-13.69	3.64	0.26
POLE3NT	CHORDC1	CHORDC1	4|1|14	19	6.33	3	0|2|0|5	0.34	0.93	0.34	0.93	0.34	-6.58	3.62	0.37
POLE3NT	OSGEP	OSGEP	3|0|13	16	5.33	3	0|2|0|4	0.34	0.97	0.34	0.97	0.34	-7.49	3.56	0.37
POLE3NT	ANKFY1	ANKFY1	0|0|8	8	2.67	3	0|1|0|2	0.33	1	0.33	1	0.33	-4.8	3.56	0.41
POLE3NT	FAM91A1	FAM91A1	1|0|7	8	2.67	3	0|0|0|3	0.28	0.84	0.28	0.84	0.28	-5.05	3.56	0.47
POLE3NT	BAZ1A	BAZ1A	64|20|64	148	49.33	3	0|22|3|31	0.56	0.84	0.56	0.84	0.56	-21.84	3.52	0.29
POLE3NT	VPS51	VPS51	41|7|41	89	29.67	3	0|15|4|15	0.61	0.91	0.61	0.91	0.61	-21.06	3.49	0.28
POLE3NT	NEK9	NEK9	8|0|15	23	7.67	3	0|3|1|5	0.48	0.97	0.48	0.97	0.48	-10.56	3.41	0.32
POLE3NT	SPAG9	SPAG9	8|0|25	33	11	3	0|4|0|9	0.34	0.94	0.34	0.94	0.34	-14.41	3.38	0.38
POLE3NT	ZSWIM8	ZSWIM8	0|0|1	1	0.33	3	0|0|0|0	0	0	0	0	0	-2.46	3.33	0.87
POLE3NT	IBTK	IBTK	4|1|10	15	5	3	0|1|0|5	0.33	0.79	0.33	0.79	0.33	-5.53	3.33	0.44
POLE3NT	PPA1	PPA1	0|0|1	1	0.33	3	0|0|0|0	0	0	0	0	0	-2.46	3.33	0.87
POLE3NT	DNAJA1	DNAJA1	3|0|2	5	1.67	3	0|2|0|0	0.28	0.53	0.28	0.53	0.28	-4	3.33	0.48
POLE3NT	ACADM	ACADM	0|0|1	1	0.33	3	0|0|0|0	0	0	0	0	0	-2.46	3.33	0.87
POLE3NT	ANKLE2	ANKLE2	1|0|4	5	1.67	3	0|1|0|1	0.28	0.85	0.28	0.85	0.28	-3.9	3.33	0.47
POLE3NT	VEZT	VEZT	0|0|1	1	0.33	3	0|0|0|0	0	0	0	0	0	-2.46	3.33	0.87
POLE3NT	AKAP12	AKAP12	0|0|1	1	0.33	3	0|0|0|0	0	0	0	0	0	-2.46	3.33	0.87
POLE3NT	REPS1	REPS1	0|0|1	1	0.33	3	0|0|0|0	0	0	0	0	0	-2.46	3.33	0.87
POLE3NT	MTUS1	MTUS1	0|0|1	1	0.33	3	0|0|0|0	0	0	0	0	0	-2.46	3.33	0.87
POLE3NT	R3HCC1L	R3HCC1L	0|0|1	1	0.33	3	0|0|0|0	0	0	0	0	0	-2.46	3.33	0.87
POLE3NT	TANC1	TANC1	0|0|1	1	0.33	3	0|0|0|0	0	0	0	0	0	-2.46	3.33	0.87
POLE3NT	NLRX1	NLRX1	1|0|0	1	0.33	3	0|0|0|0	0	0	0	0	0	-2.46	3.33	0.87
POLE3NT	FAF1	FAF1	2|0|3	5	1.67	3	0|2|0|0	0.28	0.53	0.28	0.53	0.28	-4	3.33	0.48
POLE3NT	USP10	USP10	2|0|13	15	5	3	0|4|0|2	0.33	0.97	0.33	0.97	0.33	-7.49	3.33	0.43
POLE3NT	EPHA2	EPHA2	0|0|1	1	0.33	3	0|0|0|0	0	0	0	0	0	-2.46	3.33	0.87
POLE3NT	UROD	UROD	1|0|0	1	0.33	3	0|0|0|0	0	0	0	0	0	-2.46	3.33	0.87
POLE3NT	CACYBP	CACYBP	5|2|25	32	10.67	3	0|2|2|9	0.32	0.96	0.32	0.96	0.32	-10	3.28	0.44
POLE3NT	NUDC	NUDC	28|13|49	90	30	3	4|10|11|12	0.64	1	0.64	1	0.64	-15.84	3.24	0.26
POLE3NT	MGEA5	MGEA5	1|0|11	12	4	3	0|1|0|4	0.31	0.92	0.31	0.92	0.31	-6.28	3.2	0.45
POLE3NT	BCAS3	BCAS3	1|0|11	12	4	3	0|3|0|2	0.33	0.98	0.33	0.98	0.33	-6.47	3.2	0.43
POLE3NT	STIP1	STIP1	14|1|28	43	14.33	3	0|8|2|8	0.4	0.97	0.4	0.97	0.4	-17.2	3.19	0.35
POLE3NT	SNX2	SNX2	7|0|12	19	6.33	3	0|4|0|4	0.42	0.87	0.42	0.87	0.42	-9.31	3.17	0.34
POLE3NT	HACL1	HACL1	0|0|7	7	2.33	3	0|0|0|3	0.28	0.84	0.28	0.84	0.28	-5.05	3.11	0.47
POLE3NT	STX5	STX5	2|0|5	7	2.33	3	0|1|0|2	0.34	0.88	0.34	0.88	0.34	-4.8	3.11	0.37
POLE3NT	XRN1	XRN1	13|2|20	35	11.67	3	0|7|0|8	0.4	0.83	0.4	0.83	0.4	-12	3.11	0.35
POLE3NT	CTNND1	CTNND1	2|0|5	7	2.33	3	0|1|0|2	0.34	0.88	0.34	0.88	0.34	-4.8	3.11	0.37
POLE3NT	A8K968	EPB41L3	25|1|45	71	23.67	3	0|10|3|18	0.36	0.93	0.36	0.93	0.36	-30.63	3.05	0.36
POLE3NT	HSPD1	HSPD1	12|5|27	44	14.67	3	2|9|3|6	0.34	1	0.34	1	0.34	-12.15	2.93	0.37
POLE3NT	CLINT1	CLINT1	22|5|28	55	18.33	3	2|10|6|7	0.64	1	0.64	1	0.64	-16.66	2.93	0.26
POLE3NT	STUB1	STUB1	3|0|8	11	3.67	3	0|3|0|2	0.33	0.88	0.33	0.88	0.33	-6.47	2.93	0.42
POLE3NT	MAP7D3	MAP7D3	10|0|27	37	12.33	3	2|5|0|10	0.33	0.95	0.33	0.95	0.33	-18.88	2.9	0.44
POLE3NT	MAP1S	MAP1S	3|1|9	13	4.33	3	1|2|1|2	0.34	0.98	0.34	0.98	0.34	-5.89	2.89	0.37
POLE3NT	VCPIP1	VCPIP1	2|0|13	15	5	3	0|3|0|4	0.32	0.95	0.32	0.95	0.32	-8.61	2.86	0.44
POLE3NT	TP53	TP53	60|31|70	161	53.67	3	6|22|11|38	0.08	0.24	0.08	0.24	0.08	-26.16	2.79	0.6
POLE3NT	DDX3X	DDX3X	65|23|80	168	56	3	10|26|15|30	0.36	0.99	0.36	0.99	0.36	-39.48	2.77	0.36
POLE3NT	RANBP2	RANBP2	96|17|155	268	89.33	3	9|49|14|57	0.32	0.97	0.32	0.97	0.32	-93.53	2.77	0.44
POLE3NT	PSMC2	PSMC2	36|14|49	99	33	3	5|18|11|14	0.4	1	0.4	1	0.4	-23.69	2.75	0.35
POLE3NT	PRRC2A	PRRC2A	8|0|29	37	12.33	3	0|3|0|15	0.29	0.86	0.29	0.86	0.29	-19.59	2.74	0.47
POLE3NT	SULT1A2	SULT1A2	2|0|6	8	2.67	3	0|0|2|2	0.31	0.87	0.31	0.87	0.31	-5.46	2.67	0.45
POLE3NT	LRCH2	LRCH2	0|0|2	2	0.67	3	0|0|1|0	0.19	0.56	0.19	0.56	0.19	-3	2.67	0.53
POLE3NT	CHMP7	CHMP7	0|0|2	2	0.67	3	0|1|0|0	0.19	0.56	0.19	0.56	0.19	-3	2.67	0.53
POLE3NT	KDSR	KDSR	1|0|5	6	2	3	0|0|0|3	0.22	0.66	0.22	0.66	0.22	-5.05	2.67	0.51
POLE3NT	TBCE	TBCE	3|0|1	4	1.33	3	0|2|0|0	0.18	0.53	0.18	0.53	0.18	-4	2.67	0.54
POLE3NT	CDK5RAP2	CDK5RAP2	0|1|1	2	0.67	3	0|1|0|0	0	0	0	0	0	-3	2.67	0.87
POLE3NT	CCDC144A	CCDC144A	0|0|2	2	0.67	3	0|0|0|1	0.19	0.56	0.19	0.56	0.19	-3	2.67	0.53
POLE3NT	TPI1	TPI1	5|0|3	8	2.67	3	0|0|3|1	0.26	0.56	0.26	0.56	0.26	-5.26	2.67	0.48
POLE3NT	SPTBN5	SPTBN5	1|1|0	2	0.67	3	0|0|0|1	0	0	0	0	0	-3	2.67	0.87
POLE3NT	CCDC88A	CCDC88A	1|1|0	2	0.67	3	0|0|0|1	0	0	0	0	0	-3	2.67	0.87
POLE3NT	STIM1	STIM1	4|0|12	16	5.33	3	0|2|0|6	0.28	0.78	0.28	0.78	0.28	-9.1	2.67	0.48
POLE3NT	MBOAT7	MBOAT7	1|0|3	4	1.33	3	0|0|0|2	0.18	0.53	0.18	0.53	0.18	-4	2.67	0.54
POLE3NT	VPS25	VPS25	2|0|2	4	1.33	3	0|2|0|0	0.21	0.31	0.21	0.31	0.21	-4	2.67	0.51
POLE3NT	ELP6	ELP6	0|0|2	2	0.67	3	0|1|0|0	0.19	0.56	0.19	0.56	0.19	-3	2.67	0.53
POLE3NT	ALDH2	ALDH2	1|0|5	6	2	3	0|1|0|2	0.29	0.88	0.29	0.88	0.29	-4.8	2.67	0.46
POLE3NT	GAPVD1	GAPVD1	13|2|36	51	17	3	2|7|2|15	0.31	0.94	0.31	0.94	0.31	-22.82	2.62	0.44
POLE3NT	AP1B1	AP1B1	2|0|21	23	7.67	3	0|5|0|7	0.31	0.93	0.31	0.93	0.31	-13.39	2.56	0.45
POLE3NT	SEC24B	SEC24B	1|0|12	13	4.33	3	0|3|0|4	0.31	0.92	0.31	0.92	0.31	-8.61	2.48	0.45
POLE3NT	RAB3GAP1	RAB3GAP1	4|0|14	18	6	3	0|1|0|9	0.25	0.74	0.25	0.74	0.25	-11.16	2.4	0.49
POLE3NT	ADD1	ADD1	2|0|16	18	6	3	0|4|0|6	0.3	0.89	0.3	0.89	0.3	-11.49	2.4	0.45
POLE3NT	PDLIM1	PDLIM1	6|1|29	36	12	3	0|6|0|14	0.29	0.86	0.29	0.86	0.29	-18.76	2.4	0.47
POLE3NT	POLA2	POLA2	3|0|13	16	5.33	3	0|5|0|4	0.28	0.85	0.28	0.85	0.28	-10.4	2.37	0.47
POLE3NT	G3BP1	G3BP1	21|7|36	64	21.33	3	0|14|9|13	0.28	0.84	0.28	0.84	0.28	-23.04	2.37	0.47
POLE3NT	CNOT1	CNOT1	34|2|92	128	42.67	3	1|33|3|36	0.31	0.92	0.31	0.92	0.31	-72.46	2.34	0.45
POLE3NT	PCYOX1	PCYOX1	0|0|14	14	4.67	3	1|0|0|7	0.27	0.82	0.27	0.82	0.27	-8.93	2.33	0.48
POLE3NT	ADD3	ADD3	2|0|12	14	4.67	3	1|1|1|5	0.31	0.94	0.31	0.94	0.31	-9.45	2.33	0.45
POLE3NT	PDXDC1	PDXDC1	1|0|6	7	2.33	3	0|0|0|4	0.21	0.64	0.21	0.64	0.21	-4.91	2.33	0.51
POLE3NT	ZC3HAV1	ZC3HAV1	24|6|47	77	25.67	3	2|11|6|25	0.27	0.8	0.27	0.8	0.27	-32.08	2.33	0.48
POLE3NT	VCL	VCL	11|0|22	33	11	3	0|12|0|7	0.26	0.75	0.26	0.75	0.26	-20.95	2.32	0.49
POLE3NT	SORD	SORD	1|0|11	12	4	3	0|3|0|4	0.29	0.88	0.29	0.88	0.29	-8.61	2.29	0.46
POLE3NT	SLC3A2	SLC3A2	7|0|18	25	8.33	3	0|6|0|9	0.26	0.76	0.26	0.76	0.26	-16.74	2.22	0.49
POLE3NT	FSCN1	FSCN1	0|0|10	10	3.33	3	0|0|0|6	0.25	0.75	0.25	0.75	0.25	-7.16	2.22	0.49
POLE3NT	MTX2	MTX2	0|0|5	5	1.67	3	0|2|0|1	0.29	0.88	0.29	0.88	0.29	-4.8	2.22	0.46
POLE3NT	CAST	CAST	1|0|9	10	3.33	3	0|0|0|6	0.23	0.7	0.23	0.7	0.23	-7.16	2.22	0.5
POLE3NT	MYCBP2	MYCBP2	1|0|4	5	1.67	3	1|1|0|1	0.22	0.66	0.22	0.66	0.22	-4.8	2.22	0.51
POLE3NT	GPD2	GPD2	1|0|4	5	1.67	3	0|1|0|2	0.22	0.67	0.22	0.67	0.22	-4.8	2.22	0.51
POLE3NT	PSME1	PSME1	8|0|20	28	9.33	3	2|5|3|7	0.33	1	0.33	1	0.33	-19.52	2.2	0.38
POLE3NT	GEMIN5	GEMIN5	24|5|57	86	28.67	3	1|23|4|25	0.27	0.8	0.27	0.8	0.27	-43.11	2.16	0.48
POLE3NT	GNA11	GNA11	1|0|7	8	2.67	3	0|2|1|2	0.31	0.93	0.31	0.93	0.31	-6.62	2.13	0.45
POLE3NT	AGAP3	AGAP3	1|2|5	8	2.67	3	1|1|1|2	0.2	0.58	0.2	0.58	0.2	-4.99	2.13	0.52
POLE3NT	PHB	PHB	3|0|8	11	3.67	3	0|4|0|3	0.22	0.64	0.22	0.64	0.22	-8.61	2.1	0.51
POLE3NT	RAB1A	RAB1A	2|0|9	11	3.67	3	0|4|0|3	0.25	0.75	0.25	0.75	0.25	-8.61	2.1	0.49
POLE3NT	ISYNA1	ISYNA1	8|2|21	31	10.33	3	0|10|2|8	0.25	0.74	0.25	0.74	0.25	-16.77	2.07	0.49
POLE3NT	SERBP1	SERBP1	43|12|53	108	36	3	10|28|2|30	0	0	0	0	0	-45.97	2.06	0.75
POLE3NT	EIF5A	EIF5A	26|9|29	64	21.33	3	3|15|6|18	0	0.01	0	0.01	0	-25.36	2.03	0.73
POLE3NT	NUP214	NUP214	25|3|61	89	29.67	3	1|17|7|34	0.23	0.69	0.23	0.69	0.23	-54.44	2.01	0.5
POLE3NT	PPM1A	PPM1A	4|0|5	9	3	3	0|4|0|2	0.16	0.31	0.16	0.31	0.16	-7.49	2	0.55
POLE3NT	CMYA5	CMYA5	3|0|0	3	1	3	1|1|0|0	0.2	0.59	0.2	0.59	0.2	-3.9	2	0.52
POLE3NT	LPCAT3	LPCAT3	1|0|2	3	1	3	0|2|0|0	0.1	0.31	0.1	0.31	0.1	-4	2	0.59
POLE3NT	C20ORF27	C20ORF27	2|0|4	6	2	3	0|0|0|4	0.18	0.43	0.18	0.43	0.18	-4.91	2	0.54
POLE3NT	SLC2A1	SLC2A1	1|0|5	6	2	3	0|2|0|2	0.23	0.69	0.23	0.69	0.23	-5.46	2	0.5
POLE3NT	ECH1	ECH1	0|1|2	3	1	3	0|0|0|2	0.1	0.31	0.1	0.31	0.1	-4	2	0.59
POLE3NT	MYH11	MYH11	0|0|3	3	1	3	0|0|0|2	0.18	0.53	0.18	0.53	0.18	-4	2	0.54
POLE3NT	SARS2	SARS2	2|0|10	12	4	3	0|4|0|4	0.25	0.74	0.25	0.74	0.25	-9.31	2	0.49
POLE3NT	PAIP1	PAIP1	4|0|8	12	4	3	0|4|0|4	0.19	0.54	0.19	0.54	0.19	-9.31	2	0.52
POLE3NT	CLPP	CLPP	1|0|5	6	2	3	0|0|0|4	0.18	0.53	0.18	0.53	0.18	-4.91	2	0.54
POLE3NT	ITGB1	ITGB1	1|0|2	3	1	3	0|0|0|2	0.1	0.31	0.1	0.31	0.1	-4	2	0.59
POLE3NT	PDXK	PDXK	0|0|3	3	1	3	0|1|0|1	0.2	0.59	0.2	0.59	0.2	-3.9	2	0.52
POLE3NT	RAB18	RAB18	3|0|9	12	4	3	0|2|0|6	0.2	0.6	0.2	0.6	0.2	-9.1	2	0.51
POLE3NT	PSME2	PSME2	3|0|9	12	4	3	0|4|0|4	0.22	0.65	0.22	0.65	0.22	-9.31	2	0.51
POLE3NT	GUF1	GUF1	1|0|2	3	1	3	1|1|0|0	0.09	0.28	0.09	0.28	0.09	-3.9	2	0.59
POLE3NT	ARFGEF2	ARFGEF2	1|0|5	6	2	3	1|0|0|3	0.19	0.56	0.19	0.56	0.19	-5.26	2	0.54
POLE3NT	STAU1	STAU1	25|6|23	54	18	3	4|12|8|12	0.09	0.24	0.09	0.24	0.09	-25.23	2	0.59
POLE3NT	CCT5	CCT5	52|17|79	148	49.33	3	9|30|18|43	0	0	0	0	0	-65.66	1.97	0.76
POLE3NT	ARFGAP2	ARFGAP2	12|2|14	28	9.33	3	0|8|2|9	0.06	0.14	0.06	0.14	0.06	-15.96	1.96	0.62
POLE3NT	APMAP	APMAP	9|1|25	35	11.67	3	1|8|2|13	0.25	0.75	0.25	0.75	0.25	-23.25	1.94	0.49
POLE3NT	UBR4	UBR4	0|0|29	29	9.67	3	0|3|0|17	0.27	0.82	0.27	0.82	0.27	-21.57	1.93	0.48
POLE3NT	EML4	EML4	7|2|20	29	9.67	3	0|10|2|8	0.22	0.67	0.22	0.67	0.22	-16.77	1.93	0.51
POLE3NT	PPP6R3	PPP6R3	5|0|18	23	7.67	3	0|9|1|6	0.25	0.76	0.25	0.76	0.25	-17.72	1.92	0.49
POLE3NT	POLR3D	POLR3D	4|0|6	10	3.33	3	0|1|0|6	0.16	0.36	0.16	0.36	0.16	-8.42	1.9	0.55
POLE3NT	RIOK1	RIOK1	3|0|7	10	3.33	3	0|2|1|4	0.21	0.61	0.21	0.61	0.21	-8.7	1.9	0.51
POLE3NT	CTPS1	CTPS1	24|0|37	61	20.33	3	0|17|2|24	0.06	0.19	0.06	0.19	0.06	-47.18	1.89	0.62
POLE3NT	LARP1	LARP1	50|8|64	122	40.67	3	4|37|10|35	0	0	0	0	0	-69.9	1.89	0.78
POLE3NT	ESYT1	ESYT1	38|3|57	98	32.67	3	1|34|2|32	0.01	0.03	0.01	0.03	0.01	-64.95	1.89	0.71
POLE3NT	EIF2S1	EIF2S1	5|2|24	31	10.33	3	1|7|1|13	0.25	0.75	0.25	0.75	0.25	-18.74	1.88	0.49
POLE3NT	PAK2	PAK2	1|0|6	7	2.33	3	0|1|0|4	0.19	0.56	0.19	0.56	0.19	-6.28	1.87	0.54
POLE3NT	IFT27	IFT27	4|0|3	7	2.33	3	0|2|0|3	0.13	0.27	0.13	0.27	0.13	-6.47	1.87	0.57
POLE3NT	PSAP	PSAP	2|0|5	7	2.33	3	0|2|0|3	0.17	0.47	0.17	0.47	0.17	-6.47	1.87	0.55
POLE3NT	HIST1H1C	HIST1H1C	11|4|10	25	8.33	3	2|4|1|11	0.02	0.03	0.02	0.03	0.02	-11.51	1.85	0.69
POLE3NT	CYB5B	CYB5B	3|0|8	11	3.67	3	2|3|1|2	0.28	0.83	0.28	0.83	0.28	-9.69	1.83	0.48
POLE3NT	AMPD2	AMPD2	0|0|11	11	3.67	3	0|2|0|6	0.24	0.73	0.24	0.73	0.24	-9.1	1.83	0.5
POLE3NT	ARFGAP3	ARFGAP3	2|0|9	11	3.67	3	0|1|0|7	0.2	0.59	0.2	0.59	0.2	-8.93	1.83	0.52
POLE3NT	EIF3K	EIF3K	2|2|7	11	3.67	3	0|1|0|7	0.13	0.39	0.13	0.39	0.13	-5.41	1.83	0.56
POLE3NT	DDB1	DDB1	1|0|44	45	15	3	0|6|0|27	0.28	0.84	0.28	0.84	0.28	-35.79	1.82	0.48
POLE3NT	CARM1	CARM1	2|0|21	23	7.67	3	0|3|0|14	0.25	0.74	0.25	0.74	0.25	-18.47	1.8	0.49
POLE3NT	TRAPPC3	TRAPPC3	1|0|7	8	2.67	3	0|2|0|4	0.2	0.61	0.2	0.61	0.2	-7.49	1.78	0.52
POLE3NT	LRRC40	LRRC40	6|0|26	32	10.67	3	0|9|1|14	0.24	0.73	0.24	0.73	0.24	-26.27	1.78	0.5
POLE3NT	PFKFB2	PFKFB2	1|1|2	4	1.33	3	0|1|0|2	0.05	0.14	0.05	0.14	0.05	-3.2	1.78	0.64
POLE3NT	KIAA0196	KIAA0196	10|0|26	36	12	3	0|10|0|17	0.17	0.52	0.17	0.52	0.17	-29.56	1.78	0.55
POLE3NT	ANP32B	ANP32B	2|2|12	16	5.33	3	0|5|0|7	0.19	0.57	0.19	0.57	0.19	-9.06	1.78	0.52
POLE3NT	HSPH1	HSPH1	11|3|22	36	12	3	3|7|4|13	0.13	0.39	0.13	0.39	0.13	-21.97	1.78	0.57
POLE3NT	YES1	YES1	1|0|3	4	1.33	3	0|1|0|2	0.12	0.37	0.12	0.37	0.12	-4.8	1.78	0.57
POLE3NT	RTN4	RTN4	8|2|19	29	9.67	3	1|7|2|12	0.13	0.39	0.13	0.39	0.13	-18.86	1.76	0.57
POLE3NT	TWF2	TWF2	4|0|13	17	5.67	3	1|4|2|6	0.31	0.92	0.31	0.92	0.31	-15.03	1.74	0.45
POLE3NT	NDUFS2	NDUFS2	6|0|28	34	11.33	3	0|8|2|16	0.24	0.73	0.24	0.73	0.24	-28.54	1.74	0.5
POLE3NT	DNAJC11	DNAJC11	1|0|25	26	8.67	3	0|11|0|9	0.27	0.81	0.27	0.81	0.27	-21.91	1.73	0.48
POLE3NT	YEATS2	YEATS2	75|16|121	212	70.67	3	16|56|25|67	0	0	0	0	0	-131.15	1.72	0.82
POLE3NT	ARHGEF1	ARHGEF1	0|0|9	9	3	3	0|2|0|5	0.23	0.69	0.23	0.69	0.23	-8.54	1.71	0.5
POLE3NT	DLD	DLD	3|0|11	14	4.67	3	0|0|0|11	0.19	0.56	0.19	0.56	0.19	-12.17	1.7	0.54
POLE3NT	COPZ1	COPZ1	5|1|13	19	6.33	3	0|4|2|9	0.13	0.4	0.13	0.4	0.13	-14.15	1.69	0.56
POLE3NT	HMGN2	HMGN2	8|4|7	19	6.33	3	0|5|2|8	0.01	0.02	0.01	0.02	0.01	-8.93	1.69	0.71
POLE3NT	G6PD	G6PD	6|0|27	33	11	3	2|8|2|14	0.26	0.77	0.26	0.77	0.26	-28.75	1.69	0.48
POLE3NT	PHGDH	PHGDH	19|14|16	49	16.33	3	11|8|11|9	0	0	0	0	0	-16.19	1.68	0.79
POLE3NT	GSPT1	GSPT1	8|0|40	48	16	3	1|13|1|23	0.23	0.7	0.23	0.7	0.23	-41.63	1.68	0.5
POLE3NT	YTHDF1	YTHDF1	1|0|4	5	1.67	3	0|2|0|2	0.15	0.45	0.15	0.45	0.15	-5.46	1.67	0.56
POLE3NT	SYNGAP1	SYNGAP1	1|2|2	5	1.67	3	2|0|0|2	0.05	0.07	0.05	0.07	0.05	-4.06	1.67	0.64
POLE3NT	PARVA	PARVA	0|0|5	5	1.67	3	0|2|0|2	0.23	0.69	0.23	0.69	0.23	-5.46	1.67	0.5
POLE3NT	PDCD6IP	PDCD6IP	0|0|10	10	3.33	3	0|3|0|5	0.24	0.71	0.24	0.71	0.24	-9.25	1.67	0.5
POLE3NT	USP9X	USP9X	3|0|18	21	7	3	1|6|0|10	0.23	0.69	0.23	0.69	0.23	-18.82	1.65	0.5
POLE3NT	ESYT2	ESYT2	2|0|14	16	5.33	3	0|6|0|7	0.22	0.66	0.22	0.66	0.22	-14.53	1.64	0.51
POLE3NT	BAX	BAX	3|0|8	11	3.67	3	0|2|0|7	0.14	0.4	0.14	0.4	0.14	-10.19	1.63	0.56
POLE3NT	EXOSC7	EXOSC7	1|0|10	11	3.67	3	0|2|0|7	0.2	0.6	0.2	0.6	0.2	-10.19	1.63	0.52
POLE3NT	SAR1A	SAR1A	6|2|9	17	5.67	3	2|6|3|3	0.05	0.14	0.05	0.14	0.05	-11.6	1.62	0.64
POLE3NT	ENO1	ENO1	34|21|51	106	35.33	3	21|23|16|28	0	0	0	0	0	-49.14	1.61	0.77
POLE3NT	QTRTD1	QTRTD1	2|0|10	12	4	3	0|3|0|7	0.18	0.53	0.18	0.53	0.18	-11.4	1.6	0.54
POLE3NT	AP2S1	AP2S1	2|0|4	6	2	3	0|2|0|3	0.1	0.27	0.1	0.27	0.1	-6.47	1.6	0.59
POLE3NT	MAPRE1	MAPRE1	12|5|25	42	14	3	3|11|8|13	0.05	0.15	0.05	0.15	0.05	-26.01	1.6	0.64
POLE3NT	NDUFA10	NDUFA10	2|0|4	6	2	3	0|0|2|3	0.1	0.27	0.1	0.27	0.1	-6.47	1.6	0.59
POLE3NT	PSMD13	PSMD13	4|0|21	25	8.33	3	0|9|0|12	0.2	0.6	0.2	0.6	0.2	-23.03	1.59	0.52
POLE3NT	RTN3	RTN3	4|0|9	13	4.33	3	2|0|2|7	0.11	0.32	0.11	0.32	0.11	-12.68	1.58	0.58
POLE3NT	NUP155	NUP155	20|0|47	67	22.33	3	2|21|3|31	0.02	0.06	0.02	0.06	0.02	-62.67	1.57	0.68
POLE3NT	PRDX1	PRDX1	14|7|28	49	16.33	3	9|8|7|18	0.01	0.02	0.01	0.02	0.01	-28.99	1.56	0.72
POLE3NT	SKIV2L	SKIV2L	0|0|21	21	7	3	1|5|0|12	0.25	0.75	0.25	0.75	0.25	-19.84	1.56	0.49
POLE3NT	NHLRC2	NHLRC2	0|0|7	7	2.33	3	0|0|0|6	0.19	0.57	0.19	0.57	0.19	-7.16	1.56	0.52
POLE3NT	TST	TST	0|0|7	7	2.33	3	0|3|0|3	0.22	0.66	0.22	0.66	0.22	-7.56	1.56	0.51
POLE3NT	SNX5	SNX5	0|0|7	7	2.33	3	0|3|0|3	0.22	0.66	0.22	0.66	0.22	-7.56	1.56	0.51
POLE3NT	REEP5	REEP5	1|0|6	7	2.33	3	0|1|0|5	0.15	0.46	0.15	0.46	0.15	-7.34	1.56	0.55
POLE3NT	POLA1	POLA1	12|4|75	91	30.33	3	3|29|9|38	0.12	0.35	0.12	0.35	0.12	-72.92	1.54	0.58
POLE3NT	YWHAB	YWHAB	3|2|10	15	5	3	0|6|0|7	0.08	0.23	0.08	0.23	0.08	-10.05	1.54	0.61
POLE3NT	GBF1	GBF1	3|0|12	15	5	3	0|6|0|7	0.16	0.47	0.16	0.47	0.16	-14.53	1.54	0.55
POLE3NT	GNPDA1	GNPDA1	1|1|13	15	5	3	0|6|0|7	0.19	0.58	0.19	0.58	0.19	-11.95	1.54	0.52
POLE3NT	AP3B1	AP3B1	5|0|26	31	10.33	3	1|9|0|17	0.18	0.53	0.18	0.53	0.18	-29.61	1.53	0.54
POLE3NT	MYH14	MYH14	2|2|4	8	2.67	3	1|2|2|2	0.03	0.08	0.03	0.08	0.03	-5.28	1.52	0.66
POLE3NT	JUP	JUP	6|2|17	25	8.33	3	0|8|1|13	0.05	0.16	0.05	0.16	0.05	-18.67	1.52	0.63
POLE3NT	TNPO1	TNPO1	2|0|31	33	11	3	0|7|0|22	0.23	0.68	0.23	0.68	0.23	-31.5	1.52	0.5
POLE3NT	SSR1	SSR1	1|0|7	8	2.67	3	0|4|0|3	0.17	0.51	0.17	0.51	0.17	-8.61	1.52	0.55
POLE3NT	AHCYL1	AHCYL1	6|0|12	18	6	3	0|7|1|8	0.06	0.18	0.06	0.18	0.06	-17.76	1.5	0.62
POLE3NT	ATP2B1	ATP2B1	3|0|16	19	6.33	3	0|7|1|9	0.18	0.53	0.18	0.53	0.18	-18.86	1.49	0.54
POLE3NT	SMAP1	SMAP1	5|0|5	10	3.33	3	0|3|2|4	0.04	0.05	0.04	0.05	0.04	-10.79	1.48	0.65
POLE3NT	VPS35	VPS35	9|0|32	41	13.67	3	0|14|1|22	0.08	0.23	0.08	0.23	0.08	-40.47	1.48	0.61
POLE3NT	ATAD3B	ATAD3B	3|0|7	10	3.33	3	0|2|1|6	0.09	0.26	0.09	0.26	0.09	-10.4	1.48	0.59
POLE3NT	GK	GK	2|0|19	21	7	3	1|4|1|13	0.2	0.59	0.2	0.59	0.2	-20.98	1.47	0.52
POLE3NT	MMS19	MMS19	0|0|21	21	7	3	0|6|0|13	0.23	0.7	0.23	0.7	0.23	-20.9	1.47	0.5
POLE3NT	FXR2	FXR2	13|0|20	33	11	3	2|11|2|15	0.01	0.02	0.01	0.02	0.01	-33.11	1.47	0.72
POLE3NT	PSMD2	PSMD2	6|0|38	44	14.67	3	1|11|1|27	0.15	0.45	0.15	0.45	0.15	-43.67	1.47	0.56
POLE3NT	CNOT3	CNOT3	4|0|7	11	3.67	3	0|3|3|4	0.09	0.26	0.09	0.26	0.09	-11.93	1.47	0.6
POLE3NT	IRS4	IRS4	38|10|75	123	41	3	6|42|16|49	0	0	0	0	0	-92.88	1.45	0.82
POLE3NT	LTA4H	LTA4H	18|0|58	76	25.33	3	2|31|2|35	0.01	0.03	0.01	0.03	0.01	-77.08	1.45	0.71
POLE3NT	RPL31	RPL31	10|2|15	27	9	3	0|8|0|17	0	0.01	0	0.01	0	-21.47	1.44	0.73
POLE3NT	NAE1	NAE1	2|1|11	14	4.67	3	1|6|1|5	0.16	0.48	0.16	0.48	0.16	-12.29	1.44	0.55
POLE3NT	PLD3	PLD3	5|1|8	14	4.67	3	3|5|2|3	0.03	0.1	0.03	0.1	0.03	-12.54	1.44	0.66
POLE3NT	FKBP4	FKBP4	4|0|23	27	9	3	0|8|0|17	0.14	0.43	0.14	0.43	0.14	-27.25	1.44	0.56
POLE3NT	MLEC	MLEC	1|0|12	13	4.33	3	0|4|0|8	0.18	0.55	0.18	0.55	0.18	-13.31	1.44	0.54
POLE3NT	ALDH7A1	ALDH7A1	10|0|21	31	10.33	3	2|10|6|11	0.05	0.16	0.05	0.16	0.05	-32.41	1.43	0.63
POLE3NT	PPAT	PPAT	3|0|16	19	6.33	3	0|6|2|10	0.15	0.45	0.15	0.45	0.15	-20.04	1.41	0.56
POLE3NT	MYH9	MYH9	99|30|237	366	122	3	34|102|47|162	0	0	0	0	0	-283.84	1.41	0.86
POLE3NT	CCT8	CCT8	77|41|98	216	72	3	43|56|46|61	0	0	0	0	0	-124.97	1.4	0.86
POLE3NT	CAMK2D	CAMK2D	6|0|17	23	7.67	3	0|8|2|12	0.06	0.17	0.06	0.17	0.06	-24.31	1.39	0.62
POLE3NT	EIF4G1	EIF4G1	81|35|111	227	75.67	3	24|71|36|88	0	0	0	0	0	-146.6	1.38	0.86
POLE3NT	WARS	WARS	8|1|19	28	9.33	3	1|8|3|15	0.02	0.05	0.02	0.05	0.02	-26.52	1.38	0.69
POLE3NT	RPS20	RPS20	13|7|11	31	10.33	3	4|10|4|12	0	0	0	0	0	-18.03	1.38	0.8
POLE3NT	COPG1	COPG1	4|0|26	30	10	3	0|11|0|18	0.12	0.36	0.12	0.36	0.12	-31.66	1.38	0.57
POLE3NT	RRM2	RRM2	6|1|22	29	9.67	3	0|11|2|15	0.05	0.14	0.05	0.14	0.05	-27.35	1.38	0.64
POLE3NT	TFRC	TFRC	5|0|22	27	9	3	0|12|0|14	0.09	0.27	0.09	0.27	0.09	-28.49	1.38	0.59
POLE3NT	ACACA	ACACA	23|6|52	81	27	3	9|25|7|38	0	0	0	0	0	-67.64	1.37	0.8
POLE3NT	COPB1	COPB1	13|0|46	59	19.67	3	3|20|4|31	0.01	0.03	0.01	0.03	0.01	-63.87	1.36	0.71
POLE3NT	ANXA2	ANXA2	54|29|59	142	47.33	3	23|42|27|47	0	0	0	0	0	-82.26	1.36	0.86
POLE3NT	HSPA1A	HSPA1A	64|47|75	186	62	3	29|46|46|61	0	0	0	0	0	-93.66	1.36	0.86
POLE3NT	CKAP5	CKAP5	52|9|98	159	53	3	4|63|9|80	0	0	0	0	0	-140.19	1.36	0.84
POLE3NT	GOT2	GOT2	24|13|53	90	30	3	16|20|20|33	0	0	0	0	0	-63.13	1.35	0.81
POLE3NT	HSPA4	HSPA4	5|0|25	30	10	3	1|13|3|13	0.09	0.26	0.09	0.26	0.09	-33.14	1.33	0.6
POLE3NT	ERI1	ERI1	0|0|3	3	1	3	0|1|1|1	0.12	0.37	0.12	0.37	0.12	-4.8	1.33	0.57
POLE3NT	C7ORF50	C7ORF50	1|0|1	2	0.67	3	0|2|0|0	0	0	0	0	0	-4	1.33	0.87
POLE3NT	ZFHX4	ZFHX4	1|0|1	2	0.67	3	0|0|2|0	0	0	0	0	0	-4	1.33	0.87
POLE3NT	ZNF596	ZNF596	0|0|1	1	0.33	3	0|0|0|1	0	0	0	0	0	-3	1.33	0.87
POLE3NT	PRDX3	PRDX3	1|0|7	8	2.67	3	0|1|0|7	0.13	0.39	0.13	0.39	0.13	-8.93	1.33	0.56
POLE3NT	CCT6A	CCT6A	18|3|29	50	16.67	3	5|18|7|20	0	0	0	0	0	-45.43	1.33	0.79
POLE3NT	TUBG1	TUBG1	0|2|2	4	1.33	3	0|2|0|2	0.05	0.07	0.05	0.07	0.05	-5.46	1.33	0.64
POLE3NT	ERGIC1	ERGIC1	0|0|6	6	2	3	0|1|0|5	0.15	0.46	0.15	0.46	0.15	-7.34	1.33	0.55
POLE3NT	DNAJA3	DNAJA3	0|0|4	4	1.33	3	0|2|0|2	0.15	0.45	0.15	0.45	0.15	-5.46	1.33	0.56
POLE3NT	ACAD9	ACAD9	1|0|16	17	5.67	3	0|6|0|11	0.16	0.49	0.16	0.49	0.16	-18.68	1.33	0.55
POLE3NT	DSG1	DSG1	2|0|1	3	1	3	0|1|2|0	0.05	0.14	0.05	0.14	0.05	-4.8	1.33	0.64
POLE3NT	CIAPIN1	CIAPIN1	6|0|8	14	4.67	3	2|5|2|5	0.02	0.04	0.02	0.04	0.02	-16.24	1.33	0.69
POLE3NT	DVL1	DVL1	19|6|28	53	17.67	3	4|15|9|25	0	0	0	0	0	-41.22	1.33	0.81
POLE3NT	ARHGDIA	ARHGDIA	2|0|6	8	2.67	3	0|2|0|6	0.08	0.24	0.08	0.24	0.08	-9.1	1.33	0.6
POLE3NT	2022-09-02	2022-09-02	1|0|7	8	2.67	3	0|1|0|7	0.13	0.39	0.13	0.39	0.13	-8.93	1.33	0.56
POLE3NT	LUC7L	LUC7L	1|0|0	1	0.33	3	0|0|0|1	0	0	0	0	0	-3	1.33	0.87
POLE3NT	CAP1	CAP1	8|2|18	28	9.33	3	3|8|4|13	0.01	0.02	0.01	0.02	0.01	-25.15	1.33	0.71
POLE3NT	CAB39	CAB39	1|0|12	13	4.33	3	0|5|0|8	0.16	0.47	0.16	0.47	0.16	-14.49	1.33	0.55
POLE3NT	MACROD1	MACROD1	2|0|7	9	3	3	0|3|0|6	0.09	0.27	0.09	0.27	0.09	-10.32	1.33	0.6
POLE3NT	AHSA1	AHSA1	8|2|16	26	8.67	3	1|10|3|12	0	0.01	0	0.01	0	-22.96	1.33	0.73
POLE3NT	CDK5RAP1	CDK5RAP1	1|0|5	6	2	3	1|1|0|4	0.11	0.32	0.11	0.32	0.11	-7.56	1.33	0.58
POLE3NT	NRD1	NRD1	0|0|13	13	4.33	3	0|5|0|8	0.19	0.57	0.19	0.57	0.19	-14.49	1.33	0.52
POLE3NT	EIF3G	EIF3G	13|1|20	34	11.33	3	4|12|5|13	0	0	0	0	0	-34.39	1.33	0.76
POLE3NT	SCYL2	SCYL2	4|0|12	16	5.33	3	0|8|1|7	0.06	0.18	0.06	0.18	0.06	-17.76	1.33	0.62
POLE3NT	ATR	ATR	0|0|1	1	0.33	3	0|0|1|0	0	0	0	0	0	-3	1.33	0.87
POLE3NT	CCZ1	CCZ1	1|0|5	6	2	3	0|2|0|4	0.1	0.31	0.1	0.31	0.1	-7.49	1.33	0.58
POLE3NT	ADD2	ADD2	0|0|2	2	0.67	3	0|0|0|2	0.1	0.31	0.1	0.31	0.1	-4	1.33	0.59
POLE3NT	CLUH	CLUH	4|0|28	32	10.67	3	0|16|1|15	0.1	0.3	0.1	0.3	0.1	-35.01	1.33	0.59
POLE3NT	PHKA1	PHKA1	0|0|6	6	2	3	1|3|0|2	0.25	0.74	0.25	0.74	0.25	-7.73	1.33	0.49
POLE3NT	NDUFA4	NDUFA4	5|0|6	11	3.67	3	1|3|1|6	0.02	0.04	0.02	0.04	0.02	-12.84	1.33	0.69
POLE3NT	CCDC22	CCDC22	4|2|1	7	2.33	3	1|3|2|1	0.03	0.08	0.03	0.08	0.03	-6.79	1.33	0.67
POLE3NT	UBE2N	UBE2N	1|0|3	4	1.33	3	2|1|0|1	0.07	0.21	0.07	0.21	0.07	-5.5	1.33	0.61
POLE3NT	STX12	STX12	0|0|5	5	1.67	3	0|0|0|5	0.15	0.46	0.15	0.46	0.15	-6.04	1.33	0.55
POLE3NT	SPTBN2	SPTBN2	1|0|2	3	1	3	0|2|0|1	0.05	0.14	0.05	0.14	0.05	-4.8	1.33	0.64
POLE3NT	HLA-A	HLA-A	5|1|11	17	5.67	3	0|6|3|8	0.02	0.06	0.02	0.06	0.02	-16.24	1.33	0.68
POLE3NT	RPL35A	RPL35A	10|4|18	32	10.67	3	5|5|4|18	0	0	0	0	0	-24.49	1.33	0.77
POLE3NT	PLOD1	PLOD1	0|0|11	11	3.67	3	0|3|0|8	0.18	0.54	0.18	0.54	0.18	-12.49	1.33	0.54
POLE3NT	USP14	USP14	5|0|17	22	7.33	3	0|7|1|14	0.05	0.16	0.05	0.16	0.05	-24.16	1.33	0.63
POLE3NT	S100A8	S100A8	1|6|0	7	2.33	3	7|0|0|0	0.13	0.4	0.13	0.4	0.13	-8.28	1.33	0.56
POLE3NT	ALG10	ALG10	0|0|2	2	0.67	3	0|0|0|2	0.1	0.31	0.1	0.31	0.1	-4	1.33	0.59
POLE3NT	VPS16	VPS16	0|0|3	3	1	3	0|3|0|0	0.13	0.38	0.13	0.38	0.13	-5.05	1.33	0.57
POLE3NT	CLN6	CLN6	1|0|2	3	1	3	0|0|0|3	0.07	0.21	0.07	0.21	0.07	-5.05	1.33	0.61
POLE3NT	GNAI3	GNAI3	2|0|12	14	4.67	3	0|6|0|8	0.12	0.37	0.12	0.37	0.12	-15.64	1.33	0.57
POLE3NT	PRMT3	PRMT3	1|0|8	9	3	3	0|4|0|5	0.14	0.41	0.14	0.41	0.14	-10.4	1.33	0.56
POLE3NT	CRAT	CRAT	0|0|1	1	0.33	3	0|0|0|1	0	0	0	0	0	-3	1.33	0.87
POLE3NT	BTF3L4	BTF3L4	1|0|3	4	1.33	3	0|2|0|2	0.07	0.21	0.07	0.21	0.07	-5.46	1.33	0.61
POLE3NT	UHRF1BP1L	UHRF1BP1L	1|1|1	3	1	3	1|1|0|1	0	0	0	0	0	-3.19	1.33	0.87
POLE3NT	KIF1A	KIF1A	0|0|12	12	4	3	0|5|0|7	0.19	0.57	0.19	0.57	0.19	-13.39	1.33	0.52
POLE3NT	HMGA1	HMGA1	4|0|0	4	1.33	3	0|1|0|3	0.13	0.4	0.13	0.4	0.13	-5.26	1.33	0.56
POLE3NT	TAMM41	TAMM41	0|0|12	12	4	3	0|5|0|7	0.19	0.57	0.19	0.57	0.19	-13.39	1.33	0.52
POLE3NT	HK2	HK2	0|0|10	10	3.33	3	0|7|0|3	0.18	0.53	0.18	0.53	0.18	-11.4	1.33	0.54
POLE3NT	GSTK1	GSTK1	1|0|10	11	3.67	3	0|2|1|8	0.14	0.43	0.14	0.43	0.14	-12.53	1.33	0.56
POLE3NT	EIF3C	EIF3C	38|12|58	108	36	3	9|34|18|48	0	0	0	0	0	-84.34	1.32	0.84
POLE3NT	DIAPH1	DIAPH1	6|0|54	60	20	3	0|23|2|36	0.05	0.14	0.05	0.14	0.05	-66.97	1.31	0.64
POLE3NT	TIMM50	TIMM50	14|1|30	45	15	3	4|14|6|22	0	0	0	0	0	-47.02	1.3	0.76
POLE3NT	AGTPBP1	AGTPBP1	35|1|55	91	30.33	3	6|31|4|53	0	0	0	0	0	-99.25	1.29	0.83
POLE3NT	SHMT2	SHMT2	33|16|46	95	31.67	3	17|27|18|36	0	0	0	0	0	-66.08	1.29	0.84
POLE3NT	NSDHL	NSDHL	4|0|21	25	8.33	3	0|11|0|15	0.06	0.19	0.06	0.19	0.06	-28.47	1.28	0.62
POLE3NT	GOT1	GOT1	3|0|23	26	8.67	3	1|10|2|14	0.1	0.31	0.1	0.31	0.1	-29.83	1.28	0.58
POLE3NT	TIPRL	TIPRL	4|0|16	20	6.67	3	0|9|0|12	0.05	0.16	0.05	0.16	0.05	-23.03	1.27	0.63
POLE3NT	ETF1	ETF1	6|0|13	19	6.33	3	0|8|2|10	0.02	0.05	0.02	0.05	0.02	-22.11	1.27	0.69
POLE3NT	IARS2	IARS2	2|0|18	20	6.67	3	0|5|0|16	0.11	0.33	0.11	0.33	0.11	-22.83	1.27	0.58
POLE3NT	SMG9	SMG9	4|0|16	20	6.67	3	0|9|0|12	0.05	0.16	0.05	0.16	0.05	-23.03	1.27	0.63
POLE3NT	IPO4	IPO4	1|0|40	41	13.67	3	3|17|0|23	0.13	0.4	0.13	0.4	0.13	-47.24	1.27	0.56
POLE3NT	ATP1A1	ATP1A1	20|9|60	89	29.67	3	13|26|15|40	0	0	0	0	0	-76.12	1.26	0.82
POLE3NT	STMN1	STMN1	13|4|20	37	12.33	3	8|7|7|17	0	0	0	0	0	-31.95	1.26	0.79
POLE3NT	PGK1	PGK1	26|9|19	54	18	3	17|13|17|10	0	0	0	0	0	-40.02	1.26	0.83
POLE3NT	PABPC1	PABPC1	15|0|19	34	11.33	3	3|13|6|14	0	0	0	0	0	-40	1.26	0.78
POLE3NT	SRP54	SRP54	24|1|46	71	23.67	3	5|28|3|39	0	0	0	0	0	-78.4	1.26	0.81
POLE3NT	FDFT1	FDFT1	6|2|8	16	5.33	3	0|8|2|7	0	0	0	0	0	-13.97	1.25	0.75
POLE3NT	SF3B3	SF3B3	21|1|65	87	29	3	12|24|12|45	0	0	0	0	0	-98.52	1.25	0.8
POLE3NT	ATP5A1	ATP5A1	36|16|47	99	33	3	20|26|21|39	0	0	0	0	0	-73.85	1.25	0.85
POLE3NT	NACA	NACA	24|14|26	64	21.33	3	15|18|11|24	0	0	0	0	0	-41.61	1.25	0.84
POLE3NT	SERPINH1	SERPINH1	4|1|11	16	5.33	3	0|5|0|12	0.02	0.07	0.02	0.07	0.02	-15.77	1.25	0.67
POLE3NT	AP3S1	AP3S1	3|0|11	14	4.67	3	0|4|2|9	0.06	0.17	0.06	0.17	0.06	-16.88	1.24	0.62
POLE3NT	CBR1	CBR1	5|0|9	14	4.67	3	0|7|6|2	0.01	0.04	0.01	0.04	0.01	-17.01	1.24	0.69
POLE3NT	PMPCA	PMPCA	1|0|12	13	4.33	3	0|6|0|8	0.12	0.37	0.12	0.37	0.12	-15.64	1.24	0.57
POLE3NT	RBBP7	RBBP7	8|6|24	38	12.67	3	7|12|9|13	0	0.01	0	0.01	0	-30.17	1.24	0.73
POLE3NT	MT-CO2	MT-CO2	4|0|10	14	4.67	3	0|6|0|9	0.03	0.09	0.03	0.09	0.03	-16.74	1.24	0.66
POLE3NT	SEC31A	SEC31A	3|0|10	13	4.33	3	0|6|0|8	0.05	0.15	0.05	0.15	0.05	-15.64	1.24	0.63
POLE3NT	ATXN10	ATXN10	1|0|22	23	7.67	3	0|8|0|17	0.12	0.35	0.12	0.35	0.12	-27.25	1.23	0.58
POLE3NT	PGM2	PGM2	7|0|27	34	11.33	3	4|9|6|18	0.02	0.05	0.02	0.05	0.02	-41.01	1.23	0.68
POLE3NT	RPS25	RPS25	11|5|7	23	7.67	3	4|7|3|11	0	0	0	0	0	-16.58	1.23	0.79
POLE3NT	PSMD7	PSMD7	10|1|24	35	11.67	3	1|15|3|19	0	0	0	0	0	-38.15	1.23	0.76
POLE3NT	ABCF1	ABCF1	9|0|40	49	16.33	3	0|20|6|27	0	0.01	0	0.01	0	-58.31	1.23	0.73
POLE3NT	PC	PC	147|92|199	438	146	3	95|134|87|158	0	0	0	0	0	-288.09	1.23	0.87
POLE3NT	OCRL	OCRL	0|0|11	11	3.67	3	0|5|1|6	0.17	0.51	0.17	0.51	0.17	-13.58	1.22	0.55
POLE3NT	DDX20	DDX20	4|0|17	21	7	3	0|10|1|12	0.04	0.11	0.04	0.11	0.04	-25.37	1.22	0.65
POLE3NT	HARS	HARS	6|0|26	32	10.67	3	2|13|4|16	0.02	0.06	0.02	0.06	0.02	-38.72	1.22	0.68
POLE3NT	TIMM23	TIMM23	4|0|7	11	3.67	3	0|5|3|4	0.02	0.05	0.02	0.05	0.02	-13.89	1.22	0.68
POLE3NT	PATL1	PATL1	1|0|9	10	3.33	3	0|4|0|7	0.1	0.31	0.1	0.31	0.1	-12.57	1.21	0.58
POLE3NT	BTF3	BTF3	2|0|8	10	3.33	3	0|2|0|9	0.07	0.21	0.07	0.21	0.07	-12.39	1.21	0.61
POLE3NT	HIGD1A	HIGD1A	2|2|6	10	3.33	3	2|4|2|3	0.01	0.04	0.01	0.04	0.01	-8.85	1.21	0.7
POLE3NT	ARHGEF2	ARHGEF2	4|0|25	29	9.67	3	0|14|0|18	0.03	0.1	0.03	0.1	0.03	-34.94	1.21	0.66
POLE3NT	CENPV	CENPV	2|0|8	10	3.33	3	0|4|0|7	0.06	0.19	0.06	0.19	0.06	-12.57	1.21	0.62
POLE3NT	MTHFD1	MTHFD1	26|15|51	92	30.67	3	13|31|16|41	0	0	0	0	0	-70.47	1.21	0.84
POLE3NT	YARS	YARS	46|5|86	137	45.67	3	27|46|23|55	0	0	0	0	0	-147.95	1.21	0.85
POLE3NT	PSMD1	PSMD1	12|1|47	60	20	3	2|21|7|36	0	0	0	0	0	-68.53	1.21	0.77
POLE3NT	CKB	CKB	27|11|35	73	24.33	3	12|26|13|30	0	0	0	0	0	-58.96	1.2	0.84
POLE3NT	PSMA4	PSMA4	2|0|7	9	3	3	2|2|2|4	0.08	0.25	0.08	0.25	0.08	-11.92	1.2	0.6
POLE3NT	MSH2	MSH2	6|0|49	55	18.33	3	0|25|3|33	0.01	0.03	0.01	0.03	0.01	-67.04	1.2	0.71
POLE3NT	MOV10	MOV10	2|0|25	27	9	3	0|8|0|22	0.07	0.21	0.07	0.21	0.07	-32.67	1.2	0.61
POLE3NT	HSP90AB2P	HSP90AB2P	2|1|6	9	3	3	1|2|2|5	0.03	0.09	0.03	0.09	0.03	-9.61	1.2	0.66
POLE3NT	EIF2B5	EIF2B5	0|0|9	9	3	3	0|2|2|6	0.16	0.47	0.16	0.47	0.16	-11.64	1.2	0.55
POLE3NT	KPNB1	KPNB1	32|4|69	105	35	3	6|47|7|57	0	0	0	0	0	-113.59	1.2	0.84
POLE3NT	PPP2R1A	PPP2R1A	6|2|27	35	11.67	3	1|18|1|19	0	0.01	0	0.01	0	-36.15	1.2	0.73
POLE3NT	NME1-NME2	NME1;NME1-NME2	6|2|10	18	6	3	4|4|6|6	0	0	0	0	0	-17.42	1.2	0.75
POLE3NT	KARS	KARS	14|1|47	62	20.67	3	5|24|12|28	0	0	0	0	0	-72.21	1.2	0.78
POLE3NT	ZMPSTE24	ZMPSTE24	11|4|26	41	13.67	3	6|18|6|16	0	0	0	0	0	-38.88	1.19	0.79
POLE3NT	GTPBP1	GTPBP1	9|0|23	32	10.67	3	1|14|0|21	0	0.01	0	0.01	0	-39.35	1.19	0.75
POLE3NT	GLS	GLS	2|0|15	17	5.67	3	0|9|1|9	0.07	0.22	0.07	0.22	0.07	-21.11	1.19	0.61
POLE3NT	TOMM34	TOMM34	1|0|7	8	2.67	3	0|4|0|5	0.09	0.26	0.09	0.26	0.09	-10.4	1.19	0.6
POLE3NT	UBA6	UBA6	0|0|8	8	2.67	3	0|5|0|4	0.14	0.41	0.14	0.41	0.14	-10.4	1.19	0.56
POLE3NT	PGM3	PGM3	1|0|7	8	2.67	3	0|2|0|7	0.09	0.28	0.09	0.28	0.09	-10.19	1.19	0.59
POLE3NT	MAPRE2	MAPRE2	2|0|6	8	2.67	3	1|4|1|3	0.06	0.17	0.06	0.17	0.06	-10.82	1.19	0.62
POLE3NT	RAB1B	RAB1B	10|6|27	43	14.33	3	8|12|8|20	0	0	0	0	0	-36.64	1.19	0.79
POLE3NT	MTAP	MTAP	2|0|6	8	2.67	3	0|7|0|2	0.05	0.16	0.05	0.16	0.05	-10.19	1.19	0.63
POLE3NT	YWHAZ	YWHAZ	13|8|24	45	15	3	1|18|9|23	0	0	0	0	0	-35.25	1.18	0.82
POLE3NT	SND1	SND1	47|6|100	153	51	3	14|62|24|74	0	0	0	0	0	-169.08	1.17	0.85
POLE3NT	ARCN1	ARCN1	9|3|23	35	11.67	3	1|14|6|19	0	0	0	0	0	-34.75	1.17	0.78
POLE3NT	THEM6	THEM6	2|0|5	7	2.33	3	0|3|0|5	0.04	0.12	0.04	0.12	0.04	-9.25	1.17	0.65
POLE3NT	PLCG1	PLCG1	1|0|13	14	4.67	3	0|6|0|10	0.09	0.28	0.09	0.28	0.09	-17.58	1.17	0.59
POLE3NT	DNAJC19	DNAJC19	0|0|7	7	2.33	3	0|3|0|5	0.13	0.38	0.13	0.38	0.13	-9.25	1.17	0.57
POLE3NT	LMAN2	LMAN2	8|0|21	29	9.67	3	2|12|5|14	0	0.01	0	0.01	0	-36.59	1.17	0.74
POLE3NT	CLTC	CLTC	78|17|185	280	93.33	3	29|123|34|134	0	0	0	0	0	-292.22	1.17	0.86
POLE3NT	EXOC2	EXOC2	0|0|7	7	2.33	3	0|4|0|4	0.13	0.39	0.13	0.39	0.13	-9.31	1.17	0.57
POLE3NT	ACOT9	ACOT9	2|1|18	21	7	3	2|5|3|14	0.04	0.12	0.04	0.12	0.04	-23.27	1.17	0.65
POLE3NT	TOR1AIP1	TOR1AIP1	2|0|5	7	2.33	3	0|3|0|5	0.04	0.12	0.04	0.12	0.04	-9.25	1.17	0.65
POLE3NT	CSNK2A2	CSNK2A2	5|0|31	36	12	3	0|18|0|23	0.01	0.04	0.01	0.04	0.01	-44.85	1.17	0.7
POLE3NT	IPO5	IPO5	24|0|82	106	35.33	3	0|41|3|77	0	0	0	0	0	-133.73	1.17	0.82
POLE3NT	CNN2	CNN2	0|0|7	7	2.33	3	0|3|0|5	0.13	0.38	0.13	0.38	0.13	-9.25	1.17	0.57
POLE3NT	SURF4	SURF4	6|2|14	22	7.33	3	2|11|3|9	0	0	0	0	0	-22.06	1.17	0.75
POLE3NT	TMEM205	TMEM205	3|0|11	14	4.67	3	0|4|5|7	0.04	0.13	0.04	0.13	0.04	-18.08	1.17	0.64
POLE3NT	ARF3	ARF3	15|9|28	52	17.33	3	7|22|10|21	0	0	0	0	0	-42.34	1.16	0.83
POLE3NT	GNA13	GNA13	2|2|9	13	4.33	3	3|8|0|4	0.01	0.04	0.01	0.04	0.01	-12.24	1.16	0.69
POLE3NT	EIF3H	EIF3H	2|0|24	26	8.67	3	3|10|3|14	0.08	0.23	0.08	0.23	0.08	-33.29	1.16	0.61
POLE3NT	PITRM1	PITRM1	1|0|12	13	4.33	3	0|4|1|10	0.09	0.27	0.09	0.27	0.09	-16.74	1.16	0.6
POLE3NT	FLII	FLII	2|0|25	27	9	3	0|8|1|22	0.05	0.15	0.05	0.15	0.05	-33.85	1.16	0.64
POLE3NT	ALDH5A1	ALDH5A1	2|0|11	13	4.33	3	0|5|2|8	0.06	0.18	0.06	0.18	0.06	-16.96	1.16	0.62
POLE3NT	IGF2BP1	IGF2BP1	28|12|45	85	28.33	3	11|29|20|38	0	0	0	0	0	-73.64	1.16	0.85
POLE3NT	ALDOA	ALDOA	21|10|30	61	20.33	3	17|18|20|15	0	0	0	0	0	-50.73	1.16	0.84
POLE3NT	NELFB	NELFB	2|0|17	19	6.33	3	1|9|0|12	0.06	0.17	0.06	0.17	0.06	-24.24	1.15	0.63
POLE3NT	PLK1	PLK1	4|0|15	19	6.33	3	0|6|4|12	0.02	0.06	0.02	0.06	0.02	-24.4	1.15	0.68
POLE3NT	SEH1L	SEH1L	4|0|15	19	6.33	3	2|6|2|12	0.02	0.06	0.02	0.06	0.02	-24.45	1.15	0.68
POLE3NT	MCCC1	MCCC1	98|59|113	270	90	3	62|88|62|100	0	0	0	0	0	-192.91	1.15	0.87
POLE3NT	DYNLL1	DYNLL1	8|6|15	29	9.67	3	6|8|6|14	0	0	0	0	0	-23.37	1.14	0.8
POLE3NT	EIF4G2	EIF4G2	34|2|70	106	35.33	3	5|49|13|57	0	0	0	0	0	-128.45	1.14	0.84
POLE3NT	GPN1	GPN1	2|0|4	6	2	3	0|5|0|2	0.03	0.1	0.03	0.1	0.03	-8.54	1.14	0.65
POLE3NT	PSMB3	PSMB3	1|0|5	6	2	3	0|5|0|2	0.07	0.21	0.07	0.21	0.07	-8.54	1.14	0.62
POLE3NT	SARS	SARS	33|11|59	103	34.33	3	11|45|15|49	0	0	0	0	0	-97.76	1.14	0.85
POLE3NT	OSBPL11	OSBPL11	0|0|6	6	2	3	0|3|0|4	0.12	0.35	0.12	0.35	0.12	-8.61	1.14	0.58
POLE3NT	MTDH	MTDH	9|0|21	30	10	3	2|12|4|17	0	0	0	0	0	-38.69	1.14	0.76
POLE3NT	RRBP1	RRBP1	1|0|11	12	4	3	0|10|0|4	0.08	0.25	0.08	0.25	0.08	-15.52	1.14	0.6
POLE3NT	MTX1	MTX1	2|0|10	12	4	3	0|6|0|8	0.05	0.15	0.05	0.15	0.05	-15.64	1.14	0.63
POLE3NT	RUVBL1	RUVBL1	15|3|17	35	11.67	3	2|17|4|18	0	0	0	0	0	-35.78	1.14	0.82
POLE3NT	ZW10	ZW10	1|0|11	12	4	3	0|4|0|10	0.08	0.25	0.08	0.25	0.08	-15.52	1.14	0.6
POLE3NT	RAB4A	RAB4A	0|0|6	6	2	3	0|4|0|3	0.12	0.35	0.12	0.35	0.12	-8.61	1.14	0.58
POLE3NT	RPS13	RPS13	22|11|32	65	21.67	3	11|18|11|36	0	0	0	0	0	-53.75	1.14	0.84
POLE3NT	TFAM	TFAM	11|0|12	23	7.67	3	0|10|0|17	0	0	0	0	0	-29.56	1.14	0.78
POLE3NT	GRAMD1A	GRAMD1A	0|0|6	6	2	3	0|1|0|6	0.12	0.36	0.12	0.36	0.12	-8.42	1.14	0.57
POLE3NT	SUCLA2	SUCLA2	0|0|6	6	2	3	0|1|0|6	0.12	0.36	0.12	0.36	0.12	-8.42	1.14	0.57
POLE3NT	EIF4H	EIF4H	1|0|5	6	2	3	0|4|0|3	0.07	0.2	0.07	0.2	0.07	-8.61	1.14	0.62
POLE3NT	LDHB	LDHB	57|37|75	169	56.33	3	45|59|34|60	0	0	0	0	0	-123.84	1.14	0.87
POLE3NT	LSS	LSS	0|0|11	11	3.67	3	0|4|0|9	0.12	0.35	0.12	0.35	0.12	-14.41	1.13	0.58
POLE3NT	GAPDH	GAPDH	65|42|80	187	62.33	3	36|66|51|68	0	0	0	0	0	-136.73	1.13	0.87
POLE3NT	ATP5C1	ATP5C1	5|0|6	11	3.67	3	0|4|0|9	0.01	0.01	0.01	0.01	0.01	-14.41	1.13	0.72
POLE3NT	TOMM22	TOMM22	1|0|10	11	3.67	3	0|6|0|7	0.08	0.23	0.08	0.23	0.08	-14.53	1.13	0.61
POLE3NT	BRI3BP	BRI3BP	6|0|11	17	5.67	3	3|5|2|10	0	0.01	0	0.01	0	-22.4	1.13	0.74
POLE3NT	CCDC47	CCDC47	6|0|27	33	11	3	0|12|1|26	0	0.01	0	0.01	0	-42.65	1.13	0.73
POLE3NT	DVL2	DVL2	54|31|67	152	50.67	3	41|46|38|55	0	0	0	0	0	-117.78	1.13	0.86
POLE3NT	DVL3	DVL3	35|16|38	89	29.67	3	20|32|19|34	0	0	0	0	0	-72.98	1.13	0.86
POLE3NT	H2AFV	H2AFV	7|6|14	27	9	3	4|10|4|14	0	0	0	0	0	-21.18	1.12	0.8
POLE3NT	EEF2	EEF2	124|71|170	365	121.67	3	75|135|88|135	0	0	0	0	0	-286.27	1.12	0.87
POLE3NT	APBB1	APBB1	24|5|33	62	20.67	3	10|26|9|29	0	0	0	0	0	-65.26	1.12	0.84
POLE3NT	PCCA	PCCA	99|64|137	300	100	3	71|83|76|128	0	0	0	0	0	-227.36	1.12	0.87
POLE3NT	HSP90AA1	HSP90AA1	76|53|115	244	81.33	3	45|75|60|110	0	0	0	0	0	-182.16	1.12	0.87
POLE3NT	ELMOD2	ELMOD2	0|0|5	5	1.67	3	0|1|0|5	0.11	0.33	0.11	0.33	0.11	-7.34	1.11	0.58
POLE3NT	KIF5B	KIF5B	20|2|48	70	23.33	3	1|31|11|41	0	0	0	0	0	-84.57	1.11	0.83
POLE3NT	HSP90AB1	HSP90AB1	52|36|74	162	54	3	30|55|37|73	0	0	0	0	0	-122.3	1.11	0.87
POLE3NT	ARMT1	ARMT1	1|0|4	5	1.67	3	0|2|0|4	0.05	0.16	0.05	0.16	0.05	-7.49	1.11	0.63
POLE3NT	TALDO1	TALDO1	18|3|29	50	16.67	3	10|17|12|21	0	0	0	0	0	-56.52	1.11	0.82
POLE3NT	HSPBP1	HSPBP1	2|0|8	10	3.33	3	0|3|1|8	0.04	0.12	0.04	0.12	0.04	-13.39	1.11	0.65
POLE3NT	PPP2R4	PPP2R4	5|0|15	20	6.67	3	2|9|2|11	0.01	0.02	0.01	0.02	0.01	-26.63	1.11	0.72
POLE3NT	BSG	BSG	8|4|18	30	10	3	6|9|6|15	0	0	0	0	0	-28.97	1.11	0.79
POLE3NT	2022-03-05	2022-03-05	0|0|5	5	1.67	3	0|2|0|4	0.1	0.31	0.1	0.31	0.1	-7.49	1.11	0.58
POLE3NT	AGFG1	AGFG1	2|0|3	5	1.67	3	0|3|1|2	0.02	0.05	0.02	0.05	0.02	-7.73	1.11	0.68
POLE3NT	ECI1	ECI1	5|2|8	15	5	3	2|5|2|9	0	0	0	0	0	-15.17	1.11	0.76
POLE3NT	TMX1	TMX1	7|1|12	20	6.67	3	5|4|5|10	0	0	0	0	0	-23.98	1.11	0.76
POLE3NT	CCDC134	CCDC134	1|0|4	5	1.67	3	0|2|0|4	0.05	0.16	0.05	0.16	0.05	-7.49	1.11	0.63
POLE3NT	NOC4L	NOC4L	2|0|28	30	10	3	0|19|0|17	0.03	0.08	0.03	0.08	0.03	-39.33	1.11	0.67
POLE3NT	TTLL12	TTLL12	10|0|29	39	13	3	2|20|4|21	0	0	0	0	0	-51.81	1.11	0.78
POLE3NT	GART	GART	53|22|98	173	57.67	3	19|81|31|79	0	0	0	0	0	-164.22	1.1	0.86
POLE3NT	EFTUD2	EFTUD2	24|1|71	96	32	3	4|48|9|55	0	0	0	0	0	-123.64	1.1	0.83
POLE3NT	COPB2	COPB2	22|0|48	70	23.33	3	4|32|9|40	0	0	0	0	0	-93.96	1.1	0.83
POLE3NT	HPRT1	HPRT1	14|10|13	37	12.33	3	7|14|12|12	0	0	0	0	0	-27.18	1.1	0.84
POLE3NT	VAPB	VAPB	4|0|14	18	6	3	0|5|1|16	0.01	0.03	0.01	0.03	0.01	-24.04	1.09	0.7
POLE3NT	PSMB2	PSMB2	9|4|14	27	9	3	5|10|5|13	0	0	0	0	0	-26.04	1.09	0.81
POLE3NT	RPL12	RPL12	17|12|24	53	17.67	3	10|18|12|25	0	0	0	0	0	-41.91	1.09	0.84
POLE3NT	PGRMC2	PGRMC2	3|0|6	9	3	3	2|4|2|3	0.01	0.04	0.01	0.04	0.01	-13	1.09	0.69
POLE3NT	CNDP2	CNDP2	4|0|27	31	10.33	3	0|19|0|19	0.01	0.02	0.01	0.02	0.01	-41.6	1.09	0.72
POLE3NT	ATAD3A	ATAD3A	23|4|41	68	22.67	3	7|28|10|38	0	0	0	0	0	-77.32	1.09	0.84
POLE3NT	RNF219	RNF219	24|14|46	84	28	3	17|31|17|38	0	0	0	0	0	-74.63	1.09	0.85
POLE3NT	STAT1	STAT1	19|4|27	50	16.67	3	3|20|13|25	0	0	0	0	0	-54.21	1.09	0.83
POLE3NT	TRAP1	TRAP1	32|7|81	120	40	3	20|47|23|57	0	0	0	0	0	-137.13	1.09	0.85
POLE3NT	PNP	PNP	7|1|22	30	10	3	2|16|4|15	0	0	0	0	0	-37.22	1.08	0.77
POLE3NT	COPS2	COPS2	0|0|17	17	5.67	3	0|5|0|16	0.08	0.24	0.08	0.24	0.08	-22.83	1.08	0.61
POLE3NT	PTPN1	PTPN1	4|0|17	21	7	3	0|10|0|16	0.01	0.02	0.01	0.02	0.01	-28.45	1.08	0.71
POLE3NT	SEC61B	SEC61B	6|2|5	13	4.33	3	4|3|4|5	0	0	0	0	0	-13.47	1.08	0.77
POLE3NT	IPO7	IPO7	10|4|51	65	21.67	3	4|36|4|36	0	0	0	0	0	-73.83	1.08	0.81
POLE3NT	EMC3	EMC3	2|0|11	13	4.33	3	0|7|2|7	0.04	0.11	0.04	0.11	0.04	-17.9	1.08	0.65
POLE3NT	DDRGK1	DDRGK1	1|0|16	17	5.67	3	0|7|0|14	0.05	0.16	0.05	0.16	0.05	-22.95	1.08	0.63
POLE3NT	CCT3	CCT3	44|20|51	115	38.33	3	24|43|32|43	0	0	0	0	0	-101.35	1.08	0.86
POLE3NT	ERLIN2	ERLIN2	2|0|15	17	5.67	3	3|7|4|7	0.18	0.53	0.18	0.53	0.18	-23.88	1.08	0.54
POLE3NT	CNN3	CNN3	10|1|28	39	13	3	6|18|6|18	0	0	0	0	0	-49.35	1.08	0.79
POLE3NT	CKAP4	CKAP4	17|2|50	69	23	3	9|22|11|43	0	0	0	0	0	-85.84	1.08	0.82
POLE3NT	ARF5	ARF5	4|1|11	16	5.33	3	3|6|4|7	0.01	0.02	0.01	0.02	0.01	-19.75	1.07	0.72
POLE3NT	NIPSNAP1	NIPSNAP1	2|0|10	12	4	3	0|6|0|9	0.03	0.09	0.03	0.09	0.03	-16.74	1.07	0.66
POLE3NT	TMEM43	TMEM43	13|1|22	36	12	3	3|19|5|18	0	0	0	0	0	-45.87	1.07	0.81
POLE3NT	MAD2L1	MAD2L1	1|0|7	8	2.67	3	0|4|2|4	0.07	0.21	0.07	0.21	0.07	-11.85	1.07	0.61
POLE3NT	RPL23	RPL23	22|8|24	54	18	3	9|22|6|30	0	0	0	0	0	-50.94	1.07	0.84
POLE3NT	SRPR	SRPR	3|0|26	29	9.67	3	0|13|0|23	0.01	0.03	0.01	0.03	0.01	-39.26	1.07	0.7
POLE3NT	PTPMT1	PTPMT1	2|0|2	4	1.33	3	0|2|0|3	0.02	0.04	0.02	0.04	0.02	-6.47	1.07	0.67
POLE3NT	TBCD	TBCD	0|0|12	12	4	3	0|8|0|7	0.09	0.27	0.09	0.27	0.09	-16.77	1.07	0.6
POLE3NT	RALA	RALA	2|0|10	12	4	3	0|6|1|8	0.03	0.09	0.03	0.09	0.03	-16.88	1.07	0.66
POLE3NT	EIF4E2	EIF4E2	0|0|8	8	2.67	3	0|4|0|6	0.1	0.29	0.1	0.29	0.1	-11.49	1.07	0.59
POLE3NT	LMAN1	LMAN1	5|0|19	24	8	3	1|6|3|20	0	0.01	0	0.01	0	-32.85	1.07	0.74
POLE3NT	PDCL3	PDCL3	0|0|4	4	1.33	3	0|2|0|3	0.09	0.27	0.09	0.27	0.09	-6.47	1.07	0.6
POLE3NT	KATNAL2	KATNAL2	2|1|1	4	1.33	3	1|1|2|1	0.01	0.03	0.01	0.03	0.01	-4.99	1.07	0.71
POLE3NT	LRPPRC	LRPPRC	35|1|92	128	42.67	3	10|50|14|85	0	0	0	0	0	-171.44	1.07	0.85
POLE3NT	PPP2R5E	PPP2R5E	3|0|5	8	2.67	3	0|5|0|5	0.01	0.03	0.01	0.03	0.01	-11.52	1.07	0.7
POLE3NT	AIMP2	AIMP2	8|5|20	33	11	3	5|9|7|20	0	0	0	0	0	-31.51	1.07	0.8
POLE3NT	MDH2	MDH2	4|0|8	12	4	3	1|4|1|9	0.01	0.02	0.01	0.02	0.01	-16.9	1.07	0.72
POLE3NT	GOLT1B	GOLT1B	2|0|6	8	2.67	3	0|4|0|6	0.03	0.08	0.03	0.08	0.03	-11.49	1.07	0.67
POLE3NT	ISOC1	ISOC1	5|0|11	16	5.33	3	0|13|0|7	0	0.01	0	0.01	0	-21.83	1.07	0.73
POLE3NT	PRPS2	PRPS2	0|0|4	4	1.33	3	0|2|0|3	0.09	0.27	0.09	0.27	0.09	-6.47	1.07	0.6
POLE3NT	COX4I1	COX4I1	13|6|24	43	14.33	3	9|10|10|25	0	0	0	0	0	-42.42	1.06	0.83
POLE3NT	POLR3A	POLR3A	2|0|21	23	7.67	3	0|14|0|15	0.02	0.06	0.02	0.06	0.02	-31.71	1.06	0.68
POLE3NT	TRIM25	TRIM25	14|0|41	55	18.33	3	5|20|10|34	0	0	0	0	0	-76.27	1.06	0.81
POLE3NT	SLC25A5	SLC25A5	41|35|54	130	43.33	3	32|36|38|57	0	0	0	0	0	-94.75	1.06	0.86
POLE3NT	ERO1L	ERO1L	6|0|21	27	9	3	3|12|2|17	0	0	0	0	0	-37.51	1.06	0.75
POLE3NT	RPLP0	RPLP0	23|11|28	62	20.67	3	17|21|18|22	0	0	0	0	0	-56.61	1.06	0.85
POLE3NT	NPEPPS	NPEPPS	16|0|69	85	28.33	3	7|32|4|64	0	0	0	0	0	-118.27	1.06	0.83
POLE3NT	RAB7A	RAB7A	19|12|27	58	19.33	3	12|22|13|26	0	0	0	0	0	-49.52	1.06	0.85
POLE3NT	RPS19	RPS19	14|6|22	42	14	3	6|15|5|27	0	0	0	0	0	-41.1	1.06	0.83
POLE3NT	SFXN1	SFXN1	18|6|35	59	19.67	3	10|21|15|28	0	0	0	0	0	-63.02	1.06	0.84
POLE3NT	PRMT7	PRMT7	7|1|15	23	7.67	3	1|11|7|10	0	0	0	0	0	-28.94	1.06	0.77
POLE3NT	SYNCRIP	SYNCRIP	21|6|28	55	18.33	3	8|30|12|19	0	0	0	0	0	-57.58	1.06	0.84
POLE3NT	FDPS	FDPS	10|4|25	39	13	3	4|15|7|23	0	0	0	0	0	-41.7	1.06	0.81
POLE3NT	HIST1H4A	HIST1H4A	115|60|102	277	92.33	3	65|91|67|128	0	0	0	0	0	-227.72	1.05	0.87
POLE3NT	GTSE1	GTSE1	1|0|10	11	3.67	3	1|2|2|9	0.05	0.15	0.05	0.15	0.05	-15.74	1.05	0.63
POLE3NT	MGST3	MGST3	2|2|7	11	3.67	3	0|4|1|9	0	0.01	0	0.01	0	-11.03	1.05	0.73
POLE3NT	GARS	GARS	10|0|46	56	18.67	3	4|31|5|31	0	0	0	0	0	-78.38	1.05	0.8
POLE3NT	RIC8A	RIC8A	1|0|10	11	3.67	3	0|5|1|8	0.05	0.15	0.05	0.15	0.05	-15.74	1.05	0.63
POLE3NT	ALDH3A2	ALDH3A2	7|0|19	26	8.67	3	3|10|5|15	0	0	0	0	0	-36.65	1.05	0.76
POLE3NT	CDK5	CDK5	1|1|9	11	3.67	3	1|4|0|9	0.03	0.08	0.03	0.08	0.03	-13	1.05	0.67
POLE3NT	VPS45	VPS45	2|0|13	15	5	3	0|8|0|11	0.03	0.08	0.03	0.08	0.03	-20.99	1.05	0.67
POLE3NT	EMC1	EMC1	3|0|26	29	9.67	3	1|16|2|18	0.01	0.02	0.01	0.02	0.01	-40.64	1.05	0.72
POLE3NT	CDC37	CDC37	2|0|20	22	7.33	3	2|10|3|13	0.02	0.07	0.02	0.07	0.02	-31	1.05	0.68
POLE3NT	BZW2	BZW2	2|0|9	11	3.67	3	2|4|2|6	0.07	0.2	0.07	0.2	0.07	-16.3	1.05	0.62
POLE3NT	RUVBL2	RUVBL2	51|28|65	144	48	3	34|49|39|61	0	0	0	0	0	-125.75	1.05	0.87
POLE3NT	TMEM97	TMEM97	5|2|4	11	3.67	3	3|3|2|6	0	0	0	0	0	-11.6	1.05	0.77
POLE3NT	PDCD6	PDCD6	3|0|8	11	3.67	3	1|5|2|6	0.01	0.04	0.01	0.04	0.01	-16.12	1.05	0.7
POLE3NT	IGF2BP3	IGF2BP3	4|0|11	15	5	3	0|7|0|12	0.01	0.02	0.01	0.02	0.01	-20.95	1.05	0.72
POLE3NT	OAT	OAT	8|2|24	34	11.33	3	4|15|6|18	0	0	0	0	0	-40.83	1.05	0.79
POLE3NT	DNM1L	DNM1L	0|0|29	29	9.67	3	0|26|0|11	0.03	0.08	0.03	0.08	0.03	-40.32	1.05	0.67
POLE3NT	IPO11	IPO11	0|0|7	7	2.33	3	0|6|0|3	0.09	0.27	0.09	0.27	0.09	-10.32	1.04	0.6
POLE3NT	COPS5	COPS5	2|0|16	18	6	3	0|8|2|13	0.02	0.06	0.02	0.06	0.02	-25.41	1.04	0.68
POLE3NT	YTHDF2	YTHDF2	6|2|17	25	8.33	3	2|10|5|15	0	0	0	0	0	-29.15	1.04	0.78
POLE3NT	KDM1A	KDM1A	1|0|13	14	4.67	3	0|9|0|9	0.04	0.13	0.04	0.13	0.04	-19.89	1.04	0.65
POLE3NT	ADK	ADK	2|0|5	7	2.33	3	0|5|0|4	0.02	0.06	0.02	0.06	0.02	-10.4	1.04	0.68
POLE3NT	RPL11	RPL11	13|6|13	32	10.67	3	7|11|7|16	0	0	0	0	0	-29.99	1.04	0.83
POLE3NT	TARS2	TARS2	5|0|20	25	8.33	3	0|12|2|18	0	0.01	0	0.01	0	-35.04	1.04	0.74
POLE3NT	EMC7	EMC7	2|0|12	14	4.67	3	0|5|2|11	0.02	0.07	0.02	0.07	0.02	-19.96	1.04	0.67
POLE3NT	ADSL	ADSL	10|2|34	46	15.33	3	6|21|7|25	0	0	0	0	0	-57.84	1.04	0.8
POLE3NT	TXNL1	TXNL1	28|11|28	67	22.33	3	16|22|18|30	0	0	0	0	0	-64.32	1.04	0.85
POLE3NT	CCT7	CCT7	42|10|64	116	38.67	3	20|51|27|51	0	0	0	0	0	-130.87	1.04	0.86
POLE3NT	ATP1B1	ATP1B1	0|0|7	7	2.33	3	0|2|2|5	0.1	0.3	0.1	0.3	0.1	-10.63	1.04	0.59
POLE3NT	SEC22B	SEC22B	14|6|22	42	14	3	8|16|12|18	0	0	0	0	0	-42.95	1.04	0.83
POLE3NT	LDHA	LDHA	50|35|74	159	53	3	34|66|38|65	0	0	0	0	0	-131.77	1.04	0.87
POLE3NT	LRRC59	LRRC59	20|11|40	71	23.67	3	14|26|15|37	0	0	0	0	0	-69.76	1.03	0.85
POLE3NT	FMR1	FMR1	3|0|7	10	3.33	3	0|3|0|10	0.01	0.03	0.01	0.03	0.01	-14.32	1.03	0.7
POLE3NT	RPS15A	RPS15A	14|9|24	47	15.67	3	11|15|12|23	0	0	0	0	0	-43.66	1.03	0.84
POLE3NT	ARL8A	ARL8A	3|0|7	10	3.33	3	2|4|2|5	0.01	0.03	0.01	0.03	0.01	-15.13	1.03	0.71
POLE3NT	VAMP7	VAMP7	3|0|7	10	3.33	3	2|5|1|5	0.01	0.03	0.01	0.03	0.01	-15.1	1.03	0.71
POLE3NT	CLIC1	CLIC1	2|0|8	10	3.33	3	1|4|2|6	0.03	0.08	0.03	0.08	0.03	-15.03	1.03	0.67
POLE3NT	YARS2	YARS2	8|2|28	38	12.67	3	2|22|3|22	0	0	0	0	0	-46.78	1.03	0.79
POLE3NT	RAN	RAN	35|24|45	104	34.67	3	26|33|29|46	0	0	0	0	0	-86.21	1.03	0.86
POLE3NT	RQCD1	RQCD1	2|0|8	10	3.33	3	0|5|1|7	0.02	0.06	0.02	0.06	0.02	-14.66	1.03	0.68
POLE3NT	NCAPH	NCAPH	23|2|29	54	18	3	6|23|10|31	0	0	0	0	0	-69.67	1.03	0.84
POLE3NT	SRP68	SRP68	29|5|46	80	26.67	3	10|33|19|42	0	0	0	0	0	-96.98	1.03	0.85
POLE3NT	CECR5	CECR5	0|0|10	10	3.33	3	0|7|0|6	0.08	0.23	0.08	0.23	0.08	-14.53	1.03	0.61
POLE3NT	CDC42	CDC42	2|0|14	16	5.33	3	0|9|0|12	0.02	0.05	0.02	0.05	0.02	-23.03	1.02	0.68
POLE3NT	RPN1	RPN1	45|11|57	113	37.67	3	25|47|25|51	0	0	0	0	0	-127.32	1.02	0.86
POLE3NT	AP1M1	AP1M1	11|4|33	48	16	3	2|25|11|25	0	0	0	0	0	-56.2	1.02	0.82
POLE3NT	SLC1A5	SLC1A5	5|1|7	13	4.33	3	2|5|4|6	0	0	0	0	0	-16.64	1.02	0.77
POLE3NT	NOMO2	NOMO2	1|0|12	13	4.33	3	0|8|2|7	0.04	0.12	0.04	0.12	0.04	-18.99	1.02	0.65
POLE3NT	RPL18	RPL18	26|17|26	69	23	3	21|22|21|26	0	0	0	0	0	-57.22	1.02	0.86
POLE3NT	STX7	STX7	7|0|9	16	5.33	3	3|7|3|8	0	0	0	0	0	-23.85	1.02	0.78
POLE3NT	EIF4A2	EIF4A2	2|2|9	13	4.33	3	0|4|2|11	0	0.01	0	0.01	0	-13.77	1.02	0.73
POLE3NT	ATP1B3	ATP1B3	9|1|16	26	8.67	3	4|11|7|12	0	0	0	0	0	-34.61	1.02	0.8
POLE3NT	CANX	CANX	16|3|27	46	15.33	3	9|23|8|21	0	0	0	0	0	-57.16	1.01	0.83
POLE3NT	POLR2B	POLR2B	13|0|53	66	22	3	1|33|2|51	0	0	0	0	0	-95.9	1.01	0.82
POLE3NT	EIF2S2	EIF2S2	11|0|11	22	7.33	3	3|6|6|14	0	0	0	0	0	-32.28	1.01	0.8
POLE3NT	FARSB	FARSB	15|1|38	54	18	3	5|23|10|33	0	0	0	0	0	-74.28	1.01	0.83
POLE3NT	ILF2	ILF2	45|22|68	135	45	3	28|55|30|65	0	0	0	0	0	-132.39	1.01	0.86
POLE3NT	DDX39A	DDX39A	4|1|17	22	7.33	3	2|10|1|16	0	0	0	0	0	-28.49	1.01	0.75
POLE3NT	HUWE1	HUWE1	4|0|55	59	19.67	3	1|24|6|47	0	0	0	0	0	-85.93	1.01	0.79
POLE3NT	PSAT1	PSAT1	28|9|39	76	25.33	3	18|34|16|32	0	0	0	0	0	-82.58	1.01	0.85
POLE3NT	CAND1	CAND1	36|2|94	132	44	3	16|59|23|77	0	0	0	0	0	-185.04	1.01	0.85
POLE3NT	ABCD3	ABCD3	0|0|12	12	4	3	0|6|0|10	0.06	0.18	0.06	0.18	0.06	-17.58	1	0.62
POLE3NT	OSBPL9	OSBPL9	1|0|5	6	2	3	0|5|0|3	0.04	0.12	0.04	0.12	0.04	-9.25	1	0.65
POLE3NT	GSTO1	GSTO1	2|0|4	6	2	3	1|3|2|2	0.01	0.03	0.01	0.03	0.01	-9.69	1	0.7
POLE3NT	LARS2	LARS2	1|0|8	9	3	3	0|5|0|7	0.04	0.12	0.04	0.12	0.04	-13.39	1	0.65
POLE3NT	FKBP11	FKBP11	1|0|2	3	1	3	0|0|0|4	0.04	0.12	0.04	0.12	0.04	-4.91	1	0.65
POLE3NT	ACSS1	ACSS1	0|0|12	12	4	3	0|4|1|11	0.06	0.18	0.06	0.18	0.06	-17.56	1	0.62
POLE3NT	TMEM33	TMEM33	5|3|13	21	7	3	6|7|5|10	0	0	0	0	0	-23.32	1	0.78
POLE3NT	HADHB	HADHB	5|1|3	9	3	3	0|5|2|5	0	0.01	0	0.01	0	-11.26	1	0.75
POLE3NT	CAD	CAD	33|5|98	136	45.33	3	14|63|21|83	0	0	0	0	0	-180.01	1	0.85
POLE3NT	PDLIM3	PDLIM3	1|0|5	6	2	3	0|3|0|5	0.04	0.12	0.04	0.12	0.04	-9.25	1	0.65
POLE3NT	FLNB	FLNB	2|0|31	33	11	3	0|13|3|28	0	0.01	0	0.01	0	-48.14	1	0.74
POLE3NT	LETM1	LETM1	4|0|23	27	9	3	0|12|2|22	0	0.01	0	0.01	0	-39.36	1	0.75
POLE3NT	CMBL	CMBL	2|0|10	12	4	3	0|8|1|7	0.02	0.05	0.02	0.05	0.02	-17.76	1	0.69
POLE3NT	CNOT10	CNOT10	0|0|6	6	2	3	0|2|0|6	0.08	0.24	0.08	0.24	0.08	-9.1	1	0.6
POLE3NT	LAMP1	LAMP1	2|0|4	6	2	3	0|4|0|4	0.01	0.04	0.01	0.04	0.01	-9.31	1	0.69
POLE3NT	MCU	MCU	1|0|5	6	2	3	0|4|0|4	0.04	0.11	0.04	0.11	0.04	-9.31	1	0.65
POLE3NT	GPI	GPI	77|51|107	235	78.33	3	53|97|59|103	0	0	0	0	0	-206.83	1	0.87
POLE3NT	GPR89B	GPR89B	0|0|3	3	1	3	0|1|0|3	0.07	0.22	0.07	0.22	0.07	-5.26	1	0.61
POLE3NT	SCAMP3	SCAMP3	4|1|7	12	4	3	2|5|2|7	0	0	0	0	0	-15.48	1	0.76
POLE3NT	MTCH2	MTCH2	7|0|23	30	10	3	5|15|3|17	0	0	0	0	0	-44.23	1	0.78
POLE3NT	COPS3	COPS3	8|3|26	37	12.33	3	6|15|8|21	0	0	0	0	0	-45.53	0.99	0.81
POLE3NT	PRMT5	PRMT5	27|9|44	80	26.67	3	14|36|21|37	0	0	0	0	0	-90.7	0.99	0.85
POLE3NT	VAT1	VAT1	6|0|20	26	8.67	3	6|8|3|18	0	0	0	0	0	-38.76	0.99	0.77
POLE3NT	QARS	QARS	29|6|79	114	38	3	14|48|18|73	0	0	0	0	0	-146.27	0.99	0.85
POLE3NT	UNC45A	UNC45A	8|1|28	37	12.33	3	1|25|4|20	0	0	0	0	0	-51.08	0.99	0.8
POLE3NT	BLVRA	BLVRA	1|1|15	17	5.67	3	0|8|2|13	0.01	0.03	0.01	0.03	0.01	-22.26	0.99	0.7
POLE3NT	ACTN4	ACTN4	79|28|156	263	87.67	3	60|101|70|125	0	0	0	0	0	-301	0.99	0.87
POLE3NT	MARS	MARS	32|12|70	114	38	3	18|56|20|59	0	0	0	0	0	-129.54	0.99	0.86
POLE3NT	PKM	PKM	77|47|100	224	74.67	3	43|105|52|103	0	0	0	0	0	-205.37	0.99	0.87
POLE3NT	GCN1L1	GCN1L1	87|14|189	290	96.67	3	17|162|40|170	0	0	0	0	0	-375.84	0.99	0.87
POLE3NT	FASN	FASN	120|58|219	397	132.33	3	71|175|99|192	0	0	0	0	0	-415.54	0.99	0.87
POLE3NT	PDCD10	PDCD10	2|0|9	11	3.67	3	1|6|0|8	0.01	0.04	0.01	0.04	0.01	-16.88	0.98	0.69
POLE3NT	PGAM5	PGAM5	11|1|24	36	12	3	4|15|9|21	0	0	0	0	0	-50.42	0.98	0.82
POLE3NT	EEF1G	EEF1G	57|36|63	156	52	3	43|66|47|57	0	0	0	0	0	-140.03	0.98	0.87
POLE3NT	RPL9	RPL9	16|4|21	41	13.67	3	4|22|9|21	0	0	0	0	0	-48.98	0.98	0.84
POLE3NT	SDHA	SDHA	10|0|32	42	14	3	7|18|5|27	0	0	0	0	0	-63	0.98	0.81
POLE3NT	OCIAD1	OCIAD1	1|0|10	11	3.67	3	0|6|0|9	0.03	0.09	0.03	0.09	0.03	-16.74	0.98	0.66
POLE3NT	FAM162A	FAM162A	3|0|11	14	4.67	3	2|5|4|8	0.01	0.03	0.01	0.03	0.01	-21.68	0.98	0.7
POLE3NT	PTCD3	PTCD3	5|0|26	31	10.33	3	1|18|0|23	0	0	0	0	0	-46.02	0.98	0.77
POLE3NT	FAF2	FAF2	5|0|23	28	9.33	3	2|10|4|22	0	0	0	0	0	-41.79	0.98	0.76
POLE3NT	IPO9	IPO9	4|0|18	22	7.33	3	0|10|0|20	0	0.01	0	0.01	0	-32.75	0.98	0.75
POLE3NT	SNX27	SNX27	0|0|14	14	4.67	3	1|8|1|9	0.05	0.15	0.05	0.15	0.05	-21.22	0.98	0.64
POLE3NT	MTOR	MTOR	0|0|14	14	4.67	3	0|8|0|11	0.05	0.14	0.05	0.14	0.05	-20.99	0.98	0.64
POLE3NT	SPTLC1	SPTLC1	1|0|7	8	2.67	3	0|4|2|5	0.03	0.1	0.03	0.1	0.03	-12.89	0.97	0.66
POLE3NT	VARS	VARS	65|12|124	201	67	3	30|102|44|99	0	0	0	0	0	-259.29	0.97	0.87
POLE3NT	EBP	EBP	6|3|7	16	5.33	3	6|7|4|5	0	0	0	0	0	-17.44	0.97	0.81
POLE3NT	SDHB	SDHB	1|0|7	8	2.67	3	0|6|1|4	0.03	0.1	0.03	0.1	0.03	-12.74	0.97	0.66
POLE3NT	RARS	RARS	42|16|81	139	46.33	3	29|70|34|59	0	0	0	0	0	-160.36	0.97	0.86
POLE3NT	RPL13	RPL13	18|14|33	65	21.67	3	14|19|15|41	0	0	0	0	0	-60.7	0.97	0.85
POLE3NT	H3BN98	H3BN98	2|0|6	8	2.67	3	0|6|2|3	0.01	0.04	0.01	0.04	0.01	-12.8	0.97	0.7
POLE3NT	MAPK1	MAPK1	13|4|31	48	16	3	4|25|8|29	0	0	0	0	0	-59.28	0.97	0.83
POLE3NT	YWHAE	YWHAE	6|3|23	32	10.67	3	4|9|7|24	0	0	0	0	0	-38.86	0.97	0.8
POLE3NT	MDH1	MDH1	21|11|19	51	17	3	12|24|19|15	0	0	0	0	0	-48.73	0.97	0.85
POLE3NT	RAB6A	RAB6A	9|4|16	29	9.67	3	6|11|8|15	0	0	0	0	0	-33.14	0.97	0.82
POLE3NT	CBS	CBS	6|0|13	19	6.33	3	1|10|3|12	0	0	0	0	0	-28.83	0.97	0.77
POLE3NT	NDUFA13	NDUFA13	1|0|7	8	2.67	3	0|5|0|6	0.03	0.1	0.03	0.1	0.03	-12.62	0.97	0.66
POLE3NT	TOMM40	TOMM40	1|0|7	8	2.67	3	0|6|0|5	0.03	0.1	0.03	0.1	0.03	-12.62	0.97	0.66
POLE3NT	TAGLN2	TAGLN2	24|10|27	61	20.33	3	17|26|17|24	0	0	0	0	0	-64.66	0.97	0.85
POLE3NT	EPHX1	EPHX1	8|2|24	34	11.33	3	3|12|9|23	0	0	0	0	0	-44.95	0.96	0.81
POLE3NT	TCP1	TCP1	36|16|64	116	38.67	3	18|55|28|60	0	0	0	0	0	-128.25	0.96	0.86
POLE3NT	TTN	TTN	9|2|15	26	8.67	3	3|12|9|12	0	0	0	0	0	-33.72	0.96	0.81
POLE3NT	PA2G4	PA2G4	14|0|43	57	19	3	8|25|12|34	0	0	0	0	0	-87.62	0.96	0.83
POLE3NT	PCBP1	PCBP1	18|11|26	55	18.33	3	12|23|14|27	0	0	0	0	0	-54.25	0.96	0.85
POLE3NT	CAPZA2	CAPZA2	5|3|18	26	8.67	3	2|17|1|16	0	0	0	0	0	-30.49	0.96	0.79
POLE3NT	GLUD1	GLUD1	6|0|30	36	12	3	1|13|6|30	0	0	0	0	0	-54.94	0.96	0.79
POLE3NT	PGM1	PGM1	3|1|32	36	12	3	4|21|6|19	0	0	0	0	0	-51.37	0.96	0.77
POLE3NT	SNRPB	SNRPB	14|5|19	38	12.67	3	7|13|13|20	0	0	0	0	0	-43.96	0.96	0.84
POLE3NT	DDX39B	DDX39B	46|21|64	131	43.67	3	34|51|38|59	0	0	0	0	0	-139.01	0.96	0.87
POLE3NT	DYNC1H1	DYNC1H1	97|2|325	424	141.33	3	28|221|56|286	0	0	0	0	0	-649.13	0.96	0.87
POLE3NT	PREP	PREP	0|0|26	26	8.67	3	0|12|0|24	0.01	0.03	0.01	0.03	0.01	-39.23	0.96	0.7
POLE3NT	PSMD6	PSMD6	21|4|44	69	23	3	6|33|19|38	0	0	0	0	0	-91.35	0.96	0.85
POLE3NT	PLS3	PLS3	14|2|45	61	20.33	3	9|33|9|34	0	0	0	0	0	-85.94	0.96	0.83
POLE3NT	RAC1	RAC1	10|4|16	30	10	3	6|11|7|18	0	0	0	0	0	-34.9	0.95	0.83
POLE3NT	RPS6	RPS6	17|9|33	59	19.67	3	14|21|19|29	0	0	0	0	0	-65.54	0.95	0.85
POLE3NT	RHOA	RHOA	10|0|12	22	7.33	3	5|8|7|11	0	0	0	0	0	-34.95	0.95	0.81
POLE3NT	PSMC1	PSMC1	8|2|5	15	5	3	1|9|1|10	0	0	0	0	0	-17.81	0.95	0.79
POLE3NT	TMEM109	TMEM109	3|0|2	5	1.67	3	3|1|2|1	0.01	0.02	0.01	0.02	0.01	-8.76	0.95	0.71
POLE3NT	EIF3A	EIF3A	46|14|92	152	50.67	3	23|76|35|80	0	0	0	0	0	-188.33	0.95	0.86
POLE3NT	ME1	ME1	0|0|5	5	1.67	3	0|5|0|2	0.07	0.21	0.07	0.21	0.07	-8.54	0.95	0.62
POLE3NT	UBA1	UBA1	51|12|63	126	42	3	26|63|28|60	0	0	0	0	0	-154.91	0.95	0.86
POLE3NT	ABCE1	ABCE1	26|5|56	87	29	3	13|41|18|50	0	0	0	0	0	-116.24	0.95	0.85
POLE3NT	ALDH18A1	ALDH18A1	28|5|54	87	29	3	11|42|18|51	0	0	0	0	0	-116.17	0.95	0.85
POLE3NT	PAICS	PAICS	39|15|59	113	37.67	3	29|39|38|53	0	0	0	0	0	-129.26	0.95	0.86
POLE3NT	NDUFB4	NDUFB4	1|0|4	5	1.67	3	0|2|0|5	0.03	0.1	0.03	0.1	0.03	-8.54	0.95	0.66
POLE3NT	DIP2B	DIP2B	3|0|2	5	1.67	3	0|3|0|4	0.01	0.03	0.01	0.03	0.01	-8.61	0.95	0.7
POLE3NT	UBE3C	UBE3C	1|0|4	5	1.67	3	0|4|0|3	0.03	0.09	0.03	0.09	0.03	-8.61	0.95	0.66
POLE3NT	PTPN11	PTPN11	9|0|46	55	18.33	3	2|27|5|43	0	0	0	0	0	-84.86	0.95	0.82
POLE3NT	DERL1	DERL1	1|0|4	5	1.67	3	0|2|2|3	0.03	0.08	0.03	0.08	0.03	-8.76	0.95	0.67
POLE3NT	PGAM1	PGAM1	8|2|29	39	13	3	4|20|10|21	0	0	0	0	0	-53.65	0.95	0.81
POLE3NT	RAB14	RAB14	6|0|21	27	9	3	3|9|4|22	0	0	0	0	0	-41.82	0.95	0.78
POLE3NT	PFKL	PFKL	27|7|49	83	27.67	3	9|40|20|47	0	0	0	0	0	-103.91	0.95	0.85
POLE3NT	SLC12A2	SLC12A2	2|0|3	5	1.67	3	0|2|0|5	0.01	0.03	0.01	0.03	0.01	-8.54	0.95	0.69
POLE3NT	SNF8	SNF8	2|0|3	5	1.67	3	0|2|0|5	0.01	0.03	0.01	0.03	0.01	-8.54	0.95	0.69
POLE3NT	NUP93	NUP93	10|1|35	46	15.33	3	3|25|8|29	0	0	0	0	0	-67.59	0.94	0.82
POLE3NT	TKT	TKT	62|40|99	201	67	3	51|82|59|92	0	0	0	0	0	-200.89	0.94	0.87
POLE3NT	TBRG4	TBRG4	3|0|23	26	8.67	3	1|16|3|17	0	0	0	0	0	-40.7	0.94	0.76
POLE3NT	FAM49B	FAM49B	5|0|12	17	5.67	3	0|12|0|12	0	0	0	0	0	-26.24	0.94	0.76
POLE3NT	NCLN	NCLN	3|0|21	24	8	3	0|16|1|17	0	0	0	0	0	-37.27	0.94	0.75
POLE3NT	CRKL	CRKL	6|0|23	29	9.67	3	2|12|4|23	0	0	0	0	0	-45.08	0.94	0.78
POLE3NT	RPS18	RPS18	14|8|16	38	12.67	3	8|18|6|22	0	0	0	0	0	-38.38	0.94	0.84
POLE3NT	HBS1L	HBS1L	8|1|22	31	10.33	3	0|19|2|23	0	0	0	0	0	-44.42	0.94	0.81
POLE3NT	HSD17B4	HSD17B4	17|5|44	66	22	3	11|31|14|38	0	0	0	0	0	-86.35	0.94	0.84
POLE3NT	PTBP1	PTBP1	39|21|61	121	40.33	3	31|54|31|55	0	0	0	0	0	-127.78	0.94	0.86
POLE3NT	HSPA8	HSPA8	19|12|37	68	22.67	3	12|25|25|35	0	0	0	0	0	-72.83	0.93	0.85
POLE3NT	PTRH2	PTRH2	3|0|13	16	5.33	3	0|6|0|17	0	0.01	0	0.01	0	-25.12	0.93	0.74
POLE3NT	FAU	FAU	2|1|4	7	2.33	3	0|2|0|8	0	0.01	0	0.01	0	-8.97	0.93	0.73
POLE3NT	RPS9	RPS9	31|18|40	89	29.67	3	24|33|28|42	0	0	0	0	0	-90.69	0.93	0.86
POLE3NT	PPP1CB	PPP1CB	2|0|5	7	2.33	3	0|4|1|5	0.01	0.03	0.01	0.03	0.01	-11.68	0.93	0.71
POLE3NT	USMG5	USMG5	6|3|7	16	5.33	3	4|6|5|8	0	0	0	0	0	-18.41	0.93	0.81
POLE3NT	NUP210	NUP210	6|0|35	41	13.67	3	4|19|5|31	0	0	0	0	0	-65.06	0.93	0.8
POLE3NT	FARSA	FARSA	10|0|34	44	14.67	3	2|26|7|28	0	0	0	0	0	-69.53	0.93	0.82
POLE3NT	SPTBN1	SPTBN1	6|0|58	64	21.33	3	5|35|7|45	0	0	0	0	0	-101.68	0.93	0.82
POLE3NT	TSN	TSN	19|3|27	49	16.33	3	7|23|13|27	0	0	0	0	0	-66.73	0.93	0.84
POLE3NT	COX6C	COX6C	5|0|9	14	4.67	3	0|2|2|16	0	0	0	0	0	-21.67	0.93	0.76
POLE3NT	MAT2A	MAT2A	6|2|27	35	11.67	3	5|12|9|24	0	0	0	0	0	-48.2	0.93	0.8
POLE3NT	XRCC5	XRCC5	48|13|105	166	55.33	3	30|82|33|93	0	0	0	0	0	-216.58	0.93	0.87
POLE3NT	TMED9	TMED9	2|0|5	7	2.33	3	0|4|2|4	0.01	0.02	0.01	0.02	0.01	-11.85	0.93	0.71
POLE3NT	ASS1	ASS1	5|0|26	31	10.33	3	3|18|2|22	0	0	0	0	0	-49.5	0.92	0.79
POLE3NT	KIAA1279	KIAA1279	3|0|17	20	6.67	3	0|12|0|17	0	0	0	0	0	-31.69	0.92	0.75
POLE3NT	PPP2R2A	PPP2R2A	2|0|16	18	6	3	0|12|4|10	0	0.01	0	0.01	0	-28.79	0.92	0.73
POLE3NT	RPL24	RPL24	12|8|18	38	12.67	3	12|14|12|17	0	0	0	0	0	-39.97	0.92	0.84
POLE3NT	TIMM44	TIMM44	10|0|35	45	15	3	6|15|6|38	0	0	0	0	0	-71.61	0.92	0.82
POLE3NT	RPS7	RPS7	7|4|9	20	6.67	3	0|11|0|18	0	0	0	0	0	-21.26	0.92	0.82
POLE3NT	RPSA	RPSA	8|2|17	27	9	3	8|10|7|14	0	0	0	0	0	-37.16	0.92	0.81
POLE3NT	RDH11	RDH11	9|0|11	20	6.67	3	2|10|3|14	0	0	0	0	0	-32.09	0.92	0.81
POLE3NT	MCTS1	MCTS1	0|0|11	11	3.67	3	0|7|0|9	0.03	0.1	0.03	0.1	0.03	-17.62	0.92	0.65
POLE3NT	CDK1	CDK1	38|14|56	108	36	3	30|45|29|53	0	0	0	0	0	-129.4	0.92	0.86
POLE3NT	ATP5O	ATP5O	7|1|10	18	6	3	0|8|1|17	0	0	0	0	0	-25.18	0.92	0.8
POLE3NT	EZR	EZR	6|0|23	29	9.67	3	2|13|4|23	0	0	0	0	0	-46.22	0.92	0.79
POLE3NT	GDI2	GDI2	40|12|78	130	43.33	3	21|66|30|72	0	0	0	0	0	-167.39	0.92	0.86
POLE3NT	PEBP1	PEBP1	1|0|8	9	3	3	0|6|3|4	0.02	0.07	0.02	0.07	0.02	-14.92	0.92	0.67
POLE3NT	TUBB	TUBB	43|29|55	127	42.33	3	32|57|38|58	0	0	0	0	0	-125.7	0.92	0.87
POLE3NT	ATIC	ATIC	1|0|8	9	3	3	0|8|2|3	0.02	0.06	0.02	0.06	0.02	-14.63	0.92	0.68
POLE3NT	NUP85	NUP85	1|0|14	15	5	3	0|7|1|14	0.01	0.03	0.01	0.03	0.01	-24.16	0.91	0.7
POLE3NT	RPL27	RPL27	12|5|20	37	12.33	3	9|15|4|26	0	0	0	0	0	-44.44	0.91	0.84
POLE3NT	HIST1H1E	HIST1H1E	27|24|51	102	34	3	28|32|29|60	0	0	0	0	0	-100.03	0.91	0.86
POLE3NT	RPL30	RPL30	9|6|15	30	10	3	8|13|8|15	0	0	0	0	0	-33.12	0.91	0.83
POLE3NT	HNRNPAB	HNRNPAB	7|2|8	17	5.67	3	2|8|2|13	0	0	0	0	0	-21.88	0.91	0.81
POLE3NT	PHB2	PHB2	36|19|43	98	32.67	3	31|43|29|41	0	0	0	0	0	-105.6	0.91	0.86
POLE3NT	RPL14	RPL14	12|10|17	39	13	3	11|15|9|22	0	0	0	0	0	-37.93	0.91	0.85
POLE3NT	EMD	EMD	10|0|16	26	8.67	3	3|12|8|15	0	0	0	0	0	-42.32	0.91	0.82
POLE3NT	PYGL	PYGL	15|0|82	97	32.33	3	3|51|16|72	0	0	0	0	0	-157.5	0.91	0.85
POLE3NT	SEC23B	SEC23B	4|0|28	32	10.67	3	2|18|3|24	0	0	0	0	0	-51.73	0.91	0.78
POLE3NT	SEC24A	SEC24A	0|0|17	17	5.67	3	1|11|0|13	0.01	0.04	0.01	0.04	0.01	-27.44	0.91	0.69
POLE3NT	CCT4	CCT4	52|26|77	155	51.67	3	40|69|48|70	0	0	0	0	0	-173.35	0.91	0.87
POLE3NT	PRPS1	PRPS1	10|1|25	36	12	3	3|17|6|27	0	0	0	0	0	-54.44	0.91	0.82
POLE3NT	SCO1	SCO1	3|0|10	13	4.33	3	0|5|0|14	0	0.01	0	0.01	0	-20.84	0.91	0.74
POLE3NT	CTNNBL1	CTNNBL1	2|0|11	13	4.33	3	0|5|0|14	0.01	0.02	0.01	0.02	0.01	-20.84	0.91	0.71
POLE3NT	SLC25A1	SLC25A1	15|5|28	48	16	3	10|22|12|27	0	0	0	0	0	-62.36	0.9	0.84
POLE3NT	TWF1	TWF1	7|1|17	25	8.33	3	3|15|7|12	0	0	0	0	0	-37.53	0.9	0.81
POLE3NT	ADH5	ADH5	5|0|16	21	7	3	2|11|2|16	0	0	0	0	0	-34.21	0.9	0.78
POLE3NT	EDF1	EDF1	10|0|11	21	7	3	5|9|4|13	0	0	0	0	0	-34.7	0.9	0.82
POLE3NT	PYGB	PYGB	5|0|39	44	14.67	3	0|26|3|36	0	0	0	0	0	-71.46	0.9	0.81
POLE3NT	ACTR2	ACTR2	8|2|34	44	14.67	3	8|21|10|26	0	0	0	0	0	-64.47	0.9	0.82
POLE3NT	MAPK3	MAPK3	5|0|16	21	7	3	2|9|1|19	0	0	0	0	0	-34.04	0.9	0.78
POLE3NT	SCFD1	SCFD1	1|0|22	23	7.67	3	0|14|0|20	0	0.01	0	0.01	0	-37.18	0.9	0.74
POLE3NT	NUDT19	NUDT19	12|3|35	50	16.67	3	5|29|6|34	0	0	0	0	0	-70.56	0.9	0.84
POLE3NT	YWHAQ	YWHAQ	9|7|24	40	13.33	3	4|19|10|26	0	0	0	0	0	-45.13	0.9	0.84
POLE3NT	WDR36	WDR36	27|0|48	75	25	3	4|41|15|51	0	0	0	0	0	-123	0.9	0.85
POLE3NT	OSBP	OSBP	5|0|14	19	6.33	3	0|12|0|16	0	0	0	0	0	-30.56	0.9	0.77
POLE3NT	RFC5	RFC5	1|0|20	21	7	3	1|9|1|20	0	0.01	0	0.01	0	-33.97	0.9	0.73
POLE3NT	ATP5F1	ATP5F1	15|2|30	47	15.67	3	10|21|13|26	0	0	0	0	0	-70.12	0.9	0.84
POLE3NT	TROVE2	TROVE2	6|0|15	21	7	3	0|16|0|15	0	0	0	0	0	-33.97	0.9	0.79
POLE3NT	AAR2	AAR2	4|1|14	19	6.33	3	0|12|2|14	0	0	0	0	0	-27.37	0.9	0.78
POLE3NT	AGK	AGK	2|0|4	6	2	3	0|5|0|4	0.01	0.02	0.01	0.02	0.01	-10.4	0.89	0.71
POLE3NT	NUP133	NUP133	0|0|18	18	6	3	0|12|0|15	0.01	0.03	0.01	0.03	0.01	-29.61	0.89	0.71
POLE3NT	NDUFAF4	NDUFAF4	0|0|2	2	0.67	3	0|1|0|2	0.05	0.14	0.05	0.14	0.05	-4.8	0.89	0.64
POLE3NT	KNDC1	KNDC1	2|0|0	2	0.67	3	1|1|0|1	0.05	0.14	0.05	0.14	0.05	-4.8	0.89	0.64
POLE3NT	PAK4	PAK4	3|0|27	30	10	3	0|14|1|30	0	0	0	0	0	-49.19	0.89	0.78
POLE3NT	YTHDF3	YTHDF3	5|0|7	12	4	3	3|7|1|7	0	0	0	0	0	-20.39	0.89	0.78
POLE3NT	YKT6	YKT6	4|2|12	18	6	3	0|11|4|12	0	0	0	0	0	-23.97	0.89	0.79
POLE3NT	PRDX2	PRDX2	0|0|4	4	1.33	3	0|2|0|4	0.05	0.16	0.05	0.16	0.05	-7.49	0.89	0.63
POLE3NT	XPOT	XPOT	3|0|25	28	9.33	3	0|13|0|29	0	0	0	0	0	-45.87	0.89	0.78
POLE3NT	RPL10A	RPL10A	28|19|44	91	30.33	3	25|37|33|42	0	0	0	0	0	-98.64	0.89	0.86
POLE3NT	ASCC3	ASCC3	2|0|8	10	3.33	3	0|5|0|10	0.01	0.02	0.01	0.02	0.01	-16.69	0.89	0.71
POLE3NT	TMEM165	TMEM165	1|0|5	6	2	3	0|3|1|5	0.02	0.06	0.02	0.06	0.02	-10.56	0.89	0.68
POLE3NT	EIF2S3	EIF2S3	24|9|42	75	25	3	15|36|25|36	0	0	0	0	0	-94.99	0.89	0.86
POLE3NT	MYO5C	MYO5C	2|0|0	2	0.67	3	0|1|0|2	0.05	0.14	0.05	0.14	0.05	-4.8	0.89	0.64
POLE3NT	ARPC1B	ARPC1B	1|0|5	6	2	3	0|3|0|6	0.02	0.07	0.02	0.07	0.02	-10.32	0.89	0.67
POLE3NT	NANP	NANP	0|0|4	4	1.33	3	0|3|0|3	0.05	0.16	0.05	0.16	0.05	-7.56	0.89	0.63
POLE3NT	TMED10	TMED10	10|3|23	36	12	3	6|17|9|22	0	0	0	0	0	-49.73	0.89	0.83
POLE3NT	AHCY	AHCY	36|19|56	111	37	3	34|51|36|45	0	0	0	0	0	-127.56	0.89	0.86
POLE3NT	GET4	GET4	0|0|6	6	2	3	0|3|1|5	0.05	0.14	0.05	0.14	0.05	-10.56	0.89	0.64
POLE3NT	ZNF605	ZNF605	1|2|3	6	2	3	2|2|3|2	0	0	0	0	0	-8.6	0.89	0.75
POLE3NT	EMC4	EMC4	2|0|4	6	2	3	0|3|2|4	0.01	0.02	0.01	0.02	0.01	-10.79	0.89	0.72
POLE3NT	PGD	PGD	49|18|80	147	49	3	35|67|43|75	0	0	0	0	0	-184.6	0.89	0.87
POLE3NT	ATP13A1	ATP13A1	0|0|4	4	1.33	3	0|0|0|6	0.07	0.22	0.07	0.22	0.07	-7.16	0.89	0.61
POLE3NT	PRDX6	PRDX6	29|13|43	85	28.33	3	23|40|23|42	0	0	0	0	0	-101.98	0.89	0.86
POLE3NT	CYFIP2	CYFIP2	1|0|7	8	2.67	3	0|3|0|9	0.02	0.06	0.02	0.06	0.02	-13.21	0.89	0.68
POLE3NT	NBAS	NBAS	1|0|1	2	0.67	3	0|0|3|0	0	0	0	0	0	-5.05	0.89	0.87
POLE3NT	DARS	DARS	32|4|53	89	29.67	3	22|40|29|42	0	0	0	0	0	-132.11	0.89	0.86
POLE3NT	S100A10	S100A10	0|0|4	4	1.33	3	0|2|0|4	0.05	0.16	0.05	0.16	0.05	-7.49	0.89	0.63
POLE3NT	TM9SF3	TM9SF3	3|1|6	10	3.33	3	3|3|4|5	0	0	0	0	0	-14.61	0.89	0.77
POLE3NT	CCBL2	CCBL2	1|0|9	10	3.33	3	0|5|1|9	0.01	0.04	0.01	0.04	0.01	-16.82	0.89	0.69
POLE3NT	PSMD8	PSMD8	6|2|18	26	8.67	3	5|13|6|15	0	0	0	0	0	-36.83	0.89	0.81
POLE3NT	CPSF1	CPSF1	1|0|17	18	6	3	0|8|0|19	0.01	0.02	0.01	0.02	0.01	-29.49	0.89	0.72
POLE3NT	PPFIA2	PPFIA2	0|0|2	2	0.67	3	0|1|0|2	0.05	0.14	0.05	0.14	0.05	-4.8	0.89	0.64
POLE3NT	DAP3	DAP3	1|0|15	16	5.33	3	0|10|1|13	0.01	0.02	0.01	0.02	0.01	-26.3	0.89	0.72
POLE3NT	PFKM	PFKM	13|1|40	54	18	3	5|27|12|37	0	0	0	0	0	-85.24	0.89	0.84
POLE3NT	NUPL1	NUPL1	0|0|4	4	1.33	3	0|0|0|6	0.07	0.22	0.07	0.22	0.07	-7.16	0.89	0.61
POLE3NT	MYLK	MYLK	2|0|2	4	1.33	3	0|2|2|2	0.01	0.01	0.01	0.01	0.01	-7.7	0.89	0.71
POLE3NT	MAPKAPK2	MAPKAPK2	1|0|3	4	1.33	3	1|1|0|4	0.02	0.06	0.02	0.06	0.02	-7.56	0.89	0.68
POLE3NT	PML	PML	0|1|1	2	0.67	3	0|3|0|0	0	0	0	0	0	-5.05	0.89	0.87
POLE3NT	ATP2A2	ATP2A2	30|5|70	105	35	3	18|50|17|75	0	0	0	0	0	-157.17	0.88	0.86
POLE3NT	XPO1	XPO1	48|2|76	126	42	3	23|72|31|64	0	0	0	0	0	-201.93	0.88	0.86
POLE3NT	RAB21	RAB21	4|0|17	21	7	3	2|13|2|15	0	0	0	0	0	-35.23	0.88	0.78
POLE3NT	TUFM	TUFM	19|2|36	57	19	3	14|25|11|36	0	0	0	0	0	-87.27	0.88	0.85
POLE3NT	RPS5	RPS5	26|16|37	79	26.33	3	23|38|21|38	0	0	0	0	0	-87.57	0.88	0.86
POLE3NT	RPS3	RPS3	35|32|60	127	42.33	3	34|50|37|71	0	0	0	0	0	-126.65	0.88	0.87
POLE3NT	PSMD11	PSMD11	18|3|46	67	22.33	3	11|33|15|42	0	0	0	0	0	-100.02	0.88	0.85
POLE3NT	RPL7	RPL7	36|16|57	109	36.33	3	31|50|29|55	0	0	0	0	0	-132.8	0.88	0.86
POLE3NT	CHMP4B	CHMP4B	10|2|13	25	8.33	3	4|13|9|12	0	0	0	0	0	-35.94	0.88	0.83
POLE3NT	ME2	ME2	3|1|21	25	8.33	3	2|15|3|18	0	0	0	0	0	-38.23	0.88	0.78
POLE3NT	CYB5R3	CYB5R3	17|6|39	62	20.67	3	7|30|16|41	0	0	0	0	0	-83.43	0.88	0.85
POLE3NT	AFG3L2	AFG3L2	1|0|22	23	7.67	3	2|11|0|22	0	0	0	0	0	-38.35	0.88	0.75
POLE3NT	DNM2	DNM2	18|2|56	76	25.33	3	9|42|17|47	0	0	0	0	0	-118.83	0.88	0.85
POLE3NT	AP3D1	AP3D1	21|0|49	70	23.33	3	3|47|14|43	0	0	0	0	0	-118.52	0.87	0.85
POLE3NT	ACTR1A	ACTR1A	4|0|15	19	6.33	3	0|14|0|15	0	0	0	0	0	-31.71	0.87	0.77
POLE3NT	XPNPEP1	XPNPEP1	0|0|13	13	4.33	3	0|7|0|13	0.02	0.05	0.02	0.05	0.02	-21.83	0.87	0.69
POLE3NT	CKMT1A	CKMT1A	4|0|11	15	5	3	1|7|3|12	0	0	0	0	0	-25.59	0.87	0.77
POLE3NT	TTC37	TTC37	1|0|29	30	10	3	0|17|1|28	0	0	0	0	0	-50.38	0.87	0.77
POLE3NT	EEF1A1	EEF1A1	77|47|111	235	78.33	3	53|130|66|110	0	0	0	0	0	-260.4	0.87	0.87
POLE3NT	RPL17	RPL17	20|8|34	62	20.67	3	13|25|19|38	0	0	0	0	0	-79.7	0.87	0.85
POLE3NT	BLMH	BLMH	7|1|22	30	10	3	4|17|5|20	0	0	0	0	0	-47.03	0.87	0.81
POLE3NT	ACTR3	ACTR3	0|0|19	19	6.33	3	0|14|0|15	0.01	0.02	0.01	0.02	0.01	-31.71	0.87	0.72
POLE3NT	BCAP31	BCAP31	15|5|32	52	17.33	3	13|20|18|29	0	0	0	0	0	-72.05	0.87	0.85
POLE3NT	ARL1	ARL1	4|0|9	13	4.33	3	0|11|2|7	0	0	0	0	0	-22.07	0.87	0.77
POLE3NT	PFKP	PFKP	57|20|105	182	60.67	3	40|83|49|107	0	0	0	0	0	-240.87	0.87	0.87
POLE3NT	ECM29	ECM29	8|0|56	64	21.33	3	1|46|4|47	0	0	0	0	0	-108.22	0.87	0.83
POLE3NT	ASNS	ASNS	50|24|67	141	47	3	39|68|45|63	0	0	0	0	0	-165.67	0.87	0.87
POLE3NT	CLASP2	CLASP2	1|0|12	13	4.33	3	0|10|1|9	0.01	0.02	0.01	0.02	0.01	-22.01	0.87	0.71
POLE3NT	EIF2B1	EIF2B1	16|2|25	43	14.33	3	2|24|12|29	0	0	0	0	0	-66.35	0.86	0.84
POLE3NT	CHD1L	CHD1L	0|0|9	9	3	3	0|3|1|10	0.03	0.08	0.03	0.08	0.03	-15.56	0.86	0.67
POLE3NT	MPDU1	MPDU1	4|2|5	11	3.67	3	4|4|4|5	0	0	0	0	0	-14.47	0.86	0.8
POLE3NT	RPL29	RPL29	4|3|4	11	3.67	3	4|4|4|5	0	0	0	0	0	-12.7	0.86	0.87
POLE3NT	UPF2	UPF2	1|0|8	9	3	3	0|3|0|11	0.01	0.04	0.01	0.04	0.01	-15.43	0.86	0.69
POLE3NT	COLGALT1	COLGALT1	4|0|25	29	9.67	3	0|22|4|19	0	0	0	0	0	-49.44	0.86	0.79
POLE3NT	TXNRD1	TXNRD1	10|0|37	47	15.67	3	4|27|11|31	0	0	0	0	0	-80.77	0.86	0.83
POLE3NT	VRK1	VRK1	13|2|30	45	15	3	8|21|13|28	0	0	0	0	0	-69.94	0.86	0.84
POLE3NT	PIN4	PIN4	2|0|7	9	3	3	0|5|1|8	0	0.01	0	0.01	0	-15.74	0.86	0.73
POLE3NT	LANCL1	LANCL1	6|0|16	22	7.33	3	6|9|7|12	0	0	0	0	0	-38.27	0.86	0.79
POLE3NT	GBAS	GBAS	0|0|11	11	3.67	3	0|7|0|10	0.02	0.06	0.02	0.06	0.02	-18.73	0.86	0.68
POLE3NT	PDIA4	PDIA4	15|0|62	77	25.67	3	11|39|4|66	0	0	0	0	0	-132.84	0.86	0.85
POLE3NT	VAPA	VAPA	14|5|29	48	16	3	7|25|13|30	0	0	0	0	0	-66.32	0.85	0.85
POLE3NT	RPS6KB1	RPS6KB1	2|0|12	14	4.67	3	3|7|2|10	0	0.01	0	0.01	0	-24.68	0.85	0.74
POLE3NT	PSMB5	PSMB5	16|5|23	44	14.67	3	15|20|13|21	0	0	0	0	0	-60.79	0.85	0.85
POLE3NT	EIF3E	EIF3E	23|4|44	71	23.67	3	15|41|21|34	0	0	0	0	0	-107.87	0.85	0.85
POLE3NT	RPN2	RPN2	14|1|35	50	16.67	3	8|33|8|29	0	0	0	0	0	-81.99	0.85	0.84
POLE3NT	SUPT16H	SUPT16H	43|11|105	159	53	3	33|73|34|110	0	0	0	0	0	-235.37	0.85	0.87
POLE3NT	UBE2M	UBE2M	5|0|9	14	4.67	3	3|8|5|6	0	0	0	0	0	-25	0.85	0.79
POLE3NT	SRPRB	SRPRB	8|0|17	25	8.33	3	4|17|5|13	0	0	0	0	0	-43.28	0.85	0.81
POLE3NT	HIST1H2BC	HIST1H2BC	35|27|29	91	30.33	3	30|45|24|44	0	0	0	0	0	-89.38	0.85	0.87
POLE3NT	NARS	NARS	24|6|54	84	28	3	20|35|21|56	0	0	0	0	0	-124.02	0.85	0.86
POLE3NT	RPS27	RPS27	11|7|15	33	11	3	8|13|14|17	0	0	0	0	0	-39.03	0.85	0.84
POLE3NT	CAPN1	CAPN1	2|0|14	16	5.33	3	0|11|2|12	0	0	0	0	0	-27.53	0.85	0.75
POLE3NT	RFC2	RFC2	0|1|6	7	2.33	3	0|5|0|6	0.01	0.04	0.01	0.04	0.01	-12.62	0.85	0.69
POLE3NT	LCLAT1	LCLAT1	2|0|5	7	2.33	3	1|4|1|5	0	0.01	0	0.01	0	-12.93	0.85	0.73
POLE3NT	SEC23A	SEC23A	8|0|25	33	11	3	1|23|5|23	0	0	0	0	0	-57.22	0.85	0.82
POLE3NT	RPL13A	RPL13A	9|5|27	41	13.67	3	11|18|11|24	0	0	0	0	0	-55.22	0.85	0.84
POLE3NT	CIRH1A	CIRH1A	5|0|21	26	8.67	3	0|17|2|22	0	0	0	0	0	-44.94	0.85	0.8
POLE3NT	TARS	TARS	58|22|89	169	56.33	3	47|82|51|89	0	0	0	0	0	-225.6	0.84	0.87
POLE3NT	PRMT1	PRMT1	10|3|41	54	18	3	6|27|12|41	0	0	0	0	0	-83.57	0.84	0.84
POLE3NT	PSMB1	PSMB1	11|5|22	38	12.67	3	9|20|12|19	0	0	0	0	0	-51.2	0.84	0.84
POLE3NT	EIF3B	EIF3B	42|7|73	122	40.67	3	24|63|40|67	0	0	0	0	0	-187.95	0.84	0.87
POLE3NT	WDR18	WDR18	13|3|15	31	10.33	3	8|12|9|20	0	0	0	0	0	-44.68	0.84	0.84
POLE3NT	RPS26	RPS26	6|3|8	17	5.67	3	4|7|5|11	0	0	0	0	0	-22.29	0.84	0.82
POLE3NT	RPS14	RPS14	15|5|17	37	12.33	3	6|17|7|29	0	0	0	0	0	-49.52	0.84	0.85
POLE3NT	OXSR1	OXSR1	0|0|12	12	4	3	0|11|0|8	0.01	0.04	0.01	0.04	0.01	-20.99	0.84	0.69
POLE3NT	HK1	HK1	22|2|57	81	27	3	8|45|17|58	0	0	0	0	0	-132.98	0.84	0.85
POLE3NT	GTF3C4	GTF3C4	2|0|26	28	9.33	3	1|22|3|19	0	0	0	0	0	-49.45	0.83	0.79
POLE3NT	ARF4	ARF4	10|5|20	35	11.67	3	7|19|13|17	0	0	0	0	0	-47.05	0.83	0.84
POLE3NT	LARS	LARS	51|11|111	173	57.67	3	26|91|40|122	0	0	0	0	0	-266.6	0.83	0.87
POLE3NT	NSUN4	NSUN4	1|1|3	5	1.67	3	3|0|3|2	0	0.01	0	0.01	0	-7.59	0.83	0.74
POLE3NT	USP47	USP47	1|1|3	5	1.67	3	2|1|2|3	0	0.01	0	0.01	0	-7.59	0.83	0.74
POLE3NT	RPS2	RPS2	32|14|44	90	30	3	26|42|29|47	0	0	0	0	0	-116.12	0.83	0.86
POLE3NT	PPP2CA	PPP2CA	5|1|22	28	9.33	3	3|20|3|19	0	0	0	0	0	-45.75	0.83	0.81
POLE3NT	RPL8	RPL8	18|6|26	50	16.67	3	11|21|18|30	0	0	0	0	0	-69.26	0.83	0.85
POLE3NT	SAMM50	SAMM50	2|0|18	20	6.67	3	0|11|1|20	0	0	0	0	0	-34.93	0.83	0.77
POLE3NT	EIF3M	EIF3M	10|0|31	41	13.67	3	2|27|7|30	0	0	0	0	0	-72.82	0.83	0.83
POLE3NT	EPRS	EPRS	50|7|151	208	69.33	3	32|108|45|150	0	0	0	0	0	-341.75	0.83	0.87
POLE3NT	EXOC4	EXOC4	0|0|15	15	5	3	0|11|1|12	0.01	0.02	0.01	0.02	0.01	-26.32	0.83	0.72
POLE3NT	ADSS	ADSS	9|0|11	20	6.67	3	4|15|4|9	0	0	0	0	0	-35.52	0.83	0.82
POLE3NT	ACOT7	ACOT7	6|1|24	31	10.33	3	6|15|7|22	0	0	0	0	0	-51.52	0.83	0.82
POLE3NT	CORO1C	CORO1C	8|1|21	30	10	3	6|13|7|22	0	0	0	0	0	-49.29	0.83	0.82
POLE3NT	ERLIN1	ERLIN1	0|0|5	5	1.67	3	0|3|0|5	0.04	0.12	0.04	0.12	0.04	-9.25	0.83	0.65
POLE3NT	EIF4A1	EIF4A1	48|23|77	148	49.33	3	44|72|45|78	0	0	0	0	0	-192.24	0.83	0.87
POLE3NT	RAD50	RAD50	1|0|32	33	11	3	2|17|3|31	0	0	0	0	0	-58.21	0.83	0.79
POLE3NT	LSM4	LSM4	3|0|2	5	1.67	3	0|3|0|5	0	0.01	0	0.01	0	-9.25	0.83	0.73
POLE3NT	XPO7	XPO7	7|0|38	45	15	3	2|30|6|35	0	0	0	0	0	-80.51	0.82	0.83
POLE3NT	GANAB	GANAB	41|5|90	136	45.33	3	32|68|37|83	0	0	0	0	0	-223.21	0.82	0.87
POLE3NT	RAB2A	RAB2A	6|2|19	27	9	3	7|12|7|18	0	0	0	0	0	-42.11	0.82	0.82
POLE3NT	AIFM1	AIFM1	13|2|26	41	13.67	3	7|24|11|25	0	0	0	0	0	-66.64	0.82	0.84
POLE3NT	UBFD1	UBFD1	4|0|4	8	2.67	3	0|4|3|6	0	0	0	0	0	-14.92	0.82	0.77
POLE3NT	TRIP13	TRIP13	6|0|29	35	11.67	3	4|18|10|25	0	0	0	0	0	-63.11	0.82	0.82
POLE3NT	IARS	IARS	48|8|106	162	54	3	30|91|42|102	0	0	0	0	0	-261.55	0.82	0.87
POLE3NT	NDUFS3	NDUFS3	0|0|8	8	2.67	3	0|4|1|8	0.02	0.07	0.02	0.07	0.02	-14.58	0.82	0.67
POLE3NT	HACD3	HACD3	19|3|35	57	19	3	11|30|19|33	0	0	0	0	0	-91.64	0.82	0.85
POLE3NT	H2AFY	H2AFY	37|16|49	102	34	3	29|50|34|53	0	0	0	0	0	-133.94	0.82	0.87
POLE3NT	CPNE3	CPNE3	16|7|27	50	16.67	3	7|29|16|29	0	0	0	0	0	-67.54	0.82	0.85
POLE3NT	PELP1	PELP1	3|0|21	24	8	3	0|20|2|17	0	0	0	0	0	-42.82	0.82	0.79
POLE3NT	PAFAH1B1	PAFAH1B1	8|0|24	32	10.67	3	4|13|12|23	0	0	0	0	0	-57.63	0.82	0.82
POLE3NT	BCCIP	BCCIP	10|2|17	29	9.67	3	3|17|9|18	0	0	0	0	0	-45.11	0.82	0.83
POLE3NT	RPS17	RPS17	10|3|6	19	6.33	3	0|13|0|18	0	0	0	0	0	-25.37	0.82	0.82
POLE3NT	SSR4	SSR4	5|0|11	16	5.33	3	2|8|5|11	0	0	0	0	0	-29.13	0.82	0.79
POLE3NT	DPM1	DPM1	5|1|13	19	6.33	3	3|10|4|14	0	0	0	0	0	-31.04	0.82	0.8
POLE3NT	ACLY	ACLY	67|28|106	201	67	3	41|115|63|111	0	0	0	0	0	-273.66	0.81	0.87
POLE3NT	MRPL37	MRPL37	0|0|11	11	3.67	3	0|6|2|10	0.01	0.03	0.01	0.03	0.01	-20.04	0.81	0.7
POLE3NT	KHDRBS1	KHDRBS1	15|2|17	34	11.33	3	8|17|10|21	0	0	0	0	0	-54.98	0.81	0.85
POLE3NT	SLC25A3	SLC25A3	23|12|34	69	23	3	19|27|28|40	0	0	0	0	0	-90.12	0.81	0.86
POLE3NT	LTN1	LTN1	4|0|13	17	5.67	3	0|11|2|15	0	0	0	0	0	-30.7	0.81	0.78
POLE3NT	COPA	COPA	44|10|90	144	48	3	20|86|39|91	0	0	0	0	0	-223.38	0.81	0.87
POLE3NT	CARS2	CARS2	3|0|11	14	4.67	3	0|10|3|10	0	0	0	0	0	-25.55	0.81	0.77
POLE3NT	MAP2K1	MAP2K1	0|0|14	14	4.67	3	0|8|1|14	0.01	0.02	0.01	0.02	0.01	-25.31	0.81	0.72
POLE3NT	URB1	URB1	2|0|12	14	4.67	3	0|13|0|10	0	0	0	0	0	-25.28	0.81	0.75
POLE3NT	SEC24C	SEC24C	4|0|21	25	8.33	3	2|16|3|20	0	0	0	0	0	-45.12	0.81	0.8
POLE3NT	NAMPT	NAMPT	12|0|39	51	17	3	9|32|11|32	0	0	0	0	0	-93.14	0.81	0.84
POLE3NT	SRP14	SRP14	6|2|6	14	4.67	3	2|6|2|13	0	0	0	0	0	-19.91	0.81	0.81
POLE3NT	PSMG1	PSMG1	2|1|11	14	4.67	3	1|7|3|12	0	0	0	0	0	-22.44	0.81	0.77
POLE3NT	RAB10	RAB10	8|1|8	17	5.67	3	4|10|5|9	0	0	0	0	0	-28.24	0.81	0.82
POLE3NT	SACM1L	SACM1L	5|0|12	17	5.67	3	0|8|0|20	0	0	0	0	0	-30.43	0.81	0.79
POLE3NT	RHEB	RHEB	5|3|6	14	4.67	3	4|7|4|8	0	0	0	0	0	-18.41	0.81	0.82
POLE3NT	CYCS	CYCS	8|2|13	23	7.67	3	3|11|8|16	0	0	0	0	0	-35.65	0.81	0.83
POLE3NT	SSRP1	SSRP1	33|3|48	84	28	3	28|42|24|45	0	0	0	0	0	-142.17	0.81	0.86
POLE3NT	RCC1	RCC1	16|5|28	49	16.33	3	9|23|15|34	0	0	0	0	0	-72.64	0.81	0.85
POLE3NT	DPYSL5	DPYSL5	2|2|2	6	2	3	2|3|2|3	0	0	0	0	0	-7.95	0.8	0.87
POLE3NT	PPP5C	PPP5C	7|2|21	30	10	3	5|15|8|22	0	0	0	0	0	-48.27	0.8	0.83
POLE3NT	CLIC4	CLIC4	3|0|9	12	4	3	0|9|0|11	0	0	0	0	0	-21.91	0.8	0.76
POLE3NT	OLA1	OLA1	3|0|15	18	6	3	0|15|2|13	0	0	0	0	0	-32.97	0.8	0.78
POLE3NT	CUL2	CUL2	7|0|30	37	12.33	3	3|20|3|36	0	0	0	0	0	-68.21	0.8	0.83
POLE3NT	RPL26	RPL26	14|4|29	47	15.67	3	13|17|12|36	0	0	0	0	0	-72.21	0.8	0.85
POLE3NT	HSP90B1	HSP90B1	3|2|1	6	2	3	0|5|4|1	0	0	0	0	0	-9.36	0.8	0.76
POLE3NT	TBCB	TBCB	5|0|7	12	4	3	4|4|4|8	0	0	0	0	0	-22.76	0.8	0.8
POLE3NT	EIF3L	EIF3L	31|11|56	98	32.67	3	24|49|37|53	0	0	0	0	0	-143.22	0.8	0.86
POLE3NT	EIF3D	EIF3D	15|5|44	64	21.33	3	8|40|16|43	0	0	0	0	0	-100.05	0.8	0.85
POLE3NT	MSH6	MSH6	28|2|62	92	30.67	3	12|57|28|56	0	0	0	0	0	-160.82	0.8	0.86
POLE3NT	RPF2	RPF2	8|0|19	27	9	3	2|19|5|19	0	0	0	0	0	-49.63	0.8	0.82
POLE3NT	CHCHD2	CHCHD2	1|0|2	3	1	3	0|2|0|3	0.01	0.04	0.01	0.04	0.01	-6.47	0.8	0.7
POLE3NT	FBLL1	FBLL1	2|2|2	6	2	3	2|2|2|4	0	0	0	0	0	-7.95	0.8	0.87
POLE3NT	RAB5A	RAB5A	1|0|8	9	3	3	2|5|4|4	0.01	0.02	0.01	0.02	0.01	-17.33	0.8	0.72
POLE3NT	RNPEP	RNPEP	1|0|40	41	13.67	3	0|25|2|41	0	0	0	0	0	-74.7	0.8	0.81
POLE3NT	UHRF1BP1	UHRF1BP1	2|0|4	6	2	3	1|2|2|5	0	0.01	0	0.01	0	-11.93	0.8	0.74
POLE3NT	GSK3A	GSK3A	2|0|13	15	5	3	0|9|2|14	0	0	0	0	0	-27.48	0.8	0.76
POLE3NT	WIPI2	WIPI2	1|0|2	3	1	3	0|2|0|3	0.01	0.04	0.01	0.04	0.01	-6.47	0.8	0.7
POLE3NT	SFXN3	SFXN3	0|1|2	3	1	3	0|4|0|1	0.02	0.05	0.02	0.05	0.02	-6.28	0.8	0.69
POLE3NT	PI4KA	PI4KA	0|0|3	3	1	3	0|3|0|2	0.04	0.12	0.04	0.12	0.04	-6.47	0.8	0.65
POLE3NT	FASTKD2	FASTKD2	1|0|5	6	2	3	1|2|0|7	0.01	0.03	0.01	0.03	0.01	-11.46	0.8	0.7
POLE3NT	ILVBL	ILVBL	1|0|8	9	3	3	0|7|0|8	0.01	0.02	0.01	0.02	0.01	-16.77	0.8	0.72
POLE3NT	NCBP1	NCBP1	4|0|21	25	8.33	3	1|18|2|21	0	0	0	0	0	-46.13	0.79	0.8
POLE3NT	AP2A2	AP2A2	6|0|26	32	10.67	3	0|25|3|26	0	0	0	0	0	-59.34	0.79	0.82
POLE3NT	SLC16A1	SLC16A1	6|2|15	23	7.67	3	5|12|7|15	0	0	0	0	0	-36.91	0.79	0.82
POLE3NT	DNAJB1	DNAJB1	20|5|28	53	17.67	3	17|23|20|30	0	0	0	0	0	-82.9	0.79	0.86
POLE3NT	RPL6	RPL6	39|18|47	104	34.67	3	35|54|37|49	0	0	0	0	0	-138.8	0.79	0.87
POLE3NT	NCKAP1	NCKAP1	2|1|28	31	10.33	3	2|18|1|31	0	0	0	0	0	-53.05	0.79	0.81
POLE3NT	FAM120A	FAM120A	3|0|13	16	5.33	3	0|10|0|17	0	0	0	0	0	-29.56	0.79	0.78
POLE3NT	GFPT1	GFPT1	11|0|43	54	18	3	7|32|12|40	0	0	0	0	0	-100.84	0.79	0.84
POLE3NT	ATP5J2	ATP5J2	4|2|10	16	5.33	3	5|8|6|8	0	0	0	0	0	-24.58	0.79	0.81
POLE3NT	MRPS27	MRPS27	3|0|13	16	5.33	3	0|12|0|15	0	0	0	0	0	-29.61	0.79	0.78
POLE3NT	PPIA	PPIA	6|0|17	23	7.67	3	6|10|9|14	0	0	0	0	0	-43.87	0.79	0.81
POLE3NT	RPS16	RPS16	20|12|28	60	20	3	23|28|20|30	0	0	0	0	0	-77.37	0.79	0.86
POLE3NT	ATAD1	ATAD1	4|0|16	20	6.67	3	2|13|4|15	0	0	0	0	0	-37.62	0.78	0.8
POLE3NT	PRKAA1	PRKAA1	1|0|13	14	4.67	3	0|9|3|12	0	0	0	0	0	-26.47	0.78	0.75
POLE3NT	CALM2	CALM2	4|0|3	7	2.33	3	2|3|3|4	0	0	0	0	0	-14	0.78	0.77
POLE3NT	RAB5C	RAB5C	11|1|16	28	9.33	3	7|16|10|15	0	0	0	0	0	-49.84	0.78	0.84
POLE3NT	RDX	RDX	0|0|20	20	6.67	3	2|10|2|20	0	0	0	0	0	-37.35	0.78	0.76
POLE3NT	DDX51	DDX51	2|0|5	7	2.33	3	2|3|2|5	0	0	0	0	0	-14	0.78	0.75
POLE3NT	BZW1	BZW1	6|0|14	20	6.67	3	0|14|5|15	0	0	0	0	0	-37.51	0.78	0.81
POLE3NT	RBBP4	RBBP4	3|2|5	10	3.33	3	2|6|3|6	0	0	0	0	0	-14.47	0.78	0.8
POLE3NT	RRP1	RRP1	2|0|18	20	6.67	3	2|15|4|13	0	0	0	0	0	-37.62	0.78	0.78
POLE3NT	PITPNB	PITPNB	9|2|23	34	11.33	3	4|11|7|36	0	0	0	0	0	-56.32	0.78	0.84
POLE3NT	H2AFY2	H2AFY2	6|0|19	25	8.33	3	4|11|5|23	0	0	0	0	0	-47.46	0.78	0.82
POLE3NT	COPG2	COPG2	6|2|38	46	15.33	3	4|33|5|37	0	0	0	0	0	-79.15	0.78	0.84
POLE3NT	VCP	VCP	17|1|28	46	15.33	3	1|33|11|34	0	0	0	0	0	-82.92	0.78	0.85
POLE3NT	MPC2	MPC2	1|0|9	10	3.33	3	0|6|1|10	0	0.01	0	0.01	0	-18.82	0.78	0.73
POLE3NT	PRPSAP1	PRPSAP1	0|0|14	14	4.67	3	0|8|2|14	0	0.01	0	0.01	0	-26.33	0.78	0.74
POLE3NT	TMTC3	TMTC3	1|0|9	10	3.33	3	0|8|0|9	0	0.01	0	0.01	0	-18.76	0.78	0.73
POLE3NT	AGPS	AGPS	8|1|23	32	10.67	3	0|25|1|29	0	0	0	0	0	-56.36	0.78	0.83
POLE3NT	MSN	MSN	19|6|60	85	28.33	3	11|49|20|65	0	0	0	0	0	-137.69	0.78	0.86
POLE3NT	NDC1	NDC1	0|0|11	11	3.67	3	0|11|0|8	0.01	0.02	0.01	0.02	0.01	-20.99	0.77	0.72
POLE3NT	RPL35	RPL35	5|3|15	23	7.67	3	6|8|6|20	0	0	0	0	0	-34.93	0.77	0.83
POLE3NT	EMG1	EMG1	8|1|22	31	10.33	3	7|20|7|20	0	0	0	0	0	-55.94	0.77	0.83
POLE3NT	ATP5L	ATP5L	5|4|9	18	6	3	7|7|6|11	0	0	0	0	0	-24.29	0.77	0.83
POLE3NT	TYMS	TYMS	2|0|13	15	5	3	0|10|2|14	0	0	0	0	0	-28.62	0.77	0.77
POLE3NT	GNAS	GNAS	9|0|17	26	8.67	3	4|16|6|19	0	0	0	0	0	-49.83	0.77	0.83
POLE3NT	DNAAF5	DNAAF5	0|0|22	22	7.33	3	1|14|1|22	0	0	0	0	0	-41.65	0.77	0.77
POLE3NT	CPNE1	CPNE1	2|1|8	11	3.67	3	2|8|1|8	0	0	0	0	0	-18.38	0.77	0.77
POLE3NT	MYH10	MYH10	27|2|68	97	32.33	3	12|60|25|71	0	0	0	0	0	-177.26	0.77	0.86
POLE3NT	RPL23A	RPL23A	13|6|19	38	12.67	3	12|18|12|24	0	0	0	0	0	-55	0.77	0.85
POLE3NT	DDX56	DDX56	8|0|21	29	9.67	3	2|15|4|29	0	0	0	0	0	-54.96	0.77	0.83
POLE3NT	HSD17B12	HSD17B12	10|0|20	30	10	3	5|22|7|18	0	0	0	0	0	-57.56	0.77	0.83
POLE3NT	XRCC6	XRCC6	61|22|100	183	61	3	48|96|57|116	0	0	0	0	0	-275.6	0.77	0.87
POLE3NT	DPH1	DPH1	0|0|4	4	1.33	3	0|4|0|3	0.03	0.09	0.03	0.09	0.03	-8.61	0.76	0.66
POLE3NT	TMCO1	TMCO1	2|0|6	8	2.67	3	1|5|1|7	0	0	0	0	0	-15.93	0.76	0.75
POLE3NT	CDIPT	CDIPT	3|2|3	8	2.67	3	2|6|2|4	0	0	0	0	0	-11.67	0.76	0.87
POLE3NT	EEF1E1	EEF1E1	6|3|8	17	5.67	3	4|13|4|9	0	0	0	0	0	-25.02	0.76	0.83
POLE3NT	ADPGK	ADPGK	2|0|6	8	2.67	3	0|5|0|9	0	0.01	0	0.01	0	-15.59	0.76	0.75
POLE3NT	RPL15	RPL15	32|21|29	82	27.33	3	30|41|37|35	0	0	0	0	0	-100.7	0.76	0.87
POLE3NT	DSCR3	DSCR3	0|0|4	4	1.33	3	0|3|0|4	0.03	0.09	0.03	0.09	0.03	-8.61	0.76	0.66
POLE3NT	NSF	NSF	3|0|25	28	9.33	3	3|15|4|27	0	0	0	0	0	-53.91	0.76	0.81
POLE3NT	VKORC1L1	VKORC1L1	0|0|4	4	1.33	3	0|4|1|2	0.03	0.08	0.03	0.08	0.03	-8.7	0.76	0.67
POLE3NT	APOO	APOO	2|0|2	4	1.33	3	0|4|0|3	0	0.01	0	0.01	0	-8.61	0.76	0.73
POLE3NT	CA2	CA2	0|0|4	4	1.33	3	0|4|0|3	0.03	0.09	0.03	0.09	0.03	-8.61	0.76	0.66
POLE3NT	ZNF185	ZNF185	1|0|3	4	1.33	3	0|3|0|4	0.01	0.03	0.01	0.03	0.01	-8.61	0.76	0.7
POLE3NT	NUP188	NUP188	1|0|11	12	4	3	0|12|1|8	0	0.01	0	0.01	0	-23.1	0.76	0.75
POLE3NT	DOLPP1	DOLPP1	2|0|2	4	1.33	3	0|4|0|3	0	0.01	0	0.01	0	-8.61	0.76	0.73
POLE3NT	AKR1A1	AKR1A1	1|0|3	4	1.33	3	1|2|2|2	0.01	0.02	0.01	0.02	0.01	-8.76	0.76	0.71
POLE3NT	FKBP8	FKBP8	3|0|13	16	5.33	3	3|9|3|13	0	0	0	0	0	-31.08	0.76	0.79
POLE3NT	SLC25A13	SLC25A13	20|3|38	61	20.33	3	8|38|16|45	0	0	0	0	0	-106.44	0.76	0.86
POLE3NT	FANCD2	FANCD2	1|0|15	16	5.33	3	0|11|2|15	0	0	0	0	0	-30.7	0.76	0.76
POLE3NT	CTNNA1	CTNNA1	2|0|18	20	6.67	3	0|16|0|19	0	0	0	0	0	-38.33	0.76	0.79
POLE3NT	PPIP5K2	PPIP5K2	1|0|3	4	1.33	3	0|5|0|2	0.01	0.03	0.01	0.03	0.01	-8.54	0.76	0.7
POLE3NT	CISD2	CISD2	6|0|12	18	6	3	4|8|5|15	0	0	0	0	0	-35.57	0.75	0.81
POLE3NT	PSMA7	PSMA7	14|2|24	40	13.33	3	12|21|14|24	0	0	0	0	0	-71.47	0.75	0.85
POLE3NT	RPL4	RPL4	35|13|57	105	35	3	29|50|36|71	0	0	0	0	0	-161.84	0.75	0.87
POLE3NT	RPL38	RPL38	7|1|6	14	4.67	3	2|10|2|11	0	0	0	0	0	-24.5	0.75	0.82
POLE3NT	YBX1	YBX1	8|1|10	19	6.33	3	7|10|4|13	0	0	0	0	0	-34.56	0.75	0.83
POLE3NT	SPCS2	SPCS2	1|0|8	9	3	3	0|8|1|7	0	0.01	0	0.01	0	-17.76	0.75	0.74
POLE3NT	DDX6	DDX6	15|7|44	66	22	3	16|34|19|48	0	0	0	0	0	-105.16	0.75	0.86
POLE3NT	NUP205	NUP205	3|0|42	45	15	3	4|30|4|42	0	0	0	0	0	-88.23	0.75	0.83
POLE3NT	RPL7A	RPL7A	33|11|53	97	32.33	3	30|48|36|59	0	0	0	0	0	-153.82	0.75	0.87
POLE3NT	RPS24	RPS24	7|5|14	26	8.67	3	6|16|8|16	0	0	0	0	0	-36.82	0.75	0.84
POLE3NT	RPS23	RPS23	8|4|10	22	7.33	3	6|11|7|15	0	0	0	0	0	-32.1	0.75	0.84
POLE3NT	CYFIP1	CYFIP1	4|0|27	31	10.33	3	3|20|5|27	0	0	0	0	0	-60.66	0.75	0.82
POLE3NT	KPNA2	KPNA2	23|9|33	65	21.67	3	17|45|24|30	0	0	0	0	0	-99.01	0.75	0.86
POLE3NT	NCAPG	NCAPG	6|0|24	30	10	3	3|22|2|26	0	0	0	0	0	-58.3	0.75	0.83
POLE3NT	GNL1	GNL1	1|0|12	13	4.33	3	0|7|0|16	0	0	0	0	0	-25.17	0.75	0.75
POLE3NT	STAT3	STAT3	9|1|27	37	12.33	3	1|29|7|29	0	0	0	0	0	-68.58	0.75	0.84
POLE3NT	CYC1	CYC1	4|1|13	18	6	3	4|9|7|12	0	0	0	0	0	-32.48	0.75	0.81
POLE3NT	DHX9	DHX9	98|52|142	292	97.33	3	101|145|115|164	0	0	0	0	0	-417.75	0.74	0.87
POLE3NT	GLO1	GLO1	8|0|8	16	5.33	3	3|11|7|8	0	0	0	0	0	-32.62	0.74	0.83
POLE3NT	VDAC3	VDAC3	9|4|30	43	14.33	3	13|15|17|32	0	0	0	0	0	-71.38	0.74	0.85
POLE3NT	TBC1D10B	TBC1D10B	0|0|5	5	1.67	3	0|1|1|7	0.02	0.07	0.02	0.07	0.02	-10.22	0.74	0.67
POLE3NT	GOSR1	GOSR1	2|0|3	5	1.67	3	0|4|2|3	0	0	0	0	0	-10.79	0.74	0.75
POLE3NT	MTMR6	MTMR6	2|0|3	5	1.67	3	0|5|0|4	0	0.01	0	0.01	0	-10.4	0.74	0.74
POLE3NT	MRPS30	MRPS30	0|0|5	5	1.67	3	0|5|0|4	0.02	0.06	0.02	0.06	0.02	-10.4	0.74	0.68
POLE3NT	MTHFD1L	MTHFD1L	3|0|18	21	7	3	0|15|3|20	0	0	0	0	0	-41.73	0.74	0.8
POLE3NT	RAB5B	RAB5B	0|0|5	5	1.67	3	0|5|0|4	0.02	0.06	0.02	0.06	0.02	-10.4	0.74	0.68
POLE3NT	PPIB	PPIB	16|4|23	43	14.33	3	14|16|17|30	0	0	0	0	0	-71.55	0.74	0.85
POLE3NT	BROX	BROX	1|0|9	10	3.33	3	2|5|2|9	0	0.01	0	0.01	0	-20.3	0.74	0.75
POLE3NT	DCXR	DCXR	2|0|8	10	3.33	3	1|5|0|12	0	0	0	0	0	-19.84	0.74	0.76
POLE3NT	VPS26A	VPS26A	9|0|16	25	8.33	3	6|15|10|14	0	0	0	0	0	-50.4	0.74	0.83
POLE3NT	PLAA	PLAA	1|0|20	21	7	3	0|21|2|15	0	0	0	0	0	-41.67	0.74	0.79
POLE3NT	ACO2	ACO2	3|0|14	17	5.67	3	1|10|4|16	0	0	0	0	0	-34.26	0.73	0.8
POLE3NT	NMT1	NMT1	8|1|21	30	10	3	5|20|8|22	0	0	0	0	0	-56.94	0.73	0.84
POLE3NT	SEC11A	SEC11A	6|0|5	11	3.67	3	3|8|4|5	0	0	0	0	0	-22.76	0.73	0.8
POLE3NT	MIF	MIF	2|0|4	6	2	3	1|4|2|4	0	0	0	0	0	-13	0.73	0.76
POLE3NT	MOGS	MOGS	5|0|22	27	9	3	1|20|5|23	0	0	0	0	0	-53.94	0.73	0.82
POLE3NT	NDUFA9	NDUFA9	9|0|26	35	11.67	3	1|27|6|30	0	0	0	0	0	-70.5	0.73	0.84
POLE3NT	PRRC2B	PRRC2B	5|0|22	27	9	3	0|15|4|30	0	0	0	0	0	-53.73	0.73	0.82
[truncated: 717 more rows]

## Sheet: SAINT_POLE3_NT_Results_interact
Bait	Prey	PreyGene	Spec	SpecSum	AvgSpec	NumReplicates	ctrlCounts	AvgP	MaxP	TopoAvgP	TopoMaxP	SaintScore	logOddsScore	FoldChange	BFDR	BioGrid	Hum Cell Map
[truncated: 1,848 more rows]

[truncated: 2 more sheets: PROSTAR_POLE3_HU_filter_Log2FC, PROSTAR_POLE3_HU_Outlier_list]
