# Supplementary material for: Replisome Proximal Protein Associations and Dynamic Proteomic Changes at Stalled Replication Forks
Source: Mol Cell Proteomics. 2024 Apr 13;23(5):100767. doi: 10.1016/j.mcpro.2024.100767 (PMC11101681; doi:10.1016/j.mcpro.2024.100767)
Supplement: Supplemental Table S8 [file mmc8.xlsx]

## Sheet: SAINT_NT_POLE4 vs HEK293
Bait	Prey	PreyGene	Spec	SpecSum	AvgSpec	NumReplicates	ctrlCounts	AvgP	MaxP	TopoAvgP	TopoMaxP	SaintScore	logOddsScore	FoldChange	BFDR	boosted_by
POLE4NT	MKI67	MKI67	153|66|47	266	88.67	3	0|0|0	1	1	1	1	1	70.17	886.67	0		SAINT score (HEK293 as control) ≥ 0.95 and Min AvgSpec = 5
POLE4NT	YEATS2	YEATS2	103|78|70	251	83.67	3	0|0|0	1	1	1	1	1	103.02	836.67	0
POLE4NT	GTF2I	GTF2I	71|49|46	166	55.33	3	8|0|0	1	1	1	1	1	6	20.75	0
POLE4NT	DVL2	DVL2	38|39|36	113	37.67	3	0|0|0	1	1	1	1	1	54.35	376.67	0
POLE4NT	VIM	VIM	59|28|23	110	36.67	3	7|1|4	1	1	1	1	1	5.73	9.17	0
POLE4NT	AHCTF1	AHCTF1	59|26|20	105	35	3	0|0|0	1	1	1	1	1	31.06	350	0
POLE4NT	HCFC1	HCFC1	49|30|23	102	34	3	5|0|0	1	1	1	1	1	4.77	20.4	0
POLE4NT	NCL	NCL	39|28|24	91	30.33	3	0|1|1	1	1	1	1	1	30.1	45.5	0
POLE4NT	DVL3	DVL3	34|31|25	90	30	3	0|0|0	1	1	1	1	1	38.39	300	0
POLE4NT	TXNL1	TXNL1	32|26|23	81	27	3	0|0|0	1	1	1	1	1	35.47	270	0
POLE4NT	NACA	NACA	32|18|21	71	23.67	3	0|0|0	1	1	1	1	1	28.1	236.67	0
POLE4NT	RBM27	RBM27	36|17|16	69	23	3	0|0|0	1	1	1	1	1	25.13	230	0
POLE4NT	SMCHD1	SMCHD1	45|11|11	67	22.33	3	0|0|0	1	1	1	1	1	17.59	223.33	0
POLE4NT	TJP1	TJP1	39|17|9	65	21.67	3	1|0|0	1	1	1	1	1	20.51	65	0
POLE4NT	TP53	TP53	21|18|11	50	16.67	3	0|0|0	1	1	1	1	1	17.59	166.67	0
POLE4NT	DVL1	DVL1	22|16|11	49	16.33	3	0|0|0	1	1	1	1	1	17.59	163.33	0
POLE4NT	MAP4	MAP4	35|8|6	49	16.33	3	0|0|0	1	1	1	1	1	9.76	163.33	0
POLE4NT	EIF4G3	EIF4G3	24|15|7	46	15.33	3	0|0|0	1	1	1	1	1	11.37	153.33	0
POLE4NT	AMBP	AMBP	9|17|18	44	14.67	3	0|0|0	1	1	1	1	1	14.51	146.67	0
POLE4NT	HDLBP	HDLBP	24|14|6	44	14.67	3	0|0|0	1	1	1	1	1	9.76	146.67	0
POLE4NT	CGN	CGN	28|8|7	43	14.33	3	0|0|0	1	1	1	1	1	11.37	143.33	0
POLE4NT	CTTN	CTTN	26|9|7	42	14	3	0|0|0	1	1	1	1	1	11.37	140	0
POLE4NT	PRKAR2A	PRKAR2A	20|9|11	40	13.33	3	0|0|0	1	1	1	1	1	14.51	133.33	0
POLE4NT	PALLD	PALLD	23|10|3	36	12	3	0|0|0	1	1	1	1	1	4.7	120	0
POLE4NT	AGTPBP1	AGTPBP1	25|7|3	35	11.67	3	0|0|0	1	1	1	1	1	4.7	116.67	0
POLE4NT	UBAP2L	UBAP2L	19|9|7	35	11.67	3	0|0|0	1	1	1	1	1	11.37	116.67	0
POLE4NT	RNF219	RNF219	16|11|7	34	11.33	3	0|0|0	1	1	1	1	1	11.37	113.33	0
POLE4NT	POLE4	POLE4	16|8|10	34	11.33	3	0|0|0	1	1	1	1	1	12.95	113.33	0
POLE4NT	RBSN	RBSN	14|12|7	33	11	3	0|0|0	1	1	1	1	1	11.37	110	0
POLE4NT	NASP	NASP	17|10|5	32	10.67	3	0|0|0	1	1	1	1	1	8.13	106.67	0
POLE4NT	KIAA0196	KIAA0196	19|8|4	31	10.33	3	0|0|0	1	1	1	1	1	6.45	103.33	0
POLE4NT	RIF1	RIF1	18|7|4	29	9.67	3	0|0|0	1	1	1	1	1	6.45	96.67	0
POLE4NT	AHNAK	AHNAK	20|5|4	29	9.67	3	0|0|0	1	1	1	1	1	6.45	96.67	0
POLE4NT	NSFL1C	NSFL1C	16|7|6	29	9.67	3	0|0|0	1	1	1	1	1	9.76	96.67	0
POLE4NT	WDHD1	WDHD1	18|5|5	28	9.33	3	0|0|0	1	1	1	1	1	8.13	93.33	0
POLE4NT	TAF9	TAF9	13|7|6	26	8.67	3	0|0|0	1	1	1	1	1	9.76	86.67	0
POLE4NT	AKAP1	AKAP1	16|4|4	24	8	3	1|0|0	1	1	1	1	1	5.39	24	0
POLE4NT	APBB1	APBB1	14|5|4	23	7.67	3	0|0|0	1	1	1	1	1	6.45	76.67	0
POLE4NT	B2M	B2M	6|6|7	19	6.33	3	0|0|0	1	1	1	1	1	9.76	63.33	0
POLE4NT	RPL17	RPL17	8|6|4	18	6	3	1|0|0	1	1	1	1	1	5.39	18	0
POLE4NT	MAP1B	MAP1B	10|4|3	17	5.67	3	0|0|0	1	1	1	1	1	4.7	56.67	0
POLE4NT	SERPINA3	SERPINA3	7|4|6	17	5.67	3	0|0|0	1	1	1	1	1	6.45	56.67	0
POLE4NT	CD2BP2	CD2BP2	8|4|4	16	5.33	3	0|0|0	1	1	1	1	1	6.45	53.33	0
POLE4NT	TPD52L2	TPD52L2	5|4|3	12	4	3	0|0|0	1	1	1	1	1	4.7	40	0
POLE4NT	STMN1	STMN1	3|4|4	11	3.67	3	0|0|0	1	1	1	1	1	4.7	36.67	0
POLE4NT	POLE	POLE	21|7|2	30	10	3	0|0|0	0.98	1	0.98	1	0.98	2.86	100	0
POLE4NT	TCOF1	TCOF1	14|3|2	19	6.33	3	0|0|0	0.98	1	0.98	1	0.98	2.86	63.33	0
POLE4NT	MRE11A	MRE11A	12|5|2	19	6.33	3	0|0|0	0.98	1	0.98	1	0.98	2.86	63.33	0
POLE4NT	FAM21A	FAM21A	12|5|2	19	6.33	3	0|0|0	0.98	1	0.98	1	0.98	2.86	63.33	0
POLE4NT	VPS51	VPS51	12|4|2	18	6	3	0|0|0	0.98	1	0.98	1	0.98	2.86	60	0
POLE4NT	BCLAF1	BCLAF1	6|3|4	13	4.33	3	1|0|0	0.98	1	0.98	1	0.98	2.91	13	0
POLE4NT	HBB	HBB	5|3|4	12	4	3	1|0|0	0.98	1	0.98	1	0.98	2.91	12	0
POLE4NT	PCNP	PCNP	6|3|2	11	3.67	3	0|0|0	0.98	1	0.98	1	0.98	2.86	36.67	0
POLE4NT	NAT10	NAT10	37|16|11	64	21.33	3	4|0|0	0.97	1	0.97	1	0.97	2.61	16	0
POLE4NT	KPRP	KPRP	9|11|20	40	13.33	3	3|0|0	0.97	1	0.97	1	0.97	2.75	13.33	0
POLE4NT	PSPC1	PSPC1	10|2|2	14	4.67	3	0|0|0	0.96	1	0.96	1	0.96	2.86	46.67	0
POLE4NT	MDC1	MDC1	7|2|2	11	3.67	3	0|0|0	0.96	1	0.96	1	0.96	2.86	36.67	0
POLE4NT	PSMC1	PSMC1	5|2|2	9	3	3	0|0|0	0.96	1	0.96	1	0.96	2.86	30	0.01
POLE4NT	RANBP2	RANBP2	52|11|7	70	23.33	3	3|0|0	0.95	1	0.95	1	0.95	1.87	23.33	0.01
POLE4NT	EDC4	EDC4	39|13|9	61	20.33	3	4|0|0	0.95	1	0.95	1	0.95	1.96	15.25	0.01
POLE4NT	SRP54	SRP54	27|9|7	43	14.33	3	4|0|0	0.89	1	0.89	1	0.89	1.26	10.75	0.01
POLE4NT	NOP2	NOP2	22|10|8	40	13.33	3	5|0|0	0.87	0.99	0.87	0.99	0.87	1.17	8	0.01
POLE4NT	RPS25	RPS25	8|5|4	17	5.67	3	2|0|0	0.87	0.98	0.87	0.98	0.87	1.16	8.5	0.01
POLE4NT	RPL37A	RPL37A	3|3|2	8	2.67	3	1|0|0	0.86	0.95	0.86	0.95	0.86	0.71	8	0.01
POLE4NT	NONO	NONO	55|36|30	121	40.33	3	22|0|2	0.82	0.96	0.82	0.96	0.82	0.56	5.04	0.02
POLE4NT	RPL23	RPL23	6|6|2	14	4.67	3	2|0|0	0.75	0.93	0.75	0.93	0.75	-0.5	7	0.02
POLE4NT	NUDC	NUDC	19|5|3	27	9	3	1|0|2	0.74	1	0.74	1	0.74	-0.54	9	0.02
POLE4NT	ZC3HAV1	ZC3HAV1	14|4|2	20	6.67	3	2|0|0	0.71	1	0.71	1	0.71	-0.5	10	0.02
POLE4NT	RPL13	RPL13	11|10|6	27	9	3	6|0|0	0.69	0.83	0.69	0.83	0.69	-0.21	4.5	0.03
POLE4NT	VCPIP1	VCPIP1	26|7|0	33	11	3	1|0|0	0.67	1	0.67	1	0.67	-2.49	33	0.03
POLE4NT	SF3B2	SF3B2	25|0|4	29	9.67	3	0|0|0	0.67	1	0.67	1	0.67	-1.68	96.67	0.04
POLE4NT	ADNP	ADNP	17|4|1	22	7.33	3	0|0|0	0.67	1	0.67	1	0.67	0.83	73.33	0.05
POLE4NT	TBC1D15	TBC1D15	16|4|0	20	6.67	3	1|0|0	0.67	1	0.67	1	0.67	-2.49	20	0.05
POLE4NT	PSMD4	PSMD4	8|5|1	14	4.67	3	0|0|0	0.67	1	0.67	1	0.67	0.83	46.67	0.04
POLE4NT	ZFP1	ZFP1	7|4|1	12	4	3	0|0|0	0.67	1	0.67	1	0.67	0.83	40	0.05
POLE4NT	STAU2	STAU2	4|3|0	7	2.33	3	0|0|0	0.66	1	0.66	1	0.66	-1.68	23.33	0.06
POLE4NT	ATG2B	ATG2B	16|2|1	19	6.33	3	0|0|0	0.65	1	0.65	1	0.65	0.83	63.33	0.06
POLE4NT	NUP214	NUP214	15|2|1	18	6	3	0|0|0	0.65	1	0.65	1	0.65	0.83	60	0.06
POLE4NT	GNL2	GNL2	13|1|2	16	5.33	3	0|0|0	0.65	1	0.65	1	0.65	0.83	53.33	0.07
POLE4NT	ATXN2L	ATXN2L	12|2|1	15	5	3	0|0|0	0.65	1	0.65	1	0.65	0.83	50	0.07
POLE4NT	NUP50	NUP50	12|2|0	14	4.67	3	0|0|0	0.65	1	0.65	1	0.65	-1.68	46.67	0.07
POLE4NT	NUFIP2	NUFIP2	10|2|0	12	4	3	0|0|0	0.65	1	0.65	1	0.65	-1.68	40	0.08
POLE4NT	DNAJB1	DNAJB1	8|2|0	10	3.33	3	0|0|0	0.65	1	0.65	1	0.65	-1.68	33.33	0.08
POLE4NT	TPX2	TPX2	8|2|0	10	3.33	3	0|0|0	0.65	1	0.65	1	0.65	-1.68	33.33	0.08
POLE4NT	SAFB	SAFB	7|2|1	10	3.33	3	0|0|0	0.65	1	0.65	1	0.65	0.83	33.33	0.09
POLE4NT	ZNF384	ZNF384	7|2|0	9	3	3	0|0|0	0.65	1	0.65	1	0.65	-1.68	30	0.09
POLE4NT	IGKC	IGKC	1|2|4	7	2.33	3	0|0|0	0.65	1	0.65	1	0.65	0.83	23.33	0.1
POLE4NT	TCEB2	TCEB2	4|2|1	7	2.33	3	0|0|0	0.65	1	0.65	1	0.65	0.83	23.33	0.1
POLE4NT	PCM1	PCM1	5|2|0	7	2.33	3	0|0|0	0.65	1	0.65	1	0.65	-1.68	23.33	0.09
POLE4NT	SART1	SART1	4|1|2	7	2.33	3	0|0|0	0.65	1	0.65	1	0.65	0.83	23.33	0.1
POLE4NT	CLINT1	CLINT1	5|2|0	7	2.33	3	0|0|0	0.65	1	0.65	1	0.65	-1.68	23.33	0.09
POLE4NT	RBP4	RBP4	1|2|3	6	2	3	0|0|0	0.65	0.99	0.65	0.99	0.65	0.83	20	0.11
POLE4NT	FHL1	FHL1	4|2|0	6	2	3	0|0|0	0.65	1	0.65	1	0.65	-1.68	20	0.1
POLE4NT	EEF1B2	EEF1B2	3|2|0	5	1.67	3	0|0|0	0.65	0.99	0.65	0.99	0.65	-1.68	16.67	0.11
POLE4NT	NOP56	NOP56	32|10|4	46	15.33	3	5|0|1	0.64	1	0.64	1	0.64	-2.16	7.67	0.12
POLE4NT	FLNA	FLNA	2|113|70	185	61.67	3	41|0|1	0.63	0.98	0.63	0.98	0.63	-52.85	4.4	0.12
POLE4NT	RUVBL2	RUVBL2	51|37|24	112	37.33	3	25|0|0	0.63	0.94	0.63	0.94	0.63	-2.33	4.48	0.13
POLE4NT	HSPG2	HSPG2	1|2|2	5	1.67	3	0|0|0	0.63	0.95	0.63	0.95	0.63	0.83	16.67	0.12
POLE4NT	PIAS2	PIAS2	2|2|1	5	1.67	3	0|0|0	0.63	0.95	0.63	0.95	0.63	0.83	16.67	0.12
POLE4NT	WDR70	WDR70	2|2|0	4	1.33	3	0|0|0	0.63	0.95	0.63	0.95	0.63	-1.68	13.33	0.12
POLE4NT	CBX1	CBX1	2|0|2	4	1.33	3	0|0|0	0.63	0.95	0.63	0.95	0.63	-1.68	13.33	0.12
POLE4NT	DPP3	DPP3	19|10|1	30	10	3	5|0|0	0.61	0.98	0.61	0.98	0.61	-5.31	6	0.13
POLE4NT	VPS26A	VPS26A	9|6|3	18	6	3	4|0|0	0.61	0.88	0.61	0.88	0.61	-1.12	4.5	0.14
POLE4NT	IGF2BP1	IGF2BP1	18|8|4	30	10	3	6|0|0	0.59	0.96	0.59	0.96	0.59	-1.89	5	0.14
POLE4NT	RBBP7	RBBP7	10|4|2	16	5.33	3	3|0|0	0.59	0.96	0.59	0.96	0.59	-1.35	5.33	0.14
POLE4NT	FXR2	FXR2	17|2|2	21	7	3	2|0|0	0.58	1	0.58	1	0.58	-0.5	10.5	0.14
POLE4NT	RPL7L1	RPL7L1	5|2|0	7	2.33	3	1|0|0	0.56	1	0.56	1	0.56	-2.49	7	0.15
POLE4NT	G3BP1	G3BP1	13|3|2	18	6	3	3|0|0	0.54	0.99	0.54	0.99	0.54	-1.35	6	0.15
POLE4NT	STIP1	STIP1	12|3|2	17	5.67	3	3|0|0	0.54	0.98	0.54	0.98	0.54	-1.35	5.67	0.15
POLE4NT	RPL38	RPL38	6|2|4	12	4	3	3|0|0	0.54	0.8	0.54	0.8	0.54	-1.35	4	0.16
POLE4NT	CFAP20	CFAP20	3|2|1	6	2	3	1|0|0	0.54	0.95	0.54	0.95	0.54	-1.08	6	0.15
POLE4NT	LARP1	LARP1	12|8|1	21	7	3	6|0|0	0.52	0.86	0.52	0.86	0.52	-6.02	3.5	0.16
POLE4NT	GNA11	GNA11	6|3|1	10	3.33	3	2|0|0	0.51	0.93	0.51	0.93	0.51	-1.81	5	0.16
POLE4NT	RPS27	RPS27	15|8|5	28	9.33	3	5|1|2	0.5	1	0.5	1	0.5	-3.42	3.5	0.17
POLE4NT	SNRPD3	SNRPD3	4|2|2	8	2.67	3	2|0|0	0.5	0.76	0.5	0.76	0.5	-0.5	4	0.17
POLE4NT	TOP1	TOP1	15|4|0	19	6.33	3	2|0|2	0.49	1	0.49	1	0.49	-6.27	4.75	0.17
POLE4NT	RSL1D1	RSL1D1	28|7|3	38	12.67	3	5|1|1	0.47	1	0.47	1	0.47	-4.76	5.43	0.18
POLE4NT	RPS20	RPS20	8|5|4	17	5.67	3	4|0|1	0.47	0.81	0.47	0.81	0.47	-1.3	3.4	0.17
POLE4NT	NPM1	NPM1	13|3|1	17	5.67	3	1|0|2	0.46	1	0.46	1	0.46	-3.31	5.67	0.19
POLE4NT	VRK1	VRK1	12|2|1	15	5	3	2|0|0	0.46	1	0.46	1	0.46	-1.81	7.5	0.18
POLE4NT	RPL21	RPL21	8|4|2	14	4.67	3	3|0|1	0.46	0.94	0.46	0.94	0.46	-2.82	3.5	0.18
POLE4NT	HNRNPA0	HNRNPA0	8|2|1	11	3.67	3	2|0|0	0.45	0.98	0.45	0.98	0.45	-1.81	5.5	0.19
POLE4NT	RPL19	RPL19	5|2|3	10	3.33	3	3|0|0	0.45	0.71	0.45	0.71	0.45	-1.35	3.33	0.19
POLE4NT	PIP	PIP	2|2|1	5	1.67	3	1|0|0	0.45	0.67	0.45	0.67	0.45	-1.08	5	0.2
POLE4NT	PKP1	PKP1	2|1|2	5	1.67	3	1|0|0	0.45	0.67	0.45	0.67	0.45	-1.08	5	0.2
POLE4NT	PRAF2	PRAF2	2|2|0	4	1.33	3	1|0|0	0.45	0.67	0.45	0.67	0.45	-2.49	4	0.2
POLE4NT	CYCS	CYCS	5|3|4	12	4	3	4|0|0	0.43	0.6	0.43	0.6	0.43	-1.12	3	0.2
POLE4NT	DPM1	DPM1	5|2|1	8	2.67	3	2|0|0	0.42	0.87	0.42	0.87	0.42	-1.81	4	0.21
POLE4NT	PSMC2	PSMC2	31|15|5	51	17	3	15|0|0	0.41	0.92	0.41	0.92	0.41	-10.36	3.4	0.21
POLE4NT	PES1	PES1	12|3|3	18	6	3	5|0|0	0.38	0.91	0.38	0.91	0.38	-2.05	3.6	0.22
POLE4NT	RPS11	RPS11	8|6|0	14	4.67	3	6|0|0	0.38	0.69	0.38	0.69	0.38	-8.12	2.33	0.21
POLE4NT	SUB1	SUB1	4|2|0	6	2	3	2|0|0	0.38	0.76	0.38	0.76	0.38	-3.85	3	0.22
POLE4NT	RPS23	RPS23	2|2|2	6	2	3	2|0|0	0.38	0.38	0.38	0.38	0.38	-0.5	3	0.22
POLE4NT	ESYT1	ESYT1	19|4|1	24	8	3	6|0|0	0.37	0.96	0.37	0.96	0.37	-6.02	4	0.23
POLE4NT	AP1G1	AP1G1	8|2|0	10	3.33	3	3|0|0	0.37	0.91	0.37	0.91	0.37	-4.27	3.33	0.23
POLE4NT	SLC25A11	SLC25A11	17|10|2	29	9.67	3	11|0|0	0.36	0.83	0.36	0.83	0.36	-10.53	2.64	0.24
POLE4NT	U2SURP	U2SURP	18|3|5	26	8.67	3	7|0|0	0.36	0.94	0.36	0.94	0.36	-4.16	3.71	0.23
POLE4NT	DEK	DEK	12|5|4	21	7	3	4|0|3	0.36	0.96	0.36	0.96	0.36	-3.53	3	0.23
POLE4NT	RPL24	RPL24	8|4|4	16	5.33	3	3|1|2	0.35	0.92	0.35	0.92	0.35	-2.55	2.67	0.24
POLE4NT	SNRPD1	SNRPD1	16|6|12	34	11.33	3	8|1|4	0.34	0.79	0.34	0.79	0.34	-7.44	2.62	0.26
POLE4NT	DDX5	DDX5	24|7|2	33	11	3	9|1|0	0.34	0.95	0.34	0.95	0.34	-9.36	3.3	0.25
POLE4NT	NOP58	NOP58	21|6|3	30	10	3	7|1|1	0.34	0.97	0.34	0.97	0.34	-6.87	3.33	0.25
POLE4NT	RPL14	RPL14	8|8|8	24	8	3	3|3|3	0.34	0.34	0.34	0.34	0.34	-0.66	2.67	0.25
POLE4NT	RPS13	RPS13	10|6|2	18	6	3	7|0|0	0.34	0.75	0.34	0.75	0.34	-5.8	2.57	0.24
POLE4NT	WDR36	WDR36	11|2|0	13	4.33	3	4|0|0	0.34	0.93	0.34	0.93	0.34	-5.75	3.25	0.25
POLE4NT	HNRNPD	HNRNPD	6|2|0	8	2.67	3	3|0|0	0.34	0.8	0.34	0.8	0.34	-4.27	2.67	0.26
POLE4NT	GOT2	GOT2	39|24|20	83	27.67	3	11|6|16	0.33	0.98	0.33	0.98	0.33	-12.17	2.52	0.46
POLE4NT	DDX21	DDX21	40|14|8	62	20.67	3	11|2|9	0.33	1	0.33	1	0.33	-15.01	2.82	0.4
POLE4NT	MYBBP1A	MYBBP1A	29|6|2	37	12.33	3	10|0|0	0.33	0.96	0.33	0.96	0.33	-9.21	3.7	0.46
POLE4NT	TOP2A	TOP2A	24|6|0	30	10	3	8|1|1	0.33	0.97	0.33	0.97	0.33	-14.08	3	0.46
POLE4NT	CNOT1	CNOT1	26|2|0	28	9.33	3	7|0|1	0.33	0.99	0.33	0.99	0.33	-11.31	3.5	0.46
POLE4NT	CKAP5	CKAP5	26|1|0	27	9	3	3|0|0	0.33	1	0.33	1	0.33	-4.27	9	0.37
POLE4NT	NOL6	NOL6	16|1|0	17	5.67	3	1|0|0	0.33	1	0.33	1	0.33	-2.49	17	0.26
POLE4NT	HAUS6	HAUS6	15|1|1	17	5.67	3	0|0|0	0.33	1	0.33	1	0.33	0.83	56.67	0.28
POLE4NT	NUP153	NUP153	15|1|0	16	5.33	3	0|0|0	0.33	1	0.33	1	0.33	-1.68	53.33	0.28
POLE4NT	DHX29	DHX29	16|0|0	16	5.33	3	0|0|0	0.33	1	0.33	1	0.33	-1.68	53.33	0.27
POLE4NT	GTPBP4	GTPBP4	14|1|0	15	5	3	1|0|0	0.33	1	0.33	1	0.33	-2.49	15	0.26
POLE4NT	WDR75	WDR75	12|1|0	13	4.33	3	1|0|0	0.33	1	0.33	1	0.33	-2.49	13	0.27
POLE4NT	RAB3GAP2	RAB3GAP2	12|1|0	13	4.33	3	1|0|0	0.33	1	0.33	1	0.33	-2.49	13	0.27
POLE4NT	DCP1A	DCP1A	12|1|0	13	4.33	3	0|0|0	0.33	1	0.33	1	0.33	-1.68	43.33	0.28
POLE4NT	CSDE1	CSDE1	12|0|0	12	4	3	0|0|0	0.33	1	0.33	1	0.33	-1.68	40	0.28
POLE4NT	SUGT1	SUGT1	10|1|1	12	4	3	0|0|0	0.33	1	0.33	1	0.33	0.83	40	0.3
POLE4NT	LBR	LBR	10|2|0	12	4	3	4|0|0	0.33	0.91	0.33	0.91	0.33	-5.75	3	0.42
POLE4NT	MGA	MGA	11|0|0	11	3.67	3	0|0|0	0.33	1	0.33	1	0.33	-1.68	36.67	0.29
POLE4NT	CHAMP1	CHAMP1	10|1|0	11	3.67	3	0|0|0	0.33	1	0.33	1	0.33	-1.68	36.67	0.3
POLE4NT	EBNA1BP2	EBNA1BP2	10|1|0	11	3.67	3	0|0|0	0.33	1	0.33	1	0.33	-1.68	36.67	0.3
POLE4NT	HNRNPF	HNRNPF	10|1|0	11	3.67	3	1|0|1	0.33	1	0.33	1	0.33	-3.72	5.5	0.34
POLE4NT	CD2AP	CD2AP	10|0|0	10	3.33	3	0|0|0	0.33	1	0.33	1	0.33	-1.68	33.33	0.3
POLE4NT	STAU1	STAU1	9|1|0	10	3.33	3	0|0|0	0.33	1	0.33	1	0.33	-1.68	33.33	0.31
POLE4NT	MTA1	MTA1	10|0|0	10	3.33	3	0|0|0	0.33	1	0.33	1	0.33	-1.68	33.33	0.3
POLE4NT	DIS3	DIS3	9|0|0	9	3	3	1|0|0	0.33	1	0.33	1	0.33	-2.49	9	0.28
POLE4NT	RRP12	RRP12	8|1|0	9	3	3	1|0|0	0.33	1	0.33	1	0.33	-2.49	9	0.29
POLE4NT	DDX27	DDX27	9|0|0	9	3	3	2|0|0	0.33	0.99	0.33	0.99	0.33	-3.85	4.5	0.46
POLE4NT	CSRP2BP	CSRP2BP	9|0|0	9	3	3	0|0|0	0.33	1	0.33	1	0.33	-1.68	30	0.31
POLE4NT	L3MBTL3	L3MBTL3	7|1|1	9	3	3	0|0|0	0.33	1	0.33	1	0.33	0.83	30	0.33
POLE4NT	SPG20	SPG20	8|0|0	8	2.67	3	0|0|0	0.33	1	0.33	1	0.33	-1.68	26.67	0.32
POLE4NT	WAPAL	WAPAL	7|1|0	8	2.67	3	0|0|0	0.33	1	0.33	1	0.33	-1.68	26.67	0.33
POLE4NT	TOX4	TOX4	8|0|0	8	2.67	3	0|0|0	0.33	1	0.33	1	0.33	-1.68	26.67	0.32
POLE4NT	SF3A1	SF3A1	8|0|0	8	2.67	3	1|0|0	0.33	1	0.33	1	0.33	-2.49	8	0.29
POLE4NT	CASC5	CASC5	7|0|1	8	2.67	3	0|0|0	0.33	1	0.33	1	0.33	-1.68	26.67	0.33
POLE4NT	PDLIM1	PDLIM1	8|0|0	8	2.67	3	0|0|0	0.33	1	0.33	1	0.33	-1.68	26.67	0.32
POLE4NT	NOP14	NOP14	8|0|0	8	2.67	3	1|0|0	0.33	1	0.33	1	0.33	-2.49	8	0.29
POLE4NT	SON	SON	8|0|0	8	2.67	3	0|0|0	0.33	1	0.33	1	0.33	-1.68	26.67	0.32
POLE4NT	PDCD11	PDCD11	7|0|0	7	2.33	3	0|0|0	0.33	1	0.33	1	0.33	-1.68	23.33	0.33
POLE4NT	GTF3C1	GTF3C1	7|0|0	7	2.33	3	0|0|0	0.33	1	0.33	1	0.33	-1.68	23.33	0.33
POLE4NT	C2ORF44	C2ORF44	6|1|0	7	2.33	3	0|0|0	0.33	1	0.33	1	0.33	-1.68	23.33	0.35
POLE4NT	EXOSC10	EXOSC10	7|0|0	7	2.33	3	0|0|0	0.33	1	0.33	1	0.33	-1.68	23.33	0.33
POLE4NT	NSUN2	NSUN2	7|0|0	7	2.33	3	1|0|0	0.33	1	0.33	1	0.33	-2.49	7	0.31
POLE4NT	BAZ1B	BAZ1B	7|0|0	7	2.33	3	0|0|0	0.33	1	0.33	1	0.33	-1.68	23.33	0.33
POLE4NT	NOC3L	NOC3L	7|0|0	7	2.33	3	1|0|0	0.33	1	0.33	1	0.33	-2.49	7	0.31
POLE4NT	ZC3H11A	ZC3H11A	6|1|0	7	2.33	3	0|0|0	0.33	1	0.33	1	0.33	-1.68	23.33	0.35
POLE4NT	CEBPZ	CEBPZ	7|0|0	7	2.33	3	0|0|0	0.33	1	0.33	1	0.33	-1.68	23.33	0.33
POLE4NT	KNOP1	KNOP1	5|1|1	7	2.33	3	0|0|0	0.33	1	0.33	1	0.33	0.83	23.33	0.37
POLE4NT	PDCD5	PDCD5	6|1|0	7	2.33	3	0|0|0	0.33	1	0.33	1	0.33	-1.68	23.33	0.35
POLE4NT	BICD2	BICD2	6|1|0	7	2.33	3	0|0|0	0.33	1	0.33	1	0.33	-1.68	23.33	0.35
POLE4NT	GTF3C5	GTF3C5	6|0|0	6	2	3	1|0|0	0.33	1	0.33	1	0.33	-2.49	6	0.34
POLE4NT	ERCC6L	ERCC6L	6|0|0	6	2	3	0|0|0	0.33	1	0.33	1	0.33	-1.68	20	0.35
POLE4NT	ZMYM4	ZMYM4	6|0|0	6	2	3	0|0|0	0.33	1	0.33	1	0.33	-1.68	20	0.35
POLE4NT	CSTF2T	CSTF2T	4|1|1	6	2	3	0|0|1	0.33	1	0.33	1	0.33	-1.08	6	0.42
POLE4NT	SUGP2	SUGP2	6|0|0	6	2	3	0|0|0	0.33	1	0.33	1	0.33	-1.68	20	0.35
POLE4NT	GPATCH4	GPATCH4	5|0|1	6	2	3	0|0|0	0.33	1	0.33	1	0.33	-1.68	20	0.37
POLE4NT	TOP2B	TOP2B	6|0|0	6	2	3	0|0|0	0.33	1	0.33	1	0.33	-1.68	20	0.35
POLE4NT	RPL35A	RPL35A	5|1|0	6	2	3	1|0|0	0.33	1	0.33	1	0.33	-2.49	6	0.39
POLE4NT	STRBP	STRBP	6|0|0	6	2	3	0|0|0	0.33	1	0.33	1	0.33	-1.68	20	0.35
POLE4NT	ZZZ3	ZZZ3	5|1|0	6	2	3	0|0|0	0.33	1	0.33	1	0.33	-1.68	20	0.37
POLE4NT	PUS7	PUS7	6|0|0	6	2	3	0|0|0	0.33	1	0.33	1	0.33	-1.68	20	0.35
POLE4NT	GATAD2B	GATAD2B	6|0|0	6	2	3	0|0|0	0.33	1	0.33	1	0.33	-1.68	20	0.35
POLE4NT	SRP14	SRP14	2|2|2	6	2	3	1|0|1	0.33	0.33	0.33	0.33	0.33	-0.72	3	0.46
POLE4NT	LRIF1	LRIF1	6|0|0	6	2	3	0|0|0	0.33	1	0.33	1	0.33	-1.68	20	0.35
POLE4NT	NR3C1	NR3C1	6|0|0	6	2	3	0|0|0	0.33	1	0.33	1	0.33	-1.68	20	0.35
POLE4NT	SNRPD2	SNRPD2	6|0|0	6	2	3	0|0|0	0.33	1	0.33	1	0.33	-1.68	20	0.35
POLE4NT	RPAP3	RPAP3	6|0|0	6	2	3	1|0|0	0.33	1	0.33	1	0.33	-2.49	6	0.34
POLE4NT	LIG3	LIG3	6|0|0	6	2	3	0|0|0	0.33	1	0.33	1	0.33	-1.68	20	0.35
POLE4NT	SERBP1	SERBP1	5|0|0	5	1.67	3	0|0|0	0.33	1	0.33	1	0.33	-1.68	16.67	0.37
POLE4NT	SNW1	SNW1	5|0|0	5	1.67	3	0|0|0	0.33	1	0.33	1	0.33	-1.68	16.67	0.37
POLE4NT	PRPF6	PRPF6	5|0|0	5	1.67	3	1|0|0	0.33	1	0.33	1	0.33	-2.49	5	0.39
POLE4NT	ILKAP	ILKAP	4|1|0	5	1.67	3	0|0|0	0.33	1	0.33	1	0.33	-1.68	16.67	0.4
POLE4NT	RPL36	RPL36	4|1|0	5	1.67	3	1|0|0	0.33	1	0.33	1	0.33	-2.49	5	0.42
POLE4NT	SUMO1	SUMO1	5|0|0	5	1.67	3	0|0|0	0.33	1	0.33	1	0.33	-1.68	16.67	0.37
POLE4NT	YBX1	YBX1	5|0|0	5	1.67	3	0|0|0	0.33	1	0.33	1	0.33	-1.68	16.67	0.37
POLE4NT	DNTTIP2	DNTTIP2	5|0|0	5	1.67	3	0|0|0	0.33	1	0.33	1	0.33	-1.68	16.67	0.37
POLE4NT	NOL11	NOL11	5|0|0	5	1.67	3	0|0|0	0.33	1	0.33	1	0.33	-1.68	16.67	0.37
POLE4NT	SAFB2	SAFB2	5|0|0	5	1.67	3	0|0|0	0.33	1	0.33	1	0.33	-1.68	16.67	0.37
POLE4NT	THRAP3	THRAP3	5|0|0	5	1.67	3	0|0|0	0.33	1	0.33	1	0.33	-1.68	16.67	0.37
POLE4NT	IK	IK	4|1|0	5	1.67	3	0|0|0	0.33	1	0.33	1	0.33	-1.68	16.67	0.4
POLE4NT	CC2D1A	CC2D1A	5|0|0	5	1.67	3	0|0|0	0.33	1	0.33	1	0.33	-1.68	16.67	0.37
POLE4NT	PRRC2C	PRRC2C	5|0|0	5	1.67	3	0|0|0	0.33	1	0.33	1	0.33	-1.68	16.67	0.37
POLE4NT	KRI1	KRI1	5|0|0	5	1.67	3	0|0|0	0.33	1	0.33	1	0.33	-1.68	16.67	0.37
POLE4NT	EPS15	EPS15	5|0|0	5	1.67	3	0|0|0	0.33	1	0.33	1	0.33	-1.68	16.67	0.37
POLE4NT	XRN1	XRN1	4|1|0	5	1.67	3	0|0|0	0.33	1	0.33	1	0.33	-1.68	16.67	0.4
POLE4NT	IFT74	IFT74	4|1|0	5	1.67	3	0|0|0	0.33	1	0.33	1	0.33	-1.68	16.67	0.4
POLE4NT	SLC25A4	SLC25A4	4|0|0	4	1.33	3	1|0|0	0.33	1	0.33	1	0.33	-2.49	4	0.42
POLE4NT	RPL35	RPL35	4|0|0	4	1.33	3	1|0|0	0.33	1	0.33	1	0.33	-2.49	4	0.42
POLE4NT	SEC11A	SEC11A	4|0|0	4	1.33	3	0|0|0	0.33	1	0.33	1	0.33	-1.68	13.33	0.4
POLE4NT	PRMT7	PRMT7	3|1|0	4	1.33	3	0|0|0	0.33	0.99	0.33	0.99	0.33	-1.68	13.33	0.42
POLE4NT	ZNF207	ZNF207	3|1|0	4	1.33	3	0|0|0	0.33	0.99	0.33	0.99	0.33	-1.68	13.33	0.42
POLE4NT	SALL2	SALL2	4|0|0	4	1.33	3	0|0|0	0.33	1	0.33	1	0.33	-1.68	13.33	0.4
POLE4NT	GPKOW	GPKOW	4|0|0	4	1.33	3	0|0|0	0.33	1	0.33	1	0.33	-1.68	13.33	0.4
POLE4NT	RANBP1	RANBP1	4|0|0	4	1.33	3	0|0|0	0.33	1	0.33	1	0.33	-1.68	13.33	0.4
POLE4NT	CCNT1	CCNT1	4|0|0	4	1.33	3	0|0|0	0.33	1	0.33	1	0.33	-1.68	13.33	0.4
POLE4NT	RBBP6	RBBP6	4|0|0	4	1.33	3	0|0|0	0.33	1	0.33	1	0.33	-1.68	13.33	0.4
POLE4NT	MLLT4	MLLT4	4|0|0	4	1.33	3	0|0|0	0.33	1	0.33	1	0.33	-1.68	13.33	0.4
POLE4NT	ST13	ST13	4|0|0	4	1.33	3	0|0|0	0.33	1	0.33	1	0.33	-1.68	13.33	0.4
POLE4NT	UBAP2	UBAP2	4|0|0	4	1.33	3	0|0|0	0.33	1	0.33	1	0.33	-1.68	13.33	0.4
POLE4NT	UTP14A	UTP14A	4|0|0	4	1.33	3	0|0|0	0.33	1	0.33	1	0.33	-1.68	13.33	0.4
POLE4NT	RFC4	RFC4	4|0|0	4	1.33	3	0|0|0	0.33	1	0.33	1	0.33	-1.68	13.33	0.4
POLE4NT	ERCC5	ERCC5	4|0|0	4	1.33	3	0|0|0	0.33	1	0.33	1	0.33	-1.68	13.33	0.4
POLE4NT	IFT46	IFT46	4|0|0	4	1.33	3	0|0|0	0.33	1	0.33	1	0.33	-1.68	13.33	0.4
POLE4NT	KIAA1671	KIAA1671	3|1|0	4	1.33	3	0|0|0	0.33	0.99	0.33	0.99	0.33	-1.68	13.33	0.42
POLE4NT	POLE3	POLE3	3|1|0	4	1.33	3	0|0|0	0.33	0.99	0.33	0.99	0.33	-1.68	13.33	0.42
POLE4NT	BTF3	BTF3	4|0|0	4	1.33	3	0|0|0	0.33	1	0.33	1	0.33	-1.68	13.33	0.4
POLE4NT	ZC3H18	ZC3H18	3|0|0	3	1	3	0|0|0	0.33	0.99	0.33	0.99	0.33	-1.68	10	0.42
POLE4NT	UBTF	UBTF	3|0|0	3	1	3	0|0|0	0.33	0.99	0.33	0.99	0.33	-1.68	10	0.42
POLE4NT	THOC2	THOC2	3|0|0	3	1	3	0|0|0	0.33	0.99	0.33	0.99	0.33	-1.68	10	0.42
POLE4NT	YTHDF3	YTHDF3	3|0|0	3	1	3	0|0|0	0.33	0.99	0.33	0.99	0.33	-1.68	10	0.42
POLE4NT	BBX	BBX	3|0|0	3	1	3	0|0|0	0.33	0.99	0.33	0.99	0.33	-1.68	10	0.42
POLE4NT	PPM1G	PPM1G	3|0|0	3	1	3	0|0|0	0.33	0.99	0.33	0.99	0.33	-1.68	10	0.42
POLE4NT	TTC1	TTC1	3|0|0	3	1	3	0|0|0	0.33	0.99	0.33	0.99	0.33	-1.68	10	0.42
POLE4NT	ZNF638	ZNF638	3|0|0	3	1	3	0|0|0	0.33	0.99	0.33	0.99	0.33	-1.68	10	0.42
POLE4NT	DDX10	DDX10	3|0|0	3	1	3	0|0|0	0.33	0.99	0.33	0.99	0.33	-1.68	10	0.42
POLE4NT	GNL3	GNL3	3|0|0	3	1	3	0|0|0	0.33	0.99	0.33	0.99	0.33	-1.68	10	0.42
POLE4NT	ATP6V0A1	ATP6V0A1	3|0|0	3	1	3	0|0|0	0.33	0.99	0.33	0.99	0.33	-1.68	10	0.42
POLE4NT	H1FX	H1FX	3|0|0	3	1	3	0|0|0	0.33	0.99	0.33	0.99	0.33	-1.68	10	0.42
POLE4NT	ADD3	ADD3	3|0|0	3	1	3	0|0|0	0.33	0.99	0.33	0.99	0.33	-1.68	10	0.42
POLE4NT	GPATCH1	GPATCH1	3|0|0	3	1	3	0|0|0	0.33	0.99	0.33	0.99	0.33	-1.68	10	0.42
POLE4NT	CRKL	CRKL	3|0|0	3	1	3	0|0|0	0.33	0.99	0.33	0.99	0.33	-1.68	10	0.42
POLE4NT	RPF2	RPF2	3|0|0	3	1	3	0|0|0	0.33	0.99	0.33	0.99	0.33	-1.68	10	0.42
POLE4NT	DDX42	DDX42	3|0|0	3	1	3	0|0|0	0.33	0.99	0.33	0.99	0.33	-1.68	10	0.42
POLE4NT	SCAF1	SCAF1	3|0|0	3	1	3	0|0|0	0.33	0.99	0.33	0.99	0.33	-1.68	10	0.42
POLE4NT	ARFGAP2	ARFGAP2	3|0|0	3	1	3	0|0|0	0.33	0.99	0.33	0.99	0.33	-1.68	10	0.42
POLE4NT	CSTF3	CSTF3	3|0|0	3	1	3	0|0|0	0.33	0.99	0.33	0.99	0.33	-1.68	10	0.42
POLE4NT	BPTF	BPTF	3|0|0	3	1	3	0|0|0	0.33	0.99	0.33	0.99	0.33	-1.68	10	0.42
POLE4NT	KIF23	KIF23	3|0|0	3	1	3	0|0|0	0.33	0.99	0.33	0.99	0.33	-1.68	10	0.42
POLE4NT	RBBP4	RBBP4	3|0|0	3	1	3	0|0|0	0.33	0.99	0.33	0.99	0.33	-1.68	10	0.42
POLE4NT	JUN	JUN	3|0|0	3	1	3	0|0|0	0.33	0.99	0.33	0.99	0.33	-1.68	10	0.42
POLE4NT	PHF2	PHF2	3|0|0	3	1	3	0|0|0	0.33	0.99	0.33	0.99	0.33	-1.68	10	0.42
POLE4NT	CFDP1	CFDP1	3|0|0	3	1	3	0|0|0	0.33	0.99	0.33	0.99	0.33	-1.68	10	0.42
POLE4NT	RBM25	RBM25	3|0|0	3	1	3	0|0|0	0.33	0.99	0.33	0.99	0.33	-1.68	10	0.42
POLE4NT	C19ORF43	C19ORF43	3|0|0	3	1	3	0|0|0	0.33	0.99	0.33	0.99	0.33	-1.68	10	0.42
POLE4NT	CNN3	CNN3	3|0|0	3	1	3	0|0|0	0.33	0.99	0.33	0.99	0.33	-1.68	10	0.42
POLE4NT	STRN	STRN	3|0|0	3	1	3	0|0|0	0.33	0.99	0.33	0.99	0.33	-1.68	10	0.42
POLE4NT	RAF1	RAF1	0|3|0	3	1	3	0|0|0	0.33	0.99	0.33	0.99	0.33	-1.68	10	0.42
POLE4NT	BCR	BCR	3|0|0	3	1	3	0|0|0	0.33	0.99	0.33	0.99	0.33	-1.68	10	0.42
POLE4NT	CDR2	CDR2	3|0|0	3	1	3	0|0|0	0.33	0.99	0.33	0.99	0.33	-1.68	10	0.42
POLE4NT	HIST1H2BC	HIST1H2BC	41|27|19	87	29	3	18|7|9	0.32	0.95	0.32	0.95	0.32	-14.39	2.56	0.46
POLE4NT	SF3B1	SF3B1	46|12|11	69	23	3	20|0|0	0.32	0.95	0.32	0.95	0.32	-8.07	3.45	0.46
POLE4NT	HNRNPR	HNRNPR	21|8|7	36	12	3	9|1|2	0.32	0.93	0.32	0.93	0.32	-4.9	3	0.46
POLE4NT	FTSJ3	FTSJ3	20|3|1	24	8	3	7|0|0	0.32	0.95	0.32	0.95	0.32	-7.38	3.43	0.46
POLE4NT	AP3D1	AP3D1	11|2|2	15	5	3	5|0|0	0.32	0.88	0.32	0.88	0.32	-3.43	3	0.5
POLE4NT	NAP1L1	NAP1L1	2|1|1	4	1.33	3	0|0|0	0.32	0.95	0.32	0.95	0.32	0.83	13.33	0.47
POLE4NT	PIGR	PIGR	1|1|2	4	1.33	3	0|0|0	0.32	0.95	0.32	0.95	0.32	0.83	13.33	0.47
POLE4NT	ERMP1	ERMP1	2|1|1	4	1.33	3	0|0|0	0.32	0.95	0.32	0.95	0.32	0.83	13.33	0.47
POLE4NT	CHAF1A	CHAF1A	2|0|1	3	1	3	0|0|0	0.32	0.95	0.32	0.95	0.32	-1.68	10	0.47
POLE4NT	TBL2	TBL2	3|0|0	3	1	3	1|0|0	0.32	0.95	0.32	0.95	0.32	-2.49	3	0.46
POLE4NT	COIL	COIL	3|0|0	3	1	3	1|0|0	0.32	0.95	0.32	0.95	0.32	-2.49	3	0.46
POLE4NT	SRPR	SRPR	3|0|0	3	1	3	1|0|0	0.32	0.95	0.32	0.95	0.32	-2.49	3	0.46
POLE4NT	FAF2	FAF2	3|0|0	3	1	3	1|0|0	0.32	0.95	0.32	0.95	0.32	-2.49	3	0.46
POLE4NT	KLC1	KLC1	3|0|0	3	1	3	1|0|0	0.32	0.95	0.32	0.95	0.32	-2.49	3	0.46
POLE4NT	POLA1	POLA1	3|0|0	3	1	3	1|0|0	0.32	0.95	0.32	0.95	0.32	-2.49	3	0.46
POLE4NT	RRP1	RRP1	3|0|0	3	1	3	1|0|0	0.32	0.95	0.32	0.95	0.32	-2.49	3	0.46
POLE4NT	CHORDC1	CHORDC1	3|0|0	3	1	3	1|0|0	0.32	0.95	0.32	0.95	0.32	-2.49	3	0.46
POLE4NT	TMEM97	TMEM97	2|1|0	3	1	3	0|0|0	0.32	0.95	0.32	0.95	0.32	-1.68	10	0.47
POLE4NT	POLD3	POLD3	2|0|1	3	1	3	0|0|0	0.32	0.95	0.32	0.95	0.32	-1.68	10	0.47
POLE4NT	NELFA	NELFA	2|0|0	2	0.67	3	0|0|0	0.32	0.95	0.32	0.95	0.32	-1.68	6.67	0.47
POLE4NT	C1ORF123	C1ORF123	2|0|0	2	0.67	3	0|0|0	0.32	0.95	0.32	0.95	0.32	-1.68	6.67	0.47
POLE4NT	MAVS	MAVS	2|0|0	2	0.67	3	0|0|0	0.32	0.95	0.32	0.95	0.32	-1.68	6.67	0.47
POLE4NT	SNRPA1	SNRPA1	2|0|0	2	0.67	3	0|0|0	0.32	0.95	0.32	0.95	0.32	-1.68	6.67	0.47
POLE4NT	SRSF6	SRSF6	2|0|0	2	0.67	3	0|0|0	0.32	0.95	0.32	0.95	0.32	-1.68	6.67	0.47
POLE4NT	JAGN1	JAGN1	2|0|0	2	0.67	3	0|0|0	0.32	0.95	0.32	0.95	0.32	-1.68	6.67	0.47
POLE4NT	NKRF	NKRF	2|0|0	2	0.67	3	0|0|0	0.32	0.95	0.32	0.95	0.32	-1.68	6.67	0.47
POLE4NT	CHD8	CHD8	2|0|0	2	0.67	3	0|0|0	0.32	0.95	0.32	0.95	0.32	-1.68	6.67	0.47
POLE4NT	DCUN1D4	DCUN1D4	2|0|0	2	0.67	3	0|0|0	0.32	0.95	0.32	0.95	0.32	-1.68	6.67	0.47
POLE4NT	ZNF622	ZNF622	2|0|0	2	0.67	3	0|0|0	0.32	0.95	0.32	0.95	0.32	-1.68	6.67	0.47
POLE4NT	RPL31	RPL31	2|0|0	2	0.67	3	0|0|0	0.32	0.95	0.32	0.95	0.32	-1.68	6.67	0.47
POLE4NT	CHMP4B	CHMP4B	2|0|0	2	0.67	3	0|0|0	0.32	0.95	0.32	0.95	0.32	-1.68	6.67	0.47
POLE4NT	EIF3G	EIF3G	2|0|0	2	0.67	3	0|0|0	0.32	0.95	0.32	0.95	0.32	-1.68	6.67	0.47
POLE4NT	TAF9B	TAF9B	2|0|0	2	0.67	3	0|0|0	0.32	0.95	0.32	0.95	0.32	-1.68	6.67	0.47
POLE4NT	C17ORF85	C17ORF85	2|0|0	2	0.67	3	0|0|0	0.32	0.95	0.32	0.95	0.32	-1.68	6.67	0.47
POLE4NT	TTF2	TTF2	2|0|0	2	0.67	3	0|0|0	0.32	0.95	0.32	0.95	0.32	-1.68	6.67	0.47
POLE4NT	CRNKL1	CRNKL1	2|0|0	2	0.67	3	0|0|0	0.32	0.95	0.32	0.95	0.32	-1.68	6.67	0.47
POLE4NT	SNRPA	SNRPA	2|0|0	2	0.67	3	0|0|0	0.32	0.95	0.32	0.95	0.32	-1.68	6.67	0.47
POLE4NT	FXR1	FXR1	2|0|0	2	0.67	3	0|0|0	0.32	0.95	0.32	0.95	0.32	-1.68	6.67	0.47
POLE4NT	EMC3	EMC3	2|0|0	2	0.67	3	0|0|0	0.32	0.95	0.32	0.95	0.32	-1.68	6.67	0.47
POLE4NT	SKA3	SKA3	2|0|0	2	0.67	3	0|0|0	0.32	0.95	0.32	0.95	0.32	-1.68	6.67	0.47
POLE4NT	DDX52	DDX52	2|0|0	2	0.67	3	0|0|0	0.32	0.95	0.32	0.95	0.32	-1.68	6.67	0.47
POLE4NT	DDX51	DDX51	2|0|0	2	0.67	3	0|0|0	0.32	0.95	0.32	0.95	0.32	-1.68	6.67	0.47
POLE4NT	TCERG1	TCERG1	2|0|0	2	0.67	3	0|0|0	0.32	0.95	0.32	0.95	0.32	-1.68	6.67	0.47
POLE4NT	INTS12	INTS12	2|0|0	2	0.67	3	0|0|0	0.32	0.95	0.32	0.95	0.32	-1.68	6.67	0.47
POLE4NT	ZNF536	ZNF536	2|0|0	2	0.67	3	0|0|0	0.32	0.95	0.32	0.95	0.32	-1.68	6.67	0.47
POLE4NT	PREB	PREB	2|0|0	2	0.67	3	0|0|0	0.32	0.95	0.32	0.95	0.32	-1.68	6.67	0.47
POLE4NT	CHTOP	CHTOP	2|0|0	2	0.67	3	0|0|0	0.32	0.95	0.32	0.95	0.32	-1.68	6.67	0.47
POLE4NT	MAGED2	MAGED2	2|0|0	2	0.67	3	0|0|0	0.32	0.95	0.32	0.95	0.32	-1.68	6.67	0.47
POLE4NT	YTHDC2	YTHDC2	2|0|0	2	0.67	3	0|0|0	0.32	0.95	0.32	0.95	0.32	-1.68	6.67	0.47
POLE4NT	RPS17	RPS17	2|0|0	2	0.67	3	0|0|0	0.32	0.95	0.32	0.95	0.32	-1.68	6.67	0.47
POLE4NT	MAP7D3	MAP7D3	2|0|0	2	0.67	3	0|0|0	0.32	0.95	0.32	0.95	0.32	-1.68	6.67	0.47
POLE4NT	RBM17	RBM17	2|0|0	2	0.67	3	0|0|0	0.32	0.95	0.32	0.95	0.32	-1.68	6.67	0.47
POLE4NT	LIN54	LIN54	2|0|0	2	0.67	3	0|0|0	0.32	0.95	0.32	0.95	0.32	-1.68	6.67	0.47
POLE4NT	SLU7	SLU7	2|0|0	2	0.67	3	0|0|0	0.32	0.95	0.32	0.95	0.32	-1.68	6.67	0.47
POLE4NT	FUS	FUS	2|0|0	2	0.67	3	0|0|0	0.32	0.95	0.32	0.95	0.32	-1.68	6.67	0.47
POLE4NT	SRCAP	SRCAP	2|0|0	2	0.67	3	0|0|0	0.32	0.95	0.32	0.95	0.32	-1.68	6.67	0.47
POLE4NT	INTS1	INTS1	2|0|0	2	0.67	3	0|0|0	0.32	0.95	0.32	0.95	0.32	-1.68	6.67	0.47
POLE4NT	CKAP2	CKAP2	2|0|0	2	0.67	3	0|0|0	0.32	0.95	0.32	0.95	0.32	-1.68	6.67	0.47
POLE4NT	ORC3	ORC3	2|0|0	2	0.67	3	0|0|0	0.32	0.95	0.32	0.95	0.32	-1.68	6.67	0.47
POLE4NT	SIGLEC5	SIGLEC5	2|0|0	2	0.67	3	0|0|0	0.32	0.95	0.32	0.95	0.32	-1.68	6.67	0.47
POLE4NT	SMARCA5	SMARCA5	21|1|0	22	7.33	3	9|0|1	0.31	0.92	0.31	0.92	0.31	-13.89	2.2	0.5
POLE4NT	LAS1L	LAS1L	8|2|1	11	3.67	3	4|0|0	0.31	0.83	0.31	0.83	0.31	-4.06	2.75	0.5
POLE4NT	RPL23A	RPL23A	5|2|1	8	2.67	3	3|0|0	0.31	0.71	0.31	0.71	0.31	-2.87	2.67	0.5
POLE4NT	BYSL	BYSL	6|0|0	6	2	3	2|0|0	0.31	0.93	0.31	0.93	0.31	-3.85	3	0.5
POLE4NT	WDR3	WDR3	6|0|0	6	2	3	2|0|0	0.31	0.93	0.31	0.93	0.31	-3.85	3	0.5
POLE4NT	TRIM28	TRIM28	43|23|24	90	30	3	28|0|0	0.3	0.88	0.3	0.88	0.3	-4.99	3.21	0.5
POLE4NT	RANGAP1	RANGAP1	34|12|10	56	18.67	3	17|0|2	0.3	0.91	0.3	0.91	0.3	-8.33	2.95	0.5
POLE4NT	RPL6	RPL6	26|13|12	51	17	3	12|2|5	0.3	0.9	0.3	0.9	0.3	-6.72	2.68	0.5
POLE4NT	DDX18	DDX18	15|3|2	20	6.67	3	7|0|1	0.3	0.88	0.3	0.88	0.3	-7.21	2.5	0.51
POLE4NT	KHSRP	KHSRP	9|2|0	11	3.67	3	4|0|1	0.3	0.87	0.3	0.87	0.3	-7.44	2.2	0.5
POLE4NT	PSMC5	PSMC5	8|1|0	9	3	3	3|0|0	0.3	0.91	0.3	0.91	0.3	-4.27	3	0.5
POLE4NT	PWP2	PWP2	8|0|0	8	2.67	3	3|0|0	0.3	0.91	0.3	0.91	0.3	-4.27	2.67	0.5
POLE4NT	EPB41L3	EPB41L3	12|2|0	14	4.67	3	6|0|0	0.29	0.86	0.29	0.86	0.29	-8.12	2.33	0.51
POLE4NT	RPL27	RPL27	11|1|0	12	4	3	5|0|0	0.29	0.88	0.29	0.88	0.29	-7.23	2.4	0.51
POLE4NT	DKC1	DKC1	7|1|1	9	3	3	3|0|0	0.29	0.87	0.29	0.87	0.29	-2.87	3	0.51
POLE4NT	HSD17B12	HSD17B12	9|0|0	9	3	3	4|0|0	0.29	0.88	0.29	0.88	0.29	-5.75	2.25	0.51
POLE4NT	RALY	RALY	5|1|1	7	2.33	3	2|0|0	0.29	0.87	0.29	0.87	0.29	-1.81	3.5	0.51
POLE4NT	DRG1	DRG1	7|0|0	7	2.33	3	3|0|0	0.29	0.87	0.29	0.87	0.29	-4.27	2.33	0.51
POLE4NT	U2AF2	U2AF2	5|0|1	6	2	3	0|0|2	0.29	0.87	0.29	0.87	0.29	-3.85	3	0.51
POLE4NT	CISD2	CISD2	3|2|2	7	2.33	3	3|0|0	0.28	0.42	0.28	0.42	0.28	-1.35	2.33	0.51
POLE4NT	COPA	COPA	31|14|11	56	18.67	3	21|0|1	0.27	0.81	0.27	0.81	0.27	-10.17	2.55	0.51
POLE4NT	DDX17	DDX17	13|0|0	13	4.33	3	8|0|0	0.27	0.82	0.27	0.82	0.27	-11.14	1.62	0.51
POLE4NT	RPS24	RPS24	6|2|0	8	2.67	3	4|0|0	0.27	0.71	0.27	0.71	0.27	-5.75	2	0.51
POLE4NT	SLC25A1	SLC25A1	6|0|0	6	2	3	3|0|0	0.27	0.8	0.27	0.8	0.27	-4.27	2	0.51
POLE4NT	PARP1	PARP1	93|58|44	195	65	3	39|3|27	0.26	0.79	0.26	0.79	0.26	-23.56	2.83	0.51
POLE4NT	PSMD3	PSMD3	18|7|6	31	10.33	3	13|0|0	0.26	0.78	0.26	0.78	0.26	-6.65	2.38	0.51
POLE4NT	HSD17B4	HSD17B4	23|5|0	28	9.33	3	17|0|0	0.26	0.77	0.26	0.77	0.26	-23.75	1.65	0.51
POLE4NT	CORO1C	CORO1C	7|0|1	8	2.67	3	4|0|0	0.26	0.78	0.26	0.78	0.26	-5.75	2	0.51
POLE4NT	TMEM33	TMEM33	5|4|2	11	3.67	3	5|0|0	0.25	0.45	0.25	0.45	0.25	-3.43	2.2	0.52
POLE4NT	TBL3	TBL3	8|1|0	9	3	3	5|0|0	0.25	0.76	0.25	0.76	0.25	-7.23	1.8	0.51
POLE4NT	NOC2L	NOC2L	9|0|0	9	3	3	6|0|0	0.25	0.76	0.25	0.76	0.25	-8.12	1.5	0.52
POLE4NT	KIF11	KIF11	8|0|0	8	2.67	3	5|0|0	0.25	0.76	0.25	0.76	0.25	-7.23	1.6	0.51
POLE4NT	RPL26	RPL26	4|1|0	5	1.67	3	2|0|0	0.25	0.76	0.25	0.76	0.25	-3.85	2.5	0.52
POLE4NT	CDIPT	CDIPT	2|2|1	5	1.67	3	2|0|0	0.25	0.38	0.25	0.38	0.25	-1.81	2.5	0.52
POLE4NT	RER1	RER1	4|1|0	5	1.67	3	2|0|0	0.25	0.76	0.25	0.76	0.25	-3.85	2.5	0.52
POLE4NT	ZFR	ZFR	4|0|0	4	1.33	3	2|0|0	0.25	0.76	0.25	0.76	0.25	-3.85	2	0.52
POLE4NT	FMR1	FMR1	4|0|0	4	1.33	3	2|0|0	0.25	0.76	0.25	0.76	0.25	-3.85	2	0.52
POLE4NT	KATNAL2	KATNAL2	2|2|0	4	1.33	3	2|0|0	0.25	0.38	0.25	0.38	0.25	-3.85	2	0.52
POLE4NT	SPCS3	SPCS3	4|0|0	4	1.33	3	2|0|0	0.25	0.76	0.25	0.76	0.25	-3.85	2	0.52
POLE4NT	BZW1	BZW1	4|0|0	4	1.33	3	2|0|0	0.25	0.76	0.25	0.76	0.25	-3.85	2	0.52
POLE4NT	STK26	STK26	4|0|0	4	1.33	3	2|0|0	0.25	0.76	0.25	0.76	0.25	-3.85	2	0.52
POLE4NT	TIMM23	TIMM23	4|0|0	4	1.33	3	2|0|0	0.25	0.76	0.25	0.76	0.25	-3.85	2	0.52
POLE4NT	SFPQ	SFPQ	6|0|0	6	2	3	4|0|0	0.24	0.71	0.24	0.71	0.24	-5.75	1.5	0.53
POLE4NT	RBMX	RBMX	5|1|0	6	2	3	3|0|0	0.24	0.71	0.24	0.71	0.24	-4.27	2	0.52
POLE4NT	RHEB	RHEB	5|1|0	6	2	3	3|0|0	0.24	0.71	0.24	0.71	0.24	-4.27	2	0.52
POLE4NT	ABCF1	ABCF1	5|0|0	5	1.67	3	3|0|0	0.24	0.71	0.24	0.71	0.24	-4.27	1.67	0.52
POLE4NT	AP1M1	AP1M1	5|0|0	5	1.67	3	3|0|0	0.24	0.71	0.24	0.71	0.24	-4.27	1.67	0.52
POLE4NT	EPB41L2	EPB41L2	5|0|0	5	1.67	3	3|0|0	0.24	0.71	0.24	0.71	0.24	-4.27	1.67	0.52
POLE4NT	SFXN1	SFXN1	15|6|5	26	8.67	3	10|1|1	0.23	0.67	0.23	0.67	0.23	-7.19	2.17	0.53
POLE4NT	RCC1	RCC1	15|3|0	18	6	3	12|0|0	0.23	0.68	0.23	0.68	0.23	-16.44	1.5	0.53
POLE4NT	USMG5	USMG5	6|5|3	14	4.67	3	5|0|1	0.23	0.41	0.23	0.41	0.23	-3.37	2.33	0.53
POLE4NT	RPS19	RPS19	9|1|3	13	4.33	3	7|0|0	0.23	0.68	0.23	0.68	0.23	-7.38	1.86	0.53
POLE4NT	TECR	TECR	8|2|2	12	4	3	6|0|0	0.23	0.69	0.23	0.69	0.23	-4.59	2	0.53
POLE4NT	AIFM1	AIFM1	9|1|0	10	3.33	3	7|0|0	0.23	0.68	0.23	0.68	0.23	-9.63	1.43	0.53
POLE4NT	SART3	SART3	9|1|0	10	3.33	3	7|0|0	0.23	0.68	0.23	0.68	0.23	-9.63	1.43	0.53
POLE4NT	STT3A	STT3A	8|1|0	9	3	3	6|0|0	0.23	0.69	0.23	0.69	0.23	-8.12	1.5	0.53
POLE4NT	VAPB	VAPB	7|1|0	8	2.67	3	5|0|0	0.23	0.7	0.23	0.7	0.23	-7.23	1.6	0.53
POLE4NT	RPL8	RPL8	5|2|1	8	2.67	3	4|0|0	0.23	0.6	0.23	0.6	0.23	-4.06	2	0.53
POLE4NT	SYNGAP1	SYNGAP1	2|1|2	5	1.67	3	1|0|1	0.22	0.33	0.22	0.33	0.22	-2.11	2.5	0.55
POLE4NT	SEC61B	SEC61B	2|1|1	4	1.33	3	1|0|0	0.22	0.67	0.22	0.67	0.22	-1.08	4	0.53
POLE4NT	PRKCA	PRKCA	1|0|2	3	1	3	1|0|0	0.22	0.67	0.22	0.67	0.22	-2.49	3	0.53
POLE4NT	UTP18	UTP18	2|0|0	2	0.67	3	1|0|0	0.22	0.67	0.22	0.67	0.22	-2.49	2	0.53
POLE4NT	SMARCA4	SMARCA4	2|0|0	2	0.67	3	1|0|0	0.22	0.67	0.22	0.67	0.22	-2.49	2	0.53
POLE4NT	DNMT1	DNMT1	2|0|0	2	0.67	3	1|0|0	0.22	0.67	0.22	0.67	0.22	-2.49	2	0.53
POLE4NT	MPDU1	MPDU1	2|0|0	2	0.67	3	1|0|0	0.22	0.67	0.22	0.67	0.22	-2.49	2	0.53
POLE4NT	RPL29	RPL29	2|0|0	2	0.67	3	1|0|0	0.22	0.67	0.22	0.67	0.22	-2.49	2	0.53
POLE4NT	TWF2	TWF2	2|0|0	2	0.67	3	0|0|1	0.22	0.67	0.22	0.67	0.22	-2.49	2	0.53
POLE4NT	TMCO1	TMCO1	2|0|0	2	0.67	3	1|0|0	0.22	0.67	0.22	0.67	0.22	-2.49	2	0.53
POLE4NT	FAM162A	FAM162A	2|0|0	2	0.67	3	1|0|0	0.22	0.67	0.22	0.67	0.22	-2.49	2	0.53
POLE4NT	NDUFA6	NDUFA6	2|0|0	2	0.67	3	1|0|0	0.22	0.67	0.22	0.67	0.22	-2.49	2	0.53
POLE4NT	DHX16	DHX16	2|0|0	2	0.67	3	1|0|0	0.22	0.67	0.22	0.67	0.22	-2.49	2	0.53
POLE4NT	NIFK	NIFK	2|0|0	2	0.67	3	1|0|0	0.22	0.67	0.22	0.67	0.22	-2.49	2	0.53
POLE4NT	SUMO2	SUMO2	2|0|0	2	0.67	3	1|0|0	0.22	0.67	0.22	0.67	0.22	-2.49	2	0.53
POLE4NT	DDX54	DDX54	2|0|0	2	0.67	3	1|0|0	0.22	0.67	0.22	0.67	0.22	-2.49	2	0.53
POLE4NT	BMS1	BMS1	2|0|0	2	0.67	3	1|0|0	0.22	0.67	0.22	0.67	0.22	-2.49	2	0.53
POLE4NT	VAMP7	VAMP7	2|0|0	2	0.67	3	1|0|0	0.22	0.67	0.22	0.67	0.22	-2.49	2	0.53
POLE4NT	USP39	USP39	2|0|0	2	0.67	3	1|0|0	0.22	0.67	0.22	0.67	0.22	-2.49	2	0.53
POLE4NT	EMSY	EMSY	2|0|0	2	0.67	3	1|0|0	0.22	0.67	0.22	0.67	0.22	-2.49	2	0.53
POLE4NT	RBM12	RBM12	2|0|0	2	0.67	3	0|0|1	0.22	0.67	0.22	0.67	0.22	-2.49	2	0.53
POLE4NT	SCO1	SCO1	2|0|0	2	0.67	3	1|0|0	0.22	0.67	0.22	0.67	0.22	-2.49	2	0.53
POLE4NT	PCMT1	PCMT1	2|0|0	2	0.67	3	1|0|0	0.22	0.67	0.22	0.67	0.22	-2.49	2	0.53
POLE4NT	SCAMP3	SCAMP3	3|2|1	6	2	3	3|0|0	0.21	0.42	0.21	0.42	0.21	-2.87	2	0.55
POLE4NT	PSMD1	PSMD1	14|4|3	21	7	3	12|0|0	0.2	0.59	0.2	0.59	0.2	-9.83	1.75	0.55
POLE4NT	MATR3	MATR3	13|1|0	14	4.67	3	11|0|0	0.2	0.61	0.2	0.61	0.2	-15.25	1.27	0.55
POLE4NT	AAAS	AAAS	7|2|0	9	3	3	6|0|0	0.2	0.59	0.2	0.59	0.2	-8.12	1.5	0.56
POLE4NT	CHD4	CHD4	7|1|0	8	2.67	3	6|0|0	0.2	0.59	0.2	0.59	0.2	-8.12	1.33	0.56
POLE4NT	RDH11	RDH11	7|0|0	7	2.33	3	6|0|0	0.2	0.59	0.2	0.59	0.2	-8.12	1.17	0.56
POLE4NT	POLR2B	POLR2B	7|0|0	7	2.33	3	6|0|0	0.2	0.59	0.2	0.59	0.2	-8.12	1.17	0.56
POLE4NT	ELAVL1	ELAVL1	5|1|1	7	2.33	3	4|0|0	0.2	0.6	0.2	0.6	0.2	-4.06	1.75	0.55
POLE4NT	TLN1	TLN1	6|1|0	7	2.33	3	5|0|0	0.2	0.6	0.2	0.6	0.2	-7.23	1.4	0.55
POLE4NT	ARF4	ARF4	5|1|0	6	2	3	4|0|0	0.2	0.6	0.2	0.6	0.2	-5.75	1.5	0.55
POLE4NT	STX7	STX7	6|0|0	6	2	3	5|0|0	0.2	0.6	0.2	0.6	0.2	-7.23	1.2	0.55
POLE4NT	SYNCRIP	SYNCRIP	4|1|1	6	2	3	3|0|0	0.2	0.6	0.2	0.6	0.2	-2.87	2	0.55
POLE4NT	ZMPSTE24	ZMPSTE24	5|0|0	5	1.67	3	4|0|0	0.2	0.6	0.2	0.6	0.2	-5.75	1.25	0.55
POLE4NT	H2AFY2	H2AFY2	4|1|0	5	1.67	3	3|0|0	0.2	0.6	0.2	0.6	0.2	-4.27	1.67	0.55
POLE4NT	ETFB	ETFB	4|0|0	4	1.33	3	3|0|0	0.2	0.6	0.2	0.6	0.2	-4.27	1.33	0.55
POLE4NT	EXOSC9	EXOSC9	4|0|0	4	1.33	3	3|0|0	0.2	0.6	0.2	0.6	0.2	-4.27	1.33	0.55
POLE4NT	HNRNPAB	HNRNPAB	4|0|0	4	1.33	3	3|0|0	0.2	0.6	0.2	0.6	0.2	-4.27	1.33	0.55
POLE4NT	ADD1	ADD1	4|0|0	4	1.33	3	3|0|0	0.2	0.6	0.2	0.6	0.2	-4.27	1.33	0.55
POLE4NT	TARDBP	TARDBP	4|0|0	4	1.33	3	3|0|0	0.2	0.6	0.2	0.6	0.2	-4.27	1.33	0.55
POLE4NT	BCCIP	BCCIP	3|1|0	4	1.33	3	2|0|0	0.2	0.59	0.2	0.59	0.2	-3.85	2	0.56
POLE4NT	POLD1	POLD1	4|0|0	4	1.33	3	3|0|0	0.2	0.6	0.2	0.6	0.2	-4.27	1.33	0.55
POLE4NT	SNRPB2	SNRPB2	3|0|0	3	1	3	2|0|0	0.2	0.59	0.2	0.59	0.2	-3.85	1.5	0.56
POLE4NT	GNA13	GNA13	0|3|0	3	1	3	2|0|0	0.2	0.59	0.2	0.59	0.2	-3.85	1.5	0.56
POLE4NT	STAG2	STAG2	3|0|0	3	1	3	2|0|0	0.2	0.59	0.2	0.59	0.2	-3.85	1.5	0.56
POLE4NT	TMEM205	TMEM205	3|0|0	3	1	3	2|0|0	0.2	0.59	0.2	0.59	0.2	-3.85	1.5	0.56
POLE4NT	LRRC59	LRRC59	17|12|7	36	12	3	13|1|1	0.19	0.51	0.19	0.51	0.19	-7.76	2.4	0.56
POLE4NT	TMED10	TMED10	8|6|2	16	5.33	3	8|0|0	0.19	0.43	0.19	0.43	0.19	-7.04	2	0.56
POLE4NT	NUDT21	NUDT21	8|2|2	12	4	3	7|0|0	0.19	0.58	0.19	0.58	0.19	-5.8	1.71	0.56
POLE4NT	RPL34	RPL34	4|3|1	8	2.67	3	1|1|2	0.19	0.41	0.19	0.41	0.19	-4.51	2	0.56
POLE4NT	EIF4G2	EIF4G2	22|1|0	23	7.67	3	19|0|0	0.18	0.53	0.18	0.53	0.18	-26.56	1.21	0.56
POLE4NT	RECQL	RECQL	10|4|1	15	5	3	8|0|1	0.18	0.53	0.18	0.53	0.18	-9.9	1.67	0.56
POLE4NT	RTN3	RTN3	4|2|0	6	2	3	4|0|0	0.18	0.44	0.18	0.44	0.18	-5.75	1.5	0.56
POLE4NT	RPL30	RPL30	8|6|4	18	6	3	6|1|1	0.17	0.39	0.17	0.39	0.17	-4.38	2.25	0.56
POLE4NT	SEC22B	SEC22B	11|4|3	18	6	3	9|0|1	0.17	0.51	0.17	0.51	0.17	-7.82	1.8	0.56
POLE4NT	VCP	VCP	12|2|0	14	4.67	3	8|0|3	0.16	0.49	0.16	0.49	0.16	-15.66	1.27	0.57
POLE4NT	RPS26	RPS26	5|1|2	8	2.67	3	5|0|0	0.16	0.45	0.16	0.45	0.16	-5.31	1.6	0.57
POLE4NT	ABCE1	ABCE1	14|3|0	17	5.67	3	13|0|0	0.15	0.46	0.15	0.46	0.15	-17.96	1.31	0.57
POLE4NT	ECI1	ECI1	7|4|3	14	4.67	3	5|0|2	0.15	0.4	0.15	0.4	0.15	-4.67	2	0.57
POLE4NT	RPS18	RPS18	7|3|0	10	3.33	3	7|0|0	0.15	0.44	0.15	0.44	0.15	-9.63	1.43	0.57
POLE4NT	HNRNPA3	HNRNPA3	6|0|0	6	2	3	6|0|0	0.15	0.45	0.15	0.45	0.15	-8.12	1	0.57
POLE4NT	YKT6	YKT6	5|0|0	5	1.67	3	5|0|0	0.15	0.45	0.15	0.45	0.15	-7.23	1	0.57
POLE4NT	SEC61A1	SEC61A1	4|1|0	5	1.67	3	4|0|0	0.15	0.44	0.15	0.44	0.15	-5.75	1.25	0.57
POLE4NT	NSF	NSF	4|1|0	5	1.67	3	4|0|0	0.15	0.44	0.15	0.44	0.15	-5.75	1.25	0.57
POLE4NT	RAB18	RAB18	5|0|0	5	1.67	3	5|0|0	0.15	0.45	0.15	0.45	0.15	-7.23	1	0.57
POLE4NT	SLC16A1	SLC16A1	4|0|0	4	1.33	3	4|0|0	0.15	0.44	0.15	0.44	0.15	-5.75	1	0.57
POLE4NT	NDUFA9	NDUFA9	4|0|0	4	1.33	3	4|0|0	0.15	0.44	0.15	0.44	0.15	-5.75	1	0.57
POLE4NT	RAB8A	RAB8A	4|0|0	4	1.33	3	4|0|0	0.15	0.44	0.15	0.44	0.15	-5.75	1	0.57
POLE4NT	DDX56	DDX56	4|0|0	4	1.33	3	4|0|0	0.15	0.44	0.15	0.44	0.15	-5.75	1	0.57
POLE4NT	GSTK1	GSTK1	4|0|0	4	1.33	3	4|0|0	0.15	0.44	0.15	0.44	0.15	-5.75	1	0.57
POLE4NT	MAPRE1	MAPRE1	9|4|3	16	5.33	3	9|0|0	0.14	0.41	0.14	0.41	0.14	-6.47	1.78	0.58
POLE4NT	RUVBL1	RUVBL1	9|4|1	14	4.67	3	9|0|0	0.14	0.41	0.14	0.41	0.14	-9.72	1.56	0.58
POLE4NT	VAPA	VAPA	8|2|2	12	4	3	8|0|0	0.14	0.43	0.14	0.43	0.14	-7.04	1.5	0.57
POLE4NT	CYC1	CYC1	6|1|0	7	2.33	3	5|0|1	0.14	0.41	0.14	0.41	0.14	-8.39	1.17	0.58
POLE4NT	NUP98	NUP98	3|0|0	3	1	3	3|0|0	0.14	0.42	0.14	0.42	0.14	-4.27	1	0.58
POLE4NT	ARF5	ARF5	3|0|0	3	1	3	3|0|0	0.14	0.42	0.14	0.42	0.14	-4.27	1	0.58
POLE4NT	ADSS	ADSS	3|0|0	3	1	3	3|0|0	0.14	0.42	0.14	0.42	0.14	-4.27	1	0.58
POLE4NT	HM13	HM13	3|0|0	3	1	3	3|0|0	0.14	0.42	0.14	0.42	0.14	-4.27	1	0.58
POLE4NT	HAT1	HAT1	8|2|2	12	4	3	6|0|2	0.13	0.39	0.13	0.39	0.13	-7.39	1.5	0.58
POLE4NT	EIF5A	EIF5A	8|2|2	12	4	3	6|2|0	0.13	0.39	0.13	0.39	0.13	-7.39	1.5	0.58
POLE4NT	HSPH1	HSPH1	10|0|0	10	3.33	3	10|0|0	0.13	0.4	0.13	0.4	0.13	-13.74	1	0.58
POLE4NT	RPL28	RPL28	2|2|2	6	2	3	2|0|1	0.13	0.13	0.13	0.13	0.13	-1.86	2	0.58
POLE4NT	FBLL1	FBLL1	2|2|2	6	2	3	2|0|1	0.13	0.13	0.13	0.13	0.13	-1.86	2	0.58
POLE4NT	ZGRF1	ZGRF1	1|2|1	4	1.33	3	2|0|0	0.13	0.38	0.13	0.38	0.13	-1.81	2	0.58
POLE4NT	DNAJC11	DNAJC11	2|1|0	3	1	3	2|0|0	0.13	0.38	0.13	0.38	0.13	-3.85	1.5	0.58
POLE4NT	GAR1	GAR1	2|0|0	2	0.67	3	2|0|0	0.13	0.38	0.13	0.38	0.13	-3.85	1	0.58
POLE4NT	ATAD1	ATAD1	2|0|0	2	0.67	3	2|0|0	0.13	0.38	0.13	0.38	0.13	-3.85	1	0.58
POLE4NT	NCKAP1	NCKAP1	2|0|0	2	0.67	3	2|0|0	0.13	0.38	0.13	0.38	0.13	-3.85	1	0.58
POLE4NT	CAMK2D	CAMK2D	2|0|0	2	0.67	3	2|0|0	0.13	0.38	0.13	0.38	0.13	-3.85	1	0.58
POLE4NT	EIF2S2	EIF2S2	2|0|0	2	0.67	3	2|0|0	0.13	0.38	0.13	0.38	0.13	-3.85	1	0.58
POLE4NT	HEATR1	HEATR1	2|0|0	2	0.67	3	2|0|0	0.13	0.38	0.13	0.38	0.13	-3.85	1	0.58
POLE4NT	DDX20	DDX20	2|0|0	2	0.67	3	2|0|0	0.13	0.38	0.13	0.38	0.13	-3.85	1	0.58
POLE4NT	FLOT1	FLOT1	2|0|0	2	0.67	3	2|0|0	0.13	0.38	0.13	0.38	0.13	-3.85	1	0.58
POLE4NT	EMC1	EMC1	2|0|0	2	0.67	3	2|0|0	0.13	0.38	0.13	0.38	0.13	-3.85	1	0.58
POLE4NT	RAB5A	RAB5A	2|0|0	2	0.67	3	2|0|0	0.13	0.38	0.13	0.38	0.13	-3.85	1	0.58
POLE4NT	PAFAH1B3	PAFAH1B3	2|0|0	2	0.67	3	2|0|0	0.13	0.38	0.13	0.38	0.13	-3.85	1	0.58
POLE4NT	PUS1	PUS1	2|0|0	2	0.67	3	2|0|0	0.13	0.38	0.13	0.38	0.13	-3.85	1	0.58
POLE4NT	TM9SF3	TM9SF3	2|0|0	2	0.67	3	2|0|0	0.13	0.38	0.13	0.38	0.13	-3.85	1	0.58
POLE4NT	COPS7A	COPS7A	2|0|0	2	0.67	3	2|0|0	0.13	0.38	0.13	0.38	0.13	-3.85	1	0.58
POLE4NT	PRPF4B	PRPF4B	2|0|0	2	0.67	3	2|0|0	0.13	0.38	0.13	0.38	0.13	-3.85	1	0.58
POLE4NT	APOA1BP	APOA1BP	2|0|0	2	0.67	3	2|0|0	0.13	0.38	0.13	0.38	0.13	-3.85	1	0.58
POLE4NT	AGPS	AGPS	2|0|0	2	0.67	3	2|0|0	0.13	0.38	0.13	0.38	0.13	-3.85	1	0.58
POLE4NT	RPS9	RPS9	30|14|10	54	18	3	18|4|5	0.12	0.36	0.12	0.36	0.12	-17.58	2	0.59
POLE4NT	RPL7A	RPL7A	16|11|6	33	11	3	7|2|8	0.12	0.35	0.12	0.35	0.12	-12.3	1.94	0.59
POLE4NT	KIF5B	KIF5B	12|0|0	12	4	3	12|0|0	0.12	0.36	0.12	0.36	0.12	-16.44	1	0.59
POLE4NT	PREX1	PREX1	3|1|1	5	1.67	3	2|0|1	0.12	0.37	0.12	0.37	0.12	-3.31	1.67	0.59
POLE4NT	HACD3	HACD3	13|4|4	21	7	3	13|0|0	0.11	0.34	0.11	0.34	0.11	-9.6	1.62	0.6
POLE4NT	IPO8	IPO8	5|3|0	8	2.67	3	6|0|0	0.11	0.28	0.11	0.28	0.11	-8.12	1.33	0.6
POLE4NT	RPS14	RPS14	3|2|0	5	1.67	3	4|0|0	0.11	0.25	0.11	0.25	0.11	-5.75	1.25	0.6
POLE4NT	NDUFA4	NDUFA4	2|0|0	2	0.67	3	1|0|1	0.11	0.33	0.11	0.33	0.11	-3.72	1	0.6
POLE4NT	PDS5A	PDS5A	2|0|0	2	0.67	3	1|0|1	0.11	0.33	0.11	0.33	0.11	-3.72	1	0.6
POLE4NT	HNRNPH1	HNRNPH1	2|0|0	2	0.67	3	1|0|1	0.11	0.33	0.11	0.33	0.11	-3.72	1	0.6
POLE4NT	CYB5R3	CYB5R3	15|10|4	29	9.67	3	14|0|1	0.1	0.29	0.1	0.29	0.1	-11.9	1.93	0.6
POLE4NT	ARPC3	ARPC3	4|2|0	6	2	3	5|0|0	0.1	0.27	0.1	0.27	0.1	-7.23	1.2	0.6
POLE4NT	SRPRB	SRPRB	4|2|0	6	2	3	5|0|0	0.1	0.27	0.1	0.27	0.1	-7.23	1.2	0.6
POLE4NT	CCT5	CCT5	27|10|6	43	14.33	3	23|0|2	0.09	0.27	0.09	0.27	0.09	-20.75	1.72	0.6
POLE4NT	DDOST	DDOST	15|7|5	27	9	3	13|0|2	0.09	0.28	0.09	0.28	0.09	-10.57	1.8	0.6
POLE4NT	COX4I1	COX4I1	10|6|6	22	7.33	3	11|0|0	0.09	0.25	0.09	0.25	0.09	-4.56	2	0.6
POLE4NT	TMEM43	TMEM43	9|0|0	9	3	3	10|0|0	0.09	0.26	0.09	0.26	0.09	-13.74	0.9	0.61
POLE4NT	CCAR2	CCAR2	8|0|1	9	3	3	9|0|0	0.09	0.27	0.09	0.27	0.09	-12.23	1	0.6
POLE4NT	SLC1A5	SLC1A5	5|0|0	5	1.67	3	6|0|0	0.09	0.28	0.09	0.28	0.09	-8.12	0.83	0.6
POLE4NT	CDK2	CDK2	5|0|0	5	1.67	3	6|0|0	0.09	0.28	0.09	0.28	0.09	-8.12	0.83	0.6
POLE4NT	DDX47	DDX47	5|0|0	5	1.67	3	6|0|0	0.09	0.28	0.09	0.28	0.09	-8.12	0.83	0.6
POLE4NT	MYH14	MYH14	2|1|2	5	1.67	3	1|2|0	0.09	0.13	0.09	0.13	0.09	-3.31	1.67	0.6
POLE4NT	TNXB	TNXB	2|1|2	5	1.67	3	2|0|1	0.09	0.13	0.09	0.13	0.09	-3.31	1.67	0.6
POLE4NT	RRP1B	RRP1B	4|0|0	4	1.33	3	5|0|0	0.09	0.27	0.09	0.27	0.09	-7.23	0.8	0.61
POLE4NT	ATAD3B	ATAD3B	4|0|0	4	1.33	3	5|0|0	0.09	0.27	0.09	0.27	0.09	-7.23	0.8	0.61
POLE4NT	FEN1	FEN1	8|4|2	14	4.67	3	6|1|2	0.08	0.23	0.08	0.23	0.08	-8.57	1.56	0.61
POLE4NT	GNAS	GNAS	8|4|2	14	4.67	3	7|1|1	0.08	0.23	0.08	0.23	0.08	-8.3	1.56	0.61
POLE4NT	NMT1	NMT1	8|3|1	12	4	3	8|0|1	0.08	0.25	0.08	0.25	0.08	-9.9	1.33	0.61
POLE4NT	PPP1CC	PPP1CC	5|2|3	10	3.33	3	4|0|2	0.08	0.21	0.08	0.21	0.08	-5.14	1.67	0.61
POLE4NT	UBE2M	UBE2M	5|0|2	7	2.33	3	5|0|1	0.08	0.24	0.08	0.24	0.08	-8.39	1.17	0.61
POLE4NT	ATP5J2	ATP5J2	4|2|1	7	2.33	3	4|0|1	0.08	0.21	0.08	0.21	0.08	-5.52	1.4	0.61
POLE4NT	PABPC1	PABPC1	5|1|0	6	2	3	5|0|1	0.08	0.24	0.08	0.24	0.08	-8.39	1	0.61
POLE4NT	NELFB	NELFB	3|0|0	3	1	3	4|0|0	0.08	0.25	0.08	0.25	0.08	-5.75	0.75	0.61
POLE4NT	CYB5B	CYB5B	3|0|0	3	1	3	4|0|0	0.08	0.25	0.08	0.25	0.08	-5.75	0.75	0.61
POLE4NT	CISD1	CISD1	3|0|0	3	1	3	4|0|0	0.08	0.25	0.08	0.25	0.08	-5.75	0.75	0.61
POLE4NT	PRKAG1	PRKAG1	3|0|0	3	1	3	4|0|0	0.08	0.25	0.08	0.25	0.08	-5.75	0.75	0.61
POLE4NT	SLC25A13	SLC25A13	20|8|4	32	10.67	3	20|0|0	0.07	0.21	0.07	0.21	0.07	-18.01	1.6	0.62
POLE4NT	RPL18A	RPL18A	12|9|7	28	9.33	3	9|0|4	0.07	0.19	0.07	0.19	0.07	-5.95	2.15	0.61
POLE4NT	RPL13A	RPL13A	10|6|5	21	7	3	8|2|1	0.07	0.21	0.07	0.21	0.07	-6.33	1.91	0.61
POLE4NT	SULT1A1	SULT1A1	2|0|0	2	0.67	3	3|0|0	0.07	0.21	0.07	0.21	0.07	-4.27	0.67	0.62
POLE4NT	MAD2L1	MAD2L1	2|0|0	2	0.67	3	3|0|0	0.07	0.21	0.07	0.21	0.07	-4.27	0.67	0.62
POLE4NT	AP3S1	AP3S1	2|0|0	2	0.67	3	3|0|0	0.07	0.21	0.07	0.21	0.07	-4.27	0.67	0.62
POLE4NT	DCUN1D5	DCUN1D5	2|0|0	2	0.67	3	3|0|0	0.07	0.21	0.07	0.21	0.07	-4.27	0.67	0.62
POLE4NT	FAM3C	FAM3C	2|0|0	2	0.67	3	3|0|0	0.07	0.21	0.07	0.21	0.07	-4.27	0.67	0.62
POLE4NT	APOO	APOO	2|0|0	2	0.67	3	3|0|0	0.07	0.21	0.07	0.21	0.07	-4.27	0.67	0.62
POLE4NT	DRG2	DRG2	2|0|0	2	0.67	3	3|0|0	0.07	0.21	0.07	0.21	0.07	-4.27	0.67	0.62
POLE4NT	REEP5	REEP5	2|0|0	2	0.67	3	3|0|0	0.07	0.21	0.07	0.21	0.07	-4.27	0.67	0.62
POLE4NT	MLEC	MLEC	2|0|0	2	0.67	3	3|0|0	0.07	0.21	0.07	0.21	0.07	-4.27	0.67	0.62
POLE4NT	SACM1L	SACM1L	2|0|0	2	0.67	3	3|0|0	0.07	0.21	0.07	0.21	0.07	-4.27	0.67	0.62
POLE4NT	RPL18	RPL18	21|19|21	61	20.33	3	9|9|8	0.06	0.08	0.06	0.08	0.06	-5.01	2.35	0.62
POLE4NT	RPN1	RPN1	27|10|6	43	14.33	3	25|0|1	0.06	0.18	0.06	0.18	0.06	-21.96	1.65	0.62
POLE4NT	CROCC	CROCC	0|0|3	3	1	3	3|1|0	0.06	0.18	0.06	0.18	0.06	-6.08	0.75	0.62
POLE4NT	EBP	EBP	4|4|3	11	3.67	3	3|1|2	0.05	0.07	0.05	0.07	0.05	-3.93	1.83	0.62
POLE4NT	DAD1	DAD1	4|4|2	10	3.33	3	4|0|2	0.05	0.08	0.05	0.08	0.05	-5.14	1.67	0.62
POLE4NT	PSMD8	PSMD8	5|3|2	10	3.33	3	7|0|0	0.05	0.14	0.05	0.14	0.05	-5.8	1.43	0.62
POLE4NT	KHDRBS1	KHDRBS1	6|0|0	6	2	3	8|0|0	0.05	0.15	0.05	0.15	0.05	-11.14	0.75	0.62
POLE4NT	GEMIN5	GEMIN5	6|0|0	6	2	3	8|0|0	0.05	0.15	0.05	0.15	0.05	-11.14	0.75	0.62
POLE4NT	SRP68	SRP68	5|0|0	5	1.67	3	7|0|0	0.05	0.14	0.05	0.14	0.05	-9.63	0.71	0.63
POLE4NT	EIF3L	EIF3L	26|5|2	33	11	3	26|0|0	0.04	0.13	0.04	0.13	0.04	-30.35	1.27	0.63
POLE4NT	SNRPB	SNRPB	14|7|10	31	10.33	3	8|1|7	0.04	0.11	0.04	0.11	0.04	-9.53	1.94	0.63
POLE4NT	FDPS	FDPS	10|4|3	17	5.67	3	10|0|2	0.04	0.12	0.04	0.12	0.04	-10.1	1.42	0.63
POLE4NT	RAB6A	RAB6A	10|3|2	15	5	3	8|2|2	0.04	0.11	0.04	0.11	0.04	-12.24	1.25	0.63
POLE4NT	API5	API5	10|1|0	11	3.67	3	11|0|1	0.04	0.13	0.04	0.13	0.04	-16.57	0.92	0.63
POLE4NT	PLD3	PLD3	6|2|0	8	2.67	3	6|0|2	0.04	0.11	0.04	0.11	0.04	-11.48	1	0.63
POLE4NT	TOMM20	TOMM20	2|2|2	6	2	3	2|0|2	0.04	0.04	0.04	0.04	0.04	-3.15	1.5	0.63
POLE4NT	YTHDF2	YTHDF2	3|0|1	4	1.33	3	5|0|0	0.04	0.11	0.04	0.11	0.04	-7.23	0.8	0.63
POLE4NT	PTPN1	PTPN1	4|0|0	4	1.33	3	6|0|0	0.04	0.13	0.04	0.13	0.04	-8.12	0.67	0.63
POLE4NT	WDR18	WDR18	4|0|0	4	1.33	3	6|0|0	0.04	0.13	0.04	0.13	0.04	-8.12	0.67	0.63
POLE4NT	MGST3	MGST3	1|2|0	3	1	3	2|1|0	0.04	0.13	0.04	0.13	0.04	-4.71	1	0.63
POLE4NT	PSMG1	PSMG1	3|0|0	3	1	3	5|0|0	0.04	0.11	0.04	0.11	0.04	-7.23	0.6	0.63
POLE4NT	LYZ	LYZ	2|0|1	3	1	3	2|0|1	0.04	0.13	0.04	0.13	0.04	-4.71	1	0.63
POLE4NT	CALM2	CALM2	2|0|0	2	0.67	3	2|0|1	0.04	0.13	0.04	0.13	0.04	-4.71	0.67	0.63
POLE4NT	SFXN3	SFXN3	2|0|0	2	0.67	3	2|0|1	0.04	0.13	0.04	0.13	0.04	-4.71	0.67	0.63
POLE4NT	SET	SET	2|2|2	6	2	3	5|0|0	0.03	0.03	0.03	0.03	0.03	-3.43	1.2	0.64
POLE4NT	CDK13	CDK13	2|1|2	5	1.67	3	2|1|1	0.03	0.05	0.03	0.05	0.03	-4.51	1.25	0.64
POLE4NT	AGK	AGK	2|0|0	2	0.67	3	4|0|0	0.03	0.09	0.03	0.09	0.03	-5.75	0.5	0.64
POLE4NT	AP3B1	AP3B1	2|0|0	2	0.67	3	4|0|0	0.03	0.09	0.03	0.09	0.03	-5.75	0.5	0.64
POLE4NT	HADHA	HADHA	2|0|0	2	0.67	3	4|0|0	0.03	0.09	0.03	0.09	0.03	-5.75	0.5	0.64
POLE4NT	IKBKAP	IKBKAP	2|0|0	2	0.67	3	4|0|0	0.03	0.09	0.03	0.09	0.03	-5.75	0.5	0.64
POLE4NT	ARL8A	ARL8A	2|0|0	2	0.67	3	4|0|0	0.03	0.09	0.03	0.09	0.03	-5.75	0.5	0.64
POLE4NT	PDE12	PDE12	2|0|0	2	0.67	3	4|0|0	0.03	0.09	0.03	0.09	0.03	-5.75	0.5	0.64
POLE4NT	PPP2R5D	PPP2R5D	2|0|0	2	0.67	3	4|0|0	0.03	0.09	0.03	0.09	0.03	-5.75	0.5	0.64
POLE4NT	ARL1	ARL1	2|0|0	2	0.67	3	4|0|0	0.03	0.09	0.03	0.09	0.03	-5.75	0.5	0.64
POLE4NT	CTNNA1	CTNNA1	2|0|0	2	0.67	3	4|0|0	0.03	0.09	0.03	0.09	0.03	-5.75	0.5	0.64
POLE4NT	EML4	EML4	2|0|0	2	0.67	3	4|0|0	0.03	0.09	0.03	0.09	0.03	-5.75	0.5	0.64
POLE4NT	RPL10A	RPL10A	30|24|21	75	25	3	15|5|13	0.02	0.05	0.02	0.05	0.02	-11.15	2.27	0.65
POLE4NT	H2AFY	H2AFY	24|14|9	47	15.67	3	14|3|9	0.02	0.07	0.02	0.07	0.02	-18.19	1.81	0.64
POLE4NT	DDX6	DDX6	14|8|6	28	9.33	3	17|0|0	0.02	0.06	0.02	0.06	0.02	-11.16	1.65	0.65
POLE4NT	TMPO	TMPO	14|6|6	26	8.67	3	15|1|1	0.02	0.05	0.02	0.05	0.02	-11.36	1.53	0.65
POLE4NT	CPNE3	CPNE3	10|3|2	15	5	3	11|1|1	0.02	0.06	0.02	0.06	0.02	-13.16	1.15	0.65
POLE4NT	SNRPE	SNRPE	6|4|4	14	4.67	3	5|0|4	0.02	0.04	0.02	0.04	0.02	-5.67	1.56	0.65
POLE4NT	HNRNPL	HNRNPL	10|2|1	13	4.33	3	11|0|2	0.02	0.06	0.02	0.06	0.02	-15.33	1	0.65
POLE4NT	PRMT5	PRMT5	8|3|1	12	4	3	11|0|0	0.02	0.07	0.02	0.07	0.02	-12.55	1.09	0.64
POLE4NT	EEF1E1	EEF1E1	4|4|3	11	3.67	3	4|0|3	0.02	0.03	0.02	0.03	0.02	-4.88	1.57	0.65
POLE4NT	NUP93	NUP93	8|2|0	10	3.33	3	11|0|0	0.02	0.07	0.02	0.07	0.02	-15.25	0.91	0.64
POLE4NT	BRIX1	BRIX1	6|4|0	10	3.33	3	9|0|0	0.02	0.07	0.02	0.07	0.02	-12.23	1.11	0.64
POLE4NT	NUP155	NUP155	9|0|0	9	3	3	12|0|0	0.02	0.07	0.02	0.07	0.02	-16.44	0.75	0.64
POLE4NT	XRN2	XRN2	6|1|0	7	2.33	3	9|0|0	0.02	0.07	0.02	0.07	0.02	-12.23	0.78	0.64
POLE4NT	SLC3A2	SLC3A2	4|2|0	6	2	3	7|0|0	0.02	0.05	0.02	0.05	0.02	-9.63	0.86	0.65
POLE4NT	EMG1	EMG1	4|2|0	6	2	3	7|0|0	0.02	0.05	0.02	0.05	0.02	-9.63	0.86	0.65
POLE4NT	MRTO4	MRTO4	5|0|0	5	1.67	3	8|0|0	0.02	0.06	0.02	0.06	0.02	-11.14	0.63	0.65
POLE4NT	CACYBP	CACYBP	2|2|1	5	1.67	3	5|0|0	0.02	0.03	0.02	0.03	0.02	-5.31	1	0.65
POLE4NT	XPNPEP1	XPNPEP1	2|2|0	4	1.33	3	5|0|0	0.02	0.03	0.02	0.03	0.02	-7.23	0.8	0.65
POLE4NT	NUP205	NUP205	4|0|0	4	1.33	3	7|0|0	0.02	0.05	0.02	0.05	0.02	-9.63	0.57	0.65
POLE4NT	AGAP3	AGAP3	1|2|1	4	1.33	3	1|2|1	0.02	0.05	0.02	0.05	0.02	-4.51	1	0.65
POLE4NT	FABP5	FABP5	2|0|0	2	0.67	3	3|1|0	0.02	0.06	0.02	0.06	0.02	-6.08	0.5	0.65
POLE4NT	PPIB	PPIB	20|10|4	34	11.33	3	17|3|3	0.01	0.03	0.01	0.03	0.01	-22.28	1.48	0.67
POLE4NT	RPS10	RPS10	13|6|7	26	8.67	3	10|0|6	0.01	0.04	0.01	0.04	0.01	-10.63	1.62	0.66
POLE4NT	RPS8	RPS8	12|6|5	23	7.67	3	13|0|3	0.01	0.02	0.01	0.02	0.01	-11.85	1.44	0.67
POLE4NT	ATAD3A	ATAD3A	12|6|3	21	7	3	16|0|0	0.01	0.03	0.01	0.03	0.01	-14.77	1.31	0.67
POLE4NT	RPS6	RPS6	6|5|5	16	5.33	3	6|3|1	0.01	0.01	0.01	0.01	0.01	-5.57	1.6	0.67
POLE4NT	RAB5C	RAB5C	11|3|2	16	5.33	3	10|2|3	0.01	0.02	0.01	0.02	0.01	-16.07	1.07	0.68
POLE4NT	DNM2	DNM2	13|3|0	16	5.33	3	17|0|0	0.01	0.03	0.01	0.03	0.01	-23.75	0.94	0.67
POLE4NT	PRDX3	PRDX3	8|3|2	13	4.33	3	11|0|1	0.01	0.03	0.01	0.03	0.01	-11.68	1.08	0.67
POLE4NT	HDAC2	HDAC2	9|3|1	13	4.33	3	11|0|2	0.01	0.02	0.01	0.02	0.01	-15.33	1	0.67
POLE4NT	NAA15	NAA15	8|2|0	10	3.33	3	12|0|0	0.01	0.03	0.01	0.03	0.01	-16.44	0.83	0.67
POLE4NT	NUDT19	NUDT19	8|2|0	10	3.33	3	12|0|0	0.01	0.03	0.01	0.03	0.01	-16.44	0.83	0.67
POLE4NT	AIMP2	AIMP2	6|2|2	10	3.33	3	7|0|3	0.01	0.02	0.01	0.02	0.01	-9.68	1	0.68
POLE4NT	PSMB2	PSMB2	6|3|0	9	3	3	10|0|0	0.01	0.03	0.01	0.03	0.01	-13.74	0.9	0.67
POLE4NT	MCM5	MCM5	9|0|0	9	3	3	13|0|0	0.01	0.03	0.01	0.03	0.01	-17.96	0.69	0.67
POLE4NT	EEF1A2	EEF1A2	3|3|2	8	2.67	3	3|2|1	0.01	0.02	0.01	0.02	0.01	-5.38	1.33	0.66
POLE4NT	PDCD6	PDCD6	6|1|1	8	2.67	3	9|0|1	0.01	0.02	0.01	0.02	0.01	-11.28	0.8	0.67
POLE4NT	RPL27A	RPL27A	4|2|2	8	2.67	3	6|0|1	0.01	0.04	0.01	0.04	0.01	-6.01	1.14	0.66
POLE4NT	MT-CO2	MT-CO2	3|2|2	7	2.33	3	6|0|0	0.01	0.04	0.01	0.04	0.01	-4.59	1.17	0.65
POLE4NT	EIF3K	EIF3K	3|2|2	7	2.33	3	5|0|1	0.01	0.03	0.01	0.03	0.01	-4.86	1.17	0.66
POLE4NT	MSH6	MSH6	6|1|0	7	2.33	3	10|0|0	0.01	0.03	0.01	0.03	0.01	-13.74	0.7	0.67
POLE4NT	EPHX1	EPHX1	3|1|2	6	2	3	6|0|0	0.01	0.04	0.01	0.04	0.01	-6.02	1	0.65
POLE4NT	EMD	EMD	5|1|0	6	2	3	9|0|0	0.01	0.02	0.01	0.02	0.01	-12.23	0.67	0.67
POLE4NT	MAATS1	MAATS1	2|2|2	6	2	3	2|2|1	0.01	0.01	0.01	0.01	0.01	-4.2	1.2	0.65
POLE4NT	MTCH2	MTCH2	6|0|0	6	2	3	9|0|1	0.01	0.02	0.01	0.02	0.01	-13.89	0.6	0.67
POLE4NT	ARCN1	ARCN1	5|0|0	5	1.67	3	9|0|0	0.01	0.02	0.01	0.02	0.01	-12.23	0.56	0.67
POLE4NT	ACO2	ACO2	5|0|0	5	1.67	3	9|0|0	0.01	0.02	0.01	0.02	0.01	-12.23	0.56	0.67
POLE4NT	BLVRA	BLVRA	5|0|0	5	1.67	3	9|0|0	0.01	0.02	0.01	0.02	0.01	-12.23	0.56	0.67
POLE4NT	COPS3	COPS3	4|0|0	4	1.33	3	6|0|1	0.01	0.04	0.01	0.04	0.01	-9.84	0.57	0.66
POLE4NT	ATP5O	ATP5O	4|0|0	4	1.33	3	8|0|0	0.01	0.02	0.01	0.02	0.01	-11.14	0.5	0.67
POLE4NT	SMC4	SMC4	4|0|0	4	1.33	3	8|0|0	0.01	0.02	0.01	0.02	0.01	-11.14	0.5	0.67
POLE4NT	ERLIN2	ERLIN2	4|0|0	4	1.33	3	8|0|0	0.01	0.02	0.01	0.02	0.01	-11.14	0.5	0.67
POLE4NT	NNT	NNT	4|0|0	4	1.33	3	8|0|0	0.01	0.02	0.01	0.02	0.01	-11.14	0.5	0.67
POLE4NT	PDCD10	PDCD10	3|0|0	3	1	3	7|0|0	0.01	0.02	0.01	0.02	0.01	-9.63	0.43	0.68
POLE4NT	DSC1	DSC1	1|2|0	3	1	3	5|0|0	0.01	0.03	0.01	0.03	0.01	-7.23	0.6	0.66
POLE4NT	CYFIP1	CYFIP1	3|0|0	3	1	3	6|0|0	0.01	0.04	0.01	0.04	0.01	-8.12	0.5	0.65
POLE4NT	ALDH5A1	ALDH5A1	2|1|0	3	1	3	5|0|0	0.01	0.03	0.01	0.03	0.01	-7.23	0.6	0.66
POLE4NT	PTPN11	PTPN11	3|0|0	3	1	3	6|0|0	0.01	0.04	0.01	0.04	0.01	-8.12	0.5	0.65
POLE4NT	RAB10	RAB10	3|0|0	3	1	3	6|0|0	0.01	0.04	0.01	0.04	0.01	-8.12	0.5	0.65
POLE4NT	CSNK2A2	CSNK2A2	3|0|0	3	1	3	7|0|0	0.01	0.02	0.01	0.02	0.01	-9.63	0.43	0.68
POLE4NT	NCBP1	NCBP1	2|0|0	2	0.67	3	5|0|0	0.01	0.03	0.01	0.03	0.01	-7.23	0.4	0.66
POLE4NT	ACSL3	ACSL3	2|0|0	2	0.67	3	5|0|0	0.01	0.03	0.01	0.03	0.01	-7.23	0.4	0.66
POLE4NT	PGRMC2	PGRMC2	2|0|0	2	0.67	3	5|0|0	0.01	0.03	0.01	0.03	0.01	-7.23	0.4	0.66
POLE4NT	WDR43	WDR43	2|0|0	2	0.67	3	5|0|0	0.01	0.03	0.01	0.03	0.01	-7.23	0.4	0.66
POLE4NT	COX6C	COX6C	2|0|0	2	0.67	3	2|0|2	0.01	0.04	0.01	0.04	0.01	-6.27	0.5	0.66
POLE4NT	CUL4B	CUL4B	2|0|0	2	0.67	3	5|0|0	0.01	0.03	0.01	0.03	0.01	-7.23	0.4	0.66
POLE4NT	SUPV3L1	SUPV3L1	2|0|0	2	0.67	3	5|0|0	0.01	0.03	0.01	0.03	0.01	-7.23	0.4	0.66
POLE4NT	HDAC1	HDAC1	2|0|0	2	0.67	3	5|0|0	0.01	0.03	0.01	0.03	0.01	-7.23	0.4	0.66
POLE4NT	SRSF3	SRSF3	2|0|0	2	0.67	3	2|0|2	0.01	0.04	0.01	0.04	0.01	-6.27	0.5	0.66
POLE4NT	GSR	GSR	2|0|0	2	0.67	3	5|0|0	0.01	0.03	0.01	0.03	0.01	-7.23	0.4	0.66
POLE4NT	PC	PC	151|167|153	471	157	3	351|150|290	0	0	0	0	0	#NAME?	0.6	0.75
POLE4NT	PCCA	PCCA	115|108|108	331	110.33	3	231|89|169	0	0	0	0	0	-427.24	0.68	0.75
POLE4NT	MCCC1	MCCC1	99|94|88	281	93.67	3	204|86|153	0	0	0	0	0	-405.73	0.63	0.75
POLE4NT	PRKDC	PRKDC	117|49|26	192	64	3	133|7|6	0	0	0	0	0	-138.58	1.32	0.74
POLE4NT	EEF2	EEF2	83|64|45	192	64	3	119|16|40	0	0	0	0	0	-141.14	1.1	0.75
POLE4NT	DHX9	DHX9	80|44|29	153	51	3	59|5|9	0	0.01	0	0.01	0	-43.49	2.1	0.68
POLE4NT	HIST1H4A	HIST1H4A	75|42|32	149	49.67	3	37|17|48	0	0	0	0	0	-73.79	1.46	0.74
POLE4NT	ACACA	ACACA	68|42|30	140	46.67	3	257|60|131	0	0	0	0	0	-550.02	0.31	0.75
POLE4NT	HSP90AA1	HSP90AA1	61|39|30	130	43.33	3	127|25|31	0	0	0	0	0	-179.75	0.71	0.75
POLE4NT	LDHA	LDHA	41|37|32	110	36.67	3	61|17|34	0	0	0	0	0	-85.52	0.98	0.75
POLE4NT	TUBB	TUBB	42|34|33	109	36.33	3	87|13|47	0	0	0	0	0	-127.1	0.74	0.75
POLE4NT	EEF1A1	EEF1A1	40|34|34	108	36	3	69|25|49	0	0	0	0	0	-120.76	0.76	0.75
POLE4NT	ACTN4	ACTN4	61|28|19	108	36	3	94|4|13	0	0	0	0	0	-106.85	0.97	0.75
POLE4NT	GAPDH	GAPDH	39|35|32	106	35.33	3	62|21|42	0	0	0	0	0	-101.65	0.85	0.75
POLE4NT	HSPA1A	HSPA1A	43|31|27	101	33.67	3	56|6|12	0	0	0	0	0	-47.44	1.36	0.74
POLE4NT	LDHB	LDHB	45|29|26	100	33.33	3	63|21|28	0	0	0	0	0	-95.55	0.89	0.75
POLE4NT	TKT	TKT	44|26|29	99	33	3	61|1|16	0	0	0	0	0	-53.45	1.27	0.74
POLE4NT	GPI	GPI	38|30|31	99	33	3	65|18|27	0	0	0	0	0	-86.16	0.9	0.75
POLE4NT	ILF3	ILF3	44|29|22	95	31.67	3	48|2|9	0	0	0	0	0	-37.06	1.61	0.73
POLE4NT	MYH9	MYH9	57|23|15	95	31.67	3	69|0|4	0	0	0	0	0	-65.03	1.3	0.73
POLE4NT	CCT8	CCT8	43|26|22	91	30.33	3	62|9|11	0	0	0	0	0	-64.44	1.11	0.75
POLE4NT	XRCC6	XRCC6	45|25|21	91	30.33	3	34|3|14	0	0	0	0	0	-29.71	1.78	0.71
POLE4NT	SLC25A5	SLC25A5	33|29|26	88	29.33	3	32|13|24	0	0	0	0	0	-44.09	1.28	0.74
POLE4NT	EEF1G	EEF1G	31|28|28	87	29	3	42|8|31	0	0	0	0	0	-54.68	1.07	0.75
POLE4NT	PKM	PKM	38|26|22	86	28.67	3	76|7|34	0	0	0	0	0	-109.07	0.74	0.75
POLE4NT	DDX39B	DDX39B	30|28|25	83	27.67	3	45|12|11	0	0	0	0	0	-43.6	1.22	0.75
POLE4NT	ANXA2	ANXA2	36|25|18	79	26.33	3	37|1|11	0	0	0	0	0	-31.28	1.61	0.72
POLE4NT	ILF2	ILF2	42|21|16	79	26.33	3	39|6|11	0	0	0	0	0	-42.66	1.41	0.73
POLE4NT	RPS3	RPS3	29|24|24	77	25.67	3	38|14|20	0	0	0	0	0	-50.18	1.07	0.75
POLE4NT	ENO1	ENO1	33|23|21	77	25.67	3	79|17|50	0	0	0	0	0	-150.1	0.53	0.75
POLE4NT	RAN	RAN	26|25|26	77	25.67	3	36|10|24	0	0	0	0	0	-46.34	1.1	0.75
POLE4NT	FASN	FASN	47|22|7	76	25.33	3	131|0|13	0	0	0	0	0	-183.7	0.53	0.75
POLE4NT	HSPA8	HSPA8	38|18|18	74	24.67	3	42|9|22	0	0	0	0	0	-60.49	1.01	0.74
POLE4NT	CLTC	CLTC	42|22|9	73	24.33	3	117|2|19	0	0	0	0	0	-168.94	0.53	0.75
POLE4NT	CCT4	CCT4	36|22|13	71	23.67	3	59|8|25	0	0	0	0	0	-94.85	0.77	0.75
POLE4NT	EIF4A1	EIF4A1	38|21|12	71	23.67	3	74|9|32	0	0	0	0	0	-128.72	0.62	0.75
POLE4NT	HSP90AB1	HSP90AB1	26|23|21	70	23.33	3	79|18|30	0	0	0	0	0	-124.45	0.55	0.75
POLE4NT	SHMT2	SHMT2	27|28|15	70	23.33	3	43|9|12	0	0	0	0	0	-54.2	1.09	0.74
POLE4NT	HNRNPU	HNRNPU	34|17|14	65	21.67	3	62|1|5	0	0	0	0	0	-60.57	0.96	0.74
POLE4NT	PHB2	PHB2	27|21|16	64	21.33	3	26|8|15	0	0	0	0	0	-34.9	1.31	0.74
POLE4NT	AHCY	AHCY	23|22|18	63	21	3	41|12|18	0	0	0	0	0	-58.09	0.89	0.75
POLE4NT	ATP5A1	ATP5A1	24|17|17	58	19.33	3	54|7|20	0	0	0	0	0	-72.09	0.72	0.75
POLE4NT	RPS2	RPS2	19|20|18	57	19	3	21|8|6	0	0	0	0	0	-16.42	1.63	0.73
POLE4NT	RPL7	RPL7	23|19|15	57	19	3	23|7|13	0	0	0	0	0	-29.33	1.33	0.74
POLE4NT	CDK1	CDK1	28|17|12	57	19	3	26|1|8	0	0	0	0	0	-23.71	1.63	0.7
POLE4NT	RPL15	RPL15	21|17|17	55	18.33	3	24|4|13	0	0	0	0	0	-24.04	1.34	0.74
POLE4NT	UBA1	UBA1	29|17|9	55	18.33	3	49|1|9	0	0	0	0	0	-58.97	0.93	0.74
POLE4NT	ALDOA	ALDOA	25|13|16	54	18	3	47|5|25	0	0	0	0	0	-74.86	0.7	0.75
POLE4NT	GANAB	GANAB	32|17|3	52	17.33	3	63|0|16	0	0	0	0	0	-103.19	0.66	0.75
POLE4NT	RPL5	RPL5	24|15|13	52	17.33	3	23|0|10	0	0	0	0	0	-20.05	1.58	0.71
POLE4NT	PGD	PGD	22|17|13	52	17.33	3	37|2|9	0	0	0	0	0	-37.52	1.08	0.74
POLE4NT	RPS3A	RPS3A	23|17|11	51	17	3	29|6|12	0	0	0	0	0	-40.1	1.09	0.74
POLE4NT	DSP	DSP	17|18|15	50	16.67	3	24|0|0	0	0	0	0	0	-7.93	2.08	0.69
POLE4NT	TARS	TARS	24|13|12	49	16.33	3	43|2|4	0	0	0	0	0	-40.22	1	0.74
POLE4NT	XRCC5	XRCC5	23|15|10	48	16	3	63|0|10	0	0	0	0	0	-75.46	0.66	0.75
POLE4NT	PFKP	PFKP	33|10|5	48	16	3	37|0|1	0	0	0	0	0	-39.45	1.26	0.69
POLE4NT	CKB	CKB	22|13|11	46	15.33	3	55|5|15	0	0	0	0	0	-76.17	0.61	0.75
POLE4NT	DYNC1H1	DYNC1H1	34|12|0	46	15.33	3	158|0|2	0	0	0	0	0	-235.9	0.29	0.75
POLE4NT	PPIA	PPIA	19|14|13	46	15.33	3	29|7|34	0	0	0	0	0	-65.95	0.66	0.75
POLE4NT	RPS16	RPS16	15|16|15	46	15.33	3	14|7|12	0	0	0	0	0	-18.34	1.39	0.73
POLE4NT	PRDX1	PRDX1	15|17|13	45	15	3	30|10|26	0	0	0	0	0	-61	0.68	0.75
POLE4NT	EIF4G1	EIF4G1	27|11|7	45	15	3	35|0|0	0	0	0	0	0	-31.39	1.29	0.71
POLE4NT	HIST1H1E	HIST1H1E	18|15|12	45	15	3	13|11|18	0	0	0	0	0	-33.23	1.07	0.74
POLE4NT	DHX15	DHX15	34|5|6	45	15	3	32|0|5	0	0.01	0	0.01	0	-38.25	1.22	0.69
POLE4NT	RPLP0	RPLP0	18|15|11	44	14.67	3	26|6|9	0	0	0	0	0	-32.69	1.07	0.74
POLE4NT	PAICS	PAICS	24|12|8	44	14.67	3	47|3|14	0	0	0	0	0	-68.12	0.69	0.75
POLE4NT	PGK1	PGK1	22|12|10	44	14.67	3	34|2|4	0	0	0	0	0	-32.55	1.1	0.73
POLE4NT	PTBP1	PTBP1	23|10|11	44	14.67	3	33|5|13	0	0	0	0	0	-46.84	0.86	0.74
POLE4NT	RPS4X	RPS4X	20|13|10	43	14.33	3	20|1|4	0	0.01	0	0.01	0	-14.96	1.72	0.69
POLE4NT	EIF3A	EIF3A	26|11|6	43	14.33	3	43|0|4	0	0	0	0	0	-49.39	0.91	0.74
POLE4NT	FBL	FBL	23|11|9	43	14.33	3	18|2|7	0	0.01	0	0.01	0	-19	1.59	0.68
POLE4NT	HNRNPA1	HNRNPA1	20|11|11	42	14	3	28|0|13	0	0	0	0	0	-32.43	1.02	0.74
POLE4NT	HNRNPM	HNRNPM	24|8|8	40	13.33	3	32|0|5	0	0	0	0	0	-32.26	1.08	0.72
POLE4NT	PRDX6	PRDX6	22|9|8	39	13	3	33|8|7	0	0	0	0	0	-46.82	0.81	0.74
POLE4NT	RAB7A	RAB7A	18|15|6	39	13	3	17|2|4	0	0.01	0	0.01	0	-18.74	1.7	0.69
POLE4NT	NME1-NME2	NME1;NME1-NME2	20|9|9	38	12.67	3	32|2|6	0	0	0	0	0	-34.37	0.95	0.73
POLE4NT	CSE1L	CSE1L	25|8|4	37	12.33	3	50|3|5	0	0	0	0	0	-69.84	0.64	0.74
POLE4NT	SNRNP200	SNRNP200	33|4|0	37	12.33	3	45|0|1	0	0	0	0	0	-66.18	0.8	0.72
POLE4NT	ASNS	ASNS	18|11|8	37	12.33	3	46|2|11	0	0	0	0	0	-61.27	0.63	0.75
POLE4NT	VARS	VARS	19|10|6	35	11.67	3	35|0|3	0	0	0	0	0	-37.37	0.92	0.73
POLE4NT	PSAT1	PSAT1	18|12|5	35	11.67	3	39|5|9	0	0	0	0	0	-60.41	0.66	0.74
POLE4NT	GNB2L1	GNB2L1	15|10|10	35	11.67	3	41|12|19	0	0	0	0	0	-74.88	0.49	0.75
POLE4NT	SLC25A3	SLC25A3	13|12|9	34	11.33	3	19|2|2	0	0	0	0	0	-14.03	1.48	0.72
POLE4NT	SF3B3	SF3B3	21|10|3	34	11.33	3	29|0|1	0	0	0	0	0	-33.25	1.13	0.71
POLE4NT	ALDH18A1	ALDH18A1	24|9|1	34	11.33	3	42|0|0	0	0	0	0	0	-56.16	0.81	0.73
POLE4NT	JUP	JUP	11|10|13	34	11.33	3	22|0|1	0	0	0	0	0	-12.45	1.48	0.72
POLE4NT	TRAP1	TRAP1	17|10|7	34	11.33	3	59|0|5	0	0	0	0	0	-70.16	0.53	0.75
POLE4NT	VDAC2	VDAC2	14|10|9	33	11	3	17|1|10	0	0	0	0	0	-20.24	1.18	0.73
POLE4NT	SUPT16H	SUPT16H	18|9|6	33	11	3	26|0|1	0	0	0	0	0	-23.1	1.22	0.71
POLE4NT	HNRNPA2B1	HNRNPA2B1	20|6|7	33	11	3	24|4|0	0	0	0	0	0	-24.57	1.18	0.7
POLE4NT	CCT7	CCT7	22|7|4	33	11	3	49|3|5	0	0	0	0	0	-68.41	0.58	0.74
POLE4NT	PRPF8	PRPF8	29|2|1	32	10.67	3	57|0|0	0	0	0	0	0	-78.05	0.56	0.74
POLE4NT	VDAC3	VDAC3	13|10|9	32	10.67	3	14|4|3	0	0	0	0	0	-12.19	1.52	0.71
POLE4NT	PHGDH	PHGDH	10|10|12	32	10.67	3	28|6|11	0	0	0	0	0	-39.3	0.71	0.75
POLE4NT	EIF2S3	EIF2S3	17|10|5	32	10.67	3	27|1|3	0	0	0	0	0	-30.31	1.03	0.72
POLE4NT	ACLY	ACLY	22|8|1	31	10.33	3	54|0|7	0	0	0	0	0	-84.12	0.51	0.75
POLE4NT	EIF3B	EIF3B	21|6|4	31	10.33	3	39|0|0	0	0	0	0	0	-43.06	0.79	0.73
POLE4NT	RARS	RARS	22|6|3	31	10.33	3	32|0|4	0	0	0	0	0	-41.65	0.86	0.72
POLE4NT	MDH1	MDH1	13|10|8	31	10.33	3	15|4|5	0	0	0	0	0	-17.17	1.29	0.72
POLE4NT	TUFM	TUFM	14|11|5	30	10	3	28|1|3	0	0	0	0	0	-31.65	0.94	0.73
POLE4NT	RPS5	RPS5	17|8|5	30	10	3	17|1|6	0	0	0	0	0	-21.6	1.25	0.7
POLE4NT	MARS	MARS	15|11|4	30	10	3	19|0|1	0	0.01	0	0.01	0	-18.08	1.5	0.68
POLE4NT	ARF3	ARF3	13|9|7	29	9.67	3	25|0|6	0	0	0	0	0	-26.62	0.94	0.73
POLE4NT	LARS	LARS	21|5|3	29	9.67	3	37|0|0	0	0	0	0	0	-42.9	0.78	0.73
POLE4NT	GDI2	GDI2	19|7|3	29	9.67	3	47|0|8	0	0	0	0	0	-68.54	0.53	0.75
POLE4NT	MSN	MSN	17|6|6	29	9.67	3	28|0|3	0	0	0	0	0	-28.28	0.94	0.72
POLE4NT	CAND1	CAND1	23|5|1	29	9.67	3	56|0|3	0	0	0	0	0	-81.11	0.49	0.74
POLE4NT	SARS	SARS	17|7|4	28	9.33	3	24|0|0	0	0	0	0	0	-22.97	1.17	0.7
POLE4NT	BCAP31	BCAP31	11|9|8	28	9.33	3	18|0|0	0	0	0	0	0	-9.5	1.56	0.7
POLE4NT	SND1	SND1	22|4|2	28	9.33	3	32|1|0	0	0	0	0	0	-40.08	0.85	0.72
POLE4NT	HPRT1	HPRT1	13|8|7	28	9.33	3	15|2|7	0	0	0	0	0	-18.54	1.17	0.72
POLE4NT	VDAC1	VDAC1	14|7|6	27	9	3	20|2|3	0	0	0	0	0	-20.98	1.08	0.72
POLE4NT	RPS15A	RPS15A	9|9|9	27	9	3	10|5|11	0	0	0	0	0	-18.74	1.04	0.73
POLE4NT	IARS	IARS	16|6|4	26	8.67	3	58|0|3	0	0	0	0	0	-73.93	0.43	0.75
POLE4NT	RPL12	RPL12	11|8|7	26	8.67	3	12|5|4	0	0	0	0	0	-15.36	1.24	0.72
POLE4NT	ANXA5	ANXA5	11|8|7	26	8.67	3	34|3|5	0	0	0	0	0	-40.7	0.62	0.75
POLE4NT	GCN1L1	GCN1L1	23|3|0	26	8.67	3	63|0|0	0	0	0	0	0	-91.3	0.41	0.75
POLE4NT	ATP1A1	ATP1A1	15|8|2	25	8.33	3	37|1|2	0	0	0	0	0	-50.11	0.62	0.74
POLE4NT	CCT6A	CCT6A	12|7|6	25	8.33	3	25|0|0	0	0	0	0	0	-20.63	1	0.72
POLE4NT	RPL4	RPL4	15|5|5	25	8.33	3	29|1|2	0	0	0	0	0	-31.6	0.78	0.73
POLE4NT	MTHFD1	MTHFD1	18|4|3	25	8.33	3	37|2|1	0	0	0	0	0	-47.21	0.62	0.74
POLE4NT	ATP5B	ATP5B	12|10|3	25	8.33	3	34|4|29	0	0	0	0	0	-86.39	0.37	0.75
POLE4NT	CCT2	CCT2	17|4|4	25	8.33	3	34|0|2	0	0	0	0	0	-39.05	0.69	0.73
POLE4NT	EIF4A3	EIF4A3	18|4|3	25	8.33	3	23|0|3	0	0	0	0	0	-28.05	0.96	0.7
POLE4NT	HSPA9	HSPA9	12|5|7	24	8	3	17|2|4	0	0	0	0	0	-20.42	1.04	0.72
POLE4NT	SLC25A6	SLC25A6	11|7|6	24	8	3	15|1|3	0	0	0	0	0	-13.9	1.26	0.71
POLE4NT	EIF3C	EIF3C	18|5|1	24	8	3	25|0|1	0	0	0	0	0	-33.28	0.92	0.7
POLE4NT	TAGLN2	TAGLN2	11|8|5	24	8	3	10|1|9	0	0	0	0	0	-17.1	1.2	0.71
POLE4NT	ATP2A2	ATP2A2	16|6|1	23	7.67	3	27|0|3	0	0	0	0	0	-38.99	0.77	0.73
POLE4NT	XPO1	XPO1	21|2|0	23	7.67	3	30|0|0	0	0	0	0	0	-42.54	0.77	0.71
POLE4NT	PCBP1	PCBP1	7|9|7	23	7.67	3	13|2|7	0	0	0	0	0	-16.35	1.05	0.73
POLE4NT	TCP1	TCP1	16|5|1	22	7.33	3	51|2|4	0	0	0	0	0	-78.23	0.39	0.75
POLE4NT	KPNA2	KPNA2	14|8|0	22	7.33	3	17|0|4	0	0	0	0	0	-29.7	1.05	0.7
POLE4NT	PSMB5	PSMB5	9|7|5	21	7	3	16|0|2	0	0	0	0	0	-13.96	1.17	0.71
POLE4NT	DARS	DARS	18|3|0	21	7	3	33|0|0	0	0	0	0	0	-46.95	0.64	0.73
POLE4NT	OAT	OAT	13|6|2	21	7	3	34|0|0	0	0	0	0	0	-41.48	0.62	0.74
POLE4NT	PSMD12	PSMD12	12|6|2	20	6.67	3	18|0|2	0	0	0	0	0	-22.31	1	0.7
POLE4NT	HNRNPK	HNRNPK	12|5|3	20	6.67	3	16|0|7	0	0	0	0	0	-24.36	0.87	0.72
POLE4NT	RCC2	RCC2	14|5|1	20	6.67	3	35|0|5	0	0	0	0	0	-53.49	0.5	0.74
POLE4NT	PSMA7	PSMA7	8|6|5	19	6.33	3	19|2|6	0	0	0	0	0	-25.44	0.7	0.75
POLE4NT	RPSA	RPSA	8|7|4	19	6.33	3	21|1|6	0	0	0	0	0	-28.69	0.68	0.75
POLE4NT	TALDO1	TALDO1	11|6|2	19	6.33	3	22|0|6	0	0	0	0	0	-33.42	0.68	0.73
POLE4NT	QARS	QARS	13|3|3	19	6.33	3	30|0|0	0	0	0	0	0	-33.2	0.63	0.73
POLE4NT	MCM3	MCM3	11|5|3	19	6.33	3	24|0|1	0	0	0	0	0	-26.54	0.76	0.73
POLE4NT	RPA1	RPA1	11|6|2	19	6.33	3	16|0|0	0	0.01	0	0.01	0	-16.77	1.19	0.68
POLE4NT	GART	GART	13|4|1	18	6	3	34|1|1	0	0	0	0	0	-47.56	0.5	0.74
POLE4NT	PSMD11	PSMD11	14|2|2	18	6	3	27|0|2	0	0	0	0	0	-34.61	0.62	0.73
POLE4NT	PSMB1	PSMB1	9|5|4	18	6	3	13|0|1	0	0.01	0	0.01	0	-10.92	1.29	0.68
POLE4NT	H2AFV	H2AFV	8|6|4	18	6	3	5|2|9	0	0	0	0	0	-13.99	1.12	0.71
POLE4NT	CAD	CAD	16|1|0	17	5.67	3	32|0|0	0	0	0	0	0	-45.56	0.53	0.73
POLE4NT	PGAM1	PGAM1	7|5|5	17	5.67	3	33|0|8	0	0	0	0	0	-43.77	0.41	0.75
POLE4NT	KARS	KARS	13|2|2	17	5.67	3	20|0|1	0	0	0	0	0	-23.45	0.81	0.7
POLE4NT	SSRP1	SSRP1	12|5|0	17	5.67	3	19|0|1	0	0	0	0	0	-28.15	0.85	0.7
POLE4NT	PPP1CA	PPP1CA	9|4|3	16	5.33	3	19|0|1	0	0	0	0	0	-20.02	0.8	0.72
POLE4NT	EIF3E	EIF3E	12|3|1	16	5.33	3	23|0|1	0	0	0	0	0	-30.34	0.67	0.72
POLE4NT	IRS4	IRS4	11|3|2	16	5.33	3	19|0|0	0	0	0	0	0	-20.75	0.84	0.7
POLE4NT	UBA2	UBA2	10|4|2	16	5.33	3	25|0|1	0	0	0	0	0	-30.4	0.62	0.73
POLE4NT	BSG	BSG	9|4|3	16	5.33	3	11|0|3	0	0.01	0	0.01	0	-12.73	1.14	0.68
POLE4NT	PRMT1	PRMT1	9|4|2	15	5	3	29|2|5	0	0	0	0	0	-44.61	0.42	0.75
POLE4NT	PHB	PHB	9|3|3	15	5	3	18|1|17	0	0	0	0	0	-42.25	0.42	0.75
POLE4NT	MDH2	MDH2	10|3|2	15	5	3	22|2|9	0	0	0	0	0	-40.66	0.45	0.75
POLE4NT	PDIA6	PDIA6	9|3|3	15	5	3	20|1|1	0	0	0	0	0	-22.64	0.68	0.72
POLE4NT	HSPA4	HSPA4	10|2|2	14	4.67	3	35|0|0	0	0	0	0	0	-42.93	0.4	0.75
POLE4NT	NSUN4	NSUN4	4|5|5	14	4.67	3	4|5|3	0	0	0	0	0	-9.53	1.17	0.71
POLE4NT	DSG1	DSG1	6|3|5	14	4.67	3	10|0|1	0	0.01	0	0.01	0	-9.03	1.27	0.68
POLE4NT	RPN2	RPN2	8|5|1	14	4.67	3	16|0|0	0	0	0	0	0	-19.16	0.88	0.71
POLE4NT	MAPK1	MAPK1	9|4|1	14	4.67	3	18|0|3	0	0	0	0	0	-26.27	0.67	0.72
POLE4NT	YWHAZ	YWHAZ	6|5|3	14	4.67	3	36|2|14	0	0	0	0	0	-64.59	0.27	0.75
POLE4NT	ACOT7	ACOT7	7|5|2	14	4.67	3	17|0|2	0	0	0	0	0	-20.91	0.74	0.72
POLE4NT	EFTUD2	EFTUD2	8|4|2	14	4.67	3	33|0|1	0	0	0	0	0	-41.53	0.41	0.75
POLE4NT	KPNB1	KPNB1	11|2|1	14	4.67	3	41|2|3	0	0	0	0	0	-62.19	0.3	0.75
POLE4NT	RAB1B	RAB1B	5|6|3	14	4.67	3	15|2|5	0	0	0	0	0	-23.11	0.64	0.75
POLE4NT	HNRNPC	HNRNPC	6|4|4	14	4.67	3	11|1|4	0	0	0	0	0	-13.63	0.88	0.72
POLE4NT	YARS	YARS	11|3|0	14	4.67	3	57|3|3	0	0	0	0	0	-91.46	0.22	0.75
POLE4NT	HARS	HARS	11|2|0	13	4.33	3	18|0|0	0	0	0	0	0	-25.05	0.72	0.7
POLE4NT	PFN1	PFN1	3|5|4	12	4	3	15|6|10	0	0	0	0	0	-35.97	0.39	0.75
POLE4NT	CTPS1	CTPS1	11|1|0	12	4	3	28|0|0	0	0	0	0	0	-39.66	0.43	0.73
POLE4NT	RPL22	RPL22	4|4|4	12	4	3	6|2|2	0	0	0	0	0	-7.04	1.2	0.69
POLE4NT	CANX	CANX	9|2|1	12	4	3	21|1|2	0	0	0	0	0	-30.49	0.5	0.73
POLE4NT	HSPD1	HSPD1	9|3|0	12	4	3	29|6|21	0	0	0	0	0	-81.98	0.21	0.75
POLE4NT	RPL11	RPL11	4|4|4	12	4	3	11|3|3	0	0	0	0	0	-15.04	0.71	0.75
POLE4NT	MCM7	MCM7	10|2|0	12	4	3	34|0|1	0	0	0	0	0	-50.01	0.34	0.75
POLE4NT	MIF	MIF	4|4|4	12	4	3	6|3|6	0	0	0	0	0	-13.05	0.8	0.75
POLE4NT	YWHAE	YWHAE	5|5|2	12	4	3	48|4|10	0	0	0	0	0	-82.09	0.19	0.75
POLE4NT	RBM39	RBM39	10|1|1	12	4	3	31|0|5	0	0	0	0	0	-47.69	0.33	0.75
POLE4NT	ATP5L	ATP5L	6|4|2	12	4	3	6|2|3	0	0	0	0	0	-11.47	1.09	0.69
POLE4NT	PSMD6	PSMD6	11|0|1	12	4	3	19|0|1	0	0	0	0	0	-28.15	0.6	0.71
POLE4NT	ATP5F1	ATP5F1	9|3|0	12	4	3	16|0|0	0	0	0	0	0	-22.24	0.75	0.7
POLE4NT	CKAP4	CKAP4	12|0|0	12	4	3	19|1|0	0	0	0	0	0	-28.15	0.6	0.7
POLE4NT	HK1	HK1	11|1|0	12	4	3	17|0|3	0	0	0	0	0	-28.31	0.6	0.71
POLE4NT	UQCRC2	UQCRC2	8|3|0	11	3.67	3	18|0|0	0	0	0	0	0	-25.05	0.61	0.72
POLE4NT	CAPZA2	CAPZA2	6|2|3	11	3.67	3	8|1|3	0	0	0	0	0	-12.2	0.92	0.7
POLE4NT	TRIP13	TRIP13	6|2|3	11	3.67	3	10|0|1	0	0.01	0	0.01	0	-10.66	1	0.68
POLE4NT	EPRS	EPRS	9|2|0	11	3.67	3	62|0|0	0	0	0	0	0	-89.86	0.18	0.75
POLE4NT	ATP1B3	ATP1B3	7|3|1	11	3.67	3	12|0|1	0	0	0	0	0	-15.21	0.85	0.69
POLE4NT	PFKL	PFKL	9|2|0	11	3.67	3	15|0|0	0	0.01	0	0.01	0	-20.73	0.73	0.69
POLE4NT	RPL3	RPL3	6|2|2	10	3.33	3	13|0|0	0	0	0	0	0	-12.9	0.77	0.7
POLE4NT	PSME3	PSME3	7|3|0	10	3.33	3	12|0|3	0	0	0	0	0	-21.05	0.67	0.71
POLE4NT	SMU1	SMU1	9|1|0	10	3.33	3	18|0|0	0	0	0	0	0	-25.05	0.56	0.71
POLE4NT	ADAR	ADAR	7|1|2	10	3.33	3	13|0|1	0	0	0	0	0	-16.63	0.71	0.7
POLE4NT	MAT2A	MAT2A	10|0|0	10	3.33	3	14|0|2	0	0	0	0	0	-22.44	0.63	0.69
POLE4NT	SRSF11	SRSF11	6|2|2	10	3.33	3	15|0|10	0	0	0	0	0	-29.54	0.4	0.75
POLE4NT	LRPPRC	LRPPRC	9|1|0	10	3.33	3	79|0|0	0	0	0	0	0	-115.1	0.13	0.75
POLE4NT	RAB2A	RAB2A	9|0|0	9	3	3	13|0|1	0	0.01	0	0.01	0	-19.58	0.64	0.68
POLE4NT	RAC1	RAC1	4|4|1	9	3	3	8|1|0	0	0.01	0	0.01	0	-9.9	1	0.68
POLE4NT	TIMM44	TIMM44	6|2|1	9	3	3	16|0|0	0	0	0	0	0	-19.16	0.56	0.72
POLE4NT	EIF3D	EIF3D	5|2|2	9	3	3	16|0|1	0	0	0	0	0	-18.25	0.53	0.75
POLE4NT	NARS	NARS	8|0|1	9	3	3	28|0|3	0	0	0	0	0	-44.2	0.29	0.75
POLE4NT	YWHAQ	YWHAQ	5|2|2	9	3	3	19|4|5	0	0	0	0	0	-33.72	0.32	0.75
POLE4NT	NPEPPS	NPEPPS	9|0|0	9	3	3	28|0|1	0	0	0	0	0	-41.22	0.31	0.75
POLE4NT	CCDC22	CCDC22	3|3|3	9	3	3	4|3|3	0	0	0	0	0	-8.64	0.9	0.75
POLE4NT	LCP1	LCP1	6|2|1	9	3	3	20|0|3	0	0	0	0	0	-29.18	0.39	0.75
POLE4NT	PRPS1	PRPS1	4|3|2	9	3	3	21|0|2	0	0	0	0	0	-26.36	0.39	0.75
POLE4NT	SAR1A	SAR1A	4|2|2	8	2.67	3	8|1|2	0	0	0	0	0	-10.99	0.73	0.71
POLE4NT	CLIC1	CLIC1	5|1|2	8	2.67	3	14|0|0	0	0	0	0	0	-16.53	0.57	0.72
POLE4NT	AHSA1	AHSA1	8|0|0	8	2.67	3	13|0|0	0	0.01	0	0.01	0	-17.96	0.62	0.68
POLE4NT	CBR1	CBR1	5|2|1	8	2.67	3	15|0|4	0	0	0	0	0	-23.65	0.42	0.75
POLE4NT	MCM4	MCM4	8|0|0	8	2.67	3	13|0|0	0	0.01	0	0.01	0	-17.96	0.62	0.68
POLE4NT	PFAS	PFAS	4|2|2	8	2.67	3	12|0|0	0	0	0	0	0	-11.55	0.67	0.75
POLE4NT	PITPNB	PITPNB	7|1|0	8	2.67	3	13|0|2	0	0	0	0	0	-20.94	0.53	0.71
POLE4NT	NAMPT	NAMPT	8|0|0	8	2.67	3	16|0|0	0	0	0	0	0	-22.24	0.5	0.71
POLE4NT	RAB14	RAB14	7|1|0	8	2.67	3	11|0|2	0	0	0	0	0	-18.2	0.62	0.69
POLE4NT	COPB2	COPB2	7|1|0	8	2.67	3	22|0|0	0	0	0	0	0	-30.91	0.36	0.75
POLE4NT	PLS3	PLS3	8|0|0	8	2.67	3	33|0|4	0	0	0	0	0	-53.04	0.22	0.75
POLE4NT	PGAM5	PGAM5	4|2|1	7	2.33	3	9|0|0	0	0.01	0	0.01	0	-9.72	0.78	0.69
POLE4NT	PPP5C	PPP5C	4|1|2	7	2.33	3	13|0|0	0	0	0	0	0	-15.09	0.54	0.75
POLE4NT	PSMA4	PSMA4	3|2|2	7	2.33	3	8|0|0	0	0.01	0	0.01	0	-7.04	0.88	0.69
POLE4NT	CAP1	CAP1	4|2|1	7	2.33	3	9|0|0	0	0.01	0	0.01	0	-9.72	0.78	0.69
POLE4NT	ARPC2	ARPC2	6|1|0	7	2.33	3	17|0|0	0	0	0	0	0	-23.75	0.41	0.72
POLE4NT	HIST1H1C	HIST1H1C	4|3|0	7	2.33	3	3|1|5	0	0	0	0	0	-13.18	0.78	0.7
POLE4NT	GSTO1	GSTO1	2|3|2	7	2.33	3	6|0|5	0	0	0	0	0	-11.13	0.64	0.75
POLE4NT	FARSB	FARSB	7|0|0	7	2.33	3	15|0|0	0	0	0	0	0	-20.73	0.47	0.71
POLE4NT	VPS35	VPS35	7|0|0	7	2.33	3	14|0|0	0	0	0	0	0	-19.47	0.5	0.7
POLE4NT	MYH10	MYH10	7|0|0	7	2.33	3	26|0|0	0	0	0	0	0	-36.78	0.27	0.75
POLE4NT	TXNRD1	TXNRD1	5|2|0	7	2.33	3	17|0|0	0	0	0	0	0	-23.75	0.41	0.75
POLE4NT	TOMM40	TOMM40	7|0|0	7	2.33	3	10|0|2	0	0.01	0	0.01	0	-16.71	0.58	0.69
POLE4NT	PDIA4	PDIA4	7|0|0	7	2.33	3	20|0|0	0	0	0	0	0	-28.07	0.35	0.73
POLE4NT	SERPINH1	SERPINH1	4|2|1	7	2.33	3	12|0|0	0	0	0	0	0	-13.65	0.58	0.75
POLE4NT	DYNLL1	DYNLL1	4|1|1	6	2	3	9|0|4	0	0	0	0	0	-15.58	0.46	0.75
POLE4NT	GFPT1	GFPT1	6|0|0	6	2	3	12|0|0	0	0	0	0	0	-16.44	0.5	0.69
POLE4NT	EIF3F	EIF3F	4|1|1	6	2	3	10|0|1	0	0	0	0	0	-12.68	0.55	0.71
POLE4NT	LMAN2	LMAN2	4|2|0	6	2	3	12|1|0	0	0	0	0	0	-18.08	0.46	0.75
POLE4NT	TPI1	TPI1	2|2|2	6	2	3	22|9|12	0	0	0	0	0	-55.55	0.14	0.75
POLE4NT	LUC7L3	LUC7L3	3|2|1	6	2	3	7|2|6	0	0	0	0	0	-18.9	0.4	0.75
POLE4NT	ECH1	ECH1	3|1|2	6	2	3	6|0|1	0	0.01	0	0.01	0	-7.59	0.86	0.68
POLE4NT	BLMH	BLMH	2|2|2	6	2	3	11|0|0	0	0	0	0	0	-10.53	0.55	0.75
POLE4NT	MCM2	MCM2	6|0|0	6	2	3	32|0|0	0	0	0	0	0	-45.56	0.19	0.75
POLE4NT	PYGL	PYGL	5|1|0	6	2	3	34|0|0	0	0	0	0	0	-48.46	0.18	0.75
POLE4NT	ACTR2	ACTR2	3|1|2	6	2	3	9|0|2	0	0	0	0	0	-12.82	0.55	0.75
POLE4NT	COPG2	COPG2	5|1|0	6	2	3	13|0|0	0	0	0	0	0	-17.96	0.46	0.71
POLE4NT	YARS2	YARS2	3|2|1	6	2	3	10|0|0	0	0	0	0	0	-11.13	0.6	0.75
POLE4NT	SSR4	SSR4	4|2|0	6	2	3	6|0|2	0	0.01	0	0.01	0	-11.48	0.75	0.68
POLE4NT	SURF4	SURF4	3|1|2	6	2	3	7|0|1	0	0	0	0	0	-8.92	0.75	0.69
POLE4NT	VCL	VCL	5|0|0	5	1.67	3	24|0|0	0	0	0	0	0	-33.76	0.21	0.75
POLE4NT	APMAP	APMAP	3|2|0	5	1.67	3	13|0|1	0	0	0	0	0	-19.58	0.36	0.75
POLE4NT	PA2G4	PA2G4	5|0|0	5	1.67	3	32|2|0	0	0	0	0	0	-48.55	0.15	0.75
POLE4NT	PPP2CA	PPP2CA	3|1|1	5	1.67	3	9|0|0	0	0	0	0	0	-9.72	0.56	0.75
POLE4NT	RPL9	RPL9	3|2|0	5	1.67	3	9|0|0	0	0	0	0	0	-12.23	0.56	0.75
POLE4NT	LRRC40	LRRC40	4|1|0	5	1.67	3	9|0|0	0	0.01	0	0.01	0	-12.23	0.56	0.69
POLE4NT	NUP210	NUP210	4|1|0	5	1.67	3	11|0|0	0	0	0	0	0	-15.25	0.45	0.7
POLE4NT	NDUFS3	NDUFS3	3|2|0	5	1.67	3	12|0|0	0	0	0	0	0	-16.44	0.42	0.75
POLE4NT	HLA-A	HLA-A	5|0|0	5	1.67	3	10|0|0	0	0.01	0	0.01	0	-13.74	0.5	0.69
POLE4NT	IPO7	IPO7	4|1|0	5	1.67	3	12|0|0	0	0	0	0	0	-16.44	0.42	0.75
POLE4NT	IPO5	IPO5	5|0|0	5	1.67	3	53|0|0	0	0	0	0	0	-76.53	0.09	0.75
POLE4NT	DDX39A	DDX39A	4|1|0	5	1.67	3	10|0|1	0	0	0	0	0	-15.39	0.45	0.71
POLE4NT	ALDH7A1	ALDH7A1	2|1|2	5	1.67	3	15|0|1	0	0	0	0	0	-19.26	0.31	0.75
POLE4NT	PSMD2	PSMD2	5|0|0	5	1.67	3	13|0|1	0	0	0	0	0	-19.58	0.36	0.72
POLE4NT	COPB1	COPB1	4|1|0	5	1.67	3	18|0|0	0	0	0	0	0	-25.05	0.28	0.75
POLE4NT	HLCS	HLCS	2|0|2	4	1.33	3	28|4|2	0	0	0	0	0	-48.76	0.12	0.75
POLE4NT	PRDX2	PRDX2	3|1|0	4	1.33	3	9|2|3	0	0	0	0	0	-20.17	0.29	0.75
POLE4NT	SKIV2L2	SKIV2L2	4|0|0	4	1.33	3	9|0|0	0	0.01	0	0.01	0	-12.23	0.44	0.69
POLE4NT	PRPF19	PRPF19	4|0|0	4	1.33	3	16|0|0	0	0	0	0	0	-22.24	0.25	0.75
POLE4NT	PYGB	PYGB	4|0|0	4	1.33	3	12|0|1	0	0	0	0	0	-18.08	0.31	0.75
POLE4NT	TSN	TSN	4|0|0	4	1.33	3	10|0|1	0	0	0	0	0	-15.39	0.36	0.71
POLE4NT	PAFAH1B1	PAFAH1B1	4|0|0	4	1.33	3	11|0|0	0	0	0	0	0	-15.25	0.36	0.7
POLE4NT	SF3A3	SF3A3	4|0|0	4	1.33	3	10|0|1	0	0	0	0	0	-15.39	0.36	0.71
POLE4NT	ADSL	ADSL	4|0|0	4	1.33	3	14|0|0	0	0	0	0	0	-19.47	0.29	0.75
POLE4NT	IMMT	IMMT	4|0|0	4	1.33	3	15|0|0	0	0	0	0	0	-20.73	0.27	0.75
POLE4NT	TMX1	TMX1	3|1|0	4	1.33	3	7|0|1	0	0	0	0	0	-11.31	0.5	0.69
POLE4NT	PSMD7	PSMD7	4|0|0	4	1.33	3	17|0|0	0	0	0	0	0	-23.75	0.24	0.75
POLE4NT	SNX2	SNX2	4|0|0	4	1.33	3	10|0|0	0	0	0	0	0	-13.74	0.4	0.7
POLE4NT	TPP2	TPP2	4|0|0	4	1.33	3	16|0|0	0	0	0	0	0	-22.24	0.25	0.75
POLE4NT	UBE2N	UBE2N	2|2|0	4	1.33	3	5|1|3	0	0	0	0	0	-13.18	0.44	0.75
POLE4NT	GLUD1	GLUD1	4|0|0	4	1.33	3	28|0|0	0	0	0	0	0	-39.66	0.14	0.75
POLE4NT	KIAA1279	KIAA1279	3|0|0	3	1	3	10|0|0	0	0	0	0	0	-13.74	0.3	0.75
POLE4NT	GARS	GARS	3|0|0	3	1	3	28|0|0	0	0	0	0	0	-39.66	0.11	0.75
POLE4NT	ACTR1A	ACTR1A	3|0|0	3	1	3	13|0|0	0	0	0	0	0	-17.96	0.23	0.75
POLE4NT	EIF2B1	EIF2B1	3|0|0	3	1	3	11|0|0	0	0	0	0	0	-15.25	0.27	0.75
POLE4NT	LETM1	LETM1	3|0|0	3	1	3	10|0|0	0	0	0	0	0	-13.74	0.3	0.75
POLE4NT	PSMA1	PSMA1	2|0|1	3	1	3	9|0|0	0	0	0	0	0	-12.23	0.33	0.75
POLE4NT	ADH5	ADH5	3|0|0	3	1	3	9|0|0	0	0	0	0	0	-12.23	0.33	0.75
POLE4NT	PSMB3	PSMB3	3|0|0	3	1	3	7|1|0	0	0	0	0	0	-11.31	0.38	0.69
POLE4NT	DDB1	DDB1	3|0|0	3	1	3	40|0|0	0	0	0	0	0	-57.29	0.07	0.75
POLE4NT	HMGB1	HMGB1	2|0|1	3	1	3	8|0|0	0	0	0	0	0	-11.14	0.38	0.75
POLE4NT	ME2	ME2	3|0|0	3	1	3	17|0|0	0	0	0	0	0	-23.75	0.18	0.75
POLE4NT	FARSA	FARSA	3|0|0	3	1	3	11|0|0	0	0	0	0	0	-15.25	0.27	0.75
POLE4NT	SPTBN1	SPTBN1	1|1|1	3	1	3	17|0|0	0	0	0	0	0	-20.62	0.18	0.75
POLE4NT	ACTR3	ACTR3	3|0|0	3	1	3	14|0|0	0	0	0	0	0	-19.47	0.21	0.75
POLE4NT	USP14	USP14	2|1|0	3	1	3	8|0|0	0	0	0	0	0	-11.14	0.38	0.75
POLE4NT	NAE1	NAE1	2|0|1	3	1	3	6|0|0	0	0	0	0	0	-8.12	0.5	0.75
POLE4NT	IQGAP1	IQGAP1	3|0|0	3	1	3	9|0|0	0	0	0	0	0	-12.23	0.33	0.75
POLE4NT	GSPT1	GSPT1	3|0|0	3	1	3	9|0|0	0	0	0	0	0	-12.23	0.33	0.75
POLE4NT	RRM2	RRM2	3|0|0	3	1	3	7|0|1	0	0	0	0	0	-11.31	0.38	0.69
POLE4NT	EZR	EZR	3|0|0	3	1	3	13|0|0	0	0	0	0	0	-17.96	0.23	0.75
POLE4NT	APRT	APRT	2|0|1	3	1	3	10|0|1	0	0	0	0	0	-15.39	0.27	0.75
POLE4NT	RAD50	RAD50	2|1|0	3	1	3	8|0|1	0	0	0	0	0	-12.4	0.33	0.75
POLE4NT	DARS2	DARS2	3|0|0	3	1	3	18|0|0	0	0	0	0	0	-25.05	0.17	0.75
POLE4NT	AKR1B1	AKR1B1	2|1|0	3	1	3	14|0|2	0	0	0	0	0	-22.44	0.19	0.75
POLE4NT	AARS	AARS	3|0|0	3	1	3	21|0|0	0	0	0	0	0	-29.39	0.14	0.75
POLE4NT	XPO5	XPO5	2|0|0	2	0.67	3	19|0|0	0	0	0	0	0	-26.56	0.11	0.75
POLE4NT	NIPSNAP1	NIPSNAP1	2|0|0	2	0.67	3	6|0|0	0	0	0	0	0	-8.12	0.33	0.75
POLE4NT	TIMM50	TIMM50	2|0|0	2	0.67	3	13|0|3	0	0	0	0	0	-22.54	0.12	0.75
POLE4NT	PPP2R3A	PPP2R3A	1|0|1	2	0.67	3	0|0|0	0	0	0	0	0	-1.68	6.67	0.75
POLE4NT	PRPF40A	PRPF40A	2|0|0	2	0.67	3	3|0|6	0	0	0	0	0	-12.77	0.22	0.75
POLE4NT	PRDX4	PRDX4	2|0|0	2	0.67	3	7|0|0	0	0	0	0	0	-9.63	0.29	0.75
POLE4NT	OLA1	OLA1	2|0|0	2	0.67	3	7|0|0	0	0	0	0	0	-9.63	0.29	0.75
POLE4NT	CUL2	CUL2	2|0|0	2	0.67	3	9|0|0	0	0	0	0	0	-12.23	0.22	0.75
POLE4NT	ECM29	ECM29	2|0|0	2	0.67	3	12|0|0	0	0	0	0	0	-16.44	0.17	0.75
POLE4NT	ARHGDIA	ARHGDIA	2|0|0	2	0.67	3	10|0|2	0	0	0	0	0	-16.71	0.17	0.75
POLE4NT	TWF1	TWF1	2|0|0	2	0.67	3	6|0|0	0	0	0	0	0	-8.12	0.33	0.75
POLE4NT	LMAN1	LMAN1	2|0|0	2	0.67	3	8|0|0	0	0	0	0	0	-11.14	0.25	0.75
POLE4NT	NBN	NBN	1|1|0	2	0.67	3	0|0|0	0	0	0	0	0	-1.68	6.67	0.75
POLE4NT	CKMT1A	CKMT1A	2|0|0	2	0.67	3	8|0|1	0	0	0	0	0	-12.4	0.22	0.75
POLE4NT	SDHA	SDHA	2|0|0	2	0.67	3	22|0|0	0	0	0	0	0	-30.91	0.09	0.75
POLE4NT	SDHB	SDHB	2|0|0	2	0.67	3	6|0|0	0	0	0	0	0	-8.12	0.33	0.75
POLE4NT	PPP2R4	PPP2R4	2|0|0	2	0.67	3	6|0|0	0	0	0	0	0	-8.12	0.33	0.75
POLE4NT	HSP90B1	HSP90B1	1|1|0	2	0.67	3	31|1|4	0	0	0	0	0	-51.59	0.06	0.75
POLE4NT	SAMM50	SAMM50	2|0|0	2	0.67	3	8|0|0	0	0	0	0	0	-11.14	0.25	0.75
POLE4NT	TSFM	TSFM	2|0|0	2	0.67	3	6|0|0	0	0	0	0	0	-8.12	0.33	0.75
POLE4NT	VAT1	VAT1	2|0|0	2	0.67	3	6|0|0	0	0	0	0	0	-8.12	0.33	0.75
POLE4NT	OCIAD1	OCIAD1	1|1|0	2	0.67	3	1|0|0	0	0	0	0	0	-2.49	2	0.75
POLE4NT	PTCD3	PTCD3	2|0|0	2	0.67	3	12|0|0	0	0	0	0	0	-16.44	0.17	0.75
POLE4NT	LTA4H	LTA4H	2|0|0	2	0.67	3	35|0|1	0	0	0	0	0	-51.4	0.06	0.75
POLE4NT	SQSTM1	SQSTM1	1|1|0	2	0.67	3	0|0|0	0	0	0	0	0	-1.68	6.67	0.75
POLE4NT	GOT1	GOT1	2|0|0	2	0.67	3	23|0|0	0	0	0	0	0	-32.42	0.09	0.75
POLE4NT	SERPING1	SERPING1	1|0|1	2	0.67	3	1|0|0	0	0	0	0	0	-2.49	2	0.75
POLE4NT	ISYNA1	ISYNA1	2|0|0	2	0.67	3	6|0|0	0	0	0	0	0	-8.12	0.33	0.75
POLE4NT	STAT1	STAT1	2|0|0	2	0.67	3	8|0|0	0	0	0	0	0	-11.14	0.25	0.75
POLE4NT	ANP32B	ANP32B	2|0|0	2	0.67	3	10|1|0	0	0	0	0	0	-15.39	0.18	0.75
POLE4NT	CNDP2	CNDP2	2|0|0	2	0.67	3	11|0|0	0	0	0	0	0	-15.25	0.18	0.75
POLE4NT	CDC37	CDC37	2|0|0	2	0.67	3	8|0|1	0	0	0	0	0	-12.4	0.22	0.75
POLE4NT	S100A9	S100A9	2|0|0	2	0.67	3	4|0|2	0	0	0	0	0	-8.67	0.33	0.75
POLE4NT	SEC63	SEC63	1|1|0	2	0.67	3	3|0|0	0	0	0	0	0	-4.27	0.67	0.75
POLE4NT	DHX30	DHX30	2|0|0	2	0.67	3	11|0|0	0	0	0	0	0	-15.25	0.18	0.75
POLE4NT	RB1	RB1	1|0|1	2	0.67	3	0|0|0	0	0	0	0	0	-1.68	6.67	0.75
POLE4NT	GNAI3	GNAI3	2|0|0	2	0.67	3	7|0|0	0	0	0	0	0	-9.63	0.29	0.75
POLE4NT	FKBP4	FKBP4	2|0|0	2	0.67	3	28|1|0	0	0	0	0	0	-41.22	0.07	0.75
POLE4NT	FKBP8	FKBP8	2|0|0	2	0.67	3	7|0|0	0	0	0	0	0	-9.63	0.29	0.75
POLE4NT	GDI1	GDI1	2|0|0	2	0.67	3	7|0|0	0	0	0	0	0	-9.63	0.29	0.75
POLE4NT	FLNB	FLNB	2|0|0	2	0.67	3	6|0|1	0	0	0	0	0	-9.84	0.29	0.75
POLE4NT	KRT18	KRT18	2|0|0	2	0.67	3	3|0|4	0	0	0	0	0	-10.23	0.29	0.75
POLE4NT	TUBGCP3	TUBGCP3	1|0|1	2	0.67	3	0|0|0	0	0	0	0	0	-1.68	6.67	0.75
POLE4NT	EIF2S1	EIF2S1	2|0|0	2	0.67	3	16|0|1	0	0	0	0	0	-23.84	0.12	0.75
POLE4NT	HUWE1	HUWE1	2|0|0	2	0.67	3	10|0|0	0	0	0	0	0	-13.74	0.2	0.75
POLE4NT	CSK	CSK	2|0|0	2	0.67	3	8|0|0	0	0	0	0	0	-11.14	0.25	0.75
POLE4NT	FAM192A	FAM192A	1|1|0	2	0.67	3	0|0|0	0	0	0	0	0	-1.68	6.67	0.75
POLE4NT	PFKM	PFKM	2|0|0	2	0.67	3	11|0|0	0	0	0	0	0	-15.25	0.18	0.75
POLE4NT	WARS	WARS	2|0|0	2	0.67	3	21|0|1	0	0	0	0	0	-30.98	0.09	0.75
POLE4NT	GNPDA1	GNPDA1	2|0|0	2	0.67	3	17|0|1	0	0	0	0	0	-25.13	0.11	0.75
POLE4NT	PRPSAP2	PRPSAP2	2|0|0	2	0.67	3	10|0|0	0	0	0	0	0	-13.74	0.2	0.75
POLE4NT	ATIC	ATIC	2|0|0	2	0.67	3	23|0|0	0	0	0	0	0	-32.42	0.09	0.75
POLE4NT	ISOC1	ISOC1	2|0|0	2	0.67	3	10|0|1	0	0	0	0	0	-15.39	0.18	0.75
POLE4NT	PPP2R1A	PPP2R1A	2|0|0	2	0.67	3	25|0|4	0	0	0	0	0	-41.38	0.07	0.75
POLE4NT	NHP2L1	NHP2L1	2|0|0	2	0.67	3	3|0|3	0	0	0	0	0	-8.81	0.33	0.75
POLE4NT	G6PD	G6PD	2|0|0	2	0.67	3	21|0|0	0	0	0	0	0	-29.39	0.1	0.75
POLE4NT	ZC3H13	ZC3H13	1|0|0	1	0.33	3	0|0|0	0	0	0	0	0	-1.68	3.33	0.75
POLE4NT	ALDH3A2	ALDH3A2	1|0|0	1	0.33	3	3|0|0	0	0	0	0	0	-4.27	0.33	0.75
POLE4NT	TIPRL	TIPRL	1|0|0	1	0.33	3	8|0|0	0	0	0	0	0	-11.14	0.12	0.75
POLE4NT	ANAPC5	ANAPC5	1|0|0	1	0.33	3	0|0|0	0	0	0	0	0	-1.68	3.33	0.75
POLE4NT	NOL9	NOL9	1|0|0	1	0.33	3	0|0|0	0	0	0	0	0	-1.68	3.33	0.75
POLE4NT	CDCA2	CDCA2	1|0|0	1	0.33	3	0|0|0	0	0	0	0	0	-1.68	3.33	0.75
POLE4NT	PNP	PNP	1|0|0	1	0.33	3	16|0|3	0	0	0	0	0	-26.81	0.05	0.75
POLE4NT	PCF11	PCF11	1|0|0	1	0.33	3	0|0|0	0	0	0	0	0	-1.68	3.33	0.75
POLE4NT	ZFP82	ZFP82	1|0|0	1	0.33	3	0|0|0	0	0	0	0	0	-1.68	3.33	0.75
POLE4NT	NUP107	NUP107	1|0|0	1	0.33	3	11|0|0	0	0	0	0	0	-15.25	0.09	0.75
POLE4NT	SSB	SSB	0|1|0	1	0.33	3	16|0|0	0	0	0	0	0	-22.24	0.06	0.75
POLE4NT	ZNF335	ZNF335	1|0|0	1	0.33	3	0|0|0	0	0	0	0	0	-1.68	3.33	0.75
POLE4NT	PRKAA1	PRKAA1	1|0|0	1	0.33	3	1|0|0	0	0	0	0	0	-2.49	1	0.75
POLE4NT	TEX10	TEX10	1|0|0	1	0.33	3	0|0|0	0	0	0	0	0	-1.68	3.33	0.75
POLE4NT	TMEM14C	TMEM14C	1|0|0	1	0.33	3	1|0|0	0	0	0	0	0	-2.49	1	0.75
POLE4NT	ETF1	ETF1	1|0|0	1	0.33	3	10|0|0	0	0	0	0	0	-13.74	0.1	0.75
POLE4NT	GLO1	GLO1	1|0|0	1	0.33	3	2|0|1	0	0	0	0	0	-4.71	0.33	0.75
POLE4NT	ATP6V0D1	ATP6V0D1	1|0|0	1	0.33	3	1|0|0	0	0	0	0	0	-2.49	1	0.75
POLE4NT	BRD8	BRD8	0|0|1	1	0.33	3	0|0|0	0	0	0	0	0	-1.68	3.33	0.75
POLE4NT	GNPAT	GNPAT	1|0|0	1	0.33	3	0|0|0	0	0	0	0	0	-1.68	3.33	0.75
POLE4NT	SEH1L	SEH1L	1|0|0	1	0.33	3	4|0|0	0	0	0	0	0	-5.75	0.25	0.75
POLE4NT	THEM6	THEM6	1|0|0	1	0.33	3	0|0|0	0	0	0	0	0	-1.68	3.33	0.75
POLE4NT	PSMA3	PSMA3	1|0|0	1	0.33	3	8|0|1	0	0	0	0	0	-12.4	0.11	0.75
POLE4NT	PSMA6	PSMA6	1|0|0	1	0.33	3	6|0|0	0	0	0	0	0	-8.12	0.17	0.75
POLE4NT	SORD	SORD	0|0|1	1	0.33	3	7|0|0	0	0	0	0	0	-9.63	0.14	0.75
POLE4NT	AGPAT5	AGPAT5	0|1|0	1	0.33	3	0|0|0	0	0	0	0	0	-1.68	3.33	0.75
POLE4NT	OCRL	OCRL	1|0|0	1	0.33	3	1|0|0	0	0	0	0	0	-2.49	1	0.75
POLE4NT	PLIN3	PLIN3	1|0|0	1	0.33	3	0|0|0	0	0	0	0	0	-1.68	3.33	0.75
POLE4NT	SMAP1	SMAP1	1|0|0	1	0.33	3	1|0|0	0	0	0	0	0	-2.49	1	0.75
POLE4NT	ATP5C1	ATP5C1	1|0|0	1	0.33	3	10|0|1	0	0	0	0	0	-15.39	0.09	0.75
POLE4NT	ITPR3	ITPR3	1|0|0	1	0.33	3	2|0|0	0	0	0	0	0	-3.85	0.5	0.75
POLE4NT	C14ORF166	C14ORF166	1|0|0	1	0.33	3	9|0|1	0	0	0	0	0	-13.89	0.1	0.75
POLE4NT	HELLS	HELLS	1|0|0	1	0.33	3	0|0|0	0	0	0	0	0	-1.68	3.33	0.75
POLE4NT	ZNF518A	ZNF518A	0|1|0	1	0.33	3	0|0|0	0	0	0	0	0	-1.68	3.33	0.75
POLE4NT	ESD	ESD	1|0|0	1	0.33	3	13|0|1	0	0	0	0	0	-19.58	0.07	0.75
POLE4NT	CDC73	CDC73	1|0|0	1	0.33	3	0|0|0	0	0	0	0	0	-1.68	3.33	0.75
POLE4NT	ZMYM2	ZMYM2	1|0|0	1	0.33	3	1|0|0	0	0	0	0	0	-2.49	1	0.75
POLE4NT	GTF2F1	GTF2F1	1|0|0	1	0.33	3	0|0|0	0	0	0	0	0	-1.68	3.33	0.75
POLE4NT	CAMSAP1	CAMSAP1	0|0|1	1	0.33	3	0|0|0	0	0	0	0	0	-1.68	3.33	0.75
POLE4NT	ECHDC1	ECHDC1	0|0|1	1	0.33	3	0|0|0	0	0	0	0	0	-1.68	3.33	0.75
POLE4NT	GLS	GLS	1|0|0	1	0.33	3	10|0|0	0	0	0	0	0	-13.74	0.1	0.75
POLE4NT	NCOA3	NCOA3	1|0|0	1	0.33	3	1|0|1	0	0	0	0	0	-3.72	0.5	0.75
POLE4NT	SPCS2	SPCS2	1|0|0	1	0.33	3	1|0|0	0	0	0	0	0	-2.49	1	0.75
POLE4NT	ERO1L	ERO1L	1|0|0	1	0.33	3	11|0|1	0	0	0	0	0	-16.57	0.08	0.75
POLE4NT	AK2	AK2	1|0|0	1	0.33	3	4|0|2	0	0	0	0	0	-8.67	0.17	0.75
POLE4NT	TBCB	TBCB	1|0|0	1	0.33	3	2|0|0	0	0	0	0	0	-3.85	0.5	0.75
POLE4NT	UBFD1	UBFD1	1|0|0	1	0.33	3	0|0|0	0	0	0	0	0	-1.68	3.33	0.75
POLE4NT	ERH	ERH	1|0|0	1	0.33	3	0|0|1	0	0	0	0	0	-2.49	1	0.75
POLE4NT	TRIP12	TRIP12	1|0|0	1	0.33	3	0|0|0	0	0	0	0	0	-1.68	3.33	0.75
POLE4NT	NCLN	NCLN	1|0|0	1	0.33	3	7|0|0	0	0	0	0	0	-9.63	0.14	0.75
POLE4NT	EIF3M	EIF3M	1|0|0	1	0.33	3	11|0|0	0	0	0	0	0	-15.25	0.09	0.75
POLE4NT	BAZ1A	BAZ1A	0|0|1	1	0.33	3	0|0|0	0	0	0	0	0	-1.68	3.33	0.75
POLE4NT	OSBPL11	OSBPL11	1|0|0	1	0.33	3	0|0|0	0	0	0	0	0	-1.68	3.33	0.75
POLE4NT	FUBP3	FUBP3	1|0|0	1	0.33	3	0|0|0	0	0	0	0	0	-1.68	3.33	0.75
POLE4NT	NCSTN	NCSTN	1|0|0	1	0.33	3	2|0|0	0	0	0	0	0	-3.85	0.5	0.75
POLE4NT	EXOSC3	EXOSC3	1|0|0	1	0.33	3	1|0|0	0	0	0	0	0	-2.49	1	0.75
POLE4NT	RALA	RALA	1|0|0	1	0.33	3	2|0|0	0	0	0	0	0	-3.85	0.5	0.75
POLE4NT	FANCI	FANCI	1|0|0	1	0.33	3	2|0|0	0	0	0	0	0	-3.85	0.5	0.75
POLE4NT	RCL1	RCL1	1|0|0	1	0.33	3	0|0|0	0	0	0	0	0	-1.68	3.33	0.75
POLE4NT	FIGNL1	FIGNL1	1|0|0	1	0.33	3	0|0|0	0	0	0	0	0	-1.68	3.33	0.75
POLE4NT	CDK4	CDK4	1|0|0	1	0.33	3	5|0|0	0	0	0	0	0	-7.23	0.2	0.75
POLE4NT	DDHD1	DDHD1	0|0|1	1	0.33	3	1|2|0	0	0	0	0	0	-4.71	0.33	0.75
POLE4NT	DDX24	DDX24	1|0|0	1	0.33	3	0|0|0	0	0	0	0	0	-1.68	3.33	0.75
POLE4NT	ATP6V1C1	ATP6V1C1	1|0|0	1	0.33	3	0|0|0	0	0	0	0	0	-1.68	3.33	0.75
POLE4NT	PPIL1	PPIL1	1|0|0	1	0.33	3	5|0|0	0	0	0	0	0	-7.23	0.2	0.75
POLE4NT	KIAA1551	KIAA1551	0|1|0	1	0.33	3	1|0|0	0	0	0	0	0	-2.49	1	0.75
POLE4NT	CLUH	CLUH	1|0|0	1	0.33	3	6|0|0	0	0	0	0	0	-8.12	0.17	0.75
POLE4NT	RAB9A	RAB9A	1|0|0	1	0.33	3	1|0|0	0	0	0	0	0	-2.49	1	0.75
POLE4NT	COLGALT1	COLGALT1	1|0|0	1	0.33	3	4|0|0	0	0	0	0	0	-5.75	0.25	0.75
POLE4NT	GPRIN1	GPRIN1	0|0|1	1	0.33	3	0|1|0	0	0	0	0	0	-2.49	1	0.75
POLE4NT	PCNA	PCNA	1|0|0	1	0.33	3	7|0|0	0	0	0	0	0	-9.63	0.14	0.75
POLE4NT	NDUFS7	NDUFS7	1|0|0	1	0.33	3	2|0|0	0	0	0	0	0	-3.85	0.5	0.75
POLE4NT	RRAGA	RRAGA	1|0|0	1	0.33	3	0|0|0	0	0	0	0	0	-1.68	3.33	0.75
POLE4NT	MMS19	MMS19	1|0|0	1	0.33	3	2|0|0	0	0	0	0	0	-3.85	0.5	0.75
POLE4NT	SDAD1	SDAD1	1|0|0	1	0.33	3	0|0|0	0	0	0	0	0	-1.68	3.33	0.75
POLE4NT	PGM1	PGM1	1|0|0	1	0.33	3	13|0|0	0	0	0	0	0	-17.96	0.08	0.75
POLE4NT	PGM3	PGM3	1|0|0	1	0.33	3	8|0|0	0	0	0	0	0	-11.14	0.12	0.75
POLE4NT	GET4	GET4	1|0|0	1	0.33	3	2|0|0	0	0	0	0	0	-3.85	0.5	0.75
POLE4NT	CDC27	CDC27	1|0|0	1	0.33	3	0|0|0	0	0	0	0	0	-1.68	3.33	0.75
POLE4NT	CARS2	CARS2	1|0|0	1	0.33	3	7|0|0	0	0	0	0	0	-9.63	0.14	0.75
POLE4NT	TNPO3	TNPO3	0|0|1	1	0.33	3	4|0|0	0	0	0	0	0	-5.75	0.25	0.75
POLE4NT	NAA25	NAA25	1|0|0	1	0.33	3	3|0|0	0	0	0	0	0	-4.27	0.33	0.75
POLE4NT	POLDIP3	POLDIP3	1|0|0	1	0.33	3	0|0|0	0	0	0	0	0	-1.68	3.33	0.75
POLE4NT	USP11	USP11	1|0|0	1	0.33	3	1|0|0	0	0	0	0	0	-2.49	1	0.75
POLE4NT	RNF168	RNF168	0|1|0	1	0.33	3	2|0|0	0	0	0	0	0	-3.85	0.5	0.75
POLE4NT	SCFD1	SCFD1	1|0|0	1	0.33	3	3|0|0	0	0	0	0	0	-4.27	0.33	0.75
POLE4NT	ANP32A	ANP32A	0|0|1	1	0.33	3	0|1|0	0	0	0	0	0	-2.49	1	0.75
POLE4NT	SUPT5H	SUPT5H	1|0|0	1	0.33	3	1|0|0	0	0	0	0	0	-2.49	1	0.75
POLE4NT	KLC2	KLC2	1|0|0	1	0.33	3	0|0|0	0	0	0	0	0	-1.68	3.33	0.75
POLE4NT	ZNF512	ZNF512	1|0|0	1	0.33	3	0|0|0	0	0	0	0	0	-1.68	3.33	0.75
POLE4NT	XIRP2	XIRP2	0|0|1	1	0.33	3	0|0|0	0	0	0	0	0	-1.68	3.33	0.75
POLE4NT	FLOT2	FLOT2	1|0|0	1	0.33	3	1|0|0	0	0	0	0	0	-2.49	1	0.75
POLE4NT	EMC7	EMC7	1|0|0	1	0.33	3	1|0|0	0	0	0	0	0	-2.49	1	0.75
POLE4NT	AP3M1	AP3M1	1|0|0	1	0.33	3	4|0|0	0	0	0	0	0	-5.75	0.25	0.75
POLE4NT	MBOAT7	MBOAT7	1|0|0	1	0.33	3	0|0|0	0	0	0	0	0	-1.68	3.33	0.75
POLE4NT	SMC3	SMC3	1|0|0	1	0.33	3	10|0|0	0	0	0	0	0	-13.74	0.1	0.75
POLE4NT	SCAF4	SCAF4	1|0|0	1	0.33	3	0|0|0	0	0	0	0	0	-1.68	3.33	0.75
POLE4NT	TMEM63A	TMEM63A	0|1|0	1	0.33	3	3|0|0	0	0	0	0	0	-4.27	0.33	0.75
POLE4NT	RBM6	RBM6	1|0|0	1	0.33	3	0|0|0	0	0	0	0	0	-1.68	3.33	0.75
POLE4NT	RBM4	RBM4	1|0|0	1	0.33	3	0|0|0	0	0	0	0	0	-1.68	3.33	0.75
POLE4NT	COA3	COA3	1|0|0	1	0.33	3	2|0|0	0	0	0	0	0	-3.85	0.5	0.75
POLE4NT	EXOC4	EXOC4	1|0|0	1	0.33	3	0|0|0	0	0	0	0	0	-1.68	3.33	0.75
POLE4NT	BRI3BP	BRI3BP	1|0|0	1	0.33	3	0|0|0	0	0	0	0	0	-1.68	3.33	0.75
POLE4NT	URB2	URB2	0|1|0	1	0.33	3	0|0|1	0	0	0	0	0	-2.49	1	0.75
POLE4NT	SEC24C	SEC24C	1|0|0	1	0.33	3	8|0|0	0	0	0	0	0	-11.14	0.12	0.75
POLE4NT	PLEKHA6	PLEKHA6	1|0|0	1	0.33	3	0|0|0	0	0	0	0	0	-1.68	3.33	0.75
POLE4NT	ZNF24	ZNF24	0|1|0	1	0.33	3	0|0|0	0	0	0	0	0	-1.68	3.33	0.75
POLE4NT	RTCB	RTCB	1|0|0	1	0.33	3	3|0|0	0	0	0	0	0	-4.27	0.33	0.75
POLE4NT	GTF2A1	GTF2A1	1|0|0	1	0.33	3	0|0|0	0	0	0	0	0	-1.68	3.33	0.75
POLE4NT	NAA40	NAA40	1|0|0	1	0.33	3	0|0|0	0	0	0	0	0	-1.68	3.33	0.75
POLE4NT	YWHAH	YWHAH	1|0|0	1	0.33	3	12|0|1	0	0	0	0	0	-18.08	0.08	0.75
POLE4NT	FAM208A	FAM208A	0|0|1	1	0.33	3	0|0|0	0	0	0	0	0	-1.68	3.33	0.75
POLE4NT	2022-09-07	2022-09-07	0|1|0	1	0.33	3	5|0|0	0	0	0	0	0	-7.23	0.2	0.75
POLE4NT	TFRC	TFRC	1|0|0	1	0.33	3	13|0|0	0	0	0	0	0	-17.96	0.08	0.75
POLE4NT	NVL	NVL	1|0|0	1	0.33	3	0|0|0	0	0	0	0	0	-1.68	3.33	0.75
POLE4NT	FTO	FTO	0|0|1	1	0.33	3	0|0|0	0	0	0	0	0	-1.68	3.33	0.75
POLE4NT	RPS29	RPS29	1|0|0	1	0.33	3	3|0|0	0	0	0	0	0	-4.27	0.33	0.75
POLE4NT	EIF4A2	EIF4A2	1|0|0	1	0.33	3	4|1|0	0	0	0	0	0	-7.44	0.2	0.75
POLE4NT	STUB1	STUB1	1|0|0	1	0.33	3	1|0|0	0	0	0	0	0	-2.49	1	0.75
POLE4NT	CAPN2	CAPN2	0|1|0	1	0.33	3	4|0|0	0	0	0	0	0	-5.75	0.25	0.75
POLE4NT	COG2	COG2	1|0|0	1	0.33	3	0|0|0	0	0	0	0	0	-1.68	3.33	0.75
POLE4NT	GSK3A	GSK3A	1|0|0	1	0.33	3	2|0|0	0	0	0	0	0	-3.85	0.5	0.75
POLE4NT	ELP3	ELP3	1|0|0	1	0.33	3	0|0|0	0	0	0	0	0	-1.68	3.33	0.75
POLE4NT	PAK1IP1	PAK1IP1	1|0|0	1	0.33	3	0|0|0	0	0	0	0	0	-1.68	3.33	0.75
POLE4NT	GBAS	GBAS	1|0|0	1	0.33	3	3|0|0	0	0	0	0	0	-4.27	0.33	0.75
POLE4NT	HNRNPUL1	HNRNPUL1	1|0|0	1	0.33	3	16|0|0	0	0	0	0	0	-22.24	0.06	0.75
POLE4NT	WARS2	WARS2	1|0|0	1	0.33	3	0|0|0	0	0	0	0	0	-1.68	3.33	0.75
POLE4NT	NKTR	NKTR	1|0|0	1	0.33	3	0|0|0	0	0	0	0	0	-1.68	3.33	0.75
POLE4NT	TRMT10C	TRMT10C	1|0|0	1	0.33	3	2|0|0	0	0	0	0	0	-3.85	0.5	0.75
POLE4NT	TFAM	TFAM	1|0|0	1	0.33	3	0|0|0	0	0	0	0	0	-1.68	3.33	0.75
POLE4NT	FKBP3	FKBP3	1|0|0	1	0.33	3	0|0|0	0	0	0	0	0	-1.68	3.33	0.75
POLE4NT	SGPL1	SGPL1	1|0|0	1	0.33	3	0|0|0	0	0	0	0	0	-1.68	3.33	0.75
POLE4NT	ATP6V1A	ATP6V1A	1|0|0	1	0.33	3	14|0|0	0	0	0	0	0	-19.47	0.07	0.75
POLE4NT	UROD	UROD	1|0|0	1	0.33	3	5|0|1	0	0	0	0	0	-8.39	0.17	0.75
POLE4NT	RBM10	RBM10	1|0|0	1	0.33	3	0|0|1	0	0	0	0	0	-2.49	1	0.75
POLE4NT	CUL5	CUL5	0|1|0	1	0.33	3	1|0|0	0	0	0	0	0	-2.49	1	0.75
POLE4NT	CCBL2	CCBL2	1|0|0	1	0.33	3	5|0|0	0	0	0	0	0	-7.23	0.2	0.75
POLE4NT	PPFIA1	PPFIA1	1|0|0	1	0.33	3	0|0|0	0	0	0	0	0	-1.68	3.33	0.75
POLE4NT	CNOT3	CNOT3	1|0|0	1	0.33	3	1|0|0	0	0	0	0	0	-2.49	1	0.75
POLE4NT	PRCC	PRCC	1|0|0	1	0.33	3	0|0|0	0	0	0	0	0	-1.68	3.33	0.75
POLE4NT	MBD1	MBD1	0|0|1	1	0.33	3	0|0|0	0	0	0	0	0	-1.68	3.33	0.75
POLE4NT	SLC25A15	SLC25A15	1|0|0	1	0.33	3	0|0|0	0	0	0	0	0	-1.68	3.33	0.75
POLE4NT	PEBP1	PEBP1	1|0|0	1	0.33	3	5|0|0	0	0	0	0	0	-7.23	0.2	0.75
POLE4NT	ATP1B1	ATP1B1	1|0|0	1	0.33	3	1|0|0	0	0	0	0	0	-2.49	1	0.75
POLE4NT	ZNF280C	ZNF280C	1|0|0	1	0.33	3	0|0|0	0	0	0	0	0	-1.68	3.33	0.75
POLE4NT	LIMA1	LIMA1	1|0|0	1	0.33	3	0|0|0	0	0	0	0	0	-1.68	3.33	0.75
POLE4NT	SPTAN1	SPTAN1	0|1|0	1	0.33	3	0|0|0	0	0	0	0	0	-1.68	3.33	0.75
POLE4NT	SNX9	SNX9	1|0|0	1	0.33	3	2|0|0	0	0	0	0	0	-3.85	0.5	0.75
POLE4NT	BTF3L4	BTF3L4	1|0|0	1	0.33	3	0|0|0	0	0	0	0	0	-1.68	3.33	0.75
POLE4NT	IBTK	IBTK	1|0|0	1	0.33	3	0|0|0	0	0	0	0	0	-1.68	3.33	0.75
POLE4NT	RNASEH2B	RNASEH2B	1|0|0	1	0.33	3	1|0|0	0	0	0	0	0	-2.49	1	0.75
POLE4NT	SNX27	SNX27	1|0|0	1	0.33	3	4|0|0	0	0	0	0	0	-5.75	0.25	0.75
POLE4NT	RAB13	RAB13	1|0|0	1	0.33	3	2|0|0	0	0	0	0	0	-3.85	0.5	0.75
POLE4NT	ALDH2	ALDH2	1|0|0	1	0.33	3	11|0|0	0	0	0	0	0	-15.25	0.09	0.75
POLE4NT	SLK	SLK	1|0|0	1	0.33	3	1|0|0	0	0	0	0	0	-2.49	1	0.75
POLE4NT	DHCR24	DHCR24	1|0|0	1	0.33	3	0|0|0	0	0	0	0	0	-1.68	3.33	0.75
POLE4NT	NUPL1	NUPL1	1|0|0	1	0.33	3	1|0|0	0	0	0	0	0	-2.49	1	0.75
POLE4NT	SLC25A24	SLC25A24	1|0|0	1	0.33	3	0|0|0	0	0	0	0	0	-1.68	3.33	0.75
POLE4NT	SLTM	SLTM	0|0|1	1	0.33	3	0|0|0	0	0	0	0	0	-1.68	3.33	0.75
POLE4NT	NCAPH	NCAPH	1|0|0	1	0.33	3	0|0|0	0	0	0	0	0	-1.68	3.33	0.75
POLE4NT	CARM1	CARM1	1|0|0	1	0.33	3	5|0|0	0	0	0	0	0	-7.23	0.2	0.75
POLE4NT	EIF5B	EIF5B	1|0|0	1	0.33	3	4|0|0	0	0	0	0	0	-5.75	0.25	0.75
POLE4NT	BCAS3	BCAS3	1|0|0	1	0.33	3	0|0|0	0	0	0	0	0	-1.68	3.33	0.75
POLE4NT	SEC23A	SEC23A	1|0|0	1	0.33	3	8|0|0	0	0	0	0	0	-11.14	0.12	0.75
POLE4NT	MARK2	MARK2	0|1|0	1	0.33	3	1|0|3	0	0	0	0	0	-6.08	0.25	0.75
POLE4NT	HTATSF1	HTATSF1	1|0|0	1	0.33	3	0|0|0	0	0	0	0	0	-1.68	3.33	0.75
POLE4NT	BOD1L1	BOD1L1	1|0|0	1	0.33	3	0|0|0	0	0	0	0	0	-1.68	3.33	0.75
POLE4NT	MAP2K2	MAP2K2	0|1|0	1	0.33	3	8|0|0	0	0	0	0	0	-11.14	0.12	0.75
POLE4NT	APEX1	APEX1	1|0|0	1	0.33	3	9|0|0	0	0	0	0	0	-12.23	0.11	0.75
POLE4NT	KMT2A	KMT2A	1|0|0	1	0.33	3	0|0|0	0	0	0	0	0	-1.68	3.33	0.75
POLE4NT	PKN3	PKN3	1|0|0	1	0.33	3	0|0|0	0	0	0	0	0	-1.68	3.33	0.75
POLE4NT	PTBP2	PTBP2	1|0|0	1	0.33	3	3|0|0	0	0	0	0	0	-4.27	0.33	0.75
POLE4NT	MP68	MP68	1|0|0	1	0.33	3	2|0|0	0	0	0	0	0	-3.85	0.5	0.75
POLE4NT	SCAMP1	SCAMP1	1|0|0	1	0.33	3	3|0|0	0	0	0	0	0	-4.27	0.33	0.75
POLE4NT	ATP2B1	ATP2B1	1|0|0	1	0.33	3	1|0|0	0	0	0	0	0	-2.49	1	0.75
POLE4NT	CIRH1A	CIRH1A	1|0|0	1	0.33	3	0|0|0	0	0	0	0	0	-1.68	3.33	0.75
POLE4NT	MACF1	MACF1	1|0|0	1	0.33	3	2|0|0	0	0	0	0	0	-3.85	0.5	0.75
POLE4NT	GOLPH3	GOLPH3	1|0|0	1	0.33	3	0|0|0	0	0	0	0	0	-1.68	3.33	0.75
POLE4NT	ORC2	ORC2	1|0|0	1	0.33	3	2|0|0	0	0	0	0	0	-3.85	0.5	0.75
POLE4NT	HJURP	HJURP	1|0|0	1	0.33	3	0|0|0	0	0	0	0	0	-1.68	3.33	0.75
POLE4NT	AQR	AQR	1|0|0	1	0.33	3	2|0|0	0	0	0	0	0	-3.85	0.5	0.75
POLE4NT	TTLL12	TTLL12	1|0|0	1	0.33	3	15|0|0	0	0	0	0	0	-20.73	0.07	0.75

## Sheet: SAINT_NT_Analysis_POLE4 vs GFP
Bait	Prey	PreyGene	Spec	SpecSum	AvgSpec	NumReplicates	ctrlCounts	AvgP	MaxP	TopoAvgP	TopoMaxP	SaintScore	logOddsScore	FoldChange	BFDR		HEK293FT Control selection
POLE4NT	POLE4	POLE4	16|8|10	34	11.33	3	0|0|0|0	1	1	1	1	1	9	113.33	0		YEATS2	Fold Change (POLE4/GFP) ≥ 1.5
POLE4NT	KPRP	KPRP	9|12|20	41	13.67	3	1|0|0|0	1	1	1	1	1	8.1	54.67	0		POLE4
POLE4NT	DSG1	DSG1	6|3|5	14	4.67	3	0|0|0|0	0.89	1	0.89	1	0.89	0.75	46.67	0.03		POLE
POLE4NT	HBB	HBB	5|3|4	12	4	3	0|0|0|0	0.86	0.98	0.86	0.98	0.86	0.75	40	0.05		HBB
POLE4NT	CSRP2BP	CSRP2BP	9|0|0	9	3	3	0|0|0|0	0.33	1	0.33	1	0.33	-5.63	30	0.23		KPRP
POLE4NT	XP32	XP32	6|5|5	16	5.33	3	0|0|1|0	0.9	0.97	0.9	0.97	0.9	1.91	21.33	0		VIM
POLE4NT	ZZZ3	ZZZ3	5|1|0	6	2	3	0|0|0|0	0.33	0.98	0.33	0.98	0.33	-5.63	20	0.29		TJP1
POLE4NT	PKP1	PKP1	2|1|2	5	1.67	3	0|0|0|0	0.17	0.25	0.17	0.25	0.17	-3.12	16.67	0.33		MAP4
POLE4NT	PSMA3	PSMA3	2|0|0	2	0.67	3	0|0|0|0	0.08	0.25	0.08	0.25	0.08	-5.63	6.67	0.42		AMBP
POLE4NT	KATNAL2	KATNAL2	2|2|0	4	1.33	3	1|0|0|0	0.03	0.05	0.03	0.05	0.03	-6.17	5.33	0.5		CGN
POLE4NT	HSPA9	HSPA9	12|5|7	24	8	3	0|2|2|3	0.37	0.98	0.37	0.98	0.37	-4.38	4.57	0.07		CTTN
POLE4NT	POLE	POLE	21|7|2	30	10	3	2|1|4|2	0.34	1	0.34	1	0.34	-10.23	4.44	0.16		PRKAR2A
POLE4NT	CROCC	CROCC	0|0|3	3	1	3	1|0|0|0	0.07	0.22	0.07	0.22	0.07	-6.17	4	0.46		PALLD
POLE4NT	DSC1	DSC1	1|2|0	3	1	3	0|1|0|0	0.02	0.05	0.02	0.05	0.02	-6.17	4	0.56		UBAP2L
POLE4NT	NSUN4	NSUN4	4|5|5	14	4.67	3	1|0|3|2	0.02	0.03	0.02	0.03	0.02	-4.8	3.11	0.53		RBSN
POLE4NT	PDIA6	PDIA6	9|3|3	15	5	3	3|0|1|3	0.16	0.49	0.16	0.49	0.16	-7	2.86	0.38		KIAA0196
POLE4NT	PRDX4	PRDX4	2|0|0	2	0.67	3	0|0|0|1	0.02	0.05	0.02	0.05	0.02	-6.17	2.67	0.56		AHNAK
POLE4NT	ZGRF1	ZGRF1	1|2|1	4	1.33	3	0|1|1|0	0.01	0.02	0.01	0.02	0.01	-5.46	2.67	0.65		AKAP1
POLE4NT	LRG1	LRG1	3|4|4	11	3.67	3	3|1|1|1	0.01	0.01	0.01	0.01	0.01	-6.16	2.44	0.63		B2M
POLE4NT	YEATS2	YEATS2	104|78|71	253	84.33	3	23|39|47|58	0	0	0	0	0	-55.08	2.02	0.89		SERPINA3
POLE4NT	DAD1	DAD1	4|4|2	10	3.33	3	2|2|2|1	0	0	0	0	0	-8.45	1.9	0.68		TPD52L2
POLE4NT	PPIA	PPIA	19|14|13	46	15.33	3	8|8|11|11	0	0	0	0	0	-19.89	1.61	0.85		FAM21A
POLE4NT	PFN1	PFN1	3|5|4	12	4	3	1|3|4|2	0	0	0	0	0	-9.64	1.6	0.76		EDC4
POLE4NT	GTF2I	GTF2I	71|50|46	167	55.67	3	30|42|44|38	0	0	0	0	0	-74.27	1.45	0.9		MKI67
POLE4NT	PRDX3	PRDX3	8|3|2	13	4.33	3	0|1|5|6	0	0.01	0	0.01	0	-12.42	1.44	0.71		GTF2I
POLE4NT	PGK1	PGK1	22|12|10	44	14.67	3	10|9|12|11	0	0	0	0	0	-27.69	1.4	0.84		DVL2
POLE4NT	AMBP	AMBP	10|17|19	46	15.33	3	10|12|9|14	0	0	0	0	0	-30.35	1.36	0.88		AHCTF1
POLE4NT	PSMA1	PSMA1	2|0|1	3	1	3	3|0|0|0	0	0.01	0	0.01	0	-8.21	1.33	0.67		HCFC1
POLE4NT	ECH1	ECH1	3|1|2	6	2	3	1|0|3|2	0	0	0	0	0	-9.09	1.33	0.74		NCL
POLE4NT	GPRIN1	GPRIN1	0|1|1	2	0.67	3	0|0|2|0	0	0	0	0	0	-7.17	1.33	0.91		DVL3
POLE4NT	CAT	CAT	2|0|0	2	0.67	3	2|0|0|0	0.01	0.02	0.01	0.02	0.01	-7.17	1.33	0.61		TXNL1
POLE4NT	APRT	APRT	2|0|1	3	1	3	0|1|1|1	0	0.01	0	0.01	0	-7.97	1.33	0.7		NACA
POLE4NT	B2M	B2M	6|6|7	19	6.33	3	7|3|4|7	0	0	0	0	0	-14.99	1.21	0.86		RBM27
POLE4NT	ATP5B	ATP5B	12|10|3	25	8.33	3	0|4|10|15	0	0	0	0	0	-26.74	1.15	0.86		SMCHD1
POLE4NT	EIF3F	EIF3F	4|1|1	6	2	3	0|0|2|5	0	0	0	0	0	-9.74	1.14	0.72		TP53
POLE4NT	HSPG2	HSPG2	1|2|2	5	1.67	3	1|1|2|2	0	0	0	0	0	-9.06	1.11	0.79		DVL1
POLE4NT	NACA	NACA	32|18|21	71	23.67	3	18|21|22|24	0	0	0	0	0	-54.14	1.11	0.89		EIF4G3
POLE4NT	VDAC2	VDAC2	14|10|9	33	11	3	16|9|9|6	0	0	0	0	0	-27.18	1.1	0.89		HDLBP
POLE4NT	CCDC22	CCDC22	3|3|3	9	3	3	3|3|4|1	0	0	0	0	0	-10.53	1.09	0.83		AGTPBP1
POLE4NT	VDAC1	VDAC1	13|7|6	26	8.67	3	10|7|9|7	0	0	0	0	0	-25.74	1.05	0.87		RNF219
POLE4NT	PCCA	PCCA	116|109|109	334	111.33	3	99|100|108|119	0	0	0	0	0	-222.45	1.05	0.91		NASP
POLE4NT	ANXA5	ANXA5	11|8|7	26	8.67	3	6|5|8|15	0	0	0	0	0	-24.74	1.02	0.88		RIF1
POLE4NT	SNRPD1	SNRPD1	16|6|12	34	11.33	3	13|11|11|10	0	0	0	0	0	-37.24	1.01	0.89		NSFL1C
POLE4NT	RNF213	RNF213	1|1|1	3	1	3	1|1|1|1	0	0	0	0	0	-7.26	1	0.91		WDHD1
POLE4NT	MDH2	MDH2	10|4|2	16	5.33	3	4|5|5|8	0	0	0	0	0	-22.63	0.97	0.83		TAF9
POLE4NT	PC	PC	153|170|158	481	160.33	3	147|155|168|190	0	0	0	0	0	-364.88	0.97	0.91		APBB1
POLE4NT	TXNL1	TXNL1	32|26|23	81	27	3	27|28|29|28	0	0	0	0	0	-70.85	0.96	0.9		RPL17
POLE4NT	MCCC1	MCCC1	97|95|89	281	93.67	3	103|98|93|107	0	0	0	0	0	-229.96	0.93	0.91		MAP1B
POLE4NT	HIST1H2BH	HIST1H2BH	41|27|19	87	29	3	27|29|37|32	0	0	0	0	0	-90.18	0.93	0.9		CD2BP2
POLE4NT	DVL3	DVL3	36|33|28	97	32.33	3	37|37|29|37	0	0	0	0	0	-88.52	0.92	0.91		STMN1
POLE4NT	PPP1R9A	PPP1R9A	1|1|0	2	0.67	3	0|0|1|2	0	0	0	0	0	-7.97	0.89	0.91		TCOF1
POLE4NT	IDH1	IDH1	1|0|1	2	0.67	3	0|0|1|2	0	0	0	0	0	-7.97	0.89	0.91		MRE11A
POLE4NT	RPS25	RPS25	8|5|4	17	5.67	3	6|6|10|5	0	0	0	0	0	-23.57	0.84	0.88		VPS51
POLE4NT	DPYSL5	DPYSL5	2|1|2	5	1.67	3	1|4|2|1	0	0	0	0	0	-10.76	0.83	0.91		BCLAF1
POLE4NT	GOT2	GOT2	39|24|20	83	27.67	3	29|33|41|30	0	0	0	0	0	-96.04	0.83	0.91		PCNP
POLE4NT	ACACA	ACACA	69|42|30	141	47	3	49|55|54|73	0	0	0	0	0	-172.4	0.81	0.91		NAT10
POLE4NT	HPRT1	HPRT1	13|8|7	28	9.33	3	12|11|11|13	0	0	0	0	0	-37.27	0.79	0.89		PSPC1
POLE4NT	GSTO1	GSTO1	2|3|2	7	2.33	3	1|2|3|6	0	0	0	0	0	-12.73	0.78	0.91		MDC1
POLE4NT	ECI1	ECI1	7|4|3	14	4.67	3	6|5|6|7	0	0	0	0	0	-22.52	0.78	0.87		PSMC1
POLE4NT	RPS16	RPS16	16|16|15	47	15.67	3	23|20|20|18	0	0	0	0	0	-55.36	0.77	0.91		RANBP2
POLE4NT	RPL18	RPL18	21|20|22	63	21	3	27|30|29|24	0	0	0	0	0	-74.01	0.76	0.91
POLE4NT	CBR1	CBR1	5|2|1	8	2.67	3	5|3|3|3	0	0	0	0	0	-16.75	0.76	0.83
POLE4NT	DVL2	DVL2	38|39|36	113	37.67	3	45|44|53|59	0	0	0	0	0	-132.02	0.75	0.91
POLE4NT	CLIC1	CLIC1	6|1|3	10	3.33	3	2|5|6|5	0	0	0	0	0	-20.86	0.74	0.85
POLE4NT	PREX1	PREX1	3|1|1	5	1.67	3	1|0|4|4	0	0	0	0	0	-11.58	0.74	0.82
POLE4NT	YTHDF3	YTHDF3	3|2|2	7	2.33	3	4|3|1|5	0	0	0	0	0	-13.81	0.72	0.91
POLE4NT	USMG5	USMG5	6|5|3	14	4.67	3	6|7|7|6	0	0	0	0	0	-24.52	0.72	0.91
POLE4NT	SHMT2	SHMT2	27|28|15	70	23.33	3	34|29|27|39	0	0	0	0	0	-102.23	0.72	0.91
POLE4NT	DEK	DEK	12|5|4	21	7	3	10|9|13|7	0	0	0	0	0	-35.42	0.72	0.89
POLE4NT	RAB11B	RAB11B	14|10|6	30	10	3	17|13|13|14	0	0	0	0	0	-49.22	0.7	0.91
POLE4NT	SERPINA1	SERPINA1	12|15|14	41	13.67	3	22|22|19|16	0	0	0	0	0	-58.83	0.69	0.91
POLE4NT	PRDX1	PRDX1	15|17|13	45	15	3	19|21|25|24	0	0	0	0	0	-66.64	0.67	0.91
POLE4NT	SNCB	SNCB	0|0|1	1	0.33	3	1|0|1|0	0	0	0	0	0	-7.07	0.67	0.91
POLE4NT	CSTF2	CSTF2	2|0|0	2	0.67	3	0|0|1|3	0	0	0	0	0	-8.43	0.67	0.73
POLE4NT	PHB	PHB	10|3|3	16	5.33	3	6|6|8|12	0	0	0	0	0	-30.52	0.67	0.88
POLE4NT	ST13	ST13	4|0|0	4	1.33	3	1|3|1|3	0	0	0	0	0	-12.86	0.67	0.75
POLE4NT	SRSF11	SRSF11	6|2|2	10	3.33	3	8|4|5|3	0	0	0	0	0	-20.58	0.67	0.86
POLE4NT	DVL1	DVL1	20|14|9	43	14.33	3	14|24|16|32	0	0	0	0	0	-71.49	0.67	0.91
POLE4NT	C16ORF78	C16ORF78	0|0|1	1	0.33	3	0|1|1|0	0	0	0	0	0	-7.07	0.67	0.91
POLE4NT	ENO1	ENO1	33|24|21	78	26	3	42|36|46|34	0	0	0	0	0	-118.62	0.66	0.91
POLE4NT	RPS9	RPS9	31|15|10	56	18.67	3	32|28|31|22	0	0	0	0	0	-97.29	0.66	0.9
POLE4NT	RPLP0	RPLP0	18|15|11	44	14.67	3	23|22|26|20	0	0	0	0	0	-72.65	0.64	0.91
POLE4NT	SLC25A5	SLC25A5	16|12|12	40	13.33	3	22|23|23|15	0	0	0	0	0	-62.72	0.64	0.91
POLE4NT	SNRPE	SNRPE	6|4|3	13	4.33	3	8|7|7|5	0	0	0	0	0	-25.52	0.64	0.91
POLE4NT	ATP5A1	ATP5A1	24|17|17	58	19.33	3	34|28|33|27	0	0	0	0	0	-91.13	0.63	0.91
POLE4NT	SHROOM3	SHROOM3	4|1|2	7	2.33	3	2|3|3|7	0	0	0	0	0	-17.75	0.62	0.86
POLE4NT	PPIB	PPIB	21|10|5	36	12	3	19|21|22|16	0	0	0	0	0	-73.41	0.62	0.9
POLE4NT	KIAA1211	KIAA1211	2|1|2	5	1.67	3	0|3|3|5	0	0	0	0	0	-13.69	0.61	0.91
POLE4NT	RPS20	RPS20	8|5|4	17	5.67	3	8|11|10|8	0	0	0	0	0	-33.4	0.61	0.91
POLE4NT	TUBB	TUBB	10|10|9	29	9.67	3	19|10|18|16	0	0	0	0	0	-49.09	0.61	0.91
POLE4NT	SNRPB	SNRPB	14|7|10	31	10.33	3	18|18|19|14	0	0	0	0	0	-59.16	0.6	0.91
POLE4NT	RPL30	RPL30	8|6|4	18	6	3	12|12|10|7	0	0	0	0	0	-37.44	0.59	0.91
POLE4NT	TNXB	TNXB	2|1|1	4	1.33	3	3|3|2|1	0	0	0	0	0	-11.77	0.59	0.91
POLE4NT	SLC25A6	SLC25A6	29|24|22	75	25	3	53|44|45|29	0	0	0	0	0	-129.16	0.58	0.91
POLE4NT	RPL10A	RPL10A	30|24|21	75	25	3	42|46|46|39	0	0	0	0	0	-133.56	0.58	0.91
POLE4NT	PSMA4	PSMA4	3|2|2	7	2.33	3	4|3|4|5	0	0	0	0	0	-16.64	0.58	0.91
POLE4NT	PHGDH	PHGDH	10|10|12	32	10.67	3	17|18|18|21	0	0	0	0	0	-57.82	0.58	0.91
POLE4NT	RAB7A	RAB7A	18|15|6	39	13	3	24|26|21|21	0	0	0	0	0	-85.49	0.57	0.91
POLE4NT	RAF1	RAF1	0|3|0	3	1	3	1|1|5|0	0	0	0	0	0	-11.74	0.57	0.77
POLE4NT	DNASE2B	DNASE2B	2|1|2	5	1.67	3	5|2|2|3	0	0	0	0	0	-14.67	0.56	0.91
POLE4NT	PHB2	PHB2	27|21|16	64	21.33	3	41|42|40|30	0	0	0	0	0	-124.31	0.56	0.91
POLE4NT	PTGDS	PTGDS	2|2|3	7	2.33	3	5|3|5|4	0	0	0	0	0	-17.64	0.55	0.91
POLE4NT	RPS27	RPS27	14|8|5	27	9	3	17|16|18|14	0	0	0	0	0	-59.78	0.55	0.91
POLE4NT	RAN	RAN	26|25|26	77	25.67	3	48|48|52|39	0	0	0	0	0	-139.2	0.55	0.91
POLE4NT	HSPA8	HSPA8	36|18|16	70	23.33	3	42|45|45|45	0	0	0	0	0	-148.93	0.53	0.91
POLE4NT	IGKC	IGKC	1|3|4	8	2.67	3	4|4|6|6	0	0	0	0	0	-22.91	0.53	0.91
POLE4NT	DCUN1D4	DCUN1D4	2|0|0	2	0.67	3	0|1|3|1	0	0	0	0	0	-9.78	0.53	0.78
POLE4NT	CKB	CKB	22|14|11	47	15.67	3	27|27|31|36	0	0	0	0	0	-103.14	0.52	0.91
POLE4NT	GAPDH	GAPDH	39|35|32	106	35.33	3	68|73|75|57	0	0	0	0	0	-210.43	0.52	0.91
POLE4NT	RPS2	RPS2	19|20|18	57	19	3	40|38|38|29	0	0	0	0	0	-111.89	0.52	0.91
POLE4NT	RPL38	RPL38	6|2|4	12	4	3	7|7|9|8	0	0	0	0	0	-31.9	0.52	0.91
POLE4NT	RPL15	RPL15	21|17|17	55	18.33	3	36|36|34|35	0	0	0	0	0	-110	0.52	0.91
POLE4NT	HIST1H4A	HIST1H4A	75|42|32	149	49.67	3	103|114|100|74	0	0	0	0	0	-331.17	0.51	0.91
POLE4NT	RPS3	RPS3	29|25|24	78	26	3	62|48|53|40	0	0	0	0	0	-157.11	0.51	0.91
POLE4NT	LDHB	LDHB	45|29|26	100	33.33	3	60|63|72|69	0	0	0	0	0	-214.76	0.51	0.91
POLE4NT	DDX39B	DDX39B	31|28|25	84	28	3	49|53|66|58	0	0	0	0	0	-178.29	0.5	0.91
POLE4NT	DNAH2	DNAH2	1|1|1	3	1	3	1|2|2|3	0	0	0	0	0	-10.76	0.5	0.91
POLE4NT	PHF2	PHF2	3|0|0	3	1	3	0|2|4|2	0	0	0	0	0	-12.82	0.5	0.8
POLE4NT	TMEM97	TMEM97	2|1|0	3	1	3	3|1|3|1	0	0	0	0	0	-12.86	0.5	0.91
POLE4NT	VCPIP1	VCPIP1	26|7|0	33	11	3	16|21|25|27	0	0	0	0	0	-102.9	0.49	0.9
POLE4NT	AHCY	AHCY	23|22|18	63	21	3	39|38|45|48	0	0	0	0	0	-137.1	0.49	0.91
POLE4NT	MDH1	MDH1	13|10|8	31	10.33	3	19|22|25|18	0	0	0	0	0	-72.18	0.49	0.91
POLE4NT	GNA11	GNA11	6|1|1	8	2.67	3	2|5|8|7	0	0	0	0	0	-25.04	0.48	0.87
POLE4NT	RBP4	RBP4	2|2|3	7	2.33	3	5|6|5|4	0	0	0	0	0	-20.58	0.47	0.91
POLE4NT	EIF3K	EIF3K	3|2|2	7	2.33	3	6|4|3|7	0	0	0	0	0	-20.58	0.47	0.91
POLE4NT	TAF9	TAF9	13|7|6	26	8.67	3	21|18|17|17	0	0	0	0	0	-65.62	0.47	0.91
POLE4NT	LDHA	LDHA	41|37|32	110	36.67	3	72|80|77|82	0	0	0	0	0	-248.98	0.47	0.91
POLE4NT	VDAC3	VDAC3	13|10|10	33	11	3	26|24|24|21	0	0	0	0	0	-78.85	0.46	0.91
POLE4NT	EEF1E1	EEF1E1	4|4|3	11	3.67	3	5|10|8|9	0	0	0	0	0	-30.52	0.46	0.91
POLE4NT	ALDOA	ALDOA	26|13|15	54	18	3	41|39|38|37	0	0	0	0	0	-133.47	0.46	0.91
POLE4NT	PDCD6	PDCD6	6|1|1	8	2.67	3	4|4|6|9	0	0	0	0	0	-26.12	0.46	0.87
POLE4NT	HSPA1A	HSPA1A	46|33|29	108	36	3	77|85|82|76	0	0	0	0	0	-265.29	0.45	0.91
POLE4NT	RPSA	RPSA	8|7|4	19	6.33	3	10|12|18|18	0	0	0	0	0	-55.04	0.44	0.91
POLE4NT	EBP	EBP	4|4|3	11	3.67	3	9|9|8|7	0	0	0	0	0	-31.56	0.44	0.91
POLE4NT	ARPC4	ARPC4	8|6|4	18	6	3	12|13|15|14	0	0	0	0	0	-50.84	0.44	0.91
POLE4NT	ANO5	ANO5	0|1|0	1	0.33	3	0|2|0|1	0	0	0	0	0	-7.97	0.44	0.91
POLE4NT	MAGOHB	MAGOHB	7|3|2	12	4	3	8|9|9|10	0	0	0	0	0	-37.13	0.44	0.91
POLE4NT	CDK1	CDK1	30|19|14	63	21	3	52|52|45|41	0	0	0	0	0	-167.47	0.44	0.91
POLE4NT	RPL12	RPL12	11|8|7	26	8.67	3	18|23|20|18	0	0	0	0	0	-69.41	0.44	0.91
POLE4NT	MGMT	MGMT	0|1|0	1	0.33	3	0|0|1|2	0	0	0	0	0	-7.97	0.44	0.91
POLE4NT	Q2M2H8	MGAM2	0|0|1	1	0.33	3	0|0|2|1	0	0	0	0	0	-7.97	0.44	0.91
POLE4NT	PAFAH1B3	PAFAH1B3	2|0|0	2	0.67	3	1|0|3|2	0	0	0	0	0	-10.9	0.44	0.8
POLE4NT	PLD3	PLD3	6|2|0	8	2.67	3	5|3|7|9	0	0	0	0	0	-30.39	0.44	0.91
POLE4NT	UROD	UROD	1|0|0	1	0.33	3	0|0|0|3	0	0	0	0	0	-8.21	0.44	0.91
POLE4NT	RAB18	RAB18	5|0|0	5	1.67	3	3|3|4|5	0	0	0	0	0	-20.5	0.44	0.85
POLE4NT	SRSF3	SRSF3	2|0|0	2	0.67	3	1|1|2|2	0	0	0	0	0	-10.87	0.44	0.79
POLE4NT	KAT6A	KAT6A	0|0|1	1	0.33	3	0|0|0|3	0	0	0	0	0	-8.21	0.44	0.91
POLE4NT	VWA5A	VWA5A	1|0|0	1	0.33	3	0|0|1|2	0	0	0	0	0	-7.97	0.44	0.91
POLE4NT	PLOD2	PLOD2	2|1|0	3	1	3	0|2|2|5	0	0	0	0	0	-13.8	0.44	0.91
POLE4NT	RPL14	RPL14	8|8|8	24	8	3	21|23|16|14	0	0	0	0	0	-62.01	0.43	0.91
POLE4NT	TMEM33	TMEM33	5|4|2	11	3.67	3	13|10|6|5	0	0	0	0	0	-34.92	0.43	0.91
POLE4NT	ANXA2	ANXA2	36|25|18	79	26.33	3	61|66|66|54	0	0	0	0	0	-216.86	0.43	0.91
POLE4NT	ILF3	ILF3	44|29|23	96	32	3	75|75|73|77	0	0	0	0	0	-259.45	0.43	0.91
POLE4NT	EEF1G	EEF1G	31|28|28	87	29	3	66|63|75|64	0	0	0	0	0	-214.24	0.43	0.91
POLE4NT	VPS26A	VPS26A	9|6|3	18	6	3	15|15|14|12	0	0	0	0	0	-55.58	0.43	0.91
POLE4NT	RPL24	RPL24	8|4|4	16	5.33	3	10|16|13|12	0	0	0	0	0	-47.72	0.42	0.91
POLE4NT	TRIM28	TRIM28	43|23|24	90	30	3	64|73|79|72	0	0	0	0	0	-246.9	0.42	0.91
POLE4NT	RPL7	RPL7	24|20|16	60	20	3	49|51|44|46	0	0	0	0	0	-162.39	0.42	0.91
POLE4NT	PSMB5	PSMB5	9|8|5	22	7.33	3	19|19|16|16	0	0	0	0	0	-65	0.42	0.91
POLE4NT	EEF2	EEF2	83|65|48	196	65.33	3	151|159|168|149	0	0	0	0	0	-537.43	0.42	0.91
POLE4NT	GNB2L1	GNB2L1	15|10|10	35	11.67	3	28|28|25|30	0	0	0	0	0	-95.23	0.42	0.91
POLE4NT	TUFM	TUFM	14|11|5	30	10	3	24|25|29|19	0	0	0	0	0	-93.59	0.41	0.91
POLE4NT	MMGT1	MMGT1	4|0|0	4	1.33	3	3|2|5|3	0	0	0	0	0	-18.3	0.41	0.84
POLE4NT	NCL	NCL	40|28|24	92	30.67	3	73|79|83|67	0	0	0	0	0	-258.98	0.41	0.91
POLE4NT	ILF2	ILF2	42|21|15	78	26	3	65|58|63|69	0	0	0	0	0	-233.49	0.41	0.91
POLE4NT	H2AFV	H2AFV	8|6|4	18	6	3	15|15|17|12	0	0	0	0	0	-56.07	0.41	0.91
POLE4NT	WDHD1	WDHD1	19|5|5	29	9.67	3	12|25|30|28	0	0	0	0	0	-91.07	0.41	0.91
POLE4NT	DDOST	DDOST	15|7|5	27	9	3	25|24|21|18	0	0	0	0	0	-83.99	0.41	0.91
POLE4NT	RAB6A	RAB6A	10|3|2	15	5	3	9|13|14|13	0	0	0	0	0	-50.99	0.41	0.91
POLE4NT	RPS15A	RPS15A	9|10|9	28	9.33	3	27|24|26|17	0	0	0	0	0	-80.11	0.4	0.91
POLE4NT	RUVBL2	RUVBL2	51|37|24	112	37.33	3	102|94|91|86	0	0	0	0	0	-333.71	0.4	0.91
POLE4NT	RPL22	RPL22	4|4|4	12	4	3	10|10|16|5	0	0	0	0	0	-37.21	0.39	0.91
POLE4NT	RPL13	RPL13	11|10|6	27	9	3	27|23|27|16	0	0	0	0	0	-86.58	0.39	0.91
POLE4NT	NDUFS3	NDUFS3	3|2|0	5	1.67	3	2|5|5|5	0	0	0	0	0	-22.66	0.39	0.91
POLE4NT	FBL	FBL	23|12|9	44	14.67	3	35|37|37|42	0	0	0	0	0	-139.76	0.39	0.91
POLE4NT	RAB5C	RAB5C	11|3|2	16	5.33	3	13|15|14|13	0	0	0	0	0	-57.46	0.39	0.91
POLE4NT	CCT4	CCT4	36|23|13	72	24	3	63|63|60|59	0	0	0	0	0	-228.56	0.39	0.91
POLE4NT	CYCS	CYCS	5|3|4	12	4	3	8|9|17|7	0	0	0	0	0	-39.55	0.39	0.91
POLE4NT	AGK	AGK	2|0|0	2	0.67	3	2|2|1|2	0	0	0	0	0	-11.93	0.38	0.81
POLE4NT	CFAP20	CFAP20	3|2|1	6	2	3	6|6|5|4	0	0	0	0	0	-23.99	0.38	0.91
POLE4NT	PRDX2	PRDX2	3|1|0	4	1.33	3	3|3|3|5	0	0	0	0	0	-19.4	0.38	0.91
POLE4NT	OAT	OAT	13|6|2	21	7	3	21|17|14|22	0	0	0	0	0	-78.09	0.38	0.91
POLE4NT	PPP1CC	PPP1CC	5|2|3	10	3.33	3	7|10|9|9	0	0	0	0	0	-36.1	0.38	0.91
POLE4NT	PRAF2	PRAF2	2|2|0	4	1.33	3	1|5|5|3	0	0	0	0	0	-19.47	0.38	0.91
POLE4NT	SIGLEC5	SIGLEC5	2|0|0	2	0.67	3	2|2|1|2	0	0	0	0	0	-11.93	0.38	0.81
POLE4NT	SLC25A3	SLC25A3	13|13|9	35	11.67	3	31|31|36|28	0	0	0	0	0	-113.34	0.37	0.91
POLE4NT	PIGR	PIGR	1|2|2	5	1.67	3	5|4|4|5	0	0	0	0	0	-20.86	0.37	0.91
POLE4NT	CDIPT	CDIPT	2|2|1	5	1.67	3	5|5|5|3	0	0	0	0	0	-20.86	0.37	0.91
POLE4NT	ACOT7	ACOT7	7|5|2	14	4.67	3	11|13|14|13	0	0	0	0	0	-53.15	0.37	0.91
POLE4NT	JUP	JUP	11|10|14	35	11.67	3	34|28|33|30	0	0	0	0	0	-109.73	0.37	0.91
POLE4NT	HSP90AA1	HSP90AA1	61|39|31	131	43.67	3	99|112|131|127	0	0	0	0	0	-415.99	0.37	0.91
POLE4NT	AGT	AGT	0|2|1	3	1	3	2|3|3|3	0	0	0	0	0	-16.17	0.36	0.91
POLE4NT	HIST1H1E	HIST1H1E	18|15|12	45	15	3	53|44|41|29	0	0	0	0	0	-148.23	0.36	0.91
POLE4NT	PSMB1	PSMB1	9|5|4	18	6	3	17|15|17|18	0	0	0	0	0	-64.49	0.36	0.91
POLE4NT	BSG	BSG	9|4|3	16	5.33	3	13|13|15|18	0	0	0	0	0	-58.78	0.36	0.91
POLE4NT	RPL11	RPL11	4|4|4	12	4	3	13|13|10|8	0	0	0	0	0	-40.49	0.36	0.91
POLE4NT	GNAS	GNAS	8|4|2	14	4.67	3	14|16|12|10	0	0	0	0	0	-54.21	0.36	0.91
POLE4NT	SRP14	SRP14	2|2|2	6	2	3	4|7|7|4	0	0	0	0	0	-22.63	0.36	0.91
POLE4NT	ATP5L	ATP5L	6|4|2	12	4	3	10|11|11|12	0	0	0	0	0	-45.63	0.36	0.91
POLE4NT	RPS4X	RPS4X	20|13|11	44	14.67	3	43|48|44|31	0	0	0	0	0	-150.13	0.35	0.91
POLE4NT	RPL21	RPL21	8|4|2	14	4.67	3	14|13|17|9	0	0	0	0	0	-55.3	0.35	0.91
POLE4NT	RPL18A	RPL18A	12|9|7	28	9.33	3	30|31|27|20	0	0	0	0	0	-99.69	0.35	0.91
POLE4NT	MYH14	MYH14	2|1|2	5	1.67	3	4|2|7|6	0	0	0	0	0	-21.98	0.35	0.91
POLE4NT	RPL13A	RPL13A	10|6|5	21	7	3	19|22|23|17	0	0	0	0	0	-76.58	0.35	0.91
POLE4NT	RPL6	RPL6	26|13|12	51	17	3	49|51|53|45	0	0	0	0	0	-181.31	0.34	0.91
POLE4NT	BCAP31	BCAP31	11|9|8	28	9.33	3	28|32|26|23	0	0	0	0	0	-98.11	0.34	0.91
POLE4NT	RPS26	RPS26	5|1|3	9	3	3	10|10|8|7	0	0	0	0	0	-38.98	0.34	0.91
POLE4NT	EIF4A3	EIF4A3	18|4|3	25	8.33	3	28|27|27|16	0	0	0	0	0	-100.85	0.34	0.91
POLE4NT	FDPS	FDPS	10|4|3	17	5.67	3	14|18|21|14	0	0	0	0	0	-67.34	0.34	0.91
POLE4NT	SRP54	SRP54	27|9|7	43	14.33	3	32|43|52|42	0	0	0	0	0	-164.85	0.34	0.91
POLE4NT	SAR1A	SAR1A	4|2|2	8	2.67	3	7|7|7|11	0	0	0	0	0	-32.92	0.33	0.91
POLE4NT	CADPS2	CADPS2	0|0|1	1	0.33	3	0|0|0|4	0	0	0	0	0	-8.08	0.33	0.91
POLE4NT	RPL5	RPL5	24|15|13	52	17.33	3	54|50|62|46	0	0	0	0	0	-193.38	0.33	0.91
POLE4NT	LRRC59	LRRC59	17|12|7	36	12	3	36|38|38|34	0	0	0	0	0	-140.19	0.33	0.91
POLE4NT	PARP1	PARP1	92|58|46	196	65.33	3	200|217|204|171	0	0	0	0	0	#NAME?	0.33	0.91
POLE4NT	ATP1B3	ATP1B3	7|3|1	11	3.67	3	9|9|12|15	0	0	0	0	0	-49.84	0.33	0.91
POLE4NT	STK26	STK26	4|0|0	4	1.33	3	2|3|4|7	0	0	0	0	0	-21.56	0.33	0.91
POLE4NT	CD63	CD63	1|0|0	1	0.33	3	0|2|1|1	0	0	0	0	0	-8.67	0.33	0.91
POLE4NT	DHX9	DHX9	80|46|29	155	51.67	3	164|163|170|152	0	0	0	0	0	-614.67	0.32	0.91
POLE4NT	COX4I1	COX4I1	10|6|6	22	7.33	3	25|23|25|20	0	0	0	0	0	-86.55	0.32	0.91
POLE4NT	TKT	TKT	44|26|28	98	32.67	3	102|98|106|99	0	0	0	0	0	-362.12	0.32	0.91
POLE4NT	SUMO1	SUMO1	5|0|0	5	1.67	3	4|5|6|6	0	0	0	0	0	-27.05	0.32	0.91
POLE4NT	EIF2S3	EIF2S3	17|10|5	32	10.67	3	41|35|32|27	0	0	0	0	0	-134.62	0.32	0.91
POLE4NT	PSMC1	PSMC1	5|2|2	9	3	3	5|11|10|11	0	0	0	0	0	-38.2	0.32	0.91
POLE4NT	LUC7L3	LUC7L3	3|2|2	7	2.33	3	8|8|6|7	0	0	0	0	0	-29.81	0.32	0.91
POLE4NT	H2AFY	H2AFY	24|14|10	48	16	3	52|54|51|40	0	0	0	0	0	-185.98	0.32	0.91
POLE4NT	EIF4A1	EIF4A1	38|21|12	71	23.67	3	70|74|75|75	0	0	0	0	0	-284.38	0.32	0.91
POLE4NT	PSMD4	PSMD4	8|5|1	14	4.67	3	13|12|16|18	0	0	0	0	0	-65.19	0.32	0.91
POLE4NT	GPI	GPI	38|31|31	100	33.33	3	95|100|114|111	0	0	0	0	0	-364.52	0.32	0.91
POLE4NT	SEC22B	SEC22B	11|4|3	18	6	3	22|18|18|17	0	0	0	0	0	-75.94	0.32	0.91
POLE4NT	AHCTF1	AHCTF1	62|27|20	109	36.33	3	106|125|124|112	0	0	0	0	0	-446.23	0.31	0.91
POLE4NT	PSMA7	PSMA7	9|6|5	20	6.67	3	20|20|21|24	0	0	0	0	0	-80.81	0.31	0.91
POLE4NT	SEC61B	SEC61B	2|1|1	4	1.33	3	5|3|5|4	0	0	0	0	0	-19.81	0.31	0.91
POLE4NT	TPI1	TPI1	2|2|2	6	2	3	7|6|7|6	0	0	0	0	0	-26.71	0.31	0.91
POLE4NT	DDX5	DDX5	24|7|2	33	11	3	37|39|37|30	0	0	0	0	0	-154.07	0.31	0.91
POLE4NT	ELAVL1	ELAVL1	5|1|1	7	2.33	3	5|9|8|8	0	0	0	0	0	-33.59	0.31	0.91
POLE4NT	RNF219	RNF219	16|12|7	35	11.67	3	29|42|22|57	0	0	0	0	0	-143.68	0.31	0.91
POLE4NT	NOP2	NOP2	22|10|8	40	13.33	3	51|45|46|38	0	0	0	0	0	-173.73	0.3	0.91
POLE4NT	MAD2L1	MAD2L1	2|0|0	2	0.67	3	3|2|1|3	0	0	0	0	0	-13.98	0.3	0.91
POLE4NT	MT-CO2	MT-CO2	3|2|2	7	2.33	3	5|5|10|11	0	0	0	0	0	-31.87	0.3	0.91
POLE4NT	RALY	RALY	5|1|1	7	2.33	3	7|8|9|7	0	0	0	0	0	-34.67	0.3	0.91
POLE4NT	UBA1	UBA1	29|18|9	56	18.67	3	55|65|65|62	0	0	0	0	0	-243.1	0.3	0.91
POLE4NT	ABI3BP	ABI3BP	2|2|1	5	1.67	3	6|7|3|6	0	0	0	0	0	-25.06	0.3	0.91
POLE4NT	PAICS	PAICS	24|12|8	44	14.67	3	48|53|47|47	0	0	0	0	0	-189.94	0.3	0.91
POLE4NT	RBBP7	RBBP7	10|4|2	16	5.33	3	16|19|19|18	0	0	0	0	0	-75.9	0.3	0.91
POLE4NT	CCT8	CCT8	43|26|22	91	30.33	3	105|102|108|96	0	0	0	0	0	-379.88	0.3	0.91
POLE4NT	CYC1	CYC1	6|1|0	7	2.33	3	7|8|8|8	0	0	0	0	0	-38.12	0.3	0.91
POLE4NT	RPN1	RPN1	27|10|6	43	14.33	3	52|51|50|48	0	0	0	0	0	-203.06	0.29	0.91
POLE4NT	AZGP1	AZGP1	2|1|0	3	1	3	4|4|3|3	0	0	0	0	0	-19.4	0.29	0.91
POLE4NT	HSP90AB1	HSP90AB1	26|23|21	70	23.33	3	65|80|97|84	0	0	0	0	0	-291.9	0.29	0.91
POLE4NT	RBM27	RBM27	36|18|17	71	23.67	3	57|90|76|104	0	0	0	0	0	-303.94	0.29	0.91
POLE4NT	RPS19	RPS19	9|1|3	13	4.33	3	15|16|12|16	0	0	0	0	0	-65.19	0.29	0.91
POLE4NT	XRCC6	XRCC6	45|25|21	91	30.33	3	108|106|113|98	0	0	0	0	0	-397.87	0.29	0.91
POLE4NT	KPNA2	KPNA2	14|9|0	23	7.67	3	20|27|29|31	0	0	0	0	0	-122.99	0.29	0.91
POLE4NT	ZFP1	ZFP1	7|4|1	12	4	3	14|15|12|14	0	0	0	0	0	-60.8	0.29	0.91
POLE4NT	EEF1A1	EEF1A1	39|34|34	107	35.67	3	122|123|149|122	0	0	0	0	0	-457.68	0.28	0.91
POLE4NT	RPS8	RPS8	12|6|5	23	7.67	3	31|29|27|21	0	0	0	0	0	-105.37	0.28	0.91
POLE4NT	PSMB2	PSMB2	6|3|0	9	3	3	10|11|14|8	0	0	0	0	0	-51.45	0.28	0.91
POLE4NT	RPL34	RPL34	4|3|1	8	2.67	3	11|11|12|4	0	0	0	0	0	-42.16	0.28	0.91
POLE4NT	DDX17	DDX17	13|0|0	13	4.33	3	12|14|19|18	0	0	0	0	0	-73.75	0.28	0.91
POLE4NT	TP53	TP53	23|18|11	52	17.33	3	64|63|61|60	0	0	0	0	0	-237.8	0.28	0.91
POLE4NT	HCFC1	HCFC1	49|30|24	103	34.33	3	103|113|133|133	0	0	0	0	0	-449.88	0.28	0.91
POLE4NT	RHEB	RHEB	5|1|0	6	2	3	6|7|9|7	0	0	0	0	0	-35.89	0.28	0.91
POLE4NT	PRDX6	PRDX6	22|9|8	39	13	3	47|46|43|52	0	0	0	0	0	-182.37	0.28	0.91
POLE4NT	ATP5J2	ATP5J2	4|2|1	7	2.33	3	9|8|10|6	0	0	0	0	0	-36.81	0.28	0.91
POLE4NT	SLC25A11	SLC25A11	17|10|2	29	9.67	3	35|36|35|30	0	0	0	0	0	-146.31	0.28	0.91
POLE4NT	CYB5R3	CYB5R3	15|10|4	29	9.67	3	33|35|40|31	0	0	0	0	0	-142.21	0.28	0.91
POLE4NT	NUDT21	NUDT21	8|2|2	12	4	3	14|15|15|14	0	0	0	0	0	-60.7	0.28	0.91
POLE4NT	NONO	NONO	54|36|30	120	40	3	142|151|151|127	0	0	0	0	0	-527.71	0.28	0.91
POLE4NT	PSAT1	PSAT1	18|12|5	35	11.67	3	39|42|41|45	0	0	0	0	0	-169.36	0.28	0.91
POLE4NT	PTBP1	PTBP1	23|11|11	45	15	3	52|50|56|58	0	0	0	0	0	-203.39	0.28	0.91
POLE4NT	SCAMP3	SCAMP3	3|2|1	6	2	3	7|8|8|6	0	0	0	0	0	-32.5	0.28	0.91
POLE4NT	UQCRC2	UQCRC2	8|3|0	11	3.67	3	15|15|11|13	0	0	0	0	0	-63.71	0.27	0.91
POLE4NT	ABTB2	ABTB2	1|1|0	2	0.67	3	4|2|1|3	0	0	0	0	0	-15.09	0.27	0.91
POLE4NT	PRKAR2A	PRKAR2A	20|10|11	41	13.67	3	44|52|49|55	0	0	0	0	0	-189.19	0.27	0.91
POLE4NT	EYA4	EYA4	1|0|0	1	0.33	3	0|0|3|2	0	0	0	0	0	-9.64	0.27	0.91
POLE4NT	ZNF622	ZNF622	1|0|0	1	0.33	3	0|0|3|2	0	0	0	0	0	-9.64	0.27	0.91
POLE4NT	HIST1H1C	HIST1H1C	4|3|0	7	2.33	3	10|11|8|6	0	0	0	0	0	-42.55	0.27	0.91
POLE4NT	TALDO1	TALDO1	11|6|2	19	6.33	3	21|19|26|28	0	0	0	0	0	-99.99	0.27	0.91
POLE4NT	NCSTN	NCSTN	1|0|0	1	0.33	3	0|0|2|3	0	0	0	0	0	-9.64	0.27	0.91
POLE4NT	TMED10	TMED10	8|7|2	17	5.67	3	20|25|23|17	0	0	0	0	0	-90.12	0.27	0.91
POLE4NT	SNRPA	SNRPA	2|0|0	2	0.67	3	2|3|2|3	0	0	0	0	0	-15.09	0.27	0.91
POLE4NT	FOCAD	FOCAD	1|0|0	1	0.33	3	0|0|2|3	0	0	0	0	0	-9.64	0.27	0.91
POLE4NT	ACTN4	ACTN4	61|28|19	108	36	3	123|136|150|132	0	0	0	0	0	-529.79	0.27	0.91
POLE4NT	PKM	PKM	38|26|22	86	28.67	3	99|106|118|103	0	0	0	0	0	-395.95	0.27	0.91
POLE4NT	TOMM40	TOMM40	7|0|0	7	2.33	3	1|4|15|14	0	0	0	0	0	-40.7	0.27	0.91
POLE4NT	MAP2K2	MAP2K2	0|1|0	1	0.33	3	0|0|1|4	0	0	0	0	0	-9.45	0.27	0.91
POLE4NT	ARF3	ARF3	13|10|7	30	10	3	34|38|39|40	0	0	0	0	0	-145.57	0.26	0.91
POLE4NT	RPS5	RPS5	17|8|5	30	10	3	41|41|35|35	0	0	0	0	0	-152.99	0.26	0.91
POLE4NT	CD2BP2	CD2BP2	8|6|4	18	6	3	19|18|28|27	0	0	0	0	0	-91.2	0.26	0.91
POLE4NT	RER1	RER1	4|1|0	5	1.67	3	6|7|6|7	0	0	0	0	0	-32.58	0.26	0.91
POLE4NT	ALDH18A1	ALDH18A1	24|9|1	34	11.33	3	53|47|41|34	0	0	0	0	0	-193.95	0.26	0.91
POLE4NT	PCBP2	PCBP2	8|10|7	25	8.33	3	27|34|30|36	0	0	0	0	0	-119.86	0.26	0.91
POLE4NT	SFXN1	SFXN1	15|6|5	26	8.67	3	27|33|38|33	0	0	0	0	0	-130.19	0.26	0.91
POLE4NT	CISD2	CISD2	3|2|2	7	2.33	3	12|9|10|6	0	0	0	0	0	-38.2	0.25	0.91
POLE4NT	FEN1	FEN1	8|4|2	14	4.67	3	19|16|25|16	0	0	0	0	0	-80.27	0.25	0.91
POLE4NT	MKI67	MKI67	153|67|48	268	89.33	3	314|410|443|287	0	0	0	0	0	#NAME?	0.25	0.91
POLE4NT	PSMC2	PSMC2	31|15|5	51	17	3	67|77|65|61	0	0	0	0	0	-282.59	0.25	0.91
POLE4NT	RPL37A	RPL37A	3|3|2	8	2.67	3	12|11|11|9	0	0	0	0	0	-44.58	0.25	0.91
POLE4NT	DDX6	DDX6	14|8|6	28	9.33	3	40|38|36|38	0	0	0	0	0	-149.74	0.25	0.91
POLE4NT	STRBP	STRBP	6|0|0	6	2	3	3|6|11|12	0	0	0	0	0	-38.9	0.25	0.91
POLE4NT	JUN	JUN	3|0|0	3	1	3	1|0|10|5	0	0	0	0	0	-20.82	0.25	0.91
POLE4NT	HM13	HM13	3|0|0	3	1	3	3|4|6|3	0	0	0	0	0	-21.53	0.25	0.91
POLE4NT	SLC25A13	SLC25A13	20|8|4	32	10.67	3	43|38|44|46	0	0	0	0	0	-177.28	0.25	0.91
POLE4NT	NAT10	NAT10	37|16|11	64	21.33	3	96|93|83|68	0	0	0	0	0	-337.48	0.25	0.91
POLE4NT	NSFL1C	NSFL1C	16|7|6	29	9.67	3	33|38|42|44	0	0	0	0	0	-155.16	0.25	0.91
POLE4NT	SURF4	SURF4	3|1|2	6	2	3	9|9|7|7	0	0	0	0	0	-35.71	0.25	0.91
POLE4NT	ETFB	ETFB	4|0|0	4	1.33	3	5|6|4|7	0	0	0	0	0	-28.17	0.24	0.91
POLE4NT	JAGN1	JAGN1	2|0|0	2	0.67	3	2|3|5|1	0	0	0	0	0	-16.21	0.24	0.91
POLE4NT	HSP90B1	HSP90B1	1|1|0	2	0.67	3	2|0|3|6	0	0	0	0	0	-15.97	0.24	0.91
POLE4NT	HNRNPA0	HNRNPA0	8|2|1	11	3.67	3	13|15|19|13	0	0	0	0	0	-66.28	0.24	0.91
POLE4NT	DPP3	DPP3	19|10|2	31	10.33	3	40|48|36|51	0	0	0	0	0	-189.62	0.24	0.91
POLE4NT	RAB8A	RAB8A	4|0|0	4	1.33	3	8|5|4|5	0	0	0	0	0	-28.17	0.24	0.91
POLE4NT	SUMO2	SUMO2	2|0|0	2	0.67	3	2|4|4|1	0	0	0	0	0	-16.17	0.24	0.91
POLE4NT	APOO	APOO	2|0|0	2	0.67	3	3|2|3|3	0	0	0	0	0	-16.17	0.24	0.91
POLE4NT	PGD	PGD	23|18|13	54	18	3	73|73|77|75	0	0	0	0	0	-285.56	0.24	0.91
POLE4NT	RAB5A	RAB5A	2|0|0	2	0.67	3	1|3|3|4	0	0	0	0	0	-16.17	0.24	0.91
POLE4NT	SMARCD2	SMARCD2	2|0|0	2	0.67	3	3|1|4|3	0	0	0	0	0	-16.17	0.24	0.91
POLE4NT	CCT2	CCT2	17|4|4	25	8.33	3	28|32|38|39	0	0	0	0	0	-140.03	0.24	0.91
POLE4NT	HDAC1	HDAC1	2|0|0	2	0.67	3	1|3|3|4	0	0	0	0	0	-16.17	0.24	0.91
POLE4NT	EBNA1BP2	EBNA1BP2	10|1|0	11	3.67	3	13|15|21|13	0	0	0	0	0	-72.64	0.24	0.91
POLE4NT	ZZEF1	ZZEF1	2|0|1	3	1	3	4|1|7|5	0	0	0	0	0	-22.58	0.24	0.91
POLE4NT	HNRNPU	HNRNPU	34|17|14	65	21.67	3	102|84|97|77	0	0	0	0	0	-349.4	0.24	0.91
POLE4NT	HLCS	HLCS	3|0|2	5	1.67	3	3|5|9|12	0	0	0	0	0	-35.6	0.23	0.91
POLE4NT	ARF4	ARF4	5|1|0	6	2	3	9|13|8|5	0	0	0	0	0	-42.55	0.23	0.91
POLE4NT	PALLD	PALLD	23|10|3	36	12	3	40|50|51|64	0	0	0	0	0	-218.46	0.23	0.91
POLE4NT	MAT2A	MAT2A	10|0|0	10	3.33	3	14|12|18|13	0	0	0	0	0	-67.05	0.23	0.91
POLE4NT	ATAD3A	ATAD3A	12|6|3	21	7	3	32|30|39|21	0	0	0	0	0	-126.93	0.23	0.91
POLE4NT	VAMP3	VAMP3	4|0|0	4	1.33	3	6|9|4|4	0	0	0	0	0	-29.27	0.23	0.91
POLE4NT	IMMT	IMMT	4|0|0	4	1.33	3	2|2|5|14	0	0	0	0	0	-28.61	0.23	0.91
POLE4NT	MAPRE1	MAPRE1	9|4|3	16	5.33	3	18|23|27|26	0	0	0	0	0	-96.53	0.23	0.91
POLE4NT	RBM39	RBM39	10|1|1	12	4	3	14|15|21|20	0	0	0	0	0	-77.31	0.23	0.91
POLE4NT	CCT3	CCT3	20|8|5	33	11	3	52|54|48|38	0	0	0	0	0	-196.79	0.23	0.91
POLE4NT	PSMD8	PSMD8	5|3|2	10	3.33	3	13|15|15|16	0	0	0	0	0	-61.79	0.23	0.91
POLE4NT	PGAM1	PGAM1	7|5|5	17	5.67	3	21|21|26|30	0	0	0	0	0	-94.66	0.23	0.91
POLE4NT	HNRNPC	HNRNPC	6|4|4	14	4.67	3	20|22|19|19	0	0	0	0	0	-78.31	0.23	0.91
POLE4NT	STT3A	STT3A	8|1|0	9	3	3	17|13|14|9	0	0	0	0	0	-62.58	0.23	0.91
POLE4NT	HNRNPM	HNRNPM	24|8|8	40	13.33	3	51|58|63|56	0	0	0	0	0	-225.73	0.23	0.91
POLE4NT	GANAB	GANAB	32|17|3	52	17.33	3	76|82|76|77	0	0	0	0	0	-336.47	0.22	0.91
POLE4NT	HIGD1A	HIGD1A	2|2|0	4	1.33	3	6|6|5|7	0	0	0	0	0	-30.34	0.22	0.91
POLE4NT	GNA13	GNA13	0|3|1	4	1.33	3	6|5|8|5	0	0	0	0	0	-30.34	0.22	0.91
POLE4NT	HNRNPA1	HNRNPA1	20|11|11	42	14	3	58|63|71|60	0	0	0	0	0	-242.12	0.22	0.91
POLE4NT	HARS	HARS	11|2|0	13	4.33	3	16|19|23|22	0	0	0	0	0	-92.75	0.22	0.91
POLE4NT	NDUFA6	NDUFA6	2|0|0	2	0.67	3	3|3|3|3	0	0	0	0	0	-17.17	0.22	0.91
POLE4NT	RPL7A	RPL7A	16|11|7	34	11.33	3	55|51|53|45	0	0	0	0	0	-202.94	0.22	0.91
POLE4NT	VRK1	VRK1	12|2|1	15	5	3	22|20|28|22	0	0	0	0	0	-101.64	0.22	0.91
POLE4NT	APBB1	APBB1	14|5|4	23	7.67	3	28|40|25|45	0	0	0	0	0	-140.75	0.22	0.91
POLE4NT	ALDH2	ALDH2	1|0|0	1	0.33	3	2|2|0|2	0	0	0	0	0	-10.87	0.22	0.91
POLE4NT	DHCR24	DHCR24	1|0|0	1	0.33	3	1|4|1|0	0	0	0	0	0	-10.73	0.22	0.91
POLE4NT	TRAP1	TRAP1	17|10|7	34	11.33	3	54|48|54|50	0	0	0	0	0	-205.12	0.22	0.91
POLE4NT	RPL27A	RPL27A	4|2|2	8	2.67	3	11|11|15|11	0	0	0	0	0	-49.91	0.22	0.91
POLE4NT	RCC1	RCC1	15|3|0	18	6	3	26|27|31|24	0	0	0	0	0	-124.1	0.22	0.91
POLE4NT	RAB2A	RAB2A	9|0|0	9	3	3	14|15|13|16	0	0	0	0	0	-68.17	0.21	0.91
POLE4NT	SF3B3	SF3B3	21|10|3	34	11.33	3	47|54|50|69	0	0	0	0	0	-235.13	0.21	0.91
POLE4NT	ACO2	ACO2	5|0|0	5	1.67	3	3|8|11|10	0	0	0	0	0	-39.07	0.21	0.91
POLE4NT	EIF3L	EIF3L	26|5|2	33	11	3	56|55|49|48	0	0	0	0	0	-226.25	0.21	0.91
POLE4NT	SERPINA3	SERPINA3	7|4|6	17	5.67	3	28|26|25|28	0	0	0	0	0	-107.39	0.21	0.91
POLE4NT	PSME3	PSME3	7|3|0	10	3.33	3	14|15|18|16	0	0	0	0	0	-73.75	0.21	0.91
POLE4NT	STX7	STX7	6|0|0	6	2	3	8|9|8|13	0	0	0	0	0	-45.88	0.21	0.91
POLE4NT	YWHAZ	YWHAZ	6|5|3	14	4.67	3	15|20|28|27	0	0	0	0	0	-92.03	0.21	0.91
POLE4NT	RSL1D1	RSL1D1	29|7|3	39	13	3	66|66|61|52	0	0	0	0	0	-263.05	0.21	0.91
POLE4NT	RPS13	RPS13	10|6|2	18	6	3	31|29|30|26	0	0	0	0	0	-124.21	0.21	0.91
POLE4NT	TAGLN2	TAGLN2	11|8|5	24	8	3	34|39|40|37	0	0	0	0	0	-150.82	0.21	0.91
POLE4NT	SNRPD2	SNRPD2	6|0|0	6	2	3	5|10|12|12	0	0	0	0	0	-47.04	0.21	0.91
POLE4NT	GSTK1	GSTK1	4|0|0	4	1.33	3	6|5|7|8	0	0	0	0	0	-32.58	0.21	0.91
POLE4NT	ATP1A1	ATP1A1	16|9|2	27	9	3	41|41|48|49	0	0	0	0	0	-194.01	0.2	0.91
POLE4NT	SUB1	SUB1	4|2|0	6	2	3	9|12|10|9	0	0	0	0	0	-48.09	0.2	0.91
POLE4NT	RPL27	RPL27	11|1|0	12	4	3	19|20|23|18	0	0	0	0	0	-92.75	0.2	0.91
POLE4NT	RBSN	RBSN	14|12|7	33	11	3	44|51|61|60	0	0	0	0	0	-216.02	0.2	0.91
POLE4NT	RANGAP1	RANGAP1	34|12|10	56	18.67	3	86|98|88|97	0	0	0	0	0	-372.91	0.2	0.91
POLE4NT	HLA-A	HLA-A	5|0|0	5	1.67	3	6|6|8|13	0	0	0	0	0	-40.29	0.2	0.91
POLE4NT	FXR2	FXR2	13|0|0	13	4.33	3	16|23|27|22	0	0	0	0	0	-101.7	0.2	0.91
POLE4NT	HACD3	HACD3	13|4|4	21	7	3	34|35|40|34	0	0	0	0	0	-146.59	0.2	0.91
POLE4NT	ATP5O	ATP5O	4|0|0	4	1.33	3	5|7|9|6	0	0	0	0	0	-33.69	0.2	0.91
POLE4NT	RAB14	RAB14	8|1|0	9	3	3	10|16|14|20	0	0	0	0	0	-70.42	0.2	0.91
POLE4NT	IGF2BP1	IGF2BP1	18|8|4	30	10	3	48|50|52|53	0	0	0	0	0	-212.51	0.2	0.91
POLE4NT	HSPA4	HSPA4	10|2|2	14	4.67	3	16|22|31|28	0	0	0	0	0	-103.09	0.19	0.91
POLE4NT	HSDL2	HSDL2	1|0|0	1	0.33	3	1|2|2|2	0	0	0	0	0	-11.93	0.19	0.91
POLE4NT	ARPC3	ARPC3	4|2|0	6	2	3	7|13|12|11	0	0	0	0	0	-51.45	0.19	0.91
POLE4NT	HIST1H1D	HIST1H1D	2|0|0	2	0.67	3	4|3|5|2	0	0	0	0	0	-19.4	0.19	0.91
POLE4NT	EEF1A2	EEF1A2	3|3|2	8	2.67	3	7|14|18|16	0	0	0	0	0	-57.32	0.19	0.91
POLE4NT	COPA	COPA	31|14|11	56	18.67	3	101|97|95|90	0	0	0	0	0	-384.7	0.19	0.91
POLE4NT	PCNP	PCNP	6|3|2	11	3.67	3	19|18|19|20	0	0	0	0	0	-80.27	0.19	0.91
POLE4NT	DHX15	DHX15	34|6|6	46	15.33	3	87|80|84|70	0	0	0	0	0	-335.02	0.19	0.91
POLE4NT	GET4	GET4	1|0|0	1	0.33	3	1|2|1|3	0	0	0	0	0	-11.93	0.19	0.91
POLE4NT	MAPK1	MAPK1	9|4|1	14	4.67	3	24|25|23|28	0	0	0	0	0	-110.51	0.19	0.91
POLE4NT	DDX51	DDX51	2|0|0	2	0.67	3	4|1|5|4	0	0	0	0	0	-19.4	0.19	0.91
POLE4NT	RTCB	RTCB	1|0|0	1	0.33	3	0|2|2|3	0	0	0	0	0	-11.93	0.19	0.91
POLE4NT	HNRNPA2B1	HNRNPA2B1	20|6|7	33	11	3	49|55|65|62	0	0	0	0	0	-235.9	0.19	0.91
POLE4NT	NOP56	NOP56	32|10|4	46	15.33	3	76|78|100|68	0	0	0	0	0	-344	0.19	0.91
POLE4NT	DARS	DARS	18|3|0	21	7	3	43|38|35|32	0	0	0	0	0	-168.94	0.19	0.91
POLE4NT	RTN3	RTN3	4|2|0	6	2	3	8|9|11|15	0	0	0	0	0	-51.45	0.19	0.91
POLE4NT	PFKP	PFKP	33|10|5	48	16	3	92|89|89|71	0	0	0	0	0	-361.25	0.19	0.91
POLE4NT	SSR4	SSR4	4|2|0	6	2	3	8|9|14|12	0	0	0	0	0	-51.45	0.19	0.91
POLE4NT	SNRPD3	SNRPD3	4|2|2	8	2.67	3	14|17|14|12	0	0	0	0	0	-59.62	0.19	0.91
POLE4NT	ASNS	ASNS	19|12|8	39	13	3	75|75|56|61	0	0	0	0	0	-268.2	0.19	0.91
POLE4NT	HNRNPR	HNRNPR	14|4|2	20	6.67	3	33|38|37|32	0	0	0	0	0	-150.74	0.19	0.91
POLE4NT	PDCD5	PDCD5	6|1|0	7	2.33	3	12|12|13|11	0	0	0	0	0	-57	0.19	0.91
POLE4NT	TMEM205	TMEM205	3|0|0	3	1	3	5|6|7|3	0	0	0	0	0	-27.05	0.19	0.91
POLE4NT	RAB35	RAB35	2|0|0	2	0.67	3	2|4|4|4	0	0	0	0	0	-19.4	0.19	0.91
POLE4NT	SNRPB2	SNRPB2	3|0|0	3	1	3	6|5|6|5	0	0	0	0	0	-28.17	0.18	0.91
POLE4NT	VAPB	VAPB	7|1|0	8	2.67	3	10|15|17|18	0	0	0	0	0	-70.39	0.18	0.91
POLE4NT	TARS	TARS	24|13|12	49	16.33	3	97|95|88|84	0	0	0	0	0	-360.47	0.18	0.91
POLE4NT	RDH11	RDH11	7|0|0	7	2.33	3	12|14|15|10	0	0	0	0	0	-60.36	0.18	0.91
POLE4NT	STIP1	STIP1	12|3|2	17	5.67	3	25|29|34|35	0	0	0	0	0	-131.95	0.18	0.91
POLE4NT	PRKDC	PRKDC	117|49|26	192	64	3	391|339|362|304	0	0	0	0	0	#NAME?	0.18	0.91
POLE4NT	GLS	GLS	1|0|1	2	0.67	3	3|4|4|4	0	0	0	0	0	-20.5	0.18	0.91
POLE4NT	CAPZA2	CAPZA2	6|2|3	11	3.67	3	18|22|18|24	0	0	0	0	0	-86.84	0.18	0.91
POLE4NT	DDX18	DDX18	15|3|2	20	6.67	3	38|34|43|35	0	0	0	0	0	-161.82	0.18	0.91
POLE4NT	EXOSC9	EXOSC9	4|0|0	4	1.33	3	6|8|9|7	0	0	0	0	0	-37.01	0.18	0.91
POLE4NT	PES1	PES1	12|3|2	17	5.67	3	32|37|35|24	0	0	0	0	0	-137.56	0.18	0.91
POLE4NT	DDX21	DDX21	42|14|8	64	21.33	3	124|120|137|88	0	0	0	0	0	-490.19	0.18	0.91
POLE4NT	DDX27	DDX27	9|0|0	9	3	3	14|16|17|20	0	0	0	0	0	-78.22	0.18	0.91
POLE4NT	RPL17	RPL17	8|6|4	18	6	3	28|34|40|34	0	0	0	0	0	-138.93	0.18	0.91
POLE4NT	STMN1	STMN1	3|4|4	11	3.67	3	20|23|21|17	0	0	0	0	0	-82.42	0.18	0.91
POLE4NT	NPM1	NPM1	14|3|1	18	6	3	28|34|39|36	0	0	0	0	0	-151.67	0.18	0.91
POLE4NT	MTHFD1	MTHFD1	18|4|3	25	8.33	3	42|46|46|50	0	0	0	0	0	-195.42	0.18	0.91
POLE4NT	NOP58	NOP58	21|6|3	30	10	3	50|55|63|50	0	0	0	0	0	-233.08	0.18	0.91
POLE4NT	RPS24	RPS24	6|2|0	8	2.67	3	13|15|16|15	0	0	0	0	0	-69.29	0.18	0.91
POLE4NT	TECR	TECR	8|2|2	12	4	3	24|19|27|21	0	0	0	0	0	-96.7	0.18	0.91
POLE4NT	PSMD3	PSMD3	18|7|6	31	10.33	3	65|58|59|42	0	0	0	0	0	-228.06	0.18	0.91
POLE4NT	SLC25A4	SLC25A4	4|0|0	4	1.33	3	10|7|8|4	0	0	0	0	0	-35.89	0.18	0.91
POLE4NT	LBR	LBR	10|2|0	12	4	3	27|21|21|21	0	0	0	0	0	-103.95	0.18	0.91
POLE4NT	DPM1	DPM1	5|2|1	8	2.67	3	16|12|15|16	0	0	0	0	0	-65.19	0.18	0.91
POLE4NT	CGN	CGN	28|8|7	43	14.33	3	62|68|85|101	0	0	0	0	0	-325.08	0.18	0.91
POLE4NT	TIMM23	TIMM23	4|0|0	4	1.33	3	6|8|7|8	0	0	0	0	0	-35.89	0.18	0.91
POLE4NT	KARS	KARS	13|2|2	17	5.67	3	32|32|32|27	0	0	0	0	0	-131.95	0.18	0.91
POLE4NT	MSN	MSN	17|6|6	29	9.67	3	51|57|64|43	0	0	0	0	0	-218.28	0.18	0.91
POLE4NT	AAAS	AAAS	7|2|1	10	3.33	3	18|20|22|18	0	0	0	0	0	-86.14	0.17	0.91
POLE4NT	TMEM43	TMEM43	9|0|0	9	3	3	18|21|15|15	0	0	0	0	0	-80.45	0.17	0.91
POLE4NT	TCEB2	TCEB2	5|2|1	8	2.67	3	12|18|13|19	0	0	0	0	0	-68.49	0.17	0.91
POLE4NT	CCT6A	CCT6A	12|7|6	25	8.33	3	44|44|56|54	0	0	0	0	0	-199.78	0.17	0.91
POLE4NT	RAC1	RAC1	4|4|1	9	3	3	21|20|17|12	0	0	0	0	0	-77.31	0.17	0.91
POLE4NT	ATP6V0D1	ATP6V0D1	1|0|0	1	0.33	3	2|2|1|3	0	0	0	0	0	-12.86	0.17	0.91
POLE4NT	RPS6	RPS6	6|5|5	16	5.33	3	34|33|37|23	0	0	0	0	0	-125.89	0.17	0.91
POLE4NT	MPDU1	MPDU1	2|0|0	2	0.67	3	3|4|4|5	0	0	0	0	0	-21.53	0.17	0.91
POLE4NT	RPL23	RPL23	6|6|2	14	4.67	3	24|30|32|21	0	0	0	0	0	-114.3	0.17	0.91
POLE4NT	CANX	CANX	9|2|2	13	4.33	3	16|27|30|32	0	0	0	0	0	-111.87	0.17	0.91
POLE4NT	ZNF518A	ZNF518A	0|1|0	1	0.33	3	0|0|3|5	0	0	0	0	0	-12.42	0.17	0.91
POLE4NT	RPL36	RPL36	4|1|0	5	1.67	3	11|12|8|9	0	0	0	0	0	-48.09	0.17	0.91
POLE4NT	PCBP1	PCBP1	4|5|5	14	4.67	3	24|27|27|29	0	0	0	0	0	-107.39	0.17	0.91
POLE4NT	OSBPL2	OSBPL2	0|1|0	1	0.33	3	0|2|2|4	0	0	0	0	0	-12.82	0.17	0.91
POLE4NT	DSP	DSP	17|17|15	49	16.33	3	75|103|90|116	0	0	0	0	0	-371.81	0.17	0.91
POLE4NT	RARS	RARS	22|6|3	31	10.33	3	63|61|65|53	0	0	0	0	0	-259.72	0.17	0.91
POLE4NT	SPECC1	SPECC1	0|0|1	1	0.33	3	1|2|2|3	0	0	0	0	0	-12.86	0.17	0.91
POLE4NT	AGTPBP1	AGTPBP1	26|7|3	36	12	3	68|75|71|76	0	0	0	0	0	-313.08	0.17	0.91
POLE4NT	SRPRB	SRPRB	4|2|0	6	2	3	11|15|15|6	0	0	0	0	0	-55.8	0.17	0.91
POLE4NT	RECQL	RECQL	10|4|1	15	5	3	27|30|35|26	0	0	0	0	0	-130.52	0.17	0.91
POLE4NT	TOX4	TOX4	8|0|0	8	2.67	3	8|16|20|18	0	0	0	0	0	-72.46	0.17	0.91
POLE4NT	RPL35A	RPL35A	5|1|0	6	2	3	17|11|12|7	0	0	0	0	0	-55.83	0.17	0.91
POLE4NT	CPNE3	CPNE3	10|3|2	15	5	3	29|27|31|31	0	0	0	0	0	-126.42	0.17	0.91
POLE4NT	BLVRA	BLVRA	5|0|0	5	1.67	3	8|9|10|13	0	0	0	0	0	-48.09	0.17	0.91
POLE4NT	NASP	NASP	17|10|5	32	10.67	3	50|59|60|77	0	0	0	0	0	-255.85	0.17	0.91
POLE4NT	H2AFY2	H2AFY2	4|1|0	5	1.67	3	11|12|10|7	0	0	0	0	0	-48.09	0.17	0.91
POLE4NT	CCT7	CCT7	22|7|4	33	11	3	72|66|59|60	0	0	0	0	0	-272.2	0.17	0.91
POLE4NT	FLNA	FLNA	2|114|70	186	62	3	371|382|386|357	0	0	0	0	0	#NAME?	0.17	0.91
POLE4NT	FTSJ3	FTSJ3	20|3|1	24	8	3	45|51|50|41	0	0	0	0	0	-207.45	0.17	0.91
POLE4NT	ZNF384	ZNF384	7|2|0	9	3	3	19|19|19|15	0	0	0	0	0	-83.8	0.17	0.91
POLE4NT	SSRP1	SSRP1	12|5|0	17	5.67	3	33|32|31|36	0	0	0	0	0	-151	0.17	0.91
POLE4NT	CYB5B	CYB5B	3|0|0	3	1	3	5|4|7|9	0	0	0	0	0	-31.46	0.16	0.91
POLE4NT	WDR75	WDR75	12|1|0	13	4.33	3	28|28|26|26	0	0	0	0	0	-124.1	0.16	0.91
POLE4NT	FMR1	FMR1	4|0|0	4	1.33	3	6|8|9|10	0	0	0	0	0	-40.32	0.16	0.91
POLE4NT	PSMD12	PSMD12	12|6|2	20	6.67	3	40|44|43|35	0	0	0	0	0	-175.13	0.16	0.91
POLE4NT	SUPT16H	SUPT16H	18|9|6	33	11	3	53|67|82|72	0	0	0	0	0	-282.9	0.16	0.91
POLE4NT	PGRMC2	PGRMC2	2|0|0	2	0.67	3	4|4|4|5	0	0	0	0	0	-22.66	0.16	0.91
POLE4NT	SDHB	SDHB	2|0|0	2	0.67	3	4|5|4|4	0	0	0	0	0	-22.66	0.16	0.91
POLE4NT	SARS	SARS	17|7|4	28	9.33	3	61|59|57|58	0	0	0	0	0	-247.85	0.16	0.91
POLE4NT	SLC1A5	SLC1A5	5|0|0	5	1.67	3	10|11|10|11	0	0	0	0	0	-50.33	0.16	0.91
POLE4NT	NMT1	NMT1	8|3|1	12	4	3	22|26|26|28	0	0	0	0	0	-112.74	0.16	0.91
POLE4NT	SET	SET	2|2|2	6	2	3	9|12|14|15	0	0	0	0	0	-52.07	0.16	0.91
POLE4NT	ZNF207	ZNF207	3|1|0	4	1.33	3	5|8|7|13	0	0	0	0	0	-40.26	0.16	0.91
POLE4NT	RPL19	RPL19	5|2|3	10	3.33	3	18|18|26|22	0	0	0	0	0	-89.02	0.16	0.91
POLE4NT	KIAA0196	KIAA0196	20|8|4	32	10.67	3	66|62|63|77	0	0	0	0	0	-284.38	0.16	0.91
POLE4NT	UBE2M	UBE2M	5|0|2	7	2.33	3	9|15|16|17	0	0	0	0	0	-67.05	0.16	0.91
POLE4NT	RPS18	RPS18	7|3|0	10	3.33	3	18|21|25|20	0	0	0	0	0	-97.22	0.16	0.91
POLE4NT	NUDC	NUDC	19|5|3	27	9	3	51|54|60|58	0	0	0	0	0	-238.63	0.16	0.91
POLE4NT	RPL7L1	RPL7L1	5|2|0	7	2.33	3	18|15|14|12	0	0	0	0	0	-69.29	0.16	0.91
POLE4NT	HSD17B12	HSD17B12	9|0|0	9	3	3	20|20|21|15	0	0	0	0	0	-88.27	0.16	0.91
POLE4NT	SYNCRIP	SYNCRIP	11|5|6	22	7.33	3	47|48|50|35	0	0	0	0	0	-183.66	0.16	0.91
POLE4NT	RFC4	RFC4	4|0|0	4	1.33	3	7|8|8|10	0	0	0	0	0	-40.32	0.16	0.91
POLE4NT	ITIH4	ITIH4	1|1|2	4	1.33	3	9|9|7|9	0	0	0	0	0	-37.9	0.16	0.91
POLE4NT	PRPS1	PRPS1	4|3|2	9	3	3	18|17|21|17	0	0	0	0	0	-77	0.16	0.91
POLE4NT	GSR	GSR	2|0|0	2	0.67	3	4|4|4|5	0	0	0	0	0	-22.66	0.16	0.91
POLE4NT	DCP1A	DCP1A	12|1|0	13	4.33	3	17|23|34|34	0	0	0	0	0	-123.72	0.16	0.91
POLE4NT	PDCD10	PDCD10	2|0|0	2	0.67	3	4|5|4|5	0	0	0	0	0	-23.77	0.15	0.91
POLE4NT	TOP1	TOP1	15|4|0	19	6.33	3	42|48|50|31	0	0	0	0	0	-194.59	0.15	0.91
POLE4NT	EDC4	EDC4	39|14|9	62	20.67	3	119|143|157|150	0	0	0	0	0	-597.21	0.15	0.91
POLE4NT	PSMD11	PSMD11	14|2|2	18	6	3	39|40|37|40	0	0	0	0	0	-168.47	0.15	0.91
POLE4NT	MPG	MPG	3|0|0	3	1	3	7|10|5|5	0	0	0	0	0	-33.69	0.15	0.91
POLE4NT	VPS13D	VPS13D	0|1|0	1	0.33	3	0|4|3|2	0	0	0	0	0	-13.96	0.15	0.91
POLE4NT	ERMP1	ERMP1	1|1|1	3	1	3	5|4|9|8	0	0	0	0	0	-29.3	0.15	0.91
POLE4NT	EXOSC3	EXOSC3	1|0|0	1	0.33	3	2|2|3|2	0	0	0	0	0	-13.98	0.15	0.91
POLE4NT	HNRNPAB	HNRNPAB	4|0|0	4	1.33	3	4|9|14|9	0	0	0	0	0	-43.44	0.15	0.91
POLE4NT	SF3B1	SF3B1	46|12|11	69	23	3	158|159|152|140	0	0	0	0	0	-633.62	0.15	0.91
POLE4NT	LMAN2	LMAN2	4|2|0	6	2	3	8|15|14|17	0	0	0	0	0	-63.76	0.15	0.91
POLE4NT	NOC2L	NOC2L	10|0|0	10	3.33	3	23|23|29|13	0	0	0	0	0	-101.46	0.15	0.91
POLE4NT	RPP40	RPP40	0|0|1	1	0.33	3	0|1|3|5	0	0	0	0	0	-13.73	0.15	0.91
POLE4NT	CLTC	CLTC	42|22|9	73	24.33	3	132|160|172|195	0	0	0	0	0	-696.68	0.15	0.91
POLE4NT	NEK1	NEK1	1|0|2	3	1	3	4|7|3|13	0	0	0	0	0	-33.3	0.15	0.91
POLE4NT	URB2	URB2	0|1|0	1	0.33	3	2|2|3|2	0	0	0	0	0	-13.98	0.15	0.91
POLE4NT	WNK2	WNK2	1|0|0	1	0.33	3	1|0|2|6	0	0	0	0	0	-13.57	0.15	0.91
POLE4NT	XRCC5	XRCC5	23|15|10	48	16	3	110|103|114|104	0	0	0	0	0	-441.03	0.15	0.91
POLE4NT	FHL1	FHL1	4|2|0	6	2	3	11|13|12|18	0	0	0	0	0	-63.71	0.15	0.91
POLE4NT	AIMP2	AIMP2	6|2|2	10	3.33	3	19|23|26|21	0	0	0	0	0	-94.5	0.15	0.91
POLE4NT	RPS11	RPS11	8|6|0	14	4.67	3	31|28|38|26	0	0	0	0	0	-140.91	0.15	0.91
POLE4NT	HDAC2	HDAC2	9|3|1	13	4.33	3	28|30|25|33	0	0	0	0	0	-128.29	0.15	0.91
POLE4NT	SND1	SND1	23|4|2	29	9.67	3	70|70|66|59	0	0	0	0	0	-289.77	0.15	0.91
POLE4NT	AP1G1	AP1G1	8|2|0	10	3.33	3	23|20|25|20	0	0	0	0	0	-101.7	0.15	0.91
POLE4NT	HNRNPK	HNRNPK	12|5|3	20	6.67	3	38|41|51|46	0	0	0	0	0	-186.58	0.15	0.91
POLE4NT	YWHAQ	YWHAQ	7|5|3	15	5	3	22|34|41|34	0	0	0	0	0	-136.78	0.15	0.91
POLE4NT	VCP	VCP	12|2|0	14	4.67	3	28|30|39|39	0	0	0	0	0	-155.48	0.14	0.91
POLE4NT	SF3B2	SF3B2	25|0|4	29	9.67	3	63|68|76|71	0	0	0	0	0	-314.88	0.14	0.91
POLE4NT	RPL29	RPL29	2|0|0	2	0.67	3	5|5|5|4	0	0	0	0	0	-24.87	0.14	0.91
POLE4NT	SEC61A1	SEC61A1	4|1|0	5	1.67	3	14|10|15|10	0	0	0	0	0	-58.12	0.14	0.91
POLE4NT	AIFM1	AIFM1	9|1|0	10	3.33	3	25|24|24|20	0	0	0	0	0	-107.3	0.14	0.91
POLE4NT	AHSA1	AHSA1	8|0|0	8	2.67	3	15|18|21|21	0	0	0	0	0	-87.17	0.14	0.91
POLE4NT	GNL2	GNL2	13|1|2	16	5.33	3	37|42|41|32	0	0	0	0	0	-168.39	0.14	0.91
POLE4NT	EIF3A	EIF3A	26|11|6	43	14.33	3	92|100|112|93	0	0	0	0	0	-419.14	0.14	0.91
POLE4NT	EIF3B	EIF3B	21|6|4	31	10.33	3	70|75|75|70	0	0	0	0	0	-308.78	0.14	0.91
POLE4NT	EIF3E	EIF3E	12|3|1	16	5.33	3	37|43|38|31	0	0	0	0	0	-165.04	0.14	0.91
POLE4NT	RPN2	RPN2	8|5|1	14	4.67	3	26|29|39|37	0	0	0	0	0	-145.01	0.14	0.91
POLE4NT	SMCHD1	SMCHD1	45|11|11	67	22.33	3	145|161|168|166	0	0	0	0	0	-667.93	0.14	0.91
POLE4NT	CSE1L	CSE1L	25|9|4	38	12.67	3	79|95|92|107	0	0	0	0	0	-400.95	0.14	0.91
POLE4NT	RBBP4	RBBP4	3|0|0	3	1	3	6|9|7|6	0	0	0	0	0	-34.76	0.14	0.91
POLE4NT	SYNE2	SYNE2	1|0|1	2	0.67	3	2|3|7|7	0	0	0	0	0	-24.81	0.14	0.91
POLE4NT	GDI2	GDI2	19|7|3	29	9.67	3	57|67|67|76	0	0	0	0	0	-287.5	0.14	0.91
POLE4NT	MARS	MARS	15|11|4	30	10	3	63|70|75|75	0	0	0	0	0	-301.02	0.14	0.91
POLE4NT	PSMD1	PSMD1	14|4|3	21	7	3	40|47|55|54	0	0	0	0	0	-208.7	0.14	0.91
POLE4NT	ALDH5A1	ALDH5A1	2|1|0	3	1	3	5|5|9|9	0	0	0	0	0	-34.76	0.14	0.91
POLE4NT	LAS1L	LAS1L	8|2|1	11	3.67	3	24|26|30|28	0	0	0	0	0	-119.4	0.14	0.91
POLE4NT	AKR1B1	AKR1B1	2|1|0	3	1	3	3|5|9|12	0	0	0	0	0	-35.6	0.14	0.91
POLE4NT	BTF3	BTF3	4|0|0	4	1.33	3	6|8|11|14	0	0	0	0	0	-46.99	0.14	0.91
POLE4NT	EEF1B2	EEF1B2	3|2|0	5	1.67	3	10|12|14|11	0	0	0	0	0	-55.9	0.14	0.91
POLE4NT	SERPINH1	SERPINH1	4|2|1	7	2.33	3	12|14|21|19	0	0	0	0	0	-72.96	0.14	0.91
POLE4NT	TIMM44	TIMM44	6|2|1	9	3	3	19|23|28|22	0	0	0	0	0	-101.64	0.13	0.91
POLE4NT	VARS	VARS	19|10|6	35	11.67	3	90|89|99|84	0	0	0	0	0	-380.36	0.13	0.91
POLE4NT	PPP1CA	PPP1CA	9|4|3	16	5.33	3	38|44|36|42	0	0	0	0	0	-168.91	0.13	0.91
POLE4NT	RPL4	RPL4	15|5|6	26	8.67	3	60|66|66|66	0	0	0	0	0	-269.34	0.13	0.91
POLE4NT	ARPC2	ARPC2	6|1|0	7	2.33	3	16|18|16|22	0	0	0	0	0	-83.8	0.13	0.91
POLE4NT	PRPF19	PRPF19	4|0|0	4	1.33	3	7|11|8|14	0	0	0	0	0	-48.09	0.13	0.91
POLE4NT	PSPC1	PSPC1	10|2|2	14	4.67	3	26|27|44|47	0	0	0	0	0	-154.67	0.13	0.91
POLE4NT	YBX1	YBX1	5|0|0	5	1.67	3	14|11|13|13	0	0	0	0	0	-60.36	0.13	0.91
POLE4NT	CTTN	CTTN	26|9|7	42	14	3	105|115|101|96	0	0	0	0	0	-437.21	0.13	0.91
POLE4NT	TRIP13	TRIP13	6|2|3	11	3.67	3	25|28|28|29	0	0	0	0	0	-117.6	0.13	0.91
POLE4NT	EIF3C	EIF3C	18|5|1	24	8	3	54|62|70|65	0	0	0	0	0	-279.01	0.13	0.91
POLE4NT	PAK1IP1	PAK1IP1	1|0|0	1	0.33	3	1|3|3|3	0	0	0	0	0	-15.09	0.13	0.91
POLE4NT	TAF9B	TAF9B	2|0|0	2	0.67	3	5|6|4|5	0	0	0	0	0	-25.93	0.13	0.91
POLE4NT	UBA2	UBA2	10|4|2	16	5.33	3	37|37|45|40	0	0	0	0	0	-171.8	0.13	0.91
POLE4NT	RAB9A	RAB9A	1|0|0	1	0.33	3	0|2|2|6	0	0	0	0	0	-14.81	0.13	0.91
POLE4NT	NDUFS7	NDUFS7	1|0|0	1	0.33	3	3|3|3|1	0	0	0	0	0	-15.09	0.13	0.91
POLE4NT	FXR1	FXR1	6|2|2	10	3.33	3	23|27|22|29	0	0	0	0	0	-107.69	0.13	0.91
POLE4NT	RBM6	RBM6	1|0|0	1	0.33	3	0|0|7|3	0	0	0	0	0	-14.57	0.13	0.91
POLE4NT	RBMX	RBMX	5|1|0	6	2	3	17|15|17|13	0	0	0	0	0	-72.64	0.13	0.91
POLE4NT	MYH9	MYH9	57|23|15	95	31.67	3	253|247|256|226	0	0	0	0	0	#NAME?	0.13	0.91
POLE4NT	RB1	RB1	1|0|1	2	0.67	3	6|6|3|6	0	0	0	0	0	-27.05	0.13	0.91
POLE4NT	RPS23	RPS23	2|2|2	6	2	3	14|18|17|14	0	0	0	0	0	-66.12	0.13	0.91
POLE4NT	ERLIN1	ERLIN1	4|0|0	4	1.33	3	7|7|13|13	0	0	0	0	0	-48.1	0.13	0.91
POLE4NT	WDR36	WDR36	12|2|0	14	4.67	3	42|35|42|27	0	0	0	0	0	-166.64	0.13	0.91
POLE4NT	ATP5F1	ATP5F1	9|3|0	12	4	3	29|28|30|32	0	0	0	0	0	-136.43	0.13	0.91
POLE4NT	TBC1D15	TBC1D15	16|5|0	21	7	3	54|56|54|52	0	0	0	0	0	-245.25	0.13	0.91
POLE4NT	TPD52L2	TPD52L2	5|4|3	12	4	3	26|30|31|33	0	0	0	0	0	-124.92	0.13	0.91
POLE4NT	CAND1	CAND1	23|5|1	29	9.67	3	57|70|84|90	0	0	0	0	0	-334.56	0.13	0.91
POLE4NT	NUP93	NUP93	8|2|0	10	3.33	3	24|28|30|31	0	0	0	0	0	-129.7	0.12	0.91
POLE4NT	ATP2A2	ATP2A2	16|7|1	24	8	3	60|69|63|66	0	0	0	0	0	-286.85	0.12	0.91
POLE4NT	VAPA	VAPA	8|2|2	12	4	3	31|36|35|31	0	0	0	0	0	-143	0.12	0.91
POLE4NT	MGST3	MGST3	1|2|0	3	1	3	6|8|8|11	0	0	0	0	0	-40.32	0.12	0.91
POLE4NT	TCP1	TCP1	16|5|1	22	7.33	3	60|61|64|51	0	0	0	0	0	-262.23	0.12	0.91
POLE4NT	SLC16A1	SLC16A1	4|0|0	4	1.33	3	11|14|11|10	0	0	0	0	0	-54.79	0.12	0.91
POLE4NT	PRMT1	PRMT1	9|4|2	15	5	3	38|40|42|43	0	0	0	0	0	-176.24	0.12	0.91
POLE4NT	SLC3A2	SLC3A2	4|2|0	6	2	3	12|11|18|26	0	0	0	0	0	-77.83	0.12	0.91
POLE4NT	ATP6V0A1	ATP6V0A1	3|0|0	3	1	3	6|5|10|12	0	0	0	0	0	-40.29	0.12	0.91
POLE4NT	ABCE1	ABCE1	15|3|0	18	6	3	52|52|53|41	0	0	0	0	0	-225.05	0.12	0.91
POLE4NT	XIRP2	XIRP2	0|0|1	1	0.33	3	2|4|4|1	0	0	0	0	0	-16.17	0.12	0.91
POLE4NT	RUVBL1	RUVBL1	9|4|1	14	4.67	3	41|39|41|39	0	0	0	0	0	-177.31	0.12	0.91
POLE4NT	API5	API5	10|1|0	11	3.67	3	31|30|33|25	0	0	0	0	0	-136.43	0.12	0.91
POLE4NT	PITPNB	PITPNB	7|1|0	8	2.67	3	20|22|20|28	0	0	0	0	0	-103.95	0.12	0.91
POLE4NT	GDI1	GDI1	2|0|0	2	0.67	3	1|3|4|14	0	0	0	0	0	-27.43	0.12	0.91
POLE4NT	GTPBP4	GTPBP4	14|2|0	16	5.33	3	46|50|48|40	0	0	0	0	0	-209.33	0.12	0.91
POLE4NT	MAGED2	MAGED2	2|0|0	2	0.67	3	3|4|7|8	0	0	0	0	0	-28.25	0.12	0.91
POLE4NT	TMX1	TMX1	3|1|0	4	1.33	3	10|11|11|14	0	0	0	0	0	-54.79	0.12	0.91
POLE4NT	HAT1	HAT1	8|2|2	12	4	3	28|31|39|32	0	0	0	0	0	-139.68	0.12	0.91
POLE4NT	PGAM5	PGAM5	4|2|1	7	2.33	3	17|18|23|18	0	0	0	0	0	-83.92	0.12	0.91
POLE4NT	MLEC	MLEC	2|0|0	2	0.67	3	7|5|5|6	0	0	0	0	0	-29.27	0.12	0.91
POLE4NT	IFT46	IFT46	4|0|0	4	1.33	3	4|11|11|18	0	0	0	0	0	-52.1	0.12	0.91
POLE4NT	MAP4	MAP4	35|8|6	49	16.33	3	119|140|145|137	0	0	0	0	0	-579.13	0.12	0.91
POLE4NT	RCC2	RCC2	14|5|1	20	6.67	3	60|53|60|53	0	0	0	0	0	-251.04	0.12	0.91
POLE4NT	TCOF1	TCOF1	14|3|2	19	6.33	3	35|61|64|71	0	0	0	0	0	-251.26	0.11	0.91
POLE4NT	GTF3C1	GTF3C1	7|0|0	7	2.33	3	25|20|29|14	0	0	0	0	0	-101.48	0.11	0.91
POLE4NT	XPO1	XPO1	21|2|0	23	7.67	3	65|71|67|70	0	0	0	0	0	-309.26	0.11	0.91
POLE4NT	NOL6	NOL6	16|1|0	17	5.67	3	52|53|48|53	0	0	0	0	0	-234.03	0.11	0.91
POLE4NT	XPNPEP1	XPNPEP1	2|2|0	4	1.33	3	8|10|13|19	0	0	0	0	0	-59.05	0.11	0.91
POLE4NT	ADNP	ADNP	17|4|1	22	7.33	3	47|65|75|84	0	0	0	0	0	-300.85	0.11	0.91
POLE4NT	PPP5C	PPP5C	4|1|2	7	2.33	3	19|22|24|20	0	0	0	0	0	-93.89	0.11	0.91
POLE4NT	SMARCA5	SMARCA5	21|1|0	22	7.33	3	79|75|72|49	0	0	0	0	0	-311.13	0.11	0.91
POLE4NT	DYNLL1	DYNLL1	4|1|0	5	1.67	3	15|15|16|13	0	0	0	0	0	-69.29	0.11	0.91
POLE4NT	PRMT5	PRMT5	8|3|1	12	4	3	34|36|32|39	0	0	0	0	0	-156.13	0.11	0.91
POLE4NT	GNPAT	GNPAT	1|0|0	1	0.33	3	2|2|3|5	0	0	0	0	0	-17.17	0.11	0.91
POLE4NT	RPL28	RPL28	2|2|2	6	2	3	22|18|22|11	0	0	0	0	0	-76.91	0.11	0.91
POLE4NT	AKAP1	AKAP1	16|4|4	24	8	3	65|68|69|79	0	0	0	0	0	-298.8	0.11	0.91
POLE4NT	MTCH2	MTCH2	6|0|0	6	2	3	17|15|21|17	0	0	0	0	0	-81.57	0.11	0.91
POLE4NT	CSTF2T	CSTF2T	3|0|1	4	1.33	3	5|12|18|13	0	0	0	0	0	-56.67	0.11	0.91
POLE4NT	HNRNPL	HNRNPL	10|2|1	13	4.33	3	33|42|45|36	0	0	0	0	0	-172.85	0.11	0.91
POLE4NT	CDK4	CDK4	1|0|0	1	0.33	3	1|3|3|5	0	0	0	0	0	-17.17	0.11	0.91
POLE4NT	GPATCH4	GPATCH4	5|0|1	6	2	3	14|18|20|19	0	0	0	0	0	-82.69	0.11	0.91
POLE4NT	QARS	QARS	13|4|3	20	6.67	3	59|64|60|55	0	0	0	0	0	-255.28	0.11	0.91
POLE4NT	MCM3	MCM3	11|5|3	19	6.33	3	54|50|60|60	0	0	0	0	0	-239.74	0.11	0.91
POLE4NT	TOP2A	TOP2A	24|6|1	31	10.33	3	98|103|119|72	0	0	0	0	0	-436.39	0.11	0.91
POLE4NT	DDX47	DDX47	5|0|0	5	1.67	3	17|19|12|13	0	0	0	0	0	-71.51	0.11	0.91
POLE4NT	SCAF1	SCAF1	3|0|0	3	1	3	3|9|14|12	0	0	0	0	0	-45.57	0.11	0.91
POLE4NT	RPL23A	RPL23A	5|2|1	8	2.67	3	21|29|26|17	0	0	0	0	0	-102.76	0.11	0.91
POLE4NT	PDE12	PDE12	2|0|0	2	0.67	3	5|5|9|5	0	0	0	0	0	-30.34	0.11	0.91
POLE4NT	RPA1	RPA1	11|6|2	19	6.33	3	57|54|59|54	0	0	0	0	0	-244.07	0.11	0.91
POLE4NT	ALDH7A1	ALDH7A1	2|1|2	5	1.67	3	9|15|14|20	0	0	0	0	0	-64.03	0.11	0.91
POLE4NT	CORO1C	CORO1C	7|0|1	8	2.67	3	24|24|30|21	0	0	0	0	0	-114.02	0.11	0.91
POLE4NT	RPS14	RPS14	3|2|0	5	1.67	3	13|15|18|13	0	0	0	0	0	-69.29	0.11	0.91
POLE4NT	WARS2	WARS2	1|0|0	1	0.33	3	2|3|5|2	0	0	0	0	0	-17.17	0.11	0.91
POLE4NT	G3BP1	G3BP1	13|3|2	18	6	3	44|53|55|58	0	0	0	0	0	-228.48	0.11	0.91
POLE4NT	FKBP3	FKBP3	1|0|0	1	0.33	3	0|0|7|5	0	0	0	0	0	-16.56	0.11	0.91
POLE4NT	CCT5	CCT5	28|11|6	45	15	3	115|132|145|130	0	0	0	0	0	-558.02	0.11	0.91
POLE4NT	LCP1	LCP1	10|2|1	13	4.33	3	30|43|38|44	0	0	0	0	0	-171.81	0.11	0.91
POLE4NT	EIF5A	EIF5A	8|2|2	12	4	3	31|37|37|42	0	0	0	0	0	-158.5	0.11	0.91
POLE4NT	DNM2	DNM2	13|3|0	16	5.33	3	39|43|59|57	0	0	0	0	0	-224.81	0.11	0.91
POLE4NT	GLUD1	GLUD1	4|0|0	4	1.33	3	14|12|12|12	0	0	0	0	0	-59.24	0.11	0.91
POLE4NT	ACLY	ACLY	22|9|1	32	10.67	3	120|115|105|107	0	0	0	0	0	-498.65	0.1	0.91
POLE4NT	NIPSNAP1	NIPSNAP1	2|0|0	2	0.67	3	6|7|8|7	0	0	0	0	0	-34.76	0.1	0.91
POLE4NT	UBTF	UBTF	3|0|0	3	1	3	5|10|13|12	0	0	0	0	0	-48.08	0.1	0.91
POLE4NT	ZMPSTE24	ZMPSTE24	5|0|0	5	1.67	3	15|16|17|22	0	0	0	0	0	-81.57	0.1	0.91
POLE4NT	EPHX1	EPHX1	3|1|2	6	2	3	21|22|22|17	0	0	0	0	0	-90.57	0.1	0.91
POLE4NT	YKT6	YKT6	5|0|0	5	1.67	3	17|18|18|14	0	0	0	0	0	-78.22	0.1	0.91
POLE4NT	AP3S1	AP3S1	2|0|0	2	0.67	3	6|7|7|7	0	0	0	0	0	-33.69	0.1	0.91
POLE4NT	CALM3	CALM3	2|0|0	2	0.67	3	5|6|8|9	0	0	0	0	0	-34.76	0.1	0.91
POLE4NT	TMPO	TMPO	14|7|6	27	9	3	83|97|112|85	0	0	0	0	0	-396.76	0.1	0.91
POLE4NT	PPP2CA	PPP2CA	3|1|1	5	1.67	3	11|14|21|18	0	0	0	0	0	-70.69	0.1	0.91
POLE4NT	EIF4G2	EIF4G2	22|1|0	23	7.67	3	74|81|82|65	0	0	0	0	0	-341.84	0.1	0.91
POLE4NT	GPN1	GPN1	2|0|1	3	1	3	5|10|12|14	0	0	0	0	0	-49.13	0.1	0.91
POLE4NT	PIAS2	PIAS2	2|2|1	5	1.67	3	19|18|17|16	0	0	0	0	0	-77.31	0.1	0.91
POLE4NT	EMG1	EMG1	4|2|0	6	2	3	20|20|20|19	0	0	0	0	0	-91.64	0.1	0.91
POLE4NT	LRIF1	LRIF1	6|0|0	6	2	3	14|19|20|29	0	0	0	0	0	-94.78	0.1	0.91
POLE4NT	DDX10	DDX10	3|0|0	3	1	3	8|9|6|17	0	0	0	0	0	-47.77	0.1	0.91
POLE4NT	U2SURP	U2SURP	18|3|5	26	8.67	3	76|87|88|91	0	0	0	0	0	-371.01	0.1	0.91
POLE4NT	CDK2	CDK2	5|0|0	5	1.67	3	13|20|14|17	0	0	0	0	0	-74.86	0.1	0.91
POLE4NT	HSPD1	HSPD1	8|3|0	11	3.67	3	28|32|38|48	0	0	0	0	0	-166.45	0.1	0.91
POLE4NT	SAE1	SAE1	1|0|0	1	0.33	3	0|0|6|8	0	0	0	0	0	-18.81	0.1	0.91
POLE4NT	MATR3	MATR3	13|1|0	14	4.67	3	37|43|52|46	0	0	0	0	0	-202.6	0.1	0.91
POLE4NT	PWP2	PWP2	8|0|0	8	2.67	3	29|28|28|27	0	0	0	0	0	-128.58	0.1	0.91
POLE4NT	HAUS6	HAUS6	15|1|1	17	5.67	3	56|58|51|54	0	0	0	0	0	-243.22	0.1	0.91
POLE4NT	VPS35	VPS35	7|0|0	7	2.33	3	15|22|23|34	0	0	0	0	0	-108.06	0.1	0.91
POLE4NT	SMU1	SMU1	9|1|0	10	3.33	3	34|35|32|30	0	0	0	0	0	-149.88	0.1	0.91
POLE4NT	LARP7	LARP7	1|0|0	1	0.33	3	2|2|3|7	0	0	0	0	0	-19.29	0.1	0.91
POLE4NT	NUFIP2	NUFIP2	10|2|0	12	4	3	34|42|41|36	0	0	0	0	0	-174.55	0.1	0.91
POLE4NT	DDX39A	DDX39A	4|1|0	5	1.67	3	11|14|23|20	0	0	0	0	0	-79.15	0.1	0.91
POLE4NT	COX6C	COX6C	2|0|0	2	0.67	3	6|6|8|7	0	0	0	0	0	-33.69	0.1	0.91
POLE4NT	PUS7	PUS7	6|0|0	6	2	3	12|14|30|22	0	0	0	0	0	-90.01	0.1	0.91
POLE4NT	NUDT19	NUDT19	8|2|0	10	3.33	3	29|31|41|29	0	0	0	0	0	-148.86	0.1	0.91
POLE4NT	YWHAH	YWHAH	1|0|0	1	0.33	3	1|0|5|8	0	0	0	0	0	-18.91	0.1	0.91
POLE4NT	HSPH1	HSPH1	10|0|0	10	3.33	3	19|37|39|33	0	0	0	0	0	-146.15	0.1	0.91
POLE4NT	NR3C1	NR3C1	6|0|0	6	2	3	23|23|21|17	0	0	0	0	0	-97.22	0.1	0.91
POLE4NT	MYBBP1A	MYBBP1A	29|6|2	37	12.33	3	124|123|131|95	0	0	0	0	0	-522.05	0.1	0.91
POLE4NT	PPFIA1	PPFIA1	1|0|0	1	0.33	3	3|4|4|3	0	0	0	0	0	-19.4	0.1	0.91
POLE4NT	A0A0U1RQK7	EIF4G3	27|18|7	52	17.33	3	150|174|169|172	0	0	0	0	0	-712.71	0.1	0.91
POLE4NT	SRCAP	SRCAP	2|0|0	2	0.67	3	3|6|14|5	0	0	0	0	0	-34.27	0.1	0.91
POLE4NT	CEBPZ	CEBPZ	7|0|0	7	2.33	3	17|18|28|28	0	0	0	0	0	-104.94	0.1	0.91
POLE4NT	CKAP4	CKAP4	12|1|0	13	4.33	3	43|42|44|38	0	0	0	0	0	-190.26	0.1	0.91
POLE4NT	HK1	HK1	11|1|0	12	4	3	51|33|47|33	0	0	0	0	0	-186.61	0.1	0.91
POLE4NT	FASN	FASN	47|22|7	76	25.33	3	248|248|248|239	0	0	0	0	0	#NAME?	0.1	0.91
POLE4NT	HJURP	HJURP	1|0|0	1	0.33	3	0|6|4|4	0	0	0	0	0	-19.25	0.1	0.91
POLE4NT	PSMG1	PSMG1	3|0|0	3	1	3	12|11|12|8	0	0	0	0	0	-51.45	0.09	0.91
POLE4NT	AP3D1	AP3D1	11|2|2	15	5	3	53|54|54|50	0	0	0	0	0	-229.6	0.09	0.91
POLE4NT	HMGB1	HMGB1	2|0|1	3	1	3	6|7|20|10	0	0	0	0	0	-50.93	0.09	0.91
POLE4NT	ACTR1A	ACTR1A	4|0|0	4	1.33	3	13|15|11|21	0	0	0	0	0	-70.38	0.09	0.91
POLE4NT	KHDRBS1	KHDRBS1	6|0|0	6	2	3	20|24|25|21	0	0	0	0	0	-103.95	0.09	0.91
POLE4NT	TTN	TTN	3|1|0	4	1.33	3	18|13|14|16	0	0	0	0	0	-71.51	0.09	0.91
POLE4NT	SLC25A1	SLC25A1	6|0|0	6	2	3	23|22|24|21	0	0	0	0	0	-103.95	0.09	0.91
POLE4NT	PTPN1	PTPN1	4|0|0	4	1.33	3	13|16|17|15	0	0	0	0	0	-71.51	0.09	0.91
POLE4NT	DNAJB1	DNAJB1	8|2|0	10	3.33	3	38|39|37|35	0	0	0	0	0	-170.07	0.09	0.91
POLE4NT	RPL8	RPL8	5|2|1	8	2.67	3	28|28|34|32	0	0	0	0	0	-134.97	0.09	0.91
POLE4NT	CAP1	CAP1	4|2|1	7	2.33	3	16|20|33|33	0	0	0	0	0	-112.3	0.09	0.91
POLE4NT	DKC1	DKC1	7|1|1	9	3	3	33|34|37|36	0	0	0	0	0	-155.01	0.09	0.91
POLE4NT	RIF1	RIF1	18|7|4	29	9.67	3	99|129|112|113	0	0	0	0	0	-490.11	0.09	0.91
POLE4NT	TSFM	TSFM	2|0|0	2	0.67	3	7|7|8|8	0	0	0	0	0	-37.01	0.09	0.91
POLE4NT	VPS51	VPS51	12|4|2	18	6	3	65|68|67|64	0	0	0	0	0	-288.66	0.09	0.91
POLE4NT	H1FX	H1FX	3|0|0	3	1	3	14|14|11|7	0	0	0	0	0	-54.79	0.09	0.91
POLE4NT	IARS	IARS	16|6|4	26	8.67	3	85|100|96|98	0	0	0	0	0	-407.7	0.09	0.91
POLE4NT	SAFB2	SAFB2	10|2|1	13	4.33	3	43|48|58|47	0	0	0	0	0	-217.5	0.09	0.91
POLE4NT	TARDBP	TARDBP	4|0|0	4	1.33	3	11|14|17|17	0	0	0	0	0	-69.29	0.09	0.91
POLE4NT	ACTR2	ACTR2	3|1|3	7	2.33	3	22|28|27|28	0	0	0	0	0	-116.07	0.09	0.91
POLE4NT	MAPK3	MAPK3	2|0|0	2	0.67	3	11|9|7|4	0	0	0	0	0	-38.15	0.09	0.91
POLE4NT	AHNAK2	AHNAK2	0|0|1	1	0.33	3	5|1|4|5	0	0	0	0	0	-20.5	0.09	0.91
POLE4NT	ESYT1	ESYT1	19|4|1	24	8	3	91|88|90|78	0	0	0	0	0	-386.53	0.09	0.91
POLE4NT	INTS12	INTS12	2|0|0	2	0.67	3	2|10|7|11	0	0	0	0	0	-36.74	0.09	0.91
POLE4NT	RANBP2	RANBP2	52|13|7	72	24	3	240|247|266|264	0	0	0	0	0	#NAME?	0.09	0.91
POLE4NT	YWHAE	YWHAE	3|2|1	6	2	3	11|16|24|41	0	0	0	0	0	-100.73	0.09	0.91
POLE4NT	KRI1	KRI1	5|0|0	5	1.67	3	17|16|19|21	0	0	0	0	0	-84.92	0.09	0.91
POLE4NT	SUGT1	SUGT1	10|1|1	12	4	3	30|42|51|47	0	0	0	0	0	-188.25	0.09	0.91
POLE4NT	FAM208B	FAM208B	1|0|0	1	0.33	3	3|4|5|3	0	0	0	0	0	-20.5	0.09	0.91
POLE4NT	BCCIP	BCCIP	3|1|0	4	1.33	3	11|15|17|19	0	0	0	0	0	-72.64	0.09	0.91
POLE4NT	NAMPT	NAMPT	8|0|0	8	2.67	3	24|31|33|37	0	0	0	0	0	-143.15	0.09	0.91
POLE4NT	WDR6	WDR6	1|0|0	1	0.33	3	3|5|3|4	0	0	0	0	0	-20.5	0.09	0.91
POLE4NT	BRIX1	BRIX1	6|4|0	10	3.33	3	39|36|33|39	0	0	0	0	0	-167.82	0.09	0.91
POLE4NT	TM9SF3	TM9SF3	2|0|0	2	0.67	3	5|5|10|11	0	0	0	0	0	-38.09	0.09	0.91
POLE4NT	PSMD6	PSMD6	11|0|1	12	4	3	45|46|42|43	0	0	0	0	0	-200.35	0.09	0.91
POLE4NT	YARS2	YARS2	3|2|1	6	2	3	18|23|28|23	0	0	0	0	0	-101.64	0.09	0.91
POLE4NT	COPS7A	COPS7A	2|0|0	2	0.67	3	6|9|6|9	0	0	0	0	0	-37.01	0.09	0.91
POLE4NT	POLD3	POLD3	2|0|1	3	1	3	7|10|14|16	0	0	0	0	0	-55.85	0.09	0.91
POLE4NT	RAB10	RAB10	3|0|0	3	1	3	12|11|11|12	0	0	0	0	0	-54.79	0.09	0.91
POLE4NT	LETM1	LETM1	3|0|0	3	1	3	9|12|13|13	0	0	0	0	0	-55.9	0.09	0.91
POLE4NT	L3MBTL3	L3MBTL3	7|1|1	9	3	3	27|32|34|45	0	0	0	0	0	-152.64	0.09	0.91
POLE4NT	HNRNPF	HNRNPF	10|1|0	11	3.67	3	36|38|42|42	0	0	0	0	0	-180.16	0.09	0.91
POLE4NT	HDLBP	HDLBP	24|14|6	44	14.67	3	152|153|160|163	0	0	0	0	0	-676.03	0.09	0.91
POLE4NT	GK	GK	1|1|0	2	0.67	3	5|8|11|11	0	0	0	0	0	-42.55	0.08	0.91
POLE4NT	SULT1A1	SULT1A1	2|0|0	2	0.67	3	3|7|10|15	0	0	0	0	0	-42.17	0.08	0.91
POLE4NT	TBL3	TBL3	8|1|0	9	3	3	41|40|36|38	0	0	0	0	0	-176.8	0.08	0.91
POLE4NT	C1ORF123	C1ORF123	2|0|0	2	0.67	3	6|9|8|9	0	0	0	0	0	-39.2	0.08	0.91
POLE4NT	LARS	LARS	20|5|3	28	9.33	3	98|105|124|121	0	0	0	0	0	-489.25	0.08	0.91
POLE4NT	KIF5B	KIF5B	12|0|0	12	4	3	46|54|63|48	0	0	0	0	0	-239.7	0.08	0.91
POLE4NT	CISD1	CISD1	3|0|0	3	1	3	11|10|16|11	0	0	0	0	0	-57	0.08	0.91
POLE4NT	CTPS1	CTPS1	11|1|0	12	4	3	48|47|52|45	0	0	0	0	0	-218.31	0.08	0.91
POLE4NT	NUP50	NUP50	12|2|0	14	4.67	3	52|54|60|56	0	0	0	0	0	-251.99	0.08	0.91
POLE4NT	RPL26	RPL26	4|1|0	5	1.67	3	24|23|23|15	0	0	0	0	0	-98.35	0.08	0.91
POLE4NT	ILKAP	ILKAP	4|1|0	5	1.67	3	20|20|24|22	0	0	0	0	0	-99.47	0.08	0.91
POLE4NT	PTP4A1	PTP4A1	1|0|0	1	0.33	3	5|5|3|4	0	0	0	0	0	-22.66	0.08	0.91
POLE4NT	RPL9	RPL9	3|2|0	5	1.67	3	15|20|26|20	0	0	0	0	0	-93.87	0.08	0.91
POLE4NT	RPL3	RPL3	6|2|2	10	3.33	3	41|40|43|50	0	0	0	0	0	-188.45	0.08	0.91
POLE4NT	MRTO4	MRTO4	5|0|0	5	1.67	3	28|20|19|17	0	0	0	0	0	-97.27	0.08	0.91
POLE4NT	RPL35	RPL35	4|0|0	4	1.33	3	17|15|19|12	0	0	0	0	0	-73.75	0.08	0.91
POLE4NT	ZMYM4	ZMYM4	7|0|0	7	2.33	3	29|28|24|33	0	0	0	0	0	-130.83	0.08	0.91
POLE4NT	CETN2	CETN2	0|0|1	1	0.33	3	3|4|9|1	0	0	0	0	0	-22.28	0.08	0.91
POLE4NT	ECHDC1	ECHDC1	0|0|1	1	0.33	3	1|4|6|6	0	0	0	0	0	-22.63	0.08	0.91
POLE4NT	ME2	ME2	3|0|0	3	1	3	13|12|14|14	0	0	0	0	0	-62.58	0.08	0.91
POLE4NT	PSMC5	PSMC5	6|0|0	6	2	3	21|26|30|24	0	0	0	0	0	-116.26	0.08	0.91
POLE4NT	NOL11	NOL11	5|0|0	5	1.67	3	16|20|22|24	0	0	0	0	0	-94.99	0.08	0.91
POLE4NT	FAM3C	FAM3C	2|0|0	2	0.67	3	10|11|7|7	0	0	0	0	0	-42.55	0.08	0.91
POLE4NT	EMD	EMD	5|1|0	6	2	3	19|26|27|27	0	0	0	0	0	-114.02	0.08	0.91
POLE4NT	PFAS	PFAS	4|2|2	8	2.67	3	26|31|32|41	0	0	0	0	0	-139.7	0.08	0.91
POLE4NT	LARP1	LARP1	12|8|1	21	7	3	83|99|71|81	0	0	0	0	0	-371.83	0.08	0.91
POLE4NT	EMC3	EMC3	2|0|0	2	0.67	3	9|9|11|5	0	0	0	0	0	-41.44	0.08	0.91
POLE4NT	BZW1	BZW1	4|0|0	4	1.33	3	13|17|21|16	0	0	0	0	0	-78.22	0.08	0.91
POLE4NT	PAFAH1B1	PAFAH1B1	4|0|0	4	1.33	3	18|14|16|17	0	0	0	0	0	-75.98	0.08	0.91
POLE4NT	DDX56	DDX56	4|0|0	4	1.33	3	19|16|11|18	0	0	0	0	0	-74.86	0.08	0.91
POLE4NT	MRE11A	MRE11A	12|5|2	19	6.33	3	70|68|83|84	0	0	0	0	0	-334.42	0.08	0.91
POLE4NT	RANBP1	RANBP1	4|0|0	4	1.33	3	16|18|20|16	0	0	0	0	0	-81.57	0.08	0.91
POLE4NT	VAMP7	VAMP7	2|0|0	2	0.67	3	9|9|9|8	0	0	0	0	0	-42.55	0.08	0.91
POLE4NT	RRP1	RRP1	2|0|0	2	0.67	3	6|5|12|12	0	0	0	0	0	-42.43	0.08	0.91
POLE4NT	PREB	PREB	2|0|0	2	0.67	3	8|8|11|7	0	0	0	0	0	-41.44	0.08	0.91
POLE4NT	CFDP1	CFDP1	3|0|0	3	1	3	7|13|13|17	0	0	0	0	0	-59.2	0.08	0.91
POLE4NT	PIH1D1	PIH1D1	3|0|0	3	1	3	11|13|13|15	0	0	0	0	0	-61.46	0.08	0.91
POLE4NT	CHTOP	CHTOP	2|0|0	2	0.67	3	6|9|10|8	0	0	0	0	0	-40.32	0.08	0.91
POLE4NT	EFTUD2	EFTUD2	8|4|2	14	4.67	3	43|52|59|72	0	0	0	0	0	-245.92	0.08	0.91
POLE4NT	CCBL2	CCBL2	1|0|0	1	0.33	3	1|2|7|7	0	0	0	0	0	-22.34	0.08	0.91
POLE4NT	PSMD7	PSMD7	4|0|0	4	1.33	3	12|18|19|18	0	0	0	0	0	-78.22	0.08	0.91
POLE4NT	CNOT1	CNOT1	26|2|0	28	9.33	3	117|118|110|118	0	0	0	0	0	-522.75	0.08	0.91
POLE4NT	KPNB1	KPNB1	11|2|1	14	4.67	3	42|57|66|75	0	0	0	0	0	-266.21	0.08	0.91
POLE4NT	ATP1B1	ATP1B1	1|0|0	1	0.33	3	3|5|3|5	0	0	0	0	0	-21.53	0.08	0.91
POLE4NT	KHSRP	KHSRP	9|1|0	10	3.33	3	29|39|54|52	0	0	0	0	0	-197.65	0.08	0.91
POLE4NT	SNRNP200	SNRNP200	34|4|0	38	12.67	3	168|166|175|160	0	0	0	0	0	#NAME?	0.08	0.91
POLE4NT	YARS	YARS	11|3|0	14	4.67	3	49|57|65|62	0	0	0	0	0	-264.34	0.08	0.91
POLE4NT	NOP14	NOP14	8|0|0	8	2.67	3	34|39|33|30	0	0	0	0	0	-155.48	0.08	0.91
POLE4NT	RPAP3	RPAP3	6|0|0	6	2	3	24|25|27|30	0	0	0	0	0	-121.86	0.08	0.91
POLE4NT	CSNK2A1	CSNK2A1	7|2|0	9	3	3	32|37|41|41	0	0	0	0	0	-172.31	0.08	0.91
POLE4NT	REEP5	REEP5	2|0|0	2	0.67	3	5|9|11|8	0	0	0	0	0	-40.32	0.08	0.91
POLE4NT	STAU1	STAU1	9|1|0	10	3.33	3	37|47|49|44	0	0	0	0	0	-201.48	0.08	0.91
POLE4NT	CACYBP	CACYBP	2|2|1	5	1.67	3	10|18|31|25	0	0	0	0	0	-92.2	0.08	0.91
POLE4NT	NELFB	NELFB	3|0|0	3	1	3	10|11|19|17	0	0	0	0	0	-67	0.07	0.91
POLE4NT	KIAA1279	KIAA1279	3|0|0	3	1	3	9|15|18|18	0	0	0	0	0	-70.4	0.07	0.91
POLE4NT	GART	GART	13|4|1	18	6	3	82|82|80|89	0	0	0	0	0	-370.84	0.07	0.91
POLE4NT	TTC1	TTC1	3|0|0	3	1	3	7|15|18|21	0	0	0	0	0	-71.19	0.07	0.91
POLE4NT	UTP18	UTP18	2|0|0	2	0.67	3	5|8|10|13	0	0	0	0	0	-43.63	0.07	0.91
POLE4NT	BBX	BBX	3|0|0	3	1	3	11|12|12|19	0	0	0	0	0	-63.8	0.07	0.91
POLE4NT	VCL	VCL	5|0|0	5	1.67	3	17|22|29|32	0	0	0	0	0	-114.94	0.07	0.91
POLE4NT	COIL	COIL	3|0|0	3	1	3	8|14|17|15	0	0	0	0	0	-63.76	0.07	0.91
POLE4NT	MGA	MGA	11|0|0	11	3.67	3	40|56|50|75	0	0	0	0	0	-250.29	0.07	0.91
POLE4NT	SORD	SORD	0|0|1	1	0.33	3	3|2|7|8	0	0	0	0	0	-25.76	0.07	0.91
POLE4NT	PFKL	PFKL	9|2|0	11	3.67	3	47|49|47|55	0	0	0	0	0	-225.05	0.07	0.91
POLE4NT	ATP5C1	ATP5C1	1|0|0	1	0.33	3	4|4|6|4	0	0	0	0	0	-23.77	0.07	0.91
POLE4NT	ITPR3	ITPR3	1|0|0	1	0.33	3	2|2|9|6	0	0	0	0	0	-24.6	0.07	0.91
POLE4NT	ADH5	ADH5	3|0|0	3	1	3	15|13|18|15	0	0	0	0	0	-71.51	0.07	0.91
POLE4NT	CKMT1A	CKMT1A	2|0|0	2	0.67	3	10|9|9|8	0	0	0	0	0	-43.64	0.07	0.91
POLE4NT	MTA1	MTA1	10|0|0	10	3.33	3	41|45|48|44	0	0	0	0	0	-202.6	0.07	0.91
POLE4NT	RAP1B	RAP1B	3|0|0	3	1	3	15|15|12|13	0	0	0	0	0	-64.82	0.07	0.91
POLE4NT	EIF2S1	EIF2S1	2|0|0	2	0.67	3	8|10|13|9	0	0	0	0	0	-48.09	0.07	0.91
POLE4NT	EIF2S2	EIF2S2	2|0|0	2	0.67	3	9|12|9|7	0	0	0	0	0	-44.77	0.07	0.91
POLE4NT	LRRC40	LRRC40	4|1|0	5	1.67	3	24|25|28|23	0	0	0	0	0	-115.14	0.07	0.91
POLE4NT	GNL3	GNL3	3|0|0	3	1	3	17|12|11|15	0	0	0	0	0	-64.82	0.07	0.91
POLE4NT	EIF3D	EIF3D	5|2|2	9	3	3	48|43|49|43	0	0	0	0	0	-198.45	0.07	0.91
POLE4NT	HNRNPH1	HNRNPH1	2|0|0	2	0.67	3	6|9|10|11	0	0	0	0	0	-43.64	0.07	0.91
POLE4NT	DNAJC11	DNAJC11	3|2|0	5	1.67	3	23|23|26|20	0	0	0	0	0	-106.18	0.07	0.91
POLE4NT	BCLAF1	BCLAF1	6|3|4	13	4.33	3	60|64|66|54	0	0	0	0	0	-261.94	0.07	0.91
POLE4NT	FARSB	FARSB	7|0|0	7	2.33	3	36|30|34|30	0	0	0	0	0	-148.76	0.07	0.91
POLE4NT	MCM7	MCM7	10|1|0	11	3.67	3	51|50|52|45	0	0	0	0	0	-225.05	0.07	0.91
POLE4NT	NOC3L	NOC3L	7|0|0	7	2.33	3	30|36|36|26	0	0	0	0	0	-146.51	0.07	0.91
POLE4NT	TOP2B	TOP2B	6|0|0	6	2	3	34|33|30|20	0	0	0	0	0	-134.12	0.07	0.91
POLE4NT	FAF2	FAF2	3|0|0	3	1	3	8|14|17|16	0	0	0	0	0	-64.84	0.07	0.91
POLE4NT	SART3	SART3	9|1|0	10	3.33	3	41|42|53|54	0	0	0	0	0	-216.17	0.07	0.91
POLE4NT	ACTR3	ACTR3	3|0|0	3	1	3	6|11|21|20	0	0	0	0	0	-67.65	0.07	0.91
POLE4NT	PRKAG1	PRKAG1	3|0|0	3	1	3	15|13|15|16	0	0	0	0	0	-69.29	0.07	0.91
POLE4NT	ANP32B	ANP32B	2|0|0	2	0.67	3	6|8|12|14	0	0	0	0	0	-48.05	0.07	0.91
POLE4NT	EMC7	EMC7	1|0|0	1	0.33	3	6|6|4|4	0	0	0	0	0	-25.93	0.07	0.91
POLE4NT	U2AF2	U2AF2	5|0|1	6	2	3	22|29|32|27	0	0	0	0	0	-126.35	0.07	0.91
POLE4NT	TXNRD1	TXNRD1	5|2|0	7	2.33	3	32|35|35|34	0	0	0	0	0	-155.48	0.07	0.91
POLE4NT	ALYREF	ALYREF	4|0|0	4	1.33	3	19|21|21|16	0	0	0	0	0	-89.4	0.07	0.91
POLE4NT	DYNC2H1	DYNC2H1	1|0|0	1	0.33	3	4|5|2|7	0	0	0	0	0	-23.77	0.07	0.91
POLE4NT	IK	IK	4|1|0	5	1.67	3	19|23|27|30	0	0	0	0	0	-114.02	0.07	0.91
POLE4NT	NAE1	NAE1	2|0|0	2	0.67	3	3|5|12|17	0	0	0	0	0	-44.13	0.07	0.91
POLE4NT	DRG1	DRG1	7|0|0	7	2.33	3	33|36|32|29	0	0	0	0	0	-148.76	0.07	0.91
POLE4NT	CCNT1	CCNT1	4|0|0	4	1.33	3	14|21|19|27	0	0	0	0	0	-93.8	0.07	0.91
POLE4NT	GBAS	GBAS	1|0|0	1	0.33	3	6|2|7|4	0	0	0	0	0	-24.94	0.07	0.91
POLE4NT	PDLIM1	PDLIM1	8|0|0	8	2.67	3	41|40|36|45	0	0	0	0	0	-184.65	0.07	0.91
POLE4NT	NUP155	NUP155	9|0|0	9	3	3	42|46|38|53	0	0	0	0	0	-203.73	0.07	0.91
POLE4NT	VIM	VIM	9|10|11	30	10	3	139|140|159|139	0	0	0	0	0	-606.3	0.07	0.91
POLE4NT	BTF3L4	BTF3L4	1|0|0	1	0.33	3	3|5|6|6	0	0	0	0	0	-25.93	0.07	0.91
POLE4NT	CBX1	CBX1	2|0|2	4	1.33	3	17|17|23|23	0	0	0	0	0	-92.75	0.07	0.91
POLE4NT	MARK2	MARK2	0|1|0	1	0.33	3	4|3|6|7	0	0	0	0	0	-25.93	0.07	0.91
POLE4NT	CKAP5	CKAP5	26|1|0	27	9	3	118|134|153|113	0	0	0	0	0	-584.21	0.07	0.91
POLE4NT	A8K968	EPB41L3	12|2|1	15	5	3	75|82|84|92	0	0	0	0	0	-370.84	0.06	0.91
POLE4NT	EXOSC10	EXOSC10	8|0|0	8	2.67	3	41|43|58|41	0	0	0	0	0	-208.13	0.06	0.91
POLE4NT	ARF5	ARF5	2|0|0	2	0.67	3	10|9|13|10	0	0	0	0	0	-50.33	0.06	0.91
POLE4NT	PRPF8	PRPF8	30|2|1	33	11	3	192|183|161|146	0	0	0	0	0	#NAME?	0.06	0.91
POLE4NT	MAVS	MAVS	2|0|0	2	0.67	3	7|13|10|15	0	0	0	0	0	-53.73	0.06	0.91
POLE4NT	YTHDF2	YTHDF2	3|0|1	4	1.33	3	21|21|24|26	0	0	0	0	0	-106.18	0.06	0.91
POLE4NT	FAM21A	FAM21A	12|6|2	20	6.67	3	91|106|120|147	0	0	0	0	0	-511.56	0.06	0.91
POLE4NT	ATXN2L	ATXN2L	12|2|1	15	5	3	72|87|86|88	0	0	0	0	0	-370.84	0.06	0.91
POLE4NT	THEM6	THEM6	1|0|0	1	0.33	3	7|5|7|5	0	0	0	0	0	-30.34	0.06	0.91
POLE4NT	USP47	USP47	2|0|1	3	1	3	8|17|20|22	0	0	0	0	0	-77.93	0.06	0.91
POLE4NT	ARHGDIA	ARHGDIA	2|0|0	2	0.67	3	6|8|9|19	0	0	0	0	0	-49.88	0.06	0.91
POLE4NT	ATG2B	ATG2B	16|2|1	19	6.33	3	95|113|91|130	0	0	0	0	0	-478.01	0.06	0.91
POLE4NT	PA2G4	PA2G4	5|0|0	5	1.67	3	27|28|33|32	0	0	0	0	0	-137.54	0.06	0.91
POLE4NT	DCUN1D5	DCUN1D5	2|0|0	2	0.67	3	8|9|12|13	0	0	0	0	0	-50.33	0.06	0.91
POLE4NT	C14ORF166	C14ORF166	1|0|0	1	0.33	3	5|6|5|5	0	0	0	0	0	-27.05	0.06	0.91
POLE4NT	HADHA	HADHA	2|0|0	2	0.67	3	10|12|15|11	0	0	0	0	0	-57	0.06	0.91
POLE4NT	DIS3	DIS3	9|0|0	9	3	3	37|51|63|42	0	0	0	0	0	-219.05	0.06	0.91
POLE4NT	AP1M1	AP1M1	5|0|0	5	1.67	3	27|28|32|27	0	0	0	0	0	-130.83	0.06	0.91
POLE4NT	CAMK2D	CAMK2D	3|0|0	3	1	3	15|17|19|14	0	0	0	0	0	-75.98	0.06	0.91
POLE4NT	RRP12	RRP12	8|1|0	9	3	3	42|57|55|43	0	0	0	0	0	-223.92	0.06	0.91
POLE4NT	NUP214	NUP214	15|2|1	18	6	3	100|100|127|109	0	0	0	0	0	-486.21	0.06	0.91
POLE4NT	DNTTIP2	DNTTIP2	5|0|0	5	1.67	3	17|29|39|34	0	0	0	0	0	-136	0.06	0.91
POLE4NT	BAZ1B	BAZ1B	8|0|0	8	2.67	3	36|44|56|29	0	0	0	0	0	-187.53	0.06	0.91
POLE4NT	CCAR2	CCAR2	8|0|1	9	3	3	45|46|50|48	0	0	0	0	0	-214.95	0.06	0.91
POLE4NT	HNRNPA3	HNRNPA3	6|0|0	6	2	3	27|34|41|36	0	0	0	0	0	-157.73	0.06	0.91
POLE4NT	CHAMP1	CHAMP1	10|1|0	11	3.67	3	57|68|65|67	0	0	0	0	0	-291.29	0.06	0.91
POLE4NT	IRS4	IRS4	11|3|3	17	5.67	3	98|96|88|98	0	0	0	0	0	-413.39	0.06	0.91
POLE4NT	ATP6V1C1	ATP6V1C1	1|0|0	1	0.33	3	5|5|6|8	0	0	0	0	0	-30.34	0.06	0.91
POLE4NT	ADD3	ADD3	3|0|0	3	1	3	13|15|20|20	0	0	0	0	0	-79.33	0.06	0.91
POLE4NT	ADD1	ADD1	4|0|0	4	1.33	3	18|25|24|27	0	0	0	0	0	-108.42	0.06	0.91
POLE4NT	PPIL1	PPIL1	1|0|0	1	0.33	3	5|6|5|5	0	0	0	0	0	-27.05	0.06	0.91
POLE4NT	NUP210	NUP210	4|1|0	5	1.67	3	27|22|39|21	0	0	0	0	0	-124.87	0.06	0.91
POLE4NT	NAA15	NAA15	8|2|0	10	3.33	3	56|54|65|39	0	0	0	0	0	-242.73	0.06	0.91
POLE4NT	FAM162A	FAM162A	2|0|0	2	0.67	3	13|12|14|9	0	0	0	0	0	-57	0.06	0.91
POLE4NT	BLMH	BLMH	2|2|2	6	2	3	23|30|35|38	0	0	0	0	0	-135.21	0.06	0.91
POLE4NT	NSF	NSF	4|1|0	5	1.67	3	23|23|33|29	0	0	0	0	0	-124.1	0.06	0.91
POLE4NT	MCM5	MCM5	9|0|0	9	3	3	46|47|50|43	0	0	0	0	0	-211.58	0.06	0.91
POLE4NT	NUP153	NUP153	15|1|0	16	5.33	3	76|96|98|100	0	0	0	0	0	-418.2	0.06	0.91
POLE4NT	IPO8	IPO8	5|3|0	8	2.67	3	33|37|46|52	0	0	0	0	0	-191.2	0.06	0.91
POLE4NT	USP14	USP14	2|1|1	4	1.33	3	13|20|25|31	0	0	0	0	0	-97.95	0.06	0.91
POLE4NT	BYSL	BYSL	6|0|0	6	2	3	35|34|29|32	0	0	0	0	0	-148.76	0.06	0.91
POLE4NT	TSN	TSN	4|0|0	4	1.33	3	24|23|23|24	0	0	0	0	0	-108.42	0.06	0.91
POLE4NT	CDC37	CDC37	2|0|0	2	0.67	3	6|9|11|16	0	0	0	0	0	-50.19	0.06	0.91
POLE4NT	CAD	CAD	15|1|0	16	5.33	3	92|101|95|88	0	0	0	0	0	-424.98	0.06	0.91
POLE4NT	SF3A3	SF3A3	4|0|0	4	1.33	3	16|20|21|30	0	0	0	0	0	-100.46	0.06	0.91
POLE4NT	ADSS	ADSS	3|0|0	3	1	3	11|15|15|21	0	0	0	0	0	-72.69	0.06	0.91
POLE4NT	GTF2A1	GTF2A1	1|0|0	1	0.33	3	3|6|6|6	0	0	0	0	0	-27.05	0.06	0.91
POLE4NT	GATAD2B	GATAD2B	6|0|0	6	2	3	26|36|35|35	0	0	0	0	0	-151	0.06	0.91
POLE4NT	TP53BP2	TP53BP2	1|1|2	4	1.33	3	17|23|24|30	0	0	0	0	0	-103.88	0.06	0.91
POLE4NT	COG2	COG2	1|0|0	1	0.33	3	1|3|8|9	0	0	0	0	0	-26.65	0.06	0.91
POLE4NT	NPEPPS	NPEPPS	9|0|0	9	3	3	41|53|58|63	0	0	0	0	0	-243.99	0.06	0.91
POLE4NT	GNAI3	GNAI3	2|0|0	2	0.67	3	11|11|13|11	0	0	0	0	0	-54.79	0.06	0.91
POLE4NT	SNAP23	SNAP23	2|0|0	2	0.67	3	10|14|11|13	0	0	0	0	0	-57	0.06	0.91
POLE4NT	C19ORF43	C19ORF43	3|0|0	3	1	3	13|18|15|17	0	0	0	0	0	-73.75	0.06	0.91
POLE4NT	PARVA	PARVA	1|0|0	1	0.33	3	2|5|7|8	0	0	0	0	0	-28.15	0.06	0.91
POLE4NT	SLC25A10	SLC25A10	2|0|1	3	1	3	18|19|17|14	0	0	0	0	0	-79.33	0.06	0.91
POLE4NT	RAD50	RAD50	2|2|0	4	1.33	3	15|22|30|29	0	0	0	0	0	-110.41	0.06	0.91
POLE4NT	FAM192A	FAM192A	0|1|0	1	0.33	3	4|4|5|8	0	0	0	0	0	-27.05	0.06	0.91
POLE4NT	ATIC	ATIC	2|0|0	2	0.67	3	7|9|11|15	0	0	0	0	0	-50.38	0.06	0.91
POLE4NT	COPB2	COPB2	7|1|0	8	2.67	3	39|47|50|47	0	0	0	0	0	-208.21	0.06	0.91
POLE4NT	ISOC1	ISOC1	2|0|0	2	0.67	3	9|11|10|15	0	0	0	0	0	-53.67	0.06	0.91
POLE4NT	WDR18	WDR18	4|0|0	4	1.33	3	21|21|18|23	0	0	0	0	0	-96.11	0.06	0.91
POLE4NT	SON	SON	8|0|0	8	2.67	3	35|44|52|54	0	0	0	0	0	-210.32	0.06	0.91
POLE4NT	SCO1	SCO1	2|0|0	2	0.67	3	10|10|12|11	0	0	0	0	0	-51.45	0.06	0.91
POLE4NT	NNT	NNT	4|0|0	4	1.33	3	21|23|20|19	0	0	0	0	0	-96.11	0.06	0.91
POLE4NT	SCAMP1	SCAMP1	1|0|0	1	0.33	3	4|4|7|7	0	0	0	0	0	-28.17	0.06	0.91
POLE4NT	CD2AP	CD2AP	10|0|0	10	3.33	3	52|57|65|66	0	0	0	0	0	-272.2	0.06	0.91
POLE4NT	TAF6	TAF6	2|0|0	2	0.67	3	5|11|15|16	0	0	0	0	0	-55.65	0.06	0.91
POLE4NT	STAU2	STAU2	4|3|0	7	2.33	3	38|43|44|43	0	0	0	0	0	-191.38	0.06	0.91
POLE4NT	SPATA5	SPATA5	2|1|0	3	1	3	8|12|22|24	0	0	0	0	0	-76.58	0.06	0.91
POLE4NT	GTF3C5	GTF3C5	6|0|0	6	2	3	38|39|37|38	0	0	0	0	0	-173.43	0.05	0.91
POLE4NT	CSDE1	CSDE1	12|0|0	12	4	3	82|90|83|85	0	0	0	0	0	-384.53	0.05	0.91
POLE4NT	C2ORF44	C2ORF44	6|1|0	7	2.33	3	34|48|51|60	0	0	0	0	0	-219.1	0.05	0.91
POLE4NT	COPS3	COPS3	4|0|0	4	1.33	3	26|28|29|29	0	0	0	0	0	-128.58	0.05	0.91
POLE4NT	ZNF335	ZNF335	1|0|0	1	0.33	3	3|5|8|9	0	0	0	0	0	-31.47	0.05	0.91
POLE4NT	SNRPA1	SNRPA1	2|0|0	2	0.67	3	9|13|19|18	0	0	0	0	0	-69.21	0.05	0.91
POLE4NT	NSUN2	NSUN2	7|0|0	7	2.33	3	41|45|57|51	0	0	0	0	0	-220.66	0.05	0.91
POLE4NT	SPG20	SPG20	8|0|0	8	2.67	3	51|56|67|58	0	0	0	0	0	-263.22	0.05	0.91
POLE4NT	ARCN1	ARCN1	5|0|0	5	1.67	3	36|32|36|26	0	0	0	0	0	-148.76	0.05	0.91
POLE4NT	ABCF1	ABCF1	5|0|0	5	1.67	3	31|38|40|31	0	0	0	0	0	-159.97	0.05	0.91
POLE4NT	NAP1L1	NAP1L1	2|1|1	4	1.33	3	21|24|31|31	0	0	0	0	0	-118.29	0.05	0.91
POLE4NT	SMAP1	SMAP1	1|0|0	1	0.33	3	6|7|7|6	0	0	0	0	0	-32.58	0.05	0.91
POLE4NT	TWF1	TWF1	2|0|0	2	0.67	3	16|15|12|15	0	0	0	0	0	-68.17	0.05	0.91
POLE4NT	SRPR	SRPR	3|0|0	3	1	3	18|21|23|11	0	0	0	0	0	-84.82	0.05	0.91
POLE4NT	POLR2B	POLR2B	7|0|0	7	2.33	3	49|51|52|50	0	0	0	0	0	-229.54	0.05	0.91
POLE4NT	RPL31	RPL31	2|0|0	2	0.67	3	11|13|15|12	0	0	0	0	0	-60.36	0.05	0.91
POLE4NT	GTF2F1	GTF2F1	1|0|0	1	0.33	3	3|7|8|11	0	0	0	0	0	-35.79	0.05	0.91
POLE4NT	SAMM50	SAMM50	2|0|0	2	0.67	3	10|15|15|14	0	0	0	0	0	-63.71	0.05	0.91
POLE4NT	GFPT1	GFPT1	6|0|0	6	2	3	35|38|45|41	0	0	0	0	0	-181.29	0.05	0.91
POLE4NT	MDC1	MDC1	7|2|2	11	3.67	3	73|82|87|61	0	0	0	0	0	-332.03	0.05	0.91
POLE4NT	VAT1	VAT1	2|0|0	2	0.67	3	6|12|16|22	0	0	0	0	0	-65.44	0.05	0.91
POLE4NT	SLC2A1	SLC2A1	1|0|0	1	0.33	3	4|8|6|7	0	0	0	0	0	-31.46	0.05	0.91
POLE4NT	RALA	RALA	1|0|0	1	0.33	3	7|8|7|5	0	0	0	0	0	-33.69	0.05	0.91
POLE4NT	MSH6	MSH6	6|1|0	7	2.33	3	51|48|55|46	0	0	0	0	0	-227.29	0.05	0.91
POLE4NT	PRKCA	PRKCA	1|0|1	2	0.67	3	10|15|18|15	0	0	0	0	0	-68.17	0.05	0.91
POLE4NT	SFPQ	SFPQ	6|0|0	6	2	3	35|42|44|44	0	0	0	0	0	-188.01	0.05	0.91
POLE4NT	PTCD3	PTCD3	2|0|0	2	0.67	3	13|12|14|13	0	0	0	0	0	-61.46	0.05	0.91
POLE4NT	NDUFA9	NDUFA9	4|0|0	4	1.33	3	23|29|28|22	0	0	0	0	0	-117.38	0.05	0.91
POLE4NT	SALL2	SALL2	4|0|0	4	1.33	3	19|27|33|33	0	0	0	0	0	-128.46	0.05	0.91
POLE4NT	MCM4	MCM4	8|0|0	8	2.67	3	58|56|52|52	0	0	0	0	0	-247.5	0.05	0.91
POLE4NT	MCM2	MCM2	6|0|0	6	2	3	42|40|44|44	0	0	0	0	0	-193.63	0.05	0.91
POLE4NT	TPX2	TPX2	8|2|0	10	3.33	3	54|62|94|73	0	0	0	0	0	-319.88	0.05	0.91
POLE4NT	ISYNA1	ISYNA1	2|0|0	2	0.67	3	12|13|15|15	0	0	0	0	0	-64.82	0.05	0.91
POLE4NT	PGM3	PGM3	1|0|0	1	0.33	3	4|5|9|11	0	0	0	0	0	-35.79	0.05	0.91
POLE4NT	RPF2	RPF2	3|0|0	3	1	3	22|23|19|13	0	0	0	0	0	-89.48	0.05	0.91
POLE4NT	KLC1	KLC1	2|0|0	2	0.67	3	6|12|12|20	0	0	0	0	0	-58.88	0.05	0.91
POLE4NT	FLOT1	FLOT1	2|0|0	2	0.67	3	5|14|14|18	0	0	0	0	0	-60.06	0.05	0.91
POLE4NT	ARFGAP2	ARFGAP2	3|0|0	3	1	3	17|21|16|23	0	0	0	0	0	-89.4	0.05	0.91
POLE4NT	ADAR	ADAR	7|1|2	10	3.33	3	61|71|67|61	0	0	0	0	0	-289.08	0.05	0.91
POLE4NT	DDX54	DDX54	2|0|0	2	0.67	3	14|12|11|15	0	0	0	0	0	-61.46	0.05	0.91
POLE4NT	PUS1	PUS1	2|0|0	2	0.67	3	10|13|14|13	0	0	0	0	0	-59.24	0.05	0.91
POLE4NT	DYNC1H1	DYNC1H1	34|12|0	46	15.33	3	298|291|313|281	0	0	0	0	0	#NAME?	0.05	0.91
POLE4NT	CSTF3	CSTF3	3|0|0	3	1	3	18|17|26|21	0	0	0	0	0	-94.99	0.05	0.91
POLE4NT	NARS	NARS	8|0|1	9	3	3	54|56|56|53	0	0	0	0	0	-248.62	0.05	0.91
POLE4NT	RPS29	RPS29	1|0|0	1	0.33	3	5|10|6|6	0	0	0	0	0	-33.69	0.05	0.91
POLE4NT	CHORDC1	CHORDC1	3|0|0	3	1	3	14|21|22|16	0	0	0	0	0	-84.92	0.05	0.91
POLE4NT	COPG2	COPG2	5|1|0	6	2	3	36|40|43|44	0	0	0	0	0	-185.77	0.05	0.91
POLE4NT	RPS17	RPS17	2|0|0	2	0.67	3	6|15|19|15	0	0	0	0	0	-64.55	0.05	0.91
POLE4NT	MAP7D2	MAP7D2	1|0|0	1	0.33	3	1|3|6|15	0	0	0	0	0	-30.69	0.05	0.91
POLE4NT	FKBP8	FKBP8	2|0|0	2	0.67	3	10|11|14|16	0	0	0	0	0	-60.36	0.05	0.91
POLE4NT	WDR3	WDR3	6|0|0	6	2	3	40|40|48|34	0	0	0	0	0	-184.65	0.05	0.91
POLE4NT	RBM12	RBM12	2|0|0	2	0.67	3	10|14|15|13	0	0	0	0	0	-61.46	0.05	0.91
POLE4NT	TUBGCP3	TUBGCP3	1|0|1	2	0.67	3	10|14|18|10	0	0	0	0	0	-61.5	0.05	0.91
POLE4NT	RTN4	RTN4	4|2|0	6	2	3	31|36|35|45	0	0	0	0	0	-167.82	0.05	0.91
POLE4NT	SLU7	SLU7	2|0|0	2	0.67	3	9|11|13|17	0	0	0	0	0	-59.24	0.05	0.91
POLE4NT	SUPV3L1	SUPV3L1	2|0|0	2	0.67	3	11|12|15|16	0	0	0	0	0	-63.71	0.05	0.91
POLE4NT	ZC3H11A	ZC3H11A	6|1|0	7	2.33	3	39|47|49|42	0	0	0	0	0	-201.48	0.05	0.91
POLE4NT	RAB13	RAB13	1|0|0	1	0.33	3	6|6|6|7	0	0	0	0	0	-31.46	0.05	0.91
POLE4NT	SACM1L	SACM1L	2|0|0	2	0.67	3	13|14|14|9	0	0	0	0	0	-59.24	0.05	0.91
POLE4NT	TPP2	TPP2	4|0|0	4	1.33	3	26|21|25|28	0	0	0	0	0	-115.14	0.05	0.91
POLE4NT	GNPDA1	GNPDA1	2|0|0	2	0.67	3	16|12|10|12	0	0	0	0	0	-59.24	0.05	0.91
POLE4NT	NUPL1	NUPL1	1|0|0	1	0.33	3	4|6|6|11	0	0	0	0	0	-33.66	0.05	0.91
POLE4NT	LRPPRC	LRPPRC	10|1|0	11	3.67	3	62|67|77|86	0	0	0	0	0	-330.48	0.05	0.91
POLE4NT	XRN2	XRN2	6|1|0	7	2.33	3	39|45|51|58	0	0	0	0	0	-219.38	0.05	0.91
POLE4NT	CDR2	CDR2	3|0|0	3	1	3	15|18|18|25	0	0	0	0	0	-88.27	0.05	0.91
POLE4NT	PDIA4	PDIA4	7|0|0	7	2.33	3	30|40|56|57	0	0	0	0	0	-207.67	0.05	0.91
POLE4NT	ZC3H18	ZC3H18	3|0|0	3	1	3	20|20|26|30	0	0	0	0	0	-110.66	0.04	0.91
POLE4NT	NELFA	NELFA	2|0|0	2	0.67	3	13|16|20|13	0	0	0	0	0	-72.64	0.04	0.91
POLE4NT	NUP98	NUP98	4|0|0	4	1.33	3	32|37|38|38	0	0	0	0	0	-165.58	0.04	0.91
POLE4NT	A0A5F9YFS9	A0A5F9YFS9	1|0|0	1	0.33	3	7|8|8|8	0	0	0	0	0	-38.12	0.04	0.91
POLE4NT	ANAPC5	ANAPC5	1|0|0	1	0.33	3	5|8|7|12	0	0	0	0	0	-39.26	0.04	0.91
POLE4NT	CHAF1A	CHAF1A	2|0|1	3	1	3	19|25|29|27	0	0	0	0	0	-115.14	0.04	0.91
POLE4NT	PPP2R2A	PPP2R2A	2|0|0	2	0.67	3	17|19|21|19	0	0	0	0	0	-88.27	0.04	0.91
POLE4NT	SNW1	SNW1	5|0|0	5	1.67	3	42|46|48|45	0	0	0	0	0	-205.97	0.04	0.91
POLE4NT	PRPF6	PRPF6	5|0|0	5	1.67	3	48|44|55|38	0	0	0	0	0	-210.51	0.04	0.91
POLE4NT	EIF2B1	EIF2B1	3|0|0	3	1	3	27|25|26|24	0	0	0	0	0	-117.38	0.04	0.91
POLE4NT	PRPF40A	PRPF40A	2|0|0	2	0.67	3	9|16|22|20	0	0	0	0	0	-78	0.04	0.91
POLE4NT	ETF1	ETF1	1|0|0	1	0.33	3	9|8|9|11	0	0	0	0	0	-44.77	0.04	0.91
POLE4NT	OLA1	OLA1	2|0|0	2	0.67	3	13|13|21|17	0	0	0	0	0	-74.86	0.04	0.91
POLE4NT	PRMT7	PRMT7	3|1|0	4	1.33	3	25|28|30|36	0	0	0	0	0	-136.43	0.04	0.91
POLE4NT	PPM1G	PPM1G	3|0|0	3	1	3	18|21|28|27	0	0	0	0	0	-108.42	0.04	0.91
POLE4NT	ERCC6L	ERCC6L	6|0|0	6	2	3	39|44|49|52	0	0	0	0	0	-209.33	0.04	0.91
POLE4NT	SRRM1	SRRM1	1|0|0	1	0.33	3	3|8|10|11	0	0	0	0	0	-39.07	0.04	0.91
POLE4NT	CHD4	CHD4	7|1|0	8	2.67	3	68|72|75|57	0	0	0	0	0	-308.14	0.04	0.91
POLE4NT	CHD8	CHD8	2|0|0	2	0.67	3	15|15|18|18	0	0	0	0	0	-77.1	0.04	0.91
POLE4NT	RAB3GAP2	RAB3GAP2	12|1|0	13	4.33	3	102|111|116|104	0	0	0	0	0	-489.03	0.04	0.91
POLE4NT	LMAN1	LMAN1	2|0|0	2	0.67	3	11|16|12|22	0	0	0	0	0	-71.38	0.04	0.91
POLE4NT	CLPTM1L	CLPTM1L	1|0|0	1	0.33	3	9|8|9|7	0	0	0	0	0	-40.32	0.04	0.91
POLE4NT	PPP2R4	PPP2R4	2|0|0	2	0.67	3	12|16|22|21	0	0	0	0	0	-82.7	0.04	0.91
POLE4NT	RRP1B	RRP1B	4|0|0	4	1.33	3	34|35|38|35	0	0	0	0	0	-162.22	0.04	0.91
POLE4NT	WDR43	WDR43	2|0|0	2	0.67	3	13|16|19|19	0	0	0	0	0	-78.22	0.04	0.91
POLE4NT	SPCS2	SPCS2	1|0|0	1	0.33	3	8|9|10|8	0	0	0	0	0	-42.55	0.04	0.91
POLE4NT	UBFD1	UBFD1	1|0|0	1	0.33	3	6|10|8|8	0	0	0	0	0	-39.2	0.04	0.91
POLE4NT	CHMP4B	CHMP4B	2|0|0	2	0.67	3	15|17|18|16	0	0	0	0	0	-77.1	0.04	0.91
POLE4NT	SUGP2	SUGP2	6|0|0	6	2	3	39|50|62|60	0	0	0	0	0	-239.38	0.04	0.91
POLE4NT	FIGNL1	FIGNL1	1|0|0	1	0.33	3	3|5|13|11	0	0	0	0	0	-38.78	0.04	0.91
POLE4NT	SQSTM1	SQSTM1	1|1|0	2	0.67	3	12|17|19|18	0	0	0	0	0	-77.1	0.04	0.91
POLE4NT	PYGB	PYGB	4|0|0	4	1.33	3	26|34|38|36	0	0	0	0	0	-153.25	0.04	0.91
POLE4NT	GOT1	GOT1	2|0|0	2	0.67	3	14|13|18|25	0	0	0	0	0	-81.42	0.04	0.91
POLE4NT	CARS2	CARS2	1|0|0	1	0.33	3	10|11|8|6	0	0	0	0	0	-42.55	0.04	0.91
POLE4NT	GCN1L1	GCN1L1	23|3|0	26	8.67	3	196|196|202|196	0	0	0	0	0	#NAME?	0.04	0.91
POLE4NT	DHX29	DHX29	16|0|0	16	5.33	3	111|121|132|121	0	0	0	0	0	-547.47	0.04	0.91
POLE4NT	ZNF512	ZNF512	2|0|0	2	0.67	3	13|18|25|15	0	0	0	0	0	-82.58	0.04	0.91
POLE4NT	SF3A1	SF3A1	8|0|0	8	2.67	3	58|71|73|73	0	0	0	0	0	-311.51	0.04	0.91
POLE4NT	ADSL	ADSL	4|0|0	4	1.33	3	25|28|37|43	0	0	0	0	0	-151.87	0.04	0.91
POLE4NT	POLA1	POLA1	3|0|0	3	1	3	18|29|22|21	0	0	0	0	0	-103.95	0.04	0.91
POLE4NT	DRG2	DRG2	2|0|0	2	0.67	3	16|18|25|13	0	0	0	0	0	-83.72	0.04	0.91
POLE4NT	IRF2BP2	IRF2BP2	1|0|0	1	0.33	3	5|8|7|14	0	0	0	0	0	-41.28	0.04	0.91
POLE4NT	CLINT1	CLINT1	5|2|0	7	2.33	3	54|59|64|55	0	0	0	0	0	-263.22	0.04	0.91
POLE4NT	KIF23	KIF23	3|0|0	3	1	3	18|18|34|21	0	0	0	0	0	-104.72	0.04	0.91
POLE4NT	UHRF1BP1	UHRF1BP1	1|0|0	1	0.33	3	6|7|5|13	0	0	0	0	0	-37.99	0.04	0.91
POLE4NT	CC2D1A	CC2D1A	5|0|0	5	1.67	3	31|39|49|40	0	0	0	0	0	-181.24	0.04	0.91
POLE4NT	GSPT1	GSPT1	3|0|0	3	1	3	22|22|34|26	0	0	0	0	0	-119.62	0.04	0.91
POLE4NT	UBAP2	UBAP2	4|0|0	4	1.33	3	26|32|28|33	0	0	0	0	0	-136.43	0.04	0.91
POLE4NT	PLEC	PLEC	1|1|1	3	1	3	19|25|29|35	0	0	0	0	0	-119.24	0.04	0.91
POLE4NT	DDB1	DDB1	3|0|0	3	1	3	16|24|28|44	0	0	0	0	0	-127.88	0.04	0.91
POLE4NT	RRM2	RRM2	3|0|0	3	1	3	18|23|40|28	0	0	0	0	0	-124.74	0.04	0.91
POLE4NT	TRMT10C	TRMT10C	1|0|0	1	0.33	3	8|11|11|8	0	0	0	0	0	-45.88	0.04	0.91
POLE4NT	FKBP4	FKBP4	2|0|0	2	0.67	3	13|15|20|20	0	0	0	0	0	-79.33	0.04	0.91
POLE4NT	EIF4A2	EIF4A2	1|0|0	1	0.33	3	4|6|10|10	0	0	0	0	0	-37.02	0.04	0.91
POLE4NT	PSMD2	PSMD2	5|0|0	5	1.67	3	24|40|46|60	0	0	0	0	0	-192.91	0.04	0.91
POLE4NT	CNOT3	CNOT3	1|0|0	1	0.33	3	7|10|8|10	0	0	0	0	0	-42.55	0.04	0.91
POLE4NT	LIN54	LIN54	2|0|0	2	0.67	3	10|17|21|25	0	0	0	0	0	-84.63	0.04	0.91
POLE4NT	FUS	FUS	2|0|0	2	0.67	3	15|15|16|14	0	0	0	0	0	-70.39	0.04	0.91
POLE4NT	KIF11	KIF11	8|0|0	8	2.67	3	43|56|88|64	0	0	0	0	0	-283.8	0.04	0.91
POLE4NT	ERCC5	ERCC5	4|0|0	4	1.33	3	28|38|35|48	0	0	0	0	0	-169.86	0.04	0.91
POLE4NT	CTNNA1	CTNNA1	2|0|0	2	0.67	3	9|17|14|28	0	0	0	0	0	-78.76	0.04	0.91
POLE4NT	PRPF4B	PRPF4B	2|0|0	2	0.67	3	14|13|23|20	0	0	0	0	0	-81.54	0.04	0.91
POLE4NT	EML4	EML4	2|0|0	2	0.67	3	17|19|27|13	0	0	0	0	0	-88.08	0.04	0.91
POLE4NT	CNN3	CNN3	3|0|0	3	1	3	20|25|29|29	0	0	0	0	0	-118.5	0.04	0.91
POLE4NT	COPB1	COPB1	4|1|0	5	1.67	3	30|39|38|42	0	0	0	0	0	-170.07	0.04	0.91
POLE4NT	KNOP1	KNOP1	5|1|1	7	2.33	3	38|51|63|68	0	0	0	0	0	-243.85	0.04	0.91
POLE4NT	DARS2	DARS2	3|0|0	3	1	3	29|23|28|28	0	0	0	0	0	-124.1	0.04	0.91
POLE4NT	PKN3	PKN3	1|1|0	2	0.67	3	14|18|22|21	0	0	0	0	0	-87.17	0.04	0.91
POLE4NT	CKAP2	CKAP2	2|0|0	2	0.67	3	7|16|27|20	0	0	0	0	0	-81	0.04	0.91
POLE4NT	LIG3	LIG3	6|0|0	6	2	3	45|43|51|44	0	0	0	0	0	-208.21	0.04	0.91
POLE4NT	CSNK2A2	CSNK2A2	3|0|0	3	1	3	15|21|31|23	0	0	0	0	0	-103.73	0.04	0.91
POLE4NT	POLD1	POLD1	4|0|0	4	1.33	3	24|26|46|37	0	0	0	0	0	-151.66	0.04	0.91
POLE4NT	PLS3	PLS3	4|0|0	4	1.33	3	19|32|31|41	0	0	0	0	0	-140.54	0.04	0.91
POLE4NT	NCBP1	NCBP1	2|0|0	2	0.67	3	16|23|23|32	0	0	0	0	0	-108.23	0.03	0.91
POLE4NT	PDCD11	PDCD11	7|0|0	7	2.33	3	73|72|68|55	0	0	0	0	0	-303.74	0.03	0.91
POLE4NT	GARS	GARS	3|0|0	3	1	3	29|35|35|40	0	0	0	0	0	-158.85	0.03	0.91
POLE4NT	ATAD1	ATAD1	2|0|0	2	0.67	3	18|20|22|19	0	0	0	0	0	-91.64	0.03	0.91
POLE4NT	SERBP1	SERBP1	5|0|0	5	1.67	3	62|67|65|52	0	0	0	0	0	-278.94	0.03	0.91
POLE4NT	TIMM50	TIMM50	2|0|0	2	0.67	3	21|20|19|17	0	0	0	0	0	-89.4	0.03	0.91
POLE4NT	TLN1	TLN1	6|1|0	7	2.33	3	34|50|87|100	0	0	0	0	0	-305.81	0.03	0.91
POLE4NT	WDR70	WDR70	2|2|0	4	1.33	3	36|45|46|51	0	0	0	0	0	-202.6	0.03	0.91
POLE4NT	ZFP82	ZFP82	1|0|0	1	0.33	3	8|14|10|12	0	0	0	0	0	-52.54	0.03	0.91
POLE4NT	PRKAA1	PRKAA1	1|0|0	1	0.33	3	14|10|13|16	0	0	0	0	0	-62.58	0.03	0.91
POLE4NT	ZFR	ZFR	4|0|0	4	1.33	3	26|45|53|39	0	0	0	0	0	-185.31	0.03	0.91
POLE4NT	CUL2	CUL2	2|0|0	2	0.67	3	21|29|27|23	0	0	0	0	0	-115.14	0.03	0.91
POLE4NT	SEH1L	SEH1L	1|0|0	1	0.33	3	13|12|9|12	0	0	0	0	0	-54.79	0.03	0.91
POLE4NT	BCR	BCR	3|0|0	3	1	3	24|32|30|43	0	0	0	0	0	-147.41	0.03	0.91
POLE4NT	WAPAL	WAPAL	7|1|0	8	2.67	3	62|79|82|100	0	0	0	0	0	-364.99	0.03	0.91
POLE4NT	AP3B1	AP3B1	2|0|0	2	0.67	3	14|22|28|31	0	0	0	0	0	-109.23	0.03	0.91
POLE4NT	TWF2	TWF2	2|0|0	2	0.67	3	15|22|28|29	0	0	0	0	0	-108.25	0.03	0.91
POLE4NT	ACSL3	ACSL3	3|0|0	3	1	3	26|28|33|28	0	0	0	0	0	-131.95	0.03	0.91
POLE4NT	NBN	NBN	1|1|0	2	0.67	3	16|21|22|25	0	0	0	0	0	-97.22	0.03	0.91
POLE4NT	HELLS	HELLS	1|0|0	1	0.33	3	10|13|10|7	0	0	0	0	0	-48.09	0.03	0.91
POLE4NT	SDHA	SDHA	2|0|0	2	0.67	3	22|23|30|26	0	0	0	0	0	-116.26	0.03	0.91
POLE4NT	DST	DST	1|0|0	1	0.33	3	7|8|8|17	0	0	0	0	0	-47.8	0.03	0.91
POLE4NT	NOL10	NOL10	1|0|0	1	0.33	3	10|12|15|12	0	0	0	0	0	-58.12	0.03	0.91
POLE4NT	RCL1	RCL1	1|0|0	1	0.33	3	10|12|10|8	0	0	0	0	0	-48.09	0.03	0.91
POLE4NT	EPRS	EPRS	9|2|0	11	3.67	3	139|139|142|147	0	0	0	0	0	-639.65	0.03	0.91
POLE4NT	DDX20	DDX20	2|0|0	2	0.67	3	16|19|21|26	0	0	0	0	0	-94.99	0.03	0.91
POLE4NT	PRPF31	PRPF31	1|0|0	1	0.33	3	5|11|12|16	0	0	0	0	0	-52.33	0.03	0.91
POLE4NT	GPATCH1	GPATCH1	3|0|0	3	1	3	29|44|39|43	0	0	0	0	0	-176.81	0.03	0.91
POLE4NT	MAP1B	MAP1B	10|4|3	17	5.67	3	165|172|170|178	0	0	0	0	0	#NAME?	0.03	0.91
POLE4NT	THRAP3	THRAP3	5|0|0	5	1.67	3	44|61|65|62	0	0	0	0	0	-263.1	0.03	0.91
POLE4NT	PYGL	PYGL	5|1|0	6	2	3	53|66|75|68	0	0	0	0	0	-296.89	0.03	0.91
POLE4NT	SAFB	SAFB	2|0|0	2	0.67	3	15|24|27|23	0	0	0	0	0	-102.85	0.03	0.91
POLE4NT	NUP205	NUP205	4|0|0	4	1.33	3	40|45|42|52	0	0	0	0	0	-203.73	0.03	0.91
POLE4NT	SART1	SART1	4|1|2	7	2.33	3	56|69|76|68	0	0	0	0	0	-299.25	0.03	0.91
POLE4NT	CDC27	CDC27	1|0|0	1	0.33	3	11|13|11|7	0	0	0	0	0	-50.33	0.03	0.91
POLE4NT	IPO7	IPO7	4|1|0	5	1.67	3	46|63|63|71	0	0	0	0	0	-275.38	0.03	0.91
POLE4NT	IPO5	IPO5	6|0|0	6	2	3	40|56|77|94	0	0	0	0	0	-301.58	0.03	0.91
POLE4NT	GPKOW	GPKOW	4|0|0	4	1.33	3	35|45|55|50	0	0	0	0	0	-210.34	0.03	0.91
POLE4NT	POLDIP3	POLDIP3	1|0|0	1	0.33	3	9|11|15|12	0	0	0	0	0	-55.9	0.03	0.91
POLE4NT	NIFK	NIFK	2|0|0	2	0.67	3	19|26|27|21	0	0	0	0	0	-107.3	0.03	0.91
POLE4NT	CRNKL1	CRNKL1	2|0|0	2	0.67	3	26|15|20|18	0	0	0	0	0	-91.7	0.03	0.91
POLE4NT	CRKL	CRKL	3|0|0	3	1	3	26|29|31|34	0	0	0	0	0	-137.54	0.03	0.91
POLE4NT	CNDP2	CNDP2	2|0|0	2	0.67	3	19|22|32|29	0	0	0	0	0	-117.31	0.03	0.91
POLE4NT	FARSA	FARSA	3|0|0	3	1	3	30|27|41|35	0	0	0	0	0	-152.17	0.03	0.91
POLE4NT	EMC1	EMC1	2|0|0	2	0.67	3	26|32|27|20	0	0	0	0	0	-120.74	0.03	0.91
POLE4NT	MYH10	MYH10	7|0|0	7	2.33	3	64|74|84|90	0	0	0	0	0	-352.92	0.03	0.91
POLE4NT	AP3M1	AP3M1	1|0|0	1	0.33	3	13|15|12|12	0	0	0	0	0	-61.46	0.03	0.91
POLE4NT	NEDD1	NEDD1	2|0|0	2	0.67	3	19|23|30|28	0	0	0	0	0	-115.14	0.03	0.91
POLE4NT	SCAF4	SCAF4	1|0|0	1	0.33	3	5|7|13|14	0	0	0	0	0	-46.78	0.03	0.91
POLE4NT	RBM4	RBM4	1|0|0	1	0.33	3	13|12|15|12	0	0	0	0	0	-61.46	0.03	0.91
POLE4NT	DDX52	DDX52	2|0|0	2	0.67	3	20|21|24|17	0	0	0	0	0	-94.99	0.03	0.91
POLE4NT	CASC5	CASC5	7|0|1	8	2.67	3	61|85|77|130	0	0	0	0	0	-398.09	0.03	0.91
POLE4NT	BPTF	BPTF	3|0|0	3	1	3	38|35|26|28	0	0	0	0	0	-145.49	0.03	0.91
POLE4NT	USP39	USP39	2|0|0	2	0.67	3	27|27|27|22	0	0	0	0	0	-118.5	0.03	0.91
POLE4NT	RBBP6	RBBP6	4|0|0	4	1.33	3	23|43|54|68	0	0	0	0	0	-212.91	0.03	0.91
POLE4NT	PPP2R5D	PPP2R5D	2|0|0	2	0.67	3	25|32|25|21	0	0	0	0	0	-118.5	0.03	0.91
POLE4NT	STRN4	STRN4	2|0|0	2	0.67	3	13|16|31|32	0	0	0	0	0	-105.56	0.03	0.91
POLE4NT	STRN3	STRN3	2|0|0	2	0.67	3	19|21|26|30	0	0	0	0	0	-110.75	0.03	0.91
POLE4NT	CYFIP1	CYFIP1	3|0|0	3	1	3	29|33|31|29	0	0	0	0	0	-139.79	0.03	0.91
POLE4NT	CTR9	CTR9	1|0|0	1	0.33	3	9|13|15|13	0	0	0	0	0	-59.24	0.03	0.91
POLE4NT	PCMT1	PCMT1	2|0|0	2	0.67	3	19|21|21|24	0	0	0	0	0	-98.35	0.03	0.91
POLE4NT	ZNF250	ZNF250	1|0|0	1	0.33	3	5|10|18|18	0	0	0	0	0	-59.92	0.03	0.91
POLE4NT	TFAM	TFAM	1|0|0	1	0.33	3	8|16|14|10	0	0	0	0	0	-57.05	0.03	0.91
POLE4NT	MAP7D3	MAP7D3	2|1|0	3	1	3	30|39|29|35	0	0	0	0	0	-152.12	0.03	0.91
POLE4NT	EPS15	EPS15	5|0|0	5	1.67	3	50|59|64|59	0	0	0	0	0	-263.22	0.03	0.91
POLE4NT	PEBP1	PEBP1	1|0|0	1	0.33	3	9|10|15|14	0	0	0	0	0	-57	0.03	0.91
POLE4NT	UTP14A	UTP14A	4|0|0	4	1.33	3	30|45|45|48	0	0	0	0	0	-191.26	0.03	0.91
POLE4NT	ZNF280C	ZNF280C	1|0|0	1	0.33	3	6|11|17|13	0	0	0	0	0	-55.74	0.03	0.91
POLE4NT	SNX1	SNX1	2|0|0	2	0.67	3	21|24|17|25	0	0	0	0	0	-100.59	0.03	0.91
POLE4NT	CCDC124	CCDC124	1|0|0	1	0.33	3	6|12|13|11	0	0	0	0	0	-50.33	0.03	0.91
POLE4NT	WARS	WARS	2|0|0	2	0.67	3	13|18|25|30	0	0	0	0	0	-99.1	0.03	0.91
POLE4NT	CARM1	CARM1	1|0|0	1	0.33	3	4|8|19|18	0	0	0	0	0	-57.49	0.03	0.91
POLE4NT	HTATSF1	HTATSF1	1|0|0	1	0.33	3	6|11|16|17	0	0	0	0	0	-59	0.03	0.91
POLE4NT	SRP68	SRP68	5|0|0	5	1.67	3	46|54|55|50	0	0	0	0	0	-232.91	0.03	0.91
POLE4NT	XRN1	XRN1	4|1|0	5	1.67	3	51|54|43|49	0	0	0	0	0	-223.93	0.03	0.91
POLE4NT	GOLPH3	GOLPH3	1|0|0	1	0.33	3	6|13|16|13	0	0	0	0	0	-56.9	0.03	0.91
POLE4NT	IFT74	IFT74	4|1|0	5	1.67	3	51|59|59|66	0	0	0	0	0	-266.59	0.03	0.91
POLE4NT	ZNF536	ZNF536	2|0|0	2	0.67	3	8|20|33|43	0	0	0	0	0	-118.63	0.03	0.91
POLE4NT	LONP1	LONP1	2|0|0	2	0.67	3	14|17|29|22	0	0	0	0	0	-94.74	0.03	0.91
POLE4NT	BICD2	BICD2	6|1|0	7	2.33	3	68|77|85|97	0	0	0	0	0	-369.72	0.03	0.91
POLE4NT	AARS	AARS	3|0|0	3	1	3	15|27|37|47	0	0	0	0	0	-143.5	0.03	0.91
POLE4NT	ALDH3A2	ALDH3A2	1|0|0	1	0.33	3	15|17|17|10	0	0	0	0	0	-69.29	0.02	0.91
POLE4NT	EDC3	EDC3	1|0|0	1	0.33	3	7|17|21|15	0	0	0	0	0	-70.08	0.02	0.91
POLE4NT	TIPRL	TIPRL	1|0|0	1	0.33	3	15|20|24|23	0	0	0	0	0	-94.99	0.02	0.91
POLE4NT	NOL9	NOL9	1|0|0	1	0.33	3	20|19|20|17	0	0	0	0	0	-88.27	0.02	0.91
POLE4NT	PNP	PNP	1|0|0	1	0.33	3	10|15|19|24	0	0	0	0	0	-79.07	0.02	0.91
POLE4NT	PRPF4	PRPF4	1|0|0	1	0.33	3	16|14|19|15	0	0	0	0	0	-74.86	0.02	0.91
POLE4NT	PCF11	PCF11	1|0|0	1	0.33	3	12|20|22|26	0	0	0	0	0	-92.58	0.02	0.91
POLE4NT	THOC2	THOC2	3|0|0	3	1	3	27|61|42|38	0	0	0	0	0	-190.7	0.02	0.91
POLE4NT	NSDHL	NSDHL	0|1|0	1	0.33	3	6|15|17|17	0	0	0	0	0	-64.6	0.02	0.91
POLE4NT	TCEB3	TCEB3	1|0|0	1	0.33	3	7|16|15|18	0	0	0	0	0	-65.77	0.02	0.91
POLE4NT	DNMT1	DNMT1	2|0|0	2	0.67	3	39|40|50|26	0	0	0	0	0	-176.45	0.02	0.91
POLE4NT	GLO1	GLO1	1|0|0	1	0.33	3	12|15|8|19	0	0	0	0	0	-63.58	0.02	0.91
POLE4NT	OCRL	OCRL	1|0|0	1	0.33	3	19|21|18|17	0	0	0	0	0	-87.17	0.02	0.91
POLE4NT	NKRF	NKRF	2|0|0	2	0.67	3	26|27|35|27	0	0	0	0	0	-131.95	0.02	0.91
POLE4NT	NCKAP1	NCKAP1	2|0|0	2	0.67	3	27|30|30|31	0	0	0	0	0	-135.31	0.02	0.91
POLE4NT	TES	TES	1|0|0	1	0.33	3	12|15|21|17	0	0	0	0	0	-75.98	0.02	0.91
POLE4NT	ERO1L	ERO1L	1|0|0	1	0.33	3	14|19|21|19	0	0	0	0	0	-84.92	0.02	0.91
POLE4NT	ZNF638	ZNF638	4|0|0	4	1.33	3	58|80|82|79	0	0	0	0	0	-338.31	0.02	0.91
POLE4NT	TBCB	TBCB	1|0|0	1	0.33	3	11|14|23|18	0	0	0	0	0	-76.97	0.02	0.91
POLE4NT	GEMIN5	GEMIN5	6|0|0	6	2	3	87|90|89|73	0	0	0	0	0	-383.41	0.02	0.91
POLE4NT	NCLN	NCLN	1|0|0	1	0.33	3	18|21|24|20	0	0	0	0	0	-96.11	0.02	0.91
POLE4NT	EIF3G	EIF3G	2|0|0	2	0.67	3	27|31|26|29	0	0	0	0	0	-129.7	0.02	0.91
POLE4NT	OSBPL11	OSBPL11	1|0|0	1	0.33	3	13|16|22|17	0	0	0	0	0	-79.33	0.02	0.91
POLE4NT	FUBP3	FUBP3	1|0|0	1	0.33	3	17|16|23|19	0	0	0	0	0	-87.17	0.02	0.91
POLE4NT	SKIV2L2	SKIV2L2	4|0|0	4	1.33	3	50|57|56|51	0	0	0	0	0	-243.01	0.02	0.91
POLE4NT	DDHD1	DDHD1	0|0|1	1	0.33	3	13|15|22|37	0	0	0	0	0	-99.87	0.02	0.91
POLE4NT	DDX24	DDX24	1|0|0	1	0.33	3	14|12|26|10	0	0	0	0	0	-72.15	0.02	0.91
POLE4NT	AHNAK	AHNAK	21|5|4	30	10	3	368|412|506|570	0	0	0	0	0	#NAME?	0.02	0.91
POLE4NT	COLGALT1	COLGALT1	1|0|0	1	0.33	3	16|21|18|19	0	0	0	0	0	-86.05	0.02	0.91
POLE4NT	LTA4H	LTA4H	3|0|0	3	1	3	28|51|54|53	0	0	0	0	0	-211.09	0.02	0.91
POLE4NT	DHX16	DHX16	2|0|0	2	0.67	3	28|27|30|23	0	0	0	0	0	-124.1	0.02	0.91
POLE4NT	CCDC88A	CCDC88A	1|0|0	1	0.33	3	8|14|18|26	0	0	0	0	0	-76.6	0.02	0.91
POLE4NT	MMS19	MMS19	1|0|0	1	0.33	3	4|13|19|30	0	0	0	0	0	-76.24	0.02	0.91
POLE4NT	PPP1R12A	PPP1R12A	0|0|1	1	0.33	3	7|12|14|23	0	0	0	0	0	-65.45	0.02	0.91
POLE4NT	RDX	RDX	1|0|0	1	0.33	3	15|13|21|17	0	0	0	0	0	-77.1	0.02	0.91
POLE4NT	IKBKAP	IKBKAP	2|0|0	2	0.67	3	24|25|30|28	0	0	0	0	0	-122.99	0.02	0.91
POLE4NT	SCFD1	SCFD1	1|0|0	1	0.33	3	11|20|31|24	0	0	0	0	0	-99	0.02	0.91
POLE4NT	DDX42	DDX42	3|0|0	3	1	3	45|45|51|61	0	0	0	0	0	-229.58	0.02	0.91
POLE4NT	FLOT2	FLOT2	1|0|0	1	0.33	3	17|20|20|18	0	0	0	0	0	-87.17	0.02	0.91
POLE4NT	SMC4	SMC4	4|0|0	4	1.33	3	57|62|70|49	0	0	0	0	0	-269.93	0.02	0.91
POLE4NT	SKA3	SKA3	2|0|0	2	0.67	3	26|28|37|39	0	0	0	0	0	-148.74	0.02	0.91
POLE4NT	EXOC4	EXOC4	1|0|0	1	0.33	3	19|19|15|23	0	0	0	0	0	-88.27	0.02	0.91
POLE4NT	SEC24C	SEC24C	1|0|0	1	0.33	3	19|19|19|24	0	0	0	0	0	-93.87	0.02	0.91
POLE4NT	DBNL	DBNL	2|0|0	2	0.67	3	22|31|35|38	0	0	0	0	0	-144.17	0.02	0.91
POLE4NT	SEC63	SEC63	1|0|0	1	0.33	3	18|18|21|24	0	0	0	0	0	-93.87	0.02	0.91
POLE4NT	TCERG1	TCERG1	2|0|0	2	0.67	3	30|37|54|46	0	0	0	0	0	-189.89	0.02	0.91
POLE4NT	IQGAP1	IQGAP1	3|0|0	3	1	3	62|65|75|60	0	0	0	0	0	-296.91	0.02	0.91
POLE4NT	BMS1	BMS1	2|0|0	2	0.67	3	28|30|34|44	0	0	0	0	0	-155.39	0.02	0.91
POLE4NT	2022-09-07	2022-09-07	0|1|0	1	0.33	3	16|18|20|16	0	0	0	0	0	-81.57	0.02	0.91
POLE4NT	EMSY	EMSY	2|0|0	2	0.67	3	26|32|50|55	0	0	0	0	0	-185.11	0.02	0.91
POLE4NT	TFRC	TFRC	1|0|0	1	0.33	3	15|14|16|16	0	0	0	0	0	-71.51	0.02	0.91
POLE4NT	LRBA	LRBA	2|0|0	2	0.67	3	34|40|27|40	0	0	0	0	0	-161.16	0.02	0.91
POLE4NT	STUB1	STUB1	1|0|0	1	0.33	3	8|14|19|21	0	0	0	0	0	-72.36	0.02	0.91
POLE4NT	CAPN2	CAPN2	0|1|0	1	0.33	3	6|17|19|23	0	0	0	0	0	-75.5	0.02	0.91
POLE4NT	ELP3	ELP3	1|0|0	1	0.33	3	20|21|22|20	0	0	0	0	0	-96.11	0.02	0.91
POLE4NT	RBM25	RBM25	3|0|0	3	1	3	37|51|54|48	0	0	0	0	0	-216.1	0.02	0.91
POLE4NT	RBM17	RBM17	2|0|0	2	0.67	3	40|40|45|29	0	0	0	0	0	-175.7	0.02	0.91
POLE4NT	HNRNPUL1	HNRNPUL1	1|0|0	1	0.33	3	9|15|23|19	0	0	0	0	0	-76.83	0.02	0.91
POLE4NT	YTHDC2	YTHDC2	2|0|0	2	0.67	3	29|32|31|31	0	0	0	0	0	-140.91	0.02	0.91
POLE4NT	EZR	EZR	2|0|0	2	0.67	3	24|27|36|30	0	0	0	0	0	-134.19	0.02	0.91
POLE4NT	SGPL1	SGPL1	1|0|0	1	0.33	3	11|14|16|15	0	0	0	0	0	-65.92	0.02	0.91
POLE4NT	FLNB	FLNB	2|0|0	2	0.67	3	27|27|39|47	0	0	0	0	0	-159.57	0.02	0.91
POLE4NT	PRCC	PRCC	1|0|0	1	0.33	3	15|20|25|25	0	0	0	0	0	-98.41	0.02	0.91
POLE4NT	KIAA1429	KIAA1429	0|1|0	1	0.33	3	8|22|26|32	0	0	0	0	0	-101.03	0.02	0.91
POLE4NT	PTPN11	PTPN11	3|0|0	3	1	3	39|52|55|45	0	0	0	0	0	-217.26	0.02	0.91
POLE4NT	SNX2	SNX2	1|0|0	1	0.33	3	9|14|17|21	0	0	0	0	0	-71.36	0.02	0.91
POLE4NT	CSK	CSK	2|0|0	2	0.67	3	26|28|32|30	0	0	0	0	0	-133.06	0.02	0.91
POLE4NT	PFKM	PFKM	2|0|0	2	0.67	3	35|39|36|33	0	0	0	0	0	-163.34	0.02	0.91
POLE4NT	INTS1	INTS1	2|0|0	2	0.67	3	23|33|54|57	0	0	0	0	0	-189.45	0.02	0.91
POLE4NT	PRPSAP2	PRPSAP2	2|0|0	2	0.67	3	32|25|30|25	0	0	0	0	0	-128.58	0.02	0.91
POLE4NT	KIAA1671	KIAA1671	3|1|0	4	1.33	3	37|66|70|99	0	0	0	0	0	-307.12	0.02	0.91
POLE4NT	STRN	STRN	3|0|0	3	1	3	48|56|61|67	0	0	0	0	0	-263.27	0.02	0.91
POLE4NT	TNIK	TNIK	1|0|0	1	0.33	3	13|20|22|27	0	0	0	0	0	-94.86	0.02	0.91
POLE4NT	PPP2R1A	PPP2R1A	2|0|0	2	0.67	3	19|34|35|45	0	0	0	0	0	-151.61	0.02	0.91
POLE4NT	TMOD3	TMOD3	1|0|0	1	0.33	3	16|17|18|24	0	0	0	0	0	-87.17	0.02	0.91
POLE4NT	AFG3L2	AFG3L2	1|0|0	1	0.33	3	14|22|14|12	0	0	0	0	0	-72.62	0.02	0.91
POLE4NT	PTBP2	PTBP2	1|0|0	1	0.33	3	5|14|14|24	0	0	0	0	0	-66.44	0.02	0.91
POLE4NT	ATP2B1	ATP2B1	1|0|0	1	0.33	3	19|20|19|22	0	0	0	0	0	-92.75	0.02	0.91
POLE4NT	CIRH1A	CIRH1A	1|0|0	1	0.33	3	24|22|20|22	0	0	0	0	0	-101.7	0.02	0.91
POLE4NT	MACF1	MACF1	1|0|0	1	0.33	3	13|10|8|28	0	0	0	0	0	-68.57	0.02	0.91
POLE4NT	STAG2	STAG2	3|0|0	3	1	3	33|39|52|47	0	0	0	0	0	-194.6	0.02	0.91
POLE4NT	G6PD	G6PD	2|0|0	2	0.67	3	31|40|47|45	0	0	0	0	0	-185.77	0.02	0.91
POLE4NT	AGPS	AGPS	2|0|0	2	0.67	3	25|29|31|40	0	0	0	0	0	-143.13	0.02	0.91
POLE4NT	ORC2	ORC2	1|0|0	1	0.33	3	17|21|23|26	0	0	0	0	0	-100.59	0.02	0.91
POLE4NT	ORC3	ORC3	2|0|0	2	0.67	3	28|31|30|29	0	0	0	0	0	-135.31	0.02	0.91
POLE4NT	XPO5	XPO5	2|0|0	2	0.67	3	49|61|75|71	0	0	0	0	0	-289.9	0.01	0.91
POLE4NT	GIT1	GIT1	1|0|0	1	0.33	3	24|31|35|33	0	0	0	0	0	-140.91	0.01	0.91
POLE4NT	SSB	SSB	0|1|0	1	0.33	3	31|33|52|55	0	0	0	0	0	-194.22	0.01	0.91
POLE4NT	CARS	CARS	1|0|0	1	0.33	3	29|31|36|36	0	0	0	0	0	-151	0.01	0.91
POLE4NT	ECM29	ECM29	2|0|0	2	0.67	3	56|53|59|52	0	0	0	0	0	-249.74	0.01	0.91
POLE4NT	DSG2	DSG2	0|1|0	1	0.33	3	28|33|34|39	0	0	0	0	0	-153.25	0.01	0.91
POLE4NT	ANKHD1	ANKHD1	1|0|0	1	0.33	3	38|48|63|70	0	0	0	0	0	-248.07	0.01	0.91
POLE4NT	CDC73	CDC73	1|0|0	1	0.33	3	22|26|21|20	0	0	0	0	0	-102.82	0.01	0.91
POLE4NT	HEATR1	HEATR1	2|0|0	2	0.67	3	48|54|49|44	0	0	0	0	0	-221.68	0.01	0.91
POLE4NT	TRIP11	TRIP11	1|0|0	1	0.33	3	19|40|38|65	0	0	0	0	0	-183.68	0.01	0.91
POLE4NT	TRIP12	TRIP12	1|0|0	1	0.33	3	31|35|33|29	0	0	0	0	0	-146.51	0.01	0.91
POLE4NT	EIF3M	EIF3M	1|0|0	1	0.33	3	27|33|30|40	0	0	0	0	0	-148.76	0.01	0.91
POLE4NT	CLUH	CLUH	1|0|0	1	0.33	3	28|30|23|26	0	0	0	0	0	-122.99	0.01	0.91
POLE4NT	CCP110	CCP110	1|0|0	1	0.33	3	21|38|47|43	0	0	0	0	0	-169.55	0.01	0.91
POLE4NT	BIRC6	BIRC6	1|0|0	1	0.33	3	43|47|44|55	0	0	0	0	0	-214.95	0.01	0.91
POLE4NT	TTF2	TTF2	2|0|0	2	0.67	3	38|49|66|50	0	0	0	0	0	-230.29	0.01	0.91
POLE4NT	SPTBN1	SPTBN1	1|0|0	1	0.33	3	46|53|66|83	0	0	0	0	0	-280.56	0.01	0.91
POLE4NT	PGM1	PGM1	1|0|0	1	0.33	3	16|22|33|23	0	0	0	0	0	-108.16	0.01	0.91
POLE4NT	NAA25	NAA25	1|0|0	1	0.33	3	30|40|37|33	0	0	0	0	0	-159.97	0.01	0.91
POLE4NT	USP11	USP11	1|0|0	1	0.33	3	13|21|37|32	0	0	0	0	0	-117.87	0.01	0.91
POLE4NT	SUPT5H	SUPT5H	1|0|0	1	0.33	3	23|27|75|40	0	0	0	0	0	-186.82	0.01	0.91
POLE4NT	ALMS1	ALMS1	0|1|0	1	0.33	3	24|36|50|88	0	0	0	0	0	-223.79	0.01	0.91
POLE4NT	PDS5A	PDS5A	2|0|0	2	0.67	3	48|51|56|39	0	0	0	0	0	-220.64	0.01	0.91
POLE4NT	SMC3	SMC3	1|0|0	1	0.33	3	23|24|41|32	0	0	0	0	0	-137.23	0.01	0.91
POLE4NT	TNKS1BP1	TNKS1BP1	2|0|0	2	0.67	3	73|83|88|107	0	0	0	0	0	-396.58	0.01	0.91
POLE4NT	ZDBF2	ZDBF2	0|0|1	1	0.33	3	11|15|29|39	0	0	0	0	0	-107.57	0.01	0.91
POLE4NT	TEX10	TEX10	1|0|0	1	0.33	3	22|27|24|27	0	0	0	0	0	-115.14	0.01	0.91
POLE4NT	DHX30	DHX30	2|0|0	2	0.67	3	44|39|48|50	0	0	0	0	0	-205.97	0.01	0.91
POLE4NT	NUP107	NUP107	1|0|0	1	0.33	3	26|27|27|28	0	0	0	0	0	-124.1	0.01	0.91
POLE4NT	CUL4B	CUL4B	2|0|0	2	0.67	3	50|50|59|48	0	0	0	0	0	-235.15	0.01	0.91
POLE4NT	FAM208A	FAM208A	0|0|1	1	0.33	3	16|22|26|25	0	0	0	0	0	-102.82	0.01	0.91
POLE4NT	NVL	NVL	1|0|0	1	0.33	3	15|21|30|26	0	0	0	0	0	-105.98	0.01	0.91
POLE4NT	PHF3	PHF3	1|0|0	1	0.33	3	16|36|36|41	0	0	0	0	0	-147.08	0.01	0.91
POLE4NT	CAMSAP1	CAMSAP1	0|0|1	1	0.33	3	46|56|56|52	0	0	0	0	0	-238.52	0.01	0.91
POLE4NT	PREP	PREP	1|0|0	1	0.33	3	25|29|31|36	0	0	0	0	0	-138.67	0.01	0.91
POLE4NT	ATP6V1A	ATP6V1A	1|0|0	1	0.33	3	22|22|27|28	0	0	0	0	0	-114.02	0.01	0.91
POLE4NT	RBM10	RBM10	1|0|0	1	0.33	3	31|39|42|37	0	0	0	0	0	-170.07	0.01	0.91
POLE4NT	HUWE1	HUWE1	2|0|0	2	0.67	3	46|41|45|77	0	0	0	0	0	-236.67	0.01	0.91
POLE4NT	LIMA1	LIMA1	1|0|0	1	0.33	3	52|60|68|71	0	0	0	0	0	-284.59	0.01	0.91
POLE4NT	SNX9	SNX9	1|0|0	1	0.33	3	34|47|56|54	0	0	0	0	0	-216.94	0.01	0.91
POLE4NT	SLK	SLK	1|0|0	1	0.33	3	42|60|61|59	0	0	0	0	0	-251.91	0.01	0.91
POLE4NT	NCAPH	NCAPH	1|0|0	1	0.33	3	55|61|70|64	0	0	0	0	0	-283.43	0.01	0.91
POLE4NT	EIF5B	EIF5B	1|0|0	1	0.33	3	28|41|45|48	0	0	0	0	0	-184.43	0.01	0.91
POLE4NT	BCAS3	BCAS3	1|0|0	1	0.33	3	18|20|25|30	0	0	0	0	0	-107.3	0.01	0.91
POLE4NT	SEC23A	SEC23A	1|0|0	1	0.33	3	22|21|27|28	0	0	0	0	0	-112.9	0.01	0.91
POLE4NT	STAT1	STAT1	2|0|0	2	0.67	3	54|53|66|53	0	0	0	0	0	-256.48	0.01	0.91
POLE4NT	BOD1L1	BOD1L1	1|0|0	1	0.33	3	24|41|45|46	0	0	0	0	0	-177.53	0.01	0.91
POLE4NT	APEX1	APEX1	1|0|0	1	0.33	3	40|41|50|47	0	0	0	0	0	-202.6	0.01	0.91
POLE4NT	KMT2A	KMT2A	1|0|0	1	0.33	3	17|39|44|40	0	0	0	0	0	-159.35	0.01	0.91
POLE4NT	MTR	MTR	1|0|0	1	0.33	3	24|35|40|50	0	0	0	0	0	-169.6	0.01	0.91
POLE4NT	AQR	AQR	1|0|0	1	0.33	3	26|27|26|29	0	0	0	0	0	-124.1	0.01	0.91
POLE4NT	TTLL12	TTLL12	1|0|0	1	0.33	3	20|27|32|35	0	0	0	0	0	-130.73	0.01	0.91
POLE4NT	FANCI	FANCI	1|0|0	1	0.33	3	72|78|70|70	0	0	0	0	0	-328.36	0	0.91

## Sheet: SAINT_NT_Analysis_POLE4 vs NLS
Bait	Prey	PreyGene	Spec	SpecSum	AvgSpec	NumReplicates	ctrlCounts	AvgP	MaxP	TopoAvgP	TopoMaxP	SaintScore	logOddsScore	FoldChange	BFDR	boosted_by		HEK293FT Control selection
POLE4NT	PRKAR2A	PRKAR2A	20|9|11	40	13.33	3	0|0|0|0	1	1	1	1	1	11.97	133.33	0			YEATS2		Fold Change (POLE4/NLS) ≥ 1.5
POLE4NT	POLE4	POLE4	16|8|10	34	11.33	3	0|0|0|0	1	1	1	1	1	10.41	113.33	0			POLE4
POLE4NT	AKAP1	AKAP1	16|4|4	24	8	3	0|0|0|0	0.99	1	0.99	1	0.99	3.91	80	0			POLE
POLE4NT	RBSN	RBSN	14|12|7	33	11	3	0|1|0|0	1	1	1	1	1	6.45	44	0			HBB
POLE4NT	DCP1A	DCP1A	12|1|0	13	4.33	3	0|0|0|0	0.33	1	0.33	1	0.33	-4.22	43.33	0.28			KPRP
POLE4NT	CD2AP	CD2AP	10|0|0	10	3.33	3	0|0|0|0	0.33	1	0.33	1	0.33	-4.22	33.33	0.3			VIM
POLE4NT	IGKC	IGKC	1|2|4	7	2.33	3	0|0|0|0	0.52	0.98	0.52	0.98	0.52	-1.71	23.33	0.11			TJP1
POLE4NT	EIF3F	EIF3F	4|1|1	6	2	3	0|0|0|0	0.33	0.98	0.33	0.98	0.33	-1.71	20	0.43			MAP4
POLE4NT	ZZZ3	ZZZ3	5|1|0	6	2	3	0|0|0|0	0.33	1	0.33	1	0.33	-4.22	20	0.34			AMBP
POLE4NT	PDIA6	PDIA6	9|3|3	15	5	3	0|0|1|0	0.69	1	0.69	1	0.69	0.13	20	0.02			CGN
POLE4NT	CGN	CGN	28|8|7	43	14.33	3	1|2|0|0	0.98	1	0.98	1	0.98	2.97	19.11	0			CTTN
POLE4NT	EPS15	EPS15	5|0|0	5	1.67	3	0|0|0|0	0.33	1	0.33	1	0.33	-4.22	16.67	0.34			PRKAR2A
POLE4NT	PKP1	PKP1	2|1|2	5	1.67	3	0|0|0|0	0.39	0.58	0.39	0.58	0.39	-1.71	16.67	0.2			PALLD
POLE4NT	IFT74	IFT74	4|1|0	5	1.67	3	0|0|0|0	0.33	0.98	0.33	0.98	0.33	-4.22	16.67	0.43			UBAP2L
POLE4NT	HSPA9	HSPA9	12|5|7	24	8	3	0|1|1|0	0.93	1	0.93	1	0.93	1.45	16	0.01			RBSN
POLE4NT	RANBP1	RANBP1	4|0|0	4	1.33	3	0|0|0|0	0.33	0.98	0.33	0.98	0.33	-4.22	13.33	0.43			KIAA0196
POLE4NT	POLE3	POLE3	3|1|0	4	1.33	3	0|0|0|0	0.3	0.9	0.3	0.9	0.3	-4.22	13.33	0.47			AHNAK
POLE4NT	CSRP2BP	CSRP2BP	9|0|0	9	3	3	0|1|0|0	0.33	1	0.33	1	0.33	-4.76	12	0.32			AKAP1
POLE4NT	EDC4	EDC4	39|13|9	61	20.33	3	0|2|0|5	0.63	1	0.63	1	0.63	-0.97	11.62	0.08			B2M
POLE4NT	PSMA1	PSMA1	2|0|1	3	1	3	0|0|0|0	0.19	0.58	0.19	0.58	0.19	-4.22	10	0.54			SERPINA3
POLE4NT	DSC1	DSC1	1|2|0	3	1	3	0|0|0|0	0.19	0.58	0.19	0.58	0.19	-4.22	10	0.54			TPD52L2
POLE4NT	APRT	APRT	2|0|1	3	1	3	0|0|0|0	0.19	0.58	0.19	0.58	0.19	-4.22	10	0.54			FAM21A
POLE4NT	BCR	BCR	3|0|0	3	1	3	0|0|0|0	0.3	0.9	0.3	0.9	0.3	-4.22	10	0.47			EDC4
POLE4NT	DSP	DSP	17|18|15	50	16.67	3	2|1|0|4	1	1	1	1	1	4.61	9.52	0			MKI67
POLE4NT	PCM1	PCM1	5|2|0	7	2.33	3	0|0|0|1	0.38	0.97	0.38	0.97	0.38	-4.76	9.33	0.26			GTF2I
POLE4NT	BICD2	BICD2	6|1|0	7	2.33	3	0|0|0|1	0.33	0.99	0.33	0.99	0.33	-4.76	9.33	0.39			DVL2
POLE4NT	CSDE1	CSDE1	12|0|0	12	4	3	0|2|0|0	0.33	0.99	0.33	0.99	0.33	-5.75	8	0.4			AHCTF1
POLE4NT	RBP4	RBP4	1|2|3	6	2	3	0|0|0|1	0.24	0.53	0.24	0.53	0.24	-3.15	8	0.53			HCFC1
POLE4NT	PRDX4	PRDX4	2|0|0	2	0.67	3	0|0|0|0	0.19	0.58	0.19	0.58	0.19	-4.22	6.67	0.54			NCL
POLE4NT	HSPG2	HSPG2	1|2|2	5	1.67	3	0|1|0|0	0.12	0.18	0.12	0.18	0.12	-3.15	6.67	0.62			DVL3
POLE4NT	PAFAH1B3	PAFAH1B3	2|0|0	2	0.67	3	0|0|0|0	0.19	0.58	0.19	0.58	0.19	-4.22	6.67	0.54			TXNL1
POLE4NT	CC2D1A	CC2D1A	5|0|0	5	1.67	3	0|0|0|1	0.32	0.97	0.32	0.97	0.32	-4.76	6.67	0.46			NACA
POLE4NT	TNXB	TNXB	2|1|2	5	1.67	3	1|0|0|0	0.12	0.18	0.12	0.18	0.12	-3.15	6.67	0.62			RBM27
POLE4NT	PREX1	PREX1	3|1|1	5	1.67	3	1|0|0|0	0.18	0.53	0.18	0.53	0.18	-3.15	6.67	0.57			SMCHD1
POLE4NT	ATG2B	ATG2B	16|2|1	19	6.33	3	0|0|0|4	0.3	0.89	0.3	0.89	0.3	-5.26	6.33	0.46			TP53
POLE4NT	FAM21A	FAM21A	12|5|2	19	6.33	3	0|2|0|2	0.43	1	0.43	1	0.43	-4.35	6.33	0.17			DVL1
POLE4NT	VCPIP1	VCPIP1	26|7|0	33	11	3	0|3|0|4	0.38	1	0.38	1	0.38	-10.37	6.29	0.23			EIF4G3
POLE4NT	DSG1	DSG1	6|3|5	14	4.67	3	0|1|2|0	0.49	0.83	0.49	0.83	0.49	-2.29	6.22	0.14			HDLBP
POLE4NT	PSMC5	PSMC5	8|1|0	9	3	3	0|2|0|0	0.3	0.89	0.3	0.89	0.3	-5.75	6	0.48			AGTPBP1
POLE4NT	KIAA1671	KIAA1671	3|1|0	4	1.33	3	0|1|0|0	0.18	0.53	0.18	0.53	0.18	-4.76	5.33	0.57			RNF219
POLE4NT	KPRP	KPRP	9|11|20	40	13.33	3	8|0|3|0	0.29	0.63	0.29	0.63	0.29	-2.53	4.85	0.49			NASP
POLE4NT	AMBP	AMBP	9|17|18	44	14.67	3	4|3|3|3	0.69	1	0.69	1	0.69	-2.74	4.51	0.05			RIF1
POLE4NT	POLE	POLE	21|7|2	30	10	3	0|2|0|7	0.28	0.78	0.28	0.78	0.28	-8.19	4.44	0.5			NSFL1C
POLE4NT	TTC1	TTC1	3|0|0	3	1	3	0|0|1|0	0.18	0.53	0.18	0.53	0.18	-4.76	4	0.57			WDHD1
POLE4NT	ECH1	ECH1	3|1|2	6	2	3	0|0|0|2	0.08	0.16	0.08	0.16	0.08	-3.71	4	0.66			TAF9
POLE4NT	KLC1	KLC1	3|0|0	3	1	3	0|1|0|0	0.18	0.53	0.18	0.53	0.18	-4.76	4	0.57			APBB1
POLE4NT	STRN	STRN	3|0|0	3	1	3	0|0|0|1	0.18	0.53	0.18	0.53	0.18	-4.76	4	0.57			RPL17
POLE4NT	TPD52L2	TPD52L2	5|4|3	12	4	3	1|1|0|2	0.17	0.32	0.17	0.32	0.17	-3.08	4	0.6			MAP1B
POLE4NT	PSMA3	PSMA3	1|0|0	1	0.33	3	0|0|0|0	0	0	0	0	0	-4.22	3.33	0.89			CD2BP2
POLE4NT	C14ORF166	C14ORF166	1|0|0	1	0.33	3	0|0|0|0	0	0	0	0	0	-4.22	3.33	0.89			STMN1
POLE4NT	AK2	AK2	1|0|0	1	0.33	3	0|0|0|0	0	0	0	0	0	-4.22	3.33	0.89			TCOF1
POLE4NT	PCNA	PCNA	1|0|0	1	0.33	3	0|0|0|0	0	0	0	0	0	-4.22	3.33	0.89			MRE11A
POLE4NT	ANP32A	ANP32A	0|0|1	1	0.33	3	0|0|0|0	0	0	0	0	0	-4.22	3.33	0.89			VPS51
POLE4NT	KLC2	KLC2	1|0|0	1	0.33	3	0|0|0|0	0	0	0	0	0	-4.22	3.33	0.89			BCLAF1
POLE4NT	PLEKHA6	PLEKHA6	1|0|0	1	0.33	3	0|0|0|0	0	0	0	0	0	-4.22	3.33	0.89			PCNP
POLE4NT	UROD	UROD	1|0|0	1	0.33	3	0|0|0|0	0	0	0	0	0	-4.22	3.33	0.89			NAT10
POLE4NT	MAP2K2	MAP2K2	0|1|0	1	0.33	3	0|0|0|0	0	0	0	0	0	-4.22	3.33	0.89			PSPC1
POLE4NT	HAUS6	HAUS6	15|1|1	17	5.67	3	0|0|0|7	0.18	0.53	0.18	0.53	0.18	-8.07	3.24	0.59			MDC1
POLE4NT	HBB	HBB	5|3|4	12	4	3	4|0|1|0	0.07	0.12	0.07	0.12	0.07	-3.58	3.2	0.66			PSMC1
POLE4NT	B2M	B2M	6|6|7	19	6.33	3	2|2|2|2	0.12	0.21	0.12	0.21	0.12	-2.52	3.17	0.62			RANBP2
POLE4NT	ANXA5	ANXA5	11|8|7	26	8.67	3	2|4|5|0	0.15	0.39	0.15	0.39	0.15	-3.94	3.15	0.61
POLE4NT	C2ORF44	C2ORF44	6|1|0	7	2.33	3	1|2|0|0	0.28	0.83	0.28	0.83	0.28	-6.55	3.11	0.5
POLE4NT	PHB	PHB	9|3|3	15	5	3	0|4|0|3	0.12	0.34	0.12	0.34	0.12	-5.26	2.86	0.63
POLE4NT	TJP1	TJP1	39|17|9	65	21.67	3	1|12|5|14	0.27	0.82	0.27	0.82	0.27	-18.24	2.71	0.51
POLE4NT	PPP2R3A	PPP2R3A	1|0|1	2	0.67	3	1|0|0|0	0	0	0	0	0	-4.76	2.67	0.89
POLE4NT	ERCC6L	ERCC6L	6|0|0	6	2	3	0|1|0|2	0.28	0.83	0.28	0.83	0.28	-6.55	2.67	0.5
POLE4NT	ZNF622	ZNF622	2|0|0	2	0.67	3	0|1|0|0	0.06	0.18	0.06	0.18	0.06	-4.76	2.67	0.67
POLE4NT	SQSTM1	SQSTM1	1|1|0	2	0.67	3	0|1|0|0	0	0	0	0	0	-4.76	2.67	0.89
POLE4NT	SERPING1	SERPING1	1|0|1	2	0.67	3	0|0|0|1	0	0	0	0	0	-4.76	2.67	0.89
POLE4NT	GNA11	GNA11	6|3|1	10	3.33	3	0|2|1|2	0.15	0.42	0.15	0.42	0.15	-6.75	2.67	0.61
POLE4NT	ST13	ST13	4|0|0	4	1.33	3	0|0|0|2	0.1	0.31	0.1	0.31	0.1	-5.75	2.67	0.64
POLE4NT	UBAP2	UBAP2	4|0|0	4	1.33	3	0|0|0|2	0.1	0.31	0.1	0.31	0.1	-5.75	2.67	0.64
POLE4NT	KRT18	KRT18	2|0|0	2	0.67	3	0|0|1|0	0.06	0.18	0.06	0.18	0.06	-4.76	2.67	0.67
POLE4NT	STK26	STK26	4|0|0	4	1.33	3	0|2|0|0	0.1	0.31	0.1	0.31	0.1	-5.75	2.67	0.64
POLE4NT	IFT46	IFT46	4|0|0	4	1.33	3	0|1|1|0	0.17	0.51	0.17	0.51	0.17	-5.66	2.67	0.59
POLE4NT	RPAP3	RPAP3	6|0|0	6	2	3	1|1|0|1	0.27	0.82	0.27	0.82	0.27	-6.56	2.67	0.52
POLE4NT	NME1-NME2	NME1;NME1-NME2	20|9|9	38	12.67	3	4|4|6|6	0.33	0.99	0.33	0.99	0.33	-8.52	2.53	0.37
POLE4NT	SERPINA3	SERPINA3	7|4|6	17	5.67	3	1|0|3|5	0.03	0.06	0.03	0.06	0.03	-5.72	2.52	0.7
POLE4NT	NSUN4	NSUN4	4|5|5	14	4.67	3	3|0|3|2	0.02	0.02	0.02	0.02	0.02	-5.09	2.33	0.72
POLE4NT	ACACA	ACACA	68|42|30	140	46.67	3	9|25|8|38	0	0.01	0	0.01	0	-31.31	2.33	0.78
POLE4NT	PFN1	PFN1	3|5|4	12	4	3	1|2|1|3	0.02	0.05	0.02	0.05	0.02	-5.6	2.29	0.71
POLE4NT	RANGAP1	RANGAP1	34|12|10	56	18.67	3	4|10|6|13	0.33	0.99	0.33	0.99	0.33	-18.14	2.26	0.41
POLE4NT	SUMO1	SUMO1	5|0|0	5	1.67	3	0|0|0|3	0.08	0.25	0.08	0.25	0.08	-6.8	2.22	0.66
POLE4NT	CCT2	CCT2	17|4|4	25	8.33	3	1|5|3|6	0.33	0.99	0.33	0.99	0.33	-11.15	2.22	0.42
POLE4NT	TBC1D15	TBC1D15	16|4|0	20	6.67	3	1|2|2|7	0.24	0.71	0.24	0.71	0.24	-15.41	2.22	0.53
POLE4NT	PRDX3	PRDX3	8|3|2	13	4.33	3	0|1|0|7	0.05	0.15	0.05	0.15	0.05	-7.16	2.17	0.69
POLE4NT	AHNAK	AHNAK	20|5|4	29	9.67	3	1|5|1|11	0.12	0.35	0.12	0.35	0.12	-13.22	2.15	0.63
POLE4NT	MAP4	MAP4	35|8|6	49	16.33	3	2|13|1|15	0.16	0.49	0.16	0.49	0.16	-21.71	2.11	0.6
POLE4NT	CTTN	CTTN	26|9|7	42	14	3	0|12|0|15	0.05	0.16	0.05	0.16	0.05	-16.39	2.07	0.68
POLE4NT	JUP	JUP	11|10|13	34	11.33	3	0|8|1|13	0	0	0	0	0	-8.65	2.06	0.81
POLE4NT	YEATS2	YEATS2	103|78|70	251	83.67	3	16|55|25|67	0	0	0	0	0	-52.02	2.05	0.88
POLE4NT	TPI1	TPI1	2|2|2	6	2	3	0|0|3|1	0.02	0.02	0.02	0.02	0.02	-4.12	2	0.72
POLE4NT	NUFIP2	NUFIP2	10|2|0	12	4	3	0|4|0|4	0.11	0.33	0.11	0.33	0.11	-11.06	2	0.64
POLE4NT	MAATS1	MAATS1	2|2|2	6	2	3	2|0|2|0	0.01	0.01	0.01	0.01	0.01	-4.35	2	0.73
POLE4NT	CCDC22	CCDC22	3|3|3	9	3	3	1|2|2|1	0.01	0.01	0.01	0.01	0.01	-4.74	2	0.74
POLE4NT	RAF1	RAF1	0|3|0	3	1	3	0|0|0|2	0.05	0.16	0.05	0.16	0.05	-5.75	2	0.68
POLE4NT	CDR2	CDR2	3|0|0	3	1	3	0|0|0|2	0.05	0.16	0.05	0.16	0.05	-5.75	2	0.68
POLE4NT	VIM	VIM	59|28|23	110	36.67	3	7|22|7|39	0	0	0	0	0	-35.6	1.96	0.82
POLE4NT	PALLD	PALLD	23|10|3	36	12	3	0|6|0|19	0.04	0.12	0.04	0.12	0.04	-20.97	1.92	0.69
POLE4NT	UBAP2L	UBAP2L	19|9|7	35	11.67	3	1|8|2|14	0.01	0.02	0.01	0.02	0.01	-14.85	1.87	0.75
POLE4NT	DPP3	DPP3	19|10|1	30	10	3	0|7|4|11	0.04	0.11	0.04	0.11	0.04	-23.11	1.82	0.7
POLE4NT	PFAS	PFAS	4|2|2	8	2.67	3	0|2|0|4	0.01	0.03	0.01	0.03	0.01	-5.76	1.78	0.72
POLE4NT	IMMT	IMMT	4|0|0	4	1.33	3	0|2|0|1	0.09	0.26	0.09	0.26	0.09	-6.55	1.78	0.65
POLE4NT	ATXN2L	ATXN2L	12|2|1	15	5	3	0|1|2|9	0.06	0.17	0.06	0.17	0.06	-12.5	1.67	0.67
POLE4NT	SYNGAP1	SYNGAP1	2|1|2	5	1.67	3	2|0|0|2	0.01	0.01	0.01	0.01	0.01	-5.81	1.67	0.74
POLE4NT	PIP	PIP	2|2|1	5	1.67	3	4|0|0|0	0.02	0.02	0.02	0.02	0.02	-5.26	1.67	0.72
POLE4NT	KIAA0196	KIAA0196	19|8|4	31	10.33	3	0|10|0|17	0	0.01	0	0.01	0	-21.2	1.53	0.78
POLE4NT	MIF	MIF	4|4|4	12	4	3	1|4|2|4	0	0	0	0	0	-7.67	1.45	0.82
POLE4NT	PRDX1	PRDX1	15|17|13	45	15	3	9|8|7|18	0	0	0	0	0	-21.67	1.43	0.86
POLE4NT	HDLBP	HDLBP	24|14|6	44	14.67	3	2|12|5|22	0	0	0	0	0	-31.02	1.43	0.84
POLE4NT	PSMC2	PSMC2	31|15|5	51	17	3	5|18|11|14	0	0	0	0	0	-40.54	1.42	0.83
POLE4NT	NACA	NACA	32|18|21	71	23.67	3	15|18|11|24	0	0	0	0	0	-37.4	1.39	0.87
POLE4NT	ZC3H13	ZC3H13	1|0|0	1	0.33	3	0|0|0|1	0	0	0	0	0	-4.76	1.33	0.89
POLE4NT	GAR1	GAR1	2|0|0	2	0.67	3	0|0|0|2	0.02	0.07	0.02	0.07	0.02	-5.75	1.33	0.7
POLE4NT	HLCS	HLCS	2|0|2	4	1.33	3	0|3|0|1	0.01	0.02	0.01	0.02	0.01	-7.01	1.33	0.73
POLE4NT	PSMA6	PSMA6	1|0|0	1	0.33	3	0|0|0|1	0	0	0	0	0	-4.76	1.33	0.89
POLE4NT	PIGR	PIGR	1|1|2	4	1.33	3	4|0|0|0	0.01	0.02	0.01	0.02	0.01	-5.26	1.33	0.75
POLE4NT	NCSTN	NCSTN	1|0|0	1	0.33	3	0|0|0|1	0	0	0	0	0	-4.76	1.33	0.89
POLE4NT	GPRIN1	GPRIN1	0|0|1	1	0.33	3	0|0|0|1	0	0	0	0	0	-4.76	1.33	0.89
POLE4NT	XIRP2	XIRP2	0|0|1	1	0.33	3	0|1|0|0	0	0	0	0	0	-4.76	1.33	0.89
POLE4NT	FLOT2	FLOT2	1|0|0	1	0.33	3	0|0|0|1	0	0	0	0	0	-4.76	1.33	0.89
POLE4NT	FTO	FTO	0|0|1	1	0.33	3	0|1|0|0	0	0	0	0	0	-4.76	1.33	0.89
POLE4NT	MDH2	MDH2	10|3|2	15	5	3	1|4|1|9	0.01	0.02	0.01	0.02	0.01	-13.88	1.33	0.76
POLE4NT	UBE2N	UBE2N	2|2|0	4	1.33	3	2|1|0|1	0.01	0.01	0.01	0.01	0.01	-7.25	1.33	0.75
POLE4NT	PC	PC	151|167|153	471	157	3	95|134|87|157	0	0	0	0	0	-204	1.33	0.89
POLE4NT	APOA1BP	APOA1BP	2|0|0	2	0.67	3	0|0|0|2	0.02	0.07	0.02	0.07	0.02	-5.75	1.33	0.7
POLE4NT	NHP2L1	NHP2L1	2|0|0	2	0.67	3	1|0|1|0	0.02	0.06	0.02	0.06	0.02	-5.66	1.33	0.71
POLE4NT	PPIA	PPIA	19|14|13	46	15.33	3	8|13|12|14	0	0	0	0	0	-26.33	1.3	0.86
POLE4NT	STIP1	STIP1	12|3|2	17	5.67	3	0|8|2|8	0	0.01	0	0.01	0	-16.72	1.26	0.77
POLE4NT	TXNL1	TXNL1	32|26|23	81	27	3	16|22|18|30	0	0	0	0	0	-46.01	1.26	0.88
POLE4NT	GOT2	GOT2	39|24|20	83	27.67	3	16|20|20|33	0	0	0	0	0	-52.9	1.24	0.88
POLE4NT	PCCA	PCCA	115|108|108	331	110.33	3	69|83|76|127	0	0	0	0	0	-160.55	1.24	0.89
POLE4NT	DVL1	DVL1	22|16|11	49	16.33	3	4|15|9|25	0	0	0	0	0	-33.83	1.23	0.87
POLE4NT	MCCC1	MCCC1	99|94|88	281	93.67	3	61|87|62|99	0	0	0	0	0	-148.23	1.21	0.89
POLE4NT	ENO1	ENO1	33|23|21	77	25.67	3	20|23|16|28	0	0	0	0	0	-50	1.18	0.88
POLE4NT	GSTO1	GSTO1	2|3|2	7	2.33	3	1|3|2|2	0	0	0	0	0	-7.92	1.17	0.82
POLE4NT	EIF3K	EIF3K	3|2|2	7	2.33	3	0|1|0|7	0	0	0	0	0	-7.16	1.17	0.8
POLE4NT	DVL3	DVL3	34|31|25	90	30	3	20|31|19|34	0	0	0	0	0	-58.85	1.15	0.89
POLE4NT	GTF2I	GTF2I	71|49|46	166	55.33	3	36|50|42|69	0	0	0	0	0	-110.08	1.12	0.89
POLE4NT	PHGDH	PHGDH	10|10|12	32	10.67	3	11|8|11|9	0	0	0	0	0	-23.63	1.09	0.87
POLE4NT	KATNAL2	KATNAL2	2|2|0	4	1.33	3	1|1|2|1	0	0.01	0	0.01	0	-8.37	1.07	0.78
POLE4NT	AGAP3	AGAP3	1|2|1	4	1.33	3	1|1|1|2	0	0.01	0	0.01	0	-6.75	1.07	0.79
POLE4NT	EIF4G3	EIF4G3	24|15|7	46	15.33	3	3|20|7|28	0	0	0	0	0	-45.69	1.06	0.87
POLE4NT	ECI1	ECI1	7|4|3	14	4.67	3	2|5|2|9	0	0	0	0	0	-15.09	1.04	0.84
POLE4NT	PGK1	PGK1	22|12|10	44	14.67	3	17|13|17|10	0	0	0	0	0	-39.99	1.03	0.87
POLE4NT	ALDOA	ALDOA	25|13|16	54	18	3	17|18|20|15	0	0	0	0	0	-47.05	1.03	0.88
POLE4NT	NUDC	NUDC	19|5|3	27	9	3	4|10|11|12	0	0	0	0	0	-34.18	0.97	0.85
POLE4NT	RAB3GAP2	RAB3GAP2	12|1|0	13	4.33	3	0|7|2|9	0	0.01	0	0.01	0	-21.84	0.96	0.77
POLE4NT	MYH14	MYH14	2|1|2	5	1.67	3	1|2|2|2	0	0	0	0	0	-8.55	0.95	0.82
POLE4NT	DAD1	DAD1	4|4|2	10	3.33	3	4|3|4|3	0	0	0	0	0	-13.36	0.95	0.84
POLE4NT	SHMT2	SHMT2	27|28|15	70	23.33	3	17|27|18|36	0	0	0	0	0	-69.69	0.95	0.89
POLE4NT	EEF1B2	EEF1B2	3|2|0	5	1.67	3	1|2|2|2	0	0	0	0	0	-10.51	0.95	0.8
POLE4NT	HSPA8	HSPA8	38|18|18	74	24.67	3	14|27|27|37	0	0	0	0	0	-70.87	0.94	0.88
POLE4NT	PSMA4	PSMA4	3|2|2	7	2.33	3	2|2|2|4	0	0	0	0	0	-9.71	0.93	0.84
POLE4NT	FXR2	FXR2	17|2|2	21	7	3	2|11|2|15	0	0	0	0	0	-28.72	0.93	0.83
POLE4NT	VDAC2	VDAC2	14|10|9	33	11	3	6|15|11|16	0	0	0	0	0	-33.09	0.92	0.88
POLE4NT	RPL18	RPL18	21|19|21	61	20.33	3	21|22|21|25	0	0	0	0	0	-54.79	0.91	0.89
POLE4NT	RPS25	RPS25	8|5|4	17	5.67	3	4|7|3|11	0	0	0	0	0	-19.99	0.91	0.86
POLE4NT	NAP1L1	NAP1L1	2|1|1	4	1.33	3	0|3|0|3	0	0	0	0	0	-7.5	0.89	0.81
POLE4NT	PRDX2	PRDX2	3|1|0	4	1.33	3	0|2|0|4	0	0.01	0	0.01	0	-9.25	0.89	0.77
POLE4NT	SNRPD1	SNRPD1	16|6|12	34	11.33	3	10|17|11|13	0	0	0	0	0	-41.78	0.89	0.87
POLE4NT	FXR1	FXR1	2|0|0	2	0.67	3	0|2|0|1	0.01	0.03	0.01	0.03	0.01	-6.55	0.89	0.73
POLE4NT	FABP5	FABP5	2|0|0	2	0.67	3	2|0|1|0	0.01	0.03	0.01	0.03	0.01	-6.55	0.89	0.73
POLE4NT	KIF11	KIF11	8|0|0	8	2.67	3	0|5|1|6	0.01	0.02	0.01	0.02	0.01	-15.33	0.89	0.75
POLE4NT	VDAC1	VDAC1	14|7|6	27	9	3	7|14|9|11	0	0	0	0	0	-31.92	0.88	0.87
POLE4NT	TP53	TP53	21|18|11	50	16.67	3	6|22|11|38	0	0	0	0	0	-56.32	0.87	0.88
POLE4NT	DVL2	DVL2	38|39|36	113	37.67	3	39|46|36|55	0	0	0	0	0	-107.11	0.86	0.89
POLE4NT	TOMM40	TOMM40	7|0|0	7	2.33	3	0|6|0|5	0.01	0.02	0.01	0.02	0.01	-14.37	0.85	0.76
POLE4NT	HSPD1	HSPD1	9|3|0	12	4	3	2|9|2|6	0	0	0	0	0	-23.19	0.84	0.83
POLE4NT	RUVBL2	RUVBL2	51|37|24	112	37.33	3	33|48|37|61	0	0	0	0	0	-131.38	0.83	0.89
POLE4NT	RAB18	RAB18	5|0|0	5	1.67	3	0|2|0|6	0.01	0.02	0.01	0.02	0.01	-10.86	0.83	0.74
POLE4NT	HPRT1	HPRT1	13|8|7	28	9.33	3	7|14|12|12	0	0	0	0	0	-33.92	0.83	0.87
POLE4NT	CLIC1	CLIC1	5|1|2	8	2.67	3	1|4|2|6	0	0	0	0	0	-14.2	0.82	0.84
POLE4NT	PLD3	PLD3	6|2|0	8	2.67	3	3|5|2|3	0	0	0	0	0	-16.88	0.82	0.82
POLE4NT	USMG5	USMG5	6|5|3	14	4.67	3	4|6|5|8	0	0	0	0	0	-20.17	0.81	0.86
POLE4NT	HIST1H2BC	HIST1H2BC	41|27|19	87	29	3	30|47|24|43	0	0	0	0	0	-106.92	0.81	0.89
POLE4NT	FBLL1	FBLL1	2|2|2	6	2	3	2|2|2|4	0	0	0	0	0	-9.71	0.8	0.89
POLE4NT	SNRPB	SNRPB	14|7|10	31	10.33	3	7|13|12|20	0	0	0	0	0	-40.42	0.79	0.88
POLE4NT	TUBB	TUBB	42|34|33	109	36.33	3	32|57|38|58	0	0	0	0	0	-120.18	0.79	0.89
POLE4NT	HSPA1A	HSPA1A	43|31|27	101	33.67	3	27|44|43|59	0	0	0	0	0	-119.58	0.78	0.89
POLE4NT	TLN1	TLN1	6|1|0	7	2.33	3	0|4|2|6	0	0	0	0	0	-15.46	0.78	0.81
POLE4NT	STAU2	STAU2	4|3|0	7	2.33	3	0|5|0|7	0	0	0	0	0	-15.14	0.78	0.83
POLE4NT	RAN	RAN	26|25|26	77	25.67	3	26|33|29|45	0	0	0	0	0	-85.35	0.77	0.89
POLE4NT	SAR1A	SAR1A	4|2|2	8	2.67	3	2|6|3|3	0	0	0	0	0	-13.36	0.76	0.85
POLE4NT	CKB	CKB	22|13|11	46	15.33	3	12|26|13|30	0	0	0	0	0	-60.71	0.76	0.88
POLE4NT	ANXA2	ANXA2	36|25|18	79	26.33	3	23|42|27|47	0	0	0	0	0	-103.94	0.76	0.89
POLE4NT	PRPF19	PRPF19	4|0|0	4	1.33	3	0|2|0|5	0.01	0.02	0.01	0.02	0.01	-10.29	0.76	0.76
POLE4NT	RPS20	RPS20	8|5|4	17	5.67	3	4|10|4|12	0	0	0	0	0	-24.78	0.76	0.87
POLE4NT	PDCD6	PDCD6	6|1|1	8	2.67	3	1|5|2|6	0	0	0	0	0	-15.22	0.76	0.83
POLE4NT	SRP54	SRP54	27|9|7	43	14.33	3	5|28|3|39	0	0	0	0	0	-62.62	0.76	0.88
POLE4NT	RPLP0	RPLP0	18|15|11	44	14.67	3	17|21|18|22	0	0	0	0	0	-58.36	0.75	0.89
POLE4NT	H2AFV	H2AFV	8|6|4	18	6	3	4|10|4|14	0	0	0	0	0	-26.55	0.75	0.89
POLE4NT	RPL10A	RPL10A	30|24|21	75	25	3	25|37|33|42	0	0	0	0	0	-96.51	0.73	0.89
POLE4NT	ATP5A1	ATP5A1	24|17|17	58	19.33	3	20|26|21|39	0	0	0	0	0	-73.73	0.73	0.89
POLE4NT	RPS27	RPS27	15|8|5	28	9.33	3	8|13|14|16	0	0	0	0	0	-43.95	0.73	0.88
POLE4NT	FLNA	FLNA	2|113|70	185	61.67	3	40|102|71|125	0	0	0	0	0	-368.59	0.73	0.89
POLE4NT	RTN3	RTN3	4|2|0	6	2	3	2|0|2|7	0	0	0	0	0	-14.43	0.73	0.83
POLE4NT	SLC25A5	SLC25A5	33|29|26	88	29.33	3	33|36|38|57	0	0	0	0	0	-112.9	0.72	0.89
POLE4NT	RANBP2	RANBP2	52|11|7	70	23.33	3	9|49|14|57	0	0	0	0	0	-119.23	0.72	0.89
POLE4NT	LDHA	LDHA	41|37|32	110	36.67	3	34|66|38|65	0	0	0	0	0	-139.02	0.72	0.89
POLE4NT	VPS51	VPS51	12|4|2	18	6	3	0|15|4|15	0	0	0	0	0	-32.8	0.71	0.86
POLE4NT	CBR1	CBR1	5|2|1	8	2.67	3	0|7|6|2	0	0	0	0	0	-16.03	0.71	0.84
POLE4NT	RAB7A	RAB7A	18|15|6	39	13	3	12|22|13|26	0	0	0	0	0	-63.84	0.71	0.89
POLE4NT	LDHB	LDHB	45|29|26	100	33.33	3	43|58|34|60	0	0	0	0	0	-143.21	0.68	0.89
POLE4NT	MAVS	MAVS	2|0|0	2	0.67	3	0|3|0|1	0.01	0.02	0.01	0.02	0.01	-7.01	0.67	0.76
POLE4NT	CCT6A	CCT6A	12|7|6	25	8.33	3	5|18|7|20	0	0	0	0	0	-40.14	0.67	0.89
POLE4NT	AGPAT5	AGPAT5	0|1|0	1	0.33	3	0|0|0|2	0	0	0	0	0	-5.75	0.67	0.89
POLE4NT	EBP	EBP	4|4|3	11	3.67	3	6|7|4|5	0	0	0	0	0	-19.19	0.67	0.89
POLE4NT	TTF2	TTF2	2|0|0	2	0.67	3	0|1|0|3	0.01	0.02	0.01	0.02	0.01	-7.01	0.67	0.76
POLE4NT	USP11	USP11	1|0|0	1	0.33	3	0|0|0|2	0	0	0	0	0	-5.75	0.67	0.89
POLE4NT	FLOT1	FLOT1	2|0|0	2	0.67	3	0|1|0|3	0.01	0.02	0.01	0.02	0.01	-7.01	0.67	0.76
POLE4NT	MBOAT7	MBOAT7	1|0|0	1	0.33	3	0|0|0|2	0	0	0	0	0	-5.75	0.67	0.89
POLE4NT	RTCB	RTCB	1|0|0	1	0.33	3	0|0|0|2	0	0	0	0	0	-5.75	0.67	0.89
POLE4NT	MP68	MP68	1|0|0	1	0.33	3	0|0|1|1	0	0	0	0	0	-5.66	0.67	0.89
POLE4NT	PRRC2C	PRRC2C	5|0|0	5	1.67	3	1|4|0|5	0	0	0	0	0	-13.44	0.67	0.79
POLE4NT	G3BP1	G3BP1	13|3|2	18	6	3	0|14|9|13	0	0	0	0	0	-35.06	0.67	0.86
POLE4NT	FKBP3	FKBP3	1|0|0	1	0.33	3	0|0|0|2	0	0	0	0	0	-5.75	0.67	0.89
POLE4NT	SNX2	SNX2	4|0|0	4	1.33	3	0|4|0|4	0	0.01	0	0.01	0	-11.06	0.67	0.78
POLE4NT	GAPDH	GAPDH	39|35|32	106	35.33	3	36|64|48|68	0	0	0	0	0	-151.82	0.65	0.89
POLE4NT	RPSA	RPSA	8|7|4	19	6.33	3	8|10|7|14	0	0	0	0	0	-34.01	0.65	0.89
POLE4NT	OAT	OAT	13|6|2	21	7	3	4|15|6|18	0	0	0	0	0	-42.59	0.65	0.87
POLE4NT	RPL22	RPL22	4|4|4	12	4	3	4|7|3|11	0	0	0	0	0	-19.99	0.64	0.89
POLE4NT	RPL38	RPL38	6|2|4	12	4	3	2|10|2|11	0	0	0	0	0	-23.71	0.64	0.89
POLE4NT	ZFP1	ZFP1	7|4|1	12	4	3	3|8|4|10	0	0	0	0	0	-26.64	0.64	0.86
POLE4NT	HSPA4	HSPA4	10|2|2	14	4.67	3	1|13|3|13	0	0	0	0	0	-28.74	0.62	0.86
POLE4NT	MT-CO2	MT-CO2	3|2|2	7	2.33	3	0|6|0|9	0	0	0	0	0	-13.73	0.62	0.89
POLE4NT	TOMM20	TOMM20	2|2|2	6	2	3	2|5|4|2	0	0	0	0	0	-12.39	0.62	0.89
POLE4NT	ZC3HAV1	ZC3HAV1	14|4|2	20	6.67	3	2|11|6|24	0	0	0	0	0	-42.26	0.62	0.87
POLE4NT	RPS15A	RPS15A	9|9|9	27	9	3	10|15|12|22	0	0	0	0	0	-43.51	0.61	0.89
POLE4NT	DDX39B	DDX39B	30|28|25	83	27.67	3	34|50|38|59	0	0	0	0	0	-131.44	0.61	0.89
POLE4NT	MAPRE1	MAPRE1	9|4|3	16	5.33	3	3|11|8|13	0	0	0	0	0	-31.95	0.61	0.87
POLE4NT	DEK	DEK	12|5|4	21	7	3	10|13|7|16	0	0	0	0	0	-41.11	0.61	0.88
POLE4NT	RPS16	RPS16	15|16|15	46	15.33	3	23|28|20|30	0	0	0	0	0	-73.07	0.61	0.89
POLE4NT	EPB41L3	EPB41L3	12|2|0	14	4.67	3	0|10|3|18	0	0	0	0	0	-35.83	0.6	0.85
POLE4NT	PPIB	PPIB	20|10|4	34	11.33	3	14|16|17|29	0	0	0	0	0	-72.29	0.6	0.88
POLE4NT	HSP90AA1	HSP90AA1	61|39|30	130	43.33	3	45|75|60|110	0	0	0	0	0	-229.63	0.6	0.89
POLE4NT	PHB2	PHB2	27|21|16	64	21.33	3	31|43|29|41	0	0	0	0	0	-113.71	0.59	0.89
POLE4NT	ILF2	ILF2	42|21|16	79	26.33	3	28|55|30|65	0	0	0	0	0	-147.65	0.59	0.89
POLE4NT	EEF2	EEF2	83|64|45	192	64	3	75|134|87|135	0	0	0	0	0	-339.32	0.59	0.89
POLE4NT	ATAD3B	ATAD3B	4|0|0	4	1.33	3	0|2|1|6	0	0	0	0	0	-12.16	0.59	0.8
POLE4NT	MDH1	MDH1	13|10|8	31	10.33	3	12|24|19|15	0	0	0	0	0	-56.45	0.59	0.89
POLE4NT	BSG	BSG	9|4|3	16	5.33	3	6|9|6|15	0	0	0	0	0	-32.96	0.59	0.89
POLE4NT	CCT8	CCT8	43|26|22	91	30.33	3	43|55|46|61	0	0	0	0	0	-162.23	0.59	0.89
POLE4NT	RPS9	RPS9	30|14|10	54	18	3	24|33|28|39	0	0	0	0	0	-107.23	0.58	0.89
POLE4NT	SNRPE	SNRPE	6|4|4	14	4.67	3	6|9|6|11	0	0	0	0	0	-26.99	0.58	0.89
POLE4NT	SRSF11	SRSF11	6|2|2	10	3.33	3	2|9|3|9	0	0	0	0	0	-21.94	0.58	0.86
POLE4NT	CCT5	CCT5	27|10|6	43	14.33	3	9|29|18|43	0	0	0	0	0	-90.53	0.58	0.89
POLE4NT	HIST1H4A	HIST1H4A	75|42|32	149	49.67	3	63|91|67|128	0	0	0	0	0	-285.54	0.57	0.89
POLE4NT	CROCC	CROCC	0|0|3	3	1	3	4|0|1|2	0	0	0	0	0	-10.46	0.57	0.8
POLE4NT	PSMB3	PSMB3	3|0|0	3	1	3	0|5|0|2	0	0.01	0	0.01	0	-10.29	0.57	0.79
POLE4NT	PSMC1	PSMC1	5|2|2	9	3	3	1|9|1|10	0	0	0	0	0	-19.56	0.57	0.89
POLE4NT	RPL14	RPL14	8|8|8	24	8	3	11|15|8|22	0	0	0	0	0	-42.3	0.57	0.89
POLE4NT	CHORDC1	CHORDC1	3|0|0	3	1	3	0|2|0|5	0	0.01	0	0.01	0	-10.29	0.57	0.79
POLE4NT	EEF1G	EEF1G	31|28|28	87	29	3	43|64|45|57	0	0	0	0	0	-153.25	0.56	0.89
POLE4NT	COX4I1	COX4I1	10|6|6	22	7.33	3	9|9|10|25	0	0	0	0	0	-43.12	0.55	0.89
POLE4NT	VDAC3	VDAC3	13|10|9	32	10.67	3	13|15|17|32	0	0	0	0	0	-60.88	0.55	0.89
POLE4NT	RPL30	RPL30	8|6|4	18	6	3	8|13|8|15	0	0	0	0	0	-39.11	0.55	0.89
POLE4NT	SERPINH1	SERPINH1	4|2|1	7	2.33	3	0|5|0|12	0	0	0	0	0	-17.52	0.55	0.89
POLE4NT	ETFB	ETFB	4|0|0	4	1.33	3	0|1|1|8	0	0	0	0	0	-13.06	0.53	0.81
POLE4NT	SLC3A2	SLC3A2	4|2|0	6	2	3	0|6|0|9	0	0	0	0	0	-18.5	0.53	0.85
POLE4NT	RPS3	RPS3	29|24|24	77	25.67	3	34|50|37|71	0	0	0	0	0	-144.04	0.53	0.89
POLE4NT	RPS2	RPS2	19|20|18	57	19	3	26|42|29|46	0	0	0	0	0	-108.11	0.53	0.89
POLE4NT	DCUN1D4	DCUN1D4	2|0|0	2	0.67	3	0|1|1|3	0	0.01	0	0.01	0	-8.36	0.53	0.79
POLE4NT	ADD1	ADD1	4|0|0	4	1.33	3	0|4|0|6	0	0	0	0	0	-13.24	0.53	0.81
POLE4NT	RPL12	RPL12	11|8|7	26	8.67	3	10|18|12|25	0	0	0	0	0	-53.28	0.53	0.89
POLE4NT	RBBP7	RBBP7	10|4|2	16	5.33	3	7|12|8|13	0	0	0	0	0	-39.95	0.53	0.89
POLE4NT	SFXN3	SFXN3	2|0|0	2	0.67	3	0|4|0|1	0	0.01	0	0.01	0	-8.03	0.53	0.78
POLE4NT	PDLIM1	PDLIM1	8|0|0	8	2.67	3	0|6|0|14	0	0	0	0	0	-23.53	0.53	0.84
POLE4NT	ZGRF1	ZGRF1	1|2|1	4	1.33	3	3|0|1|6	0	0	0	0	0	-11.03	0.53	0.89
POLE4NT	CKAP2	CKAP2	2|0|0	2	0.67	3	1|1|0|3	0	0.01	0	0.01	0	-8.36	0.53	0.79
POLE4NT	VPS26A	VPS26A	9|6|3	18	6	3	6|15|10|14	0	0	0	0	0	-42.46	0.53	0.89
POLE4NT	HIST1H1C	HIST1H1C	4|3|0	7	2.33	3	2|4|1|11	0	0	0	0	0	-21.77	0.52	0.89
POLE4NT	LRRC59	LRRC59	17|12|7	36	12	3	14|26|15|37	0	0	0	0	0	-80.76	0.52	0.89
POLE4NT	TMEM33	TMEM33	5|4|2	11	3.67	3	6|7|5|10	0	0	0	0	0	-27.33	0.52	0.89
POLE4NT	ATP5L	ATP5L	6|4|2	12	4	3	7|7|6|11	0	0	0	0	0	-30.49	0.52	0.89
POLE4NT	CNOT1	CNOT1	26|2|0	28	9.33	3	1|32|3|36	0	0	0	0	0	-81.01	0.52	0.88
POLE4NT	RPL15	RPL15	21|17|17	55	18.33	3	30|41|37|35	0	0	0	0	0	-110.59	0.51	0.89
POLE4NT	NDUFS3	NDUFS3	3|2|0	5	1.67	3	0|4|1|8	0	0	0	0	0	-16.33	0.51	0.89
POLE4NT	AHCY	AHCY	23|22|18	63	21	3	34|51|36|45	0	0	0	0	0	-131.52	0.51	0.89
POLE4NT	DHX29	DHX29	16|0|0	16	5.33	3	0|19|0|23	0	0	0	0	0	-47.73	0.51	0.86
POLE4NT	ATP5B	ATP5B	12|10|3	25	8.33	3	15|17|22|11	0	0	0	0	0	-63.75	0.51	0.89
POLE4NT	CACYBP	CACYBP	2|2|1	5	1.67	3	0|2|2|9	0	0	0	0	0	-13.66	0.51	0.89
POLE4NT	CYB5B	CYB5B	3|0|0	3	1	3	2|3|1|2	0	0	0	0	0	-11.44	0.5	0.82
POLE4NT	CSTF2T	CSTF2T	4|1|1	6	2	3	0|7|0|9	0	0	0	0	0	-16.58	0.5	0.89
POLE4NT	AGTPBP1	AGTPBP1	25|7|3	35	11.67	3	6|31|4|53	0	0	0	0	0	-93.67	0.5	0.89
POLE4NT	ADD3	ADD3	3|0|0	3	1	3	1|1|1|5	0	0	0	0	0	-11.2	0.5	0.81
POLE4NT	MAP1B	MAP1B	10|4|3	17	5.67	3	3|15|3|24	0	0	0	0	0	-41.56	0.5	0.89
POLE4NT	HARS	HARS	11|2|0	13	4.33	3	2|13|4|16	0	0	0	0	0	-40.47	0.5	0.86
POLE4NT	RAB6A	RAB6A	10|3|2	15	5	3	6|11|8|15	0	0	0	0	0	-39.84	0.5	0.89
POLE4NT	SCAMP3	SCAMP3	3|2|1	6	2	3	2|5|2|7	0	0	0	0	0	-17.23	0.5	0.89
POLE4NT	SF3B3	SF3B3	21|10|3	34	11.33	3	12|24|12|45	0	0	0	0	0	-92.96	0.49	0.89
POLE4NT	EEF1E1	EEF1E1	4|4|3	11	3.67	3	4|13|4|9	0	0	0	0	0	-26.77	0.49	0.89
POLE4NT	CDK1	CDK1	28|17|12	57	19	3	30|45|29|52	0	0	0	0	0	-135.11	0.49	0.89
POLE4NT	HSPH1	HSPH1	10|0|0	10	3.33	3	3|7|4|13	0	0	0	0	0	-31.89	0.49	0.85
POLE4NT	PSMD4	PSMD4	8|5|1	14	4.67	3	8|10|8|12	0	0	0	0	0	-40.81	0.49	0.89
POLE4NT	VAPB	VAPB	7|1|0	8	2.67	3	0|5|1|16	0	0	0	0	0	-25.79	0.48	0.85
POLE4NT	HSP90AB1	HSP90AB1	26|23|21	70	23.33	3	30|55|36|73	0	0	0	0	0	-152.42	0.48	0.89
POLE4NT	ERMP1	ERMP1	2|1|1	4	1.33	3	1|5|1|4	0	0	0	0	0	-12.27	0.48	0.89
POLE4NT	CDIPT	CDIPT	2|2|1	5	1.67	3	2|6|2|4	0	0	0	0	0	-15.4	0.48	0.89
POLE4NT	BTF3	BTF3	4|0|0	4	1.33	3	0|2|0|9	0	0	0	0	0	-14.14	0.48	0.83
POLE4NT	GSTK1	GSTK1	4|0|0	4	1.33	3	0|2|1|8	0	0	0	0	0	-14.28	0.48	0.83
POLE4NT	TKT	TKT	44|26|29	99	33	3	51|81|58|92	0	0	0	0	0	-231.14	0.47	0.89
POLE4NT	TUFM	TUFM	14|11|5	30	10	3	14|25|11|36	0	0	0	0	0	-79.68	0.47	0.89
POLE4NT	BCAP31	BCAP31	11|9|8	28	9.33	3	13|20|18|29	0	0	0	0	0	-66.38	0.47	0.89
POLE4NT	SFXN1	SFXN1	15|6|5	26	8.67	3	10|21|15|28	0	0	0	0	0	-67.31	0.47	0.89
POLE4NT	PSAT1	PSAT1	18|12|5	35	11.67	3	18|34|16|32	0	0	0	0	0	-94.86	0.47	0.89
POLE4NT	RPL7	RPL7	23|19|15	57	19	3	31|50|29|55	0	0	0	0	0	-136.92	0.46	0.89
POLE4NT	ESYT1	ESYT1	19|4|1	24	8	3	1|34|2|32	0	0	0	0	0	-73.42	0.46	0.88
POLE4NT	RUVBL1	RUVBL1	9|4|1	14	4.67	3	2|17|4|18	0	0	0	0	0	-43.22	0.46	0.89
POLE4NT	FDPS	FDPS	10|4|3	17	5.67	3	4|15|7|23	0	0	0	0	0	-45.99	0.46	0.89
POLE4NT	RAB5C	RAB5C	11|3|2	16	5.33	3	7|16|10|14	0	0	0	0	0	-47.39	0.45	0.89
POLE4NT	DDOST	DDOST	15|7|5	27	9	3	12|26|15|27	0	0	0	0	0	-73.67	0.45	0.89
POLE4NT	RPL13A	RPL13A	10|6|5	21	7	3	11|16|11|24	0	0	0	0	0	-54.93	0.45	0.89
POLE4NT	SULT1A1	SULT1A1	2|0|0	2	0.67	3	0|1|0|5	0	0	0	0	0	-9.09	0.44	0.8
POLE4NT	ATP6V0D1	ATP6V0D1	1|0|0	1	0.33	3	0|1|0|2	0	0	0	0	0	-6.55	0.44	0.89
POLE4NT	GNPAT	GNPAT	1|0|0	1	0.33	3	0|2|0|1	0	0	0	0	0	-6.55	0.44	0.89
POLE4NT	PPP1CC	PPP1CC	5|2|3	10	3.33	3	7|10|7|6	0	0	0	0	0	-29.44	0.44	0.89
POLE4NT	ATP6V0A1	ATP6V0A1	3|0|0	3	1	3	0|2|0|7	0	0	0	0	0	-11.95	0.44	0.82
POLE4NT	NAA40	NAA40	1|0|0	1	0.33	3	0|1|0|2	0	0	0	0	0	-6.55	0.44	0.89
POLE4NT	RNF219	RNF219	16|11|7	34	11.33	3	17|31|17|38	0	0	0	0	0	-92.41	0.44	0.89
POLE4NT	NKTR	NKTR	1|0|0	1	0.33	3	0|0|0|3	0	0	0	0	0	-6.8	0.44	0.89
POLE4NT	REEP5	REEP5	2|0|0	2	0.67	3	0|1|0|5	0	0	0	0	0	-9.09	0.44	0.8
POLE4NT	ALDH2	ALDH2	1|0|0	1	0.33	3	0|1|0|2	0	0	0	0	0	-6.55	0.44	0.89
POLE4NT	GNB2L1	GNB2L1	15|10|10	35	11.67	3	21|31|20|34	0	0	0	0	0	-88.46	0.44	0.89
POLE4NT	PTBP2	PTBP2	1|0|0	1	0.33	3	0|1|1|1	0	0	0	0	0	-6.56	0.44	0.89
POLE4NT	XRN1	XRN1	4|1|0	5	1.67	3	0|7|0|8	0	0	0	0	0	-18.53	0.44	0.85
POLE4NT	TAF9	TAF9	13|7|6	26	8.67	3	16|19|18|26	0	0	0	0	0	-70.45	0.44	0.89
POLE4NT	TIMM23	TIMM23	4|0|0	4	1.33	3	0|5|3|4	0	0	0	0	0	-15.64	0.44	0.84
POLE4NT	SEC22B	SEC22B	11|4|3	18	6	3	8|16|12|18	0	0	0	0	0	-51.97	0.44	0.89
POLE4NT	ARF3	ARF3	13|9|7	29	9.67	3	10|32|17|30	0	0	0	0	0	-77.66	0.43	0.89
POLE4NT	TRIM28	TRIM28	43|23|24	90	30	3	54|80|66|78	0	0	0	0	0	-234.8	0.43	0.89
POLE4NT	TALDO1	TALDO1	11|6|2	19	6.33	3	10|16|12|21	0	0	0	0	0	-60.25	0.43	0.89
POLE4NT	ILF3	ILF3	44|29|22	95	31.67	3	55|80|57|106	0	0	0	0	0	-257.63	0.43	0.89
POLE4NT	ATP1B3	ATP1B3	7|3|1	11	3.67	3	4|11|7|12	0	0	0	0	0	-36.36	0.43	0.89
POLE4NT	GPI	GPI	38|30|31	99	33	3	52|95|58|102	0	0	0	0	0	-247.16	0.43	0.89
POLE4NT	RPL11	RPL11	4|4|4	12	4	3	7|11|7|13	0	0	0	0	0	-33	0.42	0.89
POLE4NT	UBE2M	UBE2M	5|0|2	7	2.33	3	3|8|5|6	0	0	0	0	0	-26.75	0.42	0.89
POLE4NT	RPL18A	RPL18A	12|9|7	28	9.33	3	15|23|13|38	0	0	0	0	0	-77.58	0.42	0.89
POLE4NT	FBL	FBL	23|11|9	43	14.33	3	23|35|27|51	0	0	0	0	0	-121.8	0.42	0.89
POLE4NT	FHL1	FHL1	4|2|0	6	2	3	4|5|4|6	0	0	0	0	0	-23.46	0.42	0.89
POLE4NT	CCT4	CCT4	36|22|13	71	23.67	3	40|69|48|70	0	0	0	0	0	-207.35	0.42	0.89
POLE4NT	PSMD1	PSMD1	14|4|3	21	7	3	2|21|7|36	0	0	0	0	0	-63.65	0.42	0.89
POLE4NT	CYB5R3	CYB5R3	15|10|4	29	9.67	3	7|29|16|39	0	0	0	0	0	-87.75	0.42	0.89
POLE4NT	CYCS	CYCS	5|3|4	12	4	3	3|11|8|16	0	0	0	0	0	-34.84	0.42	0.89
POLE4NT	RPS4X	RPS4X	20|13|10	43	14.33	3	23|35|26|57	0	0	0	0	0	-124.22	0.41	0.89
POLE4NT	FMR1	FMR1	4|0|0	4	1.33	3	0|3|0|10	0	0	0	0	0	-16.07	0.41	0.84
POLE4NT	RPL21	RPL21	8|4|2	14	4.67	3	9|11|9|16	0	0	0	0	0	-45.29	0.41	0.89
POLE4NT	HIST1H1E	HIST1H1E	18|15|12	45	15	3	28|32|29|59	0	0	0	0	0	-126.47	0.41	0.89
POLE4NT	PSMB5	PSMB5	9|7|5	21	7	3	15|20|13|21	0	0	0	0	0	-62.54	0.41	0.89
POLE4NT	AHSA1	AHSA1	8|0|0	8	2.67	3	1|10|3|12	0	0	0	0	0	-30.58	0.41	0.86
POLE4NT	NUP214	NUP214	15|2|1	18	6	3	1|17|7|34	0	0	0	0	0	-62.61	0.41	0.88
POLE4NT	CAPZA2	CAPZA2	6|2|3	11	3.67	3	2|17|1|16	0	0	0	0	0	-34.75	0.41	0.89
POLE4NT	RPL13	RPL13	11|10|6	27	9	3	14|18|15|41	0	0	0	0	0	-78.96	0.41	0.89
POLE4NT	UBA1	UBA1	29|17|9	55	18.33	3	26|64|28|59	0	0	0	0	0	-165.09	0.41	0.89
POLE4NT	GNAS	GNAS	8|4|2	14	4.67	3	4|16|6|19	0	0	0	0	0	-44.62	0.41	0.89
POLE4NT	PRDX6	PRDX6	22|9|8	39	13	3	23|40|23|42	0	0	0	0	0	-116.2	0.41	0.89
POLE4NT	RPS10	RPS10	13|6|7	26	8.67	3	10|20|16|38	0	0	0	0	0	-74.8	0.41	0.89
POLE4NT	APBB1	APBB1	14|5|4	23	7.67	3	10|26|9|29	0	0	0	0	0	-69.74	0.41	0.89
POLE4NT	PGAM1	PGAM1	7|5|5	17	5.67	3	4|20|10|21	0	0	0	0	0	-47.39	0.41	0.89
POLE4NT	IGF2BP1	IGF2BP1	18|8|4	30	10	3	11|29|20|38	0	0	0	0	0	-95.51	0.41	0.89
POLE4NT	PRAF2	PRAF2	2|2|0	4	1.33	3	2|4|2|5	0	0	0	0	0	-16.88	0.41	0.89
POLE4NT	EEF1A1	EEF1A1	40|34|34	108	36	3	51|130|66|110	0	0	0	0	0	-288.81	0.4	0.89
POLE4NT	SLC25A3	SLC25A3	13|12|9	34	11.33	3	19|27|28|40	0	0	0	0	0	-99	0.4	0.89
POLE4NT	PCBP1	PCBP1	7|9|7	23	7.67	3	12|23|14|27	0	0	0	0	0	-64.5	0.4	0.89
POLE4NT	TMED10	TMED10	8|6|2	16	5.33	3	6|17|9|22	0	0	0	0	0	-54.4	0.4	0.89
POLE4NT	RPS26	RPS26	5|1|2	8	2.67	3	4|7|5|11	0	0	0	0	0	-28.9	0.4	0.89
POLE4NT	ACTN4	ACTN4	61|28|19	108	36	3	60|101|70|125	0	0	0	0	0	-327.34	0.4	0.89
POLE4NT	EIF4A1	EIF4A1	38|21|12	71	23.67	3	44|72|45|77	0	0	0	0	0	-221.89	0.4	0.89
POLE4NT	HSD17B4	HSD17B4	23|5|0	28	9.33	3	11|31|14|37	0	0	0	0	0	-105.03	0.4	0.89
POLE4NT	SLC25A13	SLC25A13	20|8|4	32	10.67	3	8|38|16|45	0	0	0	0	0	-104.88	0.4	0.89
POLE4NT	DHX9	DHX9	80|44|29	153	51	3	101|144|114|163	0	0	0	0	0	-475.98	0.39	0.89
POLE4NT	RPN1	RPN1	27|10|6	43	14.33	3	25|47|25|51	0	0	0	0	0	-143.27	0.39	0.89
POLE4NT	RPL24	RPL24	8|4|4	16	5.33	3	12|14|12|17	0	0	0	0	0	-50.47	0.39	0.89
POLE4NT	RPL6	RPL6	26|13|12	51	17	3	35|54|37|49	0	0	0	0	0	-155.33	0.39	0.89
POLE4NT	PSMB1	PSMB1	9|5|4	18	6	3	9|21|12|19	0	0	0	0	0	-56.48	0.39	0.89
POLE4NT	EIF2S3	EIF2S3	17|10|5	32	10.67	3	15|34|25|36	0	0	0	0	0	-105.62	0.39	0.89
POLE4NT	NCL	NCL	39|28|24	91	30.33	3	58|73|66|117	0	0	0	0	0	-269.14	0.39	0.89
POLE4NT	SLC1A5	SLC1A5	5|0|0	5	1.67	3	2|5|4|6	0	0	0	0	0	-21.24	0.39	0.85
POLE4NT	HLA-A	HLA-A	5|0|0	5	1.67	3	0|6|3|8	0	0	0	0	0	-20.84	0.39	0.85
POLE4NT	CLINT1	CLINT1	5|2|0	7	2.33	3	2|10|5|7	0	0	0	0	0	-28.71	0.39	0.89
POLE4NT	RAB1B	RAB1B	5|6|3	14	4.67	3	8|12|8|20	0	0	0	0	0	-45.31	0.39	0.89
POLE4NT	XRCC6	XRCC6	45|25|21	91	30.33	3	48|95|56|115	0	0	0	0	0	-276.89	0.39	0.89
POLE4NT	TAGLN2	TAGLN2	11|8|5	24	8	3	17|26|16|24	0	0	0	0	0	-77.29	0.39	0.89
POLE4NT	PDCD5	PDCD5	6|1|0	7	2.33	3	1|7|5|11	0	0	0	0	0	-28.5	0.39	0.89
POLE4NT	LUC7L3	LUC7L3	3|2|1	6	2	3	2|8|4|7	0	0	0	0	0	-22.5	0.38	0.89
POLE4NT	H2AFY	H2AFY	24|14|9	47	15.67	3	29|50|34|53	0	0	0	0	0	-153.82	0.38	0.89
POLE4NT	STMN1	STMN1	3|4|4	11	3.67	3	8|7|7|17	0	0	0	0	0	-36.01	0.38	0.89
POLE4NT	APOO	APOO	2|0|0	2	0.67	3	0|4|0|3	0	0	0	0	0	-10.37	0.38	0.83
POLE4NT	SPCS3	SPCS3	4|0|0	4	1.33	3	3|4|1|6	0	0	0	0	0	-17.99	0.38	0.85
POLE4NT	STX7	STX7	6|0|0	6	2	3	3|7|3|8	0	0	0	0	0	-25.61	0.38	0.86
POLE4NT	PARP1	PARP1	93|58|44	195	65	3	126|207|138|215	0	0	0	0	0	-607.79	0.38	0.89
POLE4NT	GDI1	GDI1	2|0|0	2	0.67	3	0|1|0|6	0	0	0	0	0	-10.17	0.38	0.81
POLE4NT	PKM	PKM	38|26|22	86	28.67	3	43|104|51|101	0	0	0	0	0	-258.38	0.38	0.89
POLE4NT	EIF5A	EIF5A	8|2|2	12	4	3	3|15|6|18	0	0	0	0	0	-41.44	0.38	0.89
POLE4NT	CTPS1	CTPS1	11|1|0	12	4	3	0|17|2|24	0	0	0	0	0	-48.94	0.37	0.87
POLE4NT	RPL5	RPL5	24|15|13	52	17.33	3	31|52|38|68	0	0	0	0	0	-166.88	0.37	0.89
POLE4NT	RPL37A	RPL37A	3|3|2	8	2.67	3	3|8|4|14	0	0	0	0	0	-27.89	0.37	0.89
POLE4NT	ALDH18A1	ALDH18A1	24|9|1	34	11.33	3	11|42|18|51	0	0	0	0	0	-132.44	0.37	0.89
POLE4NT	PAICS	PAICS	24|12|8	44	14.67	3	29|38|37|53	0	0	0	0	0	-147.24	0.37	0.89
POLE4NT	MYH9	MYH9	57|23|15	95	31.67	3	34|101|47|160	0	0	0	0	0	-323.7	0.37	0.89
POLE4NT	YWHAZ	YWHAZ	6|5|3	14	4.67	3	1|18|9|23	0	0	0	0	0	-48.03	0.37	0.89
POLE4NT	ACOT7	ACOT7	7|5|2	14	4.67	3	6|15|7|22	0	0	0	0	0	-50.04	0.37	0.89
POLE4NT	SLC25A11	SLC25A11	17|10|2	29	9.67	3	15|29|20|40	0	0	0	0	0	-108.91	0.37	0.89
POLE4NT	STAU1	STAU1	9|1|0	10	3.33	3	4|12|8|12	0	0	0	0	0	-42.09	0.37	0.89
POLE4NT	SPG20	SPG20	8|0|0	8	2.67	3	3|9|5|13	0	0	0	0	0	-35.24	0.36	0.87
POLE4NT	PSMA7	PSMA7	8|6|5	19	6.33	3	12|21|14|24	0	0	0	0	0	-64.46	0.36	0.89
POLE4NT	PSMB2	PSMB2	6|3|0	9	3	3	5|10|5|13	0	0	0	0	0	-38.7	0.36	0.89
POLE4NT	LYZ	LYZ	2|0|1	3	1	3	9|1|1|0	0	0	0	0	0	-14.16	0.36	0.89
POLE4NT	RPS3A	RPS3A	23|17|11	51	17	3	34|51|39|67	0	0	0	0	0	-174.62	0.36	0.89
POLE4NT	YWHAE	YWHAE	5|5|2	12	4	3	4|9|7|24	0	0	0	0	0	-43.33	0.36	0.89
POLE4NT	ATP1A1	ATP1A1	15|8|2	25	8.33	3	13|26|15|40	0	0	0	0	0	-97.76	0.35	0.89
POLE4NT	VCL	VCL	5|0|0	5	1.67	3	0|12|0|7	0	0	0	0	0	-22.71	0.35	0.85
POLE4NT	HCFC1	HCFC1	49|30|23	102	34	3	75|112|87|115	0	0	0	0	0	-351.52	0.35	0.89
POLE4NT	SRP14	SRP14	2|2|2	6	2	3	2|6|2|13	0	0	0	0	0	-21.66	0.35	0.89
POLE4NT	RHEB	RHEB	5|1|0	6	2	3	4|7|4|8	0	0	0	0	0	-27.86	0.35	0.89
POLE4NT	PTBP1	PTBP1	23|10|11	44	14.67	3	31|53|30|55	0	0	0	0	0	-154.04	0.35	0.89
POLE4NT	PSMD8	PSMD8	5|3|2	10	3.33	3	5|13|6|15	0	0	0	0	0	-38.58	0.34	0.89
POLE4NT	DPM1	DPM1	5|2|1	8	2.67	3	3|10|4|14	0	0	0	0	0	-32.79	0.34	0.89
POLE4NT	SLC25A6	SLC25A6	11|7|6	24	8	3	14|35|16|32	0	0	0	0	0	-88.69	0.33	0.89
POLE4NT	RPS5	RPS5	17|8|5	30	10	3	23|38|21|38	0	0	0	0	0	-116.45	0.33	0.89
POLE4NT	ARHGDIA	ARHGDIA	2|0|0	2	0.67	3	0|2|0|6	0	0	0	0	0	-10.86	0.33	0.89
POLE4NT	NCOA3	NCOA3	1|0|0	1	0.33	3	0|2|0|2	0	0	0	0	0	-7.21	0.33	0.89
POLE4NT	SEC61B	SEC61B	2|1|1	4	1.33	3	4|3|4|5	0	0	0	0	0	-17.33	0.33	0.89
POLE4NT	LARP1	LARP1	12|8|1	21	7	3	4|37|10|35	0	0	0	0	0	-92.41	0.33	0.89
POLE4NT	ATP5J2	ATP5J2	4|2|1	7	2.33	3	5|8|6|9	0	0	0	0	0	-30	0.33	0.89
POLE4NT	MTHFD1	MTHFD1	18|4|3	25	8.33	3	13|31|16|41	0	0	0	0	0	-101.88	0.33	0.89
POLE4NT	NAE1	NAE1	2|0|1	3	1	3	1|5|1|5	0	0	0	0	0	-15.57	0.33	0.89
POLE4NT	ATAD3A	ATAD3A	12|6|3	21	7	3	7|29|10|38	0	0	0	0	0	-83.17	0.33	0.89
POLE4NT	AIMP2	AIMP2	6|2|2	10	3.33	3	5|9|7|20	0	0	0	0	0	-40.4	0.33	0.89
POLE4NT	RPS19	RPS19	9|1|3	13	4.33	3	6|15|5|26	0	0	0	0	0	-55.18	0.33	0.89
POLE4NT	ATP6V1A	ATP6V1A	1|0|0	1	0.33	3	0|1|0|3	0	0	0	0	0	-7.01	0.33	0.89
POLE4NT	EIF4A3	EIF4A3	18|4|3	25	8.33	3	19|31|21|31	0	0	0	0	0	-103.7	0.33	0.89
POLE4NT	BTF3L4	BTF3L4	1|0|0	1	0.33	3	0|2|0|2	0	0	0	0	0	-7.21	0.33	0.89
POLE4NT	SLK	SLK	1|0|0	1	0.33	3	0|2|0|2	0	0	0	0	0	-7.21	0.33	0.89
POLE4NT	MARK2	MARK2	0|1|0	1	0.33	3	0|2|0|2	0	0	0	0	0	-7.21	0.33	0.89
POLE4NT	KARS	KARS	13|2|2	17	5.67	3	5|24|12|28	0	0	0	0	0	-70.4	0.33	0.89
POLE4NT	AARS	AARS	3|0|0	3	1	3	0|6|0|6	0	0	0	0	0	-15.17	0.33	0.89
POLE4NT	GANAB	GANAB	32|17|3	52	17.33	3	32|68|37|83	0	0	0	0	0	-232.79	0.32	0.89
POLE4NT	ARF4	ARF4	5|1|0	6	2	3	4|8|5|8	0	0	0	0	0	-30.05	0.32	0.89
POLE4NT	RDH11	RDH11	7|0|0	7	2.33	3	2|10|3|14	0	0	0	0	0	-33.84	0.32	0.89
POLE4NT	CAP1	CAP1	4|2|1	7	2.33	3	3|8|5|13	0	0	0	0	0	-30.73	0.32	0.89
POLE4NT	COPA	COPA	31|14|11	56	18.67	3	20|86|39|90	0	0	0	0	0	-220.99	0.32	0.89
POLE4NT	DDX5	DDX5	24|7|2	33	11	3	28|34|30|44	0	0	0	0	0	-144.8	0.32	0.89
POLE4NT	DDX6	DDX6	14|8|6	28	9.33	3	16|34|19|48	0	0	0	0	0	-109.75	0.32	0.89
POLE4NT	PGD	PGD	22|17|13	52	17.33	3	35|67|43|75	0	0	0	0	0	-199.63	0.32	0.89
POLE4NT	RPS13	RPS13	10|6|2	18	6	3	11|18|11|36	0	0	0	0	0	-77.96	0.32	0.89
POLE4NT	SURF4	SURF4	3|1|2	6	2	3	2|11|3|9	0	0	0	0	0	-26.36	0.32	0.89
POLE4NT	CFAP20	CFAP20	3|2|1	6	2	3	3|12|5|6	0	0	0	0	0	-27.6	0.31	0.89
POLE4NT	SARS	SARS	17|7|4	28	9.33	3	11|45|15|49	0	0	0	0	0	-118.9	0.31	0.89
POLE4NT	MLLT4	MLLT4	4|0|0	4	1.33	3	0|8|0|9	0	0	0	0	0	-20.51	0.31	0.89
POLE4NT	SSR4	SSR4	4|2|0	6	2	3	2|8|5|11	0	0	0	0	0	-30.88	0.31	0.89
POLE4NT	NSFL1C	NSFL1C	16|7|6	29	9.67	3	24|30|31|41	0	0	0	0	0	-120.18	0.31	0.89
POLE4NT	TRAP1	TRAP1	17|10|7	34	11.33	3	20|47|23|57	0	0	0	0	0	-138.88	0.31	0.89
POLE4NT	AGK	AGK	2|0|0	2	0.67	3	0|5|0|4	0	0	0	0	0	-12.16	0.3	0.89
POLE4NT	RPL27	RPL27	11|1|0	12	4	3	9|15|4|26	0	0	0	0	0	-61.47	0.3	0.89
POLE4NT	ARPC3	ARPC3	4|2|0	6	2	3	3|9|3|12	0	0	0	0	0	-31.89	0.3	0.89
POLE4NT	PSME3	PSME3	7|3|0	10	3.33	3	9|12|8|15	0	0	0	0	0	-51.13	0.3	0.89
POLE4NT	EEF1A2	EEF1A2	3|3|2	8	2.67	3	0|15|4|16	0	0	0	0	0	-33.86	0.3	0.89
POLE4NT	EIF3C	EIF3C	18|5|1	24	8	3	9|34|17|48	0	0	0	0	0	-116.88	0.3	0.89
POLE4NT	HACD3	HACD3	13|4|4	21	7	3	11|30|19|33	0	0	0	0	0	-90.22	0.3	0.89
POLE4NT	CLTC	CLTC	42|22|9	73	24.33	3	29|123|34|134	0	0	0	0	0	-319.61	0.3	0.89
POLE4NT	SUMO2	SUMO2	2|0|0	2	0.67	3	2|2|2|3	0	0	0	0	0	-12.57	0.3	0.89
POLE4NT	MAGED2	MAGED2	2|0|0	2	0.67	3	0|0|0|9	0	0	0	0	0	-11.65	0.3	0.89
POLE4NT	CCT7	CCT7	22|7|4	33	11	3	20|51|27|51	0	0	0	0	0	-150.87	0.3	0.89
POLE4NT	SRSF3	SRSF3	2|0|0	2	0.67	3	1|4|2|2	0	0	0	0	0	-12.57	0.3	0.89
POLE4NT	GSR	GSR	2|0|0	2	0.67	3	0|2|1|6	0	0	0	0	0	-12.16	0.3	0.89
POLE4NT	HNRNPU	HNRNPU	34|17|14	65	21.67	3	46|81|54|107	0	0	0	0	0	-269.22	0.3	0.89
POLE4NT	RPL27A	RPL27A	4|2|2	8	2.67	3	7|8|8|13	0	0	0	0	0	-35.71	0.3	0.89
POLE4NT	RCC1	RCC1	15|3|0	18	6	3	9|23|15|34	0	0	0	0	0	-91.69	0.3	0.89
POLE4NT	MGST3	MGST3	1|2|0	3	1	3	0|4|1|9	0	0	0	0	0	-17.41	0.29	0.89
POLE4NT	RAC1	RAC1	4|4|1	9	3	3	6|11|7|18	0	0	0	0	0	-44.77	0.29	0.89
POLE4NT	CISD2	CISD2	3|2|2	7	2.33	3	4|8|5|15	0	0	0	0	0	-31.05	0.29	0.89
POLE4NT	RPS8	RPS8	12|6|5	23	7.67	3	16|31|26|31	0	0	0	0	0	-99.44	0.29	0.89
POLE4NT	RPL23	RPL23	6|6|2	14	4.67	3	9|21|6|29	0	0	0	0	0	-66.01	0.29	0.89
POLE4NT	NMT1	NMT1	8|3|1	12	4	3	5|20|8|22	0	0	0	0	0	-58.7	0.29	0.89
POLE4NT	MAPK1	MAPK1	9|4|1	14	4.67	3	4|25|8|28	0	0	0	0	0	-69.4	0.29	0.89
POLE4NT	BLVRA	BLVRA	5|0|0	5	1.67	3	0|8|2|13	0	0	0	0	0	-27.16	0.29	0.89
POLE4NT	VRK1	VRK1	12|2|1	15	5	3	8|21|13|28	0	0	0	0	0	-75.27	0.29	0.89
POLE4NT	TMEM97	TMEM97	2|1|0	3	1	3	3|3|2|6	0	0	0	0	0	-17.99	0.29	0.89
POLE4NT	CYC1	CYC1	6|1|0	7	2.33	3	4|9|7|12	0	0	0	0	0	-37.71	0.29	0.89
POLE4NT	AP1G1	AP1G1	8|2|0	10	3.33	3	2|20|7|17	0	0	0	0	0	-52.6	0.29	0.89
POLE4NT	AHCTF1	AHCTF1	59|26|20	105	35	3	101|142|96|166	0	0	0	0	0	-484.97	0.28	0.89
POLE4NT	APMAP	APMAP	3|2|0	5	1.67	3	1|8|2|13	0	0	0	0	0	-28.2	0.28	0.89
POLE4NT	RPL34	RPL34	4|3|1	8	2.67	3	7|8|8|15	0	0	0	0	0	-40.74	0.28	0.89
POLE4NT	LRRC40	LRRC40	4|1|0	5	1.67	3	0|9|1|14	0	0	0	0	0	-28.02	0.28	0.89
POLE4NT	HNRNPA1	HNRNPA1	20|11|11	42	14	3	42|52|43|66	0	0	0	0	0	-187.73	0.28	0.89
POLE4NT	EPB41L2	EPB41L2	5|0|0	5	1.67	3	0|7|2|15	0	0	0	0	0	-28.02	0.28	0.89
POLE4NT	WDHD1	WDHD1	18|5|5	28	9.33	3	9|37|18|67	0	0	0	0	0	-127.4	0.28	0.89
POLE4NT	NUDT21	NUDT21	8|2|2	12	4	3	12|16|16|13	0	0	0	0	0	-58.2	0.28	0.89
POLE4NT	RAB14	RAB14	7|1|0	8	2.67	3	3|9|4|22	0	0	0	0	0	-43.57	0.28	0.89
POLE4NT	PDCD10	PDCD10	3|0|0	3	1	3	1|6|0|8	0	0	0	0	0	-18.63	0.27	0.89
POLE4NT	ANAPC5	ANAPC5	1|0|0	1	0.33	3	0|3|0|2	0	0	0	0	0	-8.23	0.27	0.89
POLE4NT	RAB2A	RAB2A	9|0|0	9	3	3	7|12|7|18	0	0	0	0	0	-50.78	0.27	0.89
POLE4NT	AAAS	AAAS	7|2|0	9	3	3	5|16|6|17	0	0	0	0	0	-50.58	0.27	0.89
POLE4NT	XPNPEP1	XPNPEP1	2|2|0	4	1.33	3	0|7|0|13	0	0	0	0	0	-23.59	0.27	0.89
POLE4NT	TMEM43	TMEM43	9|0|0	9	3	3	3|19|5|18	0	0	0	0	0	-51.45	0.27	0.89
POLE4NT	YTHDF3	YTHDF3	3|0|0	3	1	3	3|6|1|5	0	0	0	0	0	-19.06	0.27	0.89
POLE4NT	MAD2L1	MAD2L1	2|0|0	2	0.67	3	0|4|2|4	0	0	0	0	0	-13.61	0.27	0.89
POLE4NT	SRSF6	SRSF6	2|0|0	2	0.67	3	2|2|2|4	0	0	0	0	0	-13.67	0.27	0.89
POLE4NT	JAGN1	JAGN1	2|0|0	2	0.67	3	2|3|2|3	0	0	0	0	0	-13.67	0.27	0.89
POLE4NT	CANX	CANX	9|2|1	12	4	3	9|23|8|20	0	0	0	0	0	-64.29	0.27	0.89
POLE4NT	EIF4G1	EIF4G1	27|11|7	45	15	3	24|71|36|88	0	0	0	0	0	-216.59	0.27	0.89
POLE4NT	ARPC2	ARPC2	6|1|0	7	2.33	3	0|12|1|22	0	0	0	0	0	-40.07	0.27	0.89
POLE4NT	GNA13	GNA13	0|3|0	3	1	3	3|8|0|4	0	0	0	0	0	-18.76	0.27	0.89
POLE4NT	HSP90B1	HSP90B1	1|1|0	2	0.67	3	0|5|4|1	0	0	0	0	0	-13.44	0.27	0.89
POLE4NT	CAMSAP1	CAMSAP1	0|0|1	1	0.33	3	1|1|0|3	0	0	0	0	0	-8.36	0.27	0.89
POLE4NT	ECHDC1	ECHDC1	0|0|1	1	0.33	3	0|3|0|2	0	0	0	0	0	-8.23	0.27	0.89
POLE4NT	EIF3L	EIF3L	26|5|2	33	11	3	24|49|37|53	0	0	0	0	0	-174.23	0.27	0.89
POLE4NT	EIF3A	EIF3A	26|11|6	43	14.33	3	23|76|35|80	0	0	0	0	0	-214.6	0.27	0.89
POLE4NT	SEC11A	SEC11A	4|0|0	4	1.33	3	3|8|4|5	0	0	0	0	0	-24.51	0.27	0.89
POLE4NT	RNF168	RNF168	0|1|0	1	0.33	3	1|0|1|3	0	0	0	0	0	-8.36	0.27	0.89
POLE4NT	ELAVL1	ELAVL1	5|1|1	7	2.33	3	5|10|6|13	0	0	0	0	0	-36.36	0.27	0.89
POLE4NT	MAT2A	MAT2A	10|0|0	10	3.33	3	5|11|9|24	0	0	0	0	0	-55.97	0.27	0.89
POLE4NT	XRCC5	XRCC5	23|15|10	48	16	3	30|82|33|93	0	0	0	0	0	-227.38	0.27	0.89
POLE4NT	PREB	PREB	2|0|0	2	0.67	3	0|1|1|8	0	0	0	0	0	-13.06	0.27	0.89
POLE4NT	STUB1	STUB1	1|0|0	1	0.33	3	0|3|0|2	0	0	0	0	0	-8.23	0.27	0.89
POLE4NT	COG2	COG2	1|0|0	1	0.33	3	0|1|1|3	0	0	0	0	0	-8.36	0.27	0.89
POLE4NT	RBM27	RBM27	36|17|16	69	23	3	72|92|66|108	0	0	0	0	0	-317.39	0.27	0.89
POLE4NT	PPFIA1	PPFIA1	1|0|0	1	0.33	3	0|0|1|4	0	0	0	0	0	-8.03	0.27	0.89
POLE4NT	SLC25A15	SLC25A15	1|0|0	1	0.33	3	0|2|0|3	0	0	0	0	0	-8.23	0.27	0.89
POLE4NT	ALDH5A1	ALDH5A1	2|1|0	3	1	3	0|5|2|8	0	0	0	0	0	-18.71	0.27	0.89
POLE4NT	SPTAN1	SPTAN1	0|1|0	1	0.33	3	1|1|1|2	0	0	0	0	0	-8.37	0.27	0.89
POLE4NT	SLC25A24	SLC25A24	1|0|0	1	0.33	3	0|1|1|3	0	0	0	0	0	-8.36	0.27	0.89
POLE4NT	NONO	NONO	55|36|30	121	40.33	3	110|165|134|180	0	0	0	0	0	-544.76	0.27	0.89
POLE4NT	BCAS3	BCAS3	1|0|0	1	0.33	3	0|3|0|2	0	0	0	0	0	-8.23	0.27	0.89
POLE4NT	AKR1B1	AKR1B1	2|1|0	3	1	3	2|6|1|6	0	0	0	0	0	-18.94	0.27	0.89
POLE4NT	SCAMP1	SCAMP1	1|0|0	1	0.33	3	0|2|0|3	0	0	0	0	0	-8.23	0.27	0.89
POLE4NT	MSN	MSN	17|6|6	29	9.67	3	11|49|20|65	0	0	0	0	0	-139.44	0.27	0.89
POLE4NT	SIGLEC5	SIGLEC5	2|0|0	2	0.67	3	4|1|3|2	0	0	0	0	0	-13.67	0.27	0.89
POLE4NT	NOP2	NOP2	22|10|8	40	13.33	3	39|55|47|61	0	0	0	0	0	-195.91	0.26	0.89
POLE4NT	RPS6	RPS6	6|5|5	16	5.33	3	14|21|19|29	0	0	0	0	0	-77.08	0.26	0.89
POLE4NT	PSMD12	PSMD12	12|6|2	20	6.67	3	12|36|19|35	0	0	0	0	0	-106.63	0.26	0.89
POLE4NT	TRIP13	TRIP13	6|2|3	11	3.67	3	4|18|10|25	0	0	0	0	0	-57.43	0.26	0.89
POLE4NT	HNRNPA2B1	HNRNPA2B1	20|6|7	33	11	3	37|43|35|55	0	0	0	0	0	-167.64	0.26	0.89
POLE4NT	MARS	MARS	15|11|4	30	10	3	18|56|20|59	0	0	0	0	0	-154.94	0.26	0.89
POLE4NT	HNRNPR	HNRNPR	21|8|7	36	12	3	35|53|42|56	0	0	0	0	0	-181.72	0.26	0.89
POLE4NT	YKT6	YKT6	5|0|0	5	1.67	3	0|11|4|12	0	0	0	0	0	-31.66	0.25	0.89
POLE4NT	TARS	TARS	24|13|12	49	16.33	3	47|78|51|89	0	0	0	0	0	-250.82	0.25	0.89
POLE4NT	EIF4G2	EIF4G2	22|1|0	23	7.67	3	5|49|13|57	0	0	0	0	0	-139.18	0.25	0.89
POLE4NT	FEN1	FEN1	8|4|2	14	4.67	3	11|24|13|27	0	0	0	0	0	-77.29	0.25	0.89
POLE4NT	RPL17	RPL17	8|6|4	18	6	3	13|25|19|38	0	0	0	0	0	-92.35	0.25	0.89
POLE4NT	RPL19	RPL19	5|2|3	10	3.33	3	6|15|8|24	0	0	0	0	0	-53.19	0.25	0.89
POLE4NT	RPS18	RPS18	7|3|0	10	3.33	3	8|18|6|22	0	0	0	0	0	-61.67	0.25	0.89
POLE4NT	RPL35A	RPL35A	5|1|0	6	2	3	5|5|4|18	0	0	0	0	0	-37.03	0.25	0.89
POLE4NT	VPS35	VPS35	7|0|0	7	2.33	3	0|14|1|22	0	0	0	0	0	-42.22	0.25	0.89
POLE4NT	CPNE3	CPNE3	10|3|2	15	5	3	7|29|16|29	0	0	0	0	0	-83.56	0.25	0.89
POLE4NT	RPL7A	RPL7A	16|11|6	33	11	3	30|48|36|59	0	0	0	0	0	-170.55	0.25	0.89
POLE4NT	NOP56	NOP56	32|10|4	46	15.33	3	28|85|40|90	0	0	0	0	0	-254.01	0.25	0.89
POLE4NT	ERLIN2	ERLIN2	4|0|0	4	1.33	3	3|7|4|7	0	0	0	0	0	-25.64	0.25	0.89
POLE4NT	PSMD3	PSMD3	18|7|6	31	10.33	3	23|52|32|59	0	0	0	0	0	-162.66	0.25	0.89
POLE4NT	KPNA2	KPNA2	14|8|0	22	7.33	3	17|45|24|30	0	0	0	0	0	-130.96	0.25	0.89
POLE4NT	HNRNPM	HNRNPM	24|8|8	40	13.33	3	34|58|52|73	0	0	0	0	0	-211.69	0.25	0.89
POLE4NT	TMEM205	TMEM205	3|0|0	3	1	3	0|4|5|7	0	0	0	0	0	-19.84	0.25	0.89
POLE4NT	UQCRC2	UQCRC2	8|3|0	11	3.67	3	5|19|8|28	0	0	0	0	0	-68.08	0.24	0.89
POLE4NT	DYNLL1	DYNLL1	4|1|1	6	2	3	6|8|6|14	0	0	0	0	0	-36.34	0.24	0.89
POLE4NT	PSMD11	PSMD11	14|2|2	18	6	3	11|33|15|43	0	0	0	0	0	-106.4	0.24	0.89
POLE4NT	PGRMC2	PGRMC2	2|0|0	2	0.67	3	2|4|2|3	0	0	0	0	0	-14.75	0.24	0.89
POLE4NT	SDHB	SDHB	2|0|0	2	0.67	3	0|6|1|4	0	0	0	0	0	-14.49	0.24	0.89
POLE4NT	RALY	RALY	5|1|1	7	2.33	3	9|10|10|10	0	0	0	0	0	-41.9	0.24	0.89
POLE4NT	LMAN2	LMAN2	4|2|0	6	2	3	2|12|5|14	0	0	0	0	0	-38.35	0.24	0.89
POLE4NT	RPN2	RPN2	8|5|1	14	4.67	3	8|33|8|29	0	0	0	0	0	-83.75	0.24	0.89
POLE4NT	NDUFA4	NDUFA4	2|0|0	2	0.67	3	1|3|1|6	0	0	0	0	0	-14.6	0.24	0.89
POLE4NT	RAB8A	RAB8A	4|0|0	4	1.33	3	2|6|6|8	0	0	0	0	0	-26.78	0.24	0.89
POLE4NT	TECR	TECR	8|2|2	12	4	3	7|22|13|24	0	0	0	0	0	-67.42	0.24	0.89
POLE4NT	SNRPA	SNRPA	2|0|0	2	0.67	3	0|3|3|5	0	0	0	0	0	-14.69	0.24	0.89
POLE4NT	PDE12	PDE12	2|0|0	2	0.67	3	0|7|0|4	0	0	0	0	0	-14.33	0.24	0.89
POLE4NT	NOP58	NOP58	21|6|3	30	10	3	20|59|32|56	0	0	0	0	0	-174.27	0.24	0.89
POLE4NT	RBBP4	RBBP4	3|0|0	3	1	3	2|6|3|6	0	0	0	0	0	-21.24	0.24	0.89
POLE4NT	RFC4	RFC4	4|0|0	4	1.33	3	3|9|2|8	0	0	0	0	0	-26.48	0.24	0.89
POLE4NT	VCP	VCP	12|2|0	14	4.67	3	1|33|11|35	0	0	0	0	0	-90.12	0.23	0.89
POLE4NT	PRMT1	PRMT1	9|4|2	15	5	3	6|27|12|41	0	0	0	0	0	-88.7	0.23	0.89
POLE4NT	RER1	RER1	4|1|0	5	1.67	3	6|6|7|10	0	0	0	0	0	-34.47	0.23	0.89
POLE4NT	PES1	PES1	12|3|3	18	6	3	18|30|21|37	0	0	0	0	0	-107.78	0.23	0.89
POLE4NT	DDX39A	DDX39A	4|1|0	5	1.67	3	2|10|1|16	0	0	0	0	0	-33.63	0.23	0.89
POLE4NT	RSL1D1	RSL1D1	28|7|3	38	12.67	3	34|61|45|78	0	0	0	0	0	-230.82	0.23	0.89
POLE4NT	RPS24	RPS24	6|2|0	8	2.67	3	6|16|8|16	0	0	0	0	0	-53.05	0.23	0.89
POLE4NT	ALDH7A1	ALDH7A1	2|1|2	5	1.67	3	2|10|6|11	0	0	0	0	0	-30.78	0.23	0.89
POLE4NT	HSD17B12	HSD17B12	9|0|0	9	3	3	5|22|7|18	0	0	0	0	0	-59.32	0.23	0.89
POLE4NT	ATP5F1	ATP5F1	9|3|0	12	4	3	10|21|13|26	0	0	0	0	0	-79.72	0.23	0.89
POLE4NT	PFKP	PFKP	33|10|5	48	16	3	40|82|49|107	0	0	0	0	0	-288.82	0.23	0.89
POLE4NT	SNRPD3	SNRPD3	4|2|2	8	2.67	3	9|12|8|17	0	0	0	0	0	-46.3	0.23	0.89
POLE4NT	ASNS	ASNS	18|11|8	37	12.33	3	39|68|46|62	0	0	0	0	0	-209.69	0.23	0.89
POLE4NT	PRPS1	PRPS1	4|3|2	9	3	3	3|17|6|27	0	0	0	0	0	-52.9	0.23	0.89
POLE4NT	CKAP5	CKAP5	26|1|0	27	9	3	5|63|9|80	0	0	0	0	0	-175.93	0.23	0.89
POLE4NT	TCEB2	TCEB2	4|2|1	7	2.33	3	7|9|12|14	0	0	0	0	0	-45.16	0.22	0.89
POLE4NT	CALM2	CALM2	2|0|0	2	0.67	3	2|3|3|4	0	0	0	0	0	-15.76	0.22	0.89
POLE4NT	ACO2	ACO2	5|0|0	5	1.67	3	1|10|4|16	0	0	0	0	0	-36.01	0.22	0.89
POLE4NT	MKI67	MKI67	153|66|47	266	88.67	3	263|415|321|585	0	0	0	0	0	#NAME?	0.22	0.89
POLE4NT	PRKDC	PRKDC	117|49|26	192	64	3	170|363|174|437	0	0	0	0	0	#NAME?	0.22	0.89
POLE4NT	DDX18	DDX18	15|3|2	20	6.67	3	18|47|20|39	0	0	0	0	0	-130.79	0.22	0.89
POLE4NT	RARS	RARS	22|6|3	31	10.33	3	29|70|34|58	0	0	0	0	0	-200.84	0.22	0.89
POLE4NT	FUBP3	FUBP3	1|0|0	1	0.33	3	0|1|0|5	0	0	0	0	0	-9.09	0.22	0.89
POLE4NT	RECQL	RECQL	10|4|1	15	5	3	9|30|14|40	0	0	0	0	0	-100.36	0.22	0.89
POLE4NT	ANP32B	ANP32B	2|0|0	2	0.67	3	0|5|0|7	0	0	0	0	0	-15.14	0.22	0.89
POLE4NT	STRBP	STRBP	6|0|0	6	2	3	0|13|3|21	0	0	0	0	0	-42.32	0.22	0.89
POLE4NT	DDX51	DDX51	2|0|0	2	0.67	3	2|3|2|5	0	0	0	0	0	-15.76	0.22	0.89
POLE4NT	RB1	RB1	1|0|1	2	0.67	3	0|7|1|4	0	0	0	0	0	-15.26	0.22	0.89
POLE4NT	CORO1C	CORO1C	7|0|1	8	2.67	3	6|13|7|22	0	0	0	0	0	-54.94	0.22	0.89
POLE4NT	TMX1	TMX1	3|1|0	4	1.33	3	5|4|5|10	0	0	0	0	0	-28.93	0.22	0.89
POLE4NT	MBD1	MBD1	0|0|1	1	0.33	3	0|3|0|3	0	0	0	0	0	-9.31	0.22	0.89
POLE4NT	IBTK	IBTK	1|0|0	1	0.33	3	0|1|0|5	0	0	0	0	0	-9.09	0.22	0.89
POLE4NT	MLEC	MLEC	2|0|0	2	0.67	3	0|4|0|8	0	0	0	0	0	-15.07	0.22	0.89
POLE4NT	NUPL1	NUPL1	1|0|0	1	0.33	3	0|0|0|6	0	0	0	0	0	-8.91	0.22	0.89
POLE4NT	PABPC1	PABPC1	5|1|0	6	2	3	3|13|6|14	0	0	0	0	0	-41.75	0.22	0.89
POLE4NT	GOLPH3	GOLPH3	1|0|0	1	0.33	3	0|3|2|1	0	0	0	0	0	-9.49	0.22	0.89
POLE4NT	CAND1	CAND1	23|5|1	29	9.67	3	16|59|23|77	0	0	0	0	0	-191.28	0.22	0.89
POLE4NT	NUP93	NUP93	8|2|0	10	3.33	3	3|25|8|29	0	0	0	0	0	-73.54	0.21	0.89
POLE4NT	VAPA	VAPA	8|2|2	12	4	3	7|25|13|30	0	0	0	0	0	-77.01	0.21	0.89
POLE4NT	TWF2	TWF2	2|0|0	2	0.67	3	1|4|2|6	0	0	0	0	0	-16.79	0.21	0.89
POLE4NT	EIF3B	EIF3B	21|6|4	31	10.33	3	24|63|40|67	0	0	0	0	0	-200.22	0.21	0.89
POLE4NT	ATP5O	ATP5O	4|0|0	4	1.33	3	0|7|1|17	0	0	0	0	0	-29.04	0.21	0.89
POLE4NT	HNRNPAB	HNRNPAB	4|0|0	4	1.33	3	2|8|2|13	0	0	0	0	0	-29.42	0.21	0.89
POLE4NT	EMD	EMD	5|1|0	6	2	3	3|12|8|15	0	0	0	0	0	-44.07	0.21	0.89
POLE4NT	SRPRB	SRPRB	4|2|0	6	2	3	4|17|5|13	0	0	0	0	0	-45.04	0.21	0.89
POLE4NT	PCNP	PCNP	6|3|2	11	3.67	3	17|14|17|22	0	0	0	0	0	-72.32	0.21	0.89
POLE4NT	S100A9	S100A9	2|0|0	2	0.67	3	13|0|0|0	0	0	0	0	0	-15.76	0.21	0.89
POLE4NT	ARL8A	ARL8A	2|0|0	2	0.67	3	2|4|2|5	0	0	0	0	0	-16.88	0.21	0.89
POLE4NT	SKA3	SKA3	2|0|0	2	0.67	3	0|7|0|6	0	0	0	0	0	-16.29	0.21	0.89
POLE4NT	RAB5A	RAB5A	2|0|0	2	0.67	3	2|5|3|3	0	0	0	0	0	-16.88	0.21	0.89
POLE4NT	ARFGAP2	ARFGAP2	3|0|0	3	1	3	0|8|2|9	0	0	0	0	0	-22.96	0.21	0.89
POLE4NT	VAMP7	VAMP7	2|0|0	2	0.67	3	2|5|1|5	0	0	0	0	0	-16.85	0.21	0.89
POLE4NT	JUN	JUN	3|0|0	3	1	3	2|3|5|9	0	0	0	0	0	-23.26	0.21	0.89
POLE4NT	RBM39	RBM39	10|1|1	12	4	3	7|25|16|30	0	0	0	0	0	-84.02	0.21	0.89
POLE4NT	RPS23	RPS23	2|2|2	6	2	3	6|11|7|15	0	0	0	0	0	-38.76	0.21	0.89
POLE4NT	YWHAQ	YWHAQ	5|2|2	9	3	3	4|19|10|25	0	0	0	0	0	-58.52	0.21	0.89
POLE4NT	DARS	DARS	18|3|0	21	7	3	22|40|29|42	0	0	0	0	0	-150.32	0.21	0.89
POLE4NT	PCMT1	PCMT1	2|0|0	2	0.67	3	0|5|2|6	0	0	0	0	0	-16.59	0.21	0.89
POLE4NT	HM13	HM13	3|0|0	3	1	3	4|8|3|4	0	0	0	0	0	-23.52	0.21	0.89
POLE4NT	NUP155	NUP155	9|0|0	9	3	3	2|21|3|31	0	0	0	0	0	-64.43	0.21	0.89
POLE4NT	LCP1	LCP1	6|2|1	9	3	3	6|19|6|26	0	0	0	0	0	-60.72	0.21	0.89
POLE4NT	SND1	SND1	22|4|2	28	9.33	3	14|62|24|74	0	0	0	0	0	-185.67	0.21	0.89
POLE4NT	NAT10	NAT10	37|16|11	64	21.33	3	83|133|87|110	0	0	0	0	0	-415.45	0.21	0.89
POLE4NT	GNPDA1	GNPDA1	2|0|0	2	0.67	3	0|6|0|7	0	0	0	0	0	-16.29	0.21	0.89
POLE4NT	ATIC	ATIC	2|0|0	2	0.67	3	0|8|2|3	0	0	0	0	0	-16.38	0.21	0.89
POLE4NT	SNRPD2	SNRPD2	6|0|0	6	2	3	6|11|9|13	0	0	0	0	0	-45.58	0.21	0.89
POLE4NT	STT3A	STT3A	8|1|0	9	3	3	12|14|10|20	0	0	0	0	0	-64.47	0.21	0.89
POLE4NT	ARF5	ARF5	3|0|0	3	1	3	3|6|4|7	0	0	0	0	0	-24.51	0.2	0.89
POLE4NT	KIF5B	KIF5B	12|0|0	12	4	3	1|30|11|40	0	0	0	0	0	-92.34	0.2	0.89
POLE4NT	PTPN1	PTPN1	4|0|0	4	1.33	3	0|10|0|17	0	0	0	0	0	-31.32	0.2	0.89
POLE4NT	AIFM1	AIFM1	9|1|0	10	3.33	3	7|24|11|25	0	0	0	0	0	-76.14	0.2	0.89
POLE4NT	YBX1	YBX1	5|0|0	5	1.67	3	7|10|4|13	0	0	0	0	0	-39.86	0.2	0.89
POLE4NT	DDX17	DDX17	13|0|0	13	4.33	3	14|24|13|36	0	0	0	0	0	-98.47	0.2	0.89
POLE4NT	DNAJC11	DNAJC11	2|1|0	3	1	3	0|11|0|9	0	0	0	0	0	-23.66	0.2	0.89
POLE4NT	DDX21	DDX21	40|14|8	62	20.67	3	71|124|88|136	0	0	0	0	0	-433.05	0.2	0.89
POLE4NT	DHX15	DHX15	34|5|6	45	15	3	42|97|65|96	0	0	0	0	0	-313.33	0.2	0.89
POLE4NT	NASP	NASP	17|10|5	32	10.67	3	39|61|39|72	0	0	0	0	0	-215.45	0.2	0.89
POLE4NT	GDI2	GDI2	19|7|3	29	9.67	3	21|66|30|72	0	0	0	0	0	-198.34	0.2	0.89
POLE4NT	HNRNPC	HNRNPC	6|4|4	14	4.67	3	18|28|21|27	0	0	0	0	0	-91.93	0.2	0.89
POLE4NT	MTCH2	MTCH2	6|0|0	6	2	3	5|15|3|17	0	0	0	0	0	-45.98	0.2	0.89
POLE4NT	ATP2A2	ATP2A2	16|6|1	23	7.67	3	18|49|17|75	0	0	0	0	0	-173.42	0.19	0.89
POLE4NT	AP3D1	AP3D1	11|2|2	15	5	3	3|47|14|43	0	0	0	0	0	-111.58	0.19	0.89
POLE4NT	C1ORF123	C1ORF123	2|0|0	2	0.67	3	1|7|2|4	0	0	0	0	0	-17.79	0.19	0.89
POLE4NT	PGAM5	PGAM5	4|2|1	7	2.33	3	4|15|8|21	0	0	0	0	0	-51.02	0.19	0.89
POLE4NT	PPP5C	PPP5C	4|1|2	7	2.33	3	5|15|8|22	0	0	0	0	0	-53.26	0.19	0.89
POLE4NT	TMEM14C	TMEM14C	1|0|0	1	0.33	3	0|4|0|3	0	0	0	0	0	-10.37	0.19	0.89
POLE4NT	SORD	SORD	0|0|1	1	0.33	3	0|3|0|4	0	0	0	0	0	-10.37	0.19	0.89
POLE4NT	PPP1CA	PPP1CA	9|4|3	16	5.33	3	17|34|19|41	0	0	0	0	0	-112.99	0.19	0.89
POLE4NT	SEC61A1	SEC61A1	4|1|0	5	1.67	3	4|10|5|16	0	0	0	0	0	-40.67	0.19	0.89
POLE4NT	ESD	ESD	1|0|0	1	0.33	3	0|2|0|5	0	0	0	0	0	-10.29	0.19	0.89
POLE4NT	TMCO1	TMCO1	2|0|0	2	0.67	3	1|5|1|7	0	0	0	0	0	-17.68	0.19	0.89
POLE4NT	EIF3E	EIF3E	12|3|1	16	5.33	3	15|41|21|34	0	0	0	0	0	-120.64	0.19	0.89
POLE4NT	OSBPL11	OSBPL11	1|0|0	1	0.33	3	0|3|0|4	0	0	0	0	0	-10.37	0.19	0.89
POLE4NT	CD2BP2	CD2BP2	8|4|4	16	5.33	3	23|33|30|29	0	0	0	0	0	-114.65	0.19	0.89
POLE4NT	HNRNPA0	HNRNPA0	8|2|1	11	3.67	3	13|20|16|30	0	0	0	0	0	-85.45	0.19	0.89
POLE4NT	IRS4	IRS4	11|3|2	16	5.33	3	6|42|16|49	0	0	0	0	0	-118.25	0.19	0.89
POLE4NT	ATP6V1C1	ATP6V1C1	1|0|0	1	0.33	3	0|2|1|4	0	0	0	0	0	-10.46	0.19	0.89
POLE4NT	ZNF207	ZNF207	3|1|0	4	1.33	3	4|10|4|10	0	0	0	0	0	-33.18	0.19	0.89
POLE4NT	NDUFA6	NDUFA6	2|0|0	2	0.67	3	0|3|2|9	0	0	0	0	0	-17.45	0.19	0.89
POLE4NT	RAB9A	RAB9A	1|0|0	1	0.33	3	0|2|1|4	0	0	0	0	0	-10.46	0.19	0.89
POLE4NT	ABCE1	ABCE1	14|3|0	17	5.67	3	13|40|18|50	0	0	0	0	0	-136.2	0.19	0.89
POLE4NT	TMEM63A	TMEM63A	0|1|0	1	0.33	3	2|1|1|3	0	0	0	0	0	-10.51	0.19	0.89
POLE4NT	PITPNB	PITPNB	7|1|0	8	2.67	3	4|11|7|35	0	0	0	0	0	-64.43	0.19	0.89
POLE4NT	GNAI3	GNAI3	2|0|0	2	0.67	3	0|6|0|8	0	0	0	0	0	-17.39	0.19	0.89
POLE4NT	RPS11	RPS11	8|6|0	14	4.67	3	21|27|18|30	0	0	0	0	0	-109.23	0.19	0.89
POLE4NT	SNX9	SNX9	1|0|0	1	0.33	3	0|2|0|5	0	0	0	0	0	-10.29	0.19	0.89
POLE4NT	HDAC1	HDAC1	2|0|0	2	0.67	3	2|5|1|6	0	0	0	0	0	-17.88	0.19	0.89
POLE4NT	DHCR24	DHCR24	1|0|0	1	0.33	3	0|4|0|3	0	0	0	0	0	-10.37	0.19	0.89
POLE4NT	ZNF384	ZNF384	7|2|0	9	3	3	7|18|12|25	0	0	0	0	0	-70.66	0.19	0.89
POLE4NT	CKAP4	CKAP4	12|0|0	12	4	3	9|22|11|43	0	0	0	0	0	-95.83	0.19	0.89
POLE4NT	DNM2	DNM2	13|3|0	16	5.33	3	9|42|17|47	0	0	0	0	0	-129.42	0.19	0.89
POLE4NT	FASN	FASN	47|22|7	76	25.33	3	71|176|99|191	0	0	0	0	0	-567.39	0.19	0.89
POLE4NT	HNRNPD	HNRNPD	6|2|0	8	2.67	3	10|13|11|21	0	0	0	0	0	-63.23	0.19	0.89
POLE4NT	NELFB	NELFB	3|0|0	3	1	3	1|9|0|12	0	0	0	0	0	-25.99	0.18	0.89
POLE4NT	NIPSNAP1	NIPSNAP1	2|0|0	2	0.67	3	0|6|0|9	0	0	0	0	0	-18.5	0.18	0.89
POLE4NT	TBL2	TBL2	3|0|0	3	1	3	1|6|2|13	0	0	0	0	0	-26.07	0.18	0.89
POLE4NT	TCP1	TCP1	16|5|1	22	7.33	3	18|55|28|60	0	0	0	0	0	-175.95	0.18	0.89
POLE4NT	AP3S1	AP3S1	2|0|0	2	0.67	3	0|4|2|9	0	0	0	0	0	-18.63	0.18	0.89
POLE4NT	TIMM44	TIMM44	6|2|1	9	3	3	6|15|6|38	0	0	0	0	0	-69.17	0.18	0.89
POLE4NT	RPL4	RPL4	15|5|5	25	8.33	3	29|50|36|71	0	0	0	0	0	-187.84	0.18	0.89
POLE4NT	RPL36	RPL36	4|1|0	5	1.67	3	7|9|7|14	0	0	0	0	0	-43.37	0.18	0.89
POLE4NT	SUPT16H	SUPT16H	18|9|6	33	11	3	33|73|34|110	0	0	0	0	0	-253.93	0.18	0.89
POLE4NT	OCIAD1	OCIAD1	1|1|0	2	0.67	3	0|6|0|9	0	0	0	0	0	-18.5	0.18	0.89
POLE4NT	PRMT7	PRMT7	3|1|0	4	1.33	3	1|11|7|10	0	0	0	0	0	-34.08	0.18	0.89
POLE4NT	USP14	USP14	2|1|0	3	1	3	0|7|1|14	0	0	0	0	0	-25.91	0.18	0.89
POLE4NT	RPL7L1	RPL7L1	5|2|0	7	2.33	3	6|17|11|18	0	0	0	0	0	-59.71	0.18	0.89
POLE4NT	NUDT19	NUDT19	8|2|0	10	3.33	3	5|29|6|34	0	0	0	0	0	-83.5	0.18	0.89
POLE4NT	TM9SF3	TM9SF3	2|0|0	2	0.67	3	3|3|4|5	0	0	0	0	0	-19.08	0.18	0.89
POLE4NT	HAT1	HAT1	8|2|2	12	4	3	12|32|15|32	0	0	0	0	0	-94.6	0.18	0.89
POLE4NT	HNRNPK	HNRNPK	12|5|3	20	6.67	3	31|42|34|44	0	0	0	0	0	-157.67	0.18	0.89
POLE4NT	PSMG1	PSMG1	3|0|0	3	1	3	1|7|3|12	0	0	0	0	0	-27.34	0.17	0.89
POLE4NT	SNRPB2	SNRPB2	3|0|0	3	1	3	1|9|4|9	0	0	0	0	0	-27.53	0.17	0.89
POLE4NT	YTHDF2	YTHDF2	3|0|1	4	1.33	3	2|10|5|15	0	0	0	0	0	-37.18	0.17	0.89
POLE4NT	SUB1	SUB1	4|2|0	6	2	3	8|12|12|15	0	0	0	0	0	-54.49	0.17	0.89
POLE4NT	EPHX1	EPHX1	3|1|2	6	2	3	3|12|9|23	0	0	0	0	0	-49.88	0.17	0.89
POLE4NT	SLC25A4	SLC25A4	4|0|0	4	1.33	3	2|10|7|12	0	0	0	0	0	-36.4	0.17	0.89
POLE4NT	ARCN1	ARCN1	5|0|0	5	1.67	3	1|14|6|19	0	0	0	0	0	-45.85	0.17	0.89
POLE4NT	THEM6	THEM6	1|0|0	1	0.33	3	0|3|0|5	0	0	0	0	0	-11	0.17	0.89
POLE4NT	VARS	VARS	19|10|6	35	11.67	3	29|102|43|99	0	0	0	0	0	-279.24	0.17	0.89
POLE4NT	TOP1	TOP1	15|4|0	19	6.33	3	24|39|23|59	0	0	0	0	0	-163.24	0.17	0.89
POLE4NT	PLIN3	PLIN3	1|0|0	1	0.33	3	0|2|0|6	0	0	0	0	0	-10.86	0.17	0.89
POLE4NT	CDK4	CDK4	1|0|0	1	0.33	3	0|3|0|5	0	0	0	0	0	-11	0.17	0.89
POLE4NT	QARS	QARS	13|3|3	19	6.33	3	14|48|18|73	0	0	0	0	0	-158.39	0.17	0.89
POLE4NT	BLMH	BLMH	2|2|2	6	2	3	4|17|5|20	0	0	0	0	0	-45.62	0.17	0.89
POLE4NT	TOX4	TOX4	8|0|0	8	2.67	3	11|18|12|22	0	0	0	0	0	-72.19	0.17	0.89
POLE4NT	EMC3	EMC3	2|0|0	2	0.67	3	0|7|2|7	0	0	0	0	0	-19.65	0.17	0.89
POLE4NT	PSMD6	PSMD6	11|0|1	12	4	3	6|32|19|38	0	0	0	0	0	-107.19	0.17	0.89
POLE4NT	PSMD2	PSMD2	5|0|0	5	1.67	3	1|11|1|27	0	0	0	0	0	-45.42	0.17	0.89
POLE4NT	HDAC2	HDAC2	9|3|1	13	4.33	3	15|34|19|37	0	0	0	0	0	-114.01	0.17	0.89
POLE4NT	XPO1	XPO1	21|2|0	23	7.67	3	23|72|31|64	0	0	0	0	0	-213.52	0.16	0.89
POLE4NT	WDR75	WDR75	12|1|0	13	4.33	3	18|37|22|29	0	0	0	0	0	-120.08	0.16	0.89
POLE4NT	MPDU1	MPDU1	2|0|0	2	0.67	3	4|4|4|5	0	0	0	0	0	-21.24	0.16	0.89
POLE4NT	RPL29	RPL29	2|0|0	2	0.67	3	4|4|4|5	0	0	0	0	0	-21.24	0.16	0.89
POLE4NT	HADHA	HADHA	2|0|0	2	0.67	3	0|8|1|8	0	0	0	0	0	-20.63	0.16	0.89
POLE4NT	SF3B1	SF3B1	46|12|11	69	23	3	110|181|128|171	0	0	0	0	0	-610.27	0.16	0.89
POLE4NT	NOC2L	NOC2L	9|0|0	9	3	3	10|25|13|29	0	0	0	0	0	-87.35	0.16	0.89
POLE4NT	UBA2	UBA2	10|4|2	16	5.33	3	17|48|20|46	0	0	0	0	0	-138.44	0.16	0.89
POLE4NT	RPL23A	RPL23A	5|2|1	8	2.67	3	12|18|12|24	0	0	0	0	0	-71.25	0.16	0.89
POLE4NT	BZW1	BZW1	4|0|0	4	1.33	3	0|14|5|14	0	0	0	0	0	-38.15	0.16	0.89
POLE4NT	SUGT1	SUGT1	10|1|1	12	4	3	19|32|23|27	0	0	0	0	0	-110.22	0.16	0.89
POLE4NT	H2AFY2	H2AFY2	4|1|0	5	1.67	3	4|11|5|23	0	0	0	0	0	-49.21	0.16	0.89
POLE4NT	MAP7D3	MAP7D3	2|0|0	2	0.67	3	2|5|0|10	0	0	0	0	0	-20.63	0.16	0.89
POLE4NT	EFTUD2	EFTUD2	8|4|2	14	4.67	3	4|48|9|55	0	0	0	0	0	-121.32	0.16	0.89
POLE4NT	WDR36	WDR36	11|2|0	13	4.33	3	4|41|15|51	0	0	0	0	0	-124.76	0.16	0.89
POLE4NT	KPNB1	KPNB1	11|2|1	14	4.67	3	6|47|7|57	0	0	0	0	0	-126.51	0.16	0.89
POLE4NT	YARS2	YARS2	3|2|1	6	2	3	2|22|3|22	0	0	0	0	0	-51.75	0.16	0.89
POLE4NT	LBR	LBR	10|2|0	12	4	3	18|29|19|33	0	0	0	0	0	-112.33	0.16	0.89
POLE4NT	SSRP1	SSRP1	12|5|0	17	5.67	3	28|42|24|46	0	0	0	0	0	-158.07	0.16	0.89
POLE4NT	DNAJB1	DNAJB1	8|2|0	10	3.33	3	17|23|20|30	0	0	0	0	0	-102.48	0.15	0.89
POLE4NT	SMAP1	SMAP1	1|0|0	1	0.33	3	0|3|2|4	0	0	0	0	0	-12.55	0.15	0.89
POLE4NT	PPP2CA	PPP2CA	3|1|1	5	1.67	3	3|20|3|19	0	0	0	0	0	-47.5	0.15	0.89
POLE4NT	EMG1	EMG1	4|2|0	6	2	3	7|20|7|20	0	0	0	0	0	-61.7	0.15	0.89
POLE4NT	GEMIN5	GEMIN5	6|0|0	6	2	3	1|23|4|25	0	0	0	0	0	-60.05	0.15	0.89
POLE4NT	HNRNPL	HNRNPL	10|2|1	13	4.33	3	18|33|24|42	0	0	0	0	0	-127.44	0.15	0.89
POLE4NT	FIGNL1	FIGNL1	1|0|0	1	0.33	3	0|2|1|6	0	0	0	0	0	-12.16	0.15	0.89
POLE4NT	KIAA1551	KIAA1551	0|1|0	1	0.33	3	0|1|2|6	0	0	0	0	0	-12.16	0.15	0.89
POLE4NT	PGM3	PGM3	1|0|0	1	0.33	3	0|2|0|7	0	0	0	0	0	-11.95	0.15	0.89
POLE4NT	GET4	GET4	1|0|0	1	0.33	3	0|3|1|5	0	0	0	0	0	-12.31	0.15	0.89
POLE4NT	IPO8	IPO8	5|3|0	8	2.67	3	13|25|13|19	0	0	0	0	0	-79.95	0.15	0.89
POLE4NT	SMCHD1	SMCHD1	45|11|11	67	22.33	3	124|162|127|192	0	0	0	0	0	-626.93	0.15	0.89
POLE4NT	CSE1L	CSE1L	25|8|4	37	12.33	3	55|102|62|107	0	0	0	0	0	-346.36	0.15	0.89
POLE4NT	SMU1	SMU1	9|1|0	10	3.33	3	4|32|11|40	0	0	0	0	0	-98.02	0.15	0.89
POLE4NT	API5	API5	10|1|0	11	3.67	3	16|30|19|30	0	0	0	0	0	-107.84	0.15	0.89
POLE4NT	PRMT5	PRMT5	8|3|1	12	4	3	14|36|21|37	0	0	0	0	0	-117.31	0.15	0.89
POLE4NT	ATP1B1	ATP1B1	1|0|0	1	0.33	3	0|2|2|5	0	0	0	0	0	-12.38	0.15	0.89
POLE4NT	FTSJ3	FTSJ3	20|3|1	24	8	3	43|64|47|58	0	0	0	0	0	-233.79	0.15	0.89
POLE4NT	RAB10	RAB10	3|0|0	3	1	3	4|10|5|8	0	0	0	0	0	-32.31	0.15	0.89
POLE4NT	SCO1	SCO1	2|0|0	2	0.67	3	0|5|0|13	0	0	0	0	0	-21.48	0.15	0.89
POLE4NT	RCC2	RCC2	14|5|1	20	6.67	3	29|54|34|66	0	0	0	0	0	-200.75	0.15	0.89
POLE4NT	KIAA1279	KIAA1279	3|0|0	3	1	3	0|12|0|17	0	0	0	0	0	-33.44	0.14	0.89
POLE4NT	ACTR1A	ACTR1A	3|0|0	3	1	3	0|14|0|15	0	0	0	0	0	-33.47	0.14	0.89
POLE4NT	ZMPSTE24	ZMPSTE24	5|0|0	5	1.67	3	6|18|6|16	0	0	0	0	0	-52.86	0.14	0.89
POLE4NT	KHDRBS1	KHDRBS1	6|0|0	6	2	3	8|17|10|21	0	0	0	0	0	-64.13	0.14	0.89
POLE4NT	LARS	LARS	21|5|3	29	9.67	3	26|90|40|123	0	0	0	0	0	-297.86	0.14	0.89
POLE4NT	SLC16A1	SLC16A1	4|0|0	4	1.33	3	5|12|7|15	0	0	0	0	0	-45.33	0.14	0.89
POLE4NT	RPL8	RPL8	5|2|1	8	2.67	3	11|19|18|30	0	0	0	0	0	-84.27	0.14	0.89
POLE4NT	PRKCA	PRKCA	1|0|2	3	1	3	1|11|1|16	0	0	0	0	0	-33.58	0.14	0.89
POLE4NT	PSPC1	PSPC1	10|2|2	14	4.67	3	26|35|29|46	0	0	0	0	0	-144.59	0.14	0.89
POLE4NT	SET	SET	2|2|2	6	2	3	11|16|12|19	0	0	0	0	0	-59.29	0.14	0.89
POLE4NT	SF3B2	SF3B2	25|0|4	29	9.67	3	50|82|63|88	0	0	0	0	0	-318.46	0.14	0.89
POLE4NT	FAM162A	FAM162A	2|0|0	2	0.67	3	2|5|4|8	0	0	0	0	0	-23.43	0.14	0.89
POLE4NT	NSF	NSF	4|1|0	5	1.67	3	3|15|4|27	0	0	0	0	0	-55.66	0.14	0.89
POLE4NT	MCM3	MCM3	11|5|3	19	6.33	3	22|54|35|69	0	0	0	0	0	-188.56	0.14	0.89
POLE4NT	ACTR3	ACTR3	3|0|0	3	1	3	0|14|0|15	0	0	0	0	0	-33.47	0.14	0.89
POLE4NT	SF3A3	SF3A3	4|0|0	4	1.33	3	4|13|8|13	0	0	0	0	0	-44.24	0.14	0.89
POLE4NT	MRE11A	MRE11A	12|5|2	19	6.33	3	31|48|33|66	0	0	0	0	0	-190.71	0.14	0.89
POLE4NT	PUS7	PUS7	6|0|0	6	2	3	1|18|10|29	0	0	0	0	0	-65.75	0.14	0.89
POLE4NT	PHF2	PHF2	3|0|0	3	1	3	4|11|2|11	0	0	0	0	0	-32.88	0.14	0.89
POLE4NT	GTPBP4	GTPBP4	14|1|0	15	5	3	19|54|26|48	0	0	0	0	0	-165.51	0.14	0.89
POLE4NT	RRM2	RRM2	3|0|0	3	1	3	0|11|2|15	0	0	0	0	0	-32.46	0.14	0.89
POLE4NT	NR3C1	NR3C1	6|0|0	6	2	3	10|21|11|14	0	0	0	0	0	-64.33	0.14	0.89
POLE4NT	PSMD7	PSMD7	4|0|0	4	1.33	3	1|15|3|19	0	0	0	0	0	-43.56	0.14	0.89
POLE4NT	SMARCA5	SMARCA5	21|1|0	22	7.33	3	23|80|40|85	0	0	0	0	0	-256.02	0.13	0.89
POLE4NT	ABCF1	ABCF1	5|0|0	5	1.67	3	0|20|6|27	0	0	0	0	0	-60.06	0.13	0.89
POLE4NT	DCUN1D5	DCUN1D5	2|0|0	2	0.67	3	0|9|0|12	0	0	0	0	0	-24.78	0.13	0.89
POLE4NT	ADH5	ADH5	3|0|0	3	1	3	2|11|2|16	0	0	0	0	0	-35.97	0.13	0.89
POLE4NT	RPL35	RPL35	4|0|0	4	1.33	3	6|8|6|20	0	0	0	0	0	-46.02	0.13	0.89
POLE4NT	TSFM	TSFM	2|0|0	2	0.67	3	1|7|2|11	0	0	0	0	0	-25.06	0.13	0.89
POLE4NT	EXOSC9	EXOSC9	4|0|0	4	1.33	3	9|11|10|10	0	0	0	0	0	-46.67	0.13	0.89
POLE4NT	CDK2	CDK2	5|0|0	5	1.67	3	2|19|5|26	0	0	0	0	0	-59	0.13	0.89
POLE4NT	IARS	IARS	16|6|4	26	8.67	3	30|91|42|101	0	0	0	0	0	-277.17	0.13	0.89
POLE4NT	FARSB	FARSB	7|0|0	7	2.33	3	5|23|10|33	0	0	0	0	0	-80.32	0.13	0.89
POLE4NT	ISYNA1	ISYNA1	2|0|0	2	0.67	3	0|10|2|8	0	0	0	0	0	-23.86	0.13	0.89
POLE4NT	NPM1	NPM1	13|3|1	17	5.67	3	34|50|34|50	0	0	0	0	0	-184.57	0.13	0.89
POLE4NT	DDX47	DDX47	5|0|0	5	1.67	3	0|22|5|23	0	0	0	0	0	-56.77	0.13	0.89
POLE4NT	SCAF1	SCAF1	3|0|0	3	1	3	2|10|3|15	0	0	0	0	0	-34.93	0.13	0.89
POLE4NT	CAD	CAD	16|1|0	17	5.67	3	14|63|21|83	0	0	0	0	0	-203.07	0.13	0.89
POLE4NT	RBMX	RBMX	5|1|0	6	2	3	14|11|16|22	0	0	0	0	0	-72.29	0.13	0.89
POLE4NT	COX6C	COX6C	2|0|0	2	0.67	3	0|2|2|16	0	0	0	0	0	-23.42	0.13	0.89
POLE4NT	TXNRD1	TXNRD1	5|2|0	7	2.33	3	4|27|11|31	0	0	0	0	0	-82.52	0.13	0.89
POLE4NT	ZNF24	ZNF24	0|1|0	1	0.33	3	0|1|0|9	0	0	0	0	0	-12.91	0.13	0.89
POLE4NT	RPA1	RPA1	11|6|2	19	6.33	3	29|58|42|61	0	0	0	0	0	-204.16	0.13	0.89
POLE4NT	NAMPT	NAMPT	8|0|0	8	2.67	3	9|32|11|32	0	0	0	0	0	-94.89	0.13	0.89
POLE4NT	ARL1	ARL1	2|0|0	2	0.67	3	0|11|2|7	0	0	0	0	0	-23.82	0.13	0.89
POLE4NT	MYBBP1A	MYBBP1A	29|6|2	37	12.33	3	67|126|67|119	0	0	0	0	0	-414.63	0.13	0.89
POLE4NT	BRIX1	BRIX1	6|4|0	10	3.33	3	12|37|11|40	0	0	0	0	0	-112.68	0.13	0.89
POLE4NT	CNOT3	CNOT3	1|0|0	1	0.33	3	0|3|3|4	0	0	0	0	0	-13.68	0.13	0.89
POLE4NT	LIMA1	LIMA1	1|0|0	1	0.33	3	0|2|0|8	0	0	0	0	0	-13.04	0.13	0.89
POLE4NT	PFKL	PFKL	9|2|0	11	3.67	3	9|40|20|47	0	0	0	0	0	-130.57	0.13	0.89
POLE4NT	EML4	EML4	2|0|0	2	0.67	3	0|10|2|8	0	0	0	0	0	-23.86	0.13	0.89
POLE4NT	LAS1L	LAS1L	8|2|1	11	3.67	3	23|32|21|36	0	0	0	0	0	-122.23	0.13	0.89
POLE4NT	COPB2	COPB2	7|1|0	8	2.67	3	4|32|9|40	0	0	0	0	0	-95.71	0.13	0.89
POLE4NT	ISOC1	ISOC1	2|0|0	2	0.67	3	0|13|0|7	0	0	0	0	0	-23.59	0.13	0.89
POLE4NT	PLS3	PLS3	8|0|0	8	2.67	3	9|33|9|34	0	0	0	0	0	-95.92	0.13	0.89
POLE4NT	ACLY	ACLY	22|8|1	31	10.33	3	41|115|63|112	0	0	0	0	0	-365.9	0.12	0.89
POLE4NT	TBL3	TBL3	8|1|0	9	3	3	12|42|15|32	0	0	0	0	0	-113.92	0.12	0.89
POLE4NT	ADNP	ADNP	17|4|1	22	7.33	3	41|71|41|102	0	0	0	0	0	-280.89	0.12	0.89
POLE4NT	CISD1	CISD1	3|0|0	3	1	3	3|9|5|16	0	0	0	0	0	-38.34	0.12	0.89
POLE4NT	TAF9B	TAF9B	2|0|0	2	0.67	3	3|5|6|8	0	0	0	0	0	-26.75	0.12	0.89
POLE4NT	RPL9	RPL9	3|2|0	5	1.67	3	4|22|9|21	0	0	0	0	0	-63.75	0.12	0.89
POLE4NT	RPL3	RPL3	6|2|2	10	3.33	3	10|31|24|47	0	0	0	0	0	-117.42	0.12	0.89
POLE4NT	ZNF518A	ZNF518A	0|1|0	1	0.33	3	0|2|0|9	0	0	0	0	0	-14.14	0.12	0.89
POLE4NT	CKMT1A	CKMT1A	2|0|0	2	0.67	3	1|7|3|12	0	0	0	0	0	-27.34	0.12	0.89
POLE4NT	CAMK2D	CAMK2D	2|0|0	2	0.67	3	0|8|2|12	0	0	0	0	0	-26.06	0.12	0.89
POLE4NT	DDB1	DDB1	3|0|0	3	1	3	0|6|0|27	0	0	0	0	0	-37.54	0.12	0.89
POLE4NT	EXOSC3	EXOSC3	1|0|0	1	0.33	3	2|4|2|3	0	0	0	0	0	-14.75	0.12	0.89
POLE4NT	DDX20	DDX20	2|0|0	2	0.67	3	0|10|1|12	0	0	0	0	0	-27.13	0.12	0.89
POLE4NT	FAM3C	FAM3C	2|0|0	2	0.67	3	2|9|3|8	0	0	0	0	0	-26.48	0.12	0.89
POLE4NT	MCM7	MCM7	10|2|0	12	4	3	9|53|21|51	0	0	0	0	0	-150.62	0.12	0.89
POLE4NT	ACTR2	ACTR2	3|1|2	6	2	3	8|20|10|26	0	0	0	0	0	-68.62	0.12	0.89
POLE4NT	ADSS	ADSS	3|0|0	3	1	3	4|15|4|9	0	0	0	0	0	-37.27	0.12	0.89
POLE4NT	YWHAH	YWHAH	1|0|0	1	0.33	3	0|3|0|8	0	0	0	0	0	-14.24	0.12	0.89
POLE4NT	RRP1	RRP1	3|0|0	3	1	3	2|15|4|13	0	0	0	0	0	-39.37	0.12	0.89
POLE4NT	EIF2S1	EIF2S1	2|0|0	2	0.67	3	1|7|1|13	0	0	0	0	0	-26.02	0.12	0.89
POLE4NT	SYNCRIP	SYNCRIP	4|1|1	6	2	3	8|30|12|19	0	0	0	0	0	-74.06	0.12	0.89
POLE4NT	RAB13	RAB13	1|0|0	1	0.33	3	0|2|2|7	0	0	0	0	0	-14.43	0.12	0.89
POLE4NT	TPP2	TPP2	4|0|0	4	1.33	3	0|23|2|20	0	0	0	0	0	-51.1	0.12	0.89
POLE4NT	YARS	YARS	11|3|0	14	4.67	3	27|46|23|56	0	0	0	0	0	-171.19	0.12	0.89
POLE4NT	EBNA1BP2	EBNA1BP2	10|1|0	11	3.67	3	22|32|25|39	0	0	0	0	0	-133.67	0.12	0.89
POLE4NT	HK1	HK1	11|1|0	12	4	3	8|45|17|58	0	0	0	0	0	-143.78	0.12	0.89
POLE4NT	GART	GART	13|4|1	18	6	3	19|81|31|79	0	0	0	0	0	-230.36	0.11	0.89
POLE4NT	COPS3	COPS3	4|0|0	4	1.33	3	6|15|8|21	0	0	0	0	0	-57.29	0.11	0.89
POLE4NT	LETM1	LETM1	3|0|0	3	1	3	0|12|2|22	0	0	0	0	0	-41.11	0.11	0.89
POLE4NT	SLC25A1	SLC25A1	6|0|0	6	2	3	10|22|12|27	0	0	0	0	0	-80.75	0.11	0.89
POLE4NT	OCRL	OCRL	1|0|0	1	0.33	3	0|5|1|6	0	0	0	0	0	-15.33	0.11	0.89
POLE4NT	RPL28	RPL28	2|2|2	6	2	3	16|17|14|27	0	0	0	0	0	-76.49	0.11	0.89
POLE4NT	SRPR	SRPR	3|0|0	3	1	3	0|13|0|23	0	0	0	0	0	-41.02	0.11	0.89
POLE4NT	POLR2B	POLR2B	7|0|0	7	2.33	3	1|33|2|52	0	0	0	0	0	-98.72	0.11	0.89
POLE4NT	DIS3	DIS3	9|0|0	9	3	3	8|43|16|43	0	0	0	0	0	-123.81	0.11	0.89
POLE4NT	RPL31	RPL31	2|0|0	2	0.67	3	0|8|0|17	0	0	0	0	0	-29.01	0.11	0.89
POLE4NT	AP1M1	AP1M1	5|0|0	5	1.67	3	2|25|11|25	0	0	0	0	0	-71.44	0.11	0.89
POLE4NT	PPP2R4	PPP2R4	2|0|0	2	0.67	3	2|9|2|11	0	0	0	0	0	-28.38	0.11	0.89
POLE4NT	ME2	ME2	3|0|0	3	1	3	2|15|3|18	0	0	0	0	0	-43.64	0.11	0.89
POLE4NT	EIF3D	EIF3D	5|2|2	9	3	3	8|40|16|43	0	0	0	0	0	-111.8	0.11	0.89
POLE4NT	U2SURP	U2SURP	18|3|5	26	8.67	3	58|82|60|106	0	0	0	0	0	-328.65	0.11	0.89
POLE4NT	DDHD1	DDHD1	0|0|1	1	0.33	3	0|7|0|5	0	0	0	0	0	-15.14	0.11	0.89
POLE4NT	NUP210	NUP210	4|1|0	5	1.67	3	4|19|5|31	0	0	0	0	0	-66.82	0.11	0.89
POLE4NT	MATR3	MATR3	13|1|0	14	4.67	3	25|48|35|58	0	0	0	0	0	-187.03	0.11	0.89
POLE4NT	PWP2	PWP2	8|0|0	8	2.67	3	12|30|17|35	0	0	0	0	0	-106.33	0.11	0.89
POLE4NT	NAA15	NAA15	8|2|0	10	3.33	3	9|40|18|57	0	0	0	0	0	-139.36	0.11	0.89
POLE4NT	TARDBP	TARDBP	4|0|0	4	1.33	3	6|16|8|17	0	0	0	0	0	-54.14	0.11	0.89
POLE4NT	FAF2	FAF2	3|0|0	3	1	3	2|10|4|22	0	0	0	0	0	-43.54	0.11	0.89
POLE4NT	PRKAG1	PRKAG1	3|0|0	3	1	3	6|12|7|12	0	0	0	0	0	-43.4	0.11	0.89
POLE4NT	WDR18	WDR18	4|0|0	4	1.33	3	8|12|9|20	0	0	0	0	0	-56.38	0.11	0.89
POLE4NT	RBM6	RBM6	1|0|0	1	0.33	3	1|8|0|3	0	0	0	0	0	-15.14	0.11	0.89
POLE4NT	URB2	URB2	0|1|0	1	0.33	3	0|4|0|8	0	0	0	0	0	-15.07	0.11	0.89
POLE4NT	DDX56	DDX56	4|0|0	4	1.33	3	2|15|4|29	0	0	0	0	0	-56.71	0.11	0.89
POLE4NT	GSPT1	GSPT1	3|0|0	3	1	3	1|13|1|23	0	0	0	0	0	-43.38	0.11	0.89
POLE4NT	BCCIP	BCCIP	3|1|0	4	1.33	3	3|17|9|18	0	0	0	0	0	-53.91	0.11	0.89
POLE4NT	NPEPPS	NPEPPS	9|0|0	9	3	3	7|32|4|64	0	0	0	0	0	-120.02	0.11	0.89
POLE4NT	LRIF1	LRIF1	6|0|0	6	2	3	4|29|7|34	0	0	0	0	0	-83.5	0.11	0.89
POLE4NT	PAK1IP1	PAK1IP1	1|0|0	1	0.33	3	0|6|0|6	0	0	0	0	0	-15.17	0.11	0.89
POLE4NT	RPS14	RPS14	3|2|0	5	1.67	3	6|17|7|29	0	0	0	0	0	-66.99	0.11	0.89
POLE4NT	WARS2	WARS2	1|0|0	1	0.33	3	0|5|2|5	0	0	0	0	0	-15.51	0.11	0.89
POLE4NT	FKBP4	FKBP4	2|0|0	2	0.67	3	0|8|0|17	0	0	0	0	0	-29.01	0.11	0.89
POLE4NT	COPS7A	COPS7A	2|0|0	2	0.67	3	2|11|2|9	0	0	0	0	0	-28.38	0.11	0.89
POLE4NT	CEBPZ	CEBPZ	7|0|0	7	2.33	3	6|40|8|31	0	0	0	0	0	-95.75	0.11	0.89
POLE4NT	COPB1	COPB1	4|1|0	5	1.67	3	3|20|4|31	0	0	0	0	0	-65.62	0.11	0.89
POLE4NT	GLUD1	GLUD1	4|0|0	4	1.33	3	1|13|6|30	0	0	0	0	0	-56.69	0.11	0.89
POLE4NT	GTF3C1	GTF3C1	7|0|0	7	2.33	3	3|36|4|49	0	0	0	0	0	-103.29	0.1	0.89
POLE4NT	SERBP1	SERBP1	5|0|0	5	1.67	3	10|28|2|28	0	0	0	0	0	-76.86	0.1	0.89
POLE4NT	NOL6	NOL6	16|1|0	17	5.67	3	32|68|47|81	0	0	0	0	0	-256.36	0.1	0.89
POLE4NT	AP3B1	AP3B1	2|0|0	2	0.67	3	1|9|0|17	0	0	0	0	0	-31.36	0.1	0.89
POLE4NT	ATP5C1	ATP5C1	1|0|0	1	0.33	3	0|4|0|9	0	0	0	0	0	-16.17	0.1	0.89
POLE4NT	ITPR3	ITPR3	1|0|0	1	0.33	3	0|2|1|10	0	0	0	0	0	-16.1	0.1	0.89
POLE4NT	PIAS2	PIAS2	2|2|1	5	1.67	3	7|18|13|27	0	0	0	0	0	-69.75	0.1	0.89
POLE4NT	DKC1	DKC1	7|1|1	9	3	3	14|36|21|51	0	0	0	0	0	-132.58	0.1	0.89
POLE4NT	RIF1	RIF1	18|7|4	29	9.67	3	60|127|66|148	0	0	0	0	0	-429.41	0.1	0.89
POLE4NT	UBFD1	UBFD1	1|0|0	1	0.33	3	0|4|3|6	0	0	0	0	0	-16.68	0.1	0.89
POLE4NT	ERH	ERH	1|0|0	1	0.33	3	2|3|2|6	0	0	0	0	0	-16.93	0.1	0.89
POLE4NT	NOL11	NOL11	5|0|0	5	1.67	3	9|24|15|21	0	0	0	0	0	-78.68	0.1	0.89
POLE4NT	GOT1	GOT1	2|0|0	2	0.67	3	1|10|2|14	0	0	0	0	0	-31.58	0.1	0.89
POLE4NT	TOP2A	TOP2A	24|6|0	30	10	3	54|127|68|143	0	0	0	0	0	-440.16	0.1	0.89
POLE4NT	U2AF2	U2AF2	5|0|1	6	2	3	10|26|16|32	0	0	0	0	0	-95.15	0.1	0.89
POLE4NT	CRKL	CRKL	3|0|0	3	1	3	2|12|4|23	0	0	0	0	0	-46.83	0.1	0.89
POLE4NT	CDC37	CDC37	2|0|0	2	0.67	3	2|10|3|13	0	0	0	0	0	-32.75	0.1	0.89
POLE4NT	PAFAH1B1	PAFAH1B1	4|0|0	4	1.33	3	4|13|12|23	0	0	0	0	0	-59.38	0.1	0.89
POLE4NT	DRG1	DRG1	7|0|0	7	2.33	3	10|30|18|32	0	0	0	0	0	-101.87	0.1	0.89
POLE4NT	DYNC1H1	DYNC1H1	34|12|0	46	15.33	3	28|221|56|286	0	0	0	0	0	-662.99	0.1	0.89
POLE4NT	RPS29	RPS29	1|0|0	1	0.33	3	0|2|2|9	0	0	0	0	0	-16.24	0.1	0.89
POLE4NT	COPG2	COPG2	5|1|0	6	2	3	4|33|5|37	0	0	0	0	0	-88.98	0.1	0.89
POLE4NT	CAPN2	CAPN2	0|1|0	1	0.33	3	0|3|0|11	0	0	0	0	0	-17.18	0.1	0.89
POLE4NT	CHTOP	CHTOP	2|0|0	2	0.67	3	4|6|4|13	0	0	0	0	0	-31.93	0.1	0.89
POLE4NT	HNRNPH1	HNRNPH1	2|0|0	2	0.67	3	1|9|3|13	0	0	0	0	0	-30.55	0.1	0.89
POLE4NT	FKBP8	FKBP8	2|0|0	2	0.67	3	3|9|3|13	0	0	0	0	0	-32.84	0.1	0.89
POLE4NT	CCBL2	CCBL2	1|0|0	1	0.33	3	0|5|1|8	0	0	0	0	0	-17.49	0.1	0.89
POLE4NT	PEBP1	PEBP1	1|0|0	1	0.33	3	0|6|3|4	0	0	0	0	0	-16.68	0.1	0.89
POLE4NT	KHSRP	KHSRP	9|2|0	11	3.67	3	25|45|31|53	0	0	0	0	0	-173.65	0.1	0.89
POLE4NT	SACM1L	SACM1L	2|0|0	2	0.67	3	0|8|0|20	0	0	0	0	0	-32.18	0.1	0.89
POLE4NT	FAM192A	FAM192A	1|1|0	2	0.67	3	4|6|9|8	0	0	0	0	0	-32.27	0.1	0.89
POLE4NT	WARS	WARS	2|0|0	2	0.67	3	1|8|3|15	0	0	0	0	0	-31.59	0.1	0.89
POLE4NT	SNRNP200	SNRNP200	33|4|0	37	12.33	3	69|174|86|181	0	0	0	0	0	-572.63	0.1	0.89
POLE4NT	CSNK2A2	CSNK2A2	3|0|0	3	1	3	0|18|0|23	0	0	0	0	0	-46.6	0.1	0.89
POLE4NT	L3MBTL3	L3MBTL3	7|1|1	9	3	3	17|31|18|49	0	0	0	0	0	-124.87	0.1	0.89
POLE4NT	MACF1	MACF1	1|0|0	1	0.33	3	0|7|1|6	0	0	0	0	0	-17.54	0.1	0.89
POLE4NT	G6PD	G6PD	2|0|0	2	0.67	3	2|8|2|14	0	0	0	0	0	-30.51	0.1	0.89
POLE4NT	HJURP	HJURP	1|0|0	1	0.33	3	0|3|1|10	0	0	0	0	0	-17.31	0.1	0.89
POLE4NT	GTF3C5	GTF3C5	6|0|0	6	2	3	8|32|14|37	0	0	0	0	0	-102.71	0.09	0.89
POLE4NT	HMGB1	HMGB1	2|0|1	3	1	3	3|9|5|27	0	0	0	0	0	-50.04	0.09	0.89
POLE4NT	PRPF8	PRPF8	29|2|1	32	10.67	3	37|187|77|191	0	0	0	0	0	-545.87	0.09	0.89
POLE4NT	UTP18	UTP18	2|0|0	2	0.67	3	2|11|5|12	0	0	0	0	0	-35.17	0.09	0.89
POLE4NT	OLA1	OLA1	2|0|0	2	0.67	3	0|15|2|13	0	0	0	0	0	-34.72	0.09	0.89
POLE4NT	TMPO	TMPO	14|6|6	26	8.67	3	80|95|78|121	0	0	0	0	0	-391.62	0.09	0.89
POLE4NT	RPL26	RPL26	4|1|0	5	1.67	3	12|17|12|35	0	0	0	0	0	-86.04	0.09	0.89
POLE4NT	ILKAP	ILKAP	4|1|0	5	1.67	3	14|24|14|22	0	0	0	0	0	-84.54	0.09	0.89
POLE4NT	LMAN1	LMAN1	2|0|0	2	0.67	3	1|6|3|20	0	0	0	0	0	-34.61	0.09	0.89
POLE4NT	MRTO4	MRTO4	5|0|0	5	1.67	3	7|22|15|28	0	0	0	0	0	-81.73	0.09	0.89
POLE4NT	WDR43	WDR43	2|0|0	2	0.67	3	2|12|1|16	0	0	0	0	0	-35.91	0.09	0.89
POLE4NT	GFPT1	GFPT1	6|0|0	6	2	3	7|32|12|40	0	0	0	0	0	-102.59	0.09	0.89
POLE4NT	EIF2S2	EIF2S2	2|0|0	2	0.67	3	3|6|6|14	0	0	0	0	0	-34.03	0.09	0.89
POLE4NT	GNL2	GNL2	13|1|2	16	5.33	3	37|69|48|83	0	0	0	0	0	-261.05	0.09	0.89
POLE4NT	RALA	RALA	1|0|0	1	0.33	3	0|6|1|8	0	0	0	0	0	-18.63	0.09	0.89
POLE4NT	HNRNPA3	HNRNPA3	6|0|0	6	2	3	14|24|17|34	0	0	0	0	0	-100.89	0.09	0.89
POLE4NT	RRAGA	RRAGA	1|0|0	1	0.33	3	0|7|1|7	0	0	0	0	0	-18.65	0.09	0.89
POLE4NT	RPF2	RPF2	3|0|0	3	1	3	2|19|5|19	0	0	0	0	0	-51.38	0.09	0.89
POLE4NT	ADSL	ADSL	4|0|0	4	1.33	3	6|21|7|25	0	0	0	0	0	-67.09	0.09	0.89
POLE4NT	GTF2A1	GTF2A1	1|0|0	1	0.33	3	2|6|2|5	0	0	0	0	0	-19.11	0.09	0.89
POLE4NT	NARS	NARS	8|0|1	9	3	3	20|35|21|56	0	0	0	0	0	-148.61	0.09	0.89
POLE4NT	RPS17	RPS17	2|0|0	2	0.67	3	0|13|0|18	0	0	0	0	0	-35.7	0.09	0.89
POLE4NT	EZR	EZR	3|0|0	3	1	3	2|14|4|23	0	0	0	0	0	-49.11	0.09	0.89
POLE4NT	EIF5B	EIF5B	1|0|0	1	0.33	3	0|4|0|11	0	0	0	0	0	-18.37	0.09	0.89
POLE4NT	GCN1L1	GCN1L1	23|3|0	26	8.67	3	17|161|40|170	0	0	0	0	0	-435.06	0.09	0.89
POLE4NT	HNRNPF	HNRNPF	10|1|0	11	3.67	3	32|53|38|41	0	0	0	0	0	-185.26	0.09	0.89
POLE4NT	ATAD1	ATAD1	2|0|0	2	0.67	3	2|13|4|15	0	0	0	0	0	-39.37	0.08	0.89
POLE4NT	PA2G4	PA2G4	5|0|0	5	1.67	3	8|25|12|34	0	0	0	0	0	-89.37	0.08	0.89
POLE4NT	SAMM50	SAMM50	2|0|0	2	0.67	3	0|11|1|20	0	0	0	0	0	-36.69	0.08	0.89
POLE4NT	SPCS2	SPCS2	1|0|0	1	0.33	3	0|8|1|8	0	0	0	0	0	-20.63	0.08	0.89
POLE4NT	EIF3G	EIF3G	2|0|0	2	0.67	3	4|12|5|13	0	0	0	0	0	-39.69	0.08	0.89
POLE4NT	VAT1	VAT1	2|0|0	2	0.67	3	6|8|2|18	0	0	0	0	0	-39.32	0.08	0.89
POLE4NT	H1FX	H1FX	3|0|0	3	1	3	9|16|7|19	0	0	0	0	0	-58.61	0.08	0.89
POLE4NT	DDX27	DDX27	9|0|0	9	3	3	23|42|30|48	0	0	0	0	0	-161.4	0.08	0.89
POLE4NT	NDUFA9	NDUFA9	4|0|0	4	1.33	3	1|27|6|30	0	0	0	0	0	-72.25	0.08	0.89
POLE4NT	MCM5	MCM5	9|0|0	9	3	3	12|54|20|65	0	0	0	0	0	-169.59	0.08	0.89
POLE4NT	NOC3L	NOC3L	7|0|0	7	2.33	3	14|41|23|39	0	0	0	0	0	-132.01	0.08	0.89
POLE4NT	NDUFS7	NDUFS7	1|0|0	1	0.33	3	2|6|3|6	0	0	0	0	0	-21.24	0.08	0.89
POLE4NT	PYGB	PYGB	4|0|0	4	1.33	3	0|26|3|36	0	0	0	0	0	-73.21	0.08	0.89
POLE4NT	IPO7	IPO7	4|1|0	5	1.67	3	4|36|4|36	0	0	0	0	0	-90.02	0.08	0.89
POLE4NT	BYSL	BYSL	6|0|0	6	2	3	10|37|20|39	0	0	0	0	0	-119.57	0.08	0.89
POLE4NT	TSN	TSN	4|0|0	4	1.33	3	7|23|13|27	0	0	0	0	0	-79.5	0.08	0.89
POLE4NT	PUS1	PUS1	2|0|0	2	0.67	3	1|13|4|15	0	0	0	0	0	-38.17	0.08	0.89
POLE4NT	CCNT1	CCNT1	4|0|0	4	1.33	3	7|16|9|31	0	0	0	0	0	-71.47	0.08	0.89
POLE4NT	CFDP1	CFDP1	3|0|0	3	1	3	6|16|8|19	0	0	0	0	0	-56.24	0.08	0.89
POLE4NT	EIF4A2	EIF4A2	1|0|0	1	0.33	3	0|4|2|11	0	0	0	0	0	-20.54	0.08	0.89
POLE4NT	GBAS	GBAS	1|0|0	1	0.33	3	0|7|0|10	0	0	0	0	0	-20.49	0.08	0.89
POLE4NT	RAD50	RAD50	2|1|0	3	1	3	1|17|2|31	0	0	0	0	0	-57.73	0.08	0.89
POLE4NT	CTNNA1	CTNNA1	2|0|0	2	0.67	3	0|16|0|19	0	0	0	0	0	-40.09	0.08	0.89
POLE4NT	CNN3	CNN3	3|0|0	3	1	3	6|18|6|19	0	0	0	0	0	-56.1	0.08	0.89
POLE4NT	CARM1	CARM1	1|0|0	1	0.33	3	0|3|0|14	0	0	0	0	0	-20.22	0.08	0.89
POLE4NT	LRPPRC	LRPPRC	9|1|0	10	3.33	3	10|50|14|85	0	0	0	0	0	-178.28	0.08	0.89
POLE4NT	NNT	NNT	4|0|0	4	1.33	3	10|17|12|29	0	0	0	0	0	-77.29	0.08	0.89
POLE4NT	ATP2B1	ATP2B1	1|0|0	1	0.33	3	0|7|1|9	0	0	0	0	0	-20.62	0.08	0.89
POLE4NT	POLD1	POLD1	4|0|0	4	1.33	3	3|25|4|33	0	0	0	0	0	-73.36	0.08	0.89
POLE4NT	PDIA4	PDIA4	7|0|0	7	2.33	3	11|38|4|66	0	0	0	0	0	-133.5	0.08	0.89
POLE4NT	ZNF335	ZNF335	1|0|0	1	0.33	3	0|4|1|13	0	0	0	0	0	-21.52	0.07	0.89
POLE4NT	ETF1	ETF1	1|0|0	1	0.33	3	0|8|2|10	0	0	0	0	0	-23.86	0.07	0.89
POLE4NT	TWF1	TWF1	2|0|0	2	0.67	3	3|15|7|12	0	0	0	0	0	-42.91	0.07	0.89
POLE4NT	ZMYM4	ZMYM4	6|0|0	6	2	3	14|31|19|55	0	0	0	0	0	-133.93	0.07	0.89
POLE4NT	GLS	GLS	1|0|0	1	0.33	3	0|9|1|9	0	0	0	0	0	-22.86	0.07	0.89
POLE4NT	TBCB	TBCB	1|0|0	1	0.33	3	4|4|4|8	0	0	0	0	0	-24.51	0.07	0.89
POLE4NT	CHMP4B	CHMP4B	2|0|0	2	0.67	3	4|12|9|12	0	0	0	0	0	-43.24	0.07	0.89
POLE4NT	CCAR2	CCAR2	8|0|1	9	3	3	23|52|31|64	0	0	0	0	0	-191.26	0.07	0.89
POLE4NT	GPATCH4	GPATCH4	5|0|1	6	2	3	21|32|23|31	0	0	0	0	0	-121.6	0.07	0.89
POLE4NT	SAFB2	SAFB2	5|0|0	5	1.67	3	20|22|22|29	0	0	0	0	0	-105.89	0.07	0.89
POLE4NT	MCM4	MCM4	8|0|0	8	2.67	3	15|49|29|58	0	0	0	0	0	-169.87	0.07	0.89
POLE4NT	MCM2	MCM2	6|0|0	6	2	3	12|39|17|51	0	0	0	0	0	-133.93	0.07	0.89
POLE4NT	NUP205	NUP205	4|0|0	4	1.33	3	4|30|4|42	0	0	0	0	0	-89.98	0.07	0.89
POLE4NT	MMS19	MMS19	1|0|0	1	0.33	3	0|6|0|13	0	0	0	0	0	-22.66	0.07	0.89
POLE4NT	SART3	SART3	9|1|0	10	3.33	3	25|64|38|72	0	0	0	0	0	-223.74	0.07	0.89
POLE4NT	CDC27	CDC27	1|0|0	1	0.33	3	0|10|2|7	0	0	0	0	0	-22.93	0.07	0.89
POLE4NT	CNDP2	CNDP2	2|0|0	2	0.67	3	0|19|0|19	0	0	0	0	0	-43.35	0.07	0.89
POLE4NT	EMC1	EMC1	2|0|0	2	0.67	3	1|16|2|18	0	0	0	0	0	-42.39	0.07	0.89
POLE4NT	EMC7	EMC7	1|0|0	1	0.33	3	0|5|2|11	0	0	0	0	0	-21.72	0.07	0.89
POLE4NT	BRI3BP	BRI3BP	1|0|0	1	0.33	3	3|5|2|10	0	0	0	0	0	-24.15	0.07	0.89
POLE4NT	DRG2	DRG2	2|0|0	2	0.67	3	1|15|4|21	0	0	0	0	0	-46.85	0.07	0.89
POLE4NT	CSTF3	CSTF3	3|0|0	3	1	3	2|22|6|25	0	0	0	0	0	-62.43	0.07	0.89
POLE4NT	GATAD2B	GATAD2B	6|0|0	6	2	3	22|26|23|50	0	0	0	0	0	-136.48	0.07	0.89
POLE4NT	CYFIP1	CYFIP1	3|0|0	3	1	3	3|20|5|27	0	0	0	0	0	-62.42	0.07	0.89
POLE4NT	WDR3	WDR3	6|0|0	6	2	3	8|43|10|56	0	0	0	0	0	-131.39	0.07	0.89
POLE4NT	TUBGCP3	TUBGCP3	1|0|1	2	0.67	3	0|24|0|17	0	0	0	0	0	-46.59	0.07	0.89
POLE4NT	SUPV3L1	SUPV3L1	2|0|0	2	0.67	3	0|14|5|22	0	0	0	0	0	-46.81	0.07	0.89
POLE4NT	FUS	FUS	2|0|0	2	0.67	3	7|10|8|12	0	0	0	0	0	-43.35	0.07	0.89
POLE4NT	SNX27	SNX27	1|0|0	1	0.33	3	1|8|1|10	0	0	0	0	0	-23.88	0.07	0.89
POLE4NT	CBX1	CBX1	2|0|2	4	1.33	3	17|18|17|27	0	0	0	0	0	-90.24	0.07	0.89
POLE4NT	POLD3	POLD3	2|0|1	3	1	3	9|16|8|23	0	0	0	0	0	-63.99	0.07	0.89
POLE4NT	NOP14	NOP14	8|0|0	8	2.67	3	24|40|29|51	0	0	0	0	0	-162.45	0.07	0.89
POLE4NT	PPP2R1A	PPP2R1A	2|0|0	2	0.67	3	1|18|1|19	0	0	0	0	0	-44.58	0.07	0.89
POLE4NT	XRN2	XRN2	6|1|0	7	2.33	3	12|38|23|53	0	0	0	0	0	-141.82	0.07	0.89
POLE4NT	MTA1	MTA1	10|0|0	10	3.33	3	28|57|36|74	0	0	0	0	0	-219.29	0.07	0.89
POLE4NT	NCBP1	NCBP1	2|0|0	2	0.67	3	1|18|2|21	0	0	0	0	0	-47.89	0.06	0.89
POLE4NT	TCOF1	TCOF1	14|3|2	19	6.33	3	102|109|98|123	0	0	0	0	0	-475.06	0.06	0.89
POLE4NT	TIPRL	TIPRL	1|0|0	1	0.33	3	0|9|0|12	0	0	0	0	0	-24.78	0.06	0.89
POLE4NT	GARS	GARS	3|0|0	3	1	3	4|31|5|31	0	0	0	0	0	-80.13	0.06	0.89
POLE4NT	UBTF	UBTF	3|0|0	3	1	3	6|20|12|26	0	0	0	0	0	-72.76	0.06	0.89
POLE4NT	TIMM50	TIMM50	2|0|0	2	0.67	3	4|14|6|22	0	0	0	0	0	-52.62	0.06	0.89
POLE4NT	PRKAA1	PRKAA1	1|0|0	1	0.33	3	0|9|3|12	0	0	0	0	0	-28.22	0.06	0.89
POLE4NT	EIF2B1	EIF2B1	3|0|0	3	1	3	2|24|12|29	0	0	0	0	0	-75.86	0.06	0.89
POLE4NT	SNRPA1	SNRPA1	2|0|0	2	0.67	3	5|17|7|13	0	0	0	0	0	-48.51	0.06	0.89
POLE4NT	BBX	BBX	3|0|0	3	1	3	6|21|6|33	0	0	0	0	0	-74.65	0.06	0.89
POLE4NT	SEH1L	SEH1L	1|0|0	1	0.33	3	2|6|2|12	0	0	0	0	0	-26.21	0.06	0.89
POLE4NT	NUP50	NUP50	12|2|0	14	4.67	3	57|72|64|98	0	0	0	0	0	-327.44	0.06	0.89
POLE4NT	ACSL3	ACSL3	2|0|0	2	0.67	3	0|12|1|33	0	0	0	0	0	-52.01	0.06	0.89
POLE4NT	CHD4	CHD4	7|1|0	8	2.67	3	8|69|18|84	0	0	0	0	0	-200.71	0.06	0.89
POLE4NT	RRP12	RRP12	8|1|0	9	3	3	19|87|26|68	0	0	0	0	0	-224.45	0.06	0.89
POLE4NT	DDX10	DDX10	3|0|0	3	1	3	2|28|7|29	0	0	0	0	0	-74.58	0.06	0.89
POLE4NT	BAZ1B	BAZ1B	7|0|0	7	2.33	3	13|45|24|70	0	0	0	0	0	-170.71	0.06	0.89
POLE4NT	MSH6	MSH6	6|1|0	7	2.33	3	12|57|28|56	0	0	0	0	0	-171.97	0.06	0.89
POLE4NT	BCLAF1	BCLAF1	6|3|4	13	4.33	3	63|83|69|84	0	0	0	0	0	-321.61	0.06	0.89
POLE4NT	GPATCH1	GPATCH1	3|0|0	3	1	3	4|25|4|31	0	0	0	0	0	-72.29	0.06	0.89
POLE4NT	SFPQ	SFPQ	6|0|0	6	2	3	26|34|28|47	0	0	0	0	0	-152.58	0.06	0.89
POLE4NT	PTCD3	PTCD3	2|0|0	2	0.67	3	1|18|0|23	0	0	0	0	0	-47.78	0.06	0.89
POLE4NT	SALL2	SALL2	4|0|0	4	1.33	3	11|24|14|40	0	0	0	0	0	-100.5	0.06	0.89
POLE4NT	FARSA	FARSA	3|0|0	3	1	3	2|26|7|28	0	0	0	0	0	-71.29	0.06	0.89
POLE4NT	PYGL	PYGL	5|1|0	6	2	3	3|51|16|72	0	0	0	0	0	-159.25	0.06	0.89
POLE4NT	SAFB	SAFB	7|2|1	10	3.33	3	40|48|49|69	0	0	0	0	0	-226.84	0.06	0.89
POLE4NT	TOP2B	TOP2B	6|0|0	6	2	3	15|44|22|48	0	0	0	0	0	-145.28	0.06	0.89
POLE4NT	IPO5	IPO5	5|0|0	5	1.67	3	0|41|3|77	0	0	0	0	0	-135.48	0.06	0.89
POLE4NT	CARS2	CARS2	1|0|0	1	0.33	3	0|10|3|10	0	0	0	0	0	-27.3	0.06	0.89
POLE4NT	TNPO3	TNPO3	0|0|1	1	0.33	3	0|9|0|12	0	0	0	0	0	-24.78	0.06	0.89
POLE4NT	IKBKAP	IKBKAP	2|0|0	2	0.67	3	1|14|0|29	0	0	0	0	0	-49.82	0.06	0.89
POLE4NT	ADAR	ADAR	7|1|2	10	3.33	3	28|70|38|84	0	0	0	0	0	-241.75	0.06	0.89
POLE4NT	MYH10	MYH10	7|0|0	7	2.33	3	12|60|25|71	0	0	0	0	0	-188.6	0.06	0.89
POLE4NT	AP3M1	AP3M1	1|0|0	1	0.33	3	0|9|2|13	0	0	0	0	0	-28.12	0.06	0.89
POLE4NT	MGA	MGA	11|0|0	11	3.67	3	34|84|35|91	0	0	0	0	0	-274.01	0.06	0.89
POLE4NT	COA3	COA3	1|0|0	1	0.33	3	3|9|4|7	0	0	0	0	0	-27.83	0.06	0.89
POLE4NT	EXOC4	EXOC4	1|0|0	1	0.33	3	0|11|1|12	0	0	0	0	0	-28.07	0.06	0.89
POLE4NT	SEC63	SEC63	1|1|0	2	0.67	3	1|22|2|23	0	0	0	0	0	-54.43	0.06	0.89
POLE4NT	DDX52	DDX52	2|0|0	2	0.67	3	0|29|0|17	0	0	0	0	0	-52.09	0.06	0.89
POLE4NT	IK	IK	4|1|0	5	1.67	3	19|31|23|42	0	0	0	0	0	-130.02	0.06	0.89
POLE4NT	INTS12	INTS12	2|0|0	2	0.67	3	3|13|3|25	0	0	0	0	0	-50.08	0.06	0.89
POLE4NT	KRI1	KRI1	5|0|0	5	1.67	3	17|29|20|41	0	0	0	0	0	-120.96	0.06	0.89
POLE4NT	TRMT10C	TRMT10C	1|0|0	1	0.33	3	1|9|1|13	0	0	0	0	0	-28.13	0.06	0.89
POLE4NT	SGPL1	SGPL1	1|0|0	1	0.33	3	0|11|1|12	0	0	0	0	0	-28.07	0.06	0.89
POLE4NT	C19ORF43	C19ORF43	3|0|0	3	1	3	12|14|12|24	0	0	0	0	0	-70.96	0.06	0.89
POLE4NT	FLNB	FLNB	2|0|0	2	0.67	3	0|13|3|27	0	0	0	0	0	-48.89	0.06	0.89
POLE4NT	SLU7	SLU7	2|0|0	2	0.67	3	2|17|7|21	0	0	0	0	0	-53.7	0.06	0.89
POLE4NT	SRCAP	SRCAP	2|0|0	2	0.67	3	2|20|4|18	0	0	0	0	0	-50.2	0.06	0.89
POLE4NT	SRP68	SRP68	5|0|0	5	1.67	3	10|33|19|42	0	0	0	0	0	-117.28	0.06	0.89
POLE4NT	NUP98	NUP98	3|0|0	3	1	3	8|26|14|36	0	0	0	0	0	-94.91	0.05	0.89
POLE4NT	EXOSC10	EXOSC10	7|0|0	7	2.33	3	24|73|34|70	0	0	0	0	0	-225.85	0.05	0.89
POLE4NT	PRPF6	PRPF6	5|0|0	5	1.67	3	13|51|27|51	0	0	0	0	0	-159.77	0.05	0.89
POLE4NT	PRPF40A	PRPF40A	2|0|0	2	0.67	3	12|17|10|18	0	0	0	0	0	-65.71	0.05	0.89
POLE4NT	NSUN2	NSUN2	7|0|0	7	2.33	3	37|55|47|63	0	0	0	0	0	-227.79	0.05	0.89
POLE4NT	GLO1	GLO1	1|0|0	1	0.33	3	3|11|7|8	0	0	0	0	0	-34.38	0.05	0.89
POLE4NT	COIL	COIL	3|0|0	3	1	3	9|22|15|33	0	0	0	0	0	-89.51	0.05	0.89
POLE4NT	NCKAP1	NCKAP1	2|0|0	2	0.67	3	3|18|1|29	0	0	0	0	0	-57.8	0.05	0.89
POLE4NT	SDHA	SDHA	2|0|0	2	0.67	3	7|18|5|27	0	0	0	0	0	-64.75	0.05	0.89
POLE4NT	CDK13	CDK13	2|1|2	5	1.67	3	21|40|25|45	0	0	0	0	0	-142.99	0.05	0.89
POLE4NT	MDC1	MDC1	7|2|2	11	3.67	3	45|113|52|115	0	0	0	0	0	-354.02	0.05	0.89
POLE4NT	GNL3	GNL3	3|0|0	3	1	3	9|21|10|39	0	0	0	0	0	-89.22	0.05	0.89
POLE4NT	DNTTIP2	DNTTIP2	5|0|0	5	1.67	3	23|44|24|51	0	0	0	0	0	-160.05	0.05	0.89
POLE4NT	CHAMP1	CHAMP1	10|1|0	11	3.67	3	60|68|56|91	0	0	0	0	0	-309.57	0.05	0.89
POLE4NT	PPIL1	PPIL1	1|0|0	1	0.33	3	4|7|5|9	0	0	0	0	0	-30.05	0.05	0.89
POLE4NT	C17ORF85	C17ORF85	2|0|0	2	0.67	3	11|13|13|14	0	0	0	0	0	-58.95	0.05	0.89
POLE4NT	TPX2	TPX2	8|2|0	10	3.33	3	26|78|45|96	0	0	0	0	0	-275.11	0.05	0.89
POLE4NT	SMC4	SMC4	4|0|0	4	1.33	3	4|32|7|59	0	0	0	0	0	-114.47	0.05	0.89
POLE4NT	POLA1	POLA1	3|0|0	3	1	3	3|29|9|38	0	0	0	0	0	-89.05	0.05	0.89
POLE4NT	CASC5	CASC5	7|0|1	8	2.67	3	11|62|16|106	0	0	0	0	0	-218.54	0.05	0.89
POLE4NT	TFRC	TFRC	1|0|0	1	0.33	3	0|12|0|14	0	0	0	0	0	-30.24	0.05	0.89
POLE4NT	GSK3A	GSK3A	1|0|0	1	0.33	3	0|9|2|14	0	0	0	0	0	-29.23	0.05	0.89
POLE4NT	YTHDC2	YTHDC2	2|0|0	2	0.67	3	0|26|3|28	0	0	0	0	0	-64.38	0.05	0.89
POLE4NT	TFAM	TFAM	1|0|0	1	0.33	3	0|10|0|17	0	0	0	0	0	-31.32	0.05	0.89
POLE4NT	ZC3H11A	ZC3H11A	6|1|0	7	2.33	3	35|54|38|65	0	0	0	0	0	-216.29	0.05	0.89
POLE4NT	PTPN11	PTPN11	3|0|0	3	1	3	2|27|5|43	0	0	0	0	0	-86.61	0.05	0.89
POLE4NT	DARS2	DARS2	3|0|0	3	1	3	7|28|11|34	0	0	0	0	0	-90.37	0.05	0.89
POLE4NT	SON	SON	8|0|0	8	2.67	3	31|61|39|83	0	0	0	0	0	-240.54	0.05	0.89
POLE4NT	LIG3	LIG3	6|0|0	6	2	3	17|48|22|62	0	0	0	0	0	-167.51	0.05	0.89
POLE4NT	AGPS	AGPS	2|0|0	2	0.67	3	0|25|1|29	0	0	0	0	0	-62.14	0.05	0.89
POLE4NT	PDCD11	PDCD11	7|0|0	7	2.33	3	14|87|26|86	0	0	0	0	0	-238.91	0.04	0.89
POLE4NT	ZC3H18	ZC3H18	3|0|0	3	1	3	22|31|20|35	0	0	0	0	0	-122.47	0.04	0.89
POLE4NT	ALDH3A2	ALDH3A2	1|0|0	1	0.33	3	3|10|5|15	0	0	0	0	0	-38.4	0.04	0.89
POLE4NT	CHAF1A	CHAF1A	2|0|1	3	1	3	14|31|16|36	0	0	0	0	0	-109.68	0.04	0.89
POLE4NT	PNP	PNP	1|0|0	1	0.33	3	2|16|4|15	0	0	0	0	0	-42.6	0.04	0.89
POLE4NT	ZFR	ZFR	4|0|0	4	1.33	3	16|44|18|53	0	0	0	0	0	-147.42	0.04	0.89
POLE4NT	CUL2	CUL2	2|0|0	2	0.67	3	3|20|3|36	0	0	0	0	0	-69.96	0.04	0.89
POLE4NT	WAPAL	WAPAL	7|1|0	8	2.67	3	35|91|42|113	0	0	0	0	0	-315.43	0.04	0.89
POLE4NT	NBN	NBN	1|1|0	2	0.67	3	8|25|7|35	0	0	0	0	0	-84.74	0.04	0.89
POLE4NT	ERO1L	ERO1L	1|0|0	1	0.33	3	3|12|2|17	0	0	0	0	0	-39.26	0.04	0.89
POLE4NT	NCLN	NCLN	1|0|0	1	0.33	3	0|16|1|17	0	0	0	0	0	-39.02	0.04	0.89
POLE4NT	SUGP2	SUGP2	6|0|0	6	2	3	28|72|35|91	0	0	0	0	0	-253.8	0.04	0.89
POLE4NT	RCL1	RCL1	1|0|0	1	0.33	3	3|12|2|15	0	0	0	0	0	-37.06	0.04	0.89
POLE4NT	EPRS	EPRS	9|2|0	11	3.67	3	32|108|45|150	0	0	0	0	0	-375.81	0.04	0.89
POLE4NT	CLUH	CLUH	1|0|0	1	0.33	3	0|16|1|15	0	0	0	0	0	-36.77	0.04	0.89
POLE4NT	LTA4H	LTA4H	2|0|0	2	0.67	3	2|31|2|35	0	0	0	0	0	-78.83	0.04	0.89
POLE4NT	SPTBN1	SPTBN1	1|1|1	3	1	3	5|35|7|45	0	0	0	0	0	-98.9	0.04	0.89
POLE4NT	DHX16	DHX16	2|0|0	2	0.67	3	3|25|10|26	0	0	0	0	0	-72.5	0.04	0.89
POLE4NT	SDAD1	SDAD1	1|0|0	1	0.33	3	0|15|4|15	0	0	0	0	0	-39.2	0.04	0.89
POLE4NT	NUP153	NUP153	15|1|0	16	5.33	3	106|140|114|153	0	0	0	0	0	-576.97	0.04	0.89
POLE4NT	SCFD1	SCFD1	1|0|0	1	0.33	3	0|14|0|20	0	0	0	0	0	-38.94	0.04	0.89
POLE4NT	SCAF4	SCAF4	1|0|0	1	0.33	3	3|11|3|14	0	0	0	0	0	-36.17	0.04	0.89
POLE4NT	RBM4	RBM4	1|0|0	1	0.33	3	5|9|7|17	0	0	0	0	0	-44.06	0.04	0.89
POLE4NT	DDX54	DDX54	2|0|0	2	0.67	3	2|31|2|27	0	0	0	0	0	-69.97	0.04	0.89
POLE4NT	SF3A1	SF3A1	8|0|0	8	2.67	3	46|62|58|75	0	0	0	0	0	-271.58	0.04	0.89
POLE4NT	USP39	USP39	2|0|0	2	0.67	3	3|28|7|26	0	0	0	0	0	-72.38	0.04	0.89
POLE4NT	2022-09-07	2022-09-07	0|1|0	1	0.33	3	1|13|3|19	0	0	0	0	0	-41.29	0.04	0.89
POLE4NT	PPP2R5D	PPP2R5D	2|0|0	2	0.67	3	1|36|10|26	0	0	0	0	0	-82.32	0.04	0.89
POLE4NT	RBM12	RBM12	2|0|0	2	0.67	3	6|22|9|29	0	0	0	0	0	-74.83	0.04	0.89
POLE4NT	CUL5	CUL5	0|1|0	1	0.33	3	0|16|0|15	0	0	0	0	0	-35.72	0.04	0.89
POLE4NT	LIN54	LIN54	2|0|0	2	0.67	3	10|23|10|31	0	0	0	0	0	-83.88	0.04	0.89
POLE4NT	CSK	CSK	2|0|0	2	0.67	3	4|26|11|25	0	0	0	0	0	-74.84	0.04	0.89
POLE4NT	RNASEH2B	RNASEH2B	1|0|0	1	0.33	3	3|13|5|15	0	0	0	0	0	-41.66	0.04	0.89
POLE4NT	ERCC5	ERCC5	4|0|0	4	1.33	3	21|38|23|66	0	0	0	0	0	-166.4	0.04	0.89
POLE4NT	PRPSAP2	PRPSAP2	2|0|0	2	0.67	3	4|25|8|33	0	0	0	0	0	-79.09	0.04	0.89
POLE4NT	SLTM	SLTM	0|0|1	1	0.33	3	3|12|6|16	0	0	0	0	0	-42.81	0.04	0.89
POLE4NT	STAT1	STAT1	2|0|0	2	0.67	3	3|20|13|25	0	0	0	0	0	-69.32	0.04	0.89
POLE4NT	HTATSF1	HTATSF1	1|0|0	1	0.33	3	4|15|8|10	0	0	0	0	0	-43.05	0.04	0.89
POLE4NT	PKN3	PKN3	1|0|0	1	0.33	3	2|13|0|19	0	0	0	0	0	-39.05	0.04	0.89
POLE4NT	STAG2	STAG2	3|0|0	3	1	3	11|34|21|46	0	0	0	0	0	-126.21	0.04	0.89
POLE4NT	ORC3	ORC3	2|0|0	2	0.67	3	7|25|10|25	0	0	0	0	0	-76.09	0.04	0.89
POLE4NT	NELFA	NELFA	2|0|0	2	0.67	3	10|31|17|28	0	0	0	0	0	-97.43	0.03	0.89
POLE4NT	NOL9	NOL9	1|0|0	1	0.33	3	3|17|4|23	0	0	0	0	0	-53.59	0.03	0.89
POLE4NT	SNW1	SNW1	5|0|0	5	1.67	3	34|58|40|69	0	0	0	0	0	-226.29	0.03	0.89
POLE4NT	WDR70	WDR70	2|2|0	4	1.33	3	28|46|38|64	0	0	0	0	0	-198.21	0.03	0.89
POLE4NT	ZFP82	ZFP82	1|0|0	1	0.33	3	4|14|6|16	0	0	0	0	0	-46.16	0.03	0.89
POLE4NT	THOC2	THOC2	3|0|0	3	1	3	13|56|17|45	0	0	0	0	0	-147.29	0.03	0.89
POLE4NT	SMARCA4	SMARCA4	2|0|0	2	0.67	3	6|36|13|48	0	0	0	0	0	-115.87	0.03	0.89
POLE4NT	BRD8	BRD8	0|0|1	1	0.33	3	3|24|5|18	0	0	0	0	0	-56.91	0.03	0.89
POLE4NT	PPM1G	PPM1G	3|0|0	3	1	3	22|40|25|33	0	0	0	0	0	-135.84	0.03	0.89
POLE4NT	ECM29	ECM29	2|0|0	2	0.67	3	1|46|4|47	0	0	0	0	0	-109.98	0.03	0.89
POLE4NT	RRP1B	RRP1B	4|0|0	4	1.33	3	22|43|25|69	0	0	0	0	0	-178.76	0.03	0.89
POLE4NT	TRIP12	TRIP12	1|0|0	1	0.33	3	0|17|2|23	0	0	0	0	0	-47.82	0.03	0.89
POLE4NT	SKIV2L2	SKIV2L2	4|0|0	4	1.33	3	15|59|22|62	0	0	0	0	0	-177.51	0.03	0.89
POLE4NT	THRAP3	THRAP3	5|0|0	5	1.67	3	56|66|68|76	0	0	0	0	0	-300.08	0.03	0.89
POLE4NT	COLGALT1	COLGALT1	1|0|0	1	0.33	3	0|22|4|19	0	0	0	0	0	-51.2	0.03	0.89
POLE4NT	PGM1	PGM1	1|0|0	1	0.33	3	4|21|6|19	0	0	0	0	0	-57.06	0.03	0.89
POLE4NT	SART1	SART1	4|1|2	7	2.33	3	54|85|60|80	0	0	0	0	0	-308.46	0.03	0.89
POLE4NT	GPKOW	GPKOW	4|0|0	4	1.33	3	33|51|42|59	0	0	0	0	0	-208.65	0.03	0.89
POLE4NT	CRNKL1	CRNKL1	2|0|0	2	0.67	3	5|29|15|37	0	0	0	0	0	-97.05	0.03	0.89
POLE4NT	ZNF512	ZNF512	1|0|0	1	0.33	3	2|11|5|21	0	0	0	0	0	-44.76	0.03	0.89
POLE4NT	SEC24C	SEC24C	1|0|0	1	0.33	3	2|16|3|19	0	0	0	0	0	-45.76	0.03	0.89
POLE4NT	BPTF	BPTF	3|0|0	3	1	3	16|39|21|57	0	0	0	0	0	-149.64	0.03	0.89
POLE4NT	KIF23	KIF23	3|0|0	3	1	3	12|33|22|49	0	0	0	0	0	-130.67	0.03	0.89
POLE4NT	ZNF536	ZNF536	2|0|0	2	0.67	3	8|28|8|57	0	0	0	0	0	-113.43	0.03	0.89
POLE4NT	ELP3	ELP3	1|0|0	1	0.33	3	0|18|3|21	0	0	0	0	0	-47.88	0.03	0.89
POLE4NT	HNRNPUL1	HNRNPUL1	1|0|0	1	0.33	3	2|12|4|23	0	0	0	0	0	-46.83	0.03	0.89
POLE4NT	HUWE1	HUWE1	2|0|0	2	0.67	3	2|24|6|47	0	0	0	0	0	-88.84	0.03	0.89
POLE4NT	UTP14A	UTP14A	4|0|0	4	1.33	3	32|67|34|79	0	0	0	0	0	-238.27	0.03	0.89
POLE4NT	PFKM	PFKM	2|0|0	2	0.67	3	5|27|12|37	0	0	0	0	0	-91.4	0.03	0.89
POLE4NT	PRPF4B	PRPF4B	2|0|0	2	0.67	3	7|26|15|39	0	0	0	0	0	-98.22	0.03	0.89
POLE4NT	KNOP1	KNOP1	5|1|1	7	2.33	3	58|80|58|117	0	0	0	0	0	-345.98	0.03	0.89
POLE4NT	SEC23A	SEC23A	1|0|0	1	0.33	3	1|17|2|19	0	0	0	0	0	-44.64	0.03	0.89
POLE4NT	CIRH1A	CIRH1A	1|0|0	1	0.33	3	0|17|2|21	0	0	0	0	0	-45.57	0.03	0.89
POLE4NT	TTLL12	TTLL12	1|0|0	1	0.33	3	2|20|4|21	0	0	0	0	0	-53.56	0.03	0.89
POLE4NT	ORC2	ORC2	1|0|0	1	0.33	3	5|17|8|19	0	0	0	0	0	-56.16	0.03	0.89
POLE4NT	XPO5	XPO5	2|0|0	2	0.67	3	10|51|8|51	0	0	0	0	0	-134.75	0.02	0.89
POLE4NT	PCF11	PCF11	1|0|0	1	0.33	3	5|31|14|36	0	0	0	0	0	-97.04	0.02	0.89
POLE4NT	NUP107	NUP107	1|0|0	1	0.33	3	4|29|6|23	0	0	0	0	0	-70.2	0.02	0.89
POLE4NT	TEX10	TEX10	1|0|0	1	0.33	3	2|38|8|33	0	0	0	0	0	-91.19	0.02	0.89
POLE4NT	DNMT1	DNMT1	2|0|0	2	0.67	3	10|52|24|59	0	0	0	0	0	-162.93	0.02	0.89
POLE4NT	NKRF	NKRF	2|0|0	2	0.67	3	18|44|28|46	0	0	0	0	0	-153.34	0.02	0.89
POLE4NT	CHD8	CHD8	2|0|0	2	0.67	3	10|43|19|50	0	0	0	0	0	-137.26	0.02	0.89
POLE4NT	HELLS	HELLS	1|0|0	1	0.33	3	2|20|9|33	0	0	0	0	0	-72.33	0.02	0.89
POLE4NT	ZMYM2	ZMYM2	1|0|0	1	0.33	3	4|35|9|40	0	0	0	0	0	-99.04	0.02	0.89
POLE4NT	GTF2F1	GTF2F1	1|0|0	1	0.33	3	2|18|13|28	0	0	0	0	0	-69.2	0.02	0.89
POLE4NT	HEATR1	HEATR1	2|0|0	2	0.67	3	4|55|6|60	0	0	0	0	0	-140.16	0.02	0.89
POLE4NT	EIF3M	EIF3M	1|0|0	1	0.33	3	2|27|7|30	0	0	0	0	0	-74.58	0.02	0.89
POLE4NT	BAZ1A	BAZ1A	0|0|1	1	0.33	3	0|22|3|31	0	0	0	0	0	-63.23	0.02	0.89
POLE4NT	DDX24	DDX24	1|0|0	1	0.33	3	2|23|7|37	0	0	0	0	0	-77.81	0.02	0.89
POLE4NT	NAA25	NAA25	1|0|0	1	0.33	3	0|21|7|40	0	0	0	0	0	-76.56	0.02	0.89
POLE4NT	POLDIP3	POLDIP3	1|0|0	1	0.33	3	7|20|12|25	0	0	0	0	0	-72.85	0.02	0.89
POLE4NT	NIFK	NIFK	2|0|0	2	0.67	3	22|43|27|40	0	0	0	0	0	-149.12	0.02	0.89
POLE4NT	SUPT5H	SUPT5H	1|0|0	1	0.33	3	3|32|12|20	0	0	0	0	0	-75.85	0.02	0.89
POLE4NT	DDX42	DDX42	3|0|0	3	1	3	35|71|37|74	0	0	0	0	0	-244.02	0.02	0.89
POLE4NT	PDS5A	PDS5A	2|0|0	2	0.67	3	11|66|17|72	0	0	0	0	0	-186.24	0.02	0.89
POLE4NT	DHX30	DHX30	2|0|0	2	0.67	3	1|55|8|56	0	0	0	0	0	-134.55	0.02	0.89
POLE4NT	IQGAP1	IQGAP1	3|0|0	3	1	3	11|66|19|70	0	0	0	0	0	-186.27	0.02	0.89
POLE4NT	BMS1	BMS1	2|0|0	2	0.67	3	14|51|19|69	0	0	0	0	0	-171.8	0.02	0.89
POLE4NT	CUL4B	CUL4B	2|0|0	2	0.67	3	13|38|21|55	0	0	0	0	0	-142.91	0.02	0.89
POLE4NT	RBBP6	RBBP6	4|0|0	4	1.33	3	37|65|47|110	0	0	0	0	0	-290.85	0.02	0.89
POLE4NT	FAM208A	FAM208A	0|0|1	1	0.33	3	5|29|9|31	0	0	0	0	0	-83.62	0.02	0.89
POLE4NT	EMSY	EMSY	2|0|0	2	0.67	3	17|33|14|48	0	0	0	0	0	-126.18	0.02	0.89
POLE4NT	RBM25	RBM25	3|0|0	3	1	3	34|65|34|87	0	0	0	0	0	-247.18	0.02	0.89
POLE4NT	RBM17	RBM17	2|0|0	2	0.67	3	32|28|30|50	0	0	0	0	0	-158.12	0.02	0.89
POLE4NT	PRCC	PRCC	1|0|0	1	0.33	3	14|23|10|27	0	0	0	0	0	-84.15	0.02	0.89
POLE4NT	ZNF280C	ZNF280C	1|0|0	1	0.33	3	5|17|9|24	0	0	0	0	0	-62.73	0.02	0.89
POLE4NT	NCAPH	NCAPH	1|0|0	1	0.33	3	6|23|10|31	0	0	0	0	0	-79.27	0.02	0.89
POLE4NT	AQR	AQR	1|0|0	1	0.33	3	0|28|1|33	0	0	0	0	0	-69.86	0.02	0.89
POLE4NT	CDCA2	CDCA2	1|0|0	1	0.33	3	6|36|7|52	0	0	0	0	0	-113.45	0.01	0.89
POLE4NT	SSB	SSB	0|1|0	1	0.33	3	16|39|24|39	0	0	0	0	0	-133.26	0.01	0.89
POLE4NT	CDC73	CDC73	1|0|0	1	0.33	3	17|37|21|42	0	0	0	0	0	-132.07	0.01	0.89
POLE4NT	ZNF638	ZNF638	3|0|0	3	1	3	40|85|48|100	0	0	0	0	0	-306.7	0.01	0.89
POLE4NT	SMC3	SMC3	1|0|0	1	0.33	3	4|38|10|62	0	0	0	0	0	-127.92	0.01	0.89
POLE4NT	TCERG1	TCERG1	2|0|0	2	0.67	3	34|45|42|66	0	0	0	0	0	-210.71	0.01	0.89
POLE4NT	NVL	NVL	1|0|0	1	0.33	3	20|45|25|47	0	0	0	0	0	-154.45	0.01	0.89
POLE4NT	RBM10	RBM10	1|0|0	1	0.33	3	24|34|31|48	0	0	0	0	0	-154.76	0.01	0.89
POLE4NT	INTS1	INTS1	2|0|0	2	0.67	3	22|68|33|67	0	0	0	0	0	-213.54	0.01	0.89
POLE4NT	BOD1L1	BOD1L1	1|0|0	1	0.33	3	12|33|13|64	0	0	0	0	0	-137.01	0.01	0.89
POLE4NT	APEX1	APEX1	1|0|0	1	0.33	3	22|45|23|52	0	0	0	0	0	-159.97	0.01	0.89
POLE4NT	KMT2A	KMT2A	1|0|0	1	0.33	3	12|44|15|54	0	0	0	0	0	-140.53	0.01	0.89
POLE4NT	FANCI	FANCI	1|0|0	1	0.33	3	39|99|57|97	0	0	0	0	0	-328.04	0	0.89

## Sheet: SAINT_POLE4_NT_Results_interact
Bait	Prey	PreyGene	Spec	SpecSum	AvgSpec	NumReplicates	ctrlCounts	AvgP	MaxP	TopoAvgP	TopoMaxP	SaintScore	logOddsScore	FoldChange	BFDR	BioGrid	Hum Cell Map
POLE4NT	YEATS2	YEATS2	103|78|70	251	83.67	3	0|0|0	1	1	1	1	1	103.02	836.67	0			SAINT score (HEK293 as control) ≥ 0.95 and Min AvgSpec = 5
POLE4NT	POLE4	POLE4	16|8|10	34	11.33	3	0|0|0	1	1	1	1	1	12.95	113.33	0			Fold Change (POLE4/NLS & GFP) ≥ 1.5
POLE4NT	POLE	POLE	21|7|2	30	10	3	0|0|0	0.98	1	0.98	1	0.98	2.86	100	0			Fold Change (POLE4/NLS) ≥ 1.5
POLE4NT	HBB	HBB	5|3|4	12	4	3	1|0|0	0.98	1	0.98	1	0.98	2.91	12	0			Fold Change (POLE4/GFP) ≥ 1.5
POLE4NT	KPRP	KPRP	9|11|20	40	13.33	3	3|0|0	0.97	1	0.97	1	0.97	2.75	13.33	0			SAINT score (HEK293 as control)
POLE4NT	VIM	VIM	59|28|23	110	36.67	3	7|1|4	1	1	1	1	1	5.73	9.17	0
POLE4NT	TJP1	TJP1	39|17|9	65	21.67	3	1|0|0	1	1	1	1	1	20.51	65	0
POLE4NT	MAP4	MAP4	35|8|6	49	16.33	3	0|0|0	1	1	1	1	1	9.76	163.33	0
POLE4NT	AMBP	AMBP	9|17|18	44	14.67	3	0|0|0	1	1	1	1	1	14.51	146.67	0
POLE4NT	CGN	CGN	28|8|7	43	14.33	3	0|0|0	1	1	1	1	1	11.37	143.33	0
POLE4NT	CTTN	CTTN	26|9|7	42	14	3	0|0|0	1	1	1	1	1	11.37	140	0
POLE4NT	PRKAR2A	PRKAR2A	20|9|11	40	13.33	3	0|0|0	1	1	1	1	1	14.51	133.33	0
POLE4NT	PALLD	PALLD	23|10|3	36	12	3	0|0|0	1	1	1	1	1	4.7	120	0
POLE4NT	UBAP2L	UBAP2L	19|9|7	35	11.67	3	0|0|0	1	1	1	1	1	11.37	116.67	0
POLE4NT	RBSN	RBSN	14|12|7	33	11	3	0|0|0	1	1	1	1	1	11.37	110	0
POLE4NT	KIAA0196	KIAA0196	19|8|4	31	10.33	3	0|0|0	1	1	1	1	1	6.45	103.33	0
POLE4NT	AHNAK	AHNAK	20|5|4	29	9.67	3	0|0|0	1	1	1	1	1	6.45	96.67	0
POLE4NT	AKAP1	AKAP1	16|4|4	24	8	3	1|0|0	1	1	1	1	1	5.39	24	0
POLE4NT	B2M	B2M	6|6|7	19	6.33	3	0|0|0	1	1	1	1	1	9.76	63.33	0
POLE4NT	SERPINA3	SERPINA3	7|4|6	17	5.67	3	0|0|0	1	1	1	1	1	6.45	56.67	0
POLE4NT	TPD52L2	TPD52L2	5|4|3	12	4	3	0|0|0	1	1	1	1	1	4.7	40	0
POLE4NT	FAM21A	FAM21A	12|5|2	19	6.33	3	0|0|0	0.98	1	0.98	1	0.98	2.86	63.33	0
POLE4NT	EDC4	EDC4	39|13|9	61	20.33	3	4|0|0	0.95	1	0.95	1	0.95	1.96	15.25	0.01
POLE4NT	MKI67	MKI67	153|66|47	266	88.67	3	0|0|0	1	1	1	1	1	70.17	886.67	0
POLE4NT	GTF2I	GTF2I	71|49|46	166	55.33	3	8|0|0	1	1	1	1	1	6	20.75	0
POLE4NT	DVL2	DVL2	38|39|36	113	37.67	3	0|0|0	1	1	1	1	1	54.35	376.67	0
POLE4NT	AHCTF1	AHCTF1	59|26|20	105	35	3	0|0|0	1	1	1	1	1	31.06	350	0
POLE4NT	HCFC1	HCFC1	49|30|23	102	34	3	5|0|0	1	1	1	1	1	4.77	20.4	0
POLE4NT	NCL	NCL	39|28|24	91	30.33	3	0|1|1	1	1	1	1	1	30.1	45.5	0
POLE4NT	DVL3	DVL3	34|31|25	90	30	3	0|0|0	1	1	1	1	1	38.39	300	0
POLE4NT	TXNL1	TXNL1	32|26|23	81	27	3	0|0|0	1	1	1	1	1	35.47	270	0
POLE4NT	NACA	NACA	32|18|21	71	23.67	3	0|0|0	1	1	1	1	1	28.1	236.67	0
POLE4NT	RBM27	RBM27	36|17|16	69	23	3	0|0|0	1	1	1	1	1	25.13	230	0
POLE4NT	SMCHD1	SMCHD1	45|11|11	67	22.33	3	0|0|0	1	1	1	1	1	17.59	223.33	0
POLE4NT	TP53	TP53	21|18|11	50	16.67	3	0|0|0	1	1	1	1	1	17.59	166.67	0
POLE4NT	DVL1	DVL1	22|16|11	49	16.33	3	0|0|0	1	1	1	1	1	17.59	163.33	0
POLE4NT	EIF4G3	EIF4G3	24|15|7	46	15.33	3	0|0|0	1	1	1	1	1	11.37	153.33	0
POLE4NT	HDLBP	HDLBP	24|14|6	44	14.67	3	0|0|0	1	1	1	1	1	9.76	146.67	0
POLE4NT	AGTPBP1	AGTPBP1	25|7|3	35	11.67	3	0|0|0	1	1	1	1	1	4.7	116.67	0
POLE4NT	RNF219	RNF219	16|11|7	34	11.33	3	0|0|0	1	1	1	1	1	11.37	113.33	0
POLE4NT	NASP	NASP	17|10|5	32	10.67	3	0|0|0	1	1	1	1	1	8.13	106.67	0
POLE4NT	RIF1	RIF1	18|7|4	29	9.67	3	0|0|0	1	1	1	1	1	6.45	96.67	0
POLE4NT	NSFL1C	NSFL1C	16|7|6	29	9.67	3	0|0|0	1	1	1	1	1	9.76	96.67	0
POLE4NT	WDHD1	WDHD1	18|5|5	28	9.33	3	0|0|0	1	1	1	1	1	8.13	93.33	0
POLE4NT	TAF9	TAF9	13|7|6	26	8.67	3	0|0|0	1	1	1	1	1	9.76	86.67	0
POLE4NT	APBB1	APBB1	14|5|4	23	7.67	3	0|0|0	1	1	1	1	1	6.45	76.67	0
POLE4NT	RPL17	RPL17	8|6|4	18	6	3	1|0|0	1	1	1	1	1	5.39	18	0
POLE4NT	MAP1B	MAP1B	10|4|3	17	5.67	3	0|0|0	1	1	1	1	1	4.7	56.67	0
POLE4NT	CD2BP2	CD2BP2	8|4|4	16	5.33	3	0|0|0	1	1	1	1	1	6.45	53.33	0
POLE4NT	STMN1	STMN1	3|4|4	11	3.67	3	0|0|0	1	1	1	1	1	4.7	36.67	0
POLE4NT	TCOF1	TCOF1	14|3|2	19	6.33	3	0|0|0	0.98	1	0.98	1	0.98	2.86	63.33	0
POLE4NT	MRE11A	MRE11A	12|5|2	19	6.33	3	0|0|0	0.98	1	0.98	1	0.98	2.86	63.33	0
POLE4NT	VPS51	VPS51	12|4|2	18	6	3	0|0|0	0.98	1	0.98	1	0.98	2.86	60	0
POLE4NT	BCLAF1	BCLAF1	6|3|4	13	4.33	3	1|0|0	0.98	1	0.98	1	0.98	2.91	13	0
POLE4NT	PCNP	PCNP	6|3|2	11	3.67	3	0|0|0	0.98	1	0.98	1	0.98	2.86	36.67	0
POLE4NT	NAT10	NAT10	37|16|11	64	21.33	3	4|0|0	0.97	1	0.97	1	0.97	2.61	16	0
POLE4NT	PSPC1	PSPC1	10|2|2	14	4.67	3	0|0|0	0.96	1	0.96	1	0.96	2.86	46.67	0
POLE4NT	MDC1	MDC1	7|2|2	11	3.67	3	0|0|0	0.96	1	0.96	1	0.96	2.86	36.67	0
POLE4NT	PSMC1	PSMC1	5|2|2	9	3	3	0|0|0	0.96	1	0.96	1	0.96	2.86	30	0.01
POLE4NT	RANBP2	RANBP2	52|11|7	70	23.33	3	3|0|0	0.95	1	0.95	1	0.95	1.87	23.33	0.01
POLE4NT	SRP54	SRP54	27|9|7	43	14.33	3	4|0|0	0.89	1	0.89	1	0.89	1.26	10.75	0.01
POLE4NT	NOP2	NOP2	22|10|8	40	13.33	3	5|0|0	0.87	0.99	0.87	0.99	0.87	1.17	8	0.01
POLE4NT	RPS25	RPS25	8|5|4	17	5.67	3	2|0|0	0.87	0.98	0.87	0.98	0.87	1.16	8.5	0.01
POLE4NT	RPL37A	RPL37A	3|3|2	8	2.67	3	1|0|0	0.86	0.95	0.86	0.95	0.86	0.71	8	0.01
POLE4NT	NONO	NONO	55|36|30	121	40.33	3	22|0|2	0.82	0.96	0.82	0.96	0.82	0.56	5.04	0.02
POLE4NT	RPL23	RPL23	6|6|2	14	4.67	3	2|0|0	0.75	0.93	0.75	0.93	0.75	-0.5	7	0.02
POLE4NT	NUDC	NUDC	19|5|3	27	9	3	1|0|2	0.74	1	0.74	1	0.74	-0.54	9	0.02
POLE4NT	ZC3HAV1	ZC3HAV1	14|4|2	20	6.67	3	2|0|0	0.71	1	0.71	1	0.71	-0.5	10	0.02
POLE4NT	RPL13	RPL13	11|10|6	27	9	3	6|0|0	0.69	0.83	0.69	0.83	0.69	-0.21	4.5	0.03
POLE4NT	VCPIP1	VCPIP1	26|7|0	33	11	3	1|0|0	0.67	1	0.67	1	0.67	-2.49	33	0.03
POLE4NT	SF3B2	SF3B2	25|0|4	29	9.67	3	0|0|0	0.67	1	0.67	1	0.67	-1.68	96.67	0.04
POLE4NT	ADNP	ADNP	17|4|1	22	7.33	3	0|0|0	0.67	1	0.67	1	0.67	0.83	73.33	0.05
POLE4NT	TBC1D15	TBC1D15	16|4|0	20	6.67	3	1|0|0	0.67	1	0.67	1	0.67	-2.49	20	0.05
POLE4NT	PSMD4	PSMD4	8|5|1	14	4.67	3	0|0|0	0.67	1	0.67	1	0.67	0.83	46.67	0.04
POLE4NT	ZFP1	ZFP1	7|4|1	12	4	3	0|0|0	0.67	1	0.67	1	0.67	0.83	40	0.05
POLE4NT	STAU2	STAU2	4|3|0	7	2.33	3	0|0|0	0.66	1	0.66	1	0.66	-1.68	23.33	0.06
POLE4NT	ATG2B	ATG2B	16|2|1	19	6.33	3	0|0|0	0.65	1	0.65	1	0.65	0.83	63.33	0.06
POLE4NT	NUP214	NUP214	15|2|1	18	6	3	0|0|0	0.65	1	0.65	1	0.65	0.83	60	0.06
POLE4NT	GNL2	GNL2	13|1|2	16	5.33	3	0|0|0	0.65	1	0.65	1	0.65	0.83	53.33	0.07
POLE4NT	ATXN2L	ATXN2L	12|2|1	15	5	3	0|0|0	0.65	1	0.65	1	0.65	0.83	50	0.07
POLE4NT	NUP50	NUP50	12|2|0	14	4.67	3	0|0|0	0.65	1	0.65	1	0.65	-1.68	46.67	0.07
POLE4NT	NUFIP2	NUFIP2	10|2|0	12	4	3	0|0|0	0.65	1	0.65	1	0.65	-1.68	40	0.08
POLE4NT	DNAJB1	DNAJB1	8|2|0	10	3.33	3	0|0|0	0.65	1	0.65	1	0.65	-1.68	33.33	0.08
POLE4NT	TPX2	TPX2	8|2|0	10	3.33	3	0|0|0	0.65	1	0.65	1	0.65	-1.68	33.33	0.08
POLE4NT	SAFB	SAFB	7|2|1	10	3.33	3	0|0|0	0.65	1	0.65	1	0.65	0.83	33.33	0.09
POLE4NT	ZNF384	ZNF384	7|2|0	9	3	3	0|0|0	0.65	1	0.65	1	0.65	-1.68	30	0.09
POLE4NT	IGKC	IGKC	1|2|4	7	2.33	3	0|0|0	0.65	1	0.65	1	0.65	0.83	23.33	0.1
POLE4NT	TCEB2	TCEB2	4|2|1	7	2.33	3	0|0|0	0.65	1	0.65	1	0.65	0.83	23.33	0.1
POLE4NT	PCM1	PCM1	5|2|0	7	2.33	3	0|0|0	0.65	1	0.65	1	0.65	-1.68	23.33	0.09
POLE4NT	SART1	SART1	4|1|2	7	2.33	3	0|0|0	0.65	1	0.65	1	0.65	0.83	23.33	0.1
POLE4NT	CLINT1	CLINT1	5|2|0	7	2.33	3	0|0|0	0.65	1	0.65	1	0.65	-1.68	23.33	0.09
POLE4NT	RBP4	RBP4	1|2|3	6	2	3	0|0|0	0.65	0.99	0.65	0.99	0.65	0.83	20	0.11
POLE4NT	FHL1	FHL1	4|2|0	6	2	3	0|0|0	0.65	1	0.65	1	0.65	-1.68	20	0.1
POLE4NT	EEF1B2	EEF1B2	3|2|0	5	1.67	3	0|0|0	0.65	0.99	0.65	0.99	0.65	-1.68	16.67	0.11
POLE4NT	NOP56	NOP56	32|10|4	46	15.33	3	5|0|1	0.64	1	0.64	1	0.64	-2.16	7.67	0.12
POLE4NT	FLNA	FLNA	2|113|70	185	61.67	3	41|0|1	0.63	0.98	0.63	0.98	0.63	-52.85	4.4	0.12
POLE4NT	RUVBL2	RUVBL2	51|37|24	112	37.33	3	25|0|0	0.63	0.94	0.63	0.94	0.63	-2.33	4.48	0.13
POLE4NT	HSPG2	HSPG2	1|2|2	5	1.67	3	0|0|0	0.63	0.95	0.63	0.95	0.63	0.83	16.67	0.12
POLE4NT	PIAS2	PIAS2	2|2|1	5	1.67	3	0|0|0	0.63	0.95	0.63	0.95	0.63	0.83	16.67	0.12
POLE4NT	WDR70	WDR70	2|2|0	4	1.33	3	0|0|0	0.63	0.95	0.63	0.95	0.63	-1.68	13.33	0.12
POLE4NT	CBX1	CBX1	2|0|2	4	1.33	3	0|0|0	0.63	0.95	0.63	0.95	0.63	-1.68	13.33	0.12
POLE4NT	DPP3	DPP3	19|10|1	30	10	3	5|0|0	0.61	0.98	0.61	0.98	0.61	-5.31	6	0.13
POLE4NT	VPS26A	VPS26A	9|6|3	18	6	3	4|0|0	0.61	0.88	0.61	0.88	0.61	-1.12	4.5	0.14
POLE4NT	IGF2BP1	IGF2BP1	18|8|4	30	10	3	6|0|0	0.59	0.96	0.59	0.96	0.59	-1.89	5	0.14
POLE4NT	RBBP7	RBBP7	10|4|2	16	5.33	3	3|0|0	0.59	0.96	0.59	0.96	0.59	-1.35	5.33	0.14
POLE4NT	FXR2	FXR2	17|2|2	21	7	3	2|0|0	0.58	1	0.58	1	0.58	-0.5	10.5	0.14
POLE4NT	RPL7L1	RPL7L1	5|2|0	7	2.33	3	1|0|0	0.56	1	0.56	1	0.56	-2.49	7	0.15
POLE4NT	G3BP1	G3BP1	13|3|2	18	6	3	3|0|0	0.54	0.99	0.54	0.99	0.54	-1.35	6	0.15
POLE4NT	STIP1	STIP1	12|3|2	17	5.67	3	3|0|0	0.54	0.98	0.54	0.98	0.54	-1.35	5.67	0.15
POLE4NT	RPL38	RPL38	6|2|4	12	4	3	3|0|0	0.54	0.8	0.54	0.8	0.54	-1.35	4	0.16
POLE4NT	CFAP20	CFAP20	3|2|1	6	2	3	1|0|0	0.54	0.95	0.54	0.95	0.54	-1.08	6	0.15
POLE4NT	LARP1	LARP1	12|8|1	21	7	3	6|0|0	0.52	0.86	0.52	0.86	0.52	-6.02	3.5	0.16
POLE4NT	GNA11	GNA11	6|3|1	10	3.33	3	2|0|0	0.51	0.93	0.51	0.93	0.51	-1.81	5	0.16
POLE4NT	RPS27	RPS27	15|8|5	28	9.33	3	5|1|2	0.5	1	0.5	1	0.5	-3.42	3.5	0.17
POLE4NT	SNRPD3	SNRPD3	4|2|2	8	2.67	3	2|0|0	0.5	0.76	0.5	0.76	0.5	-0.5	4	0.17
POLE4NT	TOP1	TOP1	15|4|0	19	6.33	3	2|0|2	0.49	1	0.49	1	0.49	-6.27	4.75	0.17
POLE4NT	RSL1D1	RSL1D1	28|7|3	38	12.67	3	5|1|1	0.47	1	0.47	1	0.47	-4.76	5.43	0.18
POLE4NT	RPS20	RPS20	8|5|4	17	5.67	3	4|0|1	0.47	0.81	0.47	0.81	0.47	-1.3	3.4	0.17
POLE4NT	NPM1	NPM1	13|3|1	17	5.67	3	1|0|2	0.46	1	0.46	1	0.46	-3.31	5.67	0.19
POLE4NT	VRK1	VRK1	12|2|1	15	5	3	2|0|0	0.46	1	0.46	1	0.46	-1.81	7.5	0.18
POLE4NT	RPL21	RPL21	8|4|2	14	4.67	3	3|0|1	0.46	0.94	0.46	0.94	0.46	-2.82	3.5	0.18
POLE4NT	HNRNPA0	HNRNPA0	8|2|1	11	3.67	3	2|0|0	0.45	0.98	0.45	0.98	0.45	-1.81	5.5	0.19
POLE4NT	RPL19	RPL19	5|2|3	10	3.33	3	3|0|0	0.45	0.71	0.45	0.71	0.45	-1.35	3.33	0.19
POLE4NT	PIP	PIP	2|2|1	5	1.67	3	1|0|0	0.45	0.67	0.45	0.67	0.45	-1.08	5	0.2
POLE4NT	PKP1	PKP1	2|1|2	5	1.67	3	1|0|0	0.45	0.67	0.45	0.67	0.45	-1.08	5	0.2
POLE4NT	PRAF2	PRAF2	2|2|0	4	1.33	3	1|0|0	0.45	0.67	0.45	0.67	0.45	-2.49	4	0.2
POLE4NT	CYCS	CYCS	5|3|4	12	4	3	4|0|0	0.43	0.6	0.43	0.6	0.43	-1.12	3	0.2
POLE4NT	DPM1	DPM1	5|2|1	8	2.67	3	2|0|0	0.42	0.87	0.42	0.87	0.42	-1.81	4	0.21
POLE4NT	PSMC2	PSMC2	31|15|5	51	17	3	15|0|0	0.41	0.92	0.41	0.92	0.41	-10.36	3.4	0.21
POLE4NT	PES1	PES1	12|3|3	18	6	3	5|0|0	0.38	0.91	0.38	0.91	0.38	-2.05	3.6	0.22
POLE4NT	RPS11	RPS11	8|6|0	14	4.67	3	6|0|0	0.38	0.69	0.38	0.69	0.38	-8.12	2.33	0.21
POLE4NT	SUB1	SUB1	4|2|0	6	2	3	2|0|0	0.38	0.76	0.38	0.76	0.38	-3.85	3	0.22
POLE4NT	RPS23	RPS23	2|2|2	6	2	3	2|0|0	0.38	0.38	0.38	0.38	0.38	-0.5	3	0.22
POLE4NT	ESYT1	ESYT1	19|4|1	24	8	3	6|0|0	0.37	0.96	0.37	0.96	0.37	-6.02	4	0.23
POLE4NT	AP1G1	AP1G1	8|2|0	10	3.33	3	3|0|0	0.37	0.91	0.37	0.91	0.37	-4.27	3.33	0.23
POLE4NT	SLC25A11	SLC25A11	17|10|2	29	9.67	3	11|0|0	0.36	0.83	0.36	0.83	0.36	-10.53	2.64	0.24
POLE4NT	U2SURP	U2SURP	18|3|5	26	8.67	3	7|0|0	0.36	0.94	0.36	0.94	0.36	-4.16	3.71	0.23
POLE4NT	DEK	DEK	12|5|4	21	7	3	4|0|3	0.36	0.96	0.36	0.96	0.36	-3.53	3	0.23
POLE4NT	RPL24	RPL24	8|4|4	16	5.33	3	3|1|2	0.35	0.92	0.35	0.92	0.35	-2.55	2.67	0.24
POLE4NT	SNRPD1	SNRPD1	16|6|12	34	11.33	3	8|1|4	0.34	0.79	0.34	0.79	0.34	-7.44	2.62	0.26
POLE4NT	DDX5	DDX5	24|7|2	33	11	3	9|1|0	0.34	0.95	0.34	0.95	0.34	-9.36	3.3	0.25
POLE4NT	NOP58	NOP58	21|6|3	30	10	3	7|1|1	0.34	0.97	0.34	0.97	0.34	-6.87	3.33	0.25
POLE4NT	RPL14	RPL14	8|8|8	24	8	3	3|3|3	0.34	0.34	0.34	0.34	0.34	-0.66	2.67	0.25
POLE4NT	RPS13	RPS13	10|6|2	18	6	3	7|0|0	0.34	0.75	0.34	0.75	0.34	-5.8	2.57	0.24
POLE4NT	WDR36	WDR36	11|2|0	13	4.33	3	4|0|0	0.34	0.93	0.34	0.93	0.34	-5.75	3.25	0.25
POLE4NT	HNRNPD	HNRNPD	6|2|0	8	2.67	3	3|0|0	0.34	0.8	0.34	0.8	0.34	-4.27	2.67	0.26
POLE4NT	GOT2	GOT2	39|24|20	83	27.67	3	11|6|16	0.33	0.98	0.33	0.98	0.33	-12.17	2.52	0.46
POLE4NT	DDX21	DDX21	40|14|8	62	20.67	3	11|2|9	0.33	1	0.33	1	0.33	-15.01	2.82	0.4
POLE4NT	MYBBP1A	MYBBP1A	29|6|2	37	12.33	3	10|0|0	0.33	0.96	0.33	0.96	0.33	-9.21	3.7	0.46
POLE4NT	TOP2A	TOP2A	24|6|0	30	10	3	8|1|1	0.33	0.97	0.33	0.97	0.33	-14.08	3	0.46
POLE4NT	CNOT1	CNOT1	26|2|0	28	9.33	3	7|0|1	0.33	0.99	0.33	0.99	0.33	-11.31	3.5	0.46
POLE4NT	CKAP5	CKAP5	26|1|0	27	9	3	3|0|0	0.33	1	0.33	1	0.33	-4.27	9	0.37
POLE4NT	NOL6	NOL6	16|1|0	17	5.67	3	1|0|0	0.33	1	0.33	1	0.33	-2.49	17	0.26
POLE4NT	HAUS6	HAUS6	15|1|1	17	5.67	3	0|0|0	0.33	1	0.33	1	0.33	0.83	56.67	0.28
POLE4NT	NUP153	NUP153	15|1|0	16	5.33	3	0|0|0	0.33	1	0.33	1	0.33	-1.68	53.33	0.28
POLE4NT	DHX29	DHX29	16|0|0	16	5.33	3	0|0|0	0.33	1	0.33	1	0.33	-1.68	53.33	0.27
POLE4NT	GTPBP4	GTPBP4	14|1|0	15	5	3	1|0|0	0.33	1	0.33	1	0.33	-2.49	15	0.26
POLE4NT	WDR75	WDR75	12|1|0	13	4.33	3	1|0|0	0.33	1	0.33	1	0.33	-2.49	13	0.27
POLE4NT	RAB3GAP2	RAB3GAP2	12|1|0	13	4.33	3	1|0|0	0.33	1	0.33	1	0.33	-2.49	13	0.27
POLE4NT	DCP1A	DCP1A	12|1|0	13	4.33	3	0|0|0	0.33	1	0.33	1	0.33	-1.68	43.33	0.28
POLE4NT	CSDE1	CSDE1	12|0|0	12	4	3	0|0|0	0.33	1	0.33	1	0.33	-1.68	40	0.28
POLE4NT	SUGT1	SUGT1	10|1|1	12	4	3	0|0|0	0.33	1	0.33	1	0.33	0.83	40	0.3
POLE4NT	LBR	LBR	10|2|0	12	4	3	4|0|0	0.33	0.91	0.33	0.91	0.33	-5.75	3	0.42
POLE4NT	MGA	MGA	11|0|0	11	3.67	3	0|0|0	0.33	1	0.33	1	0.33	-1.68	36.67	0.29
POLE4NT	CHAMP1	CHAMP1	10|1|0	11	3.67	3	0|0|0	0.33	1	0.33	1	0.33	-1.68	36.67	0.3
POLE4NT	EBNA1BP2	EBNA1BP2	10|1|0	11	3.67	3	0|0|0	0.33	1	0.33	1	0.33	-1.68	36.67	0.3
POLE4NT	HNRNPF	HNRNPF	10|1|0	11	3.67	3	1|0|1	0.33	1	0.33	1	0.33	-3.72	5.5	0.34
POLE4NT	CD2AP	CD2AP	10|0|0	10	3.33	3	0|0|0	0.33	1	0.33	1	0.33	-1.68	33.33	0.3
POLE4NT	STAU1	STAU1	9|1|0	10	3.33	3	0|0|0	0.33	1	0.33	1	0.33	-1.68	33.33	0.31
POLE4NT	MTA1	MTA1	10|0|0	10	3.33	3	0|0|0	0.33	1	0.33	1	0.33	-1.68	33.33	0.3
POLE4NT	DIS3	DIS3	9|0|0	9	3	3	1|0|0	0.33	1	0.33	1	0.33	-2.49	9	0.28
POLE4NT	RRP12	RRP12	8|1|0	9	3	3	1|0|0	0.33	1	0.33	1	0.33	-2.49	9	0.29
POLE4NT	DDX27	DDX27	9|0|0	9	3	3	2|0|0	0.33	0.99	0.33	0.99	0.33	-3.85	4.5	0.46
POLE4NT	CSRP2BP	CSRP2BP	9|0|0	9	3	3	0|0|0	0.33	1	0.33	1	0.33	-1.68	30	0.31
POLE4NT	L3MBTL3	L3MBTL3	7|1|1	9	3	3	0|0|0	0.33	1	0.33	1	0.33	0.83	30	0.33
POLE4NT	SPG20	SPG20	8|0|0	8	2.67	3	0|0|0	0.33	1	0.33	1	0.33	-1.68	26.67	0.32
POLE4NT	WAPAL	WAPAL	7|1|0	8	2.67	3	0|0|0	0.33	1	0.33	1	0.33	-1.68	26.67	0.33
POLE4NT	TOX4	TOX4	8|0|0	8	2.67	3	0|0|0	0.33	1	0.33	1	0.33	-1.68	26.67	0.32
POLE4NT	SF3A1	SF3A1	8|0|0	8	2.67	3	1|0|0	0.33	1	0.33	1	0.33	-2.49	8	0.29
POLE4NT	CASC5	CASC5	7|0|1	8	2.67	3	0|0|0	0.33	1	0.33	1	0.33	-1.68	26.67	0.33
POLE4NT	PDLIM1	PDLIM1	8|0|0	8	2.67	3	0|0|0	0.33	1	0.33	1	0.33	-1.68	26.67	0.32
POLE4NT	NOP14	NOP14	8|0|0	8	2.67	3	1|0|0	0.33	1	0.33	1	0.33	-2.49	8	0.29
POLE4NT	SON	SON	8|0|0	8	2.67	3	0|0|0	0.33	1	0.33	1	0.33	-1.68	26.67	0.32
POLE4NT	PDCD11	PDCD11	7|0|0	7	2.33	3	0|0|0	0.33	1	0.33	1	0.33	-1.68	23.33	0.33
POLE4NT	GTF3C1	GTF3C1	7|0|0	7	2.33	3	0|0|0	0.33	1	0.33	1	0.33	-1.68	23.33	0.33
POLE4NT	C2ORF44	C2ORF44	6|1|0	7	2.33	3	0|0|0	0.33	1	0.33	1	0.33	-1.68	23.33	0.35
POLE4NT	EXOSC10	EXOSC10	7|0|0	7	2.33	3	0|0|0	0.33	1	0.33	1	0.33	-1.68	23.33	0.33
POLE4NT	NSUN2	NSUN2	7|0|0	7	2.33	3	1|0|0	0.33	1	0.33	1	0.33	-2.49	7	0.31
POLE4NT	BAZ1B	BAZ1B	7|0|0	7	2.33	3	0|0|0	0.33	1	0.33	1	0.33	-1.68	23.33	0.33
POLE4NT	NOC3L	NOC3L	7|0|0	7	2.33	3	1|0|0	0.33	1	0.33	1	0.33	-2.49	7	0.31
POLE4NT	ZC3H11A	ZC3H11A	6|1|0	7	2.33	3	0|0|0	0.33	1	0.33	1	0.33	-1.68	23.33	0.35
POLE4NT	CEBPZ	CEBPZ	7|0|0	7	2.33	3	0|0|0	0.33	1	0.33	1	0.33	-1.68	23.33	0.33
POLE4NT	KNOP1	KNOP1	5|1|1	7	2.33	3	0|0|0	0.33	1	0.33	1	0.33	0.83	23.33	0.37
POLE4NT	PDCD5	PDCD5	6|1|0	7	2.33	3	0|0|0	0.33	1	0.33	1	0.33	-1.68	23.33	0.35
POLE4NT	BICD2	BICD2	6|1|0	7	2.33	3	0|0|0	0.33	1	0.33	1	0.33	-1.68	23.33	0.35
POLE4NT	GTF3C5	GTF3C5	6|0|0	6	2	3	1|0|0	0.33	1	0.33	1	0.33	-2.49	6	0.34
POLE4NT	ERCC6L	ERCC6L	6|0|0	6	2	3	0|0|0	0.33	1	0.33	1	0.33	-1.68	20	0.35
POLE4NT	ZMYM4	ZMYM4	6|0|0	6	2	3	0|0|0	0.33	1	0.33	1	0.33	-1.68	20	0.35
POLE4NT	CSTF2T	CSTF2T	4|1|1	6	2	3	0|0|1	0.33	1	0.33	1	0.33	-1.08	6	0.42
POLE4NT	SUGP2	SUGP2	6|0|0	6	2	3	0|0|0	0.33	1	0.33	1	0.33	-1.68	20	0.35
POLE4NT	GPATCH4	GPATCH4	5|0|1	6	2	3	0|0|0	0.33	1	0.33	1	0.33	-1.68	20	0.37
POLE4NT	TOP2B	TOP2B	6|0|0	6	2	3	0|0|0	0.33	1	0.33	1	0.33	-1.68	20	0.35
POLE4NT	RPL35A	RPL35A	5|1|0	6	2	3	1|0|0	0.33	1	0.33	1	0.33	-2.49	6	0.39
POLE4NT	STRBP	STRBP	6|0|0	6	2	3	0|0|0	0.33	1	0.33	1	0.33	-1.68	20	0.35
POLE4NT	ZZZ3	ZZZ3	5|1|0	6	2	3	0|0|0	0.33	1	0.33	1	0.33	-1.68	20	0.37
POLE4NT	PUS7	PUS7	6|0|0	6	2	3	0|0|0	0.33	1	0.33	1	0.33	-1.68	20	0.35
POLE4NT	GATAD2B	GATAD2B	6|0|0	6	2	3	0|0|0	0.33	1	0.33	1	0.33	-1.68	20	0.35
POLE4NT	SRP14	SRP14	2|2|2	6	2	3	1|0|1	0.33	0.33	0.33	0.33	0.33	-0.72	3	0.46
POLE4NT	LRIF1	LRIF1	6|0|0	6	2	3	0|0|0	0.33	1	0.33	1	0.33	-1.68	20	0.35
POLE4NT	NR3C1	NR3C1	6|0|0	6	2	3	0|0|0	0.33	1	0.33	1	0.33	-1.68	20	0.35
POLE4NT	SNRPD2	SNRPD2	6|0|0	6	2	3	0|0|0	0.33	1	0.33	1	0.33	-1.68	20	0.35
POLE4NT	RPAP3	RPAP3	6|0|0	6	2	3	1|0|0	0.33	1	0.33	1	0.33	-2.49	6	0.34
POLE4NT	LIG3	LIG3	6|0|0	6	2	3	0|0|0	0.33	1	0.33	1	0.33	-1.68	20	0.35
POLE4NT	SERBP1	SERBP1	5|0|0	5	1.67	3	0|0|0	0.33	1	0.33	1	0.33	-1.68	16.67	0.37
POLE4NT	SNW1	SNW1	5|0|0	5	1.67	3	0|0|0	0.33	1	0.33	1	0.33	-1.68	16.67	0.37
POLE4NT	PRPF6	PRPF6	5|0|0	5	1.67	3	1|0|0	0.33	1	0.33	1	0.33	-2.49	5	0.39
POLE4NT	ILKAP	ILKAP	4|1|0	5	1.67	3	0|0|0	0.33	1	0.33	1	0.33	-1.68	16.67	0.4
POLE4NT	RPL36	RPL36	4|1|0	5	1.67	3	1|0|0	0.33	1	0.33	1	0.33	-2.49	5	0.42
POLE4NT	SUMO1	SUMO1	5|0|0	5	1.67	3	0|0|0	0.33	1	0.33	1	0.33	-1.68	16.67	0.37
POLE4NT	YBX1	YBX1	5|0|0	5	1.67	3	0|0|0	0.33	1	0.33	1	0.33	-1.68	16.67	0.37
POLE4NT	DNTTIP2	DNTTIP2	5|0|0	5	1.67	3	0|0|0	0.33	1	0.33	1	0.33	-1.68	16.67	0.37
POLE4NT	NOL11	NOL11	5|0|0	5	1.67	3	0|0|0	0.33	1	0.33	1	0.33	-1.68	16.67	0.37
POLE4NT	SAFB2	SAFB2	5|0|0	5	1.67	3	0|0|0	0.33	1	0.33	1	0.33	-1.68	16.67	0.37
POLE4NT	THRAP3	THRAP3	5|0|0	5	1.67	3	0|0|0	0.33	1	0.33	1	0.33	-1.68	16.67	0.37
POLE4NT	IK	IK	4|1|0	5	1.67	3	0|0|0	0.33	1	0.33	1	0.33	-1.68	16.67	0.4
POLE4NT	CC2D1A	CC2D1A	5|0|0	5	1.67	3	0|0|0	0.33	1	0.33	1	0.33	-1.68	16.67	0.37
POLE4NT	PRRC2C	PRRC2C	5|0|0	5	1.67	3	0|0|0	0.33	1	0.33	1	0.33	-1.68	16.67	0.37
POLE4NT	KRI1	KRI1	5|0|0	5	1.67	3	0|0|0	0.33	1	0.33	1	0.33	-1.68	16.67	0.37
POLE4NT	EPS15	EPS15	5|0|0	5	1.67	3	0|0|0	0.33	1	0.33	1	0.33	-1.68	16.67	0.37
POLE4NT	XRN1	XRN1	4|1|0	5	1.67	3	0|0|0	0.33	1	0.33	1	0.33	-1.68	16.67	0.4
POLE4NT	IFT74	IFT74	4|1|0	5	1.67	3	0|0|0	0.33	1	0.33	1	0.33	-1.68	16.67	0.4
POLE4NT	SLC25A4	SLC25A4	4|0|0	4	1.33	3	1|0|0	0.33	1	0.33	1	0.33	-2.49	4	0.42
POLE4NT	RPL35	RPL35	4|0|0	4	1.33	3	1|0|0	0.33	1	0.33	1	0.33	-2.49	4	0.42
POLE4NT	SEC11A	SEC11A	4|0|0	4	1.33	3	0|0|0	0.33	1	0.33	1	0.33	-1.68	13.33	0.4
POLE4NT	PRMT7	PRMT7	3|1|0	4	1.33	3	0|0|0	0.33	0.99	0.33	0.99	0.33	-1.68	13.33	0.42
POLE4NT	ZNF207	ZNF207	3|1|0	4	1.33	3	0|0|0	0.33	0.99	0.33	0.99	0.33	-1.68	13.33	0.42
POLE4NT	SALL2	SALL2	4|0|0	4	1.33	3	0|0|0	0.33	1	0.33	1	0.33	-1.68	13.33	0.4
POLE4NT	GPKOW	GPKOW	4|0|0	4	1.33	3	0|0|0	0.33	1	0.33	1	0.33	-1.68	13.33	0.4
POLE4NT	RANBP1	RANBP1	4|0|0	4	1.33	3	0|0|0	0.33	1	0.33	1	0.33	-1.68	13.33	0.4
POLE4NT	CCNT1	CCNT1	4|0|0	4	1.33	3	0|0|0	0.33	1	0.33	1	0.33	-1.68	13.33	0.4
POLE4NT	RBBP6	RBBP6	4|0|0	4	1.33	3	0|0|0	0.33	1	0.33	1	0.33	-1.68	13.33	0.4
POLE4NT	MLLT4	MLLT4	4|0|0	4	1.33	3	0|0|0	0.33	1	0.33	1	0.33	-1.68	13.33	0.4		52.6316
POLE4NT	ST13	ST13	4|0|0	4	1.33	3	0|0|0	0.33	1	0.33	1	0.33	-1.68	13.33	0.4
POLE4NT	UBAP2	UBAP2	4|0|0	4	1.33	3	0|0|0	0.33	1	0.33	1	0.33	-1.68	13.33	0.4
POLE4NT	UTP14A	UTP14A	4|0|0	4	1.33	3	0|0|0	0.33	1	0.33	1	0.33	-1.68	13.33	0.4
POLE4NT	RFC4	RFC4	4|0|0	4	1.33	3	0|0|0	0.33	1	0.33	1	0.33	-1.68	13.33	0.4
POLE4NT	ERCC5	ERCC5	4|0|0	4	1.33	3	0|0|0	0.33	1	0.33	1	0.33	-1.68	13.33	0.4
POLE4NT	IFT46	IFT46	4|0|0	4	1.33	3	0|0|0	0.33	1	0.33	1	0.33	-1.68	13.33	0.4
POLE4NT	KIAA1671	KIAA1671	3|1|0	4	1.33	3	0|0|0	0.33	0.99	0.33	0.99	0.33	-1.68	13.33	0.42
POLE4NT	POLE3	POLE3	3|1|0	4	1.33	3	0|0|0	0.33	0.99	0.33	0.99	0.33	-1.68	13.33	0.42
POLE4NT	BTF3	BTF3	4|0|0	4	1.33	3	0|0|0	0.33	1	0.33	1	0.33	-1.68	13.33	0.4
POLE4NT	ZC3H18	ZC3H18	3|0|0	3	1	3	0|0|0	0.33	0.99	0.33	0.99	0.33	-1.68	10	0.42
POLE4NT	UBTF	UBTF	3|0|0	3	1	3	0|0|0	0.33	0.99	0.33	0.99	0.33	-1.68	10	0.42
POLE4NT	THOC2	THOC2	3|0|0	3	1	3	0|0|0	0.33	0.99	0.33	0.99	0.33	-1.68	10	0.42
POLE4NT	YTHDF3	YTHDF3	3|0|0	3	1	3	0|0|0	0.33	0.99	0.33	0.99	0.33	-1.68	10	0.42
POLE4NT	BBX	BBX	3|0|0	3	1	3	0|0|0	0.33	0.99	0.33	0.99	0.33	-1.68	10	0.42
POLE4NT	PPM1G	PPM1G	3|0|0	3	1	3	0|0|0	0.33	0.99	0.33	0.99	0.33	-1.68	10	0.42
POLE4NT	TTC1	TTC1	3|0|0	3	1	3	0|0|0	0.33	0.99	0.33	0.99	0.33	-1.68	10	0.42
POLE4NT	ZNF638	ZNF638	3|0|0	3	1	3	0|0|0	0.33	0.99	0.33	0.99	0.33	-1.68	10	0.42
POLE4NT	DDX10	DDX10	3|0|0	3	1	3	0|0|0	0.33	0.99	0.33	0.99	0.33	-1.68	10	0.42
POLE4NT	GNL3	GNL3	3|0|0	3	1	3	0|0|0	0.33	0.99	0.33	0.99	0.33	-1.68	10	0.42
POLE4NT	ATP6V0A1	ATP6V0A1	3|0|0	3	1	3	0|0|0	0.33	0.99	0.33	0.99	0.33	-1.68	10	0.42
POLE4NT	H1FX	H1FX	3|0|0	3	1	3	0|0|0	0.33	0.99	0.33	0.99	0.33	-1.68	10	0.42
POLE4NT	ADD3	ADD3	3|0|0	3	1	3	0|0|0	0.33	0.99	0.33	0.99	0.33	-1.68	10	0.42
POLE4NT	GPATCH1	GPATCH1	3|0|0	3	1	3	0|0|0	0.33	0.99	0.33	0.99	0.33	-1.68	10	0.42
POLE4NT	CRKL	CRKL	3|0|0	3	1	3	0|0|0	0.33	0.99	0.33	0.99	0.33	-1.68	10	0.42
POLE4NT	RPF2	RPF2	3|0|0	3	1	3	0|0|0	0.33	0.99	0.33	0.99	0.33	-1.68	10	0.42
POLE4NT	DDX42	DDX42	3|0|0	3	1	3	0|0|0	0.33	0.99	0.33	0.99	0.33	-1.68	10	0.42
POLE4NT	SCAF1	SCAF1	3|0|0	3	1	3	0|0|0	0.33	0.99	0.33	0.99	0.33	-1.68	10	0.42
POLE4NT	ARFGAP2	ARFGAP2	3|0|0	3	1	3	0|0|0	0.33	0.99	0.33	0.99	0.33	-1.68	10	0.42
POLE4NT	CSTF3	CSTF3	3|0|0	3	1	3	0|0|0	0.33	0.99	0.33	0.99	0.33	-1.68	10	0.42
POLE4NT	BPTF	BPTF	3|0|0	3	1	3	0|0|0	0.33	0.99	0.33	0.99	0.33	-1.68	10	0.42
POLE4NT	KIF23	KIF23	3|0|0	3	1	3	0|0|0	0.33	0.99	0.33	0.99	0.33	-1.68	10	0.42
POLE4NT	RBBP4	RBBP4	3|0|0	3	1	3	0|0|0	0.33	0.99	0.33	0.99	0.33	-1.68	10	0.42
POLE4NT	JUN	JUN	3|0|0	3	1	3	0|0|0	0.33	0.99	0.33	0.99	0.33	-1.68	10	0.42
POLE4NT	PHF2	PHF2	3|0|0	3	1	3	0|0|0	0.33	0.99	0.33	0.99	0.33	-1.68	10	0.42
POLE4NT	CFDP1	CFDP1	3|0|0	3	1	3	0|0|0	0.33	0.99	0.33	0.99	0.33	-1.68	10	0.42
POLE4NT	RBM25	RBM25	3|0|0	3	1	3	0|0|0	0.33	0.99	0.33	0.99	0.33	-1.68	10	0.42
POLE4NT	C19ORF43	C19ORF43	3|0|0	3	1	3	0|0|0	0.33	0.99	0.33	0.99	0.33	-1.68	10	0.42
POLE4NT	CNN3	CNN3	3|0|0	3	1	3	0|0|0	0.33	0.99	0.33	0.99	0.33	-1.68	10	0.42
POLE4NT	STRN	STRN	3|0|0	3	1	3	0|0|0	0.33	0.99	0.33	0.99	0.33	-1.68	10	0.42
POLE4NT	RAF1	RAF1	0|3|0	3	1	3	0|0|0	0.33	0.99	0.33	0.99	0.33	-1.68	10	0.42
POLE4NT	BCR	BCR	3|0|0	3	1	3	0|0|0	0.33	0.99	0.33	0.99	0.33	-1.68	10	0.42
POLE4NT	CDR2	CDR2	3|0|0	3	1	3	0|0|0	0.33	0.99	0.33	0.99	0.33	-1.68	10	0.42
POLE4NT	HIST1H2BC	HIST1H2BC	41|27|19	87	29	3	18|7|9	0.32	0.95	0.32	0.95	0.32	-14.39	2.56	0.46
POLE4NT	SF3B1	SF3B1	46|12|11	69	23	3	20|0|0	0.32	0.95	0.32	0.95	0.32	-8.07	3.45	0.46
POLE4NT	HNRNPR	HNRNPR	21|8|7	36	12	3	9|1|2	0.32	0.93	0.32	0.93	0.32	-4.9	3	0.46
POLE4NT	FTSJ3	FTSJ3	20|3|1	24	8	3	7|0|0	0.32	0.95	0.32	0.95	0.32	-7.38	3.43	0.46
POLE4NT	AP3D1	AP3D1	11|2|2	15	5	3	5|0|0	0.32	0.88	0.32	0.88	0.32	-3.43	3	0.5
POLE4NT	NAP1L1	NAP1L1	2|1|1	4	1.33	3	0|0|0	0.32	0.95	0.32	0.95	0.32	0.83	13.33	0.47
POLE4NT	PIGR	PIGR	1|1|2	4	1.33	3	0|0|0	0.32	0.95	0.32	0.95	0.32	0.83	13.33	0.47
POLE4NT	ERMP1	ERMP1	2|1|1	4	1.33	3	0|0|0	0.32	0.95	0.32	0.95	0.32	0.83	13.33	0.47
POLE4NT	CHAF1A	CHAF1A	2|0|1	3	1	3	0|0|0	0.32	0.95	0.32	0.95	0.32	-1.68	10	0.47
POLE4NT	TBL2	TBL2	3|0|0	3	1	3	1|0|0	0.32	0.95	0.32	0.95	0.32	-2.49	3	0.46
POLE4NT	COIL	COIL	3|0|0	3	1	3	1|0|0	0.32	0.95	0.32	0.95	0.32	-2.49	3	0.46
POLE4NT	SRPR	SRPR	3|0|0	3	1	3	1|0|0	0.32	0.95	0.32	0.95	0.32	-2.49	3	0.46
POLE4NT	FAF2	FAF2	3|0|0	3	1	3	1|0|0	0.32	0.95	0.32	0.95	0.32	-2.49	3	0.46
POLE4NT	KLC1	KLC1	3|0|0	3	1	3	1|0|0	0.32	0.95	0.32	0.95	0.32	-2.49	3	0.46
POLE4NT	POLA1	POLA1	3|0|0	3	1	3	1|0|0	0.32	0.95	0.32	0.95	0.32	-2.49	3	0.46
POLE4NT	RRP1	RRP1	3|0|0	3	1	3	1|0|0	0.32	0.95	0.32	0.95	0.32	-2.49	3	0.46
POLE4NT	CHORDC1	CHORDC1	3|0|0	3	1	3	1|0|0	0.32	0.95	0.32	0.95	0.32	-2.49	3	0.46
POLE4NT	TMEM97	TMEM97	2|1|0	3	1	3	0|0|0	0.32	0.95	0.32	0.95	0.32	-1.68	10	0.47
POLE4NT	POLD3	POLD3	2|0|1	3	1	3	0|0|0	0.32	0.95	0.32	0.95	0.32	-1.68	10	0.47
POLE4NT	NELFA	NELFA	2|0|0	2	0.67	3	0|0|0	0.32	0.95	0.32	0.95	0.32	-1.68	6.67	0.47
POLE4NT	C1ORF123	C1ORF123	2|0|0	2	0.67	3	0|0|0	0.32	0.95	0.32	0.95	0.32	-1.68	6.67	0.47
POLE4NT	MAVS	MAVS	2|0|0	2	0.67	3	0|0|0	0.32	0.95	0.32	0.95	0.32	-1.68	6.67	0.47
POLE4NT	SNRPA1	SNRPA1	2|0|0	2	0.67	3	0|0|0	0.32	0.95	0.32	0.95	0.32	-1.68	6.67	0.47
POLE4NT	SRSF6	SRSF6	2|0|0	2	0.67	3	0|0|0	0.32	0.95	0.32	0.95	0.32	-1.68	6.67	0.47
POLE4NT	JAGN1	JAGN1	2|0|0	2	0.67	3	0|0|0	0.32	0.95	0.32	0.95	0.32	-1.68	6.67	0.47
POLE4NT	NKRF	NKRF	2|0|0	2	0.67	3	0|0|0	0.32	0.95	0.32	0.95	0.32	-1.68	6.67	0.47
POLE4NT	CHD8	CHD8	2|0|0	2	0.67	3	0|0|0	0.32	0.95	0.32	0.95	0.32	-1.68	6.67	0.47
POLE4NT	DCUN1D4	DCUN1D4	2|0|0	2	0.67	3	0|0|0	0.32	0.95	0.32	0.95	0.32	-1.68	6.67	0.47
POLE4NT	ZNF622	ZNF622	2|0|0	2	0.67	3	0|0|0	0.32	0.95	0.32	0.95	0.32	-1.68	6.67	0.47
POLE4NT	RPL31	RPL31	2|0|0	2	0.67	3	0|0|0	0.32	0.95	0.32	0.95	0.32	-1.68	6.67	0.47
POLE4NT	CHMP4B	CHMP4B	2|0|0	2	0.67	3	0|0|0	0.32	0.95	0.32	0.95	0.32	-1.68	6.67	0.47
POLE4NT	EIF3G	EIF3G	2|0|0	2	0.67	3	0|0|0	0.32	0.95	0.32	0.95	0.32	-1.68	6.67	0.47
POLE4NT	TAF9B	TAF9B	2|0|0	2	0.67	3	0|0|0	0.32	0.95	0.32	0.95	0.32	-1.68	6.67	0.47
POLE4NT	C17ORF85	C17ORF85	2|0|0	2	0.67	3	0|0|0	0.32	0.95	0.32	0.95	0.32	-1.68	6.67	0.47
POLE4NT	TTF2	TTF2	2|0|0	2	0.67	3	0|0|0	0.32	0.95	0.32	0.95	0.32	-1.68	6.67	0.47
POLE4NT	CRNKL1	CRNKL1	2|0|0	2	0.67	3	0|0|0	0.32	0.95	0.32	0.95	0.32	-1.68	6.67	0.47
POLE4NT	SNRPA	SNRPA	2|0|0	2	0.67	3	0|0|0	0.32	0.95	0.32	0.95	0.32	-1.68	6.67	0.47
POLE4NT	FXR1	FXR1	2|0|0	2	0.67	3	0|0|0	0.32	0.95	0.32	0.95	0.32	-1.68	6.67	0.47
POLE4NT	EMC3	EMC3	2|0|0	2	0.67	3	0|0|0	0.32	0.95	0.32	0.95	0.32	-1.68	6.67	0.47
POLE4NT	SKA3	SKA3	2|0|0	2	0.67	3	0|0|0	0.32	0.95	0.32	0.95	0.32	-1.68	6.67	0.47
POLE4NT	DDX52	DDX52	2|0|0	2	0.67	3	0|0|0	0.32	0.95	0.32	0.95	0.32	-1.68	6.67	0.47
POLE4NT	DDX51	DDX51	2|0|0	2	0.67	3	0|0|0	0.32	0.95	0.32	0.95	0.32	-1.68	6.67	0.47
POLE4NT	TCERG1	TCERG1	2|0|0	2	0.67	3	0|0|0	0.32	0.95	0.32	0.95	0.32	-1.68	6.67	0.47
POLE4NT	INTS12	INTS12	2|0|0	2	0.67	3	0|0|0	0.32	0.95	0.32	0.95	0.32	-1.68	6.67	0.47
POLE4NT	ZNF536	ZNF536	2|0|0	2	0.67	3	0|0|0	0.32	0.95	0.32	0.95	0.32	-1.68	6.67	0.47
POLE4NT	PREB	PREB	2|0|0	2	0.67	3	0|0|0	0.32	0.95	0.32	0.95	0.32	-1.68	6.67	0.47
POLE4NT	CHTOP	CHTOP	2|0|0	2	0.67	3	0|0|0	0.32	0.95	0.32	0.95	0.32	-1.68	6.67	0.47
POLE4NT	MAGED2	MAGED2	2|0|0	2	0.67	3	0|0|0	0.32	0.95	0.32	0.95	0.32	-1.68	6.67	0.47
POLE4NT	YTHDC2	YTHDC2	2|0|0	2	0.67	3	0|0|0	0.32	0.95	0.32	0.95	0.32	-1.68	6.67	0.47
POLE4NT	RPS17	RPS17	2|0|0	2	0.67	3	0|0|0	0.32	0.95	0.32	0.95	0.32	-1.68	6.67	0.47
POLE4NT	MAP7D3	MAP7D3	2|0|0	2	0.67	3	0|0|0	0.32	0.95	0.32	0.95	0.32	-1.68	6.67	0.47
POLE4NT	RBM17	RBM17	2|0|0	2	0.67	3	0|0|0	0.32	0.95	0.32	0.95	0.32	-1.68	6.67	0.47
POLE4NT	LIN54	LIN54	2|0|0	2	0.67	3	0|0|0	0.32	0.95	0.32	0.95	0.32	-1.68	6.67	0.47
POLE4NT	SLU7	SLU7	2|0|0	2	0.67	3	0|0|0	0.32	0.95	0.32	0.95	0.32	-1.68	6.67	0.47
POLE4NT	FUS	FUS	2|0|0	2	0.67	3	0|0|0	0.32	0.95	0.32	0.95	0.32	-1.68	6.67	0.47
POLE4NT	SRCAP	SRCAP	2|0|0	2	0.67	3	0|0|0	0.32	0.95	0.32	0.95	0.32	-1.68	6.67	0.47
POLE4NT	INTS1	INTS1	2|0|0	2	0.67	3	0|0|0	0.32	0.95	0.32	0.95	0.32	-1.68	6.67	0.47
POLE4NT	CKAP2	CKAP2	2|0|0	2	0.67	3	0|0|0	0.32	0.95	0.32	0.95	0.32	-1.68	6.67	0.47
POLE4NT	ORC3	ORC3	2|0|0	2	0.67	3	0|0|0	0.32	0.95	0.32	0.95	0.32	-1.68	6.67	0.47
POLE4NT	SIGLEC5	SIGLEC5	2|0|0	2	0.67	3	0|0|0	0.32	0.95	0.32	0.95	0.32	-1.68	6.67	0.47
POLE4NT	SMARCA5	SMARCA5	21|1|0	22	7.33	3	9|0|1	0.31	0.92	0.31	0.92	0.31	-13.89	2.2	0.5
POLE4NT	LAS1L	LAS1L	8|2|1	11	3.67	3	4|0|0	0.31	0.83	0.31	0.83	0.31	-4.06	2.75	0.5
POLE4NT	RPL23A	RPL23A	5|2|1	8	2.67	3	3|0|0	0.31	0.71	0.31	0.71	0.31	-2.87	2.67	0.5
POLE4NT	BYSL	BYSL	6|0|0	6	2	3	2|0|0	0.31	0.93	0.31	0.93	0.31	-3.85	3	0.5
POLE4NT	WDR3	WDR3	6|0|0	6	2	3	2|0|0	0.31	0.93	0.31	0.93	0.31	-3.85	3	0.5
POLE4NT	TRIM28	TRIM28	43|23|24	90	30	3	28|0|0	0.3	0.88	0.3	0.88	0.3	-4.99	3.21	0.5
POLE4NT	RANGAP1	RANGAP1	34|12|10	56	18.67	3	17|0|2	0.3	0.91	0.3	0.91	0.3	-8.33	2.95	0.5
POLE4NT	RPL6	RPL6	26|13|12	51	17	3	12|2|5	0.3	0.9	0.3	0.9	0.3	-6.72	2.68	0.5
POLE4NT	DDX18	DDX18	15|3|2	20	6.67	3	7|0|1	0.3	0.88	0.3	0.88	0.3	-7.21	2.5	0.51
POLE4NT	KHSRP	KHSRP	9|2|0	11	3.67	3	4|0|1	0.3	0.87	0.3	0.87	0.3	-7.44	2.2	0.5
POLE4NT	PSMC5	PSMC5	8|1|0	9	3	3	3|0|0	0.3	0.91	0.3	0.91	0.3	-4.27	3	0.5
POLE4NT	PWP2	PWP2	8|0|0	8	2.67	3	3|0|0	0.3	0.91	0.3	0.91	0.3	-4.27	2.67	0.5
POLE4NT	EPB41L3	EPB41L3	12|2|0	14	4.67	3	6|0|0	0.29	0.86	0.29	0.86	0.29	-8.12	2.33	0.51
POLE4NT	RPL27	RPL27	11|1|0	12	4	3	5|0|0	0.29	0.88	0.29	0.88	0.29	-7.23	2.4	0.51
POLE4NT	DKC1	DKC1	7|1|1	9	3	3	3|0|0	0.29	0.87	0.29	0.87	0.29	-2.87	3	0.51
POLE4NT	HSD17B12	HSD17B12	9|0|0	9	3	3	4|0|0	0.29	0.88	0.29	0.88	0.29	-5.75	2.25	0.51
POLE4NT	RALY	RALY	5|1|1	7	2.33	3	2|0|0	0.29	0.87	0.29	0.87	0.29	-1.81	3.5	0.51
POLE4NT	DRG1	DRG1	7|0|0	7	2.33	3	3|0|0	0.29	0.87	0.29	0.87	0.29	-4.27	2.33	0.51
POLE4NT	U2AF2	U2AF2	5|0|1	6	2	3	0|0|2	0.29	0.87	0.29	0.87	0.29	-3.85	3	0.51
POLE4NT	CISD2	CISD2	3|2|2	7	2.33	3	3|0|0	0.28	0.42	0.28	0.42	0.28	-1.35	2.33	0.51
POLE4NT	COPA	COPA	31|14|11	56	18.67	3	21|0|1	0.27	0.81	0.27	0.81	0.27	-10.17	2.55	0.51
POLE4NT	DDX17	DDX17	13|0|0	13	4.33	3	8|0|0	0.27	0.82	0.27	0.82	0.27	-11.14	1.62	0.51
POLE4NT	RPS24	RPS24	6|2|0	8	2.67	3	4|0|0	0.27	0.71	0.27	0.71	0.27	-5.75	2	0.51
POLE4NT	SLC25A1	SLC25A1	6|0|0	6	2	3	3|0|0	0.27	0.8	0.27	0.8	0.27	-4.27	2	0.51
POLE4NT	PARP1	PARP1	93|58|44	195	65	3	39|3|27	0.26	0.79	0.26	0.79	0.26	-23.56	2.83	0.51
POLE4NT	PSMD3	PSMD3	18|7|6	31	10.33	3	13|0|0	0.26	0.78	0.26	0.78	0.26	-6.65	2.38	0.51
POLE4NT	HSD17B4	HSD17B4	23|5|0	28	9.33	3	17|0|0	0.26	0.77	0.26	0.77	0.26	-23.75	1.65	0.51
POLE4NT	CORO1C	CORO1C	7|0|1	8	2.67	3	4|0|0	0.26	0.78	0.26	0.78	0.26	-5.75	2	0.51
POLE4NT	TMEM33	TMEM33	5|4|2	11	3.67	3	5|0|0	0.25	0.45	0.25	0.45	0.25	-3.43	2.2	0.52
POLE4NT	TBL3	TBL3	8|1|0	9	3	3	5|0|0	0.25	0.76	0.25	0.76	0.25	-7.23	1.8	0.51
POLE4NT	NOC2L	NOC2L	9|0|0	9	3	3	6|0|0	0.25	0.76	0.25	0.76	0.25	-8.12	1.5	0.52
POLE4NT	KIF11	KIF11	8|0|0	8	2.67	3	5|0|0	0.25	0.76	0.25	0.76	0.25	-7.23	1.6	0.51
POLE4NT	RPL26	RPL26	4|1|0	5	1.67	3	2|0|0	0.25	0.76	0.25	0.76	0.25	-3.85	2.5	0.52
POLE4NT	CDIPT	CDIPT	2|2|1	5	1.67	3	2|0|0	0.25	0.38	0.25	0.38	0.25	-1.81	2.5	0.52
POLE4NT	RER1	RER1	4|1|0	5	1.67	3	2|0|0	0.25	0.76	0.25	0.76	0.25	-3.85	2.5	0.52
POLE4NT	ZFR	ZFR	4|0|0	4	1.33	3	2|0|0	0.25	0.76	0.25	0.76	0.25	-3.85	2	0.52
POLE4NT	FMR1	FMR1	4|0|0	4	1.33	3	2|0|0	0.25	0.76	0.25	0.76	0.25	-3.85	2	0.52
POLE4NT	KATNAL2	KATNAL2	2|2|0	4	1.33	3	2|0|0	0.25	0.38	0.25	0.38	0.25	-3.85	2	0.52
POLE4NT	SPCS3	SPCS3	4|0|0	4	1.33	3	2|0|0	0.25	0.76	0.25	0.76	0.25	-3.85	2	0.52
POLE4NT	BZW1	BZW1	4|0|0	4	1.33	3	2|0|0	0.25	0.76	0.25	0.76	0.25	-3.85	2	0.52
POLE4NT	STK26	STK26	4|0|0	4	1.33	3	2|0|0	0.25	0.76	0.25	0.76	0.25	-3.85	2	0.52
POLE4NT	TIMM23	TIMM23	4|0|0	4	1.33	3	2|0|0	0.25	0.76	0.25	0.76	0.25	-3.85	2	0.52
POLE4NT	SFPQ	SFPQ	6|0|0	6	2	3	4|0|0	0.24	0.71	0.24	0.71	0.24	-5.75	1.5	0.53
POLE4NT	RBMX	RBMX	5|1|0	6	2	3	3|0|0	0.24	0.71	0.24	0.71	0.24	-4.27	2	0.52
POLE4NT	RHEB	RHEB	5|1|0	6	2	3	3|0|0	0.24	0.71	0.24	0.71	0.24	-4.27	2	0.52
POLE4NT	ABCF1	ABCF1	5|0|0	5	1.67	3	3|0|0	0.24	0.71	0.24	0.71	0.24	-4.27	1.67	0.52
POLE4NT	AP1M1	AP1M1	5|0|0	5	1.67	3	3|0|0	0.24	0.71	0.24	0.71	0.24	-4.27	1.67	0.52
POLE4NT	EPB41L2	EPB41L2	5|0|0	5	1.67	3	3|0|0	0.24	0.71	0.24	0.71	0.24	-4.27	1.67	0.52
POLE4NT	SFXN1	SFXN1	15|6|5	26	8.67	3	10|1|1	0.23	0.67	0.23	0.67	0.23	-7.19	2.17	0.53
POLE4NT	RCC1	RCC1	15|3|0	18	6	3	12|0|0	0.23	0.68	0.23	0.68	0.23	-16.44	1.5	0.53
POLE4NT	USMG5	USMG5	6|5|3	14	4.67	3	5|0|1	0.23	0.41	0.23	0.41	0.23	-3.37	2.33	0.53
POLE4NT	RPS19	RPS19	9|1|3	13	4.33	3	7|0|0	0.23	0.68	0.23	0.68	0.23	-7.38	1.86	0.53
POLE4NT	TECR	TECR	8|2|2	12	4	3	6|0|0	0.23	0.69	0.23	0.69	0.23	-4.59	2	0.53
POLE4NT	AIFM1	AIFM1	9|1|0	10	3.33	3	7|0|0	0.23	0.68	0.23	0.68	0.23	-9.63	1.43	0.53
POLE4NT	SART3	SART3	9|1|0	10	3.33	3	7|0|0	0.23	0.68	0.23	0.68	0.23	-9.63	1.43	0.53
POLE4NT	STT3A	STT3A	8|1|0	9	3	3	6|0|0	0.23	0.69	0.23	0.69	0.23	-8.12	1.5	0.53
POLE4NT	VAPB	VAPB	7|1|0	8	2.67	3	5|0|0	0.23	0.7	0.23	0.7	0.23	-7.23	1.6	0.53
POLE4NT	RPL8	RPL8	5|2|1	8	2.67	3	4|0|0	0.23	0.6	0.23	0.6	0.23	-4.06	2	0.53
POLE4NT	SYNGAP1	SYNGAP1	2|1|2	5	1.67	3	1|0|1	0.22	0.33	0.22	0.33	0.22	-2.11	2.5	0.55
POLE4NT	SEC61B	SEC61B	2|1|1	4	1.33	3	1|0|0	0.22	0.67	0.22	0.67	0.22	-1.08	4	0.53
POLE4NT	PRKCA	PRKCA	1|0|2	3	1	3	1|0|0	0.22	0.67	0.22	0.67	0.22	-2.49	3	0.53
POLE4NT	UTP18	UTP18	2|0|0	2	0.67	3	1|0|0	0.22	0.67	0.22	0.67	0.22	-2.49	2	0.53
POLE4NT	SMARCA4	SMARCA4	2|0|0	2	0.67	3	1|0|0	0.22	0.67	0.22	0.67	0.22	-2.49	2	0.53
POLE4NT	DNMT1	DNMT1	2|0|0	2	0.67	3	1|0|0	0.22	0.67	0.22	0.67	0.22	-2.49	2	0.53
POLE4NT	MPDU1	MPDU1	2|0|0	2	0.67	3	1|0|0	0.22	0.67	0.22	0.67	0.22	-2.49	2	0.53
POLE4NT	RPL29	RPL29	2|0|0	2	0.67	3	1|0|0	0.22	0.67	0.22	0.67	0.22	-2.49	2	0.53
POLE4NT	TWF2	TWF2	2|0|0	2	0.67	3	0|0|1	0.22	0.67	0.22	0.67	0.22	-2.49	2	0.53
POLE4NT	TMCO1	TMCO1	2|0|0	2	0.67	3	1|0|0	0.22	0.67	0.22	0.67	0.22	-2.49	2	0.53
POLE4NT	FAM162A	FAM162A	2|0|0	2	0.67	3	1|0|0	0.22	0.67	0.22	0.67	0.22	-2.49	2	0.53
POLE4NT	NDUFA6	NDUFA6	2|0|0	2	0.67	3	1|0|0	0.22	0.67	0.22	0.67	0.22	-2.49	2	0.53
POLE4NT	DHX16	DHX16	2|0|0	2	0.67	3	1|0|0	0.22	0.67	0.22	0.67	0.22	-2.49	2	0.53
POLE4NT	NIFK	NIFK	2|0|0	2	0.67	3	1|0|0	0.22	0.67	0.22	0.67	0.22	-2.49	2	0.53
POLE4NT	SUMO2	SUMO2	2|0|0	2	0.67	3	1|0|0	0.22	0.67	0.22	0.67	0.22	-2.49	2	0.53
POLE4NT	DDX54	DDX54	2|0|0	2	0.67	3	1|0|0	0.22	0.67	0.22	0.67	0.22	-2.49	2	0.53
POLE4NT	BMS1	BMS1	2|0|0	2	0.67	3	1|0|0	0.22	0.67	0.22	0.67	0.22	-2.49	2	0.53
POLE4NT	VAMP7	VAMP7	2|0|0	2	0.67	3	1|0|0	0.22	0.67	0.22	0.67	0.22	-2.49	2	0.53
POLE4NT	USP39	USP39	2|0|0	2	0.67	3	1|0|0	0.22	0.67	0.22	0.67	0.22	-2.49	2	0.53
POLE4NT	EMSY	EMSY	2|0|0	2	0.67	3	1|0|0	0.22	0.67	0.22	0.67	0.22	-2.49	2	0.53
POLE4NT	RBM12	RBM12	2|0|0	2	0.67	3	0|0|1	0.22	0.67	0.22	0.67	0.22	-2.49	2	0.53
POLE4NT	SCO1	SCO1	2|0|0	2	0.67	3	1|0|0	0.22	0.67	0.22	0.67	0.22	-2.49	2	0.53
POLE4NT	PCMT1	PCMT1	2|0|0	2	0.67	3	1|0|0	0.22	0.67	0.22	0.67	0.22	-2.49	2	0.53
POLE4NT	SCAMP3	SCAMP3	3|2|1	6	2	3	3|0|0	0.21	0.42	0.21	0.42	0.21	-2.87	2	0.55
POLE4NT	PSMD1	PSMD1	14|4|3	21	7	3	12|0|0	0.2	0.59	0.2	0.59	0.2	-9.83	1.75	0.55
POLE4NT	MATR3	MATR3	13|1|0	14	4.67	3	11|0|0	0.2	0.61	0.2	0.61	0.2	-15.25	1.27	0.55
POLE4NT	AAAS	AAAS	7|2|0	9	3	3	6|0|0	0.2	0.59	0.2	0.59	0.2	-8.12	1.5	0.56
POLE4NT	CHD4	CHD4	7|1|0	8	2.67	3	6|0|0	0.2	0.59	0.2	0.59	0.2	-8.12	1.33	0.56
POLE4NT	RDH11	RDH11	7|0|0	7	2.33	3	6|0|0	0.2	0.59	0.2	0.59	0.2	-8.12	1.17	0.56
POLE4NT	POLR2B	POLR2B	7|0|0	7	2.33	3	6|0|0	0.2	0.59	0.2	0.59	0.2	-8.12	1.17	0.56
POLE4NT	ELAVL1	ELAVL1	5|1|1	7	2.33	3	4|0|0	0.2	0.6	0.2	0.6	0.2	-4.06	1.75	0.55
POLE4NT	TLN1	TLN1	6|1|0	7	2.33	3	5|0|0	0.2	0.6	0.2	0.6	0.2	-7.23	1.4	0.55
POLE4NT	ARF4	ARF4	5|1|0	6	2	3	4|0|0	0.2	0.6	0.2	0.6	0.2	-5.75	1.5	0.55
POLE4NT	STX7	STX7	6|0|0	6	2	3	5|0|0	0.2	0.6	0.2	0.6	0.2	-7.23	1.2	0.55
POLE4NT	SYNCRIP	SYNCRIP	4|1|1	6	2	3	3|0|0	0.2	0.6	0.2	0.6	0.2	-2.87	2	0.55
POLE4NT	ZMPSTE24	ZMPSTE24	5|0|0	5	1.67	3	4|0|0	0.2	0.6	0.2	0.6	0.2	-5.75	1.25	0.55
POLE4NT	H2AFY2	H2AFY2	4|1|0	5	1.67	3	3|0|0	0.2	0.6	0.2	0.6	0.2	-4.27	1.67	0.55
POLE4NT	ETFB	ETFB	4|0|0	4	1.33	3	3|0|0	0.2	0.6	0.2	0.6	0.2	-4.27	1.33	0.55
POLE4NT	EXOSC9	EXOSC9	4|0|0	4	1.33	3	3|0|0	0.2	0.6	0.2	0.6	0.2	-4.27	1.33	0.55
POLE4NT	HNRNPAB	HNRNPAB	4|0|0	4	1.33	3	3|0|0	0.2	0.6	0.2	0.6	0.2	-4.27	1.33	0.55
POLE4NT	ADD1	ADD1	4|0|0	4	1.33	3	3|0|0	0.2	0.6	0.2	0.6	0.2	-4.27	1.33	0.55
POLE4NT	TARDBP	TARDBP	4|0|0	4	1.33	3	3|0|0	0.2	0.6	0.2	0.6	0.2	-4.27	1.33	0.55
POLE4NT	BCCIP	BCCIP	3|1|0	4	1.33	3	2|0|0	0.2	0.59	0.2	0.59	0.2	-3.85	2	0.56
POLE4NT	POLD1	POLD1	4|0|0	4	1.33	3	3|0|0	0.2	0.6	0.2	0.6	0.2	-4.27	1.33	0.55
POLE4NT	SNRPB2	SNRPB2	3|0|0	3	1	3	2|0|0	0.2	0.59	0.2	0.59	0.2	-3.85	1.5	0.56
POLE4NT	GNA13	GNA13	0|3|0	3	1	3	2|0|0	0.2	0.59	0.2	0.59	0.2	-3.85	1.5	0.56
POLE4NT	STAG2	STAG2	3|0|0	3	1	3	2|0|0	0.2	0.59	0.2	0.59	0.2	-3.85	1.5	0.56
POLE4NT	TMEM205	TMEM205	3|0|0	3	1	3	2|0|0	0.2	0.59	0.2	0.59	0.2	-3.85	1.5	0.56
POLE4NT	LRRC59	LRRC59	17|12|7	36	12	3	13|1|1	0.19	0.51	0.19	0.51	0.19	-7.76	2.4	0.56
POLE4NT	TMED10	TMED10	8|6|2	16	5.33	3	8|0|0	0.19	0.43	0.19	0.43	0.19	-7.04	2	0.56
POLE4NT	NUDT21	NUDT21	8|2|2	12	4	3	7|0|0	0.19	0.58	0.19	0.58	0.19	-5.8	1.71	0.56
POLE4NT	RPL34	RPL34	4|3|1	8	2.67	3	1|1|2	0.19	0.41	0.19	0.41	0.19	-4.51	2	0.56
POLE4NT	EIF4G2	EIF4G2	22|1|0	23	7.67	3	19|0|0	0.18	0.53	0.18	0.53	0.18	-26.56	1.21	0.56
POLE4NT	RECQL	RECQL	10|4|1	15	5	3	8|0|1	0.18	0.53	0.18	0.53	0.18	-9.9	1.67	0.56
POLE4NT	RTN3	RTN3	4|2|0	6	2	3	4|0|0	0.18	0.44	0.18	0.44	0.18	-5.75	1.5	0.56
POLE4NT	RPL30	RPL30	8|6|4	18	6	3	6|1|1	0.17	0.39	0.17	0.39	0.17	-4.38	2.25	0.56
POLE4NT	SEC22B	SEC22B	11|4|3	18	6	3	9|0|1	0.17	0.51	0.17	0.51	0.17	-7.82	1.8	0.56
POLE4NT	VCP	VCP	12|2|0	14	4.67	3	8|0|3	0.16	0.49	0.16	0.49	0.16	-15.66	1.27	0.57
POLE4NT	RPS26	RPS26	5|1|2	8	2.67	3	5|0|0	0.16	0.45	0.16	0.45	0.16	-5.31	1.6	0.57
POLE4NT	ABCE1	ABCE1	14|3|0	17	5.67	3	13|0|0	0.15	0.46	0.15	0.46	0.15	-17.96	1.31	0.57
POLE4NT	ECI1	ECI1	7|4|3	14	4.67	3	5|0|2	0.15	0.4	0.15	0.4	0.15	-4.67	2	0.57
POLE4NT	RPS18	RPS18	7|3|0	10	3.33	3	7|0|0	0.15	0.44	0.15	0.44	0.15	-9.63	1.43	0.57
POLE4NT	HNRNPA3	HNRNPA3	6|0|0	6	2	3	6|0|0	0.15	0.45	0.15	0.45	0.15	-8.12	1	0.57
POLE4NT	YKT6	YKT6	5|0|0	5	1.67	3	5|0|0	0.15	0.45	0.15	0.45	0.15	-7.23	1	0.57
POLE4NT	SEC61A1	SEC61A1	4|1|0	5	1.67	3	4|0|0	0.15	0.44	0.15	0.44	0.15	-5.75	1.25	0.57
POLE4NT	NSF	NSF	4|1|0	5	1.67	3	4|0|0	0.15	0.44	0.15	0.44	0.15	-5.75	1.25	0.57
POLE4NT	RAB18	RAB18	5|0|0	5	1.67	3	5|0|0	0.15	0.45	0.15	0.45	0.15	-7.23	1	0.57
POLE4NT	SLC16A1	SLC16A1	4|0|0	4	1.33	3	4|0|0	0.15	0.44	0.15	0.44	0.15	-5.75	1	0.57
POLE4NT	NDUFA9	NDUFA9	4|0|0	4	1.33	3	4|0|0	0.15	0.44	0.15	0.44	0.15	-5.75	1	0.57
POLE4NT	RAB8A	RAB8A	4|0|0	4	1.33	3	4|0|0	0.15	0.44	0.15	0.44	0.15	-5.75	1	0.57
POLE4NT	DDX56	DDX56	4|0|0	4	1.33	3	4|0|0	0.15	0.44	0.15	0.44	0.15	-5.75	1	0.57
POLE4NT	GSTK1	GSTK1	4|0|0	4	1.33	3	4|0|0	0.15	0.44	0.15	0.44	0.15	-5.75	1	0.57
POLE4NT	MAPRE1	MAPRE1	9|4|3	16	5.33	3	9|0|0	0.14	0.41	0.14	0.41	0.14	-6.47	1.78	0.58
POLE4NT	RUVBL1	RUVBL1	9|4|1	14	4.67	3	9|0|0	0.14	0.41	0.14	0.41	0.14	-9.72	1.56	0.58
POLE4NT	VAPA	VAPA	8|2|2	12	4	3	8|0|0	0.14	0.43	0.14	0.43	0.14	-7.04	1.5	0.57
POLE4NT	CYC1	CYC1	6|1|0	7	2.33	3	5|0|1	0.14	0.41	0.14	0.41	0.14	-8.39	1.17	0.58
POLE4NT	NUP98	NUP98	3|0|0	3	1	3	3|0|0	0.14	0.42	0.14	0.42	0.14	-4.27	1	0.58
POLE4NT	ARF5	ARF5	3|0|0	3	1	3	3|0|0	0.14	0.42	0.14	0.42	0.14	-4.27	1	0.58
POLE4NT	ADSS	ADSS	3|0|0	3	1	3	3|0|0	0.14	0.42	0.14	0.42	0.14	-4.27	1	0.58
POLE4NT	HM13	HM13	3|0|0	3	1	3	3|0|0	0.14	0.42	0.14	0.42	0.14	-4.27	1	0.58
POLE4NT	HAT1	HAT1	8|2|2	12	4	3	6|0|2	0.13	0.39	0.13	0.39	0.13	-7.39	1.5	0.58
POLE4NT	EIF5A	EIF5A	8|2|2	12	4	3	6|2|0	0.13	0.39	0.13	0.39	0.13	-7.39	1.5	0.58
POLE4NT	HSPH1	HSPH1	10|0|0	10	3.33	3	10|0|0	0.13	0.4	0.13	0.4	0.13	-13.74	1	0.58
POLE4NT	RPL28	RPL28	2|2|2	6	2	3	2|0|1	0.13	0.13	0.13	0.13	0.13	-1.86	2	0.58
POLE4NT	FBLL1	FBLL1	2|2|2	6	2	3	2|0|1	0.13	0.13	0.13	0.13	0.13	-1.86	2	0.58
POLE4NT	ZGRF1	ZGRF1	1|2|1	4	1.33	3	2|0|0	0.13	0.38	0.13	0.38	0.13	-1.81	2	0.58
POLE4NT	DNAJC11	DNAJC11	2|1|0	3	1	3	2|0|0	0.13	0.38	0.13	0.38	0.13	-3.85	1.5	0.58
POLE4NT	GAR1	GAR1	2|0|0	2	0.67	3	2|0|0	0.13	0.38	0.13	0.38	0.13	-3.85	1	0.58
POLE4NT	ATAD1	ATAD1	2|0|0	2	0.67	3	2|0|0	0.13	0.38	0.13	0.38	0.13	-3.85	1	0.58
POLE4NT	NCKAP1	NCKAP1	2|0|0	2	0.67	3	2|0|0	0.13	0.38	0.13	0.38	0.13	-3.85	1	0.58
POLE4NT	CAMK2D	CAMK2D	2|0|0	2	0.67	3	2|0|0	0.13	0.38	0.13	0.38	0.13	-3.85	1	0.58
POLE4NT	EIF2S2	EIF2S2	2|0|0	2	0.67	3	2|0|0	0.13	0.38	0.13	0.38	0.13	-3.85	1	0.58
POLE4NT	HEATR1	HEATR1	2|0|0	2	0.67	3	2|0|0	0.13	0.38	0.13	0.38	0.13	-3.85	1	0.58
POLE4NT	DDX20	DDX20	2|0|0	2	0.67	3	2|0|0	0.13	0.38	0.13	0.38	0.13	-3.85	1	0.58
POLE4NT	FLOT1	FLOT1	2|0|0	2	0.67	3	2|0|0	0.13	0.38	0.13	0.38	0.13	-3.85	1	0.58
POLE4NT	EMC1	EMC1	2|0|0	2	0.67	3	2|0|0	0.13	0.38	0.13	0.38	0.13	-3.85	1	0.58
POLE4NT	RAB5A	RAB5A	2|0|0	2	0.67	3	2|0|0	0.13	0.38	0.13	0.38	0.13	-3.85	1	0.58
POLE4NT	PAFAH1B3	PAFAH1B3	2|0|0	2	0.67	3	2|0|0	0.13	0.38	0.13	0.38	0.13	-3.85	1	0.58
POLE4NT	PUS1	PUS1	2|0|0	2	0.67	3	2|0|0	0.13	0.38	0.13	0.38	0.13	-3.85	1	0.58
POLE4NT	TM9SF3	TM9SF3	2|0|0	2	0.67	3	2|0|0	0.13	0.38	0.13	0.38	0.13	-3.85	1	0.58
POLE4NT	COPS7A	COPS7A	2|0|0	2	0.67	3	2|0|0	0.13	0.38	0.13	0.38	0.13	-3.85	1	0.58
POLE4NT	PRPF4B	PRPF4B	2|0|0	2	0.67	3	2|0|0	0.13	0.38	0.13	0.38	0.13	-3.85	1	0.58
POLE4NT	APOA1BP	APOA1BP	2|0|0	2	0.67	3	2|0|0	0.13	0.38	0.13	0.38	0.13	-3.85	1	0.58
POLE4NT	AGPS	AGPS	2|0|0	2	0.67	3	2|0|0	0.13	0.38	0.13	0.38	0.13	-3.85	1	0.58
POLE4NT	RPS9	RPS9	30|14|10	54	18	3	18|4|5	0.12	0.36	0.12	0.36	0.12	-17.58	2	0.59
POLE4NT	RPL7A	RPL7A	16|11|6	33	11	3	7|2|8	0.12	0.35	0.12	0.35	0.12	-12.3	1.94	0.59
POLE4NT	KIF5B	KIF5B	12|0|0	12	4	3	12|0|0	0.12	0.36	0.12	0.36	0.12	-16.44	1	0.59
POLE4NT	PREX1	PREX1	3|1|1	5	1.67	3	2|0|1	0.12	0.37	0.12	0.37	0.12	-3.31	1.67	0.59
POLE4NT	HACD3	HACD3	13|4|4	21	7	3	13|0|0	0.11	0.34	0.11	0.34	0.11	-9.6	1.62	0.6
POLE4NT	IPO8	IPO8	5|3|0	8	2.67	3	6|0|0	0.11	0.28	0.11	0.28	0.11	-8.12	1.33	0.6
POLE4NT	RPS14	RPS14	3|2|0	5	1.67	3	4|0|0	0.11	0.25	0.11	0.25	0.11	-5.75	1.25	0.6
POLE4NT	NDUFA4	NDUFA4	2|0|0	2	0.67	3	1|0|1	0.11	0.33	0.11	0.33	0.11	-3.72	1	0.6
POLE4NT	PDS5A	PDS5A	2|0|0	2	0.67	3	1|0|1	0.11	0.33	0.11	0.33	0.11	-3.72	1	0.6
POLE4NT	HNRNPH1	HNRNPH1	2|0|0	2	0.67	3	1|0|1	0.11	0.33	0.11	0.33	0.11	-3.72	1	0.6
POLE4NT	CYB5R3	CYB5R3	15|10|4	29	9.67	3	14|0|1	0.1	0.29	0.1	0.29	0.1	-11.9	1.93	0.6
POLE4NT	ARPC3	ARPC3	4|2|0	6	2	3	5|0|0	0.1	0.27	0.1	0.27	0.1	-7.23	1.2	0.6
POLE4NT	SRPRB	SRPRB	4|2|0	6	2	3	5|0|0	0.1	0.27	0.1	0.27	0.1	-7.23	1.2	0.6
POLE4NT	CCT5	CCT5	27|10|6	43	14.33	3	23|0|2	0.09	0.27	0.09	0.27	0.09	-20.75	1.72	0.6
POLE4NT	DDOST	DDOST	15|7|5	27	9	3	13|0|2	0.09	0.28	0.09	0.28	0.09	-10.57	1.8	0.6
POLE4NT	COX4I1	COX4I1	10|6|6	22	7.33	3	11|0|0	0.09	0.25	0.09	0.25	0.09	-4.56	2	0.6
POLE4NT	TMEM43	TMEM43	9|0|0	9	3	3	10|0|0	0.09	0.26	0.09	0.26	0.09	-13.74	0.9	0.61
POLE4NT	CCAR2	CCAR2	8|0|1	9	3	3	9|0|0	0.09	0.27	0.09	0.27	0.09	-12.23	1	0.6
POLE4NT	SLC1A5	SLC1A5	5|0|0	5	1.67	3	6|0|0	0.09	0.28	0.09	0.28	0.09	-8.12	0.83	0.6
POLE4NT	CDK2	CDK2	5|0|0	5	1.67	3	6|0|0	0.09	0.28	0.09	0.28	0.09	-8.12	0.83	0.6
POLE4NT	DDX47	DDX47	5|0|0	5	1.67	3	6|0|0	0.09	0.28	0.09	0.28	0.09	-8.12	0.83	0.6
POLE4NT	MYH14	MYH14	2|1|2	5	1.67	3	1|2|0	0.09	0.13	0.09	0.13	0.09	-3.31	1.67	0.6
POLE4NT	TNXB	TNXB	2|1|2	5	1.67	3	2|0|1	0.09	0.13	0.09	0.13	0.09	-3.31	1.67	0.6
POLE4NT	RRP1B	RRP1B	4|0|0	4	1.33	3	5|0|0	0.09	0.27	0.09	0.27	0.09	-7.23	0.8	0.61
POLE4NT	ATAD3B	ATAD3B	4|0|0	4	1.33	3	5|0|0	0.09	0.27	0.09	0.27	0.09	-7.23	0.8	0.61
POLE4NT	FEN1	FEN1	8|4|2	14	4.67	3	6|1|2	0.08	0.23	0.08	0.23	0.08	-8.57	1.56	0.61
POLE4NT	GNAS	GNAS	8|4|2	14	4.67	3	7|1|1	0.08	0.23	0.08	0.23	0.08	-8.3	1.56	0.61
POLE4NT	NMT1	NMT1	8|3|1	12	4	3	8|0|1	0.08	0.25	0.08	0.25	0.08	-9.9	1.33	0.61
POLE4NT	PPP1CC	PPP1CC	5|2|3	10	3.33	3	4|0|2	0.08	0.21	0.08	0.21	0.08	-5.14	1.67	0.61
POLE4NT	UBE2M	UBE2M	5|0|2	7	2.33	3	5|0|1	0.08	0.24	0.08	0.24	0.08	-8.39	1.17	0.61
POLE4NT	ATP5J2	ATP5J2	4|2|1	7	2.33	3	4|0|1	0.08	0.21	0.08	0.21	0.08	-5.52	1.4	0.61
POLE4NT	PABPC1	PABPC1	5|1|0	6	2	3	5|0|1	0.08	0.24	0.08	0.24	0.08	-8.39	1	0.61
POLE4NT	NELFB	NELFB	3|0|0	3	1	3	4|0|0	0.08	0.25	0.08	0.25	0.08	-5.75	0.75	0.61
POLE4NT	CYB5B	CYB5B	3|0|0	3	1	3	4|0|0	0.08	0.25	0.08	0.25	0.08	-5.75	0.75	0.61
POLE4NT	CISD1	CISD1	3|0|0	3	1	3	4|0|0	0.08	0.25	0.08	0.25	0.08	-5.75	0.75	0.61
POLE4NT	PRKAG1	PRKAG1	3|0|0	3	1	3	4|0|0	0.08	0.25	0.08	0.25	0.08	-5.75	0.75	0.61
POLE4NT	SLC25A13	SLC25A13	20|8|4	32	10.67	3	20|0|0	0.07	0.21	0.07	0.21	0.07	-18.01	1.6	0.62
POLE4NT	RPL18A	RPL18A	12|9|7	28	9.33	3	9|0|4	0.07	0.19	0.07	0.19	0.07	-5.95	2.15	0.61
POLE4NT	RPL13A	RPL13A	10|6|5	21	7	3	8|2|1	0.07	0.21	0.07	0.21	0.07	-6.33	1.91	0.61
POLE4NT	SULT1A1	SULT1A1	2|0|0	2	0.67	3	3|0|0	0.07	0.21	0.07	0.21	0.07	-4.27	0.67	0.62
POLE4NT	MAD2L1	MAD2L1	2|0|0	2	0.67	3	3|0|0	0.07	0.21	0.07	0.21	0.07	-4.27	0.67	0.62
POLE4NT	AP3S1	AP3S1	2|0|0	2	0.67	3	3|0|0	0.07	0.21	0.07	0.21	0.07	-4.27	0.67	0.62
POLE4NT	DCUN1D5	DCUN1D5	2|0|0	2	0.67	3	3|0|0	0.07	0.21	0.07	0.21	0.07	-4.27	0.67	0.62
POLE4NT	FAM3C	FAM3C	2|0|0	2	0.67	3	3|0|0	0.07	0.21	0.07	0.21	0.07	-4.27	0.67	0.62
POLE4NT	APOO	APOO	2|0|0	2	0.67	3	3|0|0	0.07	0.21	0.07	0.21	0.07	-4.27	0.67	0.62
POLE4NT	DRG2	DRG2	2|0|0	2	0.67	3	3|0|0	0.07	0.21	0.07	0.21	0.07	-4.27	0.67	0.62
POLE4NT	REEP5	REEP5	2|0|0	2	0.67	3	3|0|0	0.07	0.21	0.07	0.21	0.07	-4.27	0.67	0.62
POLE4NT	MLEC	MLEC	2|0|0	2	0.67	3	3|0|0	0.07	0.21	0.07	0.21	0.07	-4.27	0.67	0.62
POLE4NT	SACM1L	SACM1L	2|0|0	2	0.67	3	3|0|0	0.07	0.21	0.07	0.21	0.07	-4.27	0.67	0.62
POLE4NT	RPL18	RPL18	21|19|21	61	20.33	3	9|9|8	0.06	0.08	0.06	0.08	0.06	-5.01	2.35	0.62
POLE4NT	RPN1	RPN1	27|10|6	43	14.33	3	25|0|1	0.06	0.18	0.06	0.18	0.06	-21.96	1.65	0.62
POLE4NT	CROCC	CROCC	0|0|3	3	1	3	3|1|0	0.06	0.18	0.06	0.18	0.06	-6.08	0.75	0.62
POLE4NT	EBP	EBP	4|4|3	11	3.67	3	3|1|2	0.05	0.07	0.05	0.07	0.05	-3.93	1.83	0.62
POLE4NT	DAD1	DAD1	4|4|2	10	3.33	3	4|0|2	0.05	0.08	0.05	0.08	0.05	-5.14	1.67	0.62
POLE4NT	PSMD8	PSMD8	5|3|2	10	3.33	3	7|0|0	0.05	0.14	0.05	0.14	0.05	-5.8	1.43	0.62
POLE4NT	KHDRBS1	KHDRBS1	6|0|0	6	2	3	8|0|0	0.05	0.15	0.05	0.15	0.05	-11.14	0.75	0.62
POLE4NT	GEMIN5	GEMIN5	6|0|0	6	2	3	8|0|0	0.05	0.15	0.05	0.15	0.05	-11.14	0.75	0.62
POLE4NT	SRP68	SRP68	5|0|0	5	1.67	3	7|0|0	0.05	0.14	0.05	0.14	0.05	-9.63	0.71	0.63
POLE4NT	EIF3L	EIF3L	26|5|2	33	11	3	26|0|0	0.04	0.13	0.04	0.13	0.04	-30.35	1.27	0.63
POLE4NT	SNRPB	SNRPB	14|7|10	31	10.33	3	8|1|7	0.04	0.11	0.04	0.11	0.04	-9.53	1.94	0.63
POLE4NT	FDPS	FDPS	10|4|3	17	5.67	3	10|0|2	0.04	0.12	0.04	0.12	0.04	-10.1	1.42	0.63
POLE4NT	RAB6A	RAB6A	10|3|2	15	5	3	8|2|2	0.04	0.11	0.04	0.11	0.04	-12.24	1.25	0.63
POLE4NT	API5	API5	10|1|0	11	3.67	3	11|0|1	0.04	0.13	0.04	0.13	0.04	-16.57	0.92	0.63
POLE4NT	PLD3	PLD3	6|2|0	8	2.67	3	6|0|2	0.04	0.11	0.04	0.11	0.04	-11.48	1	0.63
POLE4NT	TOMM20	TOMM20	2|2|2	6	2	3	2|0|2	0.04	0.04	0.04	0.04	0.04	-3.15	1.5	0.63
POLE4NT	YTHDF2	YTHDF2	3|0|1	4	1.33	3	5|0|0	0.04	0.11	0.04	0.11	0.04	-7.23	0.8	0.63
POLE4NT	PTPN1	PTPN1	4|0|0	4	1.33	3	6|0|0	0.04	0.13	0.04	0.13	0.04	-8.12	0.67	0.63
POLE4NT	WDR18	WDR18	4|0|0	4	1.33	3	6|0|0	0.04	0.13	0.04	0.13	0.04	-8.12	0.67	0.63
POLE4NT	MGST3	MGST3	1|2|0	3	1	3	2|1|0	0.04	0.13	0.04	0.13	0.04	-4.71	1	0.63
POLE4NT	PSMG1	PSMG1	3|0|0	3	1	3	5|0|0	0.04	0.11	0.04	0.11	0.04	-7.23	0.6	0.63
POLE4NT	LYZ	LYZ	2|0|1	3	1	3	2|0|1	0.04	0.13	0.04	0.13	0.04	-4.71	1	0.63
POLE4NT	CALM2	CALM2	2|0|0	2	0.67	3	2|0|1	0.04	0.13	0.04	0.13	0.04	-4.71	0.67	0.63
POLE4NT	SFXN3	SFXN3	2|0|0	2	0.67	3	2|0|1	0.04	0.13	0.04	0.13	0.04	-4.71	0.67	0.63
POLE4NT	SET	SET	2|2|2	6	2	3	5|0|0	0.03	0.03	0.03	0.03	0.03	-3.43	1.2	0.64
POLE4NT	CDK13	CDK13	2|1|2	5	1.67	3	2|1|1	0.03	0.05	0.03	0.05	0.03	-4.51	1.25	0.64
POLE4NT	AGK	AGK	2|0|0	2	0.67	3	4|0|0	0.03	0.09	0.03	0.09	0.03	-5.75	0.5	0.64
POLE4NT	AP3B1	AP3B1	2|0|0	2	0.67	3	4|0|0	0.03	0.09	0.03	0.09	0.03	-5.75	0.5	0.64
POLE4NT	HADHA	HADHA	2|0|0	2	0.67	3	4|0|0	0.03	0.09	0.03	0.09	0.03	-5.75	0.5	0.64
POLE4NT	IKBKAP	IKBKAP	2|0|0	2	0.67	3	4|0|0	0.03	0.09	0.03	0.09	0.03	-5.75	0.5	0.64
POLE4NT	ARL8A	ARL8A	2|0|0	2	0.67	3	4|0|0	0.03	0.09	0.03	0.09	0.03	-5.75	0.5	0.64
POLE4NT	PDE12	PDE12	2|0|0	2	0.67	3	4|0|0	0.03	0.09	0.03	0.09	0.03	-5.75	0.5	0.64
POLE4NT	PPP2R5D	PPP2R5D	2|0|0	2	0.67	3	4|0|0	0.03	0.09	0.03	0.09	0.03	-5.75	0.5	0.64
POLE4NT	ARL1	ARL1	2|0|0	2	0.67	3	4|0|0	0.03	0.09	0.03	0.09	0.03	-5.75	0.5	0.64
POLE4NT	CTNNA1	CTNNA1	2|0|0	2	0.67	3	4|0|0	0.03	0.09	0.03	0.09	0.03	-5.75	0.5	0.64
POLE4NT	EML4	EML4	2|0|0	2	0.67	3	4|0|0	0.03	0.09	0.03	0.09	0.03	-5.75	0.5	0.64
POLE4NT	RPL10A	RPL10A	30|24|21	75	25	3	15|5|13	0.02	0.05	0.02	0.05	0.02	-11.15	2.27	0.65
POLE4NT	H2AFY	H2AFY	24|14|9	47	15.67	3	14|3|9	0.02	0.07	0.02	0.07	0.02	-18.19	1.81	0.64
POLE4NT	DDX6	DDX6	14|8|6	28	9.33	3	17|0|0	0.02	0.06	0.02	0.06	0.02	-11.16	1.65	0.65
POLE4NT	TMPO	TMPO	14|6|6	26	8.67	3	15|1|1	0.02	0.05	0.02	0.05	0.02	-11.36	1.53	0.65
POLE4NT	CPNE3	CPNE3	10|3|2	15	5	3	11|1|1	0.02	0.06	0.02	0.06	0.02	-13.16	1.15	0.65
POLE4NT	SNRPE	SNRPE	6|4|4	14	4.67	3	5|0|4	0.02	0.04	0.02	0.04	0.02	-5.67	1.56	0.65
POLE4NT	HNRNPL	HNRNPL	10|2|1	13	4.33	3	11|0|2	0.02	0.06	0.02	0.06	0.02	-15.33	1	0.65
POLE4NT	PRMT5	PRMT5	8|3|1	12	4	3	11|0|0	0.02	0.07	0.02	0.07	0.02	-12.55	1.09	0.64
POLE4NT	EEF1E1	EEF1E1	4|4|3	11	3.67	3	4|0|3	0.02	0.03	0.02	0.03	0.02	-4.88	1.57	0.65
POLE4NT	NUP93	NUP93	8|2|0	10	3.33	3	11|0|0	0.02	0.07	0.02	0.07	0.02	-15.25	0.91	0.64
POLE4NT	BRIX1	BRIX1	6|4|0	10	3.33	3	9|0|0	0.02	0.07	0.02	0.07	0.02	-12.23	1.11	0.64
POLE4NT	NUP155	NUP155	9|0|0	9	3	3	12|0|0	0.02	0.07	0.02	0.07	0.02	-16.44	0.75	0.64
POLE4NT	XRN2	XRN2	6|1|0	7	2.33	3	9|0|0	0.02	0.07	0.02	0.07	0.02	-12.23	0.78	0.64
POLE4NT	SLC3A2	SLC3A2	4|2|0	6	2	3	7|0|0	0.02	0.05	0.02	0.05	0.02	-9.63	0.86	0.65
POLE4NT	EMG1	EMG1	4|2|0	6	2	3	7|0|0	0.02	0.05	0.02	0.05	0.02	-9.63	0.86	0.65
POLE4NT	MRTO4	MRTO4	5|0|0	5	1.67	3	8|0|0	0.02	0.06	0.02	0.06	0.02	-11.14	0.63	0.65
POLE4NT	CACYBP	CACYBP	2|2|1	5	1.67	3	5|0|0	0.02	0.03	0.02	0.03	0.02	-5.31	1	0.65
POLE4NT	XPNPEP1	XPNPEP1	2|2|0	4	1.33	3	5|0|0	0.02	0.03	0.02	0.03	0.02	-7.23	0.8	0.65
POLE4NT	NUP205	NUP205	4|0|0	4	1.33	3	7|0|0	0.02	0.05	0.02	0.05	0.02	-9.63	0.57	0.65
POLE4NT	AGAP3	AGAP3	1|2|1	4	1.33	3	1|2|1	0.02	0.05	0.02	0.05	0.02	-4.51	1	0.65
POLE4NT	FABP5	FABP5	2|0|0	2	0.67	3	3|1|0	0.02	0.06	0.02	0.06	0.02	-6.08	0.5	0.65
POLE4NT	PPIB	PPIB	20|10|4	34	11.33	3	17|3|3	0.01	0.03	0.01	0.03	0.01	-22.28	1.48	0.67
POLE4NT	RPS10	RPS10	13|6|7	26	8.67	3	10|0|6	0.01	0.04	0.01	0.04	0.01	-10.63	1.62	0.66
POLE4NT	RPS8	RPS8	12|6|5	23	7.67	3	13|0|3	0.01	0.02	0.01	0.02	0.01	-11.85	1.44	0.67
POLE4NT	ATAD3A	ATAD3A	12|6|3	21	7	3	16|0|0	0.01	0.03	0.01	0.03	0.01	-14.77	1.31	0.67
POLE4NT	RPS6	RPS6	6|5|5	16	5.33	3	6|3|1	0.01	0.01	0.01	0.01	0.01	-5.57	1.6	0.67
POLE4NT	RAB5C	RAB5C	11|3|2	16	5.33	3	10|2|3	0.01	0.02	0.01	0.02	0.01	-16.07	1.07	0.68
POLE4NT	DNM2	DNM2	13|3|0	16	5.33	3	17|0|0	0.01	0.03	0.01	0.03	0.01	-23.75	0.94	0.67
POLE4NT	PRDX3	PRDX3	8|3|2	13	4.33	3	11|0|1	0.01	0.03	0.01	0.03	0.01	-11.68	1.08	0.67
POLE4NT	HDAC2	HDAC2	9|3|1	13	4.33	3	11|0|2	0.01	0.02	0.01	0.02	0.01	-15.33	1	0.67
POLE4NT	NAA15	NAA15	8|2|0	10	3.33	3	12|0|0	0.01	0.03	0.01	0.03	0.01	-16.44	0.83	0.67
POLE4NT	NUDT19	NUDT19	8|2|0	10	3.33	3	12|0|0	0.01	0.03	0.01	0.03	0.01	-16.44	0.83	0.67
POLE4NT	AIMP2	AIMP2	6|2|2	10	3.33	3	7|0|3	0.01	0.02	0.01	0.02	0.01	-9.68	1	0.68
POLE4NT	PSMB2	PSMB2	6|3|0	9	3	3	10|0|0	0.01	0.03	0.01	0.03	0.01	-13.74	0.9	0.67
POLE4NT	MCM5	MCM5	9|0|0	9	3	3	13|0|0	0.01	0.03	0.01	0.03	0.01	-17.96	0.69	0.67
POLE4NT	EEF1A2	EEF1A2	3|3|2	8	2.67	3	3|2|1	0.01	0.02	0.01	0.02	0.01	-5.38	1.33	0.66
POLE4NT	PDCD6	PDCD6	6|1|1	8	2.67	3	9|0|1	0.01	0.02	0.01	0.02	0.01	-11.28	0.8	0.67
POLE4NT	RPL27A	RPL27A	4|2|2	8	2.67	3	6|0|1	0.01	0.04	0.01	0.04	0.01	-6.01	1.14	0.66
POLE4NT	MT-CO2	MT-CO2	3|2|2	7	2.33	3	6|0|0	0.01	0.04	0.01	0.04	0.01	-4.59	1.17	0.65
POLE4NT	EIF3K	EIF3K	3|2|2	7	2.33	3	5|0|1	0.01	0.03	0.01	0.03	0.01	-4.86	1.17	0.66
POLE4NT	MSH6	MSH6	6|1|0	7	2.33	3	10|0|0	0.01	0.03	0.01	0.03	0.01	-13.74	0.7	0.67
POLE4NT	EPHX1	EPHX1	3|1|2	6	2	3	6|0|0	0.01	0.04	0.01	0.04	0.01	-6.02	1	0.65
POLE4NT	EMD	EMD	5|1|0	6	2	3	9|0|0	0.01	0.02	0.01	0.02	0.01	-12.23	0.67	0.67
POLE4NT	MAATS1	MAATS1	2|2|2	6	2	3	2|2|1	0.01	0.01	0.01	0.01	0.01	-4.2	1.2	0.65
POLE4NT	MTCH2	MTCH2	6|0|0	6	2	3	9|0|1	0.01	0.02	0.01	0.02	0.01	-13.89	0.6	0.67
POLE4NT	ARCN1	ARCN1	5|0|0	5	1.67	3	9|0|0	0.01	0.02	0.01	0.02	0.01	-12.23	0.56	0.67
POLE4NT	ACO2	ACO2	5|0|0	5	1.67	3	9|0|0	0.01	0.02	0.01	0.02	0.01	-12.23	0.56	0.67
POLE4NT	BLVRA	BLVRA	5|0|0	5	1.67	3	9|0|0	0.01	0.02	0.01	0.02	0.01	-12.23	0.56	0.67
POLE4NT	COPS3	COPS3	4|0|0	4	1.33	3	6|0|1	0.01	0.04	0.01	0.04	0.01	-9.84	0.57	0.66
POLE4NT	ATP5O	ATP5O	4|0|0	4	1.33	3	8|0|0	0.01	0.02	0.01	0.02	0.01	-11.14	0.5	0.67
POLE4NT	SMC4	SMC4	4|0|0	4	1.33	3	8|0|0	0.01	0.02	0.01	0.02	0.01	-11.14	0.5	0.67
POLE4NT	ERLIN2	ERLIN2	4|0|0	4	1.33	3	8|0|0	0.01	0.02	0.01	0.02	0.01	-11.14	0.5	0.67
POLE4NT	NNT	NNT	4|0|0	4	1.33	3	8|0|0	0.01	0.02	0.01	0.02	0.01	-11.14	0.5	0.67
POLE4NT	PDCD10	PDCD10	3|0|0	3	1	3	7|0|0	0.01	0.02	0.01	0.02	0.01	-9.63	0.43	0.68
POLE4NT	DSC1	DSC1	1|2|0	3	1	3	5|0|0	0.01	0.03	0.01	0.03	0.01	-7.23	0.6	0.66
POLE4NT	CYFIP1	CYFIP1	3|0|0	3	1	3	6|0|0	0.01	0.04	0.01	0.04	0.01	-8.12	0.5	0.65
POLE4NT	ALDH5A1	ALDH5A1	2|1|0	3	1	3	5|0|0	0.01	0.03	0.01	0.03	0.01	-7.23	0.6	0.66
POLE4NT	PTPN11	PTPN11	3|0|0	3	1	3	6|0|0	0.01	0.04	0.01	0.04	0.01	-8.12	0.5	0.65
POLE4NT	RAB10	RAB10	3|0|0	3	1	3	6|0|0	0.01	0.04	0.01	0.04	0.01	-8.12	0.5	0.65
POLE4NT	CSNK2A2	CSNK2A2	3|0|0	3	1	3	7|0|0	0.01	0.02	0.01	0.02	0.01	-9.63	0.43	0.68
POLE4NT	NCBP1	NCBP1	2|0|0	2	0.67	3	5|0|0	0.01	0.03	0.01	0.03	0.01	-7.23	0.4	0.66
POLE4NT	ACSL3	ACSL3	2|0|0	2	0.67	3	5|0|0	0.01	0.03	0.01	0.03	0.01	-7.23	0.4	0.66
POLE4NT	PGRMC2	PGRMC2	2|0|0	2	0.67	3	5|0|0	0.01	0.03	0.01	0.03	0.01	-7.23	0.4	0.66
POLE4NT	WDR43	WDR43	2|0|0	2	0.67	3	5|0|0	0.01	0.03	0.01	0.03	0.01	-7.23	0.4	0.66
POLE4NT	COX6C	COX6C	2|0|0	2	0.67	3	2|0|2	0.01	0.04	0.01	0.04	0.01	-6.27	0.5	0.66
POLE4NT	CUL4B	CUL4B	2|0|0	2	0.67	3	5|0|0	0.01	0.03	0.01	0.03	0.01	-7.23	0.4	0.66
POLE4NT	SUPV3L1	SUPV3L1	2|0|0	2	0.67	3	5|0|0	0.01	0.03	0.01	0.03	0.01	-7.23	0.4	0.66
POLE4NT	HDAC1	HDAC1	2|0|0	2	0.67	3	5|0|0	0.01	0.03	0.01	0.03	0.01	-7.23	0.4	0.66
POLE4NT	SRSF3	SRSF3	2|0|0	2	0.67	3	2|0|2	0.01	0.04	0.01	0.04	0.01	-6.27	0.5	0.66
POLE4NT	GSR	GSR	2|0|0	2	0.67	3	5|0|0	0.01	0.03	0.01	0.03	0.01	-7.23	0.4	0.66
POLE4NT	PC	PC	151|167|153	471	157	3	351|150|290	0	0	0	0	0	#NAME?	0.6	0.75
POLE4NT	PCCA	PCCA	115|108|108	331	110.33	3	231|89|169	0	0	0	0	0	-427.24	0.68	0.75
POLE4NT	MCCC1	MCCC1	99|94|88	281	93.67	3	204|86|153	0	0	0	0	0	-405.73	0.63	0.75
POLE4NT	PRKDC	PRKDC	117|49|26	192	64	3	133|7|6	0	0	0	0	0	-138.58	1.32	0.74
POLE4NT	EEF2	EEF2	83|64|45	192	64	3	119|16|40	0	0	0	0	0	-141.14	1.1	0.75
POLE4NT	DHX9	DHX9	80|44|29	153	51	3	59|5|9	0	0.01	0	0.01	0	-43.49	2.1	0.68
POLE4NT	HIST1H4A	HIST1H4A	75|42|32	149	49.67	3	37|17|48	0	0	0	0	0	-73.79	1.46	0.74
POLE4NT	ACACA	ACACA	68|42|30	140	46.67	3	257|60|131	0	0	0	0	0	-550.02	0.31	0.75
POLE4NT	HSP90AA1	HSP90AA1	61|39|30	130	43.33	3	127|25|31	0	0	0	0	0	-179.75	0.71	0.75
POLE4NT	LDHA	LDHA	41|37|32	110	36.67	3	61|17|34	0	0	0	0	0	-85.52	0.98	0.75
POLE4NT	TUBB	TUBB	42|34|33	109	36.33	3	87|13|47	0	0	0	0	0	-127.1	0.74	0.75
POLE4NT	EEF1A1	EEF1A1	40|34|34	108	36	3	69|25|49	0	0	0	0	0	-120.76	0.76	0.75
POLE4NT	ACTN4	ACTN4	61|28|19	108	36	3	94|4|13	0	0	0	0	0	-106.85	0.97	0.75
POLE4NT	GAPDH	GAPDH	39|35|32	106	35.33	3	62|21|42	0	0	0	0	0	-101.65	0.85	0.75
POLE4NT	HSPA1A	HSPA1A	43|31|27	101	33.67	3	56|6|12	0	0	0	0	0	-47.44	1.36	0.74
POLE4NT	LDHB	LDHB	45|29|26	100	33.33	3	63|21|28	0	0	0	0	0	-95.55	0.89	0.75
POLE4NT	TKT	TKT	44|26|29	99	33	3	61|1|16	0	0	0	0	0	-53.45	1.27	0.74	Percent
POLE4NT	GPI	GPI	38|30|31	99	33	3	65|18|27	0	0	0	0	0	-86.16	0.9	0.75
POLE4NT	ILF3	ILF3	44|29|22	95	31.67	3	48|2|9	0	0	0	0	0	-37.06	1.61	0.73
POLE4NT	MYH9	MYH9	57|23|15	95	31.67	3	69|0|4	0	0	0	0	0	-65.03	1.3	0.73
POLE4NT	CCT8	CCT8	43|26|22	91	30.33	3	62|9|11	0	0	0	0	0	-64.44	1.11	0.75
POLE4NT	XRCC6	XRCC6	45|25|21	91	30.33	3	34|3|14	0	0	0	0	0	-29.71	1.78	0.71
POLE4NT	SLC25A5	SLC25A5	33|29|26	88	29.33	3	32|13|24	0	0	0	0	0	-44.09	1.28	0.74
POLE4NT	EEF1G	EEF1G	31|28|28	87	29	3	42|8|31	0	0	0	0	0	-54.68	1.07	0.75
POLE4NT	PKM	PKM	38|26|22	86	28.67	3	76|7|34	0	0	0	0	0	-109.07	0.74	0.75
POLE4NT	DDX39B	DDX39B	30|28|25	83	27.67	3	45|12|11	0	0	0	0	0	-43.6	1.22	0.75
POLE4NT	ANXA2	ANXA2	36|25|18	79	26.33	3	37|1|11	0	0	0	0	0	-31.28	1.61	0.72
POLE4NT	ILF2	ILF2	42|21|16	79	26.33	3	39|6|11	0	0	0	0	0	-42.66	1.41	0.73
POLE4NT	RPS3	RPS3	29|24|24	77	25.67	3	38|14|20	0	0	0	0	0	-50.18	1.07	0.75
POLE4NT	ENO1	ENO1	33|23|21	77	25.67	3	79|17|50	0	0	0	0	0	-150.1	0.53	0.75
POLE4NT	RAN	RAN	26|25|26	77	25.67	3	36|10|24	0	0	0	0	0	-46.34	1.1	0.75
POLE4NT	FASN	FASN	47|22|7	76	25.33	3	131|0|13	0	0	0	0	0	-183.7	0.53	0.75
POLE4NT	HSPA8	HSPA8	38|18|18	74	24.67	3	42|9|22	0	0	0	0	0	-60.49	1.01	0.74
POLE4NT	CLTC	CLTC	42|22|9	73	24.33	3	117|2|19	0	0	0	0	0	-168.94	0.53	0.75
POLE4NT	CCT4	CCT4	36|22|13	71	23.67	3	59|8|25	0	0	0	0	0	-94.85	0.77	0.75
POLE4NT	EIF4A1	EIF4A1	38|21|12	71	23.67	3	74|9|32	0	0	0	0	0	-128.72	0.62	0.75
POLE4NT	HSP90AB1	HSP90AB1	26|23|21	70	23.33	3	79|18|30	0	0	0	0	0	-124.45	0.55	0.75
POLE4NT	SHMT2	SHMT2	27|28|15	70	23.33	3	43|9|12	0	0	0	0	0	-54.2	1.09	0.74
POLE4NT	HNRNPU	HNRNPU	34|17|14	65	21.67	3	62|1|5	0	0	0	0	0	-60.57	0.96	0.74
POLE4NT	PHB2	PHB2	27|21|16	64	21.33	3	26|8|15	0	0	0	0	0	-34.9	1.31	0.74
POLE4NT	AHCY	AHCY	23|22|18	63	21	3	41|12|18	0	0	0	0	0	-58.09	0.89	0.75
POLE4NT	ATP5A1	ATP5A1	24|17|17	58	19.33	3	54|7|20	0	0	0	0	0	-72.09	0.72	0.75
POLE4NT	RPS2	RPS2	19|20|18	57	19	3	21|8|6	0	0	0	0	0	-16.42	1.63	0.73
POLE4NT	RPL7	RPL7	23|19|15	57	19	3	23|7|13	0	0	0	0	0	-29.33	1.33	0.74
POLE4NT	CDK1	CDK1	28|17|12	57	19	3	26|1|8	0	0	0	0	0	-23.71	1.63	0.7
POLE4NT	RPL15	RPL15	21|17|17	55	18.33	3	24|4|13	0	0	0	0	0	-24.04	1.34	0.74
POLE4NT	UBA1	UBA1	29|17|9	55	18.33	3	49|1|9	0	0	0	0	0	-58.97	0.93	0.74
POLE4NT	ALDOA	ALDOA	25|13|16	54	18	3	47|5|25	0	0	0	0	0	-74.86	0.7	0.75
POLE4NT	GANAB	GANAB	32|17|3	52	17.33	3	63|0|16	0	0	0	0	0	-103.19	0.66	0.75
POLE4NT	RPL5	RPL5	24|15|13	52	17.33	3	23|0|10	0	0	0	0	0	-20.05	1.58	0.71
POLE4NT	PGD	PGD	22|17|13	52	17.33	3	37|2|9	0	0	0	0	0	-37.52	1.08	0.74
POLE4NT	RPS3A	RPS3A	23|17|11	51	17	3	29|6|12	0	0	0	0	0	-40.1	1.09	0.74
POLE4NT	DSP	DSP	17|18|15	50	16.67	3	24|0|0	0	0	0	0	0	-7.93	2.08	0.69
POLE4NT	TARS	TARS	24|13|12	49	16.33	3	43|2|4	0	0	0	0	0	-40.22	1	0.74
POLE4NT	XRCC5	XRCC5	23|15|10	48	16	3	63|0|10	0	0	0	0	0	-75.46	0.66	0.75
POLE4NT	PFKP	PFKP	33|10|5	48	16	3	37|0|1	0	0	0	0	0	-39.45	1.26	0.69
POLE4NT	CKB	CKB	22|13|11	46	15.33	3	55|5|15	0	0	0	0	0	-76.17	0.61	0.75
POLE4NT	DYNC1H1	DYNC1H1	34|12|0	46	15.33	3	158|0|2	0	0	0	0	0	-235.9	0.29	0.75
POLE4NT	PPIA	PPIA	19|14|13	46	15.33	3	29|7|34	0	0	0	0	0	-65.95	0.66	0.75
POLE4NT	RPS16	RPS16	15|16|15	46	15.33	3	14|7|12	0	0	0	0	0	-18.34	1.39	0.73
POLE4NT	PRDX1	PRDX1	15|17|13	45	15	3	30|10|26	0	0	0	0	0	-61	0.68	0.75
POLE4NT	EIF4G1	EIF4G1	27|11|7	45	15	3	35|0|0	0	0	0	0	0	-31.39	1.29	0.71
POLE4NT	HIST1H1E	HIST1H1E	18|15|12	45	15	3	13|11|18	0	0	0	0	0	-33.23	1.07	0.74
POLE4NT	DHX15	DHX15	34|5|6	45	15	3	32|0|5	0	0.01	0	0.01	0	-38.25	1.22	0.69
POLE4NT	RPLP0	RPLP0	18|15|11	44	14.67	3	26|6|9	0	0	0	0	0	-32.69	1.07	0.74
POLE4NT	PAICS	PAICS	24|12|8	44	14.67	3	47|3|14	0	0	0	0	0	-68.12	0.69	0.75
POLE4NT	PGK1	PGK1	22|12|10	44	14.67	3	34|2|4	0	0	0	0	0	-32.55	1.1	0.73
POLE4NT	PTBP1	PTBP1	23|10|11	44	14.67	3	33|5|13	0	0	0	0	0	-46.84	0.86	0.74
POLE4NT	RPS4X	RPS4X	20|13|10	43	14.33	3	20|1|4	0	0.01	0	0.01	0	-14.96	1.72	0.69
POLE4NT	EIF3A	EIF3A	26|11|6	43	14.33	3	43|0|4	0	0	0	0	0	-49.39	0.91	0.74
POLE4NT	FBL	FBL	23|11|9	43	14.33	3	18|2|7	0	0.01	0	0.01	0	-19	1.59	0.68
POLE4NT	HNRNPA1	HNRNPA1	20|11|11	42	14	3	28|0|13	0	0	0	0	0	-32.43	1.02	0.74
POLE4NT	HNRNPM	HNRNPM	24|8|8	40	13.33	3	32|0|5	0	0	0	0	0	-32.26	1.08	0.72
POLE4NT	PRDX6	PRDX6	22|9|8	39	13	3	33|8|7	0	0	0	0	0	-46.82	0.81	0.74
POLE4NT	RAB7A	RAB7A	18|15|6	39	13	3	17|2|4	0	0.01	0	0.01	0	-18.74	1.7	0.69
POLE4NT	NME1-NME2	NME1;NME1-NME2	20|9|9	38	12.67	3	32|2|6	0	0	0	0	0	-34.37	0.95	0.73
POLE4NT	CSE1L	CSE1L	25|8|4	37	12.33	3	50|3|5	0	0	0	0	0	-69.84	0.64	0.74
POLE4NT	SNRNP200	SNRNP200	33|4|0	37	12.33	3	45|0|1	0	0	0	0	0	-66.18	0.8	0.72
POLE4NT	ASNS	ASNS	18|11|8	37	12.33	3	46|2|11	0	0	0	0	0	-61.27	0.63	0.75
POLE4NT	VARS	VARS	19|10|6	35	11.67	3	35|0|3	0	0	0	0	0	-37.37	0.92	0.73
POLE4NT	PSAT1	PSAT1	18|12|5	35	11.67	3	39|5|9	0	0	0	0	0	-60.41	0.66	0.74
POLE4NT	GNB2L1	GNB2L1	15|10|10	35	11.67	3	41|12|19	0	0	0	0	0	-74.88	0.49	0.75
POLE4NT	SLC25A3	SLC25A3	13|12|9	34	11.33	3	19|2|2	0	0	0	0	0	-14.03	1.48	0.72
POLE4NT	SF3B3	SF3B3	21|10|3	34	11.33	3	29|0|1	0	0	0	0	0	-33.25	1.13	0.71
POLE4NT	ALDH18A1	ALDH18A1	24|9|1	34	11.33	3	42|0|0	0	0	0	0	0	-56.16	0.81	0.73
POLE4NT	JUP	JUP	11|10|13	34	11.33	3	22|0|1	0	0	0	0	0	-12.45	1.48	0.72
POLE4NT	TRAP1	TRAP1	17|10|7	34	11.33	3	59|0|5	0	0	0	0	0	-70.16	0.53	0.75
POLE4NT	VDAC2	VDAC2	14|10|9	33	11	3	17|1|10	0	0	0	0	0	-20.24	1.18	0.73
POLE4NT	SUPT16H	SUPT16H	18|9|6	33	11	3	26|0|1	0	0	0	0	0	-23.1	1.22	0.71
POLE4NT	HNRNPA2B1	HNRNPA2B1	20|6|7	33	11	3	24|4|0	0	0	0	0	0	-24.57	1.18	0.7
POLE4NT	CCT7	CCT7	22|7|4	33	11	3	49|3|5	0	0	0	0	0	-68.41	0.58	0.74
POLE4NT	PRPF8	PRPF8	29|2|1	32	10.67	3	57|0|0	0	0	0	0	0	-78.05	0.56	0.74
POLE4NT	VDAC3	VDAC3	13|10|9	32	10.67	3	14|4|3	0	0	0	0	0	-12.19	1.52	0.71
POLE4NT	PHGDH	PHGDH	10|10|12	32	10.67	3	28|6|11	0	0	0	0	0	-39.3	0.71	0.75
POLE4NT	EIF2S3	EIF2S3	17|10|5	32	10.67	3	27|1|3	0	0	0	0	0	-30.31	1.03	0.72
POLE4NT	ACLY	ACLY	22|8|1	31	10.33	3	54|0|7	0	0	0	0	0	-84.12	0.51	0.75
POLE4NT	EIF3B	EIF3B	21|6|4	31	10.33	3	39|0|0	0	0	0	0	0	-43.06	0.79	0.73
POLE4NT	RARS	RARS	22|6|3	31	10.33	3	32|0|4	0	0	0	0	0	-41.65	0.86	0.72
POLE4NT	MDH1	MDH1	13|10|8	31	10.33	3	15|4|5	0	0	0	0	0	-17.17	1.29	0.72
POLE4NT	TUFM	TUFM	14|11|5	30	10	3	28|1|3	0	0	0	0	0	-31.65	0.94	0.73
POLE4NT	RPS5	RPS5	17|8|5	30	10	3	17|1|6	0	0	0	0	0	-21.6	1.25	0.7
POLE4NT	MARS	MARS	15|11|4	30	10	3	19|0|1	0	0.01	0	0.01	0	-18.08	1.5	0.68
POLE4NT	ARF3	ARF3	13|9|7	29	9.67	3	25|0|6	0	0	0	0	0	-26.62	0.94	0.73
POLE4NT	LARS	LARS	21|5|3	29	9.67	3	37|0|0	0	0	0	0	0	-42.9	0.78	0.73
POLE4NT	GDI2	GDI2	19|7|3	29	9.67	3	47|0|8	0	0	0	0	0	-68.54	0.53	0.75
POLE4NT	MSN	MSN	17|6|6	29	9.67	3	28|0|3	0	0	0	0	0	-28.28	0.94	0.72
POLE4NT	CAND1	CAND1	23|5|1	29	9.67	3	56|0|3	0	0	0	0	0	-81.11	0.49	0.74
POLE4NT	SARS	SARS	17|7|4	28	9.33	3	24|0|0	0	0	0	0	0	-22.97	1.17	0.7
POLE4NT	BCAP31	BCAP31	11|9|8	28	9.33	3	18|0|0	0	0	0	0	0	-9.5	1.56	0.7
POLE4NT	SND1	SND1	22|4|2	28	9.33	3	32|1|0	0	0	0	0	0	-40.08	0.85	0.72
POLE4NT	HPRT1	HPRT1	13|8|7	28	9.33	3	15|2|7	0	0	0	0	0	-18.54	1.17	0.72
POLE4NT	VDAC1	VDAC1	14|7|6	27	9	3	20|2|3	0	0	0	0	0	-20.98	1.08	0.72
POLE4NT	RPS15A	RPS15A	9|9|9	27	9	3	10|5|11	0	0	0	0	0	-18.74	1.04	0.73
POLE4NT	IARS	IARS	16|6|4	26	8.67	3	58|0|3	0	0	0	0	0	-73.93	0.43	0.75
POLE4NT	RPL12	RPL12	11|8|7	26	8.67	3	12|5|4	0	0	0	0	0	-15.36	1.24	0.72
POLE4NT	ANXA5	ANXA5	11|8|7	26	8.67	3	34|3|5	0	0	0	0	0	-40.7	0.62	0.75
POLE4NT	GCN1L1	GCN1L1	23|3|0	26	8.67	3	63|0|0	0	0	0	0	0	-91.3	0.41	0.75
POLE4NT	ATP1A1	ATP1A1	15|8|2	25	8.33	3	37|1|2	0	0	0	0	0	-50.11	0.62	0.74
POLE4NT	CCT6A	CCT6A	12|7|6	25	8.33	3	25|0|0	0	0	0	0	0	-20.63	1	0.72
POLE4NT	RPL4	RPL4	15|5|5	25	8.33	3	29|1|2	0	0	0	0	0	-31.6	0.78	0.73
POLE4NT	MTHFD1	MTHFD1	18|4|3	25	8.33	3	37|2|1	0	0	0	0	0	-47.21	0.62	0.74
POLE4NT	ATP5B	ATP5B	12|10|3	25	8.33	3	34|4|29	0	0	0	0	0	-86.39	0.37	0.75
POLE4NT	CCT2	CCT2	17|4|4	25	8.33	3	34|0|2	0	0	0	0	0	-39.05	0.69	0.73
POLE4NT	EIF4A3	EIF4A3	18|4|3	25	8.33	3	23|0|3	0	0	0	0	0	-28.05	0.96	0.7
POLE4NT	HSPA9	HSPA9	12|5|7	24	8	3	17|2|4	0	0	0	0	0	-20.42	1.04	0.72
POLE4NT	SLC25A6	SLC25A6	11|7|6	24	8	3	15|1|3	0	0	0	0	0	-13.9	1.26	0.71
POLE4NT	EIF3C	EIF3C	18|5|1	24	8	3	25|0|1	0	0	0	0	0	-33.28	0.92	0.7
POLE4NT	TAGLN2	TAGLN2	11|8|5	24	8	3	10|1|9	0	0	0	0	0	-17.1	1.2	0.71
POLE4NT	ATP2A2	ATP2A2	16|6|1	23	7.67	3	27|0|3	0	0	0	0	0	-38.99	0.77	0.73
POLE4NT	XPO1	XPO1	21|2|0	23	7.67	3	30|0|0	0	0	0	0	0	-42.54	0.77	0.71
POLE4NT	PCBP1	PCBP1	7|9|7	23	7.67	3	13|2|7	0	0	0	0	0	-16.35	1.05	0.73
POLE4NT	TCP1	TCP1	16|5|1	22	7.33	3	51|2|4	0	0	0	0	0	-78.23	0.39	0.75
POLE4NT	KPNA2	KPNA2	14|8|0	22	7.33	3	17|0|4	0	0	0	0	0	-29.7	1.05	0.7
POLE4NT	PSMB5	PSMB5	9|7|5	21	7	3	16|0|2	0	0	0	0	0	-13.96	1.17	0.71
POLE4NT	DARS	DARS	18|3|0	21	7	3	33|0|0	0	0	0	0	0	-46.95	0.64	0.73
POLE4NT	OAT	OAT	13|6|2	21	7	3	34|0|0	0	0	0	0	0	-41.48	0.62	0.74
POLE4NT	PSMD12	PSMD12	12|6|2	20	6.67	3	18|0|2	0	0	0	0	0	-22.31	1	0.7
POLE4NT	HNRNPK	HNRNPK	12|5|3	20	6.67	3	16|0|7	0	0	0	0	0	-24.36	0.87	0.72
POLE4NT	RCC2	RCC2	14|5|1	20	6.67	3	35|0|5	0	0	0	0	0	-53.49	0.5	0.74
POLE4NT	PSMA7	PSMA7	8|6|5	19	6.33	3	19|2|6	0	0	0	0	0	-25.44	0.7	0.75
POLE4NT	RPSA	RPSA	8|7|4	19	6.33	3	21|1|6	0	0	0	0	0	-28.69	0.68	0.75
POLE4NT	TALDO1	TALDO1	11|6|2	19	6.33	3	22|0|6	0	0	0	0	0	-33.42	0.68	0.73
POLE4NT	QARS	QARS	13|3|3	19	6.33	3	30|0|0	0	0	0	0	0	-33.2	0.63	0.73
POLE4NT	MCM3	MCM3	11|5|3	19	6.33	3	24|0|1	0	0	0	0	0	-26.54	0.76	0.73
POLE4NT	RPA1	RPA1	11|6|2	19	6.33	3	16|0|0	0	0.01	0	0.01	0	-16.77	1.19	0.68
POLE4NT	GART	GART	13|4|1	18	6	3	34|1|1	0	0	0	0	0	-47.56	0.5	0.74
POLE4NT	PSMD11	PSMD11	14|2|2	18	6	3	27|0|2	0	0	0	0	0	-34.61	0.62	0.73
POLE4NT	PSMB1	PSMB1	9|5|4	18	6	3	13|0|1	0	0.01	0	0.01	0	-10.92	1.29	0.68
POLE4NT	H2AFV	H2AFV	8|6|4	18	6	3	5|2|9	0	0	0	0	0	-13.99	1.12	0.71
POLE4NT	CAD	CAD	16|1|0	17	5.67	3	32|0|0	0	0	0	0	0	-45.56	0.53	0.73
POLE4NT	PGAM1	PGAM1	7|5|5	17	5.67	3	33|0|8	0	0	0	0	0	-43.77	0.41	0.75
POLE4NT	KARS	KARS	13|2|2	17	5.67	3	20|0|1	0	0	0	0	0	-23.45	0.81	0.7
POLE4NT	SSRP1	SSRP1	12|5|0	17	5.67	3	19|0|1	0	0	0	0	0	-28.15	0.85	0.7
POLE4NT	PPP1CA	PPP1CA	9|4|3	16	5.33	3	19|0|1	0	0	0	0	0	-20.02	0.8	0.72
POLE4NT	EIF3E	EIF3E	12|3|1	16	5.33	3	23|0|1	0	0	0	0	0	-30.34	0.67	0.72
POLE4NT	IRS4	IRS4	11|3|2	16	5.33	3	19|0|0	0	0	0	0	0	-20.75	0.84	0.7
POLE4NT	UBA2	UBA2	10|4|2	16	5.33	3	25|0|1	0	0	0	0	0	-30.4	0.62	0.73
POLE4NT	BSG	BSG	9|4|3	16	5.33	3	11|0|3	0	0.01	0	0.01	0	-12.73	1.14	0.68
POLE4NT	PRMT1	PRMT1	9|4|2	15	5	3	29|2|5	0	0	0	0	0	-44.61	0.42	0.75
POLE4NT	PHB	PHB	9|3|3	15	5	3	18|1|17	0	0	0	0	0	-42.25	0.42	0.75
POLE4NT	MDH2	MDH2	10|3|2	15	5	3	22|2|9	0	0	0	0	0	-40.66	0.45	0.75
POLE4NT	PDIA6	PDIA6	9|3|3	15	5	3	20|1|1	0	0	0	0	0	-22.64	0.68	0.72
POLE4NT	HSPA4	HSPA4	10|2|2	14	4.67	3	35|0|0	0	0	0	0	0	-42.93	0.4	0.75
POLE4NT	NSUN4	NSUN4	4|5|5	14	4.67	3	4|5|3	0	0	0	0	0	-9.53	1.17	0.71
POLE4NT	DSG1	DSG1	6|3|5	14	4.67	3	10|0|1	0	0.01	0	0.01	0	-9.03	1.27	0.68
POLE4NT	RPN2	RPN2	8|5|1	14	4.67	3	16|0|0	0	0	0	0	0	-19.16	0.88	0.71
POLE4NT	MAPK1	MAPK1	9|4|1	14	4.67	3	18|0|3	0	0	0	0	0	-26.27	0.67	0.72
POLE4NT	YWHAZ	YWHAZ	6|5|3	14	4.67	3	36|2|14	0	0	0	0	0	-64.59	0.27	0.75
POLE4NT	ACOT7	ACOT7	7|5|2	14	4.67	3	17|0|2	0	0	0	0	0	-20.91	0.74	0.72
POLE4NT	EFTUD2	EFTUD2	8|4|2	14	4.67	3	33|0|1	0	0	0	0	0	-41.53	0.41	0.75
POLE4NT	KPNB1	KPNB1	11|2|1	14	4.67	3	41|2|3	0	0	0	0	0	-62.19	0.3	0.75
POLE4NT	RAB1B	RAB1B	5|6|3	14	4.67	3	15|2|5	0	0	0	0	0	-23.11	0.64	0.75
POLE4NT	HNRNPC	HNRNPC	6|4|4	14	4.67	3	11|1|4	0	0	0	0	0	-13.63	0.88	0.72
POLE4NT	YARS	YARS	11|3|0	14	4.67	3	57|3|3	0	0	0	0	0	-91.46	0.22	0.75
POLE4NT	HARS	HARS	11|2|0	13	4.33	3	18|0|0	0	0	0	0	0	-25.05	0.72	0.7
POLE4NT	PFN1	PFN1	3|5|4	12	4	3	15|6|10	0	0	0	0	0	-35.97	0.39	0.75
POLE4NT	CTPS1	CTPS1	11|1|0	12	4	3	28|0|0	0	0	0	0	0	-39.66	0.43	0.73
POLE4NT	RPL22	RPL22	4|4|4	12	4	3	6|2|2	0	0	0	0	0	-7.04	1.2	0.69
POLE4NT	CANX	CANX	9|2|1	12	4	3	21|1|2	0	0	0	0	0	-30.49	0.5	0.73
POLE4NT	HSPD1	HSPD1	9|3|0	12	4	3	29|6|21	0	0	0	0	0	-81.98	0.21	0.75
POLE4NT	RPL11	RPL11	4|4|4	12	4	3	11|3|3	0	0	0	0	0	-15.04	0.71	0.75
POLE4NT	MCM7	MCM7	10|2|0	12	4	3	34|0|1	0	0	0	0	0	-50.01	0.34	0.75
POLE4NT	MIF	MIF	4|4|4	12	4	3	6|3|6	0	0	0	0	0	-13.05	0.8	0.75
POLE4NT	YWHAE	YWHAE	5|5|2	12	4	3	48|4|10	0	0	0	0	0	-82.09	0.19	0.75
POLE4NT	RBM39	RBM39	10|1|1	12	4	3	31|0|5	0	0	0	0	0	-47.69	0.33	0.75
POLE4NT	ATP5L	ATP5L	6|4|2	12	4	3	6|2|3	0	0	0	0	0	-11.47	1.09	0.69
POLE4NT	PSMD6	PSMD6	11|0|1	12	4	3	19|0|1	0	0	0	0	0	-28.15	0.6	0.71
POLE4NT	ATP5F1	ATP5F1	9|3|0	12	4	3	16|0|0	0	0	0	0	0	-22.24	0.75	0.7
POLE4NT	CKAP4	CKAP4	12|0|0	12	4	3	19|1|0	0	0	0	0	0	-28.15	0.6	0.7
POLE4NT	HK1	HK1	11|1|0	12	4	3	17|0|3	0	0	0	0	0	-28.31	0.6	0.71
POLE4NT	UQCRC2	UQCRC2	8|3|0	11	3.67	3	18|0|0	0	0	0	0	0	-25.05	0.61	0.72
POLE4NT	CAPZA2	CAPZA2	6|2|3	11	3.67	3	8|1|3	0	0	0	0	0	-12.2	0.92	0.7
POLE4NT	TRIP13	TRIP13	6|2|3	11	3.67	3	10|0|1	0	0.01	0	0.01	0	-10.66	1	0.68
POLE4NT	EPRS	EPRS	9|2|0	11	3.67	3	62|0|0	0	0	0	0	0	-89.86	0.18	0.75
POLE4NT	ATP1B3	ATP1B3	7|3|1	11	3.67	3	12|0|1	0	0	0	0	0	-15.21	0.85	0.69
POLE4NT	PFKL	PFKL	9|2|0	11	3.67	3	15|0|0	0	0.01	0	0.01	0	-20.73	0.73	0.69
POLE4NT	RPL3	RPL3	6|2|2	10	3.33	3	13|0|0	0	0	0	0	0	-12.9	0.77	0.7
POLE4NT	PSME3	PSME3	7|3|0	10	3.33	3	12|0|3	0	0	0	0	0	-21.05	0.67	0.71
POLE4NT	SMU1	SMU1	9|1|0	10	3.33	3	18|0|0	0	0	0	0	0	-25.05	0.56	0.71
POLE4NT	ADAR	ADAR	7|1|2	10	3.33	3	13|0|1	0	0	0	0	0	-16.63	0.71	0.7
POLE4NT	MAT2A	MAT2A	10|0|0	10	3.33	3	14|0|2	0	0	0	0	0	-22.44	0.63	0.69
POLE4NT	SRSF11	SRSF11	6|2|2	10	3.33	3	15|0|10	0	0	0	0	0	-29.54	0.4	0.75
POLE4NT	LRPPRC	LRPPRC	9|1|0	10	3.33	3	79|0|0	0	0	0	0	0	-115.1	0.13	0.75
POLE4NT	RAB2A	RAB2A	9|0|0	9	3	3	13|0|1	0	0.01	0	0.01	0	-19.58	0.64	0.68
POLE4NT	RAC1	RAC1	4|4|1	9	3	3	8|1|0	0	0.01	0	0.01	0	-9.9	1	0.68
POLE4NT	TIMM44	TIMM44	6|2|1	9	3	3	16|0|0	0	0	0	0	0	-19.16	0.56	0.72
POLE4NT	EIF3D	EIF3D	5|2|2	9	3	3	16|0|1	0	0	0	0	0	-18.25	0.53	0.75
POLE4NT	NARS	NARS	8|0|1	9	3	3	28|0|3	0	0	0	0	0	-44.2	0.29	0.75
POLE4NT	YWHAQ	YWHAQ	5|2|2	9	3	3	19|4|5	0	0	0	0	0	-33.72	0.32	0.75
POLE4NT	NPEPPS	NPEPPS	9|0|0	9	3	3	28|0|1	0	0	0	0	0	-41.22	0.31	0.75
POLE4NT	CCDC22	CCDC22	3|3|3	9	3	3	4|3|3	0	0	0	0	0	-8.64	0.9	0.75
POLE4NT	LCP1	LCP1	6|2|1	9	3	3	20|0|3	0	0	0	0	0	-29.18	0.39	0.75
POLE4NT	PRPS1	PRPS1	4|3|2	9	3	3	21|0|2	0	0	0	0	0	-26.36	0.39	0.75
POLE4NT	SAR1A	SAR1A	4|2|2	8	2.67	3	8|1|2	0	0	0	0	0	-10.99	0.73	0.71
POLE4NT	CLIC1	CLIC1	5|1|2	8	2.67	3	14|0|0	0	0	0	0	0	-16.53	0.57	0.72
POLE4NT	AHSA1	AHSA1	8|0|0	8	2.67	3	13|0|0	0	0.01	0	0.01	0	-17.96	0.62	0.68
POLE4NT	CBR1	CBR1	5|2|1	8	2.67	3	15|0|4	0	0	0	0	0	-23.65	0.42	0.75
POLE4NT	MCM4	MCM4	8|0|0	8	2.67	3	13|0|0	0	0.01	0	0.01	0	-17.96	0.62	0.68
POLE4NT	PFAS	PFAS	4|2|2	8	2.67	3	12|0|0	0	0	0	0	0	-11.55	0.67	0.75
POLE4NT	PITPNB	PITPNB	7|1|0	8	2.67	3	13|0|2	0	0	0	0	0	-20.94	0.53	0.71
POLE4NT	NAMPT	NAMPT	8|0|0	8	2.67	3	16|0|0	0	0	0	0	0	-22.24	0.5	0.71
POLE4NT	RAB14	RAB14	7|1|0	8	2.67	3	11|0|2	0	0	0	0	0	-18.2	0.62	0.69
POLE4NT	COPB2	COPB2	7|1|0	8	2.67	3	22|0|0	0	0	0	0	0	-30.91	0.36	0.75
POLE4NT	PLS3	PLS3	8|0|0	8	2.67	3	33|0|4	0	0	0	0	0	-53.04	0.22	0.75
POLE4NT	PGAM5	PGAM5	4|2|1	7	2.33	3	9|0|0	0	0.01	0	0.01	0	-9.72	0.78	0.69
POLE4NT	PPP5C	PPP5C	4|1|2	7	2.33	3	13|0|0	0	0	0	0	0	-15.09	0.54	0.75
POLE4NT	PSMA4	PSMA4	3|2|2	7	2.33	3	8|0|0	0	0.01	0	0.01	0	-7.04	0.88	0.69
POLE4NT	CAP1	CAP1	4|2|1	7	2.33	3	9|0|0	0	0.01	0	0.01	0	-9.72	0.78	0.69
POLE4NT	ARPC2	ARPC2	6|1|0	7	2.33	3	17|0|0	0	0	0	0	0	-23.75	0.41	0.72
POLE4NT	HIST1H1C	HIST1H1C	4|3|0	7	2.33	3	3|1|5	0	0	0	0	0	-13.18	0.78	0.7
POLE4NT	GSTO1	GSTO1	2|3|2	7	2.33	3	6|0|5	0	0	0	0	0	-11.13	0.64	0.75
POLE4NT	FARSB	FARSB	7|0|0	7	2.33	3	15|0|0	0	0	0	0	0	-20.73	0.47	0.71
POLE4NT	VPS35	VPS35	7|0|0	7	2.33	3	14|0|0	0	0	0	0	0	-19.47	0.5	0.7
POLE4NT	MYH10	MYH10	7|0|0	7	2.33	3	26|0|0	0	0	0	0	0	-36.78	0.27	0.75
POLE4NT	TXNRD1	TXNRD1	5|2|0	7	2.33	3	17|0|0	0	0	0	0	0	-23.75	0.41	0.75
POLE4NT	TOMM40	TOMM40	7|0|0	7	2.33	3	10|0|2	0	0.01	0	0.01	0	-16.71	0.58	0.69
POLE4NT	PDIA4	PDIA4	7|0|0	7	2.33	3	20|0|0	0	0	0	0	0	-28.07	0.35	0.73
POLE4NT	SERPINH1	SERPINH1	4|2|1	7	2.33	3	12|0|0	0	0	0	0	0	-13.65	0.58	0.75
POLE4NT	DYNLL1	DYNLL1	4|1|1	6	2	3	9|0|4	0	0	0	0	0	-15.58	0.46	0.75
POLE4NT	GFPT1	GFPT1	6|0|0	6	2	3	12|0|0	0	0	0	0	0	-16.44	0.5	0.69
POLE4NT	EIF3F	EIF3F	4|1|1	6	2	3	10|0|1	0	0	0	0	0	-12.68	0.55	0.71
POLE4NT	LMAN2	LMAN2	4|2|0	6	2	3	12|1|0	0	0	0	0	0	-18.08	0.46	0.75
POLE4NT	TPI1	TPI1	2|2|2	6	2	3	22|9|12	0	0	0	0	0	-55.55	0.14	0.75
POLE4NT	LUC7L3	LUC7L3	3|2|1	6	2	3	7|2|6	0	0	0	0	0	-18.9	0.4	0.75
POLE4NT	ECH1	ECH1	3|1|2	6	2	3	6|0|1	0	0.01	0	0.01	0	-7.59	0.86	0.68
POLE4NT	BLMH	BLMH	2|2|2	6	2	3	11|0|0	0	0	0	0	0	-10.53	0.55	0.75
POLE4NT	MCM2	MCM2	6|0|0	6	2	3	32|0|0	0	0	0	0	0	-45.56	0.19	0.75
POLE4NT	PYGL	PYGL	5|1|0	6	2	3	34|0|0	0	0	0	0	0	-48.46	0.18	0.75
POLE4NT	ACTR2	ACTR2	3|1|2	6	2	3	9|0|2	0	0	0	0	0	-12.82	0.55	0.75
POLE4NT	COPG2	COPG2	5|1|0	6	2	3	13|0|0	0	0	0	0	0	-17.96	0.46	0.71
POLE4NT	YARS2	YARS2	3|2|1	6	2	3	10|0|0	0	0	0	0	0	-11.13	0.6	0.75
POLE4NT	SSR4	SSR4	4|2|0	6	2	3	6|0|2	0	0.01	0	0.01	0	-11.48	0.75	0.68
POLE4NT	SURF4	SURF4	3|1|2	6	2	3	7|0|1	0	0	0	0	0	-8.92	0.75	0.69
POLE4NT	VCL	VCL	5|0|0	5	1.67	3	24|0|0	0	0	0	0	0	-33.76	0.21	0.75
POLE4NT	APMAP	APMAP	3|2|0	5	1.67	3	13|0|1	0	0	0	0	0	-19.58	0.36	0.75
POLE4NT	PA2G4	PA2G4	5|0|0	5	1.67	3	32|2|0	0	0	0	0	0	-48.55	0.15	0.75
POLE4NT	PPP2CA	PPP2CA	3|1|1	5	1.67	3	9|0|0	0	0	0	0	0	-9.72	0.56	0.75
POLE4NT	RPL9	RPL9	3|2|0	5	1.67	3	9|0|0	0	0	0	0	0	-12.23	0.56	0.75
POLE4NT	LRRC40	LRRC40	4|1|0	5	1.67	3	9|0|0	0	0.01	0	0.01	0	-12.23	0.56	0.69
POLE4NT	NUP210	NUP210	4|1|0	5	1.67	3	11|0|0	0	0	0	0	0	-15.25	0.45	0.7
POLE4NT	NDUFS3	NDUFS3	3|2|0	5	1.67	3	12|0|0	0	0	0	0	0	-16.44	0.42	0.75
POLE4NT	HLA-A	HLA-A	5|0|0	5	1.67	3	10|0|0	0	0.01	0	0.01	0	-13.74	0.5	0.69
POLE4NT	IPO7	IPO7	4|1|0	5	1.67	3	12|0|0	0	0	0	0	0	-16.44	0.42	0.75
POLE4NT	IPO5	IPO5	5|0|0	5	1.67	3	53|0|0	0	0	0	0	0	-76.53	0.09	0.75
POLE4NT	DDX39A	DDX39A	4|1|0	5	1.67	3	10|0|1	0	0	0	0	0	-15.39	0.45	0.71
POLE4NT	ALDH7A1	ALDH7A1	2|1|2	5	1.67	3	15|0|1	0	0	0	0	0	-19.26	0.31	0.75
POLE4NT	PSMD2	PSMD2	5|0|0	5	1.67	3	13|0|1	0	0	0	0	0	-19.58	0.36	0.72
POLE4NT	COPB1	COPB1	4|1|0	5	1.67	3	18|0|0	0	0	0	0	0	-25.05	0.28	0.75
POLE4NT	HLCS	HLCS	2|0|2	4	1.33	3	28|4|2	0	0	0	0	0	-48.76	0.12	0.75
POLE4NT	PRDX2	PRDX2	3|1|0	4	1.33	3	9|2|3	0	0	0	0	0	-20.17	0.29	0.75
POLE4NT	SKIV2L2	SKIV2L2	4|0|0	4	1.33	3	9|0|0	0	0.01	0	0.01	0	-12.23	0.44	0.69
POLE4NT	PRPF19	PRPF19	4|0|0	4	1.33	3	16|0|0	0	0	0	0	0	-22.24	0.25	0.75
POLE4NT	PYGB	PYGB	4|0|0	4	1.33	3	12|0|1	0	0	0	0	0	-18.08	0.31	0.75
POLE4NT	TSN	TSN	4|0|0	4	1.33	3	10|0|1	0	0	0	0	0	-15.39	0.36	0.71
POLE4NT	PAFAH1B1	PAFAH1B1	4|0|0	4	1.33	3	11|0|0	0	0	0	0	0	-15.25	0.36	0.7
POLE4NT	SF3A3	SF3A3	4|0|0	4	1.33	3	10|0|1	0	0	0	0	0	-15.39	0.36	0.71
POLE4NT	ADSL	ADSL	4|0|0	4	1.33	3	14|0|0	0	0	0	0	0	-19.47	0.29	0.75
POLE4NT	IMMT	IMMT	4|0|0	4	1.33	3	15|0|0	0	0	0	0	0	-20.73	0.27	0.75
POLE4NT	TMX1	TMX1	3|1|0	4	1.33	3	7|0|1	0	0	0	0	0	-11.31	0.5	0.69
POLE4NT	PSMD7	PSMD7	4|0|0	4	1.33	3	17|0|0	0	0	0	0	0	-23.75	0.24	0.75
POLE4NT	SNX2	SNX2	4|0|0	4	1.33	3	10|0|0	0	0	0	0	0	-13.74	0.4	0.7
POLE4NT	TPP2	TPP2	4|0|0	4	1.33	3	16|0|0	0	0	0	0	0	-22.24	0.25	0.75
POLE4NT	UBE2N	UBE2N	2|2|0	4	1.33	3	5|1|3	0	0	0	0	0	-13.18	0.44	0.75
POLE4NT	GLUD1	GLUD1	4|0|0	4	1.33	3	28|0|0	0	0	0	0	0	-39.66	0.14	0.75
POLE4NT	KIAA1279	KIAA1279	3|0|0	3	1	3	10|0|0	0	0	0	0	0	-13.74	0.3	0.75
POLE4NT	GARS	GARS	3|0|0	3	1	3	28|0|0	0	0	0	0	0	-39.66	0.11	0.75
POLE4NT	ACTR1A	ACTR1A	3|0|0	3	1	3	13|0|0	0	0	0	0	0	-17.96	0.23	0.75
POLE4NT	EIF2B1	EIF2B1	3|0|0	3	1	3	11|0|0	0	0	0	0	0	-15.25	0.27	0.75
POLE4NT	LETM1	LETM1	3|0|0	3	1	3	10|0|0	0	0	0	0	0	-13.74	0.3	0.75
POLE4NT	PSMA1	PSMA1	2|0|1	3	1	3	9|0|0	0	0	0	0	0	-12.23	0.33	0.75
POLE4NT	ADH5	ADH5	3|0|0	3	1	3	9|0|0	0	0	0	0	0	-12.23	0.33	0.75
POLE4NT	PSMB3	PSMB3	3|0|0	3	1	3	7|1|0	0	0	0	0	0	-11.31	0.38	0.69
POLE4NT	DDB1	DDB1	3|0|0	3	1	3	40|0|0	0	0	0	0	0	-57.29	0.07	0.75
POLE4NT	HMGB1	HMGB1	2|0|1	3	1	3	8|0|0	0	0	0	0	0	-11.14	0.38	0.75
POLE4NT	ME2	ME2	3|0|0	3	1	3	17|0|0	0	0	0	0	0	-23.75	0.18	0.75
POLE4NT	FARSA	FARSA	3|0|0	3	1	3	11|0|0	0	0	0	0	0	-15.25	0.27	0.75
POLE4NT	SPTBN1	SPTBN1	1|1|1	3	1	3	17|0|0	0	0	0	0	0	-20.62	0.18	0.75
POLE4NT	ACTR3	ACTR3	3|0|0	3	1	3	14|0|0	0	0	0	0	0	-19.47	0.21	0.75
POLE4NT	USP14	USP14	2|1|0	3	1	3	8|0|0	0	0	0	0	0	-11.14	0.38	0.75
POLE4NT	NAE1	NAE1	2|0|1	3	1	3	6|0|0	0	0	0	0	0	-8.12	0.5	0.75
POLE4NT	IQGAP1	IQGAP1	3|0|0	3	1	3	9|0|0	0	0	0	0	0	-12.23	0.33	0.75
POLE4NT	GSPT1	GSPT1	3|0|0	3	1	3	9|0|0	0	0	0	0	0	-12.23	0.33	0.75
POLE4NT	RRM2	RRM2	3|0|0	3	1	3	7|0|1	0	0	0	0	0	-11.31	0.38	0.69
POLE4NT	EZR	EZR	3|0|0	3	1	3	13|0|0	0	0	0	0	0	-17.96	0.23	0.75
POLE4NT	APRT	APRT	2|0|1	3	1	3	10|0|1	0	0	0	0	0	-15.39	0.27	0.75
POLE4NT	RAD50	RAD50	2|1|0	3	1	3	8|0|1	0	0	0	0	0	-12.4	0.33	0.75
POLE4NT	DARS2	DARS2	3|0|0	3	1	3	18|0|0	0	0	0	0	0	-25.05	0.17	0.75
POLE4NT	AKR1B1	AKR1B1	2|1|0	3	1	3	14|0|2	0	0	0	0	0	-22.44	0.19	0.75
POLE4NT	AARS	AARS	3|0|0	3	1	3	21|0|0	0	0	0	0	0	-29.39	0.14	0.75
POLE4NT	XPO5	XPO5	2|0|0	2	0.67	3	19|0|0	0	0	0	0	0	-26.56	0.11	0.75
POLE4NT	NIPSNAP1	NIPSNAP1	2|0|0	2	0.67	3	6|0|0	0	0	0	0	0	-8.12	0.33	0.75
POLE4NT	TIMM50	TIMM50	2|0|0	2	0.67	3	13|0|3	0	0	0	0	0	-22.54	0.12	0.75
POLE4NT	PPP2R3A	PPP2R3A	1|0|1	2	0.67	3	0|0|0	0	0	0	0	0	-1.68	6.67	0.75
POLE4NT	PRPF40A	PRPF40A	2|0|0	2	0.67	3	3|0|6	0	0	0	0	0	-12.77	0.22	0.75
POLE4NT	PRDX4	PRDX4	2|0|0	2	0.67	3	7|0|0	0	0	0	0	0	-9.63	0.29	0.75
POLE4NT	OLA1	OLA1	2|0|0	2	0.67	3	7|0|0	0	0	0	0	0	-9.63	0.29	0.75
POLE4NT	CUL2	CUL2	2|0|0	2	0.67	3	9|0|0	0	0	0	0	0	-12.23	0.22	0.75
POLE4NT	ECM29	ECM29	2|0|0	2	0.67	3	12|0|0	0	0	0	0	0	-16.44	0.17	0.75
POLE4NT	ARHGDIA	ARHGDIA	2|0|0	2	0.67	3	10|0|2	0	0	0	0	0	-16.71	0.17	0.75
POLE4NT	TWF1	TWF1	2|0|0	2	0.67	3	6|0|0	0	0	0	0	0	-8.12	0.33	0.75
POLE4NT	LMAN1	LMAN1	2|0|0	2	0.67	3	8|0|0	0	0	0	0	0	-11.14	0.25	0.75
POLE4NT	NBN	NBN	1|1|0	2	0.67	3	0|0|0	0	0	0	0	0	-1.68	6.67	0.75
POLE4NT	CKMT1A	CKMT1A	2|0|0	2	0.67	3	8|0|1	0	0	0	0	0	-12.4	0.22	0.75
POLE4NT	SDHA	SDHA	2|0|0	2	0.67	3	22|0|0	0	0	0	0	0	-30.91	0.09	0.75
POLE4NT	SDHB	SDHB	2|0|0	2	0.67	3	6|0|0	0	0	0	0	0	-8.12	0.33	0.75
POLE4NT	PPP2R4	PPP2R4	2|0|0	2	0.67	3	6|0|0	0	0	0	0	0	-8.12	0.33	0.75
POLE4NT	HSP90B1	HSP90B1	1|1|0	2	0.67	3	31|1|4	0	0	0	0	0	-51.59	0.06	0.75
POLE4NT	SAMM50	SAMM50	2|0|0	2	0.67	3	8|0|0	0	0	0	0	0	-11.14	0.25	0.75
POLE4NT	TSFM	TSFM	2|0|0	2	0.67	3	6|0|0	0	0	0	0	0	-8.12	0.33	0.75
POLE4NT	VAT1	VAT1	2|0|0	2	0.67	3	6|0|0	0	0	0	0	0	-8.12	0.33	0.75
POLE4NT	OCIAD1	OCIAD1	1|1|0	2	0.67	3	1|0|0	0	0	0	0	0	-2.49	2	0.75
POLE4NT	PTCD3	PTCD3	2|0|0	2	0.67	3	12|0|0	0	0	0	0	0	-16.44	0.17	0.75
POLE4NT	LTA4H	LTA4H	2|0|0	2	0.67	3	35|0|1	0	0	0	0	0	-51.4	0.06	0.75
POLE4NT	SQSTM1	SQSTM1	1|1|0	2	0.67	3	0|0|0	0	0	0	0	0	-1.68	6.67	0.75
POLE4NT	GOT1	GOT1	2|0|0	2	0.67	3	23|0|0	0	0	0	0	0	-32.42	0.09	0.75
POLE4NT	SERPING1	SERPING1	1|0|1	2	0.67	3	1|0|0	0	0	0	0	0	-2.49	2	0.75
POLE4NT	ISYNA1	ISYNA1	2|0|0	2	0.67	3	6|0|0	0	0	0	0	0	-8.12	0.33	0.75
POLE4NT	STAT1	STAT1	2|0|0	2	0.67	3	8|0|0	0	0	0	0	0	-11.14	0.25	0.75
POLE4NT	ANP32B	ANP32B	2|0|0	2	0.67	3	10|1|0	0	0	0	0	0	-15.39	0.18	0.75
POLE4NT	CNDP2	CNDP2	2|0|0	2	0.67	3	11|0|0	0	0	0	0	0	-15.25	0.18	0.75
POLE4NT	CDC37	CDC37	2|0|0	2	0.67	3	8|0|1	0	0	0	0	0	-12.4	0.22	0.75
POLE4NT	S100A9	S100A9	2|0|0	2	0.67	3	4|0|2	0	0	0	0	0	-8.67	0.33	0.75
POLE4NT	SEC63	SEC63	1|1|0	2	0.67	3	3|0|0	0	0	0	0	0	-4.27	0.67	0.75
POLE4NT	DHX30	DHX30	2|0|0	2	0.67	3	11|0|0	0	0	0	0	0	-15.25	0.18	0.75
POLE4NT	RB1	RB1	1|0|1	2	0.67	3	0|0|0	0	0	0	0	0	-1.68	6.67	0.75
POLE4NT	GNAI3	GNAI3	2|0|0	2	0.67	3	7|0|0	0	0	0	0	0	-9.63	0.29	0.75
POLE4NT	FKBP4	FKBP4	2|0|0	2	0.67	3	28|1|0	0	0	0	0	0	-41.22	0.07	0.75
POLE4NT	FKBP8	FKBP8	2|0|0	2	0.67	3	7|0|0	0	0	0	0	0	-9.63	0.29	0.75
POLE4NT	GDI1	GDI1	2|0|0	2	0.67	3	7|0|0	0	0	0	0	0	-9.63	0.29	0.75
POLE4NT	FLNB	FLNB	2|0|0	2	0.67	3	6|0|1	0	0	0	0	0	-9.84	0.29	0.75
POLE4NT	KRT18	KRT18	2|0|0	2	0.67	3	3|0|4	0	0	0	0	0	-10.23	0.29	0.75
POLE4NT	TUBGCP3	TUBGCP3	1|0|1	2	0.67	3	0|0|0	0	0	0	0	0	-1.68	6.67	0.75
POLE4NT	EIF2S1	EIF2S1	2|0|0	2	0.67	3	16|0|1	0	0	0	0	0	-23.84	0.12	0.75
POLE4NT	HUWE1	HUWE1	2|0|0	2	0.67	3	10|0|0	0	0	0	0	0	-13.74	0.2	0.75
POLE4NT	CSK	CSK	2|0|0	2	0.67	3	8|0|0	0	0	0	0	0	-11.14	0.25	0.75
POLE4NT	FAM192A	FAM192A	1|1|0	2	0.67	3	0|0|0	0	0	0	0	0	-1.68	6.67	0.75
POLE4NT	PFKM	PFKM	2|0|0	2	0.67	3	11|0|0	0	0	0	0	0	-15.25	0.18	0.75
POLE4NT	WARS	WARS	2|0|0	2	0.67	3	21|0|1	0	0	0	0	0	-30.98	0.09	0.75
POLE4NT	GNPDA1	GNPDA1	2|0|0	2	0.67	3	17|0|1	0	0	0	0	0	-25.13	0.11	0.75
POLE4NT	PRPSAP2	PRPSAP2	2|0|0	2	0.67	3	10|0|0	0	0	0	0	0	-13.74	0.2	0.75
POLE4NT	ATIC	ATIC	2|0|0	2	0.67	3	23|0|0	0	0	0	0	0	-32.42	0.09	0.75
POLE4NT	ISOC1	ISOC1	2|0|0	2	0.67	3	10|0|1	0	0	0	0	0	-15.39	0.18	0.75
POLE4NT	PPP2R1A	PPP2R1A	2|0|0	2	0.67	3	25|0|4	0	0	0	0	0	-41.38	0.07	0.75
POLE4NT	NHP2L1	NHP2L1	2|0|0	2	0.67	3	3|0|3	0	0	0	0	0	-8.81	0.33	0.75
POLE4NT	G6PD	G6PD	2|0|0	2	0.67	3	21|0|0	0	0	0	0	0	-29.39	0.1	0.75
POLE4NT	ZC3H13	ZC3H13	1|0|0	1	0.33	3	0|0|0	0	0	0	0	0	-1.68	3.33	0.75
POLE4NT	ALDH3A2	ALDH3A2	1|0|0	1	0.33	3	3|0|0	0	0	0	0	0	-4.27	0.33	0.75
POLE4NT	TIPRL	TIPRL	1|0|0	1	0.33	3	8|0|0	0	0	0	0	0	-11.14	0.12	0.75
POLE4NT	ANAPC5	ANAPC5	1|0|0	1	0.33	3	0|0|0	0	0	0	0	0	-1.68	3.33	0.75
POLE4NT	NOL9	NOL9	1|0|0	1	0.33	3	0|0|0	0	0	0	0	0	-1.68	3.33	0.75
POLE4NT	CDCA2	CDCA2	1|0|0	1	0.33	3	0|0|0	0	0	0	0	0	-1.68	3.33	0.75
POLE4NT	PNP	PNP	1|0|0	1	0.33	3	16|0|3	0	0	0	0	0	-26.81	0.05	0.75
POLE4NT	PCF11	PCF11	1|0|0	1	0.33	3	0|0|0	0	0	0	0	0	-1.68	3.33	0.75
POLE4NT	ZFP82	ZFP82	1|0|0	1	0.33	3	0|0|0	0	0	0	0	0	-1.68	3.33	0.75
POLE4NT	NUP107	NUP107	1|0|0	1	0.33	3	11|0|0	0	0	0	0	0	-15.25	0.09	0.75
POLE4NT	SSB	SSB	0|1|0	1	0.33	3	16|0|0	0	0	0	0	0	-22.24	0.06	0.75
POLE4NT	ZNF335	ZNF335	1|0|0	1	0.33	3	0|0|0	0	0	0	0	0	-1.68	3.33	0.75
POLE4NT	PRKAA1	PRKAA1	1|0|0	1	0.33	3	1|0|0	0	0	0	0	0	-2.49	1	0.75
POLE4NT	TEX10	TEX10	1|0|0	1	0.33	3	0|0|0	0	0	0	0	0	-1.68	3.33	0.75
POLE4NT	TMEM14C	TMEM14C	1|0|0	1	0.33	3	1|0|0	0	0	0	0	0	-2.49	1	0.75
POLE4NT	ETF1	ETF1	1|0|0	1	0.33	3	10|0|0	0	0	0	0	0	-13.74	0.1	0.75
POLE4NT	GLO1	GLO1	1|0|0	1	0.33	3	2|0|1	0	0	0	0	0	-4.71	0.33	0.75
POLE4NT	ATP6V0D1	ATP6V0D1	1|0|0	1	0.33	3	1|0|0	0	0	0	0	0	-2.49	1	0.75
POLE4NT	BRD8	BRD8	0|0|1	1	0.33	3	0|0|0	0	0	0	0	0	-1.68	3.33	0.75
POLE4NT	GNPAT	GNPAT	1|0|0	1	0.33	3	0|0|0	0	0	0	0	0	-1.68	3.33	0.75
POLE4NT	SEH1L	SEH1L	1|0|0	1	0.33	3	4|0|0	0	0	0	0	0	-5.75	0.25	0.75
POLE4NT	THEM6	THEM6	1|0|0	1	0.33	3	0|0|0	0	0	0	0	0	-1.68	3.33	0.75
POLE4NT	PSMA3	PSMA3	1|0|0	1	0.33	3	8|0|1	0	0	0	0	0	-12.4	0.11	0.75
POLE4NT	PSMA6	PSMA6	1|0|0	1	0.33	3	6|0|0	0	0	0	0	0	-8.12	0.17	0.75
POLE4NT	SORD	SORD	0|0|1	1	0.33	3	7|0|0	0	0	0	0	0	-9.63	0.14	0.75
POLE4NT	AGPAT5	AGPAT5	0|1|0	1	0.33	3	0|0|0	0	0	0	0	0	-1.68	3.33	0.75
POLE4NT	OCRL	OCRL	1|0|0	1	0.33	3	1|0|0	0	0	0	0	0	-2.49	1	0.75
POLE4NT	PLIN3	PLIN3	1|0|0	1	0.33	3	0|0|0	0	0	0	0	0	-1.68	3.33	0.75
POLE4NT	SMAP1	SMAP1	1|0|0	1	0.33	3	1|0|0	0	0	0	0	0	-2.49	1	0.75
POLE4NT	ATP5C1	ATP5C1	1|0|0	1	0.33	3	10|0|1	0	0	0	0	0	-15.39	0.09	0.75
POLE4NT	ITPR3	ITPR3	1|0|0	1	0.33	3	2|0|0	0	0	0	0	0	-3.85	0.5	0.75
POLE4NT	C14ORF166	C14ORF166	1|0|0	1	0.33	3	9|0|1	0	0	0	0	0	-13.89	0.1	0.75
POLE4NT	HELLS	HELLS	1|0|0	1	0.33	3	0|0|0	0	0	0	0	0	-1.68	3.33	0.75
POLE4NT	ZNF518A	ZNF518A	0|1|0	1	0.33	3	0|0|0	0	0	0	0	0	-1.68	3.33	0.75
POLE4NT	ESD	ESD	1|0|0	1	0.33	3	13|0|1	0	0	0	0	0	-19.58	0.07	0.75
POLE4NT	CDC73	CDC73	1|0|0	1	0.33	3	0|0|0	0	0	0	0	0	-1.68	3.33	0.75
POLE4NT	ZMYM2	ZMYM2	1|0|0	1	0.33	3	1|0|0	0	0	0	0	0	-2.49	1	0.75
POLE4NT	GTF2F1	GTF2F1	1|0|0	1	0.33	3	0|0|0	0	0	0	0	0	-1.68	3.33	0.75
POLE4NT	CAMSAP1	CAMSAP1	0|0|1	1	0.33	3	0|0|0	0	0	0	0	0	-1.68	3.33	0.75
POLE4NT	ECHDC1	ECHDC1	0|0|1	1	0.33	3	0|0|0	0	0	0	0	0	-1.68	3.33	0.75
POLE4NT	GLS	GLS	1|0|0	1	0.33	3	10|0|0	0	0	0	0	0	-13.74	0.1	0.75
POLE4NT	NCOA3	NCOA3	1|0|0	1	0.33	3	1|0|1	0	0	0	0	0	-3.72	0.5	0.75
POLE4NT	SPCS2	SPCS2	1|0|0	1	0.33	3	1|0|0	0	0	0	0	0	-2.49	1	0.75
POLE4NT	ERO1L	ERO1L	1|0|0	1	0.33	3	11|0|1	0	0	0	0	0	-16.57	0.08	0.75
POLE4NT	AK2	AK2	1|0|0	1	0.33	3	4|0|2	0	0	0	0	0	-8.67	0.17	0.75
POLE4NT	TBCB	TBCB	1|0|0	1	0.33	3	2|0|0	0	0	0	0	0	-3.85	0.5	0.75
POLE4NT	UBFD1	UBFD1	1|0|0	1	0.33	3	0|0|0	0	0	0	0	0	-1.68	3.33	0.75
POLE4NT	ERH	ERH	1|0|0	1	0.33	3	0|0|1	0	0	0	0	0	-2.49	1	0.75
POLE4NT	TRIP12	TRIP12	1|0|0	1	0.33	3	0|0|0	0	0	0	0	0	-1.68	3.33	0.75
POLE4NT	NCLN	NCLN	1|0|0	1	0.33	3	7|0|0	0	0	0	0	0	-9.63	0.14	0.75
POLE4NT	EIF3M	EIF3M	1|0|0	1	0.33	3	11|0|0	0	0	0	0	0	-15.25	0.09	0.75
POLE4NT	BAZ1A	BAZ1A	0|0|1	1	0.33	3	0|0|0	0	0	0	0	0	-1.68	3.33	0.75
POLE4NT	OSBPL11	OSBPL11	1|0|0	1	0.33	3	0|0|0	0	0	0	0	0	-1.68	3.33	0.75
POLE4NT	FUBP3	FUBP3	1|0|0	1	0.33	3	0|0|0	0	0	0	0	0	-1.68	3.33	0.75
POLE4NT	NCSTN	NCSTN	1|0|0	1	0.33	3	2|0|0	0	0	0	0	0	-3.85	0.5	0.75
POLE4NT	EXOSC3	EXOSC3	1|0|0	1	0.33	3	1|0|0	0	0	0	0	0	-2.49	1	0.75
POLE4NT	RALA	RALA	1|0|0	1	0.33	3	2|0|0	0	0	0	0	0	-3.85	0.5	0.75
POLE4NT	FANCI	FANCI	1|0|0	1	0.33	3	2|0|0	0	0	0	0	0	-3.85	0.5	0.75
POLE4NT	RCL1	RCL1	1|0|0	1	0.33	3	0|0|0	0	0	0	0	0	-1.68	3.33	0.75
POLE4NT	FIGNL1	FIGNL1	1|0|0	1	0.33	3	0|0|0	0	0	0	0	0	-1.68	3.33	0.75
POLE4NT	CDK4	CDK4	1|0|0	1	0.33	3	5|0|0	0	0	0	0	0	-7.23	0.2	0.75
POLE4NT	DDHD1	DDHD1	0|0|1	1	0.33	3	1|2|0	0	0	0	0	0	-4.71	0.33	0.75
POLE4NT	DDX24	DDX24	1|0|0	1	0.33	3	0|0|0	0	0	0	0	0	-1.68	3.33	0.75
POLE4NT	ATP6V1C1	ATP6V1C1	1|0|0	1	0.33	3	0|0|0	0	0	0	0	0	-1.68	3.33	0.75
POLE4NT	PPIL1	PPIL1	1|0|0	1	0.33	3	5|0|0	0	0	0	0	0	-7.23	0.2	0.75
POLE4NT	KIAA1551	KIAA1551	0|1|0	1	0.33	3	1|0|0	0	0	0	0	0	-2.49	1	0.75
POLE4NT	CLUH	CLUH	1|0|0	1	0.33	3	6|0|0	0	0	0	0	0	-8.12	0.17	0.75
POLE4NT	RAB9A	RAB9A	1|0|0	1	0.33	3	1|0|0	0	0	0	0	0	-2.49	1	0.75
POLE4NT	COLGALT1	COLGALT1	1|0|0	1	0.33	3	4|0|0	0	0	0	0	0	-5.75	0.25	0.75
POLE4NT	GPRIN1	GPRIN1	0|0|1	1	0.33	3	0|1|0	0	0	0	0	0	-2.49	1	0.75
POLE4NT	PCNA	PCNA	1|0|0	1	0.33	3	7|0|0	0	0	0	0	0	-9.63	0.14	0.75
POLE4NT	NDUFS7	NDUFS7	1|0|0	1	0.33	3	2|0|0	0	0	0	0	0	-3.85	0.5	0.75
POLE4NT	RRAGA	RRAGA	1|0|0	1	0.33	3	0|0|0	0	0	0	0	0	-1.68	3.33	0.75
POLE4NT	MMS19	MMS19	1|0|0	1	0.33	3	2|0|0	0	0	0	0	0	-3.85	0.5	0.75
POLE4NT	SDAD1	SDAD1	1|0|0	1	0.33	3	0|0|0	0	0	0	0	0	-1.68	3.33	0.75
POLE4NT	PGM1	PGM1	1|0|0	1	0.33	3	13|0|0	0	0	0	0	0	-17.96	0.08	0.75
POLE4NT	PGM3	PGM3	1|0|0	1	0.33	3	8|0|0	0	0	0	0	0	-11.14	0.12	0.75
POLE4NT	GET4	GET4	1|0|0	1	0.33	3	2|0|0	0	0	0	0	0	-3.85	0.5	0.75
POLE4NT	CDC27	CDC27	1|0|0	1	0.33	3	0|0|0	0	0	0	0	0	-1.68	3.33	0.75
POLE4NT	CARS2	CARS2	1|0|0	1	0.33	3	7|0|0	0	0	0	0	0	-9.63	0.14	0.75
POLE4NT	TNPO3	TNPO3	0|0|1	1	0.33	3	4|0|0	0	0	0	0	0	-5.75	0.25	0.75
POLE4NT	NAA25	NAA25	1|0|0	1	0.33	3	3|0|0	0	0	0	0	0	-4.27	0.33	0.75
POLE4NT	POLDIP3	POLDIP3	1|0|0	1	0.33	3	0|0|0	0	0	0	0	0	-1.68	3.33	0.75
POLE4NT	USP11	USP11	1|0|0	1	0.33	3	1|0|0	0	0	0	0	0	-2.49	1	0.75
POLE4NT	RNF168	RNF168	0|1|0	1	0.33	3	2|0|0	0	0	0	0	0	-3.85	0.5	0.75
POLE4NT	SCFD1	SCFD1	1|0|0	1	0.33	3	3|0|0	0	0	0	0	0	-4.27	0.33	0.75
POLE4NT	ANP32A	ANP32A	0|0|1	1	0.33	3	0|1|0	0	0	0	0	0	-2.49	1	0.75
POLE4NT	SUPT5H	SUPT5H	1|0|0	1	0.33	3	1|0|0	0	0	0	0	0	-2.49	1	0.75
POLE4NT	KLC2	KLC2	1|0|0	1	0.33	3	0|0|0	0	0	0	0	0	-1.68	3.33	0.75
POLE4NT	ZNF512	ZNF512	1|0|0	1	0.33	3	0|0|0	0	0	0	0	0	-1.68	3.33	0.75
POLE4NT	XIRP2	XIRP2	0|0|1	1	0.33	3	0|0|0	0	0	0	0	0	-1.68	3.33	0.75
POLE4NT	FLOT2	FLOT2	1|0|0	1	0.33	3	1|0|0	0	0	0	0	0	-2.49	1	0.75
POLE4NT	EMC7	EMC7	1|0|0	1	0.33	3	1|0|0	0	0	0	0	0	-2.49	1	0.75
POLE4NT	AP3M1	AP3M1	1|0|0	1	0.33	3	4|0|0	0	0	0	0	0	-5.75	0.25	0.75
POLE4NT	MBOAT7	MBOAT7	1|0|0	1	0.33	3	0|0|0	0	0	0	0	0	-1.68	3.33	0.75
POLE4NT	SMC3	SMC3	1|0|0	1	0.33	3	10|0|0	0	0	0	0	0	-13.74	0.1	0.75
POLE4NT	SCAF4	SCAF4	1|0|0	1	0.33	3	0|0|0	0	0	0	0	0	-1.68	3.33	0.75
POLE4NT	TMEM63A	TMEM63A	0|1|0	1	0.33	3	3|0|0	0	0	0	0	0	-4.27	0.33	0.75
POLE4NT	RBM6	RBM6	1|0|0	1	0.33	3	0|0|0	0	0	0	0	0	-1.68	3.33	0.75
POLE4NT	RBM4	RBM4	1|0|0	1	0.33	3	0|0|0	0	0	0	0	0	-1.68	3.33	0.75
POLE4NT	COA3	COA3	1|0|0	1	0.33	3	2|0|0	0	0	0	0	0	-3.85	0.5	0.75
POLE4NT	EXOC4	EXOC4	1|0|0	1	0.33	3	0|0|0	0	0	0	0	0	-1.68	3.33	0.75
POLE4NT	BRI3BP	BRI3BP	1|0|0	1	0.33	3	0|0|0	0	0	0	0	0	-1.68	3.33	0.75
POLE4NT	URB2	URB2	0|1|0	1	0.33	3	0|0|1	0	0	0	0	0	-2.49	1	0.75
POLE4NT	SEC24C	SEC24C	1|0|0	1	0.33	3	8|0|0	0	0	0	0	0	-11.14	0.12	0.75
POLE4NT	PLEKHA6	PLEKHA6	1|0|0	1	0.33	3	0|0|0	0	0	0	0	0	-1.68	3.33	0.75
POLE4NT	ZNF24	ZNF24	0|1|0	1	0.33	3	0|0|0	0	0	0	0	0	-1.68	3.33	0.75
POLE4NT	RTCB	RTCB	1|0|0	1	0.33	3	3|0|0	0	0	0	0	0	-4.27	0.33	0.75
POLE4NT	GTF2A1	GTF2A1	1|0|0	1	0.33	3	0|0|0	0	0	0	0	0	-1.68	3.33	0.75
POLE4NT	NAA40	NAA40	1|0|0	1	0.33	3	0|0|0	0	0	0	0	0	-1.68	3.33	0.75
POLE4NT	YWHAH	YWHAH	1|0|0	1	0.33	3	12|0|1	0	0	0	0	0	-18.08	0.08	0.75
POLE4NT	FAM208A	FAM208A	0|0|1	1	0.33	3	0|0|0	0	0	0	0	0	-1.68	3.33	0.75
POLE4NT	2022-09-07	2022-09-07	0|1|0	1	0.33	3	5|0|0	0	0	0	0	0	-7.23	0.2	0.75
POLE4NT	TFRC	TFRC	1|0|0	1	0.33	3	13|0|0	0	0	0	0	0	-17.96	0.08	0.75
POLE4NT	NVL	NVL	1|0|0	1	0.33	3	0|0|0	0	0	0	0	0	-1.68	3.33	0.75
POLE4NT	FTO	FTO	0|0|1	1	0.33	3	0|0|0	0	0	0	0	0	-1.68	3.33	0.75
POLE4NT	RPS29	RPS29	1|0|0	1	0.33	3	3|0|0	0	0	0	0	0	-4.27	0.33	0.75
POLE4NT	EIF4A2	EIF4A2	1|0|0	1	0.33	3	4|1|0	0	0	0	0	0	-7.44	0.2	0.75
POLE4NT	STUB1	STUB1	1|0|0	1	0.33	3	1|0|0	0	0	0	0	0	-2.49	1	0.75
POLE4NT	CAPN2	CAPN2	0|1|0	1	0.33	3	4|0|0	0	0	0	0	0	-5.75	0.25	0.75
POLE4NT	COG2	COG2	1|0|0	1	0.33	3	0|0|0	0	0	0	0	0	-1.68	3.33	0.75
POLE4NT	GSK3A	GSK3A	1|0|0	1	0.33	3	2|0|0	0	0	0	0	0	-3.85	0.5	0.75
POLE4NT	ELP3	ELP3	1|0|0	1	0.33	3	0|0|0	0	0	0	0	0	-1.68	3.33	0.75
POLE4NT	PAK1IP1	PAK1IP1	1|0|0	1	0.33	3	0|0|0	0	0	0	0	0	-1.68	3.33	0.75
POLE4NT	GBAS	GBAS	1|0|0	1	0.33	3	3|0|0	0	0	0	0	0	-4.27	0.33	0.75
POLE4NT	HNRNPUL1	HNRNPUL1	1|0|0	1	0.33	3	16|0|0	0	0	0	0	0	-22.24	0.06	0.75
POLE4NT	WARS2	WARS2	1|0|0	1	0.33	3	0|0|0	0	0	0	0	0	-1.68	3.33	0.75
POLE4NT	NKTR	NKTR	1|0|0	1	0.33	3	0|0|0	0	0	0	0	0	-1.68	3.33	0.75
POLE4NT	TRMT10C	TRMT10C	1|0|0	1	0.33	3	2|0|0	0	0	0	0	0	-3.85	0.5	0.75
POLE4NT	TFAM	TFAM	1|0|0	1	0.33	3	0|0|0	0	0	0	0	0	-1.68	3.33	0.75
POLE4NT	FKBP3	FKBP3	1|0|0	1	0.33	3	0|0|0	0	0	0	0	0	-1.68	3.33	0.75
POLE4NT	SGPL1	SGPL1	1|0|0	1	0.33	3	0|0|0	0	0	0	0	0	-1.68	3.33	0.75
POLE4NT	ATP6V1A	ATP6V1A	1|0|0	1	0.33	3	14|0|0	0	0	0	0	0	-19.47	0.07	0.75
POLE4NT	UROD	UROD	1|0|0	1	0.33	3	5|0|1	0	0	0	0	0	-8.39	0.17	0.75
POLE4NT	RBM10	RBM10	1|0|0	1	0.33	3	0|0|1	0	0	0	0	0	-2.49	1	0.75
POLE4NT	CUL5	CUL5	0|1|0	1	0.33	3	1|0|0	0	0	0	0	0	-2.49	1	0.75
POLE4NT	CCBL2	CCBL2	1|0|0	1	0.33	3	5|0|0	0	0	0	0	0	-7.23	0.2	0.75
POLE4NT	PPFIA1	PPFIA1	1|0|0	1	0.33	3	0|0|0	0	0	0	0	0	-1.68	3.33	0.75
POLE4NT	CNOT3	CNOT3	1|0|0	1	0.33	3	1|0|0	0	0	0	0	0	-2.49	1	0.75
POLE4NT	PRCC	PRCC	1|0|0	1	0.33	3	0|0|0	0	0	0	0	0	-1.68	3.33	0.75
POLE4NT	MBD1	MBD1	0|0|1	1	0.33	3	0|0|0	0	0	0	0	0	-1.68	3.33	0.75
POLE4NT	SLC25A15	SLC25A15	1|0|0	1	0.33	3	0|0|0	0	0	0	0	0	-1.68	3.33	0.75
POLE4NT	PEBP1	PEBP1	1|0|0	1	0.33	3	5|0|0	0	0	0	0	0	-7.23	0.2	0.75
POLE4NT	ATP1B1	ATP1B1	1|0|0	1	0.33	3	1|0|0	0	0	0	0	0	-2.49	1	0.75
POLE4NT	ZNF280C	ZNF280C	1|0|0	1	0.33	3	0|0|0	0	0	0	0	0	-1.68	3.33	0.75
POLE4NT	LIMA1	LIMA1	1|0|0	1	0.33	3	0|0|0	0	0	0	0	0	-1.68	3.33	0.75
POLE4NT	SPTAN1	SPTAN1	0|1|0	1	0.33	3	0|0|0	0	0	0	0	0	-1.68	3.33	0.75
POLE4NT	SNX9	SNX9	1|0|0	1	0.33	3	2|0|0	0	0	0	0	0	-3.85	0.5	0.75
POLE4NT	BTF3L4	BTF3L4	1|0|0	1	0.33	3	0|0|0	0	0	0	0	0	-1.68	3.33	0.75
POLE4NT	IBTK	IBTK	1|0|0	1	0.33	3	0|0|0	0	0	0	0	0	-1.68	3.33	0.75
POLE4NT	RNASEH2B	RNASEH2B	1|0|0	1	0.33	3	1|0|0	0	0	0	0	0	-2.49	1	0.75
POLE4NT	SNX27	SNX27	1|0|0	1	0.33	3	4|0|0	0	0	0	0	0	-5.75	0.25	0.75
POLE4NT	RAB13	RAB13	1|0|0	1	0.33	3	2|0|0	0	0	0	0	0	-3.85	0.5	0.75
POLE4NT	ALDH2	ALDH2	1|0|0	1	0.33	3	11|0|0	0	0	0	0	0	-15.25	0.09	0.75
POLE4NT	SLK	SLK	1|0|0	1	0.33	3	1|0|0	0	0	0	0	0	-2.49	1	0.75
POLE4NT	DHCR24	DHCR24	1|0|0	1	0.33	3	0|0|0	0	0	0	0	0	-1.68	3.33	0.75
POLE4NT	NUPL1	NUPL1	1|0|0	1	0.33	3	1|0|0	0	0	0	0	0	-2.49	1	0.75
POLE4NT	SLC25A24	SLC25A24	1|0|0	1	0.33	3	0|0|0	0	0	0	0	0	-1.68	3.33	0.75
POLE4NT	SLTM	SLTM	0|0|1	1	0.33	3	0|0|0	0	0	0	0	0	-1.68	3.33	0.75
POLE4NT	NCAPH	NCAPH	1|0|0	1	0.33	3	0|0|0	0	0	0	0	0	-1.68	3.33	0.75
POLE4NT	CARM1	CARM1	1|0|0	1	0.33	3	5|0|0	0	0	0	0	0	-7.23	0.2	0.75
POLE4NT	EIF5B	EIF5B	1|0|0	1	0.33	3	4|0|0	0	0	0	0	0	-5.75	0.25	0.75
POLE4NT	BCAS3	BCAS3	1|0|0	1	0.33	3	0|0|0	0	0	0	0	0	-1.68	3.33	0.75
POLE4NT	SEC23A	SEC23A	1|0|0	1	0.33	3	8|0|0	0	0	0	0	0	-11.14	0.12	0.75
POLE4NT	MARK2	MARK2	0|1|0	1	0.33	3	1|0|3	0	0	0	0	0	-6.08	0.25	0.75
POLE4NT	HTATSF1	HTATSF1	1|0|0	1	0.33	3	0|0|0	0	0	0	0	0	-1.68	3.33	0.75
POLE4NT	BOD1L1	BOD1L1	1|0|0	1	0.33	3	0|0|0	0	0	0	0	0	-1.68	3.33	0.75
POLE4NT	MAP2K2	MAP2K2	0|1|0	1	0.33	3	8|0|0	0	0	0	0	0	-11.14	0.12	0.75
POLE4NT	APEX1	APEX1	1|0|0	1	0.33	3	9|0|0	0	0	0	0	0	-12.23	0.11	0.75
POLE4NT	KMT2A	KMT2A	1|0|0	1	0.33	3	0|0|0	0	0	0	0	0	-1.68	3.33	0.75
POLE4NT	PKN3	PKN3	1|0|0	1	0.33	3	0|0|0	0	0	0	0	0	-1.68	3.33	0.75
POLE4NT	PTBP2	PTBP2	1|0|0	1	0.33	3	3|0|0	0	0	0	0	0	-4.27	0.33	0.75
POLE4NT	MP68	MP68	1|0|0	1	0.33	3	2|0|0	0	0	0	0	0	-3.85	0.5	0.75
POLE4NT	SCAMP1	SCAMP1	1|0|0	1	0.33	3	3|0|0	0	0	0	0	0	-4.27	0.33	0.75
POLE4NT	ATP2B1	ATP2B1	1|0|0	1	0.33	3	1|0|0	0	0	0	0	0	-2.49	1	0.75
POLE4NT	CIRH1A	CIRH1A	1|0|0	1	0.33	3	0|0|0	0	0	0	0	0	-1.68	3.33	0.75
POLE4NT	MACF1	MACF1	1|0|0	1	0.33	3	2|0|0	0	0	0	0	0	-3.85	0.5	0.75
POLE4NT	GOLPH3	GOLPH3	1|0|0	1	0.33	3	0|0|0	0	0	0	0	0	-1.68	3.33	0.75
POLE4NT	ORC2	ORC2	1|0|0	1	0.33	3	2|0|0	0	0	0	0	0	-3.85	0.5	0.75
POLE4NT	HJURP	HJURP	1|0|0	1	0.33	3	0|0|0	0	0	0	0	0	-1.68	3.33	0.75
POLE4NT	AQR	AQR	1|0|0	1	0.33	3	2|0|0	0	0	0	0	0	-3.85	0.5	0.75
POLE4NT	TTLL12	TTLL12	1|0|0	1	0.33	3	15|0|0	0	0	0	0	0	-20.73	0.07	0.75

## Sheet: PROSTAR_POLE4_HU_filter_Log2FC
ID	Peptides	Unique_peptides	Sequence_coverage____	MS_MS_count	Intensity_NLS_NT_N1	Intensity_NLS_NT_N2	Intensity_NLS_NT_N3	Intensity_NLS_NT_N4	Intensity_POLE4_HU_N1	Intensity_POLE4_HU_N2	Intensity_POLE4_HU_N3	Intensity_POLE4_NT_N1	Intensity_POLE4_NT_N2	Intensity_POLE4_NT_N3	Protein_Name	Mean_Intensity_NLS_NT	Mean_Intensity_POLE4_HU	Mean_Intensity_POLE4_NT	FC (POLE4HU/NLSNT)	FC (POLE4NT/NLSNT)	Log2 FC (POLE4HU/NLSNT)	Log2 FC (POLE4NT/NLSNT)
A0A024R4E5;Q00341;H0Y394;H7C0A4;C9JIZ1;C9J5E5;C9JZI8;C9JES8;H7C2D1;C9JHZ8;H7BZC3;C9JK79;C9JHS7;C9JT62;C9JHN6;C9JEJ8;C9JBS3;C9JQ82;C9JMQ6;C9J739;C9JHS9	25	25	27.3	191	475707	678770	401930	265198	1.97625e+06	1.27714e+06	1.1739e+06	155471	372050	1.23909e+06	HDLBP	455401	1.47576e+06	588872	3.24058	1.29308	1.69625	0.370816
Q16881;F8W809;A0A087WSY9;A0A182DWI3;A0A087WSW9;E9PIR7;E2QRB9;E9PKD3;A0A0B4J225;E9PIZ5;E9PLT3;E9PKI4;E9PQI3;E9PRI8;A0A182DWF2;D3YTF8;A0A182DWF3;Q9NNW7;E7EWK1;A0A096LPD9;A0A096LPK7	21	21	41.6	216	707423	754925	959318	307551	284697	173396	204550	14901.1	23835	81799.8	TXNRD1	682304	220881	40178.6	0.323728	0.0588867	-1.62715	-4.08592
P11940;A0A087WTT1;E7EQV3;E7ERJ7;H0YBN4;H0YAR2;Q9H361;E5RJB9;E5RGH3;E5RH24;H0YAP2;H0YB86;H0YAS6;H0YB75;H0YCC8;E5RHG7;E5RGC4;E5RFD8;H0YAS7;Q96DU9;H0YC10	16	7	35.1	110	208327	439349	344553	391165	385125	512864	614930	306646	169150	191553	PABPC1	345849	504306	222450	1.45817	0.6432	0.544159	-0.636661
Q9H0U3;A0A087WU53	3	3	8.7	24	105937	154547	77021.6	80842.7	49488.7	37372.9	49924	4.94822	4.94822	4.94822	MAGT1	104587	45595.2	4.94822	0.435955	4.73121e-05	-1.19775	-14.3674
Q15005;A0A087WUC6;E9PL01;E9PI68;E9PRB9;H0YE04	8	8	33.2	43	300502	45148.5	188954	48017.1	32508.8	100126	21655	38780	39935.7	105946	SPCS2	145655	51429.9	61554	0.353093	0.4226	-1.50188	-1.24263
Q96PV6;C9JMY0;A0A087WUE4;A0A0G2JNN3;E7EWC7;B0VJY8;A0A0G2JPW6	8	7	16	22	127354	44264.2	26120	33064.3	45619.2	16254.5	2.6253e+06	4.94822	4.94822	4.94822	LENG8	57700.7	895725	4.94822	15.5236	8.57568e-05	3.9564	-13.5094
O60841;A0A087WUT6	9	9	13.2	37	170652	69466.8	75481.4	107009	15879.3	36667.6	44381	15124	16337	15817.4	EIF5B	105652	32309.3	15759.5	0.305808	0.149164	-1.7093	-2.74503
Q01082;A0A087WUZ3;F8W6C1	41	34	23.7	195	763702	535457	810899	479030	184714	174011	2.0648e+06	293145	11312	15122.7	SPTBN1	647272	807842	106527	1.24807	0.164578	0.3197	-2.60316
Q00610;A0A087WVQ6;J3KS13;K7EJJ5;J3KSQ2;J3QL20;J3KRF5;F5H5N6	95	74	65.4	1142	4.86969e+06	4.60586e+06	5.2884e+06	4.72299e+06	3.20491e+06	2.76388e+06	2.0452e+06	169011	452380	1.56906e+06	CLTC	4.87174e+06	2.67133e+06	730149	0.548333	0.149875	-0.866877	-2.73817
Q96FV9;A0A087WWS1;R4GMN4;J3KRD7;R4GN58;J3QQZ3;J3KT14;A0A087WY84	8	8	16.7	23	80617.2	52964.8	36707.3	74770.2	29680.8	161297	155358	79462.6	134190	13779.5	THOC1	61264.9	115445	75810.7	1.88436	1.23743	0.914077	0.307341
Q13148;A0A087WX29;A0A087WYY0;A0A087X260;G3V162;B1AKP7;K7EN94;A0A0A0N0M3;K7EJM5;A0A087WXQ5;A0A087WV68;A0A1W2PNU8;A0A087WXV3;A0A087WX67;A0A087WW61;A0A0A0MSV7;K7EJ99;K7EL26;A0A087WZC9;A0A087WYE7;A0A087WTZ4	7	7	23.4	102	664375	1.50558e+06	785112	1.20179e+06	69072.7	66190	91321	21942.9	18241.4	76151.1	TARDBP	1.03921e+06	75527.9	38778.4	0.0726779	0.0373152	-3.78234	-4.74409
P18621;A0A087WXM6;J3QQT2;J3KRX5;A0A0A6YYL6;J3QLC8;A0A0A0MRF8;J3KRB3;A0A087WWH0;J3QS96;A0A087WY81;J3KSJ0	13	13	55.4	247	3.65089e+06	5.04835e+06	3.73646e+06	4.68628e+06	883170	791820	832390	43871.4	109770	353916	RPL17	4.28049e+06	835793	169186	0.195256	0.0395249	-2.35656	-4.6611
A0A087WY31;Q7Z739;A0A024R7W5;A0A087X0Q1;A0A087WU40;A0A087X0U5	8	4	16.3	36	125342	247139	195850	539611	236491	123012	106060	36269.7	27543.1	101707	YTHDF3	276986	155188	55173.4	0.560274	0.199192	-0.835796	-2.32777
Q96CW1;A0A087WY71;E9PFW3;C9JJ47;H7C4C3;C9JTK4;C9JGT8;C9JJD3;C9JPV8	12	12	32	55	469222	437454	440824	318291	5937.91	14545.5	2055.4	4.94822	4.94822	4.94822	AP2M1	416448	7512.94	4.94822	0.0180405	1.1882e-05	-5.79261	-16.3609
Q7Z478;A0A087WYN9;H0Y8L1	25	24	25.1	143	263752	292967	430867	223417	333462	405187	466500	30096.7	63210.3	276767	DHX29	302751	401717	123358	1.32689	0.407458	0.408047	-1.29528
O43399;A0A087WYR3;A0A087WZ51	6	6	32.5	32	35255.4	63704.6	5050.76	46812.4	421180	191698	304410	65610.4	124250	257113	TPD52L2	37705.8	305762	148991	8.10917	3.95141	3.01955	1.98237
P30414;A0A087WYW3	5	5	5	12	20050.5	75979.2	29175.8	146549	755002	984983	367890	1.01179e+06	383430	351117	NKTR	67938.6	702625	582112	10.3421	8.56821	3.37045	3.09899
O95793;A0A087X1A5;Q5JW30;Q5JW28;F6UDC6	11	11	26.5	110	186059	752097	340477	267383	313596	278857	451950	8779.01	2277.3	279859	STAU1	386504	348134	96971.6	0.900726	0.250894	-0.150839	-1.99485
P84103;A0A087X2D0;Q16629;A0A0B4J1Z1;C9JAB2	3	3	18.3	43	19341.2	198057	115814	100277	121937	123853	82574	20699.5	13730.4	21920.3	SRSF3	108372	109455	18783.4	1.00999	0.173323	0.014338	-2.52846
Q96PV0;A0A2R8YDS2;A0A0A0MQZ2;A0A2R8Y6T2;A0A1B0GW70;B7ZCA0	3	3	3.6	18	64141.7	535102	90183.2	417982	258516	456819	157470	265056	246530	338491	SYNGAP1	276852	290935	283359	1.05087	1.0235	0.0715806	0.0335147
P45880;A0A0A0MR02;Q5JSD2;Q5JSD1;A2A3S1	12	12	48.6	229	432398	1.98255e+06	1.11983e+06	1.14524e+06	1.69433e+06	1.17035e+06	1.3315e+06	384402	559580	1.39285e+06	VDAC2	1.17e+06	1.39873e+06	778943	1.19549	0.665761	0.257601	-0.586923
A8K968;A0A0A0MRA8;Q9Y2J2;A0A0A0MSA4;A0A1B0GTF8;A0A0J9YY18;A0A0J9YW31;A0A0J9YW26;J3QS55;A0A0J9YWN0;A0A0J9YWE1;A0A0J9YWS4	19	11	31.9	117	224360	83666.1	186298	57527.4	138871	204655	354790	6865.81	10141	223472	EPB41L3	137963	232772	80159.6	1.68721	0.581023	0.754639	-0.783332
P22061;A0A3F2YNX8;A0A0A0MRJ6;H7BY58;F6S8N6;H7C4X2;F8WDT3;F8WAV5;F8WAX2	8	6	56.4	33	109787	141961	81548.9	144365	26449.1	158666	35667	15641.9	16771.9	16612.9	PCMT1	119415	73594.1	16342.2	0.616286	0.136852	-0.698329	-2.86931
A0A0A0MRM8;Q9UM54;A0A1Y0BRN3;E7EW20;A0A590UJ40;A0A0D9SGC1;A0A590UKB0;A0A590UJ75;A0A590UK22;A0A590UK86;A0A590UK71;A0A5F9ZI03;A0A590UJY4;Q5JVM0;A0A590UJW9	45	45	41.3	224	1.49987e+06	732197	969275	76444	6626.72	4556.71	3301.1	4.94822	4.94822	4.94822	MYO6	819447	4828.18	4.94822	0.00589199	6.03849e-06	-7.40703	-17.3374
Q14978;A0A0A0MRM9;S4R349;S4R402;S4R3C2	20	17	26.2	226	1.5103e+06	4.66988e+06	2.78115e+06	6.46086e+06	49912.3	29781	34282	4.94822	4.94822	4.94822	NOLC1	3.85555e+06	37991.8	4.94822	0.00985379	1.2834e-06	-6.66511	-19.5716
P09234;A0A0A0MRR7;Q5TAL2	4	4	37.7	17	73136.5	292642	101389	313423	750825	1.02495e+06	540660	252716	329130	776608	SNRPC	195148	772145	452818	3.95672	2.32039	1.98431	1.21437
Q14790;E7ETB7;E7EQ06;A0A0A0MS31;C9JB29;H7BZM4;E7EQ01;E7EVN1;H7C0E2	3	3	5.4	14	15894.2	222973	20216.3	146031	46331.6	23792.2	24727	4.94822	4.94822	4.94822	CASP8	101279	31616.9	4.94822	0.312178	4.88575e-05	-1.67956	-14.3211
Q6ZRS2;A0A0A0MS59;A0A0C4DFX4;A0A087X0E3	24	23	10.3	82	232776	262278	1.22201e+06	245904	84989.4	66721.7	77444.9	23287.3	26787.7	55693.8	SRCAP	490741	76385.3	35256.3	0.155653	0.0718429	-2.6836	-3.79901
P51532;Q9HBD4;A0A2R8Y4P4;A0A2R8Y7S2;A0A0A0MT49;A0A2R8YGG3;A0A2R8Y440;A0A2R8YG32;A0A2R8Y4C5;A0A2R8YF58;A0A2R8Y6N0;A0A2R8Y7F3;A0A2R8YF80;A0A2R8Y7Y7;A0A2R8Y526;A0A2R8Y6V2;A0A2R8YDA1;A0A2R8YGP5;A0A2R8Y523;A0A2R8YCY3;A0A2R8Y5K3;A0A2R8YFV8;A0A2R8Y4R6;K7EQF0;A0A2R8YFK5;A0A2R8Y7R0;K7EP28;A0A2R8Y583;B1ALG1;F6T8Q0;A0A0U1RR09;F6UH26;B1ALG2;A0A0A0MSS5;A0A0U1RRF8;A0A2R8Y866;A0A0U1RRD6;A0A0U1RRF5	30	18	22.6	207	1.15137e+06	968584	1.33616e+06	475107	52240.7	51783.7	107210	18688.4	22653	50731.8	SMARCA4	982806	70411.5	30691.1	0.0716433	0.031228	-3.80302	-5.00102
Q8NI36;A0A0A0MTB8	33	33	45.1	258	1.75145e+06	1.06132e+06	1.68146e+06	462904	69102.7	183921	276120	4291.01	6739.3	280523	WDR36	1.23928e+06	176381	97184.5	0.142325	0.0784198	-2.81274	-3.67264
O14981;A0A0A0MTH9	27	27	20.4	126	402869	613387	581853	311690	22224.4	13141.2	12701	4.94822	4.94822	4.94822	BTAF1	477450	16022.2	4.94822	0.0335579	1.03639e-05	-4.8972	-16.5581
Q15392;A0A0A0MTI1;A0A3B3IT58;A0A3B3IRV7;A0A3B3ISR5;A0A3B3ITT9	4	4	9.9	11	68061.6	120093	49757	166795	22521.6	25917.2	17342	13479.4	15282.9	13708	DHCR24	101177	21926.9	14156.8	0.216719	0.139921	-2.2061	-2.83731
Q13617;A0A0A0MTN0;Q5T2B7	28	3	42.6	149	707366	212733	500253	202681	46077.1	65906	65102	21469.6	10783.5	30461.8	CUL2	405758	59028.4	20905	0.145477	0.0515208	-2.78114	-4.2787
P56378;G3V556;A0A0A0MTQ5	3	3	32.8	13	3956.89	83666.1	8876.06	47959.2	42593.6	23359.1	23706	19277.2	18422.6	20880.1	MP68	36114.5	29886.2	19526.6	0.82754	0.540686	-0.2731	-0.887137
Q9Y3B3;A0A0A6YYA0	3	3	18.8	15	24660.5	53465.5	7834.01	110011	10904.4	5038.48	6803.7	4.94822	4.94822	4.94822	TMED7	48992.6	7582.18	4.94822	0.154762	0.000100999	-2.69188	-13.2734
Q96B45;A0A0B4J1R7	3	3	45.3	10	63258.8	33195.2	23382.2	182168	40001.5	32300	41229	4.94822	4.94822	4.94822	C10orf32	75501.1	37843.5	4.94822	0.501231	6.55384e-05	-0.996453	-13.8973
Q9NRZ9;A0A0B4J1V9;F6XU50;A0A087WSW7;Q9NW36;B1ALG6	22	22	28.2	111	676042	497224	427405	107897	31436.9	6956	19506.3	11849.5	7316.08	4387.28	HELLS	427142	19299.7	7850.95	0.0451834	0.0183802	-4.46806	-5.76571
Q01105;A0A0C4DFV9;P0DME0;A0A087X027	8	8	37.9	147	1.38109e+06	4.1932e+06	2.22637e+06	4.18162e+06	419921	193669	290690	29462.1	41679	90025.2	SET	2.99557e+06	301427	53722.1	0.100624	0.0179339	-3.31295	-5.80117
Q9H3P2;A0A0C4DFX9;H0Y3X6;C9JEM7;H7C2C7;H7C0W2;F8W954;F8WF98;H7C2M8;H7C3C2	18	8	51.7	178	1.37854e+06	3.35425e+06	1.30594e+06	2.17572e+06	393679	162048	80601	18887	22096.2	49820.5	NELFA	2.05361e+06	212109	30267.9	0.103286	0.0147388	-3.27529	-6.08423
P08865;C9J9K3;A0A0C4DG17;F8WD59	16	16	64.1	184	479702	684632	386535	681578	1.63683e+06	610657	760970	95912.4	231240	522925	RPSA	558112	1.00282e+06	283359	1.79681	0.50771	0.845436	-0.977923
Q14839;F5GWX5;A0A2R8Y5J0;A0A2U3TZM0;A0A2R8Y425;A0A2R8Y212;A0A2R8Y521;A0A0C4DGG9;A0A2R8YFK9;A0A2R8YFD8;A0A2R8YDJ9;A0A2R8YD40;A0A2R8Y445;A0A2R8Y8C1;A0A2R8YER1;A0A2R8YDW2;A0A2R8Y4X2;A0A2R8Y5Z7;A0A2R8Y685;A0A2R8Y8B3;A0A2R8Y7I0;A0A2R8Y7M9;A0A2R8Y5M9;A0A2R8YE38;Q12873;A0A5F9ZHX5;F5H6N4;H7C3H7;I3L229;H7C0J3;A0A2R8Y7X1;F5H596;F6T542;A0A2R8Y6G9;A0A2R8Y795	61	47	42.2	359	1.77458e+06	1.97306e+06	2.37778e+06	1.01709e+06	223820	202766	219810	5333.78	7750.1	173369	CHD4	1.78563e+06	215465	62150.8	0.120666	0.0348061	-3.0509	-4.84451
Q6IAN0;A0A0C4DGQ8;J3KRS1	5	5	20.9	25	125070	64490.8	105931	68505.7	24009.7	11515.4	15216	4.94822	4.94822	4.94822	DHRS7B	90999.5	16913.7	4.94822	0.185866	5.43764e-05	-2.42767	-14.1667
P39656;A0A0C4DGS1;U3KQ84	15	15	53.7	262	1.20325e+06	2.41254e+06	1.82669e+06	2.07112e+06	986077	847955	939040	82774.3	187200	736237	DDOST	1.8784e+06	924357	335404	0.492098	0.178558	-1.02298	-2.48553
Q8WVB6;A0A0D9SF58;E7EXA6	4	4	5	15	70056.2	26886.3	17951.5	193340	15070.5	8401.6	8701.3	4.94822	4.94822	4.94822	CHTF18	77058.6	10724.5	4.94822	0.139173	6.42138e-05	-2.84505	-13.9268
Q8N6H7;E9PQP3;A0A0D9SF70;G5E9L0;H0YDN9;E9PIY6;E9PMU9;E9PM18;E9PMR9;E9PM63;E9PNY8;E9PJT7;E9PK28;E9PN48	6	6	17.5	45	215831	219502	304757	83456.1	87785.4	58338.5	84040	19949.4	12088.8	59715.4	ARFGAP2	205887	76721.3	30584.5	0.372638	0.14855	-1.42415	-2.75098
A0A0D9SGF6;Q13813;A0A0D9SF54;A0A1B0GV13	4	4	2.5	11	54646.1	58317.6	30664	133227	104835	80501.2	81512	28580.1	42373	267931	SPTAN1	69213.7	88949.3	112961	1.28514	1.63207	0.361926	0.706701
O60610;A0A0G2JH68;H9KV28;A0A140T8Z0;A0A2R8Y5N1;B4E2I7;A0A2R8YEF8;H7C2W8	32	32	33.3	123	595792	96837.8	512155	6319.04	10325	104864	13581	4.94822	4.94822	4.94822	DIAPH1	302776	42923.4	4.94822	0.141766	1.63429e-05	-2.81842	-15.901
P0DMV8;A0A0G2JIW1;P0DMV9;V9GZ37	39	23	69.6	782	2.82865e+06	1.23461e+07	3.24356e+06	8.3078e+06	8.72018e+06	4.39648e+06	5.7712e+06	1.47634e+06	1.9586e+06	5.22633e+06	HSPA1A	6.68154e+06	6.29595e+06	2.88709e+06	0.942291	0.4321	-0.0857557	-1.21056
P43243;A0A0R4J2E8;A8MXP9;D6REM6;D6R991;H0Y8T4;B3KM87;Q68E03;D6R8Z5;D6RBI2;D6RCM3;D6REK4;D6RE02;D6RIA2;D6RB45;A0A1B0GX04;D6RBS2;D6RAY2;D6RAM9;D6R9F3;D6RBK5	32	32	45.3	417	2.21167e+06	6.31744e+06	3.10261e+06	4.9782e+06	765254	434458	503810	3170.76	5221.9	366664	MATR3	4.15248e+06	567841	125019	0.136747	0.030107	-2.87041	-5.05376
A0A0U1RQK7;O43432;A0A0A0MSA7	38	33	25.6	248	477907	364813	375696	122040	1.76712e+06	1.34912e+06	1.537e+06	104882	275630	1.04335e+06	EIF4G3	335114	1.55108e+06	474622	4.62851	1.4163	2.21055	0.502126
Q8WXI9;A0A0U1RRM1;A0A0U1RR34;A0A0U1RR30;A0A0U1RRK3;A0A1B0GW07	27	24	60.5	275	1.75915e+06	4.71385e+06	1.74914e+06	4.4685e+06	282159	252408	247560	27255.5	36023.3	93577.5	GATAD2B	3.17266e+06	260709	52285.4	0.0821736	0.01648	-3.60518	-5.92314
P22105;A0A140T9C0;A0A140T902;A0A140T8Y3;A0A140TA52;A0A140TA41;A0A140TA33;A0A3B3ISX9;A0A087X0I0;A0A140T9L7;A0A140T8Z8;C9J7W4;A0A087WWA5;A0A140T956	5	5	1.4	34	270505	251835	371270	224087	2.08072e+06	2.00044e+06	1.0129e+06	545243	416870	1.20254e+06	TNXB	279424	1.69802e+06	721552	6.07685	2.58228	2.60332	1.36865
P49419;A0A1B0GW77;A0A1B0GTG2;A0A1B0GW82;A0A1B0GUA1;A0A1B0GTY9;A0A1B0GTJ4;A0A1B0GV49;A0A0J9YWF7;A0A1B0GUY0;H0YHM6;F8VVF2;F8WDY6;A0A1B0GVU0;A0A1B0GW65;F8WD33;A0A0J9YWM6	15	15	37.3	113	233500	348666	255226	163388	271846	174409	169640	15652.8	12865	45400.2	ALDH7A1	250195	205298	24639.3	0.820554	0.0984806	-0.285331	-3.34402
P30566;A0A1B0GTJ7;A0A1B0GWJ0;A0A0A6YY92;A0A1B0GWF8;A0A096LNY6;A0A1B0GTG9;A0A096LNY5;A0A096LPA2;A0A096LNY4;A0A096LP72;B4DEP1;A0A096LP92;A0A1W2PRX2;A0A096LP76;A0A096LNT0;V9GY96	20	20	53.1	169	732176	1.06816e+06	907200	860080	168920	166750	172150	11708.3	4654.3	65692.4	ADSL	891905	169273	27351.7	0.189788	0.0306666	-2.39754	-5.02719
Q96EK5;A0A1B0GUA3;A0A1B0GTE6;A0A0D9SFK7;A0A1B0GUH6;A0A1B0GV79;A0A1B0GVY9;A0A1B0GW21;A0A1B0GU96	15	15	30.4	85	367550	239250	247766	117722	128386	70638.8	143100	18011.6	17992.7	19408.1	KIAA1279	243072	114042	18470.8	0.469169	0.0759889	-1.09182	-3.71807
A0A1B0GUC3;Q9C0B1;A0A1B0GV98;A0A1B0GTC5;A0A1B0GU26;A0A1B0GTC3;A0A1B0GVH5;A0A1B0GTY1;A0A1B0GTI3;A0A1B0GTZ8;X6R3I0;A0A1B0GUY7	5	5	13.3	6	4027.53	142431	18979.8	141551	72053.8	52702.4	63389.8	20801.2	17310	14908.2	FTO	76747.5	62715.3	17673.1	0.817165	0.230276	-0.291302	-2.11856
Q9Y2H5;Q5VTI5;A0A1B0GUN5;A0A5F9ZH45	3	3	3.8	7	1.97561	13.9828	2.52318	19.8278	148904	177483	73707	64314.5	44372	90793.4	PLEKHA6	9.57735	133365	66493.3	13925	6942.76	13.7654	12.7613
A0A1P0AYU5;Q9BWM7;S4R3N9	5	4	22.2	16	74222.1	123485	119008	70356.4	33415.7	62861.5	8793.8	21904.2	10497.6	23438.7	SFXN3	96767.7	35023.7	18613.5	0.361935	0.192352	-1.4662	-2.37818
Q92841;A0A1X7SBZ2;A0A5H1ZRQ2;A0A1W2PQ51;A0A0U1RQJ0	29	20	45.1	227	1.20528e+06	2.09557e+06	917002	2.16734e+06	124617	158928	308650	25436.9	34911.1	231265	DDX17	1.5963e+06	197398	97204.5	0.12366	0.0608938	-3.01555	-4.03756
Q92878;A0A1W2PQ90;A0A494C1B7;A0A494C0Y7;A0A494BZX5;A0A494C122;E7EN38;E7ESD9;A0A494BZX8;H7C0P8;C9JNH8;REV__H7C296;REV__H7C1E9	36	34	31.9	116	477357	95595.9	255093	46448.8	886648	9306.38	182140	169487	504710	183760	RAD50	218624	359365	285986	1.64376	1.30812	0.716998	0.387491
P04439;Q5SRN5;A0A1W2PS24;Q5SRN7;A0A0G2JL56;A0A0G2JIF2;Q5SUL5;A0A0G2JI36;A0A1W2PQD0;A0A1W2PSE7;Q5RJ27;Q9GJ45;A0A1W2PS39;A0A140T975;A2BF26;A0A0G2JH50;A0A0G2JIF0;Q5RIP0;A0A1W2PS56;Q8MH48;A0A0G2JNX1;A0A0G2JH66;A0A140T939;A0A140T9C2;A0A140T9D9;A0A140T9W3;A0A0G2JPA3;D0EV57;A0A0G2JPQ3;Q5RJ85;A0A140T9W7;A0A140T9X6;P17693;A0A140T9B7;A0A140T9V0;A0A140T8X0;Q31611	10	5	46.8	56	216850	314085	167112	150699	46057.2	98715.3	69452	21822.2	24040.9	78984.5	HLA-A	212187	71408.1	41615.9	0.336535	0.196129	-1.57117	-2.35013
O43175;A0A286YF22;A0A2C9F2M7;A0A286YFA2;A0A286YFL2;A0A286YFM8;A0A286YER3;A0A286YFC8;A0A286YFB2;A0A286YF34;A0A286YF78;A0A286YFF3;A0A286YFK5;A0A286YFE1	21	21	51	246	125542	1.69443e+06	234067	1.96781e+06	1.55249e+06	864918	856580	316912	342440	547111	PHGDH	1.00546e+06	1.09133e+06	402154	1.0854	0.399969	0.118229	-1.32204
A0A2R8Y5N5;Q12824;A0A2R8YEE8;A0A0G2JSE9;C9JTA6;G5E975;A0A2R8YDN6;A0A0U1RQQ2;A0A0U1RRB8;B5MCL5;A0A0G2JRV3	3	3	13.7	5	21709.4	71367.6	26584.5	139511	79008.8	12742.5	190450	10083.5	11142.4	8056.73	SMARCB1	64793.1	94067.1	9760.89	1.45181	0.150647	0.537849	-2.73076
Q13136;A0A2R8Y7R9;A0A1B0GVT3;H0YIJ4;H0YDW2	4	3	5	7	56866.6	1.26148e+06	48484.1	206228	9.2681e+06	5.84226e+06	6.05871e+06	2.3204e+06	2.75701e+06	6.20977e+06	PPFIA1	393265	7.05636e+06	3.76239e+06	17.943	9.56706	4.16535	3.25808
P62263;A0A2R8Y811;E5RH77	11	11	43	141	1.56545e+06	2.43488e+06	1.69212e+06	2.35865e+06	323190	572181	527680	13738.9	36564	234447	RPS14	2.01277e+06	474350	94916.7	0.23567	0.0471572	-2.08516	-4.40638
P62847;E7ETK0;A0A2R8Y849;A0A2R8YD14;A0A2R8Y8A0	6	6	35.3	135	3.16714e+06	1.85433e+06	2.59146e+06	1.042e+06	1.00318e+06	382790	521090	81703.1	82692	393870	RPS24	2.16373e+06	635688	186088	0.293792	0.0860035	-1.76713	-3.53946
P08237;A0A2R8Y891;F8VZI0;F8VP00;F8VX13;F8VZQ1;H0YHB8;F8VSF7;F8VTQ3;F8VW30;F8VUB8;F8VYK8;F8VVE3	28	24	45.6	194	1.68981e+06	1.27004e+06	1.10525e+06	304372	34593.3	103345	90744	23940.4	11640	36330.1	PFKM	1.09237e+06	76227.4	23970.2	0.0697817	0.0219433	-3.84101	-5.51008
Q15437;A0A2R8YFH5;Q5QPE2;Q5QPE1;A0A2R8Y633;A0A2R8Y7S7;A0A2R8YF30	21	18	37.2	141	523649	501570	947417	70306.7	18216.2	25666.7	50463	4.94822	4.94822	4.94822	SEC23B	510735	31448.6	4.94822	0.0615752	9.68843e-06	-4.02151	-16.6553
A0A2R8YH03;Q5VWN6;J3KPH3	13	13	6.4	20	158533	321714	61036.2	698784	28064.4	22317.5	20271	11575.8	2901.7	162873	FAM208B	310017	23551	59116.7	0.0759668	0.190689	-3.71849	-2.39071
Q05639;A0A2U3TZH3;A0A2R8Y488;A0A2R8Y660;A0A2R8YDN5	26	8	66.1	106	1.29305e+06	277113	1.25285e+06	411796	627273	205379	162420	15826.1	30763	86641	EEF1A2	808703	331690	44410	0.410151	0.0549151	-1.28577	-4.18665
P17812;A0A3B3IRI2;B4E1E0;A0A3B3IRQ8;A0A3B3ITF6;A0A3B3ITB8;A0A3B3ISY3;A0A3B3ITH9	26	24	57.7	181	403419	109860	366941	225705	150367	311662	213870	6955.43	3966.8	165897	CTPS1	276481	225300	58939.9	0.814883	0.213179	-0.295335	-2.22987
P43307;C9J3L8;C9J5W0;A0A3B3IRT8;E9PAL7;C9IZQ1	3	3	11.9	22	129557	254397	219999	47875.2	21296.8	31301	36826.8	4.94822	4.94822	4.94822	SSR1	162957	29808.2	4.94822	0.18292	3.03652e-05	-2.45071	-15.0072
P06400;A0A3B3IS71	9	9	12.6	28	41653.3	15902	116079	170514	66202.8	26211.9	16437	31441.7	10012	35434.9	RB1	86037.1	36283.9	25629.5	0.421724	0.297889	-1.24563	-1.74715
Q53H12;E9PC15;A0A3B3ITD0;A0A3B3ISY9;A0A3B3ISZ0;E9PG39;A0A3B3ITV0;A0A3B3ITX7;A0A0G2JLG5;A0A3B3IUC9;A0A0G2JLD0;A0A3B3IS09	8	8	27.7	30	78292.5	199755	192844	207727	80748.4	48930.8	32129	9879.65	10199.3	7090.31	AGK	169655	53936.1	9056.41	0.317917	0.0533814	-1.65328	-4.22752
P14866;M0QXS5;A0A3B3ITJ4;M0R1W6;M0QYL7;B4DVF8;M0R076;H7C464	25	14	57	328	3.28959e+06	5.43093e+06	2.59446e+06	4.99692e+06	550048	569116	921440	10094.9	29540	427924	HNRNPL	4.07797e+06	680201	155853	0.166799	0.0382182	-2.58382	-4.7096
P47914;A0A3B3ITT5	3	3	20.8	51	759997	2.47059e+06	606434	2.23234e+06	151080	260637	282090	16752	14420.5	68249.9	RPL29	1.51734e+06	231269	33140.8	0.152417	0.0218413	-2.7139	-5.51679
P28288;A0A3B3ITW3	8	8	16.5	44	249752	150250	153833	102040	50994.5	31608.4	37319	4.94822	4.94822	4.94822	ABCD3	163969	39974	4.94822	0.24379	3.01778e-05	-2.03629	-15.0162
Q9Y2W1;A0A3B3ITZ9	38	37	33.8	569	5.46953e+06	1.9421e+07	5.18767e+06	1.90637e+07	385885	318074	281460	33853.6	26275.7	99146.7	THRAP3	1.22855e+07	328473	53092	0.0267367	0.00432153	-5.22504	-7.85424
P33991;A0A3B3IU45;A0A3B3IT92;A0A3B3IS57;E5RG31;A0A3B3ITP6;A0A3B3IRR8	36	36	49	370	1.64555e+06	5.14836e+06	2.18008e+06	3.17676e+06	205493	199004	272480	21915.1	36747.1	209959	MCM4	3.03769e+06	225659	89540.5	0.0742864	0.0294765	-3.75076	-5.08429
A0A3B3IUA2;P55769;B1AHD1;A0A3B3IRU2;A0A3B3ISK4	5	5	19.1	22	41343.1	136325	30158.7	160148	52594.1	58886.5	80253	28965.3	13072.8	70174.1	NHP2L1	91993.7	63911.2	37404.1	0.694734	0.406594	-0.525467	-1.29834
Q8TCT9;A0A3B3IUB5;A0A075B6F6;A0A0S2Z6F0;A0A3B3IT72;A0A0C4DGU3	4	4	14.6	50	162995	245488	246716	422265	104127	110181	168020	17706.9	12674.6	60929.7	HM13	269366	127443	30437.1	0.473121	0.112995	-1.07972	-3.14567
Q14690;A0A3B3IUD7;S4R3Q4	71	71	45.2	472	1.68869e+06	2.86009e+06	2.90821e+06	1.47453e+06	91626.7	225833	231670	26724.1	17938.8	142285	PDCD11	2.23288e+06	183043	62316.1	0.0819763	0.0279084	-3.60865	-5.16316
Q8NFD5;A0A3F2YNW7;H0Y7H8;A0A1B0GWJ2;A0A1B0GTJ8;A0A1B0GVK1;A0A1B0GV63;A0A1B0GTI6;H0Y2R3;H0Y3S9;A0A1B0GU09;A0A1B0GUC6;A0A1B0GUG2;A0A1B0GV92;A0A1B0GU65	39	36	23.4	136	371690	403534	557855	444474	77784.5	119205	103020	16581.7	11257.7	63916.2	ARID1B	444388	100003	30585.2	0.225036	0.0688254	-2.15177	-3.86091
P06132;A0A494C0Q8;A0A494C085;A0A494C0S8;A0A1B0GVN9;H0Y5R6;Q5T446;A0A494BZY8;A0A1B0GVZ4;A0A494C1D8	6	6	33.8	12	1.97561	13.9828	2.52318	19.8278	26187.3	12952.3	15903.4	8656.55	4482.62	2161.82	UROD	9.57735	18347.7	5100.33	1915.73	532.54	10.9037	9.05675
Q13642;Q5JXI8;A0A494C0D6;A0A0D9SFI6;A0A0D9SFB0;Q5JXH9;A0A0D9SFZ9;Q5JXH8;Q5JXH7;Q5JXI3;Q5JXI2;A0A0D9SGB2;Q5JXI0;A0A494C0J3;A0A0D9SGD1	4	4	14.2	60	180889	581351	200871	630068	150363	211030	206690	25028.2	34539	121714	FHL1	398295	189361	60427.2	0.475429	0.151715	-1.0727	-2.72057
A0A494C0R8;K7EIG1;O75153;I3L2B0;I3L318;I3L4B5	23	23	24	90	231227	284466	317024	46420	18336.7	34465.8	63075	14231.1	15683.4	14564.9	CLUH	219784	38625.8	14826.4	0.175744	0.0674591	-2.50845	-3.88984
Q8N9T8;A0A494C108;F8WFC1;H0YFD2;H0YH26;H0YG91	23	23	36.8	251	2.98186e+06	5.16868e+06	2.71141e+06	4.52502e+06	571812	323544	688360	40191.1	22000.3	169170	KRI1	3.84674e+06	527905	77120.4	0.137235	0.0200483	-2.86528	-5.64038
P35658;A0A494C1F2;A0A0A0MSW3;A0A494BZU9;H0YF36;A0A494C104;A0A494C0J0;H0YDS4	28	26	19.2	191	594866	775931	528413	95741.3	691407	604445	573300	5954.41	24300	563201	NUP214	498738	623051	197818	1.24925	0.396638	0.321068	-1.3341
A0A499FI31;Q15020;H0YHU8;F8W667;F8VVK9;F8VZM2	42	37	49.8	433	2.34223e+06	6.71828e+06	2.60823e+06	4.53545e+06	278841	147454	220330	4579.22	6457.9	121976	SART3	4.05105e+06	215542	44337.8	0.0532064	0.0109448	-4.23226	-6.51361
Q13616;A0A590UJ21;A0A590UJ50;A0A0C4DGX4;A0A590UK34;A0A590UJ56;A0A590UJR3;A0A590UJC4;A0A590UJA0;A0A590UJM8;A0A590UJ97;A0A590UJ59	30	30	44.7	190	892791	857461	910818	1.06853e+06	42857.4	30397.7	60298	10687.4	8118.75	5099.36	CUL1	932400	44517.7	7968.49	0.0477453	0.00854622	-4.3885	-6.8705
A0A590UK80;Q13247;A0A590UJK4;A0A590UK01;A0A590UJP7;Q08170;Q9Y468;B4DJK0;B4DUA4;H0Y7I2;A0A3B3ITG5;A0A3B3IT75;A0A3B3ISV7;A0A0D9SEM4;A0A3B3ISP5	5	3	5.1	25	70895.8	171968	59632.1	339122	64546	59067.3	321800	23382.4	10964.8	34971.8	SRSF6	160405	148471	23106.3	0.925604	0.14405	-0.111533	-2.79536
O75027;A0A5F9ZA98;A0A590UJS8;B4DGL8;A0A2R8Y473;A0A087WW65;E9PJR8;E9PNQ5;A0A2R8Y3N2;A0A2R8YF35	17	17	30.2	52	151394	40309.7	186524	36467.4	42951.4	180820	42932	14669.7	15942.2	15126.7	ABCB7	103674	88901	15246.2	0.857508	0.147059	-0.221778	-2.76553
A0A5F9ZH43;A4UGR9;A0A0A0MQZ3;A0A5F9ZHW6	4	4	1.5	10	49945.9	100584	49216.4	126695	152158	36125.1	129360	34748.6	8363.19	4259.3	XIRP2	81610.3	105881	15790.4	1.2974	0.193485	0.375619	-2.36971
Q9NTJ5;A0A5F9ZHN7;E9PGZ4;C9JV50;F8WDN7;F8WCQ2	15	14	30.7	59	390218	184530	263390	150180	46061.2	59570.1	104930	23850	11531.9	36116.6	SACM1L	247079	70187.1	23832.9	0.284067	0.0964583	-1.8157	-3.37395
A0A5F9ZHN9;P51648;A0A5F9ZHI5;J3QRD1;A0A5F9ZGX4;A0A5F9ZI12;A0A5K1VW72;A0A5F9ZHZ9;I3L1M4;A0A5F9ZHP6;J3QS00;I3L2W1;J3QKK9;J3KTG1;A0A0D9SGC3;I3L0X1;E9PJV0;C9JKT2;C9JMC5;K7EN73;I3L3I9;A8MYB8;J3KTD9;E9PNN6;P48448;P43353;P30838	14	14	34	83	500952	450250	462799	301104	6463.99	22360.8	65049	12444.6	14420.6	11994.2	ALDH3A2	428776	31291.3	12953.1	0.0729781	0.0302095	-3.77639	-5.04885
P49643;A0A5F9ZHU7;A0A096LP51;A0A5F9ZHR0	13	13	31.2	75	367260	233695	474311	7816.1	21101	8680.65	16593.9	4.94822	4.94822	4.94822	PRIM2	270771	15458.5	4.94822	0.0570907	1.82746e-05	-4.1306	-15.7398
Q8WY22;A0A5F9ZHY7;REV__Q96PE2	4	4	19.5	44	235066	152186	126922	214984	12350.6	1804.85	6449.56	24024.3	11740.8	36528.4	BRI3BP	182290	6868.34	24097.8	0.0376782	0.132195	-4.73013	-2.91926
Q8WX92;A0A5H1ZRP4	14	14	26.2	60	285531	221026	197422	71523.4	26844.9	41135.4	40418	28992.8	13110.5	70232.5	NELFB	193876	36132.8	37445.2	0.186371	0.19314	-2.42375	-2.37228
P01834;A0A5H1ZRQ3	3	3	46.7	13	1.97561	13.9828	2.52318	19.8278	64092.3	255618	22909	116089	85390	35045.3	IGKC	9.57735	114206	78841.4	11924.6	8232.06	13.5417	13.007
Q15154;A0A5H1ZRS1;A0A4W8VX11;H0YBA1	7	7	4.2	21	8882.45	136336	19986.9	97463.3	104200	104394	103600	16612.1	24834	129649	PCM1	65667.1	104065	57031.6	1.58473	0.868496	0.664235	-0.203409
Q13620;A0A669KAX4;K4DI93;A6NE76;A0A669KAU9	43	29	43.4	282	1.08916e+06	2.12843e+06	1.39933e+06	1.42129e+06	6963.03	27728.4	48722	22129.4	10328.6	31934.9	CUL4B	1.50955e+06	27804.5	21464.3	0.018419	0.014219	-5.76266	-6.13604
Q92538;A0A669KBG8;A0A669KB10	10	10	8.6	25	118487	77620	86947.3	123165	23577.2	13574.4	29832	13207.9	15143	13405.9	GBF1	101555	22327.9	13918.9	0.21986	0.137058	-2.18534	-2.86714
P42224;A0A669KB56;A0A669KBA4;A0A669KB53;A0A669KB68;A0A669KBI6;J3KPM9;A0A669KB52;A0A669KB75;E7EPD2;A0A669KB17;D2KFR9;E7ENM1;Q67C41;E9PH66;H7BZ88	24	24	40	138	508305	1.14619e+06	656996	183492	109382	58336.7	84711	21221.2	22930.7	78239.4	STAT1	623747	84143.2	40797.1	0.1349	0.0654065	-2.89004	-3.93442
Q93009;A0A669KBL1;H3BND8;F5H2X1;I3L2D8;H3BUV0;H3BTM1;H3BRA2;H3BQD1	33	33	39.8	184	765497	633493	843375	89568	99345.2	77561.6	79634	42830.6	40734	143101	USP7	582983	85513.6	75555.2	0.146683	0.129601	-2.76923	-2.94785
Q99798;A2A274	16	16	30	102	268413	279170	202851	43374.8	167099	133691	120800	37630.3	38596.1	105413	ACO2	198452	140530	60546.3	0.70813	0.305093	-0.497914	-1.71268
A5YKK6;H3BVC9;H3BMZ2;H3BNB1;H3BR89;H3BT18;H3BTH2;H3BU44;H3BMH0;H3BPF1	43	43	23.7	247	511084	147224	732683	373059	779364	592572	868150	4008.74	42940	546426	CNOT1	441013	746695	197792	1.69314	0.448494	0.7597	-1.15684
A6NHQ2	5	3	15.3	38	567566	1.4952e+06	426005	1.3975e+06	575769	378965	457400	98816.5	120970	444326	FBLL1	971566	470711	221371	0.484488	0.22785	-1.04547	-2.13385
A6NHR9;J3KTL8;A0A2R8YCU7;A0A2R8YE92;J3QSH1;J3KRK8;J3KTK7	118	118	64	1417	1.00153e+07	3.35862e+07	1.1933e+07	4.21113e+07	2.91832e+06	1.98308e+06	2.1477e+06	189140	338480	1.62927e+06	SMCHD1	2.44115e+07	2.3497e+06	718963	0.0962539	0.0294519	-3.37701	-5.0855
P09884;A6NMQ1;A0A087WU64	43	43	41.2	188	699839	908497	638327	247643	468406	371243	88681	74547.5	38304	48188.4	POLA1	623576	309443	53680	0.496239	0.086084	-1.01089	-3.53811
Q15257;A6PVN5;F6WIT2;Q5T949;Q5T948;A6PVN9;Q68CR8;A6PVN6;B7ZBQ0;A6PVN8;C9IZ76;A6PVN7;B7ZBP9;B4DDQ6;H0Y6E5	10	9	34.1	73	457700	323290	421843	302234	91474.8	69323.1	83812	17527.2	25576.4	55358.5	PPP2R4	376267	81536.6	32820.7	0.216699	0.0872272	-2.20624	-3.51908
A8CG34;A6NF01;Q6PJE2;C9JFL1;C9JER0;C9J370;A0A0J9YWR1	16	3	22.3	107	403100	971078	581036	415822	46930.5	30532.4	76005	22775	39881	62842.8	POM121C	592759	51156	41832.9	0.0863015	0.0705733	-3.53447	-3.82473
P55196;A8MQ02;J3KN01;Q5TIG5;H0Y8L4;H0Y9I0;H0Y7R8;H0Y8U8;H0YA98;H0Y948;F8W9I4	15	14	12.4	40	106762	239588	118292	323693	2012.76	49399.2	65127	16307	23539.8	52975.2	MLLT4	197084	38846.3	30940.7	0.197106	0.156993	-2.34296	-2.67123
Q06787;A8MQB8;G3V0J0;A0A087WXI3;R9WNI0;Q8IXW7;A0A087WY29;A0A087WWR6;A0A087X1M7;A0A087WWU4	11	9	24.7	46	130785	72097.2	66135.2	156017	143953	86604	212830	9935.51	10244	111806	FMR1	106258	147796	43995.3	1.39091	0.414041	0.476028	-1.27215
P49840;A8MT37;M0QYV0	7	6	20.9	40	242813	138207	224869	39480.7	74904.6	61232.9	27185	18296.6	16971.5	19736.3	GSK3A	161342	54440.8	18334.8	0.337424	0.113639	-1.56736	-3.13747
A8MXV4	16	16	62.1	214	1.42191e+06	632181	1.25184e+06	508187	590279	476966	386440	24425.6	27465	232917	NUDT19	953530	484562	94935.8	0.508177	0.0995625	-0.976598	-3.32825
Q9Y262;B0QY89;B0QY90;C9JHP4;C9K0Q7;H7C3A0;H0Y7E6	31	31	59.2	498	2.27188e+06	6.02742e+06	2.70534e+06	3.90553e+06	1.28876e+06	980100	1.0897e+06	18516.9	65918	796068	EIF3L	3.72754e+06	1.11952e+06	293501	0.300337	0.0787384	-1.73535	-3.66679
Q99829;B0QZ18;F2Z2V0;A6PVH9;E7ENH5;Q5JX56;Q5JX58;Q5JX59;Q5JX60;Q5JX44;Q5JX55;Q5JX45;H0Y524;Q5JX54;Q5JX52;Q5JX61;Q5JX57;E7EV27	9	9	16.2	50	189629	81658	271651	133054	48751.2	14812.3	5915.2	4.94822	4.94822	4.94822	CPNE1	168998	23159.6	4.94822	0.137041	2.92798e-05	-2.86733	-15.0597
P60891;B1ALA9;A0A2R8Y7H4;B7ZB02;P21108;A0A0B4J207;B1ALA7;Q15244	20	11	61	188	428808	299533	414842	159058	337060	361025	269600	16645.9	31472	137734	PRPS1	325560	322561	61950.7	0.990789	0.19029	-0.0133506	-2.39373
Q13310;B1ANR0;H0Y5F5;B1ANR1;H0YEQ8;H0YEU6;H0Y6X6;H0YER0	12	5	24.2	13	6709.17	15663	3605.43	26829.1	10513.3	8743.22	5271.2	4.94822	4.94822	4.94822	PABPC4	13201.7	8175.9	4.94822	0.619308	0.000374818	-0.69127	-11.3815
P42566;B1AUU8	5	5	6.7	10	1.97561	13.9828	2.52318	19.8278	30757.9	15617.9	70648	20547.7	22368	77389.6	EPS15	9.57735	39007.9	40101.7	4072.93	4187.14	11.9919	12.0318
B4DY08;G3V4C1;B2R5W2;G3V4W0;P07910;G3V2Q1;G3V576;G3V575;G3V555;G3V251;G3V5X6;G3V3K6;B4DSU6;G3V2D6;A0A0G2JPF8;A0A0G2JNQ3;G3V4M8;G3V5V7;O60812;P0DMR1;B7ZW38;B2RXH8;G3V2H6;B3KT61;E5RG71;Q86SE5	18	18	51.4	262	3.43174e+06	1.13313e+07	3.68096e+06	1.11227e+07	693505	561340	573250	90774.4	93561	345348	HNRNPC	7.39167e+06	609365	176561	0.0824394	0.0238865	-3.60052	-5.38766
O15372;B3KS98;A0A087WZK9;E5RJT0;E5RGU4;E5RFW7;E5RFH0	16	16	46	89	378754	159110	321839	315567	18870.3	54836.4	6566	4.94822	4.94822	4.94822	EIF3H	293817	26757.6	4.94822	0.0910688	1.68412e-05	-3.4569	-15.8576
O14735;B3KY94;H3BUR9	3	3	16	38	93928.4	169610	101280	184139	116131	71581	75549	4095.68	24683	78709.6	CDIPT	137239	87753.7	35829.4	0.639421	0.261072	-0.645163	-1.93748
P61619;B4DR61;Q9H9S3;F8W776;Q8TC24;H7C1Q9;C9JXC6;H7C069;A6NK38;F2Z2C7;A6NIF9;C9JJV4;H7C1S8	11	11	31.1	89	200062	700830	187368	700476	95026.2	226031	176930	9867.05	11699	92430.7	SEC61A1	447184	165996	37998.9	0.371203	0.0849738	-1.42972	-3.55684
P51114;B4DXZ6;E7EU85;E9PFF5;C9JZE0;C9JY20;C9JAJ4	6	4	9.7	17	14204.3	49449.2	35156.6	151466	94858.4	47053.6	112820	19655.3	14516.1	72033.8	FXR1	62569	84910.7	35401.7	1.35707	0.565803	0.440497	-0.821628
Q9P289;Q8NBY1;B4E0Y9;O00506;C9JDH9;C9J6L2;C9JCC0;C9J232;H7C279;Q9Y6E0;C9JJV0;H0Y630;B4DR80;Q5JV98	6	6	17.3	20	3935.18	193011	30746.4	238801	43503	46818.5	86265	16372.5	23622.5	53107.1	STK26	116623	58862.2	31034	0.50472	0.266105	-0.986444	-1.90993
O00541;B5MCF9	25	9	42.5	281	1.52251e+06	2.97039e+06	1.84839e+06	2.35782e+06	463989	473367	628750	60314.4	32287	377488	PES1	2.17478e+06	522035	156696	0.240041	0.0720516	-2.05865	-3.79482
B5MCW3;Q9H0E9;H7C128;H7C179;H7C127;F8WBH2;C9JV05;H7C2P4;F8WDX5;D6RID0;F8WCS7;H0YA84;H0YAH7	18	18	29.4	95	386570	901452	561395	457901	15752.1	2566.4	7824.58	47201.1	80840.9	525418	BRD8	576829	8714.36	217820	0.0151073	0.377616	-6.04861	-1.40501
P62826;B5MDF5;J3KQE5;F5H018;B4DV51;H0YFC6;A0A087X0W0	20	20	56	592	1.50728e+07	3.65533e+07	1.60422e+07	3.21006e+07	1.36165e+07	7.42693e+06	9.0541e+06	2.11382e+06	2.6734e+06	5.35239e+06	RAN	2.49422e+07	1.00325e+07	3.37987e+06	0.40223	0.135508	-1.31391	-2.88355
Q14746;B7Z2Y2	7	7	16.1	13	16591.9	15027.5	4492.25	105331	78208.2	84710.5	34097	26071.4	29243	37202	COG2	35360.6	65671.9	30838.8	1.85721	0.872123	0.893134	-0.197396
Q96GQ7;B7Z6D5;A0A087X059;A0A087WYH5	34	34	40.7	293	1.70197e+06	5.30931e+06	2.11058e+06	4.10747e+06	17312.9	69364.7	128220	14468.2	20293.3	155254	DDX27	3.30733e+06	71632.5	63338.6	0.0216587	0.019151	-5.52891	-5.70644
P55209;F8VV59;H0YIV4;F5H4R6;F8W0J6;B7Z9C2;F8W543;H0YHC3;F8W020;F8W118;F8VY35;H0YH88;F8VXI6;F8VUX1;F8VRJ2;F8VVB5;E9PNW0;C9J6D1;E9PKT8;E9PNJ7;E9PS34;E9PJJ2;B7Z4K9	6	5	27.9	34	21343.7	56351.1	30015.2	72776.3	434270	96328.1	276390	7676.04	17512	102785	NAP1L1	45121.6	268996	42657.6	5.96158	0.945391	2.5757	-0.0810164
P63165;B8ZZN6;B8ZZ67;G2XKQ0;B8ZZJ0;B9A032	3	3	35.6	21	32282.2	7863.9	604.722	212194	68868.9	81958	163280	38408.6	30317	103016	SUMO1	63236.3	104702	57247.3	1.65573	0.905292	0.727469	-0.143545
Q16891;H7C463;C9J406;B9A067;D6RAW4;A0A087WYS0	14	14	26.5	41	13179.8	36419.3	16926.6	45293.1	57650.9	81187.6	82809	22278.7	24620.1	79542.3	IMMT	27954.7	73882.5	42147	2.64294	1.50769	1.40214	0.592341
P30876;C9J2Y9;A0A1W2PPT5;C9J4M6	34	34	38.2	186	1.08085e+06	201373	917974	49191.7	130439	116899	117580	33414.7	20900.4	126558	POLR2B	562347	121639	60290.9	0.216307	0.107213	-2.20885	-3.22145
P61513;C9J4Z3;M0R0A1;Q6P4E4;E9PEL3;M0R2L6;G5E9R3;A6NKH3	5	5	52.2	84	772040	1.4356e+06	543892	1.15596e+06	315535	253394	232430	44828.3	57541	154096	RPL37A	976874	267120	85488.6	0.273443	0.0875124	-1.87069	-3.51437
P99999;C9JFR7;CON__P62894	10	10	60	109	638754	1.4366e+06	565284	400560	549928	344685	378530	91241.9	66166	302373	CYCS	760300	424381	153260	0.558176	0.201579	-0.841208	-2.31058
P83731;C9JXB8;C9JNW5	6	6	31.8	156	4.46149e+06	7.77191e+06	4.83724e+06	7.73835e+06	1.47077e+06	857223	781640	151062	210900	770331	RPL24	6.20225e+06	1.03654e+06	377431	0.167124	0.0608539	-2.58101	-4.03851
P62910;D3YTB1;F8W727;D3YTI8	10	10	48.9	127	1.28359e+06	709597	689356	570135	30266.4	117062	112540	4.94822	4.94822	4.94822	RPL32	813169	86622.9	4.94822	0.106525	6.08511e-06	-3.23074	-17.3263
Q13557;E9PF82;E9PBG7;D6R938;H0Y9J2;H0Y9C2;A0A5F9ZH50;D6RFJ0;A0A5F9ZHR5;A0A5F9ZH21;A0A5F9ZHM9;Q9UQM7;A0A5K1VW76;A0A5F9ZHY2;A0A5F9ZH90;E7EQE4;E9PBE8;E7ETC9	10	5	28.5	53	421136	157097	401424	198865	111858	77794	23425	25950.9	18340.9	40487.6	CAMK2D	294631	71025.7	28259.8	0.241067	0.095916	-2.05249	-3.38208
D6R9P3;D6RD18;D6RBZ0;Q99729	9	9	32.1	64	422497	1.37952e+06	329844	719049	88900.6	173649	179060	27676.8	31077.1	92460.9	HNRNPAB	712728	147203	50404.9	0.206535	0.0707211	-2.27554	-3.82172
Q8IZ81;D6RBS5;V9GY58;D6RJB5;D6RHX2	5	5	20.1	10	76321	144682	242772	157342	23226.5	11433.1	14385	4.94822	4.94822	4.94822	ELMOD2	155279	16348.2	4.94822	0.105283	3.18666e-05	-3.24766	-14.9376
O43169;D6RFH4;H3BUX2;J3QR91	5	5	50	37	30872.3	35478.6	107674	139822	169119	119911	6073.8	52573.1	48479.6	378163	CYB5B	78461.6	98367.9	159738	1.25371	2.03588	0.326201	1.02565
Q13501;E9PFW8;E7EMC7;C9JRJ8	3	3	10	5	23486.5	65446	6795.54	100783	44452.3	54983.1	66575.6	10343.8	8605.3	29551.6	SQSTM1	49127.9	55337	16166.9	1.12639	0.329078	0.171702	-1.6035
Q14254;J3QLD9;E7EMK3;K7EKW9	5	5	16.1	11	20757.5	14976.5	1932.79	137982	28221.9	15602.6	20373	10360.8	11849.1	8805.27	FLOT2	43912.3	21399.1	10338.4	0.487316	0.235433	-1.03707	-2.08661
P35611;E7EV99;E7ENY0;A0A0A0MSR2;H0Y9H2;D6RF25;D6RJE2;H0YFD8;D6RAH3	8	7	16.7	37	106776	94093.9	68717.8	191922	45745.4	71035.8	78054	20977.9	22672.3	77934.3	ADD1	115377	64945	40528.2	0.562892	0.351266	-0.82907	-1.50937
Q9P2D0;E7EPI0;E9PDR5;D6R9F4;H0Y9N7	8	8	8.6	13	185900	507694	220245	668249	35086.8	19245.7	20484	12499.4	14465.6	12058.7	IBTK	395522	24938.9	13007.9	0.063053	0.0328879	-3.98729	-4.9263
Q16181;E7ES33;E7EPK1;G3V1Q4;A0A0U1RRE1;A0A0U1RRM2;A0A0U1RRH9;A0A5F9ZGZ7;A0A0U1RRD1	14	9	38	87	332202	209357	487418	39984	63135	88463.1	54342	9909.18	12815	128905	SEPT7	267240	68646.7	50543.1	0.256873	0.18913	-1.96088	-2.40255
Q9Y520;E7EPN9;A0A0A0MS30;A0A2R8Y7F4;A0A2R8YET2;H7C5N8	12	10	5.3	28	64188.1	134856	60025	1.02123e+07	42729.5	7511.39	199240	26879.2	31900.6	93248.3	PRRC2C	2.61785e+06	83160.3	50676	0.0317666	0.0193579	-4.97634	-5.69094
[truncated: 1,331 more rows]

## Sheet: PROSTAR_POLE4_HU_Outlier_list
Protein_Name	Mean_POLE4_HU	Mean_POLE4_NT	Is_Outlier_HU	Is_Outlier_NT	Is_High_Expressed	Is_Outlier
[truncated: 22 more rows]
