# Supplementary material for: Replisome Proximal Protein Associations and Dynamic Proteomic Changes at Stalled Replication Forks
Source: Mol Cell Proteomics. 2024 Apr 13;23(5):100767. doi: 10.1016/j.mcpro.2024.100767 (PMC11101681; doi:10.1016/j.mcpro.2024.100767)
Supplement: Supplemental Table S9 [file mmc9.xlsx]

## Sheet: SAINT_NT_CTF4 vs HEK293
Bait	Prey	PreyGene	Spec	SpecSum	AvgSpec	NumReplicates	ctrlCounts	AvgP	MaxP	TopoAvgP	TopoMaxP	SaintScore	logOddsScore	FoldChange	BFDR	boosted_by
CTF4NT	WDHD1	WDHD1	486|365|509	1360	453.33	3	0|0|0	1	1	1	1	1	520.86	4533.33	0
CTF4NT	MKI67	MKI67	246|162|290	698	232.67	3	0|0|0	1	1	1	1	1	234.93	2326.67	0		SAINT score (HEK293 as control) ≥ 0.95 and Min AvgSpec = 5
CTF4NT	SF3B1	SF3B1	103|53|145	301	100.33	3	20|0|0	1	1	1	1	1	4.95	15.05	0
CTF4NT	NONO	NONO	109|77|89	275	91.67	3	22|0|2	1	1	1	1	1	5.96	11.46	0
CTF4NT	MYBBP1A	MYBBP1A	85|30|152	267	89	3	10|0|0	1	1	1	1	1	4.99	26.7	0
CTF4NT	RBM27	RBM27	100|63|103	266	88.67	3	0|0|0	1	1	1	1	1	94.67	886.67	0
CTF4NT	RANBP2	RANBP2	99|46|90	235	78.33	3	3|0|0	1	1	1	1	1	17.13	78.33	0
CTF4NT	HCFC1	HCFC1	89|63|83	235	78.33	3	5|0|0	1	1	1	1	1	13.67	47	0
CTF4NT	DDX21	DDX21	71|34|118	223	74.33	3	11|2|9	1	1	1	1	1	6.63	10.14	0
CTF4NT	POLA1	POLA1	95|31|97	223	74.33	3	1|0|0	1	1	1	1	1	111.59	223	0
CTF4NT	SMCHD1	SMCHD1	91|36|81	208	69.33	3	0|0|0	1	1	1	1	1	55.97	693.33	0
CTF4NT	NOP56	NOP56	70|26|111	207	69	3	5|0|1	1	1	1	1	1	8.03	34.5	0
CTF4NT	YEATS2	YEATS2	78|42|62	182	60.67	3	0|0|0	1	1	1	1	1	64.62	606.67	0
CTF4NT	RIF1	RIF1	63|30|81	174	58	3	0|0|0	1	1	1	1	1	47.29	580	0
CTF4NT	DVL2	DVL2	62|47|63	172	57.33	3	0|0|0	1	1	1	1	1	71.79	573.33	0
CTF4NT	MSH6	MSH6	60|32|70	162	54	3	10|0|0	1	1	1	1	1	5.21	16.2	0
CTF4NT	RSL1D1	RSL1D1	44|16|90	150	50	3	5|1|1	1	1	1	1	1	6.16	21.43	0
CTF4NT	RPL7A	RPL7A	37|25|77	139	46.33	3	7|2|8	1	1	1	1	1	7.92	8.18	0
CTF4NT	NOP58	NOP58	38|25|76	139	46.33	3	7|1|1	1	1	1	1	1	6.18	15.44	0
CTF4NT	RRP12	RRP12	35|6|96	137	45.67	3	1|0|0	1	1	1	1	1	12.61	137	0
CTF4NT	NCL	NCL	47|35|48	130	43.33	3	0|1|1	1	1	1	1	1	47.47	65	0
CTF4NT	ADNP	ADNP	45|21|58	124	41.33	3	0|0|0	1	1	1	1	1	34.15	413.33	0
CTF4NT	U2SURP	U2SURP	44|24|55	123	41	3	7|0|0	1	1	1	1	1	5.29	17.57	0
CTF4NT	CCAR2	CCAR2	44|32|46	122	40.67	3	9|0|0	1	1	1	1	1	5.52	13.56	0
CTF4NT	CASC5	CASC5	59|8|40	107	35.67	3	0|0|0	1	1	1	1	1	14.57	356.67	0
CTF4NT	DVL3	DVL3	40|26|41	107	35.67	3	0|0|0	1	1	1	1	1	41.47	356.67	0
CTF4NT	WAPAL	WAPAL	48|13|44	105	35	3	0|0|0	1	1	1	1	1	22.25	350	0
CTF4NT	TPX2	TPX2	32|19|54	105	35	3	0|0|0	1	1	1	1	1	31.2	350	0
CTF4NT	DIS3	DIS3	31|10|63	104	34.67	3	1|0|0	1	1	1	1	1	25.53	104	0
CTF4NT	FANCI	FANCI	32|10|56	98	32.67	3	2|0|0	1	1	1	1	1	6.94	49	0
CTF4NT	GTPBP4	GTPBP4	28|7|63	98	32.67	3	1|0|0	1	1	1	1	1	15.66	98	0
CTF4NT	NAT10	NAT10	26|12|59	97	32.33	3	4|0|0	1	1	1	1	1	4.54	24.25	0
CTF4NT	AHCTF1	AHCTF1	35|16|44	95	31.67	3	0|0|0	1	1	1	1	1	26.75	316.67	0
CTF4NT	GTF2I	GTF2I	35|23|33	91	30.33	3	8|0|0	1	1	1	1	1	4.73	11.38	0
CTF4NT	DRG1	DRG1	27|9|52	88	29.33	3	3|0|0	1	1	1	1	1	4.37	29.33	0
CTF4NT	PRPF6	PRPF6	23|10|54	87	29	3	1|0|0	1	1	1	1	1	25.53	87	0
CTF4NT	NASP	NASP	39|18|27	84	28	3	0|0|0	1	1	1	1	1	29.72	280	0
CTF4NT	LIG3	LIG3	24|2|57	83	27.67	3	0|0|0	1	1	1	1	1	4.48	276.67	0
CTF4NT	THOC2	THOC2	14|3|65	82	27.33	3	0|0|0	1	1	1	1	1	6.33	273.33	0
CTF4NT	DVL1	DVL1	30|19|33	82	27.33	3	0|0|0	1	1	1	1	1	31.2	273.33	0
CTF4NT	TOP1	TOP1	22|13|45	80	26.67	3	2|0|2	1	1	1	1	1	18.5	20	0
CTF4NT	SF3B2	SF3B2	41|12|27	80	26.67	3	0|0|0	1	1	1	1	1	20.74	266.67	0
CTF4NT	GPKOW	GPKOW	37|20|23	80	26.67	3	0|0|0	1	1	1	1	1	32.68	266.67	0
CTF4NT	MGA	MGA	37|16|27	80	26.67	3	0|0|0	1	1	1	1	1	26.75	266.67	0
CTF4NT	RNF219	RNF219	34|12|32	78	26	3	0|0|0	1	1	1	1	1	20.74	260	0
CTF4NT	EMSY	EMSY	30|18|25	73	24.33	3	1|0|0	1	1	1	1	1	55.61	73	0
CTF4NT	NVL	NVL	24|17|29	70	23.33	3	0|0|0	1	1	1	1	1	28.24	233.33	0
CTF4NT	EXOSC10	EXOSC10	16|4|48	68	22.67	3	0|0|0	1	1	1	1	1	8.07	226.67	0
CTF4NT	DDX42	DDX42	34|6|28	68	22.67	3	0|0|0	1	1	1	1	1	11.39	226.67	0
CTF4NT	NUP50	NUP50	28|17|22	67	22.33	3	0|0|0	1	1	1	1	1	28.24	223.33	0
CTF4NT	SART1	SART1	28|11|28	67	22.33	3	0|0|0	1	1	1	1	1	19.21	223.33	0
CTF4NT	NELFA	NELFA	23|16|27	66	22	3	0|0|0	1	1	1	1	1	26.75	220	0
CTF4NT	BCLAF1	BCLAF1	27|13|26	66	22	3	1|0|0	1	1	1	1	1	36.28	66	0
CTF4NT	SERPINA3	SERPINA3	23|26|17	66	22	3	0|0|0	1	1	1	1	1	28.24	220	0
CTF4NT	CHAMP1	CHAMP1	26|12|26	64	21.33	3	0|0|0	1	1	1	1	1	20.74	213.33	0
CTF4NT	SUPT5H	SUPT5H	24|8|30	62	20.67	3	1|0|0	1	1	1	1	1	18.84	62	0
CTF4NT	MRE11A	MRE11A	28|10|24	62	20.67	3	0|0|0	1	1	1	1	1	17.68	206.67	0
CTF4NT	RPF2	RPF2	18|2|41	61	20.33	3	0|0|0	1	1	1	1	1	4.48	203.33	0
CTF4NT	TEX10	TEX10	13|4|42	59	19.67	3	0|0|0	1	1	1	1	1	8.07	196.67	0
CTF4NT	CDC73	CDC73	25|8|26	59	19.67	3	0|0|0	1	1	1	1	1	14.57	196.67	0
CTF4NT	SALL2	SALL2	23|13|23	59	19.67	3	0|0|0	1	1	1	1	1	22.25	196.67	0
CTF4NT	THRAP3	THRAP3	21|11|26	58	19.33	3	0|0|0	1	1	1	1	1	19.21	193.33	0
CTF4NT	VRK1	VRK1	14|9|35	58	19.33	3	2|0|0	1	1	1	1	1	6.29	29	0
CTF4NT	LIN54	LIN54	25|9|23	57	19	3	0|0|0	1	1	1	1	1	16.13	190	0
CTF4NT	HNRNPF	HNRNPF	26|12|19	57	19	3	1|0|1	1	1	1	1	1	14.53	28.5	0
CTF4NT	SNW1	SNW1	19|13|24	56	18.67	3	0|0|0	1	1	1	1	1	22.25	186.67	0
CTF4NT	ZC3H11A	ZC3H11A	20|15|21	56	18.67	3	0|0|0	1	1	1	1	1	25.26	186.67	0
CTF4NT	SUGP2	SUGP2	16|5|34	55	18.33	3	0|0|0	1	1	1	1	1	9.75	183.33	0
CTF4NT	CLSPN	CLSPN	21|10|24	55	18.33	3	0|0|0	1	1	1	1	1	17.68	183.33	0
CTF4NT	NUP153	NUP153	23|15|17	55	18.33	3	0|0|0	1	1	1	1	1	25.26	183.33	0
CTF4NT	INTS1	INTS1	28|5|22	55	18.33	3	0|0|0	1	1	1	1	1	9.75	183.33	0
CTF4NT	SERPINA1	SERPINA1	17|21|16	54	18	3	0|0|0	1	1	1	1	1	26.75	180	0
CTF4NT	KIF23	KIF23	20|10|24	54	18	3	0|0|0	1	1	1	1	1	17.68	180	0
CTF4NT	RPL17	RPL17	6|5|42	53	17.67	3	1|0|0	1	1	1	1	1	9.72	53	0
CTF4NT	GATAD2B	GATAD2B	20|12|20	52	17.33	3	0|0|0	1	1	1	1	1	20.74	173.33	0
CTF4NT	NUDC	NUDC	19|15|17	51	17	3	1|0|2	1	1	1	1	1	16.61	17	0
CTF4NT	NCOR1	NCOR1	24|7|18	49	16.33	3	1|0|0	1	1	1	1	1	15.66	49	0
CTF4NT	PCNP	PCNP	18|13|18	49	16.33	3	0|0|0	1	1	1	1	1	22.25	163.33	0
CTF4NT	TXNL1	TXNL1	22|14|13	49	16.33	3	0|0|0	1	1	1	1	1	22.25	163.33	0
CTF4NT	ERCC5	ERCC5	16|8|22	46	15.33	3	0|0|0	1	1	1	1	1	14.57	153.33	0
CTF4NT	MDC1	MDC1	21|8|16	45	15	3	0|0|0	1	1	1	1	1	14.57	150	0
CTF4NT	MED1	MED1	25|6|13	44	14.67	3	0|0|0	1	1	1	1	1	11.39	146.67	0
CTF4NT	AMBP	AMBP	19|13|12	44	14.67	3	0|0|0	1	1	1	1	1	20.74	146.67	0
CTF4NT	MTA1	MTA1	19|6|19	44	14.67	3	0|0|0	1	1	1	1	1	11.39	146.67	0
CTF4NT	CSNK1A1	CSNK1A1	12|4|27	43	14.33	3	1|0|0	1	1	1	1	1	7.01	43	0
CTF4NT	TCOF1	TCOF1	17|8|17	42	14	3	0|0|0	1	1	1	1	1	14.57	140	0
CTF4NT	WDR70	WDR70	15|11|16	42	14	3	0|0|0	1	1	1	1	1	19.21	140	0
CTF4NT	TRIM33	TRIM33	21|5|16	42	14	3	1|0|0	1	1	1	1	1	9.72	42	0
CTF4NT	CD2BP2	CD2BP2	17|10|15	42	14	3	0|0|0	1	1	1	1	1	17.68	140	0
CTF4NT	SF3A1	SF3A1	20|9|13	42	14	3	1|0|0	1	1	1	1	1	22.13	42	0
CTF4NT	NOP14	NOP14	9|3|30	42	14	3	1|0|0	1	1	1	1	1	4.53	42	0
CTF4NT	ORC3	ORC3	13|2|27	42	14	3	0|0|0	1	1	1	1	1	4.48	140	0
CTF4NT	GTF3C5	GTF3C5	14|3|23	40	13.33	3	1|0|0	1	1	1	1	1	4.53	40	0
CTF4NT	CHD8	CHD8	16|6|18	40	13.33	3	0|0|0	1	1	1	1	1	11.39	133.33	0
CTF4NT	NACA	NACA	17|11|12	40	13.33	3	0|0|0	1	1	1	1	1	19.21	133.33	0
CTF4NT	RBM10	RBM10	19|7|14	40	13.33	3	0|0|1	1	1	1	1	1	15.66	40	0
CTF4NT	ILKAP	ILKAP	16|11|12	39	13	3	0|0|0	1	1	1	1	1	19.21	130	0
CTF4NT	IK	IK	14|8|16	38	12.67	3	0|0|0	1	1	1	1	1	14.57	126.67	0
CTF4NT	TAF9	TAF9	15|11|12	38	12.67	3	0|0|0	1	1	1	1	1	19.21	126.67	0
CTF4NT	APBB1	APBB1	11|6|20	37	12.33	3	0|0|0	1	1	1	1	1	11.39	123.33	0
CTF4NT	MTA2	MTA2	15|2|20	37	12.33	3	0|0|0	1	1	1	1	1	4.48	123.33	0
CTF4NT	TRPS1	TRPS1	19|8|9	36	12	3	0|0|0	1	1	1	1	1	14.57	120	0
CTF4NT	SAFB	SAFB	12|10|13	35	11.67	3	0|0|0	1	1	1	1	1	17.68	116.67	0
CTF4NT	L3MBTL3	L3MBTL3	15|5|15	35	11.67	3	0|0|0	1	1	1	1	1	9.75	116.67	0
CTF4NT	RBM17	RBM17	15|9|10	34	11.33	3	0|0|0	1	1	1	1	1	16.13	113.33	0
CTF4NT	LRIF1	LRIF1	16|5|12	33	11	3	0|0|0	1	1	1	1	1	9.75	110	0
CTF4NT	NSFL1C	NSFL1C	16|7|10	33	11	3	0|0|0	1	1	1	1	1	12.99	110	0
CTF4NT	ZNF318	ZNF318	17|5|10	32	10.67	3	0|0|0	1	1	1	1	1	9.75	106.67	0
CTF4NT	PRCC	PRCC	12|8|12	32	10.67	3	0|0|0	1	1	1	1	1	14.57	106.67	0
CTF4NT	DNAJB1	DNAJB1	14|7|10	31	10.33	3	0|0|0	1	1	1	1	1	12.99	103.33	0
CTF4NT	DDX52	DDX52	6|2|23	31	10.33	3	0|0|0	1	1	1	1	1	4.48	103.33	0
CTF4NT	POLA2	POLA2	16|4|11	31	10.33	3	0|0|0	1	1	1	1	1	8.07	103.33	0
CTF4NT	TP53	TP53	7|7|16	30	10	3	0|0|0	1	1	1	1	1	12.99	100	0
CTF4NT	RBM25	RBM25	12|4|14	30	10	3	0|0|0	1	1	1	1	1	8.07	100	0
CTF4NT	RNASEH2B	RNASEH2B	6|3|21	30	10	3	1|0|0	1	1	1	1	1	4.53	30	0
CTF4NT	ZC3H14	ZC3H14	14|5|10	29	9.67	3	0|0|0	1	1	1	1	1	9.75	96.67	0
CTF4NT	INTS12	INTS12	11|5|13	29	9.67	3	0|0|0	1	1	1	1	1	9.75	96.67	0
CTF4NT	ZNF638	ZNF638	12|9|7	28	9.33	3	0|0|0	1	1	1	1	1	12.99	93.33	0
CTF4NT	CSTF3	CSTF3	5|2|21	28	9.33	3	0|0|0	1	1	1	1	1	4.48	93.33	0
CTF4NT	DIDO1	DIDO1	12|2|13	27	9	3	0|0|0	1	1	1	1	1	4.48	90	0
CTF4NT	PPM1G	PPM1G	13|3|11	27	9	3	0|0|0	1	1	1	1	1	6.33	90	0
CTF4NT	NUP214	NUP214	10|3|14	27	9	3	0|0|0	1	1	1	1	1	6.33	90	0
CTF4NT	ZMYM4	ZMYM4	10|2|14	26	8.67	3	0|0|0	1	1	1	1	1	4.48	86.67	0
CTF4NT	TFIP11	TFIP11	9|4|13	26	8.67	3	0|0|0	1	1	1	1	1	8.07	86.67	0
CTF4NT	CCNT1	CCNT1	13|4|9	26	8.67	3	0|0|0	1	1	1	1	1	8.07	86.67	0
CTF4NT	RPRD2	RPRD2	14|4|8	26	8.67	3	0|0|0	1	1	1	1	1	8.07	86.67	0
CTF4NT	RFC1	RFC1	5|3|18	26	8.67	3	0|0|0	1	1	1	1	1	6.33	86.67	0
CTF4NT	POLD3	POLD3	11|3|12	26	8.67	3	0|0|0	1	1	1	1	1	6.33	86.67	0
CTF4NT	CXORF56	CXORF56	9|6|10	25	8.33	3	0|0|0	1	1	1	1	1	11.39	83.33	0
CTF4NT	NPM1	NPM1	9|7|9	25	8.33	3	1|0|2	1	1	1	1	1	5.87	8.33	0
CTF4NT	CHTOP	CHTOP	3|4|18	25	8.33	3	0|0|0	1	1	1	1	1	6.33	83.33	0
CTF4NT	TCF20	TCF20	8|2|15	25	8.33	3	0|0|0	1	1	1	1	1	4.48	83.33	0
CTF4NT	KDM3B	KDM3B	13|3|8	24	8	3	0|0|0	1	1	1	1	1	6.33	80	0
CTF4NT	SLC25A4	SLC25A4	8|5|11	24	8	3	1|0|0	1	1	1	1	1	9.72	24	0
CTF4NT	PIAS2	PIAS2	10|4|10	24	8	3	0|0|0	1	1	1	1	1	8.07	80	0
CTF4NT	CHERP	CHERP	14|2|8	24	8	3	0|0|0	1	1	1	1	1	4.48	80	0
CTF4NT	FAM50A	FAM50A	9|8|7	24	8	3	0|0|0	1	1	1	1	1	12.99	80	0
CTF4NT	BRCA1	BRCA1	9|5|9	23	7.67	3	0|0|0	1	1	1	1	1	9.75	76.67	0
CTF4NT	CNN3	CNN3	13|3|7	23	7.67	3	0|0|0	1	1	1	1	1	6.33	76.67	0
CTF4NT	GTF3C4	GTF3C4	8|4|10	22	7.33	3	1|0|0	1	1	1	1	1	7.01	22	0
CTF4NT	RBP4	RBP4	13|5|4	22	7.33	3	0|0|0	1	1	1	1	1	8.07	73.33	0
CTF4NT	PSPC1	PSPC1	10|4|8	22	7.33	3	0|0|0	1	1	1	1	1	8.07	73.33	0
CTF4NT	GNL2	GNL2	6|3|13	22	7.33	3	0|0|0	1	1	1	1	1	6.33	73.33	0
CTF4NT	FUS	FUS	9|4|9	22	7.33	3	0|0|0	1	1	1	1	1	8.07	73.33	0
CTF4NT	KMT2A	KMT2A	6|4|12	22	7.33	3	0|0|0	1	1	1	1	1	8.07	73.33	0
CTF4NT	TCERG1	TCERG1	7|5|9	21	7	3	0|0|0	1	1	1	1	1	9.75	70	0
CTF4NT	CFDP1	CFDP1	6|4|11	21	7	3	0|0|0	1	1	1	1	1	8.07	70	0
CTF4NT	ZC3H18	ZC3H18	7|4|9	20	6.67	3	0|0|0	1	1	1	1	1	8.07	66.67	0
CTF4NT	CDKN2AIP	CDKN2AIP	4|2|14	20	6.67	3	0|0|0	1	1	1	1	1	4.48	66.67	0
CTF4NT	TOX4	TOX4	9|6|5	20	6.67	3	0|0|0	1	1	1	1	1	9.75	66.67	0
CTF4NT	ZBTB21	ZBTB21	9|4|7	20	6.67	3	0|0|0	1	1	1	1	1	8.07	66.67	0
CTF4NT	WRNIP1	WRNIP1	6|6|7	19	6.33	3	0|0|0	1	1	1	1	1	11.39	63.33	0
CTF4NT	CWF19L1	CWF19L1	7|3|9	19	6.33	3	1|0|0	1	1	1	1	1	4.53	19	0
CTF4NT	B2M	B2M	8|5|5	18	6	3	0|0|0	1	1	1	1	1	9.75	60	0
CTF4NT	NR3C1	NR3C1	5|3|10	18	6	3	0|0|0	1	1	1	1	1	6.33	60	0
CTF4NT	ZNF384	ZNF384	4|3|11	18	6	3	0|0|0	1	1	1	1	1	6.33	60	0
CTF4NT	SEC61B	SEC61B	6|5|6	17	5.67	3	1|0|0	1	1	1	1	1	9.72	17	0
CTF4NT	RBM22	RBM22	6|5|6	17	5.67	3	1|0|0	1	1	1	1	1	9.72	17	0
CTF4NT	ZNF250	ZNF250	3|2|12	17	5.67	3	0|0|0	1	1	1	1	1	4.48	56.67	0
CTF4NT	LCLAT1	LCLAT1	4|3|10	17	5.67	3	0|0|0	1	1	1	1	1	6.33	56.67	0
CTF4NT	SPCS2	SPCS2	3|7|6	16	5.33	3	1|0|0	1	1	1	1	1	4.53	16	0
CTF4NT	SAP30BP	SAP30BP	7|5|4	16	5.33	3	0|0|0	1	1	1	1	1	8.07	53.33	0
CTF4NT	SPDL1	SPDL1	9|2|5	16	5.33	3	0|0|0	1	1	1	1	1	4.48	53.33	0
CTF4NT	CBX3	CBX3	8|4|4	16	5.33	3	0|0|0	1	1	1	1	1	8.07	53.33	0
CTF4NT	HDLBP	HDLBP	7|5|4	16	5.33	3	0|0|0	1	1	1	1	1	8.07	53.33	0
CTF4NT	NOL11	NOL11	6|2|7	15	5	3	0|0|0	1	1	1	1	1	4.48	50	0
CTF4NT	STMN1	STMN1	4|5|6	15	5	3	0|0|0	1	1	1	1	1	8.07	50	0
CTF4NT	FHL1	FHL1	5|3|7	15	5	3	0|0|0	1	1	1	1	1	6.33	50	0
CTF4NT	TOPBP1	TOPBP1	6|2|7	15	5	3	0|0|0	1	1	1	1	1	4.48	50	0
CTF4NT	ZFP1	ZFP1	5|4|6	15	5	3	0|0|0	1	1	1	1	1	8.07	50	0
CTF4NT	TOP2A	TOP2A	57|15|129	201	67	3	8|1|1	0.99	1	0.99	1	0.99	3.23	20.1	0
CTF4NT	TRIM28	TRIM28	61|47|59	167	55.67	3	28|0|0	0.99	0.99	0.99	0.99	0.99	3.92	5.96	0
CTF4NT	RPL6	RPL6	47|27|85	159	53	3	12|2|6	0.99	1	0.99	1	0.99	4.02	7.95	0
CTF4NT	RPA1	RPA1	56|30|53	139	46.33	3	16|0|0	0.99	1	0.99	1	0.99	3.88	8.69	0
CTF4NT	NOP2	NOP2	37|11|49	97	32.33	3	5|0|0	0.99	1	0.99	1	0.99	3.64	19.4	0
CTF4NT	SART3	SART3	25|16|40	81	27	3	7|0|0	0.99	1	0.99	1	0.99	3.95	11.57	0
CTF4NT	RPL8	RPL8	16|9|43	68	22.67	3	4|0|0	0.99	1	0.99	1	0.99	3.59	17	0
CTF4NT	TECR	TECR	17|16|35	68	22.67	3	6|0|0	0.99	1	0.99	1	0.99	4.32	11.33	0
CTF4NT	LBR	LBR	20|11|35	66	22	3	4|0|0	0.99	1	0.99	1	0.99	4.23	16.5	0
CTF4NT	SLC25A1	SLC25A1	10|9|37	56	18.67	3	3|0|0	0.99	1	0.99	1	0.99	4.37	18.67	0
CTF4NT	HAT1	HAT1	22|13|20	55	18.33	3	6|0|2	0.99	1	0.99	1	0.99	3.52	6.88	0
CTF4NT	AGPS	AGPS	13|5|36	54	18	3	2|0|0	0.99	1	0.99	1	0.99	3.53	27	0
CTF4NT	RPL24	RPL24	12|8|24	44	14.67	3	3|1|2	0.99	1	0.99	1	0.99	4	7.33	0
CTF4NT	HSD17B12	HSD17B12	13|9|21	43	14.33	3	4|0|0	0.99	1	0.99	1	0.99	3.59	10.75	0
CTF4NT	ZMPSTE24	ZMPSTE24	14|11|15	40	13.33	3	4|0|0	0.99	1	0.99	1	0.99	4.23	10	0
CTF4NT	RER1	RER1	7|7|10	24	8	3	2|0|0	0.99	1	0.99	1	0.99	4.95	12	0
CTF4NT	HNRNPD	HNRNPD	6|5|12	23	7.67	3	2|0|0	0.99	1	0.99	1	0.99	3.53	11.5	0
CTF4NT	EMC3	EMC3	2|2|11	15	5	3	0|0|0	0.99	1	0.99	1	0.99	4.48	50	0
CTF4NT	SUPT16H	SUPT16H	43|40|75	158	52.67	3	26|0|1	0.98	1	0.98	1	0.98	3.44	5.85	0
CTF4NT	DDX18	DDX18	25|12|59	96	32	3	7|0|1	0.98	1	0.98	1	0.98	2.97	12	0
CTF4NT	SLC25A11	SLC25A11	26|18|43	87	29	3	11|0|0	0.98	1	0.98	1	0.98	3.33	7.91	0
CTF4NT	DKC1	DKC1	26|5|52	83	27.67	3	3|0|0	0.98	1	0.98	1	0.98	2.53	27.67	0
CTF4NT	RPL13	RPL13	13|13|49	75	25	3	6|0|0	0.98	1	0.98	1	0.98	3.69	12.5	0
CTF4NT	PES1	PES1	24|10|38	72	24	3	6|0|0	0.98	1	0.98	1	0.98	3	12	0
CTF4NT	SFXN1	SFXN1	21|19|32	72	24	3	10|1|1	0.98	1	0.98	1	0.98	3.44	6	0
CTF4NT	HNRNPR	HNRNPR	19|20|29	68	22.67	3	9|1|2	0.98	1	0.98	1	0.98	3.73	5.67	0
CTF4NT	RPS6	RPS6	15|12|38	65	21.67	3	6|3|1	0.98	1	0.98	1	0.98	3.11	6.5	0
CTF4NT	BYSL	BYSL	21|4|38	63	21	3	2|0|0	0.98	1	0.98	1	0.98	2.78	31.5	0
CTF4NT	NNT	NNT	18|16|20	54	18	3	8|0|0	0.98	0.99	0.98	0.99	0.98	3.65	6.75	0
CTF4NT	PWP2	PWP2	21|6|25	52	17.33	3	3|0|0	0.98	1	0.98	1	0.98	3.02	17.33	0
CTF4NT	STT3A	STT3A	13|12|19	44	14.67	3	6|0|0	0.98	0.99	0.98	0.99	0.98	3.47	7.33	0
CTF4NT	RPL28	RPL28	5|5|30	40	13.33	3	2|0|1	0.98	1	0.98	1	0.98	3.4	13.33	0
CTF4NT	TMEM33	TMEM33	11|10|18	39	13	3	5|0|0	0.98	1	0.98	1	0.98	3.37	7.8	0
CTF4NT	ORC2	ORC2	13|4|15	32	10.67	3	2|0|0	0.98	1	0.98	1	0.98	2.78	16	0
CTF4NT	BCCIP	BCCIP	9|4|8	21	7	3	2|0|0	0.98	1	0.98	1	0.98	2.78	10.5	0
CTF4NT	U2AF2	U2AF2	10|4|6	20	6.67	3	0|0|2	0.98	1	0.98	1	0.98	2.78	10	0
CTF4NT	PRMT5	PRMT5	27|14|34	75	25	3	11|0|0	0.97	0.99	0.97	0.99	0.97	2.46	6.82	0.01
CTF4NT	WDR36	WDR36	21|6|44	71	23.67	3	4|0|0	0.97	1	0.97	1	0.97	2.51	17.75	0
CTF4NT	NOC3L	NOC3L	18|2|45	65	21.67	3	1|0|0	0.97	1	0.97	1	0.97	2.33	65	0
CTF4NT	NOC2L	NOC2L	16|8|26	50	16.67	3	6|0|0	0.97	1	0.97	1	0.97	2.43	8.33	0.01
CTF4NT	RPS27	RPS27	18|9|18	45	15	3	5|1|2	0.97	1	0.97	1	0.97	2.49	5.62	0
CTF4NT	RPL7L1	RPL7L1	14|2|23	39	13	3	1|0|0	0.97	1	0.97	1	0.97	2.33	39	0
CTF4NT	SLC16A1	SLC16A1	11|6|14	31	10.33	3	4|0|0	0.97	0.99	0.97	0.99	0.97	2.51	7.75	0
CTF4NT	WDR75	WDR75	12|2|15	29	9.67	3	1|0|0	0.97	1	0.97	1	0.97	2.33	29	0
CTF4NT	RPL37A	RPL37A	3|2|22	27	9	3	1|0|0	0.97	1	0.97	1	0.97	2.33	27	0.01
CTF4NT	SRPR	SRPR	3|2|19	24	8	3	1|0|0	0.97	1	0.97	1	0.97	2.33	24	0.01
CTF4NT	PRKAA1	PRKAA1	7|2|14	23	7.67	3	1|0|0	0.97	1	0.97	1	0.97	2.33	23	0
CTF4NT	RBMX	RBMX	5|8|10	23	7.67	3	3|0|0	0.97	0.99	0.97	0.99	0.97	2.53	7.67	0.01
CTF4NT	STT3B	STT3B	2|3|13	18	6	3	1|0|0	0.97	1	0.97	1	0.97	2.33	18	0.01
CTF4NT	FAM162A	FAM162A	4|2|11	17	5.67	3	1|0|0	0.97	1	0.97	1	0.97	2.33	17	0
CTF4NT	COA3	COA3	5|4|8	17	5.67	3	2|0|0	0.97	1	0.97	1	0.97	2.78	8.5	0
CTF4NT	UTP18	UTP18	3|2|11	16	5.33	3	1|0|0	0.97	1	0.97	1	0.97	2.33	16	0.01
CTF4NT	TMCO1	TMCO1	2|3|11	16	5.33	3	1|0|0	0.97	1	0.97	1	0.97	2.33	16	0.01
CTF4NT	SCO1	SCO1	5|2|9	16	5.33	3	1|0|0	0.97	1	0.97	1	0.97	2.33	16	0
CTF4NT	PSMD3	PSMD3	44|15|60	119	39.67	3	13|0|0	0.96	1	0.96	1	0.96	1.92	9.15	0.01
CTF4NT	PDS5A	PDS5A	30|3|72	105	35	3	1|0|1	0.96	1	0.96	1	0.96	2.11	52.5	0.01
CTF4NT	RECQL	RECQL	22|11|46	79	26.33	3	8|0|1	0.96	1	0.96	1	0.96	2.19	8.78	0.01
CTF4NT	MSH2	MSH2	31|13|29	73	24.33	3	11|0|0	0.96	0.99	0.96	0.99	0.96	2.09	6.64	0.01
CTF4NT	HACD3	HACD3	17|20|29	66	22	3	13|0|0	0.96	0.99	0.96	0.99	0.96	2.61	5.08	0.01
CTF4NT	AIFM1	AIFM1	17|9|24	50	16.67	3	7|0|0	0.96	0.99	0.96	0.99	0.96	2.38	7.14	0.01
CTF4NT	RPS11	RPS11	10|9|30	49	16.33	3	6|0|0	0.96	1	0.96	1	0.96	2.76	8.17	0.01
CTF4NT	IGF2BP1	IGF2BP1	9|9|21	39	13	3	6|0|0	0.96	0.99	0.96	0.99	0.96	2.76	6.5	0.01
CTF4NT	ALDH3A2	ALDH3A2	12|4|18	34	11.33	3	3|0|0	0.96	1	0.96	1	0.96	2.04	11.33	0.01
CTF4NT	PHF3	PHF3	8|3|21	32	10.67	3	0|0|2	0.96	1	0.96	1	0.96	1.99	16	0.01
CTF4NT	BZW1	BZW1	12|3|14	29	9.67	3	2|0|0	0.96	1	0.96	1	0.96	1.99	14.5	0.01
CTF4NT	VPS26A	VPS26A	9|6|12	27	9	3	4|0|0	0.96	0.99	0.96	0.99	0.96	2.51	6.75	0.01
CTF4NT	HNRNPA0	HNRNPA0	3|7|15	25	8.33	3	2|0|0	0.96	1	0.96	1	0.96	1.99	12.5	0.01
CTF4NT	ACIN1	ACIN1	12|5|7	24	8	3	0|0|3	0.96	1	0.96	1	0.96	2.53	8	0.01
CTF4NT	SNRPD3	SNRPD3	8|3|12	23	7.67	3	2|0|0	0.96	1	0.96	1	0.96	1.99	11.5	0.01
CTF4NT	EXOSC9	EXOSC9	7|5|7	19	6.33	3	3|0|0	0.96	0.97	0.96	0.97	0.96	2.53	6.33	0.01
CTF4NT	PARP1	PARP1	143|88|214	445	148.33	3	39|3|27	0.95	1	0.95	1	0.95	1.74	6.45	0.01
CTF4NT	SMARCA5	SMARCA5	33|11|87	131	43.67	3	9|0|1	0.95	1	0.95	1	0.95	1.66	13.1	0.01
CTF4NT	RPN1	RPN1	41|32|55	128	42.67	3	25|0|1	0.95	0.99	0.95	0.99	0.95	2	4.92	0.01
CTF4NT	TMED10	TMED10	13|10|22	45	15	3	8|0|0	0.95	0.99	0.95	0.99	0.95	2.32	5.62	0.01
CTF4NT	RPL19	RPL19	6|4|33	43	14.33	3	3|0|0	0.95	1	0.95	1	0.95	2.04	14.33	0.01
CTF4NT	H2AFY2	H2AFY2	7|4|16	27	9	3	3|0|0	0.95	1	0.95	1	0.95	2.04	9	0.01
CTF4NT	SYNCRIP	SYNCRIP	4|11|8	23	7.67	3	3|0|0	0.95	0.99	0.95	0.99	0.95	2.04	7.67	0.01
CTF4NT	CISD2	CISD2	9|4|7	20	6.67	3	3|0|0	0.95	0.99	0.95	0.99	0.95	2.04	6.67	0.01
CTF4NT	SPG20	SPG20	7|2|5	14	4.67	3	0|0|0	1	1	1	1	1	4.48	46.67	0
CTF4NT	MPDU1	MPDU1	4|4|5	13	4.33	3	1|0|0	1	1	1	1	1	7.01	13	0
CTF4NT	SEC11A	SEC11A	3|2|8	13	4.33	3	0|0|0	1	1	1	1	1	4.48	43.33	0
CTF4NT	C17ORF85	C17ORF85	4|3|6	13	4.33	3	0|0|0	1	1	1	1	1	6.33	43.33	0
CTF4NT	SF1	SF1	6|3|4	13	4.33	3	0|0|0	1	1	1	1	1	6.33	43.33	0
CTF4NT	TMEM97	TMEM97	4|3|6	13	4.33	3	0|0|0	1	1	1	1	1	6.33	43.33	0
CTF4NT	TAF9B	TAF9B	7|2|3	12	4	3	0|0|0	1	1	1	1	1	4.48	40	0
CTF4NT	SUMO1	SUMO1	3|2|7	12	4	3	0|0|0	1	1	1	1	1	4.48	40	0
CTF4NT	PSMD4	PSMD4	6|2|4	12	4	3	0|0|0	1	1	1	1	1	4.48	40	0
CTF4NT	PDCD5	PDCD5	7|2|3	12	4	3	0|0|0	1	1	1	1	1	4.48	40	0
CTF4NT	CDC5L	CDC5L	3|3|5	11	3.67	3	0|0|0	1	1	1	1	1	6.33	36.67	0
CTF4NT	CHMP4B	CHMP4B	6|2|3	11	3.67	3	0|0|0	1	1	1	1	1	4.48	36.67	0
CTF4NT	GPATCH4	GPATCH4	5|3|3	11	3.67	3	0|0|0	1	1	1	1	1	6.33	36.67	0
CTF4NT	SUGT1	SUGT1	4|3|4	11	3.67	3	0|0|0	1	1	1	1	1	6.33	36.67	0
CTF4NT	SAFB2	SAFB2	5|3|2	10	3.33	3	0|0|0	1	1	1	1	1	4.48	33.33	0
CTF4NT	ZNF687	ZNF687	4|2|3	9	3	3	0|0|0	1	1	1	1	1	4.48	30	0
CTF4NT	BBX	BBX	4|3|2	9	3	3	0|0|0	1	1	1	1	1	4.48	30	0
CTF4NT	GTF2A1	GTF2A1	4|2|3	9	3	3	0|0|0	1	1	1	1	1	4.48	30	0
CTF4NT	SON	SON	4|3|2	9	3	3	0|0|0	1	1	1	1	1	4.48	30	0
CTF4NT	JAGN1	JAGN1	3|2|3	8	2.67	3	0|0|0	1	1	1	1	1	4.48	26.67	0
CTF4NT	GTSE1	GTSE1	2|2|5	9	3	3	0|0|0	0.99	1	0.99	1	0.99	4.48	30	0
CTF4NT	GOSR1	GOSR1	2|2|5	9	3	3	0|0|0	0.99	1	0.99	1	0.99	4.48	30	0
CTF4NT	YTHDF3	YTHDF3	2|2|5	9	3	3	0|0|0	0.99	1	0.99	1	0.99	4.48	30	0
CTF4NT	MBOAT7	MBOAT7	2|2|5	9	3	3	0|0|0	0.99	1	0.99	1	0.99	4.48	30	0
CTF4NT	SLX4	SLX4	5|2|2	9	3	3	0|0|0	0.99	1	0.99	1	0.99	4.48	30	0
CTF4NT	PHAX	PHAX	4|2|2	8	2.67	3	0|0|0	0.99	1	0.99	1	0.99	4.48	26.67	0
CTF4NT	UTP14A	UTP14A	2|2|3	7	2.33	3	0|0|0	0.99	1	0.99	1	0.99	4.48	23.33	0
CTF4NT	HSPG2	HSPG2	2|2|2	6	2	3	0|0|0	0.99	0.99	0.99	0.99	0.99	4.48	20	0
CTF4NT	HIST1H1D	HIST1H1D	2|2|2	6	2	3	0|0|0	0.99	0.99	0.99	0.99	0.99	4.48	20	0
CTF4NT	SMAP	SMAP	2|2|2	6	2	3	0|0|0	0.99	0.99	0.99	0.99	0.99	4.48	20	0
CTF4NT	RPL29	RPL29	2|4|8	14	4.67	3	1|0|0	0.97	1	0.97	1	0.97	2.33	14	0
CTF4NT	MGST1	MGST1	6|2|5	13	4.33	3	1|0|0	0.97	1	0.97	1	0.97	2.33	13	0
CTF4NT	SMEK1	SMEK1	7|2|4	13	4.33	3	1|0|0	0.97	1	0.97	1	0.97	2.33	13	0
CTF4NT	MAGT1	MAGT1	4|2|6	12	4	3	1|0|0	0.97	1	0.97	1	0.97	2.33	12	0
CTF4NT	LPCAT3	LPCAT3	4|2|5	11	3.67	3	1|0|0	0.97	1	0.97	1	0.97	2.33	11	0
CTF4NT	TMX2	TMX2	4|2|5	11	3.67	3	1|0|0	0.97	1	0.97	1	0.97	2.33	11	0
CTF4NT	ARL6IP5	ARL6IP5	4|2|4	10	3.33	3	1|0|0	0.97	1	0.97	1	0.97	2.33	10	0
CTF4NT	TMEM165	TMEM165	3|2|3	8	2.67	3	1|0|0	0.96	0.99	0.96	0.99	0.96	2.33	8	0.01
CTF4NT	DDX5	DDX5	16|19|19	54	18	3	12|1|0	0.94	0.96	0.94	0.96	0.94	2.25	4.15	0.01
CTF4NT	VAPA	VAPA	14|9|30	53	17.67	3	8|0|0	0.94	1	0.94	1	0.94	1.88	6.63	0.01
CTF4NT	EMC1	EMC1	4|3|28	35	11.67	3	2|0|0	0.94	1	0.94	1	0.94	1.99	17.5	0.01
CTF4NT	ARF4	ARF4	8|5|8	21	7	3	4|0|0	0.94	0.96	0.94	0.96	0.94	2.04	5.25	0.01
CTF4NT	RPS25	RPS25	4|3|10	17	5.67	3	2|0|0	0.94	1	0.94	1	0.94	1.99	8.5	0.01
CTF4NT	HM13	HM13	7|6|4	17	5.67	3	3|0|0	0.94	0.97	0.94	0.97	0.94	2.04	5.67	0.01
CTF4NT	G3BP1	G3BP1	5|6|6	17	5.67	3	3|0|0	0.94	0.95	0.94	0.95	0.94	2.53	5.67	0.01
CTF4NT	TMEM205	TMEM205	4|3|8	15	5	3	2|0|0	0.94	1	0.94	1	0.94	1.99	7.5	0.01
CTF4NT	SUB1	SUB1	4|4|4	12	4	3	2|0|0	0.94	0.94	0.94	0.94	0.94	2.78	6	0.01
CTF4NT	AP2S1	AP2S1	2|2|6	10	3.33	3	1|0|0	0.94	1	0.94	1	0.94	2.33	10	0.01
CTF4NT	SDE2	SDE2	4|2|2	8	2.67	3	1|0|0	0.94	1	0.94	1	0.94	2.33	8	0.01
CTF4NT	UQCC1	UQCC1	2|2|3	7	2.33	3	1|0|0	0.94	0.99	0.94	0.99	0.94	2.33	7	0.01
CTF4NT	SLC38A2	SLC38A2	2|2|3	7	2.33	3	1|0|0	0.94	0.99	0.94	0.99	0.94	2.33	7	0.01
CTF4NT	SUMO2	SUMO2	2|2|3	7	2.33	3	1|0|0	0.94	0.99	0.94	0.99	0.94	2.33	7	0.01
CTF4NT	PRAF2	PRAF2	2|2|3	7	2.33	3	1|0|0	0.94	0.99	0.94	0.99	0.94	2.33	7	0.01
CTF4NT	FTSJ3	FTSJ3	21|7|43	71	23.67	3	7|0|0	0.93	1	0.93	1	0.93	1.38	10.14	0.01
CTF4NT	API5	API5	23|13|27	63	21	3	11|0|1	0.93	0.99	0.93	0.99	0.93	1.5	5.25	0.01
CTF4NT	SEC22B	SEC22B	17|11|21	49	16.33	3	9|0|1	0.93	0.98	0.93	0.98	0.93	1.66	4.9	0.01
CTF4NT	TBL3	TBL3	11|5|31	47	15.67	3	5|0|0	0.93	1	0.93	1	0.93	1.42	9.4	0.01
CTF4NT	CKMT1A	CKMT1A	11|11|18	40	13.33	3	8|0|1	0.93	0.98	0.93	0.98	0.93	2.19	4.44	0.01
CTF4NT	SEC63	SEC63	9|3|26	38	12.67	3	3|0|0	0.93	1	0.93	1	0.93	1.31	12.67	0.01
CTF4NT	LAS1L	LAS1L	11|4|12	27	9	3	4|0|0	0.93	0.99	0.93	0.99	0.93	1.39	6.75	0.01
CTF4NT	CYCS	CYCS	5|6|12	23	7.67	3	4|0|0	0.93	0.99	0.93	0.99	0.93	2.04	5.75	0.01
CTF4NT	ELAVL1	ELAVL1	5|6|9	20	6.67	3	4|0|0	0.93	0.97	0.93	0.97	0.93	2.04	5	0.01
CTF4NT	XRN2	XRN2	28|9|49	86	28.67	3	9|0|0	0.92	1	0.92	1	0.92	1.28	9.56	0.01
CTF4NT	HEATR1	HEATR1	15|2|65	82	27.33	3	2|0|0	0.92	1	0.92	1	0.92	1.12	41	0.01
CTF4NT	COPS3	COPS3	14|7|21	42	14	3	6|0|1	0.92	1	0.92	1	0.92	1.24	6	0.02
CTF4NT	RPL21	RPL21	4|9|25	38	12.67	3	3|0|1	0.92	1	0.92	1	0.92	1.18	9.5	0.01
CTF4NT	ZFR	ZFR	10|2|25	37	12.33	3	2|0|0	0.92	1	0.92	1	0.92	1.12	18.5	0.01
CTF4NT	ZC3HAV1	ZC3HAV1	8|2|25	35	11.67	3	2|0|0	0.92	1	0.92	1	0.92	1.12	17.5	0.02
CTF4NT	STAG2	STAG2	9|2|23	34	11.33	3	2|0|0	0.92	1	0.92	1	0.92	1.12	17	0.02
CTF4NT	DPM1	DPM1	10|2|19	31	10.33	3	2|0|0	0.92	1	0.92	1	0.92	1.12	15.5	0.02
CTF4NT	SEC61A1	SEC61A1	7|4|19	30	10	3	4|0|0	0.92	1	0.92	1	0.92	1.39	7.5	0.02
CTF4NT	TUBGCP2	TUBGCP2	10|2|18	30	10	3	2|0|0	0.92	1	0.92	1	0.92	1.12	15	0.02
CTF4NT	ATAD1	ATAD1	8|2|18	28	9.33	3	2|0|0	0.92	1	0.92	1	0.92	1.12	14	0.02
CTF4NT	RPL34	RPL34	6|4|14	24	8	3	1|1|2	0.92	1	0.92	1	0.92	1.27	6	0.01
CTF4NT	CDK13	CDK13	7|4|8	19	6.33	3	2|1|1	0.92	1	0.92	1	0.92	1.27	4.75	0.01
CTF4NT	SCAMP3	SCAMP3	6|4|5	15	5	3	3|0|0	0.92	0.95	0.92	0.95	0.92	2.04	5	0.01
CTF4NT	SPCS3	SPCS3	3|4|4	11	3.67	3	2|0|0	0.92	0.94	0.92	0.94	0.92	1.99	5.5	0.01
CTF4NT	SSRP1	SSRP1	24|25|27	76	25.33	3	19|0|1	0.91	0.94	0.91	0.94	0.91	1.95	3.8	0.02
CTF4NT	RPL26	RPL26	2|6|34	42	14	3	2|0|0	0.91	1	0.91	1	0.91	1.12	21	0.02
CTF4NT	RPL14	RPL14	12|8|22	42	14	3	3|3|3	0.91	1	0.91	1	0.91	0.96	4.67	0.02
CTF4NT	EIF5A	EIF5A	16|8|13	37	12.33	3	6|2|0	0.91	0.99	0.91	0.99	0.91	1.16	4.63	0.02
CTF4NT	RDH11	RDH11	10|6|15	31	10.33	3	6|0|0	0.91	0.98	0.91	0.98	0.91	1.41	5.17	0.02
CTF4NT	SFPQ	SFPQ	4|8|10	22	7.33	3	4|0|0	0.91	0.98	0.91	0.98	0.91	1.39	5.5	0.02
CTF4NT	MGST3	MGST3	6|3|12	21	7	3	2|1|0	0.91	1	0.91	1	0.91	1.09	7	0.02
CTF4NT	COPS7A	COPS7A	5|2|9	16	5.33	3	2|0|0	0.91	1	0.91	1	0.91	1.12	8	0.02
CTF4NT	RPL18	RPL18	23|23|31	77	25.67	3	9|9|8	0.9	1	0.9	1	0.9	1.7	2.96	0.02
CTF4NT	LRRC59	LRRC59	21|16|31	68	22.67	3	13|1|1	0.9	0.99	0.9	0.99	0.9	1.2	4.53	0.02
CTF4NT	TMEM43	TMEM43	14|10|26	50	16.67	3	10|0|0	0.9	0.99	0.9	0.99	0.9	1.21	5	0.02
CTF4NT	COX4I1	COX4I1	13|12|21	46	15.33	3	11|0|0	0.9	0.98	0.9	0.98	0.9	1.65	4.18	0.02
CTF4NT	RAC1	RAC1	15|9|19	43	14.33	3	8|1|0	0.9	0.98	0.9	0.98	0.9	1.17	4.78	0.02
CTF4NT	SET	SET	10|5|8	23	7.67	3	5|0|0	0.9	0.97	0.9	0.97	0.9	1.42	4.6	0.02
CTF4NT	STX7	STX7	8|5|8	21	7	3	5|0|0	0.9	0.94	0.9	0.94	0.9	1.42	4.2	0.02
CTF4NT	PFKP	PFKP	88|44|104	236	78.67	3	37|0|1	0.89	1	0.89	1	0.89	0.73	6.21	0.02
CTF4NT	CHD4	CHD4	23|5|62	90	30	3	6|0|0	0.89	1	0.89	1	0.89	0.67	15	0.02
CTF4NT	HIGD1A	HIGD1A	4|2|7	13	4.33	3	1|0|1	0.89	1	0.89	1	0.89	0.9	6.5	0.02
CTF4NT	BRIX1	BRIX1	25|8|57	90	30	3	9|0|0	0.88	1	0.88	1	0.88	0.64	10	0.02
CTF4NT	VAT1	VAT1	14|5|16	35	11.67	3	6|0|0	0.88	0.99	0.88	0.99	0.88	0.67	5.83	0.02
CTF4NT	UBE2M	UBE2M	8|6|9	23	7.67	3	5|0|1	0.88	0.95	0.88	0.95	0.88	1.25	3.83	0.02
CTF4NT	RPS23	RPS23	3|2|18	23	7.67	3	2|0|0	0.88	1	0.88	1	0.88	1.12	11.5	0.02
CTF4NT	RTN3	RTN3	4|5|8	17	5.67	3	4|0|0	0.88	0.96	0.88	0.96	0.88	1.39	4.25	0.02
CTF4NT	NDUFA9	NDUFA9	15|3|33	51	17	3	4|0|0	0.87	1	0.87	1	0.87	0.5	12.75	0.02
CTF4NT	CYFIP1	CYFIP1	9|5|33	47	15.67	3	6|0|0	0.87	1	0.87	1	0.87	0.67	7.83	0.02
CTF4NT	AAAS	AAAS	11|5|15	31	10.33	3	6|0|0	0.87	0.98	0.87	0.98	0.87	0.67	5.17	0.02
CTF4NT	YKT6	YKT6	10|4|15	29	9.67	3	5|0|0	0.87	0.99	0.87	0.99	0.87	0.62	5.8	0.02
CTF4NT	LANCL1	LANCL1	10|4|15	29	9.67	3	5|0|0	0.87	0.99	0.87	0.99	0.87	0.62	5.8	0.02
CTF4NT	TIMM23	TIMM23	4|3|5	12	4	3	2|0|1	0.87	0.97	0.87	0.97	0.87	1.09	4	0.02
CTF4NT	AP1M1	AP1M1	14|2|27	43	14.33	3	3|0|0	0.86	1	0.86	1	0.86	0.27	14.33	0.03
CTF4NT	NCBP1	NCBP1	8|4|26	38	12.67	3	5|0|0	0.86	1	0.86	1	0.86	0.62	7.6	0.02
CTF4NT	RAB10	RAB10	8|5|17	30	10	3	6|0|0	0.86	0.99	0.86	0.99	0.86	0.67	5	0.02
CTF4NT	NSF	NSF	7|3|15	25	8.33	3	4|0|0	0.86	1	0.86	1	0.86	0.5	6.25	0.03
CTF4NT	VAPB	VAPB	8|4|11	23	7.67	3	5|0|0	0.86	0.97	0.86	0.97	0.86	0.62	4.6	0.02
CTF4NT	LAMP1	LAMP1	3|2|4	9	3	3	2|0|0	0.86	0.94	0.86	0.94	0.86	1.12	4.5	0.02
CTF4NT	KHDRBS1	KHDRBS1	10|7|20	37	12.33	3	8|0|0	0.85	0.99	0.85	0.99	0.85	0.67	4.63	0.03
CTF4NT	RPS14	RPS14	6|3|24	33	11	3	4|0|0	0.85	1	0.85	1	0.85	0.5	8.25	0.03
CTF4NT	SRPRB	SRPRB	7|4|14	25	8.33	3	5|0|0	0.85	0.99	0.85	0.99	0.85	0.62	5	0.03
CTF4NT	PRKAG1	PRKAG1	7|3|14	24	8	3	4|0|0	0.85	0.99	0.85	0.99	0.85	0.5	6	0.03
CTF4NT	ARPC3	ARPC3	8|4|10	22	7.33	3	5|0|0	0.85	0.97	0.85	0.97	0.85	0.62	4.4	0.03
CTF4NT	RHEB	RHEB	8|2|12	22	7.33	3	3|0|0	0.85	1	0.85	1	0.85	0.27	7.33	0.03
CTF4NT	EIF3L	EIF3L	53|27|55	135	45	3	26|0|0	0.84	0.99	0.84	0.99	0.84	0.16	5.19	0.03
CTF4NT	SLC25A6	SLC25A6	22|20|33	75	25	3	15|1|3	0.84	0.98	0.84	0.98	0.84	0.78	3.95	0.03
CTF4NT	MTCH2	MTCH2	15|9|15	39	13	3	9|0|1	0.84	0.96	0.84	0.96	0.84	0.48	3.9	0.03
CTF4NT	DDX17	DDX17	8|12|8	28	9.33	3	8|0|0	0.84	0.95	0.84	0.95	0.84	1.33	3.5	0.03
CTF4NT	SLC3A2	SLC3A2	9|6|11	26	8.67	3	7|0|0	0.84	0.95	0.84	0.95	0.84	0.68	3.71	0.03
CTF4NT	CYC1	CYC1	6|6|12	24	8	3	5|0|1	0.84	0.98	0.84	0.98	0.84	1.25	4	0.03
CTF4NT	ARF5	ARF5	7|2|11	20	6.67	3	3|0|0	0.84	0.99	0.84	0.99	0.84	0.27	6.67	0.03
CTF4NT	TM9SF3	TM9SF3	3|2|3	8	2.67	3	2|0|0	0.84	0.88	0.84	0.88	0.84	1.12	4	0.03
CTF4NT	PSMD8	PSMD8	8|6|12	26	8.67	3	7|0|0	0.83	0.96	0.83	0.96	0.83	0.68	3.71	0.03
CTF4NT	FAM3C	FAM3C	8|2|6	16	5.33	3	3|0|0	0.83	0.98	0.83	0.98	0.83	0.27	5.33	0.03
CTF4NT	RALY	RALY	2|2|8	12	4	3	2|0|0	0.83	1	0.83	1	0.83	1.12	6	0.03
CTF4NT	APEX1	APEX1	28|7|46	81	27	3	9|0|0	0.82	1	0.82	1	0.82	-0.12	9	0.03
CTF4NT	CDIPT	CDIPT	2|2|4	8	2.67	3	2|0|0	0.82	0.94	0.82	0.94	0.82	1.12	4	0.03
CTF4NT	H2AFY	H2AFY	40|25|62	127	42.33	3	14|3|9	0.81	1	0.81	1	0.81	-0.32	4.88	0.04
CTF4NT	ABCE1	ABCE1	36|11|51	98	32.67	3	13|0|0	0.81	1	0.81	1	0.81	-0.25	7.54	0.03
CTF4NT	CUL3	CUL3	22|4|42	68	22.67	3	6|0|0	0.81	1	0.81	1	0.81	-0.27	11.33	0.03
CTF4NT	ATP5L	ATP5L	9|11|11	31	10.33	3	6|2|3	0.81	0.94	0.81	0.94	0.81	0.16	2.82	0.03
CTF4NT	EBP	EBP	6|5|9	20	6.67	3	3|1|2	0.81	0.99	0.81	0.99	0.81	0.39	3.33	0.03
CTF4NT	ATP5J2	ATP5J2	6|4|9	19	6.33	3	4|0|1	0.81	0.97	0.81	0.97	0.81	0.33	3.8	0.03
CTF4NT	NDUFA4	NDUFA4	2|2|7	11	3.67	3	1|0|1	0.81	1	0.81	1	0.81	0.9	5.5	0.03
CTF4NT	CUL4B	CUL4B	20|3|48	71	23.67	3	5|0|0	0.8	1	0.8	1	0.8	-0.43	14.2	0.04
CTF4NT	LARP1	LARP1	12|4|40	56	18.67	3	6|0|0	0.8	1	0.8	1	0.8	-0.27	9.33	0.04
CTF4NT	VIM	VIM	11|28|12	51	17	3	7|1|4	0.8	1	0.8	1	0.8	0.48	4.25	0.04
CTF4NT	RPL13A	RPL13A	20|9|38	67	22.33	3	8|2|1	0.79	1	0.79	1	0.79	-0.48	6.09	0.04
CTF4NT	ACSL3	ACSL3	15|3|39	57	19	3	5|0|0	0.79	1	0.79	1	0.79	-0.43	11.4	0.04
CTF4NT	FEN1	FEN1	15|7|21	43	14.33	3	6|1|2	0.79	1	0.79	1	0.79	-0.53	4.78	0.04
CTF4NT	MATR3	MATR3	9|15|17	41	13.67	3	11|0|0	0.79	0.96	0.79	0.96	0.79	-0.15	3.73	0.04
CTF4NT	WDR18	WDR18	10|4|12	26	8.67	3	6|0|0	0.79	0.97	0.79	0.97	0.79	-0.27	4.33	0.04
CTF4NT	CYB5R3	CYB5R3	25|13|30	68	22.67	3	14|0|1	0.78	0.98	0.78	0.98	0.78	-0.45	4.53	0.04
CTF4NT	PPP2R5D	PPP2R5D	20|2|36	58	19.33	3	4|0|0	0.78	1	0.78	1	0.78	-0.72	14.5	0.04
CTF4NT	ACTR2	ACTR2	16|9|20	45	15	3	9|0|2	0.78	0.98	0.78	0.98	0.78	-0.38	4.09	0.04
CTF4NT	HNRNPA3	HNRNPA3	4|8|23	35	11.67	3	6|0|0	0.78	1	0.78	1	0.78	-0.27	5.83	0.04
CTF4NT	DDOST	DDOST	22|13|24	59	19.67	3	13|0|2	0.77	0.97	0.77	0.97	0.77	-0.52	3.93	0.04
CTF4NT	HNRNPL	HNRNPL	19|11|20	50	16.67	3	11|0|2	0.77	0.97	0.77	0.97	0.77	-0.43	3.85	0.04
CTF4NT	CORO1C	CORO1C	12|2|17	31	10.33	3	4|0|0	0.77	1	0.77	1	0.77	-0.72	7.75	0.04
CTF4NT	MLEC	MLEC	2|3|6	11	3.67	3	3|0|0	0.77	0.95	0.77	0.95	0.77	0.27	3.67	0.04
CTF4NT	DDX56	DDX56	8|2|18	28	9.33	3	4|0|0	0.76	1	0.76	1	0.76	-0.72	7	0.04
CTF4NT	PSMD6	PSMD6	30|18|40	88	29.33	3	19|0|1	0.75	0.99	0.75	0.99	0.75	-0.83	4.4	0.04
CTF4NT	GFPT1	GFPT1	25|9|41	75	25	3	12|0|0	0.75	1	0.75	1	0.75	-0.96	6.25	0.04
CTF4NT	SRP54	SRP54	6|2|18	26	8.67	3	4|0|0	0.75	1	0.75	1	0.75	-0.72	6.5	0.05
CTF4NT	SURF4	SURF4	7|8|9	24	8	3	7|0|1	0.75	0.86	0.75	0.86	0.75	0.52	3	0.04
CTF4NT	MPC2	MPC2	7|2|10	19	6.33	3	4|0|0	0.75	0.98	0.75	0.98	0.75	-0.72	4.75	0.04
CTF4NT	SNRPD1	SNRPD1	14|11|18	43	14.33	3	8|1|4	0.74	0.98	0.74	0.98	0.74	-0.5	3.31	0.05
CTF4NT	RAB8A	RAB8A	6|3|9	18	6	3	5|0|0	0.74	0.96	0.74	0.96	0.74	-0.43	3.6	0.05
CTF4NT	FBL	FBL	35|26|51	112	37.33	3	18|2|7	0.73	1	0.73	1	0.73	-1.04	4.15	0.05
CTF4NT	PTPN11	PTPN11	12|3|38	53	17.67	3	6|0|0	0.72	1	0.72	1	0.72	-1.45	8.83	0.05
CTF4NT	TWF1	TWF1	16|3|20	39	13	3	6|0|0	0.72	0.99	0.72	0.99	0.72	-1.45	6.5	0.05
CTF4NT	XPO1	XPO1	65|28|71	164	54.67	3	30|0|0	0.71	0.99	0.71	0.99	0.71	-1.77	5.47	0.05
CTF4NT	ADAR	ADAR	27|9|56	92	30.67	3	13|0|0	0.71	1	0.71	1	0.71	-1.82	7.08	0.05
CTF4NT	RPL23A	RPL23A	2|2|30	34	11.33	3	3|0|0	0.71	1	0.71	1	0.71	0.27	11.33	0.05
CTF4NT	PGAM5	PGAM5	11|6|15	32	10.67	3	9|0|0	0.71	0.96	0.71	0.96	0.71	-1.01	3.56	0.05
CTF4NT	CISD1	CISD1	4|2|14	20	6.67	3	4|0|0	0.71	0.99	0.71	0.99	0.71	-0.72	5	0.05
CTF4NT	KHSRP	KHSRP	9|4|4	17	5.67	3	4|0|1	0.71	0.97	0.71	0.97	0.71	0.33	3.4	0.05
CTF4NT	HNRNPAB	HNRNPAB	2|2|8	12	4	3	3|0|0	0.71	0.98	0.71	0.98	0.71	0.27	4	0.05
CTF4NT	DHX15	DHX15	69|36|94	199	66.33	3	32|0|5	0.7	1	0.7	1	0.7	-2.14	5.38	0.05
CTF4NT	COPA	COPA	58|18|107	183	61	3	21|0|1	0.7	1	0.7	1	0.7	-2.27	8.32	0.06
CTF4NT	SMC4	SMC4	24|4|64	92	30.67	3	8|0|0	0.7	1	0.7	1	0.7	-2.25	11.5	0.06
CTF4NT	DDX6	DDX6	30|13|46	89	29.67	3	17|0|0	0.7	0.99	0.7	0.99	0.7	-1.91	5.24	0.05
CTF4NT	PFKL	PFKL	26|11|45	82	27.33	3	15|0|0	0.7	0.99	0.7	0.99	0.7	-1.84	5.47	0.05
CTF4NT	RCC1	RCC1	23|8|34	65	21.67	3	12|0|0	0.7	0.99	0.7	0.99	0.7	-1.83	5.42	0.05
CTF4NT	TMEM63A	TMEM63A	2|2|6	10	3.33	3	3|0|0	0.7	0.95	0.7	0.95	0.7	0.27	3.33	0.05
CTF4NT	SLC25A13	SLC25A13	32|16|49	97	32.33	3	20|0|0	0.69	0.99	0.69	0.99	0.69	-2.08	4.85	0.06
CTF4NT	SRP68	SRP68	25|3|41	69	23	3	7|0|0	0.69	1	0.69	1	0.69	-2.53	9.86	0.06
CTF4NT	ARL1	ARL1	7|2|4	13	4.33	3	4|0|0	0.69	0.95	0.69	0.95	0.69	-0.72	3.25	0.06
CTF4NT	RPL10A	RPL10A	40|28|57	125	41.67	3	15|5|13	0.68	1	0.68	1	0.68	-2.88	3.79	0.06
CTF4NT	SLC1A5	SLC1A5	8|3|9	20	6.67	3	6|0|0	0.68	0.94	0.68	0.94	0.68	-1.45	3.33	0.06
CTF4NT	NUDT21	NUDT21	9|5|6	20	6.67	3	7|0|0	0.68	0.92	0.68	0.92	0.68	-0.17	2.86	0.06
CTF4NT	ATP2A2	ATP2A2	47|25|78	150	50	3	27|0|3	0.67	1	0.67	1	0.67	-3.66	5	0.11
CTF4NT	PDCD11	PDCD11	41|1|103	145	48.33	3	0|0|0	0.67	1	0.67	1	0.67	2.45	483.33	0.06
CTF4NT	HSD17B4	HSD17B4	32|11|50	93	31	3	17|0|0	0.67	0.99	0.67	0.99	0.67	-3.59	5.47	0.06
CTF4NT	NAA15	NAA15	33|5|52	90	30	3	12|0|0	0.67	1	0.67	1	0.67	-5.27	7.5	0.13
CTF4NT	CKAP5	CKAP5	24|1|65	90	30	3	3|0|0	0.67	1	0.67	1	0.67	-1.24	30	0.09
CTF4NT	DNMT1	DNMT1	23|1|43	67	22.33	3	1|0|0	0.67	1	0.67	1	0.67	0.54	67	0.06
CTF4NT	PDS5B	PDS5B	13|0|49	62	20.67	3	0|0|0	0.67	1	0.67	1	0.67	-0.06	206.67	0.07
CTF4NT	AP3D1	AP3D1	21|1|39	61	20.33	3	5|0|0	0.67	1	0.67	1	0.67	-3.69	12.2	0.12
CTF4NT	BAZ1B	BAZ1B	12|0|45	57	19	3	0|0|0	0.67	1	0.67	1	0.67	-0.06	190	0.07
CTF4NT	ABCF2	ABCF2	17|0|38	55	18.33	3	2|0|0	0.67	1	0.67	1	0.67	-2.23	27.5	0.09
CTF4NT	SMARCA4	SMARCA4	10|1|39	50	16.67	3	1|0|0	0.67	1	0.67	1	0.67	0.54	50	0.07
CTF4NT	MRTO4	MRTO4	19|4|26	49	16.33	3	8|0|1	0.67	0.99	0.67	0.99	0.67	-3.52	5.44	0.06
CTF4NT	PAK4	PAK4	10|1|37	48	16	3	0|0|0	0.67	1	0.67	1	0.67	2.45	160	0.07
CTF4NT	USP39	USP39	12|1|34	47	15.67	3	1|0|0	0.67	1	0.67	1	0.67	0.54	47	0.06
CTF4NT	KIAA0020	KIAA0020	9|0|37	46	15.33	3	1|0|0	0.67	1	0.67	1	0.67	-0.86	46	0.07
CTF4NT	DHX16	DHX16	13|1|32	46	15.33	3	1|0|0	0.67	1	0.67	1	0.67	0.54	46	0.06
CTF4NT	TRIM25	TRIM25	13|1|29	43	14.33	3	0|0|0	0.67	1	0.67	1	0.67	2.45	143.33	0.07
CTF4NT	DDX54	DDX54	12|0|31	43	14.33	3	1|0|0	0.67	1	0.67	1	0.67	-0.86	43	0.06
CTF4NT	WDR3	WDR3	11|0|32	43	14.33	3	2|0|0	0.67	1	0.67	1	0.67	-2.23	21.5	0.11
CTF4NT	TOP2B	TOP2B	10|0|31	41	13.67	3	0|0|0	0.67	1	0.67	1	0.67	-0.06	136.67	0.07
CTF4NT	HELLS	HELLS	8|1|31	40	13.33	3	0|0|0	0.67	1	0.67	1	0.67	2.45	133.33	0.08
CTF4NT	BMS1	BMS1	9|0|29	38	12.67	3	1|0|0	0.67	1	0.67	1	0.67	-0.86	38	0.07
CTF4NT	ABCD3	ABCD3	10|1|24	35	11.67	3	1|0|0	0.67	1	0.67	1	0.67	0.54	35	0.07
CTF4NT	HP1BP3	HP1BP3	6|0|29	35	11.67	3	0|0|0	0.67	1	0.67	1	0.67	-0.06	116.67	0.08
CTF4NT	CSK	CSK	11|4|19	34	11.33	3	8|0|0	0.67	0.98	0.67	0.98	0.67	-2.25	4.25	0.06
CTF4NT	NKRF	NKRF	7|0|26	33	11	3	0|0|0	0.67	1	0.67	1	0.67	-0.06	110	0.08
CTF4NT	CRNKL1	CRNKL1	7|1|25	33	11	3	0|0|0	0.67	1	0.67	1	0.67	2.45	110	0.08
CTF4NT	AP1G1	AP1G1	11|1|21	33	11	3	3|0|1	0.67	1	0.67	1	0.67	-2.76	8.25	0.11
CTF4NT	WDR46	WDR46	4|0|28	32	10.67	3	0|0|0	0.67	1	0.67	1	0.67	-0.06	106.67	0.1
CTF4NT	ELP3	ELP3	7|0|25	32	10.67	3	0|0|0	0.67	1	0.67	1	0.67	-0.06	106.67	0.08
CTF4NT	PPAN	PPAN	7|0|24	31	10.33	3	0|0|0	0.67	1	0.67	1	0.67	-0.06	103.33	0.08
CTF4NT	RPL35	RPL35	0|5|26	31	10.33	3	1|0|0	0.67	1	0.67	1	0.67	-0.86	31	0.1
CTF4NT	H1FX	H1FX	1|4|26	31	10.33	3	0|0|0	0.67	1	0.67	1	0.67	2.45	103.33	0.1
CTF4NT	CNP	CNP	10|0|21	31	10.33	3	2|0|0	0.67	1	0.67	1	0.67	-2.23	15.5	0.11
CTF4NT	XAB2	XAB2	6|1|23	30	10	3	0|0|0	0.67	1	0.67	1	0.67	2.45	100	0.08
CTF4NT	PRIM2	PRIM2	12|1|17	30	10	3	2|0|0	0.67	1	0.67	1	0.67	-0.18	15	0.1
CTF4NT	DIMT1	DIMT1	5|0|24	29	9.67	3	0|0|0	0.67	1	0.67	1	0.67	-0.06	96.67	0.09
CTF4NT	PLRG1	PLRG1	9|0|20	29	9.67	3	0|0|0	0.67	1	0.67	1	0.67	-0.06	96.67	0.07
CTF4NT	PPP1R10	PPP1R10	11|0|18	29	9.67	3	0|0|0	0.67	1	0.67	1	0.67	-0.06	96.67	0.07
CTF4NT	DHX38	DHX38	5|0|24	29	9.67	3	0|0|0	0.67	1	0.67	1	0.67	-0.06	96.67	0.09
CTF4NT	CIRH1A	CIRH1A	6|1|22	29	9.67	3	0|0|0	0.67	1	0.67	1	0.67	2.45	96.67	0.08
CTF4NT	CMTR1	CMTR1	9|0|19	28	9.33	3	0|0|0	0.67	1	0.67	1	0.67	-0.06	93.33	0.07
CTF4NT	NOC4L	NOC4L	4|0|24	28	9.33	3	1|0|0	0.67	1	0.67	1	0.67	-0.86	28	0.11
CTF4NT	NOL9	NOL9	5|0|21	26	8.67	3	0|0|0	0.67	1	0.67	1	0.67	-0.06	86.67	0.09
CTF4NT	YTHDC2	YTHDC2	6|0|20	26	8.67	3	0|0|0	0.67	1	0.67	1	0.67	-0.06	86.67	0.09
CTF4NT	TFAM	TFAM	0|6|20	26	8.67	3	0|0|0	0.67	1	0.67	1	0.67	-0.06	86.67	0.09
CTF4NT	PNO1	PNO1	6|0|19	25	8.33	3	0|0|0	0.67	1	0.67	1	0.67	-0.06	83.33	0.09
CTF4NT	HBS1L	HBS1L	9|0|16	25	8.33	3	2|0|0	0.67	1	0.67	1	0.67	-2.23	12.5	0.12
CTF4NT	PTRH2	PTRH2	10|0|14	24	8	3	2|0|0	0.67	1	0.67	1	0.67	-2.23	12	0.11
CTF4NT	EIF2AK2	EIF2AK2	4|0|20	24	8	3	1|0|0	0.67	1	0.67	1	0.67	-0.86	24	0.11
CTF4NT	EIF4G3	EIF4G3	8|0|16	24	8	3	0|0|0	0.67	1	0.67	1	0.67	-0.06	80	0.08
CTF4NT	SGPL1	SGPL1	5|1|18	24	8	3	0|0|0	0.67	1	0.67	1	0.67	2.45	80	0.09
CTF4NT	NOL6	NOL6	11|0|12	23	7.67	3	1|0|0	0.67	1	0.67	1	0.67	-0.86	23	0.07
CTF4NT	FAM120A	FAM120A	6|0|17	23	7.67	3	0|0|0	0.67	1	0.67	1	0.67	-0.06	76.67	0.09
CTF4NT	DDX24	DDX24	3|0|20	23	7.67	3	0|0|0	0.67	1	0.67	1	0.67	-0.06	76.67	0.11
CTF4NT	SLFN11	SLFN11	6|1|16	23	7.67	3	0|0|0	0.67	1	0.67	1	0.67	2.45	76.67	0.09
CTF4NT	GTPBP1	GTPBP1	8|0|14	22	7.33	3	1|0|0	0.67	1	0.67	1	0.67	-0.86	22	0.07
CTF4NT	POLDIP3	POLDIP3	7|1|14	22	7.33	3	0|0|0	0.67	1	0.67	1	0.67	2.45	73.33	0.08
CTF4NT	SYMPK	SYMPK	4|0|18	22	7.33	3	1|0|0	0.67	1	0.67	1	0.67	-0.86	22	0.11
CTF4NT	CEBPZ	CEBPZ	6|0|16	22	7.33	3	0|0|0	0.67	1	0.67	1	0.67	-0.06	73.33	0.09
CTF4NT	ATP2B1	ATP2B1	6|1|15	22	7.33	3	1|0|0	0.67	1	0.67	1	0.67	0.54	22	0.08
CTF4NT	CHID1	CHID1	7|0|14	21	7	3	0|0|0	0.67	1	0.67	1	0.67	-0.06	70	0.08
CTF4NT	NBN	NBN	4|1|16	21	7	3	0|0|0	0.67	1	0.67	1	0.67	2.45	70	0.1
CTF4NT	AURKB	AURKB	6|0|15	21	7	3	0|0|0	0.67	1	0.67	1	0.67	-0.06	70	0.09
CTF4NT	ZNF536	ZNF536	7|1|13	21	7	3	0|0|0	0.67	1	0.67	1	0.67	2.45	70	0.08
CTF4NT	CSNK1E	CSNK1E	3|0|18	21	7	3	0|0|0	0.67	1	0.67	1	0.67	-0.06	70	0.11
CTF4NT	TRMT1	TRMT1	7|0|13	20	6.67	3	1|0|0	0.67	1	0.67	1	0.67	-0.86	20	0.07
CTF4NT	RPP30	RPP30	4|1|15	20	6.67	3	0|0|0	0.67	1	0.67	1	0.67	2.45	66.67	0.1
CTF4NT	RPS26	RPS26	4|3|12	19	6.33	3	5|0|0	0.67	0.98	0.67	0.98	0.67	-0.43	3.8	0.06
CTF4NT	PREB	PREB	3|1|15	19	6.33	3	0|0|0	0.67	1	0.67	1	0.67	2.45	63.33	0.11
CTF4NT	FLII	FLII	3|0|16	19	6.33	3	0|0|0	0.67	1	0.67	1	0.67	-0.06	63.33	0.11
CTF4NT	PRRC2B	PRRC2B	9|1|9	19	6.33	3	0|0|0	0.67	1	0.67	1	0.67	2.45	63.33	0.08
CTF4NT	RRBP1	RRBP1	4|0|14	18	6	3	0|0|0	0.67	1	0.67	1	0.67	-0.06	60	0.1
CTF4NT	UBN2	UBN2	10|1|7	18	6	3	1|0|0	0.67	1	0.67	1	0.67	0.54	18	0.07
CTF4NT	CCNB1	CCNB1	6|0|11	17	5.67	3	0|0|0	0.67	1	0.67	1	0.67	-0.06	56.67	0.09
CTF4NT	RBBP6	RBBP6	10|1|6	17	5.67	3	0|0|0	0.67	1	0.67	1	0.67	2.45	56.67	0.09
CTF4NT	RRP1	RRP1	4|1|12	17	5.67	3	1|0|0	0.67	1	0.67	1	0.67	0.54	17	0.11
CTF4NT	PPP2R5C	PPP2R5C	7|0|10	17	5.67	3	1|0|0	0.67	1	0.67	1	0.67	-0.86	17	0.07
CTF4NT	PRPF38B	PRPF38B	5|0|12	17	5.67	3	1|0|0	0.67	1	0.67	1	0.67	-0.86	17	0.1
CTF4NT	COIL	COIL	6|1|9	16	5.33	3	1|0|0	0.67	1	0.67	1	0.67	0.54	16	0.08
CTF4NT	USMG5	USMG5	5|5|6	16	5.33	3	5|0|1	0.67	0.78	0.67	0.78	0.67	0.44	2.67	0.12
CTF4NT	ZMIZ2	ZMIZ2	10|1|5	16	5.33	3	0|0|0	0.67	1	0.67	1	0.67	2.45	53.33	0.09
CTF4NT	EP400	EP400	3|0|13	16	5.33	3	0|0|0	0.67	1	0.67	1	0.67	-0.06	53.33	0.11
CTF4NT	ANLN	ANLN	4|0|12	16	5.33	3	0|0|0	0.67	1	0.67	1	0.67	-0.06	53.33	0.1
CTF4NT	KIF2C	KIF2C	4|0|12	16	5.33	3	0|0|1	0.67	1	0.67	1	0.67	-0.86	16	0.11
CTF4NT	C19ORF43	C19ORF43	3|1|12	16	5.33	3	0|0|0	0.67	1	0.67	1	0.67	2.45	53.33	0.11
CTF4NT	OXSR1	OXSR1	5|0|11	16	5.33	3	1|0|0	0.67	1	0.67	1	0.67	-0.86	16	0.1
CTF4NT	PRPSAP1	PRPSAP1	4|0|12	16	5.33	3	1|0|0	0.67	1	0.67	1	0.67	-0.86	16	0.11
CTF4NT	POGZ	POGZ	6|0|9	15	5	3	1|0|0	0.67	1	0.67	1	0.67	-0.86	15	0.08
CTF4NT	EHD4	EHD4	8|0|7	15	5	3	1|0|0	0.67	1	0.67	1	0.67	-0.86	15	0.08
CTF4NT	NELFE	NELFE	6|1|7	14	4.67	3	0|0|0	0.67	1	0.67	1	0.67	2.45	46.67	0.09
CTF4NT	SENP6	SENP6	6|0|8	14	4.67	3	0|0|0	0.67	1	0.67	1	0.67	-0.06	46.67	0.09
CTF4NT	VPS51	VPS51	4|0|10	14	4.67	3	0|0|0	0.67	1	0.67	1	0.67	-0.06	46.67	0.1
CTF4NT	CDK9	CDK9	4|0|10	14	4.67	3	0|0|0	0.67	1	0.67	1	0.67	-0.06	46.67	0.1
CTF4NT	BTAF1	BTAF1	3|1|10	14	4.67	3	0|0|0	0.67	1	0.67	1	0.67	2.45	46.67	0.12
CTF4NT	BPTF	BPTF	5|0|9	14	4.67	3	0|0|0	0.67	1	0.67	1	0.67	-0.06	46.67	0.09
CTF4NT	THOC5	THOC5	4|0|9	13	4.33	3	0|0|0	0.67	1	0.67	1	0.67	-0.06	43.33	0.1
CTF4NT	NSUN2	NSUN2	6|1|6	13	4.33	3	1|0|0	0.67	1	0.67	1	0.67	0.54	13	0.08
CTF4NT	CTTN	CTTN	7|1|5	13	4.33	3	0|0|0	0.67	1	0.67	1	0.67	2.45	43.33	0.1
CTF4NT	RCL1	RCL1	4|0|9	13	4.33	3	0|0|0	0.67	1	0.67	1	0.67	-0.06	43.33	0.1
CTF4NT	NT5C2	NT5C2	4|0|9	13	4.33	3	0|0|0	0.67	1	0.67	1	0.67	-0.06	43.33	0.1
CTF4NT	MRPS35	MRPS35	4|0|9	13	4.33	3	1|0|0	0.67	1	0.67	1	0.67	-0.86	13	0.11
CTF4NT	CHAF1A	CHAF1A	6|0|6	12	4	3	0|0|0	0.67	1	0.67	1	0.67	-0.06	40	0.09
CTF4NT	FRG1	FRG1	5|1|6	12	4	3	0|0|0	0.67	1	0.67	1	0.67	2.45	40	0.1
CTF4NT	THEM6	THEM6	4|0|8	12	4	3	0|0|0	0.67	1	0.67	1	0.67	-0.06	40	0.11
CTF4NT	SUGP1	SUGP1	7|1|4	12	4	3	0|0|0	0.67	1	0.67	1	0.67	2.45	40	0.11
CTF4NT	EIF4E2	EIF4E2	3|0|9	12	4	3	0|0|0	0.67	1	0.67	1	0.67	-0.06	40	0.12
CTF4NT	NMD3	NMD3	3|0|9	12	4	3	0|0|0	0.67	1	0.67	1	0.67	-0.06	40	0.12
CTF4NT	MORC2	MORC2	4|0|8	12	4	3	0|0|0	0.67	1	0.67	1	0.67	-0.06	40	0.11
CTF4NT	SLTM	SLTM	3|0|9	12	4	3	0|0|0	0.67	1	0.67	1	0.67	-0.06	40	0.12
CTF4NT	MAP4	MAP4	3|0|9	12	4	3	0|0|0	0.67	1	0.67	1	0.67	-0.06	40	0.12
CTF4NT	CDCA2	CDCA2	7|1|3	11	3.67	3	0|0|0	0.67	1	0.67	1	0.67	2.45	36.67	0.12
CTF4NT	COX15	COX15	5|0|6	11	3.67	3	0|0|0	0.67	1	0.67	1	0.67	-0.06	36.67	0.1
CTF4NT	PLK1	PLK1	3|0|8	11	3.67	3	0|0|0	0.67	1	0.67	1	0.67	-0.06	36.67	0.12
CTF4NT	METTL1	METTL1	3|0|8	11	3.67	3	0|0|0	0.67	1	0.67	1	0.67	-0.06	36.67	0.12
CTF4NT	PAF1	PAF1	6|0|5	11	3.67	3	0|0|0	0.67	1	0.67	1	0.67	-0.06	36.67	0.1
CTF4NT	KNOP1	KNOP1	6|0|5	11	3.67	3	0|0|0	0.67	1	0.67	1	0.67	-0.06	36.67	0.1
CTF4NT	REEP4	REEP4	5|0|6	11	3.67	3	0|0|0	0.67	1	0.67	1	0.67	-0.06	36.67	0.1
CTF4NT	BLM	BLM	5|0|5	10	3.33	3	1|0|0	0.67	1	0.67	1	0.67	-0.86	10	0.1
CTF4NT	WARS2	WARS2	3|0|7	10	3.33	3	0|0|0	0.67	1	0.67	1	0.67	-0.06	33.33	0.12
CTF4NT	TCEB2	TCEB2	6|0|3	9	3	3	0|0|0	0.67	1	0.67	1	0.67	-0.06	30	0.12
CTF4NT	CCNK	CCNK	4|0|5	9	3	3	0|0|0	0.67	1	0.67	1	0.67	-0.06	30	0.11
CTF4NT	RNF113A	RNF113A	4|1|4	9	3	3	0|0|0	0.67	1	0.67	1	0.67	2.45	30	0.11
CTF4NT	DHCR24	DHCR24	3|0|5	8	2.67	3	0|0|0	0.67	1	0.67	1	0.67	-0.06	26.67	0.12
CTF4NT	GTF2F2	GTF2F2	3|0|5	8	2.67	3	0|0|0	0.67	1	0.67	1	0.67	-0.06	26.67	0.12
CTF4NT	BRIP1	BRIP1	3|0|5	8	2.67	3	0|0|0	0.67	1	0.67	1	0.67	-0.06	26.67	0.12
CTF4NT	ARPC1B	ARPC1B	4|0|4	8	2.67	3	1|0|0	0.67	1	0.67	1	0.67	-0.86	8	0.12
CTF4NT	VAMP7	VAMP7	4|0|4	8	2.67	3	1|0|0	0.67	1	0.67	1	0.67	-0.86	8	0.12
CTF4NT	TRAPPC5	TRAPPC5	4|0|3	7	2.33	3	0|0|0	0.67	1	0.67	1	0.67	-0.06	23.33	0.12
CTF4NT	NFRKB	NFRKB	4|0|3	7	2.33	3	0|0|0	0.67	1	0.67	1	0.67	-0.06	23.33	0.12
CTF4NT	CRKL	CRKL	3|1|3	7	2.33	3	0|0|0	0.67	1	0.67	1	0.67	2.45	23.33	0.12
CTF4NT	SMARCAD1	SMARCAD1	3|0|4	7	2.33	3	0|0|0	0.67	1	0.67	1	0.67	-0.06	23.33	0.12
CTF4NT	PIK3C3	PIK3C3	3|0|3	6	2	3	0|0|0	0.67	1	0.67	1	0.67	-0.06	20	0.12
CTF4NT	TSHZ3	TSHZ3	3|0|3	6	2	3	0|0|0	0.67	1	0.67	1	0.67	-0.06	20	0.12
CTF4NT	POLR1E	POLR1E	3|0|3	6	2	3	0|0|0	0.67	1	0.67	1	0.67	-0.06	20	0.12
CTF4NT	FAM192A	FAM192A	3|0|3	6	2	3	0|0|0	0.67	1	0.67	1	0.67	-0.06	20	0.12
CTF4NT	PRKDC	PRKDC	264|146|445	855	285	3	133|7|6	0.66	1	0.66	1	0.66	-15.05	5.86	0.13
CTF4NT	PRPF8	PRPF8	96|24|207	327	109	3	57|0|0	0.66	1	0.66	1	0.66	-30.23	5.74	0.15
CTF4NT	SNRNP200	SNRNP200	71|33|137	241	80.33	3	45|0|1	0.66	1	0.66	1	0.66	-10.48	5.24	0.16
CTF4NT	VARS	VARS	73|23|88	184	61.33	3	35|0|2	0.66	0.99	0.66	0.99	0.66	-11	4.97	0.16
CTF4NT	IRS4	IRS4	28|11|72	111	37	3	19|0|0	0.66	1	0.66	1	0.66	-5.47	5.84	0.17
CTF4NT	EIF4G2	EIF4G2	37|5|62	104	34.67	3	19|0|0	0.66	1	0.66	1	0.66	-13.41	5.47	0.16
CTF4NT	HK1	HK1	37|7|59	103	34.33	3	17|0|3	0.66	1	0.66	1	0.66	-11.78	5.15	0.16
CTF4NT	MARS	MARS	34|12|47	93	31	3	19|0|1	0.66	0.99	0.66	0.99	0.66	-5.5	4.65	0.16
CTF4NT	SMC2	SMC2	24|1|67	92	30.67	3	10|0|0	0.66	1	0.66	1	0.66	-9.51	9.2	0.15
CTF4NT	NCAPD2	NCAPD2	24|0|63	87	29	3	8|0|0	0.66	1	0.66	1	0.66	-9.51	10.88	0.13
CTF4NT	DHX30	DHX30	20|0|65	85	28.33	3	11|0|0	0.66	1	0.66	1	0.66	-13.63	7.73	0.16
CTF4NT	SKIV2L2	SKIV2L2	27|1|45	73	24.33	3	9|0|0	0.66	1	0.66	1	0.66	-8.1	8.11	0.13
CTF4NT	MCM5	MCM5	24|1|48	73	24.33	3	13|0|0	0.66	1	0.66	1	0.66	-13.47	5.62	0.16
CTF4NT	PFKM	PFKM	29|2|41	72	24	3	11|0|0	0.66	1	0.66	1	0.66	-8.91	6.55	0.15
CTF4NT	IQGAP1	IQGAP1	18|0|52	70	23.33	3	9|0|0	0.66	1	0.66	1	0.66	-10.6	7.78	0.16
CTF4NT	CUL2	CUL2	21|2|45	68	22.67	3	9|0|0	0.66	1	0.66	1	0.66	-6.28	7.56	0.16
CTF4NT	POLR2B	POLR2B	19|0|46	65	21.67	3	6|0|0	0.66	1	0.66	1	0.66	-6.49	10.83	0.13
CTF4NT	MYO6	MYO6	11|0|52	63	21	3	5|0|0	0.66	1	0.66	1	0.66	-5.6	12.6	0.16
CTF4NT	CUL1	CUL1	18|0|38	56	18.67	3	8|0|0	0.66	1	0.66	1	0.66	-9.51	7	0.16
CTF4NT	RRP1B	RRP1B	15|0|34	49	16.33	3	5|0|0	0.66	1	0.66	1	0.66	-5.6	9.8	0.13
CTF4NT	MOGS	MOGS	7|0|36	43	14.33	3	3|0|0	0.66	1	0.66	1	0.66	-2.65	14.33	0.16
CTF4NT	CDK2	CDK2	12|2|26	40	13.33	3	6|0|0	0.66	1	0.66	1	0.66	-2.97	6.67	0.17
CTF4NT	POLD1	POLD1	9|0|30	39	13	3	3|0|0	0.66	1	0.66	1	0.66	-2.65	13	0.15
CTF4NT	NAA25	NAA25	7|0|31	38	12.67	3	3|0|0	0.66	1	0.66	1	0.66	-2.65	12.67	0.16
CTF4NT	TSR1	TSR1	9|1|27	37	12.33	3	3|0|0	0.66	1	0.66	1	0.66	-1.24	12.33	0.15
CTF4NT	UFL1	UFL1	7|1|26	34	11.33	3	2|0|0	0.66	1	0.66	1	0.66	-0.18	17	0.13
CTF4NT	PRIM1	PRIM1	5|0|29	34	11.33	3	2|0|0	0.66	1	0.66	1	0.66	-2.23	17	0.16
CTF4NT	DRG2	DRG2	10|1|22	33	11	3	3|0|0	0.66	1	0.66	1	0.66	-1.24	11	0.13
CTF4NT	AP2M1	AP2M1	7|0|25	32	10.67	3	2|0|0	0.66	1	0.66	1	0.66	-2.23	16	0.13
CTF4NT	NCKAP1	NCKAP1	6|1|24	31	10.33	3	2|0|0	0.66	1	0.66	1	0.66	-0.18	15.5	0.15
CTF4NT	ABCF1	ABCF1	7|0|19	26	8.67	3	3|0|0	0.66	1	0.66	1	0.66	-2.65	8.67	0.16
CTF4NT	EIF2A	EIF2A	11|0|15	26	8.67	3	3|0|0	0.66	1	0.66	1	0.66	-2.65	8.67	0.13
CTF4NT	VPS45	VPS45	3|0|19	22	7.33	3	1|0|0	0.66	1	0.66	1	0.66	-0.86	22	0.13
CTF4NT	AP2A1	AP2A1	6|0|15	21	7	3	2|0|0	0.66	1	0.66	1	0.66	-2.23	10.5	0.15
CTF4NT	POLR1A	POLR1A	3|0|18	21	7	3	1|0|0	0.66	1	0.66	1	0.66	-0.86	21	0.13
CTF4NT	TUBGCP3	TUBGCP3	2|0|19	21	7	3	0|0|0	0.66	1	0.66	1	0.66	-0.06	70	0.13
CTF4NT	PHIP	PHIP	2|0|18	20	6.67	3	0|0|0	0.66	1	0.66	1	0.66	-0.06	66.67	0.13
CTF4NT	TMEM214	TMEM214	2|0|17	19	6.33	3	0|0|0	0.66	1	0.66	1	0.66	-0.06	63.33	0.13
CTF4NT	CAMK2D	CAMK2D	5|1|13	19	6.33	3	2|0|0	0.66	1	0.66	1	0.66	-0.18	9.5	0.16
CTF4NT	ARHGEF2	ARHGEF2	3|0|15	18	6	3	1|0|0	0.66	1	0.66	1	0.66	-0.86	18	0.13
CTF4NT	CUL4A	CUL4A	2|0|16	18	6	3	0|0|0	0.66	1	0.66	1	0.66	-0.06	60	0.13
CTF4NT	LRWD1	LRWD1	2|0|16	18	6	3	0|0|0	0.66	1	0.66	1	0.66	-0.06	60	0.13
CTF4NT	UTP15	UTP15	3|0|14	17	5.67	3	1|0|0	0.66	1	0.66	1	0.66	-0.86	17	0.13
CTF4NT	MTDH	MTDH	3|1|11	15	5	3	1|0|0	0.66	1	0.66	1	0.66	0.54	15	0.13
CTF4NT	GHITM	GHITM	8|4|3	15	5	3	5|0|0	0.66	0.94	0.66	0.94	0.66	-0.43	3	0.15
CTF4NT	DDX31	DDX31	2|0|13	15	5	3	0|0|0	0.66	1	0.66	1	0.66	-0.06	50	0.14
CTF4NT	EXOC4	EXOC4	2|0|13	15	5	3	0|0|0	0.66	1	0.66	1	0.66	-0.06	50	0.14
CTF4NT	TRMT1L	TRMT1L	2|0|13	15	5	3	0|0|0	0.66	1	0.66	1	0.66	-0.06	50	0.14
CTF4NT	DCAKD	DCAKD	3|0|11	14	4.67	3	1|0|0	0.66	1	0.66	1	0.66	-0.86	14	0.13
CTF4NT	SPEN	SPEN	11|1|2	14	4.67	3	0|0|0	0.66	1	0.66	1	0.66	2.45	46.67	0.14
CTF4NT	UTP6	UTP6	3|0|11	14	4.67	3	1|0|0	0.66	1	0.66	1	0.66	-0.86	14	0.13
CTF4NT	CYP51A1	CYP51A1	3|1|9	13	4.33	3	1|0|0	0.66	1	0.66	1	0.66	0.54	13	0.13
CTF4NT	BZW2	BZW2	3|0|10	13	4.33	3	1|0|0	0.66	1	0.66	1	0.66	-0.86	13	0.13
CTF4NT	HMGB3	HMGB3	0|2|10	12	4	3	0|0|0	0.66	1	0.66	1	0.66	-0.06	40	0.14
CTF4NT	DHRS7B	DHRS7B	2|0|9	11	3.67	3	0|0|0	0.66	1	0.66	1	0.66	-0.06	36.67	0.14
CTF4NT	SENP3	SENP3	2|0|9	11	3.67	3	0|0|0	0.66	1	0.66	1	0.66	-0.06	36.67	0.14
CTF4NT	DHX37	DHX37	2|0|9	11	3.67	3	0|0|0	0.66	1	0.66	1	0.66	-0.06	36.67	0.14
CTF4NT	ARAF	ARAF	2|0|9	11	3.67	3	0|0|0	0.66	1	0.66	1	0.66	-0.06	36.67	0.14
CTF4NT	RAB13	RAB13	3|1|7	11	3.67	3	1|0|0	0.66	1	0.66	1	0.66	0.54	11	0.13
CTF4NT	RAB35	RAB35	3|1|7	11	3.67	3	1|0|0	0.66	1	0.66	1	0.66	0.54	11	0.13
CTF4NT	ELMOD2	ELMOD2	2|1|7	10	3.33	3	0|0|0	0.66	1	0.66	1	0.66	2.45	33.33	0.14
CTF4NT	OCRL	OCRL	3|0|7	10	3.33	3	1|0|0	0.66	1	0.66	1	0.66	-0.86	10	0.13
CTF4NT	RTF1	RTF1	8|0|2	10	3.33	3	0|0|0	0.66	1	0.66	1	0.66	-0.06	33.33	0.14
CTF4NT	MASTL	MASTL	2|1|7	10	3.33	3	0|0|0	0.66	1	0.66	1	0.66	2.45	33.33	0.14
CTF4NT	DGCR14	DGCR14	2|1|7	10	3.33	3	0|0|0	0.66	1	0.66	1	0.66	2.45	33.33	0.14
CTF4NT	PAK1IP1	PAK1IP1	2|0|8	10	3.33	3	0|0|0	0.66	1	0.66	1	0.66	-0.06	33.33	0.14
CTF4NT	LRRC41	LRRC41	2|0|8	10	3.33	3	0|0|0	0.66	1	0.66	1	0.66	-0.06	33.33	0.14
CTF4NT	DHX40	DHX40	2|0|7	9	3	3	0|0|0	0.66	1	0.66	1	0.66	-0.06	30	0.14
CTF4NT	2022-03-05	2022-03-05	3|0|6	9	3	3	1|0|0	0.66	1	0.66	1	0.66	-0.86	9	0.13
CTF4NT	NXF1	NXF1	5|1|3	9	3	3	1|0|0	0.66	1	0.66	1	0.66	0.54	9	0.13
CTF4NT	SLC2A1	SLC2A1	3|1|4	8	2.67	3	1|0|0	0.66	1	0.66	1	0.66	0.54	8	0.15
CTF4NT	H3BN98	H3BN98	3|1|4	8	2.67	3	1|0|0	0.66	1	0.66	1	0.66	0.54	8	0.15
CTF4NT	ARFGAP2	ARFGAP2	2|1|5	8	2.67	3	0|0|0	0.66	1	0.66	1	0.66	2.45	26.67	0.14
CTF4NT	GPR89B	GPR89B	2|0|6	8	2.67	3	0|0|0	0.66	1	0.66	1	0.66	-0.06	26.67	0.14
CTF4NT	PRPF4	PRPF4	2|0|5	7	2.33	3	0|0|0	0.66	1	0.66	1	0.66	-0.06	23.33	0.14
CTF4NT	PTDSS1	PTDSS1	2|1|4	7	2.33	3	0|0|0	0.66	1	0.66	1	0.66	2.45	23.33	0.14
CTF4NT	ZMYM2	ZMYM2	3|1|3	7	2.33	3	1|0|0	0.66	0.99	0.66	0.99	0.66	0.54	7	0.16
CTF4NT	NCAPG2	NCAPG2	2|0|5	7	2.33	3	0|0|0	0.66	1	0.66	1	0.66	-0.06	23.33	0.14
CTF4NT	UBE3C	UBE3C	2|0|5	7	2.33	3	0|0|0	0.66	1	0.66	1	0.66	-0.06	23.33	0.14
CTF4NT	ATRX	ATRX	0|2|5	7	2.33	3	0|0|0	0.66	1	0.66	1	0.66	-0.06	23.33	0.14
CTF4NT	GATAD2A	GATAD2A	5|0|2	7	2.33	3	0|0|0	0.66	1	0.66	1	0.66	-0.06	23.33	0.14
CTF4NT	NUF2	NUF2	2|0|5	7	2.33	3	0|0|0	0.66	1	0.66	1	0.66	-0.06	23.33	0.14
CTF4NT	SLU7	SLU7	0|2|5	7	2.33	3	0|0|0	0.66	1	0.66	1	0.66	-0.06	23.33	0.14
CTF4NT	ITIH4	ITIH4	2|4|1	7	2.33	3	0|0|0	0.66	1	0.66	1	0.66	2.45	23.33	0.14
CTF4NT	GTF2F1	GTF2F1	3|1|2	6	2	3	0|0|0	0.66	1	0.66	1	0.66	2.45	20	0.15
CTF4NT	WDFY1	WDFY1	2|1|3	6	2	3	0|0|0	0.66	1	0.66	1	0.66	2.45	20	0.15
CTF4NT	COG2	COG2	1|3|2	6	2	3	0|0|0	0.66	1	0.66	1	0.66	2.45	20	0.15
CTF4NT	GPATCH1	GPATCH1	4|0|2	6	2	3	0|0|0	0.66	1	0.66	1	0.66	-0.06	20	0.14
CTF4NT	CDC27	CDC27	4|0|2	6	2	3	0|0|0	0.66	1	0.66	1	0.66	-0.06	20	0.14
CTF4NT	BCOR	BCOR	2|0|4	6	2	3	0|0|0	0.66	1	0.66	1	0.66	-0.06	20	0.14
CTF4NT	SLC4A1AP	SLC4A1AP	4|0|2	6	2	3	0|0|0	0.66	1	0.66	1	0.66	-0.06	20	0.14
CTF4NT	SCAF4	SCAF4	2|1|3	6	2	3	0|0|0	0.66	1	0.66	1	0.66	2.45	20	0.15
CTF4NT	FAM208A	FAM208A	2|1|3	6	2	3	0|0|0	0.66	1	0.66	1	0.66	2.45	20	0.15
CTF4NT	MED27	MED27	2|0|4	6	2	3	0|0|0	0.66	1	0.66	1	0.66	-0.06	20	0.14
CTF4NT	MAGED2	MAGED2	2|0|4	6	2	3	0|0|0	0.66	1	0.66	1	0.66	-0.06	20	0.14
CTF4NT	ALG6	ALG6	2|1|3	6	2	3	0|0|0	0.66	1	0.66	1	0.66	2.45	20	0.15
CTF4NT	ZNF106	ZNF106	3|1|2	6	2	3	0|0|0	0.66	1	0.66	1	0.66	2.45	20	0.15
CTF4NT	PRPF3	PRPF3	2|1|2	5	1.67	3	0|0|0	0.66	0.99	0.66	0.99	0.66	2.45	16.67	0.16
CTF4NT	ZFP82	ZFP82	2|1|2	5	1.67	3	0|0|0	0.66	0.99	0.66	0.99	0.66	2.45	16.67	0.16
CTF4NT	RFX5	RFX5	2|0|3	5	1.67	3	0|0|0	0.66	1	0.66	1	0.66	-0.06	16.67	0.15
CTF4NT	SNRPA1	SNRPA1	2|1|2	5	1.67	3	0|0|0	0.66	0.99	0.66	0.99	0.66	2.45	16.67	0.16
CTF4NT	POLR3D	POLR3D	2|1|2	5	1.67	3	0|0|0	0.66	0.99	0.66	0.99	0.66	2.45	16.67	0.16
CTF4NT	SPAG7	SPAG7	3|0|2	5	1.67	3	0|0|0	0.66	1	0.66	1	0.66	-0.06	16.67	0.15
CTF4NT	RBM42	RBM42	2|0|3	5	1.67	3	0|0|0	0.66	1	0.66	1	0.66	-0.06	16.67	0.15
CTF4NT	MRPL19	MRPL19	2|0|3	5	1.67	3	0|0|0	0.66	1	0.66	1	0.66	-0.06	16.67	0.15
CTF4NT	C20ORF27	C20ORF27	2|0|3	5	1.67	3	0|0|0	0.66	1	0.66	1	0.66	-0.06	16.67	0.15
CTF4NT	CDK12	CDK12	3|0|2	5	1.67	3	0|0|0	0.66	1	0.66	1	0.66	-0.06	16.67	0.15
CTF4NT	ZNF207	ZNF207	2|2|1	5	1.67	3	0|0|0	0.66	0.99	0.66	0.99	0.66	2.45	16.67	0.16
CTF4NT	PMS1	PMS1	2|0|3	5	1.67	3	0|0|0	0.66	1	0.66	1	0.66	-0.06	16.67	0.15
CTF4NT	PHF21A	PHF21A	2|0|3	5	1.67	3	0|0|0	0.66	1	0.66	1	0.66	-0.06	16.67	0.15
CTF4NT	WBSCR22	WBSCR22	2|0|3	5	1.67	3	0|0|0	0.66	1	0.66	1	0.66	-0.06	16.67	0.15
CTF4NT	SLC35B2	SLC35B2	2|0|3	5	1.67	3	0|0|0	0.66	1	0.66	1	0.66	-0.06	16.67	0.15
CTF4NT	RBM4	RBM4	3|0|2	5	1.67	3	0|0|0	0.66	1	0.66	1	0.66	-0.06	16.67	0.15
CTF4NT	BRI3BP	BRI3BP	2|0|3	5	1.67	3	0|0|0	0.66	1	0.66	1	0.66	-0.06	16.67	0.15
CTF4NT	C1ORF52	C1ORF52	3|0|2	5	1.67	3	0|0|0	0.66	1	0.66	1	0.66	-0.06	16.67	0.15
CTF4NT	A2M	A2M	1|2|2	5	1.67	3	0|0|0	0.66	0.99	0.66	0.99	0.66	2.45	16.67	0.16
CTF4NT	KDELR2	KDELR2	2|0|3	5	1.67	3	0|0|0	0.66	1	0.66	1	0.66	-0.06	16.67	0.15
CTF4NT	SMARCE1	SMARCE1	2|1|2	5	1.67	3	0|0|0	0.66	0.99	0.66	0.99	0.66	2.45	16.67	0.16
CTF4NT	CBX1	CBX1	3|2|0	5	1.67	3	0|0|0	0.66	1	0.66	1	0.66	-0.06	16.67	0.15
CTF4NT	EBNA1BP2	EBNA1BP2	2|1|2	5	1.67	3	0|0|0	0.66	0.99	0.66	0.99	0.66	2.45	16.67	0.16
CTF4NT	IBTK	IBTK	0|2|2	4	1.33	3	0|0|0	0.66	0.99	0.66	0.99	0.66	-0.06	13.33	0.16
CTF4NT	C1ORF123	C1ORF123	2|0|2	4	1.33	3	0|0|0	0.66	0.99	0.66	0.99	0.66	-0.06	13.33	0.16
CTF4NT	FAM122B	FAM122B	2|0|2	4	1.33	3	0|0|0	0.66	0.99	0.66	0.99	0.66	-0.06	13.33	0.16
CTF4NT	GCFC2	GCFC2	2|0|2	4	1.33	3	0|0|0	0.66	0.99	0.66	0.99	0.66	-0.06	13.33	0.16
CTF4NT	ERMP1	ERMP1	2|0|2	4	1.33	3	0|0|0	0.66	0.99	0.66	0.99	0.66	-0.06	13.33	0.16
CTF4NT	RBM5	RBM5	2|0|2	4	1.33	3	0|0|0	0.66	0.99	0.66	0.99	0.66	-0.06	13.33	0.16
CTF4NT	CLINT1	CLINT1	2|0|2	4	1.33	3	0|0|0	0.66	0.99	0.66	0.99	0.66	-0.06	13.33	0.16
CTF4NT	RBM26	RBM26	2|0|2	4	1.33	3	0|0|0	0.66	0.99	0.66	0.99	0.66	-0.06	13.33	0.16
CTF4NT	MAP7D3	MAP7D3	2|0|2	4	1.33	3	0|0|0	0.66	0.99	0.66	0.99	0.66	-0.06	13.33	0.16
CTF4NT	NCAPH	NCAPH	2|0|2	4	1.33	3	0|0|0	0.66	0.99	0.66	0.99	0.66	-0.06	13.33	0.16
CTF4NT	RAB34	RAB34	2|0|2	4	1.33	3	0|0|0	0.66	0.99	0.66	0.99	0.66	-0.06	13.33	0.16
CTF4NT	PLS1	PLS1	0|2|2	4	1.33	3	0|0|0	0.66	0.99	0.66	0.99	0.66	-0.06	13.33	0.16
CTF4NT	DHX9	DHX9	102|77|132	311	103.67	3	59|5|9	0.65	0.99	0.65	0.99	0.65	-4.25	4.26	0.17
CTF4NT	XRCC6	XRCC6	69|48|112	229	76.33	3	34|3|14	0.65	1	0.65	1	0.65	-4.8	4.49	0.17
CTF4NT	TARS	TARS	71|33|89	193	64.33	3	42|2|4	0.65	0.99	0.65	0.99	0.65	-12.31	4.02	0.17
CTF4NT	EIF3B	EIF3B	54|22|69	145	48.33	3	39|0|0	0.65	0.99	0.65	0.99	0.65	-13.77	3.72	0.17
CTF4NT	EIF4G1	EIF4G1	48|11|80	139	46.33	3	35|0|0	0.65	0.99	0.65	0.99	0.65	-23.17	3.97	0.17
CTF4NT	CAD	CAD	44|6|81	131	43.67	3	32|0|0	0.65	0.99	0.65	0.99	0.65	-27.83	4.09	0.17
CTF4NT	MYH10	MYH10	39|12|68	119	39.67	3	26|0|0	0.65	0.99	0.65	0.99	0.65	-11.5	4.58	0.17
CTF4NT	MCM3	MCM3	39|9|47	95	31.67	3	24|0|1	0.65	0.98	0.65	0.98	0.65	-14.45	3.8	0.17
CTF4NT	EIF3D	EIF3D	27|6|36	69	23	3	16|0|1	0.65	0.99	0.65	0.99	0.65	-9.63	4.06	0.17
CTF4NT	TMPO	TMPO	20|13|31	64	21.33	3	15|1|1	0.65	0.98	0.65	0.98	0.65	-2.07	3.76	0.17
CTF4NT	BCAP31	BCAP31	18|16|27	61	20.33	3	18|0|0	0.65	0.97	0.65	0.97	0.65	-0.6	3.39	0.17
CTF4NT	ATP5F1	ATP5F1	21|10|29	60	20	3	16|0|0	0.65	0.98	0.65	0.98	0.65	-3.61	3.75	0.17
CTF4NT	SMC3	SMC3	16|0|39	55	18.33	3	10|0|0	0.65	1	0.65	1	0.65	-12.12	5.5	0.17
CTF4NT	CPNE3	CPNE3	26|6|21	53	17.67	3	11|1|1	0.65	0.99	0.65	0.99	0.65	-5.3	4.08	0.17
CTF4NT	TSN	TSN	15|4|30	49	16.33	3	10|0|1	0.65	0.99	0.65	0.99	0.65	-5.74	4.45	0.17
CTF4NT	PRPSAP2	PRPSAP2	15|4|25	44	14.67	3	10|0|0	0.65	0.99	0.65	0.99	0.65	-4.45	4.4	0.17
CTF4NT	NUP93	NUP93	17|4|20	41	13.67	3	11|0|0	0.65	0.97	0.65	0.97	0.65	-5.6	3.73	0.17
CTF4NT	EMG1	EMG1	8|3|29	40	13.33	3	7|0|0	0.65	1	0.65	1	0.65	-2.53	5.71	0.17
CTF4NT	CNOT1	CNOT1	14|0|24	38	12.67	3	7|0|1	0.65	1	0.65	1	0.65	-9.68	4.75	0.17
CTF4NT	ESYT1	ESYT1	9|2|26	37	12.33	3	6|0|0	0.65	1	0.65	1	0.65	-2.97	6.17	0.17
CTF4NT	CSNK2A2	CSNK2A2	11|0|21	32	10.67	3	7|0|0	0.65	0.99	0.65	0.99	0.65	-8.01	4.57	0.17
CTF4NT	AQR	AQR	4|0|28	32	10.67	3	2|0|0	0.65	1	0.65	1	0.65	-2.23	16	0.17
CTF4NT	AP2A2	AP2A2	8|0|23	31	10.33	3	5|0|0	0.65	1	0.65	1	0.65	-5.6	6.2	0.17
CTF4NT	MYO1C	MYO1C	4|0|27	31	10.33	3	2|0|0	0.65	1	0.65	1	0.65	-2.23	15.5	0.17
CTF4NT	CAPN1	CAPN1	10|1|11	22	7.33	3	5|0|0	0.65	0.97	0.65	0.97	0.65	-3.69	4.4	0.17
CTF4NT	RFC3	RFC3	4|1|17	22	7.33	3	2|0|0	0.65	1	0.65	1	0.65	-0.18	11	0.17
CTF4NT	EEF1A2	EEF1A2	7|0|12	19	6.33	3	3|2|1	0.65	1	0.65	1	0.65	-7.28	3.17	0.17
CTF4NT	EIF2S2	EIF2S2	4|1|14	19	6.33	3	2|0|0	0.65	1	0.65	1	0.65	-0.18	9.5	0.17
CTF4NT	PAPOLA	PAPOLA	7|1|10	18	6	3	3|0|0	0.65	0.99	0.65	0.99	0.65	-1.24	6	0.17
CTF4NT	DHCR7	DHCR7	4|0|10	14	4.67	3	2|0|0	0.65	1	0.65	1	0.65	-2.23	7	0.17
CTF4NT	PUS1	PUS1	4|0|9	13	4.33	3	2|0|0	0.65	1	0.65	1	0.65	-2.23	6.5	0.17
CTF4NT	GCN1L1	GCN1L1	87|18|182	287	95.67	3	63|0|0	0.64	1	0.64	1	0.64	-45.68	4.56	0.17
CTF4NT	MYH9	MYH9	101|39|136	276	92	3	69|0|4	0.64	0.99	0.64	0.99	0.64	-29.98	3.78	0.18
CTF4NT	ACLY	ACLY	85|37|109	231	77	3	54|0|7	0.64	0.99	0.64	0.99	0.64	-20.48	3.79	0.17
CTF4NT	RPL5	RPL5	43|26|68	137	45.67	3	23|0|10	0.64	1	0.64	1	0.64	-5.45	4.15	0.18
CTF4NT	EIF3E	EIF3E	31|17|38	86	28.67	3	23|0|1	0.64	0.98	0.64	0.98	0.64	-4.62	3.58	0.19
CTF4NT	XPO5	XPO5	25|7|43	75	25	3	19|0|0	0.64	0.99	0.64	0.99	0.64	-10.37	3.95	0.18
CTF4NT	ATAD3A	ATAD3A	20|9|37	66	22	3	16|0|0	0.64	0.99	0.64	0.99	0.64	-4.62	4.12	0.18
CTF4NT	NUDT19	NUDT19	16|4|35	55	18.33	3	12|0|0	0.64	0.99	0.64	0.99	0.64	-6.77	4.58	0.17
CTF4NT	EIF3M	EIF3M	15|2|25	42	14	3	11|0|0	0.64	0.99	0.64	0.99	0.64	-8.91	3.82	0.18
CTF4NT	PAFAH1B1	PAFAH1B1	13|6|22	41	13.67	3	11|0|0	0.64	0.98	0.64	0.98	0.64	-2.94	3.73	0.18
CTF4NT	PPP2CA	PPP2CA	14|4|19	37	12.33	3	10|0|0	0.64	0.97	0.64	0.97	0.64	-4.45	3.7	0.17
CTF4NT	NMT1	NMT1	12|0|19	31	10.33	3	8|0|1	0.64	0.98	0.64	0.98	0.64	-10.78	3.44	0.18
CTF4NT	DDX47	DDX47	9|1|20	30	10	3	6|0|0	0.64	0.99	0.64	0.99	0.64	-4.4	5	0.17
CTF4NT	NCAPG	NCAPG	7|0|20	27	9	3	5|0|0	0.64	1	0.64	1	0.64	-5.6	5.4	0.18
CTF4NT	ARPC4	ARPC4	8|5|13	26	8.67	3	6|0|2	0.64	0.97	0.64	0.97	0.64	-1.5	3.25	0.18
CTF4NT	RPS24	RPS24	6|1|19	26	8.67	3	4|0|0	0.64	1	0.64	1	0.64	-2.43	6.5	0.18
CTF4NT	PDCD4	PDCD4	10|2|14	26	8.67	3	6|0|0	0.64	0.98	0.64	0.98	0.64	-2.97	4.33	0.17
CTF4NT	PPP2R4	PPP2R4	10|2|12	24	8	3	6|0|0	0.64	0.97	0.64	0.97	0.64	-2.97	4	0.18
CTF4NT	CUL5	CUL5	2|0|21	23	7.67	3	1|0|0	0.64	1	0.64	1	0.64	-0.86	23	0.18
CTF4NT	MRPS9	MRPS9	2|0|20	22	7.33	3	1|0|0	0.64	1	0.64	1	0.64	-0.86	22	0.18
CTF4NT	CLUH	CLUH	13|0|9	22	7.33	3	6|0|0	0.64	0.98	0.64	0.98	0.64	-6.49	3.67	0.18
CTF4NT	COLGALT1	COLGALT1	6|0|15	21	7	3	4|0|0	0.64	1	0.64	1	0.64	-4.12	5.25	0.18
CTF4NT	YTHDF2	YTHDF2	7|0|13	20	6.67	3	5|0|0	0.64	0.98	0.64	0.98	0.64	-5.6	4	0.19
CTF4NT	TBL2	TBL2	2|0|17	19	6.33	3	1|0|0	0.64	1	0.64	1	0.64	-0.86	19	0.18
CTF4NT	EML4	EML4	7|1|10	18	6	3	4|0|0	0.64	0.98	0.64	0.98	0.64	-2.43	4.5	0.18
CTF4NT	FDFT1	FDFT1	5|0|10	15	5	3	3|0|0	0.64	0.99	0.64	0.99	0.64	-2.65	5	0.18
CTF4NT	REEP5	REEP5	5|0|10	15	5	3	3|0|0	0.64	0.99	0.64	0.99	0.64	-2.65	5	0.18
CTF4NT	DERA	DERA	2|0|12	14	4.67	3	1|0|0	0.64	1	0.64	1	0.64	-0.86	14	0.18
CTF4NT	CFAP20	CFAP20	2|1|10	13	4.33	3	1|0|0	0.64	1	0.64	1	0.64	0.54	13	0.18
CTF4NT	TOMM22	TOMM22	5|0|8	13	4.33	3	3|0|0	0.64	0.98	0.64	0.98	0.64	-2.65	4.33	0.19
CTF4NT	NT5DC1	NT5DC1	6|1|6	13	4.33	3	3|0|0	0.64	0.95	0.64	0.95	0.64	-1.24	4.33	0.19
CTF4NT	BAX	BAX	6|0|6	12	4	3	3|0|0	0.64	0.95	0.64	0.95	0.64	-2.65	4	0.19
CTF4NT	NDUFS7	NDUFS7	4|1|7	12	4	3	2|0|0	0.64	0.99	0.64	0.99	0.64	-0.18	6	0.17
CTF4NT	ORC4	ORC4	2|0|10	12	4	3	1|0|0	0.64	1	0.64	1	0.64	-0.86	12	0.18
CTF4NT	MTCH1	MTCH1	1|2|8	11	3.67	3	1|0|0	0.64	1	0.64	1	0.64	0.54	11	0.18
CTF4NT	MTX1	MTX1	4|0|6	10	3.33	3	2|0|0	0.64	0.99	0.64	0.99	0.64	-2.23	5	0.18
CTF4NT	FAF2	FAF2	2|1|7	10	3.33	3	1|0|0	0.64	1	0.64	1	0.64	0.54	10	0.18
CTF4NT	EMC7	EMC7	2|0|8	10	3.33	3	1|0|0	0.64	1	0.64	1	0.64	-0.86	10	0.18
CTF4NT	RAB5A	RAB5A	5|1|4	10	3.33	3	2|0|0	0.64	0.97	0.64	0.97	0.64	-0.18	5	0.18
CTF4NT	MAP2K3	MAP2K3	2|0|8	10	3.33	3	1|0|0	0.64	1	0.64	1	0.64	-0.86	10	0.18
CTF4NT	MRPS24	MRPS24	2|0|7	9	3	3	1|0|0	0.64	1	0.64	1	0.64	-0.86	9	0.18
CTF4NT	SCYL2	SCYL2	2|0|6	8	2.67	3	1|0|0	0.64	1	0.64	1	0.64	-0.86	8	0.18
CTF4NT	QTRTD1	QTRTD1	2|0|6	8	2.67	3	1|0|0	0.64	1	0.64	1	0.64	-0.86	8	0.18
CTF4NT	UQCRQ	UQCRQ	2|0|6	8	2.67	3	1|0|0	0.64	1	0.64	1	0.64	-0.86	8	0.18
CTF4NT	TRABD	TRABD	2|0|6	8	2.67	3	1|0|0	0.64	1	0.64	1	0.64	-0.86	8	0.18
CTF4NT	SPTLC1	SPTLC1	2|0|5	7	2.33	3	1|0|0	0.64	1	0.64	1	0.64	-0.86	7	0.18
CTF4NT	C2ORF47	C2ORF47	2|1|4	7	2.33	3	1|0|0	0.64	1	0.64	1	0.64	0.54	7	0.18
CTF4NT	TARDBP	TARDBP	3|2|2	7	2.33	3	3|0|0	0.64	0.79	0.64	0.79	0.64	0.27	2.33	0.18
CTF4NT	EMC4	EMC4	2|1|4	7	2.33	3	1|0|0	0.64	1	0.64	1	0.64	0.54	7	0.18
CTF4NT	CNOT3	CNOT3	2|0|5	7	2.33	3	1|0|0	0.64	1	0.64	1	0.64	-0.86	7	0.18
CTF4NT	ATP1B1	ATP1B1	5|2|0	7	2.33	3	1|0|0	0.64	1	0.64	1	0.64	-0.86	7	0.18
CTF4NT	RAC3	RAC3	2|0|4	6	2	3	1|0|0	0.64	1	0.64	1	0.64	-0.86	6	0.18
CTF4NT	PPIL4	PPIL4	2|0|4	6	2	3	1|0|0	0.64	1	0.64	1	0.64	-0.86	6	0.18
CTF4NT	REV3L	REV3L	2|0|4	6	2	3	1|0|0	0.64	1	0.64	1	0.64	-0.86	6	0.18
CTF4NT	SFXN4	SFXN4	2|0|4	6	2	3	1|0|0	0.64	1	0.64	1	0.64	-0.86	6	0.18
CTF4NT	NAMPT	NAMPT	20|5|26	51	17	3	16|0|0	0.63	0.97	0.63	0.97	0.63	-9.93	3.19	0.19
CTF4NT	EIF2B1	EIF2B1	13|0|31	44	14.67	3	11|0|0	0.63	0.99	0.63	0.99	0.63	-13.63	4	0.19
CTF4NT	HDAC2	HDAC2	13|10|18	41	13.67	3	11|0|2	0.63	0.95	0.63	0.95	0.63	-1.19	3.15	0.19
CTF4NT	PSMD1	PSMD1	13|8|15	36	12	3	12|0|0	0.63	0.92	0.63	0.92	0.63	-1.83	3	0.19
CTF4NT	RPL23	RPL23	1|3|24	28	9.33	3	2|0|0	0.63	1	0.63	1	0.63	-0.18	14	0.19
CTF4NT	SUPV3L1	SUPV3L1	6|0|21	27	9	3	5|0|0	0.63	1	0.63	1	0.63	-5.6	5.4	0.19
CTF4NT	SACM1L	SACM1L	4|1|22	27	9	3	3|0|0	0.63	1	0.63	1	0.63	-1.24	9	0.19
CTF4NT	IPO8	IPO8	10|1|10	21	7	3	6|0|0	0.63	0.95	0.63	0.95	0.63	-4.4	3.5	0.19
CTF4NT	PCID2	PCID2	3|0|16	19	6.33	3	2|0|0	0.63	1	0.63	1	0.63	-2.23	9.5	0.19
CTF4NT	AP3M1	AP3M1	5|0|13	18	6	3	4|0|0	0.63	0.99	0.63	0.99	0.63	-4.12	4.5	0.19
CTF4NT	PELP1	PELP1	3|1|14	18	6	3	2|0|0	0.63	1	0.63	1	0.63	-0.18	9	0.19
CTF4NT	PPIL1	PPIL1	5|2|9	16	5.33	3	5|0|0	0.63	0.96	0.63	0.96	0.63	-1.81	3.2	0.19
CTF4NT	PSAP	PSAP	9|2|5	16	5.33	3	5|0|0	0.63	0.96	0.63	0.96	0.63	-1.81	3.2	0.19
CTF4NT	DDRGK1	DDRGK1	3|1|11	15	5	3	2|0|0	0.63	1	0.63	1	0.63	-0.18	7.5	0.19
CTF4NT	ZNF451	ZNF451	3|0|11	14	4.67	3	2|0|0	0.63	1	0.63	1	0.63	-2.23	7	0.19
CTF4NT	UBLCP1	UBLCP1	3|0|10	13	4.33	3	2|0|0	0.63	1	0.63	1	0.63	-2.23	6.5	0.19
CTF4NT	PICALM	PICALM	3|0|9	12	4	3	2|0|0	0.63	1	0.63	1	0.63	-2.23	6	0.19
CTF4NT	RPS27L	RPS27L	5|0|7	12	4	3	3|0|0	0.63	0.97	0.63	0.97	0.63	-2.65	4	0.19
CTF4NT	ADSS	ADSS	6|0|5	11	3.67	3	3|0|0	0.63	0.95	0.63	0.95	0.63	-2.65	3.67	0.19
CTF4NT	ARHGAP1	ARHGAP1	2|0|3	5	1.67	3	1|0|0	0.63	0.99	0.63	0.99	0.63	-0.86	5	0.19
CTF4NT	SF3B6	SF3B6	2|0|3	5	1.67	3	1|0|0	0.63	0.99	0.63	0.99	0.63	-0.86	5	0.19
CTF4NT	SMAD2	SMAD2	2|0|3	5	1.67	3	1|0|0	0.63	0.99	0.63	0.99	0.63	-0.86	5	0.19
CTF4NT	TBCD	TBCD	2|0|3	5	1.67	3	1|0|0	0.63	0.99	0.63	0.99	0.63	-0.86	5	0.19
CTF4NT	TM9SF4	TM9SF4	2|0|3	5	1.67	3	1|0|0	0.63	0.99	0.63	0.99	0.63	-0.86	5	0.19
CTF4NT	MAML1	MAML1	2|0|3	5	1.67	3	1|0|0	0.63	0.99	0.63	0.99	0.63	-0.86	5	0.19
CTF4NT	LARS	LARS	48|19|98	165	55	3	37|0|1	0.62	0.99	0.62	0.99	0.62	-15.98	4.34	0.19
CTF4NT	PSMD12	PSMD12	21|11|35	67	22.33	3	17|0|1	0.62	0.98	0.62	0.98	0.62	-4.6	3.72	0.2
CTF4NT	SPTBN1	SPTBN1	19|5|38	62	20.67	3	16|0|0	0.62	0.99	0.62	0.99	0.62	-9.93	3.88	0.19
CTF4NT	RPS13	RPS13	7|3|36	46	15.33	3	7|0|0	0.62	1	0.62	1	0.62	-2.53	6.57	0.19
CTF4NT	TRIP13	TRIP13	12|6|24	42	14	3	10|0|1	0.62	0.99	0.62	0.99	0.62	-3.08	3.82	0.19
CTF4NT	CCDC47	CCDC47	7|0|20	27	9	3	6|0|0	0.62	0.99	0.62	0.99	0.62	-6.49	4.5	0.19
CTF4NT	CARS2	CARS2	7|3|14	24	8	3	7|0|0	0.62	0.97	0.62	0.97	0.62	-2.53	3.43	0.2
CTF4NT	STAT1	STAT1	10|0|13	23	7.67	3	8|0|0	0.62	0.96	0.62	0.96	0.62	-9.51	2.88	0.19
CTF4NT	GEMIN5	GEMIN5	11|0|11	22	7.33	3	8|0|0	0.62	0.93	0.62	0.93	0.62	-9.51	2.75	0.19
CTF4NT	COPG1	COPG1	7|0|12	19	6.33	3	6|0|0	0.62	0.97	0.62	0.97	0.62	-6.49	3.17	0.2
CTF4NT	GCLM	GCLM	4|0|8	12	4	3	3|0|0	0.62	0.98	0.62	0.98	0.62	-2.65	4	0.19
CTF4NT	KPRP	KPRP	8|4|0	12	4	3	3|0|0	0.62	0.98	0.62	0.98	0.62	-2.65	4	0.19
CTF4NT	BROX	BROX	3|0|7	10	3.33	3	2|0|0	0.62	0.99	0.62	0.99	0.62	-2.23	5	0.19
CTF4NT	GLO1	GLO1	5|2|2	9	3	3	2|0|1	0.62	0.97	0.62	0.97	0.62	-0.24	3	0.2
CTF4NT	CPSF7	CPSF7	3|0|6	9	3	3	2|0|0	0.62	0.99	0.62	0.99	0.62	-2.23	4.5	0.19
CTF4NT	PRPF4B	PRPF4B	3|0|6	9	3	3	2|0|0	0.62	0.99	0.62	0.99	0.62	-2.23	4.5	0.19
CTF4NT	STAT3	STAT3	3|0|5	8	2.67	3	2|0|0	0.62	0.97	0.62	0.97	0.62	-2.23	4	0.19
CTF4NT	CDK1	CDK1	42|32|52	126	42	3	26|1|8	0.61	0.98	0.61	0.98	0.61	-3.06	3.6	0.2
CTF4NT	SND1	SND1	40|15|65	120	40	3	32|1|0	0.61	0.99	0.61	0.99	0.61	-15.39	3.64	0.2
CTF4NT	RUVBL2	RUVBL2	29|25|26	80	26.67	3	25|0|0	0.61	0.81	0.61	0.81	0.61	-0.2	3.2	0.2
CTF4NT	RPN2	RPN2	18|10|28	56	18.67	3	16|0|0	0.61	0.98	0.61	0.98	0.61	-3.61	3.5	0.2
CTF4NT	RAB18	RAB18	8|1|6	15	5	3	5|0|0	0.61	0.94	0.61	0.94	0.61	-3.69	3	0.2
CTF4NT	EIF4A2	EIF4A2	3|4|7	14	4.67	3	4|1|0	0.61	0.93	0.61	0.93	0.61	-0.79	2.8	0.2
CTF4NT	TBCB	TBCB	3|0|4	7	2.33	3	2|0|0	0.61	0.94	0.61	0.94	0.61	-2.23	3.5	0.2
CTF4NT	SNF8	SNF8	3|0|4	7	2.33	3	2|0|0	0.61	0.94	0.61	0.94	0.61	-2.23	3.5	0.2
CTF4NT	HDGFRP2	HDGFRP2	2|1|2	5	1.67	3	1|0|0	0.61	0.91	0.61	0.91	0.61	0.54	5	0.2
CTF4NT	MYLK	MYLK	2|1|2	5	1.67	3	1|0|0	0.61	0.91	0.61	0.91	0.61	0.54	5	0.2
CTF4NT	SMAP1	SMAP1	2|0|2	4	1.33	3	1|0|0	0.61	0.91	0.61	0.91	0.61	-0.86	4	0.2
CTF4NT	SNRPC	SNRPC	2|0|2	4	1.33	3	1|0|0	0.61	0.91	0.61	0.91	0.61	-0.86	4	0.2
CTF4NT	ZNF605	ZNF605	2|0|2	4	1.33	3	0|0|1	0.61	0.91	0.61	0.91	0.61	-0.86	4	0.2
CTF4NT	RAD18	RAD18	2|0|2	4	1.33	3	1|0|0	0.61	0.91	0.61	0.91	0.61	-0.86	4	0.2
CTF4NT	ATP5E	ATP5E	2|0|2	4	1.33	3	1|0|0	0.61	0.91	0.61	0.91	0.61	-0.86	4	0.2
CTF4NT	ASPH	ASPH	2|0|2	4	1.33	3	1|0|0	0.61	0.91	0.61	0.91	0.61	-0.86	4	0.2
CTF4NT	CSE1L	CSE1L	74|47|99	220	73.33	3	50|3|5	0.6	0.99	0.6	0.99	0.6	-10.21	3.79	0.2
CTF4NT	RARS	RARS	44|28|65	137	45.67	3	32|0|4	0.6	0.99	0.6	0.99	0.6	-6.2	3.81	0.2
CTF4NT	PYGL	PYGL	41|6|76	123	41	3	34|0|0	0.6	0.99	0.6	0.99	0.6	-30.36	3.62	0.2
CTF4NT	HNRNPA2B1	HNRNPA2B1	31|26|47	104	34.67	3	24|4|0	0.6	0.98	0.6	0.98	0.6	-1.69	3.71	0.2
CTF4NT	DNM2	DNM2	19|5|39	63	21	3	17|0|0	0.6	0.99	0.6	0.99	0.6	-11.15	3.71	0.2
CTF4NT	COPG2	COPG2	14|3|28	45	15	3	13|0|0	0.6	0.98	0.6	0.98	0.6	-9.49	3.46	0.2
CTF4NT	NUP155	NUP155	13|0|20	33	11	3	12|0|0	0.6	0.97	0.6	0.97	0.6	-14.82	2.75	0.2
CTF4NT	ACOT9	ACOT9	3|3|20	26	8.67	3	5|0|0	0.6	1	0.6	1	0.6	-0.43	5.2	0.2
CTF4NT	IKBKAP	IKBKAP	4|0|15	19	6.33	3	4|0|0	0.6	1	0.6	1	0.6	-4.12	4.75	0.2
CTF4NT	CTNNA1	CTNNA1	4|1|14	19	6.33	3	4|0|0	0.6	0.99	0.6	0.99	0.6	-2.43	4.75	0.2
CTF4NT	RPL38	RPL38	3|0|15	18	6	3	3|0|0	0.6	1	0.6	1	0.6	-2.65	6	0.2
CTF4NT	TROVE2	TROVE2	4|0|14	18	6	3	4|0|0	0.6	0.99	0.6	0.99	0.6	-4.12	4.5	0.2
CTF4NT	ELAC2	ELAC2	5|0|12	17	5.67	3	5|0|0	0.6	0.98	0.6	0.98	0.6	-5.6	3.4	0.2
CTF4NT	OSBP	OSBP	3|0|14	17	5.67	3	3|0|0	0.6	1	0.6	1	0.6	-2.65	5.67	0.2
CTF4NT	SNX27	SNX27	4|0|11	15	5	3	4|0|0	0.6	0.99	0.6	0.99	0.6	-4.12	3.75	0.2
CTF4NT	SEH1L	SEH1L	5|1|6	12	4	3	4|0|0	0.6	0.92	0.6	0.92	0.6	-2.43	3	0.2
CTF4NT	COPB2	COPB2	25|7|31	63	21	3	22|0|0	0.59	0.96	0.59	0.96	0.59	-13.91	2.86	0.21
CTF4NT	RPS8	RPS8	17|10|34	61	20.33	3	13|0|3	0.59	0.99	0.59	0.99	0.59	-3.9	3.81	0.21
CTF4NT	ADH5	ADH5	9|3|18	30	10	3	9|0|0	0.59	0.98	0.59	0.98	0.59	-4.84	3.33	0.21
CTF4NT	SEC24C	SEC24C	8|1|21	30	10	3	8|0|0	0.59	0.99	0.59	0.99	0.59	-7.13	3.75	0.2
CTF4NT	CDC42	CDC42	7|0|12	19	6.33	3	7|0|0	0.59	0.96	0.59	0.96	0.59	-8.01	2.71	0.21
CTF4NT	PSMG1	PSMG1	4|2|12	18	6	3	5|0|0	0.59	0.98	0.59	0.98	0.59	-1.81	3.6	0.2
CTF4NT	DAD1	DAD1	7|6|3	16	5.33	3	4|0|2	0.59	0.89	0.59	0.89	0.59	-2.05	2.67	0.2
CTF4NT	FAM49B	FAM49B	5|0|10	15	5	3	5|0|0	0.59	0.97	0.59	0.97	0.59	-5.6	3	0.2
CTF4NT	MOB1B	MOB1B	4|1|8	13	4.33	3	4|0|0	0.59	0.96	0.59	0.96	0.59	-2.43	3.25	0.2
CTF4NT	PTBP2	PTBP2	3|0|10	13	4.33	3	3|0|0	0.59	0.99	0.59	0.99	0.59	-2.65	4.33	0.2
CTF4NT	MRPS2	MRPS2	4|0|8	12	4	3	4|0|0	0.59	0.96	0.59	0.96	0.59	-4.12	3	0.2
CTF4NT	TM9SF2	TM9SF2	3|1|7	11	3.67	3	3|0|0	0.59	0.97	0.59	0.97	0.59	-1.24	3.67	0.21
CTF4NT	TOMM20	TOMM20	4|3|3	10	3.33	3	2|0|2	0.59	0.81	0.59	0.81	0.59	-0.05	2.5	0.2
CTF4NT	TMED9	TMED9	3|0|3	6	2	3	2|0|0	0.59	0.88	0.59	0.88	0.59	-2.23	3	0.21
CTF4NT	RPL4	RPL4	37|18|87	142	47.33	3	29|1|2	0.58	1	0.58	1	0.58	-11.13	4.44	0.21
CTF4NT	RPS9	RPS9	29|24|45	98	32.67	3	18|4|5	0.58	0.99	0.58	0.99	0.58	-2.22	3.63	0.21
CTF4NT	TXNRD1	TXNRD1	18|3|29	50	16.67	3	17|0|0	0.58	0.98	0.58	0.98	0.58	-14.48	2.94	0.21
CTF4NT	RAB5C	RAB5C	15|11|19	45	15	3	10|2|3	0.58	0.95	0.58	0.95	0.58	-2.29	3	0.21
CTF4NT	PSMB1	PSMB1	16|5|17	38	12.67	3	13|0|1	0.58	0.9	0.58	0.9	0.58	-7.67	2.71	0.21
CTF4NT	EMD	EMD	9|2|16	27	9	3	9|0|0	0.58	0.97	0.58	0.97	0.58	-6.28	3	0.21
CTF4NT	ILVBL	ILVBL	2|1|13	16	5.33	3	2|0|0	0.58	1	0.58	1	0.58	-0.18	8	0.21
CTF4NT	RQCD1	RQCD1	2|0|11	13	4.33	3	2|0|0	0.58	1	0.58	1	0.58	-2.23	6.5	0.21
CTF4NT	DDX27	DDX27	2|1|9	12	4	3	2|0|0	0.58	1	0.58	1	0.58	-0.18	6	0.21
CTF4NT	SNRPB2	SNRPB2	2|0|9	11	3.67	3	2|0|0	0.58	1	0.58	1	0.58	-2.23	5.5	0.21
CTF4NT	PSMG2	PSMG2	4|0|6	10	3.33	3	4|0|0	0.58	0.92	0.58	0.92	0.58	-4.12	2.5	0.21
CTF4NT	AP3S1	AP3S1	3|1|6	10	3.33	3	3|0|0	0.58	0.95	0.58	0.95	0.58	-1.24	3.33	0.21
CTF4NT	FXR2	FXR2	2|1|6	9	3	3	2|0|0	0.58	0.99	0.58	0.99	0.58	-0.18	4.5	0.21
CTF4NT	GSK3A	GSK3A	2|0|7	9	3	3	2|0|0	0.58	0.99	0.58	0.99	0.58	-2.23	4.5	0.21
CTF4NT	GET4	GET4	2|0|6	8	2.67	3	2|0|0	0.58	0.99	0.58	0.99	0.58	-2.23	4	0.21
CTF4NT	RAB5B	RAB5B	2|0|5	7	2.33	3	2|0|0	0.58	0.97	0.58	0.97	0.58	-2.23	3.5	0.21
CTF4NT	RPS5	RPS5	26|19|41	86	28.67	3	17|1|6	0.57	0.99	0.57	0.99	0.57	-3.38	3.58	0.21
CTF4NT	SMU1	SMU1	19|5|42	66	22	3	18|0|0	0.57	0.99	0.57	0.99	0.57	-12.16	3.67	0.21
CTF4NT	ADSL	ADSL	14|5|34	53	17.67	3	14|0|0	0.57	0.99	0.57	0.99	0.57	-7.56	3.79	0.21
CTF4NT	RAB1A	RAB1A	4|1|6	11	3.67	3	3|0|1	0.57	0.95	0.57	0.95	0.57	-2.76	2.75	0.21
CTF4NT	SRP14	SRP14	2|0|7	9	3	3	1|0|1	0.57	1	0.57	1	0.57	-2.1	4.5	0.21
CTF4NT	TP53BP1	TP53BP1	4|1|2	7	2.33	3	2|0|0	0.57	0.94	0.57	0.94	0.57	-0.18	3.5	0.21
CTF4NT	FAM98A	FAM98A	2|0|4	6	2	3	2|0|0	0.57	0.94	0.57	0.94	0.57	-2.23	3	0.21
CTF4NT	ZW10	ZW10	2|0|4	6	2	3	2|0|0	0.57	0.94	0.57	0.94	0.57	-2.23	3	0.21
CTF4NT	ZFC3H1	ZFC3H1	2|0|4	6	2	3	2|0|0	0.57	0.94	0.57	0.94	0.57	-2.23	3	0.21
CTF4NT	AAR2	AAR2	2|0|4	6	2	3	2|0|0	0.57	0.94	0.57	0.94	0.57	-2.23	3	0.21
CTF4NT	FARSB	FARSB	15|4|31	50	16.67	3	15|0|0	0.56	0.98	0.56	0.98	0.56	-10.17	3.33	0.21
CTF4NT	PGM1	PGM1	13|2|18	33	11	3	13|0|0	0.56	0.95	0.56	0.95	0.56	-11.28	2.54	0.21
CTF4NT	RPL7	RPL7	48|28|77	153	51	3	24|7|13	0.55	1	0.55	1	0.55	-13.41	3.48	0.21
CTF4NT	RPS4X	RPS4X	26|22|53	101	33.67	3	20|1|4	0.55	0.99	0.55	0.99	0.55	-2.04	4.04	0.21
CTF4NT	CKAP4	CKAP4	21|12|31	64	21.33	3	19|1|0	0.55	0.97	0.55	0.97	0.55	-5.5	3.2	0.21
CTF4NT	ASS1	ASS1	6|2|25	33	11	3	7|0|0	0.55	1	0.55	1	0.55	-4.18	4.71	0.21
CTF4NT	OLA1	OLA1	6|0|18	24	8	3	7|0|0	0.55	0.99	0.55	0.99	0.55	-8.01	3.43	0.21
CTF4NT	SRPK1	SRPK1	5|2|17	24	8	3	6|0|0	0.55	0.99	0.55	0.99	0.55	-2.97	4	0.21
CTF4NT	GART	GART	41|11|67	119	39.67	3	34|1|1	0.54	0.99	0.54	0.99	0.54	-24.35	3.31	0.22
CTF4NT	TTLL12	TTLL12	15|2|19	36	12	3	15|0|0	0.54	0.92	0.54	0.92	0.54	-13.76	2.4	0.22
CTF4NT	FARSA	FARSA	10|0|23	33	11	3	11|0|0	0.54	0.98	0.54	0.98	0.54	-13.63	3	0.22
CTF4NT	PRKACA	PRKACA	3|1|20	24	8	3	4|0|0	0.54	1	0.54	1	0.54	-2.43	6	0.22
CTF4NT	XPNPEP1	XPNPEP1	4|0|13	17	5.67	3	5|0|0	0.54	0.98	0.54	0.98	0.54	-5.6	3.4	0.22
CTF4NT	PLAA	PLAA	3|0|13	16	5.33	3	4|0|0	0.54	0.99	0.54	0.99	0.54	-4.12	4	0.22
CTF4NT	GK	GK	2|2|9	13	4.33	3	4|0|0	0.54	0.97	0.54	0.97	0.54	-0.72	3.25	0.22
CTF4NT	FBLL1	FBLL1	2|2|3	7	2.33	3	2|0|1	0.54	0.75	0.54	0.75	0.54	-0.24	2.33	0.22
CTF4NT	CTSD	CTSD	3|2|1	6	2	3	2|0|0	0.54	0.88	0.54	0.88	0.54	-0.18	3	0.22
CTF4NT	PRPF31	PRPF31	3|0|2	5	1.67	3	2|0|0	0.54	0.88	0.54	0.88	0.54	-2.23	2.5	0.22
CTF4NT	RAB7A	RAB7A	28|16|25	69	23	3	17|2|4	0.53	0.89	0.53	0.89	0.53	-4.92	3	0.22
CTF4NT	RPL3	RPL3	12|3|48	63	21	3	13|0|0	0.53	1	0.53	1	0.53	-9.49	4.85	0.22
CTF4NT	AIMP2	AIMP2	9|4|18	31	10.33	3	7|0|3	0.53	0.99	0.53	0.99	0.53	-4.97	3.1	0.22
CTF4NT	IPO7	IPO7	11|1|18	30	10	3	12|0|0	0.53	0.96	0.53	0.96	0.53	-12.03	2.5	0.22
CTF4NT	DEK	DEK	2|6|13	21	7	3	4|0|3	0.53	1	0.53	1	0.53	-4.78	3	0.22
CTF4NT	GMDS	GMDS	3|0|10	13	4.33	3	4|0|0	0.53	0.98	0.53	0.98	0.53	-4.12	3.25	0.22
CTF4NT	STX12	STX12	4|0|4	8	2.67	3	4|0|0	0.53	0.8	0.53	0.8	0.53	-4.12	2	0.22
CTF4NT	SLC25A3	SLC25A3	24|16|33	73	24.33	3	19|2|2	0.52	0.96	0.52	0.96	0.52	-4.79	3.17	0.22
CTF4NT	TIMM50	TIMM50	17|4|18	39	13	3	13|0|3	0.52	0.82	0.52	0.82	0.52	-11.73	2.44	0.22
CTF4NT	RPL32	RPL32	2|0|35	37	12.33	3	3|0|0	0.52	1	0.52	1	0.52	-2.65	12.33	0.22
CTF4NT	FDPS	FDPS	11|5|20	36	12	3	10|0|2	0.52	0.97	0.52	0.97	0.52	-5.55	3	0.22
CTF4NT	DDX3X	DDX3X	6|11|16	33	11	3	12|0|0	0.52	0.94	0.52	0.94	0.52	-3.96	2.75	0.22
CTF4NT	KIF5B	KIF5B	16|2|11	29	9.67	3	12|0|0	0.52	0.94	0.52	0.94	0.52	-9.92	2.42	0.22
CTF4NT	GBAS	GBAS	2|0|12	14	4.67	3	3|0|0	0.52	1	0.52	1	0.52	-2.65	4.67	0.22
CTF4NT	NIP7	NIP7	2|0|11	13	4.33	3	3|0|0	0.52	0.99	0.52	0.99	0.52	-2.65	4.33	0.22
CTF4NT	DCUN1D5	DCUN1D5	2|0|9	11	3.67	3	3|0|0	0.52	0.99	0.52	0.99	0.52	-2.65	3.67	0.22
CTF4NT	FKBP5	FKBP5	3|0|7	10	3.33	3	4|0|0	0.52	0.95	0.52	0.95	0.52	-4.12	2.5	0.22
CTF4NT	VTA1	VTA1	3|0|6	9	3	3	4|0|0	0.52	0.92	0.52	0.92	0.52	-4.12	2.25	0.22
CTF4NT	PGD	PGD	56|30|68	154	51.33	3	37|2|9	0.51	0.96	0.51	0.96	0.51	-15.03	3.21	0.22
CTF4NT	ATP1B3	ATP1B3	13|7|14	34	11.33	3	12|0|1	0.51	0.81	0.51	0.81	0.51	-3.94	2.62	0.22
CTF4NT	MDN1	MDN1	3|0|29	32	10.67	3	3|0|1	0.51	1	0.51	1	0.51	-4.45	8	0.22
CTF4NT	ACTR1A	ACTR1A	13|2|14	29	9.67	3	13|0|0	0.51	0.81	0.51	0.81	0.51	-11.28	2.23	0.22
CTF4NT	TYMS	TYMS	8|0|8	16	5.33	3	7|0|1	0.51	0.77	0.51	0.77	0.51	-9.68	2	0.22
CTF4NT	MT-CO2	MT-CO2	4|3|8	15	5	3	6|0|0	0.51	0.92	0.51	0.92	0.51	-1.45	2.5	0.22
CTF4NT	VDAC3	VDAC3	21|13|27	61	20.33	3	14|4|3	0.5	0.95	0.5	0.95	0.5	-5.98	2.9	0.23
CTF4NT	NDUFA13	NDUFA13	2|0|5	7	2.33	3	3|0|0	0.5	0.93	0.5	0.93	0.5	-2.65	2.33	0.23
CTF4NT	MP68	MP68	2|1|2	5	1.67	3	2|0|0	0.5	0.75	0.5	0.75	0.5	-0.18	2.5	0.22
CTF4NT	YES1	YES1	2|0|2	4	1.33	3	2|0|0	0.5	0.75	0.5	0.75	0.5	-2.23	2	0.22
CTF4NT	CASP8	CASP8	2|0|2	4	1.33	3	2|0|0	0.5	0.75	0.5	0.75	0.5	-2.23	2	0.22
CTF4NT	PPME1	PPME1	2|0|2	4	1.33	3	2|0|0	0.5	0.75	0.5	0.75	0.5	-2.23	2	0.22
CTF4NT	NUP205	NUP205	5|1|39	45	15	3	7|0|0	0.49	1	0.49	1	0.49	-5.76	6.43	0.23
CTF4NT	RHOA	RHOA	14|6|21	41	13.67	3	12|2|1	0.49	0.96	0.49	0.96	0.49	-7.6	2.73	0.23
CTF4NT	YARS2	YARS2	8|1|27	36	12	3	10|0|0	0.49	0.99	0.49	0.99	0.49	-9.51	3.6	0.23
CTF4NT	RPS19	RPS19	5|2|26	33	11	3	7|0|0	0.48	1	0.48	1	0.48	-4.18	4.71	0.23
CTF4NT	SEC23A	SEC23A	9|0|21	30	10	3	11|0|0	0.48	0.98	0.48	0.98	0.48	-13.63	2.73	0.23
CTF4NT	LETM1	LETM1	8|0|18	26	8.67	3	10|0|0	0.48	0.97	0.48	0.97	0.48	-12.12	2.6	0.23
CTF4NT	DIAPH1	DIAPH1	5|0|16	21	7	3	7|0|0	0.48	0.98	0.48	0.98	0.48	-8.01	3	0.23
CTF4NT	DAP3	DAP3	5|1|15	21	7	3	7|0|0	0.48	0.98	0.48	0.98	0.48	-5.76	3	0.23
CTF4NT	MAD2L1	MAD2L1	2|1|4	7	2.33	3	3|0|0	0.48	0.88	0.48	0.88	0.48	-1.24	2.33	0.23
CTF4NT	LMAN1	LMAN1	6|2|11	19	6.33	3	8|0|0	0.47	0.93	0.47	0.93	0.47	-5.42	2.38	0.23
CTF4NT	TARS2	TARS2	4|1|11	16	5.33	3	6|0|0	0.47	0.96	0.47	0.96	0.47	-4.4	2.67	0.23
CTF4NT	RFC5	RFC5	4|0|11	15	5	3	6|0|0	0.47	0.96	0.47	0.96	0.47	-6.49	2.5	0.23
CTF4NT	ATAD3B	ATAD3B	3|2|6	11	3.67	3	5|0|0	0.47	0.88	0.47	0.88	0.47	-1.81	2.2	0.23
CTF4NT	CYB5B	CYB5B	4|0|3	7	2.33	3	4|0|0	0.47	0.8	0.47	0.8	0.47	-4.12	1.75	0.23
CTF4NT	SYNGAP1	SYNGAP1	0|2|2	4	1.33	3	1|0|1	0.47	0.71	0.47	0.71	0.47	-2.1	2	0.23
CTF4NT	RPS2	RPS2	36|27|53	116	38.67	3	21|8|6	0.46	1	0.46	1	0.46	-6.29	3.31	0.23
CTF4NT	KARS	KARS	20|8|31	59	19.67	3	20|0|1	0.46	0.97	0.46	0.97	0.46	-11.3	2.81	0.23
CTF4NT	PITPNB	PITPNB	12|6|28	46	15.33	3	12|0|2	0.46	0.99	0.46	0.99	0.46	-6.36	3.29	0.23
CTF4NT	RAB6A	RAB6A	14|8|10	32	10.67	3	8|2|2	0.46	0.91	0.46	0.91	0.46	-2.39	2.67	0.23
CTF4NT	MCM4	MCM4	11|3|17	31	10.33	3	13|0|0	0.46	0.93	0.46	0.93	0.46	-9.49	2.38	0.23
CTF4NT	FLNB	FLNB	5|1|17	23	7.67	3	6|0|1	0.46	0.99	0.46	0.99	0.46	-5.97	3.29	0.23
CTF4NT	SSR4	SSR4	8|3|7	18	6	3	6|0|2	0.46	0.76	0.46	0.76	0.46	-4.1	2.25	0.23
CTF4NT	TSFM	TSFM	4|1|10	15	5	3	6|0|0	0.46	0.95	0.46	0.95	0.46	-4.4	2.5	0.23
CTF4NT	EPB41L3	EPB41L3	4|0|9	13	4.33	3	6|0|0	0.46	0.94	0.46	0.94	0.46	-6.49	2.17	0.23
CTF4NT	SARS	SARS	23|5|48	76	25.33	3	24|0|0	0.45	0.99	0.45	0.99	0.45	-19.45	3.17	0.23
CTF4NT	COX6C	COX6C	2|2|15	19	6.33	3	2|0|2	0.45	1	0.45	1	0.45	-1.52	4.75	0.23
CTF4NT	TAMM41	TAMM41	3|0|9	12	4	3	5|0|0	0.45	0.96	0.45	0.96	0.45	-5.6	2.4	0.23
CTF4NT	PREX1	PREX1	2|4|1	7	2.33	3	2|0|1	0.45	0.91	0.45	0.91	0.45	-1.69	2.33	0.23
CTF4NT	VPS25	VPS25	2|0|3	5	1.67	3	3|0|0	0.45	0.79	0.45	0.79	0.45	-2.65	1.67	0.23
CTF4NT	DARS	DARS	34|21|47	102	34	3	33|0|0	0.44	0.96	0.44	0.96	0.44	-9.07	3.09	0.24
CTF4NT	PPP5C	PPP5C	11|1|15	27	9	3	13|0|0	0.44	0.87	0.44	0.87	0.44	-13.47	2.08	0.24
CTF4NT	DDX39A	DDX39A	9|2|13	24	8	3	10|0|1	0.44	0.88	0.44	0.88	0.44	-9.04	2.18	0.24
CTF4NT	AGL	AGL	2|0|16	18	6	3	4|0|0	0.44	1	0.44	1	0.44	-4.12	4.5	0.24
CTF4NT	RPS20	RPS20	1|3|12	16	5.33	3	4|0|1	0.44	0.99	0.44	0.99	0.44	-3.9	3.2	0.24
CTF4NT	RRM2	RRM2	5|1|8	14	4.67	3	7|0|0	0.44	0.87	0.44	0.87	0.44	-5.76	2	0.24
CTF4NT	MYH14	MYH14	2|2|2	6	2	3	1|2|0	0.44	0.44	0.44	0.44	0.44	-0.24	2	0.24
CTF4NT	VPS35	VPS35	13|3|14	30	10	3	14|0|0	0.43	0.71	0.43	0.71	0.43	-10.78	2.14	0.24
CTF4NT	NUP85	NUP85	2|0|8	10	3.33	3	4|0|0	0.43	0.96	0.43	0.96	0.43	-4.12	2.5	0.24
CTF4NT	EIF5B	EIF5B	2|2|3	7	2.33	3	4|0|0	0.43	0.62	0.43	0.62	0.43	-0.72	1.75	0.24
CTF4NT	ECM29	ECM29	10|1|39	50	16.67	3	13|0|0	0.42	0.99	0.42	0.99	0.42	-13.47	3.85	0.24
CTF4NT	PSMD2	PSMD2	14|5|13	32	10.67	3	13|0|1	0.42	0.7	0.42	0.7	0.42	-7.67	2.29	0.24
CTF4NT	HUWE1	HUWE1	6|0|24	30	10	3	9|0|0	0.42	0.99	0.42	0.99	0.42	-10.6	3.33	0.24
CTF4NT	PGM2	PGM2	8|1|19	28	9.33	3	11|0|0	0.42	0.97	0.42	0.97	0.42	-10.93	2.55	0.24
CTF4NT	CAP1	CAP1	10|4|8	22	7.33	3	10|0|0	0.42	0.77	0.42	0.77	0.42	-4.45	2.2	0.24
CTF4NT	ARL8A	ARL8A	2|1|7	10	3.33	3	4|0|0	0.42	0.95	0.42	0.95	0.42	-2.43	2.5	0.24
CTF4NT	ADCK3	ADCK3	2|0|6	8	2.67	3	4|0|0	0.42	0.92	0.42	0.92	0.42	-4.12	2	0.24
CTF4NT	NUP210	NUP210	8|3|18	29	9.67	3	11|0|0	0.41	0.97	0.41	0.97	0.41	-7.28	2.64	0.24
CTF4NT	NCLN	NCLN	4|0|20	24	8	3	7|0|0	0.41	0.99	0.41	0.99	0.41	-8.01	3.43	0.24
CTF4NT	ATP5O	ATP5O	1|5|18	24	8	3	8|0|0	0.41	0.98	0.41	0.98	0.41	-7.13	3	0.24
CTF4NT	RPL27A	RPL27A	4|3|16	23	7.67	3	6|0|1	0.41	0.99	0.41	0.99	0.41	-2.78	3.29	0.24
CTF4NT	FKBP8	FKBP8	3|4|10	17	5.67	3	7|0|0	0.41	0.94	0.41	0.94	0.41	-2.53	2.43	0.24
CTF4NT	QARS	QARS	29|4|56	89	29.67	3	30|0|0	0.4	0.99	0.4	0.99	0.4	-29.24	2.97	0.24
CTF4NT	BLVRA	BLVRA	6|1|13	20	6.67	3	9|0|0	0.4	0.95	0.4	0.95	0.4	-8.1	2.22	0.24
CTF4NT	GNAI3	GNAI3	5|3|11	19	6.33	3	8|0|0	0.4	0.93	0.4	0.93	0.4	-3.67	2.38	0.24
CTF4NT	TIPRL	TIPRL	5|0|12	17	5.67	3	8|0|0	0.4	0.95	0.4	0.95	0.4	-9.51	2.13	0.25
CTF4NT	RDX	RDX	5|0|12	17	5.67	3	8|0|0	0.4	0.95	0.4	0.95	0.4	-9.51	2.13	0.25
CTF4NT	COASY	COASY	4|0|12	16	5.33	3	7|0|0	0.4	0.96	0.4	0.96	0.4	-8.01	2.29	0.25
CTF4NT	PPP1CC	PPP1CC	6|4|3	13	4.33	3	4|0|2	0.4	0.78	0.4	0.78	0.4	-2.05	2.17	0.25
CTF4NT	DPP3	DPP3	3|0|5	8	2.67	3	5|0|0	0.4	0.8	0.4	0.8	0.4	-5.6	1.6	0.25
CTF4NT	CPNE1	CPNE1	2|1|5	8	2.67	3	4|0|0	0.4	0.89	0.4	0.89	0.4	-2.43	2	0.24
CTF4NT	NLE1	NLE1	2|0|5	7	2.33	3	4|0|0	0.4	0.89	0.4	0.89	0.4	-4.12	1.75	0.24
CTF4NT	HADHA	HADHA	0|2|5	7	2.33	3	4|0|0	0.4	0.89	0.4	0.89	0.4	-4.12	1.75	0.24
CTF4NT	CCAR1	CCAR1	2|0|5	7	2.33	3	4|0|0	0.4	0.89	0.4	0.89	0.4	-4.12	1.75	0.24
CTF4NT	GNA11	GNA11	0|2|3	5	1.67	3	2|0|1	0.4	0.75	0.4	0.75	0.4	-3.09	1.67	0.25
CTF4NT	EIF3A	EIF3A	50|24|81	155	51.67	3	43|0|4	0.39	0.99	0.39	0.99	0.39	-19.76	3.3	0.25
CTF4NT	UBA2	UBA2	24|15|43	82	27.33	3	25|0|1	0.39	0.98	0.39	0.98	0.39	-8.25	3.15	0.25
CTF4NT	PDIA4	PDIA4	15|16|44	75	25	3	20|0|0	0.39	0.99	0.39	0.99	0.39	-2.81	3.75	0.25
CTF4NT	EPHX1	EPHX1	3|0|19	22	7.33	3	6|0|0	0.39	0.99	0.39	0.99	0.39	-6.49	3.67	0.25
CTF4NT	CAB39	CAB39	4|0|10	14	4.67	3	7|0|0	0.39	0.94	0.39	0.94	0.39	-8.01	2	0.25
CTF4NT	PGRMC2	PGRMC2	3|2|4	9	3	3	5|0|0	0.39	0.65	0.39	0.65	0.39	-1.81	1.8	0.25
CTF4NT	TKT	TKT	91|64|111	266	88.67	3	61|1|16	0.38	0.96	0.38	0.96	0.38	-14.2	3.41	0.25
CTF4NT	RPL27	RPL27	2|0|26	28	9.33	3	5|0|0	0.38	1	0.38	1	0.38	-5.6	5.6	0.25
CTF4NT	PABPC1	PABPC1	0|13|3	16	5.33	3	5|0|1	0.38	0.98	0.38	0.98	0.38	-6.76	2.67	0.25
CTF4NT	GSTK1	GSTK1	2|1|4	7	2.33	3	4|0|0	0.38	0.8	0.38	0.8	0.38	-2.43	1.75	0.25
CTF4NT	AGK	AGK	2|0|4	6	2	3	4|0|0	0.38	0.8	0.38	0.8	0.38	-4.12	1.5	0.25
CTF4NT	MTX2	MTX2	2|2|0	4	1.33	3	3|0|0	0.38	0.57	0.38	0.57	0.38	-2.65	1.33	0.25
CTF4NT	MSN	MSN	30|7|67	104	34.67	3	29|0|3	0.37	0.99	0.37	0.99	0.37	-26.12	3.25	0.25
CTF4NT	EIF3C	EIF3C	24|9|33	66	22	3	25|0|1	0.37	0.91	0.37	0.91	0.37	-15.62	2.54	0.25
CTF4NT	SNRPE	SNRPE	6|6|9	21	7	3	5|0|4	0.37	0.78	0.37	0.78	0.37	-1.58	2.33	0.25
CTF4NT	NSDHL	NSDHL	2|1|12	15	5	3	5|0|0	0.37	0.98	0.37	0.98	0.37	-3.69	3	0.25
CTF4NT	ALDH5A1	ALDH5A1	2|1|12	15	5	3	5|0|0	0.37	0.98	0.37	0.98	0.37	-3.69	3	0.25
CTF4NT	CARM1	CARM1	2|1|9	12	4	3	5|0|0	0.37	0.96	0.37	0.96	0.37	-3.69	2.4	0.25
CTF4NT	EIF2B2	EIF2B2	4|0|5	9	3	3	6|0|0	0.37	0.66	0.37	0.66	0.37	-6.49	1.5	0.25
CTF4NT	SAMM50	SAMM50	4|1|24	29	9.67	3	8|0|0	0.36	0.99	0.36	0.99	0.36	-7.13	3.62	0.25
CTF4NT	CNDP2	CNDP2	7|1|15	23	7.67	3	11|0|0	0.36	0.94	0.36	0.94	0.36	-10.93	2.09	0.25
CTF4NT	ARCN1	ARCN1	5|0|14	19	6.33	3	9|0|0	0.36	0.96	0.36	0.96	0.36	-10.6	2.11	0.26
CTF4NT	CMBL	CMBL	2|0|8	10	3.33	3	5|0|0	0.36	0.94	0.36	0.94	0.36	-5.6	2	0.25
CTF4NT	MAPK1	MAPK1	17|8|30	55	18.33	3	18|0|3	0.35	0.96	0.35	0.96	0.35	-11.46	2.62	0.26
CTF4NT	HIST1H1C	HIST1H1C	4|5|18	27	9	3	3|1|5	0.35	1	0.35	1	0.35	-4.35	3	0.26
CTF4NT	RPL30	RPL30	4|2|18	24	8	3	6|1|1	0.35	1	0.35	1	0.35	-5.81	3	0.26
CTF4NT	ERO1L	ERO1L	8|0|16	24	8	3	11|0|1	0.35	0.93	0.35	0.93	0.35	-14.95	2	0.26
CTF4NT	RPS10	RPS10	10|9|34	53	17.67	3	10|0|6	0.34	1	0.34	1	0.34	-5.2	3.31	0.26
CTF4NT	SNRPB	SNRPB	11|8|21	40	13.33	3	8|1|7	0.34	0.98	0.34	0.98	0.34	-6.61	2.5	0.26
CTF4NT	RAB14	RAB14	9|6|16	31	10.33	3	11|0|2	0.34	0.9	0.34	0.9	0.34	-5.29	2.38	0.26
CTF4NT	RPL9	RPL9	4|2|20	26	8.67	3	9|0|0	0.34	0.98	0.34	0.98	0.34	-6.28	2.89	0.26
CTF4NT	XPOT	XPOT	5|0|19	24	8	3	10|0|0	0.34	0.97	0.34	0.97	0.34	-12.12	2.4	0.26
CTF4NT	DCXR	DCXR	4|5|10	19	6.33	3	9|0|0	0.34	0.86	0.34	0.86	0.34	-3.33	2.11	0.26
CTF4NT	PDCD10	PDCD10	3|0|11	14	4.67	3	7|0|0	0.34	0.95	0.34	0.95	0.34	-8.01	2	0.26
CTF4NT	DYNC1H1	DYNC1H1	186|45|336	567	189	3	158|0|2	0.33	1	0.33	1	0.33	-120.46	3.54	0.33
CTF4NT	HIST1H4A	HIST1H4A	71|50|162	283	94.33	3	37|16|48	0.33	1	0.33	1	0.33	-47.51	2.8	0.29
CTF4NT	EPRS	EPRS	57|8|105	170	56.67	3	62|0|0	0.33	0.99	0.33	0.99	0.33	-63.32	2.74	0.34
CTF4NT	IARS	IARS	58|19|90	167	55.67	3	56|0|3	0.33	0.98	0.33	0.98	0.33	-39.55	2.83	0.33
CTF4NT	HIST1H1E	HIST1H1E	30|17|86	133	44.33	3	13|11|18	0.33	1	0.33	1	0.33	-24.34	3.17	0.26
CTF4NT	RCC2	RCC2	36|19|64	119	39.67	3	35|0|5	0.33	0.98	0.33	0.98	0.33	-18.21	2.97	0.31
CTF4NT	HIST1H2BC	HIST1H2BC	21|23|52	96	32	3	18|7|9	0.33	1	0.33	1	0.33	-10.6	2.82	0.26
CTF4NT	NARS	NARS	27|12|44	83	27.67	3	28|0|3	0.33	0.96	0.33	0.96	0.33	-17.17	2.68	0.26
CTF4NT	FLNA	FLNA	3|70|3	76	25.33	3	41|0|1	0.33	0.98	0.33	0.98	0.33	-48.27	1.81	0.35
CTF4NT	RPS16	RPS16	21|15|39	75	25	3	14|7|12	0.33	1	0.33	1	0.33	-16.72	2.27	0.26
CTF4NT	RPS15A	RPS15A	17|10|26	53	17.67	3	10|5|11	0.33	1	0.33	1	0.33	-15.68	2.04	0.31
CTF4NT	UTP20	UTP20	1|0|42	43	14.33	3	0|0|0	0.33	1	0.33	1	0.33	-0.06	143.33	0.26
CTF4NT	MYO1D	MYO1D	1|0|40	41	13.67	3	0|0|0	0.33	1	0.33	1	0.33	-0.06	136.67	0.26
CTF4NT	PYGB	PYGB	5|2|33	40	13.33	3	12|0|1	0.33	0.99	0.33	0.99	0.33	-11.4	3.08	0.33
CTF4NT	TTC37	TTC37	1|0|35	36	12	3	3|0|0	0.33	1	0.33	1	0.33	-2.65	12	0.28
CTF4NT	SSB	SSB	11|2|20	33	11	3	16|0|0	0.33	0.91	0.33	0.91	0.33	-15.15	2.06	0.35
CTF4NT	XPO7	XPO7	7|1|24	32	10.67	3	13|0|0	0.33	0.98	0.33	0.98	0.33	-13.47	2.46	0.33
CTF4NT	ACAD9	ACAD9	9|2|21	32	10.67	3	15|0|0	0.33	0.95	0.33	0.95	0.33	-13.76	2.13	0.35
CTF4NT	MYO1B	MYO1B	1|0|31	32	10.67	3	5|0|0	0.33	1	0.33	1	0.33	-5.6	6.4	0.31
CTF4NT	PTCD3	PTCD3	6|1|24	31	10.33	3	12|0|0	0.33	0.98	0.33	0.98	0.33	-12.03	2.58	0.32
CTF4NT	BLMH	BLMH	5|5|20	30	10	3	11|0|0	0.33	0.97	0.33	0.97	0.33	-4.17	2.73	0.26
CTF4NT	RPS18	RPS18	2|2|26	30	10	3	7|0|0	0.33	1	0.33	1	0.33	-4.18	4.29	0.33
CTF4NT	OSBPL8	OSBPL8	1|0|25	26	8.67	3	0|0|0	0.33	1	0.33	1	0.33	-0.06	86.67	0.26
CTF4NT	UBR4	UBR4	2|0|22	24	8	3	6|0|0	0.33	1	0.33	1	0.33	-6.49	4	0.33
CTF4NT	SDAD1	SDAD1	1|1|22	24	8	3	0|0|0	0.33	1	0.33	1	0.33	2.45	80	0.26
CTF4NT	RPL35A	RPL35A	1|1|21	23	7.67	3	1|0|0	0.33	1	0.33	1	0.33	0.54	23	0.26
CTF4NT	POLR2A	POLR2A	0|0|22	22	7.33	3	1|0|0	0.33	1	0.33	1	0.33	-0.86	22	0.26
CTF4NT	ZNF512B	ZNF512B	1|0|21	22	7.33	3	0|0|0	0.33	1	0.33	1	0.33	-0.06	73.33	0.26
CTF4NT	2022-09-07	2022-09-07	2|0|19	21	7	3	6|0|0	0.33	0.99	0.33	0.99	0.33	-6.49	3.5	0.33
CTF4NT	HMGB1	HMGB1	0|0|20	20	6.67	3	8|0|0	0.33	0.99	0.33	0.99	0.33	-9.51	2.5	0.35
CTF4NT	HMGB2	HMGB2	0|0|18	18	6	3	0|0|0	0.33	1	0.33	1	0.33	-0.06	60	0.27
CTF4NT	TMTC3	TMTC3	1|0|17	18	6	3	0|0|0	0.33	1	0.33	1	0.33	-0.06	60	0.27
CTF4NT	SERBP1	SERBP1	0|1|16	17	5.67	3	0|0|0	0.33	1	0.33	1	0.33	-0.06	56.67	0.27
CTF4NT	SIN3A	SIN3A	1|0|16	17	5.67	3	0|0|0	0.33	1	0.33	1	0.33	-0.06	56.67	0.27
CTF4NT	FERMT2	FERMT2	1|0|16	17	5.67	3	0|0|0	0.33	1	0.33	1	0.33	-0.06	56.67	0.27
CTF4NT	TRMT10C	TRMT10C	0|0|16	16	5.33	3	2|0|0	0.33	1	0.33	1	0.33	-2.23	8	0.29
CTF4NT	ABCB7	ABCB7	0|0|16	16	5.33	3	4|0|0	0.33	1	0.33	1	0.33	-4.12	4	0.33
CTF4NT	CLASP2	CLASP2	1|0|14	15	5	3	1|0|0	0.33	1	0.33	1	0.33	-0.86	15	0.26
CTF4NT	NOL10	NOL10	1|0|13	14	4.67	3	0|0|0	0.33	1	0.33	1	0.33	-0.06	46.67	0.27
CTF4NT	EDF1	EDF1	1|0|13	14	4.67	3	0|0|0	0.33	1	0.33	1	0.33	-0.06	46.67	0.27
CTF4NT	AFG3L2	AFG3L2	1|1|12	14	4.67	3	1|0|0	0.33	1	0.33	1	0.33	0.54	14	0.26
CTF4NT	AP3B1	AP3B1	1|0|12	13	4.33	3	4|0|0	0.33	0.99	0.33	0.99	0.33	-4.12	3.25	0.33
CTF4NT	DNAJC11	DNAJC11	1|0|12	13	4.33	3	2|0|0	0.33	1	0.33	1	0.33	-2.23	6.5	0.3
CTF4NT	COMT	COMT	1|0|12	13	4.33	3	2|0|0	0.33	1	0.33	1	0.33	-2.23	6.5	0.3
CTF4NT	CPSF1	CPSF1	1|0|12	13	4.33	3	0|0|0	0.33	1	0.33	1	0.33	-0.06	43.33	0.27
CTF4NT	DNAAF5	DNAAF5	1|0|12	13	4.33	3	3|0|0	0.33	1	0.33	1	0.33	-2.65	4.33	0.33
CTF4NT	GTF3C1	GTF3C1	1|0|11	12	4	3	0|0|0	0.33	1	0.33	1	0.33	-0.06	40	0.27
CTF4NT	MTPAP	MTPAP	1|0|11	12	4	3	0|0|0	0.33	1	0.33	1	0.33	-0.06	40	0.27
CTF4NT	LMF2	LMF2	0|0|12	12	4	3	0|0|0	0.33	1	0.33	1	0.33	-0.06	40	0.27
CTF4NT	DDX55	DDX55	1|0|11	12	4	3	0|0|0	0.33	1	0.33	1	0.33	-0.06	40	0.27
CTF4NT	RPS29	RPS29	1|0|11	12	4	3	3|0|0	0.33	0.99	0.33	0.99	0.33	-2.65	4	0.33
CTF4NT	ALG5	ALG5	1|0|11	12	4	3	0|0|0	0.33	1	0.33	1	0.33	-0.06	40	0.27
CTF4NT	MAZ	MAZ	0|0|11	11	3.67	3	0|0|0	0.33	1	0.33	1	0.33	-0.06	36.67	0.27
CTF4NT	SMARCA1	SMARCA1	0|0|11	11	3.67	3	0|0|0	0.33	1	0.33	1	0.33	-0.06	36.67	0.27
CTF4NT	NDC1	NDC1	0|0|11	11	3.67	3	0|0|0	0.33	1	0.33	1	0.33	-0.06	36.67	0.27
CTF4NT	MRPS7	MRPS7	0|0|11	11	3.67	3	0|0|0	0.33	1	0.33	1	0.33	-0.06	36.67	0.27
CTF4NT	RPL36	RPL36	0|0|11	11	3.67	3	1|0|0	0.33	1	0.33	1	0.33	-0.86	11	0.27
CTF4NT	MACROD1	MACROD1	1|0|10	11	3.67	3	0|0|0	0.33	1	0.33	1	0.33	-0.06	36.67	0.27
CTF4NT	PLCG1	PLCG1	1|0|10	11	3.67	3	1|0|0	0.33	1	0.33	1	0.33	-0.86	11	0.27
CTF4NT	MSH3	MSH3	1|0|10	11	3.67	3	0|0|0	0.33	1	0.33	1	0.33	-0.06	36.67	0.27
CTF4NT	ACSS1	ACSS1	1|0|10	11	3.67	3	1|0|0	0.33	1	0.33	1	0.33	-0.86	11	0.27
CTF4NT	BCS1L	BCS1L	1|1|9	11	3.67	3	2|0|0	0.33	1	0.33	1	0.33	-0.18	5.5	0.33
CTF4NT	URB1	URB1	0|0|11	11	3.67	3	0|0|0	0.33	1	0.33	1	0.33	-0.06	36.67	0.27
CTF4NT	NAE1	NAE1	3|2|6	11	3.67	3	6|0|0	0.33	0.8	0.33	0.8	0.33	-2.97	1.83	0.33
CTF4NT	NEMF	NEMF	1|0|9	10	3.33	3	0|0|0	0.33	1	0.33	1	0.33	-0.06	33.33	0.28
CTF4NT	PRKCA	PRKCA	1|0|9	10	3.33	3	1|0|0	0.33	1	0.33	1	0.33	-0.86	10	0.27
CTF4NT	DDB2	DDB2	0|0|10	10	3.33	3	0|0|0	0.33	1	0.33	1	0.33	-0.06	33.33	0.27
CTF4NT	GNL1	GNL1	0|0|10	10	3.33	3	0|0|0	0.33	1	0.33	1	0.33	-0.06	33.33	0.27
CTF4NT	ABCB10	ABCB10	1|0|9	10	3.33	3	0|0|0	0.33	1	0.33	1	0.33	-0.06	33.33	0.28
CTF4NT	ARHGEF1	ARHGEF1	0|0|10	10	3.33	3	0|0|0	0.33	1	0.33	1	0.33	-0.06	33.33	0.27
CTF4NT	RBM34	RBM34	0|0|10	10	3.33	3	0|0|0	0.33	1	0.33	1	0.33	-0.06	33.33	0.27
CTF4NT	RBM28	RBM28	1|0|9	10	3.33	3	0|0|0	0.33	1	0.33	1	0.33	-0.06	33.33	0.28
CTF4NT	MTOR	MTOR	1|0|9	10	3.33	3	0|0|0	0.33	1	0.33	1	0.33	-0.06	33.33	0.28
CTF4NT	POLR3B	POLR3B	0|0|9	9	3	3	0|0|0	0.33	1	0.33	1	0.33	-0.06	30	0.28
CTF4NT	LPCAT1	LPCAT1	1|0|8	9	3	3	0|0|0	0.33	1	0.33	1	0.33	-0.06	30	0.28
CTF4NT	RDH14	RDH14	0|0|9	9	3	3	0|0|0	0.33	1	0.33	1	0.33	-0.06	30	0.28
CTF4NT	GNA13	GNA13	0|1|8	9	3	3	2|0|0	0.33	1	0.33	1	0.33	-2.23	4.5	0.33
CTF4NT	NIFK	NIFK	0|1|8	9	3	3	1|0|0	0.33	1	0.33	1	0.33	-0.86	9	0.27
CTF4NT	SBNO1	SBNO1	1|0|8	9	3	3	0|0|0	0.33	1	0.33	1	0.33	-0.06	30	0.28
CTF4NT	AURKA	AURKA	1|0|8	9	3	3	0|0|0	0.33	1	0.33	1	0.33	-0.06	30	0.28
CTF4NT	AUP1	AUP1	1|0|8	9	3	3	0|0|0	0.33	1	0.33	1	0.33	-0.06	30	0.28
CTF4NT	RBM12	RBM12	8|0|1	9	3	3	0|0|1	0.33	1	0.33	1	0.33	-0.86	9	0.27
CTF4NT	METTL7A	METTL7A	1|0|8	9	3	3	2|0|0	0.33	1	0.33	1	0.33	-2.23	4.5	0.33
CTF4NT	SNRPD2	SNRPD2	0|0|9	9	3	3	0|0|0	0.33	1	0.33	1	0.33	-0.06	30	0.28
CTF4NT	MICU2	MICU2	1|0|8	9	3	3	0|0|0	0.33	1	0.33	1	0.33	-0.06	30	0.28
CTF4NT	RPS6KA1	RPS6KA1	0|0|8	8	2.67	3	0|0|0	0.33	1	0.33	1	0.33	-0.06	26.67	0.28
CTF4NT	FMR1	FMR1	0|0|8	8	2.67	3	2|0|0	0.33	1	0.33	1	0.33	-2.23	4	0.33
CTF4NT	CHAF1B	CHAF1B	1|0|7	8	2.67	3	2|0|0	0.33	0.99	0.33	0.99	0.33	-2.23	4	0.33
CTF4NT	CHD1L	CHD1L	0|1|7	8	2.67	3	0|0|0	0.33	1	0.33	1	0.33	-0.06	26.67	0.28
CTF4NT	FKBP11	FKBP11	1|1|6	8	2.67	3	1|0|1	0.33	1	0.33	1	0.33	-0.49	4	0.33
CTF4NT	POLR1B	POLR1B	1|0|7	8	2.67	3	0|0|0	0.33	1	0.33	1	0.33	-0.06	26.67	0.28
CTF4NT	HSP90AB2P	HSP90AB2P	2|0|6	8	2.67	3	4|0|1	0.33	0.88	0.33	0.88	0.33	-5.82	1.6	0.35
CTF4NT	NFXL1	NFXL1	0|0|8	8	2.67	3	0|0|0	0.33	1	0.33	1	0.33	-0.06	26.67	0.28
CTF4NT	KIAA0196	KIAA0196	1|0|7	8	2.67	3	0|0|0	0.33	1	0.33	1	0.33	-0.06	26.67	0.28
CTF4NT	RNF169	RNF169	1|0|7	8	2.67	3	1|0|0	0.33	1	0.33	1	0.33	-0.86	8	0.28
CTF4NT	SCCPDH	SCCPDH	1|0|7	8	2.67	3	0|0|0	0.33	1	0.33	1	0.33	-0.06	26.67	0.28
CTF4NT	ZNF512	ZNF512	0|0|8	8	2.67	3	0|0|0	0.33	1	0.33	1	0.33	-0.06	26.67	0.28
CTF4NT	CYFIP2	CYFIP2	0|0|8	8	2.67	3	0|0|0	0.33	1	0.33	1	0.33	-0.06	26.67	0.28
CTF4NT	XPC	XPC	0|0|7	7	2.33	3	0|0|0	0.33	1	0.33	1	0.33	-0.06	23.33	0.28
CTF4NT	TMEM14C	TMEM14C	1|1|5	7	2.33	3	1|0|0	0.33	1	0.33	1	0.33	0.54	7	0.3
CTF4NT	CROCC	CROCC	4|1|2	7	2.33	3	3|1|0	0.33	0.77	0.33	0.77	0.33	-2.76	1.75	0.33
CTF4NT	ERGIC1	ERGIC1	1|0|6	7	2.33	3	0|0|0	0.33	1	0.33	1	0.33	-0.06	23.33	0.29
CTF4NT	DHX57	DHX57	1|0|6	7	2.33	3	0|0|0	0.33	1	0.33	1	0.33	-0.06	23.33	0.29
CTF4NT	MRPL16	MRPL16	0|0|7	7	2.33	3	0|0|0	0.33	1	0.33	1	0.33	-0.06	23.33	0.28
CTF4NT	MPG	MPG	1|0|6	7	2.33	3	0|0|0	0.33	1	0.33	1	0.33	-0.06	23.33	0.29
CTF4NT	SLC27A2	SLC27A2	0|0|7	7	2.33	3	0|0|0	0.33	1	0.33	1	0.33	-0.06	23.33	0.28
CTF4NT	CMSS1	CMSS1	1|0|6	7	2.33	3	0|0|0	0.33	1	0.33	1	0.33	-0.06	23.33	0.29
CTF4NT	LEMD2	LEMD2	0|1|6	7	2.33	3	0|0|0	0.33	1	0.33	1	0.33	-0.06	23.33	0.29
CTF4NT	SQRDL	SQRDL	1|0|6	7	2.33	3	0|0|0	0.33	1	0.33	1	0.33	-0.06	23.33	0.29
CTF4NT	SEC24A	SEC24A	1|0|6	7	2.33	3	1|0|0	0.33	1	0.33	1	0.33	-0.86	7	0.29
CTF4NT	KIFC1	KIFC1	0|0|7	7	2.33	3	0|0|0	0.33	1	0.33	1	0.33	-0.06	23.33	0.28
CTF4NT	FBXO7	FBXO7	0|0|7	7	2.33	3	0|0|0	0.33	1	0.33	1	0.33	-0.06	23.33	0.28
CTF4NT	PKP2	PKP2	1|0|6	7	2.33	3	0|0|0	0.33	1	0.33	1	0.33	-0.06	23.33	0.29
CTF4NT	CYB5R1	CYB5R1	1|0|6	7	2.33	3	0|0|0	0.33	1	0.33	1	0.33	-0.06	23.33	0.29
CTF4NT	DHX8	DHX8	0|0|6	6	2	3	0|0|0	0.33	1	0.33	1	0.33	-0.06	20	0.29
CTF4NT	MINPP1	MINPP1	1|0|5	6	2	3	0|0|0	0.33	1	0.33	1	0.33	-0.06	20	0.29
CTF4NT	ARF6	ARF6	0|0|6	6	2	3	2|0|0	0.33	0.99	0.33	0.99	0.33	-2.23	3	0.35
CTF4NT	MCM10	MCM10	1|0|5	6	2	3	0|0|0	0.33	1	0.33	1	0.33	-0.06	20	0.29
CTF4NT	MYBL2	MYBL2	1|0|5	6	2	3	0|0|0	0.33	1	0.33	1	0.33	-0.06	20	0.29
CTF4NT	PIGS	PIGS	0|0|6	6	2	3	0|0|0	0.33	1	0.33	1	0.33	-0.06	20	0.29
CTF4NT	RHOG	RHOG	1|0|5	6	2	3	0|0|0	0.33	1	0.33	1	0.33	-0.06	20	0.29
CTF4NT	PAXBP1	PAXBP1	1|0|5	6	2	3	0|0|0	0.33	1	0.33	1	0.33	-0.06	20	0.29
CTF4NT	KRR1	KRR1	0|0|6	6	2	3	0|0|0	0.33	1	0.33	1	0.33	-0.06	20	0.29
CTF4NT	DNAJC19	DNAJC19	1|1|4	6	2	3	0|0|0	0.33	1	0.33	1	0.33	2.45	20	0.3
CTF4NT	TOE1	TOE1	0|0|6	6	2	3	0|0|0	0.33	1	0.33	1	0.33	-0.06	20	0.29
CTF4NT	ADD3	ADD3	1|0|5	6	2	3	0|0|0	0.33	1	0.33	1	0.33	-0.06	20	0.29
CTF4NT	OCIAD1	OCIAD1	1|0|5	6	2	3	1|0|0	0.33	1	0.33	1	0.33	-0.86	6	0.3
CTF4NT	MAPK9	MAPK9	1|0|5	6	2	3	1|0|0	0.33	1	0.33	1	0.33	-0.86	6	0.3
CTF4NT	VKORC1L1	VKORC1L1	0|0|6	6	2	3	0|0|0	0.33	1	0.33	1	0.33	-0.06	20	0.29
CTF4NT	ALG10	ALG10	1|0|5	6	2	3	0|0|1	0.33	1	0.33	1	0.33	-0.86	6	0.3
CTF4NT	EXOC2	EXOC2	1|0|5	6	2	3	0|0|0	0.33	1	0.33	1	0.33	-0.06	20	0.29
CTF4NT	HSD17B11	HSD17B11	0|0|6	6	2	3	0|0|0	0.33	1	0.33	1	0.33	-0.06	20	0.29
CTF4NT	CLN6	CLN6	0|0|6	6	2	3	0|0|0	0.33	1	0.33	1	0.33	-0.06	20	0.29
CTF4NT	ACOT1	ACOT1	0|0|6	6	2	3	2|0|0	0.33	0.99	0.33	0.99	0.33	-2.23	3	0.35
CTF4NT	NUP188	NUP188	0|0|6	6	2	3	1|0|0	0.33	1	0.33	1	0.33	-0.86	6	0.29
CTF4NT	CTR9	CTR9	1|0|5	6	2	3	0|0|0	0.33	1	0.33	1	0.33	-0.06	20	0.29
CTF4NT	SMC1A	SMC1A	1|0|5	6	2	3	0|0|0	0.33	1	0.33	1	0.33	-0.06	20	0.29
CTF4NT	WRN	WRN	1|0|5	6	2	3	0|0|0	0.33	1	0.33	1	0.33	-0.06	20	0.29
CTF4NT	IFIT5	IFIT5	0|1|5	6	2	3	1|0|0	0.33	1	0.33	1	0.33	-0.86	6	0.3
CTF4NT	PDLIM1	PDLIM1	5|0|1	6	2	3	0|0|0	0.33	1	0.33	1	0.33	-0.06	20	0.29
CTF4NT	DERL1	DERL1	1|1|4	6	2	3	1|0|0	0.33	1	0.33	1	0.33	0.54	6	0.31
CTF4NT	UNG	UNG	1|0|5	6	2	3	0|0|0	0.33	1	0.33	1	0.33	-0.06	20	0.29
CTF4NT	IGF2BP3	IGF2BP3	1|0|5	6	2	3	1|0|0	0.33	1	0.33	1	0.33	-0.86	6	0.3
CTF4NT	GOLT1B	GOLT1B	1|1|4	6	2	3	0|0|0	0.33	1	0.33	1	0.33	2.45	20	0.3
CTF4NT	MARK2	MARK2	0|0|6	6	2	3	1|0|1	0.33	1	0.33	1	0.33	-2.1	3	0.33
CTF4NT	MAP4K4	MAP4K4	1|0|5	6	2	3	0|0|0	0.33	1	0.33	1	0.33	-0.06	20	0.29
CTF4NT	MAP2K4	MAP2K4	1|0|5	6	2	3	0|0|0	0.33	1	0.33	1	0.33	-0.06	20	0.29
CTF4NT	ZNF281	ZNF281	1|0|5	6	2	3	0|0|0	0.33	1	0.33	1	0.33	-0.06	20	0.29
CTF4NT	NOM1	NOM1	1|0|5	6	2	3	0|0|0	0.33	1	0.33	1	0.33	-0.06	20	0.29
CTF4NT	ADPGK	ADPGK	1|0|4	5	1.67	3	1|0|0	0.33	1	0.33	1	0.33	-0.86	5	0.31
CTF4NT	PIP4K2A	PIP4K2A	1|0|4	5	1.67	3	0|0|0	0.33	1	0.33	1	0.33	-0.06	16.67	0.3
CTF4NT	AZGP1	AZGP1	0|4|1	5	1.67	3	1|0|0	0.33	1	0.33	1	0.33	-0.86	5	0.31
CTF4NT	AMPD2	AMPD2	1|0|4	5	1.67	3	1|0|0	0.33	1	0.33	1	0.33	-0.86	5	0.31
CTF4NT	SPAG9	SPAG9	1|0|4	5	1.67	3	0|0|0	0.33	1	0.33	1	0.33	-0.06	16.67	0.3
CTF4NT	LYAR	LYAR	0|0|5	5	1.67	3	0|0|0	0.33	1	0.33	1	0.33	-0.06	16.67	0.29
CTF4NT	MRPL22	MRPL22	0|0|5	5	1.67	3	0|0|0	0.33	1	0.33	1	0.33	-0.06	16.67	0.29
CTF4NT	ACSL1	ACSL1	0|0|5	5	1.67	3	0|0|0	0.33	1	0.33	1	0.33	-0.06	16.67	0.29
CTF4NT	RAB3GAP2	RAB3GAP2	0|0|5	5	1.67	3	1|0|0	0.33	1	0.33	1	0.33	-0.86	5	0.3
CTF4NT	LTN1	LTN1	1|0|4	5	1.67	3	0|0|0	0.33	1	0.33	1	0.33	-0.06	16.67	0.3
CTF4NT	MT-ATP8	MT-ATP8	0|1|4	5	1.67	3	0|0|0	0.33	1	0.33	1	0.33	-0.06	16.67	0.3
CTF4NT	PPIL2	PPIL2	0|0|5	5	1.67	3	0|0|0	0.33	1	0.33	1	0.33	-0.06	16.67	0.29
CTF4NT	YBX1	YBX1	0|0|5	5	1.67	3	0|0|0	0.33	1	0.33	1	0.33	-0.06	16.67	0.29
CTF4NT	ING3	ING3	5|0|0	5	1.67	3	1|0|0	0.33	1	0.33	1	0.33	-0.86	5	0.3
CTF4NT	EXOSC7	EXOSC7	1|0|4	5	1.67	3	1|0|0	0.33	1	0.33	1	0.33	-0.86	5	0.31
CTF4NT	STXBP3	STXBP3	0|0|5	5	1.67	3	0|0|0	0.33	1	0.33	1	0.33	-0.06	16.67	0.29
CTF4NT	CWC27	CWC27	4|0|1	5	1.67	3	0|0|0	0.33	1	0.33	1	0.33	-0.06	16.67	0.3
CTF4NT	CWC22	CWC22	1|0|4	5	1.67	3	0|0|0	0.33	1	0.33	1	0.33	-0.06	16.67	0.3
CTF4NT	TOMM7	TOMM7	1|0|4	5	1.67	3	0|0|0	0.33	1	0.33	1	0.33	-0.06	16.67	0.3
CTF4NT	NFIB	NFIB	0|1|4	5	1.67	3	0|0|0	0.33	1	0.33	1	0.33	-0.06	16.67	0.3
CTF4NT	ARID4B	ARID4B	3|1|1	5	1.67	3	0|0|0	0.33	1	0.33	1	0.33	2.45	16.67	0.32
CTF4NT	NEK9	NEK9	1|0|4	5	1.67	3	1|0|0	0.33	1	0.33	1	0.33	-0.86	5	0.31
CTF4NT	DDX41	DDX41	0|0|5	5	1.67	3	0|0|0	0.33	1	0.33	1	0.33	-0.06	16.67	0.29
CTF4NT	TBP	TBP	1|0|4	5	1.67	3	0|0|0	0.33	1	0.33	1	0.33	-0.06	16.67	0.3
CTF4NT	MAPRE2	MAPRE2	0|0|5	5	1.67	3	1|0|0	0.33	1	0.33	1	0.33	-0.86	5	0.3
CTF4NT	SHMT1	SHMT1	0|0|5	5	1.67	3	1|0|0	0.33	1	0.33	1	0.33	-0.86	5	0.3
CTF4NT	GSK3B	GSK3B	1|0|4	5	1.67	3	0|0|0	0.33	1	0.33	1	0.33	-0.06	16.67	0.3
CTF4NT	IWS1	IWS1	5|0|0	5	1.67	3	0|0|0	0.33	1	0.33	1	0.33	-0.06	16.67	0.29
CTF4NT	RFC4	RFC4	4|0|1	5	1.67	3	0|0|0	0.33	1	0.33	1	0.33	-0.06	16.67	0.3
CTF4NT	CCDC137	CCDC137	0|0|5	5	1.67	3	0|0|0	0.33	1	0.33	1	0.33	-0.06	16.67	0.29
CTF4NT	UTP3	UTP3	0|0|5	5	1.67	3	0|0|0	0.33	1	0.33	1	0.33	-0.06	16.67	0.29
CTF4NT	NIPBL	NIPBL	0|0|5	5	1.67	3	1|0|0	0.33	1	0.33	1	0.33	-0.86	5	0.3
CTF4NT	FAM213A	FAM213A	0|0|5	5	1.67	3	0|0|0	0.33	1	0.33	1	0.33	-0.06	16.67	0.29
CTF4NT	PIGT	PIGT	1|0|4	5	1.67	3	1|0|0	0.33	1	0.33	1	0.33	-0.86	5	0.31
CTF4NT	LSS	LSS	1|0|3	4	1.33	3	0|0|0	0.33	1	0.33	1	0.33	-0.06	13.33	0.32
CTF4NT	SRBD1	SRBD1	0|0|4	4	1.33	3	0|0|0	0.33	1	0.33	1	0.33	-0.06	13.33	0.3
CTF4NT	FIP1L1	FIP1L1	3|0|1	4	1.33	3	0|0|0	0.33	1	0.33	1	0.33	-0.06	13.33	0.32
CTF4NT	ERGIC2	ERGIC2	1|0|3	4	1.33	3	0|0|0	0.33	1	0.33	1	0.33	-0.06	13.33	0.32
CTF4NT	POLR3C	POLR3C	1|0|3	4	1.33	3	1|0|0	0.33	0.99	0.33	0.99	0.33	-0.86	4	0.33
CTF4NT	NSMCE1	NSMCE1	1|0|3	4	1.33	3	0|0|0	0.33	1	0.33	1	0.33	-0.06	13.33	0.32
CTF4NT	TMEM201	TMEM201	0|0|4	4	1.33	3	0|0|0	0.33	1	0.33	1	0.33	-0.06	13.33	0.3
CTF4NT	TMEM209	TMEM209	0|0|4	4	1.33	3	0|0|0	0.33	1	0.33	1	0.33	-0.06	13.33	0.3
CTF4NT	PIGR	PIGR	0|3|1	4	1.33	3	0|0|0	0.33	1	0.33	1	0.33	-0.06	13.33	0.32
CTF4NT	DNAJC10	DNAJC10	1|0|3	4	1.33	3	0|0|0	0.33	1	0.33	1	0.33	-0.06	13.33	0.32
CTF4NT	UBR5	UBR5	1|0|3	4	1.33	3	0|0|0	0.33	1	0.33	1	0.33	-0.06	13.33	0.32
CTF4NT	KDSR	KDSR	1|0|3	4	1.33	3	1|0|0	0.33	0.99	0.33	0.99	0.33	-0.86	4	0.33
CTF4NT	CHD1	CHD1	0|0|4	4	1.33	3	0|0|0	0.33	1	0.33	1	0.33	-0.06	13.33	0.3
CTF4NT	GNL3	GNL3	1|0|3	4	1.33	3	0|0|0	0.33	1	0.33	1	0.33	-0.06	13.33	0.32
CTF4NT	YIF1A	YIF1A	0|0|4	4	1.33	3	0|0|0	0.33	1	0.33	1	0.33	-0.06	13.33	0.3
CTF4NT	EXOSC3	EXOSC3	1|0|3	4	1.33	3	1|0|0	0.33	0.99	0.33	0.99	0.33	-0.86	4	0.33
CTF4NT	PRKAA2	PRKAA2	0|0|4	4	1.33	3	0|0|0	0.33	1	0.33	1	0.33	-0.06	13.33	0.3
CTF4NT	NRM	NRM	0|0|4	4	1.33	3	0|0|0	0.33	1	0.33	1	0.33	-0.06	13.33	0.3
CTF4NT	PFKFB2	PFKFB2	1|0|3	4	1.33	3	1|0|0	0.33	0.99	0.33	0.99	0.33	-0.86	4	0.33
CTF4NT	ATP6V1C1	ATP6V1C1	1|0|3	4	1.33	3	0|0|0	0.33	1	0.33	1	0.33	-0.06	13.33	0.32
CTF4NT	CCDC93	CCDC93	0|0|4	4	1.33	3	0|0|0	0.33	1	0.33	1	0.33	-0.06	13.33	0.3
CTF4NT	GBE1	GBE1	0|0|4	4	1.33	3	1|0|0	0.33	1	0.33	1	0.33	-0.86	4	0.31
CTF4NT	ZRANB2	ZRANB2	4|0|0	4	1.33	3	0|0|0	0.33	1	0.33	1	0.33	-0.06	13.33	0.3
CTF4NT	HAUS6	HAUS6	0|0|4	4	1.33	3	0|0|0	0.33	1	0.33	1	0.33	-0.06	13.33	0.3
CTF4NT	SERPINA6	SERPINA6	1|2|1	4	1.33	3	0|0|0	0.33	0.99	0.33	0.99	0.33	2.45	13.33	0.33
CTF4NT	PALLD	PALLD	3|0|1	4	1.33	3	0|0|0	0.33	1	0.33	1	0.33	-0.06	13.33	0.32
CTF4NT	EEFSEC	EEFSEC	1|0|3	4	1.33	3	0|0|0	0.33	1	0.33	1	0.33	-0.06	13.33	0.32
CTF4NT	CCNB2	CCNB2	0|0|4	4	1.33	3	0|0|0	0.33	1	0.33	1	0.33	-0.06	13.33	0.3
CTF4NT	KIF2A	KIF2A	0|0|4	4	1.33	3	0|0|0	0.33	1	0.33	1	0.33	-0.06	13.33	0.3
CTF4NT	SAAL1	SAAL1	1|1|2	4	1.33	3	0|0|0	0.33	0.99	0.33	0.99	0.33	2.45	13.33	0.33
CTF4NT	CBL	CBL	1|0|3	4	1.33	3	0|0|0	0.33	1	0.33	1	0.33	-0.06	13.33	0.32
CTF4NT	POLE	POLE	0|1|3	4	1.33	3	0|0|0	0.33	1	0.33	1	0.33	-0.06	13.33	0.32
CTF4NT	MMS22L	MMS22L	0|0|4	4	1.33	3	0|0|0	0.33	1	0.33	1	0.33	-0.06	13.33	0.3
CTF4NT	TELO2	TELO2	0|0|4	4	1.33	3	0|0|0	0.33	1	0.33	1	0.33	-0.06	13.33	0.3
CTF4NT	RFC2	RFC2	1|0|3	4	1.33	3	1|0|0	0.33	0.99	0.33	0.99	0.33	-0.86	4	0.33
CTF4NT	DIEXF	DIEXF	0|0|4	4	1.33	3	0|0|0	0.33	1	0.33	1	0.33	-0.06	13.33	0.3
CTF4NT	CBX5	CBX5	1|0|3	4	1.33	3	0|0|0	0.33	1	0.33	1	0.33	-0.06	13.33	0.32
CTF4NT	NAT14	NAT14	0|0|4	4	1.33	3	0|0|0	0.33	1	0.33	1	0.33	-0.06	13.33	0.3
CTF4NT	INTS7	INTS7	1|0|3	4	1.33	3	0|0|0	0.33	1	0.33	1	0.33	-0.06	13.33	0.32
CTF4NT	CTNNA2	CTNNA2	1|0|3	4	1.33	3	0|0|0	0.33	1	0.33	1	0.33	-0.06	13.33	0.32
CTF4NT	KPNA1	KPNA1	0|0|4	4	1.33	3	1|0|0	0.33	1	0.33	1	0.33	-0.86	4	0.31
CTF4NT	KDELC1	KDELC1	1|0|3	4	1.33	3	1|0|0	0.33	0.99	0.33	0.99	0.33	-0.86	4	0.33
CTF4NT	ICE1	ICE1	2|1|1	4	1.33	3	0|0|0	0.33	0.99	0.33	0.99	0.33	2.45	13.33	0.33
CTF4NT	DNTTIP2	DNTTIP2	1|2|1	4	1.33	3	0|0|0	0.33	0.99	0.33	0.99	0.33	2.45	13.33	0.33
CTF4NT	TBC1D15	TBC1D15	1|0|3	4	1.33	3	1|0|0	0.33	0.99	0.33	0.99	0.33	-0.86	4	0.33
CTF4NT	OXA1L	OXA1L	1|0|3	4	1.33	3	0|0|0	0.33	1	0.33	1	0.33	-0.06	13.33	0.32
CTF4NT	SCO2	SCO2	1|0|3	4	1.33	3	0|0|0	0.33	1	0.33	1	0.33	-0.06	13.33	0.32
CTF4NT	HN1	HN1	2|0|1	3	1	3	0|0|0	0.33	0.99	0.33	0.99	0.33	-0.06	10	0.33
CTF4NT	TLK2	TLK2	0|0|3	3	1	3	0|0|0	0.33	1	0.33	1	0.33	-0.06	10	0.32
CTF4NT	MAPK13	MAPK13	2|0|1	3	1	3	0|0|0	0.33	0.99	0.33	0.99	0.33	-0.06	10	0.33
CTF4NT	NCOR2	NCOR2	3|0|0	3	1	3	0|0|0	0.33	1	0.33	1	0.33	-0.06	10	0.32
CTF4NT	ZNF629	ZNF629	2|0|1	3	1	3	0|0|0	0.33	0.99	0.33	0.99	0.33	-0.06	10	0.33
CTF4NT	TBC1D10B	TBC1D10B	0|1|2	3	1	3	0|0|0	0.33	0.99	0.33	0.99	0.33	-0.06	10	0.33
CTF4NT	CBLL1	CBLL1	1|0|2	3	1	3	0|0|0	0.33	0.99	0.33	0.99	0.33	-0.06	10	0.33
CTF4NT	VPS52	VPS52	0|0|3	3	1	3	0|0|0	0.33	1	0.33	1	0.33	-0.06	10	0.32
CTF4NT	SCYL1	SCYL1	1|0|2	3	1	3	0|0|0	0.33	0.99	0.33	0.99	0.33	-0.06	10	0.33
CTF4NT	ZNF91	ZNF91	0|0|3	3	1	3	0|0|0	0.33	1	0.33	1	0.33	-0.06	10	0.32
CTF4NT	MORF4L2	MORF4L2	1|0|2	3	1	3	0|0|0	0.33	0.99	0.33	0.99	0.33	-0.06	10	0.33
CTF4NT	TTF2	TTF2	0|0|3	3	1	3	0|0|0	0.33	1	0.33	1	0.33	-0.06	10	0.32
CTF4NT	DDX51	DDX51	0|0|3	3	1	3	0|0|0	0.33	1	0.33	1	0.33	-0.06	10	0.32
CTF4NT	SF3A2	SF3A2	0|0|3	3	1	3	0|0|0	0.33	1	0.33	1	0.33	-0.06	10	0.32
CTF4NT	FBXO22	FBXO22	1|0|2	3	1	3	0|0|0	0.33	0.99	0.33	0.99	0.33	-0.06	10	0.33
CTF4NT	PUS7	PUS7	2|0|1	3	1	3	0|0|0	0.33	0.99	0.33	0.99	0.33	-0.06	10	0.33
CTF4NT	GBF1	GBF1	0|0|3	3	1	3	1|0|0	0.33	0.99	0.33	0.99	0.33	-0.86	3	0.33
CTF4NT	THUMPD1	THUMPD1	1|0|2	3	1	3	0|0|0	0.33	0.99	0.33	0.99	0.33	-0.06	10	0.33
CTF4NT	KRI1	KRI1	0|0|3	3	1	3	0|0|0	0.33	1	0.33	1	0.33	-0.06	10	0.32
CTF4NT	MRPS30	MRPS30	0|0|3	3	1	3	0|0|0	0.33	1	0.33	1	0.33	-0.06	10	0.32
CTF4NT	RBM15	RBM15	2|0|1	3	1	3	0|0|0	0.33	0.99	0.33	0.99	0.33	-0.06	10	0.33
CTF4NT	RRAGC	RRAGC	0|0|3	3	1	3	1|0|0	0.33	0.99	0.33	0.99	0.33	-0.86	3	0.33
CTF4NT	MFAP1	MFAP1	3|0|0	3	1	3	0|0|0	0.33	1	0.33	1	0.33	-0.06	10	0.32
CTF4NT	DYSF	DYSF	2|1|0	3	1	3	0|0|0	0.33	0.99	0.33	0.99	0.33	-0.06	10	0.33
CTF4NT	WDR33	WDR33	0|0|3	3	1	3	0|0|0	0.33	1	0.33	1	0.33	-0.06	10	0.32
CTF4NT	KIAA1429	KIAA1429	1|0|2	3	1	3	0|0|0	0.33	0.99	0.33	0.99	0.33	-0.06	10	0.33
CTF4NT	PI4KA	PI4KA	0|0|3	3	1	3	0|1|0	0.33	0.99	0.33	0.99	0.33	-0.86	3	0.33
CTF4NT	TRRAP	TRRAP	0|1|2	3	1	3	0|0|0	0.33	0.99	0.33	0.99	0.33	-0.06	10	0.33
CTF4NT	TPD52L2	TPD52L2	2|1|0	3	1	3	0|0|0	0.33	0.99	0.33	0.99	0.33	-0.06	10	0.33
CTF4NT	PLOD2	PLOD2	2|0|1	3	1	3	0|0|0	0.33	0.99	0.33	0.99	0.33	-0.06	10	0.33
CTF4NT	PTBP3	PTBP3	0|0|3	3	1	3	0|0|0	0.33	1	0.33	1	0.33	-0.06	10	0.32
CTF4NT	QSER1	QSER1	2|0|1	3	1	3	0|0|0	0.33	0.99	0.33	0.99	0.33	-0.06	10	0.33
CTF4NT	TRAPPC1	TRAPPC1	0|0|2	2	0.67	3	0|0|0	0.33	0.99	0.33	0.99	0.33	-0.06	6.67	0.33
CTF4NT	ZNF292	ZNF292	0|2|0	2	0.67	3	0|0|0	0.33	0.99	0.33	0.99	0.33	-0.06	6.67	0.33
CTF4NT	ANKFY1	ANKFY1	2|0|0	2	0.67	3	0|0|0	0.33	0.99	0.33	0.99	0.33	-0.06	6.67	0.33
CTF4NT	EWSR1	EWSR1	0|0|2	2	0.67	3	0|0|0	0.33	0.99	0.33	0.99	0.33	-0.06	6.67	0.33
CTF4NT	CHEK2	CHEK2	0|0|2	2	0.67	3	0|0|0	0.33	0.99	0.33	0.99	0.33	-0.06	6.67	0.33
CTF4NT	EYA3	EYA3	0|0|2	2	0.67	3	0|0|0	0.33	0.99	0.33	0.99	0.33	-0.06	6.67	0.33
CTF4NT	FLYWCH2	FLYWCH2	2|0|0	2	0.67	3	0|0|0	0.33	0.99	0.33	0.99	0.33	-0.06	6.67	0.33
CTF4NT	SCAF11	SCAF11	2|0|0	2	0.67	3	0|0|0	0.33	0.99	0.33	0.99	0.33	-0.06	6.67	0.33
CTF4NT	BAZ1A	BAZ1A	0|0|2	2	0.67	3	0|0|0	0.33	0.99	0.33	0.99	0.33	-0.06	6.67	0.33
CTF4NT	CCDC154	CCDC154	2|0|0	2	0.67	3	0|0|0	0.33	0.99	0.33	0.99	0.33	-0.06	6.67	0.33
CTF4NT	ATP6V0A1	ATP6V0A1	2|0|0	2	0.67	3	0|0|0	0.33	0.99	0.33	0.99	0.33	-0.06	6.67	0.33
CTF4NT	RREB1	RREB1	0|0|2	2	0.67	3	0|0|0	0.33	0.99	0.33	0.99	0.33	-0.06	6.67	0.33
CTF4NT	CACTIN	CACTIN	0|0|2	2	0.67	3	0|0|0	0.33	0.99	0.33	0.99	0.33	-0.06	6.67	0.33
CTF4NT	RAI1	RAI1	0|0|2	2	0.67	3	0|0|0	0.33	0.99	0.33	0.99	0.33	-0.06	6.67	0.33
CTF4NT	RBM33	RBM33	0|0|2	2	0.67	3	0|0|0	0.33	0.99	0.33	0.99	0.33	-0.06	6.67	0.33
CTF4NT	ZHX2	ZHX2	0|0|2	2	0.67	3	0|0|0	0.33	0.99	0.33	0.99	0.33	-0.06	6.67	0.33
CTF4NT	STIM1	STIM1	0|0|2	2	0.67	3	0|0|0	0.33	0.99	0.33	0.99	0.33	-0.06	6.67	0.33
CTF4NT	SPTAN1	SPTAN1	0|0|2	2	0.67	3	0|0|0	0.33	0.99	0.33	0.99	0.33	-0.06	6.67	0.33
CTF4NT	DHODH	DHODH	0|0|2	2	0.67	3	0|0|0	0.33	0.99	0.33	0.99	0.33	-0.06	6.67	0.33
CTF4NT	CDS2	CDS2	0|0|2	2	0.67	3	0|0|0	0.33	0.99	0.33	0.99	0.33	-0.06	6.67	0.33
CTF4NT	GOLM1	GOLM1	0|0|2	2	0.67	3	0|0|0	0.33	0.99	0.33	0.99	0.33	-0.06	6.67	0.33
CTF4NT	DDX10	DDX10	0|0|2	2	0.67	3	0|0|0	0.33	0.99	0.33	0.99	0.33	-0.06	6.67	0.33
CTF4NT	MCM7	MCM7	27|12|52	91	30.33	3	34|0|1	0.32	0.97	0.32	0.97	0.32	-21.68	2.6	0.35
CTF4NT	PSMD11	PSMD11	17|9|41	67	22.33	3	27|0|2	0.32	0.96	0.32	0.96	0.32	-19.23	2.31	0.35
CTF4NT	RPL11	RPL11	7|5|21	33	11	3	11|3|3	0.32	0.95	0.32	0.95	0.32	-11.86	1.94	0.35
CTF4NT	TIMM44	TIMM44	6|3|23	32	10.67	3	16|0|0	0.32	0.96	0.32	0.96	0.32	-13.15	2	0.35
CTF4NT	TPP2	TPP2	8|0|23	31	10.33	3	16|0|0	0.32	0.96	0.32	0.96	0.32	-20.62	1.94	0.35
CTF4NT	RAB21	RAB21	5|2|15	22	7.33	3	11|0|0	0.32	0.94	0.32	0.94	0.32	-8.91	2	0.35
CTF4NT	EZR	EZR	2|1|19	22	7.33	3	13|0|0	0.32	0.96	0.32	0.96	0.32	-13.47	1.69	0.35
CTF4NT	PREP	PREP	5|0|13	18	6	3	10|0|0	0.32	0.93	0.32	0.93	0.32	-12.12	1.8	0.35
CTF4NT	LRRC40	LRRC40	4|1|12	17	5.67	3	9|0|0	0.32	0.93	0.32	0.93	0.32	-8.1	1.89	0.35
CTF4NT	PLD3	PLD3	6|6|5	17	5.67	3	6|0|2	0.32	0.38	0.32	0.38	0.32	-1.5	2.13	0.35
CTF4NT	NIPSNAP1	NIPSNAP1	2|0|12	14	4.67	3	6|0|0	0.32	0.97	0.32	0.97	0.32	-6.49	2.33	0.35
CTF4NT	MRPS27	MRPS27	3|0|11	14	4.67	3	8|0|0	0.32	0.93	0.32	0.93	0.32	-9.51	1.75	0.35
CTF4NT	PTPN1	PTPN1	0|1|12	13	4.33	3	6|0|0	0.32	0.97	0.32	0.97	0.32	-6.49	2.17	0.35
CTF4NT	WDR43	WDR43	0|1|11	12	4	3	5|0|0	0.32	0.97	0.32	0.97	0.32	-5.6	2.4	0.35
CTF4NT	UNC45A	UNC45A	2|0|10	12	4	3	6|0|0	0.32	0.95	0.32	0.95	0.32	-6.49	2	0.35
CTF4NT	MOV10	MOV10	1|0|9	10	3.33	3	5|0|0	0.32	0.96	0.32	0.96	0.32	-5.6	2	0.35
CTF4NT	MCTS1	MCTS1	0|0|10	10	3.33	3	6|0|0	0.32	0.95	0.32	0.95	0.32	-6.49	1.67	0.35
CTF4NT	CDK5	CDK5	1|0|7	8	2.67	3	3|0|0	0.32	0.97	0.32	0.97	0.32	-2.65	2.67	0.35
CTF4NT	NUP98	NUP98	0|0|7	7	2.33	3	3|0|0	0.32	0.97	0.32	0.97	0.32	-2.65	2.33	0.35
CTF4NT	SNX5	SNX5	0|0|7	7	2.33	3	3|0|0	0.32	0.97	0.32	0.97	0.32	-2.65	2.33	0.35
CTF4NT	ETFB	ETFB	0|0|6	6	2	3	3|0|0	0.32	0.95	0.32	0.95	0.32	-2.65	2	0.35
CTF4NT	PPP1CB	PPP1CB	1|0|5	6	2	3	2|0|0	0.32	0.97	0.32	0.97	0.32	-2.23	3	0.35
CTF4NT	GCLC	GCLC	1|0|5	6	2	3	2|0|0	0.32	0.97	0.32	0.97	0.32	-2.23	3	0.35
CTF4NT	COPZ1	COPZ1	3|0|2	5	1.67	3	4|0|0	0.32	0.62	0.32	0.62	0.32	-4.12	1.25	0.35
CTF4NT	MCMBP	MCMBP	2|0|3	5	1.67	3	4|0|0	0.32	0.62	0.32	0.62	0.32	-4.12	1.25	0.35
CTF4NT	ACADVL	ACADVL	0|0|5	5	1.67	3	2|0|0	0.32	0.97	0.32	0.97	0.32	-2.23	2.5	0.35
CTF4NT	RARS2	RARS2	2|0|3	5	1.67	3	4|0|0	0.32	0.62	0.32	0.62	0.32	-4.12	1.25	0.35
CTF4NT	SMARCD2	SMARCD2	0|0|5	5	1.67	3	2|0|0	0.32	0.97	0.32	0.97	0.32	-2.23	2.5	0.35
CTF4NT	SFXN3	SFXN3	0|0|5	5	1.67	3	2|0|1	0.32	0.97	0.32	0.97	0.32	-3.09	1.67	0.35
CTF4NT	PITPNA	PITPNA	0|0|5	5	1.67	3	2|0|0	0.32	0.97	0.32	0.97	0.32	-2.23	2.5	0.35
CTF4NT	MCM2	MCM2	27|3|41	71	23.67	3	32|0|0	0.31	0.91	0.31	0.91	0.31	-34.4	2.22	0.36
CTF4NT	DARS2	DARS2	9|4|23	36	12	3	18|0|0	0.31	0.92	0.31	0.92	0.31	-13.77	2	0.36
CTF4NT	UQCRC2	UQCRC2	3|4|23	30	10	3	18|0|0	0.31	0.92	0.31	0.92	0.31	-15.61	1.67	0.36
CTF4NT	EIF3H	EIF3H	7|1|16	24	8	3	13|0|0	0.31	0.91	0.31	0.91	0.31	-13.47	1.85	0.36
CTF4NT	SERPINH1	SERPINH1	3|4|15	22	7.33	3	12|0|0	0.31	0.92	0.31	0.92	0.31	-8.21	1.83	0.36
CTF4NT	PSMB2	PSMB2	8|3|8	19	6.33	3	10|0|0	0.31	0.47	0.31	0.47	0.31	-6.05	1.9	0.36
CTF4NT	EEF1E1	EEF1E1	5|2|6	13	4.33	3	4|0|3	0.31	0.59	0.31	0.59	0.31	-4.78	1.86	0.36
CTF4NT	NAA50	NAA50	1|0|8	9	3	3	5|0|0	0.31	0.94	0.31	0.94	0.31	-5.6	1.8	0.35
CTF4NT	RBM14	RBM14	0|0|8	8	2.67	3	6|0|0	0.31	0.92	0.31	0.92	0.31	-6.49	1.33	0.36
CTF4NT	EPB41L2	EPB41L2	1|1|5	7	2.33	3	3|0|0	0.31	0.93	0.31	0.93	0.31	-1.24	2.33	0.36
CTF4NT	APOO	APOO	1|1|5	7	2.33	3	3|0|0	0.31	0.93	0.31	0.93	0.31	-1.24	2.33	0.36
CTF4NT	SSR1	SSR1	1|0|5	6	2	3	3|0|0	0.31	0.93	0.31	0.93	0.31	-2.65	2	0.36
CTF4NT	MMS19	MMS19	1|0|4	5	1.67	3	2|0|0	0.31	0.94	0.31	0.94	0.31	-2.23	2.5	0.35
CTF4NT	MCU	MCU	1|0|4	5	1.67	3	2|0|0	0.31	0.94	0.31	0.94	0.31	-2.23	2.5	0.35
CTF4NT	PPCS	PPCS	0|0|4	4	1.33	3	2|0|0	0.31	0.94	0.31	0.94	0.31	-2.23	2	0.35
CTF4NT	DNAJC7	DNAJC7	0|0|4	4	1.33	3	2|0|0	0.31	0.94	0.31	0.94	0.31	-2.23	2	0.35
CTF4NT	PLOD1	PLOD1	0|0|4	4	1.33	3	2|0|0	0.31	0.94	0.31	0.94	0.31	-2.23	2	0.35
CTF4NT	NDUFA10	NDUFA10	0|0|4	4	1.33	3	2|0|0	0.31	0.94	0.31	0.94	0.31	-2.23	2	0.35
CTF4NT	MACF1	MACF1	0|0|4	4	1.33	3	2|0|0	0.31	0.94	0.31	0.94	0.31	-2.23	2	0.35
CTF4NT	RPL15	RPL15	36|22|50	108	36	3	24|4|13	0.3	0.9	0.3	0.9	0.3	-16.48	2.63	0.36
CTF4NT	APMAP	APMAP	9|6|16	31	10.33	3	13|0|1	0.3	0.86	0.3	0.86	0.3	-6.23	2.21	0.36
CTF4NT	DYNLL1	DYNLL1	9|4|14	27	9	3	9|0|4	0.3	0.8	0.3	0.8	0.3	-8.47	2.08	0.36
CTF4NT	USP14	USP14	7|1|5	13	4.33	3	8|0|0	0.3	0.66	0.3	0.66	0.3	-7.13	1.62	0.36
CTF4NT	PPAT	PPAT	4|0|8	12	4	3	8|0|0	0.3	0.79	0.3	0.79	0.3	-9.51	1.5	0.36
CTF4NT	RPLP1	RPLP1	3|1|1	5	1.67	3	1|0|1	0.3	0.89	0.3	0.89	0.3	-0.49	2.5	0.36
CTF4NT	ZSWIM8	ZSWIM8	1|2|1	4	1.33	3	1|0|0	0.3	0.91	0.3	0.91	0.3	0.54	4	0.36
CTF4NT	CHORDC1	CHORDC1	2|1|1	4	1.33	3	1|0|0	0.3	0.91	0.3	0.91	0.3	0.54	4	0.36
CTF4NT	MYBL1	MYBL1	1|0|2	3	1	3	0|0|1	0.3	0.91	0.3	0.91	0.3	-0.86	3	0.36
CTF4NT	TWF2	TWF2	0|1|2	3	1	3	0|0|1	0.3	0.91	0.3	0.91	0.3	-0.86	3	0.36
CTF4NT	ASCC3	ASCC3	1|0|2	3	1	3	1|0|0	0.3	0.91	0.3	0.91	0.3	-0.86	3	0.36
CTF4NT	SETX	SETX	1|0|2	3	1	3	1|0|0	0.3	0.91	0.3	0.91	0.3	-0.86	3	0.36
CTF4NT	SNTB2	SNTB2	1|0|2	3	1	3	1|0|0	0.3	0.91	0.3	0.91	0.3	-0.86	3	0.36
CTF4NT	DOLPP1	DOLPP1	1|0|2	3	1	3	1|0|0	0.3	0.91	0.3	0.91	0.3	-0.86	3	0.36
CTF4NT	PCMT1	PCMT1	2|1|0	3	1	3	1|0|0	0.3	0.91	0.3	0.91	0.3	-0.86	3	0.36
CTF4NT	MEPCE	MEPCE	1|0|2	3	1	3	1|0|0	0.3	0.91	0.3	0.91	0.3	-0.86	3	0.36
CTF4NT	KMT2C	KMT2C	2|1|0	3	1	3	1|0|0	0.3	0.91	0.3	0.91	0.3	-0.86	3	0.36
CTF4NT	CDK5RAP1	CDK5RAP1	2|0|0	2	0.67	3	1|0|0	0.3	0.91	0.3	0.91	0.3	-0.86	2	0.36
CTF4NT	2022-03-01	2022-03-01	0|0|2	2	0.67	3	1|0|0	0.3	0.91	0.3	0.91	0.3	-0.86	2	0.36
CTF4NT	PSIP1	PSIP1	0|0|2	2	0.67	3	1|0|0	0.3	0.91	0.3	0.91	0.3	-0.86	2	0.36
CTF4NT	RACGAP1	RACGAP1	0|0|2	2	0.67	3	1|0|0	0.3	0.91	0.3	0.91	0.3	-0.86	2	0.36
CTF4NT	DOCK7	DOCK7	0|0|2	2	0.67	3	1|0|0	0.3	0.91	0.3	0.91	0.3	-0.86	2	0.36
CTF4NT	YME1L1	YME1L1	0|0|2	2	0.67	3	1|0|0	0.3	0.91	0.3	0.91	0.3	-0.86	2	0.36
CTF4NT	RPAP3	RPAP3	0|0|2	2	0.67	3	1|0|0	0.3	0.91	0.3	0.91	0.3	-0.86	2	0.36
CTF4NT	EIF2S3	EIF2S3	26|10|38	74	24.67	3	27|1|3	0.29	0.85	0.29	0.85	0.29	-20.16	2.39	0.37
CTF4NT	SARS2	SARS2	0|0|7	7	2.33	3	6|0|0	0.29	0.88	0.29	0.88	0.29	-6.49	1.17	0.37
CTF4NT	CECR5	CECR5	0|0|7	7	2.33	3	6|0|0	0.29	0.88	0.29	0.88	0.29	-6.49	1.17	0.37
CTF4NT	VPS29	VPS29	0|0|6	6	2	3	5|0|0	0.29	0.88	0.29	0.88	0.29	-5.6	1.2	0.36
CTF4NT	HACL1	HACL1	1|0|3	4	1.33	3	2|0|0	0.29	0.88	0.29	0.88	0.29	-2.23	2	0.37
CTF4NT	CTH	CTH	0|0|4	4	1.33	3	3|0|0	0.29	0.88	0.29	0.88	0.29	-2.65	1.33	0.36
CTF4NT	CALM2	CALM2	2|0|2	4	1.33	3	2|0|1	0.29	0.44	0.29	0.44	0.29	-3.09	1.33	0.37
CTF4NT	GAPVD1	GAPVD1	1|0|3	4	1.33	3	2|0|0	0.29	0.88	0.29	0.88	0.29	-2.23	2	0.37
CTF4NT	CMAS	CMAS	0|0|3	3	1	3	2|0|0	0.29	0.88	0.29	0.88	0.29	-2.23	1.5	0.37
CTF4NT	RPL12	RPL12	17|8|21	46	15.33	3	12|5|4	0.28	0.73	0.28	0.73	0.28	-12.28	2.19	0.37
CTF4NT	RAD50	RAD50	2|1|10	13	4.33	3	8|0|1	0.28	0.85	0.28	0.85	0.28	-8.28	1.44	0.37
CTF4NT	H2AFV	H2AFV	10|8|16	34	11.33	3	5|2|9	0.27	0.79	0.27	0.79	0.27	-6.68	2.13	0.37
CTF4NT	SEC23B	SEC23B	7|0|12	19	6.33	3	12|0|0	0.27	0.74	0.27	0.74	0.27	-14.82	1.58	0.37
CTF4NT	CLIC4	CLIC4	3|0|8	11	3.67	3	8|0|0	0.27	0.79	0.27	0.79	0.27	-9.51	1.38	0.37
CTF4NT	MRPL37	MRPL37	2|1|6	9	3	3	6|0|0	0.27	0.8	0.27	0.8	0.27	-4.4	1.5	0.37
CTF4NT	SORD	SORD	2|0|7	9	3	3	7|0|0	0.27	0.8	0.27	0.8	0.27	-8.01	1.29	0.37
CTF4NT	IPO9	IPO9	1|0|5	6	2	3	5|0|0	0.27	0.8	0.27	0.8	0.27	-5.6	1.2	0.37
CTF4NT	NOMO2	NOMO2	1|0|4	5	1.67	3	4|0|0	0.27	0.8	0.27	0.8	0.27	-4.12	1.25	0.37
CTF4NT	HADHB	HADHB	0|0|5	5	1.67	3	3|1|1	0.27	0.81	0.27	0.81	0.27	-6	1	0.37
CTF4NT	KPNB1	KPNB1	40|3|55	98	32.67	3	40|2|3	0.26	0.77	0.26	0.77	0.26	-52.64	2.18	0.37
CTF4NT	KPNA2	KPNA2	21|13|19	53	17.67	3	17|0|4	0.26	0.52	0.26	0.52	0.26	-5.69	2.52	0.37
CTF4NT	PPP1CA	PPP1CA	11|7|22	40	13.33	3	19|0|1	0.26	0.77	0.26	0.77	0.26	-11.61	2	0.37
CTF4NT	RNPEP	RNPEP	1|0|17	18	6	3	16|0|0	0.26	0.77	0.26	0.77	0.26	-20.62	1.12	0.37
CTF4NT	GSPT1	GSPT1	1|1|9	11	3.67	3	9|0|0	0.26	0.78	0.26	0.78	0.26	-8.1	1.22	0.37
CTF4NT	DNM1L	DNM1L	0|0|8	8	2.67	3	8|0|0	0.26	0.79	0.26	0.79	0.26	-9.51	1	0.37
CTF4NT	CDK4	CDK4	3|0|3	6	2	3	5|0|0	0.26	0.39	0.26	0.39	0.26	-5.6	1.2	0.37
CTF4NT	GYS1	GYS1	2|0|4	6	2	3	5|0|0	0.26	0.65	0.26	0.65	0.26	-5.6	1.2	0.37
CTF4NT	S100A10	S100A10	1|0|3	4	1.33	3	3|0|0	0.26	0.79	0.26	0.79	0.26	-2.65	1.33	0.37
CTF4NT	EFTUD2	EFTUD2	23|4|40	67	22.33	3	33|0|1	0.25	0.76	0.25	0.76	0.25	-34.7	1.97	0.37
CTF4NT	PSMB5	PSMB5	12|7|19	38	12.67	3	16|0|2	0.25	0.71	0.25	0.71	0.25	-9.41	2.11	0.38
CTF4NT	MAT2A	MAT2A	9|5|17	31	10.33	3	14|0|2	0.25	0.75	0.25	0.75	0.25	-10.13	1.94	0.37
CTF4NT	KATNAL2	KATNAL2	2|1|1	4	1.33	3	2|0|0	0.25	0.75	0.25	0.75	0.25	-0.18	2	0.37
CTF4NT	DDX20	DDX20	1|0|2	3	1	3	2|0|0	0.25	0.75	0.25	0.75	0.25	-2.23	1.5	0.37
CTF4NT	OCIAD2	OCIAD2	0|0|3	3	1	3	1|0|2	0.25	0.75	0.25	0.75	0.25	-3.09	1	0.37
CTF4NT	FLOT1	FLOT1	1|0|2	3	1	3	2|0|0	0.25	0.75	0.25	0.75	0.25	-2.23	1.5	0.37
CTF4NT	PRPF38A	PRPF38A	0|0|3	3	1	3	2|0|1	0.25	0.75	0.25	0.75	0.25	-3.09	1	0.37
CTF4NT	SARM1	SARM1	1|0|2	3	1	3	2|0|0	0.25	0.75	0.25	0.75	0.25	-2.23	1.5	0.37
CTF4NT	HSPA5	HSPA5	2|0|0	2	0.67	3	2|0|0	0.25	0.75	0.25	0.75	0.25	-2.23	1	0.37
CTF4NT	NME3	NME3	2|0|0	2	0.67	3	2|0|0	0.25	0.75	0.25	0.75	0.25	-2.23	1	0.37
CTF4NT	SLC7A1	SLC7A1	0|0|2	2	0.67	3	2|0|0	0.25	0.75	0.25	0.75	0.25	-2.23	1	0.37
CTF4NT	PAFAH1B3	PAFAH1B3	2|0|0	2	0.67	3	2|0|0	0.25	0.75	0.25	0.75	0.25	-2.23	1	0.37
CTF4NT	LAMTOR1	LAMTOR1	2|0|0	2	0.67	3	2|0|0	0.25	0.75	0.25	0.75	0.25	-2.23	1	0.37
CTF4NT	SEC31A	SEC31A	0|0|2	2	0.67	3	2|0|0	0.25	0.75	0.25	0.75	0.25	-2.23	1	0.37
CTF4NT	ATP1A1	ATP1A1	45|36|41	122	40.67	3	37|1|2	0.24	0.53	0.24	0.53	0.24	-4.02	3.05	0.38
CTF4NT	ACTR3	ACTR3	7|0|14	21	7	3	14|0|0	0.24	0.71	0.24	0.71	0.24	-17.85	1.5	0.38
CTF4NT	ISOC1	ISOC1	7|1|10	18	6	3	10|0|1	0.24	0.61	0.24	0.61	0.24	-11.06	1.64	0.38
CTF4NT	HNRNPA1	HNRNPA1	33|34|48	115	38.33	3	28|0|13	0.23	0.69	0.23	0.69	0.23	-6.79	2.8	0.38
CTF4NT	HNRNPC	HNRNPC	10|10|16	36	12	3	11|1|4	0.23	0.65	0.23	0.65	0.23	-4.13	2.25	0.38
CTF4NT	MAP2K1	MAP2K1	4|0|8	12	4	3	9|0|0	0.23	0.65	0.23	0.65	0.23	-10.6	1.33	0.38
CTF4NT	AGAP3	AGAP3	0|2|3	5	1.67	3	1|2|1	0.23	0.5	0.23	0.5	0.23	-4.58	1.25	0.38
CTF4NT	PSMD7	PSMD7	4|5|17	26	8.67	3	17|0|0	0.22	0.65	0.22	0.65	0.22	-12.71	1.53	0.38
CTF4NT	ERLIN2	ERLIN2	4|4|6	14	4.67	3	8|0|0	0.22	0.47	0.22	0.47	0.22	-2.25	1.75	0.38
CTF4NT	PEBP1	PEBP1	3|2|2	7	2.33	3	5|0|0	0.22	0.39	0.22	0.39	0.22	-1.81	1.4	0.38
CTF4NT	IDE	IDE	2|0|5	7	2.33	3	6|0|0	0.22	0.66	0.22	0.66	0.22	-6.49	1.17	0.38
CTF4NT	SDHB	SDHB	0|0|5	5	1.67	3	6|0|0	0.22	0.66	0.22	0.66	0.22	-6.49	0.83	0.38
CTF4NT	PAIP1	PAIP1	2|0|2	4	1.33	3	4|0|0	0.22	0.33	0.22	0.33	0.22	-4.12	1	0.38
CTF4NT	CBS	CBS	0|0|4	4	1.33	3	5|0|0	0.22	0.65	0.22	0.65	0.22	-5.6	0.8	0.38
CTF4NT	GSR	GSR	0|0|4	4	1.33	3	5|0|0	0.22	0.65	0.22	0.65	0.22	-5.6	0.8	0.38
CTF4NT	ASNS	ASNS	62|42|71	175	58.33	3	46|2|11	0.21	0.57	0.21	0.57	0.21	-14.65	2.97	0.38
CTF4NT	SF3B3	SF3B3	29|14|31	74	24.67	3	29|0|1	0.21	0.42	0.21	0.42	0.21	-13.4	2.47	0.38
CTF4NT	EIF4A3	EIF4A3	19|19|28	66	22	3	23|0|3	0.21	0.62	0.21	0.62	0.21	-4.81	2.54	0.38
CTF4NT	HNRNPK	HNRNPK	19|21|22	62	20.67	3	16|0|7	0.21	0.34	0.21	0.34	0.21	-2.59	2.7	0.38
CTF4NT	USP7	USP7	3|0|9	12	4	3	10|0|0	0.21	0.64	0.21	0.64	0.21	-12.12	1.2	0.38
CTF4NT	EDC4	EDC4	1|0|3	4	1.33	3	4|0|0	0.21	0.62	0.21	0.62	0.21	-4.12	1	0.38
CTF4NT	CAPN2	CAPN2	1|0|3	4	1.33	3	4|0|0	0.21	0.62	0.21	0.62	0.21	-4.12	1	0.38
CTF4NT	SNAP23	SNAP23	3|0|1	4	1.33	3	4|0|0	0.21	0.62	0.21	0.62	0.21	-4.12	1	0.38
CTF4NT	ADK	ADK	0|0|3	3	1	3	4|0|0	0.21	0.62	0.21	0.62	0.21	-4.12	0.75	0.38
CTF4NT	PABPC4	PABPC4	0|3|0	3	1	3	4|0|0	0.21	0.62	0.21	0.62	0.21	-4.12	0.75	0.38
CTF4NT	PPIB	PPIB	12|17|24	53	17.67	3	17|3|3	0.2	0.59	0.2	0.59	0.2	-8.86	2.3	0.38
CTF4NT	ECI1	ECI1	2|2|6	10	3.33	3	5|0|2	0.2	0.59	0.2	0.59	0.2	-4.61	1.43	0.38
CTF4NT	S100A8	S100A8	1|2|1	4	1.33	3	3|0|0	0.19	0.57	0.19	0.57	0.19	-1.24	1.33	0.38
CTF4NT	PPP4C	PPP4C	1|0|2	3	1	3	3|0|0	0.19	0.57	0.19	0.57	0.19	-2.65	1	0.38
CTF4NT	NDUFAF4	NDUFAF4	1|0|2	3	1	3	3|0|0	0.19	0.57	0.19	0.57	0.19	-2.65	1	0.38
CTF4NT	ACTR1B	ACTR1B	2|0|1	3	1	3	3|0|0	0.19	0.57	0.19	0.57	0.19	-2.65	1	0.38
CTF4NT	WDR5	WDR5	1|0|2	3	1	3	3|0|0	0.19	0.57	0.19	0.57	0.19	-2.65	1	0.38
CTF4NT	ATP6V1H	ATP6V1H	1|0|2	3	1	3	3|0|0	0.19	0.57	0.19	0.57	0.19	-2.65	1	0.38
CTF4NT	HK2	HK2	2|0|1	3	1	3	3|0|0	0.19	0.57	0.19	0.57	0.19	-2.65	1	0.38
CTF4NT	STIP1	STIP1	2|0|0	2	0.67	3	3|0|0	0.19	0.57	0.19	0.57	0.19	-2.65	0.67	0.38
CTF4NT	ADD1	ADD1	0|0|2	2	0.67	3	3|0|0	0.19	0.57	0.19	0.57	0.19	-2.65	0.67	0.38
CTF4NT	UGGT1	UGGT1	0|0|2	2	0.67	3	3|0|0	0.19	0.57	0.19	0.57	0.19	-2.65	0.67	0.38
CTF4NT	PRPS2	PRPS2	0|0|2	2	0.67	3	3|0|0	0.19	0.57	0.19	0.57	0.19	-2.65	0.67	0.38
CTF4NT	SDHA	SDHA	4|8|22	34	11.33	3	22|0|0	0.18	0.53	0.18	0.53	0.18	-18.84	1.55	0.39
CTF4NT	ME2	ME2	6|2|16	24	8	3	17|0|0	0.17	0.52	0.17	0.52	0.17	-16.54	1.41	0.39
CTF4NT	ARPC2	ARPC2	5|2|16	23	7.67	3	17|0|0	0.17	0.52	0.17	0.52	0.17	-16.54	1.35	0.39
CTF4NT	ALDH18A1	ALDH18A1	31|20|47	98	32.67	3	42|0|0	0.16	0.49	0.16	0.49	0.16	-18.95	2.33	0.39
CTF4NT	LMAN2	LMAN2	8|5|11	24	8	3	12|1|0	0.16	0.42	0.16	0.42	0.16	-6.52	1.85	0.39
CTF4NT	ETF1	ETF1	1|0|8	9	3	3	10|0|0	0.16	0.47	0.16	0.47	0.16	-12.12	0.9	0.39
CTF4NT	DLD	DLD	0|0|6	6	2	3	8|0|0	0.16	0.47	0.16	0.47	0.16	-9.51	0.75	0.39
CTF4NT	MTHFD1	MTHFD1	23|16|44	83	27.67	3	37|2|1	0.15	0.44	0.15	0.44	0.15	-21.87	2.08	0.39
CTF4NT	TBRG4	TBRG4	2|0|9	11	3.67	3	11|0|0	0.15	0.46	0.15	0.46	0.15	-13.63	1	0.39
CTF4NT	MUT	MUT	2|0|5	7	2.33	3	7|0|0	0.15	0.46	0.15	0.46	0.15	-8.01	1	0.39
CTF4NT	MYCBP2	MYCBP2	2|0|0	2	0.67	3	2|0|1	0.15	0.44	0.15	0.44	0.15	-3.09	0.67	0.39
CTF4NT	STK38	STK38	0|0|2	2	0.67	3	1|0|2	0.15	0.44	0.15	0.44	0.15	-3.09	0.67	0.39
CTF4NT	MAPRE1	MAPRE1	5|4|6	15	5	3	9|0|0	0.14	0.27	0.14	0.27	0.14	-3.33	1.67	0.39
CTF4NT	CACYBP	CACYBP	2|2|2	6	2	3	5|0|0	0.14	0.14	0.14	0.14	0.14	-1.81	1.2	0.39
CTF4NT	TRAPPC3	TRAPPC3	4|0|1	5	1.67	3	6|0|0	0.14	0.43	0.14	0.43	0.14	-6.49	0.83	0.39
CTF4NT	SHROOM3	SHROOM3	3|2|2	7	2.33	3	3|1|1	0.13	0.24	0.13	0.24	0.13	-2.58	1.4	0.39
CTF4NT	CCBL2	CCBL2	3|0|1	4	1.33	3	5|0|0	0.13	0.39	0.13	0.39	0.13	-5.6	0.8	0.39
CTF4NT	CANX	CANX	19|12|23	54	18	3	21|1|2	0.12	0.33	0.12	0.33	0.12	-9.61	2.25	0.39
CTF4NT	ANP32B	ANP32B	7|0|8	15	5	3	10|1|0	0.12	0.25	0.12	0.25	0.12	-13.76	1.36	0.39
CTF4NT	EIF3K	EIF3K	4|2|2	8	2.67	3	5|0|1	0.12	0.37	0.12	0.37	0.12	-3.24	1.33	0.39
CTF4NT	FASN	FASN	160|67|189	416	138.67	3	131|0|14	0.11	0.32	0.11	0.32	0.11	-73.34	2.87	0.39
CTF4NT	GRHPR	GRHPR	0|1|2	3	1	3	4|0|0	0.11	0.33	0.11	0.33	0.11	-4.12	0.75	0.39
CTF4NT	XRCC5	XRCC5	60|41|86	187	62.33	3	63|0|10	0.09	0.27	0.09	0.27	0.09	-28.09	2.56	0.39
CTF4NT	RPS3A	RPS3A	35|27|50	112	37.33	3	29|6|12	0.08	0.25	0.08	0.25	0.08	-17.22	2.38	0.39
CTF4NT	COPB1	COPB1	14|5|14	33	11	3	18|0|0	0.08	0.12	0.08	0.12	0.08	-12.16	1.83	0.39
CTF4NT	TMX1	TMX1	5|2|3	10	3.33	3	7|0|1	0.08	0.22	0.08	0.22	0.08	-5.59	1.25	0.39
CTF4NT	PDCD6	PDCD6	2|1|7	10	3.33	3	9|0|1	0.08	0.25	0.08	0.25	0.08	-9.66	1	0.39
CTF4NT	PSMB3	PSMB3	2|0|4	6	2	3	7|0|0	0.08	0.23	0.08	0.23	0.08	-8.01	0.86	0.4
CTF4NT	PGM3	PGM3	0|1|5	6	2	3	8|0|0	0.08	0.25	0.08	0.25	0.08	-9.51	0.75	0.39
CTF4NT	GDI2	GDI2	46|23|61	130	43.33	3	47|0|8	0.07	0.22	0.07	0.22	0.07	-29.54	2.36	0.4
CTF4NT	SAR1A	SAR1A	8|3|1	12	4	3	8|1|2	0.07	0.2	0.07	0.2	0.07	-11.39	1.09	0.4
CTF4NT	CCT7	CCT7	46|11|63	120	40	3	49|3|5	0.06	0.18	0.06	0.18	0.06	-50.56	2.11	0.4
CTF4NT	MDH1	MDH1	21|14|19	54	18	3	15|4|5	0.06	0.13	0.06	0.13	0.06	-7.95	2.25	0.4
CTF4NT	GARS	GARS	11|5|26	42	14	3	28|0|0	0.06	0.17	0.06	0.17	0.06	-24.59	1.5	0.4
CTF4NT	HLA-A	HLA-A	6|2|5	13	4.33	3	10|0|0	0.06	0.12	0.06	0.12	0.06	-7.58	1.3	0.4
CTF4NT	HSPH1	HSPH1	6|2|5	13	4.33	3	10|0|0	0.06	0.12	0.06	0.12	0.06	-7.58	1.3	0.4
CTF4NT	TST	TST	1|0|3	4	1.33	3	6|0|0	0.06	0.19	0.06	0.19	0.06	-6.49	0.67	0.4
CTF4NT	CAND1	CAND1	40|22|65	127	42.33	3	56|0|3	0.05	0.15	0.05	0.15	0.05	-35.2	2.15	0.4
CTF4NT	NPEPPS	NPEPPS	15|1|27	43	14.33	3	28|0|1	0.05	0.15	0.05	0.15	0.05	-35.92	1.48	0.4
CTF4NT	RAB1B	RAB1B	14|7|19	40	13.33	3	15|2|5	0.05	0.14	0.05	0.14	0.05	-14.52	1.82	0.4
CTF4NT	PRPS1	PRPS1	7|1|20	28	9.33	3	21|0|2	0.05	0.15	0.05	0.15	0.05	-27.49	1.22	0.4
CTF4NT	BSG	BSG	10|6|11	27	9	3	12|0|3	0.05	0.11	0.05	0.11	0.05	-7.58	1.8	0.4
CTF4NT	NDUFS2	NDUFS2	5|1|10	16	5.33	3	14|0|0	0.05	0.14	0.05	0.14	0.05	-14.91	1.14	0.4
CTF4NT	ACO2	ACO2	3|4|5	12	4	3	9|0|0	0.05	0.11	0.05	0.11	0.05	-4.84	1.33	0.4
CTF4NT	MTHFD1L	MTHFD1L	1|0|8	9	3	3	12|0|0	0.05	0.14	0.05	0.14	0.05	-14.82	0.75	0.4
CTF4NT	TLN1	TLN1	1|1|2	4	1.33	3	5|0|0	0.05	0.14	0.05	0.14	0.05	-3.69	0.8	0.4
CTF4NT	KPNA3	KPNA3	0|1|2	3	1	3	5|0|0	0.05	0.14	0.05	0.14	0.05	-5.6	0.6	0.4
CTF4NT	CPVL	CPVL	0|0|2	2	0.67	3	5|0|0	0.05	0.14	0.05	0.14	0.05	-5.6	0.4	0.4
CTF4NT	PRMT1	PRMT1	22|9|35	66	22	3	29|2|5	0.04	0.11	0.04	0.11	0.04	-27.75	1.83	0.4
CTF4NT	HARS	HARS	8|0|14	22	7.33	3	18|0|0	0.04	0.12	0.04	0.12	0.04	-23.42	1.22	0.4
CTF4NT	CDC37	CDC37	5|3|4	12	4	3	8|0|1	0.04	0.1	0.04	0.1	0.04	-5.02	1.33	0.4
CTF4NT	COPS5	COPS5	2|0|5	7	2.33	3	9|0|0	0.04	0.11	0.04	0.11	0.04	-10.6	0.78	0.4
CTF4NT	PCYOX1	PCYOX1	2|0|5	7	2.33	3	9|0|0	0.04	0.11	0.04	0.11	0.04	-10.6	0.78	0.4
CTF4NT	KPNA6	KPNA6	0|0|5	5	1.67	3	9|0|0	0.04	0.11	0.04	0.11	0.04	-10.6	0.56	0.4
CTF4NT	CAPZA2	CAPZA2	4|4|8	16	5.33	3	8|1|3	0.03	0.09	0.03	0.09	0.03	-7.43	1.33	0.4
CTF4NT	ILF2	ILF2	51|32|58	141	47	3	39|6|11	0.02	0.05	0.02	0.05	0.02	-20.83	2.52	0.41
CTF4NT	JUP	JUP	18|10|10	38	12.67	3	22|0|1	0.02	0.05	0.02	0.05	0.02	-10.83	1.65	0.41
CTF4NT	GLUD1	GLUD1	5|1|24	30	10	3	28|0|0	0.02	0.06	0.02	0.06	0.02	-34.4	1.07	0.4
CTF4NT	AHSA1	AHSA1	8|2|5	15	5	3	13|0|0	0.02	0.06	0.02	0.06	0.02	-11.28	1.15	0.41
CTF4NT	PRDX3	PRDX3	3|7|0	10	3.33	3	11|0|1	0.02	0.05	0.02	0.05	0.02	-14.95	0.83	0.41
CTF4NT	NUP107	NUP107	2|0|6	8	2.67	3	11|0|0	0.02	0.05	0.02	0.05	0.02	-13.63	0.73	0.41
CTF4NT	ANXA2	ANXA2	35|15|47	97	32.33	3	37|1|11	0.01	0.02	0.01	0.02	0.01	-34.03	1.98	0.41
CTF4NT	ARF3	ARF3	25|18|26	69	23	3	25|0|6	0.01	0.02	0.01	0.02	0.01	-10.32	2.23	0.41
CTF4NT	LTA4H	LTA4H	21|1|31	53	17.67	3	35|0|1	0.01	0.02	0.01	0.02	0.01	-45.89	1.47	0.41
CTF4NT	PSMA7	PSMA7	15|11|21	47	15.67	3	18|2|6	0.01	0.03	0.01	0.03	0.01	-13.36	1.81	0.41
CTF4NT	TAGLN2	TAGLN2	14|11|14	39	13	3	10|1|9	0.01	0.02	0.01	0.02	0.01	-7.21	1.95	0.41
CTF4NT	G6PD	G6PD	8|2|15	25	8.33	3	21|0|0	0.01	0.03	0.01	0.03	0.01	-21.76	1.19	0.41
CTF4NT	RRM1	RRM1	12|0|12	24	8	3	19|0|0	0.01	0.01	0.01	0.01	0.01	-24.94	1.26	0.41
CTF4NT	MCM6	MCM6	7|2|12	21	7	3	18|0|0	0.01	0.03	0.01	0.03	0.01	-17.72	1.17	0.41
CTF4NT	PNP	PNP	7|0|13	20	6.67	3	16|0|3	0.01	0.02	0.01	0.02	0.01	-25.19	1.05	0.41
CTF4NT	PSME3	PSME3	9|2|6	17	5.67	3	12|0|3	0.01	0.02	0.01	0.02	0.01	-14.09	1.13	0.41
CTF4NT	AKR1B1	AKR1B1	2|1|11	14	4.67	3	15|0|2	0.01	0.02	0.01	0.02	0.01	-19.17	0.82	0.41
CTF4NT	HNRNPUL1	HNRNPUL1	2|0|10	12	4	3	16|0|0	0.01	0.03	0.01	0.03	0.01	-20.62	0.75	0.41
CTF4NT	SF3A3	SF3A3	6|2|2	10	3.33	3	10|0|1	0.01	0.04	0.01	0.04	0.01	-9.04	0.91	0.41
CTF4NT	GLS	GLS	2|2|5	9	3	3	10|0|0	0.01	0.04	0.01	0.04	0.01	-7.58	0.9	0.41
CTF4NT	PPP2R2A	PPP2R2A	0|0|7	7	2.33	3	13|0|0	0.01	0.02	0.01	0.02	0.01	-16.34	0.54	0.41
CTF4NT	PMPCA	PMPCA	0|0|5	5	1.67	3	10|0|0	0.01	0.04	0.01	0.04	0.01	-12.12	0.5	0.41
CTF4NT	PC	PC	188|157|198	543	181	3	354|148|290	0	0	0	0	0	#NAME?	0.69	0.44
CTF4NT	EEF2	EEF2	127|85|130	342	114	3	121|16|40	0	0	0	0	0	-86.87	1.93	0.44
CTF4NT	PCCA	PCCA	116|94|119	329	109.67	3	230|91|170	0	0	0	0	0	-454.94	0.67	0.44
CTF4NT	MCCC1	MCCC1	110|98|121	329	109.67	3	203|85|153	0	0	0	0	0	-382.65	0.75	0.44
CTF4NT	ACTN4	ACTN4	118|84|126	328	109.33	3	94|4|13	0	0.01	0	0.01	0	-25.99	2.95	0.41
CTF4NT	CLTC	CLTC	107|49|131	287	95.67	3	117|2|19	0	0	0	0	0	-88.6	2.08	0.43
CTF4NT	EEF1A1	EEF1A1	87|46|114	247	82.33	3	69|25|49	0	0	0	0	0	-99.86	1.73	0.44
CTF4NT	GPI	GPI	90|51|104	245	81.67	3	66|18|27	0	0	0	0	0	-56.65	2.21	0.43
CTF4NT	HSP90AA1	HSP90AA1	88|50|73	211	70.33	3	126|25|31	0	0	0	0	0	-139.87	1.16	0.44
CTF4NT	ACACA	ACACA	89|32|88	209	69.67	3	257|60|131	0	0	0	0	0	-542.46	0.47	0.44
CTF4NT	PKM	PKM	57|43|83	183	61	3	76|7|34	0	0	0	0	0	-73.2	1.56	0.44
CTF4NT	LDHA	LDHA	59|39|81	179	59.67	3	61|17|34	0	0	0	0	0	-73.45	1.6	0.43
CTF4NT	GANAB	GANAB	51|40|82	173	57.67	3	62|0|16	0	0.01	0	0.01	0	-34.17	2.22	0.41
CTF4NT	EEF1G	EEF1G	69|42|62	173	57.67	3	42|8|31	0	0	0	0	0	-35.6	2.14	0.43
CTF4NT	LDHB	LDHB	68|40|61	169	56.33	3	64|21|28	0	0	0	0	0	-73.15	1.5	0.44
CTF4NT	CCT4	CCT4	63|38|63	164	54.67	3	59|8|25	0	0	0	0	0	-51.73	1.78	0.43
CTF4NT	GAPDH	GAPDH	56|37|65	158	52.67	3	61|21|42	0	0	0	0	0	-90.76	1.27	0.44
CTF4NT	EIF4A1	EIF4A1	54|41|63	158	52.67	3	75|9|32	0	0	0	0	0	-74.87	1.36	0.44
CTF4NT	CCT8	CCT8	64|38|46	148	49.33	3	62|9|11	0	0	0	0	0	-40.66	1.8	0.43
CTF4NT	HNRNPU	HNRNPU	49|32|61	142	47.33	3	63|1|5	0	0	0	0	0	-33.6	2.06	0.42
CTF4NT	HSP90AB1	HSP90AB1	55|36|47	138	46	3	79|18|30	0	0	0	0	0	-95.49	1.09	0.44
CTF4NT	UBA1	UBA1	49|30|55	134	44.67	3	50|1|9	0	0	0	0	0	-26.62	2.23	0.42
CTF4NT	SLC25A5	SLC25A5	50|34|49	133	44.33	3	32|13|24	0	0	0	0	0	-32.27	1.93	0.43
CTF4NT	ILF3	ILF3	43|33|46	122	40.67	3	48|2|9	0	0	0	0	0	-22.52	2.07	0.43
CTF4NT	DDX39B	DDX39B	43|32|42	117	39	3	45|12|11	0	0	0	0	0	-33.08	1.72	0.43
CTF4NT	YARS	YARS	36|18|62	116	38.67	3	57|3|3	0	0.01	0	0.01	0	-45.83	1.84	0.42
CTF4NT	RPS3	RPS3	37|26|52	115	38.33	3	38|14|20	0	0	0	0	0	-45.68	1.6	0.43
CTF4NT	PTBP1	PTBP1	39|28|43	110	36.67	3	33|5|12	0	0	0	0	0	-19.05	2.2	0.42
CTF4NT	PHB2	PHB2	35|29|41	105	35	3	26|8|15	0	0	0	0	0	-17.24	2.14	0.42
CTF4NT	PAICS	PAICS	40|17|48	105	35	3	48|3|13	0	0	0	0	0	-48.96	1.64	0.43
CTF4NT	AHCY	AHCY	35|25|43	103	34.33	3	41|12|18	0	0	0	0	0	-45.72	1.45	0.43
CTF4NT	TUBB	TUBB	40|28|35	103	34.33	3	88|13|49	0	0	0	0	0	-138.86	0.69	0.44
CTF4NT	TCP1	TCP1	40|11|50	101	33.67	3	51|2|4	0	0	0	0	0	-50.49	1.77	0.42
CTF4NT	LRPPRC	LRPPRC	31|7|59	97	32.33	3	79|0|0	0	0	0	0	0	-89.24	1.23	0.43
CTF4NT	RAN	RAN	32|24|39	95	31.67	3	36|10|24	0	0	0	0	0	-46.15	1.36	0.43
CTF4NT	ENO1	ENO1	34|39|21	94	31.33	3	79|17|50	0	0	0	0	0	-148.48	0.64	0.44
CTF4NT	HSPA1A	HSPA1A	39|22|33	94	31.33	3	56|6|12	0	0	0	0	0	-53.15	1.27	0.44
CTF4NT	HIST2H2AC	HIST2H2AC	22|24|44	90	30	3	19|13|25	0	0	0	0	0	-34.52	1.58	0.42
CTF4NT	ATP5A1	ATP5A1	22|28|32	82	27.33	3	54|7|20	0	0	0	0	0	-61.78	1.01	0.44
CTF4NT	CKB	CKB	23|26|29	78	26	3	55|5|15	0	0	0	0	0	-52.83	1.04	0.44
CTF4NT	SHMT2	SHMT2	22|29|26	77	25.67	3	43|9|12	0	0	0	0	0	-41.58	1.2	0.44
CTF4NT	PRDX6	PRDX6	34|20|21	75	25	3	33|8|7	0	0	0	0	0	-26.06	1.56	0.43
CTF4NT	PSAT1	PSAT1	30|15|29	74	24.67	3	39|5|9	0	0	0	0	0	-38.9	1.4	0.43
CTF4NT	HSPA8	HSPA8	28|18|24	70	23.33	3	42|9|22	0	0	0	0	0	-58.87	0.96	0.44
CTF4NT	TRAP1	TRAP1	21|13|34	68	22.67	3	59|0|5	0	0	0	0	0	-55.66	1.06	0.43
CTF4NT	GNB2L1	GNB2L1	23|13|31	67	22.33	3	41|12|19	0	0	0	0	0	-66.9	0.93	0.44
CTF4NT	IPO5	IPO5	26|3|36	65	21.67	3	53|0|0	0	0	0	0	0	-63.86	1.23	0.43
CTF4NT	HNRNPM	HNRNPM	18|17|26	61	20.33	3	32|0|5	0	0	0	0	0	-17.42	1.65	0.42
CTF4NT	RPLP0	RPLP0	23|15|20	58	19.33	3	26|6|9	0	0	0	0	0	-25.05	1.41	0.43
CTF4NT	PGK1	PGK1	18|16|13	47	15.67	3	35|2|5	0	0	0	0	0	-28.61	1.12	0.43
CTF4NT	PRDX1	PRDX1	16|16|14	46	15.33	3	30|10|26	0	0	0	0	0	-57.49	0.7	0.44
CTF4NT	GOT2	GOT2	14|8|24	46	15.33	3	11|6|16	0	0	0	0	0	-26.74	1.39	0.42
CTF4NT	PGAM1	PGAM1	15|7|24	46	15.33	3	33|0|7	0	0	0	0	0	-36.44	1.15	0.43
CTF4NT	PA2G4	PA2G4	14|2|26	42	14	3	32|2|0	0	0	0	0	0	-39.95	1.24	0.42
CTF4NT	YWHAZ	YWHAZ	17|7|18	42	14	3	36|2|15	0	0	0	0	0	-54.02	0.79	0.44
CTF4NT	HPRT1	HPRT1	15|12|14	41	13.67	3	15|2|7	0	0	0	0	0	-10.12	1.71	0.42
CTF4NT	YWHAQ	YWHAQ	21|3|16	40	13.33	3	19|4|5	0	0.01	0	0.01	0	-29.55	1.43	0.42
CTF4NT	CCT5	CCT5	16|9|15	40	13.33	3	23|0|2	0	0	0	0	0	-14.52	1.6	0.42
CTF4NT	TUFM	TUFM	9|14|13	36	12	3	28|1|3	0	0	0	0	0	-22.85	1.12	0.43
CTF4NT	PCBP1	PCBP1	15|10|11	36	12	3	13|2|7	0	0.01	0	0.01	0	-10.52	1.64	0.42
CTF4NT	PHGDH	PHGDH	14|11|11	36	12	3	28|6|11	0	0	0	0	0	-35.93	0.8	0.44
CTF4NT	ATP5B	ATP5B	9|19|5	33	11	3	34|4|29	0	0	0	0	0	-78.73	0.49	0.44
CTF4NT	HSPD1	HSPD1	18|11|2	31	10.33	3	29|6|21	0	0	0	0	0	-72.38	0.55	0.44
CTF4NT	OAT	OAT	7|8|16	31	10.33	3	34|0|0	0	0	0	0	0	-28.45	0.91	0.43
CTF4NT	VDAC2	VDAC2	8|12|10	30	10	3	17|1|10	0	0	0	0	0	-20.1	1.07	0.43
CTF4NT	YWHAE	YWHAE	10|8|12	30	10	3	48|4|10	0	0	0	0	0	-63.73	0.48	0.44
CTF4NT	LCP1	LCP1	12|3|15	30	10	3	20|0|3	0	0	0	0	0	-22.45	1.3	0.42
CTF4NT	PLS3	PLS3	16|0|13	29	9.67	3	33|0|4	0	0	0	0	0	-51.42	0.78	0.43
CTF4NT	ALDOA	ALDOA	9|7|12	28	9.33	3	47|5|25	0	0	0	0	0	-87.21	0.36	0.44
CTF4NT	PPIA	PPIA	9|11|7	27	9	3	30|7|33	0	0	0	0	0	-77.74	0.39	0.44
CTF4NT	CCT6A	CCT6A	7|6|13	26	8.67	3	25|0|0	0	0	0	0	0	-19	1.04	0.42
CTF4NT	VDAC1	VDAC1	9|12|5	26	8.67	3	20|2|3	0	0	0	0	0	-21.12	1.04	0.42
CTF4NT	ACOT7	ACOT7	11|4|11	26	8.67	3	17|0|2	0	0	0	0	0	-15.24	1.37	0.42
CTF4NT	ANXA5	ANXA5	14|10|1	25	8.33	3	34|3|6	0	0	0	0	0	-56.4	0.58	0.44
CTF4NT	RPSA	RPSA	10|6|7	23	7.67	3	21|1|6	0	0	0	0	0	-23.15	0.82	0.43
CTF4NT	PPP2R1A	PPP2R1A	11|0|12	23	7.67	3	25|0|4	0	0	0	0	0	-39.76	0.79	0.43
CTF4NT	RANGAP1	RANGAP1	11|4|7	22	7.33	3	17|0|2	0	0	0	0	0	-15.24	1.16	0.42
CTF4NT	WARS	WARS	2|5|15	22	7.33	3	21|0|1	0	0.01	0	0.01	0	-23.25	1	0.41
CTF4NT	CTPS1	CTPS1	3|1|17	21	7	3	28|0|0	0	0	0	0	0	-34.4	0.75	0.42
CTF4NT	PHB	PHB	10|11|0	21	7	3	18|1|17	0	0	0	0	0	-50.52	0.58	0.44
CTF4NT	NME1-NME2	NME1;NME1-NME2	4|11|6	21	7	3	32|2|6	0	0	0	0	0	-43.19	0.53	0.44
CTF4NT	GNPDA1	GNPDA1	6|2|10	18	6	3	17|0|1	0	0	0	0	0	-17.8	1	0.42
CTF4NT	ALDH7A1	ALDH7A1	8|0|9	17	5.67	3	15|0|1	0	0.01	0	0.01	0	-20.71	1.06	0.41
CTF4NT	HSPA4	HSPA4	3|2|11	16	5.33	3	35|0|0	0	0	0	0	0	-41.31	0.46	0.44
CTF4NT	DSP	DSP	8|5|3	16	5.33	3	24|0|0	0	0	0	0	0	-23.46	0.67	0.44
CTF4NT	TPI1	TPI1	1|6|9	16	5.33	3	22|9|11	0	0	0	0	0	-55.78	0.38	0.44
CTF4NT	MDH2	MDH2	4|4|7	15	5	3	22|2|9	0	0	0	0	0	-33.9	0.45	0.44
CTF4NT	CCT2	CCT2	4|9|2	15	5	3	34|0|2	0	0	0	0	0	-42.73	0.42	0.44
CTF4NT	EIF2S1	EIF2S1	4|1|10	15	5	3	16|0|1	0	0.01	0	0.01	0	-19.08	0.88	0.41
CTF4NT	RBM39	RBM39	6|3|5	14	4.67	3	31|0|5	0	0	0	0	0	-40.07	0.39	0.44
CTF4NT	PSMD13	PSMD13	7|0|6	13	4.33	3	19|0|0	0	0	0	0	0	-24.94	0.68	0.42
CTF4NT	PSME1	PSME1	7|1|4	12	4	3	13|0|3	0	0	0	0	0	-17.84	0.75	0.42
CTF4NT	ARHGDIA	ARHGDIA	3|4|4	11	3.67	3	10|0|2	0	0	0	0	0	-8.48	0.92	0.44
CTF4NT	GOT1	GOT1	3|0|8	11	3.67	3	22|0|0	0	0	0	0	0	-29.28	0.5	0.43
CTF4NT	COPS2	COPS2	3|0|7	10	3.33	3	19|0|0	0	0	0	0	0	-24.94	0.53	0.42
CTF4NT	MIF	MIF	2|4|4	10	3.33	3	6|3|6	0	0	0	0	0	-15.01	0.67	0.44
CTF4NT	LUC7L3	LUC7L3	3|3|4	10	3.33	3	7|2|6	0	0	0	0	0	-13.01	0.67	0.44
CTF4NT	CBR1	CBR1	5|5|0	10	3.33	3	15|0|4	0	0	0	0	0	-25.28	0.53	0.44
CTF4NT	TOMM40	TOMM40	4|4|2	10	3.33	3	10|0|2	0	0	0	0	0	-10.19	0.83	0.44
CTF4NT	HSPA9	HSPA9	2|7|0	9	3	3	17|2|4	0	0	0	0	0	-31.27	0.39	0.44
CTF4NT	TFRC	TFRC	3|2|4	9	3	3	13|0|0	0	0	0	0	0	-11.28	0.69	0.44
CTF4NT	TNPO1	TNPO1	2|0|7	9	3	3	17|0|0	0	0	0	0	0	-22.13	0.53	0.42
CTF4NT	AARS	AARS	3|0|6	9	3	3	21|0|0	0	0	0	0	0	-27.77	0.43	0.44
CTF4NT	NSUN4	NSUN4	3|2|3	8	2.67	3	4|5|3	0	0	0	0	0	-11.06	0.67	0.44
CTF4NT	NDUFS3	NDUFS3	4|0|4	8	2.67	3	12|0|0	0	0	0	0	0	-14.82	0.67	0.44
CTF4NT	YWHAB	YWHAB	4|1|3	8	2.67	3	14|0|1	0	0	0	0	0	-16.19	0.53	0.44
CTF4NT	DSG1	DSG1	3|4|0	7	2.33	3	10|0|1	0	0	0	0	0	-13.76	0.64	0.42
CTF4NT	HSP90B1	HSP90B1	4|3|0	7	2.33	3	31|1|4	0	0	0	0	0	-49.97	0.19	0.44
CTF4NT	PSMC2	PSMC2	5|2|0	7	2.33	3	15|0|0	0	0	0	0	0	-19.1	0.47	0.44
CTF4NT	RUVBL1	RUVBL1	3|2|2	7	2.33	3	9|0|0	0	0	0	0	0	-6.28	0.78	0.44
CTF4NT	DDB1	DDB1	2|0|5	7	2.33	3	40|0|0	0	0	0	0	0	-55.67	0.18	0.44
CTF4NT	FKBP4	FKBP4	2|1|4	7	2.33	3	28|1|0	0	0	0	0	0	-35.92	0.24	0.44
CTF4NT	ATIC	ATIC	2|1|4	7	2.33	3	23|0|0	0	0	0	0	0	-27.35	0.3	0.44
CTF4NT	HLCS	HLCS	1|1|4	6	2	3	28|4|2	0	0	0	0	0	-43.3	0.18	0.44
CTF4NT	PFN1	PFN1	1|3|2	6	2	3	15|6|10	0	0	0	0	0	-40.05	0.19	0.44
CTF4NT	VCL	VCL	5|0|1	6	2	3	24|0|0	0	0	0	0	0	-32.14	0.25	0.44
CTF4NT	PSMA4	PSMA4	2|2|2	6	2	3	8|0|0	0	0	0	0	0	-5.42	0.75	0.44
CTF4NT	ATXN10	ATXN10	1|0|5	6	2	3	14|0|0	0	0	0	0	0	-17.85	0.43	0.42
CTF4NT	CCDC22	CCDC22	4|1|1	6	2	3	4|2|3	0	0.01	0	0.01	0	-9.09	0.67	0.41
CTF4NT	GSTM3	GSTM3	3|0|3	6	2	3	12|1|0	0	0	0	0	0	-16.45	0.46	0.44
CTF4NT	IPO4	IPO4	1|1|4	6	2	3	12|0|0	0	0	0	0	0	-12.03	0.5	0.44
CTF4NT	USP9X	USP9X	1|0|5	6	2	3	19|0|0	0	0	0	0	0	-24.94	0.32	0.44
CTF4NT	HSPBP1	HSPBP1	2|1|2	5	1.67	3	6|0|0	0	0	0	0	0	-4.4	0.83	0.44
CTF4NT	GSTO1	GSTO1	2|2|1	5	1.67	3	6|0|5	0	0	0	0	0	-11.53	0.45	0.44
CTF4NT	PFAS	PFAS	3|0|2	5	1.67	3	12|0|0	0	0	0	0	0	-14.82	0.42	0.44
CTF4NT	PRDX2	PRDX2	0|1|3	4	1.33	3	9|2|3	0	0	0	0	0	-18.55	0.29	0.44
CTF4NT	OTUB1	OTUB1	1|0|3	4	1.33	3	14|0|0	0	0	0	0	0	-17.85	0.29	0.44
CTF4NT	AP1B1	AP1B1	1|0|3	4	1.33	3	10|0|0	0	0	0	0	0	-12.12	0.4	0.44
CTF4NT	CLIC1	CLIC1	2|0|2	4	1.33	3	14|0|0	0	0	0	0	0	-17.85	0.29	0.44
CTF4NT	VCP	VCP	3|0|1	4	1.33	3	8|0|3	0	0	0	0	0	-14.04	0.36	0.44
CTF4NT	SNX2	SNX2	2|0|2	4	1.33	3	10|0|0	0	0	0	0	0	-12.12	0.4	0.44
CTF4NT	PDIA6	PDIA6	2|2|0	4	1.33	3	20|1|1	0	0	0	0	0	-29.43	0.18	0.44
CTF4NT	THAP4	THAP4	1|1|1	3	1	3	0|0|0	0	0	0	0	0	2.45	10	0.44
CTF4NT	RPS6KB1	RPS6KB1	1|1|1	3	1	3	1|0|0	0	0	0	0	0	0.54	3	0.44
CTF4NT	HSPA4L	HSPA4L	1|0|2	3	1	3	7|0|0	0	0	0	0	0	-8.01	0.43	0.44
CTF4NT	ATP5C1	ATP5C1	0|1|2	3	1	3	10|0|1	0	0	0	0	0	-13.76	0.27	0.44
CTF4NT	C14ORF166	C14ORF166	3|0|0	3	1	3	9|0|1	0	0	0	0	0	-12.27	0.3	0.44
CTF4NT	PRPF19	PRPF19	0|0|3	3	1	3	16|0|0	0	0	0	0	0	-20.62	0.19	0.44
CTF4NT	ESD	ESD	0|0|3	3	1	3	13|0|1	0	0	0	0	0	-17.96	0.21	0.44
CTF4NT	DCDC1	DCDC1	1|1|1	3	1	3	2|0|2	0	0	0	0	0	-2.96	0.75	0.44
CTF4NT	IMMT	IMMT	2|1|0	3	1	3	15|0|0	0	0	0	0	0	-19.1	0.2	0.44
CTF4NT	DIAPH3	DIAPH3	1|1|1	3	1	3	0|0|0	0	0	0	0	0	2.45	10	0.44
CTF4NT	PRC1	PRC1	1|1|1	3	1	3	0|0|0	0	0	0	0	0	2.45	10	0.44
CTF4NT	FABP5	FABP5	1|1|1	3	1	3	3|1|0	0	0	0	0	0	-2.76	0.75	0.44
CTF4NT	KIF11	KIF11	1|0|2	3	1	3	6|0|0	0	0	0	0	0	-6.49	0.5	0.44
CTF4NT	CTBP2	CTBP2	1|0|1	2	0.67	3	4|0|0	0	0	0	0	0	-4.12	0.5	0.44
CTF4NT	KIAA1279	KIAA1279	0|0|2	2	0.67	3	10|0|0	0	0	0	0	0	-12.12	0.2	0.44
CTF4NT	ANAPC5	ANAPC5	1|0|1	2	0.67	3	0|0|0	0	0	0	0	0	-0.06	6.67	0.44
CTF4NT	RLF	RLF	1|0|1	2	0.67	3	0|0|0	0	0	0	0	0	-0.06	6.67	0.44
CTF4NT	CLPTM1	CLPTM1	1|0|1	2	0.67	3	1|0|0	0	0	0	0	0	-0.86	2	0.44
CTF4NT	AASS	AASS	0|1|1	2	0.67	3	2|0|0	0	0	0	0	0	-2.23	1	0.44
CTF4NT	TK1	TK1	1|0|1	2	0.67	3	0|0|2	0	0	0	0	0	-2.23	1	0.44
CTF4NT	PRPF40A	PRPF40A	1|1|0	2	0.67	3	3|0|6	0	0	0	0	0	-11.15	0.22	0.44
CTF4NT	BRD8	BRD8	1|0|1	2	0.67	3	0|0|0	0	0	0	0	0	-0.06	6.67	0.44
CTF4NT	UTRN	UTRN	0|1|1	2	0.67	3	0|0|2	0	0	0	0	0	-2.23	1	0.44
CTF4NT	PPP6C	PPP6C	0|0|2	2	0.67	3	6|0|0	0	0	0	0	0	-6.49	0.33	0.44
CTF4NT	CDK11B	CDK11B	1|0|1	2	0.67	3	1|0|0	0	0	0	0	0	-0.86	2	0.44
CTF4NT	CP	CP	1|1|0	2	0.67	3	0|0|0	0	0	0	0	0	-0.06	6.67	0.44
CTF4NT	PUF60	PUF60	1|0|1	2	0.67	3	7|0|0	0	0	0	0	0	-8.01	0.29	0.44
CTF4NT	ISYNA1	ISYNA1	0|0|2	2	0.67	3	6|0|0	0	0	0	0	0	-6.49	0.33	0.44
CTF4NT	KAT6A	KAT6A	1|1|0	2	0.67	3	1|0|0	0	0	0	0	0	-0.86	2	0.44
CTF4NT	SMG1	SMG1	1|0|1	2	0.67	3	0|0|0	0	0	0	0	0	-0.06	6.67	0.44
CTF4NT	ERH	ERH	0|1|1	2	0.67	3	0|0|1	0	0	0	0	0	-0.86	2	0.44
CTF4NT	NDNL2	NDNL2	1|0|1	2	0.67	3	0|0|0	0	0	0	0	0	-0.06	6.67	0.44
CTF4NT	HEATR3	HEATR3	1|0|1	2	0.67	3	1|0|0	0	0	0	0	0	-0.86	2	0.44
CTF4NT	EIF3F	EIF3F	0|2|0	2	0.67	3	10|0|1	0	0	0	0	0	-13.76	0.18	0.44
CTF4NT	DYRK1B	DYRK1B	1|0|1	2	0.67	3	0|0|0	0	0	0	0	0	-0.06	6.67	0.44
CTF4NT	SRRT	SRRT	1|0|1	2	0.67	3	0|0|0	0	0	0	0	0	-0.06	6.67	0.44
CTF4NT	FIGNL1	FIGNL1	1|0|1	2	0.67	3	0|0|0	0	0	0	0	0	-0.06	6.67	0.44
CTF4NT	SETD2	SETD2	1|0|1	2	0.67	3	0|0|0	0	0	0	0	0	-0.06	6.67	0.44
CTF4NT	UBE2N	UBE2N	1|0|1	2	0.67	3	5|1|3	0	0	0	0	0	-11.56	0.22	0.44
CTF4NT	KIF20B	KIF20B	1|0|1	2	0.67	3	2|0|0	0	0	0	0	0	-2.23	1	0.44
CTF4NT	ANXA7	ANXA7	2|0|0	2	0.67	3	11|0|1	0	0	0	0	0	-14.95	0.17	0.44
CTF4NT	PITRM1	PITRM1	1|0|1	2	0.67	3	25|0|0	0	0	0	0	0	-33.65	0.08	0.44
CTF4NT	FOXK1	FOXK1	1|0|1	2	0.67	3	0|0|0	0	0	0	0	0	-0.06	6.67	0.44
CTF4NT	U2AF1	U2AF1	1|0|1	2	0.67	3	0|0|0	0	0	0	0	0	-0.06	6.67	0.44
CTF4NT	ZNF195	ZNF195	1|0|1	2	0.67	3	1|0|0	0	0	0	0	0	-0.86	2	0.44
CTF4NT	WDR1	WDR1	0|0|2	2	0.67	3	14|0|0	0	0	0	0	0	-17.85	0.14	0.44
CTF4NT	ZDBF2	ZDBF2	1|0|1	2	0.67	3	0|0|0	0	0	0	0	0	-0.06	6.67	0.44
CTF4NT	IFRD2	IFRD2	1|0|1	2	0.67	3	0|0|0	0	0	0	0	0	-0.06	6.67	0.44
CTF4NT	DHX35	DHX35	0|1|1	2	0.67	3	0|0|0	0	0	0	0	0	-0.06	6.67	0.44
CTF4NT	BUB3	BUB3	1|0|1	2	0.67	3	6|0|0	0	0	0	0	0	-6.49	0.33	0.44
CTF4NT	RANBP3	RANBP3	1|0|1	2	0.67	3	0|0|0	0	0	0	0	0	-0.06	6.67	0.44
CTF4NT	NDUFB3	NDUFB3	1|0|1	2	0.67	3	0|0|0	0	0	0	0	0	-0.06	6.67	0.44
CTF4NT	PARP2	PARP2	0|1|1	2	0.67	3	0|0|0	0	0	0	0	0	-0.06	6.67	0.44
CTF4NT	NT5DC2	NT5DC2	0|0|2	2	0.67	3	7|0|0	0	0	0	0	0	-8.01	0.29	0.44
CTF4NT	YWHAH	YWHAH	0|0|2	2	0.67	3	12|0|1	0	0	0	0	0	-16.45	0.15	0.44
CTF4NT	PRRC2A	PRRC2A	0|1|1	2	0.67	3	0|0|0	0	0	0	0	0	-0.06	6.67	0.44
CTF4NT	UROD	UROD	2|0|0	2	0.67	3	5|0|1	0	0	0	0	0	-6.76	0.33	0.44
CTF4NT	GOSR2	GOSR2	1|0|1	2	0.67	3	0|0|0	0	0	0	0	0	-0.06	6.67	0.44
CTF4NT	SUCLA2	SUCLA2	0|1|1	2	0.67	3	5|0|0	0	0	0	0	0	-5.6	0.4	0.44
CTF4NT	PPFIA1	PPFIA1	1|0|1	2	0.67	3	0|0|0	0	0	0	0	0	-0.06	6.67	0.44
CTF4NT	IMP4	IMP4	1|0|1	2	0.67	3	0|0|0	0	0	0	0	0	-0.06	6.67	0.44
CTF4NT	ARID1B	ARID1B	1|0|1	2	0.67	3	0|0|0	0	0	0	0	0	-0.06	6.67	0.44
CTF4NT	SLC25A21	SLC25A21	1|0|1	2	0.67	3	0|0|0	0	0	0	0	0	-0.06	6.67	0.44
CTF4NT	LIG1	LIG1	1|0|1	2	0.67	3	1|0|0	0	0	0	0	0	-0.86	2	0.44
CTF4NT	NHP2L1	NHP2L1	1|1|0	2	0.67	3	3|0|3	0	0	0	0	0	-7.19	0.33	0.44
CTF4NT	RNF168	RNF168	1|0|1	2	0.67	3	2|0|0	0	0	0	0	0	-2.23	1	0.44
CTF4NT	SPTLC2	SPTLC2	0|0|1	1	0.33	3	0|0|0	0	0	0	0	0	-0.06	3.33	0.44
CTF4NT	ATAD5	ATAD5	0|0|1	1	0.33	3	1|0|1	0	0	0	0	0	-2.1	0.5	0.44
CTF4NT	UBTF	UBTF	0|1|0	1	0.33	3	0|0|0	0	0	0	0	0	-0.06	3.33	0.44
CTF4NT	NOLC1	NOLC1	0|0|1	1	0.33	3	0|0|0	0	0	0	0	0	-0.06	3.33	0.44
CTF4NT	RECQL5	RECQL5	0|0|1	1	0.33	3	0|0|0	0	0	0	0	0	-0.06	3.33	0.44
CTF4NT	ZNF609	ZNF609	1|0|0	1	0.33	3	0|0|0	0	0	0	0	0	-0.06	3.33	0.44
CTF4NT	RRS1	RRS1	0|0|1	1	0.33	3	0|0|0	0	0	0	0	0	-0.06	3.33	0.44
CTF4NT	RRP7A	RRP7A	0|0|1	1	0.33	3	0|0|0	0	0	0	0	0	-0.06	3.33	0.44
CTF4NT	BRD9	BRD9	0|0|1	1	0.33	3	0|0|0	0	0	0	0	0	-0.06	3.33	0.44
CTF4NT	PSMA1	PSMA1	0|0|1	1	0.33	3	9|0|0	0	0	0	0	0	-10.6	0.11	0.44
CTF4NT	PSMA6	PSMA6	0|1|0	1	0.33	3	6|0|0	0	0	0	0	0	-6.49	0.17	0.44
CTF4NT	CPSF3L	CPSF3L	0|0|1	1	0.33	3	0|0|0	0	0	0	0	0	-0.06	3.33	0.44
CTF4NT	MCM3AP	MCM3AP	0|0|1	1	0.33	3	0|0|0	0	0	0	0	0	-0.06	3.33	0.44
CTF4NT	SMARCB1	SMARCB1	1|0|0	1	0.33	3	1|0|0	0	0	0	0	0	-0.86	1	0.44
CTF4NT	SRRM1	SRRM1	1|0|0	1	0.33	3	0|1|0	0	0	0	0	0	-0.86	1	0.44
CTF4NT	KDM4B	KDM4B	1|0|0	1	0.33	3	0|0|0	0	0	0	0	0	-0.06	3.33	0.44
CTF4NT	NANS	NANS	0|0|1	1	0.33	3	3|0|0	0	0	0	0	0	-2.65	0.33	0.44
CTF4NT	ZNF829	ZNF829	1|0|0	1	0.33	3	0|0|0	0	0	0	0	0	-0.06	3.33	0.44
CTF4NT	KDM1A	KDM1A	0|0|1	1	0.33	3	2|0|0	0	0	0	0	0	-2.23	0.5	0.44
CTF4NT	FHOD3	FHOD3	0|1|0	1	0.33	3	0|0|1	0	0	0	0	0	-0.86	1	0.44
CTF4NT	MLH1	MLH1	1|0|0	1	0.33	3	0|0|0	0	0	0	0	0	-0.06	3.33	0.44
CTF4NT	CRYZ	CRYZ	0|0|1	1	0.33	3	4|0|0	0	0	0	0	0	-4.12	0.25	0.44
CTF4NT	SMARCC1	SMARCC1	0|1|0	1	0.33	3	0|0|0	0	0	0	0	0	-0.06	3.33	0.44
CTF4NT	ZMYM1	ZMYM1	1|0|0	1	0.33	3	0|0|0	0	0	0	0	0	-0.06	3.33	0.44
CTF4NT	TUBB4A	TUBB4A	0|0|1	1	0.33	3	1|0|1	0	0	0	0	0	-2.1	0.5	0.44
CTF4NT	NCOA3	NCOA3	0|1|0	1	0.33	3	1|0|1	0	0	0	0	0	-2.1	0.5	0.44
CTF4NT	PBRM1	PBRM1	1|0|0	1	0.33	3	0|0|0	0	0	0	0	0	-0.06	3.33	0.44
CTF4NT	GRIN3A	GRIN3A	1|0|0	1	0.33	3	1|0|0	0	0	0	0	0	-0.86	1	0.44
CTF4NT	PSMC5	PSMC5	1|0|0	1	0.33	3	3|0|0	0	0	0	0	0	-2.65	0.33	0.44
CTF4NT	EIF3G	EIF3G	0|0|1	1	0.33	3	0|0|0	0	0	0	0	0	-0.06	3.33	0.44
CTF4NT	TPR	TPR	0|0|1	1	0.33	3	0|0|0	0	0	0	0	0	-0.06	3.33	0.44
CTF4NT	NANP	NANP	0|0|1	1	0.33	3	0|0|0	0	0	0	0	0	-0.06	3.33	0.44
CTF4NT	PRKCD	PRKCD	0|0|1	1	0.33	3	0|0|0	0	0	0	0	0	-0.06	3.33	0.44
CTF4NT	LMNA	LMNA	0|0|1	1	0.33	3	0|0|0	0	0	0	0	0	-0.06	3.33	0.44
CTF4NT	ATF7IP	ATF7IP	1|0|0	1	0.33	3	0|0|0	0	0	0	0	0	-0.06	3.33	0.44
CTF4NT	MAP1B	MAP1B	1|0|0	1	0.33	3	0|0|0	0	0	0	0	0	-0.06	3.33	0.44
CTF4NT	SGOL1	SGOL1	0|0|1	1	0.33	3	0|0|0	0	0	0	0	0	-0.06	3.33	0.44
CTF4NT	HLTF	HLTF	0|0|1	1	0.33	3	0|0|0	0	0	0	0	0	-0.06	3.33	0.44
CTF4NT	VCPIP1	VCPIP1	0|0|1	1	0.33	3	0|0|0	0	0	0	0	0	-0.06	3.33	0.44
CTF4NT	WBP11	WBP11	1|0|0	1	0.33	3	0|0|0	0	0	0	0	0	-0.06	3.33	0.44
CTF4NT	TTF1	TTF1	1|0|0	1	0.33	3	0|0|0	0	0	0	0	0	-0.06	3.33	0.44
CTF4NT	GNE	GNE	0|0|1	1	0.33	3	0|0|0	0	0	0	0	0	-0.06	3.33	0.44
CTF4NT	SPTBN5	SPTBN5	0|0|1	1	0.33	3	1|0|0	0	0	0	0	0	-0.86	1	0.44
CTF4NT	SAMHD1	SAMHD1	0|0|1	1	0.33	3	3|0|0	0	0	0	0	0	-2.65	0.33	0.44
CTF4NT	VWA8	VWA8	0|0|1	1	0.33	3	0|0|0	0	0	0	0	0	-0.06	3.33	0.44
CTF4NT	CWC15	CWC15	0|0|1	1	0.33	3	0|0|0	0	0	0	0	0	-0.06	3.33	0.44
CTF4NT	RNF2	RNF2	0|0|1	1	0.33	3	0|0|0	0	0	0	0	0	-0.06	3.33	0.44
CTF4NT	ECI2	ECI2	1|0|0	1	0.33	3	0|0|0	0	0	0	0	0	-0.06	3.33	0.44
CTF4NT	METTL3	METTL3	0|0|1	1	0.33	3	0|0|0	0	0	0	0	0	-0.06	3.33	0.44
CTF4NT	ESF1	ESF1	0|1|0	1	0.33	3	0|0|0	0	0	0	0	0	-0.06	3.33	0.44
CTF4NT	USP10	USP10	0|0|1	1	0.33	3	0|0|0	0	0	0	0	0	-0.06	3.33	0.44
CTF4NT	TCAF1	TCAF1	0|0|1	1	0.33	3	0|0|0	0	0	0	0	0	-0.06	3.33	0.44
CTF4NT	SCAF1	SCAF1	0|0|1	1	0.33	3	0|0|0	0	0	0	0	0	-0.06	3.33	0.44
CTF4NT	MORC3	MORC3	1|0|0	1	0.33	3	1|0|0	0	0	0	0	0	-0.86	1	0.44
CTF4NT	CENPI	CENPI	0|0|1	1	0.33	3	0|0|0	0	0	0	0	0	-0.06	3.33	0.44
CTF4NT	ARFGAP3	ARFGAP3	1|0|0	1	0.33	3	0|0|0	0	0	0	0	0	-0.06	3.33	0.44
CTF4NT	LNP	LNP	0|0|1	1	0.33	3	0|0|0	0	0	0	0	0	-0.06	3.33	0.44
CTF4NT	RTCB	RTCB	0|0|1	1	0.33	3	3|0|0	0	0	0	0	0	-2.65	0.33	0.44
CTF4NT	UIMC1	UIMC1	1|0|0	1	0.33	3	0|0|0	0	0	0	0	0	-0.06	3.33	0.44
CTF4NT	CDYL	CDYL	0|0|1	1	0.33	3	0|0|0	0	0	0	0	0	-0.06	3.33	0.44
CTF4NT	USP34	USP34	0|0|1	1	0.33	3	0|0|0	0	0	0	0	0	-0.06	3.33	0.44
CTF4NT	RBBP4	RBBP4	0|0|1	1	0.33	3	0|0|0	0	0	0	0	0	-0.06	3.33	0.44
CTF4NT	NUCKS1	NUCKS1	1|0|0	1	0.33	3	0|0|0	0	0	0	0	0	-0.06	3.33	0.44
CTF4NT	UBAP2L	UBAP2L	1|0|0	1	0.33	3	0|0|0	0	0	0	0	0	-0.06	3.33	0.44
CTF4NT	ARID3B	ARID3B	1|0|0	1	0.33	3	0|0|0	0	0	0	0	0	-0.06	3.33	0.44
CTF4NT	PRRC2C	PRRC2C	0|0|1	1	0.33	3	0|0|0	0	0	0	0	0	-0.06	3.33	0.44
CTF4NT	ZBTB33	ZBTB33	0|1|0	1	0.33	3	0|0|0	0	0	0	0	0	-0.06	3.33	0.44
CTF4NT	DPY19L1	DPY19L1	0|0|1	1	0.33	3	1|0|0	0	0	0	0	0	-0.86	1	0.44
CTF4NT	ATP6V1D	ATP6V1D	0|0|1	1	0.33	3	0|0|0	0	0	0	0	0	-0.06	3.33	0.44
CTF4NT	ETAA1	ETAA1	1|0|0	1	0.33	3	0|0|1	0	0	0	0	0	-0.86	1	0.44
CTF4NT	CAPNS1	CAPNS1	1|0|0	1	0.33	3	7|0|0	0	0	0	0	0	-8.01	0.14	0.44
CTF4NT	SMS	SMS	1|0|0	1	0.33	3	2|0|0	0	0	0	0	0	-2.23	0.5	0.44
CTF4NT	NDUFV1	NDUFV1	0|0|1	1	0.33	3	0|0|0	0	0	0	0	0	-0.06	3.33	0.44
CTF4NT	AARS2	AARS2	1|0|0	1	0.33	3	5|0|0	0	0	0	0	0	-5.6	0.2	0.44
CTF4NT	PRMT7	PRMT7	1|0|0	1	0.33	3	0|0|0	0	0	0	0	0	-0.06	3.33	0.44
CTF4NT	ARID1A	ARID1A	1|0|0	1	0.33	3	0|0|0	0	0	0	0	0	-0.06	3.33	0.44
CTF4NT	ZNF280D	ZNF280D	0|0|1	1	0.33	3	0|0|0	0	0	0	0	0	-0.06	3.33	0.44
CTF4NT	DBF4	DBF4	0|1|0	1	0.33	3	0|0|0	0	0	0	0	0	-0.06	3.33	0.44
CTF4NT	LIMA1	LIMA1	1|0|0	1	0.33	3	0|0|0	0	0	0	0	0	-0.06	3.33	0.44
CTF4NT	BTF3L4	BTF3L4	0|0|1	1	0.33	3	0|0|0	0	0	0	0	0	-0.06	3.33	0.44
CTF4NT	EIF4H	EIF4H	1|0|0	1	0.33	3	0|0|0	0	0	0	0	0	-0.06	3.33	0.44
CTF4NT	GALNT2	GALNT2	0|0|1	1	0.33	3	0|0|0	0	0	0	0	0	-0.06	3.33	0.44
CTF4NT	ZBTB10	ZBTB10	0|0|1	1	0.33	3	0|0|0	0	0	0	0	0	-0.06	3.33	0.44
CTF4NT	SRP72	SRP72	1|0|0	1	0.33	3	4|0|0	0	0	0	0	0	-4.12	0.25	0.44
CTF4NT	PSME2	PSME2	1|0|0	1	0.33	3	6|0|1	0	0	0	0	0	-8.22	0.14	0.44
CTF4NT	NARS2	NARS2	0|0|1	1	0.33	3	1|0|0	0	0	0	0	0	-0.86	1	0.44
CTF4NT	GMPS	GMPS	0|0|1	1	0.33	3	4|0|0	0	0	0	0	0	-4.12	0.25	0.44
CTF4NT	CNN2	CNN2	0|0|1	1	0.33	3	0|0|0	0	0	0	0	0	-0.06	3.33	0.44
CTF4NT	STRN	STRN	0|0|1	1	0.33	3	0|0|0	0	0	0	0	0	-0.06	3.33	0.44
CTF4NT	IGBP1	IGBP1	0|1|0	1	0.33	3	0|0|0	0	0	0	0	0	-0.06	3.33	0.44
CTF4NT	BOD1L1	BOD1L1	0|0|1	1	0.33	3	0|0|0	0	0	0	0	0	-0.06	3.33	0.44
CTF4NT	KMT2B	KMT2B	1|0|0	1	0.33	3	0|0|0	0	0	0	0	0	-0.06	3.33	0.44
CTF4NT	PKN1	PKN1	0|0|1	1	0.33	3	0|0|0	0	0	0	0	0	-0.06	3.33	0.44
CTF4NT	PKN3	PKN3	1|0|0	1	0.33	3	0|0|0	0	0	0	0	0	-0.06	3.33	0.44
CTF4NT	ALDOC	ALDOC	1|0|0	1	0.33	3	4|0|0	0	0	0	0	0	-4.12	0.25	0.44
CTF4NT	ZNF711	ZNF711	1|0|0	1	0.33	3	0|0|0	0	0	0	0	0	-0.06	3.33	0.44
CTF4NT	CKAP2	CKAP2	0|0|1	1	0.33	3	0|0|0	0	0	0	0	0	-0.06	3.33	0.44
CTF4NT	MAPKAPK2	MAPKAPK2	0|0|1	1	0.33	3	0|0|0	0	0	0	0	0	-0.06	3.33	0.44
CTF4NT	TAF6	TAF6	1|0|0	1	0.33	3	0|0|0	0	0	0	0	0	-0.06	3.33	0.44
CTF4NT	TAF4	TAF4	1|0|0	1	0.33	3	0|0|0	0	0	0	0	0	-0.06	3.33	0.44
CTF4NT	TAF1	TAF1	0|1|0	1	0.33	3	0|0|0	0	0	0	0	0	-0.06	3.33	0.44
CTF4NT	C16ORF78	C16ORF78	1|0|0	1	0.33	3	0|0|1	0	0	0	0	0	-0.86	1	0.44
CTF4NT	BRPF3	BRPF3	1|0|0	1	0.33	3	0|0|0	0	0	0	0	0	-0.06	3.33	0.44
CTF4NT	GMPR2	GMPR2	0|1|0	1	0.33	3	0|0|0	0	0	0	0	0	-0.06	3.33	0.44
CTF4NT	PLEKHG5	PLEKHG5	0|1|0	1	0.33	3	1|0|0	0	0	0	0	0	-0.86	1	0.44

## Sheet: SAINT_NT_Analysis_CTF4 vs GFP
Bait	Bait	Prey	PreyGene	Spec	SpecSum	AvgSpec	NumReplicates	ctrlCounts	AvgP	MaxP	TopoAvgP	TopoMaxP	SaintScore	logOddsScore	FoldChange	BFDR		HEK293FT Control selection
SLD5NT	CTF4NT	WDHD1	WDHD1	486|365|510	1361	453.67	3	12|25|31|28	1	1	1	1	1	86.53	18.9	0		WDHD1	Fold Change (CTF4/GFP) ≥ 1.5
SLD5NT	CTF4NT	WBSCR22	WBSCR22	2|0|3	5	1.67	3	0|0|0|0	0.24	0.56	0.24	0.56	0.24	-6.14	16.67	0.55		POLA1
SLD5NT	CTF4NT	KPRP	KPRP	8|4|0	12	4	3	1|0|0|0	0.48	1	0.48	1	0.48	-6.68	16	0.23		TMEM33
SLD5NT	CTF4NT	SLC38A10	SLC38A10	1|0|3	4	1.33	3	0|0|0|0	0.19	0.56	0.19	0.56	0.19	-6.14	13.33	0.6		STT3B
SLD5NT	CTF4NT	MMS22L	MMS22L	0|0|3	3	1	3	0|0|0|0	0.19	0.56	0.19	0.56	0.19	-6.14	10	0.6		RANBP2
SLD5NT	CTF4NT	MAPK13	MAPK13	2|0|1	3	1	3	0|0|0|0	0.06	0.17	0.06	0.17	0.06	-6.14	10	0.67		DVL1
SLD5NT	CTF4NT	DSG1	DSG1	3|4|0	7	2.33	3	1|0|0|0	0.2	0.45	0.2	0.45	0.2	-6.68	9.33	0.58		BCLAF1
SLD5NT	CTF4NT	CROCC	CROCC	4|1|2	7	2.33	3	1|0|0|0	0.16	0.45	0.16	0.45	0.16	-5.07	9.33	0.63		SERPINA3
SLD5NT	CTF4NT	MRPS7	MRPS7	0|0|11	11	3.67	3	0|0|0|2	0.3	0.9	0.3	0.9	0.3	-7.68	7.33	0.37		RPF2
SLD5NT	CTF4NT	MRPL22	MRPL22	0|0|5	5	1.67	3	0|0|1|0	0.27	0.8	0.27	0.8	0.27	-6.68	6.67	0.47		SERPINA1
SLD5NT	CTF4NT	HSD17B11	HSD17B11	0|0|6	6	2	3	0|1|0|1	0.24	0.72	0.24	0.72	0.24	-7.58	4	0.57		NUDC
SLD5NT	CTF4NT	DOT1L	DOT1L	2|2|2	6	2	3	0|0|0|2	0.01	0.01	0.01	0.01	0.01	-4.48	4	0.8		NCOR1
SLD5NT	CTF4NT	ANP32A	ANP32A	2|1|0	3	1	3	0|0|0|1	0.01	0.03	0.01	0.03	0.01	-6.68	4	0.81		AMBP
SLD5NT	CTF4NT	FABP5	FABP5	1|1|1	3	1	3	0|0|0|1	0	0	0	0	0	-5.07	4	0.99		TCOF1
SLD5NT	CTF4NT	LPCAT3	LPCAT3	4|2|5	11	3.67	3	2|0|1|1	0.03	0.06	0.03	0.06	0.03	-6.32	3.67	0.73		TRPS1
SLD5NT	CTF4NT	DNAH3	DNAH3	6|3|4	13	4.33	3	2|1|1|1	0.04	0.09	0.04	0.09	0.04	-5.82	3.47	0.69		POLA2
SLD5NT	CTF4NT	ARID4B	ARID4B	3|1|1	5	1.67	3	0|0|1|1	0.01	0.04	0.01	0.04	0.01	-5.97	3.33	0.78		RBP4
SLD5NT	CTF4NT	PSMA6	PSMA6	0|1|0	1	0.33	3	0|0|0|0	0	0	0	0	0	-6.14	3.33	0.99		B2M
SLD5NT	CTF4NT	PLEKHG5	PLEKHG5	0|1|0	1	0.33	3	0|0|0|0	0	0	0	0	0	-6.14	3.33	0.99		ZNF250
SLD5NT	CTF4NT	ACTC1	ACTC1	17|29|26	72	24	3	6|5|8|10	0.66	1	0.66	1	0.66	-7.41	3.31	0.17		LCLAT1
SLD5NT	CTF4NT	POLA1	POLA1	95|31|97	223	74.33	3	19|28|22|21	0.67	1	0.67	1	0.67	-40.26	3.3	0		TMCO1
SLD5NT	CTF4NT	SQRDL	SQRDL	1|0|6	7	2.33	3	0|1|1|1	0.13	0.4	0.13	0.4	0.13	-8.48	3.11	0.65		MSH2
SLD5NT	CTF4NT	VAMP8	VAMP8	2|1|4	7	2.33	3	1|0|2|0	0.02	0.05	0.02	0.05	0.02	-6.88	3.11	0.77		MKI67
SLD5NT	CTF4NT	FBLL1	FBLL1	2|2|3	7	2.33	3	2|1|0|0	0.01	0.01	0.01	0.01	0.01	-5.47	3.11	0.84		SF3B1
SLD5NT	CTF4NT	DAD1	DAD1	7|6|3	16	5.33	3	2|2|2|1	0.03	0.08	0.03	0.08	0.03	-7.53	3.05	0.71		NONO
SLD5NT	CTF4NT	LRG1	LRG1	4|4|5	13	4.33	3	3|1|1|1	0.01	0.02	0.01	0.02	0.01	-5.35	2.89	0.83		MYBBP1A
SLD5NT	CTF4NT	MARK3	MARK3	0|0|19	19	6.33	3	1|1|5|2	0.33	0.99	0.33	0.99	0.33	-14.38	2.81	0.3		RBM27
SLD5NT	CTF4NT	NAT14	NAT14	0|0|4	4	1.33	3	0|0|1|1	0.04	0.13	0.04	0.13	0.04	-7.58	2.67	0.68		HCFC1
SLD5NT	CTF4NT	STIM2	STIM2	3|1|0	4	1.33	3	1|1|0|0	0.01	0.04	0.01	0.04	0.01	-7.58	2.67	0.78		DDX21
SLD5NT	CTF4NT	RTTN	RTTN	2|2|2	6	2	3	0|1|1|1	0	0	0	0	0	-5.47	2.67	0.87		SMCHD1
SLD5NT	CTF4NT	GOLGA6L4	GOLGA6L4	1|0|1	2	0.67	3	0|0|0|1	0	0	0	0	0	-6.68	2.67	0.99		NOP56
SLD5NT	CTF4NT	NDNL2	NDNL2	1|0|1	2	0.67	3	0|0|1|0	0	0	0	0	0	-6.68	2.67	0.99		YEATS2
SLD5NT	CTF4NT	SATB2	SATB2	1|0|1	2	0.67	3	0|0|0|1	0	0	0	0	0	-6.68	2.67	0.99		RIF1
SLD5NT	CTF4NT	DHRS7	DHRS7	0|0|7	7	2.33	3	1|0|2|1	0.15	0.45	0.15	0.45	0.15	-9.18	2.33	0.64		DVL2
SLD5NT	CTF4NT	TROAP	TROAP	3|2|2	7	2.33	3	2|0|1|1	0	0.01	0	0.01	0	-6.32	2.33	0.89		MSH6
SLD5NT	CTF4NT	STT3B	STT3B	2|3|13	18	6	3	1|4|2|4	0.27	0.8	0.27	0.8	0.27	-12.53	2.18	0.5		RSL1D1
SLD5NT	CTF4NT	MGST1	MGST1	6|2|5	13	4.33	3	2|2|2|2	0	0.01	0	0.01	0	-9.85	2.17	0.86		RPL7A
SLD5NT	CTF4NT	TMEM97	TMEM97	4|3|6	13	4.33	3	3|1|3|1	0	0.01	0	0.01	0	-8.4	2.17	0.87		NOP58
SLD5NT	CTF4NT	TRABD	TRABD	2|0|6	8	2.67	3	1|2|2|0	0.03	0.09	0.03	0.09	0.03	-10.3	2.13	0.72		RRP12
SLD5NT	CTF4NT	ALG10	ALG10	1|0|5	6	2	3	0|2|1|1	0.02	0.06	0.02	0.06	0.02	-9.18	2	0.76		NCL
SLD5NT	CTF4NT	PTPMT1	PTPMT1	0|0|3	3	1	3	1|0|1|0	0.01	0.04	0.01	0.04	0.01	-7.58	2	0.78		ADNP
SLD5NT	CTF4NT	DYSF	DYSF	2|1|0	3	1	3	0|2|0|0	0	0.01	0	0.01	0	-7.68	2	0.88		U2SURP
SLD5NT	CTF4NT	C11ORF98	C11ORF98	1|0|6	7	2.33	3	0|0|2|3	0.01	0.04	0.01	0.04	0.01	-10.15	1.87	0.77		CCAR2
SLD5NT	CTF4NT	REV3L	REV3L	3|0|4	7	2.33	3	0|1|0|4	0	0.01	0	0.01	0	-9.96	1.87	0.86		CASC5
SLD5NT	CTF4NT	NDUFS7	NDUFS7	4|1|7	12	4	3	3|3|2|1	0.01	0.02	0.01	0.02	0.01	-12.28	1.78	0.85		DVL3
SLD5NT	CTF4NT	NSUN4	NSUN4	3|2|3	8	2.67	3	1|0|3|2	0	0	0	0	0	-8.13	1.78	0.93		WAPAL
SLD5NT	CTF4NT	DHCR24	DHCR24	3|0|5	8	2.67	3	1|4|1|0	0	0.01	0	0.01	0	-11.24	1.78	0.86		TPX2
SLD5NT	CTF4NT	PPP1R9A	PPP1R9A	1|1|2	4	1.33	3	0|0|1|2	0	0	0	0	0	-6.88	1.78	0.92		DIS3
SLD5NT	CTF4NT	A0A494C071	A0A494C071	0|2|2	4	1.33	3	1|0|2|0	0	0	0	0	0	-8.48	1.78	0.9		FANCI
SLD5NT	CTF4NT	HSPA9	HSPA9	2|7|0	9	3	3	0|2|2|3	0.03	0.08	0.03	0.08	0.03	-12.44	1.71	0.74		GTPBP4
SLD5NT	CTF4NT	GET4	GET4	3|0|6	9	3	3	1|2|1|3	0.01	0.02	0.01	0.02	0.01	-12.44	1.71	0.83		NAT10
SLD5NT	CTF4NT	MT-ATP8	MT-ATP8	0|1|4	5	1.67	3	0|1|2|1	0.01	0.02	0.01	0.02	0.01	-9.18	1.67	0.84		AHCTF1
SLD5NT	CTF4NT	KIAA0586	KIAA0586	3|1|1	5	1.67	3	0|0|2|2	0	0.01	0	0.01	0	-7.73	1.67	0.91		GTF2I
SLD5NT	CTF4NT	KDELR2	KDELR2	2|0|3	5	1.67	3	0|0|2|2	0	0.01	0	0.01	0	-9.14	1.67	0.9		DRG1
SLD5NT	CTF4NT	REEP4	REEP4	5|0|6	11	3.67	3	2|3|3|1	0	0.01	0	0.01	0	-14.49	1.63	0.9		PRPF6
SLD5NT	CTF4NT	RHOA	RHOA	14|6|22	42	14	3	10|10|10|5	0	0	0	0	0	-28.13	1.6	0.93		NASP
SLD5NT	CTF4NT	RPS27L	RPS27L	5|0|7	12	4	3	2|3|2|3	0	0.01	0	0.01	0	-15.6	1.6	0.89		LIG3
SLD5NT	CTF4NT	TMEM33	TMEM33	11|11|18	40	13.33	3	13|10|6|5	0	0	0	0	0	-19.64	1.57	0.97		THOC2
SLD5NT	CTF4NT	GPR89B	GPR89B	2|0|6	8	2.67	3	0|2|2|3	0.01	0.02	0.01	0.02	0.01	-12.44	1.52	0.83		TOP1
SLD5NT	CTF4NT	ATP5B	ATP5B	9|19|5	33	11	3	0|4|10|15	0	0	0	0	0	-23.43	1.52	0.95		SF3B2
SLD5NT	CTF4NT	NFIB	NFIB	0|3|5	8	2.67	3	1|0|3|3	0	0.01	0	0.01	0	-12.43	1.52	0.9		GPKOW
SLD5NT	CTF4NT	PGK1	PGK1	18|16|13	47	15.67	3	10|9|12|11	0	0	0	0	0	-23.88	1.49	0.98		MGA
SLD5NT	CTF4NT	CKMT1A	CKMT1A	11|11|18	40	13.33	3	10|9|9|8	0	0	0	0	0	-21.48	1.48	0.97		RNF219
SLD5NT	CTF4NT	POLA2	POLA2	16|4|11	31	10.33	3	0|6|11|11	0	0	0	0	0	-24.44	1.48	0.96		EMSY
SLD5NT	CTF4NT	RBP4	RBP4	13|5|4	22	7.33	3	5|6|5|4	0	0.01	0	0.01	0	-17.51	1.47	0.92		NVL
SLD5NT	CTF4NT	YEATS2	YEATS2	79|42|62	183	61	3	23|39|46|59	0	0	0	0	0	-91.18	1.46	0.99		EXOSC10
SLD5NT	CTF4NT	HMGB3	HMGB3	1|2|10	13	4.33	3	2|4|4|2	0.02	0.06	0.02	0.06	0.02	-15.18	1.44	0.75		DDX42
SLD5NT	CTF4NT	NELFA	NELFA	23|16|27	66	22	3	13|16|20|13	0	0	0	0	0	-37.12	1.42	0.98		NUP50
SLD5NT	CTF4NT	HM13	HM13	7|6|4	17	5.67	3	3|4|6|3	0	0	0	0	0	-13.99	1.42	0.96		SART1
SLD5NT	CTF4NT	HELLS	HELLS	8|1|31	40	13.33	3	10|13|10|7	0.26	0.77	0.26	0.77	0.26	-44.89	1.33	0.53		NELFA
SLD5NT	CTF4NT	PAK1IP1	PAK1IP1	2|0|8	10	3.33	3	1|3|3|3	0.01	0.03	0.01	0.03	0.01	-15.6	1.33	0.82		CHAMP1
SLD5NT	CTF4NT	AMBP	AMBP	19|13|12	44	14.67	3	9|12|9|14	0	0	0	0	0	-27.06	1.33	0.98		SUPT5H
SLD5NT	CTF4NT	TRIM33	TRIM33	21|5|16	42	14	3	7|7|15|13	0	0	0	0	0	-36.68	1.33	0.97		MRE11A
SLD5NT	CTF4NT	INTS12	INTS12	11|5|14	30	10	3	2|10|7|11	0	0	0	0	0	-24.89	1.33	0.97		TEX10
SLD5NT	CTF4NT	SEC61B	SEC61B	6|5|6	17	5.67	3	5|3|5|4	0	0	0	0	0	-13.42	1.33	0.97		CDC73
SLD5NT	CTF4NT	RAB18	RAB18	8|1|6	15	5	3	3|3|4|5	0	0	0	0	0	-18.28	1.33	0.95		SALL2
SLD5NT	CTF4NT	MBOAT7	MBOAT7	2|2|5	9	3	3	1|2|3|3	0	0	0	0	0	-10.74	1.33	0.94		THRAP3
SLD5NT	CTF4NT	ARPC1B	ARPC1B	4|0|4	8	2.67	3	2|2|2|2	0	0	0	0	0	-13.37	1.33	0.94		VRK1
SLD5NT	CTF4NT	FKBP11	FKBP11	1|1|6	8	2.67	3	2|2|2|2	0	0.01	0	0.01	0	-11.27	1.33	0.87		LIN54
SLD5NT	CTF4NT	HSPG2	HSPG2	2|2|2	6	2	3	1|1|2|2	0	0	0	0	0	-8.07	1.33	0.94		HNRNPF
SLD5NT	CTF4NT	CWC22	CWC22	1|0|4	5	1.67	3	2|0|2|1	0	0.01	0	0.01	0	-10.3	1.33	0.89		SNW1
SLD5NT	CTF4NT	MYLK	MYLK	2|1|2	5	1.67	3	3|2|0|0	0	0	0	0	0	-8.52	1.33	0.93		ZC3H11A
SLD5NT	CTF4NT	CADPS2	CADPS2	0|1|3	4	1.33	3	0|0|0|4	0	0.01	0	0.01	0	-8.59	1.33	0.89		SUGP2
SLD5NT	CTF4NT	CD63	CD63	2|0|2	4	1.33	3	0|2|1|1	0	0	0	0	0	-9.18	1.33	0.92		CLSPN
SLD5NT	CTF4NT	SCIN	SCIN	1|0|2	3	1	3	1|0|1|1	0	0	0	0	0	-8.48	1.33	0.92		NUP153
SLD5NT	CTF4NT	ECI2	ECI2	1|1|0	2	0.67	3	0|1|1|0	0	0	0	0	0	-7.58	1.33	0.99		INTS1
SLD5NT	CTF4NT	DHX35	DHX35	0|1|1	2	0.67	3	0|0|2|0	0	0	0	0	0	-7.68	1.33	0.99		KIF23
SLD5NT	CTF4NT	MIER1	MIER1	1|0|1	2	0.67	3	0|1|1|0	0	0	0	0	0	-7.58	1.33	0.99		RPL17
SLD5NT	CTF4NT	GOLGA4	GOLGA4	1|0|1	2	0.67	3	0|0|0|2	0	0	0	0	0	-7.68	1.33	0.99		GATAD2B
SLD5NT	CTF4NT	RAPGEF2	RAPGEF2	1|0|0	1	0.33	3	0|0|1|0	0	0	0	0	0	-6.68	1.33	0.99		PCNP
SLD5NT	CTF4NT	BRPF3	BRPF3	1|0|0	1	0.33	3	1|0|0|0	0	0	0	0	0	-6.68	1.33	0.99		TXNL1
SLD5NT	CTF4NT	SDAD1	SDAD1	1|1|22	24	8	3	4|6|8|7	0.29	0.86	0.29	0.86	0.29	-28.74	1.28	0.43		ERCC5
SLD5NT	CTF4NT	SLC25A6	SLC25A6	22|20|36	78	26	3	25|21|20|15	0	0	0	0	0	-48.06	1.28	0.98		MDC1
SLD5NT	CTF4NT	SNRPD1	SNRPD1	14|11|18	43	14.33	3	13|11|11|10	0	0	0	0	0	-29.4	1.27	0.98		MED1
SLD5NT	CTF4NT	ABCD3	ABCD3	10|1|24	35	11.67	3	9|11|13|4	0	0	0	0	0	-41.52	1.26	0.94		MTA1
SLD5NT	CTF4NT	RPS16	RPS16	21|15|39	75	25	3	23|20|20|17	0	0	0	0	0	-54.93	1.25	0.98		CSNK1A1
SLD5NT	CTF4NT	COA3	COA3	4|4|8	16	5.33	3	5|7|3|2	0	0	0	0	0	-14.91	1.25	0.96		WDR70
SLD5NT	CTF4NT	P0DOY3	IGLC3	11|8|7	26	8.67	3	8|8|5|7	0	0	0	0	0	-20.22	1.24	0.98		TRIM33
SLD5NT	CTF4NT	MAGT1	MAGT1	4|2|7	13	4.33	3	4|3|4|3	0	0	0	0	0	-15.28	1.24	0.95		CD2BP2
SLD5NT	CTF4NT	CLASP2	CLASP2	1|0|12	13	4.33	3	10|1|1|2	0	0.01	0	0.01	0	-19.27	1.24	0.86		SF3A1
SLD5NT	CTF4NT	RER1	RER1	7|7|10	24	8	3	6|7|6|7	0	0	0	0	0	-18.45	1.23	0.98		NOP14
SLD5NT	CTF4NT	NDUFA4	NDUFA4	2|2|7	11	3.67	3	3|4|3|2	0	0	0	0	0	-13.35	1.22	0.94		ORC3
SLD5NT	CTF4NT	SPCS3	SPCS3	3|4|4	11	3.67	3	4|3|3|2	0	0	0	0	0	-11.92	1.22	0.96		GTF3C5
SLD5NT	CTF4NT	ACACA	ACACA	89|32|88	209	69.67	3	49|55|54|73	0	0	0	0	0	-168.85	1.21	0.99		CHD8
SLD5NT	CTF4NT	PSMG2	PSMG2	4|0|6	10	3.33	3	2|2|3|4	0	0	0	0	0	-16.68	1.21	0.94		NACA
SLD5NT	CTF4NT	RAB5A	RAB5A	5|1|4	10	3.33	3	1|3|3|4	0	0	0	0	0	-14.26	1.21	0.95		RBM10
SLD5NT	CTF4NT	AURKA	AURKA	1|0|8	9	3	3	3|4|1|2	0.01	0.03	0.01	0.03	0.01	-15.6	1.2	0.82		ILKAP
SLD5NT	CTF4NT	B2M	B2M	7|6|5	18	6	3	7|3|3|7	0	0	0	0	0	-16.14	1.2	0.97		IK
SLD5NT	CTF4NT	ATP5O	ATP5O	1|5|18	24	8	3	5|7|9|6	0	0.01	0	0.01	0	-30.89	1.19	0.88		TAF9
SLD5NT	CTF4NT	PPAN	PPAN	7|0|24	31	10.33	3	8|9|12|6	0.01	0.03	0.01	0.03	0.01	-43.06	1.18	0.81		APBB1
SLD5NT	CTF4NT	DPYSL5	DPYSL5	2|2|3	7	2.33	3	1|4|2|1	0	0	0	0	0	-9.85	1.17	0.96		MTA2
SLD5NT	CTF4NT	CMSS1	CMSS1	1|0|6	7	2.33	3	3|1|3|1	0	0.01	0	0.01	0	-13.37	1.17	0.87		SAFB
SLD5NT	CTF4NT	SNF8	SNF8	3|0|4	7	2.33	3	2|1|2|3	0	0	0	0	0	-13.37	1.17	0.94		L3MBTL3
SLD5NT	CTF4NT	RPS9	RPS9	29|24|45	98	32.67	3	32|28|31|22	0	0	0	0	0	-70.68	1.16	0.99		RBM17
SLD5NT	CTF4NT	HPRT1	HPRT1	15|12|14	41	13.67	3	12|11|11|13	0	0	0	0	0	-29.7	1.16	0.98		LRIF1
SLD5NT	CTF4NT	DVL2	DVL2	62|47|64	173	57.67	3	45|44|53|59	0	0	0	0	0	-114.69	1.15	0.99		NSFL1C
SLD5NT	CTF4NT	DVL1	DVL1	28|17|29	74	24.67	3	14|24|16|32	0	0	0	0	0	-56.72	1.15	0.99		ZNF318
SLD5NT	CTF4NT	MMGT1	MMGT1	4|3|4	11	3.67	3	3|2|5|3	0	0	0	0	0	-12.81	1.13	0.97		PRCC
SLD5NT	CTF4NT	TM9SF2	TM9SF2	3|1|7	11	3.67	3	4|3|2|4	0	0	0	0	0	-16.22	1.13	0.95		DNAJB1
SLD5NT	CTF4NT	RPL13A	RPL13A	21|9|38	68	22.67	3	19|22|23|17	0	0	0	0	0	-67.39	1.12	0.98		DDX52
SLD5NT	CTF4NT	ACOT9	ACOT9	3|3|20	26	8.67	3	6|7|10|8	0	0.01	0	0.01	0	-30.05	1.12	0.91		TP53
SLD5NT	CTF4NT	ZMIZ2	ZMIZ2	10|1|5	16	5.33	3	3|6|6|4	0	0	0	0	0	-22.42	1.12	0.96		RBM25
SLD5NT	CTF4NT	MCCC1	MCCC1	112|98|123	333	111	3	103|99|92|106	0	0	0	0	0	-216	1.11	0.99		RNASEH2B
SLD5NT	CTF4NT	RPL24	RPL24	12|8|24	44	14.67	3	10|17|14|12	0	0	0	0	0	-41.7	1.11	0.98		ZC3H14
SLD5NT	CTF4NT	PRDX3	PRDX3	3|7|0	10	3.33	3	0|1|5|6	0	0	0	0	0	-17.26	1.11	0.94		INTS12
SLD5NT	CTF4NT	WARS2	WARS2	3|0|7	10	3.33	3	2|3|5|2	0	0	0	0	0	-17.68	1.11	0.94		ZNF638
SLD5NT	CTF4NT	RARS2	RARS2	2|0|3	5	1.67	3	0|2|2|2	0	0	0	0	0	-11.38	1.11	0.94		CSTF3
SLD5NT	CTF4NT	DERA	DERA	2|0|12	14	4.67	3	4|3|5|5	0.01	0.02	0.01	0.02	0.01	-23.17	1.1	0.85		DIDO1
SLD5NT	CTF4NT	PC	PC	189|157|199	545	181.67	3	146|155|168|190	0	0	0	0	0	-358.46	1.1	0.99		PPM1G
SLD5NT	CTF4NT	HIST1H1E	HIST1H1E	30|18|90	138	46	3	53|44|41|29	0	0	0	0	0	-134.24	1.1	0.99		NUP214
SLD5NT	CTF4NT	DDX54	DDX54	12|0|31	43	14.33	3	14|12|11|15	0	0	0	0	0	-61.97	1.1	0.95		ZMYM4
SLD5NT	CTF4NT	HIST1H1C	HIST1H1C	4|6|19	29	9.67	3	10|11|8|6	0	0	0	0	0	-31.92	1.1	0.96		TFIP11
SLD5NT	CTF4NT	SLC25A4	SLC25A4	8|5|11	24	8	3	10|7|8|4	0	0	0	0	0	-24.2	1.1	0.98		CCNT1
SLD5NT	CTF4NT	METTL7A	METTL7A	1|0|8	9	3	3	1|2|3|5	0.01	0.02	0.01	0.02	0.01	-16.72	1.09	0.85		RPRD2
SLD5NT	CTF4NT	RPL7	RPL7	48|28|80	156	52	3	49|51|44|46	0	0	0	0	0	-136.7	1.09	0.99		RFC1
SLD5NT	CTF4NT	DVL3	DVL3	42|28|44	114	38	3	37|37|29|37	0	0	0	0	0	-89.03	1.09	0.99		POLD3
SLD5NT	CTF4NT	RPF2	RPF2	18|2|42	62	20.67	3	22|23|18|13	0	0	0	0	0	-80.84	1.09	0.97		CXORF56
SLD5NT	CTF4NT	RAB5C	RAB5C	15|11|19	45	15	3	13|15|14|13	0	0	0	0	0	-38.38	1.09	0.98		NPM1
SLD5NT	CTF4NT	STT3A	STT3A	13|12|19	44	14.67	3	18|13|14|9	0	0	0	0	0	-36	1.09	0.98		CHTOP
SLD5NT	CTF4NT	RAB8A	RAB8A	6|3|9	18	6	3	8|5|4|5	0	0	0	0	0	-21.12	1.09	0.97		TCF20
SLD5NT	CTF4NT	AGT	AGT	4|4|1	9	3	3	2|3|3|3	0	0	0	0	0	-14.26	1.09	0.96		KDM3B
SLD5NT	CTF4NT	AUP1	AUP1	1|0|8	9	3	3	3|2|3|3	0	0.01	0	0.01	0	-16.68	1.09	0.87		SLC25A4
SLD5NT	CTF4NT	RBM27	RBM27	99|63|104	266	88.67	3	57|90|76|104	0	0	0	0	0	-203.82	1.08	0.99		PIAS2
SLD5NT	CTF4NT	RPL13	RPL13	13|13|49	75	25	3	27|23|27|16	0	0	0	0	0	-71.09	1.08	0.98		CHERP
SLD5NT	CTF4NT	MPDU1	MPDU1	4|4|5	13	4.33	3	3|4|4|5	0	0	0	0	0	-13.99	1.08	0.97		FAM50A
SLD5NT	CTF4NT	MSH6	MSH6	60|32|70	162	54	3	51|48|56|46	0	0	0	0	0	-139.77	1.07	0.99		BRCA1
SLD5NT	CTF4NT	RPL6	RPL6	47|27|85	159	53	3	49|51|53|45	0	0	0	0	0	-146.54	1.07	0.99		CNN3
SLD5NT	CTF4NT	CTH	CTH	0|0|4	4	1.33	3	0|1|1|3	0	0.01	0	0.01	0	-10.29	1.07	0.89		GTF3C4
SLD5NT	CTF4NT	PPCS	PPCS	0|0|4	4	1.33	3	0|0|3|2	0	0.01	0	0.01	0	-10.15	1.07	0.89		PSPC1
SLD5NT	CTF4NT	HIST1H2BH	HIST1H2BH	21|23|55	99	33	3	27|29|37|32	0	0	0	0	0	-86.98	1.06	0.99		GNL2
SLD5NT	CTF4NT	RPS2	RPS2	36|27|52	115	38.33	3	40|39|38|29	0	0	0	0	0	-96.31	1.05	0.99		FUS
SLD5NT	CTF4NT	VDAC1	VDAC1	9|12|5	26	8.67	3	10|7|9|7	0	0	0	0	0	-28	1.05	0.98		KMT2A
SLD5NT	CTF4NT	CBR1	CBR1	6|5|0	11	3.67	3	5|3|3|3	0	0	0	0	0	-19.91	1.05	0.96		TCERG1
SLD5NT	CTF4NT	RAB35	RAB35	3|1|7	11	3.67	3	2|4|4|4	0	0	0	0	0	-17.26	1.05	0.95		CFDP1
SLD5NT	CTF4NT	SLC25A5	SLC25A5	51|34|50	135	45	3	50|46|48|29	0	0	0	0	0	-109.42	1.04	0.99		ZC3H18
SLD5NT	CTF4NT	LIN54	LIN54	25|9|23	57	19	3	10|17|21|25	0	0	0	0	0	-59.08	1.04	0.99		CDKN2AIP
SLD5NT	CTF4NT	SNRPE	SNRPE	6|6|9	21	7	3	8|7|7|5	0	0	0	0	0	-20.8	1.04	0.98		TOX4
SLD5NT	CTF4NT	MAD2L1	MAD2L1	2|1|4	7	2.33	3	3|2|1|3	0	0	0	0	0	-12.28	1.04	0.95		ZBTB21
SLD5NT	CTF4NT	ERGIC1	ERGIC1	1|0|6	7	2.33	3	2|1|4|2	0	0.01	0	0.01	0	-14.49	1.04	0.92		WRNIP1
SLD5NT	CTF4NT	PTDSS1	PTDSS1	2|1|4	7	2.33	3	3|2|2|2	0	0	0	0	0	-12.28	1.04	0.95		CWF19L1
SLD5NT	CTF4NT	LEMD2	LEMD2	0|1|6	7	2.33	3	0|0|4|5	0	0	0	0	0	-14.08	1.04	0.92		NR3C1
SLD5NT	CTF4NT	NUF2	NUF2	2|0|5	7	2.33	3	2|3|2|2	0	0	0	0	0	-14.49	1.04	0.94		ZNF384
SLD5NT	CTF4NT	TNXB	TNXB	1|4|2	7	2.33	3	3|3|2|1	0	0	0	0	0	-12.28	1.04	0.95		SEC61B
SLD5NT	CTF4NT	PREX1	PREX1	2|4|1	7	2.33	3	1|0|4|4	0	0	0	0	0	-12.09	1.04	0.95		RBM22
SLD5NT	CTF4NT	PCCA	PCCA	118|96|120	334	111.33	3	99|101|108|123	0	0	0	0	0	-246.82	1.03	0.99		SPCS2
SLD5NT	CTF4NT	RPL11	RPL11	7|5|22	34	11.33	3	13|13|10|8	0	0	0	0	0	-38.79	1.03	0.97		SAP30BP
SLD5NT	CTF4NT	CYC1	CYC1	6|6|12	24	8	3	7|8|8|8	0	0	0	0	0	-24.41	1.03	0.98		SPDL1
SLD5NT	CTF4NT	COX6C	COX6C	2|2|16	20	6.67	3	5|6|8|7	0	0	0	0	0	-27.22	1.03	0.93		CBX3
SLD5NT	CTF4NT	RPL15	RPL15	36|22|50	108	36	3	36|36|34|35	0	0	0	0	0	-100.52	1.02	0.99		HDLBP
SLD5NT	CTF4NT	PPIL1	PPIL1	5|2|9	16	5.33	3	5|6|5|5	0	0	0	0	0	-22.12	1.02	0.97		NOL11
SLD5NT	CTF4NT	RAB7A	RAB7A	28|16|26	70	23.33	3	24|26|21|21	0	0	0	0	0	-64.5	1.01	0.99		STMN1
SLD5NT	CTF4NT	ATP1B3	ATP1B3	13|7|14	34	11.33	3	9|9|12|15	0	0	0	0	0	-35.85	1.01	0.98		FHL1
SLD5NT	CTF4NT	CHTOP	CHTOP	3|4|18	25	8.33	3	6|9|10|8	0	0	0	0	0	-32.07	1.01	0.96		TOPBP1
SLD5NT	CTF4NT	RHEB	RHEB	8|2|12	22	7.33	3	6|7|9|7	0	0	0	0	0	-30.32	1.01	0.97		ZFP1
SLD5NT	CTF4NT	FBL	FBL	35|26|52	113	37.67	3	35|37|37|42	0	0	0	0	0	-102.79	1	0.99		TOP2A
SLD5NT	CTF4NT	NVL	NVL	24|17|29	70	23.33	3	15|21|31|26	0	0	0	0	0	-63.46	1	0.99		TRIM28
SLD5NT	CTF4NT	TECR	TECR	17|16|35	68	22.67	3	24|19|27|21	0	0	0	0	0	-63.56	1	0.99		RPL6
SLD5NT	CTF4NT	VDAC2	VDAC2	8|12|10	30	10	3	16|9|9|6	0	0	0	0	0	-29.24	1	0.98		RPA1
SLD5NT	CTF4NT	SURF4	SURF4	7|8|9	24	8	3	9|9|7|7	0	0	0	0	0	-23.73	1	0.98		NOP2
SLD5NT	CTF4NT	HSP90B1	HSP90B1	5|3|1	9	3	3	2|1|3|6	0	0	0	0	0	-15.06	1	0.96		SART3
SLD5NT	CTF4NT	NAA50	NAA50	1|0|8	9	3	3	5|2|4|1	0	0.01	0	0.01	0	-17.73	1	0.9		RPL8
SLD5NT	CTF4NT	MCM10	MCM10	1|0|5	6	2	3	1|2|2|3	0	0	0	0	0	-13.37	1	0.92		TECR
SLD5NT	CTF4NT	POLR1E	POLR1E	3|0|3	6	2	3	1|2|2|3	0	0	0	0	0	-13.37	1	0.95		LBR
SLD5NT	CTF4NT	VKORC1L1	VKORC1L1	0|0|6	6	2	3	2|2|2|2	0	0.01	0	0.01	0	-13.37	1	0.87		SLC25A1
SLD5NT	CTF4NT	MAPK15	MAPK15	1|0|2	3	1	3	2|0|1|1	0	0	0	0	0	-9.18	1	0.93		HAT1
SLD5NT	CTF4NT	ZFYVE26	ZFYVE26	0|2|1	3	1	3	0|0|3|1	0	0	0	0	0	-8.94	1	0.93		AGPS
SLD5NT	CTF4NT	THADA	THADA	2|1|0	3	1	3	0|0|1|3	0	0	0	0	0	-8.94	1	0.93		RPL24
SLD5NT	CTF4NT	LBR	LBR	20|11|35	66	22	3	27|21|21|21	0	0	0	0	0	-72.16	0.98	0.99		HSD17B12
SLD5NT	CTF4NT	ANXA5	ANXA5	14|10|1	25	8.33	3	6|5|8|15	0	0	0	0	0	-38.1	0.98	0.98		ZMPSTE24
SLD5NT	CTF4NT	PDCD10	PDCD10	3|0|11	14	4.67	3	4|5|4|6	0	0	0	0	0	-25.38	0.98	0.94		RER1
SLD5NT	CTF4NT	RPL29	RPL29	2|4|8	14	4.67	3	5|5|5|4	0	0	0	0	0	-20.14	0.98	0.97		HNRNPD
SLD5NT	CTF4NT	SENP6	SENP6	6|0|8	14	4.67	3	2|3|3|11	0	0	0	0	0	-24.93	0.98	0.97		EMC3
SLD5NT	CTF4NT	GBAS	GBAS	2|0|12	14	4.67	3	6|2|7|4	0	0.01	0	0.01	0	-25.45	0.98	0.91		SUPT16H
SLD5NT	CTF4NT	ACSS1	ACSS1	1|0|10	11	3.67	3	1|3|6|5	0	0.01	0	0.01	0	-20.99	0.98	0.91		DDX18
SLD5NT	CTF4NT	MACROD1	MACROD1	1|0|10	11	3.67	3	2|4|6|3	0	0.01	0	0.01	0	-21.01	0.98	0.91		SLC25A11
SLD5NT	CTF4NT	HIST1H4A	HIST1H4A	71|50|163	284	94.67	3	103|114|102|73	0	0	0	0	0	-291.47	0.97	0.99		DKC1
SLD5NT	CTF4NT	RPL10A	RPL10A	40|28|58	126	42	3	42|47|46|39	0	0	0	0	0	-121.18	0.97	0.99		RPL13
SLD5NT	CTF4NT	JAGN1	JAGN1	3|2|3	8	2.67	3	2|3|5|1	0	0	0	0	0	-12.57	0.97	0.97		PES1
SLD5NT	CTF4NT	H3BN98	H3BN98	3|1|4	8	2.67	3	3|4|2|2	0	0	0	0	0	-14.26	0.97	0.96		SFXN1
SLD5NT	CTF4NT	MSH2	MSH2	31|13|29	73	24.33	3	15|22|31|33	0	0	0	0	0	-78.56	0.96	0.99		HNRNPR
SLD5NT	CTF4NT	CSNK1A1	CSNK1A1	12|4|28	44	14.67	3	20|22|11|8	0	0	0	0	0	-58.23	0.96	0.98		RPS6
SLD5NT	CTF4NT	RPL21	RPL21	4|9|25	38	12.67	3	14|13|17|9	0	0	0	0	0	-50.3	0.96	0.98		BYSL
SLD5NT	CTF4NT	RPL18	RPL18	23|23|32	78	26	3	27|30|29|24	0	0	0	0	0	-69.54	0.95	0.99		NNT
SLD5NT	CTF4NT	TMEM43	TMEM43	14|10|26	50	16.67	3	18|22|15|15	0	0	0	0	0	-54.41	0.95	0.99		PWP2
SLD5NT	CTF4NT	PPIA	PPIA	9|11|7	27	9	3	8|8|11|11	0	0	0	0	0	-29.23	0.95	0.98		STT3A
SLD5NT	CTF4NT	EBP	EBP	6|5|9	20	6.67	3	7|7|8|6	0	0	0	0	0	-23.25	0.95	0.98		RPL28
SLD5NT	CTF4NT	GHITM	GHITM	8|4|3	15	5	3	7|7|1|6	0	0	0	0	0	-20.03	0.95	0.97		ORC2
SLD5NT	CTF4NT	TMEM205	TMEM205	4|3|8	15	5	3	5|6|7|3	0	0	0	0	0	-20.14	0.95	0.97		BCCIP
SLD5NT	CTF4NT	ACSL1	ACSL1	0|0|5	5	1.67	3	1|1|4|1	0	0.01	0	0.01	0	-12.43	0.95	0.9		U2AF2
SLD5NT	CTF4NT	CCDC137	CCDC137	0|0|5	5	1.67	3	2|2|2|1	0	0.01	0	0.01	0	-12.44	0.95	0.9		PRMT5
SLD5NT	CTF4NT	FAM213A	FAM213A	0|0|5	5	1.67	3	0|1|4|2	0	0.01	0	0.01	0	-12.38	0.95	0.91		WDR36
SLD5NT	CTF4NT	RRP12	RRP12	35|6|97	138	46	3	42|56|55|43	0	0	0	0	0	-198.13	0.94	0.99		NOC3L
SLD5NT	CTF4NT	ATP5L	ATP5L	9|11|11	31	10.33	3	10|11|11|12	0	0	0	0	0	-31.49	0.94	0.99		NOC2L
SLD5NT	CTF4NT	PLD3	PLD3	6|6|5	17	5.67	3	5|3|7|9	0	0	0	0	0	-19.64	0.94	0.99		RPS27
SLD5NT	CTF4NT	PTP4A1	PTP4A1	2|1|9	12	4	3	5|5|3|4	0	0	0	0	0	-20.32	0.94	0.95		RPL7L1
SLD5NT	CTF4NT	GCLM	GCLM	4|0|8	12	4	3	5|6|3|3	0	0	0	0	0	-23.17	0.94	0.96		SLC16A1
SLD5NT	CTF4NT	PFKP	PFKP	89|44|105	238	79.33	3	92|89|90|71	0	0	0	0	0	-254.65	0.93	0.99		WDR75
SLD5NT	CTF4NT	SLC16A1	SLC16A1	11|6|15	32	10.67	3	11|14|11|10	0	0	0	0	0	-38.74	0.93	0.98		RPL37A
SLD5NT	CTF4NT	RPL7A	RPL7A	37|25|79	141	47	3	55|51|53|45	0	0	0	0	0	-156.64	0.92	0.99		SRPR
SLD5NT	CTF4NT	PHB2	PHB2	35|29|41	105	35	3	41|42|40|30	0	0	0	0	0	-99.45	0.92	0.99		PRKAA1
SLD5NT	CTF4NT	DARS	DARS	34|21|47	102	34	3	43|38|35|32	0	0	0	0	0	-109.27	0.92	0.99		RBMX
SLD5NT	CTF4NT	RECQL	RECQL	23|12|46	81	27	3	27|30|35|26	0	0	0	0	0	-98.25	0.92	0.99		FAM162A
SLD5NT	CTF4NT	PPIB	PPIB	12|17|25	54	18	3	19|21|22|16	0	0	0	0	0	-58.37	0.92	0.99		COA3
SLD5NT	CTF4NT	LANCL1	LANCL1	10|4|15	29	9.67	3	11|11|10|10	0	0	0	0	0	-38.97	0.92	0.98		UTP18
SLD5NT	CTF4NT	CAPN1	CAPN1	10|1|11	22	7.33	3	6|8|8|10	0	0	0	0	0	-36.22	0.92	0.98		SCO1
SLD5NT	CTF4NT	GLS	GLS	2|2|5	9	3	3	3|4|3|3	0	0	0	0	0	-14.32	0.92	0.96		PSMD3
SLD5NT	CTF4NT	YTHDF3	YTHDF3	2|2|5	9	3	3	4|3|1|5	0	0	0	0	0	-14.32	0.92	0.96		PDS5A
SLD5NT	CTF4NT	CDK1	CDK1	44|34|52	130	43.33	3	52|52|45|41	0	0	0	0	0	-125.64	0.91	0.99		RECQL
SLD5NT	CTF4NT	ATP1A1	ATP1A1	45|36|41	122	40.67	3	41|41|48|49	0	0	0	0	0	-111.95	0.91	0.99		HACD3
SLD5NT	CTF4NT	CUL2	CUL2	21|2|45	68	22.67	3	21|29|27|23	0	0	0	0	0	-107.09	0.91	0.99		AIFM1
SLD5NT	CTF4NT	CARS2	CARS2	7|3|14	24	8	3	10|11|8|6	0	0	0	0	0	-34.12	0.91	0.98		RPS11
SLD5NT	CTF4NT	MDH2	MDH2	4|4|7	15	5	3	4|5|5|8	0	0	0	0	0	-19.37	0.91	0.98		IGF2BP1
SLD5NT	CTF4NT	DRG1	DRG1	27|9|52	88	29.33	3	33|36|32|29	0	0	0	0	0	-118.06	0.9	0.99		ALDH3A2
SLD5NT	CTF4NT	ATP5A1	ATP5A1	22|28|32	82	27.33	3	34|28|33|27	0	0	0	0	0	-82.36	0.9	0.99		PHF3
SLD5NT	CTF4NT	EIF4A3	EIF4A3	19|19|28	66	22	3	28|27|27|16	0	0	0	0	0	-64.96	0.9	0.99		BZW1
SLD5NT	CTF4NT	RPS27	RPS27	18|9|18	45	15	3	18|17|18|14	0	0	0	0	0	-53.44	0.9	0.99		VPS26A
SLD5NT	CTF4NT	H1FX	H1FX	1|4|26	31	10.33	3	14|14|11|7	0	0	0	0	0	-51.45	0.9	0.96		HNRNPA0
SLD5NT	CTF4NT	H2AFY2	H2AFY2	7|4|16	27	9	3	11|12|10|7	0	0	0	0	0	-36.92	0.9	0.98		ACIN1
SLD5NT	CTF4NT	TMEM214	TMEM214	2|0|17	19	6.33	3	8|6|9|5	0	0	0	0	0	-35.27	0.9	0.94		SNRPD3
SLD5NT	CTF4NT	CCT4	CCT4	63|38|63	164	54.67	3	63|63|60|59	0	0	0	0	0	-171.06	0.89	0.99		EXOSC9
SLD5NT	CTF4NT	CDC73	CDC73	25|8|26	59	19.67	3	22|25|21|20	0	0	0	0	0	-76.8	0.89	0.99		PARP1
SLD5NT	CTF4NT	DDOST	DDOST	22|13|24	59	19.67	3	25|24|21|18	0	0	0	0	0	-66.17	0.89	0.99		SMARCA5
SLD5NT	CTF4NT	NNT	NNT	18|16|20	54	18	3	20|23|19|19	0	0	0	0	0	-54.2	0.89	0.99		RPN1
SLD5NT	CTF4NT	SERPINA1	SERPINA1	17|20|15	52	17.33	3	22|20|20|16	0	0	0	0	0	-53.07	0.89	0.99		TMED10
SLD5NT	CTF4NT	DCAKD	DCAKD	3|0|11	14	4.67	3	5|8|3|5	0	0	0	0	0	-27.56	0.89	0.96		RPL19
SLD5NT	CTF4NT	ANPEP	ANPEP	5|4|3	12	4	3	4|4|4|6	0	0	0	0	0	-17.32	0.89	0.98		H2AFY2
SLD5NT	CTF4NT	TMEM63A	TMEM63A	2|2|6	10	3.33	3	4|4|5|2	0	0	0	0	0	-16.24	0.89	0.97		SYNCRIP
SLD5NT	CTF4NT	UQCRQ	UQCRQ	2|0|6	8	2.67	3	4|3|3|2	0	0	0	0	0	-17.68	0.89	0.95		CISD2
SLD5NT	CTF4NT	SRBD1	SRBD1	0|0|4	4	1.33	3	2|1|2|1	0	0	0	0	0	-11.38	0.89	0.92
SLD5NT	CTF4NT	KDELC1	KDELC1	1|0|3	4	1.33	3	1|2|2|1	0	0	0	0	0	-11.38	0.89	0.94
SLD5NT	CTF4NT	TRAPPC1	TRAPPC1	0|0|2	2	0.67	3	2|1|0|0	0	0	0	0	0	-8.48	0.89	0.92
SLD5NT	CTF4NT	KAT6A	KAT6A	1|1|0	2	0.67	3	0|1|0|2	0	0	0	0	0	-8.48	0.89	0.99
SLD5NT	CTF4NT	GPRIN1	GPRIN1	1|1|0	2	0.67	3	0|1|2|0	0	0	0	0	0	-8.48	0.89	0.99
SLD5NT	CTF4NT	ANXA7	ANXA7	2|0|0	2	0.67	3	0|0|0|3	0	0.01	0	0.01	0	-8.72	0.89	0.91
SLD5NT	CTF4NT	UROD	UROD	2|0|0	2	0.67	3	0|0|0|3	0	0.01	0	0.01	0	-8.72	0.89	0.91
SLD5NT	CTF4NT	TKT	TKT	92|64|113	269	89.67	3	102|98|107|99	0	0	0	0	0	-277.95	0.88	0.99
SLD5NT	CTF4NT	RPL5	RPL5	43|26|69	138	46	3	52|49|61|46	0	0	0	0	0	-158.53	0.88	0.99
SLD5NT	CTF4NT	RPL7L1	RPL7L1	14|2|23	39	13	3	18|15|14|12	0	0	0	0	0	-62.3	0.88	0.98
SLD5NT	CTF4NT	MGST3	MGST3	6|3|12	21	7	3	6|7|8|11	0	0	0	0	0	-31.03	0.88	0.98
SLD5NT	CTF4NT	PHB	PHB	10|11|0	21	7	3	6|6|8|12	0	0	0	0	0	-39.71	0.88	0.98
SLD5NT	CTF4NT	ASNS	ASNS	62|42|71	175	58.33	3	75|75|56|61	0	0	0	0	0	-184.76	0.87	0.99
SLD5NT	CTF4NT	EIF3L	EIF3L	53|27|55	135	45	3	56|55|49|48	0	0	0	0	0	-156.45	0.87	0.99
SLD5NT	CTF4NT	SLC25A11	SLC25A11	26|18|44	88	29.33	3	34|36|35|30	0	0	0	0	0	-102.46	0.87	0.99
SLD5NT	CTF4NT	VDAC3	VDAC3	21|14|27	62	20.67	3	26|24|24|21	0	0	0	0	0	-71.07	0.87	0.99
SLD5NT	CTF4NT	SEC22B	SEC22B	17|11|21	49	16.33	3	22|18|18|17	0	0	0	0	0	-57.36	0.87	0.99
SLD5NT	CTF4NT	TRPS1	TRPS1	19|8|9	36	12	3	7|14|14|20	0	0	0	0	0	-43.41	0.87	0.98
SLD5NT	CTF4NT	RAB10	RAB10	8|5|17	30	10	3	12|11|11|12	0	0	0	0	0	-40.81	0.87	0.98
SLD5NT	CTF4NT	CWF19L1	CWF19L1	7|3|9	19	6.33	3	5|7|11|6	0	0	0	0	0	-28.02	0.87	0.98
SLD5NT	CTF4NT	RPS25	RPS25	4|3|10	17	5.67	3	6|6|9|5	0	0	0	0	0	-25.03	0.87	0.98
SLD5NT	CTF4NT	NOP56	NOP56	70|27|113	210	70	3	76|78|101|69	0	0	0	0	0	-274.54	0.86	0.99
SLD5NT	CTF4NT	EEF1G	EEF1G	69|42|62	173	57.67	3	66|63|76|64	0	0	0	0	0	-186.76	0.86	0.99
SLD5NT	CTF4NT	LDHB	LDHB	69|40|62	171	57	3	60|63|72|70	0	0	0	0	0	-186.69	0.86	0.99
SLD5NT	CTF4NT	NOP58	NOP58	40|25|76	141	47	3	50|55|63|50	0	0	0	0	0	-170.71	0.86	0.99
SLD5NT	CTF4NT	RPN1	RPN1	41|32|56	129	43	3	52|51|50|48	0	0	0	0	0	-139.77	0.86	0.99
SLD5NT	CTF4NT	H2AFY	H2AFY	40|25|62	127	42.33	3	52|54|51|40	0	0	0	0	0	-149.65	0.86	0.99
SLD5NT	CTF4NT	CCAR2	CCAR2	44|32|46	122	40.67	3	45|46|50|48	0	0	0	0	0	-128.25	0.86	0.99
SLD5NT	CTF4NT	CKB	CKB	23|26|29	78	26	3	27|27|31|36	0	0	0	0	0	-79.71	0.86	0.99
SLD5NT	CTF4NT	SERPINA3	SERPINA3	25|26|17	68	22.67	3	26|26|26|28	0	0	0	0	0	-76.07	0.86	0.99
SLD5NT	CTF4NT	PDS5B	PDS5B	13|0|49	62	20.67	3	23|23|38|12	0	0	0	0	0	-110.49	0.86	0.98
SLD5NT	CTF4NT	MDH1	MDH1	21|14|19	54	18	3	19|22|25|18	0	0	0	0	0	-60.45	0.86	0.99
SLD5NT	CTF4NT	PCNP	PCNP	18|13|18	49	16.33	3	19|18|19|20	0	0	0	0	0	-54.62	0.86	0.99
SLD5NT	CTF4NT	ELAVL1	ELAVL1	5|6|9	20	6.67	3	5|9|9|8	0	0	0	0	0	-26.1	0.86	0.98
SLD5NT	CTF4NT	PHF8	PHF8	2|0|9	11	3.67	3	2|7|7|1	0	0	0	0	0	-22.85	0.86	0.95
SLD5NT	CTF4NT	DDX18	DDX18	25|12|59	96	32	3	38|34|43|35	0	0	0	0	0	-131.27	0.85	0.99
SLD5NT	CTF4NT	RPLP0	RPLP0	23|15|20	58	19.33	3	23|22|26|20	0	0	0	0	0	-65.34	0.85	0.99
SLD5NT	CTF4NT	TWF1	TWF1	16|3|18	37	12.33	3	16|15|12|15	0	0	0	0	0	-58.23	0.85	0.99
SLD5NT	CTF4NT	MAGOHB	MAGOHB	11|6|6	23	7.67	3	8|9|9|10	0	0	0	0	0	-29.05	0.85	0.98
SLD5NT	CTF4NT	CUL5	CUL5	2|0|21	23	7.67	3	10|7|11|8	0	0	0	0	0	-44.15	0.85	0.95
SLD5NT	CTF4NT	ATP5J2	ATP5J2	7|4|10	21	7	3	9|8|10|6	0	0	0	0	0	-29.92	0.85	0.98
SLD5NT	CTF4NT	CCDC22	CCDC22	4|2|1	7	2.33	3	3|3|4|1	0	0	0	0	0	-14.26	0.85	0.96
SLD5NT	CTF4NT	SUMO2	SUMO2	2|2|3	7	2.33	3	2|4|4|1	0	0	0	0	0	-12.53	0.85	0.97
SLD5NT	CTF4NT	APOO	APOO	1|1|5	7	2.33	3	3|2|3|3	0	0	0	0	0	-14.26	0.85	0.95
SLD5NT	CTF4NT	RPA1	RPA1	58|30|54	142	47.33	3	58|54|59|54	0	0	0	0	0	-167.17	0.84	0.99
SLD5NT	CTF4NT	VRK1	VRK1	14|9|35	58	19.33	3	22|20|28|22	0	0	0	0	0	-78.56	0.84	0.99
SLD5NT	CTF4NT	PAFAH1B1	PAFAH1B1	13|6|22	41	13.67	3	18|14|16|17	0	0	0	0	0	-57.88	0.84	0.99
SLD5NT	CTF4NT	RDH11	RDH11	10|6|16	32	10.67	3	12|14|15|10	0	0	0	0	0	-43.7	0.84	0.98
SLD5NT	CTF4NT	RPL37A	RPL37A	3|2|22	27	9	3	12|11|11|9	0	0	0	0	0	-45.09	0.84	0.97
SLD5NT	CTF4NT	RPL34	RPL34	6|4|14	24	8	3	11|11|12|4	0	0	0	0	0	-34.85	0.84	0.98
SLD5NT	CTF4NT	EXOSC9	EXOSC9	7|5|7	19	6.33	3	6|8|9|7	0	0	0	0	0	-25.15	0.84	0.99
SLD5NT	CTF4NT	DHX15	DHX15	69|36|94	199	66.33	3	87|80|84|70	0	0	0	0	0	-250.65	0.83	0.99
SLD5NT	CTF4NT	RSL1D1	RSL1D1	44|16|91	151	50.33	3	65|66|61|51	0	0	0	0	0	-218.49	0.83	0.99
SLD5NT	CTF4NT	HK1	HK1	37|7|59	103	34.33	3	51|34|47|33	0	0	0	0	0	-160.92	0.83	0.99
SLD5NT	CTF4NT	SLC25A1	SLC25A1	10|9|37	56	18.67	3	23|22|24|21	0	0	0	0	0	-76.53	0.83	0.99
SLD5NT	CTF4NT	CDK2	CDK2	12|2|26	40	13.33	3	13|20|14|17	0	0	0	0	0	-67.7	0.83	0.98
SLD5NT	CTF4NT	DDX31	DDX31	2|0|13	15	5	3	6|6|7|5	0	0	0	0	0	-30.85	0.83	0.96
SLD5NT	CTF4NT	CFAP20	CFAP20	2|1|10	13	4.33	3	6|6|5|4	0	0	0	0	0	-24.5	0.83	0.96
SLD5NT	CTF4NT	COMT	COMT	1|0|12	13	4.33	3	1|4|4|12	0	0	0	0	0	-26.97	0.83	0.95
SLD5NT	CTF4NT	SFXN3	SFXN3	0|0|5	5	1.67	3	3|1|2|2	0	0	0	0	0	-13.37	0.83	0.92
SLD5NT	CTF4NT	PRKDC	PRKDC	264|145|447	856	285.33	3	392|339|364|305	0	0	0	0	0	#NAME?	0.82	0.99
SLD5NT	CTF4NT	AHCY	AHCY	35|26|43	104	34.67	3	39|38|45|48	0	0	0	0	0	-121.07	0.82	0.99
SLD5NT	CTF4NT	BRIX1	BRIX1	25|8|57	90	30	3	39|36|33|38	0	0	0	0	0	-137.77	0.82	0.99
SLD5NT	CTF4NT	RAC1	RAC1	15|9|19	43	14.33	3	21|20|17|12	0	0	0	0	0	-56.4	0.82	0.99
SLD5NT	CTF4NT	VAT1	VAT1	14|5|16	35	11.67	3	6|12|17|22	0	0	0	0	0	-51.53	0.82	0.99
SLD5NT	CTF4NT	SEC61A1	SEC61A1	7|4|19	30	10	3	14|10|15|10	0	0	0	0	0	-46.15	0.82	0.98
SLD5NT	CTF4NT	RAB6A	RAB6A	13|7|10	30	10	3	9|13|14|13	0	0	0	0	0	-39.72	0.82	0.99
SLD5NT	CTF4NT	CSNK1E	CSNK1E	3|0|18	21	7	3	9|10|8|7	0	0	0	0	0	-41.95	0.82	0.97
SLD5NT	CTF4NT	USMG5	USMG5	5|5|6	16	5.33	3	6|7|7|6	0	0	0	0	0	-21.43	0.82	0.99
SLD5NT	CTF4NT	TPI1	TPI1	1|6|9	16	5.33	3	7|6|7|6	0	0	0	0	0	-29.81	0.82	0.98
SLD5NT	CTF4NT	ACTN4	ACTN4	118|84|126	328	109.33	3	123|137|150|132	0	0	0	0	0	-371.95	0.81	0.99
SLD5NT	CTF4NT	RPS4X	RPS4X	26|22|53	101	33.67	3	43|49|44|31	0	0	0	0	0	-125.95	0.81	0.99
SLD5NT	CTF4NT	GTF2I	GTF2I	35|23|36	94	31.33	3	30|42|44|38	0	0	0	0	0	-111.24	0.81	0.99
SLD5NT	CTF4NT	CHD8	CHD8	15|6|19	40	13.33	3	15|15|18|18	0	0	0	0	0	-58.91	0.81	0.99
SLD5NT	CTF4NT	PRIM1	PRIM1	5|0|29	34	11.33	3	12|13|17|14	0	0	0	0	0	-66.43	0.81	0.98
SLD5NT	CTF4NT	ACAD9	ACAD9	10|2|21	33	11	3	8|10|17|19	0	0	0	0	0	-56.64	0.81	0.98
SLD5NT	CTF4NT	XPO1	XPO1	65|28|71	164	54.67	3	65|70|67|70	0	0	0	0	0	-218.83	0.8	0.99
SLD5NT	CTF4NT	ENO1	ENO1	34|39|21	94	31.33	3	42|36|45|34	0	0	0	0	0	-118.14	0.8	0.99
SLD5NT	CTF4NT	DKC1	DKC1	26|5|52	83	27.67	3	33|33|37|36	0	0	0	0	0	-139.38	0.8	0.99
SLD5NT	CTF4NT	SHMT2	SHMT2	22|29|26	77	25.67	3	34|29|27|39	0	0	0	0	0	-89	0.8	0.99
SLD5NT	CTF4NT	GNB2L1	GNB2L1	23|13|31	67	22.33	3	28|28|25|30	0	0	0	0	0	-88.95	0.8	0.99
SLD5NT	CTF4NT	BCAP31	BCAP31	19|17|29	65	21.67	3	28|32|26|23	0	0	0	0	0	-78.96	0.8	0.99
SLD5NT	CTF4NT	RCC1	RCC1	23|8|34	65	21.67	3	26|27|31|24	0	0	0	0	0	-97.57	0.8	0.99
SLD5NT	CTF4NT	TEX10	TEX10	13|4|43	60	20	3	22|27|24|27	0	0	0	0	0	-100.32	0.8	0.99
SLD5NT	CTF4NT	MYO1D	MYO1D	1|0|40	41	13.67	3	14|13|19|22	0	0	0	0	0	-79.91	0.8	0.95
SLD5NT	CTF4NT	GLUD1	GLUD1	5|1|24	30	10	3	14|12|12|12	0	0	0	0	0	-55.82	0.8	0.98
SLD5NT	CTF4NT	ARF4	ARF4	8|5|8	21	7	3	9|13|8|5	0	0	0	0	0	-29.93	0.8	0.99
SLD5NT	CTF4NT	TAF9B	TAF9B	7|2|3	12	4	3	5|6|4|5	0	0	0	0	0	-21.09	0.8	0.97
SLD5NT	CTF4NT	RDH14	RDH14	0|0|9	9	3	3	2|3|6|4	0	0	0	0	0	-21.01	0.8	0.93
SLD5NT	CTF4NT	MRPS24	MRPS24	2|0|7	9	3	3	3|3|4|5	0	0	0	0	0	-21.01	0.8	0.96
SLD5NT	CTF4NT	PFN1	PFN1	1|3|2	6	2	3	1|3|4|2	0	0	0	0	0	-13.28	0.8	0.97
SLD5NT	CTF4NT	ALG6	ALG6	2|1|3	6	2	3	3|2|2|3	0	0	0	0	0	-13.28	0.8	0.97
SLD5NT	CTF4NT	NOM1	NOM1	1|0|5	6	2	3	3|1|3|3	0	0	0	0	0	-15.6	0.8	0.95
SLD5NT	CTF4NT	HACD2	HACD2	0|0|3	3	1	3	1|1|2|1	0	0	0	0	0	-10.3	0.8	0.92
SLD5NT	CTF4NT	PRC1	PRC1	1|1|1	3	1	3	0|1|2|2	0	0	0	0	0	-8.67	0.8	0.99
SLD5NT	CTF4NT	CSE1L	CSE1L	74|47|99	220	73.33	3	79|95|91|107	0	0	0	0	0	-278.18	0.79	0.99
SLD5NT	CTF4NT	DDX6	DDX6	30|13|46	89	29.67	3	39|38|36|38	0	0	0	0	0	-129.83	0.79	0.99
SLD5NT	CTF4NT	KIF23	KIF23	20|10|24	54	18	3	18|18|34|21	0	0	0	0	0	-74.96	0.79	0.99
SLD5NT	CTF4NT	PTCD3	PTCD3	6|1|24	31	10.33	3	13|12|14|13	0	0	0	0	0	-58	0.79	0.98
SLD5NT	CTF4NT	PNO1	PNO1	6|0|20	26	8.67	3	12|14|10|8	0	0	0	0	0	-53.05	0.79	0.98
SLD5NT	CTF4NT	HMGB2	HMGB2	0|0|23	23	7.67	3	3|8|18|10	0	0	0	0	0	-46.97	0.79	0.97
SLD5NT	CTF4NT	ZNF512B	ZNF512B	1|0|21	22	7.33	3	3|14|13|7	0	0	0	0	0	-44.86	0.79	0.97
SLD5NT	CTF4NT	CYP51A1	CYP51A1	3|1|9	13	4.33	3	4|9|4|5	0	0	0	0	0	-25.65	0.79	0.97
SLD5NT	CTF4NT	GPI	GPI	90|50|105	245	81.67	3	95|99|114|111	0	0	0	0	0	-318.99	0.78	0.99
SLD5NT	CTF4NT	TRIM28	TRIM28	62|47|60	169	56.33	3	65|73|79|73	0	0	0	0	0	-197.69	0.78	0.99
SLD5NT	CTF4NT	GAPDH	GAPDH	57|38|65	160	53.33	3	68|72|76|56	0	0	0	0	0	-197.52	0.78	0.99
SLD5NT	CTF4NT	ATP2A2	ATP2A2	47|25|78	150	50	3	60|69|63|66	0	0	0	0	0	-211.46	0.78	0.99
SLD5NT	CTF4NT	MRTO4	MRTO4	19|4|26	49	16.33	3	28|20|19|17	0	0	0	0	0	-83.16	0.78	0.99
SLD5NT	CTF4NT	RPL12	RPL12	17|8|21	46	15.33	3	18|23|20|18	0	0	0	0	0	-67.59	0.78	0.99
SLD5NT	CTF4NT	SNRPB	SNRPB	11|8|21	40	13.33	3	17|18|19|14	0	0	0	0	0	-56.47	0.78	0.99
SLD5NT	CTF4NT	RPL30	RPL30	4|2|18	24	8	3	12|12|10|7	0	0	0	0	0	-42.95	0.78	0.98
SLD5NT	CTF4NT	C2ORF47	C2ORF47	2|1|4	7	2.33	3	4|4|1|3	0	0	0	0	0	-15.18	0.78	0.97
SLD5NT	CTF4NT	FBXO7	FBXO7	0|0|7	7	2.33	3	2|2|2|6	0	0	0	0	0	-17.64	0.78	0.94
SLD5NT	CTF4NT	LDHA	LDHA	60|39|82	181	60.33	3	73|80|78|82	0	0	0	0	0	-236.12	0.77	0.99
SLD5NT	CTF4NT	SUPT16H	SUPT16H	43|40|75	158	52.67	3	54|67|82|72	0	0	0	0	0	-196.23	0.77	0.99
SLD5NT	CTF4NT	EIF3E	EIF3E	31|17|38	86	28.67	3	37|43|38|31	0	0	0	0	0	-118.55	0.77	0.99
SLD5NT	CTF4NT	SSRP1	SSRP1	24|25|27	76	25.33	3	33|32|31|36	0	0	0	0	0	-88.31	0.77	0.99
SLD5NT	CTF4NT	SLC25A3	SLC25A3	24|16|33	73	24.33	3	31|31|36|28	0	0	0	0	0	-97.63	0.77	0.99
SLD5NT	CTF4NT	NOC2L	NOC2L	16|8|27	51	17	3	23|23|29|13	0	0	0	0	0	-76.55	0.77	0.99
SLD5NT	CTF4NT	PPP2CA	PPP2CA	14|4|19	37	12.33	3	11|14|21|18	0	0	0	0	0	-61.83	0.77	0.99
SLD5NT	CTF4NT	ALDH3A2	ALDH3A2	12|4|18	34	11.33	3	15|17|17|10	0	0	0	0	0	-56.58	0.77	0.99
SLD5NT	CTF4NT	H2AFV	H2AFV	10|8|16	34	11.33	3	15|15|17|12	0	0	0	0	0	-47.56	0.77	0.99
SLD5NT	CTF4NT	RPS19	RPS19	5|2|27	34	11.33	3	15|16|12|16	0	0	0	0	0	-62.3	0.77	0.98
SLD5NT	CTF4NT	DIMT1	DIMT1	5|0|24	29	9.67	3	11|12|11|16	0	0	0	0	0	-59.75	0.77	0.98
SLD5NT	CTF4NT	RPL38	RPL38	3|0|15	18	6	3	7|7|9|8	0	0	0	0	0	-38.63	0.77	0.97
SLD5NT	CTF4NT	DHRS7B	DHRS7B	2|0|9	11	3.67	3	5|4|7|3	0	0	0	0	0	-25.38	0.77	0.96
SLD5NT	CTF4NT	URB1	URB1	0|0|11	11	3.67	3	4|3|8|4	0	0	0	0	0	-25.45	0.77	0.94
SLD5NT	CTF4NT	RARS	RARS	44|28|66	138	46	3	64|61|65|53	0	0	0	0	0	-189.39	0.76	0.99
SLD5NT	CTF4NT	SLC25A13	SLC25A13	32|16|49	97	32.33	3	43|38|44|46	0	0	0	0	0	-143.26	0.76	0.99
SLD5NT	CTF4NT	RPL8	RPL8	16|9|44	69	23	3	28|28|34|31	0	0	0	0	0	-108.61	0.76	0.99
SLD5NT	CTF4NT	RPL14	RPL14	12|8|22	42	14	3	21|23|16|14	0	0	0	0	0	-62.52	0.76	0.99
SLD5NT	CTF4NT	ZMPSTE24	ZMPSTE24	14|11|15	40	13.33	3	15|16|17|22	0	0	0	0	0	-52.52	0.76	0.99
SLD5NT	CTF4NT	PSMB1	PSMB1	16|5|17	38	12.67	3	17|15|17|18	0	0	0	0	0	-62.38	0.76	0.99
SLD5NT	CTF4NT	RPS14	RPS14	6|3|24	33	11	3	13|15|18|12	0	0	0	0	0	-58.23	0.76	0.98
SLD5NT	CTF4NT	SUMO1	SUMO1	3|2|7	12	4	3	4|5|6|6	0	0	0	0	0	-22.12	0.76	0.98
SLD5NT	CTF4NT	NCAPG2	NCAPG2	2|0|6	8	2.67	3	4|3|5|2	0	0	0	0	0	-19.91	0.76	0.96
SLD5NT	CTF4NT	TMEM201	TMEM201	0|0|4	4	1.33	3	0|1|4|2	0	0	0	0	0	-12.38	0.76	0.93
SLD5NT	CTF4NT	EEFSEC	EEFSEC	1|0|3	4	1.33	3	1|2|3|1	0	0	0	0	0	-12.44	0.76	0.95
SLD5NT	CTF4NT	SAAL1	SAAL1	1|1|2	4	1.33	3	0|0|2|5	0	0	0	0	0	-10.25	0.76	0.96
SLD5NT	CTF4NT	NDUFA10	NDUFA10	0|0|4	4	1.33	3	1|0|4|2	0	0	0	0	0	-12.38	0.76	0.93
SLD5NT	CTF4NT	PDIA6	PDIA6	2|2|0	4	1.33	3	3|0|1|3	0	0	0	0	0	-12.43	0.76	0.96
SLD5NT	CTF4NT	PARP1	PARP1	144|87|216	447	149	3	203|215|208|172	0	0	0	0	0	-620.64	0.75	0.99
SLD5NT	CTF4NT	MYBBP1A	MYBBP1A	85|30|152	267	89	3	125|123|131|95	0	0	0	0	0	-424.47	0.75	0.99
SLD5NT	CTF4NT	GANAB	GANAB	51|40|85	176	58.67	3	76|82|76|77	0	0	0	0	0	-232.03	0.75	0.99
SLD5NT	CTF4NT	RPL4	RPL4	37|18|89	144	48	3	60|65|66|66	0	0	0	0	0	-227.89	0.75	0.99
SLD5NT	CTF4NT	RPS3	RPS3	37|26|52	115	38.33	3	62|48|55|40	0	0	0	0	0	-155.37	0.75	0.99
SLD5NT	CTF4NT	RPS3A	RPS3A	36|28|50	114	38	3	54|51|56|43	0	0	0	0	0	-150.45	0.75	0.99
SLD5NT	CTF4NT	ALDH18A1	ALDH18A1	31|20|47	98	32.67	3	53|47|41|34	0	0	0	0	0	-138.14	0.75	0.99
SLD5NT	CTF4NT	RPS5	RPS5	26|19|41	86	28.67	3	41|41|35|35	0	0	0	0	0	-117.29	0.75	0.99
SLD5NT	CTF4NT	RPS8	RPS8	17|10|34	61	20.33	3	31|29|27|22	0	0	0	0	0	-93.67	0.75	0.99
SLD5NT	CTF4NT	PPP2R5D	PPP2R5D	20|2|36	58	19.33	3	25|32|25|21	0	0	0	0	0	-110.4	0.75	0.99
SLD5NT	CTF4NT	FEN1	FEN1	15|7|21	43	14.33	3	19|16|25|16	0	0	0	0	0	-66.82	0.75	0.99
SLD5NT	CTF4NT	HSD17B12	HSD17B12	13|9|21	43	14.33	3	20|20|21|15	0	0	0	0	0	-62.36	0.75	0.99
SLD5NT	CTF4NT	TFAM	TFAM	0|6|21	27	9	3	8|16|14|10	0	0	0	0	0	-57.56	0.75	0.98
SLD5NT	CTF4NT	CYCS	CYCS	5|6|12	23	7.67	3	8|9|17|7	0	0	0	0	0	-35.57	0.75	0.98
SLD5NT	CTF4NT	DEK	DEK	2|6|14	22	7.33	3	10|10|12|7	0	0	0	0	0	-40.83	0.75	0.98
SLD5NT	CTF4NT	PREB	PREB	3|1|15	19	6.33	3	8|8|11|7	0	0	0	0	0	-38.41	0.75	0.98
SLD5NT	CTF4NT	ILF2	ILF2	51|32|58	141	47	3	65|58|63|69	0	0	0	0	0	-192.88	0.74	0.99
SLD5NT	CTF4NT	PES1	PES1	24|10|37	71	23.67	3	32|37|35|24	0	0	0	0	0	-113.46	0.74	0.99
SLD5NT	CTF4NT	ABCF2	ABCF2	17|0|38	55	18.33	3	31|25|26|17	0	0	0	0	0	-114.49	0.74	0.99
SLD5NT	CTF4NT	RPS15A	RPS15A	17|10|26	53	17.67	3	27|25|26|17	0	0	0	0	0	-79.36	0.74	0.99
SLD5NT	CTF4NT	PSMA7	PSMA7	15|11|21	47	15.67	3	20|20|21|24	0	0	0	0	0	-67.18	0.74	0.99
SLD5NT	CTF4NT	PSMB5	PSMB5	12|7|20	39	13	3	19|19|16|16	0	0	0	0	0	-60.69	0.74	0.99
SLD5NT	CTF4NT	MTCH2	MTCH2	15|9|15	39	13	3	17|15|21|17	0	0	0	0	0	-56.4	0.74	0.99
SLD5NT	CTF4NT	UQCRC2	UQCRC2	3|4|23	30	10	3	15|15|11|13	0	0	0	0	0	-53.98	0.74	0.98
SLD5NT	CTF4NT	POLD3	POLD3	11|3|12	26	8.67	3	7|10|14|16	0	0	0	0	0	-46.54	0.74	0.99
SLD5NT	CTF4NT	LETM1	LETM1	8|0|18	26	8.67	3	9|12|13|13	0	0	0	0	0	-56.41	0.74	0.98
SLD5NT	CTF4NT	CXORF56	CXORF56	9|6|10	25	8.33	3	10|14|10|11	0	0	0	0	0	-37.75	0.74	0.99
SLD5NT	CTF4NT	CHID1	CHID1	7|0|14	21	7	3	7|8|10|13	0	0	0	0	0	-46.39	0.74	0.98
SLD5NT	CTF4NT	STX7	STX7	8|5|8	21	7	3	8|9|8|13	0	0	0	0	0	-32.86	0.74	0.99
SLD5NT	CTF4NT	AP2S1	AP2S1	2|2|6	10	3.33	3	7|5|3|3	0	0	0	0	0	-19.15	0.74	0.97
SLD5NT	CTF4NT	YIF1B	YIF1B	0|2|3	5	1.67	3	3|1|2|3	0	0	0	0	0	-14.49	0.74	0.96
SLD5NT	CTF4NT	SLC35B2	SLC35B2	2|0|3	5	1.67	3	2|3|4|0	0	0	0	0	0	-14.47	0.74	0.96
SLD5NT	CTF4NT	TBP	TBP	1|0|4	5	1.67	3	2|4|1|2	0	0	0	0	0	-14.49	0.74	0.95
SLD5NT	CTF4NT	PDCD11	PDCD11	41|0|105	146	48.67	3	72|73|68|55	0	0	0	0	0	-304.25	0.73	0.99
SLD5NT	CTF4NT	PDS5A	PDS5A	30|3|72	105	35	3	48|50|56|39	0	0	0	0	0	-205.98	0.73	0.99
SLD5NT	CTF4NT	EIF2S3	EIF2S3	26|10|38	74	24.67	3	41|35|33|27	0	0	0	0	0	-121.73	0.73	0.99
SLD5NT	CTF4NT	SFXN1	SFXN1	21|19|32	72	24	3	28|33|38|33	0	0	0	0	0	-97.51	0.73	0.99
SLD5NT	CTF4NT	ATAD3A	ATAD3A	20|9|38	67	22.33	3	32|30|39|21	0	0	0	0	0	-109.47	0.73	0.99
SLD5NT	CTF4NT	MAPK1	MAPK1	17|8|30	55	18.33	3	24|25|23|28	0	0	0	0	0	-89.22	0.73	0.99
SLD5NT	CTF4NT	ASS1	ASS1	6|2|26	34	11.33	3	12|12|15|23	0	0	0	0	0	-65.38	0.73	0.98
SLD5NT	CTF4NT	MAT2A	MAT2A	9|5|17	31	10.33	3	14|12|18|13	0	0	0	0	0	-52.01	0.73	0.99
SLD5NT	CTF4NT	PRIM2	PRIM2	12|1|17	30	10	3	16|14|13|12	0	0	0	0	0	-61.31	0.73	0.99
SLD5NT	CTF4NT	MRPS9	MRPS9	2|0|20	22	7.33	3	6|10|12|12	0	0	0	0	0	-48.6	0.73	0.97
SLD5NT	CTF4NT	LCLAT1	LCLAT1	4|3|10	17	5.67	3	4|8|10|9	0	0	0	0	0	-30.05	0.73	0.98
SLD5NT	CTF4NT	SNRPB2	SNRPB2	3|0|9	12	4	3	6|5|6|5	0	0	0	0	0	-28.68	0.73	0.97
SLD5NT	CTF4NT	ALG5	ALG5	1|0|11	12	4	3	5|5|9|3	0	0	0	0	0	-28.71	0.73	0.96
SLD5NT	CTF4NT	MARK2	MARK2	0|0|6	6	2	3	3|3|1|4	0	0	0	0	0	-16.68	0.73	0.94
SLD5NT	CTF4NT	EEF2	EEF2	127|85|128	340	113.33	3	153|162|168|150	0	0	0	0	0	-459.32	0.72	0.99
SLD5NT	CTF4NT	EIF4A1	EIF4A1	54|41|63	158	52.67	3	70|72|75|75	0	0	0	0	0	-211.17	0.72	0.99
SLD5NT	CTF4NT	UBA1	UBA1	49|30|56	135	45	3	56|65|66|62	0	0	0	0	0	-191.11	0.72	0.99
SLD5NT	CTF4NT	PAICS	PAICS	40|17|49	106	35.33	3	50|53|47|47	0	0	0	0	0	-167.7	0.72	0.99
SLD5NT	CTF4NT	DIS3	DIS3	31|10|63	104	34.67	3	37|51|63|42	0	0	0	0	0	-181.81	0.72	0.99
SLD5NT	CTF4NT	NOP2	NOP2	37|11|49	97	32.33	3	51|45|46|38	0	0	0	0	0	-165.48	0.72	0.99
SLD5NT	CTF4NT	AIFM1	AIFM1	17|9|24	50	16.67	3	25|24|24|20	0	0	0	0	0	-79.59	0.72	0.99
SLD5NT	CTF4NT	TMED10	TMED10	13|10|23	46	15.33	3	20|25|23|17	0	0	0	0	0	-69.26	0.72	0.99
SLD5NT	CTF4NT	RPL28	RPL28	5|5|30	40	13.33	3	22|18|23|11	0	0	0	0	0	-69.58	0.72	0.98
SLD5NT	CTF4NT	FDPS	FDPS	11|5|20	36	12	3	14|18|21|14	0	0	0	0	0	-62.38	0.72	0.99
SLD5NT	CTF4NT	AP2M1	AP2M1	7|0|26	33	11	3	18|16|12|15	0	0	0	0	0	-72.02	0.72	0.98
SLD5NT	CTF4NT	SAMM50	SAMM50	4|1|24	29	9.67	3	10|15|15|14	0	0	0	0	0	-60.21	0.72	0.98
SLD5NT	CTF4NT	SACM1L	SACM1L	4|1|22	27	9	3	13|14|14|9	0	0	0	0	0	-55.82	0.72	0.98
SLD5NT	CTF4NT	CISD2	CISD2	9|4|7	20	6.67	3	12|9|10|6	0	0	0	0	0	-33.91	0.72	0.99
SLD5NT	CTF4NT	UBN2	UBN2	10|2|7	19	6.33	3	5|7|10|13	0	0	0	0	0	-36.55	0.72	0.98
SLD5NT	CTF4NT	RPS26	RPS26	4|3|12	19	6.33	3	10|10|8|7	0	0	0	0	0	-34.12	0.72	0.98
SLD5NT	CTF4NT	HIGD1A	HIGD1A	4|2|7	13	4.33	3	6|6|5|7	0	0	0	0	0	-25.14	0.72	0.98
SLD5NT	CTF4NT	XRCC6	XRCC6	69|48|111	228	76	3	109|106|114|99	0	0	0	0	0	-332.44	0.71	0.99
SLD5NT	CTF4NT	TARS	TARS	71|33|90	194	64.67	3	97|95|88|84	0	0	0	0	0	-301.61	0.71	0.99
SLD5NT	CTF4NT	PSMD3	PSMD3	44|15|61	120	40	3	65|58|59|42	0	0	0	0	0	-200.95	0.71	0.99
SLD5NT	CTF4NT	GTPBP4	GTPBP4	28|7|63	98	32.67	3	46|50|48|40	0	0	0	0	0	-181.72	0.71	0.99
SLD5NT	CTF4NT	RNF219	RNF219	34|12|34	80	26.67	3	28|42|22|58	0	0	0	0	0	-130.42	0.71	0.99
SLD5NT	CTF4NT	PRMT5	PRMT5	27|14|34	75	25	3	34|36|32|39	0	0	0	0	0	-117.15	0.71	0.99
SLD5NT	CTF4NT	API5	API5	23|13|27	63	21	3	30|30|33|25	0	0	0	0	0	-96.01	0.71	0.99
SLD5NT	CTF4NT	SALL2	SALL2	24|13|23	60	20	3	19|27|33|33	0	0	0	0	0	-89.83	0.71	0.99
SLD5NT	CTF4NT	KIAA0020	KIAA0020	9|0|37	46	15.33	3	16|23|25|22	0	0	0	0	0	-99.98	0.71	0.98
SLD5NT	CTF4NT	SUPV3L1	SUPV3L1	6|0|21	27	9	3	10|11|14|16	0	0	0	0	0	-60.87	0.71	0.98
SLD5NT	CTF4NT	SRPRB	SRPRB	7|4|14	25	8.33	3	11|15|15|6	0	0	0	0	0	-43.99	0.71	0.98
SLD5NT	CTF4NT	COPS7A	COPS7A	5|2|9	16	5.33	3	6|9|6|9	0	0	0	0	0	-31.37	0.71	0.98
SLD5NT	CTF4NT	TOPBP1	TOPBP1	6|3|7	16	5.33	3	5|5|13|7	0	0	0	0	0	-28.83	0.71	0.99
SLD5NT	CTF4NT	ALDH5A1	ALDH5A1	2|1|12	15	5	3	5|5|9|9	0	0	0	0	0	-31.92	0.71	0.97
SLD5NT	CTF4NT	PGRMC2	PGRMC2	3|2|4	9	3	3	4|4|4|5	0	0	0	0	0	-18.15	0.71	0.99
SLD5NT	CTF4NT	PGD	PGD	57|30|69	156	52	3	72|74|77|75	0	0	0	0	0	-240.81	0.7	0.99
SLD5NT	CTF4NT	RCC2	RCC2	36|19|64	119	39.67	3	60|53|60|53	0	0	0	0	0	-192.87	0.7	0.99
SLD5NT	CTF4NT	UBA2	UBA2	24|15|44	83	27.67	3	37|37|45|40	0	0	0	0	0	-133.28	0.7	0.99
SLD5NT	CTF4NT	HP1BP3	HP1BP3	6|0|30	36	12	3	18|17|23|11	0	0	0	0	0	-80.9	0.7	0.98
SLD5NT	CTF4NT	DPM1	DPM1	10|2|19	31	10.33	3	16|12|15|16	0	0	0	0	0	-62.3	0.7	0.99
SLD5NT	CTF4NT	RAP1B	RAP1B	10|3|16	29	9.67	3	15|15|12|13	0	0	0	0	0	-55.04	0.7	0.99
SLD5NT	CTF4NT	MPC2	MPC2	7|2|10	19	6.33	3	9|8|9|10	0	0	0	0	0	-37.64	0.7	0.98
SLD5NT	CTF4NT	THEM6	THEM6	4|0|8	12	4	3	7|4|7|5	0	0	0	0	0	-29.78	0.7	0.98
SLD5NT	CTF4NT	MRPS2	MRPS2	4|0|8	12	4	3	6|6|5|6	0	0	0	0	0	-29.78	0.7	0.98
SLD5NT	CTF4NT	NEMF	NEMF	1|0|9	10	3.33	3	4|5|5|5	0	0	0	0	0	-25.38	0.7	0.96
SLD5NT	CTF4NT	ACLY	ACLY	85|37|109	231	77	3	121|116|104|108	0	0	0	0	0	-379.97	0.69	0.99
SLD5NT	CTF4NT	TOP2A	TOP2A	57|15|130	202	67.33	3	98|102|119|72	0	0	0	0	0	-379.83	0.69	0.99
SLD5NT	CTF4NT	DDX39B	DDX39B	43|32|42	117	39	3	49|53|66|58	0	0	0	0	0	-164.14	0.69	0.99
SLD5NT	CTF4NT	NOC3L	NOC3L	18|2|46	66	22	3	30|36|36|26	0	0	0	0	0	-137.97	0.69	0.99
SLD5NT	CTF4NT	RPS6	RPS6	15|12|38	65	21.67	3	34|33|36|22	0	0	0	0	0	-105.39	0.69	0.99
SLD5NT	CTF4NT	CANX	CANX	19|12|23	54	18	3	16|27|30|32	0	0	0	0	0	-84.84	0.69	0.99
SLD5NT	CTF4NT	TSN	TSN	14|4|30	48	16	3	24|23|22|24	0	0	0	0	0	-92.78	0.69	0.99
SLD5NT	CTF4NT	PRDX1	PRDX1	16|16|14	46	15.33	3	19|21|25|24	0	0	0	0	0	-65.25	0.69	0.99
SLD5NT	CTF4NT	TAF9	TAF9	15|11|12	38	12.67	3	21|18|17|17	0	0	0	0	0	-55.41	0.69	0.99
SLD5NT	CTF4NT	RAB14	RAB14	9|6|16	31	10.33	3	10|16|14|20	0	0	0	0	0	-52.79	0.69	0.99
SLD5NT	CTF4NT	ABCB7	ABCB7	0|0|16	16	5.33	3	5|6|10|10	0	0	0	0	0	-38.63	0.69	0.97
SLD5NT	CTF4NT	SCAMP3	SCAMP3	6|4|5	15	5	3	7|8|8|6	0	0	0	0	0	-26	0.69	0.99
SLD5NT	CTF4NT	NIP7	NIP7	2|0|11	13	4.33	3	6|7|6|6	0	0	0	0	0	-31.97	0.69	0.97
SLD5NT	CTF4NT	VARS	VARS	73|23|88	184	61.33	3	90|89|99|84	0	0	0	0	0	-325.32	0.68	0.99
SLD5NT	CTF4NT	PTBP1	PTBP1	39|28|43	110	36.67	3	52|50|56|58	0	0	0	0	0	-162.34	0.68	0.99
SLD5NT	CTF4NT	RAN	RAN	32|24|39	95	31.67	3	48|48|52|39	0	0	0	0	0	-141.76	0.68	0.99
SLD5NT	CTF4NT	SEC63	SEC63	9|4|28	41	13.67	3	18|17|21|24	0	0	0	0	0	-78.82	0.68	0.99
SLD5NT	CTF4NT	EMG1	EMG1	8|3|29	40	13.33	3	20|20|20|19	0	0	0	0	0	-80.77	0.68	0.99
SLD5NT	CTF4NT	TIMM50	TIMM50	17|4|18	39	13	3	21|20|19|17	0	0	0	0	0	-75.62	0.68	0.99
SLD5NT	CTF4NT	ACOT7	ACOT7	11|4|11	26	8.67	3	11|13|14|13	0	0	0	0	0	-48.23	0.68	0.99
SLD5NT	CTF4NT	FAM50A	FAM50A	9|8|7	24	8	3	5|9|15|18	0	0	0	0	0	-37.39	0.68	0.99
SLD5NT	CTF4NT	ARPC3	ARPC3	8|4|10	22	7.33	3	7|13|12|11	0	0	0	0	0	-40	0.68	0.99
SLD5NT	CTF4NT	EIF2S2	EIF2S2	4|1|14	19	6.33	3	9|12|9|7	0	0	0	0	0	-41.65	0.68	0.98
SLD5NT	CTF4NT	EIF3B	EIF3B	54|22|69	145	48.33	3	70|75|75|70	0	0	0	0	0	-252.07	0.67	0.99
SLD5NT	CTF4NT	ABCE1	ABCE1	36|12|52	100	33.33	3	52|52|53|41	0	0	0	0	0	-181.82	0.67	0.99
SLD5NT	CTF4NT	PSMD6	PSMD6	30|18|40	88	29.33	3	45|46|42|43	0	0	0	0	0	-143.72	0.67	0.99
SLD5NT	CTF4NT	WDR36	WDR36	21|6|46	73	24.33	3	42|35|42|27	0	0	0	0	0	-143.7	0.67	0.99
SLD5NT	CTF4NT	PFKM	PFKM	29|2|41	72	24	3	36|39|36|32	0	0	0	0	0	-154.58	0.67	0.99
SLD5NT	CTF4NT	SMU1	SMU1	19|5|42	66	22	3	34|35|32|30	0	0	0	0	0	-130.7	0.67	0.99
SLD5NT	CTF4NT	ATP5F1	ATP5F1	21|10|29	60	20	3	29|28|30|32	0	0	0	0	0	-104.01	0.67	0.99
SLD5NT	CTF4NT	PITPNB	PITPNB	12|6|28	46	15.33	3	20|23|20|28	0	0	0	0	0	-84.96	0.67	0.99
SLD5NT	CTF4NT	RPL19	RPL19	6|4|33	43	14.33	3	18|18|27|23	0	0	0	0	0	-85.26	0.67	0.99
SLD5NT	CTF4NT	RPL26	RPL26	2|6|34	42	14	3	24|22|23|15	0	0	0	0	0	-89.53	0.67	0.99
SLD5NT	CTF4NT	WDR46	WDR46	4|0|28	32	10.67	3	19|20|15|10	0	0	0	0	0	-75.34	0.67	0.98
SLD5NT	CTF4NT	PDCD4	PDCD4	10|2|14	26	8.67	3	13|15|9|15	0	0	0	0	0	-54.72	0.67	0.99
SLD5NT	CTF4NT	BLVRA	BLVRA	6|1|13	20	6.67	3	8|9|10|13	0	0	0	0	0	-44.89	0.67	0.98
SLD5NT	CTF4NT	TSFM	TSFM	4|1|10	15	5	3	7|7|8|8	0	0	0	0	0	-34.1	0.67	0.98
SLD5NT	CTF4NT	NIPSNAP1	NIPSNAP1	2|0|12	14	4.67	3	6|7|8|7	0	0	0	0	0	-35.27	0.67	0.97
SLD5NT	CTF4NT	BAX	BAX	6|0|6	12	4	3	6|7|5|6	0	0	0	0	0	-30.85	0.67	0.99
SLD5NT	CTF4NT	EMC7	EMC7	2|0|8	10	3.33	3	6|6|4|4	0	0	0	0	0	-26.44	0.67	0.97
SLD5NT	CTF4NT	2022-03-05	2022-03-05	3|0|6	9	3	3	3|5|3|7	0	0	0	0	0	-24.28	0.67	0.97
SLD5NT	CTF4NT	AGO2	AGO2	0|0|8	8	2.67	3	2|2|8|4	0	0	0	0	0	-21.8	0.67	0.96
SLD5NT	CTF4NT	ATP1B1	ATP1B1	5|2|1	8	2.67	3	3|5|3|5	0	0	0	0	0	-19.25	0.67	0.97
SLD5NT	CTF4NT	SLC27A2	SLC27A2	0|0|7	7	2.33	3	2|2|7|3	0	0	0	0	0	-19.8	0.67	0.95
SLD5NT	CTF4NT	RAB5B	RAB5B	2|0|5	7	2.33	3	2|3|5|4	0	0	0	0	0	-19.91	0.67	0.97
SLD5NT	CTF4NT	PRAF2	PRAF2	2|2|3	7	2.33	3	1|5|5|3	0	0	0	0	0	-15.35	0.67	0.99
SLD5NT	CTF4NT	CDK4	CDK4	3|0|3	6	2	3	1|3|3|5	0	0	0	0	0	-17.68	0.67	0.99
SLD5NT	CTF4NT	GSTM3	GSTM3	3|0|3	6	2	3	1|1|4|6	0	0	0	0	0	-17.44	0.67	0.99
SLD5NT	CTF4NT	DERL1	DERL1	1|1|4	6	2	3	3|2|4|3	0	0	0	0	0	-15.18	0.67	0.97
SLD5NT	CTF4NT	UNG	UNG	1|0|5	6	2	3	1|1|6|4	0	0	0	0	0	-17.44	0.67	0.96
SLD5NT	CTF4NT	TRAPPC3	TRAPPC3	4|0|1	5	1.67	3	2|3|2|3	0	0	0	0	0	-15.6	0.67	0.96
SLD5NT	CTF4NT	RPLP1	RPLP1	3|1|1	5	1.67	3	2|2|2|4	0	0	0	0	0	-13.28	0.67	0.97
SLD5NT	CTF4NT	PIGT	PIGT	1|0|4	5	1.67	3	3|1|3|3	0	0	0	0	0	-15.6	0.67	0.96
SLD5NT	CTF4NT	YIF1A	YIF1A	0|0|4	4	1.33	3	2|2|2|2	0	0	0	0	0	-13.37	0.67	0.94
SLD5NT	CTF4NT	KMT2C	KMT2C	2|1|0	3	1	3	0|1|2|3	0	0	0	0	0	-11.41	0.67	0.95
SLD5NT	CTF4NT	PDE8A	PDE8A	1|0|1	2	0.67	3	1|1|1|1	0	0	0	0	0	-9.18	0.67	0.99
SLD5NT	CTF4NT	SACS	SACS	0|0|2	2	0.67	3	1|1|1|1	0	0	0	0	0	-9.18	0.67	0.93
SLD5NT	CTF4NT	GRSF1	GRSF1	1|1|0	2	0.67	3	0|0|1|3	0	0	0	0	0	-8.94	0.67	0.99
SLD5NT	CTF4NT	ZNF195	ZNF195	1|0|1	2	0.67	3	0|1|1|2	0	0	0	0	0	-9.18	0.67	0.99
SLD5NT	CTF4NT	MAATS1	MAATS1	0|2|0	2	0.67	3	1|1|0|2	0	0	0	0	0	-9.18	0.67	0.93
SLD5NT	CTF4NT	WDR4	WDR4	0|0|2	2	0.67	3	0|0|1|3	0	0	0	0	0	-8.94	0.67	0.93
SLD5NT	CTF4NT	SLC25A21	SLC25A21	1|0|1	2	0.67	3	0|2|1|1	0	0	0	0	0	-9.18	0.67	0.99
SLD5NT	CTF4NT	DLG1	DLG1	1|0|0	1	0.33	3	0|0|0|2	0	0	0	0	0	-7.68	0.67	0.99
SLD5NT	CTF4NT	UCKL1	UCKL1	0|0|1	1	0.33	3	0|0|1|1	0	0	0	0	0	-7.58	0.67	0.99
SLD5NT	CTF4NT	PRKCD	PRKCD	0|0|1	1	0.33	3	0|1|0|1	0	0	0	0	0	-7.58	0.67	0.99
SLD5NT	CTF4NT	HNRNPLL	HNRNPLL	0|0|1	1	0.33	3	1|0|0|1	0	0	0	0	0	-7.58	0.67	0.99
SLD5NT	CTF4NT	DPY19L1	DPY19L1	0|0|1	1	0.33	3	1|0|0|1	0	0	0	0	0	-7.58	0.67	0.99
SLD5NT	CTF4NT	YIPF6	YIPF6	0|0|1	1	0.33	3	1|0|1|0	0	0	0	0	0	-7.58	0.67	0.99
SLD5NT	CTF4NT	SF3B1	SF3B1	103|53|146	302	100.67	3	159|159|153|141	0	0	0	0	0	-509.65	0.66	0.99
SLD5NT	CTF4NT	YARS	YARS	36|18|62	116	38.67	3	49|57|65|62	0	0	0	0	0	-202.69	0.66	0.99
SLD5NT	CTF4NT	ACSL3	ACSL3	15|3|39	57	19	3	26|28|33|28	0	0	0	0	0	-119.96	0.66	0.99
SLD5NT	CTF4NT	KPNA2	KPNA2	21|13|19	53	17.67	3	20|27|29|31	0	0	0	0	0	-84.94	0.66	0.99
SLD5NT	CTF4NT	NDUFA9	NDUFA9	15|3|33	51	17	3	23|29|28|23	0	0	0	0	0	-106.84	0.66	0.99
SLD5NT	CTF4NT	UFL1	UFL1	7|1|26	34	11.33	3	17|19|16|17	0	0	0	0	0	-76.71	0.66	0.98
SLD5NT	CTF4NT	RPL35	RPL35	0|5|26	31	10.33	3	17|15|19|12	0	0	0	0	0	-74.26	0.66	0.98
SLD5NT	CTF4NT	ADH5	ADH5	9|3|18	30	10	3	15|13|18|15	0	0	0	0	0	-61.42	0.66	0.99
SLD5NT	CTF4NT	DDX47	DDX47	9|1|20	30	10	3	17|19|12|13	0	0	0	0	0	-67.89	0.66	0.99
SLD5NT	CTF4NT	DYNC1H1	DYNC1H1	187|45|339	571	190.33	3	296|291|313|280	0	0	0	0	0	#NAME?	0.65	0.99
SLD5NT	CTF4NT	EEF1A1	EEF1A1	88|46|116	250	83.33	3	123|122|148|120	0	0	0	0	0	-424.13	0.65	0.99
SLD5NT	CTF4NT	HCFC1	HCFC1	89|63|83	235	78.33	3	105|113|133|133	0	0	0	0	0	-356.41	0.65	0.99
SLD5NT	CTF4NT	GDI2	GDI2	46|23|62	131	43.67	3	58|67|67|76	0	0	0	0	0	-226.59	0.65	0.99
SLD5NT	CTF4NT	SMC2	SMC2	24|1|67	92	30.67	3	49|46|54|40	0	0	0	0	0	-210.2	0.65	0.99
SLD5NT	CTF4NT	THOC2	THOC2	14|3|65	82	27.33	3	27|61|42|38	0	0	0	0	0	-177.57	0.65	0.99
SLD5NT	CTF4NT	CYB5R3	CYB5R3	25|13|30	68	22.67	3	33|35|40|31	0	0	0	0	0	-117.44	0.65	0.99
SLD5NT	CTF4NT	BYSL	BYSL	21|4|38	63	21	3	35|34|29|32	0	0	0	0	0	-132.9	0.65	0.99
SLD5NT	CTF4NT	COX4I1	COX4I1	13|12|21	46	15.33	3	25|23|25|21	0	0	0	0	0	-74.06	0.65	0.99
SLD5NT	CTF4NT	UTP20	UTP20	1|0|42	43	14.33	3	21|24|26|17	0	0	0	0	0	-102.21	0.65	0.98
SLD5NT	CTF4NT	RPL35A	RPL35A	1|1|21	23	7.67	3	17|11|12|7	0	0	0	0	0	-52.48	0.65	0.98
SLD5NT	CTF4NT	VPS45	VPS45	3|0|19	22	7.33	3	10|11|12|12	0	0	0	0	0	-54.18	0.65	0.98
SLD5NT	CTF4NT	NME1-NME2	NME1;NME1-NME2	4|11|6	21	7	3	8|9|11|15	0	0	0	0	0	-40	0.65	0.98
SLD5NT	CTF4NT	RRP1	RRP1	4|1|12	17	5.67	3	6|5|12|12	0	0	0	0	0	-39.37	0.65	0.98
SLD5NT	CTF4NT	A0A5F9YFS9	A0A5F9YFS9	4|5|6	15	5	3	7|8|8|8	0	0	0	0	0	-27.96	0.65	0.99
SLD5NT	CTF4NT	MT-CO2	MT-CO2	4|3|8	15	5	3	5|5|10|11	0	0	0	0	0	-30.02	0.65	0.98
SLD5NT	CTF4NT	MKI67	MKI67	246|162|293	701	233.67	3	314|410|445|286	0	0	0	0	0	#NAME?	0.64	0.99
SLD5NT	CTF4NT	PRPF8	PRPF8	96|24|208	328	109.33	3	192|183|161|146	0	0	0	0	0	-666.76	0.64	0.99
SLD5NT	CTF4NT	DHX9	DHX9	102|77|133	312	104	3	165|163|171|152	0	0	0	0	0	-494.14	0.64	0.99
SLD5NT	CTF4NT	DDX21	DDX21	71|34|118	223	74.33	3	124|119|138|87	0	0	0	0	0	-407.01	0.64	0.99
SLD5NT	CTF4NT	COPA	COPA	58|18|107	183	61	3	101|97|95|90	0	0	0	0	0	-362.29	0.64	0.99
SLD5NT	CTF4NT	CCT7	CCT7	46|11|65	122	40.67	3	72|65|59|60	0	0	0	0	0	-246.95	0.64	0.99
SLD5NT	CTF4NT	MSN	MSN	30|7|67	104	34.67	3	51|57|64|43	0	0	0	0	0	-215.34	0.64	0.99
SLD5NT	CTF4NT	CUL3	CUL3	22|4|42	68	22.67	3	32|37|40|33	0	0	0	0	0	-146	0.64	0.99
SLD5NT	CTF4NT	KARS	KARS	20|8|31	59	19.67	3	32|32|32|27	0	0	0	0	0	-113.35	0.64	0.99
SLD5NT	CTF4NT	PHGDH	PHGDH	14|11|11	36	12	3	18|18|18|21	0	0	0	0	0	-57.36	0.64	0.99
SLD5NT	CTF4NT	ACTR1A	ACTR1A	13|2|14	29	9.67	3	13|15|11|21	0	0	0	0	0	-63.36	0.64	0.99
SLD5NT	CTF4NT	VPS26A	VPS26A	9|6|12	27	9	3	15|15|14|12	0	0	0	0	0	-48.71	0.64	0.99
SLD5NT	CTF4NT	ARPC4	ARPC4	8|5|13	26	8.67	3	12|13|15|14	0	0	0	0	0	-48.94	0.64	0.99
SLD5NT	CTF4NT	PTRH2	PTRH2	10|0|14	24	8	3	7|12|17|14	0	0	0	0	0	-59.69	0.64	0.99
SLD5NT	CTF4NT	RPL27A	RPL27A	4|3|16	23	7.67	3	11|11|15|11	0	0	0	0	0	-47.62	0.64	0.98
SLD5NT	CTF4NT	AKR1B1	AKR1B1	2|1|11	14	4.67	3	3|5|9|12	0	0	0	0	0	-32.72	0.64	0.98
SLD5NT	CTF4NT	MLEC	MLEC	2|3|6	11	3.67	3	7|5|5|6	0	0	0	0	0	-24.16	0.64	0.98
SLD5NT	CTF4NT	NONO	NONO	109|76|90	275	91.67	3	143|153|153|130	0	0	0	0	0	-424.19	0.63	0.99
SLD5NT	CTF4NT	SMARCA5	SMARCA5	33|11|86	130	43.33	3	80|75|72|49	0	0	0	0	0	-268.19	0.63	0.99
SLD5NT	CTF4NT	PYGL	PYGL	41|6|76	123	41	3	53|65|75|68	0	0	0	0	0	-269.35	0.63	0.99
SLD5NT	CTF4NT	PRPF6	PRPF6	23|10|54	87	29	3	48|44|55|38	0	0	0	0	0	-173.7	0.63	0.99
SLD5NT	CTF4NT	DHX30	DHX30	20|0|65	85	28.33	3	44|39|48|50	0	0	0	0	0	-206.48	0.63	0.99
SLD5NT	CTF4NT	TOP1	TOP1	22|13|45	80	26.67	3	41|48|50|31	0	0	0	0	0	-149.44	0.63	0.99
SLD5NT	CTF4NT	GFPT1	GFPT1	25|9|41	75	25	3	35|38|45|41	0	0	0	0	0	-148.78	0.63	0.99
SLD5NT	CTF4NT	PGAM1	PGAM1	15|7|24	46	15.33	3	21|21|26|30	0	0	0	0	0	-89.68	0.63	0.99
SLD5NT	CTF4NT	NACA	NACA	17|11|12	40	13.33	3	18|21|22|24	0	0	0	0	0	-67.18	0.63	0.99
SLD5NT	CTF4NT	RFC1	RFC1	5|3|18	26	8.67	3	12|17|16|10	0	0	0	0	0	-55.04	0.63	0.98
SLD5NT	CTF4NT	ARF5	ARF5	7|2|11	20	6.67	3	10|9|13|10	0	0	0	0	0	-44.02	0.63	0.98
SLD5NT	CTF4NT	SLC1A5	SLC1A5	8|3|9	20	6.67	3	10|11|10|11	0	0	0	0	0	-41.36	0.63	0.99
SLD5NT	CTF4NT	PRPF38B	PRPF38B	5|0|12	17	5.67	3	7|8|13|8	0	0	0	0	0	-44.15	0.63	0.98
SLD5NT	CTF4NT	FKBP5	FKBP5	3|0|7	10	3.33	3	4|5|6|6	0	0	0	0	0	-27.56	0.63	0.98
SLD5NT	CTF4NT	NDUFS3	NDUFS3	4|0|4	8	2.67	3	2|5|5|5	0	0	0	0	0	-23.17	0.63	0.99
SLD5NT	CTF4NT	MTHFD1	MTHFD1	24|16|45	85	28.33	3	42|46|46|50	0	0	0	0	0	-156.67	0.62	0.99
SLD5NT	CTF4NT	LRRC59	LRRC59	21|16|31	68	22.67	3	36|38|38|34	0	0	0	0	0	-117.72	0.62	0.99
SLD5NT	CTF4NT	HACD3	HACD3	17|20|29	66	22	3	34|35|40|34	0	0	0	0	0	-112.52	0.62	0.99
SLD5NT	CTF4NT	PWP2	PWP2	21|6|25	52	17.33	3	29|28|28|27	0	0	0	0	0	-107.23	0.62	0.99
SLD5NT	CTF4NT	POLDIP3	POLDIP3	7|1|14	22	7.33	3	9|11|15|12	0	0	0	0	0	-52.55	0.62	0.98
SLD5NT	CTF4NT	REEP5	REEP5	5|0|10	15	5	3	5|9|10|8	0	0	0	0	0	-39.71	0.62	0.98
SLD5NT	CTF4NT	EIF4A2	EIF4A2	3|4|7	14	4.67	3	4|6|10|10	0	0	0	0	0	-29.05	0.62	0.99
SLD5NT	CTF4NT	MTPAP	MTPAP	1|0|11	12	4	3	4|7|8|7	0	0	0	0	0	-33.09	0.62	0.97
SLD5NT	CTF4NT	NMD3	NMD3	3|0|9	12	4	3	8|6|6|6	0	0	0	0	0	-33.09	0.62	0.98
SLD5NT	CTF4NT	TMEM14C	TMEM14C	1|1|5	7	2.33	3	4|4|4|3	0	0	0	0	0	-18.28	0.62	0.97
SLD5NT	CTF4NT	EMC4	EMC4	2|1|4	7	2.33	3	3|4|5|3	0	0	0	0	0	-18.28	0.62	0.97
SLD5NT	CTF4NT	PKP2	PKP2	1|0|6	7	2.33	3	2|3|4|6	0	0	0	0	0	-21.01	0.62	0.97
SLD5NT	CTF4NT	SFXN4	SFXN4	2|0|4	6	2	3	2|3|6|2	0	0	0	0	0	-18.86	0.62	0.97
SLD5NT	CTF4NT	ADNP	ADNP	45|21|58	124	41.33	3	46|65|75|84	0	0	0	0	0	-233.13	0.61	0.99
SLD5NT	CTF4NT	HNRNPA1	HNRNPA1	33|34|49	116	38.67	3	58|63|72|60	0	0	0	0	0	-188.81	0.61	0.99
SLD5NT	CTF4NT	MCM7	MCM7	27|12|52	91	30.33	3	51|50|52|45	0	0	0	0	0	-181.82	0.61	0.99
SLD5NT	CTF4NT	LIG3	LIG3	24|2|57	83	27.67	3	45|43|50|44	0	0	0	0	0	-197.85	0.61	0.99
SLD5NT	CTF4NT	APEX1	APEX1	28|7|47	82	27.33	3	40|41|50|47	0	0	0	0	0	-175.22	0.61	0.99
SLD5NT	CTF4NT	ARF3	ARF3	25|18|26	69	23	3	34|38|39|40	0	0	0	0	0	-118.41	0.61	0.99
SLD5NT	CTF4NT	SMC3	SMC3	16|0|39	55	18.33	3	23|24|41|32	0	0	0	0	0	-137.74	0.61	0.99
SLD5NT	CTF4NT	USP39	USP39	12|1|34	47	15.67	3	27|27|27|22	0	0	0	0	0	-114.36	0.61	0.99
SLD5NT	CTF4NT	CD2BP2	CD2BP2	17|10|15	42	14	3	19|18|28|27	0	0	0	0	0	-76.33	0.61	0.99
SLD5NT	CTF4NT	YWHAZ	YWHAZ	17|7|17	41	13.67	3	15|20|28|27	0	0	0	0	0	-81.17	0.61	0.99
SLD5NT	CTF4NT	DRG2	DRG2	10|1|22	33	11	3	16|18|25|13	0	0	0	0	0	-79.94	0.61	0.99
SLD5NT	CTF4NT	DYNLL1	DYNLL1	9|4|14	27	9	3	15|15|16|13	0	0	0	0	0	-56.58	0.61	0.99
SLD5NT	CTF4NT	BSG	BSG	10|6|11	27	9	3	13|13|15|18	0	0	0	0	0	-51.76	0.61	0.99
SLD5NT	CTF4NT	SET	SET	10|5|8	23	7.67	3	9|12|14|15	0	0	0	0	0	-44.86	0.61	0.99
SLD5NT	CTF4NT	DAP3	DAP3	5|1|15	21	7	3	11|13|10|12	0	0	0	0	0	-51.45	0.61	0.98
SLD5NT	CTF4NT	SPCS2	SPCS2	3|7|6	16	5.33	3	8|9|10|8	0	0	0	0	0	-34.12	0.61	0.99
SLD5NT	CTF4NT	FAM3C	FAM3C	8|2|6	16	5.33	3	10|11|7|7	0	0	0	0	0	-36.61	0.61	0.99
SLD5NT	CTF4NT	CBX3	CBX3	8|4|4	16	5.33	3	7|9|11|8	0	0	0	0	0	-31.92	0.61	0.99
SLD5NT	CTF4NT	CLPTM1L	CLPTM1L	4|0|11	15	5	3	9|8|9|7	0	0	0	0	0	-40.83	0.61	0.98
SLD5NT	CTF4NT	SLTM	SLTM	1|0|9	10	3.33	3	1|8|6|7	0	0	0	0	0	-28.52	0.61	0.97
SLD5NT	CTF4NT	HSP90AA1	HSP90AA1	88|50|73	211	70.33	3	99|113|131|127	0	0	0	0	0	-370.43	0.6	0.99
SLD5NT	CTF4NT	SND1	SND1	40|15|65	120	40	3	70|70|66|60	0	0	0	0	0	-245.72	0.6	0.99
SLD5NT	CTF4NT	CCT3	CCT3	26|21|39	86	28.67	3	52|54|48|38	0	0	0	0	0	-153.3	0.6	0.99
SLD5NT	CTF4NT	XRN2	XRN2	28|9|49	86	28.67	3	39|45|50|58	0	0	0	0	0	-184.07	0.6	0.99
SLD5NT	CTF4NT	EMSY	EMSY	30|18|25	73	24.33	3	26|32|50|55	0	0	0	0	0	-129.84	0.6	0.99
SLD5NT	CTF4NT	CPNE3	CPNE3	26|6|21	53	17.67	3	29|27|31|31	0	0	0	0	0	-113.65	0.6	0.99
SLD5NT	CTF4NT	ILKAP	ILKAP	16|11|12	39	13	3	20|20|24|22	0	0	0	0	0	-68.18	0.6	0.99
SLD5NT	CTF4NT	RPL32	RPL32	2|0|36	38	12.67	3	20|21|25|19	0	0	0	0	0	-98.86	0.6	0.99
SLD5NT	CTF4NT	MTA2	MTA2	15|2|21	38	12.67	3	26|23|18|18	0	0	0	0	0	-90.63	0.6	0.99
SLD5NT	CTF4NT	PRKACA	PRKACA	3|1|21	25	8.33	3	14|16|16|10	0	0	0	0	0	-62.39	0.6	0.98
SLD5NT	CTF4NT	ME2	ME2	6|2|16	24	8	3	13|12|14|14	0	0	0	0	0	-55.81	0.6	0.99
SLD5NT	CTF4NT	TMTC3	TMTC3	1|0|18	19	6.33	3	12|13|13|4	0	0	0	0	0	-50.66	0.6	0.98
SLD5NT	CTF4NT	ARRB2	ARRB2	3|0|6	9	3	3	6|4|4|6	0	0	0	0	0	-26.44	0.6	0.98
SLD5NT	CTF4NT	SORD	SORD	2|0|7	9	3	3	3|2|7|8	0	0	0	0	0	-26.27	0.6	0.97
SLD5NT	CTF4NT	IARS	IARS	58|19|90	167	55.67	3	85|99|95|98	0	0	0	0	0	-352.82	0.59	0.99
SLD5NT	CTF4NT	HNRNPA2B1	HNRNPA2B1	31|26|46	103	34.33	3	49|55|66|62	0	0	0	0	0	-182.66	0.59	0.99
SLD5NT	CTF4NT	GPKOW	GPKOW	38|20|23	81	27	3	35|45|55|49	0	0	0	0	0	-147.23	0.59	0.99
SLD5NT	CTF4NT	PSAT1	PSAT1	30|15|29	74	24.67	3	39|42|41|45	0	0	0	0	0	-141.52	0.59	0.99
SLD5NT	CTF4NT	HNRNPC	HNRNPC	10|10|16	36	12	3	20|22|20|19	0	0	0	0	0	-65.26	0.59	0.99
SLD5NT	CTF4NT	DDX17	DDX17	8|12|8	28	9.33	3	12|14|19|18	0	0	0	0	0	-51.5	0.59	0.99
SLD5NT	CTF4NT	OSBPL8	OSBPL8	1|0|25	26	8.67	3	12|18|16|13	0	0	0	0	0	-69.8	0.59	0.98
SLD5NT	CTF4NT	RPS24	RPS24	6|1|19	26	8.67	3	13|15|16|15	0	0	0	0	0	-65.7	0.59	0.99
SLD5NT	CTF4NT	PSMD8	PSMD8	8|6|12	26	8.67	3	13|15|15|16	0	0	0	0	0	-51.76	0.59	0.99
SLD5NT	CTF4NT	EIF2AK2	EIF2AK2	4|0|20	24	8	3	12|13|15|14	0	0	0	0	0	-64.22	0.59	0.98
SLD5NT	CTF4NT	PSMB2	PSMB2	8|3|8	19	6.33	3	10|11|14|8	0	0	0	0	0	-42.4	0.59	0.99
SLD5NT	CTF4NT	UTP18	UTP18	3|2|11	16	5.33	3	5|8|10|13	0	0	0	0	0	-37.63	0.59	0.98
SLD5NT	CTF4NT	EMC3	EMC3	2|2|11	15	5	3	9|9|11|5	0	0	0	0	0	-35.55	0.59	0.98
SLD5NT	CTF4NT	RAB13	RAB13	3|1|7	11	3.67	3	6|6|6|7	0	0	0	0	0	-28.74	0.59	0.98
SLD5NT	CTF4NT	CDIPT	CDIPT	2|2|4	8	2.67	3	5|5|5|3	0	0	0	0	0	-19.15	0.59	0.99
SLD5NT	CTF4NT	EXOSC3	EXOSC3	1|0|3	4	1.33	3	2|2|3|2	0	0	0	0	0	-14.49	0.59	0.96
SLD5NT	CTF4NT	POLE	POLE	0|1|3	4	1.33	3	2|1|4|2	0	0	0	0	0	-14.49	0.59	0.96
SLD5NT	CTF4NT	CLTC	CLTC	107|49|131	287	95.67	3	132|160|172|195	0	0	0	0	0	-568.31	0.58	0.99
SLD5NT	CTF4NT	XRCC5	XRCC5	60|41|89	190	63.33	3	110|106|114|105	0	0	0	0	0	-355.67	0.58	0.99
SLD5NT	CTF4NT	PKM	PKM	60|43|83	186	62	3	99|106|119|104	0	0	0	0	0	-343.77	0.58	0.99
SLD5NT	CTF4NT	TCP1	TCP1	41|11|50	102	34	3	60|61|64|51	0	0	0	0	0	-225.38	0.58	0.99
SLD5NT	CTF4NT	PDIA4	PDIA4	16|16|47	79	26.33	3	30|40|56|57	0	0	0	0	0	-155.1	0.58	0.99
SLD5NT	CTF4NT	DNMT1	DNMT1	23|1|43	67	22.33	3	39|40|50|26	0	0	0	0	0	-171.9	0.58	0.99
SLD5NT	CTF4NT	AGPS	AGPS	13|5|36	54	18	3	25|29|31|40	0	0	0	0	0	-124.19	0.58	0.99
SLD5NT	CTF4NT	TXNL1	TXNL1	22|14|13	49	16.33	3	27|28|29|28	0	0	0	0	0	-89.95	0.58	0.99
SLD5NT	CTF4NT	PAK4	PAK4	10|1|37	48	16	3	28|30|27|25	0	0	0	0	0	-122.14	0.58	0.99
SLD5NT	CTF4NT	ACTR2	ACTR2	16|9|21	46	15.33	3	22|28|27|28	0	0	0	0	0	-91.95	0.58	0.99
SLD5NT	CTF4NT	YKT6	YKT6	10|4|15	29	9.67	3	17|18|18|14	0	0	0	0	0	-65	0.58	0.99
SLD5NT	CTF4NT	BZW1	BZW1	12|3|14	29	9.67	3	13|17|22|15	0	0	0	0	0	-67.85	0.58	0.99
SLD5NT	CTF4NT	DDX56	DDX56	8|2|18	28	9.33	3	19|16|11|18	0	0	0	0	0	-67.7	0.58	0.99
SLD5NT	CTF4NT	LMAN2	LMAN2	8|5|11	24	8	3	9|15|14|17	0	0	0	0	0	-49.96	0.58	0.99
SLD5NT	CTF4NT	PRKAA1	PRKAA1	7|2|14	23	7.67	3	14|10|13|16	0	0	0	0	0	-55.81	0.58	0.99
SLD5NT	CTF4NT	RPP30	RPP30	4|1|15	20	6.67	3	9|16|11|10	0	0	0	0	0	-51.45	0.58	0.98
SLD5NT	CTF4NT	RPS20	RPS20	1|3|12	16	5.33	3	8|11|10|8	0	0	0	0	0	-41.65	0.58	0.98
SLD5NT	CTF4NT	MRPS35	MRPS35	4|0|9	13	4.33	3	6|9|6|9	0	0	0	0	0	-37.52	0.58	0.98
SLD5NT	CTF4NT	PDCD6	PDCD6	2|1|7	10	3.33	3	4|4|6|9	0	0	0	0	0	-26.63	0.58	0.98
SLD5NT	CTF4NT	HSP90AB1	HSP90AB1	56|36|47	139	46.33	3	65|80|97|84	0	0	0	0	0	-255.45	0.57	0.99
SLD5NT	CTF4NT	NCL	NCL	47|35|48	130	43.33	3	73|80|83|68	0	0	0	0	0	-235.66	0.57	0.99
SLD5NT	CTF4NT	MCM3	MCM3	40|9|47	96	32	3	54|51|60|60	0	0	0	0	0	-219.74	0.57	0.99
SLD5NT	CTF4NT	SART3	SART3	25|16|40	81	27	3	41|42|53|54	0	0	0	0	0	-163	0.57	0.99
SLD5NT	CTF4NT	PSMD11	PSMD11	17|9|41	67	22.33	3	39|40|37|40	0	0	0	0	0	-145.58	0.57	0.99
SLD5NT	CTF4NT	CARS	CARS	14|3|39	56	18.67	3	29|31|36|36	0	0	0	0	0	-138.59	0.57	0.99
SLD5NT	CTF4NT	DHX16	DHX16	13|1|32	46	15.33	3	28|27|30|23	0	0	0	0	0	-119.91	0.57	0.99
SLD5NT	CTF4NT	EIF2B1	EIF2B1	13|0|31	44	14.67	3	27|25|26|25	0	0	0	0	0	-119.01	0.57	0.99
SLD5NT	CTF4NT	SGPL1	SGPL1	5|1|18	24	8	3	11|14|16|15	0	0	0	0	0	-62.39	0.57	0.98
SLD5NT	CTF4NT	HMGB1	HMGB1	0|0|15	15	5	3	5|6|15|9	0	0	0	0	0	-42.78	0.57	0.98
SLD5NT	CTF4NT	TAMM41	TAMM41	3|0|9	12	4	3	6|7|9|6	0	0	0	0	0	-35.27	0.57	0.98
SLD5NT	CTF4NT	LAMP1	LAMP1	3|2|4	9	3	3	4|6|6|5	0	0	0	0	0	-22.12	0.57	0.99
SLD5NT	CTF4NT	GTF2A1	GTF2A1	4|2|3	9	3	3	3|6|6|6	0	0	0	0	0	-22.12	0.57	0.99
SLD5NT	CTF4NT	PPP1CB	PPP1CB	1|0|5	6	2	3	1|2|6|5	0	0	0	0	0	-19.8	0.57	0.97
SLD5NT	CTF4NT	HIST1H1D	HIST1H1D	2|2|2	6	2	3	4|3|5|2	0	0	0	0	0	-15.28	0.57	0.99
SLD5NT	CTF4NT	SMAP	SMAP	2|2|2	6	2	3	1|5|5|3	0	0	0	0	0	-15.35	0.57	0.99
SLD5NT	CTF4NT	SSR1	SSR1	1|0|5	6	2	3	2|3|3|6	0	0	0	0	0	-19.91	0.57	0.97
SLD5NT	CTF4NT	MORF4L2	MORF4L2	1|0|2	3	1	3	0|2|1|4	0	0	0	0	0	-12.38	0.57	0.96
SLD5NT	CTF4NT	SCUBE3	SCUBE3	1|0|2	3	1	3	1|1|2|3	0	0	0	0	0	-12.44	0.57	0.96
SLD5NT	CTF4NT	PLOD2	PLOD2	2|0|1	3	1	3	0|2|2|3	0	0	0	0	0	-12.44	0.57	0.96
SLD5NT	CTF4NT	FASN	FASN	160|67|189	416	138.67	3	250|248|248|239	0	0	0	0	0	#NAME?	0.56	0.99
SLD5NT	CTF4NT	CAND1	CAND1	40|22|65	127	42.33	3	57|71|84|90	0	0	0	0	0	-264.25	0.56	0.99
SLD5NT	CTF4NT	NAA15	NAA15	33|5|52	90	30	3	57|55|64|38	0	0	0	0	0	-221.08	0.56	0.99
SLD5NT	CTF4NT	HEATR1	HEATR1	15|2|65	82	27.33	3	48|54|50|44	0	0	0	0	0	-213.41	0.56	0.99
SLD5NT	CTF4NT	MCM2	MCM2	27|3|41	71	23.67	3	42|40|44|44	0	0	0	0	0	-180.46	0.56	0.99
SLD5NT	CTF4NT	HAT1	HAT1	22|14|20	56	18.67	3	28|32|40|33	0	0	0	0	0	-108.99	0.56	0.99
SLD5NT	CTF4NT	RPN2	RPN2	18|10|27	55	18.33	3	26|29|39|37	0	0	0	0	0	-116.53	0.56	0.99
SLD5NT	CTF4NT	NUDT19	NUDT19	16|4|35	55	18.33	3	29|31|41|29	0	0	0	0	0	-133	0.56	0.99
SLD5NT	CTF4NT	CRNKL1	CRNKL1	7|1|25	33	11	3	26|15|20|18	0	0	0	0	0	-87.82	0.56	0.99
SLD5NT	CTF4NT	PGAM5	PGAM5	11|6|15	32	10.67	3	17|18|23|18	0	0	0	0	0	-69.23	0.56	0.99
SLD5NT	CTF4NT	OAT	OAT	7|8|16	31	10.33	3	21|17|14|22	0	0	0	0	0	-64.78	0.56	0.99
SLD5NT	CTF4NT	CFDP1	CFDP1	6|4|11	21	7	3	7|13|13|17	0	0	0	0	0	-47.15	0.56	0.99
SLD5NT	CTF4NT	CISD1	CISD1	4|2|14	20	6.67	3	11|10|16|11	0	0	0	0	0	-50.42	0.56	0.98
SLD5NT	CTF4NT	PSMG1	PSMG1	4|2|12	18	6	3	12|11|12|8	0	0	0	0	0	-45.09	0.56	0.98
SLD5NT	CTF4NT	SSR4	SSR4	8|3|7	18	6	3	8|9|14|12	0	0	0	0	0	-42.4	0.56	0.99
SLD5NT	CTF4NT	TRMT10C	TRMT10C	0|0|16	16	5.33	3	8|11|11|8	0	0	0	0	0	-46.39	0.56	0.98
SLD5NT	CTF4NT	RAB1A	RAB1A	4|1|6	11	3.67	3	6|6|8|6	0	0	0	0	0	-29.81	0.56	0.99
SLD5NT	CTF4NT	MICU2	MICU2	1|0|9	10	3.33	3	6|6|6|6	0	0	0	0	0	-30.85	0.56	0.97
SLD5NT	CTF4NT	HSP90AB2P	HSP90AB2P	2|0|6	8	2.67	3	4|5|7|3	0	0	0	0	0	-25.38	0.56	0.97
SLD5NT	CTF4NT	STX12	STX12	4|0|4	8	2.67	3	0|5|5|9	0	0	0	0	0	-25.04	0.56	0.99
SLD5NT	CTF4NT	RNF169	RNF169	1|0|7	8	2.67	3	0|4|7|8	0	0	0	0	0	-25.06	0.56	0.97
SLD5NT	CTF4NT	PIP4K2A	PIP4K2A	1|0|4	5	1.67	3	3|2|2|5	0	0	0	0	0	-17.68	0.56	0.97
SLD5NT	CTF4NT	AZGP1	AZGP1	0|4|1	5	1.67	3	3|3|3|3	0	0	0	0	0	-17.68	0.56	0.97
SLD5NT	CTF4NT	GSTO1	GSTO1	2|2|1	5	1.67	3	1|2|3|6	0	0	0	0	0	-15.06	0.56	0.99
SLD5NT	CTF4NT	PFKL	PFKL	26|11|45	82	27.33	3	47|49|47|55	0	0	0	0	0	-184.65	0.55	0.99
SLD5NT	CTF4NT	PSMD12	PSMD12	21|11|35	67	22.33	3	40|43|43|35	0	0	0	0	0	-145.39	0.55	0.99
SLD5NT	CTF4NT	KHDRBS1	KHDRBS1	10|7|20	37	12.33	3	20|23|25|21	0	0	0	0	0	-80.27	0.55	0.99
SLD5NT	CTF4NT	RAB21	RAB21	5|2|14	21	7	3	14|13|13|11	0	0	0	0	0	-53.66	0.55	0.99
SLD5NT	CTF4NT	GNAI3	GNAI3	5|3|11	19	6.33	3	11|11|13|11	0	0	0	0	0	-45.54	0.55	0.99
SLD5NT	CTF4NT	RPL22	RPL22	4|2|11	17	5.67	3	10|10|16|5	0	0	0	0	0	-42.72	0.55	0.98
SLD5NT	CTF4NT	DHCR7	DHCR7	4|0|10	14	4.67	3	8|11|6|9	0	0	0	0	0	-41.95	0.55	0.98
SLD5NT	CTF4NT	PPAT	PPAT	4|0|8	12	4	3	10|7|5|7	0	0	0	0	0	-36.4	0.55	0.98
SLD5NT	CTF4NT	TIMM23	TIMM23	4|3|5	12	4	3	6|8|7|8	0	0	0	0	0	-28.02	0.55	0.99
SLD5NT	CTF4NT	SRP14	SRP14	2|0|7	9	3	3	4|7|7|4	0	0	0	0	0	-28.68	0.55	0.98
SLD5NT	CTF4NT	PTGDS	PTGDS	3|2|2	7	2.33	3	5|3|5|4	0	0	0	0	0	-18.15	0.55	0.99
SLD5NT	CTF4NT	EIF2B5	EIF2B5	2|1|4	7	2.33	3	2|4|4|7	0	0	0	0	0	-20.32	0.55	0.99
SLD5NT	CTF4NT	ILF3	ILF3	44|33|46	123	41	3	76|76|73|77	0	0	0	0	0	-238.06	0.54	0.99
SLD5NT	CTF4NT	KPNB1	KPNB1	40|3|55	98	32.67	3	42|57|66|75	0	0	0	0	0	-257.51	0.54	0.99
SLD5NT	CTF4NT	PRDX6	PRDX6	35|20|21	76	25.33	3	47|46|43|52	0	0	0	0	0	-151.4	0.54	0.99
SLD5NT	CTF4NT	PRMT1	PRMT1	22|9|35	66	22	3	38|40|42|43	0	0	0	0	0	-153.04	0.54	0.99
SLD5NT	CTF4NT	NAMPT	NAMPT	20|5|26	51	17	3	24|31|33|37	0	0	0	0	0	-124.21	0.54	0.99
SLD5NT	CTF4NT	RPS11	RPS11	10|9|30	49	16.33	3	31|28|37|26	0	0	0	0	0	-109.66	0.54	0.99
SLD5NT	CTF4NT	MOGS	MOGS	7|0|36	43	14.33	3	27|27|33|20	0	0	0	0	0	-123.57	0.54	0.99
SLD5NT	CTF4NT	NCBP1	NCBP1	8|4|26	38	12.67	3	16|23|23|32	0	0	0	0	0	-93.67	0.54	0.99
SLD5NT	CTF4NT	DHX38	DHX38	5|0|24	29	9.67	3	12|25|18|16	0	0	0	0	0	-83.06	0.54	0.99
SLD5NT	CTF4NT	TUBB	TUBB	12|6|8	26	8.67	3	19|10|19|16	0	0	0	0	0	-56.89	0.54	0.99
SLD5NT	CTF4NT	PRKAG1	PRKAG1	7|3|14	24	8	3	15|13|15|16	0	0	0	0	0	-59.29	0.54	0.99
SLD5NT	CTF4NT	UBE2M	UBE2M	8|6|9	23	7.67	3	9|15|16|17	0	0	0	0	0	-49.73	0.54	0.99
SLD5NT	CTF4NT	SNRPD3	SNRPD3	8|3|12	23	7.67	3	14|17|14|12	0	0	0	0	0	-57.16	0.54	0.99
SLD5NT	CTF4NT	RFC3	RFC3	4|1|17	22	7.33	3	12|15|18|9	0	0	0	0	0	-60.26	0.54	0.98
SLD5NT	CTF4NT	ZBTB21	ZBTB21	9|4|7	20	6.67	3	8|8|17|16	0	0	0	0	0	-45.92	0.54	0.99
SLD5NT	CTF4NT	PPP2R5C	PPP2R5C	7|0|10	17	5.67	3	7|12|11|12	0	0	0	0	0	-50.84	0.54	0.99
SLD5NT	CTF4NT	EEF1E1	EEF1E1	5|2|6	13	4.33	3	5|10|8|9	0	0	0	0	0	-33.43	0.54	0.99
SLD5NT	CTF4NT	MTCH1	MTCH1	1|2|8	11	3.67	3	6|7|7|7	0	0	0	0	0	-30.89	0.54	0.98
SLD5NT	CTF4NT	RPS29	RPS29	1|0|10	11	3.67	3	5|10|6|6	0	0	0	0	0	-34.2	0.54	0.98
SLD5NT	CTF4NT	EIF3A	EIF3A	50|24|82	156	52	3	92|99|112|93	0	0	0	0	0	-358.64	0.53	0.99
SLD5NT	CTF4NT	HNRNPU	HNRNPU	49|32|62	143	47.67	3	102|86|97|77	0	0	0	0	0	-301.91	0.53	0.99
SLD5NT	CTF4NT	ANXA2	ANXA2	35|15|48	98	32.67	3	61|66|66|54	0	0	0	0	0	-225.49	0.53	0.99
SLD5NT	CTF4NT	VAPA	VAPA	14|9|30	53	17.67	3	31|36|35|31	0	0	0	0	0	-121.21	0.53	0.99
SLD5NT	CTF4NT	ADSL	ADSL	14|5|34	53	17.67	3	25|28|37|43	0	0	0	0	0	-132.61	0.53	0.99
SLD5NT	CTF4NT	GATAD2B	GATAD2B	20|12|20	52	17.33	3	26|36|35|35	0	0	0	0	0	-112.6	0.53	0.99
SLD5NT	CTF4NT	RPS13	RPS13	7|3|36	46	15.33	3	31|29|30|26	0	0	0	0	0	-121.04	0.53	0.99
SLD5NT	CTF4NT	YARS2	YARS2	8|1|27	36	12	3	18|22|28|23	0	0	0	0	0	-101.05	0.53	0.99
SLD5NT	CTF4NT	MYO1B	MYO1B	1|0|31	32	10.67	3	17|20|19|24	0	0	0	0	0	-93.26	0.53	0.99
SLD5NT	CTF4NT	LRIF1	LRIF1	15|5|12	32	10.67	3	14|18|20|29	0	0	0	0	0	-76.85	0.53	0.99
SLD5NT	CTF4NT	AAAS	AAAS	11|5|15	31	10.33	3	18|20|22|18	0	0	0	0	0	-73.92	0.53	0.99
SLD5NT	CTF4NT	CMTR1	CMTR1	9|0|19	28	9.33	3	17|19|21|14	0	0	0	0	0	-83.2	0.53	0.99
SLD5NT	CTF4NT	HNRNPA0	HNRNPA0	3|7|14	24	8	3	13|15|19|13	0	0	0	0	0	-60.35	0.53	0.99
SLD5NT	CTF4NT	RPSA	RPSA	10|6|7	23	7.67	3	10|12|18|18	0	0	0	0	0	-50.77	0.53	0.99
SLD5NT	CTF4NT	SLFN11	SLFN11	6|1|16	23	7.67	3	9|17|15|17	0	0	0	0	0	-64.6	0.53	0.99
SLD5NT	CTF4NT	ISOC1	ISOC1	7|1|10	18	6	3	9|11|10|15	0	0	0	0	0	-50.35	0.53	0.99
SLD5NT	CTF4NT	RTN3	RTN3	4|5|8	17	5.67	3	8|9|11|15	0	0	0	0	0	-40	0.53	0.99
SLD5NT	CTF4NT	GK	GK	3|2|9	14	4.67	3	5|8|11|11	0	0	0	0	0	-36.61	0.53	0.98
SLD5NT	CTF4NT	GMDS	GMDS	3|1|10	14	4.67	3	10|7|10|8	0	0	0	0	0	-39.49	0.53	0.98
SLD5NT	CTF4NT	CDK9	CDK9	4|0|10	14	4.67	3	6|8|12|9	0	0	0	0	0	-43.06	0.53	0.98
SLD5NT	CTF4NT	C17ORF85	C17ORF85	4|3|6	13	4.33	3	9|7|6|11	0	0	0	0	0	-32.07	0.53	0.99
SLD5NT	CTF4NT	MOB1B	MOB1B	4|1|8	13	4.33	3	7|8|8|10	0	0	0	0	0	-37.32	0.53	0.99
SLD5NT	CTF4NT	EIF3K	EIF3K	4|2|2	8	2.67	3	6|4|3|7	0	0	0	0	0	-21.09	0.53	0.99
SLD5NT	CTF4NT	S100A8	S100A8	1|2|1	4	1.33	3	3|2|1|4	0	0	0	0	0	-13.28	0.53	0.99
SLD5NT	CTF4NT	RAD18	RAD18	2|0|2	4	1.33	3	3|3|2|2	0	0	0	0	0	-15.6	0.53	0.99
SLD5NT	CTF4NT	ALG9	ALG9	1|0|3	4	1.33	3	3|2|3|2	0	0	0	0	0	-15.6	0.53	0.97
SLD5NT	CTF4NT	CTNNA2	CTNNA2	1|0|3	4	1.33	3	0|2|3|5	0	0	0	0	0	-15.47	0.53	0.97
SLD5NT	CTF4NT	EPT1	EPT1	2|0|2	4	1.33	3	0|2|4|4	0	0	0	0	0	-15.53	0.53	0.99
SLD5NT	CTF4NT	CDK5RAP1	CDK5RAP1	2|0|0	2	0.67	3	1|3|0|1	0	0	0	0	0	-10.29	0.53	0.94
SLD5NT	CTF4NT	INCENP	INCENP	0|0|2	2	0.67	3	0|1|3|1	0	0	0	0	0	-10.29	0.53	0.94
SLD5NT	CTF4NT	U2AF1	U2AF1	1|0|1	2	0.67	3	0|1|2|2	0	0	0	0	0	-10.3	0.53	0.99
SLD5NT	CTF4NT	PTPRF	PTPRF	1|0|1	2	0.67	3	0|1|3|1	0	0	0	0	0	-10.29	0.53	0.99
SLD5NT	CTF4NT	RIF1	RIF1	63|30|83	176	58.67	3	100|130|111|113	0	0	0	0	0	-403.51	0.52	0.99
SLD5NT	CTF4NT	SMC4	SMC4	24|4|65	93	31	3	57|62|69|49	0	0	0	0	0	-250.59	0.52	0.99
SLD5NT	CTF4NT	MCM5	MCM5	24|1|48	73	24.33	3	47|47|50|43	0	0	0	0	0	-207.96	0.52	0.99
SLD5NT	CTF4NT	YWHAQ	YWHAQ	25|7|20	52	17.33	3	22|34|43|34	0	0	0	0	0	-126.48	0.52	0.99
SLD5NT	CTF4NT	PRPSAP2	PRPSAP2	15|4|25	44	14.67	3	33|25|30|25	0	0	0	0	0	-114.4	0.52	0.99
SLD5NT	CTF4NT	PRCC	PRCC	12|9|12	33	11	3	15|20|25|25	0	0	0	0	0	-71.51	0.52	0.99
SLD5NT	CTF4NT	ELP3	ELP3	7|0|25	32	10.67	3	20|21|22|19	0	0	0	0	0	-95.5	0.52	0.99
SLD5NT	CTF4NT	PSMD7	PSMD7	4|5|17	26	8.67	3	12|18|19|18	0	0	0	0	0	-65	0.52	0.99
SLD5NT	CTF4NT	DCXR	DCXR	4|4|10	18	6	3	10|13|13|10	0	0	0	0	0	-43.07	0.52	0.99
SLD5NT	CTF4NT	KIF2C	KIF2C	4|0|12	16	5.33	3	5|13|15|8	0	0	0	0	0	-49.48	0.52	0.98
SLD5NT	CTF4NT	FRG1	FRG1	5|1|6	12	4	3	4|8|10|9	0	0	0	0	0	-35.18	0.52	0.99
SLD5NT	CTF4NT	RALY	RALY	2|2|8	12	4	3	7|8|9|7	0	0	0	0	0	-32.41	0.52	0.98
SLD5NT	CTF4NT	DHX37	DHX37	2|0|9	11	3.67	3	8|6|7|7	0	0	0	0	0	-35.27	0.52	0.98
SLD5NT	CTF4NT	TMX2	TMX2	4|2|5	11	3.67	3	7|10|7|4	0	0	0	0	0	-29.26	0.52	0.99
SLD5NT	CTF4NT	VTA1	VTA1	3|0|6	9	3	3	5|7|6|5	0	0	0	0	0	-29.78	0.52	0.98
SLD5NT	CTF4NT	SYNE2	SYNE2	1|0|6	7	2.33	3	2|3|7|6	0	0	0	0	0	-24.27	0.52	0.97
SLD5NT	CTF4NT	MUT	MUT	2|0|5	7	2.33	3	2|5|4|7	0	0	0	0	0	-24.28	0.52	0.98
SLD5NT	CTF4NT	CECR5	CECR5	0|0|7	7	2.33	3	4|4|5|5	0	0	0	0	0	-24.28	0.52	0.97
SLD5NT	CTF4NT	MYH10	MYH10	39|12|68	119	39.67	3	64|74|83|90	0	0	0	0	0	-303.18	0.51	0.99
SLD5NT	CTF4NT	TPX2	TPX2	33|19|55	107	35.67	3	54|62|93|73	0	0	0	0	0	-250.99	0.51	0.99
SLD5NT	CTF4NT	CKAP4	CKAP4	21|12|31	64	21.33	3	43|42|44|38	0	0	0	0	0	-149.06	0.51	0.99
SLD5NT	CTF4NT	RPL17	RPL17	6|5|41	52	17.33	3	28|34|40|34	0	0	0	0	0	-136.11	0.51	0.99
SLD5NT	CTF4NT	CYFIP1	CYFIP1	9|5|33	47	15.67	3	29|33|31|29	0	0	0	0	0	-120.97	0.51	0.99
SLD5NT	CTF4NT	TRIP13	TRIP13	12|6|24	42	14	3	25|28|28|29	0	0	0	0	0	-105.1	0.51	0.99
SLD5NT	CTF4NT	IK	IK	14|8|16	38	12.67	3	19|23|27|30	0	0	0	0	0	-88.19	0.51	0.99
SLD5NT	CTF4NT	TUFM	TUFM	9|14|14	37	12.33	3	24|25|29|19	0	0	0	0	0	-83.69	0.51	0.99
SLD5NT	CTF4NT	PRPS1	PRPS1	7|1|20	28	9.33	3	18|17|21|17	0	0	0	0	0	-81.13	0.51	0.99
SLD5NT	CTF4NT	SLC3A2	SLC3A2	9|6|11	26	8.67	3	12|11|19|26	0	0	0	0	0	-60.53	0.51	0.99
SLD5NT	CTF4NT	OLA1	OLA1	6|0|18	24	8	3	12|13|21|17	0	0	0	0	0	-74.33	0.51	0.99
SLD5NT	CTF4NT	TTN	TTN	5|4|13	22	7.33	3	18|13|13|14	0	0	0	0	0	-55.53	0.51	0.99
SLD5NT	CTF4NT	POLR1A	POLR1A	3|0|18	21	7	3	13|16|14|12	0	0	0	0	0	-65.33	0.51	0.98
SLD5NT	CTF4NT	WRNIP1	WRNIP1	6|6|8	20	6.67	3	11|10|16|15	0	0	0	0	0	-44.68	0.51	0.99
SLD5NT	CTF4NT	TUBGCP3	TUBGCP3	2|0|18	20	6.67	3	10|13|18|11	0	0	0	0	0	-61.97	0.51	0.98
SLD5NT	CTF4NT	EIF2S1	EIF2S1	4|1|10	15	5	3	8|9|13|9	0	0	0	0	0	-43.83	0.51	0.98
SLD5NT	CTF4NT	ARL8A	ARL8A	2|1|7	10	3.33	3	5|6|6|9	0	0	0	0	0	-29.81	0.51	0.98
SLD5NT	CTF4NT	NFXL1	NFXL1	0|0|8	8	2.67	3	4|4|9|4	0	0	0	0	0	-27.58	0.51	0.97
SLD5NT	CTF4NT	UBE3C	UBE3C	2|0|6	8	2.67	3	4|4|6|7	0	0	0	0	0	-27.56	0.51	0.98
SLD5NT	CTF4NT	EXOSC7	EXOSC7	1|0|4	5	1.67	3	3|3|3|4	0	0	0	0	0	-18.81	0.51	0.97
SLD5NT	CTF4NT	TOMM7	TOMM7	1|0|4	5	1.67	3	2|2|5|4	0	0	0	0	0	-18.81	0.51	0.97
SLD5NT	CTF4NT	QARS	QARS	29|4|56	89	29.67	3	59|64|60|55	0	0	0	0	0	-251.68	0.5	0.99
SLD5NT	CTF4NT	NARS	NARS	27|12|44	83	27.67	3	55|57|56|53	0	0	0	0	0	-206.32	0.5	0.99
SLD5NT	CTF4NT	FTSJ3	FTSJ3	21|7|43	71	23.67	3	45|51|50|42	0	0	0	0	0	-186.06	0.5	0.99
SLD5NT	CTF4NT	EIF3D	EIF3D	27|6|36	69	23	3	48|43|49|43	0	0	0	0	0	-183.93	0.5	0.99
SLD5NT	CTF4NT	EXOSC10	EXOSC10	16|4|48	68	22.67	3	41|43|58|41	0	0	0	0	0	-190.9	0.5	0.99
SLD5NT	CTF4NT	SUPT5H	SUPT5H	24|8|30	62	20.67	3	23|27|75|40	0	0	0	0	0	-156.92	0.5	0.99
SLD5NT	CTF4NT	FARSB	FARSB	15|4|30	49	16.33	3	36|30|34|30	0	0	0	0	0	-132.9	0.5	0.99
SLD5NT	CTF4NT	COPS3	COPS3	14|7|21	42	14	3	26|28|29|30	0	0	0	0	0	-105.49	0.5	0.99
SLD5NT	CTF4NT	AP1G1	AP1G1	11|1|21	33	11	3	23|20|25|20	0	0	0	0	0	-97.71	0.5	0.99
SLD5NT	CTF4NT	DDX52	DDX52	6|2|23	31	10.33	3	20|21|24|17	0	0	0	0	0	-87.35	0.5	0.99
SLD5NT	CTF4NT	VAPB	VAPB	8|4|11	23	7.67	3	10|15|17|19	0	0	0	0	0	-58.67	0.5	0.99
SLD5NT	CTF4NT	RRBP1	RRBP1	4|0|14	18	6	3	10|16|9|13	0	0	0	0	0	-57.51	0.5	0.98
SLD5NT	CTF4NT	RBM22	RBM22	6|5|6	17	5.67	3	9|12|14|10	0	0	0	0	0	-39.8	0.5	0.99
SLD5NT	CTF4NT	OXSR1	OXSR1	5|0|11	16	5.33	3	10|10|10|13	0	0	0	0	0	-51.96	0.5	0.98
SLD5NT	CTF4NT	ILVBL	ILVBL	2|1|13	16	5.33	3	7|8|17|11	0	0	0	0	0	-47.99	0.5	0.98
SLD5NT	CTF4NT	SCO1	SCO1	5|2|9	16	5.33	3	10|10|12|11	0	0	0	0	0	-45.09	0.5	0.99
SLD5NT	CTF4NT	ERLIN1	ERLIN1	4|4|7	15	5	3	7|7|13|13	0	0	0	0	0	-36.94	0.5	0.99
SLD5NT	CTF4NT	PPP1CC	PPP1CC	6|4|3	13	4.33	3	7|10|9|9	0	0	0	0	0	-34.12	0.5	0.99
SLD5NT	CTF4NT	UBLCP1	UBLCP1	3|0|10	13	4.33	3	7|7|10|11	0	0	0	0	0	-43.06	0.5	0.98
SLD5NT	CTF4NT	SAR1A	SAR1A	8|3|1	12	4	3	7|7|7|11	0	0	0	0	0	-36.22	0.5	0.99
SLD5NT	CTF4NT	ACO2	ACO2	3|4|5	12	4	3	3|8|11|10	0	0	0	0	0	-30.91	0.5	0.99
SLD5NT	CTF4NT	MRPL37	MRPL37	2|1|6	9	3	3	5|7|7|5	0	0	0	0	0	-27.65	0.5	0.99
SLD5NT	CTF4NT	CHD1L	CHD1L	0|2|7	9	3	3	2|4|12|6	0	0	0	0	0	-30.39	0.5	0.98
SLD5NT	CTF4NT	GNA13	GNA13	0|1|8	9	3	3	6|5|8|5	0	0	0	0	0	-30.85	0.5	0.98
SLD5NT	CTF4NT	RAC3	RAC3	2|0|4	6	2	3	4|4|4|4	0	0	0	0	0	-22.04	0.5	0.99
SLD5NT	CTF4NT	KRR1	KRR1	0|0|6	6	2	3	2|4|7|3	0	0	0	0	0	-22.07	0.5	0.97
SLD5NT	CTF4NT	DNAJC19	DNAJC19	1|1|4	6	2	3	4|5|6|1	0	0	0	0	0	-19.28	0.5	0.99
SLD5NT	CTF4NT	GDPD1	GDPD1	1|0|5	6	2	3	4|2|4|6	0	0	0	0	0	-22.04	0.5	0.97
SLD5NT	CTF4NT	GOLT1B	GOLT1B	1|1|4	6	2	3	7|3|2|4	0	0	0	0	0	-19.28	0.5	0.99
SLD5NT	CTF4NT	SNRPC	SNRPC	2|0|1	3	1	3	2|3|2|1	0	0	0	0	0	-13.37	0.5	0.99
SLD5NT	CTF4NT	PHF2	PHF2	0|0|3	3	1	3	0|2|4|2	0	0	0	0	0	-13.33	0.5	0.96
SLD5NT	CTF4NT	RRAGC	RRAGC	0|0|3	3	1	3	1|2|3|2	0	0	0	0	0	-13.37	0.5	0.96
SLD5NT	CTF4NT	LARS	LARS	48|19|99	166	55.33	3	98|105|124|121	0	0	0	0	0	-429.28	0.49	0.99
SLD5NT	CTF4NT	RPL3	RPL3	12|3|49	64	21.33	3	41|40|44|50	0	0	0	0	0	-185.99	0.49	0.99
SLD5NT	CTF4NT	TXNRD1	TXNRD1	18|3|29	50	16.67	3	32|35|35|34	0	0	0	0	0	-142.99	0.49	0.99
SLD5NT	CTF4NT	AP1M1	AP1M1	14|2|26	42	14	3	27|28|32|27	0	0	0	0	0	-122.52	0.49	0.99
SLD5NT	CTF4NT	AP2A1	AP2A1	12|0|27	39	13	3	27|30|24|25	0	0	0	0	0	-122.37	0.49	0.99
SLD5NT	CTF4NT	RPL23A	RPL23A	2|2|30	34	11.33	3	21|29|26|17	0	0	0	0	0	-99.41	0.49	0.99
SLD5NT	CTF4NT	ORC2	ORC2	13|4|15	32	10.67	3	17|21|23|26	0	0	0	0	0	-86.33	0.49	0.99
SLD5NT	CTF4NT	RPS18	RPS18	2|2|27	31	10.33	3	18|21|25|20	0	0	0	0	0	-89.53	0.49	0.99
SLD5NT	CTF4NT	SEC24C	SEC24C	8|1|21	30	10	3	19|19|19|24	0	0	0	0	0	-89.97	0.49	0.99
SLD5NT	CTF4NT	DDX24	DDX24	3|0|20	23	7.67	3	14|12|26|10	0	0	0	0	0	-72.66	0.49	0.99
SLD5NT	CTF4NT	RBMX	RBMX	5|8|10	23	7.67	3	17|15|17|13	0	0	0	0	0	-57.18	0.49	0.99
SLD5NT	CTF4NT	RPS23	RPS23	3|2|18	23	7.67	3	14|18|17|14	0	0	0	0	0	-66.63	0.49	0.99
SLD5NT	CTF4NT	FUS	FUS	9|4|9	22	7.33	3	15|15|16|14	0	0	0	0	0	-57.61	0.49	0.99
SLD5NT	CTF4NT	TRMT1	TRMT1	7|0|13	20	6.67	3	12|12|16|14	0	0	0	0	0	-64.22	0.49	0.99
SLD5NT	CTF4NT	CDKN2AIP	CDKN2AIP	4|2|14	20	6.67	3	7|16|16|15	0	0	0	0	0	-56.83	0.49	0.99
SLD5NT	CTF4NT	ANP32B	ANP32B	7|0|8	15	5	3	6|9|12|14	0	0	0	0	0	-49.74	0.49	0.99
SLD5NT	CTF4NT	AP3S1	AP3S1	3|1|6	10	3.33	3	6|7|7|7	0	0	0	0	0	-30.89	0.49	0.99
SLD5NT	CTF4NT	GCN1L1	GCN1L1	87|18|182	287	95.67	3	197|197|202|196	0	0	0	0	0	#NAME?	0.48	0.99
SLD5NT	CTF4NT	SNRNP200	SNRNP200	71|33|137	241	80.33	3	168|166|175|160	0	0	0	0	0	-624.46	0.48	0.99
SLD5NT	CTF4NT	U2SURP	U2SURP	44|24|55	123	41	3	77|87|88|91	0	0	0	0	0	-302.52	0.48	0.99
SLD5NT	CTF4NT	GART	GART	41|11|68	120	40	3	82|82|80|89	0	0	0	0	0	-330.56	0.48	0.99
SLD5NT	CTF4NT	MGA	MGA	37|16|26	79	26.33	3	40|56|50|75	0	0	0	0	0	-194.72	0.48	0.99
SLD5NT	CTF4NT	HSPA8	HSPA8	26|16|22	64	21.33	3	42|45|45|46	0	0	0	0	0	-150.47	0.48	0.99
SLD5NT	CTF4NT	HNRNPF	HNRNPF	26|12|19	57	19	3	36|38|42|42	0	0	0	0	0	-139.62	0.48	0.99
SLD5NT	CTF4NT	PCBP2	PCBP2	19|12|15	46	15.33	3	27|34|30|36	0	0	0	0	0	-107.46	0.48	0.99
SLD5NT	CTF4NT	PA2G4	PA2G4	14|2|27	43	14.33	3	27|28|33|32	0	0	0	0	0	-129.14	0.48	0.99
SLD5NT	CTF4NT	NUP93	NUP93	17|4|20	41	13.67	3	24|28|30|31	0	0	0	0	0	-114.4	0.48	0.99
SLD5NT	CTF4NT	TIMM44	TIMM44	6|3|24	33	11	3	19|23|28|22	0	0	0	0	0	-94.85	0.48	0.99
SLD5NT	CTF4NT	RAB2A	RAB2A	8|6|7	21	7	3	14|15|13|16	0	0	0	0	0	-50.74	0.48	0.99
SLD5NT	CTF4NT	ACTR3	ACTR3	7|0|14	21	7	3	6|11|21|20	0	0	0	0	0	-68.16	0.48	0.99
SLD5NT	CTF4NT	GNPDA1	GNPDA1	6|2|10	18	6	3	16|12|10|12	0	0	0	0	0	-52.58	0.48	0.99
SLD5NT	CTF4NT	UTP6	UTP6	3|0|11	14	4.67	3	8|11|10|10	0	0	0	0	0	-47.51	0.48	0.98
SLD5NT	CTF4NT	BZW2	BZW2	3|0|10	13	4.33	3	9|8|9|10	0	0	0	0	0	-44.15	0.48	0.98
SLD5NT	CTF4NT	RQCD1	RQCD1	2|0|11	13	4.33	3	7|8|9|12	0	0	0	0	0	-44.15	0.48	0.98
SLD5NT	CTF4NT	HLA-A	HLA-A	5|2|5	12	4	3	6|6|8|13	0	0	0	0	0	-34.46	0.48	0.99
SLD5NT	CTF4NT	LRRC41	LRRC41	2|0|8	10	3.33	3	7|11|5|5	0	0	0	0	0	-35.31	0.48	0.98
SLD5NT	CTF4NT	ORC5	ORC5	0|0|9	9	3	3	5|7|9|4	0	0	0	0	0	-31.97	0.48	0.98
SLD5NT	CTF4NT	QTRTD1	QTRTD1	2|0|6	8	2.67	3	6|5|5|6	0	0	0	0	0	-28.68	0.48	0.98
SLD5NT	CTF4NT	POLR1B	POLR1B	1|0|7	8	2.67	3	7|7|5|3	0	0	0	0	0	-28.68	0.48	0.98
SLD5NT	CTF4NT	MRPL19	MRPL19	2|0|3	5	1.67	3	2|4|5|3	0	0	0	0	0	-19.91	0.48	0.99
SLD5NT	CTF4NT	ZSWIM8	ZSWIM8	1|2|1	4	1.33	3	2|0|5|4	0	0	0	0	0	-14.15	0.48	0.99
SLD5NT	CTF4NT	SFN	SFN	3|0|1	4	1.33	3	2|2|3|4	0	0	0	0	0	-16.68	0.48	0.97
SLD5NT	CTF4NT	CCT8	CCT8	64|38|46	148	49.33	3	107|104|109|97	0	0	0	0	0	-344.3	0.47	0.99
SLD5NT	CTF4NT	EIF4G2	EIF4G2	37|5|63	105	35	3	74|80|81|65	0	0	0	0	0	-316.27	0.47	0.99
SLD5NT	CTF4NT	ADAR	ADAR	27|9|56	92	30.67	3	61|71|67|61	0	0	0	0	0	-257.74	0.47	0.99
SLD5NT	CTF4NT	NCAPD2	NCAPD2	24|0|62	86	28.67	3	55|60|59|69	0	0	0	0	0	-276.08	0.47	0.99
SLD5NT	CTF4NT	CUL4B	CUL4B	21|3|48	72	24	3	50|49|59|48	0	0	0	0	0	-220.29	0.47	0.99
SLD5NT	CTF4NT	HNRNPK	HNRNPK	19|21|22	62	20.67	3	38|41|51|46	0	0	0	0	0	-141.46	0.47	0.99
SLD5NT	CTF4NT	BAZ1B	BAZ1B	12|0|45	57	19	3	36|43|56|28	0	0	0	0	0	-185.78	0.47	0.99
SLD5NT	CTF4NT	CUL1	CUL1	18|0|38	56	18.67	3	39|36|41|44	0	0	0	0	0	-182.91	0.47	0.99
SLD5NT	CTF4NT	ORC3	ORC3	13|2|27	42	14	3	28|31|30|29	0	0	0	0	0	-126.93	0.47	0.99
SLD5NT	CTF4NT	TOP2B	TOP2B	10|0|31	41	13.67	3	34|33|30|20	0	0	0	0	0	-134.63	0.47	0.99
SLD5NT	CTF4NT	PGM1	PGM1	13|2|18	33	11	3	16|22|33|23	0	0	0	0	0	-100.24	0.47	0.99
SLD5NT	CTF4NT	CSNK2A2	CSNK2A2	11|0|21	32	10.67	3	15|21|31|24	0	0	0	0	0	-105.36	0.47	0.99
SLD5NT	CTF4NT	ATAD1	ATAD1	8|2|18	28	9.33	3	18|20|22|19	0	0	0	0	0	-84.07	0.47	0.99
SLD5NT	CTF4NT	RPL27	RPL27	2|0|26	28	9.33	3	19|19|23|18	0	0	0	0	0	-92.15	0.47	0.99
SLD5NT	CTF4NT	PGM2	PGM2	8|1|19	28	9.33	3	15|16|18|30	0	0	0	0	0	-87.44	0.47	0.99
SLD5NT	CTF4NT	EIF2A	EIF2A	11|0|15	26	8.67	3	16|21|21|15	0	0	0	0	0	-85.43	0.47	0.99
SLD5NT	CTF4NT	DDX39A	DDX39A	9|2|13	24	8	3	11|14|23|20	0	0	0	0	0	-71.87	0.47	0.99
SLD5NT	CTF4NT	SYMPK	SYMPK	4|0|18	22	7.33	3	13|14|16|19	0	0	0	0	0	-73.15	0.47	0.99
SLD5NT	CTF4NT	UTP15	UTP15	3|0|14	17	5.67	3	8|11|13|16	0	0	0	0	0	-57.51	0.47	0.98
SLD5NT	CTF4NT	FAM162A	FAM162A	4|2|11	17	5.67	3	13|12|14|9	0	0	0	0	0	-50.42	0.47	0.99
SLD5NT	CTF4NT	CAB39	CAB39	4|0|10	14	4.67	3	6|9|8|17	0	0	0	0	0	-48.28	0.47	0.99
SLD5NT	CTF4NT	CERS2	CERS2	4|2|8	14	4.67	3	9|10|9|12	0	0	0	0	0	-41.87	0.47	0.99
SLD5NT	CTF4NT	PSMA4	PSMA4	2|2|2	6	2	3	5|3|4|5	0	0	0	0	0	-18.15	0.47	0.99
SLD5NT	CTF4NT	HIGD2A	HIGD2A	2|0|4	6	2	3	4|5|4|4	0	0	0	0	0	-23.17	0.47	0.99
SLD5NT	CTF4NT	MED27	MED27	2|0|4	6	2	3	5|6|3|3	0	0	0	0	0	-23.17	0.47	0.99
SLD5NT	CTF4NT	CAD	CAD	44|6|81	131	43.67	3	92|101|95|88	0	0	0	0	0	-396.37	0.46	0.99
SLD5NT	CTF4NT	NASP	NASP	39|18|27	84	28	3	50|59|60|77	0	0	0	0	0	-216.06	0.46	0.99
SLD5NT	CTF4NT	COPB2	COPB2	25|7|31	63	21	3	39|47|49|47	0	0	0	0	0	-179.55	0.46	0.99
SLD5NT	CTF4NT	CSNK2A1	CSNK2A1	17|6|29	52	17.33	3	32|37|41|41	0	0	0	0	0	-149.17	0.46	0.99
SLD5NT	CTF4NT	RRP1B	RRP1B	15|0|34	49	16.33	3	34|35|38|35	0	0	0	0	0	-162.73	0.46	0.99
SLD5NT	CTF4NT	DDX5	DDX5	16|16|17	49	16.33	3	37|39|37|30	0	0	0	0	0	-114.68	0.46	0.99
SLD5NT	CTF4NT	GOT2	GOT2	14|8|24	46	15.33	3	29|33|41|30	0	0	0	0	0	-123.93	0.46	0.99
SLD5NT	CTF4NT	HDAC2	HDAC2	13|10|18	41	13.67	3	28|31|26|33	0	0	0	0	0	-102.97	0.46	0.99
SLD5NT	CTF4NT	TSR1	TSR1	9|1|27	37	12.33	3	24|27|29|27	0	0	0	0	0	-118.8	0.46	0.99
SLD5NT	CTF4NT	TTC37	TTC37	1|0|35	36	12	3	24|27|28|26	0	0	0	0	0	-121.25	0.46	0.99
SLD5NT	CTF4NT	AIMP2	AIMP2	9|4|18	31	10.33	3	19|23|26|21	0	0	0	0	0	-88.47	0.46	0.99
SLD5NT	CTF4NT	NOL9	NOL9	5|0|21	26	8.67	3	20|19|20|17	0	0	0	0	0	-88.78	0.46	0.99
SLD5NT	CTF4NT	PIAS2	PIAS2	10|4|10	24	8	3	19|18|17|16	0	0	0	0	0	-68.18	0.46	0.99
SLD5NT	CTF4NT	BRCA1	BRCA1	9|5|9	23	7.67	3	5|14|21|26	0	0	0	0	0	-60.65	0.46	0.99
SLD5NT	CTF4NT	NUDT21	NUDT21	9|5|6	20	6.67	3	14|15|15|14	0	0	0	0	0	-53.04	0.46	0.99
SLD5NT	CTF4NT	EEF1A2	EEF1A2	7|0|12	19	6.33	3	7|14|18|16	0	0	0	0	0	-65.19	0.46	0.99
SLD5NT	CTF4NT	AP3M1	AP3M1	5|0|13	18	6	3	13|15|12|12	0	0	0	0	0	-61.97	0.46	0.99
SLD5NT	CTF4NT	PLK1	PLK1	3|0|8	11	3.67	3	8|10|8|6	0	0	0	0	0	-39.71	0.46	0.99
SLD5NT	CTF4NT	LUC7L3	LUC7L3	3|3|4	10	3.33	3	8|8|6|7	0	0	0	0	0	-28.02	0.46	0.99
SLD5NT	CTF4NT	LPCAT1	LPCAT1	1|0|8	9	3	3	6|8|7|5	0	0	0	0	0	-33.09	0.46	0.98
SLD5NT	CTF4NT	FANCI	FANCI	32|10|56	98	32.67	3	72|77|69|70	0	0	0	0	0	-284.89	0.45	0.99
SLD5NT	CTF4NT	SF3B3	SF3B3	29|14|31	74	24.67	3	47|53|50|68	0	0	0	0	0	-197.37	0.45	0.99
SLD5NT	CTF4NT	SKIV2L2	SKIV2L2	27|1|45	73	24.33	3	50|57|56|52	0	0	0	0	0	-239.26	0.45	0.99
SLD5NT	CTF4NT	SRP68	SRP68	25|3|41	69	23	3	46|54|55|50	0	0	0	0	0	-219.18	0.45	0.99
SLD5NT	CTF4NT	DDX42	DDX42	34|6|28	68	22.67	3	45|45|50|62	0	0	0	0	0	-204.64	0.45	0.99
SLD5NT	CTF4NT	INTS1	INTS1	28|5|23	56	18.67	3	23|33|54|57	0	0	0	0	0	-169.05	0.45	0.99
SLD5NT	CTF4NT	SDHA	SDHA	4|8|22	34	11.33	3	22|23|30|25	0	0	0	0	0	-100.32	0.45	0.99
SLD5NT	CTF4NT	CSTF3	CSTF3	5|2|21	28	9.33	3	18|18|26|21	0	0	0	0	0	-88.44	0.45	0.99
SLD5NT	CTF4NT	PPP2R4	PPP2R4	10|2|12	24	8	3	12|16|22|21	0	0	0	0	0	-75.34	0.45	0.99
SLD5NT	CTF4NT	EIF3H	EIF3H	7|1|16	24	8	3	11|16|22|22	0	0	0	0	0	-78.8	0.45	0.99
SLD5NT	CTF4NT	BCCIP	BCCIP	9|4|8	21	7	3	11|15|17|19	0	0	0	0	0	-59.73	0.45	0.99
SLD5NT	CTF4NT	CDC42	CDC42	7|0|12	19	6.33	3	14|13|14|15	0	0	0	0	0	-66.43	0.45	0.99
SLD5NT	CTF4NT	LRWD1	LRWD1	2|0|16	18	6	3	11|14|16|12	0	0	0	0	0	-63.09	0.45	0.99
SLD5NT	CTF4NT	XPNPEP1	XPNPEP1	4|0|13	17	5.67	3	8|10|13|19	0	0	0	0	0	-59.56	0.45	0.99
SLD5NT	CTF4NT	SMCHD1	SMCHD1	91|36|82	209	69.67	3	146|160|167|166	0	0	0	0	0	-583.45	0.44	0.99
SLD5NT	CTF4NT	LRPPRC	LRPPRC	31|7|59	97	32.33	3	62|67|76|86	0	0	0	0	0	-298.56	0.44	0.99
SLD5NT	CTF4NT	MARS	MARS	34|12|48	94	31.33	3	63|70|75|75	0	0	0	0	0	-272.99	0.44	0.99
SLD5NT	CTF4NT	CHD4	CHD4	23|5|62	90	30	3	68|72|74|56	0	0	0	0	0	-283.1	0.44	0.99
SLD5NT	CTF4NT	TRAP1	TRAP1	21|13|34	68	22.67	3	54|48|53|50	0	0	0	0	0	-186.47	0.44	0.99
SLD5NT	CTF4NT	DARS2	DARS2	9|4|23	36	12	3	29|23|28|28	0	0	0	0	0	-108.98	0.44	0.99
SLD5NT	CTF4NT	EMC1	EMC1	4|3|28	35	11.67	3	26|32|27|20	0	0	0	0	0	-109.02	0.44	0.99
SLD5NT	CTF4NT	CIRH1A	CIRH1A	6|1|22	29	9.67	3	24|22|20|22	0	0	0	0	0	-97.71	0.44	0.99
SLD5NT	CTF4NT	SRPR	SRPR	3|2|19	24	8	3	18|21|23|11	0	0	0	0	0	-77.41	0.44	0.99
SLD5NT	CTF4NT	POLR2A	POLR2A	0|0|22	22	7.33	3	10|13|25|18	0	0	0	0	0	-77.25	0.44	0.99
SLD5NT	CTF4NT	SERPINH1	SERPINH1	3|4|15	22	7.33	3	12|14|21|19	0	0	0	0	0	-66.84	0.44	0.99
SLD5NT	CTF4NT	PCID2	PCID2	3|0|16	19	6.33	3	11|12|17|17	0	0	0	0	0	-67.56	0.44	0.99
SLD5NT	CTF4NT	ZNF250	ZNF250	3|2|12	17	5.67	3	5|10|18|18	0	0	0	0	0	-53.22	0.44	0.99
SLD5NT	CTF4NT	FKBP8	FKBP8	3|4|10	17	5.67	3	10|11|14|16	0	0	0	0	0	-50.8	0.44	0.99
SLD5NT	CTF4NT	NDUFS2	NDUFS2	5|1|10	16	5.33	3	5|11|20|13	0	0	0	0	0	-54.27	0.44	0.99
SLD5NT	CTF4NT	RCL1	RCL1	4|0|9	13	4.33	3	10|12|9|8	0	0	0	0	0	-47.51	0.44	0.99
SLD5NT	CTF4NT	ARL1	ARL1	7|2|4	13	4.33	3	9|11|7|12	0	0	0	0	0	-40.83	0.44	0.99
SLD5NT	CTF4NT	HNRNPAB	HNRNPAB	2|2|8	12	4	3	4|9|14|9	0	0	0	0	0	-37.43	0.44	0.99
SLD5NT	CTF4NT	COX15	COX15	5|0|6	11	3.67	3	6|8|9|10	0	0	0	0	0	-40.83	0.44	0.99
SLD5NT	CTF4NT	RBM34	RBM34	0|0|10	10	3.33	3	7|10|7|6	0	0	0	0	0	-37.52	0.44	0.98
SLD5NT	CTF4NT	ARL6IP5	ARL6IP5	4|2|4	10	3.33	3	6|7|9|8	0	0	0	0	0	-31.37	0.44	0.99
SLD5NT	CTF4NT	GTSE1	GTSE1	2|2|5	9	3	3	3|7|8|9	0	0	0	0	0	-28.33	0.44	0.99
SLD5NT	CTF4NT	CCNK	CCNK	4|0|5	9	3	3	6|7|8|6	0	0	0	0	0	-34.2	0.44	0.99
SLD5NT	CTF4NT	NXF1	NXF1	5|1|3	9	3	3	5|4|9|9	0	0	0	0	0	-30.96	0.44	0.99
SLD5NT	CTF4NT	TMEM165	TMEM165	3|2|3	8	2.67	3	5|7|6|6	0	0	0	0	0	-25.14	0.44	0.99
SLD5NT	CTF4NT	ARAF	ARAF	0|0|6	6	2	3	2|5|6|5	0	0	0	0	0	-24.28	0.44	0.97
SLD5NT	CTF4NT	VPS25	VPS25	2|0|3	5	1.67	3	4|5|3|3	0	0	0	0	0	-21.01	0.44	0.99
SLD5NT	CTF4NT	KDSR	KDSR	1|0|3	4	1.33	3	2|2|4|4	0	0	0	0	0	-17.68	0.44	0.99
SLD5NT	CTF4NT	ZRANB2	ZRANB2	4|0|0	4	1.33	3	2|2|2|6	0	0	0	0	0	-17.64	0.44	0.97
SLD5NT	CTF4NT	DDX43	DDX43	1|1|1	3	1	3	6|0|2|1	0	0	0	0	0	-11.87	0.44	0.99
SLD5NT	CTF4NT	TMED7	TMED7	0|0|3	3	1	3	1|1|3|4	0	0	0	0	0	-14.49	0.44	0.96
SLD5NT	CTF4NT	BAIAP2L1	BAIAP2L1	2|0|1	3	1	3	0|2|3|4	0	0	0	0	0	-14.47	0.44	0.99
SLD5NT	CTF4NT	VPS13A	VPS13A	1|0|1	2	0.67	3	1|2|1|2	0	0	0	0	0	-11.38	0.44	0.99
SLD5NT	CTF4NT	ERH	ERH	0|1|1	2	0.67	3	0|1|3|2	0	0	0	0	0	-11.41	0.44	0.99
SLD5NT	CTF4NT	EVPL	EVPL	0|0|2	2	0.67	3	3|1|1|1	0	0	0	0	0	-11.38	0.44	0.95
SLD5NT	CTF4NT	GPD1L	GPD1L	0|0|2	2	0.67	3	0|2|2|2	0	0	0	0	0	-11.38	0.44	0.95
SLD5NT	CTF4NT	ANO5	ANO5	0|0|1	1	0.33	3	0|2|0|1	0	0	0	0	0	-8.48	0.44	0.99
SLD5NT	CTF4NT	FRY	FRY	0|1|0	1	0.33	3	1|0|1|1	0	0	0	0	0	-8.48	0.44	0.99
SLD5NT	CTF4NT	ZFHX3	ZFHX3	0|0|1	1	0.33	3	0|1|0|2	0	0	0	0	0	-8.48	0.44	0.99
SLD5NT	CTF4NT	ADAMTS19	ADAMTS19	1|0|0	1	0.33	3	0|0|3|0	0	0	0	0	0	-8.72	0.44	0.99
SLD5NT	CTF4NT	MAPKAPK5	MAPKAPK5	0|0|1	1	0.33	3	0|2|0|1	0	0	0	0	0	-8.48	0.44	0.99
SLD5NT	CTF4NT	WAPAL	WAPAL	48|13|44	105	35	3	62|79|82|100	0	0	0	0	0	-312.67	0.43	0.99
SLD5NT	CTF4NT	SARS	SARS	23|6|47	76	25.33	3	61|59|58|58	0	0	0	0	0	-241.9	0.43	0.99
SLD5NT	CTF4NT	HNRNPL	HNRNPL	19|11|20	50	16.67	3	33|42|45|36	0	0	0	0	0	-140.12	0.43	0.99
SLD5NT	CTF4NT	EIF3M	EIF3M	15|2|25	42	14	3	27|33|30|40	0	0	0	0	0	-140.19	0.43	0.99
SLD5NT	CTF4NT	TPP2	TPP2	8|0|24	32	10.67	3	26|21|25|28	0	0	0	0	0	-115.65	0.43	0.99
SLD5NT	CTF4NT	MYO1C	MYO1C	4|0|27	31	10.33	3	20|23|24|29	0	0	0	0	0	-111.17	0.43	0.99
SLD5NT	CTF4NT	CNP	CNP	10|0|21	31	10.33	3	17|23|31|25	0	0	0	0	0	-111.11	0.43	0.99
SLD5NT	CTF4NT	VPS35	VPS35	13|3|14	30	10	3	15|22|23|34	0	0	0	0	0	-96.67	0.43	0.99
SLD5NT	CTF4NT	NOC4L	NOC4L	4|0|24	28	9.33	3	16|19|26|25	0	0	0	0	0	-100.05	0.43	0.99
SLD5NT	CTF4NT	RPL9	RPL9	4|2|20	26	8.67	3	15|20|26|20	0	0	0	0	0	-86.25	0.43	0.99
SLD5NT	CTF4NT	CCNT1	CCNT1	13|4|9	26	8.67	3	14|21|19|27	0	0	0	0	0	-79.83	0.43	0.99
SLD5NT	CTF4NT	ERO1L	ERO1L	8|0|16	24	8	3	14|20|21|19	0	0	0	0	0	-86.56	0.43	0.99
SLD5NT	CTF4NT	ARPC2	ARPC2	5|2|16	23	7.67	3	16|18|16|21	0	0	0	0	0	-75.33	0.43	0.99
SLD5NT	CTF4NT	TOX4	TOX4	9|6|5	20	6.67	3	8|16|20|18	0	0	0	0	0	-57	0.43	0.99
SLD5NT	CTF4NT	EDF1	EDF1	1|0|13	14	4.67	3	11|11|11|10	0	0	0	0	0	-51.96	0.43	0.98
SLD5NT	CTF4NT	EIF4E2	EIF4E2	3|0|9	12	4	3	8|8|9|12	0	0	0	0	0	-45.28	0.43	0.99
SLD5NT	CTF4NT	MSH3	MSH3	1|0|11	12	4	3	8|9|11|9	0	0	0	0	0	-45.28	0.43	0.98
SLD5NT	CTF4NT	MAPK3	MAPK3	2|0|8	10	3.33	3	11|9|7|4	0	0	0	0	0	-38.66	0.43	0.98
SLD5NT	CTF4NT	SLC2A1	SLC2A1	3|1|4	8	2.67	3	4|8|6|7	0	0	0	0	0	-28.74	0.43	0.99
SLD5NT	CTF4NT	GTF2F2	GTF2F2	3|0|5	8	2.67	3	6|6|5|8	0	0	0	0	0	-31.97	0.43	0.99
SLD5NT	CTF4NT	HSPA1A	HSPA1A	41|25|35	101	33.67	3	78|85|82|76	0	0	0	0	0	-276.8	0.42	0.99
SLD5NT	CTF4NT	POLR2B	POLR2B	19|0|45	64	21.33	3	49|51|52|50	0	0	0	0	0	-230.05	0.42	0.99
SLD5NT	CTF4NT	DNM2	DNM2	19|5|39	63	21	3	39|43|59|57	0	0	0	0	0	-203.57	0.42	0.99
SLD5NT	CTF4NT	ZC3H11A	ZC3H11A	20|15|21	56	18.67	3	39|47|49|42	0	0	0	0	0	-151.87	0.42	0.99
SLD5NT	CTF4NT	HNRNPR	HNRNPR	13|12|19	44	14.67	3	33|38|37|32	0	0	0	0	0	-120.87	0.42	0.99
SLD5NT	CTF4NT	TTLL12	TTLL12	15|2|19	36	12	3	20|27|32|35	0	0	0	0	0	-122.42	0.42	0.99
SLD5NT	CTF4NT	RPS6KA3	RPS6KA3	9|2|22	33	11	3	24|24|30|27	0	0	0	0	0	-112.6	0.42	0.99
SLD5NT	CTF4NT	CORO1C	CORO1C	12|2|17	31	10.33	3	24|24|30|21	0	0	0	0	0	-106	0.42	0.99
SLD5NT	CTF4NT	PPP1R10	PPP1R10	11|0|18	29	9.67	3	18|21|26|27	0	0	0	0	0	-106.69	0.42	0.99
SLD5NT	CTF4NT	PPP5C	PPP5C	11|1|15	27	9	3	20|22|24|20	0	0	0	0	0	-95.51	0.42	0.99
SLD5NT	CTF4NT	WDR18	WDR18	10|4|12	26	8.67	3	21|21|18|23	0	0	0	0	0	-82.04	0.42	0.99
SLD5NT	CTF4NT	XPOT	XPOT	5|0|19	24	8	3	8|20|15|33	0	0	0	0	0	-88	0.42	0.99
SLD5NT	CTF4NT	LMAN1	LMAN1	6|2|11	19	6.33	3	11|16|12|22	0	0	0	0	0	-64.32	0.42	0.99
SLD5NT	CTF4NT	OSBP	OSBP	3|0|14	17	5.67	3	11|13|13|17	0	0	0	0	0	-64.22	0.42	0.99
SLD5NT	CTF4NT	PRPSAP1	PRPSAP1	4|0|12	16	5.33	3	13|11|14|13	0	0	0	0	0	-60.87	0.42	0.99
SLD5NT	CTF4NT	ITPR3	ITPR3	0|0|6	6	2	3	2|2|9|6	0	0	0	0	0	-25.11	0.42	0.97
SLD5NT	CTF4NT	MYH14	MYH14	2|2|2	6	2	3	4|3|7|5	0	0	0	0	0	-20.14	0.42	0.99
SLD5NT	CTF4NT	GSTZ1	GSTZ1	1|0|5	6	2	3	3|5|5|6	0	0	0	0	0	-25.38	0.42	0.98
SLD5NT	CTF4NT	HADHB	HADHB	0|0|5	5	1.67	3	4|3|7|2	0	0	0	0	0	-22.07	0.42	0.97
SLD5NT	CTF4NT	SNW1	SNW1	19|13|24	56	18.67	3	42|46|48|45	0	0	0	0	0	-161.14	0.41	0.99
SLD5NT	CTF4NT	ERCC5	ERCC5	16|8|22	46	15.33	3	29|38|35|48	0	0	0	0	0	-141.89	0.41	0.99
SLD5NT	CTF4NT	NOP14	NOP14	9|3|30	42	14	3	34|39|33|30	0	0	0	0	0	-142.99	0.41	0.99
SLD5NT	CTF4NT	JUP	JUP	18|10|10	38	12.67	3	34|28|33|30	0	0	0	0	0	-110.24	0.41	0.99
SLD5NT	CTF4NT	NMT1	NMT1	12|0|19	31	10.33	3	23|26|26|27	0	0	0	0	0	-117.89	0.41	0.99
SLD5NT	CTF4NT	CAMK2D	CAMK2D	5|2|13	20	6.67	3	15|17|19|14	0	0	0	0	0	-68.8	0.41	0.99
SLD5NT	CTF4NT	COIL	COIL	7|1|9	17	5.67	3	8|14|18|15	0	0	0	0	0	-61.29	0.41	0.99
SLD5NT	CTF4NT	SAP30BP	SAP30BP	7|5|4	16	5.33	3	10|12|17|13	0	0	0	0	0	-49.25	0.41	0.99
SLD5NT	CTF4NT	SNX27	SNX27	4|0|11	15	5	3	8|15|13|13	0	0	0	0	0	-58.63	0.41	0.99
SLD5NT	CTF4NT	MRPS27	MRPS27	3|0|11	14	4.67	3	10|11|12|13	0	0	0	0	0	-55.3	0.41	0.99
SLD5NT	CTF4NT	TOMM22	TOMM22	5|0|8	13	4.33	3	6|10|11|15	0	0	0	0	0	-50.82	0.41	0.99
SLD5NT	CTF4NT	MORC2	MORC2	4|0|8	12	4	3	6|8|15|10	0	0	0	0	0	-47.41	0.41	0.99
SLD5NT	CTF4NT	SCCPDH	SCCPDH	1|0|7	8	2.67	3	5|6|9|6	0	0	0	0	0	-33.09	0.41	0.98
SLD5NT	CTF4NT	WDFY1	WDFY1	2|0|2	4	1.33	3	0|2|3|8	0	0	0	0	0	-18.31	0.41	0.99
SLD5NT	CTF4NT	YES1	YES1	2|0|2	4	1.33	3	3|3|3|4	0	0	0	0	0	-18.81	0.41	0.99
SLD5NT	CTF4NT	RAB34	RAB34	2|0|2	4	1.33	3	1|5|5|2	0	0	0	0	0	-18.78	0.41	0.99
SLD5NT	CTF4NT	EPRS	EPRS	59|8|105	172	57.33	3	140|139|143|147	0	0	0	0	0	-602.11	0.4	0.99
SLD5NT	CTF4NT	CASC5	CASC5	59|8|40	107	35.67	3	61|85|77|130	0	0	0	0	0	-362.12	0.4	0.99
SLD5NT	CTF4NT	NUP50	NUP50	28|17|22	67	22.33	3	52|55|60|56	0	0	0	0	0	-194.8	0.4	0.99
SLD5NT	CTF4NT	EFTUD2	EFTUD2	23|4|40	67	22.33	3	43|52|59|72	0	0	0	0	0	-238.03	0.4	0.99
SLD5NT	CTF4NT	TBL3	TBL3	11|5|31	47	15.67	3	41|40|36|38	0	0	0	0	0	-156.78	0.4	0.99
SLD5NT	CTF4NT	GARS	GARS	11|5|25	41	13.67	3	28|35|35|40	0	0	0	0	0	-138.29	0.4	0.99
SLD5NT	CTF4NT	PYGB	PYGB	5|2|33	40	13.33	3	26|34|38|36	0	0	0	0	0	-144.62	0.4	0.99
SLD5NT	CTF4NT	AQR	AQR	4|0|28	32	10.67	3	26|27|26|29	0	0	0	0	0	-124.61	0.4	0.99
SLD5NT	CTF4NT	PLRG1	PLRG1	9|0|20	29	9.67	3	20|26|26|24	0	0	0	0	0	-111.17	0.4	0.99
SLD5NT	CTF4NT	PAPOLA	PAPOLA	7|1|10	18	6	3	9|13|17|21	0	0	0	0	0	-66.6	0.4	0.99
SLD5NT	CTF4NT	SUB1	SUB1	4|4|4	12	4	3	9|12|10|9	0	0	0	0	0	-36.92	0.4	0.99
SLD5NT	CTF4NT	RPL36	RPL36	0|0|12	12	4	3	11|12|8|9	0	0	0	0	0	-48.6	0.4	0.98
SLD5NT	CTF4NT	EIF2B2	EIF2B2	4|0|5	9	3	3	8|7|6|9	0	0	0	0	0	-37.52	0.4	0.99
SLD5NT	CTF4NT	SLX4	SLX4	5|2|2	9	3	3	3|7|8|12	0	0	0	0	0	-31.19	0.4	0.99
SLD5NT	CTF4NT	ACOT2	ACOT2	0|0|6	6	2	3	2|5|6|7	0	0	0	0	0	-26.44	0.4	0.98
SLD5NT	CTF4NT	IKBIP	IKBIP	1|0|2	3	1	3	1|3|2|4	0	0	0	0	0	-15.6	0.4	0.99
SLD5NT	CTF4NT	IRS4	IRS4	28|11|72	111	37	3	98|96|88|98	0	0	0	0	0	-381.92	0.39	0.99
SLD5NT	CTF4NT	SF3B2	SF3B2	41|12|27	80	26.67	3	63|68|75|71	0	0	0	0	0	-266.51	0.39	0.99
SLD5NT	CTF4NT	XPO5	XPO5	25|7|43	75	25	3	49|61|75|71	0	0	0	0	0	-259.98	0.39	0.99
SLD5NT	CTF4NT	AP3D1	AP3D1	21|1|39	61	20.33	3	53|54|54|50	0	0	0	0	0	-234.78	0.39	0.99
SLD5NT	CTF4NT	POLD1	POLD1	9|0|30	39	13	3	24|26|46|37	0	0	0	0	0	-152.17	0.39	0.99
SLD5NT	CTF4NT	CSK	CSK	11|4|19	34	11.33	3	26|28|31|30	0	0	0	0	0	-116.58	0.39	0.99
SLD5NT	CTF4NT	NCLN	NCLN	4|0|20	24	8	3	18|21|24|20	0	0	0	0	0	-96.62	0.39	0.99
SLD5NT	CTF4NT	FAM120A	FAM120A	6|0|17	23	7.67	3	18|24|18|19	0	0	0	0	0	-92.15	0.39	0.99
SLD5NT	CTF4NT	2022-09-07	2022-09-07	2|0|19	21	7	3	16|18|21|17	0	0	0	0	0	-84.31	0.39	0.99
SLD5NT	CTF4NT	PNP	PNP	7|0|13	20	6.67	3	10|16|19|24	0	0	0	0	0	-80.73	0.39	0.99
SLD5NT	CTF4NT	ALDH7A1	ALDH7A1	8|0|9	17	5.67	3	9|15|14|20	0	0	0	0	0	-68.62	0.39	0.99
SLD5NT	CTF4NT	FAM49B	FAM49B	5|0|10	15	5	3	13|13|13|12	0	0	0	0	0	-60.87	0.39	0.99
SLD5NT	CTF4NT	EHD4	EHD4	8|0|7	15	5	3	13|10|16|12	0	0	0	0	0	-60.87	0.39	0.99
SLD5NT	CTF4NT	TOMM40	TOMM40	4|4|2	10	3.33	3	1|4|15|14	0	0	0	0	0	-34.81	0.39	0.99
SLD5NT	CTF4NT	SLC38A2	SLC38A2	2|2|3	7	2.33	3	5|6|4|9	0	0	0	0	0	-25.14	0.39	0.99
SLD5NT	CTF4NT	SDHB	SDHB	0|0|5	5	1.67	3	4|5|4|4	0	0	0	0	0	-23.17	0.39	0.97
SLD5NT	CTF4NT	TM9SF4	TM9SF4	2|0|3	5	1.67	3	4|5|5|3	0	0	0	0	0	-23.17	0.39	0.99
SLD5NT	CTF4NT	GSR	GSR	0|0|5	5	1.67	3	4|4|4|5	0	0	0	0	0	-23.17	0.39	0.97
SLD5NT	CTF4NT	MYH9	MYH9	101|39|138	278	92.67	3	254|247|256|227	0	0	0	0	0	#NAME?	0.38	0.99
SLD5NT	CTF4NT	NAT10	NAT10	26|12|59	97	32.33	3	96|93|83|69	0	0	0	0	0	-335.75	0.38	0.99
SLD5NT	CTF4NT	LTA4H	LTA4H	21|1|31	53	17.67	3	28|51|54|53	0	0	0	0	0	-206.36	0.38	0.99
SLD5NT	CTF4NT	NKRF	NKRF	7|0|26	33	11	3	26|27|35|27	0	0	0	0	0	-132.46	0.38	0.99
SLD5NT	CTF4NT	PPM1G	PPM1G	13|3|11	27	9	3	18|21|28|27	0	0	0	0	0	-97.04	0.38	0.99
SLD5NT	CTF4NT	COLGALT1	COLGALT1	6|0|15	21	7	3	16|21|18|19	0	0	0	0	0	-86.56	0.38	0.99
SLD5NT	CTF4NT	CCNB1	CCNB1	6|0|12	18	6	3	13|19|16|16	0	0	0	0	0	-75.37	0.38	0.99
SLD5NT	CTF4NT	COASY	COASY	4|0|12	16	5.33	3	14|14|14|14	0	0	0	0	0	-66.43	0.38	0.99
SLD5NT	CTF4NT	NOL10	NOL10	1|0|13	14	4.67	3	10|12|15|12	0	0	0	0	0	-58.63	0.38	0.99
SLD5NT	CTF4NT	TYMS	TYMS	6|0|8	14	4.67	3	11|10|14|14	0	0	0	0	0	-58.63	0.38	0.99
SLD5NT	CTF4NT	CDC37	CDC37	5|3|4	12	4	3	6|9|11|16	0	0	0	0	0	-41.21	0.38	0.99
SLD5NT	CTF4NT	NDC1	NDC1	0|0|11	11	3.67	3	11|9|11|8	0	0	0	0	0	-47.51	0.38	0.98
SLD5NT	CTF4NT	SENP3	SENP3	2|0|9	11	3.67	3	10|11|8|10	0	0	0	0	0	-47.51	0.38	0.99
SLD5NT	CTF4NT	ELMOD2	ELMOD2	2|1|7	10	3.33	3	8|9|10|8	0	0	0	0	0	-39.49	0.38	0.99
SLD5NT	CTF4NT	RBM28	RBM28	1|0|9	10	3.33	3	8|13|8|6	0	0	0	0	0	-43.15	0.38	0.98
SLD5NT	CTF4NT	FAM192A	FAM192A	3|0|3	6	2	3	4|4|5|8	0	0	0	0	0	-27.56	0.38	0.99
SLD5NT	CTF4NT	PRDX2	PRDX2	0|1|3	4	1.33	3	3|3|3|5	0	0	0	0	0	-19.91	0.38	0.99
SLD5NT	CTF4NT	ASPH	ASPH	2|0|2	4	1.33	3	2|3|5|4	0	0	0	0	0	-19.91	0.38	0.99
SLD5NT	CTF4NT	EIF3F	EIF3F	0|2|0	2	0.67	3	0|0|2|5	0	0	0	0	0	-12.22	0.38	0.96
SLD5NT	CTF4NT	ZAK	ZAK	1|1|0	2	0.67	3	1|2|2|2	0	0	0	0	0	-12.44	0.38	0.99
SLD5NT	CTF4NT	MYO6	MYO6	11|0|52	63	21	3	41|52|71|62	0	0	0	0	0	-256.56	0.37	0.99
SLD5NT	CTF4NT	PTPN11	PTPN11	12|3|38	53	17.67	3	39|52|55|45	0	0	0	0	0	-203.75	0.37	0.99
SLD5NT	CTF4NT	A0A2R8Y852	A0A2R8Y852	26|8|16	50	16.67	3	26|46|51|58	0	0	0	0	0	-174.72	0.37	0.99
SLD5NT	CTF4NT	COPG2	COPG2	14|3|28	45	15	3	36|39|43|44	0	0	0	0	0	-171.63	0.37	0.99
SLD5NT	CTF4NT	MED1	MED1	25|6|13	44	14.67	3	22|44|47|47	0	0	0	0	0	-158.37	0.37	0.99
SLD5NT	CTF4NT	BMS1	BMS1	9|0|29	38	12.67	3	28|30|34|44	0	0	0	0	0	-155.9	0.37	0.99
SLD5NT	CTF4NT	NUP210	NUP210	8|4|18	30	10	3	27|22|39|21	0	0	0	0	0	-109.71	0.37	0.99
SLD5NT	CTF4NT	HARS	HARS	8|0|14	22	7.33	3	16|19|23|22	0	0	0	0	0	-93.26	0.37	0.99
SLD5NT	CTF4NT	ATP2B1	ATP2B1	6|1|15	22	7.33	3	19|20|19|22	0	0	0	0	0	-88.86	0.37	0.99
SLD5NT	CTF4NT	CTNNA1	CTNNA1	4|1|14	19	6.33	3	9|17|14|28	0	0	0	0	0	-75.04	0.37	0.99
SLD5NT	CTF4NT	ARHGEF2	ARHGEF2	3|0|15	18	6	3	11|15|19|20	0	0	0	0	0	-76.58	0.37	0.99
SLD5NT	CTF4NT	FHL1	FHL1	5|3|7	15	5	3	11|13|12|18	0	0	0	0	0	-53.98	0.37	0.99
SLD5NT	CTF4NT	CPSF1	CPSF1	1|0|12	13	4.33	3	9|12|17|9	0	0	0	0	0	-56.42	0.37	0.99
SLD5NT	CTF4NT	PAF1	PAF1	6|0|5	11	3.67	3	4|9|10|17	0	0	0	0	0	-48.18	0.37	0.99
SLD5NT	CTF4NT	MTX1	MTX1	4|0|6	10	3.33	3	6|9|10|11	0	0	0	0	0	-44.15	0.37	0.99
SLD5NT	CTF4NT	SDE2	SDE2	4|2|2	8	2.67	3	5|6|7|11	0	0	0	0	0	-30.32	0.37	0.99
SLD5NT	CTF4NT	CDK5	CDK5	1|0|7	8	2.67	3	7|7|8|7	0	0	0	0	0	-36.4	0.37	0.99
SLD5NT	CTF4NT	CYB5B	CYB5B	4|0|3	7	2.33	3	5|4|7|9	0	0	0	0	0	-31.97	0.37	0.99
SLD5NT	CTF4NT	SNX5	SNX5	0|0|7	7	2.33	3	4|5|8|8	0	0	0	0	0	-31.97	0.37	0.98
SLD5NT	CTF4NT	CLIC1	CLIC1	3|0|2	5	1.67	3	2|5|6|5	0	0	0	0	0	-24.28	0.37	0.99
SLD5NT	CTF4NT	IQGAP1	IQGAP1	18|0|53	71	23.67	3	62|65|75|60	0	0	0	0	0	-297.42	0.36	0.99
SLD5NT	CTF4NT	BCLAF1	BCLAF1	27|13|26	66	22	3	60|64|66|55	0	0	0	0	0	-229.07	0.36	0.99
SLD5NT	CTF4NT	HNRNPM	HNRNPM	18|17|26	61	20.33	3	51|58|63|56	0	0	0	0	0	-200.03	0.36	0.99
SLD5NT	CTF4NT	RBM10	RBM10	19|7|14	40	13.33	3	31|39|42|38	0	0	0	0	0	-145	0.36	0.99
SLD5NT	CTF4NT	NAA25	NAA25	7|0|31	38	12.67	3	30|40|37|33	0	0	0	0	0	-160.48	0.36	0.99
SLD5NT	CTF4NT	APBB1	APBB1	11|6|20	37	12.33	3	28|40|25|45	0	0	0	0	0	-134.76	0.36	0.99
SLD5NT	CTF4NT	WDR75	WDR75	12|2|15	29	9.67	3	28|28|26|26	0	0	0	0	0	-115.9	0.36	0.99
SLD5NT	CTF4NT	EPHX1	EPHX1	3|0|19	22	7.33	3	21|22|22|17	0	0	0	0	0	-95.5	0.36	0.99
SLD5NT	CTF4NT	PELP1	PELP1	3|1|14	18	6	3	13|15|17|22	0	0	0	0	0	-74.51	0.36	0.99
SLD5NT	CTF4NT	PSME3	PSME3	9|2|6	17	5.67	3	14|15|18|16	0	0	0	0	0	-66.63	0.36	0.99
SLD5NT	CTF4NT	NSDHL	NSDHL	2|1|12	15	5	3	6|15|17|17	0	0	0	0	0	-61.08	0.36	0.99
SLD5NT	CTF4NT	FDFT1	FDFT1	5|0|10	15	5	3	13|17|15|11	0	0	0	0	0	-66.43	0.36	0.99
SLD5NT	CTF4NT	ZFP1	ZFP1	5|4|6	15	5	3	14|15|12|14	0	0	0	0	0	-52.39	0.36	0.99
SLD5NT	CTF4NT	SEH1L	SEH1L	5|1|6	12	4	3	13|12|8|12	0	0	0	0	0	-50.35	0.36	0.99
SLD5NT	CTF4NT	DCUN1D5	DCUN1D5	2|0|9	11	3.67	3	8|9|12|12	0	0	0	0	0	-49.72	0.36	0.99
SLD5NT	CTF4NT	GNL1	GNL1	0|0|10	10	3.33	3	6|7|13|11	0	0	0	0	0	-45.3	0.36	0.98
SLD5NT	CTF4NT	ABCB10	ABCB10	1|0|9	10	3.33	3	9|6|13|9	0	0	0	0	0	-45.28	0.36	0.99
SLD5NT	CTF4NT	BROX	BROX	3|0|7	10	3.33	3	7|10|11|9	0	0	0	0	0	-45.28	0.36	0.99
SLD5NT	CTF4NT	CMBL	CMBL	2|0|8	10	3.33	3	6|9|9|13	0	0	0	0	0	-45.28	0.36	0.99
SLD5NT	CTF4NT	TM9SF3	TM9SF3	3|2|3	8	2.67	3	4|5|10|11	0	0	0	0	0	-31.23	0.36	0.99
SLD5NT	CTF4NT	KIFC1	KIFC1	0|0|7	7	2.33	3	2|3|14|7	0	0	0	0	0	-32.48	0.36	0.98
SLD5NT	CTF4NT	GSTK1	GSTK1	2|1|4	7	2.33	3	6|5|7|8	0	0	0	0	0	-29.81	0.36	0.99
SLD5NT	CTF4NT	ETFB	ETFB	0|0|6	6	2	3	5|6|4|7	0	0	0	0	0	-28.68	0.36	0.98
SLD5NT	CTF4NT	COG2	COG2	1|3|2	6	2	3	1|3|9|9	0	0	0	0	0	-25.15	0.36	0.99
SLD5NT	CTF4NT	MAGED2	MAGED2	2|0|4	6	2	3	3|4|7|8	0	0	0	0	0	-28.76	0.36	0.99
SLD5NT	CTF4NT	SCAMP1	SCAMP1	2|0|4	6	2	3	4|4|7|7	0	0	0	0	0	-28.68	0.36	0.99
SLD5NT	CTF4NT	NRM	NRM	0|0|4	4	1.33	3	3|3|4|5	0	0	0	0	0	-21.01	0.36	0.97
SLD5NT	CTF4NT	BRE	BRE	2|0|2	4	1.33	3	4|4|4|3	0	0	0	0	0	-21.01	0.36	0.99
SLD5NT	CTF4NT	MAST4	MAST4	0|2|2	4	1.33	3	0|3|6|6	0	0	0	0	0	-20.8	0.36	0.99
SLD5NT	CTF4NT	SLC7A5	SLC7A5	0|0|4	4	1.33	3	4|4|5|2	0	0	0	0	0	-21.01	0.36	0.97
SLD5NT	CTF4NT	GRHPR	GRHPR	0|1|2	3	1	3	1|1|4|5	0	0	0	0	0	-16.61	0.36	0.99
SLD5NT	CTF4NT	SMARCD2	SMARCD2	0|0|3	3	1	3	3|1|4|3	0	0	0	0	0	-16.68	0.36	0.97
SLD5NT	CTF4NT	EIF3C	EIF3C	24|9|33	66	22	3	54|62|70|66	0	0	0	0	0	-249.04	0.35	0.99
SLD5NT	CTF4NT	SUGP2	SUGP2	16|5|34	55	18.33	3	39|50|62|60	0	0	0	0	0	-217.82	0.35	0.99
SLD5NT	CTF4NT	SYNCRIP	SYNCRIP	10|19|18	47	15.67	3	47|48|50|35	0	0	0	0	0	-168.4	0.35	0.99
SLD5NT	CTF4NT	WDR3	WDR3	11|0|32	43	14.33	3	40|40|48|34	0	0	0	0	0	-185.16	0.35	0.99
SLD5NT	CTF4NT	GTF3C5	GTF3C5	14|3|23	40	13.33	3	38|39|37|38	0	0	0	0	0	-160.6	0.35	0.99
SLD5NT	CTF4NT	TAGLN2	TAGLN2	14|11|14	39	13	3	34|39|40|37	0	0	0	0	0	-133.82	0.35	0.99
SLD5NT	CTF4NT	HNRNPA3	HNRNPA3	4|8|24	36	12	3	27|34|41|36	0	0	0	0	0	-141.63	0.35	0.99
SLD5NT	CTF4NT	NCKAP1	NCKAP1	6|1|24	31	10.33	3	27|30|30|31	0	0	0	0	0	-131.03	0.35	0.99
SLD5NT	CTF4NT	TUBGCP2	TUBGCP2	10|2|18	30	10	3	26|27|32|30	0	0	0	0	0	-123.62	0.35	0.99
SLD5NT	CTF4NT	RPL23	RPL23	1|3|24	28	9.33	3	24|30|32|21	0	0	0	0	0	-118.8	0.35	0.99
SLD5NT	CTF4NT	CCDC47	CCDC47	7|0|20	27	9	3	19|22|34|28	0	0	0	0	0	-118.86	0.35	0.99
SLD5NT	CTF4NT	EMD	EMD	9|2|15	26	8.67	3	19|26|27|27	0	0	0	0	0	-106	0.35	0.99
SLD5NT	CTF4NT	SRPK1	SRPK1	5|2|17	24	8	3	21|25|20|26	0	0	0	0	0	-98.3	0.35	0.99
SLD5NT	CTF4NT	GTF3C4	GTF3C4	8|4|10	22	7.33	3	16|19|28|21	0	0	0	0	0	-83.1	0.35	0.99
SLD5NT	CTF4NT	TARS2	TARS2	4|1|11	16	5.33	3	12|13|18|18	0	0	0	0	0	-67.89	0.35	0.99
SLD5NT	CTF4NT	THOC5	THOC5	4|0|10	14	4.67	3	10|13|17|14	0	0	0	0	0	-64.22	0.35	0.99
SLD5NT	CTF4NT	PUS1	PUS1	4|0|9	13	4.33	3	10|13|14|13	0	0	0	0	0	-59.75	0.35	0.99
SLD5NT	CTF4NT	NT5DC1	NT5DC1	6|1|6	13	4.33	3	7|10|16|17	0	0	0	0	0	-55.63	0.35	0.99
SLD5NT	CTF4NT	ARHGDIA	ARHGDIA	3|4|4	11	3.67	3	6|8|9|19	0	0	0	0	0	-40.9	0.35	0.99
SLD5NT	CTF4NT	MPG	MPG	1|0|6	7	2.33	3	7|10|5|5	0	0	0	0	0	-34.2	0.35	0.99
SLD5NT	CTF4NT	PIK3C3	PIK3C3	3|0|3	6	2	3	2|9|7|5	0	0	0	0	0	-29.69	0.35	0.99
SLD5NT	CTF4NT	MINPP1	MINPP1	1|0|5	6	2	3	3|8|6|6	0	0	0	0	0	-29.78	0.35	0.99
SLD5NT	CTF4NT	FAM98A	FAM98A	2|0|4	6	2	3	3|6|7|7	0	0	0	0	0	-29.78	0.35	0.99
SLD5NT	CTF4NT	VPS29	VPS29	0|0|6	6	2	3	4|6|5|8	0	0	0	0	0	-29.78	0.35	0.98
SLD5NT	CTF4NT	TMED9	TMED9	3|0|3	6	2	3	4|5|7|7	0	0	0	0	0	-29.78	0.35	0.99
SLD5NT	CTF4NT	THOC1	THOC1	0|0|5	5	1.67	3	3|4|5|7	0	0	0	0	0	-25.38	0.35	0.98
SLD5NT	CTF4NT	SHMT1	SHMT1	0|0|5	5	1.67	3	7|2|5|5	0	0	0	0	0	-25.38	0.35	0.98
SLD5NT	CTF4NT	PPP1CA	PPP1CA	11|7|23	41	13.67	3	38|44|36|42	0	0	0	0	0	-155.76	0.34	0.99
SLD5NT	CTF4NT	LCP1	LCP1	16|3|20	39	13	3	30|43|38|44	0	0	0	0	0	-163.99	0.34	0.99
SLD5NT	CTF4NT	EIF5A	EIF5A	16|8|13	37	12.33	3	31|37|37|42	0	0	0	0	0	-138.84	0.34	0.99
SLD5NT	CTF4NT	L3MBTL3	L3MBTL3	15|5|15	35	11.67	3	27|32|34|45	0	0	0	0	0	-138.14	0.34	0.99
SLD5NT	CTF4NT	MDN1	MDN1	3|0|29	32	10.67	3	26|24|32|44	0	0	0	0	0	-144.43	0.34	0.99
SLD5NT	CTF4NT	WARS	WARS	2|5|15	22	7.33	3	13|18|25|30	0	0	0	0	0	-91.36	0.34	0.99
SLD5NT	CTF4NT	COPG1	COPG1	7|0|12	19	6.33	3	18|19|20|17	0	0	0	0	0	-86.56	0.34	0.99
SLD5NT	CTF4NT	TROVE2	TROVE2	4|0|14	18	6	3	13|17|18|22	0	0	0	0	0	-82.08	0.34	0.99
SLD5NT	CTF4NT	RDX	RDX	5|0|12	17	5.67	3	15|13|21|17	0	0	0	0	0	-77.61	0.34	0.99
SLD5NT	CTF4NT	ANLN	ANLN	4|0|12	16	5.33	3	3|14|32|14	0	0	0	0	0	-73.3	0.34	0.99
SLD5NT	CTF4NT	C19ORF43	C19ORF43	3|1|12	16	5.33	3	13|17|15|17	0	0	0	0	0	-69	0.34	0.99
SLD5NT	CTF4NT	NELFE	NELFE	6|1|8	15	5	3	8|14|20|17	0	0	0	0	0	-65.53	0.34	0.99
SLD5NT	CTF4NT	DHX40	DHX40	2|0|7	9	3	3	9|11|9|6	0	0	0	0	0	-43.06	0.34	0.99
SLD5NT	CTF4NT	SART1	SART1	28|11|28	67	22.33	3	56|68|77|68	0	0	0	0	0	-261.06	0.33	0.99
SLD5NT	CTF4NT	IPO5	IPO5	27|3|37	67	22.33	3	40|57|77|94	0	0	0	0	0	-288.17	0.33	0.99
SLD5NT	CTF4NT	CHAMP1	CHAMP1	26|12|26	64	21.33	3	57|67|64|67	0	0	0	0	0	-242.79	0.33	0.99
SLD5NT	CTF4NT	SPTBN1	SPTBN1	19|5|38	62	20.67	3	46|52|66|83	0	0	0	0	0	-257.09	0.33	0.99
SLD5NT	CTF4NT	THRAP3	THRAP3	21|11|26	58	19.33	3	44|61|65|62	0	0	0	0	0	-220.96	0.33	0.99
SLD5NT	CTF4NT	NUP205	NUP205	5|1|39	45	15	3	41|45|42|53	0	0	0	0	0	-201.26	0.33	0.99
SLD5NT	CTF4NT	MTA1	MTA1	19|6|19	44	14.67	3	41|45|48|44	0	0	0	0	0	-178.48	0.33	0.99
SLD5NT	CTF4NT	FARSA	FARSA	10|0|23	33	11	3	30|27|41|35	0	0	0	0	0	-152.68	0.33	0.99
SLD5NT	CTF4NT	PHF3	PHF3	8|3|21	32	10.67	3	16|36|36|40	0	0	0	0	0	-133.66	0.33	0.99
SLD5NT	CTF4NT	LAS1L	LAS1L	11|4|12	27	9	3	24|26|30|28	0	0	0	0	0	-108.98	0.33	0.99
SLD5NT	CTF4NT	NBN	NBN	4|1|16	21	7	3	16|21|22|25	0	0	0	0	0	-93.28	0.33	0.99
SLD5NT	CTF4NT	ALYREF	ALYREF	1|6|12	19	6.33	3	19|21|21|16	0	0	0	0	0	-85.54	0.33	0.99
SLD5NT	CTF4NT	ZNF384	ZNF384	4|3|11	18	6	3	19|19|19|15	0	0	0	0	0	-73.21	0.33	0.99
SLD5NT	CTF4NT	CARM1	CARM1	2|1|9	12	4	3	4|8|19|18	0	0	0	0	0	-54.09	0.33	0.99
SLD5NT	CTF4NT	PDCD5	PDCD5	7|2|3	12	4	3	12|12|13|11	0	0	0	0	0	-50.42	0.33	0.99
SLD5NT	CTF4NT	PLCG1	PLCG1	1|0|10	11	3.67	3	12|9|11|13	0	0	0	0	0	-54.18	0.33	0.99
SLD5NT	CTF4NT	BCS1L	BCS1L	1|1|9	11	3.67	3	7|9|14|14	0	0	0	0	0	-49.28	0.33	0.99
SLD5NT	CTF4NT	SPTLC1	SPTLC1	2|0|5	7	2.33	3	9|6|7|6	0	0	0	0	0	-35.27	0.33	0.99
SLD5NT	CTF4NT	CYB5R1	CYB5R1	1|0|6	7	2.33	3	4|5|11|8	0	0	0	0	0	-35.2	0.33	0.99
SLD5NT	CTF4NT	RHOG	RHOG	1|0|5	6	2	3	3|5|9|7	0	0	0	0	0	-30.9	0.33	0.99
SLD5NT	CTF4NT	IGKC	IGKC	2|2|1	5	1.67	3	4|4|6|6	0	0	0	0	0	-23.42	0.33	0.99
SLD5NT	CTF4NT	SF3B6	SF3B6	2|0|3	5	1.67	3	3|5|5|7	0	0	0	0	0	-26.44	0.33	0.99
SLD5NT	CTF4NT	BRI3BP	BRI3BP	2|0|3	5	1.67	3	5|6|6|3	0	0	0	0	0	-26.44	0.33	0.99
SLD5NT	CTF4NT	ZNF106	ZNF106	3|1|1	5	1.67	3	0|6|6|8	0	0	0	0	0	-23.09	0.33	0.99
SLD5NT	CTF4NT	OXA1L	OXA1L	1|0|3	4	1.33	3	4|4|5|3	0	0	0	0	0	-22.04	0.33	0.99
SLD5NT	CTF4NT	ZNF91	ZNF91	0|0|3	3	1	3	3|3|4|2	0	0	0	0	0	-17.68	0.33	0.99
SLD5NT	CTF4NT	WDR24	WDR24	1|0|2	3	1	3	0|4|5|3	0	0	0	0	0	-17.57	0.33	0.99
SLD5NT	CTF4NT	HSPA5	HSPA5	2|0|0	2	0.67	3	2|1|4|1	0	0	0	0	0	-13.37	0.33	0.99
SLD5NT	CTF4NT	UTRN	UTRN	0|1|1	2	0.67	3	1|1|3|3	0	0	0	0	0	-13.37	0.33	0.99
SLD5NT	CTF4NT	OSBPL2	OSBPL2	0|0|2	2	0.67	3	0|2|2|4	0	0	0	0	0	-13.33	0.33	0.99
SLD5NT	CTF4NT	CDS2	CDS2	0|0|2	2	0.67	3	0|2|2|4	0	0	0	0	0	-13.33	0.33	0.99
SLD5NT	CTF4NT	TRAF7	TRAF7	1|0|0	1	0.33	3	0|2|2|0	0	0	0	0	0	-9.14	0.33	0.99
SLD5NT	CTF4NT	C15ORF39	C15ORF39	0|1|0	1	0.33	3	0|0|1|3	0	0	0	0	0	-8.94	0.33	0.99
SLD5NT	CTF4NT	IFT172	IFT172	0|0|1	1	0.33	3	1|0|0|3	0	0	0	0	0	-8.94	0.33	0.99
SLD5NT	CTF4NT	SGOL1	SGOL1	0|0|1	1	0.33	3	0|0|3|1	0	0	0	0	0	-8.94	0.33	0.99
SLD5NT	CTF4NT	CWC15	CWC15	0|0|1	1	0.33	3	0|1|1|2	0	0	0	0	0	-9.18	0.33	0.99
SLD5NT	CTF4NT	RNF213	RNF213	0|0|1	1	0.33	3	1|1|1|1	0	0	0	0	0	-9.18	0.33	0.99
SLD5NT	CTF4NT	GMPR2	GMPR2	0|1|0	1	0.33	3	0|2|1|1	0	0	0	0	0	-9.18	0.33	0.99
SLD5NT	CTF4NT	XAB2	XAB2	6|1|23	30	10	3	34|35|27|30	0	0	0	0	0	-139.93	0.32	0.99
SLD5NT	CTF4NT	BLMH	BLMH	5|5|20	30	10	3	23|30|35|37	0	0	0	0	0	-124.2	0.32	0.99
SLD5NT	CTF4NT	NSF	NSF	7|3|16	26	8.67	3	23|24|32|29	0	0	0	0	0	-112.29	0.32	0.99
SLD5NT	CTF4NT	AGL	AGL	2|0|16	18	6	3	13|15|24|23	0	0	0	0	0	-87.54	0.32	0.99
SLD5NT	CTF4NT	EML4	EML4	7|1|10	18	6	3	17|19|26|13	0	0	0	0	0	-83.22	0.32	0.99
SLD5NT	CTF4NT	DDRGK1	DDRGK1	3|1|11	15	5	3	10|15|18|20	0	0	0	0	0	-70.12	0.32	0.99
SLD5NT	CTF4NT	AHCYL1	AHCYL1	5|0|5	10	3.33	3	8|9|15|10	0	0	0	0	0	-50.84	0.32	0.99
SLD5NT	CTF4NT	ETF1	ETF1	1|0|8	9	3	3	9|8|9|11	0	0	0	0	0	-45.28	0.32	0.99
SLD5NT	CTF4NT	CPSF7	CPSF7	3|0|6	9	3	3	6|8|11|12	0	0	0	0	0	-45.28	0.32	0.99
SLD5NT	CTF4NT	FMR1	FMR1	0|0|8	8	2.67	3	6|8|9|10	0	0	0	0	0	-40.83	0.32	0.99
SLD5NT	CTF4NT	RANBP2	RANBP2	99|47|93	239	79.67	3	240|247|266|264	0	0	0	0	0	#NAME?	0.31	0.99
SLD5NT	CTF4NT	NUDC	NUDC	19|15|17	51	17	3	51|54|60|57	0	0	0	0	0	-199.01	0.31	0.99
SLD5NT	CTF4NT	ECM29	ECM29	10|1|40	51	17	3	56|53|59|52	0	0	0	0	0	-244.84	0.31	0.99
SLD5NT	CTF4NT	WDR70	WDR70	15|11|16	42	14	3	36|45|46|51	0	0	0	0	0	-163.37	0.31	0.99
SLD5NT	CTF4NT	MATR3	MATR3	9|15|17	41	13.67	3	37|44|52|46	0	0	0	0	0	-170.16	0.31	0.99
SLD5NT	CTF4NT	GTPBP1	GTPBP1	8|0|14	22	7.33	3	16|15|32|32	0	0	0	0	0	-109.51	0.31	0.99
SLD5NT	CTF4NT	CEBPZ	CEBPZ	6|0|15	21	7	3	17|18|28|28	0	0	0	0	0	-105.45	0.31	0.99
SLD5NT	CTF4NT	EP400	EP400	3|0|13	16	5.33	3	18|19|19|12	0	0	0	0	0	-79.84	0.31	0.99
SLD5NT	CTF4NT	METTL1	METTL1	3|0|8	11	3.67	3	10|13|13|11	0	0	0	0	0	-56.41	0.31	0.99
SLD5NT	CTF4NT	MAP2K3	MAP2K3	2|0|8	10	3.33	3	7|12|13|11	0	0	0	0	0	-51.96	0.31	0.99
SLD5NT	CTF4NT	RNF113A	RNF113A	4|1|4	9	3	3	5|11|11|12	0	0	0	0	0	-43.9	0.31	0.99
SLD5NT	CTF4NT	PCYOX1	PCYOX1	2|0|5	7	2.33	3	6|6|7|11	0	0	0	0	0	-37.52	0.31	0.99
SLD5NT	CTF4NT	MTX2	MTX2	2|2|0	4	1.33	3	2|4|5|6	0	0	0	0	0	-23.17	0.31	0.99
SLD5NT	CTF4NT	SERPINA5	SERPINA5	2|1|1	4	1.33	3	5|4|4|4	0	0	0	0	0	-20.32	0.31	0.99
SLD5NT	CTF4NT	CCBL2	CCBL2	3|0|1	4	1.33	3	1|2|7|7	0	0	0	0	0	-22.85	0.31	0.99
SLD5NT	CTF4NT	ZZEF1	ZZEF1	3|1|0	4	1.33	3	4|1|7|5	0	0	0	0	0	-23.09	0.31	0.99
SLD5NT	CTF4NT	PUM2	PUM2	1|0|2	3	1	3	1|4|4|4	0	0	0	0	0	-18.81	0.31	0.99
SLD5NT	CTF4NT	CAMLG	CAMLG	1|0|2	3	1	3	2|2|3|6	0	0	0	0	0	-18.86	0.31	0.99
SLD5NT	CTF4NT	TRIM25	TRIM25	13|1|29	43	14.33	3	51|51|45|41	0	0	0	0	0	-209.08	0.3	0.99
SLD5NT	CTF4NT	ZFR	ZFR	10|2|25	37	12.33	3	26|45|53|39	0	0	0	0	0	-176.29	0.3	0.99
SLD5NT	CTF4NT	COPB1	COPB1	14|5|14	33	11	3	30|39|38|42	0	0	0	0	0	-150.24	0.3	0.99
SLD5NT	CTF4NT	SEC23A	SEC23A	5|0|17	22	7.33	3	22|21|27|28	0	0	0	0	0	-113.41	0.3	0.99
SLD5NT	CTF4NT	MCM6	MCM6	7|2|12	21	7	3	24|24|19|25	0	0	0	0	0	-98.3	0.3	0.99
SLD5NT	CTF4NT	YWHAE	YWHAE	6|4|11	21	7	3	11|16|24|41	0	0	0	0	0	-90.79	0.3	0.99
SLD5NT	CTF4NT	SPDL1	SPDL1	9|2|5	16	5.33	3	6|11|26|29	0	0	0	0	0	-75.54	0.3	0.99
SLD5NT	CTF4NT	AFG3L2	AFG3L2	1|1|12	14	4.67	3	14|22|14|12	0	0	0	0	0	-68.99	0.3	0.99
SLD5NT	CTF4NT	MAP2K1	MAP2K1	4|0|9	13	4.33	3	12|13|18|15	0	0	0	0	0	-68.68	0.3	0.99
SLD5NT	CTF4NT	PTBP2	PTBP2	3|0|10	13	4.33	3	5|14|14|24	0	0	0	0	0	-66.95	0.3	0.99
SLD5NT	CTF4NT	SNRPD2	SNRPD2	0|0|9	9	3	3	5|10|13|12	0	0	0	0	0	-48.59	0.3	0.99
SLD5NT	CTF4NT	CPNE1	CPNE1	2|1|5	8	2.67	3	5|8|12|10	0	0	0	0	0	-39.57	0.3	0.99
SLD5NT	CTF4NT	VAMP7	VAMP7	4|0|4	8	2.67	3	9|9|9|8	0	0	0	0	0	-43.06	0.3	0.99
SLD5NT	CTF4NT	DLD	DLD	0|0|6	6	2	3	5|7|7|8	0	0	0	0	0	-34.2	0.3	0.99
SLD5NT	CTF4NT	GNA11	GNA11	0|2|3	5	1.67	3	2|5|8|7	0	0	0	0	0	-28.66	0.3	0.99
SLD5NT	CTF4NT	HACL1	HACL1	1|0|3	4	1.33	3	3|3|6|6	0	0	0	0	0	-24.28	0.3	0.99
SLD5NT	CTF4NT	TST	TST	1|0|3	4	1.33	3	4|5|5|4	0	0	0	0	0	-24.28	0.3	0.99
SLD5NT	CTF4NT	CCNB2	CCNB2	0|0|4	4	1.33	3	3|4|7|4	0	0	0	0	0	-24.28	0.3	0.99
SLD5NT	CTF4NT	INTS7	INTS7	1|0|3	4	1.33	3	3|7|3|5	0	0	0	0	0	-24.28	0.3	0.99
SLD5NT	CTF4NT	SPNS1	SPNS1	0|0|2	2	0.67	3	2|2|3|2	0	0	0	0	0	-14.49	0.3	0.99
SLD5NT	CTF4NT	ANKRD26	ANKRD26	1|0|1	2	0.67	3	0|1|3|5	0	0	0	0	0	-14.24	0.3	0.99
SLD5NT	CTF4NT	MFF	MFF	1|0|1	2	0.67	3	0|1|3|5	0	0	0	0	0	-14.24	0.3	0.99
SLD5NT	CTF4NT	STK11IP	STK11IP	0|1|1	2	0.67	3	0|2|2|5	0	0	0	0	0	-14.31	0.3	0.99
SLD5NT	CTF4NT	MAP7D1	MAP7D1	0|1|1	2	0.67	3	1|2|4|2	0	0	0	0	0	-14.49	0.3	0.99
SLD5NT	CTF4NT	RBM17	RBM17	15|9|10	34	11.33	3	40|40|45|29	0	0	0	0	0	-143.47	0.29	0.99
SLD5NT	CTF4NT	ZMYM4	ZMYM4	10|2|13	25	8.33	3	29|29|24|33	0	0	0	0	0	-123.62	0.29	0.99
SLD5NT	CTF4NT	TCF20	TCF20	8|2|15	25	8.33	3	8|31|32|43	0	0	0	0	0	-121.63	0.29	0.99
SLD5NT	CTF4NT	PCBP1	PCBP1	11|6|6	23	7.67	3	24|27|27|29	0	0	0	0	0	-101.91	0.29	0.99
SLD5NT	CTF4NT	CNN3	CNN3	13|3|7	23	7.67	3	20|25|29|30	0	0	0	0	0	-107.93	0.29	0.99
SLD5NT	CTF4NT	CAP1	CAP1	10|4|8	22	7.33	3	16|20|33|33	0	0	0	0	0	-102.05	0.29	0.99
SLD5NT	CTF4NT	CNDP2	CNDP2	6|1|15	22	7.33	3	19|22|32|29	0	0	0	0	0	-113.18	0.29	0.99
SLD5NT	CTF4NT	YTHDF2	YTHDF2	7|0|13	20	6.67	3	21|21|24|26	0	0	0	0	0	-106.69	0.29	0.99
SLD5NT	CTF4NT	FLII	FLII	3|0|16	19	6.33	3	14|23|27|23	0	0	0	0	0	-101.04	0.29	0.99
SLD5NT	CTF4NT	NR3C1	NR3C1	5|3|10	18	6	3	23|23|21|17	0	0	0	0	0	-86.17	0.29	0.99
SLD5NT	CTF4NT	RFC5	RFC5	4|0|11	15	5	3	13|14|20|22	0	0	0	0	0	-81	0.29	0.99
SLD5NT	CTF4NT	PTPN1	PTPN1	0|1|12	13	4.33	3	13|15|17|15	0	0	0	0	0	-70.9	0.29	0.99
SLD5NT	CTF4NT	TCEB3	TCEB3	3|0|9	12	4	3	7|16|15|18	0	0	0	0	0	-66.28	0.29	0.99
SLD5NT	CTF4NT	RPS17	RPS17	0|0|12	12	4	3	6|15|19|15	0	0	0	0	0	-65.06	0.29	0.99
SLD5NT	CTF4NT	PSME1	PSME1	7|1|4	12	4	3	9|13|10|23	0	0	0	0	0	-60.9	0.29	0.99
SLD5NT	CTF4NT	TMX1	TMX1	5|2|3	10	3.33	3	10|11|11|14	0	0	0	0	0	-48.29	0.29	0.99
SLD5NT	CTF4NT	CHAF1B	CHAF1B	1|0|7	8	2.67	3	9|10|11|7	0	0	0	0	0	-45.28	0.29	0.99
SLD5NT	CTF4NT	NAE1	NAE1	2|0|6	8	2.67	3	3|5|12|17	0	0	0	0	0	-44.64	0.29	0.99
SLD5NT	CTF4NT	ITIH4	ITIH4	2|4|1	7	2.33	3	8|8|7|9	0	0	0	0	0	-36.22	0.29	0.99
SLD5NT	CTF4NT	ARF6	ARF6	0|0|6	6	2	3	7|5|6|10	0	0	0	0	0	-35.27	0.29	0.99
SLD5NT	CTF4NT	GYS1	GYS1	2|0|4	6	2	3	4|6|7|11	0	0	0	0	0	-35.27	0.29	0.99
SLD5NT	CTF4NT	LYAR	LYAR	0|0|5	5	1.67	3	1|8|6|8	0	0	0	0	0	-29.61	0.29	0.99
SLD5NT	CTF4NT	PPP4C	PPP4C	1|0|2	3	1	3	1|3|5|5	0	0	0	0	0	-19.98	0.29	0.99
SLD5NT	CTF4NT	DDX51	DDX51	0|0|3	3	1	3	4|1|5|4	0	0	0	0	0	-19.91	0.29	0.99
SLD5NT	CTF4NT	RUVBL2	RUVBL2	29|25|26	80	26.67	3	102|94|91|89	0	0	0	0	0	-334.66	0.28	0.99
SLD5NT	CTF4NT	MRE11A	MRE11A	28|10|25	63	21	3	70|68|83|84	0	0	0	0	0	-303.41	0.28	0.99
SLD5NT	CTF4NT	NSFL1C	NSFL1C	16|7|10	33	11	3	33|38|42|44	0	0	0	0	0	-152.53	0.28	0.99
SLD5NT	CTF4NT	DNAJB1	DNAJB1	14|7|10	31	10.33	3	39|38|38|35	0	0	0	0	0	-145	0.28	0.99
SLD5NT	CTF4NT	HSPD1	HSPD1	18|11|2	31	10.33	3	28|32|38|49	0	0	0	0	0	-158.71	0.28	0.99
SLD5NT	CTF4NT	YTHDC2	YTHDC2	6|0|20	26	8.67	3	31|32|31|31	0	0	0	0	0	-143.66	0.28	0.99
SLD5NT	CTF4NT	ZC3H18	ZC3H18	7|4|9	20	6.67	3	20|20|25|30	0	0	0	0	0	-94.94	0.28	0.99
SLD5NT	CTF4NT	CUL4A	CUL4A	2|0|16	18	6	3	18|21|26|21	0	0	0	0	0	-99.98	0.28	0.99
SLD5NT	CTF4NT	TIPRL	TIPRL	5|0|12	17	5.67	3	15|20|24|23	0	0	0	0	0	-95.5	0.28	0.99
SLD5NT	CTF4NT	FERMT2	FERMT2	1|0|16	17	5.67	3	20|23|18|21	0	0	0	0	0	-95.5	0.28	0.99
SLD5NT	CTF4NT	DHX36	DHX36	0|0|17	17	5.67	3	16|18|25|22	0	0	0	0	0	-94.38	0.28	0.99
SLD5NT	CTF4NT	PLAA	PLAA	3|0|13	16	5.33	3	12|18|17|28	0	0	0	0	0	-87.36	0.28	0.99
SLD5NT	CTF4NT	PSMD13	PSMD13	7|0|6	13	4.33	3	6|19|19|17	0	0	0	0	0	-71.67	0.28	0.99
SLD5NT	CTF4NT	NT5C2	NT5C2	4|0|9	13	4.33	3	14|11|16|22	0	0	0	0	0	-74.22	0.28	0.99
SLD5NT	CTF4NT	MOV10	MOV10	1|0|9	10	3.33	3	12|11|12|13	0	0	0	0	0	-57.51	0.28	0.99
SLD5NT	CTF4NT	TRAPPC5	TRAPPC5	4|0|3	7	2.33	3	9|8|7|9	0	0	0	0	0	-40.83	0.28	0.99
SLD5NT	CTF4NT	HLCS	HLCS	1|1|4	6	2	3	3|5|9|12	0	0	0	0	0	-32.72	0.28	0.99
SLD5NT	CTF4NT	GTF2F1	GTF2F1	3|1|2	6	2	3	3|7|8|11	0	0	0	0	0	-32.92	0.28	0.99
SLD5NT	CTF4NT	PGM3	PGM3	0|1|5	6	2	3	4|5|9|11	0	0	0	0	0	-36.3	0.28	0.99
SLD5NT	CTF4NT	IFIT5	IFIT5	0|1|5	6	2	3	9|8|7|5	0	0	0	0	0	-36.4	0.28	0.99
SLD5NT	CTF4NT	TMED2	TMED2	0|0|6	6	2	3	6|6|8|9	0	0	0	0	0	-36.4	0.28	0.99
SLD5NT	CTF4NT	SMAD2	SMAD2	2|0|3	5	1.67	3	4|7|6|7	0	0	0	0	0	-30.85	0.28	0.99
SLD5NT	CTF4NT	ATP6V1C1	ATP6V1C1	1|0|4	5	1.67	3	5|5|6|8	0	0	0	0	0	-30.85	0.28	0.99
SLD5NT	CTF4NT	PHF21A	PHF21A	2|0|3	5	1.67	3	2|5|7|10	0	0	0	0	0	-30.64	0.28	0.99
SLD5NT	CTF4NT	S100A10	S100A10	1|0|3	4	1.33	3	2|4|5|8	0	0	0	0	0	-25.36	0.28	0.99
SLD5NT	CTF4NT	AHCTF1	AHCTF1	35|16|44	95	31.67	3	106|125|124|112	0	0	0	0	0	-459.75	0.27	0.99
SLD5NT	CTF4NT	NCOR1	NCOR1	24|7|18	49	16.33	3	34|54|65|85	0	0	0	0	0	-239.64	0.27	0.99
SLD5NT	CTF4NT	NPEPPS	NPEPPS	15|1|27	43	14.33	3	41|53|58|63	0	0	0	0	0	-239.11	0.27	0.99
SLD5NT	CTF4NT	STAG2	STAG2	9|2|23	34	11.33	3	32|39|51|46	0	0	0	0	0	-182.16	0.27	0.99
SLD5NT	CTF4NT	XPO7	XPO7	7|1|24	32	10.67	3	36|43|37|43	0	0	0	0	0	-176.71	0.27	0.99
SLD5NT	CTF4NT	CLUH	CLUH	13|0|9	22	7.33	3	28|32|22|26	0	0	0	0	0	-124.61	0.27	0.99
SLD5NT	CTF4NT	ZNF536	ZNF536	7|1|13	21	7	3	8|20|33|43	0	0	0	0	0	-114.47	0.27	0.99
SLD5NT	CTF4NT	AHSA1	AHSA1	8|2|5	15	5	3	15|18|21|21	0	0	0	0	0	-79.7	0.27	0.99
SLD5NT	CTF4NT	AP2A2	AP2A2	2|0|11	13	4.33	3	10|14|19|21	0	0	0	0	0	-75.26	0.27	0.99
SLD5NT	CTF4NT	PSMD4	PSMD4	6|2|4	12	4	3	13|12|16|18	0	0	0	0	0	-62.3	0.27	0.99
SLD5NT	CTF4NT	RTF1	RTF1	8|0|2	10	3.33	3	2|14|15|18	0	0	0	0	0	-58.05	0.27	0.99
SLD5NT	CTF4NT	DGCR14	DGCR14	2|1|7	10	3.33	3	5|9|16|19	0	0	0	0	0	-54.24	0.27	0.99
SLD5NT	CTF4NT	YWHAB	YWHAB	4|1|3	8	2.67	3	3|5|16|16	0	0	0	0	0	-44.21	0.27	0.99
SLD5NT	CTF4NT	CNOT3	CNOT3	2|0|5	7	2.33	3	7|10|8|10	0	0	0	0	0	-43.06	0.27	0.99
SLD5NT	CTF4NT	LSS	LSS	1|0|3	4	1.33	3	0|1|9|10	0	0	0	0	0	-25.69	0.27	0.99
SLD5NT	CTF4NT	SETX	SETX	1|0|3	4	1.33	3	4|4|5|7	0	0	0	0	0	-26.44	0.27	0.99
SLD5NT	CTF4NT	PRKAA2	PRKAA2	0|0|4	4	1.33	3	4|5|7|4	0	0	0	0	0	-26.44	0.27	0.99
SLD5NT	CTF4NT	PLS1	PLS1	0|2|2	4	1.33	3	1|2|6|11	0	0	0	0	0	-25.83	0.27	0.99
SLD5NT	CTF4NT	AHNAK2	AHNAK2	1|0|2	3	1	3	5|1|4|5	0	0	0	0	0	-21.01	0.27	0.99
SLD5NT	CTF4NT	PRPF38A	PRPF38A	0|0|3	3	1	3	5|4|3|3	0	0	0	0	0	-21.01	0.27	0.99
SLD5NT	CTF4NT	CTBP2	CTBP2	1|0|1	2	0.67	3	2|4|0|4	0	0	0	0	0	-15.53	0.27	0.99
SLD5NT	CTF4NT	XIRP2	XIRP2	0|1|1	2	0.67	3	2|4|4|0	0	0	0	0	0	-15.53	0.27	0.99
SLD5NT	CTF4NT	LRSAM1	LRSAM1	0|0|1	1	0.33	3	1|0|2|2	0	0	0	0	0	-10.3	0.27	0.99
SLD5NT	CTF4NT	PSMA1	PSMA1	0|0|1	1	0.33	3	4|0|1|0	0	0	0	0	0	-9.96	0.27	0.99
SLD5NT	CTF4NT	RPS6KC1	RPS6KC1	0|1|0	1	0.33	3	0|0|2|3	0	0	0	0	0	-10.15	0.27	0.99
SLD5NT	CTF4NT	EXOC7	EXOC7	0|0|1	1	0.33	3	0|1|2|2	0	0	0	0	0	-10.3	0.27	0.99
SLD5NT	CTF4NT	HDAC4	HDAC4	0|0|1	1	0.33	3	0|0|0|5	0	0	0	0	0	-9.71	0.27	0.99
SLD5NT	CTF4NT	RYR3	RYR3	1|0|0	1	0.33	3	3|1|1|0	0	0	0	0	0	-10.29	0.27	0.99
SLD5NT	CTF4NT	IGF2BP1	IGF2BP1	9|9|22	40	13.33	3	48|50|52|53	0	0	0	0	0	-195.96	0.26	0.99
SLD5NT	CTF4NT	SSB	SSB	11|2|20	33	11	3	31|33|52|55	0	0	0	0	0	-185.1	0.26	0.99
SLD5NT	CTF4NT	PHIP	PHIP	2|0|18	20	6.67	3	24|33|29|18	0	0	0	0	0	-119.99	0.26	0.99
SLD5NT	CTF4NT	CAPZA2	CAPZA2	4|4|8	16	5.33	3	18|22|18|24	0	0	0	0	0	-80.97	0.26	0.99
SLD5NT	CTF4NT	EXOC4	EXOC4	2|0|13	15	5	3	19|19|15|23	0	0	0	0	0	-88.78	0.26	0.99
SLD5NT	CTF4NT	RBM39	RBM39	6|3|5	14	4.67	3	14|15|21|21	0	0	0	0	0	-72.15	0.26	0.99
SLD5NT	CTF4NT	DDX27	DDX27	2|1|10	13	4.33	3	14|16|17|20	0	0	0	0	0	-74.51	0.26	0.99
SLD5NT	CTF4NT	TEX2	TEX2	1|2|2	5	1.67	3	5|4|8|9	0	0	0	0	0	-29.81	0.26	0.99
SLD5NT	CTF4NT	HDGFRP2	HDGFRP2	2|1|2	5	1.67	3	5|6|8|7	0	0	0	0	0	-29.81	0.26	0.99
SLD5NT	CTF4NT	SMARCE1	SMARCE1	2|1|2	5	1.67	3	5|3|7|11	0	0	0	0	0	-29.64	0.26	0.99
SLD5NT	CTF4NT	PSMD1	PSMD1	13|8|15	36	12	3	40|46|55|54	0	0	0	0	0	-190.53	0.25	0.99
SLD5NT	CTF4NT	NUP155	NUP155	14|0|20	34	11.33	3	42|46|38|53	0	0	0	0	0	-204.24	0.25	0.99
	CTF4NT	PSMD2	PSMD2	14|5|13	32	10.67	3	24|40|46|60	0	0	0	0	0	-172.43	0.25	0.99
	CTF4NT	ABCF1	ABCF1	7|0|19	26	8.67	3	31|39|40|31	0	0	0	0	0	-161.6	0.25	0.99
	CTF4NT	EZR	EZR	2|1|19	22	7.33	3	24|27|36|30	0	0	0	0	0	-129.92	0.25	0.99
	CTF4NT	NOL11	NOL11	6|2|7	15	5	3	15|20|22|24	0	0	0	0	0	-86.25	0.25	0.99
	CTF4NT	MTDH	MTDH	3|1|11	15	5	3	18|19|21|23	0	0	0	0	0	-89.97	0.25	0.99
	CTF4NT	STMN1	STMN1	4|5|6	15	5	3	20|23|21|17	0	0	0	0	0	-79.9	0.25	0.99
	CTF4NT	PICALM	PICALM	3|0|9	12	4	3	15|12|17|19	0	0	0	0	0	-74.26	0.25	0.99
	CTF4NT	TBRG4	TBRG4	2|0|9	11	3.67	3	12|12|17|18	0	0	0	0	0	-69.8	0.25	0.99
	CTF4NT	COPS2	COPS2	3|0|7	10	3.33	3	5|5|16|28	0	0	0	0	0	-63.25	0.25	0.99
	CTF4NT	GSK3A	GSK3A	2|0|7	9	3	3	12|14|11|11	0	0	0	0	0	-57.51	0.25	0.99
	CTF4NT	RBM14	RBM14	0|0|8	8	2.67	3	8|12|10|13	0	0	0	0	0	-51.96	0.25	0.99
	CTF4NT	NLE1	NLE1	2|0|5	7	2.33	3	10|10|10|8	0	0	0	0	0	-46.39	0.25	0.99
	CTF4NT	PPIL2	PPIL2	0|0|5	5	1.67	3	1|7|7|12	0	0	0	0	0	-33.81	0.25	0.99
	CTF4NT	PMPCA	PMPCA	0|0|5	5	1.67	3	6|6|8|7	0	0	0	0	0	-34.2	0.25	0.99
	CTF4NT	MAPRE2	MAPRE2	0|0|5	5	1.67	3	5|6|9|7	0	0	0	0	0	-34.2	0.25	0.99
	CTF4NT	MCU	MCU	1|0|4	5	1.67	3	4|8|8|7	0	0	0	0	0	-34.2	0.25	0.99
	CTF4NT	RBM5	RBM5	2|0|2	4	1.33	3	1|5|8|7	0	0	0	0	0	-27.38	0.25	0.99
	CTF4NT	TCOF1	TCOF1	17|8|17	42	14	3	35|62|64|71	0	0	0	0	0	-229.97	0.24	0.99
	CTF4NT	SAFB2	SAFB2	15|10|11	36	12	3	43|48|58|47	0	0	0	0	0	-185.42	0.24	0.99
	CTF4NT	ALDOA	ALDOA	9|7|12	28	9.33	3	41|39|38|37	0	0	0	0	0	-150.38	0.24	0.99
	CTF4NT	NCAPG	NCAPG	7|0|20	27	9	3	31|36|41|39	0	0	0	0	0	-168.33	0.24	0.99
	CTF4NT	NPM1	NPM1	9|7|9	25	8.33	3	28|34|39|36	0	0	0	0	0	-131.05	0.24	0.99
	CTF4NT	UBR4	UBR4	2|0|22	24	8	3	23|32|38|41	0	0	0	0	0	-153.55	0.24	0.99
	CTF4NT	U2AF2	U2AF2	10|4|6	20	6.67	3	22|30|32|27	0	0	0	0	0	-112.24	0.24	0.99
	CTF4NT	IKBKAP	IKBKAP	4|0|15	19	6.33	3	24|25|30|28	0	0	0	0	0	-123.5	0.24	0.99
	CTF4NT	ELAC2	ELAC2	5|0|12	17	5.67	3	19|18|29|29	0	0	0	0	0	-109.95	0.24	0.99
	CTF4NT	SF1	SF1	6|3|4	13	4.33	3	10|18|20|23	0	0	0	0	0	-71.98	0.24	0.99
	CTF4NT	WDR43	WDR43	0|1|11	12	4	3	13|16|19|19	0	0	0	0	0	-78.73	0.24	0.99
	CTF4NT	HNRNPUL1	HNRNPUL1	2|0|10	12	4	3	9|15|23|19	0	0	0	0	0	-77.34	0.24	0.99
	CTF4NT	ADSS	ADSS	6|0|5	11	3.67	3	11|15|15|21	0	0	0	0	0	-73.2	0.24	0.99
	CTF4NT	FAF2	FAF2	2|1|7	10	3.33	3	8|14|17|16	0	0	0	0	0	-61.33	0.24	0.99
	CTF4NT	WDR11	WDR11	0|0|8	8	2.67	3	4|11|13|16	0	0	0	0	0	-52.73	0.24	0.99
	CTF4NT	STXBP3	STXBP3	1|0|5	6	2	3	7|8|12|7	0	0	0	0	0	-41.95	0.24	0.99
	CTF4NT	RFC4	RFC4	5|0|1	6	2	3	7|8|8|10	0	0	0	0	0	-40.83	0.24	0.99
	CTF4NT	ING3	ING3	5|0|0	5	1.67	3	4|9|5|10	0	0	0	0	0	-35.27	0.24	0.99
	CTF4NT	ACADVL	ACADVL	0|0|5	5	1.67	3	2|4|11|11	0	0	0	0	0	-34.81	0.24	0.99
	CTF4NT	A2M	A2M	1|2|2	5	1.67	3	7|7|7|7	0	0	0	0	0	-31.92	0.24	0.99
	CTF4NT	CASK	CASK	0|0|4	4	1.33	3	2|3|8|9	0	0	0	0	0	-28.41	0.24	0.99
	CTF4NT	KIF21A	KIF21A	1|2|1	4	1.33	3	0|6|9|7	0	0	0	0	0	-25.21	0.24	0.99
	CTF4NT	CBLL1	CBLL1	1|0|2	3	1	3	2|6|4|5	0	0	0	0	0	-23.17	0.24	0.99
	CTF4NT	THUMPD1	THUMPD1	1|0|2	3	1	3	2|6|4|5	0	0	0	0	0	-23.17	0.24	0.99
	CTF4NT	CKAP5	CKAP5	24|1|66	91	30.33	3	118|134|153|113	0	0	0	0	0	-578.46	0.23	0.99
	CTF4NT	TMPO	TMPO	20|13|32	65	21.67	3	83|97|112|85	0	0	0	0	0	-371.56	0.23	0.99
	CTF4NT	SEC23B	SEC23B	11|0|15	26	8.67	3	27|35|44|43	0	0	0	0	0	-170.42	0.23	0.99
	CTF4NT	PPP2R1A	PPP2R1A	11|0|12	23	7.67	3	19|34|35|45	0	0	0	0	0	-152.12	0.23	0.99
	CTF4NT	LRRC40	LRRC40	4|1|12	17	5.67	3	24|25|28|23	0	0	0	0	0	-111.02	0.23	0.99
	CTF4NT	CLIC4	CLIC4	3|0|8	11	3.67	3	8|14|19|23	0	0	0	0	0	-74.99	0.23	0.99
	CTF4NT	PRKCA	PRKCA	1|0|9	10	3.33	3	10|15|18|15	0	0	0	0	0	-68.68	0.23	0.99
	CTF4NT	SBNO1	SBNO1	1|0|8	9	3	3	13|15|11|14	0	0	0	0	0	-63.09	0.23	0.99
	CTF4NT	RBM12	RBM12	8|0|1	9	3	3	10|14|15|13	0	0	0	0	0	-61.97	0.23	0.99
	CTF4NT	DHX57	DHX57	1|0|6	7	2.33	3	8|11|11|11	0	0	0	0	0	-49.72	0.23	0.99
	CTF4NT	MAP2K4	MAP2K4	1|0|5	6	2	3	6|11|8|10	0	0	0	0	0	-43.06	0.23	0.99
	CTF4NT	RBM42	RBM42	2|0|3	5	1.67	3	3|8|10|8	0	0	0	0	0	-36.4	0.23	0.99
	CTF4NT	C1ORF52	C1ORF52	3|0|2	5	1.67	3	8|9|6|6	0	0	0	0	0	-36.4	0.23	0.99
	CTF4NT	ERGIC2	ERGIC2	1|0|3	4	1.33	3	7|5|5|6	0	0	0	0	0	-29.78	0.23	0.99
	CTF4NT	SCO2	SCO2	1|0|3	4	1.33	3	6|6|7|4	0	0	0	0	0	-29.78	0.23	0.99
	CTF4NT	LARP1	LARP1	12|4|40	56	18.67	3	83|99|70|81	0	0	0	0	0	-356.88	0.22	0.99
	CTF4NT	RBM25	RBM25	13|4|14	31	10.33	3	37|51|54|48	0	0	0	0	0	-198.73	0.22	0.99
	CTF4NT	TFIP11	TFIP11	9|4|13	26	8.67	3	34|42|40|41	0	0	0	0	0	-162.42	0.22	0.99
	CTF4NT	RRM1	RRM1	12|0|12	24	8	3	32|37|37|37	0	0	0	0	0	-163.85	0.22	0.99
	CTF4NT	FLNB	FLNB	5|1|17	23	7.67	3	27|27|39|47	0	0	0	0	0	-155.12	0.22	0.99
	CTF4NT	KMT2A	KMT2A	6|4|13	23	7.67	3	17|39|44|39	0	0	0	0	0	-142.13	0.22	0.99
	CTF4NT	PLS3	PLS3	11|0|9	20	6.67	3	19|32|31|41	0	0	0	0	0	-141.05	0.22	0.99
	CTF4NT	RNPEP	RNPEP	1|0|17	18	6	3	22|30|27|31	0	0	0	0	0	-126.86	0.22	0.99
	CTF4NT	HSPA4	HSPA4	3|2|11	16	5.33	3	16|22|31|28	0	0	0	0	0	-103.6	0.22	0.99
	CTF4NT	TRMT1L	TRMT1L	2|0|13	15	5	3	16|20|28|29	0	0	0	0	0	-107.65	0.22	0.99
	CTF4NT	LONP1	LONP1	1|1|12	14	4.67	3	14|17|29|23	0	0	0	0	0	-91.93	0.22	0.99
	CTF4NT	SMEK1	SMEK1	7|2|4	13	4.33	3	14|20|22|24	0	0	0	0	0	-85.15	0.22	0.99
	CTF4NT	CHMP4B	CHMP4B	6|2|3	11	3.67	3	15|17|18|16	0	0	0	0	0	-69.89	0.22	0.99
	CTF4NT	BBX	BBX	4|3|2	9	3	3	11|12|12|19	0	0	0	0	0	-56.99	0.22	0.99
	CTF4NT	GLO1	GLO1	5|2|2	9	3	3	12|15|8|19	0	0	0	0	0	-56.77	0.22	0.99
	CTF4NT	RPS6KA1	RPS6KA1	0|0|8	8	2.67	3	11|11|17|10	0	0	0	0	0	-58.63	0.22	0.99
	CTF4NT	ATIC	ATIC	2|1|4	7	2.33	3	7|9|11|15	0	0	0	0	0	-47.14	0.22	0.99
	CTF4NT	EXOC2	EXOC2	1|0|5	6	2	3	5|7|11|13	0	0	0	0	0	-44.06	0.22	0.99
	CTF4NT	DNAJC10	DNAJC10	1|0|3	4	1.33	3	7|7|5|5	0	0	0	0	0	-30.85	0.22	0.99
	CTF4NT	PPME1	PPME1	2|0|2	4	1.33	3	4|6|8|6	0	0	0	0	0	-30.85	0.22	0.99
	CTF4NT	DPH1	DPH1	0|0|3	3	1	3	5|5|5|3	0	0	0	0	0	-24.28	0.22	0.99
	CTF4NT	ATP5C1	ATP5C1	0|1|2	3	1	3	4|4|6|4	0	0	0	0	0	-24.28	0.22	0.99
	CTF4NT	MIA3	MIA3	0|0|3	3	1	3	3|3|5|7	0	0	0	0	0	-24.28	0.22	0.99
	CTF4NT	DYNC2H1	DYNC2H1	2|1|0	3	1	3	4|5|2|7	0	0	0	0	0	-24.28	0.22	0.99
	CTF4NT	DIAPH3	DIAPH3	1|1|1	3	1	3	1|4|10|3	0	0	0	0	0	-20.93	0.22	0.99
	CTF4NT	FLYWCH2	FLYWCH2	2|0|0	2	0.67	3	2|2|5|3	0	0	0	0	0	-17.68	0.22	0.99
	CTF4NT	KIF20B	KIF20B	1|0|1	2	0.67	3	2|2|5|3	0	0	0	0	0	-17.68	0.22	0.99
	CTF4NT	GOSR2	GOSR2	1|0|1	2	0.67	3	2|3|5|2	0	0	0	0	0	-17.68	0.22	0.99
	CTF4NT	UGT8	UGT8	1|0|0	1	0.33	3	0|1|3|2	0	0	0	0	0	-11.41	0.22	0.99
	CTF4NT	IFRD2	IFRD2	1|0|0	1	0.33	3	0|2|3|1	0	0	0	0	0	-11.41	0.22	0.99
	CTF4NT	CASZ1	CASZ1	0|1|0	1	0.33	3	0|2|2|2	0	0	0	0	0	-11.38	0.22	0.99
	CTF4NT	HLTF	HLTF	0|0|1	1	0.33	3	3|1|1|1	0	0	0	0	0	-11.38	0.22	0.99
	CTF4NT	ZC3H14	ZC3H14	14|5|10	29	9.67	3	28|48|51|56	0	0	0	0	0	-186.88	0.21	0.99
	CTF4NT	CHERP	CHERP	14|2|8	24	8	3	21|37|43|49	0	0	0	0	0	-161.77	0.21	0.99
	CTF4NT	PKN2	PKN2	0|0|18	18	6	3	23|32|32|30	0	0	0	0	0	-134.7	0.21	0.99
	CTF4NT	MAPRE1	MAPRE1	5|4|6	15	5	3	18|23|27|26	0	0	0	0	0	-93.86	0.21	0.99
	CTF4NT	RAD50	RAD50	2|2|11	15	5	3	14|23|30|29	0	0	0	0	0	-102.39	0.21	0.99
	CTF4NT	ZNF451	ZNF451	3|0|11	14	4.67	3	17|18|24|28	0	0	0	0	0	-101.1	0.21	0.99
	CTF4NT	SUGP1	SUGP1	7|1|4	12	4	3	11|16|21|27	0	0	0	0	0	-83	0.21	0.99
	CTF4NT	GPATCH4	GPATCH4	5|3|3	11	3.67	3	14|18|20|19	0	0	0	0	0	-72.15	0.21	0.99
	CTF4NT	GOT1	GOT1	3|0|8	11	3.67	3	14|13|18|25	0	0	0	0	0	-81.93	0.21	0.99
	CTF4NT	SCYL2	SCYL2	2|0|6	8	2.67	3	15|11|14|12	0	0	0	0	0	-61.97	0.21	0.99
	CTF4NT	ADCK3	ADCK3	2|0|6	8	2.67	3	12|15|14|9	0	0	0	0	0	-59.75	0.21	0.99
	CTF4NT	NFRKB	NFRKB	4|0|3	7	2.33	3	2|13|15|14	0	0	0	0	0	-52.56	0.21	0.99
	CTF4NT	GATAD2A	GATAD2A	5|0|2	7	2.33	3	8|9|12|15	0	0	0	0	0	-53.05	0.21	0.99
	CTF4NT	TOE1	TOE1	0|0|6	6	2	3	8|8|13|10	0	0	0	0	0	-47.51	0.21	0.99
	CTF4NT	WRN	WRN	1|0|5	6	2	3	4|9|12|13	0	0	0	0	0	-46.24	0.21	0.99
	CTF4NT	SCAF4	SCAF4	2|1|3	6	2	3	5|7|13|14	0	0	0	0	0	-43.61	0.21	0.99
	CTF4NT	EXOC3	EXOC3	0|0|6	6	2	3	3|9|17|10	0	0	0	0	0	-47.05	0.21	0.99
	CTF4NT	SPAG7	SPAG7	3|0|2	5	1.67	3	5|6|10|11	0	0	0	0	0	-39.77	0.21	0.99
	CTF4NT	SMAP1	SMAP1	2|0|2	4	1.33	3	6|7|7|6	0	0	0	0	0	-33.09	0.21	0.99
	CTF4NT	ERMP1	ERMP1	2|0|2	4	1.33	3	5|4|9|8	0	0	0	0	0	-33.09	0.21	0.99
	CTF4NT	TLK2	TLK2	0|0|3	3	1	3	3|3|5|8	0	0	0	0	0	-25.4	0.21	0.99
	CTF4NT	DOLPP1	DOLPP1	1|0|2	3	1	3	3|6|5|5	0	0	0	0	0	-25.38	0.21	0.99
	CTF4NT	AASS	AASS	0|1|1	2	0.67	3	1|2|5|5	0	0	0	0	0	-18.78	0.21	0.99
	CTF4NT	SRRT	SRRT	1|0|1	2	0.67	3	2|2|5|4	0	0	0	0	0	-18.81	0.21	0.99
	CTF4NT	SAMHD1	SAMHD1	1|0|1	2	0.67	3	1|3|4|5	0	0	0	0	0	-18.81	0.21	0.99
	CTF4NT	YWHAH	YWHAH	0|0|2	2	0.67	3	1|0|5|7	0	0	0	0	0	-18.34	0.21	0.99
	CTF4NT	NUP153	NUP153	23|15|18	56	18.67	3	76|96|98|100	0	0	0	0	0	-357.59	0.2	0.99
	CTF4NT	MDC1	MDC1	21|8|16	45	15	3	73|82|87|61	0	0	0	0	0	-308.04	0.2	0.99
	CTF4NT	SF3A1	SF3A1	20|9|13	42	14	3	58|71|73|73	0	0	0	0	0	-274.09	0.2	0.99
	CTF4NT	DIDO1	DIDO1	12|2|13	27	9	3	30|52|51|49	0	0	0	0	0	-197.53	0.2	0.99
	CTF4NT	SRP54	SRP54	6|2|18	26	8.67	3	32|43|52|43	0	0	0	0	0	-184.4	0.2	0.99
	CTF4NT	G6PD	G6PD	8|2|15	25	8.33	3	31|41|47|45	0	0	0	0	0	-177.86	0.2	0.99
	CTF4NT	PSPC1	PSPC1	10|4|8	22	7.33	3	26|27|44|47	0	0	0	0	0	-147.68	0.2	0.99
	CTF4NT	PREP	PREP	5|0|13	18	6	3	25|29|31|36	0	0	0	0	0	-139.18	0.2	0.99
	CTF4NT	SIN3A	SIN3A	1|0|16	17	5.67	3	18|33|33|27	0	0	0	0	0	-127.79	0.2	0.99
	CTF4NT	MAZ	MAZ	0|0|11	11	3.67	3	20|17|20|15	0	0	0	0	0	-84.31	0.2	0.99
	CTF4NT	NUP85	NUP85	2|0|8	10	3.33	3	9|19|18|21	0	0	0	0	0	-78.59	0.2	0.99
	CTF4NT	TFRC	TFRC	3|2|4	9	3	3	15|14|16|16	0	0	0	0	0	-64.46	0.2	0.99
	CTF4NT	ZW10	ZW10	2|0|4	6	2	3	5|8|12|16	0	0	0	0	0	-49.43	0.2	0.99
	CTF4NT	ATE1	ATE1	1|0|4	5	1.67	3	6|8|10|10	0	0	0	0	0	-41.95	0.2	0.99
	CTF4NT	AMPD2	AMPD2	1|0|4	5	1.67	3	6|6|9|12	0	0	0	0	0	-40.83	0.2	0.99
	CTF4NT	C20ORF27	C20ORF27	2|0|3	5	1.67	3	7|9|10|7	0	0	0	0	0	-40.83	0.2	0.99
	CTF4NT	ZNF207	ZNF207	2|2|1	5	1.67	3	5|8|7|13	0	0	0	0	0	-37.26	0.2	0.99
	CTF4NT	IWS1	IWS1	5|0|0	5	1.67	3	3|6|12|12	0	0	0	0	0	-40.5	0.2	0.99
	CTF4NT	OTUB1	OTUB1	1|0|3	4	1.33	3	1|6|8|12	0	0	0	0	0	-33.8	0.2	0.99
	CTF4NT	MRPS30	MRPS30	0|0|3	3	1	3	2|3|6|9	0	0	0	0	0	-26.2	0.2	0.99
	CTF4NT	MCM4	MCM4	11|3|17	31	10.33	3	58|56|52|52	0	0	0	0	0	-233.59	0.19	0.99
	CTF4NT	HUWE1	HUWE1	6|0|24	30	10	3	46|41|45|77	0	0	0	0	0	-237.18	0.19	0.99
	CTF4NT	GNL2	GNL2	6|3|13	22	7.33	3	37|42|41|32	0	0	0	0	0	-160.6	0.19	0.99
	CTF4NT	ARCN1	ARCN1	5|0|14	19	6.33	3	36|32|36|26	0	0	0	0	0	-149.27	0.19	0.99
	CTF4NT	POGZ	POGZ	6|0|9	15	5	3	15|29|28|31	0	0	0	0	0	-118.77	0.19	0.99
	CTF4NT	DNAJC11	DNAJC11	1|0|12	13	4.33	3	23|23|26|20	0	0	0	0	0	-106.69	0.19	0.99
	CTF4NT	DNAAF5	DNAAF5	1|0|12	13	4.33	3	14|20|20|36	0	0	0	0	0	-103.89	0.19	0.99
	CTF4NT	USP14	USP14	7|1|5	13	4.33	3	13|20|25|31	0	0	0	0	0	-98.46	0.19	0.99
	CTF4NT	ZNF687	ZNF687	4|2|3	9	3	3	7|14|19|24	0	0	0	0	0	-67.21	0.19	0.99
	CTF4NT	TCEB2	TCEB2	6|0|3	9	3	3	12|18|13|19	0	0	0	0	0	-73.15	0.19	0.99
	CTF4NT	PHAX	PHAX	4|2|2	8	2.67	3	7|12|16|20	0	0	0	0	0	-57.69	0.19	0.99
	CTF4NT	BRIP1	BRIP1	3|0|5	8	2.67	3	9|14|14|18	0	0	0	0	0	-65.33	0.19	0.99
	CTF4NT	DDX1	DDX1	1|1|6	8	2.67	3	9|12|19|17	0	0	0	0	0	-63.41	0.19	0.99
	CTF4NT	HADHA	HADHA	0|2|5	7	2.33	3	10|12|15|11	0	0	0	0	0	-57.51	0.19	0.99
	CTF4NT	SLU7	SLU7	0|2|5	7	2.33	3	9|11|13|17	0	0	0	0	0	-59.75	0.19	0.99
	CTF4NT	PEBP1	PEBP1	3|2|2	7	2.33	3	9|10|15|14	0	0	0	0	0	-50.42	0.19	0.99
	CTF4NT	IGF2BP3	IGF2BP3	1|0|6	7	2.33	3	9|11|15|13	0	0	0	0	0	-57.51	0.19	0.99
	CTF4NT	SMARCAD1	SMARCAD1	3|0|4	7	2.33	3	9|12|13|14	0	0	0	0	0	-57.51	0.19	0.99
	CTF4NT	PIGS	PIGS	0|0|6	6	2	3	6|9|14|13	0	0	0	0	0	-50.82	0.19	0.99
	CTF4NT	CDC27	CDC27	4|0|2	6	2	3	11|13|11|7	0	0	0	0	0	-50.84	0.19	0.99
	CTF4NT	ZFC3H1	ZFC3H1	2|0|4	6	2	3	4|14|13|11	0	0	0	0	0	-50.63	0.19	0.99
	CTF4NT	HSPBP1	HSPBP1	2|1|2	5	1.67	3	5|9|10|11	0	0	0	0	0	-39.49	0.19	0.99
	CTF4NT	DDX41	DDX41	0|0|5	5	1.67	3	4|9|11|12	0	0	0	0	0	-44.08	0.19	0.99
	CTF4NT	CALM3	CALM3	2|0|2	4	1.33	3	5|6|8|9	0	0	0	0	0	-35.27	0.19	0.99
	CTF4NT	C14ORF166	C14ORF166	3|0|0	3	1	3	5|6|5|5	0	0	0	0	0	-27.56	0.19	0.99
	CTF4NT	ADK	ADK	0|0|3	3	1	3	4|4|6|7	0	0	0	0	0	-27.56	0.19	0.99
	CTF4NT	SF3A2	SF3A2	0|0|3	3	1	3	4|6|5|6	0	0	0	0	0	-27.56	0.19	0.99
	CTF4NT	EYA3	EYA3	0|0|2	2	0.67	3	1|2|5|6	0	0	0	0	0	-19.8	0.19	0.99
	CTF4NT	SMG1	SMG1	1|0|1	2	0.67	3	1|1|6|6	0	0	0	0	0	-19.64	0.19	0.99
	CTF4NT	PPFIA1	PPFIA1	1|0|1	2	0.67	3	3|4|4|3	0	0	0	0	0	-19.91	0.19	0.99
	CTF4NT	MYCBP2	MYCBP2	2|0|0	2	0.67	3	4|3|3|4	0	0	0	0	0	-19.91	0.19	0.99
	CTF4NT	KIAA1522	KIAA1522	1|0|0	1	0.33	3	0|2|2|3	0	0	0	0	0	-12.44	0.19	0.99
	CTF4NT	TRIM36	TRIM36	0|1|0	1	0.33	3	0|1|3|3	0	0	0	0	0	-12.43	0.19	0.99
	CTF4NT	RTCB	RTCB	0|0|1	1	0.33	3	0|2|2|3	0	0	0	0	0	-12.44	0.19	0.99
	CTF4NT	NCOA3	NCOA3	0|1|0	1	0.33	3	2|0|2|3	0	0	0	0	0	-12.44	0.19	0.99
	CTF4NT	CD81	CD81	0|0|1	1	0.33	3	1|1|0|5	0	0	0	0	0	-12.25	0.19	0.99
	CTF4NT	ZNF318	ZNF318	17|5|10	32	10.67	3	31|55|60|85	0	0	0	0	0	-239.13	0.18	0.99
	CTF4NT	KIF5B	KIF5B	16|2|11	29	9.67	3	46|54|63|48	0	0	0	0	0	-230.16	0.18	0.99
	CTF4NT	CCT6A	CCT6A	7|6|13	26	8.67	3	44|44|56|54	0	0	0	0	0	-200.29	0.18	0.99
	CTF4NT	SFPQ	SFPQ	4|8|10	22	7.33	3	35|42|43|44	0	0	0	0	0	-170.1	0.18	0.99
	CTF4NT	RTN4	RTN4	9|2|9	20	6.67	3	31|36|35|45	0	0	0	0	0	-159.01	0.18	0.99
	CTF4NT	ABCC5	ABCC5	8|4|5	17	5.67	3	10|25|52|37	0	0	0	0	0	-125.3	0.18	0.99
	CTF4NT	BTAF1	BTAF1	3|1|10	14	4.67	3	21|26|27|28	0	0	0	0	0	-113.25	0.18	0.99
	CTF4NT	AP3B1	AP3B1	1|0|12	13	4.33	3	14|21|28|31	0	0	0	0	0	-108.6	0.18	0.99
	CTF4NT	GTF3C1	GTF3C1	1|0|11	12	4	3	25|20|29|14	0	0	0	0	0	-101.99	0.18	0.99
	CTF4NT	DDX55	DDX55	1|0|11	12	4	3	19|21|28|22	0	0	0	0	0	-104.46	0.18	0.99
	CTF4NT	OCRL	OCRL	3|0|7	10	3.33	3	19|21|18|17	0	0	0	0	0	-87.68	0.18	0.99
	CTF4NT	MTHFD1L	MTHFD1L	1|0|8	9	3	3	16|17|16|17	0	0	0	0	0	-77.61	0.18	0.99
	CTF4NT	IQGAP2	IQGAP2	1|0|7	8	2.67	3	10|15|21|14	0	0	0	0	0	-70.84	0.18	0.99
	CTF4NT	GCLC	GCLC	1|0|5	6	2	3	9|12|12|12	0	0	0	0	0	-54.18	0.18	0.99
	CTF4NT	GSK3B	GSK3B	1|0|4	5	1.67	3	6|9|11|12	0	0	0	0	0	-46.39	0.18	0.99
	CTF4NT	BRAF	BRAF	2|0|3	5	1.67	3	9|7|10|12	0	0	0	0	0	-46.39	0.18	0.99
	CTF4NT	RFC2	RFC2	1|0|3	4	1.33	3	2|5|11|11	0	0	0	0	0	-36	0.18	0.99
	CTF4NT	TDRKH	TDRKH	1|0|2	3	1	3	1|4|7|10	0	0	0	0	0	-28.32	0.18	0.99
	CTF4NT	IPO7	IPO7	11|1|19	31	10.33	3	46|63|63|71	0	0	0	0	0	-270.38	0.17	0.99
	CTF4NT	RPRD2	RPRD2	14|4|8	26	8.67	3	37|48|55|67	0	0	0	0	0	-216.99	0.17	0.99
	CTF4NT	TCERG1	TCERG1	7|5|9	21	7	3	30|37|54|47	0	0	0	0	0	-170.57	0.17	0.99
	CTF4NT	IPO8	IPO8	10|1|10	21	7	3	33|37|46|52	0	0	0	0	0	-186.57	0.17	0.99
	CTF4NT	CDK13	CDK13	5|2|8	15	5	3	25|24|33|34	0	0	0	0	0	-124.72	0.17	0.99
	CTF4NT	RRM2	RRM2	5|1|8	14	4.67	3	18|23|40|28	0	0	0	0	0	-120.54	0.17	0.99
	CTF4NT	MASTL	MASTL	2|1|6	9	3	3	8|15|23|25	0	0	0	0	0	-78.43	0.17	0.99
	CTF4NT	PRPF4B	PRPF4B	3|0|6	9	3	3	14|13|23|20	0	0	0	0	0	-82.05	0.17	0.99
	CTF4NT	TSHZ3	TSHZ3	3|0|3	6	2	3	3|12|13|19	0	0	0	0	0	-55.9	0.17	0.99
	CTF4NT	PPIL4	PPIL4	2|0|4	6	2	3	9|11|14|12	0	0	0	0	0	-55.3	0.17	0.99
	CTF4NT	MAML1	MAML1	2|0|4	6	2	3	7|11|13|17	0	0	0	0	0	-57.43	0.17	0.99
	CTF4NT	DST	DST	1|4|0	5	1.67	3	6|9|8|17	0	0	0	0	0	-48.28	0.17	0.99
	CTF4NT	C1ORF123	C1ORF123	2|0|2	4	1.33	3	6|9|8|9	0	0	0	0	0	-39.71	0.17	0.99
	CTF4NT	KPNA1	KPNA1	0|0|4	4	1.33	3	6|8|8|9	0	0	0	0	0	-38.63	0.17	0.99
	CTF4NT	MFAP1	MFAP1	3|0|0	3	1	3	3|7|8|6	0	0	0	0	0	-30.85	0.17	0.99
	CTF4NT	CACTIN	CACTIN	0|1|2	3	1	3	2|5|7|9	0	0	0	0	0	-29.69	0.17	0.99
	CTF4NT	IMMT	IMMT	2|1|0	3	1	3	2|2|5|14	0	0	0	0	0	-29.12	0.17	0.99
	CTF4NT	CORO1B	CORO1B	0|1|2	3	1	3	3|5|8|8	0	0	0	0	0	-30.85	0.17	0.99
	CTF4NT	GNAI2	GNAI2	2|0|1	3	1	3	3|4|9|7	0	0	0	0	0	-29.76	0.17	0.99
	CTF4NT	SUCLA2	SUCLA2	0|1|1	2	0.67	3	1|3|5|7	0	0	0	0	0	-21.89	0.17	0.99
	CTF4NT	ATG13	ATG13	0|1|0	1	0.33	3	0|2|3|3	0	0	0	0	0	-13.37	0.17	0.99
	CTF4NT	NFKBIB	NFKBIB	0|0|1	1	0.33	3	0|0|6|2	0	0	0	0	0	-12.78	0.17	0.99
	CTF4NT	RNF31	RNF31	1|0|0	1	0.33	3	0|0|2|6	0	0	0	0	0	-12.78	0.17	0.99
	CTF4NT	SLMAP	SLMAP	0|0|1	1	0.33	3	0|1|2|5	0	0	0	0	0	-13.05	0.17	0.99
	CTF4NT	TP53	TP53	7|7|16	30	10	3	64|63|61|60	0	0	0	0	0	-251.48	0.16	0.99
	CTF4NT	NOL6	NOL6	11|0|13	24	8	3	52|53|48|53	0	0	0	0	0	-234.54	0.16	0.99
	CTF4NT	CHAF1A	CHAF1A	6|0|6	12	4	3	19|25|29|27	0	0	0	0	0	-115.65	0.16	0.99
	CTF4NT	UNC45A	UNC45A	2|0|10	12	4	3	23|24|29|27	0	0	0	0	0	-119.01	0.16	0.99
	CTF4NT	MTOR	MTOR	1|0|9	10	3.33	3	12|19|23|29	0	0	0	0	0	-96.3	0.16	0.99
	CTF4NT	TARDBP	TARDBP	3|2|2	7	2.33	3	11|14|17|17	0	0	0	0	0	-62.3	0.16	0.99
	CTF4NT	OCIAD1	OCIAD1	1|0|5	6	2	3	11|14|13|13	0	0	0	0	0	-60.87	0.16	0.99
	CTF4NT	CTR9	CTR9	1|0|5	6	2	3	9|13|15|13	0	0	0	0	0	-59.75	0.16	0.99
	CTF4NT	KPNA6	KPNA6	1|0|5	6	2	3	3|12|18|16	0	0	0	0	0	-58.11	0.16	0.99
	CTF4NT	NOMO2	NOMO2	1|0|4	5	1.67	3	8|10|13|11	0	0	0	0	0	-50.84	0.16	0.99
	CTF4NT	PITPNA	PITPNA	0|0|5	5	1.67	3	4|12|10|15	0	0	0	0	0	-49.46	0.16	0.99
	CTF4NT	TMEM209	TMEM209	0|0|4	4	1.33	3	7|8|12|7	0	0	0	0	0	-41.95	0.16	0.99
	CTF4NT	CASP8	CASP8	2|0|2	4	1.33	3	7|8|11|7	0	0	0	0	0	-40.83	0.16	0.99
	CTF4NT	RBM15	RBM15	2|0|1	3	1	3	4|6|9|6	0	0	0	0	0	-31.97	0.16	0.99
	CTF4NT	ZNF711	ZNF711	2|0|1	3	1	3	3|3|10|9	0	0	0	0	0	-31.68	0.16	0.99
	CTF4NT	ZEB2	ZEB2	0|0|2	2	0.67	3	1|5|4|7	0	0	0	0	0	-23.09	0.16	0.99
	CTF4NT	EWSR1	EWSR1	0|0|2	2	0.67	3	4|6|4|3	0	0	0	0	0	-23.17	0.16	0.99
	CTF4NT	PITRM1	PITRM1	1|0|1	2	0.67	3	1|4|4|8	0	0	0	0	0	-22.96	0.16	0.99
	CTF4NT	SMARCD1	SMARCD1	0|0|2	2	0.67	3	1|3|7|6	0	0	0	0	0	-23	0.16	0.99
	CTF4NT	USP36	USP36	0|0|2	2	0.67	3	2|3|5|7	0	0	0	0	0	-23.2	0.16	0.99
	CTF4NT	EIF4E	EIF4E	2|0|0	2	0.67	3	0|2|7|8	0	0	0	0	0	-22.67	0.16	0.99
	CTF4NT	PI4KA	PI4KA	0|0|2	2	0.67	3	3|4|5|5	0	0	0	0	0	-23.17	0.16	0.99
	CTF4NT	ACIN1	ACIN1	12|5|7	24	8	3	39|55|69|56	0	0	0	0	0	-226.48	0.15	0.99
	CTF4NT	CTPS1	CTPS1	3|1|17	21	7	3	48|47|52|45	0	0	0	0	0	-213.55	0.15	0.99
	CTF4NT	CCT2	CCT2	4|9|2	15	5	3	28|32|38|39	0	0	0	0	0	-147.93	0.15	0.99
	CTF4NT	BPTF	BPTF	5|0|9	14	4.67	3	38|35|25|28	0	0	0	0	0	-144.82	0.15	0.99
	CTF4NT	SF3A3	SF3A3	6|2|2	10	3.33	3	16|20|21|30	0	0	0	0	0	-92.7	0.15	0.99
	CTF4NT	ZNF512	ZNF512	0|0|8	8	2.67	3	13|18|25|15	0	0	0	0	0	-83.09	0.15	0.99
	CTF4NT	PRPF4	PRPF4	2|0|5	7	2.33	3	16|14|19|15	0	0	0	0	0	-75.37	0.15	0.99
	CTF4NT	COPS5	COPS5	2|0|5	7	2.33	3	11|11|19|21	0	0	0	0	0	-72.97	0.15	0.99
	CTF4NT	ZFP82	ZFP82	2|1|2	5	1.67	3	8|14|10|12	0	0	0	0	0	-49.25	0.15	0.99
	CTF4NT	POLR3D	POLR3D	2|1|2	5	1.67	3	8|10|13|13	0	0	0	0	0	-49.25	0.15	0.99
	CTF4NT	PRPF31	PRPF31	3|0|2	5	1.67	3	5|11|12|16	0	0	0	0	0	-52.84	0.15	0.99
	CTF4NT	CHD1	CHD1	0|0|4	4	1.33	3	5|10|12|9	0	0	0	0	0	-44.15	0.15	0.99
	CTF4NT	PAIP1	PAIP1	2|0|2	4	1.33	3	7|6|12|11	0	0	0	0	0	-44.15	0.15	0.99
	CTF4NT	DIEXF	DIEXF	0|0|4	4	1.33	3	7|10|9|9	0	0	0	0	0	-43.06	0.15	0.99
	CTF4NT	ICE1	ICE1	2|1|1	4	1.33	3	2|8|9|17	0	0	0	0	0	-39.93	0.15	0.99
	CTF4NT	ESD	ESD	0|0|3	3	1	3	4|5|8|10	0	0	0	0	0	-34.24	0.15	0.99
	CTF4NT	CPVL	CPVL	0|0|2	2	0.67	3	1|3|4|10	0	0	0	0	0	-23.84	0.15	0.99
	CTF4NT	ATG2A	ATG2A	1|0|0	1	0.33	3	1|1|2|5	0	0	0	0	0	-14.38	0.15	0.99
	CTF4NT	RPP40	RPP40	1|0|0	1	0.33	3	0|1|3|5	0	0	0	0	0	-14.24	0.15	0.99
	CTF4NT	RNF2	RNF2	0|0|1	1	0.33	3	2|1|3|3	0	0	0	0	0	-14.49	0.15	0.99
	CTF4NT	TAF1	TAF1	0|1|0	1	0.33	3	0|3|4|2	0	0	0	0	0	-14.47	0.15	0.99
	CTF4NT	ESYT1	ESYT1	9|2|26	37	12.33	3	91|88|90|77	0	0	0	0	0	-380.74	0.14	0.99
	CTF4NT	STAT1	STAT1	10|0|13	23	7.67	3	54|53|66|53	0	0	0	0	0	-256.99	0.14	0.99
	CTF4NT	HSPH1	HSPH1	6|2|5	13	4.33	3	19|36|39|33	0	0	0	0	0	-136.54	0.14	0.99
	CTF4NT	GSPT1	GSPT1	1|1|9	11	3.67	3	22|23|33|26	0	0	0	0	0	-115.46	0.14	0.99
	CTF4NT	TNPO1	TNPO1	2|0|7	9	3	3	7|17|28|34	0	0	0	0	0	-99.15	0.14	0.99
	CTF4NT	TBCB	TBCB	3|0|4	7	2.33	3	11|14|23|18	0	0	0	0	0	-77.48	0.14	0.99
	CTF4NT	FKBP4	FKBP4	2|1|4	7	2.33	3	13|15|20|20	0	0	0	0	0	-75.6	0.14	0.99
	CTF4NT	ATXN10	ATXN10	1|0|5	6	2	3	7|12|16|23	0	0	0	0	0	-68.23	0.14	0.99
	CTF4NT	SLC4A1AP	SLC4A1AP	4|0|2	6	2	3	4|12|21|21	0	0	0	0	0	-68.04	0.14	0.99
	CTF4NT	PRPF3	PRPF3	2|1|2	5	1.67	3	8|10|19|9	0	0	0	0	0	-51.17	0.14	0.99
	CTF4NT	RFX5	RFX5	2|0|3	5	1.67	3	2|12|13|19	0	0	0	0	0	-54.7	0.14	0.99
	CTF4NT	GBE1	GBE1	0|0|4	4	1.33	3	6|9|11|12	0	0	0	0	0	-46.39	0.14	0.99
	CTF4NT	ITCH	ITCH	0|0|3	3	1	3	5|7|9|8	0	0	0	0	0	-36.4	0.14	0.99
	CTF4NT	ACBD5	ACBD5	0|1|1	2	0.67	3	2|5|7|5	0	0	0	0	0	-25.38	0.14	0.99
	CTF4NT	LAMTOR1	LAMTOR1	2|0|0	2	0.67	3	1|4|5|9	0	0	0	0	0	-25.14	0.14	0.99
	CTF4NT	VIM	VIM	13|29|14	56	18.67	3	139|140|161|138	0	0	0	0	0	-592.14	0.13	0.99
	CTF4NT	KDM3B	KDM3B	13|3|8	24	8	3	36|56|64|91	0	0	0	0	0	-264.83	0.13	0.99
	CTF4NT	DIAPH1	DIAPH1	5|0|16	21	7	3	44|53|62|49	0	0	0	0	0	-236.83	0.13	0.99
	CTF4NT	PRRC2B	PRRC2B	9|1|9	19	6.33	3	24|48|59|68	0	0	0	0	0	-220.5	0.13	0.99
	CTF4NT	KHSRP	KHSRP	9|4|4	17	5.67	3	28|39|54|52	0	0	0	0	0	-179.48	0.13	0.99
	CTF4NT	CDCA2	CDCA2	7|1|3	11	3.67	3	14|30|38|29	0	0	0	0	0	-122.73	0.13	0.99
	CTF4NT	BLM	BLM	5|0|5	10	3.33	3	4|22|36|37	0	0	0	0	0	-113.53	0.13	0.99
	CTF4NT	SAFB	SAFB	2|3|4	9	3	3	15|24|27|23	0	0	0	0	0	-95.03	0.13	0.99
	CTF4NT	NIFK	NIFK	0|1|8	9	3	3	19|26|27|21	0	0	0	0	0	-107.81	0.13	0.99
	CTF4NT	YBX1	YBX1	0|0|5	5	1.67	3	14|11|13|13	0	0	0	0	0	-60.87	0.13	0.99
	CTF4NT	CWC27	CWC27	4|0|1	5	1.67	3	10|12|16|15	0	0	0	0	0	-63.09	0.13	0.99
	CTF4NT	RBM4	RBM4	3|0|2	5	1.67	3	13|12|16|12	0	0	0	0	0	-63.09	0.13	0.99
	CTF4NT	MCMBP	MCMBP	2|0|3	5	1.67	3	7|13|15|18	0	0	0	0	0	-62.96	0.13	0.99
	CTF4NT	ATRX	ATRX	0|1|4	5	1.67	3	8|10|10|22	0	0	0	0	0	-59.29	0.13	0.99
	CTF4NT	CBX5	CBX5	1|0|3	4	1.33	3	7|10|11|12	0	0	0	0	0	-48.6	0.13	0.99
	CTF4NT	RPS6KB1	RPS6KB1	1|1|1	3	1	3	6|6|7|12	0	0	0	0	0	-35.24	0.13	0.99
	CTF4NT	HSPA4L	HSPA4L	1|0|2	3	1	3	3|8|8|11	0	0	0	0	0	-37.44	0.13	0.99
	CTF4NT	TBC1D10B	TBC1D10B	0|1|2	3	1	3	7|8|8|7	0	0	0	0	0	-37.52	0.13	0.99
	CTF4NT	UHRF1BP1	UHRF1BP1	0|1|2	3	1	3	6|7|5|13	0	0	0	0	0	-38.5	0.13	0.99
	CTF4NT	TK1	TK1	1|0|1	2	0.67	3	0|2|11|7	0	0	0	0	0	-25.74	0.13	0.99
	CTF4NT	ERLIN2	ERLIN2	0|0|2	2	0.67	3	2|6|8|5	0	0	0	0	0	-27.58	0.13	0.99
	CTF4NT	LIG1	LIG1	1|0|1	2	0.67	3	2|5|7|7	0	0	0	0	0	-27.63	0.13	0.99
	CTF4NT	PBRM1	PBRM1	1|0|0	1	0.33	3	2|4|3|1	0	0	0	0	0	-15.6	0.13	0.99
	CTF4NT	WDR82	WDR82	0|0|1	1	0.33	3	3|2|2|3	0	0	0	0	0	-15.6	0.13	0.99
	CTF4NT	NUCKS1	NUCKS1	1|0|0	1	0.33	3	2|1|5|2	0	0	0	0	0	-15.61	0.13	0.99
	CTF4NT	ETAA1	ETAA1	1|0|0	1	0.33	3	2|2|3|3	0	0	0	0	0	-15.6	0.13	0.99
	CTF4NT	ZNF638	ZNF638	12|9|7	28	9.33	3	58|80|82|80	0	0	0	0	0	-308.39	0.12	0.99
	CTF4NT	USP7	USP7	3|0|9	12	4	3	26|31|37|40	0	0	0	0	0	-153.78	0.12	0.99
	CTF4NT	PPP2R2A	PPP2R2A	0|0|7	7	2.33	3	17|19|21|19	0	0	0	0	0	-88.78	0.12	0.99
	CTF4NT	ARFGAP2	ARFGAP2	2|0|5	7	2.33	3	17|21|16|23	0	0	0	0	0	-89.91	0.12	0.99
	CTF4NT	PAXBP1	PAXBP1	1|0|5	6	2	3	13|14|22|20	0	0	0	0	0	-81	0.12	0.99
	CTF4NT	ADD3	ADD3	1|0|5	6	2	3	13|15|21|20	0	0	0	0	0	-80.96	0.12	0.99
	CTF4NT	BCOR	BCOR	2|0|4	6	2	3	7|14|13|32	0	0	0	0	0	-76.76	0.12	0.99
	CTF4NT	ADPGK	ADPGK	1|0|4	5	1.67	3	9|15|17|15	0	0	0	0	0	-66.43	0.12	0.99
	CTF4NT	ARHGAP1	ARHGAP1	2|0|3	5	1.67	3	9|12|13|21	0	0	0	0	0	-65.13	0.12	0.99
	CTF4NT	COPZ1	COPZ1	3|0|2	5	1.67	3	9|13|16|19	0	0	0	0	0	-67.54	0.12	0.99
	CTF4NT	KIF2A	KIF2A	0|0|4	4	1.33	3	9|14|12|10	0	0	0	0	0	-54.18	0.12	0.99
	CTF4NT	ME1	ME1	0|0|3	3	1	3	2|7|11|12	0	0	0	0	0	-39.34	0.12	0.99
	CTF4NT	ANAPC5	ANAPC5	1|0|2	3	1	3	5|8|7|12	0	0	0	0	0	-39.77	0.12	0.99
	CTF4NT	VPS52	VPS52	0|0|3	3	1	3	7|9|10|8	0	0	0	0	0	-41.95	0.12	0.99
	CTF4NT	KIAA1598	KIAA1598	0|0|3	3	1	3	1|8|12|13	0	0	0	0	0	-41.46	0.12	0.99
	CTF4NT	UGGT1	UGGT1	0|0|2	2	0.67	3	3|2|8|10	0	0	0	0	0	-29.47	0.12	0.99
	CTF4NT	CASP3	CASP3	2|0|0	2	0.67	3	6|6|5|6	0	0	0	0	0	-29.78	0.12	0.99
	CTF4NT	NR2C1	NR2C1	1|0|0	1	0.33	3	3|2|3|3	0	0	0	0	0	-16.68	0.12	0.99
	CTF4NT	UGP2	UGP2	1|0|0	1	0.33	3	2|2|4|3	0	0	0	0	0	-16.68	0.12	0.99
	CTF4NT	2022-09-11	2022-09-11	0|0|1	1	0.33	3	2|2|2|5	0	0	0	0	0	-16.68	0.12	0.99
	CTF4NT	DDX3X	DDX3X	6|14|18	38	12.67	3	110|125|119|105	0	0	0	0	0	-488.46	0.11	0.99
	CTF4NT	CNOT1	CNOT1	14|0|24	38	12.67	3	117|118|110|118	0	0	0	0	0	-523.26	0.11	0.99
	CTF4NT	G3BP1	G3BP1	5|6|6	17	5.67	3	44|53|55|58	0	0	0	0	0	-216.98	0.11	0.99
	CTF4NT	RBBP6	RBBP6	10|1|5	16	5.33	3	23|43|55|68	0	0	0	0	0	-209.28	0.11	0.99
	CTF4NT	MYBL2	MYBL2	1|0|6	7	2.33	3	7|12|40|27	0	0	0	0	0	-98.93	0.11	0.99
	CTF4NT	IDE	IDE	2|0|5	7	2.33	3	10|20|21|35	0	0	0	0	0	-99.3	0.11	0.99
	CTF4NT	CCAR1	CCAR1	2|0|5	7	2.33	3	11|21|25|25	0	0	0	0	0	-95.24	0.11	0.99
	CTF4NT	SNRPA1	SNRPA1	2|1|2	5	1.67	3	9|13|19|18	0	0	0	0	0	-65.62	0.11	0.99
	CTF4NT	EBNA1BP2	EBNA1BP2	2|1|2	5	1.67	3	13|15|21|13	0	0	0	0	0	-69	0.11	0.99
	CTF4NT	DNAJC7	DNAJC7	0|0|4	4	1.33	3	10|8|19|13	0	0	0	0	0	-59.56	0.11	0.99
	CTF4NT	PLOD1	PLOD1	0|0|4	4	1.33	3	9|11|14|14	0	0	0	0	0	-57.51	0.11	0.99
	CTF4NT	RBM26	RBM26	2|0|2	4	1.33	3	9|14|13|14	0	0	0	0	0	-59.75	0.11	0.99
	CTF4NT	SNAP23	SNAP23	3|0|1	4	1.33	3	10|14|11|13	0	0	0	0	0	-57.51	0.11	0.99
	CTF4NT	ZNF629	ZNF629	2|0|1	3	1	3	3|9|12|12	0	0	0	0	0	-43.91	0.11	0.99
	CTF4NT	QSER1	QSER1	2|0|1	3	1	3	2|7|11|18	0	0	0	0	0	-45.75	0.11	0.99
	CTF4NT	CLPTM1	CLPTM1	1|0|1	2	0.67	3	4|6|9|5	0	0	0	0	0	-30.85	0.11	0.99
	CTF4NT	NME3	NME3	2|0|0	2	0.67	3	6|6|5|7	0	0	0	0	0	-30.85	0.11	0.99
	CTF4NT	SLC7A1	SLC7A1	0|0|2	2	0.67	3	6|6|5|8	0	0	0	0	0	-31.97	0.11	0.99
	CTF4NT	RACGAP1	RACGAP1	0|0|2	2	0.67	3	3|5|10|6	0	0	0	0	0	-30.77	0.11	0.99
	CTF4NT	EIF4EBP1	EIF4EBP1	0|1|0	1	0.33	3	2|4|3|3	0	0	0	0	0	-17.68	0.11	0.99
	CTF4NT	CCT5	CCT5	16|9|15	40	13.33	3	115|131|145|126	0	0	0	0	0	-540.36	0.1	0.99
	CTF4NT	AARS	AARS	3|0|6	9	3	3	15|27|37|47	0	0	0	0	0	-144.01	0.1	0.99
	CTF4NT	NUP107	NUP107	2|0|6	8	2.67	3	26|27|27|28	0	0	0	0	0	-124.61	0.1	0.99
	CTF4NT	SMC1A	SMC1A	1|0|5	6	2	3	20|18|23|19	0	0	0	0	0	-93.26	0.1	0.99
	CTF4NT	CACYBP	CACYBP	2|2|2	6	2	3	10|18|30|25	0	0	0	0	0	-87.92	0.1	0.99
	CTF4NT	MMS19	MMS19	1|0|4	5	1.67	3	4|13|18|30	0	0	0	0	0	-75.62	0.1	0.99
	CTF4NT	NEK9	NEK9	1|0|4	5	1.67	3	14|16|16|18	0	0	0	0	0	-75.37	0.1	0.99
	CTF4NT	POLR3C	POLR3C	1|0|3	4	1.33	3	11|12|14|16	0	0	0	0	0	-63.09	0.1	0.99
	CTF4NT	GNL3	GNL3	1|0|3	4	1.33	3	17|12|11|15	0	0	0	0	0	-65.33	0.1	0.99
	CTF4NT	CBS	CBS	0|0|4	4	1.33	3	9|11|15|16	0	0	0	0	0	-60.87	0.1	0.99
	CTF4NT	PRPF19	PRPF19	0|0|3	3	1	3	7|11|8|14	0	0	0	0	0	-48.6	0.1	0.99
	CTF4NT	NSD1	NSD1	3|0|0	3	1	3	3|10|3|25	0	0	0	0	0	-48.67	0.1	0.99
	CTF4NT	BAZ1A	BAZ1A	0|0|2	2	0.67	3	1|7|9|9	0	0	0	0	0	-32.82	0.1	0.99
	CTF4NT	ENSA	ENSA	1|0|1	2	0.67	3	6|7|5|8	0	0	0	0	0	-33.09	0.1	0.99
	CTF4NT	FNBP4	FNBP4	2|0|0	2	0.67	3	3|8|9|7	0	0	0	0	0	-34.28	0.1	0.99
	CTF4NT	DCTN4	DCTN4	2|0|0	2	0.67	3	4|7|7|10	0	0	0	0	0	-35.27	0.1	0.99
	CTF4NT	ABL2	ABL2	0|0|2	2	0.67	3	3|5|9|9	0	0	0	0	0	-33.04	0.1	0.99
	CTF4NT	KDM4B	KDM4B	1|0|0	1	0.33	3	0|4|7|3	0	0	0	0	0	-19.64	0.1	0.99
	CTF4NT	ZMYM3	ZMYM3	0|0|1	1	0.33	3	4|3|6|1	0	0	0	0	0	-19.91	0.1	0.99
	CTF4NT	NFATC1	NFATC1	0|0|1	1	0.33	3	0|1|5|7	0	0	0	0	0	-18.34	0.1	0.99
	CTF4NT	DMXL1	DMXL1	0|0|1	1	0.33	3	1|4|2|7	0	0	0	0	0	-19.71	0.1	0.99
	CTF4NT	GEMIN5	GEMIN5	11|0|11	22	7.33	3	87|90|89|72	0	0	0	0	0	-382.79	0.09	0.99
	CTF4NT	SERBP1	SERBP1	0|1|16	17	5.67	3	61|67|64|52	0	0	0	0	0	-277.2	0.09	0.99
	CTF4NT	NSUN2	NSUN2	6|1|6	13	4.33	3	41|45|57|51	0	0	0	0	0	-215.88	0.09	0.99
	CTF4NT	SUGT1	SUGT1	4|3|4	11	3.67	3	30|42|51|47	0	0	0	0	0	-180.24	0.09	0.99
	CTF4NT	SEC24A	SEC24A	1|0|6	7	2.33	3	19|23|27|36	0	0	0	0	0	-121.01	0.09	0.99
	CTF4NT	FAM208A	FAM208A	2|1|3	6	2	3	16|22|26|25	0	0	0	0	0	-98.83	0.09	0.99
	CTF4NT	AAR2	AAR2	2|0|4	6	2	3	16|19|26|25	0	0	0	0	0	-100.05	0.09	0.99
	CTF4NT	GCFC2	GCFC2	3|0|2	5	1.67	3	8|17|26|25	0	0	0	0	0	-88.23	0.09	0.99
	CTF4NT	LTN1	LTN1	1|0|4	5	1.67	3	16|21|19|19	0	0	0	0	0	-87.68	0.09	0.99
	CTF4NT	TBCD	TBCD	2|0|3	5	1.67	3	15|17|17|25	0	0	0	0	0	-86.63	0.09	0.99
	CTF4NT	MACF1	MACF1	0|0|4	4	1.33	3	13|11|9|28	0	0	0	0	0	-71.34	0.09	0.99
	CTF4NT	HN1	HN1	2|0|1	3	1	3	7|11|11|16	0	0	0	0	0	-54.19	0.09	0.99
	CTF4NT	ATP6V1H	ATP6V1H	1|0|2	3	1	3	9|13|13|12	0	0	0	0	0	-56.41	0.09	0.99
	CTF4NT	MEPCE	MEPCE	1|0|2	3	1	3	8|11|13|14	0	0	0	0	0	-55.3	0.09	0.99
	CTF4NT	KPNA3	KPNA3	0|1|2	3	1	3	1|11|14|19	0	0	0	0	0	-53.48	0.09	0.99
	CTF4NT	RREB1	RREB1	0|0|2	2	0.67	3	2|3|13|13	0	0	0	0	0	-38.02	0.09	0.99
	CTF4NT	SCAF11	SCAF11	2|0|0	2	0.67	3	4|11|5|11	0	0	0	0	0	-38.45	0.09	0.99
	CTF4NT	NT5DC2	NT5DC2	0|0|2	2	0.67	3	7|5|9|10	0	0	0	0	0	-38.63	0.09	0.99
	CTF4NT	CDYL	CDYL	0|0|1	1	0.33	3	2|3|4|6	0	0	0	0	0	-21.01	0.09	0.99
	CTF4NT	A0A0U1RQK7	EIF4G3	15|1|24	40	13.33	3	151|174|169|173	0	0	0	0	0	#NAME?	0.08	0.99
	CTF4NT	NUP214	NUP214	10|3|14	27	9	3	101|101|127|109	0	0	0	0	0	-478.6	0.08	0.99
	CTF4NT	RANGAP1	RANGAP1	11|4|7	22	7.33	3	86|98|88|97	0	0	0	0	0	-397.08	0.08	0.99
	CTF4NT	SPG20	SPG20	7|2|5	14	4.67	3	51|56|67|57	0	0	0	0	0	-252.38	0.08	0.99
	CTF4NT	SPEN	SPEN	11|1|2	14	4.67	3	36|59|71|70	0	0	0	0	0	-262.09	0.08	0.99
	CTF4NT	DNM1L	DNM1L	0|0|8	8	2.67	3	19|36|42|45	0	0	0	0	0	-162.17	0.08	0.99
	CTF4NT	DDB1	DDB1	2|0|5	7	2.33	3	16|24|28|44	0	0	0	0	0	-128.39	0.08	0.99
	CTF4NT	CRKL	CRKL	3|1|3	7	2.33	3	26|29|31|34	0	0	0	0	0	-133.25	0.08	0.99
	CTF4NT	VCL	VCL	5|0|1	6	2	3	17|22|28|32	0	0	0	0	0	-114.36	0.08	0.99
	CTF4NT	ZNF281	ZNF281	1|0|5	6	2	3	14|25|26|35	0	0	0	0	0	-115.21	0.08	0.99
	CTF4NT	CDK12	CDK12	3|0|2	5	1.67	3	11|21|25|28	0	0	0	0	0	-98.49	0.08	0.99
	CTF4NT	SNX1	SNX1	3|0|2	5	1.67	3	21|24|17|25	0	0	0	0	0	-101.1	0.08	0.99
	CTF4NT	CBX1	CBX1	3|2|0	5	1.67	3	17|17|24|23	0	0	0	0	0	-94.38	0.08	0.99
	CTF4NT	NIPBL	NIPBL	0|0|5	5	1.67	3	18|16|20|29	0	0	0	0	0	-96.5	0.08	0.99
	CTF4NT	FIP1L1	FIP1L1	3|0|1	4	1.33	3	14|18|20|19	0	0	0	0	0	-83.2	0.08	0.99
	CTF4NT	CAPN2	CAPN2	1|0|3	4	1.33	3	6|17|19|23	0	0	0	0	0	-76.01	0.08	0.99
	CTF4NT	SCYL1	SCYL1	1|0|2	3	1	3	6|14|16|12	0	0	0	0	0	-57.39	0.08	0.99
	CTF4NT	FLOT1	FLOT1	1|0|2	3	1	3	5|14|14|18	0	0	0	0	0	-60.57	0.08	0.99
	CTF4NT	ATP6V0A1	ATP6V0A1	2|0|0	2	0.67	3	6|5|10|12	0	0	0	0	0	-40.8	0.08	0.99
	CTF4NT	FIGNL1	FIGNL1	1|0|1	2	0.67	3	4|5|13|11	0	0	0	0	0	-40.52	0.08	0.99
	CTF4NT	ZNF644	ZNF644	0|0|2	2	0.67	3	4|7|12|9	0	0	0	0	0	-39.64	0.08	0.99
	CTF4NT	SPTLC2	SPTLC2	0|0|1	1	0.33	3	3|6|5|3	0	0	0	0	0	-23.17	0.08	0.99
	CTF4NT	CCZ1	CCZ1	0|0|1	1	0.33	3	4|3|4|5	0	0	0	0	0	-22.04	0.08	0.99
	CTF4NT	METTL3	METTL3	0|0|1	1	0.33	3	2|3|7|5	0	0	0	0	0	-23.2	0.08	0.99
	CTF4NT	MORC3	MORC3	1|0|0	1	0.33	3	3|2|3|8	0	0	0	0	0	-21.85	0.08	0.99
	CTF4NT	GOLGA3	GOLGA3	0|0|1	1	0.33	3	0|4|6|6	0	0	0	0	0	-21.8	0.08	0.99
	CTF4NT	LZTFL1	LZTFL1	0|0|1	1	0.33	3	0|2|4|10	0	0	0	0	0	-21.38	0.08	0.99
	CTF4NT	SMS	SMS	1|0|0	1	0.33	3	2|2|6|6	0	0	0	0	0	-22.01	0.08	0.99
	CTF4NT	FLNA	FLNA	3|70|3	76	25.33	3	372|383|386|358	0	0	0	0	0	#NAME?	0.07	0.99
	CTF4NT	VPS51	VPS51	4|0|10	14	4.67	3	65|68|67|64	0	0	0	0	0	-299.66	0.07	0.99
	CTF4NT	CDC5L	CDC5L	3|3|5	11	3.67	3	39|53|58|50	0	0	0	0	0	-213.62	0.07	0.99
	CTF4NT	KNOP1	KNOP1	6|0|5	11	3.67	3	37|51|63|68	0	0	0	0	0	-248.62	0.07	0.99
	CTF4NT	ZMYM2	ZMYM2	3|1|3	7	2.33	3	17|26|36|48	0	0	0	0	0	-140.31	0.07	0.99
	CTF4NT	TP53BP1	TP53BP1	4|1|2	7	2.33	3	27|32|25|42	0	0	0	0	0	-139.74	0.07	0.99
	CTF4NT	IPO9	IPO9	1|0|5	6	2	3	22|28|27|36	0	0	0	0	0	-130.23	0.07	0.99
	CTF4NT	IPO4	IPO4	1|1|4	6	2	3	11|24|34|52	0	0	0	0	0	-133.33	0.07	0.99
	CTF4NT	USP9X	USP9X	1|0|5	6	2	3	12|24|27|47	0	0	0	0	0	-125.95	0.07	0.99
	CTF4NT	TWF2	TWF2	0|1|4	5	1.67	3	15|22|28|29	0	0	0	0	0	-108.76	0.07	0.99
	CTF4NT	FXR1	FXR1	2|1|2	5	1.67	3	23|27|22|28	0	0	0	0	0	-111.02	0.07	0.99
	CTF4NT	UBR5	UBR5	1|0|3	4	1.33	3	10|18|20|31	0	0	0	0	0	-91.61	0.07	0.99
	CTF4NT	CHORDC1	CHORDC1	2|1|1	4	1.33	3	14|20|22|16	0	0	0	0	0	-80.01	0.07	0.99
	CTF4NT	RABL6	RABL6	1|0|1	2	0.67	3	5|9|10|16	0	0	0	0	0	-48.34	0.07	0.99
	CTF4NT	FOXK1	FOXK1	1|0|1	2	0.67	3	7|8|12|12	0	0	0	0	0	-47.51	0.07	0.99
	CTF4NT	WDR1	WDR1	0|0|2	2	0.67	3	8|11|7|14	0	0	0	0	0	-48.6	0.07	0.99
	CTF4NT	RANBP3	RANBP3	1|0|1	2	0.67	3	5|8|11|13	0	0	0	0	0	-45.24	0.07	0.99
	CTF4NT	RBM33	RBM33	0|0|2	2	0.67	3	2|11|10|14	0	0	0	0	0	-44.87	0.07	0.99
	CTF4NT	YME1L1	YME1L1	0|0|2	2	0.67	3	10|12|10|8	0	0	0	0	0	-48.6	0.07	0.99
	CTF4NT	DDX10	DDX10	0|0|2	2	0.67	3	7|9|6|17	0	0	0	0	0	-47.18	0.07	0.99
	CTF4NT	OSGEP	OSGEP	0|0|1	1	0.33	3	1|4|7|6	0	0	0	0	0	-24.18	0.07	0.99
	CTF4NT	BRD9	BRD9	0|0|1	1	0.33	3	0|1|8|10	0	0	0	0	0	-24.78	0.07	0.99
	CTF4NT	MLH1	MLH1	1|0|0	1	0.33	3	1|3|7|9	0	0	0	0	0	-26.05	0.07	0.99
	CTF4NT	NAA35	NAA35	0|0|1	1	0.33	3	3|5|6|5	0	0	0	0	0	-25.38	0.07	0.99
	CTF4NT	CAPNS1	CAPNS1	1|0|0	1	0.33	3	1|3|8|8	0	0	0	0	0	-26.08	0.07	0.99
	CTF4NT	BTF3L4	BTF3L4	0|0|1	1	0.33	3	3|5|6|6	0	0	0	0	0	-26.44	0.07	0.99
	CTF4NT	ERCC4	ERCC4	0|0|1	1	0.33	3	3|4|5|8	0	0	0	0	0	-26.44	0.07	0.99
	CTF4NT	DSP	DSP	9|6|3	18	6	3	75|102|90|116	0	0	0	0	0	-416.78	0.06	0.99
	CTF4NT	SON	SON	4|3|2	9	3	3	35|44|52|55	0	0	0	0	0	-202.13	0.06	0.99
	CTF4NT	DPP3	DPP3	3|0|5	8	2.67	3	39|47|36|51	0	0	0	0	0	-197.55	0.06	0.99
	CTF4NT	NUP98	NUP98	0|0|7	7	2.33	3	32|37|38|38	0	0	0	0	0	-166.09	0.06	0.99
	CTF4NT	RUVBL1	RUVBL1	3|2|2	7	2.33	3	41|39|41|39	0	0	0	0	0	-173.42	0.06	0.99
	CTF4NT	UTP14A	UTP14A	2|2|3	7	2.33	3	30|45|45|48	0	0	0	0	0	-182.18	0.06	0.99
	CTF4NT	EIF5B	EIF5B	2|2|3	7	2.33	3	28|40|45|48	0	0	0	0	0	-174.31	0.06	0.99
	CTF4NT	FXR2	FXR2	0|0|4	4	1.33	3	16|23|27|22	0	0	0	0	0	-102.21	0.06	0.99
	CTF4NT	USP47	USP47	1|1|1	3	1	3	8|13|19|22	0	0	0	0	0	-68.66	0.06	0.99
	CTF4NT	NCOR2	NCOR2	3|0|0	3	1	3	5|10|21|27	0	0	0	0	0	-73.48	0.06	0.99
	CTF4NT	2022-03-01	2022-03-01	0|0|2	2	0.67	3	10|6|14|13	0	0	0	0	0	-51.97	0.06	0.99
	CTF4NT	MPDZ	MPDZ	1|0|1	2	0.67	3	4|9|7|24	0	0	0	0	0	-52.17	0.06	0.99
	CTF4NT	LNP	LNP	0|0|1	1	0.33	3	6|5|6|6	0	0	0	0	0	-29.78	0.06	0.99
	CTF4NT	EIF3J	EIF3J	0|0|1	1	0.33	3	4|5|4|8	0	0	0	0	0	-27.56	0.06	0.99
	CTF4NT	TCAF1	TCAF1	0|0|1	1	0.33	3	6|8|3|4	0	0	0	0	0	-27.56	0.06	0.99
	CTF4NT	ARID3B	ARID3B	1|0|0	1	0.33	3	2|4|7|10	0	0	0	0	0	-29.56	0.06	0.99
	CTF4NT	CPD	CPD	0|1|0	1	0.33	3	3|3|3|12	0	0	0	0	0	-27.01	0.06	0.99
	CTF4NT	A8K968	EPB41L3	4|0|9	13	4.33	3	75|82|84|92	0	0	0	0	0	-377.17	0.05	0.99
	CTF4NT	STAT3	STAT3	3|0|5	8	2.67	3	45|60|58|66	0	0	0	0	0	-260.31	0.05	0.99
	CTF4NT	GPATCH1	GPATCH1	4|0|2	6	2	3	29|44|39|43	0	0	0	0	0	-177.32	0.05	0.99
	CTF4NT	PDLIM1	PDLIM1	5|0|1	6	2	3	41|40|36|45	0	0	0	0	0	-185.16	0.05	0.99
	CTF4NT	PFAS	PFAS	3|0|2	5	1.67	3	25|31|32|41	0	0	0	0	0	-148.1	0.05	0.99
	CTF4NT	DDX20	DDX20	1|0|2	3	1	3	16|19|21|26	0	0	0	0	0	-95.5	0.05	0.99
	CTF4NT	PUS7	PUS7	2|0|1	3	1	3	12|15|30|22	0	0	0	0	0	-91.68	0.05	0.99
	CTF4NT	KRI1	KRI1	0|0|3	3	1	3	17|16|19|21	0	0	0	0	0	-85.43	0.05	0.99
	CTF4NT	TNIK	TNIK	1|0|2	3	1	3	13|20|22|27	0	0	0	0	0	-95.37	0.05	0.99
	CTF4NT	PCMT1	PCMT1	2|1|0	3	1	3	19|21|21|24	0	0	0	0	0	-98.86	0.05	0.99
	CTF4NT	GOLGB1	GOLGB1	1|1|0	2	0.67	3	6|9|16|28	0	0	0	0	0	-69.01	0.05	0.99
	CTF4NT	ISYNA1	ISYNA1	0|0|2	2	0.67	3	12|13|15|15	0	0	0	0	0	-65.33	0.05	0.99
	CTF4NT	RAI1	RAI1	0|0|2	2	0.67	3	2|13|19|19	0	0	0	0	0	-62.42	0.05	0.99
	CTF4NT	RAVER1	RAVER1	0|0|2	2	0.67	3	3|8|18|29	0	0	0	0	0	-67.7	0.05	0.99
	CTF4NT	RBBP4	RBBP4	0|0|1	1	0.33	3	6|9|7|6	0	0	0	0	0	-35.27	0.05	0.99
	CTF4NT	ZBTB33	ZBTB33	0|1|0	1	0.33	3	3|8|6|9	0	0	0	0	0	-33.15	0.05	0.99
	CTF4NT	EIF4H	EIF4H	1|0|0	1	0.33	3	2|7|6|10	0	0	0	0	0	-31.81	0.05	0.99
	CTF4NT	CTTN	CTTN	6|1|5	12	4	3	105|115|101|96	0	0	0	0	0	-465.51	0.04	0.99
	CTF4NT	KIAA0196	KIAA0196	1|0|7	8	2.67	3	66|62|63|77	0	0	0	0	0	-304.15	0.04	0.99
	CTF4NT	VCP	VCP	3|0|1	4	1.33	3	29|31|38|39	0	0	0	0	0	-157.12	0.04	0.99
	CTF4NT	MAP7D3	MAP7D3	2|0|2	4	1.33	3	30|39|29|35	0	0	0	0	0	-152.63	0.04	0.99
	CTF4NT	DNTTIP2	DNTTIP2	1|2|1	4	1.33	3	17|29|39|34	0	0	0	0	0	-131.72	0.04	0.99
	CTF4NT	ASCC3	ASCC3	1|0|2	3	1	3	29|24|19|30	0	0	0	0	0	-117.99	0.04	0.99
	CTF4NT	WDR33	WDR33	0|0|3	3	1	3	14|25|31|39	0	0	0	0	0	-125.14	0.04	0.99
	CTF4NT	RPAP3	RPAP3	0|0|3	3	1	3	24|25|27|30	0	0	0	0	0	-122.37	0.04	0.99
	CTF4NT	AP2B1	AP2B1	1|0|2	3	1	3	12|22|33|37	0	0	0	0	0	-119.44	0.04	0.99
	CTF4NT	KIAA1279	KIAA1279	0|0|2	2	0.67	3	9|15|18|18	0	0	0	0	0	-70.91	0.04	0.99
	CTF4NT	PRPF40A	PRPF40A	1|1|0	2	0.67	3	9|16|22|20	0	0	0	0	0	-78.51	0.04	0.99
	CTF4NT	DENND4C	DENND4C	1|1|0	2	0.67	3	11|20|14|24	0	0	0	0	0	-80.73	0.04	0.99
	CTF4NT	PSIP1	PSIP1	0|0|2	2	0.67	3	8|16|19|20	0	0	0	0	0	-74.07	0.04	0.99
	CTF4NT	RRS1	RRS1	0|0|1	1	0.33	3	3|7|12|9	0	0	0	0	0	-38.45	0.04	0.99
	CTF4NT	MCM3AP	MCM3AP	0|0|1	1	0.33	3	0|7|13|11	0	0	0	0	0	-38.07	0.04	0.99
	CTF4NT	SRRM1	SRRM1	1|0|0	1	0.33	3	3|8|10|11	0	0	0	0	0	-39.58	0.04	0.99
	CTF4NT	SCAF1	SCAF1	0|0|1	1	0.33	3	3|9|14|12	0	0	0	0	0	-46.08	0.04	0.99
	CTF4NT	ARFGAP3	ARFGAP3	1|0|0	1	0.33	3	6|9|12|10	0	0	0	0	0	-45.28	0.04	0.99
	CTF4NT	USP34	USP34	0|0|1	1	0.33	3	2|7|10|11	0	0	0	0	0	-37.25	0.04	0.99
	CTF4NT	WIPI2	WIPI2	1|0|0	1	0.33	3	6|8|10|8	0	0	0	0	0	-39.71	0.04	0.99
	CTF4NT	PSME2	PSME2	1|0|0	1	0.33	3	4|7|10|12	0	0	0	0	0	-40.74	0.04	0.99
	CTF4NT	TAF4	TAF4	1|0|0	1	0.33	3	3|6|11|18	0	0	0	0	0	-45.78	0.04	0.99
	CTF4NT	HDLBP	HDLBP	7|5|4	16	5.33	3	153|155|161|165	0	0	0	0	0	-692.77	0.03	0.99
	CTF4NT	MAP4	MAP4	3|0|9	12	4	3	119|141|145|137	0	0	0	0	0	-612.05	0.03	0.99
	CTF4NT	PSMC2	PSMC2	5|2|0	7	2.33	3	67|77|65|61	0	0	0	0	0	-306.4	0.03	0.99
	CTF4NT	PALLD	PALLD	3|0|1	4	1.33	3	40|50|51|64	0	0	0	0	0	-233.2	0.03	0.99
	CTF4NT	EPB41	EPB41	0|0|3	3	1	3	29|32|35|38	0	0	0	0	0	-153.76	0.03	0.99
	CTF4NT	GBF1	GBF1	0|0|3	3	1	3	18|31|41|35	0	0	0	0	0	-143.22	0.03	0.99
	CTF4NT	TPD52L2	TPD52L2	2|1|0	3	1	3	26|30|31|33	0	0	0	0	0	-138.05	0.03	0.99
	CTF4NT	ANKFY1	ANKFY1	2|0|0	2	0.67	3	18|23|27|31	0	0	0	0	0	-114.53	0.03	0.99
	CTF4NT	CEP97	CEP97	1|0|1	2	0.67	3	12|24|22|39	0	0	0	0	0	-111.58	0.03	0.99
	CTF4NT	PUF60	PUF60	1|0|1	2	0.67	3	13|17|30|28	0	0	0	0	0	-101.75	0.03	0.99
	CTF4NT	ADD1	ADD1	0|0|2	2	0.67	3	18|25|24|27	0	0	0	0	0	-108.93	0.03	0.99
	CTF4NT	SETD2	SETD2	1|0|1	2	0.67	3	12|25|25|35	0	0	0	0	0	-111.75	0.03	0.99
	CTF4NT	STIM1	STIM1	0|0|2	2	0.67	3	17|27|29|32	0	0	0	0	0	-121.12	0.03	0.99
	CTF4NT	NEDD1	NEDD1	0|0|2	2	0.67	3	19|23|30|28	0	0	0	0	0	-115.65	0.03	0.99
	CTF4NT	ZDBF2	ZDBF2	1|0|1	2	0.67	3	11|15|29|39	0	0	0	0	0	-108.08	0.03	0.99
	CTF4NT	DOCK7	DOCK7	0|0|2	2	0.67	3	15|19|23|31	0	0	0	0	0	-101.94	0.03	0.99
	CTF4NT	TP53BP2	TP53BP2	0|1|1	2	0.67	3	17|23|24|30	0	0	0	0	0	-108.95	0.03	0.99
	CTF4NT	KIAA1429	KIAA1429	1|0|1	2	0.67	3	8|22|26|32	0	0	0	0	0	-101.54	0.03	0.99
	CTF4NT	ARID1B	ARID1B	1|0|1	2	0.67	3	9|16|30|35	0	0	0	0	0	-103.64	0.03	0.99
	CTF4NT	NOLC1	NOLC1	0|0|1	1	0.33	3	8|11|14|12	0	0	0	0	0	-54.18	0.03	0.99
	CTF4NT	APC	APC	1|0|0	1	0.33	3	3|6|9|22	0	0	0	0	0	-47.73	0.03	0.99
	CTF4NT	NDC80	NDC80	0|1|0	1	0.33	3	7|11|14|17	0	0	0	0	0	-58.54	0.03	0.99
	CTF4NT	PPP6R2	PPP6R2	0|0|1	1	0.33	3	4|11|14|20	0	0	0	0	0	-58.11	0.03	0.99
	CTF4NT	MTUS1	MTUS1	0|1|0	1	0.33	3	4|10|9|17	0	0	0	0	0	-48.18	0.03	0.99
	CTF4NT	NANP	NANP	0|0|1	1	0.33	3	8|11|10|12	0	0	0	0	0	-49.72	0.03	0.99
	CTF4NT	NANS	NANS	0|0|1	1	0.33	3	7|8|14|14	0	0	0	0	0	-51.93	0.03	0.99
	CTF4NT	FKBP15	FKBP15	0|1|0	1	0.33	3	5|9|12|22	0	0	0	0	0	-56.87	0.03	0.99
	CTF4NT	SRP72	SRP72	1|0|0	1	0.33	3	7|9|12|12	0	0	0	0	0	-48.6	0.03	0.99
	CTF4NT	GMPS	GMPS	0|0|1	1	0.33	3	6|11|19|15	0	0	0	0	0	-60.56	0.03	0.99
	CTF4NT	CNN2	CNN2	0|0|1	1	0.33	3	10|10|14|10	0	0	0	0	0	-53.05	0.03	0.99
	CTF4NT	TAF6	TAF6	1|0|0	1	0.33	3	5|11|15|16	0	0	0	0	0	-56.16	0.03	0.99
	CTF4NT	RAB3GAP2	RAB3GAP2	0|0|5	5	1.67	3	102|111|115|104	0	0	0	0	0	-488.42	0.02	0.99
	CTF4NT	HAUS6	HAUS6	0|0|4	4	1.33	3	56|58|51|54	0	0	0	0	0	-249.13	0.02	0.99
	CTF4NT	TLN1	TLN1	1|1|2	4	1.33	3	34|50|87|100	0	0	0	0	0	-300.7	0.02	0.99
	CTF4NT	CLINT1	CLINT1	2|0|2	4	1.33	3	53|59|65|56	0	0	0	0	0	-264.85	0.02	0.99
	CTF4NT	NCAPH	NCAPH	2|0|2	4	1.33	3	55|61|70|64	0	0	0	0	0	-283.94	0.02	0.99
	CTF4NT	TBC1D15	TBC1D15	1|0|3	4	1.33	3	54|56|54|52	0	0	0	0	0	-245.76	0.02	0.99
	CTF4NT	KIF11	KIF11	1|0|2	3	1	3	43|56|88|64	0	0	0	0	0	-284.31	0.02	0.99
	CTF4NT	IBTK	IBTK	0|0|2	2	0.67	3	33|32|24|33	0	0	0	0	0	-140.3	0.02	0.99
	CTF4NT	STIP1	STIP1	2|0|0	2	0.67	3	25|29|35|35	0	0	0	0	0	-142.54	0.02	0.99
	CTF4NT	TTC28	TTC28	0|0|2	2	0.67	3	12|27|30|44	0	0	0	0	0	-129.42	0.02	0.99
	CTF4NT	GIGYF2	GIGYF2	2|0|0	2	0.67	3	23|32|43|46	0	0	0	0	0	-164.5	0.02	0.99
	CTF4NT	DYNC1LI1	DYNC1LI1	0|0|1	1	0.33	3	13|18|21|25	0	0	0	0	0	-89.87	0.02	0.99
	CTF4NT	CAMSAP2	CAMSAP2	0|0|1	1	0.33	3	14|21|21|23	0	0	0	0	0	-92.15	0.02	0.99
	CTF4NT	EPB41L5	EPB41L5	1|0|0	1	0.33	3	6|14|19|20	0	0	0	0	0	-69.42	0.02	0.99
	CTF4NT	WBP11	WBP11	1|0|0	1	0.33	3	11|19|26|32	0	0	0	0	0	-101.66	0.02	0.99
	CTF4NT	CCDC88A	CCDC88A	0|0|1	1	0.33	3	8|14|18|27	0	0	0	0	0	-78.2	0.02	0.99
	CTF4NT	ESF1	ESF1	0|1|0	1	0.33	3	6|10|26|22	0	0	0	0	0	-74.6	0.02	0.99
	CTF4NT	USP10	USP10	0|0|1	1	0.33	3	14|17|23|26	0	0	0	0	0	-93.16	0.02	0.99
	CTF4NT	UIMC1	UIMC1	1|0|0	1	0.33	3	11|15|11|18	0	0	0	0	0	-65.33	0.02	0.99
	CTF4NT	RBBP7	RBBP7	0|1|0	1	0.33	3	16|19|19|18	0	0	0	0	0	-84.31	0.02	0.99
	CTF4NT	AKAP9	AKAP9	0|0|1	1	0.33	3	12|12|14|38	0	0	0	0	0	-87.82	0.02	0.99
	CTF4NT	PKN3	PKN3	1|0|0	1	0.33	3	14|18|22|21	0	0	0	0	0	-87.68	0.02	0.99
	CTF4NT	CKAP2	CKAP2	0|0|1	1	0.33	3	7|16|27|20	0	0	0	0	0	-81.51	0.02	0.99
	CTF4NT	CDR2	CDR2	1|0|0	1	0.33	3	15|18|18|25	0	0	0	0	0	-88.78	0.02	0.99
	CTF4NT	SPATA5	SPATA5	1|0|0	1	0.33	3	8|12|22|24	0	0	0	0	0	-77.09	0.02	0.99
	CTF4NT	EDC4	EDC4	1|0|3	4	1.33	3	119|143|157|150	0	0	0	0	0	-642.18	0.01	0.99
	CTF4NT	TJP1	TJP1	2|0|1	3	1	3	90|120|111|153	0	0	0	0	0	-534.85	0.01	0.99
	CTF4NT	AKAP1	AKAP1	2|0|0	2	0.67	3	65|68|69|79	0	0	0	0	0	-318.76	0.01	0.99
	CTF4NT	PRRC2A	PRRC2A	0|1|1	2	0.67	3	27|48|48|56	0	0	0	0	0	-203.73	0.01	0.99
	CTF4NT	CEP170	CEP170	0|2|0	2	0.67	3	78|112|129|121	0	0	0	0	0	-496.75	0.01	0.99
	CTF4NT	RAB11FIP1	RAB11FIP1	0|0|1	1	0.33	3	17|31|41|39	0	0	0	0	0	-146.47	0.01	0.99
	CTF4NT	PRMT7	PRMT7	1|0|0	1	0.33	3	25|28|30|36	0	0	0	0	0	-136.94	0.01	0.99
	CTF4NT	RICTOR	RICTOR	0|0|1	1	0.33	3	21|27|23|24	0	0	0	0	0	-110.06	0.01	0.99
	CTF4NT	PSMC5	PSMC5	1|0|0	1	0.33	3	21|26|30|23	0	0	0	0	0	-115.65	0.01	0.99
	CTF4NT	EIF3G	EIF3G	0|0|1	1	0.33	3	28|31|26|29	0	0	0	0	0	-131.34	0.01	0.99
	CTF4NT	CRYBG3	CRYBG3	0|1|0	1	0.33	3	19|34|36|81	0	0	0	0	0	-192.84	0.01	0.99
	CTF4NT	LIMA1	LIMA1	1|0|0	1	0.33	3	52|60|68|71	0	0	0	0	0	-285.1	0.01	0.99
	CTF4NT	PLEC	PLEC	0|1|0	1	0.33	3	21|24|29|35	0	0	0	0	0	-125.68	0.01	0.99
	CTF4NT	PEX5	PEX5	0|0|1	1	0.33	3	16|27|48|53	0	0	0	0	0	-164	0.01	0.99
	CTF4NT	SEC23IP	SEC23IP	0|0|1	1	0.33	3	22|23|22|31	0	0	0	0	0	-113.41	0.01	0.99
	CTF4NT	STRN	STRN	0|0|1	1	0.33	3	48|56|61|67	0	0	0	0	0	-263.78	0.01	0.99
	CTF4NT	BCAS3	BCAS3	1|0|0	1	0.33	3	18|20|25|30	0	0	0	0	0	-107.81	0.01	0.99
	CTF4NT	BOD1L1	BOD1L1	0|0|1	1	0.33	3	24|41|45|46	0	0	0	0	0	-178.04	0.01	0.99
	CTF4NT	PTPN23	PTPN23	0|0|1	1	0.33	3	17|28|30|32	0	0	0	0	0	-123.35	0.01	0.99
	CTF4NT	DCP1A	DCP1A	0|1|0	1	0.33	3	17|23|34|34	0	0	0	0	0	-124.23	0.01	0.99
	CTF4NT	BCR	BCR	0|0|1	1	0.33	3	24|32|30|42	0	0	0	0	0	-146.85	0.01	0.99
	CTF4NT	SPTAN1	SPTAN1	0|0|2	2	0.67	3	133|155|167|197	0	0	0	0	0	#NAME?	0	0.99
	CTF4NT	AGTPBP1	AGTPBP1	0|0|1	1	0.33	3	68|75|71|76	0	0	0	0	0	-328.87	0	0.99
	CTF4NT	AHNAK	AHNAK	0|0|1	1	0.33	3	368|413|507|571	0	0	0	0	0	#NAME?	0	0.99
	CTF4NT	PRRC2C	PRRC2C	0|0|1	1	0.33	3	85|126|112|123	0	0	0	0	0	-503.69	0	0.99

## Sheet: SAINT_NT_Analysis_CTF4 vs NLS
Bait	Prey	PreyGene	Spec	SpecSum	AvgSpec	NumReplicates	ctrlCounts	AvgP	MaxP	TopoAvgP	TopoMaxP	SaintScore	logOddsScore	FoldChange	BFDR	boosted_by		HEK293FT Control selection
CTF4NT	RBP4	RBP4	13|5|4	22	7.33	3	0|0|0|1	0.83	1	0.83	1	0.83	0.4	29.33	0.03			WDHD1		Fold Change (CTF4/NLS) ≥ 1.5
CTF4NT	ITIH4	ITIH4	2|4|1	7	2.33	3	0|0|0|0	0.4	0.93	0.4	0.93	0.4	-3.05	23.33	0.18			POLA1
CTF4NT	CTSD	CTSD	3|2|1	6	2	3	0|0|0|0	0.32	0.7	0.32	0.7	0.32	-3.05	20	0.44			TMEM33
CTF4NT	AZGP1	AZGP1	0|4|1	5	1.67	3	0|0|0|0	0.31	0.93	0.31	0.93	0.31	-5.56	16.67	0.49			STT3B
CTF4NT	CALML5	CALML5	0|5|0	5	1.67	3	0|0|0|0	0.33	0.99	0.33	0.99	0.33	-5.56	16.67	0.42			RANBP2
CTF4NT	RPLP1	RPLP1	3|1|1	5	1.67	3	0|0|0|0	0.23	0.7	0.23	0.7	0.23	-3.05	16.67	0.55			DVL1
CTF4NT	WDHD1	WDHD1	486|365|509	1360	453.33	3	9|37|18|67	1	1	1	1	1	7.52	13.84	0			BCLAF1
CTF4NT	ZSWIM8	ZSWIM8	1|2|1	4	1.33	3	0|0|0|0	0.09	0.26	0.09	0.26	0.09	-3.05	13.33	0.7			SERPINA3
CTF4NT	SERPINA6	SERPINA6	1|2|1	4	1.33	3	0|0|0|0	0.09	0.26	0.09	0.26	0.09	-3.05	13.33	0.7			RPF2
CTF4NT	ATP5E	ATP5E	2|0|2	4	1.33	3	0|0|0|0	0.18	0.26	0.18	0.26	0.18	-5.56	13.33	0.64			SERPINA1
CTF4NT	NAT14	NAT14	0|0|4	4	1.33	3	0|0|0|0	0.31	0.93	0.31	0.93	0.31	-5.56	13.33	0.49			NUDC
CTF4NT	HSPA9	HSPA9	2|7|0	9	3	3	0|0|1|0	0.35	0.99	0.35	0.99	0.35	-6.1	12	0.25			NCOR1
CTF4NT	C14ORF166	C14ORF166	3|0|0	3	1	3	0|0|0|0	0.23	0.7	0.23	0.7	0.23	-5.56	10	0.55			AMBP
CTF4NT	DCDC1	DCDC1	1|1|1	3	1	3	0|0|0|0	0	0	0	0	0	-3.05	10	0.99			TCOF1
CTF4NT	PEX11B	PEX11B	0|0|3	3	1	3	0|0|0|0	0.23	0.7	0.23	0.7	0.23	-5.56	10	0.55			TRPS1
CTF4NT	MRPS33	MRPS33	0|0|3	3	1	3	0|0|0|0	0.23	0.7	0.23	0.7	0.23	-5.56	10	0.55			POLA2
CTF4NT	SERPINA3	SERPINA3	23|26|17	66	22	3	1|0|3|5	0.93	1	0.93	1	0.93	1.49	9.78	0			RBP4
CTF4NT	LETMD1	LETMD1	0|0|7	7	2.33	3	0|0|0|1	0.33	0.99	0.33	0.99	0.33	-6.1	9.33	0.35			B2M
CTF4NT	SERPINA1	SERPINA1	17|21|16	54	18	3	0|0|3|5	0.65	0.85	0.65	0.85	0.65	0.03	9	0.14			ZNF250
CTF4NT	HSPG2	HSPG2	2|2|2	6	2	3	0|1|0|0	0.06	0.06	0.06	0.06	0.06	-2.84	8	0.78			LCLAT1
CTF4NT	WDFY1	WDFY1	2|1|3	6	2	3	0|1|0|0	0.09	0.23	0.09	0.23	0.09	-4.49	8	0.69			TMCO1
CTF4NT	LPCAT3	LPCAT3	4|2|5	11	3.67	3	0|2|0|0	0.11	0.2	0.11	0.2	0.11	-3.9	7.33	0.69			MSH2
CTF4NT	CP	CP	1|1|0	2	0.67	3	0|0|0|0	0	0	0	0	0	-5.56	6.67	0.99			MKI67
CTF4NT	MT-ATP8	MT-ATP8	0|1|4	5	1.67	3	0|0|0|1	0.2	0.6	0.2	0.6	0.2	-6.1	6.67	0.6			SF3B1
CTF4NT	EIF3F	EIF3F	0|2|0	2	0.67	3	0|0|0|0	0.09	0.26	0.09	0.26	0.09	-5.56	6.67	0.7			NONO
CTF4NT	ANP32A	ANP32A	2|0|0	2	0.67	3	0|0|0|0	0.09	0.26	0.09	0.26	0.09	-5.56	6.67	0.7			MYBBP1A
CTF4NT	TK1	TK1	1|0|1	2	0.67	3	0|0|0|0	0	0	0	0	0	-5.56	6.67	0.99			RBM27
CTF4NT	BLVRB	BLVRB	2|0|0	2	0.67	3	0|0|0|0	0.09	0.26	0.09	0.26	0.09	-5.56	6.67	0.7			HCFC1
CTF4NT	PAFAH1B3	PAFAH1B3	2|0|0	2	0.67	3	0|0|0|0	0.09	0.26	0.09	0.26	0.09	-5.56	6.67	0.7			DDX21
CTF4NT	A2M	A2M	1|2|2	5	1.67	3	0|0|0|1	0.04	0.06	0.04	0.06	0.04	-4.49	6.67	0.81			SMCHD1
CTF4NT	UROD	UROD	2|0|0	2	0.67	3	0|0|0|0	0.09	0.26	0.09	0.26	0.09	-5.56	6.67	0.7			NOP56
CTF4NT	IMP4	IMP4	1|0|1	2	0.67	3	0|0|0|0	0	0	0	0	0	-5.56	6.67	0.99			YEATS2
CTF4NT	MBOAT7	MBOAT7	2|2|5	9	3	3	0|0|0|2	0.08	0.2	0.08	0.2	0.08	-3.9	6	0.74			RIF1
CTF4NT	PTBP2	PTBP2	3|0|10	13	4.33	3	0|1|1|1	0.34	1	0.34	1	0.34	-7.9	5.78	0.31			DVL2
CTF4NT	SUMO1	SUMO1	3|2|7	12	4	3	0|0|0|3	0.08	0.19	0.08	0.19	0.08	-4.41	5.33	0.74			MSH6
CTF4NT	TPI1	TPI1	1|6|9	16	5.33	3	0|0|3|1	0.18	0.45	0.18	0.45	0.18	-6.95	5.33	0.64			RSL1D1
CTF4NT	ICMT	ICMT	0|0|4	4	1.33	3	0|0|0|1	0.2	0.6	0.2	0.6	0.2	-6.1	5.33	0.6			RPL7A
CTF4NT	CCDC93	CCDC93	0|0|4	4	1.33	3	0|0|0|1	0.2	0.6	0.2	0.6	0.2	-6.1	5.33	0.6			NOP58
CTF4NT	FYTTD1	FYTTD1	0|0|8	8	2.67	3	0|0|0|2	0.23	0.68	0.23	0.68	0.23	-7.1	5.33	0.59			RRP12
CTF4NT	SMC5	SMC5	0|0|8	8	2.67	3	0|1|0|1	0.33	0.99	0.33	0.99	0.33	-7	5.33	0.39			NCL
CTF4NT	MMS22L	MMS22L	0|0|4	4	1.33	3	0|0|0|1	0.2	0.6	0.2	0.6	0.2	-6.1	5.33	0.6			ADNP
CTF4NT	PDIA6	PDIA6	2|2|0	4	1.33	3	0|0|1|0	0.04	0.06	0.04	0.06	0.04	-6.1	5.33	0.81			U2SURP
CTF4NT	PREX1	PREX1	2|4|1	7	2.33	3	1|1|0|0	0.08	0.21	0.08	0.21	0.08	-5.39	4.67	0.75			CCAR2
CTF4NT	DHRS7	DHRS7	0|0|7	7	2.33	3	0|1|0|1	0.32	0.95	0.32	0.95	0.32	-7	4.67	0.46			CASC5
CTF4NT	POLA2	POLA2	16|4|11	31	10.33	3	0|5|0|4	0.18	0.42	0.18	0.42	0.18	-6.89	4.59	0.65			DVL3
CTF4NT	AMBP	AMBP	19|13|12	44	14.67	3	4|3|3|3	0.68	1	0.68	1	0.68	-0.5	4.51	0.08			WAPAL
CTF4NT	PSAP	PSAP	9|2|5	16	5.33	3	0|2|0|3	0.15	0.4	0.15	0.4	0.15	-6.39	4.27	0.66			TPX2
CTF4NT	GRHPR	GRHPR	0|1|2	3	1	3	0|0|0|1	0.02	0.06	0.02	0.06	0.02	-6.1	4	0.87			DIS3
CTF4NT	ALG10	ALG10	1|0|5	6	2	3	0|0|0|2	0.07	0.2	0.07	0.2	0.07	-7.1	4	0.76			FANCI
CTF4NT	PXMP2	PXMP2	0|0|6	6	2	3	0|2|0|0	0.11	0.34	0.11	0.34	0.11	-7.1	4	0.68			GTPBP4
CTF4NT	DYSF	DYSF	2|1|0	3	1	3	0|0|1|0	0.02	0.06	0.02	0.06	0.02	-6.1	4	0.87			NAT10
CTF4NT	DIAPH3	DIAPH3	1|1|1	3	1	3	0|1|0|0	0	0	0	0	0	-4.49	4	0.99			AHCTF1
CTF4NT	PHB	PHB	10|11|0	21	7	3	0|4|0|3	0.14	0.26	0.14	0.26	0.14	-11.71	4	0.67			GTF2I
CTF4NT	POLA1	POLA1	95|31|97	223	74.33	3	3|29|9|38	0.32	0.49	0.32	0.49	0.32	-30.68	3.76	0.48			DRG1
CTF4NT	SMARCA1	SMARCA1	0|0|11	11	3.67	3	0|1|0|3	0.25	0.74	0.25	0.74	0.25	-8.35	3.67	0.54			PRPF6
CTF4NT	UTP11L	UTP11L	0|0|16	16	5.33	3	0|2|0|4	0.28	0.84	0.28	0.84	0.28	-10.59	3.56	0.52			NASP
CTF4NT	ACACA	ACACA	89|32|88	209	69.67	3	9|25|8|38	0.27	0.43	0.27	0.43	0.27	-30.48	3.48	0.53			LIG3
CTF4NT	UGDH	UGDH	1|0|0	1	0.33	3	0|0|0|0	0	0	0	0	0	-5.56	3.33	0.99			THOC2
CTF4NT	PRDX4	PRDX4	0|1|0	1	0.33	3	0|0|0|0	0	0	0	0	0	-5.56	3.33	0.99			TOP1
CTF4NT	MYDGF	MYDGF	0|0|1	1	0.33	3	0|0|0|0	0	0	0	0	0	-5.56	3.33	0.99			SF3B2
CTF4NT	PSMA1	PSMA1	0|0|1	1	0.33	3	0|0|0|0	0	0	0	0	0	-5.56	3.33	0.99			GPKOW
CTF4NT	ACSL1	ACSL1	0|0|5	5	1.67	3	0|0|0|2	0.07	0.2	0.07	0.2	0.07	-7.1	3.33	0.76			MGA
CTF4NT	CRYZ	CRYZ	0|0|1	1	0.33	3	0|0|0|0	0	0	0	0	0	-5.56	3.33	0.99			RNF219
CTF4NT	GRIN3A	GRIN3A	1|0|0	1	0.33	3	0|0|0|0	0	0	0	0	0	-5.56	3.33	0.99			EMSY
CTF4NT	PCNA	PCNA	0|1|0	1	0.33	3	0|0|0|0	0	0	0	0	0	-5.56	3.33	0.99			NVL
CTF4NT	GLOD4	GLOD4	0|0|1	1	0.33	3	0|0|0|0	0	0	0	0	0	-5.56	3.33	0.99			EXOSC10
CTF4NT	WBSCR22	WBSCR22	2|0|3	5	1.67	3	0|0|0|2	0.02	0.05	0.02	0.05	0.02	-7.1	3.33	0.86			DDX42
CTF4NT	SLC35B2	SLC35B2	2|0|3	5	1.67	3	0|1|0|1	0.03	0.06	0.03	0.06	0.03	-7	3.33	0.85			NUP50
CTF4NT	VPS25	VPS25	2|0|3	5	1.67	3	0|2|0|0	0.02	0.05	0.02	0.05	0.02	-7.1	3.33	0.86			SART1
CTF4NT	STOML2	STOML2	0|1|0	1	0.33	3	0|0|0|0	0	0	0	0	0	-5.56	3.33	0.99			NELFA
CTF4NT	RARS2	RARS2	2|0|3	5	1.67	3	0|0|0|2	0.02	0.05	0.02	0.05	0.02	-7.1	3.33	0.86			CHAMP1
CTF4NT	FLNC	FLNC	0|0|1	1	0.33	3	0|0|0|0	0	0	0	0	0	-5.56	3.33	0.99			SUPT5H
CTF4NT	MP68	MP68	2|1|2	5	1.67	3	0|0|1|1	0.01	0.02	0.01	0.02	0.01	-5.39	3.33	0.9			MRE11A
CTF4NT	AARS2	AARS2	1|0|0	1	0.33	3	0|0|0|0	0	0	0	0	0	-5.56	3.33	0.99			TEX10
CTF4NT	GLDC	GLDC	0|0|1	1	0.33	3	0|0|0|0	0	0	0	0	0	-5.56	3.33	0.99			CDC73
CTF4NT	C16ORF78	C16ORF78	1|0|0	1	0.33	3	0|0|0|0	0	0	0	0	0	-5.56	3.33	0.99			SALL2
CTF4NT	REEP5	REEP5	5|0|10	15	5	3	0|1|0|5	0.06	0.15	0.06	0.15	0.06	-10.43	3.33	0.78			THRAP3
CTF4NT	C2ORF47	C2ORF47	2|1|4	7	2.33	3	0|0|0|3	0.02	0.05	0.02	0.05	0.02	-5.77	3.11	0.87			VRK1
CTF4NT	SHROOM3	SHROOM3	3|2|2	7	2.33	3	1|0|2|0	0.01	0.03	0.01	0.03	0.01	-4.89	3.11	0.89			LIN54
CTF4NT	DSG1	DSG1	3|4|0	7	2.33	3	0|1|2|0	0.04	0.08	0.04	0.08	0.04	-7.9	3.11	0.81			HNRNPF
CTF4NT	ANXA5	ANXA5	14|10|1	25	8.33	3	2|4|5|0	0.2	0.54	0.2	0.54	0.2	-13.57	3.03	0.6			SNW1
CTF4NT	B2M	B2M	8|5|5	18	6	3	2|2|2|2	0.06	0.18	0.06	0.18	0.06	-5.12	3	0.76			ZC3H11A
CTF4NT	MRPS24	MRPS24	2|0|7	9	3	3	0|0|2|2	0.16	0.47	0.16	0.47	0.16	-8.56	3	0.65			SUGP2
CTF4NT	RAB35	RAB35	3|1|7	11	3.67	3	0|3|1|1	0.12	0.34	0.12	0.34	0.12	-8.08	2.93	0.67			CLSPN
CTF4NT	ABCD3	ABCD3	10|1|24	35	11.67	3	0|6|0|10	0.08	0.24	0.08	0.24	0.08	-17.88	2.92	0.74			NUP153
CTF4NT	MGST1	MGST1	6|2|5	13	4.33	3	0|4|0|2	0.02	0.04	0.02	0.04	0.02	-7.1	2.89	0.87			INTS1
CTF4NT	TRAPPC1	TRAPPC1	0|0|2	2	0.67	3	0|1|0|0	0.02	0.06	0.02	0.06	0.02	-6.1	2.67	0.87			KIF23
CTF4NT	UFSP2	UFSP2	0|0|4	4	1.33	3	0|0|0|2	0.03	0.1	0.03	0.1	0.03	-7.1	2.67	0.82			RPL17
CTF4NT	CLPTM1	CLPTM1	1|0|1	2	0.67	3	0|0|0|1	0	0	0	0	0	-6.1	2.67	0.99			GATAD2B
CTF4NT	DCD	DCD	0|4|0	4	1.33	3	0|0|2|0	0.03	0.1	0.03	0.1	0.03	-7.1	2.67	0.82			PCNP
CTF4NT	WDR62	WDR62	0|0|4	4	1.33	3	0|0|0|2	0.03	0.1	0.03	0.1	0.03	-7.1	2.67	0.82			TXNL1
CTF4NT	EYA4	EYA4	0|0|2	2	0.67	3	0|0|0|1	0.02	0.06	0.02	0.06	0.02	-6.1	2.67	0.87			ERCC5
CTF4NT	FHOD1	FHOD1	0|0|2	2	0.67	3	0|0|0|1	0.02	0.06	0.02	0.06	0.02	-6.1	2.67	0.87			MDC1
CTF4NT	TMA7	TMA7	0|0|6	6	2	3	0|0|0|3	0.04	0.13	0.04	0.13	0.04	-8.14	2.67	0.8			MED1
CTF4NT	LANCL2	LANCL2	0|0|4	4	1.33	3	0|0|0|2	0.03	0.1	0.03	0.1	0.03	-7.1	2.67	0.82			MTA1
CTF4NT	FKBP11	FKBP11	1|1|6	8	2.67	3	0|0|0|4	0.02	0.07	0.02	0.07	0.02	-6.6	2.67	0.86			CSNK1A1
CTF4NT	NDNL2	NDNL2	1|0|1	2	0.67	3	0|0|0|1	0	0	0	0	0	-6.1	2.67	0.99			WDR70
CTF4NT	YIF1A	YIF1A	0|0|4	4	1.33	3	0|1|0|1	0.07	0.21	0.07	0.21	0.07	-7	2.67	0.75			TRIM33
CTF4NT	SLC2A1	SLC2A1	3|1|4	8	2.67	3	0|2|0|2	0.02	0.04	0.02	0.04	0.02	-7.15	2.67	0.89			CD2BP2
CTF4NT	FCF1	FCF1	0|0|4	4	1.33	3	0|0|0|2	0.03	0.1	0.03	0.1	0.03	-7.1	2.67	0.82			SF3A1
CTF4NT	AP2S1	AP2S1	2|2|6	10	3.33	3	0|2|0|3	0.03	0.07	0.03	0.07	0.03	-6.39	2.67	0.85			NOP14
CTF4NT	ANXA7	ANXA7	2|0|0	2	0.67	3	0|0|0|1	0.02	0.06	0.02	0.06	0.02	-6.1	2.67	0.87			ORC3
CTF4NT	CPT2	CPT2	0|0|2	2	0.67	3	0|0|0|1	0.02	0.06	0.02	0.06	0.02	-6.1	2.67	0.87			GTF3C5
CTF4NT	ATP13A1	ATP13A1	0|0|12	12	4	3	0|0|0|6	0.06	0.18	0.06	0.18	0.06	-10.25	2.67	0.77			CHD8
CTF4NT	SEC62	SEC62	0|0|2	2	0.67	3	0|0|0|1	0.02	0.06	0.02	0.06	0.02	-6.1	2.67	0.87			NACA
CTF4NT	HSD17B11	HSD17B11	0|0|6	6	2	3	0|2|0|1	0.19	0.56	0.19	0.56	0.19	-7.9	2.67	0.63			RBM10
CTF4NT	CLN6	CLN6	0|0|6	6	2	3	0|0|0|3	0.04	0.13	0.04	0.13	0.04	-8.14	2.67	0.8			ILKAP
CTF4NT	SAAL1	SAAL1	1|1|2	4	1.33	3	0|0|0|2	0.01	0.02	0.01	0.02	0.01	-5.05	2.67	0.92			IK
CTF4NT	DSP	DSP	8|5|3	16	5.33	3	2|1|1|4	0.06	0.18	0.06	0.18	0.06	-7.81	2.67	0.77			TAF9
CTF4NT	TGM2	TGM2	2|0|0	2	0.67	3	0|0|0|1	0.02	0.06	0.02	0.06	0.02	-6.1	2.67	0.87			APBB1
CTF4NT	GPR89B	GPR89B	2|0|6	8	2.67	3	0|1|0|3	0.04	0.1	0.04	0.1	0.04	-8.35	2.67	0.82			MTA2
CTF4NT	PREB	PREB	3|1|15	19	6.33	3	0|1|1|8	0.05	0.15	0.05	0.15	0.05	-12.08	2.53	0.79			SAFB
CTF4NT	ACAD9	ACAD9	9|2|21	32	10.67	3	0|6|0|11	0.05	0.14	0.05	0.14	0.05	-16.76	2.51	0.79			L3MBTL3
CTF4NT	RAB18	RAB18	8|1|6	15	5	3	0|2|0|6	0.02	0.04	0.02	0.04	0.02	-10.1	2.5	0.87			RBM17
CTF4NT	NIP7	NIP7	2|0|11	13	4.33	3	0|3|0|4	0.09	0.26	0.09	0.26	0.09	-11.71	2.48	0.73			LRIF1
CTF4NT	MRPS7	MRPS7	0|0|11	11	3.67	3	0|0|0|6	0.05	0.15	0.05	0.15	0.05	-10.25	2.44	0.78			NSFL1C
CTF4NT	RANBP2	RANBP2	99|46|90	235	78.33	3	9|49|14|57	0	0	0	0	0	-52.82	2.43	0.98			ZNF318
CTF4NT	RDH14	RDH14	0|0|9	9	3	3	0|1|0|4	0.06	0.18	0.06	0.18	0.06	-9.37	2.4	0.77			PRCC
CTF4NT	DCAKD	DCAKD	3|0|11	14	4.67	3	0|5|0|3	0.05	0.14	0.05	0.14	0.05	-12.34	2.33	0.79			DNAJB1
CTF4NT	SQRDL	SQRDL	1|0|6	7	2.33	3	0|1|0|3	0.03	0.1	0.03	0.1	0.03	-8.35	2.33	0.83			DDX52
CTF4NT	CKMT1A	CKMT1A	11|11|18	40	13.33	3	1|7|3|12	0	0.01	0	0.01	0	-9.9	2.32	0.93			TP53
CTF4NT	SLC3A2	SLC3A2	9|6|11	26	8.67	3	0|6|0|9	0	0.01	0	0.01	0	-9.07	2.31	0.94			RBM25
CTF4NT	JUP	JUP	18|10|10	38	12.67	3	0|8|1|13	0	0.01	0	0.01	0	-9.99	2.3	0.93			RNASEH2B
CTF4NT	PSMG2	PSMG2	4|0|6	10	3.33	3	0|1|0|5	0.02	0.04	0.02	0.04	0.02	-10.43	2.22	0.89			ZC3H14
CTF4NT	ELMOD2	ELMOD2	2|1|7	10	3.33	3	0|1|0|5	0.02	0.06	0.02	0.06	0.02	-8.62	2.22	0.87			INTS12
CTF4NT	NFIB	NFIB	0|1|4	5	1.67	3	0|1|0|2	0.03	0.08	0.03	0.08	0.03	-7.9	2.22	0.84			ZNF638
CTF4NT	C11ORF98	C11ORF98	0|0|5	5	1.67	3	0|0|0|3	0.03	0.08	0.03	0.08	0.03	-8.14	2.22	0.84			CSTF3
CTF4NT	KDELR2	KDELR2	2|0|3	5	1.67	3	0|3|0|0	0.01	0.03	0.01	0.03	0.01	-8.14	2.22	0.89			DIDO1
CTF4NT	MARK3	MARK3	0|0|18	18	6	3	0|5|0|6	0.11	0.33	0.11	0.33	0.11	-15.72	2.18	0.68			PPM1G
CTF4NT	AP2A1	AP2A1	6|0|15	21	7	3	0|4|0|9	0.03	0.09	0.03	0.09	0.03	-17.51	2.15	0.83			NUP214
CTF4NT	NFXL1	NFXL1	0|0|8	8	2.67	3	0|3|0|2	0.08	0.25	0.08	0.25	0.08	-9.57	2.13	0.73			ZMYM4
CTF4NT	STX12	STX12	4|0|4	8	2.67	3	0|0|0|5	0.01	0.02	0.01	0.02	0.01	-9.13	2.13	0.89			TFIP11
CTF4NT	TRABD	TRABD	2|0|6	8	2.67	3	0|2|0|3	0.03	0.07	0.03	0.07	0.03	-9.57	2.13	0.85			CCNT1
CTF4NT	TM9SF2	TM9SF2	3|1|7	11	3.67	3	0|3|0|4	0.02	0.05	0.02	0.05	0.02	-9.75	2.1	0.89			RPRD2
CTF4NT	RAB1A	RAB1A	4|1|6	11	3.67	3	0|4|0|3	0.01	0.02	0.01	0.02	0.01	-9.75	2.1	0.91			RFC1
CTF4NT	HSPD1	HSPD1	18|11|2	31	10.33	3	2|9|3|6	0.06	0.17	0.06	0.17	0.06	-20.27	2.07	0.78			POLD3
CTF4NT	DVL1	DVL1	30|19|33	82	27.33	3	4|15|9|25	0	0	0	0	0	-24.14	2.06	0.98			CXORF56
CTF4NT	RTN3	RTN3	4|5|8	17	5.67	3	2|0|2|7	0	0.01	0	0.01	0	-8.52	2.06	0.94			NPM1
CTF4NT	LCLAT1	LCLAT1	4|3|10	17	5.67	3	1|4|1|5	0.03	0.1	0.03	0.1	0.03	-10.33	2.06	0.83			CHTOP
CTF4NT	NCOR1	NCOR1	24|7|18	49	16.33	3	3|2|25|2	0	0	0	0	0	-21.87	2.04	0.95			TCF20
CTF4NT	TCOF1	TCOF1	17|8|17	42	14	3	8|8|6|6	0	0	0	0	0	-18.19	2	0.95			KDM3B
CTF4NT	PIK3C3	PIK3C3	3|0|3	6	2	3	1|1|0|2	0.01	0.01	0.01	0.01	0.01	-8.59	2	0.91			SLC25A4
CTF4NT	GAR1	GAR1	0|0|3	3	1	3	0|0|0|2	0.02	0.05	0.02	0.05	0.02	-7.1	2	0.89			PIAS2
CTF4NT	HLCS	HLCS	1|1|4	6	2	3	0|3|0|1	0.01	0.03	0.01	0.03	0.01	-6.95	2	0.9			CHERP
CTF4NT	MGST3	MGST3	6|3|12	21	7	3	0|4|1|9	0.01	0.03	0.01	0.03	0.01	-12.54	2	0.91			FAM50A
CTF4NT	ACTR1B	ACTR1B	2|0|1	3	1	3	0|0|0|2	0.01	0.02	0.01	0.02	0.01	-7.1	2	0.92			BRCA1
CTF4NT	THEM6	THEM6	4|0|8	12	4	3	0|3|0|5	0.02	0.05	0.02	0.05	0.02	-12.34	2	0.88			CNN3
CTF4NT	RHOG	RHOG	1|0|5	6	2	3	0|1|0|3	0.02	0.06	0.02	0.06	0.02	-8.35	2	0.88			GTF3C4
CTF4NT	HIST1H1C	HIST1H1C	4|5|18	27	9	3	2|4|1|11	0.03	0.08	0.03	0.08	0.03	-14.6	2	0.85			PSPC1
CTF4NT	2022-03-05	2022-03-05	3|0|6	9	3	3	0|2|0|4	0.01	0.04	0.01	0.04	0.01	-10.59	2	0.89			GNL2
CTF4NT	OCIAD2	OCIAD2	0|0|3	3	1	3	0|1|0|1	0.02	0.06	0.02	0.06	0.02	-7	2	0.87			FUS
CTF4NT	AURKA	AURKA	1|0|8	9	3	3	0|2|0|4	0.03	0.1	0.03	0.1	0.03	-10.59	2	0.82			KMT2A
CTF4NT	MRPS21	MRPS21	0|0|3	3	1	3	0|1|0|1	0.02	0.06	0.02	0.06	0.02	-7	2	0.87			TCERG1
CTF4NT	ALG5	ALG5	1|0|11	12	4	3	0|2|0|6	0.04	0.11	0.04	0.11	0.04	-12.2	2	0.81			CFDP1
CTF4NT	STK39	STK39	0|0|6	6	2	3	0|1|0|3	0.03	0.1	0.03	0.1	0.03	-8.35	2	0.83			ZC3H18
CTF4NT	MARK2	MARK2	0|0|6	6	2	3	0|2|0|2	0.08	0.23	0.08	0.23	0.08	-8.56	2	0.75			CDKN2AIP
CTF4NT	PABPC4	PABPC4	0|3|0	3	1	3	0|1|0|1	0.02	0.06	0.02	0.06	0.02	-7	2	0.87			TOX4
CTF4NT	SNTB2	SNTB2	1|0|2	3	1	3	0|0|0|2	0.01	0.02	0.01	0.02	0.01	-7.1	2	0.92			ZBTB21
CTF4NT	ARHGEF1	ARHGEF1	0|0|10	10	3.33	3	0|2|0|5	0.04	0.13	0.04	0.13	0.04	-11.63	1.9	0.8			WRNIP1
CTF4NT	TMEM63A	TMEM63A	2|2|6	10	3.33	3	2|1|1|3	0.01	0.04	0.01	0.04	0.01	-8.37	1.9	0.89			CWF19L1
CTF4NT	DDB2	DDB2	0|0|10	10	3.33	3	0|2|0|5	0.04	0.13	0.04	0.13	0.04	-11.63	1.9	0.8			NR3C1
CTF4NT	SLC25A17	SLC25A17	0|0|7	7	2.33	3	0|2|0|3	0.05	0.14	0.05	0.14	0.05	-9.57	1.87	0.79			ZNF384
CTF4NT	TMEM33	TMEM33	11|10|18	39	13	3	6|7|5|10	0	0.01	0	0.01	0	-15.35	1.86	0.94			SEC61B
CTF4NT	GNPDA1	GNPDA1	6|2|10	18	6	3	0|6|0|7	0	0.01	0	0.01	0	-13.14	1.85	0.93			RBM22
CTF4NT	NUDC	NUDC	19|15|17	51	17	3	4|10|11|12	0	0	0	0	0	-16.24	1.84	0.98			SPCS2
CTF4NT	ARHGDIA	ARHGDIA	3|4|4	11	3.67	3	0|2|0|6	0	0	0	0	0	-7.17	1.83	0.95			SAP30BP
CTF4NT	RPF2	RPF2	18|2|41	61	20.33	3	2|19|5|19	0.01	0.03	0.01	0.03	0.01	-45.76	1.81	0.9			SPDL1
CTF4NT	GNAI3	GNAI3	5|3|11	19	6.33	3	0|6|0|8	0	0.01	0	0.01	0	-12.52	1.81	0.93			CBX3
CTF4NT	HACL1	HACL1	1|0|3	4	1.33	3	0|0|0|3	0.01	0.03	0.01	0.03	0.01	-8.14	1.78	0.91			HDLBP
CTF4NT	MAGT1	MAGT1	4|2|6	12	4	3	1|3|0|5	0	0.01	0	0.01	0	-9.9	1.78	0.94			NOL11
CTF4NT	KDSR	KDSR	1|0|3	4	1.33	3	0|0|0|3	0.01	0.03	0.01	0.03	0.01	-8.14	1.78	0.91			STMN1
CTF4NT	PSMB7	PSMB7	0|0|4	4	1.33	3	0|2|0|1	0.03	0.08	0.03	0.08	0.03	-7.9	1.78	0.84			FHL1
CTF4NT	PPCS	PPCS	0|0|4	4	1.33	3	0|2|0|1	0.03	0.08	0.03	0.08	0.03	-7.9	1.78	0.84			TOPBP1
CTF4NT	BAX	BAX	6|0|6	12	4	3	0|2|0|7	0.01	0.01	0.01	0.01	0.01	-13.29	1.78	0.92			ZFP1
CTF4NT	MTX2	MTX2	2|2|0	4	1.33	3	0|2|0|1	0	0.01	0	0.01	0	-7.9	1.78	0.93			TOP2A
CTF4NT	2022-03-02	2022-03-02	0|0|4	4	1.33	3	0|1|0|2	0.03	0.08	0.03	0.08	0.03	-7.9	1.78	0.84			TRIM28
CTF4NT	EXOC1	EXOC1	0|0|4	4	1.33	3	0|1|0|2	0.03	0.08	0.03	0.08	0.03	-7.9	1.78	0.84			RPL6
CTF4NT	YES1	YES1	2|0|2	4	1.33	3	0|1|0|2	0	0.01	0	0.01	0	-7.9	1.78	0.93			RPA1
CTF4NT	SNAP23	SNAP23	3|0|1	4	1.33	3	0|0|0|3	0.01	0.03	0.01	0.03	0.01	-8.14	1.78	0.91			NOP2
CTF4NT	GPD2	GPD2	0|0|4	4	1.33	3	0|1|0|2	0.03	0.08	0.03	0.08	0.03	-7.9	1.78	0.84			SART3
CTF4NT	RHOA	RHOA	14|6|21	41	13.67	3	5|8|7|11	0.01	0.03	0.01	0.03	0.01	-23.83	1.76	0.9			RPL8
CTF4NT	PLD3	PLD3	6|6|5	17	5.67	3	3|5|2|3	0	0	0	0	0	-9.35	1.74	0.97			TECR
CTF4NT	ATP1A1	ATP1A1	45|36|41	122	40.67	3	13|26|15|40	0	0	0	0	0	-37	1.73	0.98			LBR
CTF4NT	COMT	COMT	1|0|12	13	4.33	3	0|3|0|7	0.03	0.09	0.03	0.09	0.03	-14.5	1.73	0.83			SLC25A1
CTF4NT	ATP2B1	ATP2B1	6|1|15	22	7.33	3	0|7|1|9	0.01	0.03	0.01	0.03	0.01	-19.11	1.73	0.9			HAT1
CTF4NT	SERPINH1	SERPINH1	3|4|15	22	7.33	3	0|5|0|12	0.01	0.03	0.01	0.03	0.01	-14.92	1.73	0.91			AGPS
CTF4NT	APMAP	APMAP	9|6|16	31	10.33	3	1|8|2|13	0	0	0	0	0	-16.84	1.72	0.96			RPL24
CTF4NT	SORD	SORD	2|0|7	9	3	3	0|3|0|4	0.02	0.05	0.02	0.05	0.02	-11.71	1.71	0.89			HSD17B12
CTF4NT	RRBP1	RRBP1	4|0|14	18	6	3	0|10|0|4	0.02	0.05	0.02	0.05	0.02	-18.61	1.71	0.88			ZMPSTE24
CTF4NT	AUP1	AUP1	1|0|8	9	3	3	0|3|0|4	0.03	0.08	0.03	0.08	0.03	-11.71	1.71	0.85			RER1
CTF4NT	MYO1B	MYO1B	1|0|31	32	10.67	3	0|12|0|13	0.06	0.18	0.06	0.18	0.06	-30.46	1.71	0.77			HNRNPD
CTF4NT	PRDX3	PRDX3	3|7|0	10	3.33	3	0|1|0|7	0.01	0.03	0.01	0.03	0.01	-12.03	1.67	0.91			EMC3
CTF4NT	C20ORF27	C20ORF27	2|0|3	5	1.67	3	0|0|0|4	0.01	0.02	0.01	0.02	0.01	-8.01	1.67	0.92			SUPT16H
CTF4NT	ANP32B	ANP32B	7|0|8	15	5	3	0|5|0|7	0	0.01	0	0.01	0	-16.48	1.67	0.94			DDX18
CTF4NT	TBC1D4	TBC1D4	0|0|5	5	1.67	3	0|0|0|4	0.02	0.05	0.02	0.05	0.02	-8.01	1.67	0.88			SLC25A11
CTF4NT	ACSL3	ACSL3	15|3|39	57	19	3	0|12|1|33	0	0.01	0	0.01	0	-43.59	1.65	0.95			DKC1
CTF4NT	ZMIZ2	ZMIZ2	10|1|5	16	5.33	3	0|6|0|7	0	0.01	0	0.01	0	-15.05	1.64	0.93			RPL13
CTF4NT	IFRD1	IFRD1	0|0|11	11	3.67	3	0|5|0|4	0.04	0.11	0.04	0.11	0.04	-13.5	1.63	0.81			PES1
CTF4NT	MACROD1	MACROD1	1|0|10	11	3.67	3	0|3|0|6	0.02	0.07	0.02	0.07	0.02	-13.42	1.63	0.86			SFXN1
CTF4NT	ATAD3B	ATAD3B	3|2|6	11	3.67	3	0|2|1|6	0	0.01	0	0.01	0	-9.74	1.63	0.94			HNRNPR
CTF4NT	ZNF250	ZNF250	3|2|12	17	5.67	3	0|4|0|10	0.01	0.02	0.01	0.02	0.01	-13.98	1.62	0.91			RPS6
CTF4NT	RAC3	RAC3	2|0|4	6	2	3	0|1|0|4	0.01	0.02	0.01	0.02	0.01	-9.37	1.6	0.92			BYSL
CTF4NT	UBR4	UBR4	2|0|22	24	8	3	0|3|0|17	0.03	0.09	0.03	0.09	0.03	-24.67	1.6	0.84			NNT
CTF4NT	COG2	COG2	1|3|2	6	2	3	0|1|1|3	0	0.01	0	0.01	0	-8.08	1.6	0.95			PWP2
CTF4NT	EIF4E2	EIF4E2	3|0|9	12	4	3	0|4|0|6	0.01	0.03	0.01	0.03	0.01	-14.59	1.6	0.9			STT3A
CTF4NT	MSH2	MSH2	31|13|29	73	24.33	3	0|25|3|33	0	0	0	0	0	-38.79	1.6	0.98			RPL28
CTF4NT	GSTM3	GSTM3	3|0|3	6	2	3	0|2|0|3	0	0.01	0	0.01	0	-9.57	1.6	0.93			ORC2
CTF4NT	NMD3	NMD3	3|0|9	12	4	3	0|5|0|5	0.01	0.03	0.01	0.03	0.01	-14.62	1.6	0.9			BCCIP
CTF4NT	ARMCX3	ARMCX3	0|0|6	6	2	3	0|0|0|5	0.02	0.05	0.02	0.05	0.02	-9.13	1.6	0.88			U2AF2
CTF4NT	SLC25A15	SLC25A15	0|0|6	6	2	3	0|2|0|3	0.02	0.07	0.02	0.07	0.02	-9.57	1.6	0.85			PRMT5
CTF4NT	TMEM214	TMEM214	2|0|17	19	6.33	3	1|4|0|11	0.03	0.08	0.03	0.08	0.03	-20.66	1.58	0.85			WDR36
CTF4NT	HIGD1A	HIGD1A	4|2|7	13	4.33	3	2|4|2|3	0	0.01	0	0.01	0	-11.94	1.58	0.95			NOC3L
CTF4NT	UBLCP1	UBLCP1	3|0|10	13	4.33	3	0|4|0|7	0.01	0.03	0.01	0.03	0.01	-15.67	1.58	0.9			NOC2L
CTF4NT	SLC1A5	SLC1A5	8|3|9	20	6.67	3	2|5|4|6	0	0	0	0	0	-15.79	1.57	0.97			RPS27
CTF4NT	ERGIC1	ERGIC1	1|0|6	7	2.33	3	0|1|0|5	0.01	0.04	0.01	0.04	0.01	-10.43	1.56	0.9			RPL7L1
CTF4NT	CUL3	CUL3	22|4|42	68	22.67	3	1|24|3|30	0	0	0	0	0	-53.73	1.56	0.97			SLC16A1
CTF4NT	PTDSS1	PTDSS1	2|1|4	7	2.33	3	0|3|0|3	0	0.01	0	0.01	0	-8.85	1.56	0.94			WDR75
CTF4NT	SLC27A2	SLC27A2	0|0|7	7	2.33	3	0|4|0|2	0.02	0.07	0.02	0.07	0.02	-10.59	1.56	0.86			RPL37A
CTF4NT	VAT1	VAT1	14|5|16	35	11.67	3	4|7|2|17	0	0	0	0	0	-23.83	1.56	0.97			SRPR
CTF4NT	PKP2	PKP2	1|0|6	7	2.33	3	0|1|0|5	0.01	0.04	0.01	0.04	0.01	-10.43	1.56	0.9			PRKAA1
CTF4NT	SNX5	SNX5	0|0|7	7	2.33	3	0|3|0|3	0.03	0.08	0.03	0.08	0.03	-10.65	1.56	0.85			RBMX
CTF4NT	VPS45	VPS45	3|0|19	22	7.33	3	0|8|0|11	0.02	0.06	0.02	0.06	0.02	-24.09	1.54	0.86			FAM162A
CTF4NT	PC	PC	188|157|198	543	181	3	95|134|87|158	0	0	0	0	0	-198.8	1.53	0.99			COA3
CTF4NT	DHCR24	DHCR24	3|0|5	8	2.67	3	0|4|0|3	0	0.01	0	0.01	0	-11.71	1.52	0.93			UTP18
CTF4NT	TMCO1	TMCO1	2|3|11	16	5.33	3	1|5|1|7	0.01	0.02	0.01	0.02	0.01	-14.39	1.52	0.92			SCO1
CTF4NT	DAD1	DAD1	7|6|3	16	5.33	3	4|3|4|3	0	0	0	0	0	-13.12	1.52	0.97			PSMD3
CTF4NT	UQCRQ	UQCRQ	2|0|6	8	2.67	3	0|0|0|7	0.01	0.03	0.01	0.03	0.01	-11.38	1.52	0.91			PDS5A
CTF4NT	LAMP1	LAMP1	3|2|4	9	3	3	0|4|0|4	0	0	0	0	0	-8.88	1.5	0.96			RECQL
CTF4NT	RPF1	RPF1	0|0|9	9	3	3	0|2|0|6	0.02	0.06	0.02	0.06	0.02	-12.2	1.5	0.86			HACD3
CTF4NT	TRPS1	TRPS1	19|8|9	36	12	3	2|11|1|18	0	0	0	0	0	-20.77	1.5	0.97			AIFM1
CTF4NT	STT3B	STT3B	2|3|13	18	6	3	0|7|2|7	0.01	0.02	0.01	0.02	0.01	-16.09	1.5	0.92			RPS11
CTF4NT	MPC2	MPC2	7|2|10	19	6.33	3	0|6|1|10	0	0	0	0	0	-16.89	1.49	0.96			IGF2BP1
CTF4NT	PCID2	PCID2	3|0|16	19	6.33	3	0|5|2|10	0.02	0.05	0.02	0.05	0.02	-21.97	1.49	0.88			ALDH3A2
CTF4NT	TMEM43	TMEM43	14|10|26	50	16.67	3	3|19|5|18	0	0	0	0	0	-29.48	1.48	0.98			PHF3
CTF4NT	MYO1D	MYO1D	1|0|40	41	13.67	3	0|16|1|20	0.04	0.12	0.04	0.12	0.04	-43.6	1.48	0.8			BZW1
CTF4NT	NEMF	NEMF	1|0|9	10	3.33	3	0|2|0|7	0.02	0.05	0.02	0.05	0.02	-13.29	1.48	0.89			VPS26A
CTF4NT	YEATS2	YEATS2	78|42|62	182	60.67	3	16|56|25|67	0	0	0	0	0	-87.46	1.48	0.99			HNRNPA0
CTF4NT	MRPS9	MRPS9	2|0|20	22	7.33	3	0|10|1|9	0.02	0.07	0.02	0.07	0.02	-25.11	1.47	0.86			ACIN1
CTF4NT	TRIM33	TRIM33	21|5|16	42	14	3	2|13|8|15	0	0	0	0	0	-31.78	1.47	0.98			SNRPD3
CTF4NT	RAB13	RAB13	3|1|7	11	3.67	3	0|2|1|7	0	0.01	0	0.01	0	-12.23	1.47	0.94			EXOSC9
CTF4NT	REEP4	REEP4	5|0|6	11	3.67	3	0|4|1|5	0	0	0	0	0	-14.78	1.47	0.95			PARP1
CTF4NT	AP2M1	AP2M1	7|0|25	32	10.67	3	0|10|0|19	0.01	0.02	0.01	0.02	0.01	-34.72	1.47	0.92			SMARCA5
CTF4NT	PRDX1	PRDX1	16|16|14	46	15.33	3	9|8|7|18	0	0	0	0	0	-21.68	1.46	0.98			RPN1
CTF4NT	CUL2	CUL2	21|2|45	68	22.67	3	3|20|3|36	0	0	0	0	0	-63.7	1.46	0.97			TMED10
CTF4NT	KPRP	KPRP	8|4|0	12	4	3	8|0|3|0	0	0.01	0	0.01	0	-15.59	1.45	0.94			RPL19
CTF4NT	CYP51A1	CYP51A1	3|1|9	13	4.33	3	0|7|0|5	0	0.01	0	0.01	0	-13.98	1.44	0.93			H2AFY2
CTF4NT	CAB39	CAB39	4|0|10	14	4.67	3	0|5|0|8	0	0.01	0	0.01	0	-17.59	1.44	0.93			SYNCRIP
CTF4NT	ACOT9	ACOT9	3|3|20	26	8.67	3	2|5|3|14	0.01	0.02	0.01	0.02	0.01	-21.75	1.44	0.92			CISD2
CTF4NT	DERA	DERA	2|0|12	14	4.67	3	0|7|0|6	0.01	0.04	0.01	0.04	0.01	-17.63	1.44	0.89
CTF4NT	YKT6	YKT6	10|4|15	29	9.67	3	0|11|4|12	0	0	0	0	0	-22.89	1.43	0.97
CTF4NT	RDH11	RDH11	10|6|15	31	10.33	3	2|10|3|14	0	0	0	0	0	-21.36	1.43	0.98
CTF4NT	RAB10	RAB10	8|5|17	30	10	3	4|10|5|9	0	0	0	0	0	-22.66	1.43	0.96
CTF4NT	PAK4	PAK4	10|1|37	48	16	3	0|14|1|30	0	0	0	0	0	-48.46	1.42	0.95
CTF4NT	SEC61B	SEC61B	6|5|6	17	5.67	3	4|3|4|5	0	0	0	0	0	-11.96	1.42	0.97
CTF4NT	ENO1	ENO1	34|39|21	94	31.33	3	21|23|16|28	0	0	0	0	0	-52.24	1.42	0.98
CTF4NT	H2AFV	H2AFV	10|8|16	34	11.33	3	4|10|4|14	0	0	0	0	0	-21.26	1.42	0.98
CTF4NT	MGA	MGA	37|16|27	80	26.67	3	34|3|35|3	0	0	0	0	0	-46.83	1.42	0.98
CTF4NT	ILVBL	ILVBL	2|1|13	16	5.33	3	0|7|0|8	0.01	0.03	0.01	0.03	0.01	-17.14	1.42	0.91
CTF4NT	TWF1	TWF1	16|3|20	39	13	3	3|15|7|12	0	0	0	0	0	-35.14	1.41	0.98
CTF4NT	DCXR	DCXR	4|5|10	19	6.33	3	1|5|0|12	0	0	0	0	0	-14.43	1.41	0.97
CTF4NT	MCCC1	MCCC1	110|98|121	329	109.67	3	62|88|62|100	0	0	0	0	0	-138.93	1.41	0.99
CTF4NT	MSH6	MSH6	60|32|70	162	54	3	12|57|28|56	0	0	0	0	0	-92.76	1.41	0.99
CTF4NT	TMTC3	TMTC3	1|0|17	18	6	3	0|8|0|9	0.02	0.06	0.02	0.06	0.02	-21.85	1.41	0.86
CTF4NT	RPL13A	RPL13A	20|9|38	67	22.33	3	11|18|11|24	0	0	0	0	0	-49.55	1.4	0.98
CTF4NT	NME1-NME2	NME1;NME1-NME2	4|11|6	21	7	3	4|4|6|6	0	0	0	0	0	-16.92	1.4	0.97
CTF4NT	CSNK1E	CSNK1E	3|0|18	21	7	3	0|9|0|11	0.01	0.03	0.01	0.03	0.01	-25	1.4	0.9
CTF4NT	PTRH2	PTRH2	10|0|14	24	8	3	0|6|0|17	0	0	0	0	0	-28.22	1.39	0.97
CTF4NT	VAPB	VAPB	8|4|11	23	7.67	3	0|5|1|16	0	0	0	0	0	-17.83	1.39	0.97
CTF4NT	UBE2M	UBE2M	8|6|9	23	7.67	3	3|8|5|6	0	0	0	0	0	-15.79	1.39	0.98
CTF4NT	CARS2	CARS2	7|3|14	24	8	3	0|10|3|10	0	0	0	0	0	-20.96	1.39	0.97
CTF4NT	ALDH3A2	ALDH3A2	12|4|18	34	11.33	3	3|10|5|15	0	0	0	0	0	-28.83	1.37	0.98
CTF4NT	TECR	TECR	17|16|35	68	22.67	3	7|22|13|24	0	0	0	0	0	-39.51	1.37	0.98
CTF4NT	DVL3	DVL3	40|26|41	107	35.67	3	20|31|19|34	0	0	0	0	0	-58.74	1.37	0.99
CTF4NT	NDUFAF4	NDUFAF4	1|0|2	3	1	3	0|1|0|2	0	0.01	0	0.01	0	-7.9	1.33	0.94
CTF4NT	GDAP1	GDAP1	0|0|3	3	1	3	0|2|0|1	0.01	0.03	0.01	0.03	0.01	-7.9	1.33	0.91
CTF4NT	ARF5	ARF5	7|2|11	20	6.67	3	3|6|4|7	0	0	0	0	0	-20.51	1.33	0.97
CTF4NT	SRBD1	SRBD1	0|0|4	4	1.33	3	1|2|0|1	0.01	0.04	0.01	0.04	0.01	-8.59	1.33	0.89
CTF4NT	AASS	AASS	0|1|1	2	0.67	3	0|0|0|2	0	0	0	0	0	-7.1	1.33	0.99
CTF4NT	ACTR1A	ACTR1A	13|2|14	29	9.67	3	0|14|0|15	0	0	0	0	0	-28.73	1.33	0.98
CTF4NT	CHID1	CHID1	7|0|14	21	7	3	0|11|1|9	0	0	0	0	0	-26.22	1.33	0.96
CTF4NT	TMEM14C	TMEM14C	1|1|5	7	2.33	3	0|4|0|3	0	0.01	0	0.01	0	-9.75	1.33	0.94
CTF4NT	PPAN	PPAN	7|0|24	31	10.33	3	2|14|3|12	0	0.01	0	0.01	0	-37.43	1.33	0.95
CTF4NT	MYBL1	MYBL1	1|0|2	3	1	3	0|3|0|0	0	0.01	0	0.01	0	-8.14	1.33	0.93
CTF4NT	RAC1	RAC1	15|9|19	43	14.33	3	6|12|7|18	0	0	0	0	0	-29.64	1.33	0.98
CTF4NT	CROCC	CROCC	4|1|2	7	2.33	3	4|0|1|2	0	0	0	0	0	-9.83	1.33	0.95
CTF4NT	NSUN5	NSUN5	0|0|5	5	1.67	3	0|2|0|3	0.01	0.04	0.01	0.04	0.01	-9.57	1.33	0.89
CTF4NT	NSUN4	NSUN4	3|2|3	8	2.67	3	3|0|3|2	0	0	0	0	0	-9.26	1.33	0.97
CTF4NT	RICTOR	RICTOR	0|0|1	1	0.33	3	0|1|0|0	0	0	0	0	0	-6.1	1.33	0.99
CTF4NT	RAPH1	RAPH1	1|0|0	1	0.33	3	0|0|0|1	0	0	0	0	0	-6.1	1.33	0.99
CTF4NT	PSMA6	PSMA6	0|1|0	1	0.33	3	0|0|0|1	0	0	0	0	0	-6.1	1.33	0.99
CTF4NT	SMARCB1	SMARCB1	1|0|0	1	0.33	3	0|0|0|1	0	0	0	0	0	-6.1	1.33	0.99
CTF4NT	FLOT2	FLOT2	1|0|0	1	0.33	3	0|0|0|1	0	0	0	0	0	-6.1	1.33	0.99
CTF4NT	PIGR	PIGR	0|3|1	4	1.33	3	4|0|0|0	0.01	0.02	0.01	0.02	0.01	-8.01	1.33	0.92
CTF4NT	UBR7	UBR7	0|0|1	1	0.33	3	0|1|0|0	0	0	0	0	0	-6.1	1.33	0.99
CTF4NT	HSDL2	HSDL2	0|0|2	2	0.67	3	0|1|0|1	0.01	0.02	0.01	0.02	0.01	-7	1.33	0.92
CTF4NT	MT-CO2	MT-CO2	4|3|8	15	5	3	0|6|0|9	0	0	0	0	0	-13.42	1.33	0.97
CTF4NT	UQCRC1	UQCRC1	0|0|1	1	0.33	3	0|1|0|0	0	0	0	0	0	-6.1	1.33	0.99
CTF4NT	MAPK14	MAPK14	0|0|1	1	0.33	3	0|0|0|1	0	0	0	0	0	-6.1	1.33	0.99
CTF4NT	FHOD3	FHOD3	0|1|0	1	0.33	3	1|0|0|0	0	0	0	0	0	-6.1	1.33	0.99
CTF4NT	GNA11	GNA11	0|2|3	5	1.67	3	0|2|1|2	0	0.01	0	0.01	0	-9.72	1.33	0.95
CTF4NT	IGHG1	IGHG1	0|0|1	1	0.33	3	0|0|0|1	0	0	0	0	0	-6.1	1.33	0.99
CTF4NT	SMG1	SMG1	1|0|1	2	0.67	3	0|0|0|2	0	0	0	0	0	-7.1	1.33	0.99
CTF4NT	PPP2R4	PPP2R4	10|2|12	24	8	3	2|9|2|11	0	0	0	0	0	-24.02	1.33	0.97
CTF4NT	GOSR1	GOSR1	2|2|5	9	3	3	0|4|2|3	0	0	0	0	0	-10.13	1.33	0.96
CTF4NT	TRIP11	TRIP11	0|0|1	1	0.33	3	0|0|0|1	0	0	0	0	0	-6.1	1.33	0.99
CTF4NT	EIF3K	EIF3K	4|2|2	8	2.67	3	0|1|0|7	0	0	0	0	0	-8.5	1.33	0.96
CTF4NT	DYRK1B	DYRK1B	1|0|1	2	0.67	3	0|1|0|1	0	0	0	0	0	-7	1.33	0.99
CTF4NT	ATP5L	ATP5L	9|11|11	31	10.33	3	7|7|6|11	0	0	0	0	0	-19.38	1.33	0.98
CTF4NT	PFKFB2	PFKFB2	1|0|3	4	1.33	3	0|2|0|2	0	0.01	0	0.01	0	-8.56	1.33	0.93
CTF4NT	TOMM7	TOMM7	1|0|4	5	1.67	3	0|2|0|3	0.01	0.02	0.01	0.02	0.01	-9.57	1.33	0.92
CTF4NT	UBA6	UBA6	0|0|9	9	3	3	0|5|0|4	0.02	0.05	0.02	0.05	0.02	-13.5	1.33	0.88
CTF4NT	CRTAP	CRTAP	0|1|0	1	0.33	3	0|0|0|1	0	0	0	0	0	-6.1	1.33	0.99
CTF4NT	BCAP29	BCAP29	0|0|2	2	0.67	3	0|1|0|1	0.01	0.02	0.01	0.02	0.01	-7	1.33	0.92
CTF4NT	NDUFA4	NDUFA4	2|2|7	11	3.67	3	1|3|1|6	0	0	0	0	0	-11.78	1.33	0.95
CTF4NT	SPTBN5	SPTBN5	0|0|1	1	0.33	3	0|0|0|1	0	0	0	0	0	-6.1	1.33	0.99
CTF4NT	GBE1	GBE1	0|0|4	4	1.33	3	0|0|0|4	0.01	0.03	0.01	0.03	0.01	-8.01	1.33	0.9
CTF4NT	STRN	STRN	0|0|1	1	0.33	3	0|0|0|1	0	0	0	0	0	-6.1	1.33	0.99
CTF4NT	PFAS	PFAS	3|0|2	5	1.67	3	0|1|0|4	0	0.01	0	0.01	0	-9.37	1.33	0.94
CTF4NT	VWA8	VWA8	0|0|1	1	0.33	3	0|0|0|1	0	0	0	0	0	-6.1	1.33	0.99
CTF4NT	SLC7A1	SLC7A1	0|0|2	2	0.67	3	0|0|0|2	0.01	0.02	0.01	0.02	0.01	-7.1	1.33	0.92
CTF4NT	TOMM22	TOMM22	5|0|8	13	4.33	3	0|6|0|7	0	0	0	0	0	-17.63	1.33	0.95
CTF4NT	UBE3C	UBE3C	2|0|5	7	2.33	3	0|4|0|3	0	0.01	0	0.01	0	-11.71	1.33	0.94
CTF4NT	CCDC22	CCDC22	4|1|1	6	2	3	1|2|2|1	0	0.01	0	0.01	0	-8.99	1.33	0.94
CTF4NT	ECI2	ECI2	1|0|0	1	0.33	3	0|0|0|1	0	0	0	0	0	-6.1	1.33	0.99
CTF4NT	GLB1	GLB1	0|0|1	1	0.33	3	0|0|0|1	0	0	0	0	0	-6.1	1.33	0.99
CTF4NT	POP4	POP4	0|0|6	6	2	3	0|1|0|5	0.01	0.04	0.01	0.04	0.01	-10.43	1.33	0.9
CTF4NT	APOO	APOO	1|1|5	7	2.33	3	0|4|0|3	0	0.01	0	0.01	0	-9.75	1.33	0.94
CTF4NT	MDH2	MDH2	4|4|7	15	5	3	1|4|1|9	0	0	0	0	0	-11.94	1.33	0.97
CTF4NT	BUB3	BUB3	1|0|1	2	0.67	3	1|0|0|1	0	0	0	0	0	-7	1.33	0.99
CTF4NT	AGAP3	AGAP3	0|2|3	5	1.67	3	1|1|1|2	0	0.01	0	0.01	0	-9.72	1.33	0.95
CTF4NT	STX7	STX7	8|5|8	21	7	3	3|7|3|8	0	0	0	0	0	-16.34	1.33	0.98
CTF4NT	TRAM1	TRAM1	0|0|3	3	1	3	0|3|0|0	0.01	0.03	0.01	0.03	0.01	-8.14	1.33	0.91
CTF4NT	SFXN3	SFXN3	0|0|5	5	1.67	3	0|4|0|1	0.01	0.03	0.01	0.03	0.01	-9.37	1.33	0.9
CTF4NT	SYNGAP1	SYNGAP1	0|2|2	4	1.33	3	2|0|0|2	0	0	0	0	0	-8.56	1.33	0.95
CTF4NT	IMMT	IMMT	2|1|0	3	1	3	0|2|0|1	0	0.01	0	0.01	0	-7.9	1.33	0.94
CTF4NT	WNK1	WNK1	0|0|3	3	1	3	0|2|0|1	0.01	0.03	0.01	0.03	0.01	-7.9	1.33	0.91
CTF4NT	CC2D1A	CC2D1A	0|0|1	1	0.33	3	0|0|0|1	0	0	0	0	0	-6.1	1.33	0.99
CTF4NT	UGP2	UGP2	1|0|0	1	0.33	3	0|1|0|0	0	0	0	0	0	-6.1	1.33	0.99
CTF4NT	FAM98A	FAM98A	2|0|4	6	2	3	0|2|0|4	0	0.01	0	0.01	0	-10.59	1.33	0.94
CTF4NT	MELK	MELK	0|0|2	2	0.67	3	0|0|0|2	0.01	0.02	0.01	0.02	0.01	-7.1	1.33	0.92
CTF4NT	PPP2R5C	PPP2R5C	7|0|10	17	5.67	3	0|7|1|9	0	0	0	0	0	-21.96	1.33	0.96
CTF4NT	ACACB	ACACB	0|1|0	1	0.33	3	0|0|0|1	0	0	0	0	0	-6.1	1.33	0.99
CTF4NT	ACAT2	ACAT2	2|0|0	2	0.67	3	0|1|0|1	0.01	0.02	0.01	0.02	0.01	-7	1.33	0.92
CTF4NT	TRMT5	TRMT5	1|0|0	1	0.33	3	0|1|0|0	0	0	0	0	0	-6.1	1.33	0.99
CTF4NT	GCLM	GCLM	4|0|8	12	4	3	0|7|0|5	0	0.01	0	0.01	0	-16.48	1.33	0.95
CTF4NT	RRAGC	RRAGC	0|0|3	3	1	3	0|0|0|3	0.01	0.03	0.01	0.03	0.01	-8.14	1.33	0.91
CTF4NT	SGPL1	SGPL1	5|1|18	24	8	3	0|11|1|12	0	0.01	0	0.01	0	-26.22	1.33	0.95
CTF4NT	ATP6V1D	ATP6V1D	0|0|1	1	0.33	3	0|0|0|1	0	0	0	0	0	-6.1	1.33	0.99
CTF4NT	NHP2L1	NHP2L1	1|1|0	2	0.67	3	1|0|1|0	0	0	0	0	0	-7	1.33	0.99
CTF4NT	HS2ST1	HS2ST1	0|0|6	6	2	3	0|2|0|4	0.01	0.04	0.01	0.04	0.01	-10.59	1.33	0.89
CTF4NT	HSD17B4	HSD17B4	32|11|50	93	31	3	11|31|14|37	0	0	0	0	0	-73.71	1.33	0.98
CTF4NT	CRAT	CRAT	0|0|1	1	0.33	3	0|0|0|1	0	0	0	0	0	-6.1	1.33	0.99
CTF4NT	ATP1B3	ATP1B3	13|7|14	34	11.33	3	4|11|7|12	0	0	0	0	0	-24.85	1.33	0.98
CTF4NT	DBF4	DBF4	0|1|0	1	0.33	3	0|0|0|1	0	0	0	0	0	-6.1	1.33	0.99
CTF4NT	ALDH5A1	ALDH5A1	2|1|12	15	5	3	0|5|2|8	0.01	0.02	0.01	0.02	0.01	-17.33	1.33	0.92
CTF4NT	ALG6	ALG6	2|1|3	6	2	3	0|3|0|3	0	0	0	0	0	-8.85	1.33	0.95
CTF4NT	FABP5	FABP5	1|1|1	3	1	3	2|0|1|0	0	0	0	0	0	-6.3	1.33	0.99
CTF4NT	RQCD1	RQCD1	2|0|11	13	4.33	3	0|5|1|7	0.01	0.03	0.01	0.03	0.01	-17.76	1.33	0.91
CTF4NT	TAMM41	TAMM41	3|0|9	12	4	3	0|5|0|7	0	0.01	0	0.01	0	-16.48	1.33	0.93
CTF4NT	NARS2	NARS2	0|0|1	1	0.33	3	0|0|0|1	0	0	0	0	0	-6.1	1.33	0.99
CTF4NT	SLC25A24	SLC25A24	0|0|5	5	1.67	3	0|1|1|3	0.02	0.06	0.02	0.06	0.02	-9.71	1.33	0.87
CTF4NT	ACSF2	ACSF2	0|0|4	4	1.33	3	0|0|0|4	0.01	0.03	0.01	0.03	0.01	-8.01	1.33	0.9
CTF4NT	SGOL1	SGOL1	0|0|1	1	0.33	3	0|0|0|1	0	0	0	0	0	-6.1	1.33	0.99
CTF4NT	OXA1L	OXA1L	1|0|3	4	1.33	3	0|1|0|3	0	0.01	0	0.01	0	-8.35	1.33	0.93
CTF4NT	DPM1	DPM1	10|2|19	31	10.33	3	3|10|4|14	0	0	0	0	0	-31.37	1.33	0.97
CTF4NT	HARS2	HARS2	0|0|4	4	1.33	3	0|0|0|4	0.01	0.03	0.01	0.03	0.01	-8.01	1.33	0.9
CTF4NT	MICU2	MICU2	1|0|8	9	3	3	0|2|0|7	0.01	0.03	0.01	0.03	0.01	-13.29	1.33	0.91
CTF4NT	GYS1	GYS1	2|0|4	6	2	3	0|2|0|4	0	0.01	0	0.01	0	-10.59	1.33	0.94
CTF4NT	BUD31	BUD31	0|0|4	4	1.33	3	0|1|0|3	0.01	0.03	0.01	0.03	0.01	-8.35	1.33	0.9
CTF4NT	AASDHPPT	AASDHPPT	0|0|1	1	0.33	3	0|1|0|0	0	0	0	0	0	-6.1	1.33	0.99
CTF4NT	CSNK1A1	CSNK1A1	12|4|27	43	14.33	3	3|18|7|15	0	0	0	0	0	-38.81	1.33	0.97
CTF4NT	GOLM1	GOLM1	0|0|2	2	0.67	3	0|1|0|1	0.01	0.02	0.01	0.02	0.01	-7	1.33	0.92
CTF4NT	TIMM23	TIMM23	4|3|5	12	4	3	0|5|3|4	0	0	0	0	0	-11.22	1.33	0.97
CTF4NT	TIMM21	TIMM21	0|0|3	3	1	3	0|2|0|1	0.01	0.03	0.01	0.03	0.01	-7.9	1.33	0.91
CTF4NT	BRPF3	BRPF3	1|0|0	1	0.33	3	0|1|0|0	0	0	0	0	0	-6.1	1.33	0.99
CTF4NT	SNF8	SNF8	3|0|4	7	2.33	3	0|2|0|5	0	0	0	0	0	-11.63	1.33	0.95
CTF4NT	IRS4	IRS4	28|11|72	111	37	3	6|42|16|49	0	0	0	0	0	-93.61	1.31	0.98
CTF4NT	AGPS	AGPS	13|5|36	54	18	3	0|25|1|29	0	0	0	0	0	-48.11	1.31	0.98
CTF4NT	MTCH2	MTCH2	15|9|15	39	13	3	5|15|3|17	0	0	0	0	0	-26.61	1.3	0.98
CTF4NT	SFXN1	SFXN1	21|19|32	72	24	3	10|21|15|28	0	0	0	0	0	-42.27	1.3	0.98
CTF4NT	ADH5	ADH5	9|3|18	30	10	3	2|11|2|16	0	0	0	0	0	-28.73	1.29	0.97
CTF4NT	DRG1	DRG1	27|9|52	88	29.33	3	10|30|18|33	0	0	0	0	0	-76.29	1.29	0.98
CTF4NT	SACM1L	SACM1L	4|1|22	27	9	3	0|8|0|20	0	0.01	0	0.01	0	-30.17	1.29	0.95
CTF4NT	CKB	CKB	23|26|29	78	26	3	12|26|13|30	0	0	0	0	0	-42.6	1.28	0.98
CTF4NT	PRKAA1	PRKAA1	7|2|14	23	7.67	3	0|9|3|12	0	0	0	0	0	-23.86	1.28	0.97
CTF4NT	OSBPL8	OSBPL8	1|0|25	26	8.67	3	0|13|0|14	0.01	0.04	0.01	0.04	0.01	-32.72	1.28	0.9
CTF4NT	DYNC1H1	DYNC1H1	186|45|336	567	189	3	28|221|56|286	0	0	0	0	0	-505.17	1.28	0.99
CTF4NT	TFAM	TFAM	0|6|20	26	8.67	3	0|10|0|17	0	0	0	0	0	-32.66	1.28	0.95
CTF4NT	G6PD	G6PD	8|2|15	25	8.33	3	2|8|2|14	0	0	0	0	0	-25.98	1.28	0.97
CTF4NT	SURF4	SURF4	7|8|9	24	8	3	2|11|3|9	0	0	0	0	0	-16.51	1.28	0.98
CTF4NT	RHEB	RHEB	8|2|12	22	7.33	3	4|7|4|8	0	0	0	0	0	-23.58	1.28	0.97
CTF4NT	COX6C	COX6C	2|2|15	19	6.33	3	0|2|2|16	0	0.01	0	0.01	0	-19.42	1.27	0.94
CTF4NT	AURKB	AURKB	6|0|15	21	7	3	0|11|0|11	0	0	0	0	0	-27.27	1.27	0.96
CTF4NT	DVL2	DVL2	62|47|63	172	57.33	3	41|46|38|55	0	0	0	0	0	-95.55	1.27	0.99
CTF4NT	ATP2A2	ATP2A2	47|25|78	150	50	3	18|49|17|75	0	0	0	0	0	-110.36	1.26	0.99
CTF4NT	DIS3	DIS3	31|10|63	104	34.67	3	8|43|16|43	0	0	0	0	0	-93	1.26	0.98
CTF4NT	RAB7A	RAB7A	28|16|25	69	23	3	12|22|13|26	0	0	0	0	0	-45.94	1.26	0.98
CTF4NT	EMC1	EMC1	4|3|28	35	11.67	3	1|16|2|18	0	0	0	0	0	-34.62	1.26	0.96
CTF4NT	PRPF38B	PRPF38B	5|0|12	17	5.67	3	0|6|1|11	0	0	0	0	0	-23.01	1.26	0.95
CTF4NT	TKT	TKT	91|64|111	266	88.67	3	51|82|59|92	0	0	0	0	0	-162.07	1.25	0.99
CTF4NT	RAB5C	RAB5C	15|11|19	45	15	3	7|16|10|15	0	0	0	0	0	-31.35	1.25	0.98
CTF4NT	EMC3	EMC3	2|2|11	15	5	3	0|7|2|7	0	0.01	0	0.01	0	-16.09	1.25	0.95
CTF4NT	CCT2	CCT2	4|9|2	15	5	3	1|5|4|6	0	0	0	0	0	-16.59	1.25	0.96
CTF4NT	SPCS2	SPCS2	3|7|6	16	5.33	3	0|8|1|8	0	0	0	0	0	-15.18	1.25	0.97
CTF4NT	SCAMP3	SCAMP3	6|4|5	15	5	3	2|5|2|7	0	0	0	0	0	-13.31	1.25	0.98
CTF4NT	TMEM205	TMEM205	4|3|8	15	5	3	0|4|5|7	0	0	0	0	0	-14.57	1.25	0.97
CTF4NT	PDCD10	PDCD10	3|0|11	14	4.67	3	1|6|0|8	0	0.01	0	0.01	0	-19.97	1.24	0.94
CTF4NT	NIPSNAP1	NIPSNAP1	2|0|12	14	4.67	3	0|6|0|9	0.01	0.02	0.01	0.02	0.01	-19.84	1.24	0.93
CTF4NT	RPL7	RPL7	48|28|77	153	51	3	31|50|29|55	0	0	0	0	0	-111.35	1.24	0.99
CTF4NT	ARPC4	ARPC4	8|5|13	26	8.67	3	5|10|6|7	0	0	0	0	0	-22.66	1.24	0.98
CTF4NT	RPL37A	RPL37A	3|2|22	27	9	3	3|8|4|14	0	0.01	0	0.01	0	-29.23	1.24	0.94
CTF4NT	CLSPN	CLSPN	21|10|24	55	18.33	3	0|22|0|37	0	0	0	0	0	-41.84	1.24	0.98
CTF4NT	BZW2	BZW2	3|0|10	13	4.33	3	2|4|2|6	0.01	0.04	0.01	0.04	0.01	-19.4	1.24	0.89
CTF4NT	TMEM97	TMEM97	4|3|6	13	4.33	3	3|3|2|6	0	0	0	0	0	-13.12	1.24	0.97
CTF4NT	AKR1B1	AKR1B1	2|1|11	14	4.67	3	2|6|1|6	0.01	0.02	0.01	0.02	0.01	-17.56	1.24	0.93
CTF4NT	PHGDH	PHGDH	14|11|11	36	12	3	11|8|11|9	0	0	0	0	0	-23.53	1.23	0.98
CTF4NT	ATP5O	ATP5O	1|5|18	24	8	3	0|8|1|17	0	0	0	0	0	-28.27	1.23	0.96
CTF4NT	PDS5B	PDS5B	13|0|49	62	20.67	3	4|26|9|28	0	0	0	0	0	-77.21	1.23	0.97
CTF4NT	RPS29	RPS29	1|0|11	12	4	3	0|2|2|9	0.01	0.02	0.01	0.02	0.01	-17.59	1.23	0.91
CTF4NT	CHTOP	CHTOP	3|4|18	25	8.33	3	4|6|4|13	0	0	0	0	0	-25.11	1.23	0.96
CTF4NT	ACTN4	ACTN4	118|84|126	328	109.33	3	60|101|70|125	0	0	0	0	0	-196	1.23	0.99
CTF4NT	PCCA	PCCA	116|94|119	329	109.67	3	71|83|76|128	0	0	0	0	0	-183.37	1.23	0.99
CTF4NT	DHRS7B	DHRS7B	2|0|9	11	3.67	3	0|3|1|8	0	0.01	0	0.01	0	-16.48	1.22	0.93
CTF4NT	RPL10A	RPL10A	40|28|57	125	41.67	3	25|37|33|42	0	0	0	0	0	-85.58	1.22	0.99
CTF4NT	SUPT5H	SUPT5H	24|8|30	62	20.67	3	3|32|12|21	0	0	0	0	0	-54.89	1.22	0.98
CTF4NT	TMX2	TMX2	4|2|5	11	3.67	3	1|8|2|1	0	0	0	0	0	-12.21	1.22	0.97
CTF4NT	PSMD6	PSMD6	30|18|40	88	29.33	3	6|33|19|38	0	0	0	0	0	-63.24	1.22	0.98
CTF4NT	MLEC	MLEC	2|3|6	11	3.67	3	0|4|0|8	0	0	0	0	0	-12.08	1.22	0.96
CTF4NT	NCBP1	NCBP1	8|4|26	38	12.67	3	1|18|2|21	0	0	0	0	0	-37.36	1.21	0.97
CTF4NT	CDC42	CDC42	7|0|12	19	6.33	3	0|9|0|12	0	0	0	0	0	-26.12	1.21	0.97
CTF4NT	EBP	EBP	6|5|9	20	6.67	3	6|7|4|5	0	0	0	0	0	-17.26	1.21	0.98
CTF4NT	RPL6	RPL6	47|27|85	159	53	3	35|54|37|49	0	0	0	0	0	-123.22	1.21	0.99
CTF4NT	SAMM50	SAMM50	4|1|24	29	9.67	3	0|11|1|20	0	0	0	0	0	-34.54	1.21	0.96
CTF4NT	MIF	MIF	2|4|4	10	3.33	3	1|4|2|4	0	0	0	0	0	-11.94	1.21	0.97
CTF4NT	SMC4	SMC4	24|4|64	92	30.67	3	4|32|7|58	0	0	0	0	0	-99.32	1.21	0.98
CTF4NT	SLC25A13	SLC25A13	32|16|49	97	32.33	3	8|38|16|45	0	0	0	0	0	-77.24	1.21	0.98
CTF4NT	TOMM40	TOMM40	4|4|2	10	3.33	3	0|6|0|5	0	0	0	0	0	-11.56	1.21	0.97
CTF4NT	HPRT1	HPRT1	15|12|14	41	13.67	3	7|14|12|12	0	0	0	0	0	-27.36	1.21	0.98
CTF4NT	SEC22B	SEC22B	17|11|21	49	16.33	3	8|16|12|18	0	0	0	0	0	-36.8	1.21	0.98
CTF4NT	CLTC	CLTC	107|49|131	287	95.67	3	29|123|34|134	0	0	0	0	0	-220.65	1.2	0.99
CTF4NT	ADSL	ADSL	14|5|34	53	17.67	3	6|21|7|25	0	0	0	0	0	-52.71	1.2	0.98
CTF4NT	BRIX1	BRIX1	25|8|57	90	30	3	12|37|11|40	0	0	0	0	0	-87.6	1.2	0.98
CTF4NT	EML4	EML4	7|1|10	18	6	3	0|10|2|8	0	0	0	0	0	-22.19	1.2	0.97
CTF4NT	ISOC1	ISOC1	7|1|10	18	6	3	0|13|0|7	0	0	0	0	0	-21.91	1.2	0.97
CTF4NT	TMEM165	TMEM165	3|2|3	8	2.67	3	0|3|1|5	0	0	0	0	0	-9.9	1.19	0.97
CTF4NT	H1F0	H1F0	0|0|17	17	5.67	3	0|9|1|9	0.01	0.03	0.01	0.03	0.01	-24.21	1.19	0.9
CTF4NT	ARPC1B	ARPC1B	4|0|4	8	2.67	3	0|3|0|6	0	0	0	0	0	-13.42	1.19	0.96
CTF4NT	HIST1H1E	HIST1H1E	30|17|86	133	44.33	3	28|32|29|60	0	0	0	0	0	-117.16	1.19	0.98
CTF4NT	FAM162A	FAM162A	4|2|11	17	5.67	3	2|5|4|8	0	0	0	0	0	-19.54	1.19	0.96
CTF4NT	GET4	GET4	2|0|6	8	2.67	3	0|3|1|5	0	0.01	0	0.01	0	-13.66	1.19	0.95
CTF4NT	HM13	HM13	7|6|4	17	5.67	3	4|8|3|4	0	0	0	0	0	-16.14	1.19	0.98
CTF4NT	KIF2C	KIF2C	4|0|12	16	5.33	3	0|7|0|11	0	0	0	0	0	-22.94	1.19	0.95
CTF4NT	SCO1	SCO1	5|2|9	16	5.33	3	0|5|0|13	0	0	0	0	0	-17.69	1.19	0.97
CTF4NT	FDFT1	FDFT1	5|0|10	15	5	3	0|8|2|7	0	0	0	0	0	-22.09	1.18	0.96
CTF4NT	CANX	CANX	19|12|23	54	18	3	9|23|8|21	0	0	0	0	0	-41.11	1.18	0.98
CTF4NT	LDHA	LDHA	59|39|81	179	59.67	3	34|65|38|65	0	0	0	0	0	-126.99	1.18	0.99
CTF4NT	CYB5B	CYB5B	4|0|3	7	2.33	3	2|3|1|2	0	0	0	0	0	-12.79	1.17	0.96
CTF4NT	PCYOX1	PCYOX1	2|0|5	7	2.33	3	1|0|0|7	0	0.01	0	0.01	0	-12.03	1.17	0.94
CTF4NT	UQCC1	UQCC1	2|2|3	7	2.33	3	2|2|2|2	0	0	0	0	0	-9.26	1.17	0.97
CTF4NT	MOGS	MOGS	7|0|36	43	14.33	3	1|20|5|23	0	0	0	0	0	-57.04	1.17	0.97
CTF4NT	DHX33	DHX33	0|0|7	7	2.33	3	0|2|0|6	0.01	0.03	0.01	0.03	0.01	-12.2	1.17	0.91
CTF4NT	SARS2	SARS2	0|0|7	7	2.33	3	0|4|0|4	0.01	0.03	0.01	0.03	0.01	-12.4	1.17	0.91
CTF4NT	EIF4A2	EIF4A2	3|4|7	14	4.67	3	0|4|2|10	0	0	0	0	0	-14.18	1.17	0.97
CTF4NT	DAP3	DAP3	5|1|15	21	7	3	0|10|1|13	0	0	0	0	0	-26.2	1.17	0.97
CTF4NT	PFKM	PFKM	29|2|41	72	24	3	5|27|12|38	0	0	0	0	0	-85.7	1.17	0.98
CTF4NT	EIF5A	EIF5A	16|8|13	37	12.33	3	3|15|6|18	0	0	0	0	0	-30.05	1.17	0.98
CTF4NT	RPS15A	RPS15A	17|10|26	53	17.67	3	11|15|12|23	0	0	0	0	0	-44.91	1.16	0.98
CTF4NT	BLVRA	BLVRA	6|1|13	20	6.67	3	0|8|2|13	0	0	0	0	0	-25.35	1.16	0.97
CTF4NT	XPO1	XPO1	65|28|71	164	54.67	3	23|72|31|64	0	0	0	0	0	-134.98	1.15	0.99
CTF4NT	RPN1	RPN1	41|32|55	128	42.67	3	25|47|25|51	0	0	0	0	0	-88.63	1.15	0.99
CTF4NT	TBL2	TBL2	2|0|17	19	6.33	3	1|6|2|13	0	0.01	0	0.01	0	-27.41	1.15	0.94
CTF4NT	MYO1C	MYO1C	4|0|27	31	10.33	3	0|13|0|23	0	0	0	0	0	-42.36	1.15	0.96
CTF4NT	PYGL	PYGL	41|6|76	123	41	3	3|51|16|72	0	0	0	0	0	-137.31	1.15	0.98
CTF4NT	RPS27	RPS27	18|9|18	45	15	3	8|13|14|17	0	0	0	0	0	-38.41	1.15	0.98
CTF4NT	ABCF2	ABCF2	17|0|38	55	18.33	3	2|29|6|27	0	0	0	0	0	-73.64	1.15	0.98
CTF4NT	CAMK2D	CAMK2D	5|1|13	19	6.33	3	0|8|2|12	0	0	0	0	0	-24.3	1.15	0.97
CTF4NT	LDHB	LDHB	68|40|61	169	56.33	3	44|58|34|60	0	0	0	0	0	-120.05	1.15	0.99
CTF4NT	CYFIP1	CYFIP1	9|5|33	47	15.67	3	3|20|5|27	0	0	0	0	0	-48.39	1.14	0.98
CTF4NT	COX4I1	COX4I1	13|12|21	46	15.33	3	9|10|10|25	0	0	0	0	0	-34.71	1.14	0.98
CTF4NT	SAR1A	SAR1A	8|3|1	12	4	3	2|6|3|3	0	0	0	0	0	-16.67	1.14	0.96
CTF4NT	SEC61A1	SEC61A1	7|4|19	30	10	3	4|10|5|16	0	0	0	0	0	-30.87	1.14	0.98
CTF4NT	FAM120A	FAM120A	6|0|17	23	7.67	3	0|10|0|17	0	0	0	0	0	-32.66	1.14	0.97
CTF4NT	RPL18	RPL18	23|23|31	77	25.67	3	21|22|21|26	0	0	0	0	0	-51.05	1.14	0.99
CTF4NT	PSMB3	PSMB3	2|0|4	6	2	3	0|5|0|2	0	0	0	0	0	-11.63	1.14	0.95
CTF4NT	RECQL	RECQL	22|11|46	79	26.33	3	9|30|13|40	0	0	0	0	0	-72.56	1.14	0.98
CTF4NT	VKORC1L1	VKORC1L1	0|0|6	6	2	3	0|4|1|2	0.01	0.03	0.01	0.03	0.01	-11.8	1.14	0.91
CTF4NT	MYH14	MYH14	2|2|2	6	2	3	1|2|2|2	0	0	0	0	0	-8.37	1.14	0.97
CTF4NT	BZW1	BZW1	12|3|14	29	9.67	3	0|14|5|15	0	0	0	0	0	-31.75	1.14	0.98
CTF4NT	LANCL1	LANCL1	10|4|15	29	9.67	3	6|9|7|12	0	0	0	0	0	-30.34	1.14	0.98
CTF4NT	REV3L	REV3L	2|0|4	6	2	3	0|1|0|6	0	0.01	0	0.01	0	-11.51	1.14	0.95
CTF4NT	DERL1	DERL1	1|1|4	6	2	3	0|2|2|3	0	0	0	0	0	-9.89	1.14	0.95
CTF4NT	ATP5F1	ATP5F1	21|10|29	60	20	3	10|21|13|26	0	0	0	0	0	-53.39	1.14	0.98
CTF4NT	SSR1	SSR1	1|0|5	6	2	3	0|4|0|3	0	0.01	0	0.01	0	-11.71	1.14	0.94
CTF4NT	LMF2	LMF2	0|0|12	12	4	3	0|7|0|7	0.01	0.03	0.01	0.03	0.01	-18.75	1.14	0.91
CTF4NT	KARS	KARS	20|8|31	59	19.67	3	5|24|12|28	0	0	0	0	0	-56.07	1.14	0.98
CTF4NT	TIMM50	TIMM50	17|4|18	39	13	3	4|14|6|22	0	0	0	0	0	-41.73	1.13	0.98
CTF4NT	XPNPEP1	XPNPEP1	4|0|13	17	5.67	3	0|7|0|13	0	0	0	0	0	-24.93	1.13	0.96
CTF4NT	RPL8	RPL8	16|9|43	68	22.67	3	11|21|18|30	0	0	0	0	0	-65.34	1.13	0.98
CTF4NT	RPL11	RPL11	7|5|21	33	11	3	7|11|7|14	0	0	0	0	0	-33.28	1.13	0.97
CTF4NT	HIST2H2AC	HIST2H2AC	22|24|44	90	30	3	19|31|15|41	0	0	0	0	0	-66.18	1.13	0.99
CTF4NT	ZMPSTE24	ZMPSTE24	14|11|15	40	13.33	3	6|18|6|17	0	0	0	0	0	-30.06	1.13	0.98
CTF4NT	MAPK1	MAPK1	17|8|30	55	18.33	3	4|25|8|28	0	0	0	0	0	-51.92	1.13	0.98
CTF4NT	NAE1	NAE1	3|2|6	11	3.67	3	1|6|1|5	0	0	0	0	0	-13.48	1.13	0.97
CTF4NT	NOP56	NOP56	70|26|111	207	69	3	28|87|40|90	0	0	0	0	0	-193.98	1.13	0.99
CTF4NT	CAPN1	CAPN1	10|1|11	22	7.33	3	0|11|2|13	0	0	0	0	0	-28.46	1.13	0.98
CTF4NT	PFKP	PFKP	88|44|104	236	78.67	3	40|83|49|107	0	0	0	0	0	-190.9	1.13	0.99
CTF4NT	ARF4	ARF4	8|5|8	21	7	3	4|8|5|8	0	0	0	0	0	-19.92	1.12	0.98
CTF4NT	COPS3	COPS3	14|7|21	42	14	3	6|15|8|21	0	0	0	0	0	-39.58	1.12	0.98
CTF4NT	PGAM1	PGAM1	15|7|24	46	15.33	3	4|20|10|21	0	0	0	0	0	-44.38	1.12	0.98
CTF4NT	EIF4G2	EIF4G2	37|5|62	104	34.67	3	5|49|13|57	0	0	0	0	0	-121.11	1.12	0.98
CTF4NT	RPL13	RPL13	13|13|49	75	25	3	14|19|15|41	0	0	0	0	0	-65.69	1.12	0.98
CTF4NT	SNRPD1	SNRPD1	14|11|18	43	14.33	3	10|17|11|13	0	0	0	0	0	-34.15	1.12	0.98
CTF4NT	KPNB1	KPNB1	40|3|55	98	32.67	3	6|47|7|57	0	0	0	0	0	-120.08	1.12	0.98
CTF4NT	SLC25A11	SLC25A11	26|18|43	87	29	3	15|29|20|40	0	0	0	0	0	-71.1	1.12	0.99
CTF4NT	OXSR1	OXSR1	5|0|11	16	5.33	3	0|11|0|8	0	0	0	0	0	-24.09	1.12	0.97
CTF4NT	TRAPPC3	TRAPPC3	4|0|1	5	1.67	3	0|2|0|4	0	0.01	0	0.01	0	-10.59	1.11	0.94
CTF4NT	PIP4K2A	PIP4K2A	1|0|4	5	1.67	3	0|2|0|4	0	0.01	0	0.01	0	-10.59	1.11	0.94
CTF4NT	MRPL22	MRPL22	0|0|5	5	1.67	3	0|2|0|4	0.01	0.02	0.01	0.02	0.01	-10.59	1.11	0.92
CTF4NT	ARHGAP1	ARHGAP1	2|0|3	5	1.67	3	0|4|0|2	0	0	0	0	0	-10.59	1.11	0.95
CTF4NT	OCRL	OCRL	3|0|7	10	3.33	3	0|5|1|6	0	0	0	0	0	-16.67	1.11	0.96
CTF4NT	TMED10	TMED10	13|10|22	45	15	3	6|17|9|22	0	0	0	0	0	-37.96	1.11	0.98
CTF4NT	DFFB	DFFB	0|0|10	10	3.33	3	0|6|0|6	0.01	0.02	0.01	0.02	0.01	-16.51	1.11	0.92
CTF4NT	TBP	TBP	1|0|4	5	1.67	3	0|3|0|3	0	0.01	0	0.01	0	-10.65	1.11	0.94
CTF4NT	NOP58	NOP58	38|25|76	139	46.33	3	20|59|32|56	0	0	0	0	0	-118.53	1.11	0.99
CTF4NT	PAK1IP1	PAK1IP1	2|0|8	10	3.33	3	0|6|0|6	0	0.01	0	0.01	0	-16.51	1.11	0.95
CTF4NT	WARS2	WARS2	3|0|7	10	3.33	3	0|5|2|5	0	0	0	0	0	-16.86	1.11	0.96
CTF4NT	RNASEH2B	RNASEH2B	6|3|21	30	10	3	3|13|5|15	0	0	0	0	0	-33.97	1.11	0.97
CTF4NT	RAB1B	RAB1B	14|7|19	40	13.33	3	8|12|8|20	0	0	0	0	0	-37.77	1.11	0.98
CTF4NT	MYLK	MYLK	2|1|2	5	1.67	3	0|2|2|2	0	0	0	0	0	-8.99	1.11	0.96
CTF4NT	EHD4	EHD4	8|0|7	15	5	3	0|8|0|10	0	0	0	0	0	-22.97	1.11	0.97
CTF4NT	RER1	RER1	7|7|10	24	8	3	6|6|7|10	0	0	0	0	0	-20.52	1.1	0.98
CTF4NT	ATAD1	ATAD1	8|2|18	28	9.33	3	2|13|4|15	0	0	0	0	0	-34.31	1.1	0.98
CTF4NT	RPL29	RPL29	2|4|8	14	4.67	3	4|4|4|5	0	0	0	0	0	-17.57	1.1	0.97
CTF4NT	PPP2CA	PPP2CA	14|4|19	37	12.33	3	3|20|3|19	0	0	0	0	0	-40.52	1.1	0.98
CTF4NT	GFPT1	GFPT1	25|9|41	75	25	3	7|32|12|40	0	0	0	0	0	-75.91	1.1	0.98
CTF4NT	EIF3L	EIF3L	53|27|55	135	45	3	24|49|37|53	0	0	0	0	0	-111.27	1.1	0.99
CTF4NT	CWF19L1	CWF19L1	7|3|9	19	6.33	3	1|10|3|9	0	0	0	0	0	-21.08	1.1	0.98
CTF4NT	DDX39A	DDX39A	9|2|13	24	8	3	2|10|1|16	0	0	0	0	0	-28.89	1.1	0.98
CTF4NT	MTHFD1	MTHFD1	23|16|44	83	27.67	3	13|31|16|41	0	0	0	0	0	-71.67	1.1	0.98
CTF4NT	YWHAZ	YWHAZ	17|7|18	42	14	3	1|18|9|23	0	0	0	0	0	-40.24	1.1	0.98
CTF4NT	DRG2	DRG2	10|1|22	33	11	3	1|14|4|21	0	0	0	0	0	-43.35	1.1	0.98
CTF4NT	VRK1	VRK1	14|9|35	58	19.33	3	8|21|13|28	0	0	0	0	0	-55.19	1.1	0.98
CTF4NT	GBAS	GBAS	2|0|12	14	4.67	3	0|7|0|10	0	0.01	0	0.01	0	-21.83	1.1	0.95
CTF4NT	HSD17B12	HSD17B12	13|9|21	43	14.33	3	5|22|7|18	0	0	0	0	0	-37.62	1.1	0.98
CTF4NT	PGK1	PGK1	18|16|13	47	15.67	3	17|13|17|10	0	0	0	0	0	-36.49	1.1	0.98
CTF4NT	FBL	FBL	35|26|51	112	37.33	3	23|35|27|51	0	0	0	0	0	-87.41	1.1	0.99
CTF4NT	LPCAT1	LPCAT1	1|0|8	9	3	3	0|5|0|6	0	0.01	0	0.01	0	-15.72	1.09	0.94
CTF4NT	ACSL4	ACSL4	0|0|9	9	3	3	1|3|0|7	0.01	0.02	0.01	0.02	0.01	-15.74	1.09	0.92
CTF4NT	EEF1G	EEF1G	69|42|62	173	57.67	3	43|65|46|57	0	0	0	0	0	-130.87	1.09	0.99
CTF4NT	ARPC3	ARPC3	8|4|10	22	7.33	3	3|9|3|12	0	0	0	0	0	-23.11	1.09	0.98
CTF4NT	PGRMC2	PGRMC2	3|2|4	9	3	3	2|4|2|3	0	0	0	0	0	-11.94	1.09	0.97
CTF4NT	WARS	WARS	2|5|15	22	7.33	3	1|8|3|15	0	0	0	0	0	-26.99	1.09	0.97
CTF4NT	METTL7A	METTL7A	1|0|8	9	3	3	0|7|0|4	0	0.01	0	0.01	0	-15.67	1.09	0.94
CTF4NT	RAB14	RAB14	9|6|16	31	10.33	3	3|9|4|22	0	0	0	0	0	-29.49	1.09	0.98
CTF4NT	ASNS	ASNS	62|42|71	175	58.33	3	39|68|45|63	0	0	0	0	0	-134.28	1.09	0.99
CTF4NT	TIPRL	TIPRL	5|0|12	17	5.67	3	0|9|0|12	0	0	0	0	0	-26.12	1.08	0.97
CTF4NT	UTP20	UTP20	1|0|42	43	14.33	3	0|32|0|21	0	0	0	0	0	-61.15	1.08	0.96
CTF4NT	SLC25A5	SLC25A5	50|34|49	133	44.33	3	33|36|38|57	0	0	0	0	0	-100.37	1.08	0.99
CTF4NT	RPL21	RPL21	4|9|25	38	12.67	3	9|11|9|18	0	0	0	0	0	-43.41	1.08	0.98
CTF4NT	RPL19	RPL19	6|4|33	43	14.33	3	6|15|8|24	0	0	0	0	0	-49.03	1.08	0.98
CTF4NT	HLA-A	HLA-A	6|2|5	13	4.33	3	0|6|3|7	0	0	0	0	0	-16.21	1.08	0.97
CTF4NT	VPS35	VPS35	13|3|14	30	10	3	0|14|1|22	0	0	0	0	0	-34.46	1.08	0.98
CTF4NT	PRIM2	PRIM2	12|1|17	30	10	3	1|17|4|15	0	0	0	0	0	-40.23	1.08	0.98
CTF4NT	QTRTD1	QTRTD1	2|0|6	8	2.67	3	0|3|0|7	0	0	0	0	0	-14.5	1.07	0.95
CTF4NT	FAU	FAU	0|0|8	8	2.67	3	0|2|0|8	0.01	0.02	0.01	0.02	0.01	-14.38	1.07	0.92
CTF4NT	OLA1	OLA1	6|0|18	24	8	3	0|15|2|13	0	0	0	0	0	-36.07	1.07	0.97
CTF4NT	MTPAP	MTPAP	1|0|11	12	4	3	0|8|0|7	0	0.01	0	0.01	0	-19.87	1.07	0.94
CTF4NT	RPS2	RPS2	36|27|53	116	38.67	3	26|42|29|47	0	0	0	0	0	-93.43	1.07	0.99
CTF4NT	JAGN1	JAGN1	3|2|3	8	2.67	3	2|3|2|3	0	0	0	0	0	-11.05	1.07	0.97
CTF4NT	RPL24	RPL24	12|8|24	44	14.67	3	12|14|12|17	0	0	0	0	0	-43.06	1.07	0.98
CTF4NT	DCUN1D1	DCUN1D1	0|0|4	4	1.33	3	0|2|0|3	0.01	0.02	0.01	0.02	0.01	-9.57	1.07	0.92
CTF4NT	HSP90AB2P	HSP90AB2P	2|0|6	8	2.67	3	1|2|2|5	0	0	0	0	0	-15.02	1.07	0.95
CTF4NT	CDK1	CDK1	42|32|52	126	42	3	30|45|29|53	0	0	0	0	0	-97.08	1.07	0.99
CTF4NT	NRM	NRM	0|0|4	4	1.33	3	0|2|0|3	0.01	0.02	0.01	0.02	0.01	-9.57	1.07	0.92
CTF4NT	KATNAL2	KATNAL2	2|1|1	4	1.33	3	1|1|2|1	0	0	0	0	0	-8.09	1.07	0.96
CTF4NT	EEFSEC	EEFSEC	1|0|3	4	1.33	3	0|2|0|3	0	0.01	0	0.01	0	-9.57	1.07	0.95
CTF4NT	ABCE1	ABCE1	36|11|51	98	32.67	3	13|41|18|50	0	0	0	0	0	-103.05	1.07	0.99
CTF4NT	ALDH18A1	ALDH18A1	31|20|47	98	32.67	3	11|42|18|51	0	0	0	0	0	-84.22	1.07	0.99
CTF4NT	SDHC	SDHC	0|0|4	4	1.33	3	0|1|0|4	0.01	0.02	0.01	0.02	0.01	-9.37	1.07	0.92
CTF4NT	MEN1	MEN1	0|0|4	4	1.33	3	0|1|0|4	0.01	0.02	0.01	0.02	0.01	-9.37	1.07	0.92
CTF4NT	RPL7A	RPL7A	37|25|77	139	46.33	3	30|48|36|59	0	0	0	0	0	-124.77	1.07	0.99
CTF4NT	RAB6A	RAB6A	14|8|10	32	10.67	3	6|11|8|15	0	0	0	0	0	-28.73	1.07	0.98
CTF4NT	GXYLT1	GXYLT1	0|0|4	4	1.33	3	0|2|0|3	0.01	0.02	0.01	0.02	0.01	-9.57	1.07	0.92
CTF4NT	CCNB2	CCNB2	0|0|4	4	1.33	3	0|2|0|3	0.01	0.02	0.01	0.02	0.01	-9.57	1.07	0.92
CTF4NT	RPP30	RPP30	4|1|15	20	6.67	3	0|13|1|11	0	0	0	0	0	-27.3	1.07	0.97
CTF4NT	S100A10	S100A10	1|0|3	4	1.33	3	0|2|0|3	0	0.01	0	0.01	0	-9.57	1.07	0.95
CTF4NT	FSD1	FSD1	0|0|4	4	1.33	3	0|0|0|5	0.01	0.02	0.01	0.02	0.01	-9.13	1.07	0.92
CTF4NT	CCT7	CCT7	46|11|63	120	40	3	20|51|27|51	0	0	0	0	0	-131.33	1.07	0.99
CTF4NT	PSMD2	PSMD2	14|5|13	32	10.67	3	1|11|1|27	0	0	0	0	0	-32.97	1.07	0.98
CTF4NT	NDUFA10	NDUFA10	0|0|4	4	1.33	3	0|0|2|3	0.01	0.02	0.01	0.02	0.01	-9.57	1.07	0.92
CTF4NT	C19ORF52	C19ORF52	0|0|4	4	1.33	3	0|3|0|2	0.01	0.02	0.01	0.02	0.01	-9.57	1.07	0.92
CTF4NT	EIF3H	EIF3H	7|1|16	24	8	3	3|10|3|14	0	0	0	0	0	-32.97	1.07	0.97
CTF4NT	THG1L	THG1L	0|0|4	4	1.33	3	0|1|1|3	0.01	0.02	0.01	0.02	0.01	-9.71	1.07	0.92
CTF4NT	NNT	NNT	18|16|20	54	18	3	10|16|12|29	0	0	0	0	0	-40.35	1.07	0.98
CTF4NT	HK1	HK1	37|7|59	103	34.33	3	8|45|17|58	0	0	0	0	0	-119.53	1.07	0.99
CTF4NT	PLS1	PLS1	0|2|2	4	1.33	3	0|3|0|2	0	0	0	0	0	-9.57	1.07	0.95
CTF4NT	RCC1	RCC1	23|8|34	65	21.67	3	9|23|15|34	0	0	0	0	0	-68.28	1.07	0.98
CTF4NT	HIST1H4A	HIST1H4A	71|50|162	283	94.33	3	65|93|67|130	0	0	0	0	0	-253.63	1.06	0.99
CTF4NT	SLC16A1	SLC16A1	11|6|14	31	10.33	3	5|12|7|15	0	0	0	0	0	-31.1	1.06	0.98
CTF4NT	DYNLL1	DYNLL1	9|4|14	27	9	3	6|8|6|14	0	0	0	0	0	-30.19	1.06	0.98
CTF4NT	VDAC3	VDAC3	21|13|27	61	20.33	3	13|15|17|32	0	0	0	0	0	-54.43	1.06	0.98
CTF4NT	SF3B3	SF3B3	29|14|31	74	24.67	3	12|24|12|45	0	0	0	0	0	-67.48	1.06	0.99
CTF4NT	NDUFA9	NDUFA9	15|3|33	51	17	3	1|27|6|30	0	0	0	0	0	-62.85	1.06	0.98
CTF4NT	ILF2	ILF2	51|32|58	141	47	3	28|55|30|65	0	0	0	0	0	-116.31	1.06	0.99
CTF4NT	NCAPD2	NCAPD2	24|0|63	87	29	3	2|46|8|53	0	0	0	0	0	-123.66	1.06	0.98
CTF4NT	SEC63	SEC63	9|3|26	38	12.67	3	1|22|2|23	0	0	0	0	0	-45.89	1.06	0.98
CTF4NT	MYH9	MYH9	101|39|136	276	92	3	34|102|47|163	0	0	0	0	0	-267.01	1.06	0.99
CTF4NT	ZC3HAV1	ZC3HAV1	8|2|25	35	11.67	3	2|11|6|25	0	0	0	0	0	-44.55	1.06	0.98
CTF4NT	PITPNB	PITPNB	12|6|28	46	15.33	3	4|11|7|36	0	0	0	0	0	-48.95	1.06	0.98
CTF4NT	PPP2R5D	PPP2R5D	20|2|36	58	19.33	3	1|36|10|26	0	0	0	0	0	-75.74	1.06	0.98
CTF4NT	GANAB	GANAB	51|40|82	173	57.67	3	32|68|37|83	0	0	0	0	0	-141.82	1.05	0.99
CTF4NT	NELFA	NELFA	23|16|27	66	22	3	10|31|16|27	0	0	0	0	0	-55.75	1.05	0.99
CTF4NT	SLC25A1	SLC25A1	10|9|37	56	18.67	3	10|22|12|27	0	0	0	0	0	-56.28	1.05	0.98
CTF4NT	CAP1	CAP1	10|4|8	22	7.33	3	3|8|4|13	0	0	0	0	0	-23.99	1.05	0.98
CTF4NT	SPCS3	SPCS3	3|4|4	11	3.67	3	3|4|1|6	0	0	0	0	0	-13.11	1.05	0.98
CTF4NT	EEF2	EEF2	127|85|130	342	114	3	75|136|88|135	0	0	0	0	0	-265.68	1.05	0.99
CTF4NT	PAFAH1B1	PAFAH1B1	13|6|22	41	13.67	3	4|13|12|23	0	0	0	0	0	-43.44	1.05	0.98
CTF4NT	ATAD3A	ATAD3A	20|9|37	66	22	3	7|29|10|38	0	0	0	0	0	-68.76	1.05	0.98
CTF4NT	SHMT2	SHMT2	22|29|26	77	25.67	3	17|27|18|36	0	0	0	0	0	-59.16	1.05	0.99
CTF4NT	FHL1	FHL1	5|3|7	15	5	3	4|5|4|6	0	0	0	0	0	-17.68	1.05	0.98
CTF4NT	SNX27	SNX27	4|0|11	15	5	3	1|8|1|9	0	0	0	0	0	-24.32	1.05	0.97
CTF4NT	XRCC5	XRCC5	60|41|86	187	62.33	3	30|82|33|93	0	0	0	0	0	-156.89	1.05	0.99
CTF4NT	GPI	GPI	90|51|104	245	81.67	3	53|97|59|103	0	0	0	0	0	-209.92	1.05	0.99
CTF4NT	STT3A	STT3A	13|12|19	44	14.67	3	12|14|10|20	0	0	0	0	0	-37.07	1.05	0.98
CTF4NT	RPS6	RPS6	15|12|38	65	21.67	3	14|21|19|29	0	0	0	0	0	-62.45	1.04	0.98
CTF4NT	RPS9	RPS9	29|24|45	98	32.67	3	24|33|28|41	0	0	0	0	0	-81.95	1.04	0.99
CTF4NT	TTC37	TTC37	1|0|35	36	12	3	0|17|1|28	0	0	0	0	0	-53.48	1.04	0.96
CTF4NT	SUMO2	SUMO2	2|2|3	7	2.33	3	2|2|2|3	0	0	0	0	0	-10.16	1.04	0.97
CTF4NT	EMC4	EMC4	2|1|4	7	2.33	3	0|3|2|4	0	0	0	0	0	-11.68	1.04	0.97
CTF4NT	SOAT1	SOAT1	0|0|7	7	2.33	3	0|4|0|5	0.01	0.02	0.01	0.02	0.01	-13.5	1.04	0.93
CTF4NT	RAB5B	RAB5B	2|0|5	7	2.33	3	0|5|0|4	0	0	0	0	0	-13.5	1.04	0.96
CTF4NT	FBXO7	FBXO7	0|0|7	7	2.33	3	0|4|0|5	0.01	0.02	0.01	0.02	0.01	-13.5	1.04	0.93
CTF4NT	RBM27	RBM27	100|63|103	266	88.67	3	72|94|67|108	0	0	0	0	0	-216.42	1.04	0.99
CTF4NT	PSMG1	PSMG1	4|2|12	18	6	3	1|7|3|12	0	0	0	0	0	-23.06	1.04	0.97
CTF4NT	ATP1B1	ATP1B1	5|2|0	7	2.33	3	0|2|2|5	0	0	0	0	0	-13.72	1.04	0.96
CTF4NT	RAB8A	RAB8A	6|3|9	18	6	3	2|6|7|8	0	0	0	0	0	-21.52	1.04	0.98
CTF4NT	NOC4L	NOC4L	4|0|24	28	9.33	3	0|19|0|17	0	0	0	0	0	-42.43	1.04	0.97
CTF4NT	DHCR7	DHCR7	4|0|10	14	4.67	3	1|7|0|10	0	0	0	0	0	-23.06	1.04	0.97
CTF4NT	CSNK2A2	CSNK2A2	11|0|21	32	10.67	3	0|18|0|23	0	0	0	0	0	-47.94	1.04	0.98
CTF4NT	FAM175B	FAM175B	0|0|7	7	2.33	3	0|3|0|6	0.01	0.02	0.01	0.02	0.01	-13.42	1.04	0.93
CTF4NT	SLC25A4	SLC25A4	8|5|11	24	8	3	2|10|7|12	0	0	0	0	0	-25.22	1.03	0.98
CTF4NT	RPL35	RPL35	0|5|26	31	10.33	3	6|8|6|20	0	0	0	0	0	-47.36	1.03	0.97
CTF4NT	MDH1	MDH1	21|14|19	54	18	3	12|24|19|15	0	0	0	0	0	-46.63	1.03	0.99
CTF4NT	DDX18	DDX18	25|12|59	96	32	3	18|47|20|39	0	0	0	0	0	-102.96	1.03	0.99
CTF4NT	EIF3E	EIF3E	31|17|38	86	28.67	3	15|41|21|34	0	0	0	0	0	-79.63	1.03	0.99
CTF4NT	ATP5A1	ATP5A1	22|28|32	82	27.33	3	20|26|21|39	0	0	0	0	0	-66.48	1.03	0.99
CTF4NT	CDK2	CDK2	12|2|26	40	13.33	3	2|19|5|26	0	0	0	0	0	-53.09	1.03	0.98
CTF4NT	COPA	COPA	58|18|107	183	61	3	20|86|39|91	0	0	0	0	0	-203.84	1.03	0.99
CTF4NT	TOMM20	TOMM20	4|3|3	10	3.33	3	2|5|4|2	0	0	0	0	0	-12.23	1.03	0.98
CTF4NT	LIN54	LIN54	25|9|23	57	19	3	10|23|10|31	0	0	0	0	0	-59.04	1.03	0.98
CTF4NT	SNRPB	SNRPB	11|8|21	40	13.33	3	7|13|12|20	0	0	0	0	0	-39.85	1.03	0.98
CTF4NT	ARL8A	ARL8A	2|1|7	10	3.33	3	2|4|2|5	0	0	0	0	0	-15.64	1.03	0.96
CTF4NT	SLC25A6	SLC25A6	22|20|33	75	25	3	14|35|16|32	0	0	0	0	0	-61.18	1.03	0.99
CTF4NT	FASN	FASN	160|67|189	416	138.67	3	71|175|99|192	0	0	0	0	0	-399	1.03	0.99
CTF4NT	DARS	DARS	34|21|47	102	34	3	22|40|29|42	0	0	0	0	0	-93.7	1.02	0.99
CTF4NT	PRMT1	PRMT1	22|9|35	66	22	3	6|27|12|41	0	0	0	0	0	-70.78	1.02	0.98
CTF4NT	MPDU1	MPDU1	4|4|5	13	4.33	3	4|4|4|5	0	0	0	0	0	-14.3	1.02	0.98
CTF4NT	RPL4	RPL4	37|18|87	142	47.33	3	29|50|36|71	0	0	0	0	0	-152.49	1.02	0.99
CTF4NT	UBA1	UBA1	49|30|55	134	44.67	3	26|63|28|59	0	0	0	0	0	-117.87	1.02	0.99
CTF4NT	BCAP31	BCAP31	18|16|27	61	20.33	3	13|20|18|29	0	0	0	0	0	-52.39	1.02	0.99
CTF4NT	YARS	YARS	36|18|62	116	38.67	3	27|46|23|56	0	0	0	0	0	-118	1.02	0.99
CTF4NT	ELP3	ELP3	7|0|25	32	10.67	3	0|18|3|21	0	0	0	0	0	-49.22	1.02	0.98
CTF4NT	H2AFY	H2AFY	40|25|62	127	42.33	3	29|50|34|53	0	0	0	0	0	-118.01	1.02	0.99
CTF4NT	TTLL12	TTLL12	15|2|19	36	12	3	2|20|4|21	0	0	0	0	0	-47.86	1.02	0.98
CTF4NT	ARF3	ARF3	25|18|26	69	23	3	10|33|18|30	0	0	0	0	0	-58.9	1.01	0.99
CTF4NT	PRIM1	PRIM1	5|0|29	34	11.33	3	0|17|2|26	0	0	0	0	0	-52.41	1.01	0.97
CTF4NT	RPL15	RPL15	36|22|50	108	36	3	30|41|37|35	0	0	0	0	0	-101.88	1.01	0.99
CTF4NT	PNO1	PNO1	6|0|19	25	8.33	3	1|14|3|15	0	0	0	0	0	-39.44	1.01	0.97
CTF4NT	LTA4H	LTA4H	21|1|31	53	17.67	3	2|31|2|35	0	0	0	0	0	-75.91	1.01	0.98
CTF4NT	CNP	CNP	10|0|21	31	10.33	3	0|18|3|20	0	0	0	0	0	-48.1	1.01	0.98
CTF4NT	RNF219	RNF219	34|12|32	78	26	3	17|31|17|38	0	0	0	0	0	-81.87	1.01	0.99
CTF4NT	AIMP2	AIMP2	9|4|18	31	10.33	3	5|9|7|20	0	0	0	0	0	-36.75	1.01	0.98
CTF4NT	DDX6	DDX6	30|13|46	89	29.67	3	16|34|19|48	0	0	0	0	0	-93.51	1.01	0.99
CTF4NT	SMU1	SMU1	19|5|42	66	22	3	4|32|11|40	0	0	0	0	0	-81.71	1.01	0.98
CTF4NT	CHTF18	CHTF18	0|0|6	6	2	3	0|2|0|6	0	0.01	0	0.01	0	-12.2	1	0.93
CTF4NT	MCM10	MCM10	1|0|5	6	2	3	0|5|0|3	0	0.01	0	0.01	0	-12.34	1	0.95
CTF4NT	THAP4	THAP4	1|1|1	3	1	3	2|0|1|1	0	0	0	0	0	-7.19	1	0.99
CTF4NT	PFN1	PFN1	1|3|2	6	2	3	1|2|1|4	0	0	0	0	0	-10.69	1	0.97
CTF4NT	KTN1	KTN1	0|0|6	6	2	3	0|2|2|4	0.01	0.02	0.01	0.02	0.01	-12.75	1	0.92
CTF4NT	HSPA4L	HSPA4L	1|0|2	3	1	3	0|2|0|2	0	0	0	0	0	-8.56	1	0.95
CTF4NT	AIFM1	AIFM1	17|9|24	50	16.67	3	7|24|11|25	0	0	0	0	0	-52.19	1	0.98
CTF4NT	EIF3B	EIF3B	54|22|69	145	48.33	3	24|63|40|67	0	0	0	0	0	-151.51	1	0.99
CTF4NT	CDK4	CDK4	3|0|3	6	2	3	0|3|0|5	0	0	0	0	0	-12.34	1	0.96
CTF4NT	DNAJC19	DNAJC19	1|1|4	6	2	3	0|3|0|5	0	0	0	0	0	-10.25	1	0.96
CTF4NT	ZNF91	ZNF91	0|0|3	3	1	3	3|0|0|1	0	0.01	0	0.01	0	-8.35	1	0.93
CTF4NT	ADD3	ADD3	1|0|5	6	2	3	1|1|1|5	0	0.01	0	0.01	0	-12.55	1	0.95
CTF4NT	TTF2	TTF2	0|0|3	3	1	3	0|1|0|3	0	0.01	0	0.01	0	-8.35	1	0.93
CTF4NT	FLOT1	FLOT1	1|0|2	3	1	3	0|1|0|3	0	0	0	0	0	-8.35	1	0.95
CTF4NT	AP3M1	AP3M1	5|0|13	18	6	3	0|9|2|13	0	0	0	0	0	-29.47	1	0.97
CTF4NT	EXOC2	EXOC2	1|0|5	6	2	3	0|4|0|4	0	0.01	0	0.01	0	-12.4	1	0.95
CTF4NT	RPL7L1	RPL7L1	14|2|23	39	13	3	6|17|11|18	0	0	0	0	0	-53.8	1	0.98
CTF4NT	RPS27L	RPS27L	5|0|7	12	4	3	3|4|4|5	0	0	0	0	0	-21.46	1	0.97
CTF4NT	SLC25A19	SLC25A19	0|0|6	6	2	3	0|1|0|7	0.01	0.02	0.01	0.02	0.01	-12.03	1	0.93
CTF4NT	RHOT2	RHOT2	0|0|3	3	1	3	0|0|0|4	0.01	0.02	0.01	0.02	0.01	-8.01	1	0.92
CTF4NT	TPD52L2	TPD52L2	2|1|0	3	1	3	1|1|0|2	0	0	0	0	0	-8.59	1	0.96
CTF4NT	MAP4K4	MAP4K4	1|0|5	6	2	3	0|1|0|7	0	0.01	0	0.01	0	-12.03	1	0.94
CTF4NT	CYC1	CYC1	6|6|12	24	8	3	4|9|7|12	0	0	0	0	0	-24.65	1	0.98
CTF4NT	CKAP4	CKAP4	21|12|31	64	21.33	3	9|22|11|43	0	0	0	0	0	-63.49	1	0.99
CTF4NT	ORC5	ORC5	0|0|9	9	3	3	0|5|0|7	0	0.01	0	0.01	0	-16.48	1	0.93
CTF4NT	BSG	BSG	10|6|11	27	9	3	6|9|6|15	0	0	0	0	0	-28.22	1	0.98
CTF4NT	TMED7	TMED7	0|0|3	3	1	3	0|1|0|3	0	0.01	0	0.01	0	-8.35	1	0.93
CTF4NT	HMGA1	HMGA1	0|0|3	3	1	3	0|1|0|3	0	0.01	0	0.01	0	-8.35	1	0.93
CTF4NT	CLASP2	CLASP2	1|0|14	15	5	3	0|10|1|9	0	0	0	0	0	-25.11	1	0.95
CTF4NT	AARS	AARS	3|0|6	9	3	3	0|6|0|6	0	0	0	0	0	-16.51	1	0.96
CTF4NT	LRRC59	LRRC59	21|16|31	68	22.67	3	14|26|15|37	0	0	0	0	0	-63.21	0.99	0.99
CTF4NT	EMG1	EMG1	8|3|29	40	13.33	3	7|20|7|20	0	0	0	0	0	-52.81	0.99	0.98
CTF4NT	PRKDC	PRKDC	264|146|445	855	285	3	170|363|175|439	0	0	0	0	0	#NAME?	0.99	0.99
CTF4NT	FERMT2	FERMT2	1|0|16	17	5.67	3	0|10|0|13	0	0	0	0	0	-28.38	0.99	0.96
CTF4NT	SMC2	SMC2	24|1|67	92	30.67	3	5|40|12|67	0	0	0	0	0	-135.59	0.99	0.98
CTF4NT	COA3	COA3	5|4|8	17	5.67	3	3|9|4|7	0	0	0	0	0	-19.69	0.99	0.98
CTF4NT	RPLP0	RPLP0	23|15|20	58	19.33	3	17|21|18|22	0	0	0	0	0	-52.49	0.99	0.99
CTF4NT	NUDT19	NUDT19	16|4|35	55	18.33	3	5|29|6|34	0	0	0	0	0	-70.72	0.99	0.98
CTF4NT	RPS16	RPS16	21|15|39	75	25	3	23|28|20|30	0	0	0	0	0	-74.41	0.99	0.99
CTF4NT	CUL5	CUL5	2|0|21	23	7.67	3	0|16|0|15	0	0	0	0	0	-37.07	0.99	0.97
CTF4NT	COPB2	COPB2	25|7|31	63	21	3	4|32|9|40	0	0	0	0	0	-74.31	0.99	0.99
CTF4NT	PSAT1	PSAT1	30|15|29	74	24.67	3	18|34|16|32	0	0	0	0	0	-72.92	0.99	0.99
CTF4NT	ASS1	ASS1	6|2|25	33	11	3	3|18|2|22	0	0	0	0	0	-45.64	0.98	0.98
CTF4NT	POLR2B	POLR2B	19|0|46	65	21.67	3	1|33|2|52	0	0	0	0	0	-100.06	0.98	0.98
CTF4NT	TRIP13	TRIP13	12|6|24	42	14	3	4|18|10|25	0	0	0	0	0	-48.37	0.98	0.98
CTF4NT	RPL14	RPL14	12|8|22	42	14	3	11|15|9|22	0	0	0	0	0	-44.7	0.98	0.98
CTF4NT	PTCD3	PTCD3	6|1|24	31	10.33	3	1|18|0|23	0	0	0	0	0	-45.36	0.98	0.98
CTF4NT	PGM2	PGM2	8|1|19	28	9.33	3	4|9|6|19	0	0	0	0	0	-41.52	0.98	0.98
CTF4NT	SEC24C	SEC24C	8|1|21	30	10	3	2|16|3|20	0	0	0	0	0	-44.48	0.98	0.98
CTF4NT	USP39	USP39	12|1|34	47	15.67	3	3|28|7|26	0	0	0	0	0	-69.55	0.98	0.98
CTF4NT	RPS15	RPS15	0|0|14	14	4.67	3	0|7|0|12	0	0.01	0	0.01	0	-24.05	0.98	0.95
CTF4NT	DDOST	DDOST	22|13|24	59	19.67	3	12|26|15|27	0	0	0	0	0	-57.43	0.98	0.99
CTF4NT	HMGN2	HMGN2	0|0|11	11	3.67	3	0|5|2|8	0	0.01	0	0.01	0	-20.05	0.98	0.94
CTF4NT	GCN1L1	GCN1L1	87|18|182	287	95.67	3	18|162|40|170	0	0	0	0	0	-367.27	0.98	0.99
CTF4NT	FDPS	FDPS	11|5|20	36	12	3	4|15|7|23	0	0	0	0	0	-42.48	0.98	0.98
CTF4NT	TEX10	TEX10	13|4|42	59	19.67	3	2|38|8|33	0	0	0	0	0	-78.05	0.97	0.98
CTF4NT	GAPDH	GAPDH	56|37|65	158	52.67	3	36|64|49|68	0	0	0	0	0	-144.8	0.97	0.99
CTF4NT	EIF2AK2	EIF2AK2	4|0|20	24	8	3	0|14|3|16	0	0	0	0	0	-39.36	0.97	0.97
CTF4NT	AGO2	AGO2	0|0|8	8	2.67	3	0|2|0|9	0	0.01	0	0.01	0	-15.48	0.97	0.93
CTF4NT	EIF3A	EIF3A	50|24|81	155	51.67	3	23|76|35|80	0	0	0	0	0	-167.03	0.97	0.99
CTF4NT	PHB2	PHB2	35|29|41	105	35	3	31|43|29|41	0	0	0	0	0	-90.45	0.97	0.99
CTF4NT	FAM3C	FAM3C	8|2|6	16	5.33	3	2|9|3|8	0	0	0	0	0	-22.29	0.97	0.98
CTF4NT	NAA15	NAA15	33|5|52	90	30	3	9|40|18|57	0	0	0	0	0	-121.28	0.97	0.99
CTF4NT	H3BN98	H3BN98	3|1|4	8	2.67	3	0|6|2|3	0	0	0	0	0	-13.48	0.97	0.97
CTF4NT	ACTR3	ACTR3	7|0|14	21	7	3	0|14|0|15	0	0	0	0	0	-34.81	0.97	0.98
CTF4NT	CAD	CAD	44|6|81	131	43.67	3	14|63|21|83	0	0	0	0	0	-179.68	0.97	0.99
CTF4NT	RPA1	RPA1	56|30|53	139	46.33	3	29|58|42|62	0	0	0	0	0	-132.6	0.97	0.99
CTF4NT	CAND1	CAND1	40|22|65	127	42.33	3	16|59|23|77	0	0	0	0	0	-132.03	0.97	0.99
CTF4NT	CIRH1A	CIRH1A	6|1|22	29	9.67	3	0|17|2|21	0	0	0	0	0	-43.21	0.97	0.98
CTF4NT	HSP90AA1	HSP90AA1	88|50|73	211	70.33	3	45|75|60|110	0	0	0	0	0	-190.56	0.97	0.99
CTF4NT	CLASP1	CLASP1	0|0|8	8	2.67	3	0|9|0|2	0	0.01	0	0.01	0	-15.48	0.97	0.93
CTF4NT	TARS	TARS	71|33|89	193	64.33	3	47|82|51|89	0	0	0	0	0	-203.34	0.96	0.99
CTF4NT	RPS5	RPS5	26|19|41	86	28.67	3	23|38|21|38	0	0	0	0	0	-84.84	0.96	0.99
CTF4NT	AP1G1	AP1G1	11|1|21	33	11	3	2|20|7|17	0	0	0	0	0	-50.09	0.96	0.98
CTF4NT	RPL38	RPL38	3|0|15	18	6	3	2|10|2|11	0	0	0	0	0	-30.84	0.96	0.97
CTF4NT	HMGB2	HMGB2	0|0|18	18	6	3	0|7|0|18	0	0	0	0	0	-30.3	0.96	0.95
CTF4NT	RPN2	RPN2	18|10|28	56	18.67	3	8|33|8|29	0	0	0	0	0	-60.72	0.96	0.98
CTF4NT	DHX16	DHX16	13|1|32	46	15.33	3	3|25|10|26	0	0	0	0	0	-69.67	0.96	0.98
CTF4NT	RPL35A	RPL35A	1|1|21	23	7.67	3	5|5|4|18	0	0	0	0	0	-34.89	0.96	0.97
CTF4NT	NT5DC1	NT5DC1	6|1|6	13	4.33	3	1|7|2|8	0	0	0	0	0	-20.44	0.96	0.98
CTF4NT	OAT	OAT	7|8|16	31	10.33	3	4|15|6|18	0	0	0	0	0	-32.78	0.96	0.98
CTF4NT	CCT8	CCT8	64|38|46	148	49.33	3	43|56|46|61	0	0	0	0	0	-133.13	0.96	0.99
CTF4NT	CCT4	CCT4	63|38|63	164	54.67	3	40|69|48|70	0	0	0	0	0	-152.55	0.96	0.99
CTF4NT	PSMD3	PSMD3	44|15|60	119	39.67	3	23|52|32|59	0	0	0	0	0	-139.06	0.96	0.99
CTF4NT	YARS2	YARS2	8|1|27	36	12	3	2|22|3|23	0	0	0	0	0	-54.19	0.96	0.98
CTF4NT	CYB5R3	CYB5R3	25|13|30	68	22.67	3	7|30|16|41	0	0	0	0	0	-70.45	0.96	0.99
CTF4NT	LETM1	LETM1	8|0|18	26	8.67	3	0|12|2|22	0	0	0	0	0	-42.46	0.96	0.98
CTF4NT	MSN	MSN	30|7|67	104	34.67	3	11|49|20|65	0	0	0	0	0	-137.73	0.96	0.99
CTF4NT	POLR3D	POLR3D	2|1|2	5	1.67	3	0|1|0|6	0	0	0	0	0	-9.55	0.95	0.97
CTF4NT	SMG8	SMG8	0|0|5	5	1.67	3	0|2|0|5	0	0.01	0	0.01	0	-11.63	0.95	0.93
CTF4NT	TSFM	TSFM	4|1|10	15	5	3	1|7|2|11	0	0	0	0	0	-23.34	0.95	0.97
CTF4NT	RARS	RARS	44|28|65	137	45.67	3	29|70|34|59	0	0	0	0	0	-137.13	0.95	0.99
CTF4NT	CCAR2	CCAR2	44|32|46	122	40.67	3	23|52|32|64	0	0	0	0	0	-109.69	0.95	0.99
CTF4NT	MTX1	MTX1	4|0|6	10	3.33	3	0|6|0|8	0	0	0	0	0	-18.74	0.95	0.97
CTF4NT	EMD	EMD	9|2|16	27	9	3	3|12|8|15	0	0	0	0	0	-38.79	0.95	0.98
CTF4NT	NDUFB4	NDUFB4	0|0|5	5	1.67	3	0|2|0|5	0	0.01	0	0.01	0	-11.63	0.95	0.93
CTF4NT	EMC2	EMC2	0|0|10	10	3.33	3	0|9|0|5	0	0.01	0	0.01	0	-18.69	0.95	0.94
CTF4NT	HACD3	HACD3	17|20|29	66	22	3	11|30|19|33	0	0	0	0	0	-62.49	0.95	0.99
CTF4NT	DDRGK1	DDRGK1	3|1|11	15	5	3	0|7|0|14	0	0	0	0	0	-22.98	0.95	0.97
CTF4NT	RAN	RAN	32|24|39	95	31.67	3	26|33|29|46	0	0	0	0	0	-89.31	0.95	0.99
CTF4NT	RNGTT	RNGTT	0|0|5	5	1.67	3	0|5|0|2	0	0.01	0	0.01	0	-11.63	0.95	0.93
CTF4NT	PDCD6	PDCD6	2|1|7	10	3.33	3	1|5|2|6	0	0	0	0	0	-16.56	0.95	0.97
CTF4NT	XRCC6	XRCC6	69|48|112	229	76.33	3	49|96|58|117	0	0	0	0	0	-223.13	0.95	0.99
CTF4NT	ARL6IP5	ARL6IP5	4|2|4	10	3.33	3	1|6|2|5	0	0	0	0	0	-14.59	0.95	0.98
CTF4NT	HSP90AB1	HSP90AB1	55|36|47	138	46	3	30|55|37|73	0	0	0	0	0	-125.39	0.94	0.99
CTF4NT	RPL5	RPL5	43|26|68	137	45.67	3	32|51|39|72	0	0	0	0	0	-143.22	0.94	0.99
CTF4NT	ERO1L	ERO1L	8|0|16	24	8	3	3|12|2|17	0	0	0	0	0	-40.6	0.94	0.98
CTF4NT	NCLN	NCLN	4|0|20	24	8	3	0|16|1|17	0	0	0	0	0	-40.36	0.94	0.97
CTF4NT	RPL12	RPL12	17|8|21	46	15.33	3	10|18|12|25	0	0	0	0	0	-52.49	0.94	0.98
CTF4NT	LRRC40	LRRC40	4|1|12	17	5.67	3	0|9|1|14	0	0	0	0	0	-26.17	0.94	0.97
CTF4NT	LMAN2	LMAN2	8|5|11	24	8	3	2|13|5|14	0	0	0	0	0	-27.81	0.94	0.98
CTF4NT	AAAS	AAAS	11|5|15	31	10.33	3	5|16|6|17	0	0	0	0	0	-37.66	0.94	0.98
CTF4NT	FARSB	FARSB	15|4|31	50	16.67	3	5|23|10|33	0	0	0	0	0	-67.7	0.94	0.98
CTF4NT	NDUFS7	NDUFS7	4|1|7	12	4	3	2|6|3|6	0	0	0	0	0	-19.73	0.94	0.97
CTF4NT	SDAD1	SDAD1	1|1|22	24	8	3	0|15|4|15	0	0	0	0	0	-37	0.94	0.97
CTF4NT	MYH10	MYH10	39|12|68	119	39.67	3	12|60|25|71	0	0	0	0	0	-148.16	0.94	0.99
CTF4NT	DHX30	DHX30	20|0|65	85	28.33	3	1|55|8|56	0	0	0	0	0	-135.89	0.94	0.98
CTF4NT	RPS26	RPS26	4|3|12	19	6.33	3	4|7|5|11	0	0	0	0	0	-25.39	0.94	0.98
CTF4NT	MYBBP1A	MYBBP1A	85|30|152	267	89	3	67|126|67|119	0	0	0	0	0	-322.99	0.94	0.99
CTF4NT	PSME1	PSME1	7|1|4	12	4	3	2|5|3|7	0	0	0	0	0	-19.77	0.94	0.97
CTF4NT	CARM1	CARM1	2|1|9	12	4	3	0|3|0|14	0	0	0	0	0	-18.71	0.94	0.97
CTF4NT	ORC4	ORC4	2|0|10	12	4	3	0|8|1|8	0	0	0	0	0	-21.97	0.94	0.96
CTF4NT	VAPA	VAPA	14|9|30	53	17.67	3	7|26|13|30	0	0	0	0	0	-60.98	0.93	0.98
CTF4NT	ACLY	ACLY	85|37|109	231	77	3	41|115|63|112	0	0	0	0	0	-256.7	0.93	0.99
CTF4NT	RPS4X	RPS4X	26|22|53	101	33.67	3	23|35|27|60	0	0	0	0	0	-102.91	0.93	0.99
CTF4NT	MAD2L1	MAD2L1	2|1|4	7	2.33	3	0|4|2|4	0	0	0	0	0	-12.63	0.93	0.97
CTF4NT	USMG5	USMG5	5|5|6	16	5.33	3	4|6|5|8	0	0	0	0	0	-18.14	0.93	0.98
CTF4NT	HSP90B1	HSP90B1	4|3|0	7	2.33	3	0|5|4|1	0	0	0	0	0	-14.78	0.93	0.97
CTF4NT	ANXA2	ANXA2	35|15|47	97	32.33	3	23|42|27|47	0	0	0	0	0	-111.71	0.93	0.99
CTF4NT	LEMD2	LEMD2	0|1|6	7	2.33	3	0|4|0|6	0	0	0	0	0	-14.59	0.93	0.95
CTF4NT	TSN	TSN	15|4|30	49	16.33	3	7|23|13|27	0	0	0	0	0	-66.94	0.93	0.98
CTF4NT	PGD	PGD	56|30|68	154	51.33	3	35|67|43|75	0	0	0	0	0	-160.8	0.93	0.99
CTF4NT	FBLL1	FBLL1	2|2|3	7	2.33	3	2|2|2|4	0	0	0	0	0	-11.05	0.93	0.97
CTF4NT	PCNP	PCNP	18|13|18	49	16.33	3	17|14|17|22	0	0	0	0	0	-48.39	0.93	0.99
CTF4NT	PPP2R5E	PPP2R5E	0|0|7	7	2.33	3	0|5|0|5	0	0.01	0	0.01	0	-14.62	0.93	0.94
CTF4NT	CNOT3	CNOT3	2|0|5	7	2.33	3	0|3|3|4	0	0	0	0	0	-15.02	0.93	0.96
CTF4NT	PRMT5	PRMT5	27|14|34	75	25	3	14|36|21|37	0	0	0	0	0	-82.59	0.93	0.99
CTF4NT	PFKL	PFKL	26|11|45	82	27.33	3	9|40|20|48	0	0	0	0	0	-97.87	0.93	0.99
CTF4NT	EEF1A1	EEF1A1	87|46|114	247	82.33	3	52|130|67|110	0	0	0	0	0	-265.56	0.92	0.99
CTF4NT	RAB21	RAB21	5|2|15	22	7.33	3	2|13|2|15	0	0	0	0	0	-32.05	0.92	0.98
CTF4NT	PTPN11	PTPN11	12|3|38	53	17.67	3	2|27|5|43	0	0	0	0	0	-76.65	0.92	0.98
CTF4NT	PPIB	PPIB	12|17|24	53	17.67	3	14|16|17|30	0	0	0	0	0	-56.42	0.92	0.99
CTF4NT	TPP2	TPP2	8|0|23	31	10.33	3	0|23|2|20	0	0	0	0	0	-52.45	0.92	0.98
CTF4NT	PLCG1	PLCG1	1|0|10	11	3.67	3	0|6|0|10	0	0	0	0	0	-20.67	0.92	0.96
CTF4NT	MTCH1	MTCH1	1|2|8	11	3.67	3	2|5|2|7	0	0	0	0	0	-18.57	0.92	0.97
CTF4NT	CLUH	CLUH	13|0|9	22	7.33	3	0|16|1|15	0	0	0	0	0	-38.11	0.92	0.98
CTF4NT	ACSS1	ACSS1	1|0|10	11	3.67	3	0|4|1|11	0	0	0	0	0	-20.66	0.92	0.96
CTF4NT	ACTR2	ACTR2	16|9|20	45	15	3	8|21|10|26	0	0	0	0	0	-50.23	0.92	0.98
CTF4NT	CCDC47	CCDC47	7|0|20	27	9	3	0|12|1|26	0	0	0	0	0	-45.75	0.92	0.98
CTF4NT	SYMPK	SYMPK	4|0|18	22	7.33	3	0|16|1|15	0	0	0	0	0	-38.11	0.92	0.97
CTF4NT	RSL1D1	RSL1D1	44|16|90	150	50	3	34|61|45|78	0	0	0	0	0	-190.72	0.92	0.99
CTF4NT	PPIA	PPIA	9|11|7	27	9	3	6|10|9|14	0	0	0	0	0	-29.63	0.92	0.98
CTF4NT	NAA50	NAA50	1|0|8	9	3	3	0|6|2|5	0	0	0	0	0	-17.93	0.92	0.96
CTF4NT	GDI2	GDI2	46|23|61	130	43.33	3	21|66|30|72	0	0	0	0	0	-144.07	0.92	0.99
CTF4NT	SND1	SND1	40|15|65	120	40	3	14|62|24|74	0	0	0	0	0	-146.82	0.92	0.99
CTF4NT	SSR4	SSR4	8|3|7	18	6	3	2|8|5|11	0	0	0	0	0	-24.16	0.92	0.98
CTF4NT	ARAF	ARAF	2|0|9	11	3.67	3	0|9|0|7	0	0	0	0	0	-20.71	0.92	0.96
CTF4NT	PDCD11	PDCD11	41|1|103	145	48.33	3	14|87|26|85	0	0	0	0	0	-233.76	0.91	0.99
CTF4NT	GK	GK	2|2|9	13	4.33	3	1|4|1|13	0	0	0	0	0	-18.84	0.91	0.97
CTF4NT	DKC1	DKC1	26|5|52	83	27.67	3	14|36|21|51	0	0	0	0	0	-119.41	0.91	0.99
CTF4NT	MRTO4	MRTO4	19|4|26	49	16.33	3	7|22|15|28	0	0	0	0	0	-69.06	0.91	0.98
CTF4NT	AP1M1	AP1M1	14|2|27	43	14.33	3	2|25|11|25	0	0	0	0	0	-65.15	0.91	0.98
CTF4NT	RRP12	RRP12	35|6|96	137	45.67	3	19|87|26|68	0	0	0	0	0	-200.46	0.91	0.99
CTF4NT	SPTBN1	SPTBN1	19|5|38	62	20.67	3	5|34|7|45	0	0	0	0	0	-85.83	0.91	0.98
CTF4NT	MCM7	MCM7	27|12|52	91	30.33	3	9|53|21|51	0	0	0	0	0	-112.87	0.91	0.99
CTF4NT	DDX31	DDX31	2|0|13	15	5	3	0|13|0|9	0	0	0	0	0	-27.24	0.91	0.97
CTF4NT	DDX54	DDX54	12|0|31	43	14.33	3	2|31|2|28	0	0	0	0	0	-72.44	0.91	0.98
CTF4NT	TXNRD1	TXNRD1	18|3|29	50	16.67	3	4|27|11|31	0	0	0	0	0	-72.72	0.91	0.98
CTF4NT	YWHAE	YWHAE	10|8|12	30	10	3	4|9|7|24	0	0	0	0	0	-31.66	0.91	0.98
CTF4NT	RPS25	RPS25	4|3|10	17	5.67	3	4|7|3|11	0	0	0	0	0	-23.2	0.91	0.98
CTF4NT	PSMD7	PSMD7	4|5|17	26	8.67	3	1|15|3|19	0	0	0	0	0	-33.43	0.91	0.98
CTF4NT	EIF2S1	EIF2S1	4|1|10	15	5	3	1|7|1|13	0	0	0	0	0	-24.26	0.91	0.97
CTF4NT	VIM	VIM	11|28|12	51	17	3	7|22|7|39	0	0	0	0	0	-55.66	0.91	0.98
CTF4NT	PES1	PES1	24|10|38	72	24	3	18|30|21|37	0	0	0	0	0	-89.6	0.91	0.99
CTF4NT	KIAA0020	KIAA0020	9|0|37	46	15.33	3	0|31|3|34	0	0	0	0	0	-77.89	0.9	0.98
CTF4NT	ATP5J2	ATP5J2	6|4|9	19	6.33	3	5|8|6|9	0	0	0	0	0	-24.43	0.9	0.98
CTF4NT	YWHAQ	YWHAQ	21|3|16	40	13.33	3	4|19|10|26	0	0	0	0	0	-57.93	0.9	0.98
CTF4NT	SUPV3L1	SUPV3L1	6|0|21	27	9	3	0|14|5|21	0	0	0	0	0	-47.04	0.9	0.98
CTF4NT	PRPSAP2	PRPSAP2	15|4|25	44	14.67	3	4|21|8|32	0	0	0	0	0	-61.26	0.9	0.98
CTF4NT	XRN2	XRN2	28|9|49	86	28.67	3	12|40|23|53	0	0	0	0	0	-114.3	0.9	0.99
CTF4NT	AGK	AGK	2|0|4	6	2	3	0|5|0|4	0	0	0	0	0	-13.5	0.89	0.96
CTF4NT	HSPA5	HSPA5	2|0|0	2	0.67	3	1|2|0|0	0	0.01	0	0.01	0	-7.9	0.89	0.94
CTF4NT	HSPA8	HSPA8	28|18|24	70	23.33	3	14|27|27|37	0	0	0	0	0	-72.21	0.89	0.99
CTF4NT	IBTK	IBTK	0|2|2	4	1.33	3	0|1|0|5	0	0	0	0	0	-10.43	0.89	0.96
CTF4NT	ACTR10	ACTR10	0|0|4	4	1.33	3	0|3|1|2	0	0.01	0	0.01	0	-10.83	0.89	0.94
CTF4NT	ANKFY1	ANKFY1	2|0|0	2	0.67	3	0|1|0|2	0	0.01	0	0.01	0	-7.9	0.89	0.94
CTF4NT	PRPF8	PRPF8	96|24|207	327	109	3	37|187|77|191	0	0	0	0	0	-458.92	0.89	0.99
CTF4NT	PPAT	PPAT	4|0|8	12	4	3	0|6|2|10	0	0	0	0	0	-23.13	0.89	0.97
CTF4NT	PRDX2	PRDX2	0|1|3	4	1.33	3	0|2|0|4	0	0	0	0	0	-10.59	0.89	0.96
CTF4NT	AP3S1	AP3S1	3|1|6	10	3.33	3	0|4|2|9	0	0	0	0	0	-17.25	0.89	0.97
CTF4NT	ERGIC2	ERGIC2	1|0|3	4	1.33	3	0|3|0|3	0	0	0	0	0	-10.65	0.89	0.96
CTF4NT	ATP6V0D1	ATP6V0D1	2|0|0	2	0.67	3	0|1|0|2	0	0.01	0	0.01	0	-7.9	0.89	0.94
CTF4NT	VARS	VARS	73|23|88	184	61.33	3	30|102|44|100	0	0	0	0	0	-232.92	0.89	0.99
CTF4NT	EPCAM	EPCAM	0|0|2	2	0.67	3	0|1|1|1	0	0.01	0	0.01	0	-7.9	0.89	0.94
CTF4NT	SRPR	SRPR	3|2|19	24	8	3	0|13|0|23	0	0	0	0	0	-35.84	0.89	0.98
CTF4NT	PRKACA	PRKACA	3|1|20	24	8	3	2|12|6|16	0	0	0	0	0	-39.34	0.89	0.98
CTF4NT	KAT6A	KAT6A	1|1|0	2	0.67	3	0|1|0|2	0	0	0	0	0	-7.9	0.89	0.99
CTF4NT	RPL39	RPL39	0|0|4	4	1.33	3	0|2|0|4	0	0.01	0	0.01	0	-10.59	0.89	0.94
CTF4NT	METTL16	METTL16	0|0|2	2	0.67	3	0|2|0|1	0	0.01	0	0.01	0	-7.9	0.89	0.94
CTF4NT	POLR1E	POLR1E	3|0|3	6	2	3	0|4|1|4	0	0	0	0	0	-13.72	0.89	0.97
CTF4NT	MRI1	MRI1	0|0|4	4	1.33	3	0|2|0|4	0	0.01	0	0.01	0	-10.59	0.89	0.94
CTF4NT	CCDC154	CCDC154	2|0|0	2	0.67	3	1|0|1|1	0	0.01	0	0.01	0	-7.9	0.89	0.94
CTF4NT	CAMSAP3	CAMSAP3	0|0|2	2	0.67	3	0|1|0|2	0	0.01	0	0.01	0	-7.9	0.89	0.94
CTF4NT	PPP3CA	PPP3CA	0|0|2	2	0.67	3	0|2|0|1	0	0.01	0	0.01	0	-7.9	0.89	0.94
CTF4NT	SUN1	SUN1	0|0|2	2	0.67	3	0|1|0|2	0	0.01	0	0.01	0	-7.9	0.89	0.94
CTF4NT	CBR1	CBR1	5|5|0	10	3.33	3	0|7|6|2	0	0	0	0	0	-20.1	0.89	0.97
CTF4NT	RANGAP1	RANGAP1	11|4|7	22	7.33	3	4|10|6|13	0	0	0	0	0	-29.11	0.89	0.98
CTF4NT	PGM3	PGM3	0|1|5	6	2	3	0|2|0|7	0	0	0	0	0	-13.29	0.89	0.95
CTF4NT	HIST1H2BC	HIST1H2BC	21|23|52	96	32	3	30|46|24|44	0	0	0	0	0	-104.29	0.89	0.99
CTF4NT	CSE1L	CSE1L	74|47|99	220	73.33	3	56|104|62|108	0	0	0	0	0	-235.06	0.89	0.99
CTF4NT	UFL1	UFL1	7|1|26	34	11.33	3	0|25|3|23	0	0	0	0	0	-55.2	0.89	0.98
CTF4NT	ZNF195	ZNF195	1|0|1	2	0.67	3	0|0|1|2	0	0	0	0	0	-7.9	0.89	0.99
CTF4NT	TST	TST	1|0|3	4	1.33	3	0|3|0|3	0	0	0	0	0	-10.65	0.89	0.96
CTF4NT	VPS29	VPS29	0|0|6	6	2	3	0|2|0|7	0	0.01	0	0.01	0	-13.29	0.89	0.94
CTF4NT	EXOC5	EXOC5	0|0|2	2	0.67	3	0|1|0|2	0	0.01	0	0.01	0	-7.9	0.89	0.94
CTF4NT	RAB5A	RAB5A	5|1|4	10	3.33	3	2|5|4|4	0	0	0	0	0	-17.7	0.89	0.98
CTF4NT	DHX35	DHX35	0|1|1	2	0.67	3	0|1|0|2	0	0	0	0	0	-7.9	0.89	0.99
CTF4NT	UBN2	UBN2	10|1|7	18	6	3	0|8|1|18	0	0	0	0	0	-29.35	0.89	0.98
CTF4NT	VPS16	VPS16	0|0|2	2	0.67	3	0|3|0|0	0	0.01	0	0.01	0	-8.14	0.89	0.93
CTF4NT	NDUFB3	NDUFB3	1|0|1	2	0.67	3	0|2|0|1	0	0	0	0	0	-7.9	0.89	0.99
CTF4NT	CASP8	CASP8	2|0|2	4	1.33	3	1|1|2|2	0	0	0	0	0	-10.8	0.89	0.96
CTF4NT	PICALM	PICALM	3|0|9	12	4	3	0|12|0|6	0	0	0	0	0	-22.89	0.89	0.97
CTF4NT	MAGED2	MAGED2	2|0|4	6	2	3	0|0|0|9	0	0	0	0	0	-12.99	0.89	0.96
CTF4NT	CYFIP2	CYFIP2	0|0|8	8	2.67	3	0|3|0|9	0	0.01	0	0.01	0	-16.31	0.89	0.95
CTF4NT	TRMT10C	TRMT10C	0|0|16	16	5.33	3	1|9|1|13	0	0	0	0	0	-29.47	0.89	0.96
CTF4NT	RASA1	RASA1	0|0|2	2	0.67	3	0|1|0|2	0	0.01	0	0.01	0	-7.9	0.89	0.94
CTF4NT	ERLIN2	ERLIN2	4|4|6	14	4.67	3	3|7|4|7	0	0	0	0	0	-17.86	0.89	0.98
CTF4NT	EIF4A1	EIF4A1	54|41|63	158	52.67	3	44|72|45|77	0	0	0	0	0	-157.51	0.89	0.99
CTF4NT	TUBGCP2	TUBGCP2	10|2|18	30	10	3	0|23|2|20	0	0	0	0	0	-45.49	0.89	0.98
CTF4NT	PSMD8	PSMD8	8|6|12	26	8.67	3	5|13|6|15	0	0	0	0	0	-31.02	0.89	0.98
CTF4NT	COPS7A	COPS7A	5|2|9	16	5.33	3	2|11|2|9	0	0	0	0	0	-24.02	0.89	0.98
CTF4NT	UNG	UNG	1|0|5	6	2	3	0|1|1|7	0	0	0	0	0	-13.32	0.89	0.95
CTF4NT	CTNNA2	CTNNA2	1|0|3	4	1.33	3	0|2|1|3	0	0	0	0	0	-10.83	0.89	0.96
CTF4NT	MYCBP2	MYCBP2	2|0|0	2	0.67	3	1|1|0|1	0	0.01	0	0.01	0	-7.9	0.89	0.94
CTF4NT	PRPSAP1	PRPSAP1	4|0|12	16	5.33	3	0|8|2|14	0	0	0	0	0	-29.42	0.89	0.97
CTF4NT	DHODH	DHODH	0|0|2	2	0.67	3	0|2|0|1	0	0.01	0	0.01	0	-7.9	0.89	0.94
CTF4NT	RPAP3	RPAP3	0|0|2	2	0.67	3	1|1|0|1	0	0.01	0	0.01	0	-7.9	0.89	0.94
CTF4NT	STK38	STK38	0|0|2	2	0.67	3	0|1|0|2	0	0.01	0	0.01	0	-7.9	0.89	0.94
CTF4NT	MAP2K3	MAP2K3	2|0|8	10	3.33	3	0|5|1|9	0	0	0	0	0	-19.92	0.89	0.97
CTF4NT	LAMTOR1	LAMTOR1	2|0|0	2	0.67	3	0|2|0|1	0	0.01	0	0.01	0	-7.9	0.89	0.94
CTF4NT	SLC33A1	SLC33A1	0|0|2	2	0.67	3	0|1|0|2	0	0.01	0	0.01	0	-7.9	0.89	0.94
CTF4NT	KHDRBS1	KHDRBS1	10|7|20	37	12.33	3	8|17|10|21	0	0	0	0	0	-45.63	0.88	0.98
CTF4NT	EIF2B1	EIF2B1	13|0|31	44	14.67	3	2|24|12|29	0	0	0	0	0	-77.2	0.88	0.98
CTF4NT	API5	API5	23|13|27	63	21	3	16|30|20|30	0	0	0	0	0	-73.16	0.88	0.99
CTF4NT	SALL2	SALL2	23|13|23	59	19.67	3	11|24|14|40	0	0	0	0	0	-65.66	0.88	0.99
CTF4NT	PSMA7	PSMA7	15|11|21	47	15.67	3	12|21|14|24	0	0	0	0	0	-52.72	0.88	0.99
CTF4NT	PSMD11	PSMD11	17|9|41	67	22.33	3	11|33|15|43	0	0	0	0	0	-87.29	0.88	0.99
CTF4NT	EIF2S3	EIF2S3	26|10|38	74	24.67	3	15|35|25|37	0	0	0	0	0	-95.63	0.88	0.99
CTF4NT	SRP68	SRP68	25|3|41	69	23	3	10|33|19|42	0	0	0	0	0	-106.42	0.88	0.99
CTF4NT	PSMD12	PSMD12	21|11|35	67	22.33	3	12|35|19|35	0	0	0	0	0	-81.9	0.88	0.99
CTF4NT	DHX15	DHX15	69|36|94	199	66.33	3	42|97|65|97	0	0	0	0	0	-228.87	0.88	0.99
CTF4NT	PGM1	PGM1	13|2|18	33	11	3	4|21|6|19	0	0	0	0	0	-51.23	0.88	0.98
CTF4NT	SNRPE	SNRPE	6|6|9	21	7	3	6|9|6|11	0	0	0	0	0	-24.72	0.88	0.98
CTF4NT	PAICS	PAICS	40|17|48	105	35	3	29|39|38|53	0	0	0	0	0	-127.75	0.88	0.99
CTF4NT	DDX52	DDX52	6|2|23	31	10.33	3	0|29|1|17	0	0	0	0	0	-47.55	0.88	0.98
CTF4NT	INTS12	INTS12	11|5|13	29	9.67	3	3|13|3|25	0	0	0	0	0	-37.16	0.88	0.98
CTF4NT	GTPBP4	GTPBP4	28|7|63	98	32.67	3	19|54|26|49	0	0	0	0	0	-141.33	0.88	0.99
CTF4NT	ARPC2	ARPC2	5|2|16	23	7.67	3	0|12|1|22	0	0	0	0	0	-34.95	0.88	0.98
CTF4NT	LBR	LBR	20|11|35	66	22	3	18|30|19|33	0	0	0	0	0	-81.3	0.88	0.99
CTF4NT	PGAM5	PGAM5	11|6|15	32	10.67	3	4|15|9|21	0	0	0	0	0	-40.49	0.87	0.98
CTF4NT	SEC11A	SEC11A	3|2|8	13	4.33	3	3|8|4|5	0	0	0	0	0	-20.51	0.87	0.98
CTF4NT	RPL32	RPL32	2|0|35	37	12.33	3	8|18|7|24	0	0	0	0	0	-66.32	0.87	0.98
CTF4NT	EIF2S2	EIF2S2	4|1|14	19	6.33	3	3|6|6|14	0	0	0	0	0	-31.99	0.87	0.98
CTF4NT	HEATR1	HEATR1	15|2|65	82	27.33	3	4|55|6|60	0	0	0	0	0	-132.5	0.87	0.98
CTF4NT	DNAJC11	DNAJC11	1|0|12	13	4.33	3	0|11|0|9	0	0	0	0	0	-25	0.87	0.96
CTF4NT	GHITM	GHITM	8|4|3	15	5	3	3|8|6|6	0	0	0	0	0	-21.51	0.87	0.98
CTF4NT	BLMH	BLMH	5|5|20	30	10	3	4|17|5|20	0	0	0	0	0	-39.48	0.87	0.98
CTF4NT	CPNE3	CPNE3	26|6|21	53	17.67	3	7|29|16|29	0	0	0	0	0	-73.11	0.87	0.99
CTF4NT	LARP1	LARP1	12|4|40	56	18.67	3	4|37|10|35	0	0	0	0	0	-83.5	0.87	0.98
CTF4NT	NOC2L	NOC2L	16|8|26	50	16.67	3	10|25|13|29	0	0	0	0	0	-64.34	0.87	0.99
CTF4NT	EMSY	EMSY	30|18|25	73	24.33	3	17|33|14|48	0	0	0	0	0	-78.42	0.87	0.99
CTF4NT	COPG1	COPG1	7|0|12	19	6.33	3	0|11|0|18	0	0	0	0	0	-34.75	0.87	0.98
CTF4NT	ARL1	ARL1	7|2|4	13	4.33	3	0|11|2|7	0	0	0	0	0	-19.82	0.87	0.98
CTF4NT	ORC2	ORC2	13|4|15	32	10.67	3	5|17|8|19	0	0	0	0	0	-45.02	0.87	0.98
CTF4NT	GTSE1	GTSE1	2|2|5	9	3	3	1|2|2|9	0	0	0	0	0	-14.2	0.86	0.97
CTF4NT	EIF3D	EIF3D	27|6|36	69	23	3	8|40|16|43	0	0	0	0	0	-100.24	0.86	0.99
CTF4NT	UPF2	UPF2	0|0|9	9	3	3	0|3|0|11	0	0	0	0	0	-18.52	0.86	0.95
CTF4NT	PRKAG1	PRKAG1	7|3|14	24	8	3	6|12|7|12	0	0	0	0	0	-35.64	0.86	0.98
CTF4NT	DDX39B	DDX39B	43|32|42	117	39	3	34|51|38|59	0	0	0	0	0	-120.57	0.86	0.99
CTF4NT	PARP1	PARP1	143|88|214	445	148.33	3	127|206|140|217	0	0	0	0	0	-508.1	0.86	0.99
CTF4NT	CORO1C	CORO1C	12|2|17	31	10.33	3	6|13|7|22	0	0	0	0	0	-49.19	0.86	0.98
CTF4NT	TP53RK	TP53RK	0|0|9	9	3	3	0|8|0|6	0	0	0	0	0	-18.74	0.86	0.95
CTF4NT	PTBP1	PTBP1	39|28|43	110	36.67	3	31|54|31|55	0	0	0	0	0	-117.1	0.86	0.99
CTF4NT	RCC2	RCC2	36|19|64	119	39.67	3	29|54|35|66	0	0	0	0	0	-148.2	0.86	0.99
CTF4NT	SPTLC1	SPTLC1	2|0|5	7	2.33	3	0|4|2|5	0	0	0	0	0	-15.98	0.85	0.97
CTF4NT	SLC25A3	SLC25A3	24|16|33	73	24.33	3	19|27|28|40	0	0	0	0	0	-84.8	0.85	0.99
CTF4NT	VDAC1	VDAC1	9|12|5	26	8.67	3	7|14|9|11	0	0	0	0	0	-35.23	0.85	0.98
CTF4NT	DHX57	DHX57	1|0|6	7	2.33	3	0|5|0|6	0	0	0	0	0	-15.72	0.85	0.96
CTF4NT	ABCB7	ABCB7	0|0|16	16	5.33	3	0|10|0|15	0	0	0	0	0	-30.42	0.85	0.96
CTF4NT	EIF4G1	EIF4G1	48|11|80	139	46.33	3	24|71|36|88	0	0	0	0	0	-205.26	0.85	0.99
CTF4NT	PPIL1	PPIL1	5|2|9	16	5.33	3	4|7|5|9	0	0	0	0	0	-25.6	0.85	0.98
CTF4NT	SRPRB	SRPRB	7|4|14	25	8.33	3	4|17|5|13	0	0	0	0	0	-34.8	0.85	0.98
CTF4NT	CENPV	CENPV	0|0|7	7	2.33	3	0|4|0|7	0	0.01	0	0.01	0	-15.67	0.85	0.95
CTF4NT	COASY	COASY	4|0|12	16	5.33	3	0|11|1|13	0	0	0	0	0	-30.53	0.85	0.98
CTF4NT	NUF2	NUF2	2|0|5	7	2.33	3	0|5|1|5	0	0	0	0	0	-15.86	0.85	0.97
CTF4NT	WDR36	WDR36	21|6|44	71	23.67	3	4|41|15|51	0	0	0	0	0	-104.29	0.85	0.99
CTF4NT	EIF4A3	EIF4A3	19|19|28	66	22	3	19|32|21|31	0	0	0	0	0	-68.91	0.85	0.99
CTF4NT	NDUFA13	NDUFA13	2|0|5	7	2.33	3	0|5|0|6	0	0	0	0	0	-15.72	0.85	0.97
CTF4NT	EIF3M	EIF3M	15|2|25	42	14	3	2|27|7|30	0	0	0	0	0	-68.19	0.85	0.98
CTF4NT	RPL27A	RPL27A	4|3|16	23	7.67	3	7|8|8|13	0	0	0	0	0	-34.54	0.85	0.98
CTF4NT	GSTK1	GSTK1	2|1|4	7	2.33	3	0|2|1|8	0	0	0	0	0	-13.21	0.85	0.97
CTF4NT	NUP93	NUP93	17|4|20	41	13.67	3	3|25|8|29	0	0	0	0	0	-61.27	0.84	0.98
CTF4NT	TCP1	TCP1	40|11|50	101	33.67	3	18|55|28|60	0	0	0	0	0	-143.74	0.84	0.99
CTF4NT	PSMB1	PSMB1	16|5|17	38	12.67	3	9|20|12|19	0	0	0	0	0	-54.29	0.84	0.98
CTF4NT	RPL34	RPL34	6|4|14	24	8	3	7|8|8|15	0	0	0	0	0	-34.27	0.84	0.98
CTF4NT	SARS	SARS	23|5|48	76	25.33	3	11|45|15|49	0	0	0	0	0	-117.04	0.84	0.99
CTF4NT	SUPT16H	SUPT16H	43|40|75	158	52.67	3	33|73|34|110	0	0	0	0	0	-170.14	0.84	0.99
CTF4NT	LMAN1	LMAN1	6|2|11	19	6.33	3	1|6|3|20	0	0	0	0	0	-29.8	0.84	0.98
CTF4NT	IARS	IARS	58|19|90	167	55.67	3	30|91|42|102	0	0	0	0	0	-231.71	0.84	0.99
CTF4NT	HARS	HARS	8|0|14	22	7.33	3	2|13|4|16	0	0	0	0	0	-41.82	0.84	0.98
CTF4NT	H2AFY2	H2AFY2	7|4|16	27	9	3	4|11|5|23	0	0	0	0	0	-38.59	0.84	0.98
CTF4NT	ME2	ME2	6|2|16	24	8	3	2|15|3|18	0	0	0	0	0	-38.35	0.84	0.98
CTF4NT	RRM1	RRM1	12|0|12	24	8	3	1|19|5|13	0	0	0	0	0	-44.99	0.84	0.98
CTF4NT	GNB2L1	GNB2L1	23|13|31	67	22.33	3	21|31|20|34	0	0	0	0	0	-83.15	0.84	0.99
CTF4NT	ORC3	ORC3	13|2|27	42	14	3	7|25|10|25	0	0	0	0	0	-69.68	0.84	0.98
CTF4NT	XPO5	XPO5	25|7|43	75	25	3	10|51|8|51	0	0	0	0	0	-110.95	0.83	0.99
CTF4NT	PSMD13	PSMD13	7|0|6	13	4.33	3	0|9|0|12	0	0	0	0	0	-26.12	0.83	0.98
CTF4NT	THOC2	THOC2	14|3|65	82	27.33	3	13|56|17|45	0	0	0	0	0	-135.74	0.83	0.99
CTF4NT	YTHDF2	YTHDF2	7|0|13	20	6.67	3	2|10|5|15	0	0	0	0	0	-38.53	0.83	0.98
CTF4NT	CUL1	CUL1	18|0|38	56	18.67	3	8|34|11|37	0	0	0	0	0	-102.84	0.83	0.98
CTF4NT	TRIM25	TRIM25	13|1|29	43	14.33	3	5|20|10|34	0	0	0	0	0	-75.12	0.83	0.98
CTF4NT	CISD2	CISD2	9|4|7	20	6.67	3	4|8|5|15	0	0	0	0	0	-27.88	0.83	0.98
CTF4NT	VDAC2	VDAC2	8|12|10	30	10	3	6|15|11|16	0	0	0	0	0	-36.15	0.83	0.99
CTF4NT	FAM49B	FAM49B	5|0|10	15	5	3	0|12|0|12	0	0	0	0	0	-29.33	0.83	0.98
CTF4NT	GSTO1	GSTO1	2|2|1	5	1.67	3	1|3|2|2	0	0	0	0	0	-10.69	0.83	0.99
CTF4NT	TM9SF4	TM9SF4	2|0|3	5	1.67	3	0|4|0|4	0	0	0	0	0	-12.4	0.83	0.97
CTF4NT	AHCY	AHCY	35|25|43	103	34.33	3	34|51|36|45	0	0	0	0	0	-118.4	0.83	0.99
CTF4NT	PDS5A	PDS5A	30|3|72	105	35	3	13|66|17|72	0	0	0	0	0	-176.2	0.83	0.99
CTF4NT	EXOC4	EXOC4	2|0|13	15	5	3	0|11|1|12	0	0	0	0	0	-29.41	0.83	0.97
CTF4NT	MAT2A	MAT2A	9|5|17	31	10.33	3	5|12|9|24	0	0	0	0	0	-43.57	0.83	0.98
CTF4NT	NARS	NARS	27|12|44	83	27.67	3	20|35|21|57	0	0	0	0	0	-112.07	0.83	0.99
CTF4NT	HELLS	HELLS	8|1|31	40	13.33	3	2|20|9|33	0	0	0	0	0	-69.49	0.83	0.98
CTF4NT	RPS19	RPS19	5|2|26	33	11	3	6|15|5|27	0	0	0	0	0	-54.31	0.83	0.98
CTF4NT	CMBL	CMBL	2|0|8	10	3.33	3	0|8|1|7	0	0	0	0	0	-20.85	0.83	0.97
CTF4NT	MCTS1	MCTS1	0|0|10	10	3.33	3	0|7|0|9	0	0	0	0	0	-20.71	0.83	0.96
CTF4NT	MCU	MCU	1|0|4	5	1.67	3	0|4|0|4	0	0	0	0	0	-12.4	0.83	0.96
CTF4NT	FAM213A	FAM213A	0|0|5	5	1.67	3	0|5|0|3	0	0.01	0	0.01	0	-12.34	0.83	0.95
CTF4NT	PDIA4	PDIA4	15|16|44	75	25	3	11|39|4|66	0	0	0	0	0	-91.6	0.83	0.99
CTF4NT	DIMT1	DIMT1	5|0|24	29	9.67	3	0|22|5|20	0	0	0	0	0	-54.83	0.82	0.98
CTF4NT	RPS6KA1	RPS6KA1	0|0|8	8	2.67	3	0|4|0|9	0	0	0	0	0	-17.51	0.82	0.95
CTF4NT	FMR1	FMR1	0|0|8	8	2.67	3	0|3|0|10	0	0	0	0	0	-17.41	0.82	0.95
CTF4NT	PRPF6	PRPF6	23|10|54	87	29	3	13|51|27|51	0	0	0	0	0	-126.42	0.82	0.99
CTF4NT	HNRNPA2B1	HNRNPA2B1	31|26|47	104	34.67	3	37|43|35|55	0	0	0	0	0	-120.27	0.82	0.99
CTF4NT	TYMS	TYMS	8|0|8	16	5.33	3	0|10|2|14	0	0	0	0	0	-31.71	0.82	0.98
CTF4NT	UBA2	UBA2	24|15|43	82	27.33	3	17|49|20|48	0	0	0	0	0	-106.22	0.82	0.99
CTF4NT	NDUFS2	NDUFS2	5|1|10	16	5.33	3	0|8|2|16	0	0	0	0	0	-28.36	0.82	0.98
CTF4NT	PYGB	PYGB	5|2|33	40	13.33	3	0|26|3|36	0	0	0	0	0	-66.86	0.82	0.98
CTF4NT	SCCPDH	SCCPDH	1|0|7	8	2.67	3	0|4|1|8	0	0	0	0	0	-17.67	0.82	0.96
CTF4NT	ESYT2	ESYT2	0|0|8	8	2.67	3	0|6|0|7	0	0	0	0	0	-17.63	0.82	0.96
CTF4NT	NDUFS3	NDUFS3	4|0|4	8	2.67	3	0|4|1|8	0	0	0	0	0	-17.67	0.82	0.97
CTF4NT	YWHAB	YWHAB	4|1|3	8	2.67	3	0|6|0|7	0	0	0	0	0	-15.05	0.82	0.97
CTF4NT	VAMP7	VAMP7	4|0|4	8	2.67	3	2|5|1|5	0	0	0	0	0	-18.2	0.82	0.97
CTF4NT	FLII	FLII	3|0|16	19	6.33	3	0|8|1|22	0	0	0	0	0	-36.95	0.82	0.98
CTF4NT	POLR1A	POLR1A	3|0|18	21	7	3	0|16|0|18	0	0	0	0	0	-40.3	0.82	0.98
CTF4NT	GTPBP1	GTPBP1	8|0|14	22	7.33	3	1|14|0|21	0	0	0	0	0	-42.45	0.81	0.98
CTF4NT	CISD1	CISD1	4|2|14	20	6.67	3	3|9|5|16	0	0	0	0	0	-33.34	0.81	0.98
CTF4NT	EIF3C	EIF3C	24|9|33	66	22	3	9|34|17|48	0	0	0	0	0	-93.36	0.81	0.99
CTF4NT	H1FX	H1FX	1|4|26	31	10.33	3	9|16|7|19	0	0	0	0	0	-56.01	0.81	0.98
CTF4NT	BCS1L	BCS1L	1|1|9	11	3.67	3	0|10|0|8	0	0	0	0	0	-20.06	0.81	0.97
CTF4NT	CNDP2	CNDP2	7|1|15	23	7.67	3	0|19|0|19	0	0	0	0	0	-41.04	0.81	0.98
CTF4NT	NAMPT	NAMPT	20|5|26	51	17	3	9|32|11|32	0	0	0	0	0	-78.76	0.81	0.99
CTF4NT	RPS13	RPS13	7|3|36	46	15.33	3	11|18|11|36	0	0	0	0	0	-76.05	0.81	0.98
CTF4NT	RPS10	RPS10	10|9|34	53	17.67	3	10|22|16|39	0	0	0	0	0	-72.04	0.81	0.98
CTF4NT	FKBP8	FKBP8	3|4|10	17	5.67	3	3|9|3|13	0	0	0	0	0	-25.9	0.81	0.98
CTF4NT	MARS	MARS	34|12|47	93	31	3	18|56|20|59	0	0	0	0	0	-132.64	0.81	0.99
CTF4NT	PKM	PKM	57|43|83	183	61	3	43|105|52|103	0	0	0	0	0	-216.23	0.81	0.99
CTF4NT	CYCS	CYCS	5|6|12	23	7.67	3	3|11|8|16	0	0	0	0	0	-31.84	0.81	0.98
CTF4NT	LRPPRC	LRPPRC	31|7|59	97	32.33	3	10|50|14|85	0	0	0	0	0	-152.51	0.81	0.99
CTF4NT	OSBP	OSBP	3|0|14	17	5.67	3	0|12|0|16	0	0	0	0	0	-33.66	0.81	0.98
CTF4NT	PPP4C	PPP4C	1|0|2	3	1	3	0|2|0|3	0	0	0	0	0	-9.57	0.8	0.96
CTF4NT	NOP9	NOP9	0|0|6	6	2	3	0|5|0|5	0	0	0	0	0	-14.62	0.8	0.95
CTF4NT	MINPP1	MINPP1	1|0|5	6	2	3	0|3|0|7	0	0	0	0	0	-14.5	0.8	0.96
CTF4NT	ARF6	ARF6	0|0|6	6	2	3	0|4|1|5	0	0	0	0	0	-14.78	0.8	0.95
CTF4NT	ETFB	ETFB	0|0|6	6	2	3	0|1|1|8	0	0	0	0	0	-14.4	0.8	0.95
CTF4NT	TRIM28	TRIM28	61|47|59	167	55.67	3	55|80|67|78	0	0	0	0	0	-187.29	0.8	0.99
CTF4NT	RPS3	RPS3	37|26|52	115	38.33	3	34|50|37|71	0	0	0	0	0	-141.26	0.8	0.99
CTF4NT	PSMA4	PSMA4	2|2|2	6	2	3	2|2|2|4	0	0	0	0	0	-11.05	0.8	0.99
CTF4NT	KIAA1033	KIAA1033	0|0|3	3	1	3	0|2|0|3	0	0.01	0	0.01	0	-9.57	0.8	0.95
CTF4NT	PPP1CB	PPP1CB	1|0|5	6	2	3	0|4|1|5	0	0	0	0	0	-14.78	0.8	0.96
CTF4NT	MRPS2	MRPS2	4|0|8	12	4	3	0|11|3|6	0	0	0	0	0	-25.22	0.8	0.98
CTF4NT	MAPK13	MAPK13	2|0|1	3	1	3	0|3|0|2	0	0	0	0	0	-9.57	0.8	0.96
CTF4NT	HIST1H1D	HIST1H1D	2|2|2	6	2	3	2|2|2|4	0	0	0	0	0	-11.05	0.8	0.99
CTF4NT	GNA13	GNA13	0|1|8	9	3	3	3|8|0|4	0	0	0	0	0	-20.1	0.8	0.97
CTF4NT	SDHA	SDHA	4|8|22	34	11.33	3	7|18|5|27	0	0	0	0	0	-53.01	0.8	0.98
CTF4NT	GLUD1	GLUD1	5|1|24	30	10	3	1|13|6|30	0	0	0	0	0	-54.1	0.8	0.98
CTF4NT	MCM2	MCM2	27|3|41	71	23.67	3	12|39|17|51	0	0	0	0	0	-122.67	0.8	0.99
CTF4NT	HCFC1	HCFC1	89|63|83	235	78.33	3	75|113|87|115	0	0	0	0	0	-263.19	0.8	0.99
CTF4NT	POGLUT1	POGLUT1	0|0|3	3	1	3	0|2|0|3	0	0.01	0	0.01	0	-9.57	0.8	0.95
CTF4NT	GTF2A1	GTF2A1	4|2|3	9	3	3	2|6|2|5	0	0	0	0	0	-15.69	0.8	0.98
CTF4NT	SFXN4	SFXN4	2|0|4	6	2	3	0|6|0|4	0	0	0	0	0	-14.59	0.8	0.97
CTF4NT	PI4KA	PI4KA	0|0|3	3	1	3	0|3|0|2	0	0.01	0	0.01	0	-9.57	0.8	0.95
CTF4NT	VPS26A	VPS26A	9|6|12	27	9	3	6|15|10|14	0	0	0	0	0	-37.07	0.8	0.98
CTF4NT	GOLT1B	GOLT1B	1|1|4	6	2	3	0|4|0|6	0	0	0	0	0	-12.26	0.8	0.97
CTF4NT	ZFP1	ZFP1	5|4|6	15	5	3	3|8|4|10	0	0	0	0	0	-21.41	0.8	0.99
CTF4NT	TMED9	TMED9	3|0|3	6	2	3	0|4|2|4	0	0	0	0	0	-14.95	0.8	0.97
CTF4NT	POLD1	POLD1	9|0|30	39	13	3	3|25|4|33	0	0	0	0	0	-74.71	0.8	0.98
CTF4NT	DHX9	DHX9	102|77|132	311	103.67	3	101|145|115|164	0	0	0	0	0	-367.49	0.79	0.99
CTF4NT	LARS	LARS	48|19|98	165	55	3	26|92|41|121	0	0	0	0	0	-247.32	0.79	0.99
CTF4NT	RPSA	RPSA	10|6|7	23	7.67	3	8|10|7|14	0	0	0	0	0	-31.35	0.79	0.98
CTF4NT	EIF2A	EIF2A	11|0|15	26	8.67	3	0|18|4|22	0	0	0	0	0	-51.41	0.79	0.98
CTF4NT	USP14	USP14	7|1|5	13	4.33	3	0|7|1|14	0	0	0	0	0	-24.14	0.79	0.98
CTF4NT	BYSL	BYSL	21|4|38	63	21	3	10|37|20|39	0	0	0	0	0	-105.36	0.79	0.99
CTF4NT	PPP2R1A	PPP2R1A	11|0|12	23	7.67	3	1|18|1|19	0	0	0	0	0	-45.92	0.79	0.98
CTF4NT	RPS23	RPS23	3|2|18	23	7.67	3	6|11|7|15	0	0	0	0	0	-40.1	0.79	0.98
CTF4NT	MRPS35	MRPS35	4|0|9	13	4.33	3	0|8|0|14	0	0	0	0	0	-27.2	0.79	0.98
CTF4NT	HAT1	HAT1	22|13|20	55	18.33	3	12|32|16|33	0	0	0	0	0	-69.78	0.79	0.99
CTF4NT	GARS	GARS	11|5|26	42	14	3	4|31|5|31	0	0	0	0	0	-64.83	0.79	0.98
CTF4NT	RPS8	RPS8	17|10|34	61	20.33	3	16|31|26|31	0	0	0	0	0	-87.73	0.78	0.99
CTF4NT	NCKAP1	NCKAP1	6|1|24	31	10.33	3	3|19|1|30	0	0	0	0	0	-57.31	0.78	0.98
CTF4NT	SLC38A2	SLC38A2	2|2|3	7	2.33	3	0|6|2|4	0	0	0	0	0	-12.48	0.78	0.99
CTF4NT	APOBEC3C	APOBEC3C	0|0|7	7	2.33	3	0|4|0|8	0	0	0	0	0	-16.41	0.78	0.96
CTF4NT	QARS	QARS	29|4|56	89	29.67	3	14|48|18|73	0	0	0	0	0	-156.07	0.78	0.99
CTF4NT	NACA	NACA	17|11|12	40	13.33	3	15|18|11|24	0	0	0	0	0	-49.82	0.78	0.99
CTF4NT	CMSS1	CMSS1	1|0|6	7	2.33	3	0|6|1|5	0	0	0	0	0	-16.67	0.78	0.97
CTF4NT	DDX47	DDX47	9|1|20	30	10	3	0|22|5|24	0	0	0	0	0	-55.28	0.78	0.98
CTF4NT	ELAVL1	ELAVL1	5|6|9	20	6.67	3	5|10|6|13	0	0	0	0	0	-28.26	0.78	0.98
CTF4NT	PRDX6	PRDX6	34|20|21	75	25	3	23|40|23|42	0	0	0	0	0	-90.61	0.78	0.99
CTF4NT	2022-09-07	2022-09-07	2|0|19	21	7	3	1|13|3|19	0	0	0	0	0	-42.63	0.78	0.98
CTF4NT	ALDH7A1	ALDH7A1	8|0|9	17	5.67	3	2|10|6|11	0	0	0	0	0	-35.51	0.78	0.98
CTF4NT	CYB5R1	CYB5R1	1|0|6	7	2.33	3	0|3|0|9	0	0	0	0	0	-16.31	0.78	0.96
CTF4NT	AGL	AGL	2|0|16	18	6	3	0|9|0|22	0	0	0	0	0	-36.92	0.77	0.98
CTF4NT	NSDHL	NSDHL	2|1|12	15	5	3	0|11|0|15	0	0	0	0	0	-28.29	0.77	0.98
CTF4NT	CLIC4	CLIC4	3|0|8	11	3.67	3	0|9|0|10	0	0	0	0	0	-24.11	0.77	0.97
CTF4NT	SMARCA5	SMARCA5	33|11|87	131	43.67	3	23|80|40|85	0	0	0	0	0	-214.91	0.77	0.99
CTF4NT	AP2A2	AP2A2	8|0|23	31	10.33	3	0|25|3|26	0	0	0	0	0	-62.44	0.77	0.98
CTF4NT	NDC1	NDC1	0|0|11	11	3.67	3	0|11|0|8	0	0	0	0	0	-24.09	0.77	0.97
CTF4NT	PSMB2	PSMB2	8|3|8	19	6.33	3	5|10|5|13	0	0	0	0	0	-31.28	0.77	0.99
CTF4NT	AHSA1	AHSA1	8|2|5	15	5	3	1|10|3|12	0	0	0	0	0	-26.06	0.77	0.98
CTF4NT	RPS3A	RPS3A	35|27|50	112	37.33	3	34|51|41|68	0	0	0	0	0	-141.37	0.77	0.99
CTF4NT	SLFN11	SLFN11	6|1|16	23	7.67	3	2|18|5|15	0	0	0	0	0	-43.52	0.77	0.98
CTF4NT	EFTUD2	EFTUD2	23|4|40	67	22.33	3	4|48|9|55	0	0	0	0	0	-115.59	0.77	0.99
CTF4NT	NUP155	NUP155	13|0|20	33	11	3	2|21|3|31	0	0	0	0	0	-65.77	0.77	0.98
CTF4NT	LRWD1	LRWD1	2|0|16	18	6	3	0|14|3|14	0	0	0	0	0	-37.26	0.77	0.98
CTF4NT	SEC23A	SEC23A	9|0|21	30	10	3	1|23|5|23	0	0	0	0	0	-60.32	0.77	0.98
CTF4NT	TROVE2	TROVE2	4|0|14	18	6	3	0|16|0|15	0	0	0	0	0	-37.07	0.77	0.98
CTF4NT	EDC4	EDC4	1|0|3	4	1.33	3	0|2|0|5	0	0	0	0	0	-11.63	0.76	0.96
CTF4NT	AGPAT1	AGPAT1	0|0|4	4	1.33	3	0|4|0|3	0	0	0	0	0	-11.71	0.76	0.95
CTF4NT	AP3D1	AP3D1	21|1|39	61	20.33	3	3|47|14|43	0	0	0	0	0	-116.92	0.76	0.99
CTF4NT	COPG2	COPG2	14|3|28	45	15	3	4|33|5|37	0	0	0	0	0	-78.95	0.76	0.98
CTF4NT	HNRNPA1	HNRNPA1	33|34|48	115	38.33	3	42|52|43|66	0	0	0	0	0	-138.93	0.76	0.99
CTF4NT	XPOT	XPOT	5|0|19	24	8	3	0|13|0|29	0	0	0	0	0	-48.96	0.76	0.98
CTF4NT	GART	GART	41|11|67	119	39.67	3	19|81|31|79	0	0	0	0	0	-195.51	0.76	0.99
CTF4NT	TMEM201	TMEM201	0|0|4	4	1.33	3	0|1|0|6	0	0.01	0	0.01	0	-11.51	0.76	0.95
CTF4NT	FEN1	FEN1	15|7|21	43	14.33	3	11|24|13|27	0	0	0	0	0	-64.74	0.76	0.99
CTF4NT	CDIPT	CDIPT	2|2|4	8	2.67	3	2|6|2|4	0	0	0	0	0	-14.76	0.76	0.98
CTF4NT	COPB1	COPB1	14|5|14	33	11	3	3|20|4|31	0	0	0	0	0	-51.33	0.76	0.99
CTF4NT	CDK5	CDK5	1|0|7	8	2.67	3	1|4|0|9	0	0	0	0	0	-18.75	0.76	0.97
CTF4NT	ATP6V1C1	ATP6V1C1	1|0|3	4	1.33	3	0|2|1|4	0	0	0	0	0	-11.8	0.76	0.96
CTF4NT	HAUS6	HAUS6	0|0|4	4	1.33	3	0|0|0|7	0	0.01	0	0.01	0	-11.38	0.76	0.95
CTF4NT	SNRPC	SNRPC	2|0|2	4	1.33	3	0|2|2|3	0	0	0	0	0	-11.85	0.76	0.97
CTF4NT	S100A8	S100A8	1|2|1	4	1.33	3	7|0|0|0	0	0	0	0	0	-9.41	0.76	0.97
CTF4NT	MAP2K1	MAP2K1	4|0|8	12	4	3	0|8|0|13	0	0	0	0	0	-26.09	0.76	0.98
CTF4NT	CHORDC1	CHORDC1	2|1|1	4	1.33	3	0|2|0|5	0	0	0	0	0	-9.67	0.76	0.97
CTF4NT	TXNL1	TXNL1	22|14|13	49	16.33	3	16|22|18|30	0	0	0	0	0	-63.47	0.76	0.99
CTF4NT	HBS1L	HBS1L	9|0|16	25	8.33	3	0|19|2|23	0	0	0	0	0	-51.31	0.76	0.98
CTF4NT	CBL	CBL	1|0|3	4	1.33	3	0|2|0|5	0	0	0	0	0	-11.63	0.76	0.96
CTF4NT	CHD1L	CHD1L	0|1|7	8	2.67	3	0|3|1|10	0	0	0	0	0	-18.65	0.76	0.97
CTF4NT	MAP2K7	MAP2K7	0|0|4	4	1.33	3	0|1|0|6	0	0.01	0	0.01	0	-11.51	0.76	0.95
CTF4NT	APEX1	APEX1	28|7|46	81	27	3	22|45|23|52	0	0	0	0	0	-135	0.76	0.99
CTF4NT	CKAP5	CKAP5	24|1|65	90	30	3	5|63|9|80	0	0	0	0	0	-172.2	0.76	0.99
CTF4NT	THOC5	THOC5	4|0|9	13	4.33	3	1|10|1|11	0	0	0	0	0	-28.57	0.75	0.98
CTF4NT	CDK9	CDK9	4|0|10	14	4.67	3	0|11|4|10	0	0	0	0	0	-30.79	0.75	0.98
CTF4NT	RPL31	RPL31	0|0|14	14	4.67	3	0|8|0|17	0	0	0	0	0	-30.35	0.75	0.97
CTF4NT	WDR46	WDR46	4|0|28	32	10.67	3	4|22|8|23	0	0	0	0	0	-66.15	0.75	0.98
CTF4NT	NT5C2	NT5C2	4|0|9	13	4.33	3	0|10|0|13	0	0	0	0	0	-28.38	0.75	0.98
CTF4NT	NUP205	NUP205	5|1|39	45	15	3	4|30|4|42	0	0	0	0	0	-86.93	0.75	0.98
CTF4NT	NAA25	NAA25	7|0|31	38	12.67	3	0|21|7|40	0	0	0	0	0	-77.91	0.75	0.98
CTF4NT	ARHGEF2	ARHGEF2	3|0|15	18	6	3	0|14|0|18	0	0	0	0	0	-38.03	0.75	0.98
CTF4NT	DDX56	DDX56	8|2|18	28	9.33	3	2|15|4|29	0	0	0	0	0	-50.88	0.75	0.98
CTF4NT	CUL4A	CUL4A	2|0|16	18	6	3	0|13|4|15	0	0	0	0	0	-38.3	0.75	0.98
CTF4NT	CUL4B	CUL4B	20|3|48	71	23.67	3	13|38|21|55	0	0	0	0	0	-131.45	0.75	0.99
CTF4NT	RPS24	RPS24	6|1|19	26	8.67	3	6|16|8|16	0	0	0	0	0	-50.55	0.75	0.98
CTF4NT	RPS14	RPS14	6|3|24	33	11	3	6|17|7|29	0	0	0	0	0	-57.83	0.75	0.98
CTF4NT	MOB1B	MOB1B	4|1|8	13	4.33	3	0|11|4|8	0	0	0	0	0	-25.54	0.75	0.98
CTF4NT	NOL9	NOL9	5|0|21	26	8.67	3	3|17|4|23	0	0	0	0	0	-54.93	0.74	0.98
CTF4NT	AMPD2	AMPD2	1|0|4	5	1.67	3	0|2|1|6	0	0	0	0	0	-13.5	0.74	0.96
CTF4NT	TOP1	TOP1	22|13|45	80	26.67	3	24|39|23|59	0	0	0	0	0	-122.12	0.74	0.99
CTF4NT	RPL3	RPL3	12|3|48	63	21	3	10|31|24|48	0	0	0	0	0	-116.2	0.74	0.99
CTF4NT	RPL17	RPL17	6|5|42	53	17.67	3	13|25|19|38	0	0	0	0	0	-90.72	0.74	0.98
CTF4NT	NMT1	NMT1	12|0|19	31	10.33	3	5|20|8|23	0	0	0	0	0	-65.1	0.74	0.98
CTF4NT	EXOSC7	EXOSC7	1|0|4	5	1.67	3	0|2|0|7	0	0	0	0	0	-13.29	0.74	0.96
CTF4NT	PWP2	PWP2	21|6|25	52	17.33	3	12|30|17|35	0	0	0	0	0	-86.85	0.74	0.99
CTF4NT	ECI1	ECI1	2|2|6	10	3.33	3	2|5|2|9	0	0	0	0	0	-18.27	0.74	0.98
CTF4NT	NEK9	NEK9	1|0|4	5	1.67	3	0|3|1|5	0	0	0	0	0	-13.66	0.74	0.97
CTF4NT	EMC7	EMC7	2|0|8	10	3.33	3	0|5|2|11	0	0	0	0	0	-23.06	0.74	0.97
CTF4NT	MAPRE2	MAPRE2	0|0|5	5	1.67	3	1|4|1|3	0	0	0	0	0	-13.91	0.74	0.96
CTF4NT	RPS18	RPS18	2|2|26	30	10	3	8|18|6|22	0	0	0	0	0	-55.69	0.74	0.98
CTF4NT	BROX	BROX	3|0|7	10	3.33	3	2|5|2|9	0	0	0	0	0	-23.4	0.74	0.98
CTF4NT	SHMT1	SHMT1	0|0|5	5	1.67	3	0|3|0|6	0	0	0	0	0	-13.42	0.74	0.96
CTF4NT	TUBB	TUBB	40|28|35	103	34.33	3	32|57|38|58	0	0	0	0	0	-130.69	0.74	0.99
CTF4NT	LIG3	LIG3	24|2|57	83	27.67	3	17|48|22|62	0	0	0	0	0	-159.5	0.74	0.99
CTF4NT	PIGT	PIGT	1|0|4	5	1.67	3	0|6|0|3	0	0	0	0	0	-13.42	0.74	0.96
CTF4NT	HMGB3	HMGB3	0|2|10	12	4	3	2|4|2|14	0	0	0	0	0	-27.36	0.73	0.97
CTF4NT	DLD	DLD	0|0|6	6	2	3	0|0|0|11	0	0	0	0	0	-15.27	0.73	0.96
CTF4NT	SEH1L	SEH1L	5|1|6	12	4	3	2|6|2|12	0	0	0	0	0	-24.44	0.73	0.98
CTF4NT	RPL26	RPL26	2|6|34	42	14	3	13|17|12|35	0	0	0	0	0	-80.51	0.73	0.98
CTF4NT	PSMB5	PSMB5	12|7|19	38	12.67	3	15|20|13|21	0	0	0	0	0	-59.09	0.73	0.99
CTF4NT	RPL30	RPL30	4|2|18	24	8	3	8|13|8|15	0	0	0	0	0	-45.59	0.73	0.98
CTF4NT	SRPK1	SRPK1	5|2|17	24	8	3	2|13|3|26	0	0	0	0	0	-44.45	0.73	0.98
CTF4NT	CMTR1	CMTR1	9|0|19	28	9.33	3	1|17|5|28	0	0	0	0	0	-59.22	0.73	0.98
CTF4NT	TAF9B	TAF9B	7|2|3	12	4	3	3|5|6|8	0	0	0	0	0	-22.56	0.73	0.98
CTF4NT	NOC3L	NOC3L	18|2|45	65	21.67	3	14|41|24|39	0	0	0	0	0	-125.61	0.73	0.99
CTF4NT	CASC5	CASC5	59|8|40	107	35.67	3	11|62|16|106	0	0	0	0	0	-188.13	0.73	0.99
CTF4NT	CCNB1	CCNB1	6|0|11	17	5.67	3	1|11|2|17	0	0	0	0	0	-37.22	0.73	0.98
CTF4NT	TSR1	TSR1	9|1|27	37	12.33	3	4|30|8|26	0	0	0	0	0	-73.98	0.73	0.98
CTF4NT	PSMD1	PSMD1	13|8|15	36	12	3	2|21|7|36	0	0	0	0	0	-52.71	0.73	0.99
CTF4NT	DNM2	DNM2	19|5|39	63	21	3	9|42|17|47	0	0	0	0	0	-111.72	0.73	0.99
CTF4NT	PNP	PNP	7|0|13	20	6.67	3	2|16|4|15	0	0	0	0	0	-43.94	0.72	0.98
CTF4NT	PPP5C	PPP5C	11|1|15	27	9	3	5|15|8|22	0	0	0	0	0	-54.61	0.72	0.98
CTF4NT	TIMM17B	TIMM17B	0|0|7	7	2.33	3	0|6|2|5	0	0	0	0	0	-17.93	0.72	0.96
CTF4NT	RPL28	RPL28	5|5|30	40	13.33	3	16|17|14|27	0	0	0	0	0	-68.94	0.72	0.98
CTF4NT	MRPL16	MRPL16	0|0|7	7	2.33	3	0|4|0|9	0	0	0	0	0	-17.51	0.72	0.96
CTF4NT	SENP6	SENP6	6|0|8	14	4.67	3	0|11|0|15	0	0	0	0	0	-31.57	0.72	0.98
CTF4NT	EEF1A2	EEF1A2	7|0|12	19	6.33	3	0|15|4|16	0	0	0	0	0	-41.66	0.72	0.98
CTF4NT	HSPA1A	HSPA1A	39|22|33	94	31.33	3	27|44|44|59	0	0	0	0	0	-131.81	0.72	0.99
CTF4NT	IPO5	IPO5	26|3|36	65	21.67	3	0|41|3|77	0	0	0	0	0	-124.17	0.72	0.99
CTF4NT	POLR2A	POLR2A	0|0|22	22	7.33	3	0|19|0|22	0	0	0	0	0	-47.95	0.72	0.98
CTF4NT	PEBP1	PEBP1	3|2|2	7	2.33	3	0|6|3|4	0	0	0	0	0	-13.53	0.72	0.99
CTF4NT	CTNNA1	CTNNA1	4|1|14	19	6.33	3	0|16|0|19	0	0	0	0	0	-37.86	0.72	0.98
CTF4NT	ATIC	ATIC	2|1|4	7	2.33	3	0|8|2|3	0	0	0	0	0	-15.14	0.72	0.98
CTF4NT	PRAF2	PRAF2	2|2|3	7	2.33	3	2|4|2|5	0	0	0	0	0	-13.74	0.72	0.99
CTF4NT	CECR5	CECR5	0|0|7	7	2.33	3	0|7|0|6	0	0	0	0	0	-17.63	0.72	0.96
CTF4NT	SSRP1	SSRP1	24|25|27	76	25.33	3	28|42|24|46	0	0	0	0	0	-94.82	0.72	0.99
CTF4NT	HSPA4	HSPA4	3|2|11	16	5.33	3	1|13|3|13	0	0	0	0	0	-30.08	0.71	0.98
CTF4NT	EIF2B2	EIF2B2	4|0|5	9	3	3	0|7|1|9	0	0	0	0	0	-21.96	0.71	0.98
CTF4NT	UTP15	UTP15	3|0|14	17	5.67	3	0|14|2|16	0	0	0	0	0	-38.17	0.71	0.98
CTF4NT	PA2G4	PA2G4	14|2|26	42	14	3	8|25|12|34	0	0	0	0	0	-82.63	0.71	0.99
CTF4NT	MYO6	MYO6	11|0|52	63	21	3	2|37|9|71	0	0	0	0	0	-134.74	0.71	0.99
CTF4NT	SCYL2	SCYL2	2|0|6	8	2.67	3	0|7|1|7	0	0	0	0	0	-19.99	0.71	0.97
CTF4NT	DDX21	DDX21	71|34|118	223	74.33	3	71|124|89|136	0	0	0	0	0	-355.74	0.71	0.99
CTF4NT	YTHDF3	YTHDF3	2|2|5	9	3	3	3|6|1|7	0	0	0	0	0	-17.39	0.71	0.98
CTF4NT	WDR18	WDR18	10|4|12	26	8.67	3	8|12|9|20	0	0	0	0	0	-45.24	0.71	0.99
CTF4NT	ESYT1	ESYT1	9|2|26	37	12.33	3	1|34|2|32	0	0	0	0	0	-71.2	0.71	0.98
CTF4NT	DHX36	DHX36	0|0|17	17	5.67	3	0|11|0|21	0	0	0	0	0	-37.96	0.71	0.98
CTF4NT	RPS20	RPS20	1|3|12	16	5.33	3	4|10|4|12	0	0	0	0	0	-33.23	0.71	0.98
CTF4NT	GNPNAT1	GNPNAT1	0|0|8	8	2.67	3	0|7|0|8	0	0	0	0	0	-19.87	0.71	0.97
CTF4NT	RBM22	RBM22	6|5|6	17	5.67	3	4|7|5|16	0	0	0	0	0	-25.88	0.71	0.99
CTF4NT	TM9SF3	TM9SF3	3|2|3	8	2.67	3	3|3|4|5	0	0	0	0	0	-15.66	0.71	0.99
CTF4NT	PDCD4	PDCD4	10|2|14	26	8.67	3	9|12|9|19	0	0	0	0	0	-50.73	0.71	0.98
CTF4NT	ILKAP	ILKAP	16|11|12	39	13	3	14|24|14|22	0	0	0	0	0	-55.71	0.7	0.99
CTF4NT	DCUN1D5	DCUN1D5	2|0|9	11	3.67	3	0|9|0|12	0	0	0	0	0	-26.12	0.7	0.98
CTF4NT	FARSA	FARSA	10|0|23	33	11	3	2|26|7|28	0	0	0	0	0	-72.63	0.7	0.98
CTF4NT	MCM3	MCM3	39|9|47	95	31.67	3	22|54|35|69	0	0	0	0	0	-169.62	0.7	0.99
CTF4NT	EZR	EZR	2|1|19	22	7.33	3	2|13|4|23	0	0	0	0	0	-45.56	0.7	0.98
CTF4NT	FLNB	FLNB	5|1|17	23	7.67	3	0|13|3|28	0	0	0	0	0	-47.44	0.7	0.98
CTF4NT	LCP1	LCP1	12|3|15	30	10	3	6|19|6|26	0	0	0	0	0	-55.72	0.7	0.98
CTF4NT	PRPS1	PRPS1	7|1|20	28	9.33	3	3|17|6|27	0	0	0	0	0	-57.54	0.7	0.98
CTF4NT	GMDS	GMDS	3|0|10	13	4.33	3	1|12|2|10	0	0	0	0	0	-30.72	0.69	0.98
CTF4NT	UTP18	UTP18	3|2|11	16	5.33	3	2|11|6|12	0	0	0	0	0	-31.47	0.69	0.98
CTF4NT	CCT6A	CCT6A	7|6|13	26	8.67	3	5|18|7|20	0	0	0	0	0	-41.48	0.69	0.98
CTF4NT	CNOT1	CNOT1	14|0|24	38	12.67	3	1|33|3|36	0	0	0	0	0	-83.48	0.69	0.98
CTF4NT	RPL27	RPL27	2|0|26	28	9.33	3	9|15|4|26	0	0	0	0	0	-62.82	0.69	0.98
CTF4NT	GOT2	GOT2	14|8|24	46	15.33	3	16|20|20|33	0	0	0	0	0	-76.91	0.69	0.99
CTF4NT	RPL23A	RPL23A	2|2|30	34	11.33	3	12|18|12|24	0	0	0	0	0	-69.07	0.69	0.98
CTF4NT	ACOT7	ACOT7	11|4|11	26	8.67	3	6|15|7|22	0	0	0	0	0	-45.98	0.69	0.99
CTF4NT	MRPS27	MRPS27	3|0|11	14	4.67	3	0|12|0|15	0	0	0	0	0	-32.71	0.69	0.98
CTF4NT	CSK	CSK	11|4|19	34	11.33	3	4|26|11|25	0	0	0	0	0	-62.51	0.69	0.98
CTF4NT	UTP6	UTP6	3|0|11	14	4.67	3	0|15|2|10	0	0	0	0	0	-32.82	0.69	0.98
CTF4NT	EPRS	EPRS	57|8|105	170	56.67	3	32|108|45|150	0	0	0	0	0	-341.09	0.68	0.99
CTF4NT	TRMT1	TRMT1	7|0|13	20	6.67	3	0|15|2|22	0	0	0	0	0	-45.88	0.68	0.98
CTF4NT	SF3B1	SF3B1	103|53|145	301	100.33	3	111|181|128|172	0	0	0	0	0	-487.41	0.68	0.99
CTF4NT	NSF	NSF	7|3|15	25	8.33	3	3|15|4|27	0	0	0	0	0	-47.06	0.68	0.98
CTF4NT	TOP2A	TOP2A	57|15|129	201	67	3	54|128|68|143	0	0	0	0	0	-380.61	0.68	0.99
CTF4NT	CSTF3	CSTF3	5|2|21	28	9.33	3	2|22|6|25	0	0	0	0	0	-56.41	0.68	0.98
CTF4NT	NVL	NVL	24|17|29	70	23.33	3	20|45|25|47	0	0	0	0	0	-105.18	0.68	0.99
CTF4NT	TUBGCP3	TUBGCP3	2|0|19	21	7	3	0|24|0|17	0	0	0	0	0	-47.93	0.68	0.98
CTF4NT	NCAPG	NCAPG	7|0|20	27	9	3	3|22|2|26	0	0	0	0	0	-61.39	0.68	0.98
CTF4NT	ECM29	ECM29	10|1|39	50	16.67	3	1|46|4|47	0	0	0	0	0	-106.71	0.68	0.99
CTF4NT	AQR	AQR	4|0|28	32	10.67	3	0|28|1|34	0	0	0	0	0	-72.33	0.68	0.98
CTF4NT	OPA1	OPA1	0|0|3	3	1	3	0|2|0|4	0	0	0	0	0	-10.59	0.67	0.96
CTF4NT	RLF	RLF	1|0|1	2	0.67	3	0|1|0|3	0	0	0	0	0	-8.35	0.67	0.99
CTF4NT	FRG1	FRG1	5|1|6	12	4	3	4|6|6|8	0	0	0	0	0	-27.07	0.67	0.99
CTF4NT	PIN4	PIN4	0|0|7	7	2.33	3	0|5|1|8	0	0	0	0	0	-18.84	0.67	0.97
CTF4NT	MRPL37	MRPL37	2|1|6	9	3	3	0|6|2|10	0	0	0	0	0	-20.22	0.67	0.98
CTF4NT	SCYL1	SCYL1	1|0|2	3	1	3	0|3|0|3	0	0	0	0	0	-10.65	0.67	0.97
CTF4NT	UQCRC2	UQCRC2	3|4|23	30	10	3	5|19|8|28	0	0	0	0	0	-58.87	0.67	0.98
CTF4NT	TARS2	TARS2	4|1|11	16	5.33	3	0|12|2|18	0	0	0	0	0	-34.65	0.67	0.98
CTF4NT	NTHL1	NTHL1	0|0|5	5	1.67	3	0|4|0|6	0	0	0	0	0	-14.59	0.67	0.96
CTF4NT	COX15	COX15	5|0|6	11	3.67	3	2|9|3|8	0	0	0	0	0	-27.83	0.67	0.98
CTF4NT	GTPBP2	GTPBP2	0|0|2	2	0.67	3	0|0|0|4	0	0.01	0	0.01	0	-8.01	0.67	0.95
CTF4NT	CFAP20	CFAP20	2|1|10	13	4.33	3	3|12|5|6	0	0	0	0	0	-28.94	0.67	0.98
CTF4NT	LNP	LNP	0|0|1	1	0.33	3	0|1|0|1	0	0	0	0	0	-7	0.67	0.99
CTF4NT	VTA1	VTA1	3|0|6	9	3	3	0|9|0|9	0	0	0	0	0	-22.98	0.67	0.98
CTF4NT	AGPAT5	AGPAT5	0|0|1	1	0.33	3	0|0|0|2	0	0	0	0	0	-7.1	0.67	0.99
CTF4NT	CHD4	CHD4	23|5|62	90	30	3	8|69|18|84	0	0	0	0	0	-180.81	0.67	0.99
CTF4NT	CDC73	CDC73	25|8|26	59	19.67	3	17|37|21|42	0	0	0	0	0	-105.74	0.67	0.99
CTF4NT	POLR1B	POLR1B	1|0|7	8	2.67	3	0|8|0|8	0	0	0	0	0	-20.73	0.67	0.97
CTF4NT	NT5C3A	NT5C3A	0|0|4	4	1.33	3	0|2|0|6	0	0	0	0	0	-12.2	0.67	0.96
CTF4NT	PSMC3	PSMC3	0|0|1	1	0.33	3	0|0|0|2	0	0	0	0	0	-7.1	0.67	0.99
CTF4NT	PSMC5	PSMC5	1|0|0	1	0.33	3	0|2|0|0	0	0	0	0	0	-7.1	0.67	0.99
CTF4NT	CCNL1	CCNL1	0|0|3	3	1	3	0|2|0|4	0	0	0	0	0	-10.59	0.67	0.96
CTF4NT	PRKAA2	PRKAA2	0|0|4	4	1.33	3	0|3|0|5	0	0	0	0	0	-12.34	0.67	0.96
CTF4NT	PRKCD	PRKCD	0|0|1	1	0.33	3	0|0|0|2	0	0	0	0	0	-7.1	0.67	0.99
CTF4NT	LMNA	LMNA	0|0|1	1	0.33	3	0|0|0|2	0	0	0	0	0	-7.1	0.67	0.99
CTF4NT	VTI1B	VTI1B	0|0|1	1	0.33	3	0|1|0|1	0	0	0	0	0	-7	0.67	0.99
CTF4NT	UBE2N	UBE2N	1|0|1	2	0.67	3	2|1|0|1	0	0	0	0	0	-8.59	0.67	0.99
CTF4NT	QTRT1	QTRT1	0|0|2	2	0.67	3	0|0|0|4	0	0.01	0	0.01	0	-8.01	0.67	0.95
CTF4NT	MAPK9	MAPK9	1|0|5	6	2	3	0|5|1|6	0	0	0	0	0	-16.67	0.67	0.97
CTF4NT	RDX	RDX	5|0|12	17	5.67	3	2|10|2|20	0	0	0	0	0	-40.44	0.67	0.98
CTF4NT	DDX49	DDX49	0|0|4	4	1.33	3	0|5|0|3	0	0	0	0	0	-12.34	0.67	0.96
CTF4NT	POP1	POP1	0|0|13	13	4.33	3	0|10|0|16	0	0	0	0	0	-31.54	0.67	0.97
CTF4NT	PAXIP1	PAXIP1	0|0|3	3	1	3	0|3|0|3	0	0	0	0	0	-10.65	0.67	0.96
CTF4NT	TDP1	TDP1	0|0|2	2	0.67	3	0|1|0|3	0	0	0	0	0	-8.35	0.67	0.95
CTF4NT	EXOC3	EXOC3	0|0|6	6	2	3	0|4|0|8	0	0	0	0	0	-16.41	0.67	0.96
CTF4NT	IFRD2	IFRD2	1|0|1	2	0.67	3	0|2|0|2	0	0	0	0	0	-8.56	0.67	0.99
CTF4NT	CENPI	CENPI	0|0|1	1	0.33	3	0|2|0|0	0	0	0	0	0	-7.1	0.67	0.99
CTF4NT	RTCB	RTCB	0|0|1	1	0.33	3	0|0|0|2	0	0	0	0	0	-7.1	0.67	0.99
CTF4NT	MAATS1	MAATS1	0|2|0	2	0.67	3	2|0|2|0	0	0	0	0	0	-8.56	0.67	0.95
CTF4NT	RRP1	RRP1	4|1|12	17	5.67	3	2|15|4|13	0	0	0	0	0	-37.17	0.67	0.98
CTF4NT	RPP38	RPP38	0|0|4	4	1.33	3	0|4|1|3	0	0	0	0	0	-12.64	0.67	0.96
CTF4NT	PREP	PREP	5|0|13	18	6	3	0|12|0|24	0	0	0	0	0	-42.33	0.67	0.98
CTF4NT	PLK1	PLK1	3|0|8	11	3.67	3	0|6|4|12	0	0	0	0	0	-27.5	0.67	0.98
CTF4NT	TRMT11	TRMT11	0|0|6	6	2	3	0|4|0|8	0	0	0	0	0	-16.41	0.67	0.96
CTF4NT	GSK3B	GSK3B	1|0|4	5	1.67	3	0|4|0|6	0	0	0	0	0	-14.59	0.67	0.97
CTF4NT	ATP5B	ATP5B	9|19|5	33	11	3	16|17|22|11	0	0	0	0	0	-60.75	0.67	0.99
CTF4NT	DEGS1	DEGS1	0|0|2	2	0.67	3	0|1|0|3	0	0	0	0	0	-8.35	0.67	0.95
CTF4NT	PAIP1	PAIP1	2|0|2	4	1.33	3	0|4|0|4	0	0	0	0	0	-12.4	0.67	0.99
CTF4NT	RPS11	RPS11	10|9|30	49	16.33	3	22|27|18|30	0	0	0	0	0	-83.14	0.67	0.99
CTF4NT	RRM2	RRM2	5|1|8	14	4.67	3	0|11|2|15	0	0	0	0	0	-30.45	0.67	0.98
CTF4NT	FKBP3	FKBP3	0|0|1	1	0.33	3	0|0|0|2	0	0	0	0	0	-7.1	0.67	0.99
CTF4NT	APBB1	APBB1	11|6|20	37	12.33	3	10|26|9|29	0	0	0	0	0	-65.82	0.67	0.99
CTF4NT	WDR5	WDR5	1|0|2	3	1	3	0|1|0|5	0	0	0	0	0	-10.43	0.67	0.96
CTF4NT	LRRC16A	LRRC16A	0|0|2	2	0.67	3	0|1|0|3	0	0	0	0	0	-8.35	0.67	0.95
CTF4NT	AK6	AK6	0|0|1	1	0.33	3	0|0|0|2	0	0	0	0	0	-7.1	0.67	0.99
CTF4NT	ZNF280D	ZNF280D	0|0|1	1	0.33	3	0|1|0|1	0	0	0	0	0	-7	0.67	0.99
CTF4NT	SNX2	SNX2	2|0|2	4	1.33	3	0|4|0|4	0	0	0	0	0	-12.4	0.67	0.99
CTF4NT	SNX1	SNX1	1|0|0	1	0.33	3	0|0|0|2	0	0	0	0	0	-7.1	0.67	0.99
CTF4NT	RFC3	RFC3	4|1|17	22	7.33	3	4|18|4|18	0	0	0	0	0	-47.88	0.67	0.98
CTF4NT	MTOR	MTOR	1|0|9	10	3.33	3	0|8|1|11	0	0	0	0	0	-25.09	0.67	0.97
CTF4NT	KDELC1	KDELC1	1|0|3	4	1.33	3	0|2|0|6	0	0	0	0	0	-12.2	0.67	0.97
CTF4NT	CCDC134	CCDC134	0|0|3	3	1	3	0|2|0|4	0	0	0	0	0	-10.59	0.67	0.96
CTF4NT	CDS2	CDS2	0|0|2	2	0.67	3	0|2|0|2	0	0	0	0	0	-8.56	0.67	0.95
CTF4NT	KMT2C	KMT2C	2|1|0	3	1	3	0|2|0|4	0	0	0	0	0	-10.59	0.67	0.97
CTF4NT	PPME1	PPME1	2|0|2	4	1.33	3	0|4|0|4	0	0	0	0	0	-12.4	0.67	0.99
CTF4NT	PDCD5	PDCD5	7|2|3	12	4	3	1|7|5|11	0	0	0	0	0	-24.13	0.67	0.98
CTF4NT	DICER1	DICER1	0|0|1	1	0.33	3	0|1|0|1	0	0	0	0	0	-7	0.67	0.99
CTF4NT	TIMM44	TIMM44	6|3|23	32	10.67	3	6|15|6|38	0	0	0	0	0	-63.91	0.66	0.98
CTF4NT	NUP210	NUP210	8|3|18	29	9.67	3	4|19|5|31	0	0	0	0	0	-57.66	0.66	0.98
CTF4NT	DHX38	DHX38	5|0|24	29	9.67	3	1|24|4|30	0	0	0	0	0	-68.04	0.66	0.98
CTF4NT	HNRNPU	HNRNPU	49|32|61	142	47.33	3	46|81|54|107	0	0	0	0	0	-224.43	0.66	0.99
CTF4NT	ADNP	ADNP	45|21|58	124	41.33	3	41|71|42|102	0	0	0	0	0	-217.33	0.65	0.99
CTF4NT	CTPS1	CTPS1	3|1|17	21	7	3	0|17|2|24	0	0	0	0	0	-46.5	0.65	0.98
CTF4NT	CXORF56	CXORF56	9|6|10	25	8.33	3	10|12|10|19	0	0	0	0	0	-43.05	0.65	0.99
CTF4NT	SMARCA4	SMARCA4	10|1|39	50	16.67	3	6|36|13|48	0	0	0	0	0	-112.56	0.65	0.99
CTF4NT	RFC5	RFC5	4|0|11	15	5	3	1|9|1|20	0	0	0	0	0	-37.06	0.65	0.98
CTF4NT	SNRPD3	SNRPD3	8|3|12	23	7.67	3	9|13|8|17	0	0	0	0	0	-45.94	0.65	0.98
[truncated: 926 more rows]

## Sheet: SAINT_CTF4_NT_Results_interact
Bait	Prey	PreyGene	Spec	SpecSum	AvgSpec	NumReplicates	ctrlCounts	AvgP	MaxP	TopoAvgP	TopoMaxP	SaintScore	logOddsScore	FoldChange	BFDR	BioGrid	Hum Cell Map
[truncated: 1,865 more rows]

[truncated: 2 more sheets: PROSTAR_CTF4_HU_filter_Log2FC, PROSTAR_CTF4_HU_Outlier_list]
