# Supplementary material for: Replisome Proximal Protein Associations and Dynamic Proteomic Changes at Stalled Replication Forks
Source: Mol Cell Proteomics. 2024 Apr 13;23(5):100767. doi: 10.1016/j.mcpro.2024.100767 (PMC11101681; doi:10.1016/j.mcpro.2024.100767)
Supplement: Supplemental Table S10 [file mmc10.xlsx]

## Sheet: SAINT_NT_ASF1A vs HEK293
Bait	Prey	PreyGene	Spec	SpecSum	AvgSpec	NumReplicates	ctrlCounts	AvgP	MaxP	TopoAvgP	TopoMaxP	SaintScore	logOddsScore	FoldChange	BFDR	boosted_by
ASF1ANT	RIF1	RIF1	217|171|45	433	144.33	3	0|0|0	1	1	1	1	1	68.06	1443.33	0
ASF1ANT	NASP	NASP	140|131|56	327	109	3	0|0|0	1	1	1	1	1	83.81	1090	0		SAINT score (HEK293 as control) ≥ 0.95 and Min AvgSpec = 5
ASF1ANT	MKI67	MKI67	24|257|29	310	103.33	3	0|0|0	1	1	1	1	1	37.69	1033.33	0
ASF1ANT	HIRA	HIRA	104|99|26	229	76.33	3	0|0|0	1	1	1	1	1	40.61	763.33	0
ASF1ANT	DVL2	DVL2	72|69|20	161	53.67	3	0|0|0	1	1	1	1	1	31.82	536.67	0
ASF1ANT	SMCHD1	SMCHD1	82|70|5	157	52.33	3	0|0|0	1	1	1	1	1	8.89	523.33	0
ASF1ANT	UBN2	UBN2	74|67|16	157	52.33	3	1|0|0	1	1	1	1	1	46.83	157	0
ASF1ANT	NCL	NCL	55|57|13	125	41.67	3	0|1|1	1	1	1	1	1	15.1	62.5	0
ASF1ANT	RBM27	RBM27	58|61|5	124	41.33	3	0|0|0	1	1	1	1	1	8.89	413.33	0
ASF1ANT	UBN1	UBN1	57|50|11	118	39.33	3	0|0|0	1	1	1	1	1	18.35	393.33	0
ASF1ANT	DVL3	DVL3	51|47|20	118	39.33	3	0|0|0	1	1	1	1	1	31.82	393.33	0
ASF1ANT	CHAF1B	CHAF1B	34|33|10	77	25.67	3	2|0|0	1	1	1	1	1	6.08	38.5	0
ASF1ANT	TXNL1	TXNL1	39|26|11	76	25.33	3	0|0|0	1	1	1	1	1	18.35	253.33	0
ASF1ANT	ASF1A	ASF1A	29|24|17	70	23.33	3	0|0|0	1	1	1	1	1	27.38	233.33	0
ASF1ANT	NACA	NACA	27|28|15	70	23.33	3	0|0|0	1	1	1	1	1	24.4	233.33	0
ASF1ANT	NPM1	NPM1	22|21|7	50	16.67	3	1|0|2	1	1	1	1	1	5.01	16.67	0
ASF1ANT	NSFL1C	NSFL1C	26|18|6	50	16.67	3	0|0|0	1	1	1	1	1	10.52	166.67	0
ASF1ANT	PCNP	PCNP	13|12|6	31	10.33	3	0|0|0	1	1	1	1	1	10.52	103.33	0
ASF1ANT	CSTF2T	CSTF2T	4|11|2	17	5.67	3	0|0|0	0.99	1	0.99	1	0.99	3.62	56.67	0
ASF1ANT	YTHDF3	YTHDF3	6|3|2	11	3.67	3	0|0|0	0.99	1	0.99	1	0.99	3.62	36.67	0
ASF1ANT	HCFC1	HCFC1	69|74|10	153	51	3	5|0|0	0.97	1	0.97	1	0.97	2.51	30.6	0
ASF1ANT	CABIN1	CABIN1	17|5|2	24	8	3	0|0|1	0.94	1	0.94	1	0.94	1.47	24	0
ASF1ANT	NONO	NONO	70|76|28	174	58	3	22|0|2	0.88	0.99	0.88	0.99	0.88	0.66	7.25	0
ASF1ANT	RSL1D1	RSL1D1	23|31|5	59	19.67	3	5|1|1	0.73	1	0.73	1	0.73	-1.51	8.43	0.01
ASF1ANT	SET	SET	12|12|3	27	9	3	5|0|0	0.71	0.95	0.71	0.95	0.71	-1.29	5.4	0.02
ASF1ANT	U2AF2	U2AF2	5|2|2	9	3	3	0|0|2	0.69	0.94	0.69	0.94	0.69	0.26	4.5	0.03
ASF1ANT	RANBP2	RANBP2	41|16|0	57	19	3	3|0|0	0.67	1	0.67	1	0.67	-3.51	19	0.26
ASF1ANT	ADNP	ADNP	29|25|0	54	18	3	0|0|0	0.67	1	0.67	1	0.67	-0.92	180	0.04
ASF1ANT	NOP56	NOP56	21|28|1	50	16.67	3	5|0|1	0.67	1	0.67	1	0.67	-5.53	8.33	0.26
ASF1ANT	TPX2	TPX2	18|30|0	48	16	3	0|0|0	0.67	1	0.67	1	0.67	-0.92	160	0.07
ASF1ANT	PALLD	PALLD	21|16|0	37	12.33	3	0|0|0	0.67	1	0.67	1	0.67	-0.92	123.33	0.1
ASF1ANT	DVL1	DVL1	18|18|0	36	12	3	0|0|0	0.67	1	0.67	1	0.67	-0.92	120	0.08
ASF1ANT	LIN54	LIN54	17|18|0	35	11.67	3	0|0|0	0.67	1	0.67	1	0.67	-0.92	116.67	0.09
ASF1ANT	CHAF1A	CHAF1A	16|18|0	34	11.33	3	0|0|0	0.67	1	0.67	1	0.67	-0.92	113.33	0.1
ASF1ANT	TCOF1	TCOF1	19|13|1	33	11	3	0|0|0	0.67	1	0.67	1	0.67	1.59	110	0.12
ASF1ANT	LRIF1	LRIF1	16|17|0	33	11	3	0|0|0	0.67	1	0.67	1	0.67	-0.92	110	0.11
ASF1ANT	CTTN	CTTN	21|11|0	32	10.67	3	0|0|0	0.67	1	0.67	1	0.67	-0.92	106.67	0.14
ASF1ANT	MTA1	MTA1	21|10|1	32	10.67	3	0|0|0	0.67	1	0.67	1	0.67	1.59	106.67	0.17
ASF1ANT	RNF219	RNF219	19|12|1	32	10.67	3	0|0|0	0.67	1	0.67	1	0.67	1.59	106.67	0.13
ASF1ANT	EMSY	EMSY	16|16|0	32	10.67	3	1|0|0	0.67	1	0.67	1	0.67	-1.73	32	0.04
ASF1ANT	AHNAK	AHNAK	21|9|0	30	10	3	0|0|0	0.67	1	0.67	1	0.67	-0.92	100	0.18
ASF1ANT	HDLBP	HDLBP	17|13|0	30	10	3	0|0|0	0.67	1	0.67	1	0.67	-0.92	100	0.13
ASF1ANT	FXR2	FXR2	12|17|0	29	9.67	3	2|0|0	0.67	1	0.67	1	0.67	-3.09	14.5	0.25
ASF1ANT	CDAN1	CDAN1	19|10|0	29	9.67	3	0|0|0	0.67	1	0.67	1	0.67	-0.92	96.67	0.17
ASF1ANT	DIS3	DIS3	14|14|0	28	9.33	3	1|0|0	0.67	1	0.67	1	0.67	-1.73	28	0.04
ASF1ANT	GATAD2B	GATAD2B	16|12|0	28	9.33	3	0|0|0	0.67	1	0.67	1	0.67	-0.92	93.33	0.14
ASF1ANT	BPTF	BPTF	18|8|0	26	8.67	3	0|0|0	0.67	1	0.67	1	0.67	-0.92	86.67	0.19
ASF1ANT	YEATS2	YEATS2	11|14|0	25	8.33	3	0|0|0	0.67	1	0.67	1	0.67	-0.92	83.33	0.15
ASF1ANT	SUGP2	SUGP2	14|10|0	24	8	3	0|0|0	0.67	1	0.67	1	0.67	-0.92	80	0.17
ASF1ANT	DDX42	DDX42	17|7|0	24	8	3	0|0|0	0.67	1	0.67	1	0.67	-0.92	80	0.21
ASF1ANT	CD2AP	CD2AP	13|11|0	24	8	3	0|0|0	0.67	1	0.67	1	0.67	-0.92	80	0.15
ASF1ANT	NUP153	NUP153	15|8|0	23	7.67	3	0|0|0	0.67	1	0.67	1	0.67	-0.92	76.67	0.19
ASF1ANT	GTF3C1	GTF3C1	16|5|0	21	7	3	0|0|0	0.67	1	0.67	1	0.67	-0.92	70	0.23
ASF1ANT	MAP1B	MAP1B	18|3|0	21	7	3	0|0|0	0.67	1	0.67	1	0.67	-0.92	70	0.26
ASF1ANT	SALL2	SALL2	10|11|0	21	7	3	0|0|0	0.67	1	0.67	1	0.67	-0.92	70	0.18
ASF1ANT	TAF9	TAF9	9|12|0	21	7	3	0|0|0	0.67	1	0.67	1	0.67	-0.92	70	0.18
ASF1ANT	PRPF6	PRPF6	10|10|0	20	6.67	3	1|0|0	0.67	1	0.67	1	0.67	-1.73	20	0.12
ASF1ANT	GPKOW	GPKOW	9|11|0	20	6.67	3	0|0|0	0.67	1	0.67	1	0.67	-0.92	66.67	0.19
ASF1ANT	PUS7	PUS7	13|7|0	20	6.67	3	0|0|0	0.67	1	0.67	1	0.67	-0.92	66.67	0.21
ASF1ANT	GTPBP4	GTPBP4	8|12|0	20	6.67	3	1|0|0	0.67	1	0.67	1	0.67	-1.73	20	0.16
ASF1ANT	TCF20	TCF20	12|8|0	20	6.67	3	0|0|0	0.67	1	0.67	1	0.67	-0.92	66.67	0.19
ASF1ANT	HNRNPF	HNRNPF	9|11|0	20	6.67	3	1|0|1	0.67	1	0.67	1	0.67	-2.96	10	0.23
ASF1ANT	BCLAF1	BCLAF1	10|8|1	19	6.33	3	1|0|0	0.67	1	0.67	1	0.67	-0.32	19	0.16
ASF1ANT	MGA	MGA	14|4|0	18	6	3	0|0|0	0.67	1	0.67	1	0.67	-0.92	60	0.25
ASF1ANT	MDC1	MDC1	10|8|0	18	6	3	0|0|0	0.67	1	0.67	1	0.67	-0.92	60	0.2
ASF1ANT	SF3B2	SF3B2	11|7|0	18	6	3	0|0|0	0.67	1	0.67	1	0.67	-0.92	60	0.21
ASF1ANT	PIAS2	PIAS2	7|10|1	18	6	3	0|0|0	0.67	1	0.67	1	0.67	1.59	60	0.21
ASF1ANT	AHCTF1	AHCTF1	8|9|0	17	5.67	3	0|0|0	0.67	1	0.67	1	0.67	-0.92	56.67	0.2
ASF1ANT	NUP50	NUP50	9|8|0	17	5.67	3	0|0|0	0.67	1	0.67	1	0.67	-0.92	56.67	0.2
ASF1ANT	CHD8	CHD8	8|9|0	17	5.67	3	0|0|0	0.67	1	0.67	1	0.67	-0.92	56.67	0.2
ASF1ANT	NUP214	NUP214	12|5|0	17	5.67	3	0|0|0	0.67	1	0.67	1	0.67	-0.92	56.67	0.23
ASF1ANT	GTF3C5	GTF3C5	11|5|0	16	5.33	3	1|0|0	0.67	1	0.67	1	0.67	-1.73	16	0.24
ASF1ANT	NOL11	NOL11	9|7|0	16	5.33	3	0|0|0	0.67	1	0.67	1	0.67	-0.92	53.33	0.21
ASF1ANT	ATXN2L	ATXN2L	9|7|0	16	5.33	3	0|0|0	0.67	1	0.67	1	0.67	-0.92	53.33	0.21
ASF1ANT	MYBL2	MYBL2	11|4|0	15	5	3	0|0|0	0.67	1	0.67	1	0.67	-0.92	50	0.25
ASF1ANT	THRAP3	THRAP3	8|7|0	15	5	3	0|0|0	0.67	1	0.67	1	0.67	-0.92	50	0.22
ASF1ANT	SNW1	SNW1	6|8|0	14	4.67	3	0|0|0	0.67	1	0.67	1	0.67	-0.92	46.67	0.22
ASF1ANT	RRP12	RRP12	8|6|0	14	4.67	3	1|0|0	0.67	1	0.67	1	0.67	-1.73	14	0.22
ASF1ANT	RPL17	RPL17	4|10|0	14	4.67	3	1|0|0	0.67	1	0.67	1	0.67	-1.73	14	0.26
ASF1ANT	GNL2	GNL2	7|7|0	14	4.67	3	0|0|0	0.67	1	0.67	1	0.67	-0.92	46.67	0.22
ASF1ANT	CHAMP1	CHAMP1	7|7|0	14	4.67	3	0|0|0	0.67	1	0.67	1	0.67	-0.92	46.67	0.22
ASF1ANT	KIAA0196	KIAA0196	9|5|0	14	4.67	3	0|0|0	0.67	1	0.67	1	0.67	-0.92	46.67	0.23
ASF1ANT	MTA2	MTA2	9|5|0	14	4.67	3	0|0|0	0.67	1	0.67	1	0.67	-0.92	46.67	0.23
ASF1ANT	KIF23	KIF23	5|9|0	14	4.67	3	0|0|0	0.67	1	0.67	1	0.67	-0.92	46.67	0.23
ASF1ANT	AFG3L2	AFG3L2	10|4|0	14	4.67	3	1|0|0	0.67	1	0.67	1	0.67	-1.73	14	0.26
ASF1ANT	EXOSC10	EXOSC10	7|6|0	13	4.33	3	0|0|0	0.67	1	0.67	1	0.67	-0.92	43.33	0.23
ASF1ANT	NCOR1	NCOR1	9|4|0	13	4.33	3	1|0|0	0.67	1	0.67	1	0.67	-1.73	13	0.26
ASF1ANT	UBAP2L	UBAP2L	9|4|0	13	4.33	3	0|0|0	0.67	1	0.67	1	0.67	-0.92	43.33	0.25
ASF1ANT	GATAD2A	GATAD2A	9|4|0	13	4.33	3	0|0|0	0.67	1	0.67	1	0.67	-0.92	43.33	0.25
ASF1ANT	DNAJB1	DNAJB1	4|8|0	12	4	3	0|0|0	0.67	1	0.67	1	0.67	-0.92	40	0.25
ASF1ANT	PPM1G	PPM1G	7|5|0	12	4	3	0|0|0	0.67	1	0.67	1	0.67	-0.92	40	0.24
ASF1ANT	RBBP6	RBBP6	7|5|0	12	4	3	0|0|0	0.67	1	0.67	1	0.67	-0.92	40	0.24
ASF1ANT	RBM25	RBM25	9|3|0	12	4	3	0|0|0	0.67	1	0.67	1	0.67	-0.92	40	0.27
ASF1ANT	RBM17	RBM17	7|5|0	12	4	3	0|0|0	0.67	1	0.67	1	0.67	-0.92	40	0.24
ASF1ANT	ZC3H11A	ZC3H11A	7|5|0	12	4	3	0|0|0	0.67	1	0.67	1	0.67	-0.92	40	0.24
ASF1ANT	TOP2B	TOP2B	4|7|0	11	3.67	3	0|0|0	0.67	1	0.67	1	0.67	-0.92	36.67	0.25
ASF1ANT	SUPT5H	SUPT5H	7|4|0	11	3.67	3	1|0|0	0.67	1	0.67	1	0.67	-1.73	11	0.26
ASF1ANT	SMARCA4	SMARCA4	6|5|0	11	3.67	3	1|0|0	0.67	1	0.67	1	0.67	-1.73	11	0.24
ASF1ANT	LIG3	LIG3	5|6|0	11	3.67	3	0|0|0	0.67	1	0.67	1	0.67	-0.92	36.67	0.24
ASF1ANT	PDCD11	PDCD11	3|7|0	10	3.33	3	0|0|0	0.67	1	0.67	1	0.67	-0.92	33.33	0.27
ASF1ANT	WDR70	WDR70	5|5|0	10	3.33	3	0|0|0	0.67	1	0.67	1	0.67	-0.92	33.33	0.24
ASF1ANT	ILKAP	ILKAP	6|4|0	10	3.33	3	0|0|0	0.67	1	0.67	1	0.67	-0.92	33.33	0.25
ASF1ANT	SART1	SART1	7|3|0	10	3.33	3	0|0|0	0.67	1	0.67	1	0.67	-0.92	33.33	0.27
ASF1ANT	FXR1	FXR1	5|5|0	10	3.33	3	0|0|0	0.67	1	0.67	1	0.67	-0.92	33.33	0.24
ASF1ANT	MRE11A	MRE11A	7|3|0	10	3.33	3	0|0|0	0.67	1	0.67	1	0.67	-0.92	33.33	0.27
ASF1ANT	KNOP1	KNOP1	7|3|0	10	3.33	3	0|0|0	0.67	1	0.67	1	0.67	-0.92	33.33	0.27
ASF1ANT	CIRH1A	CIRH1A	5|5|0	10	3.33	3	0|0|0	0.67	1	0.67	1	0.67	-0.92	33.33	0.24
ASF1ANT	THOC2	THOC2	5|4|0	9	3	3	0|0|0	0.67	1	0.67	1	0.67	-0.92	30	0.25
ASF1ANT	SUGP1	SUGP1	5|4|0	9	3	3	0|0|0	0.67	1	0.67	1	0.67	-0.92	30	0.25
ASF1ANT	TRIM33	TRIM33	5|4|0	9	3	3	1|0|0	0.67	1	0.67	1	0.67	-1.73	9	0.26
ASF1ANT	PSPC1	PSPC1	5|4|0	9	3	3	0|0|0	0.67	1	0.67	1	0.67	-0.92	30	0.25
ASF1ANT	CHERP	CHERP	6|3|0	9	3	3	0|0|0	0.67	1	0.67	1	0.67	-0.92	30	0.27
ASF1ANT	STMN1	STMN1	4|4|1	9	3	3	0|0|0	0.67	1	0.67	1	0.67	1.59	30	0.26
ASF1ANT	METTL1	METTL1	6|3|0	9	3	3	0|0|0	0.67	1	0.67	1	0.67	-0.92	30	0.27
ASF1ANT	INTS12	INTS12	5|4|0	9	3	3	0|0|0	0.67	1	0.67	1	0.67	-0.92	30	0.25
ASF1ANT	MAP4	MAP4	5|4|0	9	3	3	0|0|0	0.67	1	0.67	1	0.67	-0.92	30	0.25
ASF1ANT	WDR46	WDR46	3|5|0	8	2.67	3	0|0|0	0.67	1	0.67	1	0.67	-0.92	26.67	0.27
ASF1ANT	XIRP2	XIRP2	1|3|4	8	2.67	3	0|0|0	0.67	1	0.67	1	0.67	1.59	26.67	0.27
ASF1ANT	URB2	URB2	0|4|4	8	2.67	3	0|0|1	0.67	1	0.67	1	0.67	-1.73	8	0.27
ASF1ANT	MED27	MED27	5|3|0	8	2.67	3	0|0|0	0.67	1	0.67	1	0.67	-0.92	26.67	0.27
ASF1ANT	KRI1	KRI1	4|4|0	8	2.67	3	0|0|0	0.67	1	0.67	1	0.67	-0.92	26.67	0.26
ASF1ANT	CBX3	CBX3	5|3|0	8	2.67	3	0|0|0	0.67	1	0.67	1	0.67	-0.92	26.67	0.27
ASF1ANT	ZNF384	ZNF384	4|4|0	8	2.67	3	0|0|0	0.67	1	0.67	1	0.67	-0.92	26.67	0.26
ASF1ANT	TLK1	TLK1	3|4|0	7	2.33	3	0|0|0	0.67	1	0.67	1	0.67	-0.92	23.33	0.27
ASF1ANT	GPATCH4	GPATCH4	3|4|0	7	2.33	3	0|0|0	0.67	1	0.67	1	0.67	-0.92	23.33	0.27
ASF1ANT	SF1	SF1	4|3|0	7	2.33	3	0|0|0	0.67	1	0.67	1	0.67	-0.92	23.33	0.27
ASF1ANT	RBBP4	RBBP4	4|3|0	7	2.33	3	0|0|0	0.67	1	0.67	1	0.67	-0.92	23.33	0.27
ASF1ANT	C19ORF43	C19ORF43	4|3|0	7	2.33	3	0|0|0	0.67	1	0.67	1	0.67	-0.92	23.33	0.27
ASF1ANT	PSMD4	PSMD4	3|4|0	7	2.33	3	0|0|0	0.67	1	0.67	1	0.67	-0.92	23.33	0.27
ASF1ANT	ORC3	ORC3	4|3|0	7	2.33	3	0|0|0	0.67	1	0.67	1	0.67	-0.92	23.33	0.27
ASF1ANT	DDX21	DDX21	29|49|5	83	27.67	3	11|2|9	0.66	1	0.66	1	0.66	-18.86	3.77	0.28
ASF1ANT	MYBBP1A	MYBBP1A	34|44|1	79	26.33	3	10|0|0	0.66	1	0.66	1	0.66	-10.37	7.9	0.28
ASF1ANT	TOP2A	TOP2A	21|36|1	58	19.33	3	8|1|1	0.66	1	0.66	1	0.66	-10.71	5.8	0.28
ASF1ANT	RPL7A	RPL7A	20|28|8	56	18.67	3	7|2|8	0.66	1	0.66	1	0.66	-8.75	3.29	0.29
ASF1ANT	NOP58	NOP58	22|28|0	50	16.67	3	7|1|1	0.66	1	0.66	1	0.66	-11.87	5.56	0.28
ASF1ANT	RPS6	RPS6	17|26|0	43	14.33	3	6|3|0	0.66	1	0.66	1	0.66	-12.01	4.78	0.28
ASF1ANT	NOP2	NOP2	14|23|1	38	12.67	3	5|0|0	0.66	1	0.66	1	0.66	-4.55	7.6	0.29
ASF1ANT	CKAP5	CKAP5	23|13|0	36	12	3	3|0|0	0.66	1	0.66	1	0.66	-3.51	12	0.28
ASF1ANT	HEATR1	HEATR1	23|6|0	29	9.67	3	2|0|0	0.66	1	0.66	1	0.66	-3.09	14.5	0.3
ASF1ANT	DRG1	DRG1	17|12|0	29	9.67	3	3|0|0	0.66	1	0.66	1	0.66	-3.51	9.67	0.28
ASF1ANT	SRP54	SRP54	13|14|0	27	9	3	4|0|0	0.66	0.99	0.66	0.99	0.66	-4.99	6.75	0.29
ASF1ANT	DKC1	DKC1	10|14|0	24	8	3	3|0|0	0.66	1	0.66	1	0.66	-3.51	8	0.28
ASF1ANT	PTBP2	PTBP2	15|9|0	24	8	3	3|0|0	0.66	1	0.66	1	0.66	-3.51	8	0.29
ASF1ANT	WAPAL	WAPAL	17|2|0	19	6.33	3	0|0|0	0.66	1	0.66	1	0.66	-0.92	63.33	0.28
ASF1ANT	DDX27	DDX27	10|9|0	19	6.33	3	2|0|0	0.66	1	0.66	1	0.66	-3.09	9.5	0.28
ASF1ANT	BYSL	BYSL	13|6|0	19	6.33	3	2|0|0	0.66	1	0.66	1	0.66	-3.09	9.5	0.3
ASF1ANT	ZC3HAV1	ZC3HAV1	11|7|0	18	6	3	2|0|0	0.66	1	0.66	1	0.66	-3.09	9	0.28
ASF1ANT	PDS5A	PDS5A	10|5|0	15	5	3	1|0|1	0.66	1	0.66	1	0.66	-2.96	7.5	0.28
ASF1ANT	NOL6	NOL6	11|3|0	14	4.67	3	1|0|0	0.66	1	0.66	1	0.66	-1.73	14	0.28
ASF1ANT	RPL26	RPL26	7|7|0	14	4.67	3	2|0|0	0.66	0.98	0.66	0.98	0.66	-3.09	7	0.3
ASF1ANT	SPEN	SPEN	12|2|0	14	4.67	3	0|0|0	0.66	1	0.66	1	0.66	-0.92	46.67	0.29
ASF1ANT	CASC5	CASC5	11|2|0	13	4.33	3	0|0|0	0.66	1	0.66	1	0.66	-0.92	43.33	0.29
ASF1ANT	CNN3	CNN3	11|2|0	13	4.33	3	0|0|0	0.66	1	0.66	1	0.66	-0.92	43.33	0.29
ASF1ANT	TEX10	TEX10	10|2|0	12	4	3	0|0|0	0.66	1	0.66	1	0.66	-0.92	40	0.29
ASF1ANT	USP39	USP39	9|3|0	12	4	3	1|0|0	0.66	1	0.66	1	0.66	-1.73	12	0.28
ASF1ANT	2009-09-01	2009-09-01	9|3|0	12	4	3	1|0|0	0.66	1	0.66	1	0.66	-1.73	12	0.28
ASF1ANT	NOP14	NOP14	9|3|0	12	4	3	1|0|0	0.66	1	0.66	1	0.66	-1.73	12	0.28
ASF1ANT	MED1	MED1	9|2|0	11	3.67	3	0|0|0	0.66	1	0.66	1	0.66	-0.92	36.67	0.29
ASF1ANT	EIF2AK2	EIF2AK2	7|3|0	10	3.33	3	1|0|0	0.66	1	0.66	1	0.66	-1.73	10	0.28
ASF1ANT	KDM3B	KDM3B	7|2|0	9	3	3	0|0|0	0.66	1	0.66	1	0.66	-0.92	30	0.29
ASF1ANT	ZMYM4	ZMYM4	7|2|0	9	3	3	0|0|0	0.66	1	0.66	1	0.66	-0.92	30	0.29
ASF1ANT	FAF2	FAF2	6|3|0	9	3	3	1|0|0	0.66	1	0.66	1	0.66	-1.73	9	0.28
ASF1ANT	NOL9	NOL9	6|2|0	8	2.67	3	0|0|0	0.66	1	0.66	1	0.66	-0.92	26.67	0.29
ASF1ANT	NSUN2	NSUN2	5|3|0	8	2.67	3	1|0|0	0.66	1	0.66	1	0.66	-1.73	8	0.28
ASF1ANT	DIMT1	DIMT1	5|2|0	7	2.33	3	0|0|0	0.66	1	0.66	1	0.66	-0.92	23.33	0.29
ASF1ANT	RPL35	RPL35	4|3|0	7	2.33	3	1|0|0	0.66	1	0.66	1	0.66	-1.73	7	0.29
ASF1ANT	CDC73	CDC73	5|2|0	7	2.33	3	0|0|0	0.66	1	0.66	1	0.66	-0.92	23.33	0.29
ASF1ANT	ZNF638	ZNF638	5|2|0	7	2.33	3	0|0|0	0.66	1	0.66	1	0.66	-0.92	23.33	0.29
ASF1ANT	STRBP	STRBP	5|2|0	7	2.33	3	0|0|0	0.66	1	0.66	1	0.66	-0.92	23.33	0.29
ASF1ANT	SF3A1	SF3A1	4|3|0	7	2.33	3	1|0|0	0.66	1	0.66	1	0.66	-1.73	7	0.29
ASF1ANT	RNASEH2B	RNASEH2B	4|3|0	7	2.33	3	1|0|0	0.66	1	0.66	1	0.66	-1.73	7	0.29
ASF1ANT	UTP6	UTP6	3|4|0	7	2.33	3	1|0|0	0.66	1	0.66	1	0.66	-1.73	7	0.29
ASF1ANT	NFRKB	NFRKB	4|2|0	6	2	3	0|0|0	0.66	1	0.66	1	0.66	-0.92	20	0.29
ASF1ANT	PPAN	PPAN	3|3|0	6	2	3	0|0|0	0.66	1	0.66	1	0.66	-0.92	20	0.28
ASF1ANT	PDE3A	PDE3A	3|2|1	6	2	3	0|0|0	0.66	1	0.66	1	0.66	1.59	20	0.29
ASF1ANT	CCNT1	CCNT1	3|3|0	6	2	3	0|0|0	0.66	1	0.66	1	0.66	-0.92	20	0.28
ASF1ANT	FHL1	FHL1	3|3|0	6	2	3	0|0|0	0.66	1	0.66	1	0.66	-0.92	20	0.28
ASF1ANT	SAP30BP	SAP30BP	3|3|0	6	2	3	0|0|0	0.66	1	0.66	1	0.66	-0.92	20	0.28
ASF1ANT	TCEB2	TCEB2	4|2|0	6	2	3	0|0|0	0.66	1	0.66	1	0.66	-0.92	20	0.29
ASF1ANT	FUS	FUS	2|4|0	6	2	3	0|0|0	0.66	1	0.66	1	0.66	-0.92	20	0.29
ASF1ANT	KMT2A	KMT2A	4|2|0	6	2	3	0|0|0	0.66	1	0.66	1	0.66	-0.92	20	0.29
ASF1ANT	PLOD2	PLOD2	4|2|0	6	2	3	0|0|0	0.66	1	0.66	1	0.66	-0.92	20	0.29
ASF1ANT	CBX1	CBX1	3|2|0	5	1.67	3	0|0|0	0.66	1	0.66	1	0.66	-0.92	16.67	0.29
ASF1ANT	CXORF56	CXORF56	2|3|0	5	1.67	3	0|0|0	0.66	1	0.66	1	0.66	-0.92	16.67	0.29
ASF1ANT	ELP3	ELP3	3|2|0	5	1.67	3	0|0|0	0.66	1	0.66	1	0.66	-0.92	16.67	0.29
ASF1ANT	SRCAP	SRCAP	2|3|0	5	1.67	3	0|0|0	0.66	1	0.66	1	0.66	-0.92	16.67	0.29
ASF1ANT	EBNA1BP2	EBNA1BP2	2|3|0	5	1.67	3	0|0|0	0.66	1	0.66	1	0.66	-0.92	16.67	0.29
ASF1ANT	RAB34	RAB34	3|2|0	5	1.67	3	0|0|0	0.66	1	0.66	1	0.66	-0.92	16.67	0.29
ASF1ANT	SF3B1	SF3B1	58|39|0	97	32.33	3	20|0|0	0.65	0.99	0.65	0.99	0.65	-27.31	4.85	0.3
ASF1ANT	RPA1	RPA1	39|32|4	75	25	3	16|0|0	0.65	0.98	0.65	0.98	0.65	-12.3	4.69	0.3
ASF1ANT	PSMD3	PSMD3	41|29|0	70	23.33	3	13|0|0	0.65	0.99	0.65	0.99	0.65	-17.2	5.38	0.3
ASF1ANT	U2SURP	U2SURP	29|18|0	47	15.67	3	7|0|0	0.65	0.99	0.65	0.99	0.65	-8.87	6.71	0.3
ASF1ANT	DDX18	DDX18	23|19|1	43	14.33	3	7|0|1	0.65	0.99	0.65	0.99	0.65	-8.16	5.38	0.3
ASF1ANT	RPL13	RPL13	20|18|1	39	13	3	6|0|0	0.65	0.99	0.65	0.99	0.65	-5.26	6.5	0.3
ASF1ANT	HAT1	HAT1	20|16|2	38	12.67	3	6|0|2	0.65	0.99	0.65	0.99	0.65	-6.63	4.75	0.3
ASF1ANT	FTSJ3	FTSJ3	21|16|0	37	12.33	3	7|0|0	0.65	0.98	0.65	0.98	0.65	-8.87	5.29	0.3
ASF1ANT	ACSL3	ACSL3	17|15|0	32	10.67	3	5|0|0	0.65	0.99	0.65	0.99	0.65	-6.47	6.4	0.3
ASF1ANT	PES1	PES1	15|13|0	28	9.33	3	5|0|0	0.65	0.98	0.65	0.98	0.65	-6.47	5.6	0.3
ASF1ANT	NAT10	NAT10	15|11|0	26	8.67	3	4|0|0	0.65	0.99	0.65	0.99	0.65	-4.99	6.5	0.3
ASF1ANT	PWP2	PWP2	15|8|0	23	7.67	3	3|0|0	0.65	1	0.65	1	0.65	-3.51	7.67	0.3
ASF1ANT	ALDH3A2	ALDH3A2	10|8|0	18	6	3	3|0|0	0.65	0.98	0.65	0.98	0.65	-3.51	6	0.3
ASF1ANT	UBTF	UBTF	2|2|0	4	1.33	3	0|0|0	0.65	0.97	0.65	0.97	0.65	-0.92	13.33	0.3
ASF1ANT	CDCA2	CDCA2	2|2|0	4	1.33	3	0|0|0	0.65	0.97	0.65	0.97	0.65	-0.92	13.33	0.3
ASF1ANT	PIGS	PIGS	2|2|0	4	1.33	3	0|0|0	0.65	0.97	0.65	0.97	0.65	-0.92	13.33	0.3
ASF1ANT	IK	IK	2|2|0	4	1.33	3	0|0|0	0.65	0.97	0.65	0.97	0.65	-0.92	13.33	0.3
ASF1ANT	TCERG1	TCERG1	2|2|0	4	1.33	3	0|0|0	0.65	0.97	0.65	0.97	0.65	-0.92	13.33	0.3
ASF1ANT	MAP7D3	MAP7D3	2|2|0	4	1.33	3	0|0|0	0.65	0.97	0.65	0.97	0.65	-0.92	13.33	0.3
ASF1ANT	POLD3	POLD3	2|2|0	4	1.33	3	0|0|0	0.65	0.97	0.65	0.97	0.65	-0.92	13.33	0.3
ASF1ANT	STAU1	STAU1	2|2|0	4	1.33	3	0|0|0	0.65	0.97	0.65	0.97	0.65	-0.92	13.33	0.3
ASF1ANT	TRIM28	TRIM28	53|47|6	106	35.33	3	28|0|0	0.64	0.97	0.64	0.97	0.64	-23.58	3.79	0.3
ASF1ANT	RECQL	RECQL	18|18|1	37	12.33	3	8|0|1	0.64	0.95	0.64	0.95	0.64	-9.14	4.11	0.3
ASF1ANT	SRP68	SRP68	21|14|0	35	11.67	3	7|0|0	0.64	0.98	0.64	0.98	0.64	-8.87	5	0.3
ASF1ANT	WDR36	WDR36	17|10|0	27	9	3	5|0|0	0.64	0.99	0.64	0.99	0.64	-6.47	5.4	0.3
ASF1ANT	TBL3	TBL3	16|10|0	26	8.67	3	5|0|0	0.64	0.98	0.64	0.98	0.64	-6.47	5.2	0.3
ASF1ANT	RPS27	RPS27	10|10|5	25	8.33	3	5|1|2	0.64	0.92	0.64	0.92	0.64	-2.65	3.13	0.3
ASF1ANT	MOGS	MOGS	11|7|0	18	6	3	3|0|0	0.64	0.99	0.64	0.99	0.64	-3.51	6	0.3
ASF1ANT	ACADVL	ACADVL	12|5|0	17	5.67	3	2|0|0	0.64	1	0.64	1	0.64	-3.09	8.5	0.3
ASF1ANT	RBBP7	RBBP7	8|8|0	16	5.33	3	3|0|0	0.64	0.96	0.64	0.96	0.64	-3.51	5.33	0.3
ASF1ANT	RPL28	RPL28	7|5|0	12	4	3	2|0|1	0.64	0.99	0.64	0.99	0.64	-3.95	4	0.3
ASF1ANT	COPA	COPA	46|33|0	79	26.33	3	21|0|1	0.63	0.97	0.63	0.97	0.63	-30.22	3.59	0.3
ASF1ANT	H2AFY	H2AFY	31|36|7	74	24.67	3	14|3|9	0.63	0.99	0.63	0.99	0.63	-20.47	2.85	0.3
ASF1ANT	MSH6	MSH6	32|15|0	47	15.67	3	10|0|0	0.63	0.99	0.63	0.99	0.63	-12.98	4.7	0.31
ASF1ANT	SMARCA5	SMARCA5	19|20|0	39	13	3	9|0|1	0.63	0.96	0.63	0.96	0.63	-13.13	3.9	0.3
ASF1ANT	RPL24	RPL24	7|11|2	20	6.67	3	3|1|2	0.63	1	0.63	1	0.63	-4.62	3.33	0.31
ASF1ANT	H2AFY2	H2AFY2	7|9|0	16	5.33	3	3|0|0	0.63	0.97	0.63	0.97	0.63	-3.51	5.33	0.3
ASF1ANT	RPL19	RPL19	8|7|0	15	5	3	3|0|0	0.63	0.96	0.63	0.96	0.63	-3.51	5	0.31
ASF1ANT	ABCE1	ABCE1	30|19|0	49	16.33	3	13|0|0	0.62	0.97	0.62	0.97	0.62	-17.2	3.77	0.31
ASF1ANT	SFXN1	SFXN1	23|17|1	41	13.67	3	10|1|1	0.62	0.96	0.62	0.96	0.62	-13.18	3.42	0.31
ASF1ANT	RRP1B	RRP1B	23|8|1	32	10.67	3	5|0|0	0.62	1	0.62	1	0.62	-4.55	6.4	0.31
ASF1ANT	RPL14	RPL14	9|15|6	30	10	3	3|3|3	0.62	1	0.62	1	0.62	-2.49	3.33	0.31
ASF1ANT	IGF2BP1	IGF2BP1	11|13|0	24	8	3	6|0|0	0.62	0.94	0.62	0.94	0.62	-7.36	4	0.31
ASF1ANT	TMEM33	TMEM33	10|10|0	20	6.67	3	5|0|0	0.62	0.92	0.62	0.92	0.62	-6.47	4	0.31
ASF1ANT	WDR3	WDR3	15|4|0	19	6.33	3	2|0|0	0.62	1	0.62	1	0.62	-3.09	9.5	0.31
ASF1ANT	LBR	LBR	12|7|0	19	6.33	3	4|0|0	0.62	0.98	0.62	0.98	0.62	-4.99	4.75	0.31
ASF1ANT	HSD17B12	HSD17B12	10|8|0	18	6	3	4|0|0	0.62	0.95	0.62	0.95	0.62	-4.99	4.5	0.31
ASF1ANT	SLC25A1	SLC25A1	9|6|0	15	5	3	3|0|0	0.62	0.97	0.62	0.97	0.62	-3.51	5	0.31
ASF1ANT	CNP	CNP	11|4|0	15	5	3	2|0|0	0.62	1	0.62	1	0.62	-3.09	7.5	0.31
ASF1ANT	EMC1	EMC1	11|4|0	15	5	3	2|0|0	0.62	1	0.62	1	0.62	-3.09	7.5	0.31
ASF1ANT	AGPS	AGPS	11|4|0	15	5	3	2|0|0	0.62	1	0.62	1	0.62	-3.09	7.5	0.31
ASF1ANT	AP2M1	AP2M1	11|4|0	15	5	3	2|0|0	0.62	1	0.62	1	0.62	-3.09	7.5	0.31
ASF1ANT	DNAJC11	DNAJC11	9|4|0	13	4.33	3	2|0|0	0.62	1	0.62	1	0.62	-3.09	6.5	0.31
ASF1ANT	SUB1	SUB1	5|5|0	10	3.33	3	2|0|0	0.62	0.94	0.62	0.94	0.62	-3.09	5	0.31
ASF1ANT	CHD4	CHD4	23|8|0	31	10.33	3	6|0|0	0.61	0.99	0.61	0.99	0.61	-7.36	5.17	0.31
ASF1ANT	POLR2B	POLR2B	22|8|0	30	10	3	6|0|0	0.61	0.99	0.61	0.99	0.61	-7.36	5	0.31
ASF1ANT	ESYT1	ESYT1	22|8|0	30	10	3	6|0|0	0.61	0.99	0.61	0.99	0.61	-7.36	5	0.31
ASF1ANT	TMED10	TMED10	12|15|0	27	9	3	8|0|0	0.61	0.93	0.61	0.93	0.61	-10.38	3.38	0.31
ASF1ANT	POLD1	POLD1	13|5|0	18	6	3	3|0|0	0.61	0.99	0.61	0.99	0.61	-3.51	6	0.31
ASF1ANT	EPB41L2	EPB41L2	12|5|0	17	5.67	3	3|0|0	0.61	0.99	0.61	0.99	0.61	-3.51	5.67	0.31
ASF1ANT	PSMD1	PSMD1	44|15|0	59	19.67	3	12|0|0	0.6	0.99	0.6	0.99	0.6	-15.68	4.92	0.32
ASF1ANT	PFKL	PFKL	32|19|0	51	17	3	15|0|0	0.6	0.96	0.6	0.96	0.6	-19.97	3.4	0.32
ASF1ANT	GFPT1	GFPT1	35|15|0	50	16.67	3	12|0|0	0.6	0.98	0.6	0.98	0.6	-15.68	4.17	0.32
ASF1ANT	LRRC59	LRRC59	21|22|0	43	14.33	3	13|1|1	0.6	0.91	0.6	0.91	0.6	-20.19	2.87	0.32
ASF1ANT	CYFIP1	CYFIP1	18|8|0	26	8.67	3	6|0|0	0.6	0.98	0.6	0.98	0.6	-7.36	4.33	0.32
ASF1ANT	CACYBP	CACYBP	10|8|0	18	6	3	5|0|0	0.6	0.92	0.6	0.92	0.6	-6.47	3.6	0.32
ASF1ANT	PPP2R5D	PPP2R5D	10|6|0	16	5.33	3	4|0|0	0.6	0.95	0.6	0.95	0.6	-4.99	4	0.32
ASF1ANT	GTPBP1	GTPBP1	10|2|0	12	4	3	1|0|0	0.6	1	0.6	1	0.6	-1.73	12	0.31
ASF1ANT	WDR75	WDR75	9|2|0	11	3.67	3	1|0|0	0.6	1	0.6	1	0.6	-1.73	11	0.31
ASF1ANT	CHORDC1	CHORDC1	8|2|0	10	3.33	3	1|0|0	0.6	1	0.6	1	0.6	-1.73	10	0.31
ASF1ANT	UTP15	UTP15	7|2|0	9	3	3	1|0|0	0.6	1	0.6	1	0.6	-1.73	9	0.31
ASF1ANT	SRPR	SRPR	7|2|0	9	3	3	1|0|0	0.6	1	0.6	1	0.6	-1.73	9	0.31
ASF1ANT	RRP1	RRP1	6|2|1	9	3	3	1|0|0	0.6	1	0.6	1	0.6	-0.32	9	0.31
ASF1ANT	NOC3L	NOC3L	5|2|0	7	2.33	3	1|0|0	0.6	1	0.6	1	0.6	-1.73	7	0.31
ASF1ANT	DHX16	DHX16	5|2|0	7	2.33	3	1|0|0	0.6	1	0.6	1	0.6	-1.73	7	0.31
ASF1ANT	NIFK	NIFK	5|2|0	7	2.33	3	1|0|0	0.6	1	0.6	1	0.6	-1.73	7	0.31
ASF1ANT	TBL2	TBL2	4|2|0	6	2	3	1|0|0	0.6	1	0.6	1	0.6	-1.73	6	0.32
ASF1ANT	BTF3	BTF3	4|2|0	6	2	3	0|0|1	0.6	1	0.6	1	0.6	-1.73	6	0.32
ASF1ANT	DDX54	DDX54	4|2|0	6	2	3	1|0|0	0.6	1	0.6	1	0.6	-1.73	6	0.32
ASF1ANT	RPL7L1	RPL7L1	4|2|0	6	2	3	1|0|0	0.6	1	0.6	1	0.6	-1.73	6	0.32
ASF1ANT	RHOT2	RHOT2	4|2|0	6	2	3	1|0|0	0.6	1	0.6	1	0.6	-1.73	6	0.32
ASF1ANT	MTCH1	MTCH1	3|2|0	5	1.67	3	1|0|0	0.6	0.98	0.6	0.98	0.6	-1.73	5	0.32
ASF1ANT	SCO1	SCO1	3|2|0	5	1.67	3	1|0|0	0.6	0.98	0.6	0.98	0.6	-1.73	5	0.32
ASF1ANT	ARL6IP5	ARL6IP5	3|2|0	5	1.67	3	1|0|0	0.6	0.98	0.6	0.98	0.6	-1.73	5	0.32
ASF1ANT	EIF4G1	EIF4G1	81|45|5	131	43.67	3	35|0|0	0.59	0.98	0.59	0.98	0.59	-34.65	3.74	0.32
ASF1ANT	VIM	VIM	13|26|7	46	15.33	3	7|1|4	0.59	1	0.59	1	0.59	-4.44	3.83	0.32
ASF1ANT	HACD3	HACD3	28|16|0	44	14.67	3	13|0|0	0.59	0.96	0.59	0.96	0.59	-17.2	3.38	0.32
ASF1ANT	SKIV2L2	SKIV2L2	24|11|0	35	11.67	3	9|0|0	0.59	0.98	0.59	0.98	0.59	-11.47	3.89	0.32
ASF1ANT	BRIX1	BRIX1	21|11|0	32	10.67	3	9|0|0	0.59	0.96	0.59	0.96	0.59	-11.47	3.56	0.32
ASF1ANT	IRS4	IRS4	47|23|0	70	23.33	3	19|0|0	0.58	0.98	0.58	0.98	0.58	-25.8	3.68	0.32
ASF1ANT	RPL10	RPL10	16|13|0	29	9.67	3	9|0|1	0.58	0.92	0.58	0.92	0.58	-13.13	2.9	0.32
ASF1ANT	CUL4B	CUL4B	17|6|0	23	7.67	3	5|0|0	0.58	0.99	0.58	0.99	0.58	-6.47	4.6	0.32
ASF1ANT	TOP1	TOP1	4|15|2	21	7	3	2|0|2	0.58	1	0.58	1	0.58	-2.39	5.25	0.33
ASF1ANT	VPS26A	VPS26A	15|5|0	20	6.67	3	4|0|0	0.58	0.99	0.58	0.99	0.58	-4.99	5	0.32
ASF1ANT	NOC2L	NOC2L	11|8|0	19	6.33	3	6|0|0	0.58	0.91	0.58	0.91	0.58	-7.36	3.17	0.32
ASF1ANT	RPL8	RPL8	5|11|0	16	5.33	3	4|0|0	0.58	0.97	0.58	0.97	0.58	-4.99	4	0.33
ASF1ANT	CCAR1	CCAR1	11|5|0	16	5.33	3	4|0|0	0.58	0.97	0.58	0.97	0.58	-4.99	4	0.33
ASF1ANT	UFL1	UFL1	12|3|0	15	5	3	2|0|0	0.58	1	0.58	1	0.58	-3.09	7.5	0.32
ASF1ANT	ADSS	ADSS	9|4|0	13	4.33	3	3|0|0	0.58	0.97	0.58	0.97	0.58	-3.51	4.33	0.32
ASF1ANT	FDFT1	FDFT1	6|5|0	11	3.67	3	3|0|0	0.58	0.9	0.58	0.9	0.58	-3.51	3.67	0.32
ASF1ANT	DPM1	DPM1	7|3|0	10	3.33	3	2|0|0	0.58	0.98	0.58	0.98	0.58	-3.09	5	0.32
ASF1ANT	HNRNPD	HNRNPD	4|4|0	8	2.67	3	2|0|0	0.58	0.87	0.58	0.87	0.58	-3.09	4	0.32
ASF1ANT	DHX15	DHX15	53|48|1	102	34	3	32|0|5	0.57	0.92	0.57	0.92	0.57	-48.41	2.76	0.33
ASF1ANT	RPS8	RPS8	27|19|5	51	17	3	13|0|3	0.57	0.95	0.57	0.95	0.57	-11.09	3.19	0.33
ASF1ANT	EIF3D	EIF3D	24|21|1	46	15.33	3	16|0|1	0.57	0.9	0.57	0.9	0.57	-19.94	2.71	0.33
ASF1ANT	PSMD8	PSMD8	17|8|1	26	8.67	3	7|0|0	0.57	0.96	0.57	0.96	0.57	-6.62	3.71	0.33
ASF1ANT	VAT1	VAT1	15|7|0	22	7.33	3	6|0|0	0.57	0.96	0.57	0.96	0.57	-7.36	3.67	0.33
ASF1ANT	CUL3	CUL3	14|7|0	21	7	3	6|0|0	0.57	0.95	0.57	0.95	0.57	-7.36	3.5	0.33
ASF1ANT	LARP1	LARP1	13|7|0	20	6.67	3	6|0|0	0.57	0.94	0.57	0.94	0.57	-7.36	3.33	0.33
ASF1ANT	SFPQ	SFPQ	7|8|0	15	5	3	5|0|0	0.57	0.87	0.57	0.87	0.57	-6.47	3	0.33
ASF1ANT	CORO1C	CORO1C	9|5|0	14	4.67	3	4|0|0	0.57	0.94	0.57	0.94	0.57	-4.99	3.5	0.33
ASF1ANT	SYNCRIP	SYNCRIP	4|8|0	12	4	3	3|0|0	0.57	0.96	0.57	0.96	0.57	-3.51	4	0.33
ASF1ANT	ZFR	ZFR	6|3|0	9	3	3	2|0|0	0.57	0.97	0.57	0.97	0.57	-3.09	4.5	0.33
ASF1ANT	ORC2	ORC2	6|3|0	9	3	3	2|0|0	0.57	0.97	0.57	0.97	0.57	-3.09	4.5	0.33
ASF1ANT	XRCC6	XRCC6	66|68|12	146	48.67	3	34|3|14	0.56	0.87	0.56	0.87	0.56	-42.35	2.86	0.33
ASF1ANT	RPL13A	RPL13A	15|13|0	28	9.33	3	8|2|1	0.56	0.9	0.56	0.9	0.56	-14.96	2.55	0.33
ASF1ANT	RPS13	RPS13	14|8|0	22	7.33	3	7|0|0	0.56	0.94	0.56	0.94	0.56	-8.87	3.14	0.33
ASF1ANT	ATP5J2	ATP5J2	7|7|1	15	5	3	4|0|1	0.56	0.85	0.56	0.85	0.56	-4.76	3	0.33
ASF1ANT	FMR1	FMR1	5|5|0	10	3.33	3	3|0|0	0.56	0.84	0.56	0.84	0.56	-3.51	3.33	0.33
ASF1ANT	PRMT5	PRMT5	26|12|0	38	12.67	3	11|0|0	0.55	0.97	0.55	0.97	0.55	-14.49	3.45	0.33
ASF1ANT	VAPA	VAPA	14|9|0	23	7.67	3	8|0|0	0.55	0.92	0.55	0.92	0.55	-10.38	2.88	0.33
ASF1ANT	TECR	TECR	10|7|0	17	5.67	3	6|0|0	0.55	0.89	0.55	0.89	0.55	-7.36	2.83	0.33
ASF1ANT	RPS11	RPS11	10|7|0	17	5.67	3	6|0|0	0.55	0.89	0.55	0.89	0.55	-7.36	2.83	0.33
ASF1ANT	RPL21	RPL21	6|5|0	11	3.67	3	3|0|1	0.55	0.88	0.55	0.88	0.55	-5.32	2.75	0.33
ASF1ANT	RHEB	RHEB	4|6|0	10	3.33	3	3|0|0	0.55	0.9	0.55	0.9	0.55	-3.51	3.33	0.33
ASF1ANT	EIF3M	EIF3M	20|12|0	32	10.67	3	11|0|0	0.54	0.94	0.54	0.94	0.54	-14.49	2.91	0.34
ASF1ANT	AP2A2	AP2A2	23|5|0	28	9.33	3	5|0|0	0.54	1	0.54	1	0.54	-6.47	5.6	0.33
ASF1ANT	TROVE2	TROVE2	13|4|0	17	5.67	3	4|0|0	0.54	0.98	0.54	0.98	0.54	-4.99	4.25	0.34
ASF1ANT	RER1	RER1	4|3|0	7	2.33	3	2|0|0	0.54	0.87	0.54	0.87	0.54	-3.09	3.5	0.33
ASF1ANT	PAFAH1B3	PAFAH1B3	4|3|0	7	2.33	3	2|0|0	0.54	0.87	0.54	0.87	0.54	-3.09	3.5	0.33
ASF1ANT	TIMM23	TIMM23	4|3|0	7	2.33	3	2|0|0	0.54	0.87	0.54	0.87	0.54	-3.09	3.5	0.33
ASF1ANT	MPDU1	MPDU1	2|2|0	4	1.33	3	1|0|0	0.54	0.81	0.54	0.81	0.54	-1.73	4	0.34
ASF1ANT	SMAP1	SMAP1	2|2|0	4	1.33	3	1|0|0	0.54	0.81	0.54	0.81	0.54	-1.73	4	0.34
ASF1ANT	SEC61B	SEC61B	2|2|0	4	1.33	3	1|0|0	0.54	0.81	0.54	0.81	0.54	-1.73	4	0.34
ASF1ANT	PSIP1	PSIP1	2|2|0	4	1.33	3	1|0|0	0.54	0.81	0.54	0.81	0.54	-1.73	4	0.34
ASF1ANT	SFXN4	SFXN4	2|2|0	4	1.33	3	1|0|0	0.54	0.81	0.54	0.81	0.54	-1.73	4	0.34
ASF1ANT	PRAF2	PRAF2	2|2|0	4	1.33	3	1|0|0	0.54	0.81	0.54	0.81	0.54	-1.73	4	0.34
ASF1ANT	PFKP	PFKP	69|46|1	116	38.67	3	37|0|1	0.53	0.97	0.53	0.97	0.53	-49.71	3.05	0.34
ASF1ANT	SLC25A6	SLC25A6	24|23|1	48	16	3	15|1|3	0.53	0.82	0.53	0.82	0.53	-22.91	2.53	0.34
ASF1ANT	ADAR	ADAR	22|14|0	36	12	3	13|0|0	0.53	0.93	0.53	0.93	0.53	-17.2	2.77	0.34
ASF1ANT	RCC1	RCC1	15|14|0	29	9.67	3	12|0|0	0.53	0.82	0.53	0.82	0.53	-15.68	2.42	0.34
ASF1ANT	CCDC47	CCDC47	14|6|0	20	6.67	3	6|0|0	0.53	0.95	0.53	0.95	0.53	-7.36	3.33	0.34
ASF1ANT	RFC5	RFC5	14|6|0	20	6.67	3	6|0|0	0.53	0.95	0.53	0.95	0.53	-7.36	3.33	0.34
ASF1ANT	NCAPG	NCAPG	12|5|0	17	5.67	3	5|0|0	0.53	0.95	0.53	0.95	0.53	-6.47	3.4	0.34
ASF1ANT	RDH11	RDH11	8|7|0	15	5	3	6|0|0	0.53	0.83	0.53	0.83	0.53	-7.36	2.5	0.34
ASF1ANT	RPS24	RPS24	10|4|0	14	4.67	3	4|0|0	0.53	0.95	0.53	0.95	0.53	-4.99	3.5	0.34
ASF1ANT	GSTK1	GSTK1	6|5|0	11	3.67	3	4|0|0	0.53	0.84	0.53	0.84	0.53	-4.99	2.75	0.34
ASF1ANT	DDX5	DDX5	21|14|0	35	11.67	3	12|1|0	0.52	0.93	0.52	0.93	0.52	-17.32	2.69	0.34
ASF1ANT	RPL18A	RPL18A	16|15|1	32	10.67	3	9|0|4	0.52	0.82	0.52	0.82	0.52	-14.82	2.46	0.34
ASF1ANT	RPL9	RPL9	20|9|0	29	9.67	3	9|0|0	0.52	0.96	0.52	0.96	0.52	-11.47	3.22	0.35
ASF1ANT	CCAR2	CCAR2	20|9|0	29	9.67	3	9|0|0	0.52	0.96	0.52	0.96	0.52	-11.47	3.22	0.35
ASF1ANT	USP14	USP14	17|8|0	25	8.33	3	8|0|0	0.52	0.95	0.52	0.95	0.52	-10.38	3.13	0.34
ASF1ANT	GTF2I	GTF2I	16|8|0	24	8	3	8|0|0	0.52	0.94	0.52	0.94	0.52	-10.38	3	0.35
ASF1ANT	PITPNA	PITPNA	12|2|0	14	4.67	3	2|0|0	0.52	1	0.52	1	0.52	-3.09	7	0.34
ASF1ANT	PRKAG1	PRKAG1	9|4|0	13	4.33	3	4|0|0	0.52	0.94	0.52	0.94	0.52	-4.99	3.25	0.34
ASF1ANT	RAB1A	RAB1A	8|4|0	12	4	3	3|0|1	0.52	0.97	0.52	0.97	0.52	-5.32	3	0.35
ASF1ANT	ABCF2	ABCF2	10|2|0	12	4	3	2|0|0	0.52	1	0.52	1	0.52	-3.09	6	0.34
ASF1ANT	STAG2	STAG2	10|2|0	12	4	3	2|0|0	0.52	1	0.52	1	0.52	-3.09	6	0.34
ASF1ANT	BCCIP	BCCIP	9|2|0	11	3.67	3	2|0|0	0.52	1	0.52	1	0.52	-3.09	5.5	0.35
ASF1ANT	BZW1	BZW1	8|2|0	10	3.33	3	2|0|0	0.52	0.99	0.52	0.99	0.52	-3.09	5	0.35
ASF1ANT	GAPVD1	GAPVD1	7|2|0	9	3	3	2|0|0	0.52	0.98	0.52	0.98	0.52	-3.09	4.5	0.35
ASF1ANT	NDUFA4	NDUFA4	3|3|0	6	2	3	1|0|1	0.52	0.78	0.52	0.78	0.52	-2.96	3	0.35
ASF1ANT	SLC25A13	SLC25A13	34|22|0	56	18.67	3	20|0|0	0.51	0.95	0.51	0.95	0.51	-27.31	2.8	0.35
ASF1ANT	ARPC4	ARPC4	10|9|1	20	6.67	3	6|0|2	0.51	0.82	0.51	0.82	0.51	-8.34	2.5	0.35
ASF1ANT	CDC42	CDC42	12|7|0	19	6.33	3	7|0|0	0.51	0.91	0.51	0.91	0.51	-8.87	2.71	0.35
ASF1ANT	CA2	CA2	10|6|0	16	5.33	3	6|0|0	0.51	0.89	0.51	0.89	0.51	-7.36	2.67	0.35
ASF1ANT	LANCL1	LANCL1	9|5|0	14	4.67	3	5|0|0	0.51	0.9	0.51	0.9	0.51	-6.47	2.8	0.35
ASF1ANT	VRK1	VRK1	6|2|0	8	2.67	3	2|0|0	0.51	0.97	0.51	0.97	0.51	-3.09	4	0.35
ASF1ANT	HBS1L	HBS1L	6|2|0	8	2.67	3	2|0|0	0.51	0.97	0.51	0.97	0.51	-3.09	4	0.35
ASF1ANT	XPO1	XPO1	57|34|0	91	30.33	3	30|0|0	0.5	0.97	0.5	0.97	0.5	-41.78	3.03	0.36
ASF1ANT	COX4I1	COX4I1	20|11|2	33	11	3	11|0|0	0.5	0.94	0.5	0.94	0.5	-9.77	3	0.35
ASF1ANT	RAC1	RAC1	16|9|1	26	8.67	3	8|1|0	0.5	0.93	0.5	0.93	0.5	-9.14	2.89	0.35
ASF1ANT	SEH1L	SEH1L	7|4|0	11	3.67	3	4|0|0	0.5	0.88	0.5	0.88	0.5	-4.99	2.75	0.35
ASF1ANT	LAS1L	LAS1L	7|4|0	11	3.67	3	4|0|0	0.5	0.88	0.5	0.88	0.5	-4.99	2.75	0.35
ASF1ANT	VPS25	VPS25	6|3|0	9	3	3	3|0|0	0.5	0.9	0.5	0.9	0.5	-3.51	3	0.35
ASF1ANT	CAMK2D	CAMK2D	5|2|0	7	2.33	3	2|0|0	0.5	0.94	0.5	0.94	0.5	-3.09	3.5	0.35
ASF1ANT	DDX20	DDX20	5|2|0	7	2.33	3	2|0|0	0.5	0.94	0.5	0.94	0.5	-3.09	3.5	0.35
ASF1ANT	MGST3	MGST3	3|3|0	6	2	3	2|0|0	0.5	0.76	0.5	0.76	0.5	-3.09	3	0.35
ASF1ANT	SNRPD3	SNRPD3	3|3|0	6	2	3	2|0|0	0.5	0.76	0.5	0.76	0.5	-3.09	3	0.35
ASF1ANT	LMAN1	LMAN1	11|8|0	19	6.33	3	8|0|0	0.49	0.86	0.49	0.86	0.49	-10.38	2.38	0.36
ASF1ANT	SEC61A1	SEC61A1	6|4|1	11	3.67	3	4|0|0	0.49	0.84	0.49	0.84	0.49	-3.3	2.75	0.36
ASF1ANT	ADSL	ADSL	23|14|0	37	12.33	3	14|0|0	0.48	0.93	0.48	0.93	0.48	-18.71	2.64	0.36
ASF1ANT	SART3	SART3	28|6|0	34	11.33	3	7|0|0	0.48	0.99	0.48	0.99	0.48	-8.87	4.86	0.36
ASF1ANT	HNRNPR	HNRNPR	12|18|1	31	10.33	3	9|1|2	0.48	0.93	0.48	0.93	0.48	-13.36	2.58	0.36
ASF1ANT	CISD2	CISD2	3|5|0	8	2.67	3	3|0|0	0.48	0.84	0.48	0.84	0.48	-3.51	2.67	0.36
ASF1ANT	SCAMP3	SCAMP3	5|3|0	8	2.67	3	3|0|0	0.48	0.84	0.48	0.84	0.48	-3.51	2.67	0.36
ASF1ANT	G3BP1	G3BP1	5|3|0	8	2.67	3	3|0|0	0.48	0.84	0.48	0.84	0.48	-3.51	2.67	0.36
ASF1ANT	PTRH2	PTRH2	4|2|0	6	2	3	2|0|0	0.48	0.87	0.48	0.87	0.48	-3.09	3	0.36
ASF1ANT	RALY	RALY	4|2|0	6	2	3	2|0|0	0.48	0.87	0.48	0.87	0.48	-3.09	3	0.36
ASF1ANT	RPS23	RPS23	4|2|0	6	2	3	2|0|0	0.48	0.87	0.48	0.87	0.48	-3.09	3	0.36
ASF1ANT	NUP205	NUP205	18|6|0	24	8	3	7|0|0	0.47	0.97	0.47	0.97	0.47	-8.87	3.43	0.36
ASF1ANT	EPHX1	EPHX1	14|5|0	19	6.33	3	6|0|0	0.47	0.95	0.47	0.95	0.47	-7.36	3.17	0.36
ASF1ANT	EIF5B	EIF5B	14|3|0	17	5.67	3	4|0|0	0.47	0.99	0.47	0.99	0.47	-4.99	4.25	0.36
ASF1ANT	RRM2	RRM2	12|6|0	18	6	3	7|0|0	0.46	0.91	0.46	0.91	0.46	-8.87	2.57	0.36
ASF1ANT	NSF	NSF	13|3|0	16	5.33	3	4|0|0	0.46	0.98	0.46	0.98	0.46	-4.99	4	0.36
ASF1ANT	VAMP3	VAMP3	5|4|0	9	3	3	4|0|0	0.46	0.77	0.46	0.77	0.46	-4.99	2.25	0.36
ASF1ANT	ACIN1	ACIN1	1|4|3	8	2.67	3	0|0|3	0.46	0.76	0.46	0.76	0.46	-2.11	2.67	0.36
ASF1ANT	STIP1	STIP1	3|4|0	7	2.33	3	3|0|0	0.46	0.76	0.46	0.76	0.46	-3.51	2.33	0.36
ASF1ANT	DHX9	DHX9	111|91|7	209	69.67	3	59|5|9	0.45	0.96	0.45	0.96	0.45	-82.07	2.86	0.37
ASF1ANT	MCM5	MCM5	33|12|0	45	15	3	13|0|0	0.45	0.98	0.45	0.98	0.45	-17.2	3.46	0.36
ASF1ANT	RPL3	RPL3	29|12|0	41	13.67	3	13|0|0	0.45	0.97	0.45	0.97	0.45	-17.2	3.15	0.37
ASF1ANT	CYB5R3	CYB5R3	21|15|0	36	12	3	14|0|1	0.45	0.89	0.45	0.89	0.45	-20.07	2.4	0.36
ASF1ANT	SLC25A11	SLC25A11	18|10|0	28	9.33	3	11|0|0	0.45	0.92	0.45	0.92	0.45	-14.49	2.55	0.37
ASF1ANT	APEX1	APEX1	14|8|0	22	7.33	3	9|0|0	0.45	0.9	0.45	0.9	0.45	-11.47	2.44	0.37
ASF1ANT	SULT1A1	SULT1A1	17|2|0	19	6.33	3	3|0|0	0.45	1	0.45	1	0.45	-3.51	6.33	0.36
ASF1ANT	AIFM1	AIFM1	11|6|0	17	5.67	3	7|0|0	0.45	0.89	0.45	0.89	0.45	-8.87	2.43	0.37
ASF1ANT	DEK	DEK	5|11|1	17	5.67	3	4|0|2	0.45	0.98	0.45	0.98	0.45	-5.81	2.83	0.37
ASF1ANT	UGGT1	UGGT1	13|2|0	15	5	3	3|0|0	0.45	0.99	0.45	0.99	0.45	-3.51	5	0.37
ASF1ANT	AP1G1	AP1G1	13|2|0	15	5	3	3|0|0	0.45	0.99	0.45	0.99	0.45	-3.51	5	0.37
ASF1ANT	RPL32	RPL32	12|2|0	14	4.67	3	3|0|0	0.45	0.99	0.45	0.99	0.45	-3.51	4.67	0.37
ASF1ANT	AP1M1	AP1M1	12|2|0	14	4.67	3	3|0|0	0.45	0.99	0.45	0.99	0.45	-3.51	4.67	0.37
ASF1ANT	TSR1	TSR1	12|2|0	14	4.67	3	3|0|0	0.45	0.99	0.45	0.99	0.45	-3.51	4.67	0.37
ASF1ANT	PSMG1	PSMG1	9|4|0	13	4.33	3	5|0|0	0.45	0.9	0.45	0.9	0.45	-6.47	2.6	0.37
ASF1ANT	DDX56	DDX56	9|3|0	12	4	3	4|0|0	0.45	0.94	0.45	0.94	0.45	-4.99	3	0.37
ASF1ANT	PSMC2	PSMC2	31|14|1	46	15.33	3	15|0|0	0.44	0.96	0.44	0.96	0.44	-16.95	3.07	0.38
ASF1ANT	SEC22B	SEC22B	16|9|0	25	8.33	3	9|0|1	0.44	0.92	0.44	0.92	0.44	-13.13	2.5	0.37
ASF1ANT	MRTO4	MRTO4	15|8|0	23	7.67	3	8|0|1	0.44	0.92	0.44	0.92	0.44	-11.64	2.56	0.37
ASF1ANT	AAAS	AAAS	9|5|0	14	4.67	3	6|0|0	0.44	0.87	0.44	0.87	0.44	-7.36	2.33	0.37
ASF1ANT	WDR43	WDR43	8|4|0	12	4	3	5|0|0	0.44	0.87	0.44	0.87	0.44	-6.47	2.4	0.38
ASF1ANT	RPS26	RPS26	8|4|0	12	4	3	5|0|0	0.44	0.87	0.44	0.87	0.44	-6.47	2.4	0.38
ASF1ANT	PSMC5	PSMC5	9|2|0	11	3.67	3	3|0|0	0.44	0.97	0.44	0.97	0.44	-3.51	3.67	0.37
ASF1ANT	MTX1	MTX1	3|2|0	5	1.67	3	2|0|0	0.44	0.76	0.44	0.76	0.44	-3.09	2.5	0.37
ASF1ANT	GET4	GET4	3|2|0	5	1.67	3	2|0|0	0.44	0.76	0.44	0.76	0.44	-3.09	2.5	0.37
ASF1ANT	COA3	COA3	3|2|0	5	1.67	3	2|0|0	0.44	0.76	0.44	0.76	0.44	-3.09	2.5	0.37
ASF1ANT	METTL7A	METTL7A	3|2|0	5	1.67	3	2|0|0	0.44	0.76	0.44	0.76	0.44	-3.09	2.5	0.37
ASF1ANT	ILVBL	ILVBL	3|2|0	5	1.67	3	2|0|0	0.44	0.76	0.44	0.76	0.44	-3.09	2.5	0.37
ASF1ANT	PARP1	PARP1	82|123|35	240	80	3	39|3|27	0.43	1	0.43	1	0.43	-31.66	3.48	0.38
ASF1ANT	RPL30	RPL30	12|7|0	19	6.33	3	6|1|1	0.43	0.92	0.43	0.92	0.43	-10.77	2.38	0.38
ASF1ANT	VTA1	VTA1	7|3|0	10	3.33	3	4|0|0	0.43	0.88	0.43	0.88	0.43	-4.99	2.5	0.38
ASF1ANT	ABCF1	ABCF1	7|2|0	9	3	3	3|0|0	0.43	0.93	0.43	0.93	0.43	-3.51	3	0.38
ASF1ANT	RPL23A	RPL23A	7|2|0	9	3	3	3|0|0	0.43	0.93	0.43	0.93	0.43	-3.51	3	0.38
ASF1ANT	DRG2	DRG2	7|2|0	9	3	3	3|0|0	0.43	0.93	0.43	0.93	0.43	-3.51	3	0.38
ASF1ANT	RPN1	RPN1	34|28|0	62	20.67	3	25|0|1	0.42	0.84	0.42	0.84	0.42	-36.08	2.38	0.38
ASF1ANT	CPNE3	CPNE3	20|12|1	33	11	3	11|1|1	0.42	0.92	0.42	0.92	0.42	-14.58	2.54	0.38
ASF1ANT	ARPC3	ARPC3	7|4|0	11	3.67	3	5|0|0	0.42	0.83	0.42	0.83	0.42	-6.47	2.2	0.38
ASF1ANT	ZMPSTE24	ZMPSTE24	6|3|0	9	3	3	4|0|0	0.42	0.84	0.42	0.84	0.42	-4.99	2.25	0.38
ASF1ANT	COPZ1	COPZ1	4|4|0	8	2.67	3	4|0|0	0.42	0.63	0.42	0.63	0.42	-4.99	2	0.38
ASF1ANT	PSMD6	PSMD6	27|20|1	48	16	3	19|0|1	0.41	0.88	0.41	0.88	0.41	-24.09	2.4	0.38
ASF1ANT	API5	API5	22|9|0	31	10.33	3	11|0|0	0.41	0.95	0.41	0.95	0.41	-14.49	2.82	0.39
ASF1ANT	PRPSAP2	PRPSAP2	21|8|0	29	9.67	3	10|0|0	0.41	0.95	0.41	0.95	0.41	-12.98	2.9	0.38
ASF1ANT	XRN2	XRN2	22|7|0	29	9.67	3	9|0|0	0.41	0.97	0.41	0.97	0.41	-11.47	3.22	0.38
ASF1ANT	EPB41L3	EPB41L3	21|4|0	25	8.33	3	6|0|0	0.41	0.99	0.41	0.99	0.41	-7.36	4.17	0.38
ASF1ANT	CSNK2A2	CSNK2A2	17|5|0	22	7.33	3	7|0|0	0.41	0.96	0.41	0.96	0.41	-8.87	3.14	0.38
ASF1ANT	ECI1	ECI1	9|6|2	17	5.67	3	5|0|2	0.41	0.84	0.41	0.84	0.41	-5.47	2.43	0.38
ASF1ANT	UBE2M	UBE2M	8|5|0	13	4.33	3	5|0|1	0.41	0.83	0.41	0.83	0.41	-7.63	2.17	0.38
ASF1ANT	RPL5	RPL5	48|35|12	95	31.67	3	23|0|10	0.4	0.94	0.4	0.94	0.4	-20.68	2.88	0.39
ASF1ANT	PSMD2	PSMD2	30|12|1	43	14.33	3	13|0|1	0.4	0.97	0.4	0.97	0.4	-15.87	3.07	0.39
ASF1ANT	PPP2CA	PPP2CA	18|8|0	26	8.67	3	10|0|0	0.4	0.93	0.4	0.93	0.4	-12.98	2.6	0.39
ASF1ANT	EMG1	EMG1	14|5|0	19	6.33	3	7|0|0	0.4	0.94	0.4	0.94	0.4	-8.87	2.71	0.39
ASF1ANT	TWF1	TWF1	13|4|0	17	5.67	3	6|0|0	0.4	0.94	0.4	0.94	0.4	-7.36	2.83	0.39
ASF1ANT	USMG5	USMG5	6|6|1	13	4.33	3	5|0|1	0.4	0.6	0.4	0.6	0.4	-5.53	2.17	0.39
ASF1ANT	DDX47	DDX47	7|5|0	12	4	3	6|0|0	0.4	0.75	0.4	0.75	0.4	-7.36	2	0.39
ASF1ANT	HSP90AB2P	HSP90AB2P	7|4|1	12	4	3	4|0|1	0.4	0.85	0.4	0.85	0.4	-4.76	2.4	0.39
ASF1ANT	PPIL1	PPIL1	6|4|1	11	3.67	3	5|0|0	0.4	0.76	0.4	0.76	0.4	-4.55	2.2	0.39
ASF1ANT	CDK4	CDK4	6|4|0	10	3.33	3	5|0|0	0.4	0.76	0.4	0.76	0.4	-6.47	2	0.39
ASF1ANT	PRPS2	PRPS2	5|2|0	7	2.33	3	3|0|0	0.4	0.84	0.4	0.84	0.4	-3.51	2.33	0.39
ASF1ANT	SUPT16H	SUPT16H	44|27|0	71	23.67	3	26|0|1	0.39	0.95	0.39	0.95	0.39	-37.44	2.63	0.39
ASF1ANT	RPS4X	RPS4X	37|25|7	69	23	3	20|1|4	0.39	0.94	0.39	0.94	0.39	-18.6	2.76	0.39
ASF1ANT	DDX6	DDX6	35|15|0	50	16.67	3	17|0|0	0.39	0.96	0.39	0.96	0.39	-22.99	2.94	0.39
ASF1ANT	KHDRBS1	KHDRBS1	12|6|0	18	6	3	8|0|0	0.39	0.89	0.39	0.89	0.39	-10.38	2.25	0.39
ASF1ANT	CAPN1	CAPN1	13|3|0	16	5.33	3	5|0|0	0.39	0.96	0.39	0.96	0.39	-6.47	3.2	0.39
ASF1ANT	COX6C	COX6C	5|3|1	9	3	3	2|0|2	0.39	0.89	0.39	0.89	0.39	-3.82	2.25	0.39
ASF1ANT	PSMG2	PSMG2	5|3|0	8	2.67	3	4|0|0	0.39	0.77	0.39	0.77	0.39	-4.99	2	0.39
ASF1ANT	TMEM43	TMEM43	11|9|0	20	6.67	3	10|0|0	0.38	0.7	0.38	0.7	0.38	-12.98	2	0.4
ASF1ANT	OLA1	OLA1	11|5|0	16	5.33	3	7|0|0	0.38	0.89	0.38	0.89	0.38	-8.87	2.29	0.39
ASF1ANT	HADHA	HADHA	13|2|1	16	5.33	3	4|0|0	0.38	0.98	0.38	0.98	0.38	-3.3	4	0.39
ASF1ANT	CDK2	CDK2	10|4|0	14	4.67	3	6|0|0	0.38	0.89	0.38	0.89	0.38	-7.36	2.33	0.4
ASF1ANT	PABPC1	PABPC1	7|5|2	14	4.67	3	5|0|1	0.38	0.74	0.38	0.74	0.38	-4.1	2.33	0.4
ASF1ANT	CMBL	CMBL	10|3|0	13	4.33	3	5|0|0	0.38	0.92	0.38	0.92	0.38	-6.47	2.6	0.4
ASF1ANT	EDC4	EDC4	10|2|0	12	4	3	4|0|0	0.38	0.95	0.38	0.95	0.38	-4.99	3	0.4
ASF1ANT	CPNE1	CPNE1	10|2|0	12	4	3	4|0|0	0.38	0.95	0.38	0.95	0.38	-4.99	3	0.4
ASF1ANT	KATNAL2	KATNAL2	2|2|0	4	1.33	3	2|0|0	0.38	0.56	0.38	0.56	0.38	-3.09	2	0.4
ASF1ANT	SF3B3	SF3B3	45|30|1	76	25.33	3	29|0|1	0.37	0.94	0.37	0.94	0.37	-38.12	2.53	0.4
ASF1ANT	MCM4	MCM4	29|10|0	39	13	3	13|0|0	0.37	0.97	0.37	0.97	0.37	-17.2	3	0.4
ASF1ANT	NAA15	NAA15	29|9|0	38	12.67	3	12|0|0	0.37	0.97	0.37	0.97	0.37	-15.68	3.17	0.4
ASF1ANT	MTCH2	MTCH2	10|10|0	20	6.67	3	9|0|1	0.37	0.56	0.37	0.56	0.37	-13.13	2	0.4
ASF1ANT	VAPB	VAPB	9|3|0	12	4	3	5|0|0	0.37	0.9	0.37	0.9	0.37	-6.47	2.4	0.4
ASF1ANT	ARL1	ARL1	9|2|0	11	3.67	3	4|0|0	0.37	0.94	0.37	0.94	0.37	-4.99	2.75	0.4
ASF1ANT	SFXN3	SFXN3	3|3|1	7	2.33	3	2|0|1	0.37	0.56	0.37	0.56	0.37	-2.55	2.33	0.4
ASF1ANT	SSR1	SSR1	4|2|0	6	2	3	3|0|0	0.37	0.76	0.37	0.76	0.37	-3.51	2	0.4
ASF1ANT	RPL4	RPL4	53|32|2	87	29	3	29|1|2	0.36	0.96	0.36	0.96	0.36	-38.1	2.72	0.4
ASF1ANT	MCM3	MCM3	44|22|1	67	22.33	3	24|0|0	0.36	0.96	0.36	0.96	0.36	-29.52	2.79	0.4
ASF1ANT	PSMD12	PSMD12	40|15|1	56	18.67	3	17|0|1	0.36	0.97	0.36	0.97	0.36	-21.18	3.11	0.41
ASF1ANT	ATP5F1	ATP5F1	21|14|0	35	11.67	3	16|0|0	0.36	0.86	0.36	0.86	0.36	-21.48	2.19	0.41
ASF1ANT	MATR3	MATR3	21|8|0	29	9.67	3	11|0|0	0.36	0.95	0.36	0.95	0.36	-14.49	2.64	0.4
ASF1ANT	CUL2	CUL2	18|6|0	24	8	3	9|0|0	0.36	0.95	0.36	0.95	0.36	-11.47	2.67	0.4
ASF1ANT	NIPSNAP1	NIPSNAP1	8|4|0	12	4	3	6|0|0	0.36	0.83	0.36	0.83	0.36	-7.36	2	0.41
ASF1ANT	RAB10	RAB10	8|4|0	12	4	3	6|0|0	0.36	0.83	0.36	0.83	0.36	-7.36	2	0.41
ASF1ANT	SNX27	SNX27	8|2|0	10	3.33	3	4|0|0	0.36	0.92	0.36	0.92	0.36	-4.99	2.5	0.4
ASF1ANT	NCAPD2	NCAPD2	34|4|0	38	12.67	3	8|0|0	0.35	1	0.35	1	0.35	-10.38	4.75	0.41
ASF1ANT	BLMH	BLMH	18|8|1	27	9	3	11|0|0	0.35	0.92	0.35	0.92	0.35	-11.79	2.45	0.41
ASF1ANT	NMT1	NMT1	16|6|0	22	7.33	3	8|0|1	0.35	0.93	0.35	0.93	0.35	-11.64	2.44	0.41
ASF1ANT	AP3D1	AP3D1	18|2|0	20	6.67	3	5|0|0	0.35	0.99	0.35	0.99	0.35	-6.47	4	0.41
ASF1ANT	KCTD12	KCTD12	17|2|0	19	6.33	3	5|0|0	0.35	0.99	0.35	0.99	0.35	-6.47	3.8	0.41
ASF1ANT	SORD	SORD	13|4|0	17	5.67	3	7|0|0	0.35	0.93	0.35	0.93	0.35	-8.87	2.43	0.41
ASF1ANT	MYO1B	MYO1B	14|2|1	17	5.67	3	5|0|0	0.35	0.97	0.35	0.97	0.35	-4.55	3.4	0.41
ASF1ANT	YTHDF2	YTHDF2	7|3|0	10	3.33	3	5|0|0	0.35	0.83	0.35	0.83	0.35	-6.47	2	0.41
ASF1ANT	RAB8A	RAB8A	7|3|0	10	3.33	3	5|0|0	0.35	0.83	0.35	0.83	0.35	-6.47	2	0.41
ASF1ANT	EML4	EML4	7|2|1	10	3.33	3	4|0|0	0.35	0.88	0.35	0.88	0.35	-3.3	2.5	0.41
ASF1ANT	GMDS	GMDS	4|3|0	7	2.33	3	4|0|0	0.35	0.63	0.35	0.63	0.35	-4.99	1.75	0.41
ASF1ANT	EXOSC9	EXOSC9	3|4|0	7	2.33	3	4|0|0	0.35	0.63	0.35	0.63	0.35	-4.99	1.75	0.41
ASF1ANT	ELAVL1	ELAVL1	3|4|0	7	2.33	3	4|0|0	0.35	0.63	0.35	0.63	0.35	-4.99	1.75	0.41
ASF1ANT	NUDC	NUDC	4|2|1	7	2.33	3	1|0|2	0.35	0.81	0.35	0.81	0.35	-2.55	2.33	0.41
ASF1ANT	CAD	CAD	76|29|0	105	35	3	32|0|0	0.34	0.98	0.34	0.98	0.34	-44.8	3.28	0.42
ASF1ANT	DARS	DARS	53|32|1	86	28.67	3	33|0|0	0.34	0.95	0.34	0.95	0.34	-42.38	2.61	0.41
ASF1ANT	KARS	KARS	33|18|0	51	17	3	20|0|1	0.34	0.94	0.34	0.94	0.34	-28.71	2.43	0.42
ASF1ANT	CKAP4	CKAP4	30|17|0	47	15.67	3	19|1|0	0.34	0.93	0.34	0.93	0.34	-27.39	2.35	0.42
ASF1ANT	ATAD3A	ATAD3A	20|14|0	34	11.33	3	16|0|0	0.34	0.82	0.34	0.82	0.34	-21.48	2.13	0.42
ASF1ANT	RAB5C	RAB5C	18|13|2	33	11	3	10|2|3	0.34	0.83	0.34	0.83	0.34	-15.31	2.2	0.42
ASF1ANT	SMC4	SMC4	24|4|0	28	9.33	3	8|0|0	0.34	0.98	0.34	0.98	0.34	-10.38	3.5	0.42
ASF1ANT	PFKM	PFKM	21|7|0	28	9.33	3	11|0|0	0.34	0.95	0.34	0.95	0.34	-14.49	2.55	0.42
ASF1ANT	ACTR2	ACTR2	17|8|2	27	9	3	9|0|2	0.34	0.92	0.34	0.92	0.34	-10.04	2.45	0.42
ASF1ANT	HSPH1	HSPH1	20|6|0	26	8.67	3	10|0|0	0.34	0.95	0.34	0.95	0.34	-12.98	2.6	0.42
ASF1ANT	CLUH	CLUH	13|3|0	16	5.33	3	6|0|0	0.34	0.94	0.34	0.94	0.34	-7.36	2.67	0.41
ASF1ANT	CARM1	CARM1	11|2|0	13	4.33	3	5|0|0	0.34	0.94	0.34	0.94	0.34	-6.47	2.6	0.42
ASF1ANT	RPS18	RPS18	8|5|0	13	4.33	3	7|0|0	0.34	0.75	0.34	0.75	0.34	-8.87	1.86	0.42
ASF1ANT	ARF4	ARF4	6|2|0	8	2.67	3	4|0|0	0.34	0.84	0.34	0.84	0.34	-4.99	2	0.42
ASF1ANT	GSTZ1	GSTZ1	6|2|0	8	2.67	3	4|0|0	0.34	0.84	0.34	0.84	0.34	-4.99	2	0.42
ASF1ANT	PABPC4	PABPC4	6|2|0	8	2.67	3	4|0|0	0.34	0.84	0.34	0.84	0.34	-4.99	2	0.42
ASF1ANT	HIGD1A	HIGD1A	2|2|0	4	1.33	3	1|0|1	0.34	0.51	0.34	0.51	0.34	-2.96	2	0.42
ASF1ANT	SRP14	SRP14	2|2|0	4	1.33	3	1|0|1	0.34	0.51	0.34	0.51	0.34	-2.96	2	0.42
ASF1ANT	FASN	FASN	278|146|33	457	152.33	3	131|0|13	0.33	0.99	0.33	0.99	0.33	-121.84	3.17	0.49
ASF1ANT	MYH9	MYH9	139|58|3	200	66.67	3	70|0|4	0.33	0.98	0.33	0.98	0.33	-94.96	2.7	0.5
ASF1ANT	GCN1L1	GCN1L1	116|28|0	144	48	3	63|0|0	0.33	0.98	0.33	0.98	0.33	-90.54	2.29	0.5
ASF1ANT	PRPF8	PRPF8	111|32|0	143	47.67	3	57|0|0	0.33	0.98	0.33	0.98	0.33	-81.64	2.51	0.5
ASF1ANT	EPRS	EPRS	112|28|1	141	47	3	62|0|0	0.33	0.98	0.33	0.98	0.33	-84.67	2.27	0.51
ASF1ANT	SNRNP200	SNRNP200	91|38|1	130	43.33	3	45|0|1	0.33	0.98	0.33	0.98	0.33	-61.28	2.83	0.5
ASF1ANT	MYH10	MYH10	61|21|1	83	27.67	3	26|0|0	0.33	0.98	0.33	0.98	0.33	-32.46	3.19	0.47
ASF1ANT	NARS	NARS	53|27|3	83	27.67	3	28|0|3	0.33	0.96	0.33	0.96	0.33	-34	2.68	0.5
ASF1ANT	HIST1H1E	HIST1H1E	22|39|21	82	27.33	3	13|11|18	0.33	0.98	0.33	0.98	0.33	-19.59	1.95	0.5
ASF1ANT	EIF3L	EIF3L	43|22|0	65	21.67	3	26|0|0	0.33	0.95	0.33	0.95	0.33	-36.02	2.5	0.49
ASF1ANT	SPTBN1	SPTBN1	40|9|0	49	16.33	3	17|0|0	0.33	0.97	0.33	0.97	0.33	-22.99	2.88	0.5
ASF1ANT	EIF4G2	EIF4G2	34|14|0	48	16	3	19|0|0	0.33	0.95	0.33	0.95	0.33	-25.8	2.53	0.5
ASF1ANT	COPB1	COPB1	28|14|0	42	14	3	18|0|0	0.33	0.93	0.33	0.93	0.33	-24.29	2.33	0.49
ASF1ANT	CNDP2	CNDP2	28|6|1	35	11.67	3	11|0|0	0.33	0.97	0.33	0.97	0.33	-11.79	3.18	0.47
ASF1ANT	IQGAP1	IQGAP1	33|2|0	35	11.67	3	9|0|0	0.33	0.99	0.33	0.99	0.33	-11.47	3.89	0.49
ASF1ANT	CNOT1	CNOT1	30|2|1	33	11	3	7|0|1	0.33	1	0.33	1	0.33	-8.16	4.12	0.47
ASF1ANT	TRIP13	TRIP13	24|6|1	31	10.33	3	10|0|1	0.33	0.97	0.33	0.97	0.33	-11.92	2.82	0.49
ASF1ANT	NUP210	NUP210	23|6|0	29	9.67	3	11|0|0	0.33	0.96	0.33	0.96	0.33	-14.49	2.64	0.5
ASF1ANT	UBR4	UBR4	28|0|0	28	9.33	3	6|0|0	0.33	1	0.33	1	0.33	-7.36	4.67	0.47
ASF1ANT	MYO6	MYO6	26|0|0	26	8.67	3	5|0|0	0.33	1	0.33	1	0.33	-6.47	5.2	0.47
ASF1ANT	PAFAH1B1	PAFAH1B1	19|7|0	26	8.67	3	11|0|0	0.33	0.93	0.33	0.93	0.33	-14.49	2.36	0.49
ASF1ANT	HUWE1	HUWE1	26|0|0	26	8.67	3	10|0|0	0.33	0.98	0.33	0.98	0.33	-12.98	2.6	0.5
ASF1ANT	GEMIN5	GEMIN5	20|3|0	23	7.67	3	8|0|0	0.33	0.97	0.33	0.97	0.33	-10.38	2.88	0.5
ASF1ANT	STAT1	STAT1	20|3|0	23	7.67	3	8|0|0	0.33	0.97	0.33	0.97	0.33	-10.38	2.88	0.5
ASF1ANT	BLVRA	BLVRA	17|5|0	22	7.33	3	9|0|0	0.33	0.94	0.33	0.94	0.33	-11.47	2.44	0.49
ASF1ANT	SAMM50	SAMM50	17|4|0	21	7	3	8|0|0	0.33	0.95	0.33	0.95	0.33	-10.38	2.62	0.49
ASF1ANT	HIST1H1C	HIST1H1C	5|11|3	19	6.33	3	3|1|5	0.33	0.97	0.33	0.97	0.33	-6.66	2.11	0.49
ASF1ANT	MYO1C	MYO1C	16|1|0	17	5.67	3	2|0|0	0.33	1	0.33	1	0.33	-3.09	8.5	0.44
ASF1ANT	SKIV2L	SKIV2L	16|1|0	17	5.67	3	2|0|0	0.33	1	0.33	1	0.33	-3.09	8.5	0.44
ASF1ANT	IKBKAP	IKBKAP	16|0|0	16	5.33	3	4|0|0	0.33	0.99	0.33	0.99	0.33	-4.99	4	0.49
ASF1ANT	COPS3	COPS3	11|4|0	15	5	3	6|0|1	0.33	0.9	0.33	0.9	0.33	-9.08	2.14	0.49
ASF1ANT	FANCI	FANCI	14|1|0	15	5	3	2|0|0	0.33	1	0.33	1	0.33	-3.09	7.5	0.45
ASF1ANT	UNC45A	UNC45A	11|3|1	15	5	3	6|0|0	0.33	0.91	0.33	0.91	0.33	-5.26	2.5	0.42
ASF1ANT	CAPN2	CAPN2	14|1|0	15	5	3	4|0|0	0.33	0.99	0.33	0.99	0.33	-4.99	3.75	0.49
ASF1ANT	FKBP8	FKBP8	11|4|0	15	5	3	7|0|0	0.33	0.89	0.33	0.89	0.33	-8.87	2.14	0.42
ASF1ANT	UBE2O	UBE2O	13|1|0	14	4.67	3	2|0|0	0.33	1	0.33	1	0.33	-3.09	7	0.45
ASF1ANT	AGL	AGL	12|0|1	13	4.33	3	4|0|0	0.33	0.98	0.33	0.98	0.33	-4.99	3.25	0.5
ASF1ANT	NUP85	NUP85	12|1|0	13	4.33	3	4|0|0	0.33	0.98	0.33	0.98	0.33	-4.99	3.25	0.5
ASF1ANT	NCKAP1	NCKAP1	12|1|0	13	4.33	3	2|0|0	0.33	1	0.33	1	0.33	-3.09	6.5	0.45
ASF1ANT	PRKACA	PRKACA	12|1|0	13	4.33	3	4|0|0	0.33	0.98	0.33	0.98	0.33	-4.99	3.25	0.5
ASF1ANT	TTC37	TTC37	13|0|0	13	4.33	3	3|0|0	0.33	0.99	0.33	0.99	0.33	-3.51	4.33	0.49
ASF1ANT	AP2A1	AP2A1	11|0|1	12	4	3	2|0|0	0.33	1	0.33	1	0.33	-3.09	6	0.47
ASF1ANT	PAPOLA	PAPOLA	11|1|0	12	4	3	3|0|0	0.33	0.99	0.33	0.99	0.33	-3.51	4	0.49
ASF1ANT	RAB3GAP2	RAB3GAP2	11|0|1	12	4	3	1|0|0	0.33	1	0.33	1	0.33	-1.73	12	0.42
ASF1ANT	USO1	USO1	12|0|0	12	4	3	3|0|0	0.33	0.99	0.33	0.99	0.33	-3.51	4	0.49
ASF1ANT	BAZ1B	BAZ1B	1|11|0	12	4	3	0|0|0	0.33	1	0.33	1	0.33	-0.92	40	0.43
ASF1ANT	CBS	CBS	10|2|0	12	4	3	5|0|0	0.33	0.92	0.33	0.92	0.33	-6.47	2.4	0.49
ASF1ANT	TUBGCP2	TUBGCP2	11|1|0	12	4	3	2|0|0	0.33	1	0.33	1	0.33	-3.09	6	0.47
ASF1ANT	OSBP	OSBP	11|1|0	12	4	3	3|0|0	0.33	0.99	0.33	0.99	0.33	-3.51	4	0.49
ASF1ANT	CTNNA1	CTNNA1	12|0|0	12	4	3	4|0|0	0.33	0.98	0.33	0.98	0.33	-4.99	3	0.5
ASF1ANT	MYCBP2	MYCBP2	12|0|0	12	4	3	2|0|1	0.33	1	0.33	1	0.33	-3.95	4	0.44
ASF1ANT	EHD4	EHD4	11|1|0	12	4	3	1|0|0	0.33	1	0.33	1	0.33	-1.73	12	0.42
ASF1ANT	GTF3C4	GTF3C4	10|1|0	11	3.67	3	1|0|0	0.33	1	0.33	1	0.33	-1.73	11	0.42
ASF1ANT	TRIM25	TRIM25	10|1|0	11	3.67	3	0|0|0	0.33	1	0.33	1	0.33	-0.92	36.67	0.43
ASF1ANT	FLOT1	FLOT1	10|1|0	11	3.67	3	2|0|0	0.33	1	0.33	1	0.33	-3.09	5.5	0.47
ASF1ANT	SACM1L	SACM1L	10|1|0	11	3.67	3	3|0|0	0.33	0.98	0.33	0.98	0.33	-3.51	3.67	0.5
ASF1ANT	NOC4L	NOC4L	10|1|0	11	3.67	3	1|0|0	0.33	1	0.33	1	0.33	-1.73	11	0.42
ASF1ANT	STT3A	STT3A	7|4|0	11	3.67	3	6|0|0	0.33	0.75	0.33	0.75	0.33	-7.36	1.83	0.45
ASF1ANT	PELP1	PELP1	9|1|0	10	3.33	3	2|0|0	0.33	1	0.33	1	0.33	-3.09	5	0.49
ASF1ANT	BMS1	BMS1	10|0|0	10	3.33	3	1|0|0	0.33	1	0.33	1	0.33	-1.73	10	0.42
ASF1ANT	FLII	FLII	9|1|0	10	3.33	3	0|0|0	0.33	1	0.33	1	0.33	-0.92	33.33	0.43
ASF1ANT	MTOR	MTOR	10|0|0	10	3.33	3	0|0|0	0.33	1	0.33	1	0.33	-0.92	33.33	0.43
ASF1ANT	ARMT1	ARMT1	8|1|0	9	3	3	2|0|0	0.33	0.99	0.33	0.99	0.33	-3.09	4.5	0.49
ASF1ANT	GNA13	GNA13	7|1|1	9	3	3	2|0|0	0.33	0.98	0.33	0.98	0.33	-1.04	4.5	0.49
ASF1ANT	TBCE	TBCE	8|1|0	9	3	3	2|0|0	0.33	0.99	0.33	0.99	0.33	-3.09	4.5	0.49
ASF1ANT	CWF19L1	CWF19L1	8|1|0	9	3	3	1|0|0	0.33	1	0.33	1	0.33	-1.73	9	0.43
ASF1ANT	CPSF1	CPSF1	9|0|0	9	3	3	0|0|0	0.33	1	0.33	1	0.33	-0.92	30	0.43
ASF1ANT	RNMT	RNMT	9|0|0	9	3	3	0|0|0	0.33	1	0.33	1	0.33	-0.92	30	0.43
ASF1ANT	CEBPZ	CEBPZ	9|0|0	9	3	3	0|0|0	0.33	1	0.33	1	0.33	-0.92	30	0.43
ASF1ANT	ZNF512B	ZNF512B	0|9|0	9	3	3	0|0|0	0.33	1	0.33	1	0.33	-0.92	30	0.43
ASF1ANT	AQR	AQR	8|1|0	9	3	3	2|0|0	0.33	0.99	0.33	0.99	0.33	-3.09	4.5	0.49
ASF1ANT	RIC8A	RIC8A	8|0|0	8	2.67	3	2|0|0	0.33	0.99	0.33	0.99	0.33	-3.09	4	0.49
ASF1ANT	SPAG9	SPAG9	8|0|0	8	2.67	3	0|0|0	0.33	1	0.33	1	0.33	-0.92	26.67	0.43
ASF1ANT	PRKAA1	PRKAA1	7|1|0	8	2.67	3	1|0|0	0.33	1	0.33	1	0.33	-1.73	8	0.43
ASF1ANT	OCRL	OCRL	8|0|0	8	2.67	3	1|0|0	0.33	1	0.33	1	0.33	-1.73	8	0.43
ASF1ANT	PPP1CB	PPP1CB	7|1|0	8	2.67	3	2|0|0	0.33	0.98	0.33	0.98	0.33	-3.09	4	0.49
ASF1ANT	RPL36	RPL36	7|1|0	8	2.67	3	1|0|0	0.33	1	0.33	1	0.33	-1.73	8	0.43
ASF1ANT	CMTR1	CMTR1	7|1|0	8	2.67	3	0|0|0	0.33	1	0.33	1	0.33	-0.92	26.67	0.43
ASF1ANT	PSMC1	PSMC1	7|1|0	8	2.67	3	0|0|0	0.33	1	0.33	1	0.33	-0.92	26.67	0.43
ASF1ANT	TFIP11	TFIP11	8|0|0	8	2.67	3	0|0|0	0.33	1	0.33	1	0.33	-0.92	26.67	0.43
ASF1ANT	SYMPK	SYMPK	7|1|0	8	2.67	3	1|0|0	0.33	1	0.33	1	0.33	-1.73	8	0.43
ASF1ANT	ASCC3	ASCC3	7|0|0	7	2.33	3	1|0|0	0.33	1	0.33	1	0.33	-1.73	7	0.43
ASF1ANT	MTDH	MTDH	7|0|0	7	2.33	3	1|0|0	0.33	1	0.33	1	0.33	-1.73	7	0.43
ASF1ANT	H1FX	H1FX	1|6|0	7	2.33	3	0|0|0	0.33	1	0.33	1	0.33	-0.92	23.33	0.44
ASF1ANT	PRIM2	PRIM2	7|0|0	7	2.33	3	2|0|0	0.33	0.98	0.33	0.98	0.33	-3.09	3.5	0.49
ASF1ANT	ZNF512	ZNF512	1|6|0	7	2.33	3	0|0|0	0.33	1	0.33	1	0.33	-0.92	23.33	0.44
ASF1ANT	EXOC4	EXOC4	6|0|1	7	2.33	3	0|0|0	0.33	1	0.33	1	0.33	-0.92	23.33	0.44
ASF1ANT	SLFN11	SLFN11	6|1|0	7	2.33	3	0|0|0	0.33	1	0.33	1	0.33	-0.92	23.33	0.44
ASF1ANT	GSK3A	GSK3A	7|0|0	7	2.33	3	2|0|0	0.33	0.98	0.33	0.98	0.33	-3.09	3.5	0.49
ASF1ANT	PRPF4B	PRPF4B	7|0|0	7	2.33	3	2|0|0	0.33	0.98	0.33	0.98	0.33	-3.09	3.5	0.49
ASF1ANT	GPD2	GPD2	7|0|0	7	2.33	3	1|0|0	0.33	1	0.33	1	0.33	-1.73	7	0.43
ASF1ANT	ORC4	ORC4	6|1|0	7	2.33	3	1|0|0	0.33	1	0.33	1	0.33	-1.73	7	0.44
ASF1ANT	MAZ	MAZ	5|1|0	6	2	3	0|0|0	0.33	1	0.33	1	0.33	-0.92	20	0.44
ASF1ANT	XAB2	XAB2	6|0|0	6	2	3	0|0|0	0.33	1	0.33	1	0.33	-0.92	20	0.44
ASF1ANT	USP48	USP48	5|1|0	6	2	3	0|0|0	0.33	1	0.33	1	0.33	-0.92	20	0.44
ASF1ANT	RAB3GAP1	RAB3GAP1	6|0|0	6	2	3	1|0|0	0.33	1	0.33	1	0.33	-1.73	6	0.44
ASF1ANT	POLR2A	POLR2A	5|1|0	6	2	3	1|0|0	0.33	1	0.33	1	0.33	-1.73	6	0.45
ASF1ANT	ZMYM2	ZMYM2	6|0|0	6	2	3	1|0|0	0.33	1	0.33	1	0.33	-1.73	6	0.44
ASF1ANT	OSBPL8	OSBPL8	5|1|0	6	2	3	0|0|0	0.33	1	0.33	1	0.33	-0.92	20	0.44
ASF1ANT	VPS51	VPS51	6|0|0	6	2	3	0|0|0	0.33	1	0.33	1	0.33	-0.92	20	0.44
ASF1ANT	OGT	OGT	6|0|0	6	2	3	1|0|0	0.33	1	0.33	1	0.33	-1.73	6	0.44
ASF1ANT	PRKCI	PRKCI	6|0|0	6	2	3	1|0|0	0.33	1	0.33	1	0.33	-1.73	6	0.44
ASF1ANT	NT5C2	NT5C2	6|0|0	6	2	3	0|0|0	0.33	1	0.33	1	0.33	-0.92	20	0.44
ASF1ANT	NXF1	NXF1	5|1|0	6	2	3	1|0|0	0.33	1	0.33	1	0.33	-1.73	6	0.45
ASF1ANT	PPP1R10	PPP1R10	5|1|0	6	2	3	0|0|0	0.33	1	0.33	1	0.33	-0.92	20	0.44
ASF1ANT	BZW2	BZW2	5|1|0	6	2	3	1|0|0	0.33	1	0.33	1	0.33	-1.73	6	0.45
ASF1ANT	ATRX	ATRX	5|1|0	6	2	3	0|0|0	0.33	1	0.33	1	0.33	-0.92	20	0.44
ASF1ANT	ARID3B	ARID3B	5|1|0	6	2	3	0|0|0	0.33	1	0.33	1	0.33	-0.92	20	0.44
ASF1ANT	MAGED2	MAGED2	6|0|0	6	2	3	0|0|0	0.33	1	0.33	1	0.33	-0.92	20	0.44
ASF1ANT	TRMT1	TRMT1	6|0|0	6	2	3	1|0|0	0.33	1	0.33	1	0.33	-1.73	6	0.44
ASF1ANT	GFM1	GFM1	5|1|0	6	2	3	1|0|0	0.33	1	0.33	1	0.33	-1.73	6	0.45
ASF1ANT	LIG1	LIG1	6|0|0	6	2	3	1|0|0	0.33	1	0.33	1	0.33	-1.73	6	0.44
ASF1ANT	SMAD2	SMAD2	4|1|0	5	1.67	3	1|0|0	0.33	1	0.33	1	0.33	-1.73	5	0.47
ASF1ANT	NOLC1	NOLC1	5|0|0	5	1.67	3	0|0|0	0.33	1	0.33	1	0.33	-0.92	16.67	0.44
ASF1ANT	TMEM214	TMEM214	4|1|0	5	1.67	3	0|0|0	0.33	1	0.33	1	0.33	-0.92	16.67	0.45
ASF1ANT	SLC25A4	SLC25A4	4|1|0	5	1.67	3	1|0|0	0.33	1	0.33	1	0.33	-1.73	5	0.47
ASF1ANT	ARHGAP1	ARHGAP1	5|0|0	5	1.67	3	0|0|0	0.33	1	0.33	1	0.33	-0.92	16.67	0.44
ASF1ANT	MYO1D	MYO1D	5|0|0	5	1.67	3	0|0|0	0.33	1	0.33	1	0.33	-0.92	16.67	0.44
ASF1ANT	CMYA5	CMYA5	3|1|1	5	1.67	3	1|0|0	0.33	0.98	0.33	0.98	0.33	-0.32	5	0.5
ASF1ANT	RPL29	RPL29	4|1|0	5	1.67	3	1|0|0	0.33	1	0.33	1	0.33	-1.73	5	0.47
ASF1ANT	PRKCA	PRKCA	5|0|0	5	1.67	3	1|0|0	0.33	1	0.33	1	0.33	-1.73	5	0.45
ASF1ANT	PPWD1	PPWD1	5|0|0	5	1.67	3	0|0|0	0.33	1	0.33	1	0.33	-0.92	16.67	0.44
ASF1ANT	CSNK1A1	CSNK1A1	4|1|0	5	1.67	3	1|0|0	0.33	1	0.33	1	0.33	-1.73	5	0.47
ASF1ANT	WRNIP1	WRNIP1	5|0|0	5	1.67	3	0|0|0	0.33	1	0.33	1	0.33	-0.92	16.67	0.44
ASF1ANT	TRIP12	TRIP12	4|1|0	5	1.67	3	0|0|0	0.33	1	0.33	1	0.33	-0.92	16.67	0.45
ASF1ANT	SLC2A1	SLC2A1	4|1|0	5	1.67	3	1|0|0	0.33	1	0.33	1	0.33	-1.73	5	0.47
ASF1ANT	DIDO1	DIDO1	5|0|0	5	1.67	3	0|0|0	0.33	1	0.33	1	0.33	-0.92	16.67	0.44
ASF1ANT	VPS45	VPS45	5|0|0	5	1.67	3	1|0|0	0.33	1	0.33	1	0.33	-1.73	5	0.45
ASF1ANT	ABCB10	ABCB10	5|0|0	5	1.67	3	0|0|0	0.33	1	0.33	1	0.33	-0.92	16.67	0.44
ASF1ANT	FERMT2	FERMT2	5|0|0	5	1.67	3	0|0|0	0.33	1	0.33	1	0.33	-0.92	16.67	0.44
ASF1ANT	CRNKL1	CRNKL1	4|1|0	5	1.67	3	0|0|0	0.33	1	0.33	1	0.33	-0.92	16.67	0.45
ASF1ANT	EMC7	EMC7	4|1|0	5	1.67	3	1|0|0	0.33	1	0.33	1	0.33	-1.73	5	0.47
ASF1ANT	ARHGEF2	ARHGEF2	5|0|0	5	1.67	3	1|0|0	0.33	1	0.33	1	0.33	-1.73	5	0.45
ASF1ANT	PRRC2C	PRRC2C	5|0|0	5	1.67	3	0|0|0	0.33	1	0.33	1	0.33	-0.92	16.67	0.44
ASF1ANT	TRMT1L	TRMT1L	5|0|0	5	1.67	3	0|0|0	0.33	1	0.33	1	0.33	-0.92	16.67	0.44
ASF1ANT	ST13	ST13	1|4|0	5	1.67	3	0|0|0	0.33	1	0.33	1	0.33	-0.92	16.67	0.45
ASF1ANT	CNOT3	CNOT3	4|1|0	5	1.67	3	1|0|0	0.33	1	0.33	1	0.33	-1.73	5	0.47
ASF1ANT	CBX5	CBX5	4|1|0	5	1.67	3	0|0|0	0.33	1	0.33	1	0.33	-0.92	16.67	0.45
ASF1ANT	KIF1A	KIF1A	5|0|0	5	1.67	3	0|0|1	0.33	1	0.33	1	0.33	-1.73	5	0.45
ASF1ANT	PRPSAP1	PRPSAP1	5|0|0	5	1.67	3	1|0|0	0.33	1	0.33	1	0.33	-1.73	5	0.45
ASF1ANT	DNTTIP2	DNTTIP2	4|1|0	5	1.67	3	0|0|0	0.33	1	0.33	1	0.33	-0.92	16.67	0.45
ASF1ANT	ANKRD36C	ANKRD36C	1|4|0	5	1.67	3	0|0|0	0.33	1	0.33	1	0.33	-0.92	16.67	0.45
ASF1ANT	STT3B	STT3B	4|1|0	5	1.67	3	1|0|0	0.33	1	0.33	1	0.33	-1.73	5	0.47
ASF1ANT	ABCD3	ABCD3	3|1|0	4	1.33	3	1|0|0	0.33	0.98	0.33	0.98	0.33	-1.73	4	0.5
ASF1ANT	NELFA	NELFA	3|1|0	4	1.33	3	0|0|0	0.33	1	0.33	1	0.33	-0.92	13.33	0.47
ASF1ANT	CSDE1	CSDE1	4|0|0	4	1.33	3	0|0|0	0.33	1	0.33	1	0.33	-0.92	13.33	0.45
ASF1ANT	NAP1L1	NAP1L1	3|0|1	4	1.33	3	0|0|0	0.33	1	0.33	1	0.33	-0.92	13.33	0.47
ASF1ANT	CHID1	CHID1	3|1|0	4	1.33	3	0|0|0	0.33	1	0.33	1	0.33	-0.92	13.33	0.47
ASF1ANT	PAK4	PAK4	4|0|0	4	1.33	3	0|0|0	0.33	1	0.33	1	0.33	-0.92	13.33	0.45
ASF1ANT	AMPD2	AMPD2	4|0|0	4	1.33	3	1|0|0	0.33	1	0.33	1	0.33	-1.73	4	0.47
ASF1ANT	CFAP20	CFAP20	3|1|0	4	1.33	3	1|0|0	0.33	0.98	0.33	0.98	0.33	-1.73	4	0.5
ASF1ANT	TJP1	TJP1	4|0|0	4	1.33	3	1|0|0	0.33	1	0.33	1	0.33	-1.73	4	0.47
ASF1ANT	KTN1	KTN1	4|0|0	4	1.33	3	1|0|0	0.33	1	0.33	1	0.33	-1.73	4	0.47
ASF1ANT	CUL5	CUL5	4|0|0	4	1.33	3	1|0|0	0.33	1	0.33	1	0.33	-1.73	4	0.47
ASF1ANT	RTKN	RTKN	4|0|0	4	1.33	3	0|0|0	0.33	1	0.33	1	0.33	-0.92	13.33	0.45
ASF1ANT	RDH14	RDH14	4|0|0	4	1.33	3	0|0|0	0.33	1	0.33	1	0.33	-0.92	13.33	0.45
ASF1ANT	DNAJC10	DNAJC10	4|0|0	4	1.33	3	0|0|0	0.33	1	0.33	1	0.33	-0.92	13.33	0.45
ASF1ANT	FAM120A	FAM120A	4|0|0	4	1.33	3	0|0|0	0.33	1	0.33	1	0.33	-0.92	13.33	0.45
ASF1ANT	NBN	NBN	3|1|0	4	1.33	3	0|0|0	0.33	1	0.33	1	0.33	-0.92	13.33	0.47
ASF1ANT	GPN1	GPN1	3|1|0	4	1.33	3	1|0|0	0.33	0.98	0.33	0.98	0.33	-1.73	4	0.5
ASF1ANT	SEC11A	SEC11A	1|3|0	4	1.33	3	0|0|0	0.33	1	0.33	1	0.33	-0.92	13.33	0.47
ASF1ANT	SMG9	SMG9	4|0|0	4	1.33	3	0|0|0	0.33	1	0.33	1	0.33	-0.92	13.33	0.45
ASF1ANT	BCAT2	BCAT2	3|1|0	4	1.33	3	1|0|0	0.33	0.98	0.33	0.98	0.33	-1.73	4	0.5
ASF1ANT	GNL3	GNL3	3|1|0	4	1.33	3	0|0|0	0.33	1	0.33	1	0.33	-0.92	13.33	0.47
ASF1ANT	NOL10	NOL10	4|0|0	4	1.33	3	0|0|0	0.33	1	0.33	1	0.33	-0.92	13.33	0.45
ASF1ANT	ATP6V0A1	ATP6V0A1	4|0|0	4	1.33	3	0|0|0	0.33	1	0.33	1	0.33	-0.92	13.33	0.45
ASF1ANT	VPS52	VPS52	4|0|0	4	1.33	3	0|0|0	0.33	1	0.33	1	0.33	-0.92	13.33	0.45
ASF1ANT	SCYL2	SCYL2	4|0|0	4	1.33	3	1|0|0	0.33	1	0.33	1	0.33	-1.73	4	0.47
ASF1ANT	LLGL1	LLGL1	4|0|0	4	1.33	3	0|0|0	0.33	1	0.33	1	0.33	-0.92	13.33	0.45
ASF1ANT	ARPC1B	ARPC1B	3|1|0	4	1.33	3	1|0|0	0.33	0.98	0.33	0.98	0.33	-1.73	4	0.5
ASF1ANT	ASF1B	ASF1B	3|1|0	4	1.33	3	0|0|0	0.33	1	0.33	1	0.33	-0.92	13.33	0.47
ASF1ANT	TOE1	TOE1	4|0|0	4	1.33	3	0|0|0	0.33	1	0.33	1	0.33	-0.92	13.33	0.45
ASF1ANT	HELZ	HELZ	3|1|0	4	1.33	3	0|0|0	0.33	1	0.33	1	0.33	-0.92	13.33	0.47
ASF1ANT	GNE	GNE	4|0|0	4	1.33	3	0|0|0	0.33	1	0.33	1	0.33	-0.92	13.33	0.45
ASF1ANT	RPA3	RPA3	1|0|3	4	1.33	3	0|0|0	0.33	1	0.33	1	0.33	-0.92	13.33	0.47
ASF1ANT	POGZ	POGZ	3|1|0	4	1.33	3	1|0|0	0.33	0.98	0.33	0.98	0.33	-1.73	4	0.5
ASF1ANT	TOX4	TOX4	3|1|0	4	1.33	3	0|0|0	0.33	1	0.33	1	0.33	-0.92	13.33	0.47
ASF1ANT	USP10	USP10	4|0|0	4	1.33	3	0|0|0	0.33	1	0.33	1	0.33	-0.92	13.33	0.45
ASF1ANT	ANP32A	ANP32A	1|3|0	4	1.33	3	0|1|0	0.33	0.98	0.33	0.98	0.33	-1.73	4	0.5
ASF1ANT	RPF2	RPF2	1|3|0	4	1.33	3	0|0|0	0.33	1	0.33	1	0.33	-0.92	13.33	0.47
ASF1ANT	DHX29	DHX29	4|0|0	4	1.33	3	0|0|0	0.33	1	0.33	1	0.33	-0.92	13.33	0.45
ASF1ANT	POP1	POP1	4|0|0	4	1.33	3	0|0|0	0.33	1	0.33	1	0.33	-0.92	13.33	0.45
ASF1ANT	ZSCAN5D	ZSCAN5D	3|1|0	4	1.33	3	0|0|0	0.33	1	0.33	1	0.33	-0.92	13.33	0.47
ASF1ANT	MORC2	MORC2	4|0|0	4	1.33	3	0|0|0	0.33	1	0.33	1	0.33	-0.92	13.33	0.45
ASF1ANT	ARFGAP2	ARFGAP2	4|0|0	4	1.33	3	0|0|0	0.33	1	0.33	1	0.33	-0.92	13.33	0.45
ASF1ANT	ARFGAP3	ARFGAP3	3|1|0	4	1.33	3	0|0|0	0.33	1	0.33	1	0.33	-0.92	13.33	0.47
ASF1ANT	SUPT6H	SUPT6H	4|0|0	4	1.33	3	0|0|0	0.33	1	0.33	1	0.33	-0.92	13.33	0.45
ASF1ANT	POLA1	POLA1	4|0|0	4	1.33	3	1|0|0	0.33	1	0.33	1	0.33	-1.73	4	0.47
ASF1ANT	AURKB	AURKB	4|0|0	4	1.33	3	0|0|0	0.33	1	0.33	1	0.33	-0.92	13.33	0.45
ASF1ANT	CSTF3	CSTF3	4|0|0	4	1.33	3	0|0|0	0.33	1	0.33	1	0.33	-0.92	13.33	0.45
ASF1ANT	KIF2C	KIF2C	4|0|0	4	1.33	3	0|0|0	0.33	1	0.33	1	0.33	-0.92	13.33	0.45
ASF1ANT	KIF24	KIF24	1|3|0	4	1.33	3	0|0|0	0.33	1	0.33	1	0.33	-0.92	13.33	0.47
ASF1ANT	2008-09-01	2008-09-01	4|0|0	4	1.33	3	0|0|0	0.33	1	0.33	1	0.33	-0.92	13.33	0.45
ASF1ANT	ADPGK	ADPGK	3|1|0	4	1.33	3	1|0|0	0.33	0.98	0.33	0.98	0.33	-1.73	4	0.5
ASF1ANT	MLLT4	MLLT4	4|0|0	4	1.33	3	0|0|0	0.33	1	0.33	1	0.33	-0.92	13.33	0.45
ASF1ANT	PRRC2B	PRRC2B	4|0|0	4	1.33	3	0|0|0	0.33	1	0.33	1	0.33	-0.92	13.33	0.45
ASF1ANT	IFIT5	IFIT5	3|1|0	4	1.33	3	1|0|0	0.33	0.98	0.33	0.98	0.33	-1.73	4	0.5
ASF1ANT	RBM10	RBM10	4|0|0	4	1.33	3	0|0|1	0.33	1	0.33	1	0.33	-1.73	4	0.47
ASF1ANT	CPSF3	CPSF3	4|0|0	4	1.33	3	1|0|0	0.33	1	0.33	1	0.33	-1.73	4	0.47
ASF1ANT	PRCC	PRCC	4|0|0	4	1.33	3	0|0|0	0.33	1	0.33	1	0.33	-0.92	13.33	0.45
ASF1ANT	SLC25A12	SLC25A12	3|1|0	4	1.33	3	0|0|0	0.33	1	0.33	1	0.33	-0.92	13.33	0.47
ASF1ANT	ATP1B1	ATP1B1	3|1|0	4	1.33	3	1|0|0	0.33	0.98	0.33	0.98	0.33	-1.73	4	0.5
ASF1ANT	OXSR1	OXSR1	3|1|0	4	1.33	3	1|0|0	0.33	0.98	0.33	0.98	0.33	-1.73	4	0.5
ASF1ANT	KIAA1671	KIAA1671	4|0|0	4	1.33	3	0|0|0	0.33	1	0.33	1	0.33	-0.92	13.33	0.45
ASF1ANT	SMARCAD1	SMARCAD1	4|0|0	4	1.33	3	0|0|0	0.33	1	0.33	1	0.33	-0.92	13.33	0.45
ASF1ANT	STK39	STK39	4|0|0	4	1.33	3	0|0|0	0.33	1	0.33	1	0.33	-0.92	13.33	0.45
ASF1ANT	LCLAT1	LCLAT1	3|1|0	4	1.33	3	0|0|0	0.33	1	0.33	1	0.33	-0.92	13.33	0.47
ASF1ANT	TNIK	TNIK	4|0|0	4	1.33	3	0|0|0	0.33	1	0.33	1	0.33	-0.92	13.33	0.45
ASF1ANT	TMTC3	TMTC3	4|0|0	4	1.33	3	0|0|0	0.33	1	0.33	1	0.33	-0.92	13.33	0.45
ASF1ANT	PTPN23	PTPN23	3|1|0	4	1.33	3	0|0|0	0.33	1	0.33	1	0.33	-0.92	13.33	0.47
ASF1ANT	KMT2C	KMT2C	4|0|0	4	1.33	3	1|0|0	0.33	1	0.33	1	0.33	-1.73	4	0.47
ASF1ANT	RAB35	RAB35	3|1|0	4	1.33	3	1|0|0	0.33	0.98	0.33	0.98	0.33	-1.73	4	0.5
ASF1ANT	ZC3H14	ZC3H14	3|0|0	3	1	3	0|0|0	0.33	1	0.33	1	0.33	-0.92	10	0.47
ASF1ANT	UTP20	UTP20	3|0|0	3	1	3	0|0|0	0.33	1	0.33	1	0.33	-0.92	10	0.47
ASF1ANT	SERBP1	SERBP1	3|0|0	3	1	3	0|0|0	0.33	1	0.33	1	0.33	-0.92	10	0.47
ASF1ANT	SNTB2	SNTB2	3|0|0	3	1	3	1|0|0	0.33	0.98	0.33	0.98	0.33	-1.73	3	0.5
ASF1ANT	CLPTM1	CLPTM1	3|0|0	3	1	3	1|0|0	0.33	0.98	0.33	0.98	0.33	-1.73	3	0.5
ASF1ANT	ACTR10	ACTR10	3|0|0	3	1	3	1|0|0	0.33	0.98	0.33	0.98	0.33	-1.73	3	0.5
ASF1ANT	PAK2	PAK2	3|0|0	3	1	3	0|0|0	0.33	1	0.33	1	0.33	-0.92	10	0.47
ASF1ANT	BOP1	BOP1	3|0|0	3	1	3	0|0|0	0.33	1	0.33	1	0.33	-0.92	10	0.47
ASF1ANT	MAGT1	MAGT1	3|0|0	3	1	3	1|0|0	0.33	0.98	0.33	0.98	0.33	-1.73	3	0.5
ASF1ANT	RABL6	RABL6	3|0|0	3	1	3	0|0|0	0.33	1	0.33	1	0.33	-0.92	10	0.47
ASF1ANT	TONSL	TONSL	3|0|0	3	1	3	0|0|0	0.33	1	0.33	1	0.33	-0.92	10	0.47
ASF1ANT	CTPS2	CTPS2	3|0|0	3	1	3	0|0|0	0.33	1	0.33	1	0.33	-0.92	10	0.47
ASF1ANT	RTF1	RTF1	3|0|0	3	1	3	0|0|0	0.33	1	0.33	1	0.33	-0.92	10	0.47
ASF1ANT	GTF2F2	GTF2F2	3|0|0	3	1	3	0|0|0	0.33	1	0.33	1	0.33	-0.92	10	0.47
ASF1ANT	SETX	SETX	3|0|0	3	1	3	1|0|0	0.33	0.98	0.33	0.98	0.33	-1.73	3	0.5
ASF1ANT	TRPS1	TRPS1	3|0|0	3	1	3	0|0|0	0.33	1	0.33	1	0.33	-0.92	10	0.47
ASF1ANT	CDK5RAP3	CDK5RAP3	3|0|0	3	1	3	1|0|0	0.33	0.98	0.33	0.98	0.33	-1.73	3	0.5
ASF1ANT	PLCG1	PLCG1	3|0|0	3	1	3	1|0|0	0.33	0.98	0.33	0.98	0.33	-1.73	3	0.5
ASF1ANT	HEATR3	HEATR3	3|0|0	3	1	3	1|0|0	0.33	0.98	0.33	0.98	0.33	-1.73	3	0.5
ASF1ANT	GNL1	GNL1	3|0|0	3	1	3	0|0|0	0.33	1	0.33	1	0.33	-0.92	10	0.47
ASF1ANT	CD2BP2	CD2BP2	3|0|0	3	1	3	0|0|0	0.33	1	0.33	1	0.33	-0.92	10	0.47
ASF1ANT	EIF4E2	EIF4E2	3|0|0	3	1	3	0|0|0	0.33	1	0.33	1	0.33	-0.92	10	0.47
ASF1ANT	ADD3	ADD3	3|0|0	3	1	3	0|0|0	0.33	1	0.33	1	0.33	-0.92	10	0.47
ASF1ANT	OCIAD1	OCIAD1	3|0|0	3	1	3	1|0|0	0.33	0.98	0.33	0.98	0.33	-1.73	3	0.5
ASF1ANT	AP2S1	AP2S1	3|0|0	3	1	3	1|0|0	0.33	0.98	0.33	0.98	0.33	-1.73	3	0.5
ASF1ANT	FAM162A	FAM162A	3|0|0	3	1	3	1|0|0	0.33	0.98	0.33	0.98	0.33	-1.73	3	0.5
ASF1ANT	RBSN	RBSN	3|0|0	3	1	3	0|0|0	0.33	1	0.33	1	0.33	-0.92	10	0.47
ASF1ANT	BTAF1	BTAF1	3|0|0	3	1	3	0|0|0	0.33	1	0.33	1	0.33	-0.92	10	0.47
ASF1ANT	SCCPDH	SCCPDH	3|0|0	3	1	3	0|0|0	0.33	1	0.33	1	0.33	-0.92	10	0.47
ASF1ANT	NUFIP2	NUFIP2	3|0|0	3	1	3	0|0|0	0.33	1	0.33	1	0.33	-0.92	10	0.47
ASF1ANT	SOAT1	SOAT1	3|0|0	3	1	3	0|0|0	0.33	1	0.33	1	0.33	-0.92	10	0.47
ASF1ANT	SEC24A	SEC24A	3|0|0	3	1	3	1|0|0	0.33	0.98	0.33	0.98	0.33	-1.73	3	0.5
ASF1ANT	WDHD1	WDHD1	3|0|0	3	1	3	0|0|0	0.33	1	0.33	1	0.33	-0.92	10	0.47
ASF1ANT	RANBP1	RANBP1	3|0|0	3	1	3	0|0|0	0.33	1	0.33	1	0.33	-0.92	10	0.47
ASF1ANT	USP36	USP36	3|0|0	3	1	3	0|0|0	0.33	1	0.33	1	0.33	-0.92	10	0.47
ASF1ANT	SMC1A	SMC1A	3|0|0	3	1	3	0|0|0	0.33	1	0.33	1	0.33	-0.92	10	0.47
ASF1ANT	NOB1	NOB1	3|0|0	3	1	3	0|0|0	0.33	1	0.33	1	0.33	-0.92	10	0.47
ASF1ANT	PDLIM1	PDLIM1	3|0|0	3	1	3	0|0|0	0.33	1	0.33	1	0.33	-0.92	10	0.47
ASF1ANT	RPRD2	RPRD2	3|0|0	3	1	3	0|0|0	0.33	1	0.33	1	0.33	-0.92	10	0.47
ASF1ANT	RBM12	RBM12	3|0|0	3	1	3	0|0|1	0.33	0.98	0.33	0.98	0.33	-1.73	3	0.5
ASF1ANT	GRAMD1A	GRAMD1A	3|0|0	3	1	3	0|0|0	0.33	1	0.33	1	0.33	-0.92	10	0.47
ASF1ANT	MEPCE	MEPCE	3|0|0	3	1	3	1|0|0	0.33	0.98	0.33	0.98	0.33	-1.73	3	0.5
ASF1ANT	PRMT3	PRMT3	3|0|0	3	1	3	0|0|0	0.33	1	0.33	1	0.33	-0.92	10	0.47
ASF1ANT	GALNT2	GALNT2	3|0|0	3	1	3	0|0|0	0.33	1	0.33	1	0.33	-0.92	10	0.47
ASF1ANT	PI4KA	PI4KA	3|0|0	3	1	3	0|1|0	0.33	0.98	0.33	0.98	0.33	-1.73	3	0.5
ASF1ANT	RFC4	RFC4	3|0|0	3	1	3	0|0|0	0.33	1	0.33	1	0.33	-0.92	10	0.47
ASF1ANT	RFC2	RFC2	3|0|0	3	1	3	1|0|0	0.33	0.98	0.33	0.98	0.33	-1.73	3	0.5
ASF1ANT	ATP2B1	ATP2B1	3|0|0	3	1	3	1|0|0	0.33	0.98	0.33	0.98	0.33	-1.73	3	0.5
ASF1ANT	L3MBTL3	L3MBTL3	3|0|0	3	1	3	0|0|0	0.33	1	0.33	1	0.33	-0.92	10	0.47
ASF1ANT	ZNF281	ZNF281	3|0|0	3	1	3	0|0|0	0.33	1	0.33	1	0.33	-0.92	10	0.47
ASF1ANT	CYB5R1	CYB5R1	3|0|0	3	1	3	0|0|0	0.33	1	0.33	1	0.33	-0.92	10	0.47
ASF1ANT	CGN	CGN	3|0|0	3	1	3	0|0|0	0.33	1	0.33	1	0.33	-0.92	10	0.47
ASF1ANT	CLASP1	CLASP1	3|0|0	3	1	3	0|0|0	0.33	1	0.33	1	0.33	-0.92	10	0.47
ASF1ANT	DYNC1H1	DYNC1H1	252|76|2	330	110	3	158|0|2	0.32	0.97	0.32	0.97	0.32	-225.07	2.06	0.52
ASF1ANT	LARS	LARS	57|26|0	83	27.67	3	37|0|0	0.32	0.95	0.32	0.95	0.32	-52.11	2.24	0.53
ASF1ANT	PSMD11	PSMD11	48|24|3	75	25	3	27|0|2	0.32	0.96	0.32	0.96	0.32	-31.27	2.59	0.52
ASF1ANT	SND1	SND1	52|21|0	73	24.33	3	32|1|0	0.32	0.95	0.32	0.95	0.32	-46.23	2.21	0.53
ASF1ANT	PDIA4	PDIA4	36|13|0	49	16.33	3	20|0|0	0.32	0.95	0.32	0.95	0.32	-27.31	2.45	0.53
ASF1ANT	HK1	HK1	33|13|1	47	15.67	3	17|0|3	0.32	0.95	0.32	0.95	0.32	-24.24	2.35	0.53
ASF1ANT	MARS	MARS	33|13|0	46	15.33	3	19|0|1	0.32	0.95	0.32	0.95	0.32	-27.39	2.3	0.53
ASF1ANT	ATIC	ATIC	37|7|0	44	14.67	3	23|0|0	0.32	0.95	0.32	0.95	0.32	-31.66	1.91	0.53
ASF1ANT	SSB	SSB	32|8|1	41	13.67	3	16|0|0	0.32	0.96	0.32	0.96	0.32	-18.4	2.56	0.53
ASF1ANT	DNM2	DNM2	31|10|0	41	13.67	3	17|0|0	0.32	0.95	0.32	0.95	0.32	-22.99	2.41	0.53
ASF1ANT	SMU1	SMU1	25|14|0	39	13	3	18|0|0	0.32	0.89	0.32	0.89	0.32	-24.29	2.17	0.53
ASF1ANT	MCM6	MCM6	33|5|0	38	12.67	3	18|0|0	0.32	0.95	0.32	0.95	0.32	-24.29	2.11	0.53
ASF1ANT	RNPEP	RNPEP	31|3|0	34	11.33	3	16|0|0	0.32	0.96	0.32	0.96	0.32	-21.48	2.13	0.53
ASF1ANT	IPO7	IPO7	27|4|2	33	11	3	12|0|0	0.32	0.97	0.32	0.97	0.32	-10.79	2.75	0.53
ASF1ANT	DDX3X	DDX3X	23|4|1	28	9.33	3	12|0|0	0.32	0.95	0.32	0.95	0.32	-12.89	2.33	0.53
ASF1ANT	MSH2	MSH2	24|3|0	27	9	3	11|0|0	0.32	0.96	0.32	0.96	0.32	-14.49	2.45	0.53
ASF1ANT	XPO7	XPO7	18|8|0	26	8.67	3	12|0|0	0.32	0.91	0.32	0.91	0.32	-15.68	2.17	0.52
ASF1ANT	FARSA	FARSA	19|6|0	25	8.33	3	11|0|0	0.32	0.93	0.32	0.93	0.32	-14.49	2.27	0.53
ASF1ANT	PGM1	PGM1	24|1|0	25	8.33	3	13|0|0	0.32	0.95	0.32	0.95	0.32	-17.2	1.92	0.53
ASF1ANT	SMC3	SMC3	23|2|0	25	8.33	3	10|0|0	0.32	0.96	0.32	0.96	0.32	-12.98	2.5	0.53
ASF1ANT	USP7	USP7	23|2|0	25	8.33	3	10|0|0	0.32	0.96	0.32	0.96	0.32	-12.98	2.5	0.53
ASF1ANT	SEC23A	SEC23A	20|5|0	25	8.33	3	11|0|0	0.32	0.94	0.32	0.94	0.32	-14.49	2.27	0.53
ASF1ANT	GSPT1	GSPT1	22|2|0	24	8	3	9|0|0	0.32	0.97	0.32	0.97	0.32	-11.47	2.67	0.52
ASF1ANT	NUP93	NUP93	21|2|0	23	7.67	3	11|0|0	0.32	0.95	0.32	0.95	0.32	-14.49	2.09	0.53
ASF1ANT	CUL1	CUL1	18|3|0	21	7	3	8|0|0	0.32	0.96	0.32	0.96	0.32	-10.38	2.62	0.52
ASF1ANT	CSK	CSK	14|4|0	18	6	3	8|0|0	0.32	0.92	0.32	0.92	0.32	-10.38	2.25	0.53
ASF1ANT	SRPK1	SRPK1	15|1|0	16	5.33	3	6|0|0	0.32	0.96	0.32	0.96	0.32	-7.36	2.67	0.53
ASF1ANT	DIAPH1	DIAPH1	16|0|0	16	5.33	3	7|0|0	0.32	0.96	0.32	0.96	0.32	-8.87	2.29	0.53
ASF1ANT	PTPN1	PTPN1	9|3|0	12	4	3	6|0|0	0.32	0.87	0.32	0.87	0.32	-7.36	2	0.53
ASF1ANT	IPO9	IPO9	12|0|0	12	4	3	5|0|0	0.32	0.95	0.32	0.95	0.32	-6.47	2.4	0.53
ASF1ANT	NCBP1	NCBP1	9|2|0	11	3.67	3	5|0|0	0.32	0.9	0.32	0.9	0.32	-6.47	2.2	0.52
ASF1ANT	SRRM2	SRRM2	6|2|3	11	3.67	3	4|0|1	0.32	0.75	0.32	0.75	0.32	-3.03	2.2	0.53
ASF1ANT	GYS1	GYS1	9|2|0	11	3.67	3	5|0|0	0.32	0.9	0.32	0.9	0.32	-6.47	2.2	0.52
ASF1ANT	PKN2	PKN2	9|1|0	10	3.33	3	3|0|0	0.32	0.97	0.32	0.97	0.32	-3.51	3.33	0.52
ASF1ANT	NIP7	NIP7	9|0|0	9	3	3	3|0|0	0.32	0.97	0.32	0.97	0.32	-3.51	3	0.52
ASF1ANT	MDN1	MDN1	8|0|0	8	2.67	3	3|0|1	0.32	0.97	0.32	0.97	0.32	-5.32	2	0.52
ASF1ANT	EIF2A	EIF2A	8|0|0	8	2.67	3	3|0|0	0.32	0.96	0.32	0.96	0.32	-3.51	2.67	0.53
ASF1ANT	TOMM22	TOMM22	8|0|0	8	2.67	3	3|0|0	0.32	0.96	0.32	0.96	0.32	-3.51	2.67	0.53
ASF1ANT	DNAAF5	DNAAF5	8|0|0	8	2.67	3	3|0|0	0.32	0.96	0.32	0.96	0.32	-3.51	2.67	0.53
ASF1ANT	PRPF31	PRPF31	6|1|0	7	2.33	3	2|0|0	0.32	0.97	0.32	0.97	0.32	-3.09	3.5	0.52
ASF1ANT	FECH	FECH	6|1|0	7	2.33	3	2|0|0	0.32	0.97	0.32	0.97	0.32	-3.09	3.5	0.52
ASF1ANT	RPA2	RPA2	3|1|2	6	2	3	3|0|0	0.32	0.61	0.32	0.61	0.32	-2.11	2	0.52
ASF1ANT	TP53BP1	TP53BP1	6|0|0	6	2	3	2|0|0	0.32	0.97	0.32	0.97	0.32	-3.09	3	0.52
ASF1ANT	CPSF7	CPSF7	6|0|0	6	2	3	2|0|0	0.32	0.97	0.32	0.97	0.32	-3.09	3	0.52
ASF1ANT	AAR2	AAR2	6|0|0	6	2	3	2|0|0	0.32	0.97	0.32	0.97	0.32	-3.09	3	0.52
ASF1ANT	CTH	CTH	3|2|0	5	1.67	3	3|0|0	0.32	0.61	0.32	0.61	0.32	-3.51	1.67	0.52
ASF1ANT	PLEKHA6	PLEKHA6	1|2|1	4	1.33	3	0|0|0	0.32	0.97	0.32	0.97	0.32	1.59	13.33	0.51
ASF1ANT	SON	SON	2|1|1	4	1.33	3	0|0|0	0.32	0.97	0.32	0.97	0.32	1.59	13.33	0.51
ASF1ANT	SIN3A	SIN3A	2|1|0	3	1	3	0|0|0	0.32	0.97	0.32	0.97	0.32	-0.92	10	0.51
ASF1ANT	UBFD1	UBFD1	1|2|0	3	1	3	0|0|0	0.32	0.97	0.32	0.97	0.32	-0.92	10	0.51
ASF1ANT	RCL1	RCL1	2|1|0	3	1	3	0|0|0	0.32	0.97	0.32	0.97	0.32	-0.92	10	0.51
ASF1ANT	CDKN2AIP	CDKN2AIP	2|1|0	3	1	3	0|0|0	0.32	0.97	0.32	0.97	0.32	-0.92	10	0.51
ASF1ANT	TP53	TP53	2|1|0	3	1	3	0|0|0	0.32	0.97	0.32	0.97	0.32	-0.92	10	0.51
ASF1ANT	EP400	EP400	2|1|0	3	1	3	0|0|0	0.32	0.97	0.32	0.97	0.32	-0.92	10	0.51
ASF1ANT	POLDIP3	POLDIP3	2|1|0	3	1	3	0|0|0	0.32	0.97	0.32	0.97	0.32	-0.92	10	0.51
ASF1ANT	DDX51	DDX51	2|1|0	3	1	3	0|0|0	0.32	0.97	0.32	0.97	0.32	-0.92	10	0.51
ASF1ANT	CRKL	CRKL	2|1|0	3	1	3	0|0|0	0.32	0.97	0.32	0.97	0.32	-0.92	10	0.51
ASF1ANT	EMC3	EMC3	2|1|0	3	1	3	0|0|0	0.32	0.97	0.32	0.97	0.32	-0.92	10	0.51
ASF1ANT	FAM50A	FAM50A	2|1|0	3	1	3	0|0|0	0.32	0.97	0.32	0.97	0.32	-0.92	10	0.51
ASF1ANT	THUMPD1	THUMPD1	2|1|0	3	1	3	0|0|0	0.32	0.97	0.32	0.97	0.32	-0.92	10	0.51
ASF1ANT	NFATC2IP	NFATC2IP	1|2|0	3	1	3	0|0|0	0.32	0.97	0.32	0.97	0.32	-0.92	10	0.51
ASF1ANT	CFDP1	CFDP1	2|1|0	3	1	3	0|0|0	0.32	0.97	0.32	0.97	0.32	-0.92	10	0.51
ASF1ANT	CCNB1	CCNB1	2|1|0	3	1	3	0|0|0	0.32	0.97	0.32	0.97	0.32	-0.92	10	0.51
ASF1ANT	SGPL1	SGPL1	2|1|0	3	1	3	0|0|0	0.32	0.97	0.32	0.97	0.32	-0.92	10	0.51
ASF1ANT	IWS1	IWS1	2|1|0	3	1	3	0|0|0	0.32	0.97	0.32	0.97	0.32	-0.92	10	0.51
ASF1ANT	TUBGCP4	TUBGCP4	2|1|0	3	1	3	0|0|0	0.32	0.97	0.32	0.97	0.32	-0.92	10	0.51
ASF1ANT	NLRP1	NLRP1	1|2|0	3	1	3	0|0|0	0.32	0.97	0.32	0.97	0.32	-0.92	10	0.51
ASF1ANT	GOLT1B	GOLT1B	1|2|0	3	1	3	0|0|0	0.32	0.97	0.32	0.97	0.32	-0.92	10	0.51
ASF1ANT	PDCD5	PDCD5	2|1|0	3	1	3	0|0|0	0.32	0.97	0.32	0.97	0.32	-0.92	10	0.51
ASF1ANT	RPS6KA1	RPS6KA1	2|0|0	2	0.67	3	0|0|0	0.32	0.97	0.32	0.97	0.32	-0.92	6.67	0.51
ASF1ANT	ATAD2	ATAD2	2|0|0	2	0.67	3	0|0|0	0.32	0.97	0.32	0.97	0.32	-0.92	6.67	0.51
ASF1ANT	PLRG1	PLRG1	2|0|0	2	0.67	3	0|0|0	0.32	0.97	0.32	0.97	0.32	-0.92	6.67	0.51
ASF1ANT	ZNF687	ZNF687	2|0|0	2	0.67	3	0|0|0	0.32	0.97	0.32	0.97	0.32	-0.92	6.67	0.51
ASF1ANT	PIP4K2A	PIP4K2A	2|0|0	2	0.67	3	0|0|0	0.32	0.97	0.32	0.97	0.32	-0.92	6.67	0.51
ASF1ANT	POLR3B	POLR3B	0|2|0	2	0.67	3	0|0|0	0.32	0.97	0.32	0.97	0.32	-0.92	6.67	0.51
ASF1ANT	POLR3A	POLR3A	2|0|0	2	0.67	3	0|0|0	0.32	0.97	0.32	0.97	0.32	-0.92	6.67	0.51
ASF1ANT	THEM6	THEM6	2|0|0	2	0.67	3	0|0|0	0.32	0.97	0.32	0.97	0.32	-0.92	6.67	0.51
ASF1ANT	PRRC2A	PRRC2A	2|0|0	2	0.67	3	0|0|0	0.32	0.97	0.32	0.97	0.32	-0.92	6.67	0.51
ASF1ANT	CIAPIN1	CIAPIN1	2|0|0	2	0.67	3	0|0|0	0.32	0.97	0.32	0.97	0.32	-0.92	6.67	0.51
ASF1ANT	CHD7	CHD7	2|0|0	2	0.67	3	0|0|0	0.32	0.97	0.32	0.97	0.32	-0.92	6.67	0.51
ASF1ANT	ZNF318	ZNF318	2|0|0	2	0.67	3	0|0|0	0.32	0.97	0.32	0.97	0.32	-0.92	6.67	0.51
ASF1ANT	SLC4A1AP	SLC4A1AP	2|0|0	2	0.67	3	0|0|0	0.32	0.97	0.32	0.97	0.32	-0.92	6.67	0.51
ASF1ANT	ZMYM3	ZMYM3	2|0|0	2	0.67	3	0|0|0	0.32	0.97	0.32	0.97	0.32	-0.92	6.67	0.51
ASF1ANT	CHMP4B	CHMP4B	2|0|0	2	0.67	3	0|0|0	0.32	0.97	0.32	0.97	0.32	-0.92	6.67	0.51
ASF1ANT	DDX10	DDX10	2|0|0	2	0.67	3	0|0|0	0.32	0.97	0.32	0.97	0.32	-0.92	6.67	0.51
ASF1ANT	CDK12	CDK12	2|0|0	2	0.67	3	0|0|0	0.32	0.97	0.32	0.97	0.32	-0.92	6.67	0.51
ASF1ANT	YIF1B	YIF1B	2|0|0	2	0.67	3	0|0|0	0.32	0.97	0.32	0.97	0.32	-0.92	6.67	0.51
ASF1ANT	PATL1	PATL1	2|0|0	2	0.67	3	0|0|0	0.32	0.97	0.32	0.97	0.32	-0.92	6.67	0.51
ASF1ANT	DNAJC19	DNAJC19	2|0|0	2	0.67	3	0|0|0	0.32	0.97	0.32	0.97	0.32	-0.92	6.67	0.51
ASF1ANT	PDPR	PDPR	2|0|0	2	0.67	3	0|0|0	0.32	0.97	0.32	0.97	0.32	-0.92	6.67	0.51
ASF1ANT	GPX8	GPX8	2|0|0	2	0.67	3	0|0|0	0.32	0.97	0.32	0.97	0.32	-0.92	6.67	0.51
ASF1ANT	WBP11	WBP11	2|0|0	2	0.67	3	0|0|0	0.32	0.97	0.32	0.97	0.32	-0.92	6.67	0.51
ASF1ANT	SAFB	SAFB	2|0|0	2	0.67	3	0|0|0	0.32	0.97	0.32	0.97	0.32	-0.92	6.67	0.51
ASF1ANT	SDAD1	SDAD1	2|0|0	2	0.67	3	0|0|0	0.32	0.97	0.32	0.97	0.32	-0.92	6.67	0.51
ASF1ANT	NPM3	NPM3	0|2|0	2	0.67	3	0|0|0	0.32	0.97	0.32	0.97	0.32	-0.92	6.67	0.51
ASF1ANT	SQRDL	SQRDL	2|0|0	2	0.67	3	0|0|0	0.32	0.97	0.32	0.97	0.32	-0.92	6.67	0.51
ASF1ANT	PDS5B	PDS5B	0|2|0	2	0.67	3	0|0|0	0.32	0.97	0.32	0.97	0.32	-0.92	6.67	0.51
ASF1ANT	SCAF4	SCAF4	2|0|0	2	0.67	3	0|0|0	0.32	0.97	0.32	0.97	0.32	-0.92	6.67	0.51
ASF1ANT	EXOC1	EXOC1	2|0|0	2	0.67	3	0|0|0	0.32	0.97	0.32	0.97	0.32	-0.92	6.67	0.51
ASF1ANT	EXOC6	EXOC6	2|0|0	2	0.67	3	0|0|0	0.32	0.97	0.32	0.97	0.32	-0.92	6.67	0.51
ASF1ANT	BRI3BP	BRI3BP	2|0|0	2	0.67	3	0|0|0	0.32	0.97	0.32	0.97	0.32	-0.92	6.67	0.51
ASF1ANT	FBXO22	FBXO22	2|0|0	2	0.67	3	0|0|0	0.32	0.97	0.32	0.97	0.32	-0.92	6.67	0.51
ASF1ANT	GXYLT1	GXYLT1	2|0|0	2	0.67	3	0|0|0	0.32	0.97	0.32	0.97	0.32	-0.92	6.67	0.51
ASF1ANT	SATB1	SATB1	2|0|0	2	0.67	3	0|0|0	0.32	0.97	0.32	0.97	0.32	-0.92	6.67	0.51
ASF1ANT	NGDN	NGDN	2|0|0	2	0.67	3	0|0|0	0.32	0.97	0.32	0.97	0.32	-0.92	6.67	0.51
ASF1ANT	AUP1	AUP1	2|0|0	2	0.67	3	0|0|0	0.32	0.97	0.32	0.97	0.32	-0.92	6.67	0.51
ASF1ANT	NVL	NVL	2|0|0	2	0.67	3	0|0|0	0.32	0.97	0.32	0.97	0.32	-0.92	6.67	0.51
ASF1ANT	BCORL1	BCORL1	2|0|0	2	0.67	3	0|0|0	0.32	0.97	0.32	0.97	0.32	-0.92	6.67	0.51
ASF1ANT	CYFIP2	CYFIP2	2|0|0	2	0.67	3	0|0|0	0.32	0.97	0.32	0.97	0.32	-0.92	6.67	0.51
ASF1ANT	KIAA2013	KIAA2013	2|0|0	2	0.67	3	0|0|0	0.32	0.97	0.32	0.97	0.32	-0.92	6.67	0.51
ASF1ANT	WARS2	WARS2	2|0|0	2	0.67	3	0|0|0	0.32	0.97	0.32	0.97	0.32	-0.92	6.67	0.51
ASF1ANT	TUBGCP3	TUBGCP3	2|0|0	2	0.67	3	0|0|0	0.32	0.97	0.32	0.97	0.32	-0.92	6.67	0.51
ASF1ANT	LRWD1	LRWD1	2|0|0	2	0.67	3	0|0|0	0.32	0.97	0.32	0.97	0.32	-0.92	6.67	0.51
ASF1ANT	FAM192A	FAM192A	2|0|0	2	0.67	3	0|0|0	0.32	0.97	0.32	0.97	0.32	-0.92	6.67	0.51
ASF1ANT	INTS1	INTS1	2|0|0	2	0.67	3	0|0|0	0.32	0.97	0.32	0.97	0.32	-0.92	6.67	0.51
ASF1ANT	GOLGB1	GOLGB1	2|0|0	2	0.67	3	0|0|0	0.32	0.97	0.32	0.97	0.32	-0.92	6.67	0.51
ASF1ANT	BOD1L1	BOD1L1	2|0|0	2	0.67	3	0|0|0	0.32	0.97	0.32	0.97	0.32	-0.92	6.67	0.51
ASF1ANT	PKN1	PKN1	2|0|0	2	0.67	3	0|0|0	0.32	0.97	0.32	0.97	0.32	-0.92	6.67	0.51
ASF1ANT	PTBP3	PTBP3	2|0|0	2	0.67	3	0|0|0	0.32	0.97	0.32	0.97	0.32	-0.92	6.67	0.51
ASF1ANT	MACF1	MACF1	2|0|0	2	0.67	3	0|0|0	0.32	0.97	0.32	0.97	0.32	-0.92	6.67	0.51
ASF1ANT	WIZ	WIZ	2|0|0	2	0.67	3	0|0|0	0.32	0.97	0.32	0.97	0.32	-0.92	6.67	0.51
ASF1ANT	PRKDC	PRKDC	217|146|4	367	122.33	3	133|7|6	0.31	0.93	0.31	0.93	0.31	-196.38	2.51	0.54
ASF1ANT	ACLY	ACLY	88|42|7	137	45.67	3	54|0|7	0.31	0.92	0.31	0.92	0.31	-65.34	2.25	0.54
ASF1ANT	EIF3A	EIF3A	70|33|0	103	34.33	3	43|0|4	0.31	0.94	0.31	0.94	0.31	-67.02	2.19	0.53
ASF1ANT	MCM7	MCM7	52|21|0	73	24.33	3	34|0|1	0.31	0.94	0.31	0.94	0.31	-49.25	2.09	0.53
ASF1ANT	EFTUD2	EFTUD2	52|14|1	67	22.33	3	33|0|1	0.31	0.94	0.31	0.94	0.31	-43.91	1.97	0.53
ASF1ANT	QARS	QARS	44|20|0	64	21.33	3	30|0|0	0.31	0.93	0.31	0.93	0.31	-41.78	2.13	0.54
ASF1ANT	EIF3C	EIF3C	38|14|0	52	17.33	3	25|0|1	0.31	0.92	0.31	0.92	0.31	-36.08	2	0.54
ASF1ANT	EIF3E	EIF3E	35|10|1	46	15.33	3	23|0|1	0.31	0.92	0.31	0.92	0.31	-29.58	1.92	0.54
ASF1ANT	XPO5	XPO5	28|13|0	41	13.67	3	19|0|0	0.31	0.92	0.31	0.92	0.31	-25.8	2.16	0.54
ASF1ANT	FARSB	FARSB	23|9|0	32	10.67	3	15|0|0	0.31	0.92	0.31	0.92	0.31	-19.97	2.13	0.54
ASF1ANT	PYGB	PYGB	22|7|0	29	9.67	3	12|0|1	0.31	0.94	0.31	0.94	0.31	-17.32	2.23	0.53
ASF1ANT	VPS35	VPS35	23|4|0	27	9	3	14|0|0	0.31	0.93	0.31	0.93	0.31	-18.71	1.93	0.54
ASF1ANT	COPG2	COPG2	22|5|0	27	9	3	13|0|0	0.31	0.93	0.31	0.93	0.31	-17.2	2.08	0.53
ASF1ANT	HNRNPL	HNRNPL	15|11|0	26	8.67	3	11|0|2	0.31	0.73	0.31	0.73	0.31	-17.44	2	0.53
ASF1ANT	EZR	EZR	22|3|0	25	8.33	3	13|0|0	0.31	0.93	0.31	0.93	0.31	-17.2	1.92	0.53
ASF1ANT	EIF3H	EIF3H	20|4|0	24	8	3	13|0|0	0.31	0.92	0.31	0.92	0.31	-17.2	1.85	0.54
ASF1ANT	ECM29	ECM29	22|2|0	24	8	3	12|0|0	0.31	0.94	0.31	0.94	0.31	-15.68	2	0.53
ASF1ANT	PPP2R2A	PPP2R2A	21|1|0	22	7.33	3	13|0|0	0.31	0.93	0.31	0.93	0.31	-17.2	1.69	0.54
ASF1ANT	EIF2B1	EIF2B1	16|6|0	22	7.33	3	11|0|0	0.31	0.89	0.31	0.89	0.31	-14.49	2	0.54
ASF1ANT	NUP155	NUP155	20|2|0	22	7.33	3	12|0|0	0.31	0.93	0.31	0.93	0.31	-15.68	1.83	0.54
ASF1ANT	CAP1	CAP1	14|6|0	20	6.67	3	10|0|0	0.31	0.88	0.31	0.88	0.31	-12.98	2	0.54
ASF1ANT	IPO4	IPO4	19|1|0	20	6.67	3	12|0|0	0.31	0.92	0.31	0.92	0.31	-15.68	1.67	0.54
ASF1ANT	PCYOX1	PCYOX1	17|2|0	19	6.33	3	9|0|0	0.31	0.94	0.31	0.94	0.31	-11.47	2.11	0.53
ASF1ANT	RPL22	RPL22	12|4|3	19	6.33	3	6|2|2	0.31	0.94	0.31	0.94	0.31	-7.77	1.9	0.53
ASF1ANT	LRRC40	LRRC40	17|2|0	19	6.33	3	9|0|0	0.31	0.94	0.31	0.94	0.31	-11.47	2.11	0.53
ASF1ANT	SMC2	SMC2	17|2|0	19	6.33	3	10|0|0	0.31	0.92	0.31	0.92	0.31	-12.98	1.9	0.54
ASF1ANT	IARS2	IARS2	17|1|0	18	6	3	9|0|0	0.31	0.94	0.31	0.94	0.31	-11.47	2	0.53
ASF1ANT	ACO2	ACO2	13|5|0	18	6	3	9|0|0	0.31	0.88	0.31	0.88	0.31	-11.47	2	0.54
ASF1ANT	RAD50	RAD50	16|0|1	17	5.67	3	8|0|1	0.31	0.93	0.31	0.93	0.31	-11.64	1.89	0.54
ASF1ANT	TIPRL	TIPRL	12|4|0	16	5.33	3	8|0|0	0.31	0.89	0.31	0.89	0.31	-10.38	2	0.54
ASF1ANT	AP2B1	AP2B1	16|0|0	16	5.33	3	8|0|0	0.31	0.94	0.31	0.94	0.31	-10.38	2	0.53
ASF1ANT	GDI1	GDI1	13|1|0	14	4.67	3	7|0|0	0.31	0.93	0.31	0.93	0.31	-8.87	2	0.54
ASF1ANT	PTPN11	PTPN11	13|1|0	14	4.67	3	6|0|0	0.31	0.94	0.31	0.94	0.31	-7.36	2.33	0.53
ASF1ANT	RPL27	RPL27	11|1|0	12	4	3	5|0|0	0.31	0.94	0.31	0.94	0.31	-6.47	2.4	0.53
ASF1ANT	XPNPEP1	XPNPEP1	8|2|0	10	3.33	3	5|0|0	0.31	0.87	0.31	0.87	0.31	-6.47	2	0.53
ASF1ANT	UPF1	UPF1	10|0|0	10	3.33	3	5|0|0	0.31	0.92	0.31	0.92	0.31	-6.47	2	0.54
ASF1ANT	COLGALT1	COLGALT1	9|1|0	10	3.33	3	4|0|0	0.31	0.94	0.31	0.94	0.31	-4.99	2.5	0.53
ASF1ANT	RPS20	RPS20	8|2|0	10	3.33	3	4|0|1	0.31	0.9	0.31	0.9	0.31	-6.68	2	0.53
ASF1ANT	NLE1	NLE1	8|1|0	9	3	3	4|0|0	0.31	0.92	0.31	0.92	0.31	-4.99	2.25	0.54
ASF1ANT	AP3B1	AP3B1	8|1|0	9	3	3	4|0|0	0.31	0.92	0.31	0.92	0.31	-4.99	2.25	0.54
ASF1ANT	RPS14	RPS14	9|0|0	9	3	3	4|0|0	0.31	0.94	0.31	0.94	0.31	-4.99	2.25	0.53
ASF1ANT	CDK13	CDK13	5|2|1	8	2.67	3	2|1|1	0.31	0.83	0.31	0.83	0.31	-3.75	2	0.54
ASF1ANT	NAA25	NAA25	7|1|0	8	2.67	3	3|0|0	0.31	0.93	0.31	0.93	0.31	-3.51	2.67	0.54
ASF1ANT	ADCK3	ADCK3	5|2|0	7	2.33	3	4|0|0	0.31	0.77	0.31	0.77	0.31	-4.99	1.75	0.53
ASF1ANT	EIF2S2	EIF2S2	5|1|0	6	2	3	2|0|0	0.31	0.94	0.31	0.94	0.31	-3.09	3	0.53
ASF1ANT	DDRGK1	DDRGK1	5|1|0	6	2	3	2|0|0	0.31	0.94	0.31	0.94	0.31	-3.09	3	0.53
ASF1ANT	BROX	BROX	5|1|0	6	2	3	2|0|0	0.31	0.94	0.31	0.94	0.31	-3.09	3	0.53
ASF1ANT	RFC3	RFC3	5|1|0	6	2	3	2|0|0	0.31	0.94	0.31	0.94	0.31	-3.09	3	0.53
ASF1ANT	ATAD1	ATAD1	5|0|0	5	1.67	3	2|0|0	0.31	0.94	0.31	0.94	0.31	-3.09	2.5	0.53
ASF1ANT	TK1	TK1	5|0|0	5	1.67	3	0|0|2	0.31	0.94	0.31	0.94	0.31	-3.09	2.5	0.53
ASF1ANT	DNAJC7	DNAJC7	5|0|0	5	1.67	3	2|0|0	0.31	0.94	0.31	0.94	0.31	-3.09	2.5	0.53
ASF1ANT	CMAS	CMAS	5|0|0	5	1.67	3	2|0|0	0.31	0.94	0.31	0.94	0.31	-3.09	2.5	0.53
ASF1ANT	SEC31A	SEC31A	5|0|0	5	1.67	3	2|0|0	0.31	0.94	0.31	0.94	0.31	-3.09	2.5	0.53
ASF1ANT	P4HB	P4HB	4|0|0	4	1.33	3	1|0|1	0.31	0.93	0.31	0.93	0.31	-2.96	2	0.54
ASF1ANT	GDI2	GDI2	78|47|4	129	43	3	47|0|8	0.3	0.91	0.3	0.91	0.3	-64.85	2.35	0.54
ASF1ANT	TARS	TARS	68|44|7	119	39.67	3	43|2|4	0.3	0.89	0.3	0.89	0.3	-49.11	2.43	0.54
ASF1ANT	GART	GART	51|27|0	78	26	3	34|1|1	0.3	0.91	0.3	0.91	0.3	-50.69	2.17	0.54
ASF1ANT	MCM2	MCM2	44|13|0	57	19	3	32|0|0	0.3	0.89	0.3	0.89	0.3	-44.8	1.78	0.54
ASF1ANT	RPL18	RPL18	17|24|13	54	18	3	9|9|8	0.3	0.89	0.3	0.89	0.3	-12.29	2.08	0.54
ASF1ANT	NPEPPS	NPEPPS	41|9|0	50	16.67	3	28|0|1	0.3	0.91	0.3	0.91	0.3	-40.46	1.72	0.54
ASF1ANT	SSRP1	SSRP1	24|18|0	42	14	3	19|0|1	0.3	0.75	0.3	0.75	0.3	-27.39	2.1	0.54
ASF1ANT	PPP1CA	PPP1CA	28|12|0	40	13.33	3	19|0|1	0.3	0.9	0.3	0.9	0.3	-27.39	2	0.54
ASF1ANT	HSD17B4	HSD17B4	22|13|0	35	11.67	3	17|0|0	0.3	0.85	0.3	0.85	0.3	-22.99	2.06	0.54
ASF1ANT	ME2	ME2	24|9|0	33	11	3	17|0|0	0.3	0.9	0.3	0.9	0.3	-22.99	1.94	0.54
ASF1ANT	HARS	HARS	25|7|0	32	10.67	3	18|0|0	0.3	0.89	0.3	0.89	0.3	-24.29	1.78	0.54
ASF1ANT	AARS	AARS	29|3|0	32	10.67	3	21|0|0	0.3	0.89	0.3	0.89	0.3	-28.63	1.52	0.54
ASF1ANT	NAMPT	NAMPT	23|8|0	31	10.33	3	16|0|0	0.3	0.91	0.3	0.91	0.3	-21.48	1.94	0.54
ASF1ANT	RPN2	RPN2	22|6|0	28	9.33	3	16|0|0	0.3	0.89	0.3	0.89	0.3	-21.48	1.75	0.54
ASF1ANT	USP9X	USP9X	27|0|0	27	9	3	19|0|0	0.3	0.91	0.3	0.91	0.3	-25.8	1.42	0.54
ASF1ANT	KIF5B	KIF5B	17|7|0	24	8	3	12|0|0	0.3	0.89	0.3	0.89	0.3	-15.68	2	0.54
ASF1ANT	ACTR3	ACTR3	20|3|0	23	7.67	3	14|0|0	0.3	0.9	0.3	0.9	0.3	-18.71	1.64	0.54
ASF1ANT	TTLL12	TTLL12	21|2|0	23	7.67	3	15|0|0	0.3	0.89	0.3	0.89	0.3	-19.97	1.53	0.54
ASF1ANT	ARHGDIA	ARHGDIA	17|4|1	22	7.33	3	10|0|2	0.3	0.89	0.3	0.89	0.3	-13.16	1.83	0.54
ASF1ANT	TSN	TSN	17|4|0	21	7	3	10|0|1	0.3	0.91	0.3	0.91	0.3	-14.62	1.91	0.54
ASF1ANT	PGM2	PGM2	16|2|0	18	6	3	11|0|0	0.3	0.89	0.3	0.89	0.3	-14.49	1.64	0.54
ASF1ANT	MAP2K1	MAP2K1	14|3|0	17	5.67	3	9|0|0	0.3	0.9	0.3	0.9	0.3	-11.47	1.89	0.54
ASF1ANT	PREP	PREP	15|1|0	16	5.33	3	10|0|0	0.3	0.9	0.3	0.9	0.3	-12.98	1.6	0.54
ASF1ANT	SEC24C	SEC24C	13|1|0	14	4.67	3	8|0|0	0.3	0.91	0.3	0.91	0.3	-10.38	1.75	0.54
ASF1ANT	COPG1	COPG1	11|2|0	13	4.33	3	6|0|0	0.3	0.91	0.3	0.91	0.3	-7.36	2.17	0.54
ASF1ANT	SLC3A2	SLC3A2	7|5|0	12	4	3	7|0|0	0.3	0.63	0.3	0.63	0.3	-8.87	1.71	0.54
ASF1ANT	RDX	RDX	12|0|0	12	4	3	8|0|0	0.3	0.89	0.3	0.89	0.3	-10.38	1.5	0.54
ASF1ANT	KIF11	KIF11	10|1|0	11	3.67	3	6|0|0	0.3	0.89	0.3	0.89	0.3	-7.36	1.83	0.54
ASF1ANT	UAP1	UAP1	7|2|0	9	3	3	5|0|0	0.3	0.83	0.3	0.83	0.3	-6.47	1.8	0.54
ASF1ANT	POFUT1	POFUT1	6|1|0	7	2.33	3	3|0|0	0.3	0.9	0.3	0.9	0.3	-3.51	2.33	0.54
ASF1ANT	REEP5	REEP5	6|1|0	7	2.33	3	3|0|0	0.3	0.9	0.3	0.9	0.3	-3.51	2.33	0.54
ASF1ANT	ARF5	ARF5	6|0|0	6	2	3	3|0|0	0.3	0.9	0.3	0.9	0.3	-3.51	2	0.54
ASF1ANT	RPL38	RPL38	6|0|0	6	2	3	3|0|0	0.3	0.9	0.3	0.9	0.3	-3.51	2	0.54
ASF1ANT	ATP6V1H	ATP6V1H	6|0|0	6	2	3	3|0|0	0.3	0.9	0.3	0.9	0.3	-3.51	2	0.54
ASF1ANT	HK2	HK2	6|0|0	6	2	3	3|0|0	0.3	0.9	0.3	0.9	0.3	-3.51	2	0.54
ASF1ANT	UBA2	UBA2	35|13|0	48	16	3	25|0|1	0.29	0.87	0.29	0.87	0.29	-36.08	1.85	0.55
ASF1ANT	COPB2	COPB2	29|16|0	45	15	3	22|0|0	0.29	0.86	0.29	0.86	0.29	-30.15	2.05	0.55
ASF1ANT	MAT2A	MAT2A	21|11|3	35	11.67	3	14|0|2	0.29	0.85	0.29	0.85	0.29	-14.21	2.19	0.55
ASF1ANT	DDOST	DDOST	19|11|1	31	10.33	3	13|0|2	0.29	0.82	0.29	0.82	0.29	-17.16	2.07	0.55
ASF1ANT	PITPNB	PITPNB	18|9|2	29	9.67	3	12|0|2	0.29	0.84	0.29	0.84	0.29	-13.72	2.07	0.55
ASF1ANT	PSMD13	PSMD13	25|2|0	27	9	3	19|0|0	0.29	0.86	0.29	0.86	0.29	-25.8	1.42	0.55
ASF1ANT	TFRC	TFRC	18|2|0	20	6.67	3	13|0|0	0.29	0.88	0.29	0.88	0.29	-17.2	1.54	0.55
ASF1ANT	DHX30	DHX30	15|4|0	19	6.33	3	11|0|0	0.29	0.87	0.29	0.87	0.29	-14.49	1.73	0.55
ASF1ANT	PTCD3	PTCD3	16|1|0	17	5.67	3	12|0|0	0.29	0.86	0.29	0.86	0.29	-15.68	1.42	0.55
ASF1ANT	ARCN1	ARCN1	13|3|0	16	5.33	3	9|0|0	0.29	0.88	0.29	0.88	0.29	-11.47	1.78	0.55
ASF1ANT	GLS	GLS	14|2|0	16	5.33	3	10|0|0	0.29	0.88	0.29	0.88	0.29	-12.98	1.6	0.55
ASF1ANT	DCXR	DCXR	12|4|0	16	5.33	3	9|0|0	0.29	0.85	0.29	0.85	0.29	-11.47	1.78	0.55
ASF1ANT	PGAM5	PGAM5	13|1|0	14	4.67	3	9|0|0	0.29	0.88	0.29	0.88	0.29	-11.47	1.56	0.55
ASF1ANT	NNT	NNT	11|2|0	13	4.33	3	8|0|0	0.29	0.86	0.29	0.86	0.29	-10.38	1.62	0.55
ASF1ANT	DLD	DLD	11|1|0	12	4	3	8|0|0	0.29	0.86	0.29	0.86	0.29	-10.38	1.5	0.55
ASF1ANT	DNM1L	DNM1L	11|1|0	12	4	3	8|0|0	0.29	0.86	0.29	0.86	0.29	-10.38	1.5	0.55
ASF1ANT	ISYNA1	ISYNA1	9|2|0	11	3.67	3	6|0|0	0.29	0.87	0.29	0.87	0.29	-7.36	1.83	0.55
ASF1ANT	PPP2R4	PPP2R4	9|2|0	11	3.67	3	6|0|0	0.29	0.87	0.29	0.87	0.29	-7.36	1.83	0.55
ASF1ANT	SERPINB6	SERPINB6	11|0|0	11	3.67	3	8|0|0	0.29	0.86	0.29	0.86	0.29	-10.38	1.38	0.55
ASF1ANT	2007-09-01	2007-09-01	10|0|0	10	3.33	3	6|0|1	0.29	0.87	0.29	0.87	0.29	-9.08	1.43	0.55
ASF1ANT	WDR18	WDR18	9|0|0	9	3	3	6|0|0	0.29	0.87	0.29	0.87	0.29	-7.36	1.5	0.55
ASF1ANT	STX7	STX7	4|4|0	8	2.67	3	5|0|0	0.29	0.44	0.29	0.44	0.29	-6.47	1.6	0.55
ASF1ANT	CYCS	CYCS	1|7|0	8	2.67	3	4|0|0	0.29	0.88	0.29	0.88	0.29	-4.99	2	0.54
ASF1ANT	PSMD14	PSMD14	6|1|0	7	2.33	3	3|0|1	0.29	0.88	0.29	0.88	0.29	-5.32	1.75	0.55
ASF1ANT	STK26	STK26	4|1|0	5	1.67	3	2|0|0	0.29	0.87	0.29	0.87	0.29	-3.09	2.5	0.55
ASF1ANT	SNRPB2	SNRPB2	4|1|0	5	1.67	3	2|0|0	0.29	0.87	0.29	0.87	0.29	-3.09	2.5	0.55
ASF1ANT	RALA	RALA	4|1|0	5	1.67	3	2|0|0	0.29	0.87	0.29	0.87	0.29	-3.09	2.5	0.55
ASF1ANT	HNRNPA0	HNRNPA0	4|1|0	5	1.67	3	2|0|0	0.29	0.87	0.29	0.87	0.29	-3.09	2.5	0.55
ASF1ANT	NME3	NME3	4|1|0	5	1.67	3	2|0|0	0.29	0.87	0.29	0.87	0.29	-3.09	2.5	0.55
ASF1ANT	BCS1L	BCS1L	4|1|0	5	1.67	3	2|0|0	0.29	0.87	0.29	0.87	0.29	-3.09	2.5	0.55
ASF1ANT	FAM98A	FAM98A	4|1|0	5	1.67	3	2|0|0	0.29	0.87	0.29	0.87	0.29	-3.09	2.5	0.55
ASF1ANT	COPS7A	COPS7A	4|1|0	5	1.67	3	2|0|0	0.29	0.87	0.29	0.87	0.29	-3.09	2.5	0.55
ASF1ANT	CSNK2B	CSNK2B	4|0|0	4	1.33	3	2|0|0	0.29	0.87	0.29	0.87	0.29	-3.09	2	0.55
ASF1ANT	KDM1A	KDM1A	4|0|0	4	1.33	3	2|0|0	0.29	0.87	0.29	0.87	0.29	-3.09	2	0.55
ASF1ANT	GCLC	GCLC	4|0|0	4	1.33	3	2|0|0	0.29	0.87	0.29	0.87	0.29	-3.09	2	0.55
ASF1ANT	RQCD1	RQCD1	4|0|0	4	1.33	3	2|0|0	0.29	0.87	0.29	0.87	0.29	-3.09	2	0.55
ASF1ANT	MCU	MCU	4|0|0	4	1.33	3	2|0|0	0.29	0.87	0.29	0.87	0.29	-3.09	2	0.55
ASF1ANT	HNRNPU	HNRNPU	93|42|10	145	48.33	3	62|1|5	0.28	0.83	0.28	0.83	0.28	-67.91	2.13	0.56
ASF1ANT	ATP2A2	ATP2A2	39|18|0	57	19	3	27|0|3	0.28	0.83	0.28	0.83	0.28	-41.94	1.9	0.56
ASF1ANT	EIF2S1	EIF2S1	22|5|1	28	9.33	3	16|0|1	0.28	0.84	0.28	0.84	0.28	-19.94	1.65	0.55
ASF1ANT	LETM1	LETM1	11|7|0	18	6	3	10|0|0	0.28	0.7	0.28	0.7	0.28	-12.98	1.8	0.55
ASF1ANT	PDCD6	PDCD6	12|6|0	18	6	3	9|0|1	0.28	0.78	0.28	0.78	0.28	-13.13	1.8	0.56
ASF1ANT	NUP107	NUP107	14|1|0	15	5	3	11|0|0	0.28	0.83	0.28	0.83	0.28	-14.49	1.36	0.55
ASF1ANT	TYMS	TYMS	10|4|1	15	5	3	7|0|1	0.28	0.8	0.28	0.8	0.28	-8.16	1.88	0.55
ASF1ANT	ETF1	ETF1	13|1|0	14	4.67	3	10|0|0	0.28	0.84	0.28	0.84	0.28	-12.98	1.4	0.55
ASF1ANT	SSR4	SSR4	10|4|0	14	4.67	3	6|0|2	0.28	0.82	0.28	0.82	0.28	-10.72	1.75	0.55
ASF1ANT	KIAA1279	KIAA1279	13|0|0	13	4.33	3	10|0|0	0.28	0.84	0.28	0.84	0.28	-12.98	1.3	0.55
ASF1ANT	HSPBP1	HSPBP1	8|2|0	10	3.33	3	6|0|0	0.28	0.83	0.28	0.83	0.28	-7.36	1.67	0.56
ASF1ANT	MT-CO2	MT-CO2	7|3|0	10	3.33	3	6|0|0	0.28	0.75	0.28	0.75	0.28	-7.36	1.67	0.55
ASF1ANT	EIF3K	EIF3K	8|2|0	10	3.33	3	5|0|1	0.28	0.83	0.28	0.83	0.28	-7.63	1.67	0.56
ASF1ANT	EIF4A2	EIF4A2	7|1|1	9	3	3	4|1|0	0.28	0.85	0.28	0.85	0.28	-4.76	1.8	0.55
ASF1ANT	GHITM	GHITM	7|1|0	8	2.67	3	5|0|0	0.28	0.83	0.28	0.83	0.28	-6.47	1.6	0.55
ASF1ANT	DPP3	DPP3	7|1|0	8	2.67	3	5|0|0	0.28	0.83	0.28	0.83	0.28	-6.47	1.6	0.55
ASF1ANT	TLN1	TLN1	6|2|0	8	2.67	3	5|0|0	0.28	0.76	0.28	0.76	0.28	-6.47	1.6	0.56
ASF1ANT	NAE1	NAE1	7|1|0	8	2.67	3	5|0|0	0.28	0.83	0.28	0.83	0.28	-6.47	1.6	0.55
ASF1ANT	ACOT9	ACOT9	7|1|0	8	2.67	3	5|0|0	0.28	0.83	0.28	0.83	0.28	-6.47	1.6	0.55
ASF1ANT	UGP2	UGP2	6|2|0	8	2.67	3	5|0|0	0.28	0.76	0.28	0.76	0.28	-6.47	1.6	0.56
ASF1ANT	NELFB	NELFB	6|1|0	7	2.33	3	4|0|0	0.28	0.84	0.28	0.84	0.28	-4.99	1.75	0.55
ASF1ANT	NDUFA9	NDUFA9	6|1|0	7	2.33	3	4|0|0	0.28	0.84	0.28	0.84	0.28	-4.99	1.75	0.55
ASF1ANT	AP3M1	AP3M1	6|1|0	7	2.33	3	4|0|0	0.28	0.84	0.28	0.84	0.28	-4.99	1.75	0.55
ASF1ANT	SEC63	SEC63	6|1|0	7	2.33	3	4|0|0	0.28	0.84	0.28	0.84	0.28	-4.99	1.75	0.55
ASF1ANT	KPNA3	KPNA3	7|0|0	7	2.33	3	5|0|0	0.28	0.83	0.28	0.83	0.28	-6.47	1.4	0.55
ASF1ANT	FSCN1	FSCN1	6|0|0	6	2	3	4|0|0	0.28	0.84	0.28	0.84	0.28	-4.99	1.5	0.55
ASF1ANT	DCUN1D5	DCUN1D5	5|1|0	6	2	3	3|0|0	0.28	0.84	0.28	0.84	0.28	-3.51	2	0.55
ASF1ANT	CDK5	CDK5	5|1|0	6	2	3	3|0|0	0.28	0.84	0.28	0.84	0.28	-3.51	2	0.55
ASF1ANT	PDE12	PDE12	6|0|0	6	2	3	4|0|0	0.28	0.84	0.28	0.84	0.28	-4.99	1.5	0.55
ASF1ANT	SERPINB1	SERPINB1	5|0|1	6	2	3	3|0|0	0.28	0.84	0.28	0.84	0.28	-3.51	2	0.55
ASF1ANT	SNX5	SNX5	5|1|0	6	2	3	3|0|0	0.28	0.84	0.28	0.84	0.28	-3.51	2	0.55
ASF1ANT	PPP4C	PPP4C	5|0|0	5	1.67	3	3|0|0	0.28	0.84	0.28	0.84	0.28	-3.51	1.67	0.55
ASF1ANT	MLEC	MLEC	5|0|0	5	1.67	3	3|0|0	0.28	0.84	0.28	0.84	0.28	-3.51	1.67	0.55
ASF1ANT	CCT6A	CCT6A	32|6|1	39	13	3	25|0|0	0.27	0.82	0.27	0.82	0.27	-30.99	1.56	0.56
ASF1ANT	ARPC2	ARPC2	21|7|0	28	9.33	3	17|0|0	0.27	0.8	0.27	0.8	0.27	-22.99	1.65	0.57
ASF1ANT	HDAC2	HDAC2	16|7|1	24	8	3	11|0|2	0.27	0.8	0.27	0.8	0.27	-14.57	1.85	0.57
ASF1ANT	RAB14	RAB14	15|6|1	22	7.33	3	11|0|1	0.27	0.81	0.27	0.81	0.27	-13.02	1.83	0.56
ASF1ANT	TPP2	TPP2	20|1|0	21	7	3	16|0|0	0.27	0.82	0.27	0.82	0.27	-21.48	1.31	0.56
ASF1ANT	AIMP2	AIMP2	12|4|3	19	6.33	3	7|0|3	0.27	0.8	0.27	0.8	0.27	-7.38	1.9	0.57
ASF1ANT	MTHFD1L	MTHFD1L	15|2|0	17	5.67	3	12|0|0	0.27	0.82	0.27	0.82	0.27	-15.68	1.42	0.56
ASF1ANT	SERPINH1	SERPINH1	15|1|0	16	5.33	3	12|0|0	0.27	0.82	0.27	0.82	0.27	-15.68	1.33	0.56
ASF1ANT	ADH5	ADH5	11|2|0	13	4.33	3	9|0|0	0.27	0.8	0.27	0.8	0.27	-11.47	1.44	0.57
ASF1ANT	GNAS	GNAS	11|2|0	13	4.33	3	7|1|1	0.27	0.8	0.27	0.8	0.27	-11.87	1.44	0.57
ASF1ANT	ERLIN2	ERLIN2	10|3|0	13	4.33	3	8|0|0	0.27	0.81	0.27	0.81	0.27	-10.38	1.62	0.56
ASF1ANT	EMD	EMD	11|1|0	12	4	3	9|0|0	0.27	0.8	0.27	0.8	0.27	-11.47	1.33	0.57
ASF1ANT	MRPS27	MRPS27	10|2|0	12	4	3	8|0|0	0.27	0.81	0.27	0.81	0.27	-10.38	1.5	0.56
ASF1ANT	CLIC4	CLIC4	10|1|0	11	3.67	3	8|0|0	0.27	0.81	0.27	0.81	0.27	-10.38	1.38	0.56
ASF1ANT	CAPNS1	CAPNS1	9|1|1	11	3.67	3	7|0|0	0.27	0.82	0.27	0.82	0.27	-6.62	1.57	0.56
ASF1ANT	ASS1	ASS1	9|0|0	9	3	3	7|0|0	0.27	0.82	0.27	0.82	0.27	-8.87	1.29	0.56
ASF1ANT	PUF60	PUF60	9|0|0	9	3	3	7|0|0	0.27	0.82	0.27	0.82	0.27	-8.87	1.29	0.56
ASF1ANT	SLC16A1	SLC16A1	4|2|0	6	2	3	4|0|0	0.27	0.63	0.27	0.63	0.27	-4.99	1.5	0.57
ASF1ANT	MOB1B	MOB1B	4|2|0	6	2	3	4|0|0	0.27	0.63	0.27	0.63	0.27	-4.99	1.5	0.57
ASF1ANT	C2ORF47	C2ORF47	2|1|0	3	1	3	1|0|0	0.27	0.81	0.27	0.81	0.27	-1.73	3	0.56
ASF1ANT	ZNF605	ZNF605	1|2|0	3	1	3	0|0|1	0.27	0.81	0.27	0.81	0.27	-1.73	3	0.56
ASF1ANT	UTP18	UTP18	2|1|0	3	1	3	1|0|0	0.27	0.81	0.27	0.81	0.27	-1.73	3	0.56
ASF1ANT	RUFY1	RUFY1	2|1|0	3	1	3	1|0|0	0.27	0.81	0.27	0.81	0.27	-1.73	3	0.56
ASF1ANT	PTP4A1	PTP4A1	2|1|0	3	1	3	1|0|0	0.27	0.81	0.27	0.81	0.27	-1.73	3	0.56
ASF1ANT	TMEM165	TMEM165	2|1|0	3	1	3	1|0|0	0.27	0.81	0.27	0.81	0.27	-1.73	3	0.56
ASF1ANT	TMCO1	TMCO1	1|2|0	3	1	3	1|0|0	0.27	0.81	0.27	0.81	0.27	-1.73	3	0.56
ASF1ANT	TBC1D24	TBC1D24	2|0|1	3	1	3	1|0|0	0.27	0.81	0.27	0.81	0.27	-1.73	3	0.56
ASF1ANT	SPCS2	SPCS2	1|2|0	3	1	3	1|0|0	0.27	0.81	0.27	0.81	0.27	-1.73	3	0.56
ASF1ANT	CDK5RAP1	CDK5RAP1	2|1|0	3	1	3	1|0|0	0.27	0.81	0.27	0.81	0.27	-1.73	3	0.56
ASF1ANT	MARC1	MARC1	2|1|0	3	1	3	1|0|0	0.27	0.81	0.27	0.81	0.27	-1.73	3	0.56
ASF1ANT	H3BN98	H3BN98	2|1|0	3	1	3	1|0|0	0.27	0.81	0.27	0.81	0.27	-1.73	3	0.56
ASF1ANT	IKBIP	IKBIP	1|2|0	3	1	3	1|0|0	0.27	0.81	0.27	0.81	0.27	-1.73	3	0.56
ASF1ANT	RPL35A	RPL35A	1|2|0	3	1	3	1|0|0	0.27	0.81	0.27	0.81	0.27	-1.73	3	0.56
ASF1ANT	STAT5B	STAT5B	2|1|0	3	1	3	1|0|0	0.27	0.81	0.27	0.81	0.27	-1.73	3	0.56
ASF1ANT	VAMP7	VAMP7	2|1|0	3	1	3	1|0|0	0.27	0.81	0.27	0.81	0.27	-1.73	3	0.56
ASF1ANT	TOR1AIP1	TOR1AIP1	2|1|0	3	1	3	1|0|0	0.27	0.81	0.27	0.81	0.27	-1.73	3	0.56
ASF1ANT	TBC1D4	TBC1D4	2|1|0	3	1	3	1|0|0	0.27	0.81	0.27	0.81	0.27	-1.73	3	0.56
ASF1ANT	PCMT1	PCMT1	2|1|0	3	1	3	1|0|0	0.27	0.81	0.27	0.81	0.27	-1.73	3	0.56
ASF1ANT	FLNC	FLNC	1|0|2	3	1	3	0|0|1	0.27	0.81	0.27	0.81	0.27	-1.73	3	0.56
ASF1ANT	RAB13	RAB13	2|1|0	3	1	3	1|0|0	0.27	0.81	0.27	0.81	0.27	-1.73	3	0.56
ASF1ANT	YME1L1	YME1L1	2|1|0	3	1	3	1|0|0	0.27	0.81	0.27	0.81	0.27	-1.73	3	0.56
ASF1ANT	NUP88	NUP88	2|0|0	2	0.67	3	1|0|0	0.27	0.81	0.27	0.81	0.27	-1.73	2	0.56
ASF1ANT	ELMOD2	ELMOD2	2|0|0	2	0.67	3	1|0|0	0.27	0.81	0.27	0.81	0.27	-1.73	2	0.56
ASF1ANT	UQCRQ	UQCRQ	2|0|0	2	0.67	3	1|0|0	0.27	0.81	0.27	0.81	0.27	-1.73	2	0.56
ASF1ANT	DNMT1	DNMT1	0|2|0	2	0.67	3	1|0|0	0.27	0.81	0.27	0.81	0.27	-1.73	2	0.56
ASF1ANT	WDR61	WDR61	2|0|0	2	0.67	3	1|0|0	0.27	0.81	0.27	0.81	0.27	-1.73	2	0.56
ASF1ANT	FHOD3	FHOD3	0|0|2	2	0.67	3	0|0|1	0.27	0.81	0.27	0.81	0.27	-1.73	2	0.56
ASF1ANT	NTMT1	NTMT1	2|0|0	2	0.67	3	1|0|0	0.27	0.81	0.27	0.81	0.27	-1.73	2	0.56
ASF1ANT	FN3KRP	FN3KRP	2|0|0	2	0.67	3	0|0|1	0.27	0.81	0.27	0.81	0.27	-1.73	2	0.56
ASF1ANT	SDE2	SDE2	2|0|0	2	0.67	3	1|0|0	0.27	0.81	0.27	0.81	0.27	-1.73	2	0.56
ASF1ANT	BCKDK	BCKDK	2|0|0	2	0.67	3	1|0|0	0.27	0.81	0.27	0.81	0.27	-1.73	2	0.56
ASF1ANT	EXOSC3	EXOSC3	0|2|0	2	0.67	3	1|0|0	0.27	0.81	0.27	0.81	0.27	-1.73	2	0.56
ASF1ANT	EXOSC5	EXOSC5	2|0|0	2	0.67	3	1|0|0	0.27	0.81	0.27	0.81	0.27	-1.73	2	0.56
ASF1ANT	ACSS1	ACSS1	2|0|0	2	0.67	3	1|0|0	0.27	0.81	0.27	0.81	0.27	-1.73	2	0.56
ASF1ANT	VPS36	VPS36	2|0|0	2	0.67	3	1|0|0	0.27	0.81	0.27	0.81	0.27	-1.73	2	0.56
ASF1ANT	ARL8A	ARL8A	2|0|0	2	0.67	3	1|0|0	0.27	0.81	0.27	0.81	0.27	-1.73	2	0.56
ASF1ANT	SEC62	SEC62	2|0|0	2	0.67	3	1|0|0	0.27	0.81	0.27	0.81	0.27	-1.73	2	0.56
ASF1ANT	NEK9	NEK9	2|0|0	2	0.67	3	1|0|0	0.27	0.81	0.27	0.81	0.27	-1.73	2	0.56
ASF1ANT	MRPS24	MRPS24	2|0|0	2	0.67	3	1|0|0	0.27	0.81	0.27	0.81	0.27	-1.73	2	0.56
ASF1ANT	NBAS	NBAS	2|0|0	2	0.67	3	1|0|0	0.27	0.81	0.27	0.81	0.27	-1.73	2	0.56
ASF1ANT	SIRT2	SIRT2	2|0|0	2	0.67	3	1|0|0	0.27	0.81	0.27	0.81	0.27	-1.73	2	0.56
ASF1ANT	DERA	DERA	2|0|0	2	0.67	3	1|0|0	0.27	0.81	0.27	0.81	0.27	-1.73	2	0.56
ASF1ANT	SRSF10	SRSF10	0|0|2	2	0.67	3	0|0|1	0.27	0.81	0.27	0.81	0.27	-1.73	2	0.56
ASF1ANT	MAP1LC3B	MAP1LC3B	2|0|0	2	0.67	3	1|0|0	0.27	0.81	0.27	0.81	0.27	-1.73	2	0.56
ASF1ANT	GMPPB	GMPPB	2|0|0	2	0.67	3	1|0|0	0.27	0.81	0.27	0.81	0.27	-1.73	2	0.56
ASF1ANT	RPAP3	RPAP3	2|0|0	2	0.67	3	1|0|0	0.27	0.81	0.27	0.81	0.27	-1.73	2	0.56
ASF1ANT	EIF3B	EIF3B	50|22|2	74	24.67	3	39|0|0	0.26	0.78	0.26	0.78	0.26	-47.77	1.9	0.57
ASF1ANT	ACOT7	ACOT7	22|16|0	38	12.67	3	17|0|2	0.26	0.69	0.26	0.69	0.26	-25.96	2	0.57
ASF1ANT	G6PD	G6PD	26|9|0	35	11.67	3	21|0|0	0.26	0.79	0.26	0.79	0.26	-28.63	1.67	0.57
ASF1ANT	VCP	VCP	13|6|3	22	7.33	3	8|0|3	0.26	0.77	0.26	0.77	0.26	-8.55	2	0.57
ASF1ANT	SNRPE	SNRPE	9|7|3	19	6.33	3	5|0|4	0.26	0.6	0.26	0.6	0.26	-6.38	2.11	0.57
ASF1ANT	WDR1	WDR1	17|2|0	19	6.33	3	14|0|0	0.26	0.79	0.26	0.79	0.26	-18.71	1.36	0.57
ASF1ANT	FEN1	FEN1	8|8|2	18	6	3	6|1|2	0.26	0.39	0.26	0.39	0.26	-7.81	2	0.57
ASF1ANT	PLD3	PLD3	8|6|2	16	5.33	3	6|0|2	0.26	0.57	0.26	0.57	0.26	-6.63	2	0.57
ASF1ANT	NUDT21	NUDT21	8|3|0	11	3.67	3	7|0|0	0.26	0.75	0.26	0.75	0.26	-8.87	1.57	0.57
ASF1ANT	MRPS2	MRPS2	5|1|0	6	2	3	4|0|0	0.26	0.77	0.26	0.77	0.26	-4.99	1.5	0.57
ASF1ANT	PAIP1	PAIP1	5|1|0	6	2	3	4|0|0	0.26	0.77	0.26	0.77	0.26	-4.99	1.5	0.57
ASF1ANT	SNAP23	SNAP23	5|1|0	6	2	3	4|0|0	0.26	0.77	0.26	0.77	0.26	-4.99	1.5	0.57
ASF1ANT	MPC2	MPC2	5|1|0	6	2	3	4|0|0	0.26	0.77	0.26	0.77	0.26	-4.99	1.5	0.57
ASF1ANT	HMGCS1	HMGCS1	5|0|0	5	1.67	3	4|0|0	0.26	0.77	0.26	0.77	0.26	-4.99	1.25	0.57
ASF1ANT	STX12	STX12	5|0|0	5	1.67	3	4|0|0	0.26	0.77	0.26	0.77	0.26	-4.99	1.25	0.57
ASF1ANT	RTN3	RTN3	5|0|0	5	1.67	3	4|0|0	0.26	0.77	0.26	0.77	0.26	-4.99	1.25	0.57
ASF1ANT	EIF4A3	EIF4A3	32|17|1	50	16.67	3	23|0|3	0.25	0.75	0.25	0.75	0.25	-32.64	1.92	0.57
ASF1ANT	PSMB1	PSMB1	15|11|0	26	8.67	3	13|0|1	0.25	0.61	0.25	0.61	0.25	-18.82	1.86	0.57
ASF1ANT	TNPO1	TNPO1	20|1|0	21	7	3	17|0|0	0.25	0.74	0.25	0.74	0.25	-22.99	1.24	0.57
ASF1ANT	FDPS	FDPS	14|6|1	21	7	3	10|0|2	0.25	0.74	0.25	0.74	0.25	-13.16	1.75	0.57
ASF1ANT	ERO1L	ERO1L	12|7|0	19	6.33	3	11|0|0	0.25	0.69	0.25	0.69	0.25	-14.49	1.73	0.57
ASF1ANT	PSMA4	PSMA4	9|3|0	12	4	3	8|0|0	0.25	0.73	0.25	0.73	0.25	-10.38	1.5	0.57
ASF1ANT	FLNB	FLNB	8|3|1	12	4	3	6|0|1	0.25	0.73	0.25	0.73	0.25	-6.83	1.71	0.57
ASF1ANT	PDCD10	PDCD10	8|2|0	10	3.33	3	7|0|0	0.25	0.75	0.25	0.75	0.25	-8.87	1.43	0.57
ASF1ANT	HNRNPA3	HNRNPA3	7|2|0	9	3	3	6|0|0	0.25	0.75	0.25	0.75	0.25	-7.36	1.5	0.57
ASF1ANT	PPP6C	PPP6C	7|1|0	8	2.67	3	6|0|0	0.25	0.75	0.25	0.75	0.25	-7.36	1.33	0.57
ASF1ANT	PSMA6	PSMA6	7|1|0	8	2.67	3	6|0|0	0.25	0.75	0.25	0.75	0.25	-7.36	1.33	0.57
ASF1ANT	2002-09-01	2002-09-01	8|0|0	8	2.67	3	7|0|0	0.25	0.75	0.25	0.75	0.25	-8.87	1.14	0.57
ASF1ANT	SLC1A5	SLC1A5	7|1|0	8	2.67	3	6|0|0	0.25	0.75	0.25	0.75	0.25	-7.36	1.33	0.57
ASF1ANT	RBM14	RBM14	7|1|0	8	2.67	3	6|0|0	0.25	0.75	0.25	0.75	0.25	-7.36	1.33	0.57
ASF1ANT	MCTS1	MCTS1	7|1|0	8	2.67	3	6|0|0	0.25	0.75	0.25	0.75	0.25	-7.36	1.33	0.57
ASF1ANT	SARS2	SARS2	7|0|0	7	2.33	3	6|0|0	0.25	0.75	0.25	0.75	0.25	-7.36	1.17	0.57
ASF1ANT	PSAP	PSAP	6|1|0	7	2.33	3	5|0|0	0.25	0.76	0.25	0.76	0.25	-6.47	1.4	0.57
ASF1ANT	ACTR1B	ACTR1B	4|1|0	5	1.67	3	3|0|0	0.25	0.76	0.25	0.76	0.25	-3.51	1.67	0.57
ASF1ANT	RTCA	RTCA	4|1|0	5	1.67	3	3|0|0	0.25	0.76	0.25	0.76	0.25	-3.51	1.67	0.57
ASF1ANT	NT5DC1	NT5DC1	4|1|0	5	1.67	3	3|0|0	0.25	0.76	0.25	0.76	0.25	-3.51	1.67	0.57
ASF1ANT	ARF6	ARF6	3|1|0	4	1.33	3	2|0|0	0.25	0.76	0.25	0.76	0.25	-3.09	2	0.57
ASF1ANT	PDK1	PDK1	3|1|0	4	1.33	3	2|0|0	0.25	0.76	0.25	0.76	0.25	-3.09	2	0.57
ASF1ANT	KPRP	KPRP	0|0|4	4	1.33	3	3|0|0	0.25	0.76	0.25	0.76	0.25	-3.51	1.33	0.57
ASF1ANT	COMT	COMT	3|1|0	4	1.33	3	2|0|0	0.25	0.76	0.25	0.76	0.25	-3.09	2	0.57
ASF1ANT	SLC7A1	SLC7A1	3|1|0	4	1.33	3	2|0|0	0.25	0.76	0.25	0.76	0.25	-3.09	2	0.57
ASF1ANT	RAB4A	RAB4A	4|0|0	4	1.33	3	3|0|0	0.25	0.76	0.25	0.76	0.25	-3.51	1.33	0.57
ASF1ANT	RPS25	RPS25	1|3|0	4	1.33	3	2|0|0	0.25	0.76	0.25	0.76	0.25	-3.09	2	0.57
ASF1ANT	PICALM	PICALM	3|1|0	4	1.33	3	2|0|0	0.25	0.76	0.25	0.76	0.25	-3.09	2	0.57
ASF1ANT	GBAS	GBAS	4|0|0	4	1.33	3	3|0|0	0.25	0.76	0.25	0.76	0.25	-3.51	1.33	0.57
ASF1ANT	SMS	SMS	3|1|0	4	1.33	3	2|0|0	0.25	0.76	0.25	0.76	0.25	-3.09	2	0.57
ASF1ANT	TM9SF3	TM9SF3	3|1|0	4	1.33	3	2|0|0	0.25	0.76	0.25	0.76	0.25	-3.09	2	0.57
ASF1ANT	LAMP1	LAMP1	3|1|0	4	1.33	3	2|0|0	0.25	0.76	0.25	0.76	0.25	-3.09	2	0.57
ASF1ANT	THOC1	THOC1	3|0|0	3	1	3	2|0|0	0.25	0.76	0.25	0.76	0.25	-3.09	1.5	0.57
ASF1ANT	TOR1A	TOR1A	3|0|0	3	1	3	2|0|0	0.25	0.76	0.25	0.76	0.25	-3.09	1.5	0.57
ASF1ANT	PRIM1	PRIM1	3|0|0	3	1	3	2|0|0	0.25	0.76	0.25	0.76	0.25	-3.09	1.5	0.57
ASF1ANT	ATP5I	ATP5I	3|0|0	3	1	3	2|0|0	0.25	0.76	0.25	0.76	0.25	-3.09	1.5	0.57
ASF1ANT	PCID2	PCID2	3|0|0	3	1	3	2|0|0	0.25	0.76	0.25	0.76	0.25	-3.09	1.5	0.57
ASF1ANT	NELFCD	NELFCD	3|0|0	3	1	3	2|0|0	0.25	0.76	0.25	0.76	0.25	-3.09	1.5	0.57
ASF1ANT	ARMC1	ARMC1	3|0|0	3	1	3	2|0|0	0.25	0.76	0.25	0.76	0.25	-3.09	1.5	0.57
ASF1ANT	MSN	MSN	38|12|4	54	18	3	28|0|3	0.24	0.71	0.24	0.71	0.24	-31.64	1.74	0.58
ASF1ANT	LTA4H	LTA4H	45|8|0	53	17.67	3	35|0|1	0.24	0.73	0.24	0.73	0.24	-50.64	1.47	0.57
ASF1ANT	PSMB2	PSMB2	10|7|0	17	5.67	3	10|0|0	0.24	0.59	0.24	0.59	0.24	-12.98	1.7	0.58
ASF1ANT	RUVBL1	RUVBL1	10|2|0	12	4	3	9|0|0	0.24	0.72	0.24	0.72	0.24	-11.47	1.33	0.58
ASF1ANT	PPP1CC	PPP1CC	5|5|1	11	3.67	3	4|0|2	0.24	0.36	0.24	0.36	0.24	-5.81	1.83	0.57
ASF1ANT	TRAPPC3	TRAPPC3	6|3|0	9	3	3	6|0|0	0.24	0.63	0.24	0.63	0.24	-7.36	1.5	0.58
ASF1ANT	NDUFA13	NDUFA13	2|2|0	4	1.33	3	3|0|0	0.24	0.36	0.24	0.36	0.24	-3.51	1.33	0.58
ASF1ANT	XRCC5	XRCC5	96|55|11	162	54	3	63|0|10	0.23	0.68	0.23	0.68	0.23	-72.48	2.22	0.58
ASF1ANT	IPO5	IPO5	68|8|0	76	25.33	3	53|0|0	0.23	0.7	0.23	0.7	0.23	-75.77	1.43	0.58
ASF1ANT	HNRNPUL1	HNRNPUL1	18|6|0	24	8	3	16|0|0	0.23	0.68	0.23	0.68	0.23	-21.48	1.5	0.58
ASF1ANT	DDX39A	DDX39A	12|5|0	17	5.67	3	10|0|1	0.23	0.67	0.23	0.67	0.23	-14.62	1.55	0.58
ASF1ANT	AHCYL1	AHCYL1	5|2|0	7	2.33	3	5|0|0	0.23	0.64	0.23	0.64	0.23	-6.47	1.4	0.58
ASF1ANT	ALDH5A1	ALDH5A1	5|2|0	7	2.33	3	5|0|0	0.23	0.64	0.23	0.64	0.23	-6.47	1.4	0.58
ASF1ANT	HDAC1	HDAC1	5|2|0	7	2.33	3	5|0|0	0.23	0.64	0.23	0.64	0.23	-6.47	1.4	0.58
ASF1ANT	EIF2S3	EIF2S3	37|25|3	65	21.67	3	27|1|3	0.22	0.64	0.22	0.64	0.22	-34.06	2.1	0.58
ASF1ANT	CTPS1	CTPS1	33|8|1	42	14	3	28|0|0	0.22	0.65	0.22	0.65	0.22	-35.26	1.5	0.58
ASF1ANT	GARS	GARS	33|5|0	38	12.67	3	28|0|0	0.22	0.65	0.22	0.65	0.22	-38.9	1.36	0.58
ASF1ANT	RPS10	RPS10	17|13|3	33	11	3	10|0|6	0.22	0.58	0.22	0.58	0.22	-14.61	2.06	0.58
ASF1ANT	ANXA6	ANXA6	29|0|0	29	9.67	3	25|0|0	0.22	0.65	0.22	0.65	0.22	-34.51	1.16	0.58
ASF1ANT	WARS	WARS	24|4|0	28	9.33	3	20|0|1	0.22	0.65	0.22	0.65	0.22	-28.71	1.33	0.58
ASF1ANT	PPP5C	PPP5C	14|4|0	18	6	3	13|0|0	0.22	0.65	0.22	0.65	0.22	-17.2	1.38	0.58
ASF1ANT	TMX1	TMX1	7|6|0	13	4.33	3	7|0|1	0.22	0.41	0.22	0.41	0.22	-10.55	1.62	0.58
ASF1ANT	CYC1	CYC1	6|3|0	9	3	3	5|0|1	0.22	0.6	0.22	0.6	0.22	-7.63	1.5	0.58
ASF1ANT	EEF1A2	EEF1A2	5|2|0	7	2.33	3	3|2|0	0.22	0.62	0.22	0.62	0.22	-6.84	1.4	0.58
ASF1ANT	RCC2	RCC2	49|32|5	86	28.67	3	35|0|5	0.21	0.64	0.21	0.64	0.21	-41.51	2.15	0.58
ASF1ANT	PSMB5	PSMB5	20|8|2	30	10	3	16|0|2	0.21	0.62	0.21	0.62	0.21	-18.76	1.67	0.58
ASF1ANT	DARS2	DARS2	20|9|0	29	9.67	3	18|0|0	0.21	0.64	0.21	0.64	0.21	-24.29	1.61	0.58
ASF1ANT	LMAN2	LMAN2	14|6|0	20	6.67	3	12|1|0	0.21	0.64	0.21	0.64	0.21	-17.32	1.54	0.58
ASF1ANT	NDUFS2	NDUFS2	15|1|0	16	5.33	3	14|0|0	0.21	0.63	0.21	0.63	0.21	-18.71	1.14	0.58
ASF1ANT	TSFM	TSFM	6|2|0	8	2.67	3	6|0|0	0.21	0.63	0.21	0.63	0.21	-7.36	1.33	0.58
ASF1ANT	COASY	COASY	7|1|0	8	2.67	3	7|0|0	0.21	0.63	0.21	0.63	0.21	-8.87	1.14	0.58
ASF1ANT	GNAI3	GNAI3	8|0|0	8	2.67	3	8|0|0	0.21	0.62	0.21	0.62	0.21	-10.38	1	0.58
ASF1ANT	CECR5	CECR5	6|2|0	8	2.67	3	6|0|0	0.21	0.63	0.21	0.63	0.21	-7.36	1.33	0.58
ASF1ANT	TARS2	TARS2	7|0|0	7	2.33	3	7|0|0	0.21	0.63	0.21	0.63	0.21	-8.87	1	0.58
ASF1ANT	HADHB	HADHB	5|1|1	7	2.33	3	3|1|1	0.21	0.64	0.21	0.64	0.21	-4.95	1.4	0.58
ASF1ANT	PCNA	PCNA	7|0|0	7	2.33	3	7|0|0	0.21	0.63	0.21	0.63	0.21	-8.87	1	0.58
ASF1ANT	NT5DC2	NT5DC2	7|0|0	7	2.33	3	7|0|0	0.21	0.63	0.21	0.63	0.21	-8.87	1	0.58
ASF1ANT	DAP3	DAP3	7|0|0	7	2.33	3	7|0|0	0.21	0.63	0.21	0.63	0.21	-8.87	1	0.58
ASF1ANT	CTNNBL1	CTNNBL1	6|1|0	7	2.33	3	6|0|0	0.21	0.63	0.21	0.63	0.21	-7.36	1.17	0.58
ASF1ANT	MRPL37	MRPL37	6|0|0	6	2	3	6|0|0	0.21	0.63	0.21	0.63	0.21	-7.36	1	0.58
ASF1ANT	EIF2B2	EIF2B2	6|0|0	6	2	3	6|0|0	0.21	0.63	0.21	0.63	0.21	-7.36	1	0.58
ASF1ANT	YKT6	YKT6	5|1|0	6	2	3	5|0|0	0.21	0.64	0.21	0.64	0.21	-6.47	1.2	0.58
ASF1ANT	DYNC1LI1	DYNC1LI1	5|1|0	6	2	3	5|0|0	0.21	0.64	0.21	0.64	0.21	-6.47	1.2	0.58
ASF1ANT	FAM49B	FAM49B	5|1|0	6	2	3	5|0|0	0.21	0.64	0.21	0.64	0.21	-6.47	1.2	0.58
ASF1ANT	SRPRB	SRPRB	5|1|0	6	2	3	5|0|0	0.21	0.64	0.21	0.64	0.21	-6.47	1.2	0.58
ASF1ANT	VPS29	VPS29	5|1|0	6	2	3	5|0|0	0.21	0.64	0.21	0.64	0.21	-6.47	1.2	0.58
ASF1ANT	AP1B1	AP1B1	6|0|0	6	2	3	6|0|0	0.21	0.63	0.21	0.63	0.21	-7.36	1	0.58
ASF1ANT	SUCLA2	SUCLA2	5|0|1	6	2	3	5|0|0	0.21	0.64	0.21	0.64	0.21	-6.47	1.2	0.58
ASF1ANT	AARS2	AARS2	5|1|0	6	2	3	5|0|0	0.21	0.64	0.21	0.64	0.21	-6.47	1.2	0.58
ASF1ANT	NSDHL	NSDHL	5|0|0	5	1.67	3	5|0|0	0.21	0.64	0.21	0.64	0.21	-6.47	1	0.58
ASF1ANT	CISD1	CISD1	4|1|0	5	1.67	3	4|0|0	0.21	0.63	0.21	0.63	0.21	-4.99	1.25	0.58
ASF1ANT	LMNB1	LMNB1	5|0|0	5	1.67	3	5|0|0	0.21	0.64	0.21	0.64	0.21	-6.47	1	0.58
ASF1ANT	NAA50	NAA50	5|0|0	5	1.67	3	5|0|0	0.21	0.64	0.21	0.64	0.21	-6.47	1	0.58
ASF1ANT	GNPNAT1	GNPNAT1	5|0|0	5	1.67	3	5|0|0	0.21	0.64	0.21	0.64	0.21	-6.47	1	0.58
ASF1ANT	TUBG1	TUBG1	4|0|0	4	1.33	3	4|0|0	0.21	0.63	0.21	0.63	0.21	-4.99	1	0.58
ASF1ANT	FKBP5	FKBP5	4|0|0	4	1.33	3	4|0|0	0.21	0.63	0.21	0.63	0.21	-4.99	1	0.58
ASF1ANT	GMPS	GMPS	4|0|0	4	1.33	3	4|0|0	0.21	0.63	0.21	0.63	0.21	-4.99	1	0.58
ASF1ANT	ALDOC	ALDOC	4|0|0	4	1.33	3	4|0|0	0.21	0.63	0.21	0.63	0.21	-4.99	1	0.58
ASF1ANT	RPS5	RPS5	25|24|5	54	18	3	17|1|6	0.2	0.36	0.2	0.36	0.2	-20.84	2.25	0.58
ASF1ANT	KPNA2	KPNA2	23|18|1	42	14	3	17|0|4	0.2	0.54	0.2	0.54	0.2	-25.59	2	0.58
ASF1ANT	VDAC3	VDAC3	23|15|2	40	13.33	3	14|4|3	0.2	0.6	0.2	0.6	0.2	-23.31	1.9	0.59
ASF1ANT	C14ORF166	C14ORF166	10|6|0	16	5.33	3	9|0|1	0.2	0.56	0.2	0.56	0.2	-13.13	1.6	0.58
ASF1ANT	PSMB3	PSMB3	8|2|0	10	3.33	3	7|1|0	0.2	0.59	0.2	0.59	0.2	-10.55	1.25	0.59
ASF1ANT	SRM	SRM	9|0|0	9	3	3	9|0|0	0.2	0.6	0.2	0.6	0.2	-11.47	1	0.59
ASF1ANT	NRD1	NRD1	9|0|0	9	3	3	9|0|0	0.2	0.6	0.2	0.6	0.2	-11.47	1	0.59
ASF1ANT	POLDIP2	POLDIP2	9|0|0	9	3	3	9|0|0	0.2	0.6	0.2	0.6	0.2	-11.47	1	0.59
ASF1ANT	DNAH1	DNAH1	1|0|6	7	2.33	3	1|0|5	0.2	0.6	0.2	0.6	0.2	-7.63	1.17	0.59
ASF1ANT	RPL34	RPL34	1|4|1	6	2	3	1|1|2	0.2	0.6	0.2	0.6	0.2	-3.75	1.5	0.59
ASF1ANT	ETFB	ETFB	3|1|0	4	1.33	3	3|0|0	0.2	0.61	0.2	0.61	0.2	-3.51	1.33	0.59
ASF1ANT	UBE2S	UBE2S	3|1|0	4	1.33	3	3|0|0	0.2	0.61	0.2	0.61	0.2	-3.51	1.33	0.59
ASF1ANT	HM13	HM13	3|1|0	4	1.33	3	3|0|0	0.2	0.61	0.2	0.61	0.2	-3.51	1.33	0.59
ASF1ANT	RPS7	RPS7	3|0|0	3	1	3	3|0|0	0.2	0.61	0.2	0.61	0.2	-3.51	1	0.59
ASF1ANT	XP32	XP32	0|0|3	3	1	3	3|0|0	0.2	0.61	0.2	0.61	0.2	-3.51	1	0.59
ASF1ANT	NANS	NANS	3|0|0	3	1	3	3|0|0	0.2	0.61	0.2	0.61	0.2	-3.51	1	0.59
ASF1ANT	GLMN	GLMN	3|0|0	3	1	3	3|0|0	0.2	0.61	0.2	0.61	0.2	-3.51	1	0.59
ASF1ANT	BAX	BAX	3|0|0	3	1	3	3|0|0	0.2	0.61	0.2	0.61	0.2	-3.51	1	0.59
ASF1ANT	TARDBP	TARDBP	3|0|0	3	1	3	3|0|0	0.2	0.61	0.2	0.61	0.2	-3.51	1	0.59
ASF1ANT	TM9SF2	TM9SF2	3|0|0	3	1	3	3|0|0	0.2	0.61	0.2	0.61	0.2	-3.51	1	0.59
ASF1ANT	GCLM	GCLM	3|0|0	3	1	3	3|0|0	0.2	0.61	0.2	0.61	0.2	-3.51	1	0.59
ASF1ANT	SNX1	SNX1	3|0|0	3	1	3	3|0|0	0.2	0.61	0.2	0.61	0.2	-3.51	1	0.59
ASF1ANT	ACTL6A	ACTL6A	3|0|0	3	1	3	3|0|0	0.2	0.61	0.2	0.61	0.2	-3.51	1	0.59
ASF1ANT	TALDO1	TALDO1	32|24|5	61	20.33	3	22|0|6	0.19	0.55	0.19	0.55	0.19	-25.8	2.18	0.59
ASF1ANT	TXNRD1	TXNRD1	18|9|0	27	9	3	17|0|0	0.19	0.56	0.19	0.56	0.19	-22.99	1.59	0.59
ASF1ANT	PSMD7	PSMD7	18|9|0	27	9	3	17|0|0	0.19	0.56	0.19	0.56	0.19	-22.99	1.59	0.59
ASF1ANT	ALDH9A1	ALDH9A1	18|0|0	18	6	3	17|0|0	0.19	0.56	0.19	0.56	0.19	-22.99	1.06	0.59
ASF1ANT	PSMA3	PSMA3	9|0|0	9	3	3	8|0|1	0.19	0.58	0.19	0.58	0.19	-11.64	1	0.59
ASF1ANT	CYB5B	CYB5B	3|2|0	5	1.67	3	4|0|0	0.19	0.41	0.19	0.41	0.19	-4.99	1.25	0.59
ASF1ANT	IDH1	IDH1	4|0|0	4	1.33	3	3|0|1	0.19	0.58	0.19	0.58	0.19	-5.32	1	0.59
ASF1ANT	UTRN	UTRN	1|0|2	3	1	3	0|0|2	0.19	0.56	0.19	0.56	0.19	-3.09	1.5	0.59
ASF1ANT	HSDL2	HSDL2	2|1|0	3	1	3	2|0|0	0.19	0.56	0.19	0.56	0.19	-3.09	1.5	0.59
ASF1ANT	CDIPT	CDIPT	1|2|0	3	1	3	2|0|0	0.19	0.56	0.19	0.56	0.19	-3.09	1.5	0.59
ASF1ANT	WDR82	WDR82	2|1|0	3	1	3	2|0|0	0.19	0.56	0.19	0.56	0.19	-3.09	1.5	0.59
ASF1ANT	RAB5A	RAB5A	2|1|0	3	1	3	2|0|0	0.19	0.56	0.19	0.56	0.19	-3.09	1.5	0.59
ASF1ANT	RAB5B	RAB5B	2|1|0	3	1	3	2|0|0	0.19	0.56	0.19	0.56	0.19	-3.09	1.5	0.59
ASF1ANT	TMEM205	TMEM205	2|1|0	3	1	3	2|0|0	0.19	0.56	0.19	0.56	0.19	-3.09	1.5	0.59
ASF1ANT	HACL1	HACL1	2|0|0	2	0.67	3	2|0|0	0.19	0.56	0.19	0.56	0.19	-3.09	1	0.59
ASF1ANT	MRPL21	MRPL21	2|0|0	2	0.67	3	2|0|0	0.19	0.56	0.19	0.56	0.19	-3.09	1	0.59
ASF1ANT	RPL23	RPL23	2|0|0	2	0.67	3	2|0|0	0.19	0.56	0.19	0.56	0.19	-3.09	1	0.59
ASF1ANT	COL6A3	COL6A3	0|2|0	2	0.67	3	2|0|0	0.19	0.56	0.19	0.56	0.19	-3.09	1	0.59
ASF1ANT	ITPR3	ITPR3	2|0|0	2	0.67	3	2|0|0	0.19	0.56	0.19	0.56	0.19	-3.09	1	0.59
ASF1ANT	KIF20B	KIF20B	0|2|0	2	0.67	3	2|0|0	0.19	0.56	0.19	0.56	0.19	-3.09	1	0.59
ASF1ANT	PPCS	PPCS	2|0|0	2	0.67	3	2|0|0	0.19	0.56	0.19	0.56	0.19	-3.09	1	0.59
ASF1ANT	TBCB	TBCB	2|0|0	2	0.67	3	2|0|0	0.19	0.56	0.19	0.56	0.19	-3.09	1	0.59
ASF1ANT	COPS7B	COPS7B	2|0|0	2	0.67	3	2|0|0	0.19	0.56	0.19	0.56	0.19	-3.09	1	0.59
ASF1ANT	SNX9	SNX9	2|0|0	2	0.67	3	2|0|0	0.19	0.56	0.19	0.56	0.19	-3.09	1	0.59
ASF1ANT	LAMTOR1	LAMTOR1	2|0|0	2	0.67	3	2|0|0	0.19	0.56	0.19	0.56	0.19	-3.09	1	0.59
ASF1ANT	TMED9	TMED9	2|0|0	2	0.67	3	2|0|0	0.19	0.56	0.19	0.56	0.19	-3.09	1	0.59
ASF1ANT	SNF8	SNF8	2|0|0	2	0.67	3	2|0|0	0.19	0.56	0.19	0.56	0.19	-3.09	1	0.59
ASF1ANT	RPL6	RPL6	18|18|7	43	14.33	3	12|2|5	0.18	0.27	0.18	0.27	0.18	-12.01	2.26	0.59
ASF1ANT	NUDT19	NUDT19	11|9|0	20	6.67	3	12|0|0	0.18	0.4	0.18	0.4	0.18	-15.68	1.67	0.59
ASF1ANT	ACTR1A	ACTR1A	13|5|0	18	6	3	13|0|0	0.18	0.53	0.18	0.53	0.18	-17.2	1.38	0.59
ASF1ANT	ISOC1	ISOC1	11|5|0	16	5.33	3	10|0|1	0.18	0.55	0.18	0.55	0.18	-14.62	1.45	0.59
ASF1ANT	APRT	APRT	11|4|0	15	5	3	10|0|1	0.18	0.55	0.18	0.55	0.18	-14.62	1.36	0.59
ASF1ANT	SAE1	SAE1	13|1|0	14	4.67	3	13|0|0	0.18	0.53	0.18	0.53	0.18	-17.2	1.08	0.59
ASF1ANT	SEC23B	SEC23B	12|2|0	14	4.67	3	12|0|0	0.18	0.55	0.18	0.55	0.18	-15.68	1.17	0.59
ASF1ANT	ATP5C1	ATP5C1	11|1|1	13	4.33	3	10|0|1	0.18	0.55	0.18	0.55	0.18	-11.92	1.18	0.59
ASF1ANT	PFAS	PFAS	12|0|1	13	4.33	3	12|0|0	0.18	0.55	0.18	0.55	0.18	-15.68	1.08	0.59
ASF1ANT	ANP32B	ANP32B	11|2|0	13	4.33	3	10|1|0	0.18	0.55	0.18	0.55	0.18	-14.62	1.18	0.59
ASF1ANT	RARS	RARS	42|21|2	65	21.67	3	32|0|4	0.17	0.51	0.17	0.51	0.17	-43.69	1.81	0.6
ASF1ANT	PYGL	PYGL	39|9|0	48	16	3	34|0|0	0.17	0.5	0.17	0.5	0.17	-47.7	1.41	0.6
ASF1ANT	YWHAQ	YWHAQ	31|9|2	42	14	3	19|4|5	0.17	0.51	0.17	0.51	0.17	-32.96	1.5	0.6
ASF1ANT	PRPS1	PRPS1	25|12|1	38	12.67	3	21|0|2	0.17	0.5	0.17	0.5	0.17	-28.35	1.65	0.6
ASF1ANT	AHSA1	AHSA1	12|10|0	22	7.33	3	13|0|0	0.17	0.39	0.17	0.39	0.17	-17.2	1.69	0.59
ASF1ANT	CLIC1	CLIC1	14|4|0	18	6	3	14|0|0	0.17	0.51	0.17	0.51	0.17	-18.71	1.29	0.6
ASF1ANT	ATP1B3	ATP1B3	13|4|1	18	6	3	12|0|1	0.17	0.51	0.17	0.51	0.17	-14.45	1.38	0.6
ASF1ANT	RAB18	RAB18	4|2|0	6	2	3	5|0|0	0.17	0.44	0.17	0.44	0.17	-6.47	1.2	0.6
ASF1ANT	GNA11	GNA11	1|2|2	5	1.67	3	2|0|1	0.17	0.25	0.17	0.25	0.17	-2.55	1.67	0.6
ASF1ANT	FBLL1	FBLL1	2|2|1	5	1.67	3	2|0|1	0.17	0.25	0.17	0.25	0.17	-2.55	1.67	0.6
ASF1ANT	MYH14	MYH14	2|2|0	4	1.33	3	1|2|0	0.17	0.25	0.17	0.25	0.17	-3.95	1.33	0.6
ASF1ANT	STK38	STK38	2|1|1	4	1.33	3	1|0|1	0.17	0.51	0.17	0.51	0.17	-1.35	2	0.6
ASF1ANT	FKBP11	FKBP11	1|2|0	3	1	3	1|0|1	0.17	0.51	0.17	0.51	0.17	-2.96	1.5	0.6
ASF1ANT	HNRNPH1	HNRNPH1	1|2|0	3	1	3	1|0|1	0.17	0.51	0.17	0.51	0.17	-2.96	1.5	0.6
ASF1ANT	SYNGAP1	SYNGAP1	1|0|2	3	1	3	1|0|1	0.17	0.51	0.17	0.51	0.17	-2.96	1.5	0.6
ASF1ANT	LRPPRC	LRPPRC	101|8|0	109	36.33	3	79|0|0	0.16	0.49	0.16	0.49	0.16	-114.33	1.38	0.6
ASF1ANT	GLUD1	GLUD1	31|5|0	36	12	3	28|0|0	0.16	0.48	0.16	0.48	0.16	-38.9	1.29	0.6
ASF1ANT	RAB21	RAB21	10|7|1	18	6	3	11|0|0	0.16	0.42	0.16	0.42	0.16	-11.79	1.64	0.6
ASF1ANT	ESD	ESD	14|1|1	16	5.33	3	13|0|1	0.16	0.49	0.16	0.49	0.16	-15.87	1.14	0.6
ASF1ANT	FBL	FBL	29|24|3	56	18.67	3	18|2|7	0.15	0.42	0.15	0.42	0.15	-29	2.07	0.6
ASF1ANT	HNRNPC	HNRNPC	14|15|1	30	10	3	11|1|4	0.15	0.29	0.15	0.29	0.15	-18.98	1.88	0.6
ASF1ANT	RHOA	RHOA	15|4|0	19	6.33	3	12|2|1	0.15	0.45	0.15	0.45	0.15	-20.32	1.27	0.6
ASF1ANT	YARS2	YARS2	9|5|0	14	4.67	3	10|0|0	0.15	0.43	0.15	0.43	0.15	-12.98	1.4	0.6
ASF1ANT	MAPRE1	MAPRE1	8|2|0	10	3.33	3	9|0|0	0.15	0.44	0.15	0.44	0.15	-11.47	1.11	0.6
ASF1ANT	MCCC2	MCCC2	8|2|0	10	3.33	3	9|0|0	0.15	0.44	0.15	0.44	0.15	-11.47	1.11	0.6
ASF1ANT	ATP5O	ATP5O	7|2|0	9	3	3	8|0|0	0.15	0.45	0.15	0.45	0.15	-10.38	1.12	0.6
ASF1ANT	COPS5	COPS5	8|0|0	8	2.67	3	9|0|0	0.15	0.44	0.15	0.44	0.15	-11.47	0.89	0.6
ASF1ANT	PPAT	PPAT	7|0|0	7	2.33	3	8|0|0	0.15	0.45	0.15	0.45	0.15	-10.38	0.88	0.6
ASF1ANT	PDCD4	PDCD4	5|1|0	6	2	3	6|0|0	0.15	0.45	0.15	0.45	0.15	-7.36	1	0.6
ASF1ANT	PSMC6	PSMC6	4|1|0	5	1.67	3	5|0|0	0.15	0.44	0.15	0.44	0.15	-6.47	1	0.6
ASF1ANT	NAPA	NAPA	4|1|0	5	1.67	3	5|0|0	0.15	0.44	0.15	0.44	0.15	-6.47	1	0.6
ASF1ANT	TST	TST	5|0|0	5	1.67	3	6|0|0	0.15	0.45	0.15	0.45	0.15	-7.36	0.83	0.6
ASF1ANT	CAPZA1	CAPZA1	4|0|0	4	1.33	3	5|0|0	0.15	0.44	0.15	0.44	0.15	-6.47	0.8	0.6
ASF1ANT	FAF1	FAF1	4|0|0	4	1.33	3	5|0|0	0.15	0.44	0.15	0.44	0.15	-6.47	0.8	0.6
ASF1ANT	GSR	GSR	4|0|0	4	1.33	3	5|0|0	0.15	0.44	0.15	0.44	0.15	-6.47	0.8	0.6
ASF1ANT	VARS	VARS	42|25|1	68	22.67	3	35|0|2	0.14	0.41	0.14	0.41	0.14	-48.28	1.84	0.6
ASF1ANT	RPS9	RPS9	28|28|3	59	19.67	3	18|5|5	0.14	0.21	0.14	0.21	0.14	-30.52	2.11	0.6
ASF1ANT	SDHA	SDHA	23|5|0	28	9.33	3	22|0|0	0.14	0.43	0.14	0.43	0.14	-30.15	1.27	0.6
ASF1ANT	ECH1	ECH1	6|2|0	8	2.67	3	6|0|1	0.14	0.41	0.14	0.41	0.14	-9.08	1.14	0.6
ASF1ANT	PSME2	PSME2	6|0|1	7	2.33	3	6|0|1	0.14	0.41	0.14	0.41	0.14	-9.08	1	0.6
ASF1ANT	PGRMC2	PGRMC2	3|3|0	6	2	3	5|0|0	0.14	0.22	0.14	0.22	0.14	-6.47	1.2	0.6
ASF1ANT	PLEC	PLEC	4|0|2	6	2	3	4|0|1	0.14	0.37	0.14	0.37	0.14	-6.68	1.2	0.6
ASF1ANT	KHSRP	KHSRP	4|2|0	6	2	3	4|0|1	0.14	0.37	0.14	0.37	0.14	-6.68	1.2	0.6
ASF1ANT	SEC13	SEC13	3|0|0	3	1	3	4|0|0	0.14	0.41	0.14	0.41	0.14	-4.99	0.75	0.6
ASF1ANT	TMED7	TMED7	3|0|0	3	1	3	4|0|0	0.14	0.41	0.14	0.41	0.14	-4.99	0.75	0.6
ASF1ANT	IARS	IARS	73|30|2	105	35	3	57|0|3	0.13	0.4	0.13	0.4	0.13	-78.06	1.75	0.6
ASF1ANT	CSE1L	CSE1L	70|32|3	105	35	3	50|3|5	0.13	0.38	0.13	0.38	0.13	-72.07	1.81	0.6
ASF1ANT	VCL	VCL	25|5|0	30	10	3	24|0|0	0.13	0.38	0.13	0.38	0.13	-33	1.25	0.6
ASF1ANT	DYNLL1	DYNLL1	11|11|1	23	7.67	3	9|0|4	0.13	0.2	0.13	0.2	0.13	-14.82	1.77	0.6
ASF1ANT	PGD	PGD	56|38|6	100	33.33	3	37|2|9	0.12	0.35	0.12	0.35	0.12	-50.19	2.08	0.61
ASF1ANT	RUVBL2	RUVBL2	26|15|0	41	13.67	3	25|0|0	0.12	0.36	0.12	0.36	0.12	-34.51	1.64	0.61
ASF1ANT	CAPZA2	CAPZA2	11|6|2	19	6.33	3	8|1|3	0.12	0.36	0.12	0.36	0.12	-11.44	1.58	0.6
ASF1ANT	TOMM40	TOMM40	11|6|0	17	5.67	3	10|0|2	0.12	0.36	0.12	0.36	0.12	-15.95	1.42	0.6
ASF1ANT	GSTM3	GSTM3	12|3|0	15	5	3	12|1|0	0.12	0.37	0.12	0.37	0.12	-17.32	1.15	0.6
ASF1ANT	AP3S1	AP3S1	2|1|0	3	1	3	3|0|0	0.12	0.36	0.12	0.36	0.12	-3.51	1	0.6
ASF1ANT	HNRNPAB	HNRNPAB	1|2|0	3	1	3	3|0|0	0.12	0.36	0.12	0.36	0.12	-3.51	1	0.6
ASF1ANT	FAM3C	FAM3C	2|1|0	3	1	3	3|0|0	0.12	0.36	0.12	0.36	0.12	-3.51	1	0.6
ASF1ANT	APOO	APOO	2|0|0	2	0.67	3	3|0|0	0.12	0.36	0.12	0.36	0.12	-3.51	0.67	0.6
ASF1ANT	MYH16	MYH16	0|0|2	2	0.67	3	0|0|3	0.12	0.36	0.12	0.36	0.12	-3.51	0.67	0.6
ASF1ANT	CCT5	CCT5	26|14|2	42	14	3	23|0|2	0.11	0.34	0.11	0.34	0.11	-28.28	1.68	0.61
ASF1ANT	TIMM50	TIMM50	15|12|0	27	9	3	13|0|3	0.11	0.29	0.11	0.29	0.11	-21.78	1.69	0.61
ASF1ANT	YWHAB	YWHAB	14|1|2	17	5.67	3	14|0|1	0.11	0.34	0.11	0.34	0.11	-17.06	1.13	0.61
ASF1ANT	GOT2	GOT2	6|31|12	49	16.33	3	11|6|16	0.1	0.29	0.1	0.29	0.1	-31.23	1.48	0.61
ASF1ANT	HSPA4	HSPA4	38|4|0	42	14	3	35|0|0	0.1	0.29	0.1	0.29	0.1	-49.2	1.2	0.61
ASF1ANT	RAB7A	RAB7A	23|18|0	41	13.67	3	17|2|4	0.1	0.27	0.1	0.27	0.1	-32.13	1.78	0.61
ASF1ANT	PDIA6	PDIA6	22|6|0	28	9.33	3	20|1|1	0.1	0.3	0.1	0.3	0.1	-30.29	1.27	0.61
ASF1ANT	CKMT1A	CKMT1A	7|5|0	12	4	3	8|0|1	0.1	0.24	0.1	0.24	0.1	-11.64	1.33	0.61
ASF1ANT	TUFM	TUFM	34|23|1	58	19.33	3	28|1|3	0.09	0.26	0.09	0.26	0.09	-41.23	1.81	0.61
ASF1ANT	HNRNPK	HNRNPK	23|15|5	43	14.33	3	16|0|7	0.09	0.27	0.09	0.27	0.09	-19.67	1.87	0.61
ASF1ANT	ALDH2	ALDH2	9|1|0	10	3.33	3	11|0|0	0.09	0.27	0.09	0.27	0.09	-14.49	0.91	0.61
ASF1ANT	COPS4	COPS4	8|0|0	8	2.67	3	10|0|0	0.09	0.27	0.09	0.27	0.09	-12.98	0.8	0.61
ASF1ANT	PGM3	PGM3	6|2|0	8	2.67	3	8|0|0	0.09	0.27	0.09	0.27	0.09	-10.38	1	0.61
ASF1ANT	PSMA1	PSMA1	7|0|0	7	2.33	3	9|0|0	0.09	0.27	0.09	0.27	0.09	-11.47	0.78	0.61
ASF1ANT	CARS2	CARS2	5|2|0	7	2.33	3	7|0|0	0.09	0.26	0.09	0.26	0.09	-8.87	1	0.61
ASF1ANT	HSPA4L	HSPA4L	5|1|0	6	2	3	7|0|0	0.09	0.26	0.09	0.26	0.09	-8.87	0.86	0.61
ASF1ANT	NCLN	NCLN	5|1|0	6	2	3	7|0|0	0.09	0.26	0.09	0.26	0.09	-8.87	0.86	0.61
ASF1ANT	ILF3	ILF3	69|55|6	130	43.33	3	48|2|9	0.08	0.23	0.08	0.23	0.08	-65.22	2.2	0.61
ASF1ANT	CAND1	CAND1	69|30|0	99	33	3	56|0|3	0.08	0.23	0.08	0.23	0.08	-84.73	1.68	0.61
ASF1ANT	PCBP1	PCBP1	21|16|9	46	15.33	3	13|2|7	0.08	0.24	0.08	0.24	0.08	-12.69	2.09	0.61
ASF1ANT	PPIB	PPIB	22|20|2	44	14.67	3	17|3|3	0.08	0.18	0.08	0.18	0.08	-25.95	1.91	0.61
ASF1ANT	SNRPD1	SNRPD1	9|11|3	23	7.67	3	8|1|4	0.08	0.2	0.08	0.2	0.08	-11.08	1.77	0.61
ASF1ANT	RAB2A	RAB2A	12|8|0	20	6.67	3	13|0|1	0.08	0.22	0.08	0.22	0.08	-18.82	1.43	0.61
ASF1ANT	ATP5L	ATP5L	8|8|0	16	5.33	3	6|2|3	0.08	0.12	0.08	0.12	0.08	-15.44	1.45	0.61
ASF1ANT	OTUB1	OTUB1	12|0|0	12	4	3	14|0|0	0.08	0.24	0.08	0.24	0.08	-18.71	0.86	0.61
ASF1ANT	EIF3F	EIF3F	9|3|0	12	4	3	10|0|1	0.08	0.24	0.08	0.24	0.08	-14.62	1.09	0.61
ASF1ANT	SURF4	SURF4	6|3|1	10	3.33	3	7|0|1	0.08	0.24	0.08	0.24	0.08	-8.16	1.25	0.61
ASF1ANT	TOMM20	TOMM20	2|2|2	6	2	3	2|0|2	0.08	0.08	0.08	0.08	0.08	-2.39	1.5	0.61
ASF1ANT	MIPEP	MIPEP	4|0|0	4	1.33	3	6|0|0	0.08	0.24	0.08	0.24	0.08	-7.36	0.67	0.61
ASF1ANT	PREX1	PREX1	2|1|1	4	1.33	3	2|0|1	0.08	0.25	0.08	0.25	0.08	-2.55	1.33	0.61
ASF1ANT	CALM2	CALM2	2|0|1	3	1	3	2|0|1	0.08	0.25	0.08	0.25	0.08	-3.95	1	0.61
ASF1ANT	DCDC1	DCDC1	0|2|1	3	1	3	2|0|1	0.08	0.25	0.08	0.25	0.08	-3.95	1	0.61
ASF1ANT	PRPF38A	PRPF38A	2|1|0	3	1	3	2|0|1	0.08	0.25	0.08	0.25	0.08	-3.95	1	0.61
ASF1ANT	OCIAD2	OCIAD2	2|0|0	2	0.67	3	1|0|2	0.08	0.25	0.08	0.25	0.08	-3.95	0.67	0.61
ASF1ANT	LYZ	LYZ	0|2|0	2	0.67	3	2|0|1	0.08	0.25	0.08	0.25	0.08	-3.95	0.67	0.61
ASF1ANT	MARK2	MARK2	0|0|2	2	0.67	3	1|0|2	0.08	0.25	0.08	0.25	0.08	-3.95	0.67	0.61
ASF1ANT	TCP1	TCP1	66|44|3	113	37.67	3	51|2|4	0.07	0.21	0.07	0.21	0.07	-70.55	1.98	0.61
ASF1ANT	MAPK1	MAPK1	20|14|1	35	11.67	3	18|0|3	0.07	0.21	0.07	0.21	0.07	-25.51	1.67	0.61
ASF1ANT	TMPO	TMPO	14|14|1	29	9.67	3	15|1|1	0.07	0.1	0.07	0.1	0.07	-20.04	1.71	0.62
ASF1ANT	GOT1	GOT1	22|5|0	27	9	3	23|0|0	0.07	0.2	0.07	0.2	0.07	-31.66	1.17	0.62
ASF1ANT	PSME3	PSME3	13|10|2	25	8.33	3	12|0|3	0.07	0.19	0.07	0.19	0.07	-14.95	1.67	0.61
ASF1ANT	DAD1	DAD1	4|3|2	9	3	3	4|0|2	0.07	0.16	0.07	0.16	0.07	-4.38	1.5	0.61
ASF1ANT	ARL8B	ARL8B	3|0|0	3	1	3	5|0|0	0.07	0.22	0.07	0.22	0.07	-6.47	0.6	0.61
ASF1ANT	SARS	SARS	23|11|0	34	11.33	3	24|0|0	0.06	0.19	0.06	0.19	0.06	-33	1.42	0.62
ASF1ANT	AKR1B1	AKR1B1	15|2|0	17	5.67	3	15|0|2	0.06	0.18	0.06	0.18	0.06	-23.17	1	0.62
ASF1ANT	EBP	EBP	3|4|2	9	3	3	3|1|2	0.06	0.14	0.06	0.14	0.06	-4.62	1.5	0.62
ASF1ANT	DDX17	DDX17	5|4|0	9	3	3	8|0|0	0.06	0.12	0.06	0.12	0.06	-10.38	1.12	0.62
ASF1ANT	AKR1A1	AKR1A1	5|1|1	7	2.33	3	5|0|2	0.06	0.19	0.06	0.19	0.06	-7.05	1	0.62
ASF1ANT	SRSF3	SRSF3	0|2|2	4	1.33	3	2|0|2	0.06	0.08	0.06	0.08	0.06	-5.51	1	0.62
ASF1ANT	UGDH	UGDH	2|1|0	3	1	3	4|0|0	0.06	0.17	0.06	0.17	0.06	-4.99	0.75	0.62
ASF1ANT	TDRD9	TDRD9	0|0|2	2	0.67	3	0|0|4	0.06	0.17	0.06	0.17	0.06	-4.99	0.5	0.62
ASF1ANT	ADK	ADK	2|0|0	2	0.67	3	4|0|0	0.06	0.17	0.06	0.17	0.06	-4.99	0.5	0.62
ASF1ANT	ALDH18A1	ALDH18A1	45|27|0	72	24	3	42|0|0	0.05	0.16	0.05	0.16	0.05	-59.45	1.71	0.62
ASF1ANT	LCP1	LCP1	30|8|4	42	14	3	25|0|5	0.05	0.15	0.05	0.15	0.05	-30.37	1.4	0.62
ASF1ANT	HLA-A	HLA-A	7|5|0	12	4	3	10|0|0	0.05	0.14	0.05	0.14	0.05	-12.98	1.2	0.62
ASF1ANT	YWHAG	YWHAG	3|0|0	3	1	3	4|0|1	0.05	0.16	0.05	0.16	0.05	-6.68	0.6	0.62
ASF1ANT	CCT7	CCT7	63|33|4	100	33.33	3	48|3|5	0.04	0.13	0.04	0.13	0.04	-66.29	1.79	0.62
ASF1ANT	ARF3	ARF3	31|19|6	56	18.67	3	25|0|6	0.04	0.13	0.04	0.13	0.04	-27.68	1.81	0.62
ASF1ANT	SLC25A3	SLC25A3	21|15|2	38	12.67	3	19|2|2	0.04	0.11	0.04	0.11	0.04	-25.76	1.65	0.62
ASF1ANT	FKBP4	FKBP4	28|0|0	28	9.33	3	28|1|0	0.04	0.12	0.04	0.12	0.04	-40.46	0.97	0.62
ASF1ANT	SNRPB	SNRPB	13|10|3	26	8.67	3	8|1|7	0.04	0.1	0.04	0.1	0.04	-14.88	1.62	0.62
ASF1ANT	RAB6A	RAB6A	7|9|2	18	6	3	8|2|2	0.04	0.09	0.04	0.09	0.04	-11.48	1.5	0.62
ASF1ANT	ACAD9	ACAD9	12|0|0	12	4	3	15|0|0	0.04	0.13	0.04	0.13	0.04	-19.97	0.8	0.62
ASF1ANT	ANXA7	ANXA7	9|0|0	9	3	3	11|0|1	0.04	0.13	0.04	0.13	0.04	-15.81	0.75	0.62
ASF1ANT	EIF5A	EIF5A	5|4|0	9	3	3	6|2|0	0.04	0.09	0.04	0.09	0.04	-10.72	1.12	0.62
ASF1ANT	HMGB1	HMGB1	0|5|1	6	2	3	8|0|0	0.04	0.12	0.04	0.12	0.04	-10.38	0.75	0.62
ASF1ANT	PSMA2	PSMA2	4|0|0	4	1.33	3	7|0|0	0.04	0.11	0.04	0.11	0.04	-8.87	0.57	0.62
ASF1ANT	RPL10A	RPL10A	26|31|15	72	24	3	15|5|14	0.03	0.09	0.03	0.09	0.03	-18.5	2.12	0.62
ASF1ANT	KPNB1	KPNB1	49|14|1	64	21.33	3	41|2|3	0.03	0.1	0.03	0.1	0.03	-61.43	1.39	0.62
ASF1ANT	RPL12	RPL12	18|13|1	32	10.67	3	12|5|4	0.03	0.1	0.03	0.1	0.03	-26.31	1.52	0.62
ASF1ANT	BCAP31	BCAP31	14|13|0	27	9	3	18|0|0	0.03	0.06	0.03	0.06	0.03	-24.29	1.5	0.62
ASF1ANT	PNP	PNP	16|6|1	23	7.67	3	16|0|3	0.03	0.09	0.03	0.09	0.03	-22.8	1.21	0.62
ASF1ANT	COPS2	COPS2	16|1|0	17	5.67	3	19|0|0	0.03	0.1	0.03	0.1	0.03	-25.8	0.89	0.62
ASF1ANT	RRM1	RRM1	16|1|0	17	5.67	3	19|0|0	0.03	0.1	0.03	0.1	0.03	-25.8	0.89	0.62
ASF1ANT	BSG	BSG	11|5|0	16	5.33	3	11|0|3	0.03	0.1	0.03	0.1	0.03	-19.04	1.14	0.62
ASF1ANT	PRDX3	PRDX3	8|7|0	15	5	3	11|0|1	0.03	0.06	0.03	0.06	0.03	-15.81	1.25	0.62
ASF1ANT	PRDX2	PRDX2	10|5|0	15	5	3	9|2|2	0.03	0.1	0.03	0.1	0.03	-17.8	1.15	0.62
ASF1ANT	DCD	DCD	2|3|3	8	2.67	3	4|0|2	0.03	0.05	0.03	0.05	0.03	-4.38	1.33	0.62
ASF1ANT	KRT18	KRT18	3|1|4	8	2.67	3	3|0|4	0.03	0.06	0.03	0.06	0.03	-7.22	1.14	0.62
ASF1ANT	SDHB	SDHB	3|1|0	4	1.33	3	6|0|0	0.03	0.09	0.03	0.09	0.03	-7.36	0.67	0.62
ASF1ANT	ASNS	ASNS	64|46|4	114	38	3	46|2|11	0.02	0.05	0.02	0.05	0.02	-70.67	1.93	0.63
ASF1ANT	RPL7	RPL7	44|42|11	97	32.33	3	25|7|13	0.02	0.04	0.02	0.04	0.02	-37.03	2.16	0.63
ASF1ANT	CDK1	CDK1	34|29|5	68	22.67	3	26|1|8	0.02	0.06	0.02	0.06	0.02	-35.09	1.94	0.63
ASF1ANT	PRMT1	PRMT1	35|22|2	59	19.67	3	29|2|5	0.02	0.05	0.02	0.05	0.02	-43.85	1.64	0.63
ASF1ANT	OAT	OAT	33|4|0	37	12.33	3	34|0|0	0.02	0.07	0.02	0.07	0.02	-47.7	1.09	0.62
ASF1ANT	PPP2R1A	PPP2R1A	27|6|0	33	11	3	25|0|4	0.02	0.07	0.02	0.07	0.02	-40.62	1.14	0.63
ASF1ANT	CBR1	CBR1	15|12|1	28	9.33	3	15|0|4	0.02	0.04	0.02	0.04	0.02	-22.89	1.47	0.63
ASF1ANT	UQCRC2	UQCRC2	14|11|1	26	8.67	3	18|0|0	0.02	0.06	0.02	0.06	0.02	-21.09	1.44	0.63
ASF1ANT	RANGAP1	RANGAP1	15|6|0	21	7	3	17|0|2	0.02	0.05	0.02	0.05	0.02	-25.96	1.11	0.63
ASF1ANT	IMMT	IMMT	11|2|0	13	4.33	3	15|0|0	0.02	0.06	0.02	0.06	0.02	-19.97	0.87	0.63
ASF1ANT	ATP6V1A	ATP6V1A	10|1|0	11	3.67	3	14|0|0	0.02	0.06	0.02	0.06	0.02	-18.71	0.79	0.63
ASF1ANT	YWHAH	YWHAH	9|1|0	10	3.33	3	12|0|1	0.02	0.06	0.02	0.06	0.02	-17.32	0.77	0.63
ASF1ANT	SNX2	SNX2	6|1|0	7	2.33	3	10|0|0	0.02	0.06	0.02	0.06	0.02	-12.98	0.7	0.63
ASF1ANT	PPA1	PPA1	3|1|0	4	1.33	3	5|0|1	0.02	0.07	0.02	0.07	0.02	-7.63	0.67	0.62
ASF1ANT	UROD	UROD	3|0|1	4	1.33	3	5|0|1	0.02	0.07	0.02	0.07	0.02	-7.63	0.67	0.62
ASF1ANT	S100A9	S100A9	0|0|3	3	1	3	4|0|2	0.02	0.05	0.02	0.05	0.02	-7.91	0.5	0.63
ASF1ANT	ATAD3B	ATAD3B	2|1|0	3	1	3	5|0|0	0.02	0.06	0.02	0.06	0.02	-6.47	0.6	0.63
ASF1ANT	DSC1	DSC1	0|0|2	2	0.67	3	5|0|0	0.02	0.06	0.02	0.06	0.02	-6.47	0.4	0.63
ASF1ANT	CCBL2	CCBL2	2|0|0	2	0.67	3	5|0|0	0.02	0.06	0.02	0.06	0.02	-6.47	0.4	0.63
ASF1ANT	PEBP1	PEBP1	2|0|0	2	0.67	3	5|0|0	0.02	0.06	0.02	0.06	0.02	-6.47	0.4	0.63
ASF1ANT	ANXA2	ANXA2	49|38|8	95	31.67	3	37|1|11	0.01	0.02	0.01	0.02	0.01	-47.19	1.94	0.63
ASF1ANT	RPS16	RPS16	25|21|11	57	19	3	14|7|12	0.01	0.02	0.01	0.02	0.01	-23.31	1.73	0.63
ASF1ANT	HNRNPM	HNRNPM	34|20|3	57	19	3	32|0|5	0.01	0.02	0.01	0.02	0.01	-42.36	1.54	0.63
ASF1ANT	PA2G4	PA2G4	32|12|1	45	15	3	32|2|0	0.01	0.04	0.01	0.04	0.01	-43.95	1.32	0.63
ASF1ANT	RPS15A	RPS15A	19|15|10	44	14.67	3	10|5|11	0.01	0.02	0.01	0.02	0.01	-16.54	1.69	0.63
ASF1ANT	DDB1	DDB1	39|2|0	41	13.67	3	40|0|0	0.01	0.04	0.01	0.04	0.01	-56.53	1.02	0.63
ASF1ANT	MDH1	MDH1	20|13|4	37	12.33	3	15|4|5	0.01	0.03	0.01	0.03	0.01	-23.04	1.54	0.63
ASF1ANT	RAB1B	RAB1B	18|14|4	36	12	3	15|2|5	0.01	0.03	0.01	0.03	0.01	-20.32	1.64	0.63
ASF1ANT	HPRT1	HPRT1	18|15|3	36	12	3	15|1|7	0.01	0.01	0.01	0.01	0.01	-23.73	1.57	0.63
ASF1ANT	CANX	CANX	19|8|1	28	9.33	3	21|1|2	0.01	0.02	0.01	0.02	0.01	-29.72	1.17	0.63
ASF1ANT	RPL11	RPL11	12|7|2	21	7	3	11|3|3	0.01	0.02	0.01	0.02	0.01	-18.11	1.24	0.63
ASF1ANT	SAR1A	SAR1A	6|5|0	11	3.67	3	8|1|2	0.01	0.01	0.01	0.01	0.01	-14.96	1	0.63
ASF1ANT	PRPF40A	PRPF40A	3|4|4	11	3.67	3	3|0|6	0.01	0.01	0.01	0.01	0.01	-6.25	1.22	0.63
ASF1ANT	NDUFS3	NDUFS3	7|1|0	8	2.67	3	12|0|0	0.01	0.02	0.01	0.02	0.01	-15.68	0.67	0.63
ASF1ANT	SF3A3	SF3A3	6|1|1	8	2.67	3	10|0|1	0.01	0.02	0.01	0.02	0.01	-11.92	0.73	0.63
ASF1ANT	EEF1E1	EEF1E1	2|3|1	6	2	3	4|0|3	0.01	0.02	0.01	0.02	0.01	-7.22	0.86	0.63
ASF1ANT	CDC37	CDC37	5|0|0	5	1.67	3	8|0|1	0.01	0.04	0.01	0.04	0.01	-11.64	0.56	0.63
ASF1ANT	RPS21	RPS21	3|2|0	5	1.67	3	4|0|3	0.01	0.02	0.01	0.02	0.01	-9.47	0.71	0.63
ASF1ANT	RSRC2	RSRC2	1|0|2	3	1	3	2|0|3	0.01	0.03	0.01	0.03	0.01	-6.84	0.6	0.63
ASF1ANT	DDT	DDT	2|0|1	3	1	3	3|0|2	0.01	0.03	0.01	0.03	0.01	-6.84	0.6	0.63
ASF1ANT	RPS19	RPS19	3|0|0	3	1	3	7|0|0	0.01	0.03	0.01	0.03	0.01	-8.87	0.43	0.63
ASF1ANT	PC	PC	304|293|157	754	251.33	3	353|148|289	0	0	0	0	0	#NAME?	0.95	0.66
ASF1ANT	MCCC1	MCCC1	206|220|128	554	184.67	3	203|84|153	0	0	0	0	0	-331.32	1.26	0.65
ASF1ANT	PCCA	PCCA	213|205|93	511	170.33	3	231|90|168	0	0	0	0	0	-455.14	1.04	0.66
ASF1ANT	ACACA	ACACA	191|202|62	455	151.67	3	258|60|131	0	0	0	0	0	-467.27	1.01	0.65
ASF1ANT	EEF2	EEF2	141|94|31	266	88.67	3	122|16|40	0	0	0	0	0	-170.27	1.49	0.65
ASF1ANT	CLTC	CLTC	160|66|12	238	79.33	3	117|2|19	0	0	0	0	0	-159.64	1.72	0.64
ASF1ANT	HSP90AA1	HSP90AA1	139|59|24	222	74	3	127|25|31	0	0	0	0	0	-192.32	1.21	0.65
ASF1ANT	EEF1A1	EEF1A1	85|81|53	219	73	3	69|24|49	0	0	0	0	0	-89.56	1.54	0.65
ASF1ANT	PKM	PKM	106|73|31	210	70	3	76|7|34	0	0	0	0	0	-92.06	1.79	0.65
ASF1ANT	ACTN4	ACTN4	117|72|9	198	66	3	94|4|13	0	0	0	0	0	-129.86	1.78	0.64
ASF1ANT	GAPDH	GAPDH	74|55|46	175	58.33	3	62|21|41	0	0	0	0	0	-78.54	1.41	0.65
ASF1ANT	HIST1H4A	HIST1H4A	46|75|52	173	57.67	3	37|17|48	0	0	0	0	0	-54.12	1.7	0.65
ASF1ANT	GPI	GPI	84|62|26	172	57.33	3	65|17|27	0	0	0	0	0	-90.87	1.58	0.65
ASF1ANT	EIF4A1	EIF4A1	88|52|28	168	56	3	74|9|31	0	0	0	0	0	-93.42	1.47	0.65
ASF1ANT	TUBB	TUBB	91|50|24	165	55	3	87|13|47	0	0	0	0	0	-143.96	1.12	0.65
ASF1ANT	HSP90AB1	HSP90AB1	91|46|24	161	53.67	3	79|18|30	0	0	0	0	0	-117.58	1.27	0.65
ASF1ANT	CCT4	CCT4	80|55|18	153	51	3	58|8|25	0	0	0	0	0	-82.4	1.68	0.65
ASF1ANT	LDHA	LDHA	65|50|26	141	47	3	61|17|34	0	0	0	0	0	-94.8	1.26	0.65
ASF1ANT	LDHB	LDHB	68|46|26	140	46.67	3	62|21|28	0	0	0	0	0	-93.53	1.26	0.65
ASF1ANT	TKT	TKT	75|47|16	138	46	3	60|1|16	0	0	0	0	0	-67.83	1.79	0.64
ASF1ANT	ENO1	ENO1	60|53|25	138	46	3	79|17|49	0	0	0	0	0	-139.39	0.95	0.65
ASF1ANT	CCT8	CCT8	73|48|14	135	45	3	62|9|10	0	0	0	0	0	-76.97	1.67	0.64
ASF1ANT	GANAB	GANAB	83|44|6	133	44.33	3	62|0|16	0	0	0	0	0	-91.75	1.71	0.64
ASF1ANT	EEF1G	EEF1G	55|45|30	130	43.33	3	42|8|31	0	0	0	0	0	-51.1	1.6	0.65
ASF1ANT	HSPA1A	HSPA1A	62|44|13	119	39.67	3	60|8|14	0	0	0	0	0	-80.47	1.45	0.65
ASF1ANT	RAN	RAN	45|43|26	114	38	3	36|10|24	0	0	0	0	0	-44.18	1.63	0.65
ASF1ANT	RPS3	RPS3	52|39|18	109	36.33	3	38|14|18	0	0	0	0	0	-56.23	1.56	0.65
ASF1ANT	DDX39B	DDX39B	58|39|7	104	34.67	3	45|12|11	0	0	0	0	0	-75.52	1.53	0.64
ASF1ANT	PAICS	PAICS	55|39|9	103	34.33	3	47|3|13	0	0	0	0	0	-63.69	1.63	0.64
ASF1ANT	AHCY	AHCY	48|37|16	101	33.67	3	41|12|18	0	0	0	0	0	-60.8	1.42	0.65
ASF1ANT	ATP5A1	ATP5A1	60|32|7	99	33	3	54|7|20	0	0	0	0	0	-93.54	1.22	0.65
ASF1ANT	UBA1	UBA1	56|36|3	95	31.67	3	49|1|9	0	0	0	0	0	-73.57	1.61	0.64
ASF1ANT	ILF2	ILF2	46|38|9	93	31	3	39|6|11	0	0	0	0	0	-54.54	1.66	0.64
ASF1ANT	GNB2L1	GNB2L1	48|30|15	93	31	3	41|12|19	0	0	0	0	0	-63.89	1.29	0.65
ASF1ANT	SHMT2	SHMT2	49|36|6	91	30.33	3	43|9|12	0	0	0	0	0	-72.48	1.42	0.65
ASF1ANT	TRAP1	TRAP1	65|23|3	91	30.33	3	58|0|5	0	0.01	0	0.01	0	-79.11	1.44	0.64
ASF1ANT	SLC25A5	SLC25A5	37|37|16	90	30	3	33|13|24	0	0	0	0	0	-59.93	1.29	0.65
ASF1ANT	YARS	YARS	59|25|0	84	28	3	56|3|3	0	0	0	0	0	-89.26	1.35	0.64
ASF1ANT	PRDX6	PRDX6	42|36|5	83	27.67	3	33|8|7	0	0	0	0	0	-52.82	1.73	0.64
ASF1ANT	CKB	CKB	51|25|6	82	27.33	3	55|5|15	0	0	0	0	0	-87.68	1.09	0.65
ASF1ANT	ALDOA	ALDOA	39|19|24	82	27.33	3	47|5|26	0	0	0	0	0	-64.06	1.05	0.65
ASF1ANT	PHB2	PHB2	36|34|9	79	26.33	3	26|8|15	0	0	0	0	0	-45.88	1.61	0.64
ASF1ANT	YWHAE	YWHAE	54|15|7	76	25.33	3	48|4|10	0	0	0	0	0	-66.96	1.23	0.64
ASF1ANT	PSAT1	PSAT1	43|29|4	76	25.33	3	39|5|9	0	0	0	0	0	-62.32	1.43	0.64
ASF1ANT	HSPA8	HSPA8	40|25|10	75	25	3	38|7|20	0	0	0	0	0	-64.64	1.15	0.65
ASF1ANT	PPIA	PPIA	24|23|23	70	23.33	3	29|7|34	0	0	0	0	0	-48.38	1	0.65
ASF1ANT	RPS2	RPS2	30|29|10	69	23	3	21|8|6	0	0.01	0	0.01	0	-26.42	1.97	0.64
ASF1ANT	PTBP1	PTBP1	36|27|4	67	22.33	3	33|5|12	0	0	0	0	0	-58.3	1.34	0.65
ASF1ANT	RPL15	RPL15	31|22|12	65	21.67	3	24|4|13	0	0	0	0	0	-30.43	1.59	0.64
ASF1ANT	HSPD1	HSPD1	21|26|15	62	20.67	3	29|6|21	0	0	0	0	0	-43.91	1.11	0.65
ASF1ANT	ATP1A1	ATP1A1	37|24|0	61	20.33	3	37|1|2	0	0.01	0	0.01	0	-56.65	1.52	0.63
ASF1ANT	PRDX1	PRDX1	26|20|15	61	20.33	3	30|10|26	0	0	0	0	0	-56.54	0.92	0.65
ASF1ANT	ATP5B	ATP5B	30|21|8	59	19.67	3	34|4|29	0	0	0	0	0	-71.85	0.88	0.65
ASF1ANT	MTHFD1	MTHFD1	37|20|1	58	19.33	3	37|2|1	0	0.01	0	0.01	0	-52.65	1.45	0.63
ASF1ANT	RPLP0	RPLP0	32|18|6	56	18.67	3	26|6|9	0	0	0	0	0	-41.23	1.37	0.64
ASF1ANT	PGAM1	PGAM1	36|11|6	53	17.67	3	33|0|7	0	0.01	0	0.01	0	-39.37	1.32	0.64
ASF1ANT	HNRNPA1	HNRNPA1	21|18|11	50	16.67	3	28|0|13	0	0	0	0	0	-31.67	1.22	0.65
ASF1ANT	YWHAZ	YWHAZ	34|10|6	50	16.67	3	36|2|15	0	0	0	0	0	-57.23	0.94	0.65
ASF1ANT	NME1-NME2	NME1;NME1-NME2	29|16|4	49	16.33	3	32|2|6	0	0	0	0	0	-44.06	1.22	0.64
ASF1ANT	PHGDH	PHGDH	28|15|5	48	16	3	28|6|11	0	0	0	0	0	-48.89	1.07	0.65
ASF1ANT	PGK1	PGK1	24|19|3	46	15.33	3	34|2|4	0	0	0	0	0	-46.58	1.15	0.65
ASF1ANT	ANXA5	ANXA5	27|16|2	45	15	3	34|3|5	0	0	0	0	0	-52.38	1.07	0.65
ASF1ANT	CCT2	CCT2	27|11|0	38	12.67	3	34|0|2	0	0	0	0	0	-50.69	1.06	0.64
ASF1ANT	HNRNPA2B1	HNRNPA2B1	17|20|0	37	12.33	3	24|4|0	0	0	0	0	0	-39.12	1.32	0.64
ASF1ANT	ACACB	ACACB	25|11|0	36	12	3	42|0|0	0	0	0	0	0	-59.45	0.86	0.65
ASF1ANT	RPSA	RPSA	22|13|0	35	11.67	3	21|1|6	0	0.01	0	0.01	0	-39.33	1.25	0.64
ASF1ANT	TPI1	TPI1	12|13|10	35	11.67	3	22|9|11	0	0	0	0	0	-35.22	0.83	0.66
ASF1ANT	SRSF11	SRSF11	12|11|12	35	11.67	3	15|0|10	0	0	0	0	0	-13.18	1.4	0.64
ASF1ANT	PHB	PHB	17|10|6	33	11	3	18|1|17	0	0	0	0	0	-34.57	0.92	0.65
ASF1ANT	VDAC2	VDAC2	17|9|6	32	10.67	3	17|2|10	0	0	0	0	0	-25.66	1.1	0.64
ASF1ANT	HSP90B1	HSP90B1	28|2|2	32	10.67	3	31|1|4	0	0	0	0	0	-43.74	0.89	0.64
ASF1ANT	HLCS	HLCS	18|11|1	30	10	3	28|4|2	0	0	0	0	0	-44.17	0.88	0.65
ASF1ANT	PSMA7	PSMA7	18|11|1	30	10	3	19|2|6	0	0	0	0	0	-34.35	1.11	0.64
ASF1ANT	RBM39	RBM39	22|6|1	29	9.67	3	31|0|5	0	0	0	0	0	-46.93	0.81	0.64
ASF1ANT	TAGLN2	TAGLN2	14|10|5	29	9.67	3	10|1|9	0	0.01	0	0.01	0	-16.34	1.45	0.64
ASF1ANT	VDAC1	VDAC1	14|10|1	25	8.33	3	20|2|3	0	0	0	0	0	-31.34	1	0.64
ASF1ANT	H2AFV	H2AFV	8|8|8	24	8	3	5|2|9	0	0	0	0	0	-7.54	1.5	0.64
ASF1ANT	FLNA	FLNA	4|4|16	24	8	3	41|0|1	0	0	0	0	0	-46.47	0.57	0.65
ASF1ANT	PFN1	PFN1	10|9|4	23	7.67	3	15|6|9	0	0	0	0	0	-31.43	0.77	0.66
ASF1ANT	JUP	JUP	15|4|4	23	7.67	3	21|0|1	0	0	0	0	0	-19.77	1.05	0.64
ASF1ANT	MDH2	MDH2	12|9|0	21	7	3	22|2|9	0	0	0	0	0	-46.82	0.64	0.65
ASF1ANT	PLS3	PLS3	16|2|0	18	6	3	28|0|2	0	0	0	0	0	-41.88	0.6	0.65
ASF1ANT	PITRM1	PITRM1	16|0|0	16	5.33	3	25|0|0	0	0	0	0	0	-34.51	0.64	0.64
ASF1ANT	ALDH7A1	ALDH7A1	9|6|0	15	5	3	15|0|1	0	0	0	0	0	-21.58	0.94	0.64
ASF1ANT	MIF	MIF	5|5|4	14	4.67	3	6|3|6	0	0	0	0	0	-12.29	0.93	0.66
ASF1ANT	LUC7L3	LUC7L3	5|4|4	13	4.33	3	7|2|6	0	0	0	0	0	-12.22	0.87	0.66
ASF1ANT	CCDC22	CCDC22	4|5|4	13	4.33	3	4|3|3	0	0.01	0	0.01	0	-6.42	1.3	0.64
ASF1ANT	TIMM44	TIMM44	9|3|0	12	4	3	16|0|0	0	0	0	0	0	-21.48	0.75	0.64
ASF1ANT	DSP	DSP	6|2|3	11	3.67	3	24|0|0	0	0	0	0	0	-26.72	0.46	0.66
ASF1ANT	GSTO1	GSTO1	5|1|4	10	3.33	3	6|0|5	0	0	0	0	0	-12.39	0.91	0.64
ASF1ANT	HSPA9	HSPA9	4|5|0	9	3	3	17|2|4	0	0	0	0	0	-32.13	0.39	0.66
ASF1ANT	NSUN4	NSUN4	2|4|3	9	3	3	4|5|3	0	0	0	0	0	-11.92	0.75	0.66
ASF1ANT	DSG1	DSG1	3|1|5	9	3	3	10|0|1	0	0.01	0	0.01	0	-11.92	0.82	0.64
ASF1ANT	PSME1	PSME1	7|1|1	9	3	3	13|0|3	0	0	0	0	0	-18.7	0.56	0.64
ASF1ANT	ARGLU1	ARGLU1	2|0|6	8	2.67	3	5|2|5	0	0	0	0	0	-16.82	0.67	0.64
ASF1ANT	LRRIQ1	LRRIQ1	3|1|3	7	2.33	3	4|0|5	0	0	0	0	0	-9.64	0.78	0.66
ASF1ANT	UBE2N	UBE2N	4|2|0	6	2	3	5|1|3	0	0.01	0	0.01	0	-12.42	0.67	0.64
ASF1ANT	RPS12	RPS12	3|1|1	5	1.67	3	6|0|2	0	0.01	0	0.01	0	-8.34	0.63	0.64
ASF1ANT	AK2	AK2	2|1|1	4	1.33	3	4|0|2	0	0	0	0	0	-5.81	0.67	0.66
ASF1ANT	TBRG4	TBRG4	3|0|0	3	1	3	11|0|0	0	0	0	0	0	-14.49	0.27	0.66
ASF1ANT	RPS29	RPS29	1|1|1	3	1	3	3|0|0	0	0	0	0	0	-2.11	1	0.66
ASF1ANT	ZCCHC3	ZCCHC3	1|1|1	3	1	3	0|0|0	0	0	0	0	0	1.59	10	0.66
ASF1ANT	NHP2L1	NHP2L1	2|1|0	3	1	3	3|0|3	0	0	0	0	0	-8.05	0.5	0.66
ASF1ANT	PDIA3	PDIA3	2|1|0	3	1	3	6|0|0	0	0	0	0	0	-7.36	0.5	0.66
ASF1ANT	ZC3H13	ZC3H13	1|0|1	2	0.67	3	0|0|0	0	0	0	0	0	-0.92	6.67	0.66
ASF1ANT	ATAD5	ATAD5	1|0|1	2	0.67	3	1|0|1	0	0	0	0	0	-2.96	1	0.66
ASF1ANT	FIP1L1	FIP1L1	1|1|0	2	0.67	3	0|0|0	0	0	0	0	0	-0.92	6.67	0.66
ASF1ANT	DHRS7B	DHRS7B	1|1|0	2	0.67	3	0|0|0	0	0	0	0	0	-0.92	6.67	0.66
ASF1ANT	LPCAT1	LPCAT1	1|1|0	2	0.67	3	0|0|0	0	0	0	0	0	-0.92	6.67	0.66
ASF1ANT	FANCD2	FANCD2	1|0|1	2	0.67	3	0|0|0	0	0	0	0	0	-0.92	6.67	0.66
ASF1ANT	SMARCA2	SMARCA2	1|1|0	2	0.67	3	1|0|0	0	0	0	0	0	-1.73	2	0.66
ASF1ANT	COIL	COIL	1|1|0	2	0.67	3	1|0|0	0	0	0	0	0	-1.73	2	0.66
ASF1ANT	PTDSS1	PTDSS1	1|1|0	2	0.67	3	0|0|0	0	0	0	0	0	-0.92	6.67	0.66
ASF1ANT	MSH3	MSH3	1|1|0	2	0.67	3	0|0|0	0	0	0	0	0	-0.92	6.67	0.66
ASF1ANT	JAGN1	JAGN1	1|1|0	2	0.67	3	0|0|0	0	0	0	0	0	-0.92	6.67	0.66
ASF1ANT	KIAA1524	KIAA1524	1|0|1	2	0.67	3	0|0|0	0	0	0	0	0	-0.92	6.67	0.66
ASF1ANT	SPAG7	SPAG7	1|1|0	2	0.67	3	0|0|0	0	0	0	0	0	-0.92	6.67	0.66
ASF1ANT	PDK3	PDK3	1|1|0	2	0.67	3	3|0|0	0	0	0	0	0	-3.51	0.67	0.66
ASF1ANT	UQCC1	UQCC1	1|1|0	2	0.67	3	1|0|0	0	0	0	0	0	-1.73	2	0.66
ASF1ANT	CCDC154	CCDC154	1|1|0	2	0.67	3	0|0|0	0	0	0	0	0	-0.92	6.67	0.66
ASF1ANT	ACAT1	ACAT1	2|0|0	2	0.67	3	7|0|0	0	0	0	0	0	-8.87	0.29	0.66
ASF1ANT	CBLL1	CBLL1	1|1|0	2	0.67	3	0|0|0	0	0	0	0	0	-0.92	6.67	0.66
ASF1ANT	CCZ1	CCZ1	1|1|0	2	0.67	3	0|0|0	0	0	0	0	0	-0.92	6.67	0.66
ASF1ANT	SF3B6	SF3B6	1|1|0	2	0.67	3	1|0|0	0	0	0	0	0	-1.73	2	0.66
ASF1ANT	KIAA1551	KIAA1551	0|1|1	2	0.67	3	1|0|0	0	0	0	0	0	-1.73	2	0.66
ASF1ANT	PNO1	PNO1	1|1|0	2	0.67	3	0|0|0	0	0	0	0	0	-0.92	6.67	0.66
ASF1ANT	BIRC6	BIRC6	1|1|0	2	0.67	3	0|0|0	0	0	0	0	0	-0.92	6.67	0.66
ASF1ANT	ANXA1	ANXA1	1|0|1	2	0.67	3	1|0|1	0	0	0	0	0	-2.96	1	0.66
ASF1ANT	ZRANB2	ZRANB2	1|1|0	2	0.67	3	0|0|0	0	0	0	0	0	-0.92	6.67	0.66
ASF1ANT	SNRPA	SNRPA	1|1|0	2	0.67	3	0|0|0	0	0	0	0	0	-0.92	6.67	0.66
ASF1ANT	DGCR14	DGCR14	1|1|0	2	0.67	3	0|0|0	0	0	0	0	0	-0.92	6.67	0.66
ASF1ANT	BLM	BLM	1|1|0	2	0.67	3	1|0|0	0	0	0	0	0	-1.73	2	0.66
ASF1ANT	SLC35B2	SLC35B2	1|1|0	2	0.67	3	0|0|0	0	0	0	0	0	-0.92	6.67	0.66
ASF1ANT	HINT1	HINT1	1|1|0	2	0.67	3	2|0|2	0	0	0	0	0	-5.51	0.5	0.66
ASF1ANT	S100A8	S100A8	0|1|1	2	0.67	3	3|0|0	0	0	0	0	0	-3.51	0.67	0.66
ASF1ANT	ZDBF2	ZDBF2	1|1|0	2	0.67	3	0|0|0	0	0	0	0	0	-0.92	6.67	0.66
ASF1ANT	RAD18	RAD18	1|1|0	2	0.67	3	1|0|0	0	0	0	0	0	-1.73	2	0.66
ASF1ANT	CENPV	CENPV	1|1|0	2	0.67	3	0|0|0	0	0	0	0	0	-0.92	6.67	0.66
ASF1ANT	RNPS1	RNPS1	1|1|0	2	0.67	3	1|0|1	0	0	0	0	0	-2.96	1	0.66
ASF1ANT	RSRC1	RSRC1	0|1|1	2	0.67	3	0|0|1	0	0	0	0	0	-1.73	2	0.66
ASF1ANT	CSTF2	CSTF2	1|1|0	2	0.67	3	0|0|0	0	0	0	0	0	-0.92	6.67	0.66
ASF1ANT	CLINT1	CLINT1	1|1|0	2	0.67	3	0|0|0	0	0	0	0	0	-0.92	6.67	0.66
ASF1ANT	NUCKS1	NUCKS1	1|1|0	2	0.67	3	0|0|0	0	0	0	0	0	-0.92	6.67	0.66
ASF1ANT	PHF3	PHF3	1|1|0	2	0.67	3	0|0|2	0	0	0	0	0	-3.09	1	0.66
ASF1ANT	PPP2R5C	PPP2R5C	1|1|0	2	0.67	3	1|0|0	0	0	0	0	0	-1.73	2	0.66
ASF1ANT	GLG1	GLG1	1|1|0	2	0.67	3	1|0|0	0	0	0	0	0	-1.73	2	0.66
ASF1ANT	PIP	PIP	0|1|1	2	0.67	3	1|0|0	0	0	0	0	0	-1.73	2	0.66
ASF1ANT	NCOA3	NCOA3	1|1|0	2	0.67	3	1|0|1	0	0	0	0	0	-2.96	1	0.66
ASF1ANT	RRAGA	RRAGA	1|1|0	2	0.67	3	0|0|0	0	0	0	0	0	-0.92	6.67	0.66
ASF1ANT	WDR6	WDR6	0|1|1	2	0.67	3	1|0|0	0	0	0	0	0	-1.73	2	0.66
ASF1ANT	GLO1	GLO1	1|1|0	2	0.67	3	2|0|1	0	0	0	0	0	-3.95	0.67	0.66
ASF1ANT	PRC1	PRC1	1|1|0	2	0.67	3	0|0|0	0	0	0	0	0	-0.92	6.67	0.66
ASF1ANT	ERH	ERH	0|1|1	2	0.67	3	0|0|1	0	0	0	0	0	-1.73	2	0.66
ASF1ANT	SLU7	SLU7	1|1|0	2	0.67	3	0|0|0	0	0	0	0	0	-0.92	6.67	0.66
ASF1ANT	ARAF	ARAF	1|1|0	2	0.67	3	0|0|0	0	0	0	0	0	-0.92	6.67	0.66
ASF1ANT	IMP4	IMP4	1|1|0	2	0.67	3	0|0|0	0	0	0	0	0	-0.92	6.67	0.66
ASF1ANT	BTF3L4	BTF3L4	1|1|0	2	0.67	3	0|0|0	0	0	0	0	0	-0.92	6.67	0.66
ASF1ANT	DERL1	DERL1	1|1|0	2	0.67	3	1|0|0	0	0	0	0	0	-1.73	2	0.66
ASF1ANT	IGF2BP3	IGF2BP3	1|1|0	2	0.67	3	1|0|0	0	0	0	0	0	-1.73	2	0.66
ASF1ANT	MPP1	MPP1	1|1|0	2	0.67	3	0|0|0	0	0	0	0	0	-0.92	6.67	0.66
ASF1ANT	SLTM	SLTM	1|1|0	2	0.67	3	0|0|0	0	0	0	0	0	-0.92	6.67	0.66
ASF1ANT	PAFAH1B2	PAFAH1B2	1|1|0	2	0.67	3	3|0|0	0	0	0	0	0	-3.51	0.67	0.66
ASF1ANT	TRRAP	TRRAP	1|1|0	2	0.67	3	0|0|0	0	0	0	0	0	-0.92	6.67	0.66
ASF1ANT	DHCR7	DHCR7	1|1|0	2	0.67	3	2|0|0	0	0	0	0	0	-3.09	1	0.66
ASF1ANT	FUBP1	FUBP1	1|1|0	2	0.67	3	0|0|0	0	0	0	0	0	-0.92	6.67	0.66
ASF1ANT	DICER1	DICER1	1|1|0	2	0.67	3	2|0|0	0	0	0	0	0	-3.09	1	0.66
ASF1ANT	ELF2	ELF2	1|1|0	2	0.67	3	0|0|0	0	0	0	0	0	-0.92	6.67	0.66
ASF1ANT	NSRP1	NSRP1	0|1|0	1	0.33	3	0|0|0	0	0	0	0	0	-0.92	3.33	0.66
ASF1ANT	PIK3C3	PIK3C3	1|0|0	1	0.33	3	0|0|0	0	0	0	0	0	-0.92	3.33	0.66
ASF1ANT	GTSE1	GTSE1	0|1|0	1	0.33	3	0|0|0	0	0	0	0	0	-0.92	3.33	0.66
ASF1ANT	GTF3C2	GTF3C2	1|0|0	1	0.33	3	1|0|0	0	0	0	0	0	-1.73	1	0.66
ASF1ANT	SWAP70	SWAP70	1|0|0	1	0.33	3	0|0|0	0	0	0	0	0	-0.92	3.33	0.66
ASF1ANT	ZNF451	ZNF451	1|0|0	1	0.33	3	3|0|0	0	0	0	0	0	-3.51	0.33	0.66
ASF1ANT	AGPAT1	AGPAT1	1|0|0	1	0.33	3	0|0|0	0	0	0	0	0	-0.92	3.33	0.66
ASF1ANT	ZEB2	ZEB2	1|0|0	1	0.33	3	1|0|0	0	0	0	0	0	-1.73	1	0.66
ASF1ANT	IBTK	IBTK	0|1|0	1	0.33	3	0|0|0	0	0	0	0	0	-0.92	3.33	0.66
ASF1ANT	ZNF292	ZNF292	1|0|0	1	0.33	3	0|0|0	0	0	0	0	0	-0.92	3.33	0.66
ASF1ANT	DCAKD	DCAKD	1|0|0	1	0.33	3	1|0|0	0	0	0	0	0	-1.73	1	0.66
ASF1ANT	SRBD1	SRBD1	0|0|1	1	0.33	3	0|0|0	0	0	0	0	0	-0.92	3.33	0.66
ASF1ANT	EWSR1	EWSR1	1|0|0	1	0.33	3	0|0|0	0	0	0	0	0	-0.92	3.33	0.66
ASF1ANT	PRPF3	PRPF3	0|1|0	1	0.33	3	0|0|0	0	0	0	0	0	-0.92	3.33	0.66
ASF1ANT	ZFP82	ZFP82	0|1|0	1	0.33	3	0|0|0	0	0	0	0	0	-0.92	3.33	0.66
ASF1ANT	MAVS	MAVS	1|0|0	1	0.33	3	0|0|0	0	0	0	0	0	-0.92	3.33	0.66
ASF1ANT	MEF2D	MEF2D	1|0|0	1	0.33	3	0|0|0	0	0	0	0	0	-0.92	3.33	0.66
ASF1ANT	ETFA	ETFA	1|0|0	1	0.33	3	4|0|0	0	0	0	0	0	-4.99	0.25	0.66
ASF1ANT	PCIF1	PCIF1	1|0|0	1	0.33	3	0|0|0	0	0	0	0	0	-0.92	3.33	0.66
ASF1ANT	BBX	BBX	1|0|0	1	0.33	3	0|0|0	0	0	0	0	0	-0.92	3.33	0.66
ASF1ANT	NSUN5	NSUN5	1|0|0	1	0.33	3	0|0|0	0	0	0	0	0	-0.92	3.33	0.66
ASF1ANT	TIGAR	TIGAR	1|0|0	1	0.33	3	1|0|0	0	0	0	0	0	-1.73	1	0.66
ASF1ANT	NDC1	NDC1	1|0|0	1	0.33	3	0|0|0	0	0	0	0	0	-0.92	3.33	0.66
ASF1ANT	CYP51A1	CYP51A1	1|0|0	1	0.33	3	1|0|0	0	0	0	0	0	-1.73	1	0.66
ASF1ANT	BRD4	BRD4	1|0|0	1	0.33	3	0|0|0	0	0	0	0	0	-0.92	3.33	0.66
ASF1ANT	KAT7	KAT7	1|0|0	1	0.33	3	0|0|0	0	0	0	0	0	-0.92	3.33	0.66
ASF1ANT	HN1	HN1	1|0|0	1	0.33	3	0|0|0	0	0	0	0	0	-0.92	3.33	0.66
ASF1ANT	MCM3AP	MCM3AP	1|0|0	1	0.33	3	0|0|0	0	0	0	0	0	-0.92	3.33	0.66
ASF1ANT	KIAA1033	KIAA1033	1|0|0	1	0.33	3	0|0|0	0	0	0	0	0	-0.92	3.33	0.66
ASF1ANT	ANGEL2	ANGEL2	1|0|0	1	0.33	3	0|0|0	0	0	0	0	0	-0.92	3.33	0.66
ASF1ANT	LPCAT3	LPCAT3	1|0|0	1	0.33	3	1|0|0	0	0	0	0	0	-1.73	1	0.66
ASF1ANT	NKRF	NKRF	1|0|0	1	0.33	3	0|0|0	0	0	0	0	0	-0.92	3.33	0.66
ASF1ANT	ATG2B	ATG2B	0|1|0	1	0.33	3	0|0|0	0	0	0	0	0	-0.92	3.33	0.66
ASF1ANT	TERF2	TERF2	1|0|0	1	0.33	3	1|0|0	0	0	0	0	0	-1.73	1	0.66
ASF1ANT	NCKAP5	NCKAP5	0|1|0	1	0.33	3	1|0|0	0	0	0	0	0	-1.73	1	0.66
ASF1ANT	FLYWCH2	FLYWCH2	1|0|0	1	0.33	3	0|0|0	0	0	0	0	0	-0.92	3.33	0.66
ASF1ANT	POLR2E	POLR2E	1|0|0	1	0.33	3	1|0|0	0	0	0	0	0	-1.73	1	0.66
ASF1ANT	RHOG	RHOG	1|0|0	1	0.33	3	0|0|0	0	0	0	0	0	-0.92	3.33	0.66
ASF1ANT	MPG	MPG	1|0|0	1	0.33	3	0|0|0	0	0	0	0	0	-0.92	3.33	0.66
ASF1ANT	PRDM15	PRDM15	0|1|0	1	0.33	3	0|0|0	0	0	0	0	0	-0.92	3.33	0.66
ASF1ANT	CHD1	CHD1	1|0|0	1	0.33	3	0|0|0	0	0	0	0	0	-0.92	3.33	0.66
ASF1ANT	CRYZ	CRYZ	1|0|0	1	0.33	3	4|0|0	0	0	0	0	0	-4.99	0.25	0.66
ASF1ANT	KAT6A	KAT6A	0|0|1	1	0.33	3	1|0|0	0	0	0	0	0	-1.73	1	0.66
ASF1ANT	SLC38A2	SLC38A2	1|0|0	1	0.33	3	1|0|0	0	0	0	0	0	-1.73	1	0.66
ASF1ANT	CAMK2G	CAMK2G	1|0|0	1	0.33	3	0|0|0	0	0	0	0	0	-0.92	3.33	0.66
ASF1ANT	MACROD1	MACROD1	1|0|0	1	0.33	3	0|0|0	0	0	0	0	0	-0.92	3.33	0.66
ASF1ANT	ERMP1	ERMP1	1|0|0	1	0.33	3	0|0|0	0	0	0	0	0	-0.92	3.33	0.66
ASF1ANT	GOSR1	GOSR1	1|0|0	1	0.33	3	0|0|0	0	0	0	0	0	-0.92	3.33	0.66
ASF1ANT	ECHDC1	ECHDC1	0|1|0	1	0.33	3	0|0|0	0	0	0	0	0	-0.92	3.33	0.66
ASF1ANT	NR2F2	NR2F2	0|1|0	1	0.33	3	0|0|0	0	0	0	0	0	-0.92	3.33	0.66
ASF1ANT	C20ORF27	C20ORF27	0|1|0	1	0.33	3	0|0|0	0	0	0	0	0	-0.92	3.33	0.66
ASF1ANT	LARS2	LARS2	1|0|0	1	0.33	3	4|0|0	0	0	0	0	0	-4.99	0.25	0.66
ASF1ANT	PSMC4	PSMC4	0|0|1	1	0.33	3	0|0|0	0	0	0	0	0	-0.92	3.33	0.66
ASF1ANT	KIAA1107	KIAA1107	1|0|0	1	0.33	3	1|0|0	0	0	0	0	0	-1.73	1	0.66
ASF1ANT	COG2	COG2	0|1|0	1	0.33	3	0|0|0	0	0	0	0	0	-0.92	3.33	0.66
ASF1ANT	BARD1	BARD1	1|0|0	1	0.33	3	0|0|1	0	0	0	0	0	-1.73	1	0.66
ASF1ANT	RRBP1	RRBP1	1|0|0	1	0.33	3	0|0|0	0	0	0	0	0	-0.92	3.33	0.66
ASF1ANT	VPS53	VPS53	1|0|0	1	0.33	3	0|0|0	0	0	0	0	0	-0.92	3.33	0.66
ASF1ANT	INF2	INF2	1|0|0	1	0.33	3	0|0|0	0	0	0	0	0	-0.92	3.33	0.66
ASF1ANT	SKP2	SKP2	1|0|0	1	0.33	3	0|0|0	0	0	0	0	0	-0.92	3.33	0.66
ASF1ANT	FIGNL1	FIGNL1	1|0|0	1	0.33	3	0|0|0	0	0	0	0	0	-0.92	3.33	0.66
ASF1ANT	DDHD1	DDHD1	0|0|1	1	0.33	3	1|2|0	0	0	0	0	0	-3.95	0.33	0.66
ASF1ANT	DDX24	DDX24	0|1|0	1	0.33	3	0|0|0	0	0	0	0	0	-0.92	3.33	0.66
ASF1ANT	ZNF207	ZNF207	1|0|0	1	0.33	3	0|0|0	0	0	0	0	0	-0.92	3.33	0.66
ASF1ANT	PRR14L	PRR14L	1|0|0	1	0.33	3	0|0|0	0	0	0	0	0	-0.92	3.33	0.66
ASF1ANT	GPATCH1	GPATCH1	1|0|0	1	0.33	3	0|0|0	0	0	0	0	0	-0.92	3.33	0.66
ASF1ANT	PHKA1	PHKA1	1|0|0	1	0.33	3	0|0|0	0	0	0	0	0	-0.92	3.33	0.66
ASF1ANT	BRE	BRE	1|0|0	1	0.33	3	2|0|0	0	0	0	0	0	-3.09	0.5	0.66
ASF1ANT	SAFB2	SAFB2	1|0|0	1	0.33	3	0|0|0	0	0	0	0	0	-0.92	3.33	0.66
ASF1ANT	VCPIP1	VCPIP1	1|0|0	1	0.33	3	0|0|0	0	0	0	0	0	-0.92	3.33	0.66
ASF1ANT	NDUFA6	NDUFA6	1|0|0	1	0.33	3	1|0|0	0	0	0	0	0	-1.73	1	0.66
ASF1ANT	TTF1	TTF1	0|1|0	1	0.33	3	0|0|0	0	0	0	0	0	-0.92	3.33	0.66
ASF1ANT	SQSTM1	SQSTM1	1|0|0	1	0.33	3	0|0|0	0	0	0	0	0	-0.92	3.33	0.66
ASF1ANT	WHSC1L1	WHSC1L1	1|0|0	1	0.33	3	1|0|0	0	0	0	0	0	-1.73	1	0.66
ASF1ANT	SLC19A1	SLC19A1	1|0|0	1	0.33	3	0|0|0	0	0	0	0	0	-0.92	3.33	0.66
ASF1ANT	FOXK1	FOXK1	1|0|0	1	0.33	3	0|0|0	0	0	0	0	0	-0.92	3.33	0.66
ASF1ANT	PHF21A	PHF21A	1|0|0	1	0.33	3	0|0|0	0	0	0	0	0	-0.92	3.33	0.66
ASF1ANT	MAPK9	MAPK9	1|0|0	1	0.33	3	1|0|0	0	0	0	0	0	-1.73	1	0.66
ASF1ANT	VKORC1L1	VKORC1L1	0|1|0	1	0.33	3	0|0|0	0	0	0	0	0	-0.92	3.33	0.66
ASF1ANT	ESF1	ESF1	1|0|0	1	0.33	3	0|0|0	0	0	0	0	0	-0.92	3.33	0.66
ASF1ANT	SNRPC	SNRPC	1|0|0	1	0.33	3	1|0|0	0	0	0	0	0	-1.73	1	0.66
ASF1ANT	RNF169	RNF169	1|0|0	1	0.33	3	1|0|0	0	0	0	0	0	-1.73	1	0.66
ASF1ANT	RNF168	RNF168	0|1|0	1	0.33	3	2|0|0	0	0	0	0	0	-3.09	0.5	0.66
ASF1ANT	DDX55	DDX55	1|0|0	1	0.33	3	0|0|0	0	0	0	0	0	-0.92	3.33	0.66
ASF1ANT	LEMD3	LEMD3	1|0|0	1	0.33	3	0|0|0	0	0	0	0	0	-0.92	3.33	0.66
ASF1ANT	LDAH	LDAH	1|0|0	1	0.33	3	0|0|0	0	0	0	0	0	-0.92	3.33	0.66
ASF1ANT	SAP130	SAP130	1|0|0	1	0.33	3	0|0|0	0	0	0	0	0	-0.92	3.33	0.66
ASF1ANT	NF1	NF1	1|0|0	1	0.33	3	0|0|0	0	0	0	0	0	-0.92	3.33	0.66
ASF1ANT	EMC4	EMC4	1|0|0	1	0.33	3	1|0|0	0	0	0	0	0	-1.73	1	0.66
ASF1ANT	MBOAT7	MBOAT7	1|0|0	1	0.33	3	0|0|0	0	0	0	0	0	-0.92	3.33	0.66
ASF1ANT	GPRIN3	GPRIN3	0|1|0	1	0.33	3	1|0|0	0	0	0	0	0	-1.73	1	0.66
ASF1ANT	SCAF1	SCAF1	1|0|0	1	0.33	3	0|0|0	0	0	0	0	0	-0.92	3.33	0.66
ASF1ANT	ALG10	ALG10	1|0|0	1	0.33	3	0|0|1	0	0	0	0	0	-1.73	1	0.66
ASF1ANT	ESYT2	ESYT2	1|0|0	1	0.33	3	0|0|0	0	0	0	0	0	-0.92	3.33	0.66
ASF1ANT	USP24	USP24	1|0|0	1	0.33	3	1|0|0	0	0	0	0	0	-1.73	1	0.66
ASF1ANT	KIFC1	KIFC1	1|0|0	1	0.33	3	0|0|0	0	0	0	0	0	-0.92	3.33	0.66
ASF1ANT	MRPL48	MRPL48	1|0|0	1	0.33	3	0|0|0	0	0	0	0	0	-0.92	3.33	0.66
ASF1ANT	DHX38	DHX38	1|0|0	1	0.33	3	0|0|0	0	0	0	0	0	-0.92	3.33	0.66
ASF1ANT	DHX33	DHX33	1|0|0	1	0.33	3	0|0|0	0	0	0	0	0	-0.92	3.33	0.66
ASF1ANT	NEK7	NEK7	1|0|0	1	0.33	3	0|0|0	0	0	0	0	0	-0.92	3.33	0.66
ASF1ANT	DDX52	DDX52	0|1|0	1	0.33	3	0|0|0	0	0	0	0	0	-0.92	3.33	0.66
ASF1ANT	RACGAP1	RACGAP1	1|0|0	1	0.33	3	1|0|0	0	0	0	0	0	-1.73	1	0.66
ASF1ANT	GDPD1	GDPD1	1|0|0	1	0.33	3	0|0|0	0	0	0	0	0	-0.92	3.33	0.66
ASF1ANT	ZBTB2	ZBTB2	0|1|0	1	0.33	3	0|0|0	0	0	0	0	0	-0.92	3.33	0.66
ASF1ANT	VPS16	VPS16	1|0|0	1	0.33	3	0|0|0	0	0	0	0	0	-0.92	3.33	0.66
ASF1ANT	NDUFB6	NDUFB6	1|0|0	1	0.33	3	0|0|0	0	0	0	0	0	-0.92	3.33	0.66
ASF1ANT	CLN6	CLN6	0|1|0	1	0.33	3	0|0|0	0	0	0	0	0	-0.92	3.33	0.66
ASF1ANT	BRCA1	BRCA1	1|0|0	1	0.33	3	1|0|0	0	0	0	0	0	-1.73	1	0.66
ASF1ANT	NR2C2	NR2C2	1|0|0	1	0.33	3	0|0|0	0	0	0	0	0	-0.92	3.33	0.66
ASF1ANT	MAATS1	MAATS1	0|1|0	1	0.33	3	2|2|1	0	0	0	0	0	-6.87	0.2	0.66
ASF1ANT	FAM208B	FAM208B	0|1|0	1	0.33	3	0|0|0	0	0	0	0	0	-0.92	3.33	0.66
ASF1ANT	RRP8	RRP8	1|0|0	1	0.33	3	0|0|0	0	0	0	0	0	-0.92	3.33	0.66
ASF1ANT	JMJD1C	JMJD1C	1|0|0	1	0.33	3	0|0|0	0	0	0	0	0	-0.92	3.33	0.66
ASF1ANT	PHF2	PHF2	0|1|0	1	0.33	3	0|0|0	0	0	0	0	0	-0.92	3.33	0.66
ASF1ANT	JMJD6	JMJD6	1|0|0	1	0.33	3	0|0|0	0	0	0	0	0	-0.92	3.33	0.66
ASF1ANT	CAMSAP1	CAMSAP1	0|1|0	1	0.33	3	0|0|0	0	0	0	0	0	-0.92	3.33	0.66
ASF1ANT	THUMPD3	THUMPD3	1|0|0	1	0.33	3	0|0|0	0	0	0	0	0	-0.92	3.33	0.66
ASF1ANT	MLLT6	MLLT6	1|0|0	1	0.33	3	0|0|0	0	0	0	0	0	-0.92	3.33	0.66
ASF1ANT	CASP8	CASP8	1|0|0	1	0.33	3	2|0|0	0	0	0	0	0	-3.09	0.5	0.66
ASF1ANT	S100A11	S100A11	1|0|0	1	0.33	3	0|0|0	0	0	0	0	0	-0.92	3.33	0.66
ASF1ANT	HIRIP3	HIRIP3	0|1|0	1	0.33	3	0|0|0	0	0	0	0	0	-0.92	3.33	0.66
ASF1ANT	KBTBD6	KBTBD6	1|0|0	1	0.33	3	0|0|0	0	0	0	0	0	-0.92	3.33	0.66
ASF1ANT	RBM26	RBM26	1|0|0	1	0.33	3	0|0|0	0	0	0	0	0	-0.92	3.33	0.66
ASF1ANT	DCUN1D4	DCUN1D4	1|0|0	1	0.33	3	0|0|0	0	0	0	0	0	-0.92	3.33	0.66
ASF1ANT	HNRNPH3	HNRNPH3	1|0|0	1	0.33	3	3|0|2	0	0	0	0	0	-6.84	0.2	0.66
ASF1ANT	MRPS30	MRPS30	1|0|0	1	0.33	3	0|0|0	0	0	0	0	0	-0.92	3.33	0.66
ASF1ANT	STEAP3	STEAP3	1|0|0	1	0.33	3	0|0|0	0	0	0	0	0	-0.92	3.33	0.66
ASF1ANT	ZNF250	ZNF250	1|0|0	1	0.33	3	0|0|0	0	0	0	0	0	-0.92	3.33	0.66
ASF1ANT	ARL2	ARL2	1|0|0	1	0.33	3	1|0|0	0	0	0	0	0	-1.73	1	0.66
ASF1ANT	NR3C1	NR3C1	1|0|0	1	0.33	3	0|0|0	0	0	0	0	0	-0.92	3.33	0.66
ASF1ANT	PRPF38B	PRPF38B	1|0|0	1	0.33	3	1|0|0	0	0	0	0	0	-1.73	1	0.66
ASF1ANT	APBB1	APBB1	1|0|0	1	0.33	3	0|0|0	0	0	0	0	0	-0.92	3.33	0.66
ASF1ANT	SREK1	SREK1	1|0|0	1	0.33	3	1|0|2	0	0	0	0	0	-3.95	0.33	0.66
ASF1ANT	SMARCD2	SMARCD2	1|0|0	1	0.33	3	2|0|0	0	0	0	0	0	-3.09	0.5	0.66
ASF1ANT	ERLIN1	ERLIN1	1|0|0	1	0.33	3	0|0|0	0	0	0	0	0	-0.92	3.33	0.66
ASF1ANT	CBL	CBL	0|1|0	1	0.33	3	0|0|0	0	0	0	0	0	-0.92	3.33	0.66
ASF1ANT	C11ORF58	C11ORF58	1|0|0	1	0.33	3	0|0|0	0	0	0	0	0	-0.92	3.33	0.66
ASF1ANT	CPSF6	CPSF6	1|0|0	1	0.33	3	0|0|1	0	0	0	0	0	-1.73	1	0.66
ASF1ANT	PPFIA1	PPFIA1	0|1|0	1	0.33	3	0|0|0	0	0	0	0	0	-0.92	3.33	0.66
ASF1ANT	ARIH2	ARIH2	1|0|0	1	0.33	3	0|0|0	0	0	0	0	0	-0.92	3.33	0.66
ASF1ANT	MBD1	MBD1	0|1|0	1	0.33	3	0|0|0	0	0	0	0	0	-0.92	3.33	0.66
ASF1ANT	SLC25A19	SLC25A19	1|0|0	1	0.33	3	0|0|0	0	0	0	0	0	-0.92	3.33	0.66
ASF1ANT	SLC25A15	SLC25A15	1|0|0	1	0.33	3	0|0|0	0	0	0	0	0	-0.92	3.33	0.66
ASF1ANT	PEF1	PEF1	1|0|0	1	0.33	3	3|0|0	0	0	0	0	0	-3.51	0.33	0.66
ASF1ANT	UTP14A	UTP14A	1|0|0	1	0.33	3	0|0|0	0	0	0	0	0	-0.92	3.33	0.66
ASF1ANT	ARID1B	ARID1B	1|0|0	1	0.33	3	0|0|0	0	0	0	0	0	-0.92	3.33	0.66
ASF1ANT	ARID1A	ARID1A	1|0|0	1	0.33	3	0|0|0	0	0	0	0	0	-0.92	3.33	0.66
ASF1ANT	ZNF280C	ZNF280C	1|0|0	1	0.33	3	0|0|0	0	0	0	0	0	-0.92	3.33	0.66
ASF1ANT	DBF4	DBF4	1|0|0	1	0.33	3	0|0|0	0	0	0	0	0	-0.92	3.33	0.66
ASF1ANT	PDXK	PDXK	1|0|0	1	0.33	3	2|0|0	0	0	0	0	0	-3.09	0.5	0.66
ASF1ANT	SNX4	SNX4	1|0|0	1	0.33	3	2|0|0	0	0	0	0	0	-3.09	0.5	0.66
ASF1ANT	ALG5	ALG5	1|0|0	1	0.33	3	0|0|0	0	0	0	0	0	-0.92	3.33	0.66
ASF1ANT	GALNT7	GALNT7	1|0|0	1	0.33	3	1|0|0	0	0	0	0	0	-1.73	1	0.66
ASF1ANT	LENG8	LENG8	0|1|0	1	0.33	3	0|0|0	0	0	0	0	0	-0.92	3.33	0.66
ASF1ANT	ERCC5	ERCC5	1|0|0	1	0.33	3	0|0|0	0	0	0	0	0	-0.92	3.33	0.66
ASF1ANT	LMAN2L	LMAN2L	1|0|0	1	0.33	3	0|0|0	0	0	0	0	0	-0.92	3.33	0.66
ASF1ANT	KDELC1	KDELC1	1|0|0	1	0.33	3	1|0|0	0	0	0	0	0	-1.73	1	0.66
ASF1ANT	FNDC3A	FNDC3A	1|0|0	1	0.33	3	0|0|0	0	0	0	0	0	-0.92	3.33	0.66
ASF1ANT	CCDC134	CCDC134	1|0|0	1	0.33	3	0|0|0	0	0	0	0	0	-0.92	3.33	0.66
ASF1ANT	TP53RK	TP53RK	1|0|0	1	0.33	3	0|0|0	0	0	0	0	0	-0.92	3.33	0.66
ASF1ANT	ZBED4	ZBED4	0|0|1	1	0.33	3	1|0|0	0	0	0	0	0	-1.73	1	0.66
ASF1ANT	TPD52L2	TPD52L2	1|0|0	1	0.33	3	0|0|0	0	0	0	0	0	-0.92	3.33	0.66
ASF1ANT	WDR11	WDR11	1|0|0	1	0.33	3	0|0|0	0	0	0	0	0	-0.92	3.33	0.66
ASF1ANT	MICU2	MICU2	1|0|0	1	0.33	3	0|0|0	0	0	0	0	0	-0.92	3.33	0.66
ASF1ANT	ESRRA	ESRRA	1|0|0	1	0.33	3	0|0|0	0	0	0	0	0	-0.92	3.33	0.66
ASF1ANT	KMT2D	KMT2D	1|0|0	1	0.33	3	0|0|0	0	0	0	0	0	-0.92	3.33	0.66
ASF1ANT	HJURP	HJURP	1|0|0	1	0.33	3	0|0|0	0	0	0	0	0	-0.92	3.33	0.66
ASF1ANT	ZFP1	ZFP1	0|1|0	1	0.33	3	0|0|0	0	0	0	0	0	-0.92	3.33	0.66
ASF1ANT	MP68	MP68	1|0|0	1	0.33	3	2|0|0	0	0	0	0	0	-3.09	0.5	0.66
ASF1ANT	XRN1	XRN1	1|0|0	1	0.33	3	0|0|0	0	0	0	0	0	-0.92	3.33	0.66
ASF1ANT	TAF6	TAF6	1|0|0	1	0.33	3	0|0|0	0	0	0	0	0	-0.92	3.33	0.66
ASF1ANT	TAF4	TAF4	1|0|0	1	0.33	3	0|0|0	0	0	0	0	0	-0.92	3.33	0.66
ASF1ANT	GON4L	GON4L	1|0|0	1	0.33	3	0|0|0	0	0	0	0	0	-0.92	3.33	0.66
ASF1ANT	ARFGEF2	ARFGEF2	1|0|0	1	0.33	3	0|0|0	0	0	0	0	0	-0.92	3.33	0.66
ASF1ANT	GLE1	GLE1	1|0|0	1	0.33	3	0|0|0	0	0	0	0	0	-0.92	3.33	0.66
ASF1ANT	PLS1	PLS1	1|0|0	1	0.33	3	0|0|0	0	0	0	0	0	-0.92	3.33	0.66
ASF1ANT	PLEKHG5	PLEKHG5	1|0|0	1	0.33	3	1|0|0	0	0	0	0	0	-1.73	1	0.66

## Sheet: SAINT_NT_Analysis_ASF1A vs GFP
Bait	Prey	PreyGene	Spec	SpecSum	AvgSpec	NumReplicates	ctrlCounts	AvgP	MaxP	TopoAvgP	TopoMaxP	SaintScore	logOddsScore	FoldChange	BFDR	boosted_by		HEK293FT Control selection
ASF1ANT	CDAN1	CDAN1	19|10|0	29	9.67	3	0|0|0|0	0.67	1	0.67	1	0.67	-5.23	96.67	0.2			RIF1		Fold Change (ASF1A/GFP) ≥ 1.5
ASF1ANT	ASF1A	ASF1A	29|24|17	70	23.33	3	0|0|0|1	1	1	1	1	1	20.46	93.33	0			NASP
ASF1ANT	HIRA	HIRA	105|99|26	230	76.67	3	1|4|2|2	1	1	1	1	1	19.79	34.07	0			MKI67
ASF1ANT	PSMA3	PSMA3	9|1|0	10	3.33	3	0|0|0|0	0.33	1	0.33	1	0.33	-5.23	33.33	0.42			HIRA
ASF1ANT	DCD	DCD	2|3|3	8	2.67	3	0|0|0|0	0.62	0.76	0.62	0.76	0.62	-0.69	26.67	0.25			DVL2
ASF1ANT	DSG1	DSG1	2|1|5	8	2.67	3	0|0|0|0	0.44	0.99	0.44	0.99	0.44	-2.72	26.67	0.26			SMCHD1
ASF1ANT	PSMA6	PSMA6	7|1|0	8	2.67	3	0|0|0|0	0.33	1	0.33	1	0.33	-5.23	26.67	0.45			UBN2
ASF1ANT	PCNA	PCNA	7|0|0	7	2.33	3	0|0|0|0	0.33	1	0.33	1	0.33	-5.23	23.33	0.45			NCL
ASF1ANT	AARS2	AARS2	5|1|0	6	2	3	0|0|0|0	0.33	0.99	0.33	0.99	0.33	-5.23	20	0.48			RBM27
ASF1ANT	ZSCAN5D	ZSCAN5D	3|2|0	5	1.67	3	0|0|0|0	0.36	0.76	0.36	0.76	0.36	-5.23	16.67	0.35			UBN1
ASF1ANT	UQCRC1	UQCRC1	5|0|0	5	1.67	3	0|0|0|0	0.33	0.99	0.33	0.99	0.33	-5.23	16.67	0.48			DVL3
ASF1ANT	RPS12	RPS12	3|1|1	5	1.67	3	0|0|0|0	0.25	0.76	0.25	0.76	0.25	-2.72	16.67	0.53			CHAF1B
ASF1ANT	ACACB	ACACB	24|11|0	35	11.67	3	1|0|1|1	0.67	1	0.67	1	0.67	-7.57	15.56	0.22			TXNL1
ASF1ANT	P4HB	P4HB	4|0|0	4	1.33	3	0|0|0|0	0.32	0.95	0.32	0.95	0.32	-5.23	13.33	0.51			ASF1A
ASF1ANT	OGFR	OGFR	3|1|0	4	1.33	3	0|0|0|0	0.25	0.76	0.25	0.76	0.25	-5.23	13.33	0.53			NACA
ASF1ANT	AK2	AK2	2|1|1	4	1.33	3	0|0|0|0	0.11	0.33	0.11	0.33	0.11	-2.72	13.33	0.58			NPM1
ASF1ANT	2008-09-01	2008-09-01	3|0|0	3	1	3	0|0|0|0	0.25	0.76	0.25	0.76	0.25	-5.23	10	0.53			NSFL1C
ASF1ANT	NHP2L1	NHP2L1	2|1|0	3	1	3	0|0|0|0	0.11	0.33	0.11	0.33	0.11	-5.23	10	0.58			PCNP
ASF1ANT	TLK1	TLK1	3|4|0	7	2.33	3	1|0|0|0	0.32	0.67	0.32	0.67	0.32	-5.77	9.33	0.5			CSTF2T
ASF1ANT	UBN1	UBN1	57|50|11	118	39.33	3	1|5|5|7	0.67	1	0.67	1	0.67	-5.5	8.74	0			YTHDF3
ASF1ANT	APRT	APRT	11|4|0	15	5	3	0|1|1|1	0.37	1	0.37	1	0.37	-7.57	6.67	0.32			HCFC1
ASF1ANT	SIRT2	SIRT2	2|0|0	2	0.67	3	0|0|0|0	0.11	0.33	0.11	0.33	0.11	-5.23	6.67	0.58
ASF1ANT	UBE2V1	UBE2V1	2|0|0	2	0.67	3	0|0|0|0	0.11	0.33	0.11	0.33	0.11	-5.23	6.67	0.58
ASF1ANT	PDE3A	PDE3A	3|1|1	5	1.67	3	0|1|0|0	0.1	0.29	0.1	0.29	0.1	-4.16	6.67	0.61
ASF1ANT	UBN2	UBN2	74|67|16	157	52.33	3	5|7|10|13	0.67	1	0.67	1	0.67	-12.95	5.98	0.11
ASF1ANT	PDIA6	PDIA6	22|6|0	28	9.33	3	3|0|1|3	0.35	1	0.35	1	0.35	-11.52	5.33	0.37
ASF1ANT	CABIN1	CABIN1	17|5|2	24	8	3	1|2|2|1	0.35	1	0.35	1	0.35	-7.16	5.33	0.39
ASF1ANT	ANP32A	ANP32A	1|3|0	4	1.33	3	0|0|0|1	0.1	0.29	0.1	0.29	0.1	-5.77	5.33	0.61
ASF1ANT	MAP3K6	MAP3K6	1|1|9	11	3.67	3	0|0|1|2	0.33	0.99	0.33	0.99	0.33	-5.97	4.89	0.47
ASF1ANT	SERPINB1	SERPINB1	5|0|1	6	2	3	0|1|0|1	0.2	0.61	0.2	0.61	0.2	-6.67	4	0.55
ASF1ANT	ANXA7	ANXA7	9|0|0	9	3	3	0|0|0|3	0.15	0.45	0.15	0.45	0.15	-7.81	4	0.56
ASF1ANT	HIBCH	HIBCH	3|0|0	3	1	3	0|0|1|0	0.1	0.29	0.1	0.29	0.1	-5.77	4	0.61
ASF1ANT	YWHAG	YWHAG	3|0|0	3	1	3	1|0|0|0	0.1	0.29	0.1	0.29	0.1	-5.77	4	0.61
ASF1ANT	SPR	SPR	2|1|0	3	1	3	0|0|1|0	0.02	0.07	0.02	0.07	0.02	-5.77	4	0.72
ASF1ANT	PDIA3	PDIA3	2|1|0	3	1	3	0|0|0|1	0.02	0.07	0.02	0.07	0.02	-5.77	4	0.72
ASF1ANT	HSP90B1	HSP90B1	28|2|2	32	10.67	3	2|1|3|6	0.33	1	0.33	1	0.33	-12.33	3.56	0.41
ASF1ANT	PSMC6	PSMC6	4|1|0	5	1.67	3	1|0|1|0	0.09	0.27	0.09	0.27	0.09	-6.67	3.33	0.64
ASF1ANT	ATP5B	ATP5B	30|21|8	59	19.67	3	0|4|10|15	0.05	0.16	0.05	0.16	0.05	-17.92	2.71	0.67
ASF1ANT	CHAF1B	CHAF1B	34|33|10	77	25.67	3	9|10|11|8	0.67	1	0.67	1	0.67	-23.76	2.7	0.24
ASF1ANT	CBR1	CBR1	15|12|1	28	9.33	3	5|3|3|3	0.4	0.92	0.4	0.92	0.4	-16.35	2.67	0.29
ASF1ANT	RPA3	RPA3	1|0|3	4	1.33	3	0|0|0|2	0.02	0.07	0.02	0.07	0.02	-6.77	2.67	0.75
ASF1ANT	WDR61	WDR61	2|0|0	2	0.67	3	0|0|0|1	0.02	0.07	0.02	0.07	0.02	-5.77	2.67	0.72
ASF1ANT	MRPL21	MRPL21	2|0|0	2	0.67	3	0|0|0|1	0.02	0.07	0.02	0.07	0.02	-5.77	2.67	0.72
ASF1ANT	TBC1D24	TBC1D24	2|0|0	2	0.67	3	0|0|0|1	0.02	0.07	0.02	0.07	0.02	-5.77	2.67	0.72
ASF1ANT	FN3KRP	FN3KRP	2|0|0	2	0.67	3	1|0|0|0	0.02	0.07	0.02	0.07	0.02	-5.77	2.67	0.72
ASF1ANT	SYNGR2	SYNGR2	2|0|0	2	0.67	3	0|0|1|0	0.02	0.07	0.02	0.07	0.02	-5.77	2.67	0.72
ASF1ANT	TRAF3	TRAF3	1|1|0	2	0.67	3	1|0|0|0	0	0	0	0	0	-5.77	2.67	0.96
ASF1ANT	ACACA	ACACA	192|203|62	457	152.33	3	49|56|53|73	0.67	1	0.67	1	0.67	-118.23	2.64	0.17
ASF1ANT	PFN1	PFN1	10|9|4	23	7.67	3	2|5|3|2	0.06	0.15	0.06	0.15	0.06	-9.56	2.56	0.66
ASF1ANT	PPIA	PPIA	24|23|23	70	23.33	3	8|8|11|11	0	0.01	0	0.01	0	-6.14	2.46	0.82
ASF1ANT	SRSF11	SRSF11	12|11|12	35	11.67	3	8|4|5|3	0	0	0	0	0	-6.88	2.33	0.84
ASF1ANT	EIF3F	EIF3F	9|3|0	12	4	3	0|0|2|5	0.04	0.12	0.04	0.12	0.04	-11.31	2.29	0.69
ASF1ANT	ALDH2	ALDH2	9|1|0	10	3.33	3	2|2|0|2	0.27	0.8	0.27	0.8	0.27	-10.47	2.22	0.52
ASF1ANT	UBE2N	UBE2N	4|2|0	6	2	3	1|1|0|2	0.02	0.05	0.02	0.05	0.02	-8.27	2	0.76
ASF1ANT	NSUN4	NSUN4	2|4|3	9	3	3	1|0|3|2	0.01	0.01	0.01	0.01	0.01	-7.22	2	0.82
ASF1ANT	UGDH	UGDH	2|1|0	3	1	3	0|1|0|1	0.01	0.02	0.01	0.02	0.01	-6.67	2	0.8
ASF1ANT	PTPMT1	PTPMT1	0|1|2	3	1	3	1|0|1|0	0.01	0.02	0.01	0.02	0.01	-6.67	2	0.8
ASF1ANT	OCIAD2	OCIAD2	2|0|1	3	1	3	2|0|0|0	0.01	0.03	0.01	0.03	0.01	-6.77	2	0.79
ASF1ANT	TTLL4	TTLL4	1|2|0	3	1	3	0|0|1|1	0.01	0.02	0.01	0.02	0.01	-6.67	2	0.8
ASF1ANT	IMP4	IMP4	2|1|0	3	1	3	1|1|0|0	0.01	0.02	0.01	0.02	0.01	-6.67	2	0.8
ASF1ANT	KCTD12	KCTD12	17|2|0	19	6.33	3	1|2|4|6	0.32	0.95	0.32	0.95	0.32	-17.8	1.95	0.51
ASF1ANT	MCCC2	MCCC2	8|2|0	10	3.33	3	2|1|1|3	0.13	0.38	0.13	0.38	0.13	-11.53	1.9	0.57
ASF1ANT	PSMD14	PSMD14	6|1|0	7	2.33	3	0|1|2|2	0.07	0.21	0.07	0.21	0.07	-9.39	1.87	0.65
ASF1ANT	PSMA1	PSMA1	7|0|0	7	2.33	3	4|0|1|0	0.04	0.11	0.04	0.11	0.04	-9.05	1.87	0.69
ASF1ANT	TPI1	TPI1	12|13|11	36	12	3	7|6|7|6	0	0	0	0	0	-11.92	1.85	0.91
ASF1ANT	MCCC1	MCCC1	205|218|128	551	183.67	3	103|97|93|106	0	0	0	0	0	-171.32	1.84	0.95
ASF1ANT	CA2	CA2	10|6|0	16	5.33	3	1|3|3|5	0.05	0.15	0.05	0.15	0.05	-16.77	1.78	0.68
ASF1ANT	ECH1	ECH1	6|2|0	8	2.67	3	1|0|3|2	0.05	0.15	0.05	0.15	0.05	-10.5	1.78	0.68
ASF1ANT	PSMA2	PSMA2	4|0|0	4	1.33	3	0|0|1|2	0.04	0.11	0.04	0.11	0.04	-7.57	1.78	0.7
ASF1ANT	IDH1	IDH1	4|0|0	4	1.33	3	0|0|1|2	0.04	0.11	0.04	0.11	0.04	-7.57	1.78	0.7
ASF1ANT	UCHL1	UCHL1	3|1|0	4	1.33	3	0|0|1|2	0.01	0.04	0.01	0.04	0.01	-7.57	1.78	0.78
ASF1ANT	UROD	UROD	3|0|1	4	1.33	3	0|0|0|3	0.01	0.04	0.01	0.04	0.01	-7.81	1.78	0.78
ASF1ANT	NASP	NASP	139|131|56	326	108.67	3	50|59|60|77	0	0	0	0	0	-140.24	1.77	0.95
ASF1ANT	ANXA5	ANXA5	27|16|2	45	15	3	6|5|8|15	0.02	0.06	0.02	0.06	0.02	-34.33	1.76	0.76
ASF1ANT	HSPA9	HSPA9	4|5|0	9	3	3	0|2|2|3	0.01	0.02	0.01	0.02	0.01	-11.53	1.71	0.79
ASF1ANT	DAD1	DAD1	4|3|2	9	3	3	2|2|2|1	0	0.01	0	0.01	0	-8.05	1.71	0.84
ASF1ANT	CCDC22	CCDC22	4|5|5	14	4.67	3	3|3|4|1	0	0	0	0	0	-8.69	1.7	0.87
ASF1ANT	GSTM3	GSTM3	12|3|0	15	5	3	1|1|4|6	0.06	0.18	0.06	0.18	0.06	-16.53	1.67	0.66
ASF1ANT	PRDX3	PRDX3	8|7|0	15	5	3	0|1|5|6	0	0.01	0	0.01	0	-16.35	1.67	0.82
ASF1ANT	PCCA	PCCA	214|205|94	513	171	3	99|99|108|121	0	0	0	0	0	-245.44	1.6	0.95
ASF1ANT	PC	PC	305|292|161	758	252.67	3	147|154|166|189	0	0	0	0	0	-349.02	1.54	0.95
ASF1ANT	NME1-NME2	NME1;NME1-NME2	29|16|4	49	16.33	3	8|9|11|15	0.02	0.07	0.02	0.07	0.02	-39.09	1.52	0.75
ASF1ANT	PGK1	PGK1	24|19|3	46	15.33	3	10|9|12|11	0	0	0	0	0	-40.45	1.46	0.9
ASF1ANT	PRDX2	PRDX2	10|5|0	15	5	3	3|3|3|5	0.01	0.04	0.01	0.04	0.01	-19	1.43	0.78
ASF1ANT	ATIC	ATIC	37|7|0	44	14.67	3	7|9|11|15	0.33	1	0.33	1	0.33	-49.98	1.4	0.44
ASF1ANT	PHB	PHB	17|10|6	33	11	3	6|6|8|12	0	0	0	0	0	-24.39	1.38	0.91
ASF1ANT	HLCS	HLCS	18|11|1	30	10	3	3|5|9|12	0	0	0	0	0	-31.81	1.38	0.88
ASF1ANT	LMNB1	LMNB1	5|0|0	5	1.67	3	1|0|2|2	0.03	0.08	0.03	0.08	0.03	-9.39	1.33	0.72
ASF1ANT	SAE1	SAE1	13|1|0	14	4.67	3	0|0|6|8	0.02	0.05	0.02	0.05	0.02	-18.41	1.33	0.77
ASF1ANT	MIPEP	MIPEP	4|0|0	4	1.33	3	0|2|1|1	0.02	0.05	0.02	0.05	0.02	-8.27	1.33	0.77
ASF1ANT	NAPA	NAPA	4|1|0	5	1.67	3	0|2|1|2	0.01	0.03	0.01	0.03	0.01	-9.39	1.33	0.79
ASF1ANT	UQCRFS1	UQCRFS1	3|1|0	4	1.33	3	0|1|2|1	0.01	0.02	0.01	0.02	0.01	-8.27	1.33	0.82
ASF1ANT	S100A9	S100A9	0|0|3	3	1	3	0|2|0|1	0.01	0.04	0.01	0.04	0.01	-7.57	1.33	0.78
ASF1ANT	IKBKB	IKBKB	2|0|1	3	1	3	0|0|3|0	0.01	0.02	0.01	0.02	0.01	-7.81	1.33	0.81
ASF1ANT	BCKDK	BCKDK	2|0|0	2	0.67	3	0|1|0|1	0.01	0.02	0.01	0.02	0.01	-6.67	1.33	0.8
ASF1ANT	2006-09-01	2006-09-01	2|0|0	2	0.67	3	1|0|0|1	0.01	0.02	0.01	0.02	0.01	-6.67	1.33	0.8
ASF1ANT	SFXN3	SFXN3	4|2|2	8	2.67	3	3|1|2|2	0	0	0	0	0	-8.94	1.33	0.87
ASF1ANT	CTH	CTH	3|2|0	5	1.67	3	0|1|1|3	0	0.01	0	0.01	0	-9.38	1.33	0.83
ASF1ANT	PDK1	PDK1	3|2|0	5	1.67	3	1|2|0|2	0	0.01	0	0.01	0	-9.39	1.33	0.84
ASF1ANT	SRSF3	SRSF3	0|2|2	4	1.33	3	1|0|2|1	0	0	0	0	0	-8.27	1.33	0.84
ASF1ANT	NLRP1	NLRP1	1|2|0	3	1	3	2|1|0|0	0	0.01	0	0.01	0	-7.57	1.33	0.83
ASF1ANT	CFAP69	CFAP69	1|2|0	3	1	3	0|0|1|2	0	0.01	0	0.01	0	-7.57	1.33	0.83
ASF1ANT	SMARCA2	SMARCA2	1|1|0	2	0.67	3	1|0|0|1	0	0	0	0	0	-6.67	1.33	0.96
ASF1ANT	SERPINA12	SERPINA12	1|1|0	2	0.67	3	0|0|0|2	0	0	0	0	0	-6.77	1.33	0.96
ASF1ANT	SORCS2	SORCS2	0|1|1	2	0.67	3	0|0|1|1	0	0	0	0	0	-6.67	1.33	0.96
ASF1ANT	DNAH11	DNAH11	1|0|1	2	0.67	3	1|0|0|1	0	0	0	0	0	-6.67	1.33	0.96
ASF1ANT	ETFA	ETFA	1|0|0	1	0.33	3	0|0|0|1	0	0	0	0	0	-5.77	1.33	0.96
ASF1ANT	RIF1	RIF1	217|171|45	433	144.33	3	101|130|111|113	0	0	0	0	0	-365.87	1.27	0.95
ASF1ANT	MDH2	MDH2	12|9|0	21	7	3	4|5|5|8	0	0	0	0	0	-27.77	1.27	0.89
ASF1ANT	CLIC1	CLIC1	14|4|0	18	6	3	2|5|6|6	0.03	0.09	0.03	0.09	0.03	-24.47	1.26	0.71
ASF1ANT	ALDH9A1	ALDH9A1	18|0|0	18	6	3	0|2|5|12	0.02	0.06	0.02	0.06	0.02	-23.82	1.26	0.76
ASF1ANT	PITRM1	PITRM1	16|0|0	16	5.33	3	1|4|4|8	0.08	0.25	0.08	0.25	0.08	-22.04	1.25	0.64
ASF1ANT	SRM	SRM	9|0|0	9	3	3	0|2|3|5	0.03	0.08	0.03	0.08	0.03	-14.56	1.2	0.71
ASF1ANT	TRAPPC3	TRAPPC3	6|3|0	9	3	3	2|3|2|3	0	0.01	0	0.01	0	-14.69	1.2	0.84
ASF1ANT	PPP6C	PPP6C	7|1|0	8	2.67	3	1|2|2|4	0.01	0.04	0.01	0.04	0.01	-13.58	1.19	0.77
ASF1ANT	ENO1	ENO1	60|53|24	137	45.67	3	41|36|44|33	0	0	0	0	0	-108.43	1.19	0.95
ASF1ANT	GNB2L1	GNB2L1	49|30|15	94	31.33	3	28|28|24|30	0	0	0	0	0	-82.9	1.14	0.94
ASF1ANT	RPA2	RPA2	3|1|2	6	2	3	1|1|2|3	0	0	0	0	0	-9.56	1.14	0.87
ASF1ANT	DVL3	DVL3	51|47|20	118	39.33	3	37|37|28|37	0	0	0	0	0	-101.5	1.13	0.95
ASF1ANT	SORD	SORD	13|4|0	17	5.67	3	3|2|7|8	0	0.01	0	0.01	0	-25.36	1.13	0.85
ASF1ANT	YTHDF3	YTHDF3	6|3|2	11	3.67	3	4|3|1|5	0	0	0	0	0	-13.41	1.13	0.89
ASF1ANT	ANXA6	ANXA6	30|0|0	30	10	3	2|5|12|17	0.01	0.02	0.01	0.02	0.01	-42.53	1.11	0.81
ASF1ANT	CDK4	CDK4	6|4|0	10	3.33	3	1|3|3|5	0	0	0	0	0	-16.77	1.11	0.87
ASF1ANT	ACTR1B	ACTR1B	4|1|0	5	1.67	3	2|1|2|1	0	0.01	0	0.01	0	-10.47	1.11	0.82
ASF1ANT	NACA	NACA	27|28|15	70	23.33	3	18|21|22|24	0	0	0	0	0	-58.72	1.1	0.95
ASF1ANT	ATP5A1	ATP5A1	60|32|7	99	33	3	34|28|32|27	0	0	0	0	0	-113.07	1.09	0.94
ASF1ANT	VDAC2	VDAC2	17|9|6	32	10.67	3	16|9|9|6	0	0	0	0	0	-31.77	1.07	0.93
ASF1ANT	DVL2	DVL2	72|68|20	160	53.33	3	45|44|53|59	0	0	0	0	0	-163.76	1.06	0.95
ASF1ANT	PDCD6	PDCD6	12|6|0	18	6	3	4|4|6|9	0	0	0	0	0	-28.87	1.04	0.9
ASF1ANT	TNXB	TNXB	2|4|1	7	2.33	3	3|3|2|1	0	0	0	0	0	-11.37	1.04	0.88
ASF1ANT	HPRT1	HPRT1	18|15|3	36	12	3	12|11|11|13	0	0	0	0	0	-45.68	1.02	0.94
ASF1ANT	C14ORF166	C14ORF166	10|6|0	16	5.33	3	5|6|5|5	0	0	0	0	0	-26.65	1.02	0.91
ASF1ANT	VDAC1	VDAC1	14|10|1	25	8.33	3	10|7|9|7	0	0	0	0	0	-36.41	1.01	0.93
ASF1ANT	TUBB2B	TUBB2B	6|0|0	6	2	3	2|1|2|3	0.01	0.03	0.01	0.03	0.01	-12.46	1	0.79
ASF1ANT	YWHAE	YWHAE	54|15|7	76	25.33	3	14|18|26|43	0	0	0	0	0	-91.09	1	0.94
ASF1ANT	PSMA4	PSMA4	9|3|0	12	4	3	4|3|4|5	0	0	0	0	0	-21.13	1	0.87
ASF1ANT	GSTO1	GSTO1	5|1|3	9	3	3	1|2|3|6	0	0	0	0	0	-14.15	1	0.9
ASF1ANT	MAPK15	MAPK15	2|1|0	3	1	3	2|0|1|1	0	0	0	0	0	-8.27	1	0.85
ASF1ANT	CDK5RAP1	CDK5RAP1	2|1|0	3	1	3	1|2|0|1	0	0	0	0	0	-8.27	1	0.85
ASF1ANT	ACOT7	ACOT7	22|16|0	38	12.67	3	11|13|14|13	0	0	0	0	0	-59.96	0.99	0.93
ASF1ANT	SNRPE	SNRPE	10|7|3	20	6.67	3	8|7|7|5	0	0	0	0	0	-25.12	0.99	0.93
ASF1ANT	PSMG2	PSMG2	5|3|0	8	2.67	3	2|2|3|4	0	0	0	0	0	-15.77	0.97	0.89
ASF1ANT	ARGLU1	ARGLU1	2|0|6	8	2.67	3	3|5|2|1	0	0	0	0	0	-15.81	0.97	0.86
ASF1ANT	XIRP2	XIRP2	1|3|4	8	2.67	3	2|5|4|0	0	0	0	0	0	-13.24	0.97	0.9
ASF1ANT	GLUD1	GLUD1	31|5|0	36	12	3	14|12|12|12	0	0	0	0	0	-58.84	0.96	0.86
ASF1ANT	EIF2S1	EIF2S1	22|5|1	28	9.33	3	8|9|13|9	0	0	0	0	0	-42.92	0.96	0.9
ASF1ANT	ATP5C1	ATP5C1	11|1|1	13	4.33	3	4|4|6|4	0	0.01	0	0.01	0	-20.46	0.96	0.85
ASF1ANT	YWHAH	YWHAH	9|1|0	10	3.33	3	1|0|5|8	0	0.01	0	0.01	0	-18.51	0.95	0.85
ASF1ANT	GET4	GET4	3|2|0	5	1.67	3	1|2|1|3	0	0	0	0	0	-11.53	0.95	0.87
ASF1ANT	TUBB	TUBB	90|50|24	164	54.67	3	63|52|58|59	0	0	0	0	0	-186.24	0.94	0.95
ASF1ANT	SHMT2	SHMT2	49|36|6	91	30.33	3	34|29|27|39	0	0	0	0	0	-124.53	0.94	0.95
ASF1ANT	RPS16	RPS16	25|21|11	57	19	3	23|20|20|18	0	0	0	0	0	-62.32	0.94	0.95
ASF1ANT	AKR1A1	AKR1A1	5|1|1	7	2.33	3	2|2|2|4	0	0	0	0	0	-12.37	0.93	0.87
ASF1ANT	CKB	CKB	51|26|6	83	27.67	3	27|27|31|35	0	0	0	0	0	-114.87	0.92	0.94
ASF1ANT	PRDX1	PRDX1	26|20|15	61	20.33	3	19|21|25|24	0	0	0	0	0	-62.52	0.91	0.95
ASF1ANT	UGGT1	UGGT1	13|2|0	15	5	3	2|2|8|10	0	0	0	0	0	-27.35	0.91	0.88
ASF1ANT	TXNL1	TXNL1	39|26|11	76	25.33	3	27|28|29|28	0	0	0	0	0	-93.49	0.9	0.95
ASF1ANT	PLD3	PLD3	8|6|2	16	5.33	3	5|3|7|9	0	0	0	0	0	-24.28	0.89	0.93
ASF1ANT	UGP2	UGP2	6|2|0	8	2.67	3	2|2|4|4	0	0	0	0	0	-16.77	0.89	0.88
ASF1ANT	GFM1	GFM1	5|1|0	6	2	3	2|1|2|4	0	0	0	0	0	-13.58	0.89	0.86
ASF1ANT	PLOD2	PLOD2	4|2|0	6	2	3	0|2|2|5	0	0	0	0	0	-13.39	0.89	0.88
ASF1ANT	PPP1R9A	PPP1R9A	1|1|0	2	0.67	3	0|0|1|2	0	0	0	0	0	-7.57	0.89	0.96
ASF1ANT	EIF2AK3	EIF2AK3	1|0|1	2	0.67	3	1|0|1|1	0	0	0	0	0	-7.57	0.89	0.96
ASF1ANT	COL6A3	COL6A3	0|2|0	2	0.67	3	0|1|1|1	0	0.01	0	0.01	0	-7.57	0.89	0.82
ASF1ANT	ANO5	ANO5	0|0|2	2	0.67	3	0|2|0|1	0	0.01	0	0.01	0	-7.57	0.89	0.83
ASF1ANT	ANXA1	ANXA1	1|0|1	2	0.67	3	0|0|1|2	0	0	0	0	0	-7.57	0.89	0.96
ASF1ANT	EFCAB6	EFCAB6	1|0|1	2	0.67	3	0|1|1|1	0	0	0	0	0	-7.57	0.89	0.96
ASF1ANT	MVK	MVK	1|1|0	2	0.67	3	1|0|0|2	0	0	0	0	0	-7.57	0.89	0.96
ASF1ANT	ZNF655	ZNF655	0|0|2	2	0.67	3	0|1|2|0	0	0.01	0	0.01	0	-7.57	0.89	0.83
ASF1ANT	TALDO1	TALDO1	32|24|5	61	20.33	3	21|19|25|27	0	0	0	0	0	-87.85	0.88	0.95
ASF1ANT	PHGDH	PHGDH	28|15|5	48	16	3	17|18|18|21	0	0	0	0	0	-68.8	0.86	0.94
ASF1ANT	GAPDH	GAPDH	73|55|46	174	58	3	68|73|75|56	0	0	0	0	0	-181.4	0.85	0.95
ASF1ANT	GDI1	GDI1	13|1|0	14	4.67	3	1|3|4|14	0	0	0	0	0	-27.03	0.85	0.88
ASF1ANT	HDAC1	HDAC1	5|2|0	7	2.33	3	1|3|3|4	0	0	0	0	0	-15.77	0.85	0.89
ASF1ANT	CCT4	CCT4	80|55|18	153	51	3	63|63|60|59	0	0	0	0	0	-214.36	0.83	0.95
ASF1ANT	ME2	ME2	24|9|0	33	11	3	13|12|14|14	0	0	0	0	0	-62.18	0.83	0.93
ASF1ANT	CMYA5	CMYA5	3|1|1	5	1.67	3	3|2|1|2	0	0	0	0	0	-10.36	0.83	0.89
ASF1ANT	ST13	ST13	1|4|0	5	1.67	3	1|3|1|3	0	0	0	0	0	-12.46	0.83	0.87
ASF1ANT	RAN	RAN	45|43|26	114	38	3	47|48|52|39	0	0	0	0	0	-135.8	0.82	0.96
ASF1ANT	RPLP0	RPLP0	32|18|6	56	18.67	3	23|22|26|20	0	0	0	0	0	-84.04	0.82	0.95
ASF1ANT	MAT2A	MAT2A	21|11|3	35	11.67	3	14|12|18|13	0	0	0	0	0	-56.25	0.82	0.94
ASF1ANT	PCYOX1	PCYOX1	17|2|0	19	6.33	3	6|6|7|12	0	0	0	0	0	-37.78	0.82	0.89
ASF1ANT	RAB5C	RAB5C	18|13|2	33	11	3	12|15|14|13	0	0	0	0	0	-55.98	0.81	0.94
ASF1ANT	ACADVL	ACADVL	12|5|0	17	5.67	3	2|4|11|11	0	0	0	0	0	-33.9	0.81	0.92
ASF1ANT	AHCY	AHCY	49|37|16	102	34	3	39|38|45|48	0	0	0	0	0	-141.31	0.8	0.95
ASF1ANT	TUFM	TUFM	34|23|1	58	19.33	3	24|25|29|19	0	0	0	0	0	-106.79	0.8	0.95
ASF1ANT	RPSA	RPSA	22|13|0	35	11.67	3	10|12|18|18	0	0	0	0	0	-67.79	0.8	0.94
ASF1ANT	HSP90AB2P	HSP90AB2P	7|4|1	12	4	3	4|5|7|4	0	0	0	0	0	-22.51	0.8	0.92
ASF1ANT	VPS25	VPS25	6|3|0	9	3	3	4|5|3|3	0	0	0	0	0	-20.1	0.8	0.91
ASF1ANT	TAOK1	TAOK1	2|0|1	3	1	3	0|2|2|1	0	0	0	0	0	-9.39	0.8	0.87
ASF1ANT	PHF14	PHF14	2|1|0	3	1	3	0|1|2|2	0	0	0	0	0	-9.39	0.8	0.87
ASF1ANT	SNTB2	SNTB2	3|0|0	3	1	3	2|1|1|1	0	0.01	0	0.01	0	-9.39	0.8	0.84
ASF1ANT	SLC25A6	SLC25A6	24|23|1	48	16	3	25|21|20|15	0	0	0	0	0	-89.06	0.79	0.95
ASF1ANT	ESD	ESD	14|1|1	16	5.33	3	4|5|8|10	0	0	0	0	0	-30.01	0.79	0.9
ASF1ANT	DARS	DARS	53|32|2	87	29	3	43|38|36|32	0	0	0	0	0	-160.31	0.78	0.95
ASF1ANT	TMEM33	TMEM33	10|10|0	20	6.67	3	13|10|6|5	0	0	0	0	0	-40.92	0.78	0.93
ASF1ANT	AKR1B1	AKR1B1	15|2|0	17	5.67	3	3|5|9|12	0	0	0	0	0	-35.2	0.78	0.91
ASF1ANT	EIF4A1	EIF4A1	88|52|27	167	55.67	3	69|74|74|75	0	0	0	0	0	-240.79	0.76	0.95
ASF1ANT	PPP1CB	PPP1CB	7|1|0	8	2.67	3	1|2|6|5	0	0	0	0	0	-18.89	0.76	0.88
ASF1ANT	KMT2C	KMT2C	4|0|0	4	1.33	3	0|1|3|3	0	0.01	0	0.01	0	-11.52	0.76	0.85
ASF1ANT	PPIB	PPIB	22|20|2	44	14.67	3	19|21|22|16	0	0	0	0	0	-82.06	0.75	0.95
ASF1ANT	ACO2	ACO2	13|5|0	18	6	3	3|8|11|10	0	0	0	0	0	-38.67	0.75	0.93
ASF1ANT	IMMT	IMMT	11|2|0	13	4.33	3	2|2|5|14	0	0	0	0	0	-28.21	0.75	0.91
ASF1ANT	ACTC1	ACTC1	7|5|4	16	5.33	3	6|5|8|10	0	0	0	0	0	-25.09	0.74	0.96
ASF1ANT	RPS21	RPS21	3|2|0	5	1.67	3	1|1|3|4	0	0	0	0	0	-13.58	0.74	0.9
ASF1ANT	RAB11B	RAB11B	15|14|2	31	10.33	3	17|13|13|14	0	0	0	0	0	-59.22	0.73	0.94
ASF1ANT	BLVRA	BLVRA	17|5|0	22	7.33	3	8|9|10|13	0	0	0	0	0	-47.69	0.73	0.93
ASF1ANT	CAPNS1	CAPNS1	9|1|1	11	3.67	3	1|3|8|8	0	0	0	0	0	-22.15	0.73	0.91
ASF1ANT	KIAA1211	KIAA1211	2|2|2	6	2	3	0|3|3|5	0	0	0	0	0	-11.55	0.73	0.96
ASF1ANT	LDHB	LDHB	68|47|25	140	46.67	3	60|63|70|67	0	0	0	0	0	-212.6	0.72	0.95
ASF1ANT	RPS3	RPS3	52|39|18	109	36.33	3	62|47|53|40	0	0	0	0	0	-169.37	0.72	0.95
ASF1ANT	PGAM1	PGAM1	36|11|6	53	17.67	3	21|21|26|30	0	0	0	0	0	-91.44	0.72	0.95
ASF1ANT	ARHGDIA	ARHGDIA	17|4|1	22	7.33	3	6|7|9|19	0	0	0	0	0	-44.57	0.72	0.93
ASF1ANT	HIST1H1C	HIST1H1C	5|11|3	19	6.33	3	10|11|8|6	0	0	0	0	0	-33.21	0.72	0.94
ASF1ANT	PRPS2	PRPS2	5|2|0	7	2.33	3	4|2|3|4	0	0	0	0	0	-17.89	0.72	0.91
ASF1ANT	ALDOA	ALDOA	39|19|24	82	27.33	3	41|39|38|37	0	0	0	0	0	-119.38	0.71	0.95
ASF1ANT	SNRPD1	SNRPD1	10|11|3	24	8	3	13|11|11|10	0	0	0	0	0	-43.57	0.71	0.96
ASF1ANT	PAICS	PAICS	56|39|9	104	34.67	3	50|53|47|47	0	0	0	0	0	-188.59	0.7	0.95
ASF1ANT	SLC25A5	SLC25A5	38|37|16	91	30.33	3	50|46|48|29	0	0	0	0	0	-144.13	0.7	0.96
ASF1ANT	RPS9	RPS9	28|28|3	59	19.67	3	32|28|31|22	0	0	0	0	0	-116.85	0.7	0.96
ASF1ANT	RHOA	RHOA	15|4|0	19	6.33	3	11|10|10|5	0	0	0	0	0	-43.24	0.7	0.93
ASF1ANT	PPIL1	PPIL1	6|4|1	11	3.67	3	5|6|5|5	0	0	0	0	0	-23.59	0.7	0.93
ASF1ANT	PDCD10	PDCD10	8|2|0	10	3.33	3	4|5|4|6	0	0	0	0	0	-24.47	0.7	0.91
ASF1ANT	RPL7	RPL7	44|43|11	98	32.67	3	49|51|44|45	0	0	0	0	0	-174.14	0.69	0.96
ASF1ANT	PHB2	PHB2	36|34|9	79	26.33	3	41|42|40|30	0	0	0	0	0	-141.48	0.69	0.96
ASF1ANT	PRPS1	PRPS1	25|12|1	38	12.67	3	18|17|21|17	0	0	0	0	0	-80.21	0.69	0.94
ASF1ANT	SET	SET	12|11|3	26	8.67	3	9|12|14|15	0	0	0	0	0	-48.84	0.69	0.96
ASF1ANT	CCT3	CCT3	54|42|2	98	32.67	3	52|54|48|38	0	0	0	0	0	-208.13	0.68	0.95
ASF1ANT	EIF4A3	EIF4A3	32|17|1	50	16.67	3	28|27|27|16	0	0	0	0	0	-107.87	0.68	0.95
ASF1ANT	SULT1A1	SULT1A1	17|2|0	19	6.33	3	3|8|11|15	0	0	0	0	0	-43.97	0.68	0.92
ASF1ANT	YWHAZ	YWHAZ	29|10|6	45	15	3	15|20|28|27	0	0	0	0	0	-82.84	0.67	0.95
ASF1ANT	OAT	OAT	33|4|0	37	12.33	3	21|17|14|22	0	0	0	0	0	-85.64	0.67	0.94
ASF1ANT	TOMM40	TOMM40	11|6|0	17	5.67	3	1|4|15|14	0	0	0	0	0	-40.3	0.67	0.93
ASF1ANT	CAPN1	CAPN1	13|3|0	16	5.33	3	6|8|8|10	0	0	0	0	0	-38.8	0.67	0.93
ASF1ANT	USMG5	USMG5	6|6|1	13	4.33	3	6|7|7|6	0	0	0	0	0	-28.9	0.67	0.96
ASF1ANT	EIF3K	EIF3K	8|2|0	10	3.33	3	6|4|3|7	0	0	0	0	0	-25.53	0.67	0.91
ASF1ANT	FSCN1	FSCN1	6|0|0	6	2	3	0|2|6|4	0	0	0	0	0	-16.48	0.67	0.88
ASF1ANT	DPYSL5	DPYSL5	2|2|0	4	1.33	3	1|4|2|1	0	0	0	0	0	-12.46	0.67	0.96
ASF1ANT	ARPC1B	ARPC1B	3|1|0	4	1.33	3	2|2|2|2	0	0	0	0	0	-12.46	0.67	0.89
ASF1ANT	UBE2S	UBE2S	3|1|0	4	1.33	3	3|3|1|1	0	0	0	0	0	-12.46	0.67	0.89
ASF1ANT	MB21D2	MB21D2	0|2|2	4	1.33	3	3|3|1|1	0	0	0	0	0	-12.46	0.67	0.96
ASF1ANT	NCOA3	NCOA3	1|1|1	3	1	3	1|1|2|2	0	0	0	0	0	-8.66	0.67	0.96
ASF1ANT	RSRC2	RSRC2	1|0|2	3	1	3	1|1|2|2	0	0	0	0	0	-10.47	0.67	0.88
ASF1ANT	NELFCD	NELFCD	3|0|0	3	1	3	0|0|3|3	0	0	0	0	0	-10.33	0.67	0.86
ASF1ANT	ARMC1	ARMC1	3|0|0	3	1	3	1|1|1|3	0	0	0	0	0	-10.47	0.67	0.86
ASF1ANT	NACC1	NACC1	2|0|0	2	0.67	3	0|0|1|3	0	0.01	0	0.01	0	-8.02	0.67	0.85
ASF1ANT	VPS36	VPS36	2|0|0	2	0.67	3	0|0|0|4	0	0.01	0	0.01	0	-7.68	0.67	0.84
ASF1ANT	CSTF2	CSTF2	1|1|0	2	0.67	3	0|0|1|3	0	0	0	0	0	-8.02	0.67	0.96
ASF1ANT	MAP1LC3B	MAP1LC3B	2|0|0	2	0.67	3	0|1|1|2	0	0	0	0	0	-8.27	0.67	0.85
ASF1ANT	GALNT7	GALNT7	2|0|0	2	0.67	3	1|0|1|2	0	0	0	0	0	-8.27	0.67	0.85
ASF1ANT	ITGA4	ITGA4	1|0|0	1	0.33	3	0|0|0|2	0	0	0	0	0	-6.77	0.67	0.96
ASF1ANT	GPS2	GPS2	0|0|1	1	0.33	3	0|0|1|1	0	0	0	0	0	-6.67	0.67	0.96
ASF1ANT	TANC2	TANC2	1|0|0	1	0.33	3	1|0|0|1	0	0	0	0	0	-6.67	0.67	0.96
ASF1ANT	GPRIN3	GPRIN3	0|1|0	1	0.33	3	0|1|0|1	0	0	0	0	0	-6.67	0.67	0.96
ASF1ANT	ARIH2	ARIH2	1|0|0	1	0.33	3	0|0|0|2	0	0	0	0	0	-6.77	0.67	0.96
ASF1ANT	HSP90AB1	HSP90AB1	91|46|24	161	53.67	3	65|80|95|84	0	0	0	0	0	-281.4	0.66	0.95
ASF1ANT	RPL18	RPL18	17|24|13	54	18	3	27|29|29|24	0	0	0	0	0	-86.03	0.66	0.96
ASF1ANT	PKM	PKM	105|73|31	209	69.67	3	99|106|118|104	0	0	0	0	0	-371.48	0.65	0.96
ASF1ANT	EEF1G	EEF1G	55|45|30	130	43.33	3	66|62|74|65	0	0	0	0	0	-208.34	0.65	0.96
ASF1ANT	HIST1H1E	HIST1H1E	22|39|21	82	27.33	3	53|44|41|29	0	0	0	0	0	-126.85	0.65	0.96
ASF1ANT	PSMD11	PSMD11	48|24|3	75	25	3	38|40|37|40	0	0	0	0	0	-163	0.65	0.95
ASF1ANT	EIF2S3	EIF2S3	37|25|3	65	21.67	3	41|34|32|27	0	0	0	0	0	-139.99	0.65	0.95
ASF1ANT	HSP90AA1	HSP90AA1	141|60|24	225	75	3	97|112|131|126	0	0	0	0	0	-432.27	0.64	0.95
ASF1ANT	GDI2	GDI2	78|47|4	129	43	3	58|67|67|76	0	0	0	0	0	-283.98	0.64	0.95
ASF1ANT	TCP1	TCP1	66|44|3	113	37.67	3	60|61|64|51	0	0	0	0	0	-252.65	0.64	0.95
ASF1ANT	RPS15A	RPS15A	19|15|10	44	14.67	3	26|24|25|17	0	0	0	0	0	-75.4	0.64	0.96
ASF1ANT	LIN54	LIN54	17|18|0	35	11.67	3	10|17|21|25	0	0	0	0	0	-84.23	0.64	0.96
ASF1ANT	UQCRC2	UQCRC2	14|11|1	26	8.67	3	15|15|11|13	0	0	0	0	0	-59.3	0.64	0.94
ASF1ANT	RAB1A	RAB1A	8|4|0	12	4	3	6|6|7|6	0	0	0	0	0	-31.06	0.64	0.93
ASF1ANT	RPS2	RPS2	30|29|10	69	23	3	40|38|38|29	0	0	0	0	0	-130.28	0.63	0.96
ASF1ANT	RPS8	RPS8	27|19|5	51	17	3	31|29|27|21	0	0	0	0	0	-104.97	0.63	0.96
ASF1ANT	WDR1	WDR1	17|2|0	19	6.33	3	8|11|7|14	0	0	0	0	0	-47.69	0.63	0.93
ASF1ANT	UAP1	UAP1	7|2|0	9	3	3	2|3|6|8	0	0	0	0	0	-24.37	0.63	0.92
ASF1ANT	POLDIP2	POLDIP2	9|0|0	9	3	3	1|4|8|6	0	0	0	0	0	-24.31	0.63	0.91
ASF1ANT	NDUFS3	NDUFS3	7|1|0	8	2.67	3	2|5|5|5	0	0	0	0	0	-22.26	0.63	0.91
ASF1ANT	MED27	MED27	5|3|0	8	2.67	3	5|6|3|3	0	0	0	0	0	-22.26	0.63	0.92
ASF1ANT	FASN	FASN	278|146|33	457	152.33	3	247|248|248|240	0	0	0	0	0	#NAME?	0.62	0.95
ASF1ANT	RPL30	RPL30	12|7|0	19	6.33	3	12|12|10|7	0	0	0	0	0	-48.81	0.62	0.94
ASF1ANT	MMGT1	MMGT1	2|4|0	6	2	3	3|2|5|3	0	0	0	0	0	-17.89	0.62	0.91
ASF1ANT	RHOT2	RHOT2	4|2|0	6	2	3	1|3|4|5	0	0	0	0	0	-17.89	0.62	0.91
ASF1ANT	LDHA	LDHA	65|50|26	141	47	3	72|79|77|80	0	0	0	0	0	-259.8	0.61	0.96
ASF1ANT	DDX39B	DDX39B	58|39|7	104	34.67	3	49|53|66|58	0	0	0	0	0	-226.52	0.61	0.95
ASF1ANT	PSAT1	PSAT1	43|29|4	76	25.33	3	39|42|39|45	0	0	0	0	0	-170.29	0.61	0.95
ASF1ANT	RPL15	RPL15	31|22|12	65	21.67	3	36|36|34|35	0	0	0	0	0	-121	0.61	0.96
ASF1ANT	RPL11	RPL11	11|7|2	20	6.67	3	13|13|10|8	0	0	0	0	0	-45.23	0.61	0.96
ASF1ANT	ATP5J2	ATP5J2	7|7|1	15	5	3	9|8|10|6	0	0	0	0	0	-36.41	0.61	0.96
ASF1ANT	PSMB3	PSMB3	8|3|0	11	3.67	3	5|5|7|7	0	0	0	0	0	-29.94	0.61	0.93
ASF1ANT	METTL7A	METTL7A	3|2|0	5	1.67	3	1|2|3|5	0	0	0	0	0	-15.81	0.61	0.91
ASF1ANT	STT3B	STT3B	4|1|0	5	1.67	3	1|4|2|4	0	0	0	0	0	-15.77	0.61	0.9
ASF1ANT	PRPF19	PRPF19	18|0|0	18	6	3	7|11|8|14	0	0	0	0	0	-47.69	0.6	0.93
ASF1ANT	YWHAB	YWHAB	15|1|2	18	6	3	3|5|16|16	0	0	0	0	0	-43.3	0.6	0.93
ASF1ANT	LUC7L3	LUC7L3	5|4|4	13	4.33	3	8|8|6|7	0	0	0	0	0	-25.09	0.6	0.96
ASF1ANT	HIST1H4A	HIST1H4A	46|75|51	172	57.33	3	103|113|99|73	0	0	0	0	0	-295.07	0.59	0.96
ASF1ANT	RPL5	RPL5	48|35|12	95	31.67	3	54|50|62|47	0	0	0	0	0	-196.87	0.59	0.96
ASF1ANT	RPS3A	RPS3A	41|39|11	91	30.33	3	54|51|56|43	0	0	0	0	0	-190.14	0.59	0.96
ASF1ANT	TRAP1	TRAP1	65|23|3	91	30.33	3	54|48|52|50	0	0	0	0	0	-217.16	0.59	0.95
ASF1ANT	PRDX6	PRDX6	42|36|5	83	27.67	3	47|46|43|52	0	0	0	0	0	-191.93	0.59	0.96
ASF1ANT	RAB7A	RAB7A	23|18|0	41	13.67	3	24|26|21|21	0	0	0	0	0	-105.78	0.59	0.96
ASF1ANT	MDH1	MDH1	20|13|4	37	12.33	3	19|22|24|18	0	0	0	0	0	-81.13	0.59	0.96
ASF1ANT	PSMD13	PSMD13	25|2|0	27	9	3	6|19|19|17	0	0	0	0	0	-70.75	0.59	0.94
ASF1ANT	PSMD8	PSMD8	17|8|1	26	8.67	3	13|15|15|16	0	0	0	0	0	-64.79	0.59	0.94
ASF1ANT	RPL22	RPL22	12|4|2	18	6	3	10|10|16|5	0	0	0	0	0	-41.81	0.59	0.94
ASF1ANT	DLD	DLD	11|1|0	12	4	3	5|7|7|8	0	0	0	0	0	-33.29	0.59	0.92
ASF1ANT	OTUB1	OTUB1	12|0|0	12	4	3	1|6|8|12	0	0	0	0	0	-32.89	0.59	0.92
ASF1ANT	CECR5	CECR5	6|2|0	8	2.67	3	4|4|5|5	0	0	0	0	0	-23.37	0.59	0.92
ASF1ANT	URB2	URB2	0|4|0	4	1.33	3	2|2|3|2	0	0	0	0	0	-13.58	0.59	0.88
ASF1ANT	DDT	DDT	2|0|2	4	1.33	3	3|2|0|4	0	0	0	0	0	-13.56	0.59	0.96
ASF1ANT	ILF3	ILF3	69|55|6	130	43.33	3	75|76|73|77	0	0	0	0	0	-312.53	0.58	0.96
ASF1ANT	PSMB5	PSMB5	21|8|2	31	10.33	3	19|19|16|17	0	0	0	0	0	-74.42	0.58	0.94
ASF1ANT	DEK	DEK	5|11|1	17	5.67	3	10|10|12|7	0	0	0	0	0	-42.92	0.58	0.94
ASF1ANT	RAB8A	RAB8A	7|3|0	10	3.33	3	9|5|4|5	0	0	0	0	0	-28.87	0.58	0.93
ASF1ANT	VTA1	VTA1	7|3|0	10	3.33	3	5|7|6|5	0	0	0	0	0	-28.87	0.58	0.93
ASF1ANT	HADHB	HADHB	5|1|1	7	2.33	3	4|3|7|2	0	0	0	0	0	-18.37	0.58	0.92
ASF1ANT	GANAB	GANAB	84|44|6	134	44.67	3	76|82|76|77	0	0	0	0	0	-323.57	0.57	0.95
ASF1ANT	ASNS	ASNS	64|46|4	114	38	3	75|75|55|60	0	0	0	0	0	-280.53	0.57	0.96
ASF1ANT	HSPA8	HSPA8	40|25|10	75	25	3	42|45|44|44	0	0	0	0	0	-162.07	0.57	0.96
ASF1ANT	NIPSNAP1	NIPSNAP1	8|4|0	12	4	3	6|7|8|7	0	0	0	0	0	-34.36	0.57	0.93
ASF1ANT	SHROOM3	SHROOM3	4|2|0	6	2	3	2|2|3|7	0	0	0	0	0	-18.89	0.57	0.92
ASF1ANT	SSR1	SSR1	4|2|0	6	2	3	2|3|3|6	0	0	0	0	0	-19	0.57	0.92
ASF1ANT	HSDL2	HSDL2	2|1|0	3	1	3	1|2|2|2	0	0	0	0	0	-11.53	0.57	0.9
ASF1ANT	TAF7	TAF7	1|0|2	3	1	3	0|4|0|3	0	0	0	0	0	-11.38	0.57	0.89
ASF1ANT	EEF2	EEF2	141|94|31	266	88.67	3	150|162|167|150	0	0	0	0	0	-586.59	0.56	0.96
ASF1ANT	EEF1A1	EEF1A1	85|80|54	219	73	3	123|123|149|122	0	0	0	0	0	-408.48	0.56	0.96
ASF1ANT	NCL	NCL	55|57|13	125	41.67	3	72|78|83|67	0	0	0	0	0	-287.31	0.56	0.96
ASF1ANT	VDAC3	VDAC3	23|15|2	40	13.33	3	26|24|24|21	0	0	0	0	0	-100.69	0.56	0.96
ASF1ANT	RPL13	RPL13	20|18|1	39	13	3	27|23|27|16	0	0	0	0	0	-102.38	0.56	0.96
ASF1ANT	DVL1	DVL1	18|18|0	36	12	3	14|24|16|32	0	0	0	0	0	-98.61	0.56	0.96
ASF1ANT	RBM39	RBM39	22|6|1	29	9.67	3	13|15|21|20	0	0	0	0	0	-75.8	0.56	0.94
ASF1ANT	PTBP2	PTBP2	15|9|0	24	8	3	5|14|14|24	0	0	0	0	0	-66.04	0.56	0.94
ASF1ANT	GSTK1	GSTK1	6|5|0	11	3.67	3	6|5|7|8	0	0	0	0	0	-32.18	0.56	0.96
ASF1ANT	GSTZ1	GSTZ1	6|2|0	8	2.67	3	3|5|5|6	0	0	0	0	0	-24.47	0.56	0.92
ASF1ANT	RTCA	RTCA	4|1|0	5	1.67	3	3|3|4|2	0	0	0	0	0	-16.77	0.56	0.91
ASF1ANT	NAA50	NAA50	5|0|0	5	1.67	3	5|2|4|1	0	0	0	0	0	-16.82	0.56	0.9
ASF1ANT	GPI	GPI	84|62|26	172	57.33	3	94|100|114|111	0	0	0	0	0	-376.57	0.55	0.96
ASF1ANT	HNRNPU	HNRNPU	94|43|10	147	49	3	102|84|95|75	0	0	0	0	0	-358.13	0.55	0.95
ASF1ANT	ALDH18A1	ALDH18A1	45|27|0	72	24	3	53|47|41|34	0	0	0	0	0	-198.74	0.55	0.95
ASF1ANT	RPL10A	RPL10A	26|31|15	72	24	3	42|46|47|39	0	0	0	0	0	-147.85	0.55	0.96
ASF1ANT	RPS4X	RPS4X	37|25|7	69	23	3	43|48|44|31	0	0	0	0	0	-161.31	0.55	0.96
ASF1ANT	HSPD1	HSPD1	21|26|14	61	20.33	3	28|32|39|48	0	0	0	0	0	-122.13	0.55	0.96
ASF1ANT	MCM6	MCM6	33|5|0	38	12.67	3	24|24|19|25	0	0	0	0	0	-105.78	0.55	0.95
ASF1ANT	FKBP4	FKBP4	28|0|0	28	9.33	3	13|15|20|20	0	0	0	0	0	-78.93	0.55	0.94
ASF1ANT	ACTR3	ACTR3	21|3|0	24	8	3	6|11|21|20	0	0	0	0	0	-67.25	0.55	0.94
ASF1ANT	EIF4E	EIF4E	6|1|0	7	2.33	3	0|2|7|8	0	0	0	0	0	-21.76	0.55	0.91
ASF1ANT	PCBP2	PCBP2	25|18|8	51	17	3	27|33|30|36	0	0	0	0	0	-115.61	0.54	0.96
ASF1ANT	KARS	KARS	33|18|0	51	17	3	32|33|32|28	0	0	0	0	0	-142.75	0.54	0.95
ASF1ANT	LRIF1	LRIF1	16|17|0	33	11	3	14|19|20|29	0	0	0	0	0	-94.38	0.54	0.96
ASF1ANT	RPL12	RPL12	18|13|1	32	10.67	3	18|23|20|18	0	0	0	0	0	-86.85	0.54	0.96
ASF1ANT	PCNP	PCNP	13|12|6	31	10.33	3	19|18|19|20	0	0	0	0	0	-68.32	0.54	0.96
ASF1ANT	RPL14	RPL14	9|15|6	30	10	3	21|23|16|14	0	0	0	0	0	-66.26	0.54	0.96
ASF1ANT	PSMD7	PSMD7	18|9|0	27	9	3	12|18|19|18	0	0	0	0	0	-77.82	0.54	0.94
ASF1ANT	PPP2CA	PPP2CA	18|8|0	26	8.67	3	11|14|21|18	0	0	0	0	0	-74.47	0.54	0.94
ASF1ANT	PSME3	PSME3	13|10|2	25	8.33	3	14|15|17|16	0	0	0	0	0	-64.63	0.54	0.96
ASF1ANT	H2AFV	H2AFV	8|8|8	24	8	3	15|15|17|12	0	0	0	0	0	-46.64	0.54	0.96
ASF1ANT	ETF1	ETF1	13|2|0	15	5	3	9|8|9|11	0	0	0	0	0	-44.36	0.54	0.93
ASF1ANT	HARS	HARS	25|7|0	32	10.67	3	16|19|23|22	0	0	0	0	0	-92.35	0.53	0.95
ASF1ANT	PAFAH1B1	PAFAH1B1	19|7|0	26	8.67	3	18|14|16|17	0	0	0	0	0	-75.58	0.53	0.94
ASF1ANT	ATP1B3	ATP1B3	13|4|1	18	6	3	9|9|12|15	0	0	0	0	0	-49.44	0.53	0.94
ASF1ANT	PSMB2	PSMB2	10|7|0	17	5.67	3	10|11|14|8	0	0	0	0	0	-51.05	0.53	0.96
ASF1ANT	H2AFY2	H2AFY2	7|9|0	16	5.33	3	11|12|10|7	0	0	0	0	0	-47.69	0.53	0.96
ASF1ANT	RAB18	RAB18	4|2|0	6	2	3	3|3|4|5	0	0	0	0	0	-20.1	0.53	0.92
ASF1ANT	ABTB2	ABTB2	2|1|1	4	1.33	3	4|2|1|3	0	0	0	0	0	-12.37	0.53	0.96
ASF1ANT	FAF1	FAF1	4|0|0	4	1.33	3	0|0|4|6	0	0	0	0	0	-14.26	0.53	0.89
ASF1ANT	PREX1	PREX1	2|1|1	4	1.33	3	2|0|4|4	0	0	0	0	0	-12.3	0.53	0.96
ASF1ANT	STK38	STK38	2|1|1	4	1.33	3	5|0|4|1	0	0	0	0	0	-12.13	0.53	0.96
ASF1ANT	VPS13A	VPS13A	1|0|1	2	0.67	3	1|2|1|1	0	0	0	0	0	-9.39	0.53	0.96
ASF1ANT	GMPPB	GMPPB	2|0|0	2	0.67	3	0|0|2|3	0	0	0	0	0	-9.24	0.53	0.86
ASF1ANT	CCT7	CCT7	63|33|4	100	33.33	3	71|66|59|60	0	0	0	0	0	-270.69	0.52	0.96
ASF1ANT	CDK1	CDK1	37|31|6	74	24.67	3	52|52|46|41	0	0	0	0	0	-191.74	0.52	0.96
ASF1ANT	YWHAQ	YWHAQ	36|9|2	47	15.67	3	19|31|39|32	0	0	0	0	0	-129.03	0.52	0.95
ASF1ANT	KPNA2	KPNA2	23|18|1	42	14	3	20|27|29|31	0	0	0	0	0	-117.89	0.52	0.96
ASF1ANT	ARPC2	ARPC2	21|7|0	28	9.33	3	16|18|16|22	0	0	0	0	0	-83.4	0.52	0.95
ASF1ANT	PSMB1	PSMB1	15|11|0	26	8.67	3	17|15|17|18	0	0	0	0	0	-77.82	0.52	0.96
ASF1ANT	DYNLL1	DYNLL1	11|11|1	23	7.67	3	15|15|16|13	0	0	0	0	0	-64.79	0.52	0.96
ASF1ANT	VAT1	VAT1	15|7|0	22	7.33	3	6|12|16|22	0	0	0	0	0	-65.04	0.52	0.94
ASF1ANT	ARPC4	ARPC4	10|9|2	21	7	3	12|13|15|14	0	0	0	0	0	-55.98	0.52	0.96
ASF1ANT	SAMM50	SAMM50	17|4|0	21	7	3	10|15|15|14	0	0	0	0	0	-63.3	0.52	0.94
ASF1ANT	RPL24	RPL24	7|11|2	20	6.67	3	10|16|13|12	0	0	0	0	0	-52.75	0.52	0.96
ASF1ANT	GYS1	GYS1	9|2|0	11	3.67	3	4|6|7|11	0	0	0	0	0	-34.36	0.52	0.93
ASF1ANT	ARMT1	ARMT1	8|1|0	9	3	3	0|0|9|14	0	0	0	0	0	-28.03	0.52	0.92
ASF1ANT	VAMP3	VAMP3	5|4|0	9	3	3	6|9|4|4	0	0	0	0	0	-28.87	0.52	0.96
ASF1ANT	RBM27	RBM27	58|61|5	124	41.33	3	57|90|76|103	0	0	0	0	0	-343.49	0.51	0.96
ASF1ANT	UBA1	UBA1	56|36|3	95	31.67	3	55|65|66|62	0	0	0	0	0	-265.98	0.51	0.96
ASF1ANT	ANXA2	ANXA2	49|38|8	95	31.67	3	61|66|66|54	0	0	0	0	0	-246.03	0.51	0.96
ASF1ANT	RCC2	RCC2	49|32|5	86	28.67	3	60|53|60|53	0	0	0	0	0	-233.67	0.51	0.96
ASF1ANT	NARS	NARS	53|27|3	83	27.67	3	54|56|55|54	0	0	0	0	0	-233.79	0.51	0.96
ASF1ANT	GOT1	GOT1	22|5|0	27	9	3	14|13|18|25	0	0	0	0	0	-81.02	0.51	0.94
ASF1ANT	RAC1	RAC1	16|9|1	26	8.67	3	21|20|15|12	0	0	0	0	0	-74.77	0.51	0.96
ASF1ANT	LETM1	LETM1	11|7|0	18	6	3	9|12|13|13	0	0	0	0	0	-55.5	0.51	0.96
ASF1ANT	GHITM	GHITM	7|1|0	8	2.67	3	7|7|1|6	0	0	0	0	0	-26.54	0.51	0.92
ASF1ANT	XRCC5	XRCC5	96|55|11	162	54	3	110|104|114|104	0	0	0	0	0	-438.04	0.5	0.96
ASF1ANT	HSPA1A	HSPA1A	62|44|13	119	39.67	3	77|85|82|76	0	0	0	0	0	-308.94	0.5	0.96
ASF1ANT	TRIM28	TRIM28	54|47|6	107	35.67	3	64|73|79|72	0	0	0	0	0	-298.19	0.5	0.96
ASF1ANT	H2AFY	H2AFY	31|36|7	74	24.67	3	52|54|51|40	0	0	0	0	0	-194.92	0.5	0.96
ASF1ANT	PA2G4	PA2G4	32|12|1	45	15	3	27|28|33|32	0	0	0	0	0	-132.34	0.5	0.95
ASF1ANT	HNRNPC	HNRNPC	14|15|1	30	10	3	20|22|19|19	0	0	0	0	0	-87.95	0.5	0.96
ASF1ANT	RPS27	RPS27	10|9|5	24	8	3	16|16|18|14	0	0	0	0	0	-58.33	0.5	0.96
ASF1ANT	SAR1A	SAR1A	6|5|1	12	4	3	7|7|7|11	0	0	0	0	0	-35.31	0.5	0.96
ASF1ANT	NIP7	NIP7	9|0|0	9	3	3	6|7|5|6	0	0	0	0	0	-29.94	0.5	0.92
ASF1ANT	GNA13	GNA13	7|1|1	9	3	3	6|5|8|5	0	0	0	0	0	-26.74	0.5	0.93
ASF1ANT	SUCLA2	SUCLA2	5|0|1	6	2	3	1|3|5|7	0	0	0	0	0	-20.98	0.5	0.92
ASF1ANT	UTRN	UTRN	1|0|2	3	1	3	1|1|3|3	0	0	0	0	0	-12.46	0.5	0.96
ASF1ANT	SEC13	SEC13	3|0|0	3	1	3	0|2|2|4	0	0	0	0	0	-12.42	0.5	0.89
ASF1ANT	RRAGC	RRAGC	3|0|0	3	1	3	1|2|3|2	0	0	0	0	0	-12.46	0.5	0.89
ASF1ANT	NOB1	NOB1	3|0|0	3	1	3	1|3|2|2	0	0	0	0	0	-12.46	0.5	0.89
ASF1ANT	ACTN4	ACTN4	117|72|9	198	66	3	123|136|150|131	0	0	0	0	0	-564.9	0.49	0.96
ASF1ANT	LRPPRC	LRPPRC	101|8|0	109	36.33	3	62|68|78|86	0	0	0	0	0	-332.34	0.49	0.95
ASF1ANT	ILF2	ILF2	47|38|9	94	31.33	3	65|58|63|69	0	0	0	0	0	-251.39	0.49	0.96
ASF1ANT	MCM7	MCM7	52|21|0	73	24.33	3	51|50|52|45	0	0	0	0	0	-224.65	0.49	0.95
ASF1ANT	FBL	FBL	29|24|3	56	18.67	3	35|37|37|42	0	0	0	0	0	-158.59	0.49	0.96
ASF1ANT	ARF3	ARF3	30|19|6	55	18.33	3	34|38|39|40	0	0	0	0	0	-148.26	0.49	0.96
ASF1ANT	NPM1	NPM1	22|21|7	50	16.67	3	28|34|39|36	0	0	0	0	0	-130.14	0.49	0.96
ASF1ANT	GOT2	GOT2	6|31|12	49	16.33	3	29|33|41|30	0	0	0	0	0	-128.83	0.49	0.96
ASF1ANT	HSPA4	HSPA4	38|4|0	42	14	3	20|28|36|31	0	0	0	0	0	-131.43	0.49	0.95
ASF1ANT	DDB1	DDB1	39|2|0	41	13.67	3	16|24|28|44	0	0	0	0	0	-127.48	0.49	0.95
ASF1ANT	SNRPB	SNRPB	12|10|3	25	8.33	3	17|18|19|14	0	0	0	0	0	-68	0.49	0.96
ASF1ANT	HNRNPUL1	HNRNPUL1	18|6|0	24	8	3	9|15|22|19	0	0	0	0	0	-75.36	0.49	0.94
ASF1ANT	RAB14	RAB14	15|6|1	22	7.33	3	10|16|14|20	0	0	0	0	0	-65.91	0.49	0.96
ASF1ANT	LMAN2	LMAN2	14|6|0	20	6.67	3	8|15|14|17	0	0	0	0	0	-63.35	0.49	0.94
ASF1ANT	GPD2	GPD2	7|0|0	7	2.33	3	2|4|7|6	0	0	0	0	0	-24.54	0.49	0.92
ASF1ANT	CLTC	CLTC	160|66|12	238	79.33	3	132|160|170|194	0	0	0	0	0	-680.63	0.48	0.96
ASF1ANT	YARS	YARS	59|25|0	84	28	3	49|57|65|62	0	0	0	0	0	-263.94	0.48	0.95
ASF1ANT	PRMT1	PRMT1	35|22|2	59	19.67	3	38|40|42|43	0	0	0	0	0	-175.84	0.48	0.96
ASF1ANT	COX4I1	COX4I1	20|11|2	33	11	3	25|22|24|20	0	0	0	0	0	-96.3	0.48	0.96
ASF1ANT	RPL9	RPL9	20|9|0	29	9.67	3	15|20|26|20	0	0	0	0	0	-93.47	0.48	0.96
ASF1ANT	VPS26A	VPS26A	15|5|0	20	6.67	3	15|15|14|12	0	0	0	0	0	-65.52	0.48	0.94
ASF1ANT	ATP5L	ATP5L	8|8|0	16	5.33	3	10|11|11|12	0	0	0	0	0	-52.14	0.48	0.96
ASF1ANT	HLA-A	HLA-A	7|5|0	12	4	3	6|6|8|13	0	0	0	0	0	-39.89	0.48	0.96
ASF1ANT	PPP4C	PPP4C	5|0|0	5	1.67	3	1|3|5|5	0	0	0	0	0	-19.07	0.48	0.91
ASF1ANT	SF3B3	SF3B3	46|30|1	77	25.67	3	47|54|50|68	0	0	0	0	0	-242.7	0.47	0.96
ASF1ANT	RPS5	RPS5	25|24|5	54	18	3	41|41|35|35	0	0	0	0	0	-152.59	0.47	0.96
ASF1ANT	CHAF1A	CHAF1A	17|18|0	35	11.67	3	19|25|29|27	0	0	0	0	0	-114.73	0.47	0.96
ASF1ANT	MAPK1	MAPK1	20|14|1	35	11.67	3	25|25|23|27	0	0	0	0	0	-110.11	0.47	0.96
ASF1ANT	DDOST	DDOST	19|11|1	31	10.33	3	25|24|21|18	0	0	0	0	0	-96.8	0.47	0.96
ASF1ANT	PSMA7	PSMA7	18|11|1	30	10	3	20|20|21|24	0	0	0	0	0	-93.49	0.47	0.96
ASF1ANT	RPL13A	RPL13A	15|13|0	28	9.33	3	18|21|23|17	0	0	0	0	0	-91.24	0.47	0.96
ASF1ANT	TIMM50	TIMM50	15|12|0	27	9	3	21|20|18|17	0	0	0	0	0	-87.87	0.47	0.96
ASF1ANT	RAB21	RAB21	10|7|1	18	6	3	14|13|13|11	0	0	0	0	0	-56.01	0.47	0.96
ASF1ANT	ISOC1	ISOC1	11|5|0	16	5.33	3	9|11|10|15	0	0	0	0	0	-53.27	0.47	0.96
ASF1ANT	CMBL	CMBL	10|3|0	13	4.33	3	6|9|9|13	0	0	0	0	0	-44.36	0.47	0.94
ASF1ANT	PGRMC2	PGRMC2	3|3|0	6	2	3	4|4|4|5	0	0	0	0	0	-22.26	0.47	0.96
ASF1ANT	XRCC6	XRCC6	67|68|12	147	49	3	109|106|113|98	0	0	0	0	0	-427.86	0.46	0.96
ASF1ANT	TKT	TKT	76|47|16	139	46.33	3	101|97|107|98	0	0	0	0	0	-389.27	0.46	0.96
ASF1ANT	RPL4	RPL4	54|32|2	88	29.33	3	60|66|65|66	0	0	0	0	0	-280.45	0.46	0.96
ASF1ANT	ATP1A1	ATP1A1	37|25|0	62	20.67	3	41|41|48|50	0	0	0	0	0	-204.44	0.46	0.96
ASF1ANT	PSMD12	PSMD12	40|15|1	56	18.67	3	40|43|43|35	0	0	0	0	0	-178.03	0.46	0.96
ASF1ANT	RPS6	RPS6	17|26|0	43	14.33	3	34|33|35|22	0	0	0	0	0	-141.65	0.46	0.96
ASF1ANT	CNDP2	CNDP2	28|6|1	35	11.67	3	19|22|32|29	0	0	0	0	0	-112.27	0.46	0.95
ASF1ANT	PNP	PNP	16|6|1	23	7.67	3	10|14|19|24	0	0	0	0	0	-73.33	0.46	0.96
ASF1ANT	RAB2A	RAB2A	12|8|0	20	6.67	3	14|15|13|16	0	0	0	0	0	-67.77	0.46	0.96
ASF1ANT	RAB6A	RAB6A	7|8|2	17	5.67	3	9|13|14|13	0	0	0	0	0	-50.59	0.46	0.96
ASF1ANT	DCXR	DCXR	12|4|0	16	5.33	3	10|13|13|10	0	0	0	0	0	-54.39	0.46	0.94
ASF1ANT	CPNE1	CPNE1	10|2|0	12	4	3	5|8|12|10	0	0	0	0	0	-42.24	0.46	0.94
ASF1ANT	RPS26	RPS26	8|4|0	12	4	3	10|10|8|7	0	0	0	0	0	-42.15	0.46	0.96
ASF1ANT	COX6C	COX6C	5|3|1	9	3	3	6|6|8|6	0	0	0	0	0	-28.9	0.46	0.96
ASF1ANT	PFKP	PFKP	69|46|1	116	38.67	3	92|89|89|72	0	0	0	0	0	-380.52	0.45	0.96
ASF1ANT	PGD	PGD	56|38|6	100	33.33	3	73|73|77|75	0	0	0	0	0	-309.22	0.45	0.96
ASF1ANT	XPO1	XPO1	57|34|0	91	30.33	3	65|70|67|70	0	0	0	0	0	-307.74	0.45	0.96
ASF1ANT	RPA1	RPA1	39|32|4	75	25	3	57|54|59|54	0	0	0	0	0	-235.29	0.45	0.96
ASF1ANT	MCM2	MCM2	44|13|0	57	19	3	42|40|44|44	0	0	0	0	0	-193.23	0.45	0.95
ASF1ANT	EIF3H	EIF3H	20|4|0	24	8	3	11|16|22|22	0	0	0	0	0	-82.17	0.45	0.95
ASF1ANT	SLC25A10	SLC25A10	17|6|0	23	7.67	3	18|19|17|14	0	0	0	0	0	-78.93	0.45	0.96
ASF1ANT	CDC42	CDC42	12|7|0	19	6.33	3	14|13|14|15	0	0	0	0	0	-65.52	0.45	0.96
ASF1ANT	CCT8	CCT8	73|48|14	135	45	3	105|102|108|96	0	0	0	0	0	-404.55	0.44	0.96
ASF1ANT	CAND1	CAND1	69|30|1	100	33.33	3	57|70|84|90	0	0	0	0	0	-334.16	0.44	0.96
ASF1ANT	SLC25A13	SLC25A13	34|22|0	56	18.67	3	43|38|44|46	0	0	0	0	0	-194.35	0.44	0.96
ASF1ANT	DDX6	DDX6	35|15|0	50	16.67	3	39|38|36|38	0	0	0	0	0	-171.91	0.44	0.96
ASF1ANT	SEC22B	SEC22B	16|9|0	25	8.33	3	22|18|18|17	0	0	0	0	0	-86.76	0.44	0.96
ASF1ANT	TFRC	TFRC	18|2|0	20	6.67	3	15|14|16|16	0	0	0	0	0	-71.11	0.44	0.94
ASF1ANT	PTCD3	PTCD3	16|1|0	17	5.67	3	13|12|14|13	0	0	0	0	0	-61.06	0.44	0.94
ASF1ANT	HADHA	HADHA	13|2|1	16	5.33	3	10|12|15|11	0	0	0	0	0	-52.71	0.44	0.94
ASF1ANT	NDUFS2	NDUFS2	15|1|0	16	5.33	3	5|11|20|13	0	0	0	0	0	-57.27	0.44	0.94
ASF1ANT	PITPNA	PITPNA	12|2|0	14	4.67	3	4|12|11|15	0	0	0	0	0	-49.69	0.44	0.94
ASF1ANT	LANCL1	LANCL1	9|5|0	14	4.67	3	11|11|10|10	0	0	0	0	0	-49.93	0.44	0.96
ASF1ANT	ATP5O	ATP5O	7|2|0	9	3	3	5|7|9|6	0	0	0	0	0	-33.29	0.44	0.93
ASF1ANT	ERLIN2	ERLIN2	7|0|0	7	2.33	3	2|6|8|5	0	0	0	0	0	-26.67	0.44	0.92
ASF1ANT	POFUT1	POFUT1	6|1|0	7	2.33	3	5|5|6|5	0	0	0	0	0	-26.65	0.44	0.93
ASF1ANT	STAT5B	STAT5B	2|1|0	3	1	3	1|1|4|3	0	0	0	0	0	-13.58	0.44	0.96
ASF1ANT	WDR82	WDR82	2|1|0	3	1	3	3|2|2|2	0	0	0	0	0	-13.58	0.44	0.96
ASF1ANT	EXOC5	EXOC5	3|0|0	3	1	3	2|2|3|2	0	0	0	0	0	-13.58	0.44	0.9
ASF1ANT	TMED7	TMED7	3|0|0	3	1	3	1|1|3|4	0	0	0	0	0	-13.58	0.44	0.9
ASF1ANT	PPCS	PPCS	2|0|0	2	0.67	3	0|1|3|2	0	0	0	0	0	-10.5	0.44	0.89
ASF1ANT	ERH	ERH	0|1|1	2	0.67	3	0|1|3|2	0	0	0	0	0	-10.5	0.44	0.96
ASF1ANT	GPX8	GPX8	2|0|0	2	0.67	3	1|2|2|1	0	0	0	0	0	-10.47	0.44	0.88
ASF1ANT	NPTN	NPTN	1|0|0	1	0.33	3	0|1|0|2	0	0	0	0	0	-7.57	0.44	0.96
ASF1ANT	ZSCAN9	ZSCAN9	1|0|0	1	0.33	3	0|1|0|2	0	0	0	0	0	-7.57	0.44	0.96
ASF1ANT	SQRDL	SQRDL	1|0|0	1	0.33	3	0|1|1|1	0	0	0	0	0	-7.57	0.44	0.96
ASF1ANT	OTOP1	OTOP1	0|1|0	1	0.33	3	1|0|0|2	0	0	0	0	0	-7.57	0.44	0.96
ASF1ANT	DOCK5	DOCK5	1|0|0	1	0.33	3	1|1|0|1	0	0	0	0	0	-7.57	0.44	0.96
ASF1ANT	ZHX1	ZHX1	1|0|0	1	0.33	3	0|0|0|3	0	0	0	0	0	-7.81	0.44	0.96
ASF1ANT	RABGGTB	RABGGTB	1|0|0	1	0.33	3	1|0|1|1	0	0	0	0	0	-7.57	0.44	0.96
ASF1ANT	MAOA	MAOA	1|0|0	1	0.33	3	1|1|1|0	0	0	0	0	0	-7.57	0.44	0.96
ASF1ANT	ZBED4	ZBED4	0|0|1	1	0.33	3	1|2|0|0	0	0	0	0	0	-7.57	0.44	0.96
ASF1ANT	DHX9	DHX9	111|93|7	211	70.33	3	164|163|170|152	0	0	0	0	0	-694.49	0.43	0.96
ASF1ANT	TARS	TARS	68|44|6	118	39.33	3	97|95|88|84	0	0	0	0	0	-382.17	0.43	0.96
ASF1ANT	PITPNB	PITPNB	18|9|2	29	9.67	3	20|22|20|28	0	0	0	0	0	-95.2	0.43	0.96
ASF1ANT	WARS	WARS	24|4|0	28	9.33	3	13|18|26|29	0	0	0	0	0	-98.73	0.43	0.95
ASF1ANT	SSR4	SSR4	10|4|0	14	4.67	3	8|9|14|12	0	0	0	0	0	-51.05	0.43	0.96
ASF1ANT	ANP32B	ANP32B	11|2|0	13	4.33	3	6|8|12|14	0	0	0	0	0	-47.65	0.43	0.94
ASF1ANT	CKMT1A	CKMT1A	7|5|0	12	4	3	10|10|9|8	0	0	0	0	0	-44.36	0.43	0.96
ASF1ANT	MT-CO2	MT-CO2	7|3|0	10	3.33	3	5|5|10|11	0	0	0	0	0	-37.69	0.43	0.96
ASF1ANT	HCFC1	HCFC1	69|74|10	153	51	3	103|113|133|131	0	0	0	0	0	-494.45	0.42	0.96
ASF1ANT	DHX15	DHX15	53|48|1	102	34	3	87|80|84|70	0	0	0	0	0	-356.99	0.42	0.96
ASF1ANT	PSMD3	PSMD3	41|29|0	70	23.33	3	64|58|59|42	0	0	0	0	0	-252.58	0.42	0.96
ASF1ANT	PTBP1	PTBP1	36|27|4	67	22.33	3	52|50|56|57	0	0	0	0	0	-225.35	0.42	0.96
ASF1ANT	EIF3L	EIF3L	43|22|0	65	21.67	3	56|55|49|48	0	0	0	0	0	-235.87	0.42	0.96
ASF1ANT	GFPT1	GFPT1	35|15|0	50	16.67	3	35|38|45|41	0	0	0	0	0	-180.88	0.42	0.96
ASF1ANT	NSFL1C	NSFL1C	26|18|6	50	16.67	3	33|38|42|44	0	0	0	0	0	-154.76	0.42	0.96
ASF1ANT	SFXN1	SFXN1	24|17|1	42	14	3	28|33|38|33	0	0	0	0	0	-145.7	0.42	0.96
ASF1ANT	SSRP1	SSRP1	24|18|0	42	14	3	33|32|31|36	0	0	0	0	0	-150.6	0.42	0.96
ASF1ANT	RECQL	RECQL	18|18|1	37	12.33	3	27|30|35|26	0	0	0	0	0	-130.12	0.42	0.96
ASF1ANT	TMED10	TMED10	12|15|0	27	9	3	20|25|23|17	0	0	0	0	0	-97.95	0.42	0.96
ASF1ANT	FDPS	FDPS	14|6|1	21	7	3	14|18|20|14	0	0	0	0	0	-72.5	0.42	0.96
ASF1ANT	CSTF2T	CSTF2T	4|11|0	15	5	3	5|12|18|13	0	0	0	0	0	-56.27	0.42	0.96
ASF1ANT	GATAD2A	GATAD2A	9|5|0	14	4.67	3	8|9|12|15	0	0	0	0	0	-52.14	0.42	0.96
ASF1ANT	PPP1CC	PPP1CC	5|5|1	11	3.67	3	7|10|9|9	0	0	0	0	0	-38.58	0.42	0.96
ASF1ANT	STK26	STK26	4|1|0	5	1.67	3	2|3|4|7	0	0	0	0	0	-21.16	0.42	0.96
ASF1ANT	MUT	MUT	5|0|0	5	1.67	3	2|4|4|6	0	0	0	0	0	-21.13	0.42	0.92
ASF1ANT	NONO	NONO	70|76|28	174	58	3	142|151|150|129	0	0	0	0	0	-534.36	0.41	0.96
ASF1ANT	ACLY	ACLY	88|42|7	137	45.67	3	120|115|105|107	0	0	0	0	0	-470.04	0.41	0.96
ASF1ANT	RPN1	RPN1	34|28|0	62	20.67	3	52|51|50|48	0	0	0	0	0	-228.01	0.41	0.96
ASF1ANT	MTHFD1	MTHFD1	36|20|1	57	19	3	42|46|46|50	0	0	0	0	0	-203.7	0.41	0.96
ASF1ANT	UBA2	UBA2	35|13|0	48	16	3	37|37|44|40	0	0	0	0	0	-179.76	0.41	0.96
ASF1ANT	EIF3E	EIF3E	35|10|1	46	15.33	3	37|43|38|31	0	0	0	0	0	-164.64	0.41	0.96
ASF1ANT	HACD3	HACD3	28|16|0	44	14.67	3	34|35|40|34	0	0	0	0	0	-162.94	0.41	0.96
ASF1ANT	SLC25A3	SLC25A3	21|15|2	38	12.67	3	31|31|36|27	0	0	0	0	0	-133.75	0.41	0.96
ASF1ANT	RNPEP	RNPEP	31|3|0	34	11.33	3	22|30|27|31	0	0	0	0	0	-125.94	0.41	0.95
ASF1ANT	ALDH3A2	ALDH3A2	10|8|0	18	6	3	15|17|16|10	0	0	0	0	0	-67.77	0.41	0.96
ASF1ANT	TYMS	TYMS	10|4|1	15	5	3	11|10|14|14	0	0	0	0	0	-53.81	0.41	0.96
ASF1ANT	CWF19L1	CWF19L1	8|1|0	9	3	3	5|7|11|6	0	0	0	0	0	-35.49	0.41	0.93
ASF1ANT	INTS12	INTS12	5|4|0	9	3	3	2|10|7|10	0	0	0	0	0	-35.26	0.41	0.96
ASF1ANT	EIF4A2	EIF4A2	7|1|1	9	3	3	4|6|10|9	0	0	0	0	0	-32.18	0.41	0.96
ASF1ANT	FECH	FECH	6|1|0	7	2.33	3	5|7|7|4	0	0	0	0	0	-28.87	0.41	0.93
ASF1ANT	SFXN4	SFXN4	2|2|0	4	1.33	3	2|3|6|2	0	0	0	0	0	-17.95	0.41	0.96
ASF1ANT	SLC25A12	SLC25A12	3|1|0	4	1.33	3	0|2|6|5	0	0	0	0	0	-17.6	0.41	0.96
ASF1ANT	RAB34	RAB34	3|1|0	4	1.33	3	1|5|5|2	0	0	0	0	0	-17.87	0.41	0.96
ASF1ANT	PARP1	PARP1	82|123|34	239	79.67	3	200|216|205|170	0	0	0	0	0	#NAME?	0.4	0.96
ASF1ANT	MCM3	MCM3	45|22|1	68	22.67	3	54|50|60|60	0	0	0	0	0	-248.4	0.4	0.96
ASF1ANT	EFTUD2	EFTUD2	52|14|1	67	22.33	3	43|52|58|72	0	0	0	0	0	-249.15	0.4	0.96
ASF1ANT	PSMD1	PSMD1	44|15|0	59	19.67	3	40|47|55|54	0	0	0	0	0	-222.4	0.4	0.96
ASF1ANT	SMU1	SMU1	25|14|0	39	13	3	34|35|32|30	0	0	0	0	0	-149.48	0.4	0.96
ASF1ANT	HAT1	HAT1	20|16|2	38	12.67	3	28|30|38|32	0	0	0	0	0	-137.06	0.4	0.96
ASF1ANT	RPL18A	RPL18A	16|15|1	32	10.67	3	30|31|27|20	0	0	0	0	0	-119	0.4	0.96
ASF1ANT	VCL	VCL	25|5|0	30	10	3	17|22|28|32	0	0	0	0	0	-113.45	0.4	0.95
ASF1ANT	ACTR1A	ACTR1A	13|5|0	18	6	3	13|15|11|21	0	0	0	0	0	-69.98	0.4	0.96
ASF1ANT	MAP2K1	MAP2K1	14|3|0	17	5.67	3	12|13|18|14	0	0	0	0	0	-66.65	0.4	0.96
ASF1ANT	PSMG1	PSMG1	9|4|0	13	4.33	3	12|11|12|8	0	0	0	0	0	-51.05	0.4	0.96
ASF1ANT	SURF4	SURF4	6|3|1	10	3.33	3	9|9|8|7	0	0	0	0	0	-36.41	0.4	0.96
ASF1ANT	IKBIP	IKBIP	1|2|0	3	1	3	1|3|2|4	0	0	0	0	0	-14.69	0.4	0.96
ASF1ANT	RPS27L	RPS27L	1|2|0	3	1	3	2|3|2|3	0	0	0	0	0	-14.69	0.4	0.96
ASF1ANT	LRRC59	LRRC59	21|22|0	43	14.33	3	36|38|38|34	0	0	0	0	0	-166.3	0.39	0.96
ASF1ANT	ATP5F1	ATP5F1	21|14|0	35	11.67	3	29|28|30|32	0	0	0	0	0	-136.03	0.39	0.96
ASF1ANT	FXR2	FXR2	12|17|0	29	9.67	3	20|26|30|22	0	0	0	0	0	-112.5	0.39	0.96
ASF1ANT	PPP2R2A	PPP2R2A	21|1|0	22	7.33	3	17|19|21|19	0	0	0	0	0	-87.87	0.39	0.95
ASF1ANT	AHSA1	AHSA1	12|10|0	22	7.33	3	15|19|21|21	0	0	0	0	0	-87.87	0.39	0.96
ASF1ANT	RFC5	RFC5	14|6|0	20	6.67	3	13|14|20|22	0	0	0	0	0	-80.09	0.39	0.96
ASF1ANT	IARS2	IARS2	17|1|1	19	6.33	3	11|16|19|19	0	0	0	0	0	-71.39	0.39	0.94
ASF1ANT	GLS	GLS	14|2|0	16	5.33	3	9|11|17|18	0	0	0	0	0	-64.36	0.39	0.94
ASF1ANT	RDH11	RDH11	8|7|0	15	5	3	12|14|15|10	0	0	0	0	0	-59.96	0.39	0.96
ASF1ANT	FKBP8	FKBP8	11|4|0	15	5	3	10|11|14|16	0	0	0	0	0	-59.96	0.39	0.96
ASF1ANT	CYC1	CYC1	6|3|0	9	3	3	7|8|8|8	0	0	0	0	0	-37.72	0.39	0.96
ASF1ANT	COA3	COA3	3|2|0	5	1.67	3	5|7|3|2	0	0	0	0	0	-22.29	0.39	0.96
ASF1ANT	CMAS	CMAS	5|0|0	5	1.67	3	4|5|5|3	0	0	0	0	0	-22.26	0.39	0.92
ASF1ANT	CSE1L	CSE1L	71|32|3	106	35.33	3	79|95|91|107	0	0	0	0	0	-403.99	0.38	0.96
ASF1ANT	IPO5	IPO5	69|8|0	77	25.67	3	40|57|77|93	0	0	0	0	0	-301.2	0.38	0.95
ASF1ANT	LTA4H	LTA4H	45|8|0	53	17.67	3	28|49|54|53	0	0	0	0	0	-208.45	0.38	0.96
ASF1ANT	HK1	HK1	33|13|1	47	15.67	3	51|34|47|33	0	0	0	0	0	-182.25	0.38	0.96
ASF1ANT	DDX18	DDX18	23|19|1	43	14.33	3	38|34|43|35	0	0	0	0	0	-165.76	0.38	0.96
ASF1ANT	TRIP13	TRIP13	24|6|1	31	10.33	3	25|28|28|29	0	0	0	0	0	-121.23	0.38	0.96
ASF1ANT	VPS35	VPS35	23|4|0	27	9	3	15|22|23|34	0	0	0	0	0	-107.65	0.38	0.96
ASF1ANT	TAF9	TAF9	9|12|0	21	7	3	21|18|17|17	0	0	0	0	0	-84.52	0.38	0.96
ASF1ANT	TMEM43	TMEM43	11|9|0	20	6.67	3	18|22|15|15	0	0	0	0	0	-81.17	0.38	0.96
ASF1ANT	MTCH2	MTCH2	10|10|0	20	6.67	3	17|15|21|17	0	0	0	0	0	-81.17	0.38	0.96
ASF1ANT	DDX27	DDX27	10|9|0	19	6.33	3	14|16|17|20	0	0	0	0	0	-77.82	0.38	0.96
ASF1ANT	TMX1	TMX1	7|6|0	13	4.33	3	10|11|11|14	0	0	0	0	0	-54.39	0.38	0.96
ASF1ANT	HSPBP1	HSPBP1	8|2|0	10	3.33	3	5|9|10|11	0	0	0	0	0	-42.15	0.38	0.96
ASF1ANT	NRD1	NRD1	9|0|0	9	3	3	5|6|6|15	0	0	0	0	0	-38.4	0.38	0.94
ASF1ANT	PPA1	PPA1	3|1|0	4	1.33	3	0|0|4|10	0	0	0	0	0	-18.28	0.38	0.96
ASF1ANT	SEC11A	SEC11A	1|3|0	4	1.33	3	5|4|3|2	0	0	0	0	0	-19	0.38	0.96
ASF1ANT	RAB4A	RAB4A	4|0|0	4	1.33	3	3|2|4|5	0	0	0	0	0	-19	0.38	0.92
ASF1ANT	PRAF2	PRAF2	2|2|0	4	1.33	3	1|5|5|3	0	0	0	0	0	-19.07	0.38	0.96
ASF1ANT	RAB35	RAB35	3|1|0	4	1.33	3	2|4|4|4	0	0	0	0	0	-19	0.38	0.96
ASF1ANT	ANKRD26	ANKRD26	0|1|1	2	0.67	3	0|0|2|5	0	0	0	0	0	-11.31	0.38	0.96
ASF1ANT	EXOSC5	EXOSC5	2|0|0	2	0.67	3	0|1|3|3	0	0	0	0	0	-11.52	0.38	0.9
ASF1ANT	UFC1	UFC1	2|0|0	2	0.67	3	0|1|3|3	0	0	0	0	0	-11.52	0.38	0.9
ASF1ANT	SEC62	SEC62	2|0|0	2	0.67	3	1|1|3|2	0	0	0	0	0	-11.53	0.38	0.9
ASF1ANT	BCORL1	BCORL1	2|0|0	2	0.67	3	0|1|3|3	0	0	0	0	0	-11.52	0.38	0.9
ASF1ANT	GLG1	GLG1	1|1|0	2	0.67	3	0|3|0|4	0	0	0	0	0	-11.38	0.38	0.96
ASF1ANT	DYNC1H1	DYNC1H1	252|76|2	330	110	3	296|290|313|280	0	0	0	0	0	#NAME?	0.37	0.96
ASF1ANT	IARS	IARS	73|30|2	105	35	3	85|102|95|98	0	0	0	0	0	-417.85	0.37	0.96
ASF1ANT	CAD	CAD	76|29|0	105	35	3	92|101|95|88	0	0	0	0	0	-424.57	0.37	0.96
ASF1ANT	SND1	SND1	52|21|0	73	24.33	3	70|70|66|60	0	0	0	0	0	-301	0.37	0.96
ASF1ANT	RPL7A	RPL7A	20|29|8	57	19	3	55|51|53|45	0	0	0	0	0	-199.27	0.37	0.96
ASF1ANT	CKAP4	CKAP4	30|17|0	47	15.67	3	43|42|44|39	0	0	0	0	0	-190.98	0.37	0.96
ASF1ANT	COPB1	COPB1	28|14|0	42	14	3	30|39|39|42	0	0	0	0	0	-170.79	0.37	0.96
ASF1ANT	CCT2	CCT2	27|11|0	38	12.67	3	28|32|38|39	0	0	0	0	0	-156.21	0.37	0.96
ASF1ANT	ADSL	ADSL	23|14|0	37	12.33	3	25|28|37|43	0	0	0	0	0	-151.47	0.37	0.96
ASF1ANT	ATAD3A	ATAD3A	20|14|0	34	11.33	3	32|30|39|21	0	0	0	0	0	-139.21	0.37	0.96
ASF1ANT	CPNE3	CPNE3	20|12|1	33	11	3	29|27|31|31	0	0	0	0	0	-130.12	0.37	0.96
ASF1ANT	ACSL3	ACSL3	17|15|0	32	10.67	3	26|28|33|28	0	0	0	0	0	-131.55	0.37	0.96
ASF1ANT	DARS2	DARS2	21|9|0	30	10	3	29|23|28|28	0	0	0	0	0	-123.7	0.37	0.96
ASF1ANT	SDHA	SDHA	23|5|0	28	9.33	3	22|23|30|26	0	0	0	0	0	-115.86	0.37	0.96
ASF1ANT	USP14	USP14	17|8|0	25	8.33	3	13|20|25|31	0	0	0	0	0	-102.05	0.37	0.96
ASF1ANT	MRTO4	MRTO4	15|8|0	23	7.67	3	28|20|19|17	0	0	0	0	0	-96.87	0.37	0.96
ASF1ANT	LMAN1	LMAN1	11|6|0	17	5.67	3	11|16|12|22	0	0	0	0	0	-70.97	0.37	0.96
ASF1ANT	PGM3	PGM3	6|2|0	8	2.67	3	4|5|9|11	0	0	0	0	0	-35.39	0.37	0.96
ASF1ANT	SCAMP3	SCAMP3	5|3|0	8	2.67	3	7|8|8|6	0	0	0	0	0	-35.49	0.37	0.96
ASF1ANT	TST	TST	5|0|0	5	1.67	3	4|5|5|4	0	0	0	0	0	-23.37	0.37	0.92
ASF1ANT	MYH10	MYH10	61|21|1	83	27.67	3	64|74|83|90	0	0	0	0	0	-345.65	0.36	0.96
ASF1ANT	RARS	RARS	42|21|2	65	21.67	3	64|61|66|52	0	0	0	0	0	-264.84	0.36	0.96
ASF1ANT	QARS	QARS	44|20|0	64	21.33	3	59|64|60|54	0	0	0	0	0	-268.43	0.36	0.96
ASF1ANT	KPNB1	KPNB1	49|14|1	64	21.33	3	42|57|66|75	0	0	0	0	0	-265.81	0.36	0.96
ASF1ANT	PDIA4	PDIA4	36|13|0	49	16.33	3	30|40|56|57	0	0	0	0	0	-207.27	0.36	0.96
ASF1ANT	PSMD6	PSMD6	27|20|1	48	16	3	45|46|42|43	0	0	0	0	0	-194.76	0.36	0.96
ASF1ANT	LCP1	LCP1	30|8|4	42	14	3	30|43|38|44	0	0	0	0	0	-159.4	0.36	0.96
ASF1ANT	GARS	GARS	33|5|0	38	12.67	3	29|35|35|40	0	0	0	0	0	-158.45	0.36	0.96
ASF1ANT	PRMT5	PRMT5	26|12|0	38	12.67	3	34|36|32|39	0	0	0	0	0	-160.69	0.36	0.96
ASF1ANT	PCBP1	PCBP1	14|10|5	29	9.67	3	24|27|27|29	0	0	0	0	0	-103.9	0.36	0.96
ASF1ANT	RCC1	RCC1	15|14|0	29	9.67	3	26|27|31|24	0	0	0	0	0	-123.7	0.36	0.96
ASF1ANT	CANX	CANX	19|8|1	28	9.33	3	16|27|30|32	0	0	0	0	0	-115.44	0.36	0.96
ASF1ANT	MSH2	MSH2	24|3|0	27	9	3	15|22|31|33	0	0	0	0	0	-115.46	0.36	0.96
ASF1ANT	PGM1	PGM1	24|1|0	25	8.33	3	16|22|32|23	0	0	0	0	0	-106.69	0.36	0.95
ASF1ANT	BSG	BSG	11|5|0	16	5.33	3	13|13|15|18	0	0	0	0	0	-68.89	0.36	0.96
ASF1ANT	RPS20	RPS20	8|2|0	10	3.33	3	8|11|10|8	0	0	0	0	0	-44.36	0.36	0.96
ASF1ANT	EBP	EBP	3|4|2	9	3	3	9|9|8|7	0	0	0	0	0	-33.58	0.36	0.96
ASF1ANT	FMR1	FMR1	4|5|0	9	3	3	6|8|9|10	0	0	0	0	0	-39.92	0.36	0.96
ASF1ANT	TSFM	TSFM	6|2|0	8	2.67	3	7|7|8|8	0	0	0	0	0	-36.61	0.36	0.96
ASF1ANT	RER1	RER1	4|3|0	7	2.33	3	6|7|6|7	0	0	0	0	0	-32.18	0.36	0.96
ASF1ANT	MAGED2	MAGED2	6|0|0	6	2	3	3|4|7|8	0	0	0	0	0	-27.84	0.36	0.93
ASF1ANT	LIG1	LIG1	6|0|0	6	2	3	2|5|8|7	0	0	0	0	0	-27.75	0.36	0.93
ASF1ANT	RDH14	RDH14	4|0|0	4	1.33	3	2|3|6|4	0	0	0	0	0	-20.1	0.36	0.92
ASF1ANT	ZSWIM8	ZSWIM8	0|2|1	3	1	3	2|0|5|4	0	0	0	0	0	-15.65	0.36	0.96
ASF1ANT	TOR1A	TOR1A	3|0|0	3	1	3	1|1|4|5	0	0	0	0	0	-15.7	0.36	0.91
ASF1ANT	H3BN98	H3BN98	2|1|0	3	1	3	3|4|2|2	0	0	0	0	0	-15.77	0.36	0.96
ASF1ANT	SUMO2	SUMO2	2|1|0	3	1	3	2|4|4|1	0	0	0	0	0	-15.77	0.36	0.96
ASF1ANT	RAB5A	RAB5A	2|1|0	3	1	3	1|3|3|4	0	0	0	0	0	-15.77	0.36	0.96
ASF1ANT	SFN	SFN	2|1|0	3	1	3	2|2|3|4	0	0	0	0	0	-15.77	0.36	0.96
ASF1ANT	2011-09-01	2011-09-01	3|0|0	3	1	3	2|2|2|5	0	0	0	0	0	-15.77	0.36	0.91
ASF1ANT	PRKDC	PRKDC	218|146|4	368	122.67	3	391|340|361|305	0	0	0	0	0	#NAME?	0.35	0.96
ASF1ANT	EIF3A	EIF3A	71|33|0	104	34.67	3	92|100|112|92	0	0	0	0	0	-447.05	0.35	0.96
ASF1ANT	SUPT16H	SUPT16H	44|27|0	71	23.67	3	53|67|81|72	0	0	0	0	0	-308.62	0.35	0.96
ASF1ANT	CYB5R3	CYB5R3	21|15|0	36	12	3	33|34|39|31	0	0	0	0	0	-156.21	0.35	0.96
ASF1ANT	API5	API5	22|9|0	31	10.33	3	30|30|33|25	0	0	0	0	0	-134.91	0.35	0.96
ASF1ANT	NUP210	NUP210	23|6|0	29	9.67	3	27|22|39|21	0	0	0	0	0	-124.47	0.35	0.96
ASF1ANT	BCAP31	BCAP31	14|13|0	27	9	3	25|28|26|23	0	0	0	0	0	-116.98	0.35	0.96
ASF1ANT	ERO1L	ERO1L	12|7|0	19	6.33	3	14|19|21|19	0	0	0	0	0	-84.52	0.35	0.96
ASF1ANT	CARM1	CARM1	11|2|0	13	4.33	3	4|8|19|18	0	0	0	0	0	-57.09	0.35	0.96
ASF1ANT	RAB10	RAB10	8|4|0	12	4	3	12|11|11|12	0	0	0	0	0	-54.39	0.35	0.96
ASF1ANT	MAPRE2	MAPRE2	7|0|0	7	2.33	3	5|6|9|7	0	0	0	0	0	-33.29	0.35	0.93
ASF1ANT	MRPS2	MRPS2	5|1|0	6	2	3	6|6|5|6	0	0	0	0	0	-28.87	0.35	0.96
ASF1ANT	VPS29	VPS29	5|1|0	6	2	3	4|6|5|8	0	0	0	0	0	-28.87	0.35	0.96
ASF1ANT	ARID3B	ARID3B	5|1|0	6	2	3	2|4|7|10	0	0	0	0	0	-28.65	0.35	0.96
ASF1ANT	TK1	TK1	5|0|0	5	1.67	3	0|1|11|7	0	0	0	0	0	-23.83	0.35	0.92
ASF1ANT	RPL29	RPL29	4|1|0	5	1.67	3	5|5|5|4	0	0	0	0	0	-24.47	0.35	0.96
ASF1ANT	STX12	STX12	5|0|0	5	1.67	3	0|5|5|9	0	0	0	0	0	-24.13	0.35	0.93
ASF1ANT	EIF3B	EIF3B	50|22|2	74	24.67	3	70|74|76|70	0	0	0	0	0	-317.27	0.34	0.96
ASF1ANT	HNRNPM	HNRNPM	34|21|3	58	19.33	3	51|58|62|56	0	0	0	0	0	-242.67	0.34	0.96
ASF1ANT	PFKL	PFKL	32|19|0	51	17	3	47|49|47|55	0	0	0	0	0	-224.65	0.34	0.96
ASF1ANT	MCM5	MCM5	36|12|0	48	16	3	46|47|51|43	0	0	0	0	0	-212.3	0.34	0.96
ASF1ANT	EIF3D	EIF3D	24|21|1	46	15.33	3	48|43|49|43	0	0	0	0	0	-202.59	0.34	0.96
ASF1ANT	PSMD2	PSMD2	30|12|1	43	14.33	3	24|40|46|60	0	0	0	0	0	-187.36	0.34	0.96
ASF1ANT	AARS	AARS	29|3|0	32	10.67	3	15|27|37|47	0	0	0	0	0	-143.1	0.34	0.96
ASF1ANT	PRPSAP2	PRPSAP2	21|8|0	29	9.67	3	33|25|30|25	0	0	0	0	0	-129.3	0.34	0.96
ASF1ANT	ACTR2	ACTR2	17|8|2	27	9	3	22|28|27|28	0	0	0	0	0	-111.69	0.34	0.96
ASF1ANT	PIAS2	PIAS2	7|10|1	18	6	3	19|18|17|16	0	0	0	0	0	-76.91	0.34	0.96
ASF1ANT	TWF1	TWF1	13|4|0	17	5.67	3	17|17|15|17	0	0	0	0	0	-76.7	0.34	0.96
ASF1ANT	CHD8	CHD8	8|9|0	17	5.67	3	15|15|18|18	0	0	0	0	0	-76.7	0.34	0.96
ASF1ANT	MTHFD1L	MTHFD1L	15|2|0	17	5.67	3	16|17|16|17	0	0	0	0	0	-76.7	0.34	0.96
ASF1ANT	OLA1	OLA1	11|5|0	16	5.33	3	12|13|21|17	0	0	0	0	0	-73.42	0.34	0.96
ASF1ANT	ALDH7A1	ALDH7A1	9|6|0	15	5	3	9|15|14|20	0	0	0	0	0	-67.71	0.34	0.96
ASF1ANT	MRPS27	MRPS27	10|2|0	12	4	3	10|11|12|14	0	0	0	0	0	-55.5	0.34	0.96
ASF1ANT	ARPC3	ARPC3	7|4|0	11	3.67	3	7|13|12|11	0	0	0	0	0	-51.05	0.34	0.96
ASF1ANT	RRP1	RRP1	6|2|1	9	3	3	6|5|12|12	0	0	0	0	0	-38.46	0.34	0.96
ASF1ANT	ACOT9	ACOT9	7|1|0	8	2.67	3	6|7|10|8	0	0	0	0	0	-37.72	0.34	0.96
ASF1ANT	SMCHD1	SMCHD1	82|72|5	159	53	3	145|161|168|165	0	0	0	0	0	-692.58	0.33	0.96
ASF1ANT	EPRS	EPRS	112|29|1	142	47.33	3	140|139|143|146	0	0	0	0	0	-634.01	0.33	0.96
ASF1ANT	MSN	MSN	38|12|4	54	18	3	51|57|64|43	0	0	0	0	0	-225.26	0.33	0.96
ASF1ANT	ABCE1	ABCE1	30|19|0	49	16.33	3	52|52|53|41	0	0	0	0	0	-224.65	0.33	0.96
ASF1ANT	COPB2	COPB2	29|16|0	45	15	3	39|47|49|47	0	0	0	0	0	-206.69	0.33	0.96
ASF1ANT	HNRNPK	HNRNPK	23|15|5	43	14.33	3	38|41|51|46	0	0	0	0	0	-178.79	0.33	0.96
ASF1ANT	RPL3	RPL3	30|12|0	42	14	3	41|39|42|50	0	0	0	0	0	-195.46	0.33	0.96
ASF1ANT	PPP1CA	PPP1CA	28|12|0	40	13.33	3	38|44|36|42	0	0	0	0	0	-182	0.33	0.96
ASF1ANT	PPP2R1A	PPP2R1A	27|6|0	33	11	3	19|34|35|45	0	0	0	0	0	-151.21	0.33	0.96
ASF1ANT	EIF3M	EIF3M	20|12|0	32	10.67	3	27|33|30|40	0	0	0	0	0	-148.36	0.33	0.96
ASF1ANT	FARSB	FARSB	23|9|0	32	10.67	3	36|30|34|30	0	0	0	0	0	-148.36	0.33	0.96
ASF1ANT	NAMPT	NAMPT	23|8|0	31	10.33	3	24|32|33|37	0	0	0	0	0	-143.88	0.33	0.96
ASF1ANT	AP2A2	AP2A2	23|5|0	28	9.33	3	22|28|31|33	0	0	0	0	0	-130.43	0.33	0.96
ASF1ANT	USP9X	USP9X	27|0|0	27	9	3	11|24|28|47	0	0	0	0	0	-125.02	0.33	0.96
ASF1ANT	DDX39A	DDX39A	12|5|0	17	5.67	3	11|14|23|20	0	0	0	0	0	-78.75	0.33	0.96
ASF1ANT	AP2M1	AP2M1	11|4|0	15	5	3	18|16|12|15	0	0	0	0	0	-71.11	0.33	0.96
ASF1ANT	GNAS	GNAS	11|2|0	13	4.33	3	14|16|12|10	0	0	0	0	0	-61.06	0.33	0.96
ASF1ANT	SEH1L	SEH1L	7|4|0	11	3.67	3	13|12|8|12	0	0	0	0	0	-53.27	0.33	0.96
ASF1ANT	SUB1	SUB1	5|5|0	10	3.33	3	9|12|10|9	0	0	0	0	0	-47.69	0.33	0.96
ASF1ANT	RBBP4	RBBP4	4|3|0	7	2.33	3	6|9|7|6	0	0	0	0	0	-34.36	0.33	0.96
ASF1ANT	MRPL37	MRPL37	6|0|0	6	2	3	5|7|7|5	0	0	0	0	0	-29.94	0.33	0.96
ASF1ANT	PDE12	PDE12	6|0|0	6	2	3	5|5|9|5	0	0	0	0	0	-29.94	0.33	0.96
ASF1ANT	SNX5	SNX5	5|1|0	6	2	3	4|5|7|8	0	0	0	0	0	-29.94	0.33	0.96
ASF1ANT	SARM1	SARM1	5|1|0	6	2	3	5|6|7|6	0	0	0	0	0	-29.94	0.33	0.96
ASF1ANT	MPDU1	MPDU1	2|2|0	4	1.33	3	3|4|4|5	0	0	0	0	0	-21.13	0.33	0.96
ASF1ANT	HM13	HM13	3|1|0	4	1.33	3	3|4|6|3	0	0	0	0	0	-21.13	0.33	0.96
ASF1ANT	SMS	SMS	3|1|0	4	1.33	3	2|2|6|6	0	0	0	0	0	-21.09	0.33	0.96
ASF1ANT	ATP1B1	ATP1B1	3|1|0	4	1.33	3	3|5|3|5	0	0	0	0	0	-21.13	0.33	0.96
ASF1ANT	C2ORF47	C2ORF47	2|1|0	3	1	3	4|4|1|3	0	0	0	0	0	-16.77	0.33	0.96
ASF1ANT	TOR1AIP1	TOR1AIP1	2|1|0	3	1	3	3|5|1|3	0	0	0	0	0	-16.77	0.33	0.96
ASF1ANT	WDR24	WDR24	1|2|0	3	1	3	0|4|5|3	0	0	0	0	0	-16.65	0.33	0.96
ASF1ANT	POLR3E	POLR3E	2|0|0	2	0.67	3	0|0|3|5	0	0	0	0	0	-12.02	0.33	0.96
ASF1ANT	METTL13	METTL13	1|0|1	2	0.67	3	0|1|4|3	0	0	0	0	0	-12.31	0.33	0.96
ASF1ANT	ARL8A	ARL8A	2|0|0	2	0.67	3	2|2|2|2	0	0	0	0	0	-12.46	0.33	0.96
ASF1ANT	SNF8	SNF8	2|0|0	2	0.67	3	2|1|2|3	0	0	0	0	0	-12.46	0.33	0.96
ASF1ANT	LPCAT3	LPCAT3	1|0|0	1	0.33	3	2|0|1|1	0	0	0	0	0	-8.27	0.33	0.96
ASF1ANT	DCUN1D4	DCUN1D4	1|0|0	1	0.33	3	0|1|2|1	0	0	0	0	0	-8.27	0.33	0.96
ASF1ANT	OTULIN	OTULIN	1|0|0	1	0.33	3	0|0|3|1	0	0	0	0	0	-8.02	0.33	0.96
ASF1ANT	GOPC	GOPC	1|0|0	1	0.33	3	1|1|1|1	0	0	0	0	0	-8.27	0.33	0.96
ASF1ANT	KAT6A	KAT6A	0|0|1	1	0.33	3	0|1|0|3	0	0	0	0	0	-8.02	0.33	0.96
ASF1ANT	PEF1	PEF1	1|0|0	1	0.33	3	2|1|0|1	0	0	0	0	0	-8.27	0.33	0.96
ASF1ANT	RSL1D1	RSL1D1	23|31|5	59	19.67	3	66|66|60|52	0	0	0	0	0	-253.5	0.32	0.96
ASF1ANT	SSB	SSB	32|8|1	41	13.67	3	31|33|51|55	0	0	0	0	0	-187.55	0.32	0.96
ASF1ANT	RPL10	RPL10	16|13|0	29	9.67	3	32|30|29|29	0	0	0	0	0	-137.14	0.32	0.96
ASF1ANT	CUL2	CUL2	18|6|0	24	8	3	21|29|27|23	0	0	0	0	0	-114.73	0.32	0.96
ASF1ANT	TSN	TSN	18|4|0	22	7.33	3	24|23|22|24	0	0	0	0	0	-106.9	0.32	0.96
ASF1ANT	CSNK2A2	CSNK2A2	17|5|0	22	7.33	3	15|21|31|24	0	0	0	0	0	-104.45	0.32	0.96
ASF1ANT	TNPO1	TNPO1	20|1|0	21	7	3	7|18|28|35	0	0	0	0	0	-100.45	0.32	0.96
ASF1ANT	EMG1	EMG1	14|5|0	19	6.33	3	20|20|20|19	0	0	0	0	0	-91.24	0.32	0.96
ASF1ANT	PUS7	PUS7	12|7|0	19	6.33	3	12|15|30|22	0	0	0	0	0	-90.77	0.32	0.96
ASF1ANT	HSD17B12	HSD17B12	10|8|0	18	6	3	20|20|21|15	0	0	0	0	0	-87.87	0.32	0.96
ASF1ANT	SERPINH1	SERPINH1	15|1|0	16	5.33	3	12|14|21|19	0	0	0	0	0	-76.77	0.32	0.96
ASF1ANT	RPS24	RPS24	10|4|0	14	4.67	3	13|15|16|15	0	0	0	0	0	-68.89	0.32	0.96
ASF1ANT	NLE1	NLE1	8|1|0	9	3	3	10|10|10|8	0	0	0	0	0	-45.48	0.32	0.96
ASF1ANT	RNMT	RNMT	9|0|0	9	3	3	9|8|10|10	0	0	0	0	0	-44.36	0.32	0.96
ASF1ANT	PPAT	PPAT	7|0|0	7	2.33	3	10|7|5|7	0	0	0	0	0	-35.49	0.32	0.96
ASF1ANT	TIMM23	TIMM23	4|3|0	7	2.33	3	6|8|7|8	0	0	0	0	0	-35.49	0.32	0.96
ASF1ANT	EMC7	EMC7	4|1|0	5	1.67	3	7|6|4|4	0	0	0	0	0	-26.65	0.32	0.96
ASF1ANT	GART	GART	51|27|0	78	26	3	82|82|80|89	0	0	0	0	0	-376.26	0.31	0.96
ASF1ANT	NOP58	NOP58	22|28|0	50	16.67	3	50|55|63|49	0	0	0	0	0	-245.98	0.31	0.96
ASF1ANT	NPEPPS	NPEPPS	41|9|0	50	16.67	3	41|53|58|63	0	0	0	0	0	-243.59	0.31	0.96
ASF1ANT	MSH6	MSH6	32|15|0	47	15.67	3	51|48|56|46	0	0	0	0	0	-228.01	0.31	0.96
ASF1ANT	DDX5	DDX5	19|14|0	33	11	3	37|39|37|30	0	0	0	0	0	-162.94	0.31	0.96
ASF1ANT	HSPH1	HSPH1	20|6|0	26	8.67	3	16|31|34|30	0	0	0	0	0	-126.76	0.31	0.96
ASF1ANT	GSPT1	GSPT1	22|2|0	24	8	3	22|23|33|26	0	0	0	0	0	-119.21	0.31	0.96
ASF1ANT	GTF3C1	GTF3C1	16|5|0	21	7	3	25|20|29|15	0	0	0	0	0	-102.28	0.31	0.96
ASF1ANT	NOC2L	NOC2L	12|8|0	20	6.67	3	23|23|29|12	0	0	0	0	0	-99.89	0.31	0.96
ASF1ANT	EPHX1	EPHX1	14|5|0	19	6.33	3	21|22|22|17	0	0	0	0	0	-94.59	0.31	0.96
ASF1ANT	CAPZA2	CAPZA2	11|6|2	19	6.33	3	18|22|18|24	0	0	0	0	0	-86.43	0.31	0.96
ASF1ANT	FEN1	FEN1	8|8|2	18	6	3	19|16|26|16	0	0	0	0	0	-81	0.31	0.96
ASF1ANT	RBBP7	RBBP7	9|8|0	17	5.67	3	16|19|19|18	0	0	0	0	0	-83.4	0.31	0.96
ASF1ANT	CAPN2	CAPN2	14|1|0	15	5	3	6|17|19|23	0	0	0	0	0	-75.1	0.31	0.96
ASF1ANT	PRKACA	PRKACA	12|1|0	13	4.33	3	14|16|16|10	0	0	0	0	0	-65.52	0.31	0.96
ASF1ANT	CBS	CBS	10|2|0	12	4	3	9|11|15|16	0	0	0	0	0	-59.96	0.31	0.96
ASF1ANT	EHD4	EHD4	11|1|0	12	4	3	13|10|16|12	0	0	0	0	0	-59.96	0.31	0.96
ASF1ANT	EXOSC9	EXOSC9	3|4|0	7	2.33	3	6|8|9|7	0	0	0	0	0	-36.61	0.31	0.96
ASF1ANT	ELAVL1	ELAVL1	3|4|0	7	2.33	3	5|9|8|8	0	0	0	0	0	-36.61	0.31	0.96
ASF1ANT	ALDH5A1	ALDH5A1	5|2|0	7	2.33	3	5|5|9|11	0	0	0	0	0	-36.62	0.31	0.96
ASF1ANT	TUBG1	TUBG1	4|0|0	4	1.33	3	1|1|7|8	0	0	0	0	0	-21.78	0.31	0.96
ASF1ANT	SDHB	SDHB	3|1|0	4	1.33	3	4|5|4|4	0	0	0	0	0	-22.26	0.31	0.96
ASF1ANT	SEC61B	SEC61B	2|2|0	4	1.33	3	5|3|5|4	0	0	0	0	0	-22.26	0.31	0.96
ASF1ANT	HIRIP3	HIRIP3	0|1|3	4	1.33	3	3|4|5|5	0	0	0	0	0	-22.26	0.31	0.96
ASF1ANT	PI4KA	PI4KA	3|1|0	4	1.33	3	3|4|5|5	0	0	0	0	0	-22.26	0.31	0.96
ASF1ANT	GSR	GSR	4|0|0	4	1.33	3	4|4|4|5	0	0	0	0	0	-22.26	0.31	0.96
ASF1ANT	ZMYM3	ZMYM3	2|1|0	3	1	3	3|3|6|1	0	0	0	0	0	-17.87	0.31	0.96
ASF1ANT	TM9SF2	TM9SF2	3|0|0	3	1	3	4|3|2|4	0	0	0	0	0	-17.89	0.31	0.96
ASF1ANT	RRP1B	RRP1B	23|8|1	32	10.67	3	34|35|38|35	0	0	0	0	0	-156.84	0.3	0.96
ASF1ANT	DRG1	DRG1	17|12|0	29	9.67	3	33|36|32|29	0	0	0	0	0	-148.36	0.3	0.96
ASF1ANT	PGM2	PGM2	16|2|0	18	6	3	15|16|18|30	0	0	0	0	0	-90.91	0.3	0.96
ASF1ANT	TROVE2	TROVE2	13|3|0	16	5.33	3	13|17|18|22	0	0	0	0	0	-81.17	0.3	0.96
ASF1ANT	AFG3L2	AFG3L2	10|4|0	14	4.67	3	14|23|14|12	0	0	0	0	0	-73.25	0.3	0.96
ASF1ANT	UBE2M	UBE2M	8|5|0	13	4.33	3	9|15|16|17	0	0	0	0	0	-66.65	0.3	0.96
ASF1ANT	ACAD9	ACAD9	12|0|0	12	4	3	8|10|17|19	0	0	0	0	0	-63.05	0.3	0.96
ASF1ANT	OSBP	OSBP	11|1|0	12	4	3	11|13|13|17	0	0	0	0	0	-63.3	0.3	0.96
ASF1ANT	SEC61A1	SEC61A1	6|4|1	11	3.67	3	14|10|15|10	0	0	0	0	0	-53.81	0.3	0.96
ASF1ANT	SACM1L	SACM1L	10|1|0	11	3.67	3	13|13|14|9	0	0	0	0	0	-57.72	0.3	0.96
ASF1ANT	ARF4	ARF4	6|2|0	8	2.67	3	10|13|8|5	0	0	0	0	0	-43.23	0.3	0.96
ASF1ANT	CBX3	CBX3	5|3|0	8	2.67	3	7|9|11|8	0	0	0	0	0	-42.15	0.3	0.96
ASF1ANT	NT5DC2	NT5DC2	7|0|0	7	2.33	3	7|5|9|10	0	0	0	0	0	-37.72	0.3	0.96
ASF1ANT	NXF1	NXF1	5|1|0	6	2	3	5|4|9|9	0	0	0	0	0	-33.36	0.3	0.96
ASF1ANT	HMGCS1	HMGCS1	5|0|0	5	1.67	3	4|4|4|10	0	0	0	0	0	-27.64	0.3	0.96
ASF1ANT	SNRPB2	SNRPB2	4|1|0	5	1.67	3	6|5|6|5	0	0	0	0	0	-27.77	0.3	0.96
ASF1ANT	MYH14	MYH14	2|2|0	4	1.33	3	4|2|7|5	0	0	0	0	0	-23.37	0.3	0.96
ASF1ANT	ACAT1	ACAT1	2|0|0	2	0.67	3	1|2|2|4	0	0	0	0	0	-13.58	0.3	0.96
ASF1ANT	YIF1B	YIF1B	2|0|0	2	0.67	3	3|1|2|3	0	0	0	0	0	-13.58	0.3	0.96
ASF1ANT	EXOSC3	EXOSC3	0|2|0	2	0.67	3	2|2|3|2	0	0	0	0	0	-13.58	0.3	0.96
ASF1ANT	SLC35B2	SLC35B2	1|1|0	2	0.67	3	2|3|4|0	0	0	0	0	0	-13.56	0.3	0.96
ASF1ANT	HINT1	HINT1	1|1|0	2	0.67	3	1|2|4|2	0	0	0	0	0	-13.58	0.3	0.96
ASF1ANT	MFF	MFF	1|1|0	2	0.67	3	0|1|3|5	0	0	0	0	0	-13.33	0.3	0.96
ASF1ANT	ATP2A2	ATP2A2	39|18|0	57	19	3	60|69|63|66	0	0	0	0	0	-292.02	0.29	0.96
ASF1ANT	RPL6	RPL6	18|18|7	43	14.33	3	49|51|53|45	0	0	0	0	0	-196.01	0.29	0.96
ASF1ANT	CTPS1	CTPS1	33|8|1	42	14	3	48|47|52|45	0	0	0	0	0	-212.63	0.29	0.96
ASF1ANT	BRIX1	BRIX1	21|11|0	32	10.67	3	39|36|33|38	0	0	0	0	0	-166.3	0.29	0.96
ASF1ANT	PYGB	PYGB	22|7|0	29	9.67	3	26|34|38|36	0	0	0	0	0	-152.84	0.29	0.96
ASF1ANT	RPN2	RPN2	22|6|0	28	9.33	3	26|29|38|37	0	0	0	0	0	-148.43	0.29	0.96
ASF1ANT	PES1	PES1	15|13|0	28	9.33	3	32|37|35|24	0	0	0	0	0	-146.21	0.29	0.96
ASF1ANT	BLMH	BLMH	18|8|1	27	9	3	23|30|35|37	0	0	0	0	0	-137.9	0.29	0.96
ASF1ANT	EZR	EZR	23|3|0	26	8.67	3	24|27|37|30	0	0	0	0	0	-134.99	0.29	0.96
ASF1ANT	EIF2B1	EIF2B1	16|6|0	22	7.33	3	27|25|26|24	0	0	0	0	0	-116.98	0.29	0.96
ASF1ANT	NMT1	NMT1	16|6|0	22	7.33	3	22|26|26|28	0	0	0	0	0	-116.98	0.29	0.96
ASF1ANT	CACYBP	CACYBP	10|8|0	18	6	3	10|18|30|26	0	0	0	0	0	-96.27	0.29	0.96
ASF1ANT	UFL1	UFL1	12|3|0	15	5	3	17|19|16|17	0	0	0	0	0	-80.05	0.29	0.96
ASF1ANT	KIAA1279	KIAA1279	13|0|0	13	4.33	3	9|15|18|18	0	0	0	0	0	-70	0.29	0.96
ASF1ANT	ADH5	ADH5	11|2|0	13	4.33	3	15|13|17|15	0	0	0	0	0	-69.99	0.29	0.96
ASF1ANT	PRKAG1	PRKAG1	9|4|0	13	4.33	3	15|13|15|16	0	0	0	0	0	-68.89	0.29	0.96
ASF1ANT	AP2A1	AP2A1	11|0|1	12	4	3	15|16|12|13	0	0	0	0	0	-65.52	0.29	0.96
ASF1ANT	FLOT1	FLOT1	10|1|0	11	3.67	3	5|14|14|18	0	0	0	0	0	-59.66	0.29	0.96
ASF1ANT	STT3A	STT3A	7|4|0	11	3.67	3	17|12|13|9	0	0	0	0	0	-59.96	0.29	0.96
ASF1ANT	TRIM33	TRIM33	5|4|0	9	3	3	7|7|15|13	0	0	0	0	0	-49.8	0.29	0.96
ASF1ANT	CISD2	CISD2	3|5|0	8	2.67	3	12|9|10|6	0	0	0	0	0	-44.36	0.29	0.96
ASF1ANT	PSMC1	PSMC1	7|1|0	8	2.67	3	5|11|10|11	0	0	0	0	0	-44.36	0.29	0.96
ASF1ANT	STRBP	STRBP	5|2|0	7	2.33	3	3|6|11|12	0	0	0	0	0	-38.5	0.29	0.96
ASF1ANT	FAM98A	FAM98A	4|1|0	5	1.67	3	3|6|7|7	0	0	0	0	0	-28.87	0.29	0.96
ASF1ANT	MLEC	MLEC	5|0|0	5	1.67	3	7|5|5|6	0	0	0	0	0	-28.87	0.29	0.96
ASF1ANT	MAGT1	MAGT1	3|0|0	3	1	3	4|3|4|3	0	0	0	0	0	-19	0.29	0.96
ASF1ANT	DDX51	DDX51	2|1|0	3	1	3	4|1|5|4	0	0	0	0	0	-19	0.29	0.96
ASF1ANT	RAB5B	RAB5B	2|1|0	3	1	3	2|3|5|4	0	0	0	0	0	-19	0.29	0.96
ASF1ANT	NFATC2IP	NFATC2IP	1|2|0	3	1	3	2|2|5|5	0	0	0	0	0	-19	0.29	0.96
ASF1ANT	CDK5RAP3	CDK5RAP3	3|0|0	3	1	3	0|0|5|9	0	0	0	0	0	-18.36	0.29	0.96
ASF1ANT	MKI67	MKI67	24|257|29	310	103.33	3	314|410|444|286	0	0	0	0	0	#NAME?	0.28	0.96
ASF1ANT	PRPF8	PRPF8	111|32|0	143	47.67	3	191|183|161|146	0	0	0	0	0	#NAME?	0.28	0.96
ASF1ANT	COPA	COPA	46|33|0	79	26.33	3	100|97|95|90	0	0	0	0	0	-431.32	0.28	0.96
ASF1ANT	EIF3C	EIF3C	38|14|0	52	17.33	3	54|62|70|65	0	0	0	0	0	-284.15	0.28	0.96
ASF1ANT	DNM2	DNM2	31|10|0	41	13.67	3	39|43|59|57	0	0	0	0	0	-224.41	0.28	0.96
ASF1ANT	NOP2	NOP2	14|23|1	38	12.67	3	51|45|46|38	0	0	0	0	0	-199.23	0.28	0.96
ASF1ANT	G6PD	G6PD	26|9|0	35	11.67	3	31|41|47|45	0	0	0	0	0	-186.49	0.28	0.96
ASF1ANT	RNF219	RNF219	19|12|1	32	10.67	3	28|42|22|58	0	0	0	0	0	-164.91	0.28	0.96
ASF1ANT	UBR4	UBR4	28|0|0	28	9.33	3	23|32|38|41	0	0	0	0	0	-152.64	0.28	0.96
ASF1ANT	GATAD2B	GATAD2B	16|12|0	28	9.33	3	26|36|35|35	0	0	0	0	0	-150.6	0.28	0.96
ASF1ANT	SLC25A11	SLC25A11	18|10|0	28	9.33	3	34|36|35|30	0	0	0	0	0	-153.97	0.28	0.96
ASF1ANT	CYFIP1	CYFIP1	18|8|0	26	8.67	3	29|33|31|29	0	0	0	0	0	-139.39	0.28	0.96
ASF1ANT	BPTF	BPTF	18|8|0	26	8.67	3	38|35|25|28	0	0	0	0	0	-143.91	0.28	0.96
ASF1ANT	SMC3	SMC3	23|2|0	25	8.33	3	23|24|41|32	0	0	0	0	0	-136.83	0.28	0.96
ASF1ANT	HDAC2	HDAC2	16|7|1	24	8	3	28|30|24|31	0	0	0	0	0	-124.56	0.28	0.96
ASF1ANT	TPP2	TPP2	20|1|0	21	7	3	26|21|25|28	0	0	0	0	0	-114.73	0.28	0.96
ASF1ANT	AIMP2	AIMP2	12|4|3	19	6.33	3	19|23|26|21	0	0	0	0	0	-90.69	0.28	0.96
ASF1ANT	LBR	LBR	12|7|0	19	6.33	3	27|21|21|21	0	0	0	0	0	-103.55	0.28	0.96
ASF1ANT	PPP5C	PPP5C	14|4|0	18	6	3	20|22|24|20	0	0	0	0	0	-99.07	0.28	0.96
ASF1ANT	MYO1B	MYO1B	14|2|1	17	5.67	3	17|20|19|24	0	0	0	0	0	-87.95	0.28	0.96
ASF1ANT	ADSS	ADSS	9|4|0	13	4.33	3	11|15|15|21	0	0	0	0	0	-72.29	0.28	0.96
ASF1ANT	DDX1	DDX1	12|0|0	12	4	3	9|12|19|17	0	0	0	0	0	-66.56	0.28	0.96
ASF1ANT	RPL21	RPL21	6|5|0	11	3.67	3	14|13|17|9	0	0	0	0	0	-62.18	0.28	0.96
ASF1ANT	STX7	STX7	4|4|0	8	2.67	3	8|9|8|13	0	0	0	0	0	-45.48	0.28	0.96
ASF1ANT	REEP5	REEP5	6|1|0	7	2.33	3	5|9|11|8	0	0	0	0	0	-39.92	0.28	0.96
ASF1ANT	CDK5	CDK5	5|1|0	6	2	3	7|7|8|7	0	0	0	0	0	-35.49	0.28	0.96
ASF1ANT	PRKCI	PRKCI	6|0|0	6	2	3	3|6|9|11	0	0	0	0	0	-35.34	0.28	0.96
ASF1ANT	SMAD2	SMAD2	4|1|0	5	1.67	3	4|7|6|7	0	0	0	0	0	-29.94	0.28	0.96
ASF1ANT	RTKN	RTKN	4|0|0	4	1.33	3	4|4|5|6	0	0	0	0	0	-24.47	0.28	0.96
ASF1ANT	GBAS	GBAS	4|0|0	4	1.33	3	6|2|7|4	0	0	0	0	0	-24.54	0.28	0.96
ASF1ANT	MYH9	MYH9	140|58|3	201	67	3	253|247|256|225	0	0	0	0	0	#NAME?	0.27	0.96
ASF1ANT	ADNP	ADNP	29|25|0	54	18	3	48|64|75|84	0	0	0	0	0	-306.1	0.27	0.96
ASF1ANT	SPTBN1	SPTBN1	41|9|0	50	16.67	3	46|54|66|82	0	0	0	0	0	-280.2	0.27	0.96
ASF1ANT	CCT6A	CCT6A	32|7|1	40	13.33	3	44|44|56|54	0	0	0	0	0	-219.34	0.27	0.96
ASF1ANT	CSNK2A1	CSNK2A1	23|8|0	31	10.33	3	32|38|41|41	0	0	0	0	0	-173.03	0.27	0.96
ASF1ANT	TAGLN2	TAGLN2	14|11|5	30	10	3	34|39|40|37	0	0	0	0	0	-150.42	0.27	0.96
ASF1ANT	TXNRD1	TXNRD1	19|9|0	28	9.33	3	32|35|35|34	0	0	0	0	0	-155.08	0.27	0.96
ASF1ANT	NUP93	NUP93	21|2|0	23	7.67	3	24|28|30|32	0	0	0	0	0	-130.43	0.27	0.96
ASF1ANT	PWP2	PWP2	15|8|0	23	7.67	3	29|28|28|27	0	0	0	0	0	-128.18	0.27	0.96
ASF1ANT	TTLL12	TTLL12	21|2|0	23	7.67	3	20|27|32|35	0	0	0	0	0	-130.33	0.27	0.96
ASF1ANT	KHDRBS1	KHDRBS1	12|6|0	18	6	3	20|24|25|21	0	0	0	0	0	-103.55	0.27	0.96
ASF1ANT	VAPB	VAPB	9|3|0	12	4	3	10|15|17|18	0	0	0	0	0	-69.99	0.27	0.96
ASF1ANT	PAPOLA	PAPOLA	11|1|0	12	4	3	9|13|17|21	0	0	0	0	0	-69.81	0.27	0.96
ASF1ANT	DDX47	DDX47	7|5|0	12	4	3	17|18|12|13	0	0	0	0	0	-69.99	0.27	0.96
ASF1ANT	ISYNA1	ISYNA1	9|2|0	11	3.67	3	12|13|15|15	0	0	0	0	0	-64.42	0.27	0.96
ASF1ANT	XPNPEP1	XPNPEP1	8|2|0	10	3.33	3	8|10|13|19	0	0	0	0	0	-58.65	0.27	0.96
ASF1ANT	SNX27	SNX27	8|2|0	10	3.33	3	8|15|13|13	0	0	0	0	0	-57.72	0.27	0.96
ASF1ANT	RPL36	RPL36	7|1|0	8	2.67	3	11|12|8|8	0	0	0	0	0	-46.6	0.27	0.96
ASF1ANT	GMDS	GMDS	4|3|0	7	2.33	3	10|7|10|8	0	0	0	0	0	-42.15	0.27	0.96
ASF1ANT	CARS2	CARS2	5|2|0	7	2.33	3	10|11|8|6	0	0	0	0	0	-42.15	0.27	0.96
ASF1ANT	PSME2	PSME2	6|0|1	7	2.33	3	5|7|10|12	0	0	0	0	0	-41.08	0.27	0.96
ASF1ANT	ORC4	ORC4	6|1|0	7	2.33	3	6|8|12|8	0	0	0	0	0	-41.04	0.27	0.96
ASF1ANT	HSPA4L	HSPA4L	5|1|0	6	2	3	3|8|8|11	0	0	0	0	0	-36.53	0.27	0.96
ASF1ANT	CYB5B	CYB5B	3|2|0	5	1.67	3	5|4|7|9	0	0	0	0	0	-31.06	0.27	0.96
ASF1ANT	SLC2A1	SLC2A1	4|1|0	5	1.67	3	4|8|6|7	0	0	0	0	0	-31.06	0.27	0.96
ASF1ANT	GLMN	GLMN	3|0|0	3	1	3	1|4|4|6	0	0	0	0	0	-20.13	0.27	0.96
ASF1ANT	MAST4	MAST4	1|0|2	3	1	3	0|3|6|6	0	0	0	0	0	-19.89	0.27	0.96
ASF1ANT	PRPF38A	PRPF38A	2|1|0	3	1	3	5|4|3|3	0	0	0	0	0	-20.1	0.27	0.96
ASF1ANT	RPLP1	RPLP1	1|0|1	2	0.67	3	2|2|2|4	0	0	0	0	0	-14.69	0.27	0.96
ASF1ANT	FRYL	FRYL	1|1|0	2	0.67	3	1|1|4|4	0	0	0	0	0	-14.7	0.27	0.96
ASF1ANT	S100A8	S100A8	0|1|1	2	0.67	3	3|2|1|4	0	0	0	0	0	-14.69	0.27	0.96
ASF1ANT	NUCKS1	NUCKS1	1|1|0	2	0.67	3	2|1|5|2	0	0	0	0	0	-14.7	0.27	0.96
ASF1ANT	ZNF292	ZNF292	1|0|0	1	0.33	3	0|1|3|1	0	0	0	0	0	-9.38	0.27	0.96
ASF1ANT	PIKFYVE	PIKFYVE	1|0|0	1	0.33	3	0|1|2|2	0	0	0	0	0	-9.39	0.27	0.96
ASF1ANT	DHX33	DHX33	1|0|0	1	0.33	3	3|1|1|0	0	0	0	0	0	-9.38	0.27	0.96
ASF1ANT	ZBTB2	ZBTB2	0|1|0	1	0.33	3	1|0|0|4	0	0	0	0	0	-9.05	0.27	0.96
ASF1ANT	KLHDC4	KLHDC4	1|0|0	1	0.33	3	0|0|2|3	0	0	0	0	0	-9.24	0.27	0.96
ASF1ANT	PRC1	PRC1	0|1|0	1	0.33	3	0|1|2|2	0	0	0	0	0	-9.39	0.27	0.96
ASF1ANT	LMAN2L	LMAN2L	1|0|0	1	0.33	3	1|0|2|2	0	0	0	0	0	-9.39	0.27	0.96
ASF1ANT	SNRNP200	SNRNP200	91|38|1	130	43.33	3	168|166|175|161	0	0	0	0	0	#NAME?	0.26	0.96
ASF1ANT	HNRNPA1	HNRNPA1	21|18|11	50	16.67	3	58|63|71|60	0	0	0	0	0	-241.72	0.26	0.96
ASF1ANT	FTSJ3	FTSJ3	21|16|0	37	12.33	3	45|51|50|41	0	0	0	0	0	-212.3	0.26	0.96
ASF1ANT	EMSY	EMSY	16|16|0	32	10.67	3	26|32|50|55	0	0	0	0	0	-184.71	0.26	0.96
ASF1ANT	PFKM	PFKM	21|7|0	28	9.33	3	36|39|36|32	0	0	0	0	0	-162.94	0.26	0.96
ASF1ANT	CAP1	CAP1	14|6|0	20	6.67	3	16|20|33|33	0	0	0	0	0	-116.54	0.26	0.96
ASF1ANT	CCDC47	CCDC47	14|6|0	20	6.67	3	19|22|34|28	0	0	0	0	0	-117.94	0.26	0.96
ASF1ANT	SEC23A	SEC23A	15|4|0	19	6.33	3	22|21|27|28	0	0	0	0	0	-112.5	0.26	0.96
ASF1ANT	TIPRL	TIPRL	12|4|0	16	5.33	3	15|20|23|23	0	0	0	0	0	-93.47	0.26	0.96
ASF1ANT	NOL11	NOL11	9|7|0	16	5.33	3	16|20|22|24	0	0	0	0	0	-94.59	0.26	0.96
ASF1ANT	NUP85	NUP85	12|1|0	13	4.33	3	9|19|18|21	0	0	0	0	0	-77.67	0.26	0.96
ASF1ANT	PTPN1	PTPN1	9|3|0	12	4	3	13|16|17|15	0	0	0	0	0	-71.11	0.26	0.96
ASF1ANT	RBMX	RBMX	2|10|0	12	4	3	17|15|17|13	0	0	0	0	0	-72.23	0.26	0.96
ASF1ANT	FDFT1	FDFT1	6|5|0	11	3.67	3	13|17|15|11	0	0	0	0	0	-65.52	0.26	0.96
ASF1ANT	METTL1	METTL1	6|3|0	9	3	3	10|13|13|11	0	0	0	0	0	-55.5	0.26	0.96
ASF1ANT	CPSF1	CPSF1	9|0|0	9	3	3	9|12|17|8	0	0	0	0	0	-54.32	0.26	0.96
ASF1ANT	CTNNBL1	CTNNBL1	6|1|0	7	2.33	3	4|6|15|11	0	0	0	0	0	-42.84	0.26	0.96
ASF1ANT	RPL38	RPL38	6|0|0	6	2	3	7|7|9|8	0	0	0	0	0	-37.72	0.26	0.96
ASF1ANT	RALY	RALY	4|2|0	6	2	3	7|8|9|7	0	0	0	0	0	-37.72	0.26	0.96
ASF1ANT	UBA6	UBA6	6|0|0	6	2	3	4|6|7|14	0	0	0	0	0	-37.42	0.26	0.96
ASF1ANT	MAPK3	MAPK3	5|1|0	6	2	3	11|9|7|4	0	0	0	0	0	-37.75	0.26	0.96
ASF1ANT	LARS	LARS	57|26|0	83	27.67	3	98|106|124|121	0	0	0	0	0	-506.57	0.25	0.96
ASF1ANT	IRS4	IRS4	47|23|0	70	23.33	3	98|96|88|98	0	0	0	0	0	-429.07	0.25	0.96
ASF1ANT	VARS	VARS	42|25|1	68	22.67	3	90|89|99|83	0	0	0	0	0	-401.81	0.25	0.96
ASF1ANT	PYGL	PYGL	39|10|0	49	16.33	3	53|66|75|68	0	0	0	0	0	-296.49	0.25	0.96
ASF1ANT	WDR36	WDR36	17|10|0	27	9	3	42|35|42|27	0	0	0	0	0	-166.24	0.25	0.96
ASF1ANT	FARSA	FARSA	19|6|0	25	8.33	3	30|27|41|35	0	0	0	0	0	-151.77	0.25	0.96
ASF1ANT	USP7	USP7	23|2|0	25	8.33	3	26|31|37|40	0	0	0	0	0	-152.87	0.25	0.96
ASF1ANT	JUP	JUP	15|4|4	23	7.67	3	33|28|33|30	0	0	0	0	0	-125.44	0.25	0.96
ASF1ANT	RPS13	RPS13	14|8|0	22	7.33	3	31|29|30|26	0	0	0	0	0	-132.66	0.25	0.96
ASF1ANT	SALL2	SALL2	10|11|0	21	7	3	19|27|33|33	0	0	0	0	0	-128.06	0.25	0.96
ASF1ANT	LRRC40	LRRC40	17|2|0	19	6.33	3	24|25|28|23	0	0	0	0	0	-114.73	0.25	0.96
ASF1ANT	RAD50	RAD50	16|1|1	18	6	3	15|22|30|29	0	0	0	0	0	-105.42	0.25	0.96
ASF1ANT	TECR	TECR	10|7|0	17	5.67	3	24|19|27|21	0	0	0	0	0	-104.67	0.25	0.96
ASF1ANT	PGAM5	PGAM5	13|1|0	14	4.67	3	17|18|23|18	0	0	0	0	0	-87.87	0.25	0.96
ASF1ANT	RDX	RDX	12|0|0	12	4	3	15|13|20|17	0	0	0	0	0	-75.58	0.25	0.96
ASF1ANT	DDX56	DDX56	9|3|0	12	4	3	19|16|11|18	0	0	0	0	0	-74.46	0.25	0.96
ASF1ANT	NUDT21	NUDT21	8|3|0	11	3.67	3	14|15|15|14	0	0	0	0	0	-67.77	0.25	0.96
ASF1ANT	UTP15	UTP15	7|2|0	9	3	3	8|11|13|16	0	0	0	0	0	-56.6	0.25	0.96
ASF1ANT	MOV10	MOV10	9|0|0	9	3	3	12|11|12|13	0	0	0	0	0	-56.6	0.25	0.96
ASF1ANT	SLC1A5	SLC1A5	7|1|0	8	2.67	3	10|11|10|11	0	0	0	0	0	-49.93	0.25	0.96
ASF1ANT	TOMM22	TOMM22	8|0|0	8	2.67	3	6|10|11|15	0	0	0	0	0	-49.91	0.25	0.96
ASF1ANT	RBM14	RBM14	7|1|0	8	2.67	3	8|12|10|13	0	0	0	0	0	-51.05	0.25	0.96
ASF1ANT	CYCS	CYCS	1|7|0	8	2.67	3	8|9|17|8	0	0	0	0	0	-49.75	0.25	0.96
ASF1ANT	EEF1E1	EEF1E1	2|3|1	6	2	3	5|10|8|9	0	0	0	0	0	-35.31	0.25	0.96
ASF1ANT	MTCH1	MTCH1	3|2|0	5	1.67	3	6|7|7|7	0	0	0	0	0	-33.29	0.25	0.96
ASF1ANT	RALA	RALA	4|1|0	5	1.67	3	7|8|7|5	0	0	0	0	0	-33.29	0.25	0.96
ASF1ANT	SRCAP	SRCAP	2|3|0	5	1.67	3	3|6|13|5	0	0	0	0	0	-32.93	0.25	0.96
ASF1ANT	CFAP20	CFAP20	3|1|0	4	1.33	3	6|6|5|4	0	0	0	0	0	-26.65	0.25	0.96
ASF1ANT	COMT	COMT	3|1|0	4	1.33	3	1|4|4|12	0	0	0	0	0	-26.06	0.25	0.96
ASF1ANT	FKBP5	FKBP5	4|0|0	4	1.33	3	4|5|6|6	0	0	0	0	0	-26.65	0.25	0.96
ASF1ANT	LAMP1	LAMP1	3|1|0	4	1.33	3	4|6|6|5	0	0	0	0	0	-26.65	0.25	0.96
ASF1ANT	GOLT1B	GOLT1B	1|2|0	3	1	3	7|3|2|4	0	0	0	0	0	-21.16	0.25	0.96
ASF1ANT	GCN1L1	GCN1L1	116|28|0	144	48	3	197|196|202|196	0	0	0	0	0	#NAME?	0.24	0.96
ASF1ANT	DDX21	DDX21	29|49|5	83	27.67	3	124|119|138|88	0	0	0	0	0	-502.47	0.24	0.96
ASF1ANT	MCM4	MCM4	29|10|0	39	13	3	58|56|52|52	0	0	0	0	0	-247.1	0.24	0.96
ASF1ANT	NAA15	NAA15	29|9|0	38	12.67	3	57|53|64|38	0	0	0	0	0	-240.05	0.24	0.96
ASF1ANT	PALLD	PALLD	21|16|0	37	12.33	3	40|50|51|64	0	0	0	0	0	-232.29	0.24	0.96
ASF1ANT	SART3	SART3	28|6|0	34	11.33	3	41|42|53|54	0	0	0	0	0	-215.76	0.24	0.96
ASF1ANT	MTA1	MTA1	21|10|1	32	10.67	3	41|45|48|44	0	0	0	0	0	-197	0.24	0.96
ASF1ANT	HNRNPR	HNRNPR	12|18|1	31	10.33	3	44|48|45|36	0	0	0	0	0	-191.42	0.24	0.96
ASF1ANT	MYO1C	MYO1C	16|1|0	17	5.67	3	20|23|24|29	0	0	0	0	0	-110.25	0.24	0.96
ASF1ANT	SKIV2L	SKIV2L	16|1|0	17	5.67	3	22|23|25|26	0	0	0	0	0	-110.25	0.24	0.96
ASF1ANT	AIFM1	AIFM1	11|6|0	17	5.67	3	25|24|24|20	0	0	0	0	0	-106.9	0.24	0.96
ASF1ANT	AP1G1	AP1G1	13|3|0	16	5.33	3	24|20|25|20	0	0	0	0	0	-102.42	0.24	0.96
ASF1ANT	RPL19	RPL19	8|7|0	15	5	3	18|18|26|22	0	0	0	0	0	-96.82	0.24	0.96
ASF1ANT	CCAR1	CCAR1	11|4|0	15	5	3	11|21|25|25	0	0	0	0	0	-94.33	0.24	0.96
ASF1ANT	AAAS	AAAS	9|5|0	14	4.67	3	18|20|22|18	0	0	0	0	0	-90.12	0.24	0.96
ASF1ANT	SLC3A2	SLC3A2	7|5|0	12	4	3	12|11|19|26	0	0	0	0	0	-78.51	0.24	0.96
ASF1ANT	WDR43	WDR43	8|4|0	12	4	3	13|16|19|19	0	0	0	0	0	-77.82	0.24	0.96
ASF1ANT	CTNNA1	CTNNA1	12|0|0	12	4	3	9|17|14|28	0	0	0	0	0	-78.36	0.24	0.96
ASF1ANT	BCCIP	BCCIP	9|2|0	11	3.67	3	11|15|17|19	0	0	0	0	0	-72.23	0.24	0.96
ASF1ANT	2002-09-01	2002-09-01	8|0|0	8	2.67	3	8|9|14|13	0	0	0	0	0	-52.14	0.24	0.96
ASF1ANT	UTP6	UTP6	3|4|0	7	2.33	3	8|11|10|10	0	0	0	0	0	-46.6	0.24	0.96
ASF1ANT	MGST3	MGST3	3|3|0	6	2	3	6|8|8|11	0	0	0	0	0	-39.92	0.24	0.96
ASF1ANT	MOB1B	MOB1B	4|2|0	6	2	3	7|8|8|10	0	0	0	0	0	-39.92	0.24	0.96
ASF1ANT	TMEM214	TMEM214	4|1|0	5	1.67	3	8|6|9|5	0	0	0	0	0	-34.36	0.24	0.96
ASF1ANT	ETFB	ETFB	3|1|0	4	1.33	3	5|6|4|7	0	0	0	0	0	-27.77	0.24	0.96
ASF1ANT	GNA11	GNA11	1|2|1	4	1.33	3	2|5|8|7	0	0	0	0	0	-24.64	0.24	0.96
ASF1ANT	SRP14	SRP14	2|2|0	4	1.33	3	4|7|7|4	0	0	0	0	0	-27.77	0.24	0.96
ASF1ANT	HEATR3	HEATR3	3|0|0	3	1	3	1|5|5|6	0	0	0	0	0	-22.29	0.24	0.96
ASF1ANT	HIGD2A	HIGD2A	1|2|0	3	1	3	4|5|4|4	0	0	0	0	0	-22.26	0.24	0.96
ASF1ANT	THUMPD1	THUMPD1	2|1|0	3	1	3	2|6|4|5	0	0	0	0	0	-22.26	0.24	0.96
ASF1ANT	GCLM	GCLM	3|0|0	3	1	3	5|6|3|3	0	0	0	0	0	-22.26	0.24	0.96
ASF1ANT	USP36	USP36	3|0|0	3	1	3	2|3|5|7	0	0	0	0	0	-22.29	0.24	0.96
ASF1ANT	JAGN1	JAGN1	1|1|0	2	0.67	3	2|3|5|1	0	0	0	0	0	-15.81	0.24	0.96
ASF1ANT	KIF20B	KIF20B	0|2|0	2	0.67	3	2|1|5|3	0	0	0	0	0	-15.81	0.24	0.96
ASF1ANT	TOMM70A	TOMM70A	2|0|0	2	0.67	3	1|2|3|5	0	0	0	0	0	-15.81	0.24	0.96
ASF1ANT	APOO	APOO	2|0|0	2	0.67	3	3|2|3|3	0	0	0	0	0	-15.77	0.24	0.96
ASF1ANT	RSRC1	RSRC1	0|1|1	2	0.67	3	2|2|3|4	0	0	0	0	0	-15.77	0.24	0.96
ASF1ANT	AUP1	AUP1	2|0|0	2	0.67	3	3|2|3|3	0	0	0	0	0	-15.77	0.24	0.96
ASF1ANT	A0A0U1RQK7	EIF4G3	67|44|3	114	38	3	150|175|169|172	0	0	0	0	0	#NAME?	0.23	0.96
ASF1ANT	TPX2	TPX2	18|30|0	48	16	3	54|62|94|73	0	0	0	0	0	-319.48	0.23	0.96
ASF1ANT	PSMC2	PSMC2	31|14|1	46	15.33	3	67|77|65|61	0	0	0	0	0	-299.88	0.23	0.96
ASF1ANT	SRP68	SRP68	21|14|0	35	11.67	3	46|54|55|50	0	0	0	0	0	-232.5	0.23	0.96
ASF1ANT	DKC1	DKC1	10|14|0	24	8	3	33|34|37|36	0	0	0	0	0	-159.57	0.23	0.96
ASF1ANT	VAPA	VAPA	14|9|0	23	7.67	3	31|36|35|31	0	0	0	0	0	-151.72	0.23	0.96
ASF1ANT	TCF20	TCF20	12|8|0	20	6.67	3	8|31|32|43	0	0	0	0	0	-129.53	0.23	0.96
ASF1ANT	SRPK1	SRPK1	15|1|0	16	5.33	3	21|25|20|26	0	0	0	0	0	-105.78	0.23	0.96
ASF1ANT	MYBL2	MYBL2	11|4|0	15	5	3	7|12|40|27	0	0	0	0	0	-98.02	0.23	0.96
ASF1ANT	SEC24C	SEC24C	13|1|0	14	4.67	3	19|19|19|24	0	0	0	0	0	-93.47	0.23	0.96
ASF1ANT	AGL	AGL	12|0|1	13	4.33	3	13|15|24|23	0	0	0	0	0	-86.63	0.23	0.96
ASF1ANT	COPG1	COPG1	11|2|0	13	4.33	3	18|19|20|17	0	0	0	0	0	-85.64	0.23	0.96
ASF1ANT	CLIC4	CLIC4	10|1|0	11	3.67	3	8|14|20|23	0	0	0	0	0	-75.19	0.23	0.96
ASF1ANT	TTN	TTN	7|2|1	10	3.33	3	18|14|12|15	0	0	0	0	0	-64.79	0.23	0.96
ASF1ANT	DPM1	DPM1	7|3|0	10	3.33	3	16|12|15|15	0	0	0	0	0	-67.77	0.23	0.96
ASF1ANT	GNAI3	GNAI3	8|0|0	8	2.67	3	11|11|13|11	0	0	0	0	0	-54.39	0.23	0.96
ASF1ANT	PABPC4	PABPC4	6|2|0	8	2.67	3	10|11|13|12	0	0	0	0	0	-54.39	0.23	0.96
ASF1ANT	ERLIN1	ERLIN1	4|3|0	7	2.33	3	7|7|13|13	0	0	0	0	0	-47.7	0.23	0.96
ASF1ANT	BZW2	BZW2	5|1|0	6	2	3	8|8|9|10	0	0	0	0	0	-42.15	0.23	0.96
ASF1ANT	SLC25A4	SLC25A4	4|1|0	5	1.67	3	10|7|8|4	0	0	0	0	0	-35.49	0.23	0.96
ASF1ANT	GNPNAT1	GNPNAT1	5|0|0	5	1.67	3	6|7|6|10	0	0	0	0	0	-35.49	0.23	0.96
ASF1ANT	MYBBP1A	MYBBP1A	34|44|1	79	26.33	3	124|122|130|95	0	0	0	0	0	-524.91	0.22	0.96
ASF1ANT	MARS	MARS	33|13|0	46	15.33	3	63|70|75|75	0	0	0	0	0	-320.09	0.22	0.96
ASF1ANT	SKIV2L2	SKIV2L2	24|11|0	35	11.67	3	50|57|56|51	0	0	0	0	0	-242.61	0.22	0.96
ASF1ANT	MATR3	MATR3	21|8|0	29	9.67	3	37|44|52|46	0	0	0	0	0	-203.32	0.22	0.96
ASF1ANT	COPG2	COPG2	22|5|0	27	9	3	36|41|43|44	0	0	0	0	0	-186.49	0.22	0.96
ASF1ANT	XPO7	XPO7	18|8|0	26	8.67	3	36|43|38|43	0	0	0	0	0	-182	0.22	0.96
ASF1ANT	TBL3	TBL3	16|10|0	26	8.67	3	41|40|36|38	0	0	0	0	0	-176.4	0.22	0.96
ASF1ANT	HNRNPL	HNRNPL	15|11|0	26	8.67	3	33|42|45|36	0	0	0	0	0	-177.51	0.22	0.96
ASF1ANT	VCP	VCP	13|6|3	22	7.33	3	28|30|39|39	0	0	0	0	0	-142.08	0.22	0.96
ASF1ANT	IPO4	IPO4	19|1|0	20	6.67	3	11|24|34|52	0	0	0	0	0	-137.23	0.22	0.96
ASF1ANT	MOGS	MOGS	11|7|0	18	6	3	27|27|33|20	0	0	0	0	0	-122.66	0.22	0.96
ASF1ANT	RRM2	RRM2	12|6|0	18	6	3	18|22|39|28	0	0	0	0	0	-122.13	0.22	0.96
ASF1ANT	RPS6KA3	RPS6KA3	14|3|0	17	5.67	3	24|24|30|27	0	0	0	0	0	-120.34	0.22	0.96
ASF1ANT	SLC25A1	SLC25A1	9|6|0	15	5	3	23|22|24|21	0	0	0	0	0	-103.55	0.22	0.96
ASF1ANT	RPL26	RPL26	7|7|0	14	4.67	3	24|23|23|15	0	0	0	0	0	-97.95	0.22	0.96
ASF1ANT	RPL32	RPL32	12|2|0	14	4.67	3	20|20|24|19	0	0	0	0	0	-95.71	0.22	0.96
ASF1ANT	MTA2	MTA2	9|5|0	14	4.67	3	26|23|18|18	0	0	0	0	0	-97.95	0.22	0.96
ASF1ANT	RPL28	RPL28	7|5|0	12	4	3	22|18|22|11	0	0	0	0	0	-84.43	0.22	0.96
ASF1ANT	PRPF40A	PRPF40A	3|4|4	11	3.67	3	9|16|22|20	0	0	0	0	0	-66.72	0.22	0.96
ASF1ANT	EIF2AK2	EIF2AK2	6|3|0	9	3	3	12|13|15|14	0	0	0	0	0	-63.3	0.22	0.96
ASF1ANT	PSME1	PSME1	7|1|1	9	3	3	9|13|10|23	0	0	0	0	0	-59.98	0.22	0.96
ASF1ANT	RAP1B	RAP1B	8|1|0	9	3	3	15|15|12|13	0	0	0	0	0	-64.42	0.22	0.96
ASF1ANT	FAF2	FAF2	6|3|0	9	3	3	8|14|17|16	0	0	0	0	0	-64.44	0.22	0.96
ASF1ANT	KRT18	KRT18	3|1|4	8	2.67	3	6|9|18|16	0	0	0	0	0	-53.44	0.22	0.96
ASF1ANT	AHCYL1	AHCYL1	5|2|0	7	2.33	3	8|9|15|10	0	0	0	0	0	-49.93	0.22	0.96
ASF1ANT	PPAN	PPAN	3|3|0	6	2	3	9|9|12|6	0	0	0	0	0	-43.24	0.22	0.96
ASF1ANT	PAIP1	PAIP1	5|1|0	6	2	3	7|6|12|11	0	0	0	0	0	-43.24	0.22	0.96
ASF1ANT	BROX	BROX	5|1|0	6	2	3	7|10|11|9	0	0	0	0	0	-44.36	0.22	0.96
ASF1ANT	CPSF7	CPSF7	6|0|0	6	2	3	6|8|11|12	0	0	0	0	0	-44.36	0.22	0.96
ASF1ANT	MPC2	MPC2	5|1|0	6	2	3	9|8|9|10	0	0	0	0	0	-43.24	0.22	0.96
ASF1ANT	UHRF1BP1	UHRF1BP1	2|3|0	5	1.67	3	6|7|5|13	0	0	0	0	0	-37.59	0.22	0.96
ASF1ANT	COPS7A	COPS7A	4|1|0	5	1.67	3	6|9|6|9	0	0	0	0	0	-36.61	0.22	0.96
ASF1ANT	ARL6IP5	ARL6IP5	3|2|0	5	1.67	3	6|7|9|8	0	0	0	0	0	-36.61	0.22	0.96
ASF1ANT	DNAJC10	DNAJC10	4|0|0	4	1.33	3	7|7|5|5	0	0	0	0	0	-29.94	0.22	0.96
ASF1ANT	HIGD1A	HIGD1A	2|2|0	4	1.33	3	6|6|5|7	0	0	0	0	0	-29.94	0.22	0.96
ASF1ANT	PPWD1	PPWD1	4|0|0	4	1.33	3	6|4|8|6	0	0	0	0	0	-29.94	0.22	0.96
ASF1ANT	CAPZA1	CAPZA1	4|0|0	4	1.33	3	4|4|6|10	0	0	0	0	0	-29.9	0.22	0.96
ASF1ANT	CDIPT	CDIPT	1|2|0	3	1	3	5|5|5|3	0	0	0	0	0	-23.37	0.22	0.96
ASF1ANT	AP2S1	AP2S1	3|0|0	3	1	3	7|5|3|3	0	0	0	0	0	-23.37	0.22	0.96
ASF1ANT	PIP4K2A	PIP4K2A	2|0|0	2	0.67	3	3|2|2|5	0	0	0	0	0	-16.77	0.22	0.96
ASF1ANT	UQCRQ	UQCRQ	2|0|0	2	0.67	3	4|3|3|2	0	0	0	0	0	-16.77	0.22	0.96
ASF1ANT	KIAA1524	KIAA1524	1|0|1	2	0.67	3	1|1|5|5	0	0	0	0	0	-16.59	0.22	0.96
ASF1ANT	ZRANB2	ZRANB2	1|1|0	2	0.67	3	2|2|2|6	0	0	0	0	0	-16.73	0.22	0.96
ASF1ANT	ARHGEF12	ARHGEF12	0|1|1	2	0.67	3	1|4|2|5	0	0	0	0	0	-16.82	0.22	0.96
ASF1ANT	SPCS3	SPCS3	2|0|0	2	0.67	3	4|3|3|2	0	0	0	0	0	-16.77	0.22	0.96
ASF1ANT	WARS2	WARS2	2|0|0	2	0.67	3	2|3|5|2	0	0	0	0	0	-16.77	0.22	0.96
ASF1ANT	SRBD1	SRBD1	0|0|1	1	0.33	3	2|1|2|1	0	0	0	0	0	-10.47	0.22	0.96
ASF1ANT	WDR81	WDR81	1|0|0	1	0.33	3	0|2|1|3	0	0	0	0	0	-10.5	0.22	0.96
ASF1ANT	MSTO1	MSTO1	1|0|0	1	0.33	3	2|1|1|2	0	0	0	0	0	-10.47	0.22	0.96
ASF1ANT	STEAP3	STEAP3	1|0|0	1	0.33	3	0|0|3|3	0	0	0	0	0	-10.33	0.22	0.96
ASF1ANT	KDELC1	KDELC1	1|0|0	1	0.33	3	1|2|2|1	0	0	0	0	0	-10.47	0.22	0.96
ASF1ANT	SF3B1	SF3B1	58|39|0	97	32.33	3	158|159|153|141	0	0	0	0	0	-688.71	0.21	0.96
ASF1ANT	NOP56	NOP56	21|28|1	50	16.67	3	76|78|101|69	0	0	0	0	0	-360.02	0.21	0.96
ASF1ANT	EIF4G2	EIF4G2	34|14|0	48	16	3	74|80|79|65	0	0	0	0	0	-336.94	0.21	0.96
ASF1ANT	XPO5	XPO5	28|13|0	41	13.67	3	50|61|75|71	0	0	0	0	0	-290.67	0.21	0.96
ASF1ANT	NCAPD2	NCAPD2	34|4|0	38	12.67	3	55|60|59|69	0	0	0	0	0	-275.17	0.21	0.96
ASF1ANT	HNRNPA2B1	HNRNPA2B1	17|20|0	37	12.33	3	49|55|66|62	0	0	0	0	0	-262.82	0.21	0.96
ASF1ANT	CCAR2	CCAR2	21|9|0	30	10	3	45|46|50|48	0	0	0	0	0	-214.55	0.21	0.96
ASF1ANT	SRP54	SRP54	13|14|0	27	9	3	32|43|51|42	0	0	0	0	0	-190.9	0.21	0.96
ASF1ANT	GTF2I	GTF2I	16|8|0	24	8	3	30|42|44|38	0	0	0	0	0	-175.27	0.21	0.96
ASF1ANT	NUDT19	NUDT19	11|9|0	20	6.67	3	29|31|41|29	0	0	0	0	0	-148.46	0.21	0.96
ASF1ANT	CSK	CSK	14|4|0	18	6	3	26|28|32|30	0	0	0	0	0	-132.66	0.21	0.96
ASF1ANT	PPP2R5D	PPP2R5D	10|6|0	16	5.33	3	25|32|25|21	0	0	0	0	0	-118.1	0.21	0.96
ASF1ANT	CNP	CNP	11|4|0	15	5	3	17|23|31|25	0	0	0	0	0	-110.2	0.21	0.96
ASF1ANT	KIF23	KIF23	5|9|0	14	4.67	3	18|18|34|21	0	0	0	0	0	-104.32	0.21	0.96
ASF1ANT	RPS18	RPS18	8|5|0	13	4.33	3	18|21|25|19	0	0	0	0	0	-95.71	0.21	0.96
ASF1ANT	NNT	NNT	11|2|0	13	4.33	3	20|23|19|19	0	0	0	0	0	-93.47	0.21	0.96
ASF1ANT	PPP2R4	PPP2R4	9|2|0	11	3.67	3	12|16|22|21	0	0	0	0	0	-82.3	0.21	0.96
ASF1ANT	RPS14	RPS14	9|0|0	9	3	3	13|15|18|12	0	0	0	0	0	-67.77	0.21	0.96
ASF1ANT	PRPF31	PRPF31	6|1|0	7	2.33	3	5|11|12|16	0	0	0	0	0	-51.93	0.21	0.96
ASF1ANT	KPNA3	KPNA3	7|0|0	7	2.33	3	1|11|14|19	0	0	0	0	0	-52.57	0.21	0.96
ASF1ANT	HK2	HK2	7|0|0	7	2.33	3	12|10|9|13	0	0	0	0	0	-52.14	0.21	0.96
ASF1ANT	BTF3	BTF3	4|2|0	6	2	3	6|8|11|14	0	0	0	0	0	-46.59	0.21	0.96
ASF1ANT	RPL34	RPL34	1|4|1	6	2	3	11|11|12|4	0	0	0	0	0	-41.76	0.21	0.96
ASF1ANT	EIF2S2	EIF2S2	5|1|0	6	2	3	9|12|10|7	0	0	0	0	0	-45.48	0.21	0.96
ASF1ANT	OGT	OGT	6|0|0	6	2	3	8|9|7|15	0	0	0	0	0	-46.57	0.21	0.96
ASF1ANT	SMAP1	SMAP1	2|2|0	4	1.33	3	6|7|7|6	0	0	0	0	0	-32.18	0.21	0.96
ASF1ANT	SLC7A1	SLC7A1	3|1|0	4	1.33	3	6|6|5|8	0	0	0	0	0	-31.06	0.21	0.96
ASF1ANT	THOC1	THOC1	3|0|0	3	1	3	3|4|5|7	0	0	0	0	0	-24.47	0.21	0.96
ASF1ANT	SHMT1	SHMT1	3|0|0	3	1	3	7|2|5|5	0	0	0	0	0	-24.47	0.21	0.96
ASF1ANT	NCAPG2	NCAPG2	2|0|0	2	0.67	3	4|3|4|2	0	0	0	0	0	-17.89	0.21	0.96
ASF1ANT	NF1	NF1	1|0|1	2	0.67	3	2|4|3|4	0	0	0	0	0	-17.89	0.21	0.96
ASF1ANT	KIF13B	KIF13B	1|1|0	2	0.67	3	3|3|4|3	0	0	0	0	0	-17.89	0.21	0.96
ASF1ANT	CLASP2	CLASP2	2|0|0	2	0.67	3	9|1|1|2	0	0	0	0	0	-17.28	0.21	0.96
ASF1ANT	TOP2A	TOP2A	21|36|1	58	19.33	3	98|102|118|72	0	0	0	0	0	-433.77	0.2	0.96
ASF1ANT	POLR2B	POLR2B	22|8|0	30	10	3	49|51|52|50	0	0	0	0	0	-229.14	0.2	0.96
ASF1ANT	HEATR1	HEATR1	23|6|0	29	9.67	3	48|54|50|44	0	0	0	0	0	-222.4	0.2	0.96
ASF1ANT	XRN2	XRN2	22|7|0	29	9.67	3	39|45|50|57	0	0	0	0	0	-216.8	0.2	0.96
ASF1ANT	YEATS2	YEATS2	11|14|0	25	8.33	3	23|39|46|59	0	0	0	0	0	-189.14	0.2	0.96
ASF1ANT	CUL3	CUL3	14|7|0	21	7	3	32|37|40|34	0	0	0	0	0	-162.94	0.2	0.96
ASF1ANT	PLS3	PLS3	16|2|0	18	6	3	19|32|31|41	0	0	0	0	0	-140.14	0.2	0.96
ASF1ANT	CLUH	CLUH	13|3|0	16	5.33	3	28|32|22|27	0	0	0	0	0	-124.82	0.2	0.96
ASF1ANT	NSF	NSF	13|3|0	16	5.33	3	23|24|32|29	0	0	0	0	0	-123.7	0.2	0.96
ASF1ANT	YARS2	YARS2	9|5|0	14	4.67	3	18|25|28|23	0	0	0	0	0	-108.02	0.2	0.96
ASF1ANT	RPL27	RPL27	11|1|0	12	4	3	19|19|23|18	0	0	0	0	0	-91.24	0.2	0.96
ASF1ANT	CHORDC1	CHORDC1	8|3|0	11	3.67	3	14|21|22|16	0	0	0	0	0	-84.52	0.2	0.96
ASF1ANT	PELP1	PELP1	9|1|0	10	3.33	3	13|15|17|22	0	0	0	0	0	-77.82	0.2	0.96
ASF1ANT	BZW1	BZW1	8|2|0	10	3.33	3	13|17|22|16	0	0	0	0	0	-78.93	0.2	0.96
ASF1ANT	PRKAA1	PRKAA1	7|1|0	8	2.67	3	14|10|13|16	0	0	0	0	0	-62.18	0.2	0.96
ASF1ANT	H1FX	H1FX	1|6|0	7	2.33	3	14|14|11|7	0	0	0	0	0	-54.39	0.2	0.96
ASF1ANT	DAP3	DAP3	7|0|0	7	2.33	3	11|13|10|12	0	0	0	0	0	-54.39	0.2	0.96
ASF1ANT	DCUN1D5	DCUN1D5	5|1|0	6	2	3	8|9|12|12	0	0	0	0	0	-48.81	0.2	0.96
ASF1ANT	CAB39	CAB39	6|0|0	6	2	3	6|10|8|17	0	0	0	0	0	-48.52	0.2	0.96
ASF1ANT	PARN	PARN	6|0|0	6	2	3	7|7|10|16	0	0	0	0	0	-47.5	0.2	0.96
ASF1ANT	CBX5	CBX5	4|2|0	6	2	3	7|10|11|12	0	0	0	0	0	-47.69	0.2	0.96
ASF1ANT	RPS25	RPS25	1|3|0	4	1.33	3	6|6|10|5	0	0	0	0	0	-33.29	0.2	0.96
ASF1ANT	SETX	SETX	3|0|0	3	1	3	4|4|5|7	0	0	0	0	0	-25.53	0.2	0.96
ASF1ANT	SMARCA5	SMARCA5	19|20|0	39	13	3	79|75|72|49	0	0	0	0	0	-310.73	0.19	0.96
ASF1ANT	SARS	SARS	23|11|0	34	11.33	3	61|59|57|58	0	0	0	0	0	-266.19	0.19	0.96
ASF1ANT	TCOF1	TCOF1	19|13|1	33	11	3	35|61|64|71	0	0	0	0	0	-255.62	0.19	0.96
ASF1ANT	DIS3	DIS3	14|14|0	28	9.33	3	37|51|63|42	0	0	0	0	0	-218.65	0.19	0.96
ASF1ANT	BYSL	BYSL	13|6|0	19	6.33	3	35|34|29|32	0	0	0	0	0	-148.36	0.19	0.96
ASF1ANT	RPS11	RPS11	10|7|0	17	5.67	3	31|28|36|26	0	0	0	0	0	-138.27	0.19	0.96
ASF1ANT	NUP107	NUP107	14|1|0	15	5	3	26|27|27|28	0	0	0	0	0	-123.7	0.19	0.96
ASF1ANT	UNC45A	UNC45A	11|3|1	15	5	3	23|24|29|27	0	0	0	0	0	-113.45	0.19	0.96
ASF1ANT	EMC1	EMC1	11|4|0	15	5	3	27|32|27|20	0	0	0	0	0	-121.46	0.19	0.96
ASF1ANT	CORO1C	CORO1C	9|5|0	14	4.67	3	24|24|30|21	0	0	0	0	0	-113.62	0.19	0.96
ASF1ANT	DNAJC11	DNAJC11	9|4|0	13	4.33	3	23|23|26|20	0	0	0	0	0	-105.78	0.19	0.96
ASF1ANT	NOC4L	NOC4L	11|1|0	12	4	3	16|19|26|25	0	0	0	0	0	-99.14	0.19	0.96
ASF1ANT	ASS1	ASS1	9|0|0	9	3	3	12|12|15|23	0	0	0	0	0	-72.07	0.19	0.96
ASF1ANT	DDX17	DDX17	5|4|0	9	3	3	12|14|19|19	0	0	0	0	0	-74.46	0.19	0.96
ASF1ANT	NELFB	NELFB	6|1|1	8	2.67	3	10|11|19|16	0	0	0	0	0	-61.46	0.19	0.96
ASF1ANT	COPZ1	COPZ1	4|4|0	8	2.67	3	9|13|16|19	0	0	0	0	0	-66.63	0.19	0.96
ASF1ANT	COASY	COASY	7|1|0	8	2.67	3	14|14|14|14	0	0	0	0	0	-65.52	0.19	0.96
ASF1ANT	DIMT1	DIMT1	5|2|0	7	2.33	3	11|12|11|15	0	0	0	0	0	-57.72	0.19	0.96
ASF1ANT	ADCK3	ADCK3	5|2|0	7	2.33	3	12|15|14|9	0	0	0	0	0	-58.84	0.19	0.96
ASF1ANT	ARF5	ARF5	6|0|0	6	2	3	10|9|13|10	0	0	0	0	0	-49.93	0.19	0.96
ASF1ANT	HMGB1	HMGB1	0|5|1	6	2	3	6|6|20|10	0	0	0	0	0	-49.35	0.19	0.96
ASF1ANT	CDC37	CDC37	5|1|0	6	2	3	6|9|11|16	0	0	0	0	0	-49.79	0.19	0.96
ASF1ANT	AP1B1	AP1B1	6|0|0	6	2	3	5|11|13|14	0	0	0	0	0	-50.96	0.19	0.96
ASF1ANT	MTX1	MTX1	3|2|0	5	1.67	3	6|9|9|11	0	0	0	0	0	-42.15	0.19	0.96
ASF1ANT	CNOT3	CNOT3	4|1|0	5	1.67	3	7|10|8|10	0	0	0	0	0	-42.15	0.19	0.96
ASF1ANT	ARF6	ARF6	3|1|0	4	1.33	3	7|5|6|10	0	0	0	0	0	-34.36	0.19	0.96
ASF1ANT	MARK2	MARK2	0|1|2	3	1	3	5|3|6|7	0	0	0	0	0	-26.65	0.19	0.96
ASF1ANT	TMEM205	TMEM205	2|1|0	3	1	3	5|6|7|3	0	0	0	0	0	-26.65	0.19	0.96
ASF1ANT	DMXL1	DMXL1	1|1|0	2	0.67	3	1|4|2|7	0	0	0	0	0	-18.8	0.19	0.96
ASF1ANT	SRSF10	SRSF10	0|0|2	2	0.67	3	2|2|5|5	0	0	0	0	0	-19	0.19	0.96
ASF1ANT	ASPH	ASPH	2|0|0	2	0.67	3	2|3|5|4	0	0	0	0	0	-19	0.19	0.96
ASF1ANT	ZNF518A	ZNF518A	0|1|0	1	0.33	3	0|0|2|5	0	0	0	0	0	-11.31	0.19	0.96
ASF1ANT	PDE4DIP	PDE4DIP	1|0|0	1	0.33	3	1|3|2|1	0	0	0	0	0	-11.53	0.19	0.96
ASF1ANT	CCDC134	CCDC134	1|0|0	1	0.33	3	1|1|3|2	0	0	0	0	0	-11.53	0.19	0.96
ASF1ANT	EHMT2	EHMT2	1|0|0	1	0.33	3	0|1|2|4	0	0	0	0	0	-11.47	0.19	0.96
ASF1ANT	ESRRA	ESRRA	1|0|0	1	0.33	3	0|1|3|3	0	0	0	0	0	-11.52	0.19	0.96
ASF1ANT	U2SURP	U2SURP	29|18|0	47	15.67	3	76|86|88|90	0	0	0	0	0	-384.12	0.18	0.96
ASF1ANT	ADAR	ADAR	22|14|0	36	12	3	61|71|67|61	0	0	0	0	0	-294.26	0.18	0.96
ASF1ANT	IQGAP1	IQGAP1	33|2|0	35	11.67	3	62|65|75|60	0	0	0	0	0	-296.51	0.18	0.96
ASF1ANT	IPO7	IPO7	27|4|2	33	11	3	46|63|63|71	0	0	0	0	0	-264.65	0.18	0.96
ASF1ANT	NUP205	NUP205	18|6|0	24	8	3	41|45|42|52	0	0	0	0	0	-204.44	0.18	0.96
ASF1ANT	POLD1	POLD1	13|5|0	18	6	3	24|26|46|37	0	0	0	0	0	-151.26	0.18	0.96
ASF1ANT	RPL8	RPL8	5|11|0	16	5.33	3	28|27|33|30	0	0	0	0	0	-134.91	0.18	0.96
ASF1ANT	PREP	PREP	15|1|0	16	5.33	3	25|29|31|36	0	0	0	0	0	-138.27	0.18	0.96
ASF1ANT	COPS3	COPS3	11|4|0	15	5	3	26|28|29|30	0	0	0	0	0	-129.3	0.18	0.96
ASF1ANT	PPM1G	PPM1G	7|5|1	13	4.33	3	19|21|28|27	0	0	0	0	0	-104.57	0.18	0.96
ASF1ANT	ABCF2	ABCF2	11|2|0	13	4.33	3	31|25|26|17	0	0	0	0	0	-113.58	0.18	0.96
ASF1ANT	COLGALT1	COLGALT1	9|1|0	10	3.33	3	16|21|18|19	0	0	0	0	0	-85.64	0.18	0.96
ASF1ANT	EXOC4	EXOC4	6|2|2	10	3.33	3	19|19|15|23	0	0	0	0	0	-79.86	0.18	0.96
ASF1ANT	2007-09-01	2007-09-01	10|0|0	10	3.33	3	16|18|21|18	0	0	0	0	0	-84.52	0.18	0.96
ASF1ANT	EML4	EML4	7|2|1	10	3.33	3	17|19|27|13	0	0	0	0	0	-83.33	0.18	0.96
ASF1ANT	AP3M1	AP3M1	6|1|0	7	2.33	3	13|15|12|12	0	0	0	0	0	-61.06	0.18	0.96
ASF1ANT	NFRKB	NFRKB	4|2|0	6	2	3	2|13|15|14	0	0	0	0	0	-51.64	0.18	0.96
ASF1ANT	ABCB10	ABCB10	5|0|0	5	1.67	3	9|6|13|9	0	0	0	0	0	-44.36	0.18	0.96
ASF1ANT	NUP160	NUP160	4|0|0	4	1.33	3	1|3|6|19	0	0	0	0	0	-34.51	0.18	0.96
ASF1ANT	SOAT1	SOAT1	3|0|0	3	1	3	5|4|7|6	0	0	0	0	0	-27.77	0.18	0.96
ASF1ANT	SCAMP1	SCAMP1	3|0|0	3	1	3	4|4|7|7	0	0	0	0	0	-27.77	0.18	0.96
ASF1ANT	DNAJC19	DNAJC19	2|0|0	2	0.67	3	4|5|5|1	0	0	0	0	0	-20.1	0.18	0.96
ASF1ANT	ACSS1	ACSS1	2|0|0	2	0.67	3	1|3|6|5	0	0	0	0	0	-20.08	0.18	0.96
ASF1ANT	SLC7A5	SLC7A5	2|0|0	2	0.67	3	4|4|5|2	0	0	0	0	0	-20.1	0.18	0.96
ASF1ANT	MRPS24	MRPS24	2|0|0	2	0.67	3	3|3|4|5	0	0	0	0	0	-20.1	0.18	0.96
ASF1ANT	WDR6	WDR6	0|1|1	2	0.67	3	3|5|3|4	0	0	0	0	0	-20.1	0.18	0.96
ASF1ANT	HUWE1	HUWE1	26|0|0	26	8.67	3	46|41|45|77	0	0	0	0	0	-236.27	0.17	0.96
ASF1ANT	CUL1	CUL1	18|3|0	21	7	3	39|36|41|44	0	0	0	0	0	-182	0.17	0.96
ASF1ANT	HNRNPF	HNRNPF	9|11|0	20	6.67	3	36|38|42|42	0	0	0	0	0	-179.76	0.17	0.96
ASF1ANT	SEC23B	SEC23B	16|3|0	19	6.33	3	27|36|44|43	0	0	0	0	0	-170.65	0.17	0.96
ASF1ANT	RTN4	RTN4	11|8|0	19	6.33	3	31|36|35|45	0	0	0	0	0	-167.42	0.17	0.96
ASF1ANT	TSR1	TSR1	12|2|0	14	4.67	3	24|27|30|27	0	0	0	0	0	-123.7	0.17	0.96
ASF1ANT	TTC37	TTC37	13|0|0	13	4.33	3	24|27|28|26	0	0	0	0	0	-120.34	0.17	0.96
ASF1ANT	CNN3	CNN3	11|2|0	13	4.33	3	20|25|29|29	0	0	0	0	0	-118.1	0.17	0.96
ASF1ANT	GTPBP1	GTPBP1	10|2|0	12	4	3	16|15|32|32	0	0	0	0	0	-108.6	0.17	0.96
ASF1ANT	TIMM44	TIMM44	9|3|0	12	4	3	19|23|28|22	0	0	0	0	0	-105.78	0.17	0.96
ASF1ANT	GTF3C4	GTF3C4	10|1|0	11	3.67	3	16|19|29|21	0	0	0	0	0	-97.86	0.17	0.96
ASF1ANT	ZMPSTE24	ZMPSTE24	6|3|0	9	3	3	15|16|17|22	0	0	0	0	0	-81.17	0.17	0.96
ASF1ANT	DRG2	DRG2	7|2|0	9	3	3	16|18|25|13	0	0	0	0	0	-83.32	0.17	0.96
ASF1ANT	COPS5	COPS5	8|0|0	8	2.67	3	11|11|19|21	0	0	0	0	0	-72.06	0.17	0.96
ASF1ANT	WDR46	WDR46	3|5|0	8	2.67	3	19|20|15|10	0	0	0	0	0	-74.43	0.17	0.96
ASF1ANT	SYMPK	SYMPK	7|1|0	8	2.67	3	13|14|17|19	0	0	0	0	0	-73.35	0.17	0.96
ASF1ANT	EEF1A2	EEF1A2	5|2|0	7	2.33	3	7|14|18|16	0	0	0	0	0	-64.28	0.17	0.96
ASF1ANT	SLC16A1	SLC16A1	4|2|0	6	2	3	11|14|11|10	0	0	0	0	0	-54.39	0.17	0.96
ASF1ANT	SRPRB	SRPRB	5|1|0	6	2	3	11|15|15|6	0	0	0	0	0	-55.4	0.17	0.96
ASF1ANT	GSK3A	GSK3A	6|0|0	6	2	3	12|14|11|10	0	0	0	0	0	-55.5	0.17	0.96
ASF1ANT	SNAP23	SNAP23	5|1|0	6	2	3	10|14|11|13	0	0	0	0	0	-56.6	0.17	0.96
ASF1ANT	ATP6V1H	ATP6V1H	6|0|0	6	2	3	9|13|13|12	0	0	0	0	0	-55.5	0.17	0.96
ASF1ANT	KTN1	KTN1	4|0|0	4	1.33	3	5|7|9|11	0	0	0	0	0	-38.8	0.17	0.96
ASF1ANT	IFIT5	IFIT5	3|1|0	4	1.33	3	9|9|8|6	0	0	0	0	0	-38.8	0.17	0.96
ASF1ANT	TM9SF3	TM9SF3	3|1|0	4	1.33	3	5|5|10|11	0	0	0	0	0	-37.69	0.17	0.96
ASF1ANT	CPSF3	CPSF3	4|0|0	4	1.33	3	3|5|9|15	0	0	0	0	0	-38.28	0.17	0.96
ASF1ANT	STK39	STK39	4|0|0	4	1.33	3	6|6|8|11	0	0	0	0	0	-37.72	0.17	0.96
ASF1ANT	LCLAT1	LCLAT1	3|1|0	4	1.33	3	4|8|10|9	0	0	0	0	0	-37.72	0.17	0.96
ASF1ANT	EHD1	EHD1	4|0|0	4	1.33	3	2|3|15|12	0	0	0	0	0	-38.07	0.17	0.96
ASF1ANT	TMEM165	TMEM165	2|1|0	3	1	3	5|6|6|6	0	0	0	0	0	-28.87	0.17	0.96
ASF1ANT	BAX	BAX	3|0|0	3	1	3	6|7|5|6	0	0	0	0	0	-29.94	0.17	0.96
ASF1ANT	RAB13	RAB13	2|1|0	3	1	3	5|6|6|7	0	0	0	0	0	-29.94	0.17	0.96
ASF1ANT	CCZ1	CCZ1	1|1|0	2	0.67	3	4|3|4|5	0	0	0	0	0	-21.13	0.17	0.96
ASF1ANT	PKN1	PKN1	2|0|0	2	0.67	3	1|6|5|4	0	0	0	0	0	-21.16	0.17	0.96
ASF1ANT	TRAF5	TRAF5	1|0|0	1	0.33	3	0|1|2|5	0	0	0	0	0	-12.14	0.17	0.96
ASF1ANT	EEFSEC	EEFSEC	1|0|0	1	0.33	3	1|2|3|2	0	0	0	0	0	-12.46	0.17	0.96
ASF1ANT	TMEM97	TMEM97	0|1|0	1	0.33	3	3|1|3|1	0	0	0	0	0	-12.46	0.17	0.96
ASF1ANT	GLDC	GLDC	1|0|0	1	0.33	3	0|1|3|4	0	0	0	0	0	-12.31	0.17	0.96
ASF1ANT	SNRPC	SNRPC	1|0|0	1	0.33	3	2|3|2|1	0	0	0	0	0	-12.46	0.17	0.96
ASF1ANT	SMC4	SMC4	24|4|0	28	9.33	3	56|62|69|48	0	0	0	0	0	-266.14	0.16	0.96
ASF1ANT	IGF2BP1	IGF2BP1	11|14|0	25	8.33	3	48|50|52|53	0	0	0	0	0	-230.26	0.16	0.96
ASF1ANT	DDX42	DDX42	17|7|0	24	8	3	45|45|51|61	0	0	0	0	0	-229.18	0.16	0.96
ASF1ANT	NUP155	NUP155	20|2|0	22	7.33	3	42|46|38|53	0	0	0	0	0	-203.32	0.16	0.96
ASF1ANT	APEX1	APEX1	14|8|0	22	7.33	3	40|41|50|47	0	0	0	0	0	-202.2	0.16	0.96
ASF1ANT	TOP1	TOP1	4|15|2	21	7	3	41|48|50|31	0	0	0	0	0	-183.44	0.16	0.96
ASF1ANT	WDR3	WDR3	15|4|0	19	6.33	3	40|40|48|34	0	0	0	0	0	-184.25	0.16	0.96
ASF1ANT	RRM1	RRM1	16|1|0	17	5.67	3	32|37|37|37	0	0	0	0	0	-162.94	0.16	0.96
ASF1ANT	ARCN1	ARCN1	13|3|0	16	5.33	3	36|32|36|26	0	0	0	0	0	-148.36	0.16	0.96
ASF1ANT	AGPS	AGPS	11|4|0	15	5	3	25|29|31|40	0	0	0	0	0	-142.73	0.16	0.96
ASF1ANT	AP1M1	AP1M1	12|2|0	14	4.67	3	27|28|32|27	0	0	0	0	0	-130.43	0.16	0.96
ASF1ANT	TEX10	TEX10	10|2|0	12	4	3	22|27|24|27	0	0	0	0	0	-114.73	0.16	0.96
ASF1ANT	EMD	EMD	11|1|0	12	4	3	19|26|27|27	0	0	0	0	0	-113.62	0.16	0.96
ASF1ANT	USP39	USP39	9|3|0	12	4	3	27|27|27|22	0	0	0	0	0	-118.1	0.16	0.96
ASF1ANT	NCBP1	NCBP1	9|2|0	11	3.67	3	16|23|23|32	0	0	0	0	0	-107.83	0.16	0.96
ASF1ANT	SRRM2	SRRM2	6|2|3	11	3.67	3	14|23|24|32	0	0	0	0	0	-98.18	0.16	0.96
ASF1ANT	ILKAP	ILKAP	6|4|0	10	3.33	3	20|20|24|22	0	0	0	0	0	-99.07	0.16	0.96
ASF1ANT	MTOR	MTOR	10|0|0	10	3.33	3	13|19|23|29	0	0	0	0	0	-96.54	0.16	0.96
ASF1ANT	SRPR	SRPR	7|2|0	9	3	3	18|21|23|11	0	0	0	0	0	-84.42	0.16	0.96
ASF1ANT	SUGP1	SUGP1	5|4|0	9	3	3	11|16|21|27	0	0	0	0	0	-86.43	0.16	0.96
ASF1ANT	SLFN11	SLFN11	6|1|0	7	2.33	3	9|17|15|17	0	0	0	0	0	-67.77	0.16	0.96
ASF1ANT	PSMD4	PSMD4	3|4|0	7	2.33	3	13|12|16|18	0	0	0	0	0	-68.89	0.16	0.96
ASF1ANT	PTRH2	PTRH2	4|2|0	6	2	3	7|12|17|14	0	0	0	0	0	-58.78	0.16	0.96
ASF1ANT	USP48	USP48	5|1|0	6	2	3	9|9|15|18	0	0	0	0	0	-59.84	0.16	0.96
ASF1ANT	FAM49B	FAM49B	5|1|0	6	2	3	13|13|13|12	0	0	0	0	0	-59.96	0.16	0.96
ASF1ANT	ATRX	ATRX	5|1|0	6	2	3	8|10|10|22	0	0	0	0	0	-58.37	0.16	0.96
ASF1ANT	SAP30BP	SAP30BP	3|3|0	6	2	3	10|12|17|12	0	0	0	0	0	-59.96	0.16	0.96
ASF1ANT	RTN3	RTN3	5|0|0	5	1.67	3	8|9|11|15	0	0	0	0	0	-51.05	0.16	0.96
ASF1ANT	ILVBL	ILVBL	3|2|0	5	1.67	3	7|8|17|11	0	0	0	0	0	-50.86	0.16	0.96
ASF1ANT	SCO1	SCO1	3|2|0	5	1.67	3	10|9|12|11	0	0	0	0	0	-49.93	0.16	0.96
ASF1ANT	AMPD2	AMPD2	4|0|0	4	1.33	3	6|6|9|12	0	0	0	0	0	-39.92	0.16	0.96
ASF1ANT	ATP6V0A1	ATP6V0A1	4|0|0	4	1.33	3	6|5|10|13	0	0	0	0	0	-40.92	0.16	0.96
ASF1ANT	VPS52	VPS52	4|0|0	4	1.33	3	7|9|10|8	0	0	0	0	0	-41.04	0.16	0.96
ASF1ANT	GTF2F2	GTF2F2	3|0|0	3	1	3	6|6|5|8	0	0	0	0	0	-31.06	0.16	0.96
ASF1ANT	NDRG3	NDRG3	2|0|0	2	0.67	3	2|5|5|5	0	0	0	0	0	-22.26	0.16	0.96
ASF1ANT	CBLL1	CBLL1	1|1|0	2	0.67	3	2|6|4|5	0	0	0	0	0	-22.26	0.16	0.96
ASF1ANT	DERA	DERA	2|0|0	2	0.67	3	4|3|5|5	0	0	0	0	0	-22.26	0.16	0.96
ASF1ANT	CCBL2	CCBL2	2|0|0	2	0.67	3	1|2|7|7	0	0	0	0	0	-21.94	0.16	0.96
ASF1ANT	RUVBL2	RUVBL2	26|15|0	41	13.67	3	102|94|90|84	0	0	0	0	0	-417.83	0.15	0.96
ASF1ANT	CHD4	CHD4	23|8|0	31	10.33	3	68|72|74|57	0	0	0	0	0	-306.62	0.15	0.96
ASF1ANT	MYO6	MYO6	26|0|0	26	8.67	3	41|52|71|62	0	0	0	0	0	-255.65	0.15	0.96
ASF1ANT	KIF5B	KIF5B	17|7|0	24	8	3	45|54|62|48	0	0	0	0	0	-237.06	0.15	0.96
ASF1ANT	SUGP2	SUGP2	14|10|0	24	8	3	39|50|62|60	0	0	0	0	0	-238.98	0.15	0.96
ASF1ANT	ECM29	ECM29	22|2|0	24	8	3	56|53|58|52	0	0	0	0	0	-248.22	0.15	0.96
ASF1ANT	CUL4B	CUL4B	17|6|0	23	7.67	3	50|49|59|47	0	0	0	0	0	-232.5	0.15	0.96
ASF1ANT	GPKOW	GPKOW	9|11|0	20	6.67	3	34|44|54|50	0	0	0	0	0	-206.54	0.15	0.96
ASF1ANT	NCAPG	NCAPG	12|5|0	17	5.67	3	31|36|41|39	0	0	0	0	0	-167.42	0.15	0.96
ASF1ANT	NCKAP1	NCKAP1	12|1|0	13	4.33	3	27|30|30|31	0	0	0	0	0	-134.91	0.15	0.96
ASF1ANT	IPO9	IPO9	12|0|0	12	4	3	22|26|27|35	0	0	0	0	0	-126.01	0.15	0.96
ASF1ANT	2009-09-01	2009-09-01	9|3|0	12	4	3	20|24|33|30	0	0	0	0	0	-122.57	0.15	0.96
ASF1ANT	PSMC5	PSMC5	9|2|0	11	3.67	3	21|27|30|23	0	0	0	0	0	-115.86	0.15	0.96
ASF1ANT	ATP6V1A	ATP6V1A	10|1|0	11	3.67	3	22|23|27|29	0	0	0	0	0	-115.86	0.15	0.96
ASF1ANT	FXR1	FXR1	5|5|0	10	3.33	3	19|23|19|29	0	0	0	0	0	-103.55	0.15	0.96
ASF1ANT	FLII	FLII	9|1|0	10	3.33	3	14|23|27|23	0	0	0	0	0	-100.13	0.15	0.96
ASF1ANT	CIRH1A	CIRH1A	5|5|0	10	3.33	3	24|22|20|22	0	0	0	0	0	-101.3	0.15	0.96
ASF1ANT	STMN1	STMN1	4|4|1	9	3	3	20|23|21|16	0	0	0	0	0	-87.95	0.15	0.96
ASF1ANT	EIF2A	EIF2A	8|0|0	8	2.67	3	16|21|21|15	0	0	0	0	0	-84.52	0.15	0.96
ASF1ANT	CMTR1	CMTR1	7|1|0	8	2.67	3	17|19|21|14	0	0	0	0	0	-82.29	0.15	0.96
ASF1ANT	KRI1	KRI1	4|4|0	8	2.67	3	17|16|19|21	0	0	0	0	0	-84.52	0.15	0.96
ASF1ANT	ZNF384	ZNF384	4|4|0	8	2.67	3	19|19|19|16	0	0	0	0	0	-84.52	0.15	0.96
ASF1ANT	RIC8A	RIC8A	8|0|0	8	2.67	3	11|16|24|22	0	0	0	0	0	-84.31	0.15	0.96
ASF1ANT	RPL35	RPL35	4|3|0	7	2.33	3	17|15|19|12	0	0	0	0	0	-73.35	0.15	0.96
ASF1ANT	C19ORF43	C19ORF43	4|3|0	7	2.33	3	13|18|16|17	0	0	0	0	0	-74.46	0.15	0.96
ASF1ANT	TRMT1	TRMT1	6|0|0	6	2	3	12|12|16|14	0	0	0	0	0	-63.3	0.15	0.96
ASF1ANT	PRIM2	PRIM2	6|0|0	6	2	3	16|14|13|12	0	0	0	0	0	-64.42	0.15	0.96
ASF1ANT	DDX54	DDX54	4|2|0	6	2	3	14|12|11|15	0	0	0	0	0	-61.06	0.15	0.96
ASF1ANT	RFC3	RFC3	5|1|0	6	2	3	12|15|18|9	0	0	0	0	0	-63.35	0.15	0.96
ASF1ANT	PDCD4	PDCD4	5|1|0	6	2	3	13|15|9|15	0	0	0	0	0	-61.06	0.15	0.96
ASF1ANT	NOLC1	NOLC1	5|0|0	5	1.67	3	8|11|14|12	0	0	0	0	0	-53.27	0.15	0.96
ASF1ANT	CXORF56	CXORF56	2|3|0	5	1.67	3	10|14|10|11	0	0	0	0	0	-53.27	0.15	0.96
ASF1ANT	VPS45	VPS45	5|0|0	5	1.67	3	10|11|12|12	0	0	0	0	0	-53.27	0.15	0.96
ASF1ANT	BCS1L	BCS1L	4|1|0	5	1.67	3	7|9|14|14	0	0	0	0	0	-52.18	0.15	0.96
ASF1ANT	ABCD3	ABCD3	3|1|0	4	1.33	3	9|11|12|4	0	0	0	0	0	-43.17	0.15	0.96
ASF1ANT	CUL5	CUL5	4|0|0	4	1.33	3	10|6|11|9	0	0	0	0	0	-43.24	0.15	0.96
ASF1ANT	RQCD1	RQCD1	4|0|0	4	1.33	3	7|8|9|12	0	0	0	0	0	-43.24	0.15	0.96
ASF1ANT	SCCPDH	SCCPDH	3|0|0	3	1	3	5|6|9|6	0	0	0	0	0	-32.18	0.15	0.96
ASF1ANT	RPS29	RPS29	1|1|1	3	1	3	5|9|6|6	0	0	0	0	0	-28.9	0.15	0.96
ASF1ANT	HACL1	HACL1	2|0|0	2	0.67	3	3|3|6|6	0	0	0	0	0	-23.37	0.15	0.96
ASF1ANT	ATAD2	ATAD2	2|0|0	2	0.67	3	1|3|8|6	0	0	0	0	0	-23.13	0.15	0.96
ASF1ANT	SMARCA1	SMARCA1	2|0|0	2	0.67	3	1|6|7|4	0	0	0	0	0	-23.27	0.15	0.96
ASF1ANT	COPS8	COPS8	1|0|0	1	0.33	3	3|2|2|2	0	0	0	0	0	-13.58	0.15	0.96
ASF1ANT	VPS13D	VPS13D	0|0|1	1	0.33	3	0|4|3|2	0	0	0	0	0	-13.56	0.15	0.96
ASF1ANT	RRP9	RRP9	1|0|0	1	0.33	3	3|2|2|2	0	0	0	0	0	-13.58	0.15	0.96
ASF1ANT	STK11IP	STK11IP	1|0|0	1	0.33	3	0|2|2|5	0	0	0	0	0	-13.39	0.15	0.96
ASF1ANT	STAT1	STAT1	20|3|0	23	7.67	3	54|53|66|53	0	0	0	0	0	-256.08	0.14	0.96
ASF1ANT	PRPF6	PRPF6	10|10|0	20	6.67	3	48|44|55|38	0	0	0	0	0	-210.11	0.14	0.96
ASF1ANT	GTPBP4	GTPBP4	8|12|0	20	6.67	3	46|51|48|40	0	0	0	0	0	-210.06	0.14	0.96
ASF1ANT	DHX30	DHX30	15|4|0	19	6.33	3	44|40|48|49	0	0	0	0	0	-205.57	0.14	0.96
ASF1ANT	EIF5B	EIF5B	14|3|0	17	5.67	3	28|41|45|48	0	0	0	0	0	-184.03	0.14	0.96
ASF1ANT	GTF3C5	GTF3C5	11|5|0	16	5.33	3	38|39|36|38	0	0	0	0	0	-171.91	0.14	0.96
ASF1ANT	RPL17	RPL17	4|10|0	14	4.67	3	28|34|40|34	0	0	0	0	0	-155.08	0.14	0.96
ASF1ANT	TUBGCP2	TUBGCP2	11|1|0	12	4	3	26|27|32|29	0	0	0	0	0	-130.43	0.14	0.96
ASF1ANT	WDR75	WDR75	9|2|0	11	3.67	3	28|28|26|26	0	0	0	0	0	-123.7	0.14	0.96
ASF1ANT	LAS1L	LAS1L	7|4|0	11	3.67	3	24|26|30|28	0	0	0	0	0	-123.7	0.14	0.96
ASF1ANT	YTHDF2	YTHDF2	7|3|0	10	3.33	3	21|21|24|26	0	0	0	0	0	-105.78	0.14	0.96
ASF1ANT	MAPRE1	MAPRE1	8|2|0	10	3.33	3	18|23|27|26	0	0	0	0	0	-108.02	0.14	0.96
ASF1ANT	PUF60	PUF60	9|0|0	9	3	3	13|17|30|28	0	0	0	0	0	-100.83	0.14	0.96
ASF1ANT	WDR18	WDR18	9|0|0	9	3	3	21|21|18|23	0	0	0	0	0	-95.71	0.14	0.96
ASF1ANT	ORC2	ORC2	6|3|0	9	3	3	17|21|23|26	0	0	0	0	0	-100.19	0.14	0.96
ASF1ANT	NOL9	NOL9	6|2|0	8	2.67	3	20|19|20|17	0	0	0	0	0	-87.87	0.14	0.96
ASF1ANT	OCRL	OCRL	8|0|0	8	2.67	3	19|21|18|17	0	0	0	0	0	-86.76	0.14	0.96
ASF1ANT	CAMK2D	CAMK2D	5|2|0	7	2.33	3	15|17|19|14	0	0	0	0	0	-75.58	0.14	0.96
ASF1ANT	OSBPL8	OSBPL8	5|1|0	6	2	3	12|18|16|13	0	0	0	0	0	-68.89	0.14	0.96
ASF1ANT	RPL7L1	RPL7L1	4|2|0	6	2	3	18|15|14|12	0	0	0	0	0	-68.89	0.14	0.96
ASF1ANT	FHL1	FHL1	3|3|0	6	2	3	12|13|13|18	0	0	0	0	0	-65.52	0.14	0.96
ASF1ANT	FUS	FUS	2|4|0	6	2	3	15|14|16|14	0	0	0	0	0	-68.89	0.14	0.96
ASF1ANT	SNRPD3	SNRPD3	3|3|0	6	2	3	14|17|14|12	0	0	0	0	0	-66.65	0.14	0.96
ASF1ANT	CISD1	CISD1	4|1|0	5	1.67	3	11|10|16|11	0	0	0	0	0	-56.6	0.14	0.96
ASF1ANT	CHID1	CHID1	3|1|0	4	1.33	3	7|8|10|13	0	0	0	0	0	-45.48	0.14	0.96
ASF1ANT	RCL1	RCL1	3|1|0	4	1.33	3	10|12|9|8	0	0	0	0	0	-46.6	0.14	0.96
ASF1ANT	TOE1	TOE1	4|0|0	4	1.33	3	8|8|13|10	0	0	0	0	0	-46.6	0.14	0.96
ASF1ANT	MORC2	MORC2	4|0|0	4	1.33	3	6|8|15|10	0	0	0	0	0	-46.5	0.14	0.96
ASF1ANT	BCAT2	BCAT2	3|1|0	4	1.33	3	5|8|11|14	0	0	0	0	0	-45.37	0.14	0.96
ASF1ANT	ARFGAP3	ARFGAP3	3|1|0	4	1.33	3	6|9|12|10	0	0	0	0	0	-44.36	0.14	0.96
ASF1ANT	AP3S1	AP3S1	2|1|0	3	1	3	7|7|7|7	0	0	0	0	0	-34.36	0.14	0.96
ASF1ANT	CALM2	CALM2	2|0|1	3	1	3	5|6|8|9	0	0	0	0	0	-34.36	0.14	0.96
ASF1ANT	ARL8B	ARL8B	3|0|0	3	1	3	5|6|8|10	0	0	0	0	0	-35.49	0.14	0.96
ASF1ANT	KIF13A	KIF13A	2|1|0	3	1	3	0|6|9|13	0	0	0	0	0	-33.74	0.14	0.96
ASF1ANT	RFC2	RFC2	3|0|0	3	1	3	2|5|11|11	0	0	0	0	0	-35.09	0.14	0.96
ASF1ANT	CYB5R1	CYB5R1	3|0|0	3	1	3	4|5|11|8	0	0	0	0	0	-34.29	0.14	0.96
ASF1ANT	DHRS7B	DHRS7B	1|1|0	2	0.67	3	5|4|7|3	0	0	0	0	0	-24.47	0.14	0.96
ASF1ANT	MARCH5	MARCH5	2|0|0	2	0.67	3	3|5|3|8	0	0	0	0	0	-24.49	0.14	0.96
ASF1ANT	EXOC1	EXOC1	2|0|0	2	0.67	3	0|3|10|6	0	0	0	0	0	-24	0.14	0.96
ASF1ANT	LAMTOR1	LAMTOR1	2|0|0	2	0.67	3	1|4|5|9	0	0	0	0	0	-24.22	0.14	0.96
ASF1ANT	CD2AP	CD2AP	13|11|0	24	8	3	52|57|65|66	0	0	0	0	0	-271.8	0.13	0.96
ASF1ANT	AP3D1	AP3D1	18|2|0	20	6.67	3	53|54|54|50	0	0	0	0	0	-239.24	0.13	0.96
ASF1ANT	SMC2	SMC2	17|2|0	19	6.33	3	49|46|54|40	0	0	0	0	0	-214.55	0.13	0.96
ASF1ANT	SFPQ	SFPQ	7|9|0	16	5.33	3	35|42|44|44	0	0	0	0	0	-187.61	0.13	0.96
ASF1ANT	UBE2O	UBE2O	13|1|0	14	4.67	3	33|32|39|45	0	0	0	0	0	-169.66	0.13	0.96
ASF1ANT	PFAS	PFAS	12|0|1	13	4.33	3	26|31|32|41	0	0	0	0	0	-148.37	0.13	0.96
ASF1ANT	AP3B1	AP3B1	8|1|0	9	3	3	14|21|28|31	0	0	0	0	0	-107.69	0.13	0.96
ASF1ANT	RPL23A	RPL23A	7|2|0	9	3	3	21|29|26|17	0	0	0	0	0	-106.91	0.13	0.96
ASF1ANT	CEBPZ	CEBPZ	9|0|0	9	3	3	16|18|28|28	0	0	0	0	0	-103.36	0.13	0.96
ASF1ANT	GPATCH4	GPATCH4	3|4|0	7	2.33	3	14|18|20|19	0	0	0	0	0	-82.29	0.13	0.96
ASF1ANT	ZNF512	ZNF512	1|6|0	7	2.33	3	13|18|25|15	0	0	0	0	0	-82.18	0.13	0.96
ASF1ANT	SF1	SF1	4|3|0	7	2.33	3	10|18|21|23	0	0	0	0	0	-83.2	0.13	0.96
ASF1ANT	PRPF4B	PRPF4B	7|0|0	7	2.33	3	14|13|23|21	0	0	0	0	0	-82.23	0.13	0.96
ASF1ANT	TCEB2	TCEB2	4|2|0	6	2	3	12|18|13|19	0	0	0	0	0	-72.23	0.13	0.96
ASF1ANT	DDRGK1	DDRGK1	5|1|0	6	2	3	10|15|18|20	0	0	0	0	0	-73.37	0.13	0.96
ASF1ANT	RPS23	RPS23	4|2|0	6	2	3	14|18|17|14	0	0	0	0	0	-73.35	0.13	0.96
ASF1ANT	SNX2	SNX2	5|1|0	6	2	3	9|14|17|21	0	0	0	0	0	-70.96	0.13	0.96
ASF1ANT	DNAJC7	DNAJC7	5|0|0	5	1.67	3	11|8|19|13	0	0	0	0	0	-59.82	0.13	0.96
ASF1ANT	WRNIP1	WRNIP1	5|0|0	5	1.67	3	11|10|16|15	0	0	0	0	0	-61.06	0.13	0.96
ASF1ANT	NT5DC1	NT5DC1	4|1|0	5	1.67	3	7|10|16|17	0	0	0	0	0	-58.65	0.13	0.96
ASF1ANT	PRPSAP1	PRPSAP1	5|0|0	5	1.67	3	13|11|14|13	0	0	0	0	0	-59.96	0.13	0.96
ASF1ANT	SEC31A	SEC31A	5|0|0	5	1.67	3	8|13|15|15	0	0	0	0	0	-59.96	0.13	0.96
ASF1ANT	UBTF	UBTF	2|2|0	4	1.33	3	5|10|13|12	0	0	0	0	0	-47.67	0.13	0.96
ASF1ANT	PIGS	PIGS	2|2|0	4	1.33	3	6|9|14|13	0	0	0	0	0	-49.91	0.13	0.96
ASF1ANT	GPN1	GPN1	3|1|0	4	1.33	3	5|10|12|14	0	0	0	0	0	-48.73	0.13	0.96
ASF1ANT	AURKB	AURKB	4|0|0	4	1.33	3	9|11|9|11	0	0	0	0	0	-47.69	0.13	0.96
ASF1ANT	KIF2C	KIF2C	4|0|0	4	1.33	3	5|13|15|8	0	0	0	0	0	-48.57	0.13	0.96
ASF1ANT	TMTC3	TMTC3	4|0|0	4	1.33	3	12|13|13|4	0	0	0	0	0	-49.75	0.13	0.96
ASF1ANT	SF3B6	SF3B6	1|1|0	2	0.67	3	3|5|5|7	0	0	0	0	0	-25.53	0.13	0.96
ASF1ANT	BRI3BP	BRI3BP	2|0|0	2	0.67	3	5|6|6|3	0	0	0	0	0	-25.53	0.13	0.96
ASF1ANT	CENPV	CENPV	1|1|0	2	0.67	3	4|6|7|4	0	0	0	0	0	-26.65	0.13	0.96
ASF1ANT	SATB1	SATB1	2|0|0	2	0.67	3	3|6|2|10	0	0	0	0	0	-26.32	0.13	0.96
ASF1ANT	RRAGA	RRAGA	1|1|0	2	0.67	3	6|4|5|6	0	0	0	0	0	-26.65	0.13	0.96
ASF1ANT	BTF3L4	BTF3L4	1|1|0	2	0.67	3	3|5|6|6	0	0	0	0	0	-25.53	0.13	0.96
ASF1ANT	NR2F2	NR2F2	0|1|0	1	0.33	3	4|4|2|0	0	0	0	0	0	-14.62	0.13	0.96
ASF1ANT	RAB9A	RAB9A	1|0|0	1	0.33	3	0|2|2|6	0	0	0	0	0	-14.4	0.13	0.96
ASF1ANT	USP19	USP19	1|0|0	1	0.33	3	1|1|4|4	0	0	0	0	0	-14.7	0.13	0.96
ASF1ANT	S100A11	S100A11	1|0|0	1	0.33	3	1|3|3|3	0	0	0	0	0	-14.69	0.13	0.96
ASF1ANT	SLC25A19	SLC25A19	1|0|0	1	0.33	3	2|1|5|2	0	0	0	0	0	-14.7	0.13	0.96
ASF1ANT	ESYT1	ESYT1	22|8|0	30	10	3	91|87|90|78	0	0	0	0	0	-390.87	0.12	0.96
ASF1ANT	GNL2	GNL2	7|7|0	14	4.67	3	37|42|42|32	0	0	0	0	0	-174.15	0.12	0.96
ASF1ANT	CARS	CARS	12|0|0	12	4	3	29|31|36|36	0	0	0	0	0	-150.6	0.12	0.96
ASF1ANT	NOP14	NOP14	9|3|0	12	4	3	34|39|33|30	0	0	0	0	0	-155.08	0.12	0.96
ASF1ANT	DNAAF5	DNAAF5	8|0|0	8	2.67	3	13|20|20|36	0	0	0	0	0	-101.81	0.12	0.96
ASF1ANT	SF3A3	SF3A3	6|1|1	8	2.67	3	16|20|20|30	0	0	0	0	0	-94.45	0.12	0.96
ASF1ANT	VRK1	VRK1	6|2|0	8	2.67	3	22|20|28|22	0	0	0	0	0	-105.78	0.12	0.96
ASF1ANT	MTDH	MTDH	7|0|0	7	2.33	3	18|19|21|23	0	0	0	0	0	-93.47	0.12	0.96
ASF1ANT	SEC63	SEC63	6|1|0	7	2.33	3	17|17|21|24	0	0	0	0	0	-91.24	0.12	0.96
ASF1ANT	YKT6	YKT6	5|1|0	6	2	3	17|18|18|14	0	0	0	0	0	-77.82	0.12	0.96
ASF1ANT	POLR2A	POLR2A	5|1|0	6	2	3	10|14|25|18	0	0	0	0	0	-77.5	0.12	0.96
ASF1ANT	NT5C2	NT5C2	6|0|0	6	2	3	14|11|16|23	0	0	0	0	0	-74.32	0.12	0.96
ASF1ANT	NSDHL	NSDHL	5|0|0	5	1.67	3	6|15|17|17	0	0	0	0	0	-64.2	0.12	0.96
ASF1ANT	ARHGAP1	ARHGAP1	5|0|0	5	1.67	3	9|12|13|21	0	0	0	0	0	-64.22	0.12	0.96
ASF1ANT	RPL37A	RPL37A	2|2|0	4	1.33	3	12|11|11|9	0	0	0	0	0	-51.05	0.12	0.96
ASF1ANT	GCLC	GCLC	4|0|0	4	1.33	3	9|12|12|12	0	0	0	0	0	-53.27	0.12	0.96
ASF1ANT	GEMIN4	GEMIN4	4|0|0	4	1.33	3	2|6|11|25	0	0	0	0	0	-51.14	0.12	0.96
ASF1ANT	OXSR1	OXSR1	3|1|0	4	1.33	3	10|10|10|13	0	0	0	0	0	-51.05	0.12	0.96
ASF1ANT	ATAD5	ATAD5	1|0|2	3	1	3	3|7|12|10	0	0	0	0	0	-38.58	0.12	0.96
ASF1ANT	UBFD1	UBFD1	1|2|0	3	1	3	6|10|8|8	0	0	0	0	0	-38.8	0.12	0.96
ASF1ANT	EMC3	EMC3	2|1|0	3	1	3	9|9|11|5	0	0	0	0	0	-41.04	0.12	0.96
ASF1ANT	ZCCHC3	ZCCHC3	1|1|1	3	1	3	5|7|9|11	0	0	0	0	0	-35.31	0.12	0.96
ASF1ANT	IWS1	IWS1	2|1|0	3	1	3	3|6|12|12	0	0	0	0	0	-39.59	0.12	0.96
ASF1ANT	RFC4	RFC4	3|0|0	3	1	3	7|8|8|10	0	0	0	0	0	-39.92	0.12	0.96
ASF1ANT	THEM6	THEM6	2|0|0	2	0.67	3	7|4|7|5	0	0	0	0	0	-28.87	0.12	0.96
ASF1ANT	GRK6	GRK6	1|0|1	2	0.67	3	2|6|8|7	0	0	0	0	0	-28.88	0.12	0.96
ASF1ANT	EIF3J	EIF3J	2|0|0	2	0.67	3	5|5|4|8	0	0	0	0	0	-27.77	0.12	0.96
ASF1ANT	FHOD1	FHOD1	2|0|0	2	0.67	3	3|2|10|7	0	0	0	0	0	-27.45	0.12	0.96
ASF1ANT	ABI3BP	ABI3BP	0|2|0	2	0.67	3	6|7|3|6	0	0	0	0	0	-27.77	0.12	0.96
ASF1ANT	TMED9	TMED9	2|0|0	2	0.67	3	4|5|7|7	0	0	0	0	0	-28.87	0.12	0.96
ASF1ANT	SAP130	SAP130	1|0|0	1	0.33	3	0|3|4|4	0	0	0	0	0	-15.75	0.12	0.96
ASF1ANT	SMARCD2	SMARCD2	1|0|0	1	0.33	3	3|1|4|3	0	0	0	0	0	-15.77	0.12	0.96
ASF1ANT	VIM	VIM	13|26|9	48	16	3	138|140|159|139	0	0	0	0	0	-604.79	0.11	0.96
ASF1ANT	CCT5	CCT5	26|14|2	42	14	3	114|130|143|126	0	0	0	0	0	-566.77	0.11	0.96
ASF1ANT	DNAJB1	DNAJB1	4|8|0	12	4	3	38|39|37|35	0	0	0	0	0	-169.66	0.11	0.96
ASF1ANT	FLNB	FLNB	8|3|1	12	4	3	27|27|39|47	0	0	0	0	0	-154.21	0.11	0.96
ASF1ANT	SYNCRIP	SYNCRIP	4|8|0	12	4	3	36|38|42|31	0	0	0	0	0	-167.42	0.11	0.96
ASF1ANT	DNM1L	DNM1L	11|1|0	12	4	3	19|36|42|45	0	0	0	0	0	-161.26	0.11	0.96
ASF1ANT	TOP2B	TOP2B	4|6|0	10	3.33	3	34|33|30|20	0	0	0	0	0	-133.72	0.11	0.96
ASF1ANT	PKN2	PKN2	9|1|0	10	3.33	3	23|32|32|30	0	0	0	0	0	-133.79	0.11	0.96
ASF1ANT	ZMYM4	ZMYM4	7|2|0	9	3	3	29|28|24|33	0	0	0	0	0	-130.43	0.11	0.96
ASF1ANT	U2AF2	U2AF2	5|2|2	9	3	3	22|30|33|27	0	0	0	0	0	-119.4	0.11	0.96
ASF1ANT	AQR	AQR	8|1|0	9	3	3	26|27|26|29	0	0	0	0	0	-123.7	0.11	0.96
ASF1ANT	DDX20	DDX20	5|2|0	7	2.33	3	16|19|21|26	0	0	0	0	0	-94.59	0.11	0.96
ASF1ANT	MAZ	MAZ	5|1|0	6	2	3	20|17|20|15	0	0	0	0	0	-83.4	0.11	0.96
ASF1ANT	PRKCA	PRKCA	5|0|0	5	1.67	3	10|15|18|15	0	0	0	0	0	-67.77	0.11	0.96
ASF1ANT	CSNK1A1	CSNK1A1	4|1|0	5	1.67	3	20|21|11|8	0	0	0	0	0	-69.58	0.11	0.96
ASF1ANT	HNRNPA0	HNRNPA0	4|1|0	5	1.67	3	12|15|18|13	0	0	0	0	0	-67.77	0.11	0.96
ASF1ANT	EBNA1BP2	EBNA1BP2	2|3|0	5	1.67	3	13|15|21|13	0	0	0	0	0	-72.23	0.11	0.96
ASF1ANT	NOL10	NOL10	4|0|0	4	1.33	3	10|12|15|12	0	0	0	0	0	-57.72	0.11	0.96
ASF1ANT	HELZ	HELZ	3|1|0	4	1.33	3	3|13|14|18	0	0	0	0	0	-56.09	0.11	0.96
ASF1ANT	CTR9	CTR9	4|0|0	4	1.33	3	9|13|15|13	0	0	0	0	0	-58.84	0.11	0.96
ASF1ANT	POLD3	POLD3	2|2|0	4	1.33	3	7|10|14|16	0	0	0	0	0	-55.45	0.11	0.96
ASF1ANT	GMPS	GMPS	4|0|0	4	1.33	3	6|10|19|15	0	0	0	0	0	-58.49	0.11	0.96
ASF1ANT	SMARCAD1	SMARCAD1	4|0|0	4	1.33	3	9|12|13|13	0	0	0	0	0	-55.5	0.11	0.96
ASF1ANT	UTP18	UTP18	2|1|0	3	1	3	5|8|10|13	0	0	0	0	0	-43.23	0.11	0.96
ASF1ANT	SPCS2	SPCS2	1|2|0	3	1	3	8|9|10|8	0	0	0	0	0	-42.15	0.11	0.96
ASF1ANT	HNRNPH1	HNRNPH1	1|2|0	3	1	3	6|9|10|11	0	0	0	0	0	-43.24	0.11	0.96
ASF1ANT	HNRNPAB	HNRNPAB	1|2|0	3	1	3	4|9|14|9	0	0	0	0	0	-43.04	0.11	0.96
ASF1ANT	EIF4E2	EIF4E2	3|0|0	3	1	3	8|8|9|12	0	0	0	0	0	-44.36	0.11	0.96
ASF1ANT	FAM3C	FAM3C	2|1|0	3	1	3	10|11|7|7	0	0	0	0	0	-42.15	0.11	0.96
ASF1ANT	VAMP7	VAMP7	2|1|0	3	1	3	9|9|9|8	0	0	0	0	0	-42.15	0.11	0.96
ASF1ANT	TUBGCP4	TUBGCP4	2|1|0	3	1	3	6|9|8|12	0	0	0	0	0	-42.15	0.11	0.96
ASF1ANT	GNL1	GNL1	3|0|0	3	1	3	6|7|13|11	0	0	0	0	0	-44.39	0.11	0.96
ASF1ANT	SDAD1	SDAD1	2|0|0	2	0.67	3	4|6|8|7	0	0	0	0	0	-31.06	0.11	0.96
ASF1ANT	PTBP3	PTBP3	2|0|0	2	0.67	3	1|4|8|11	0	0	0	0	0	-29.46	0.11	0.96
ASF1ANT	FLYWCH2	FLYWCH2	1|0|0	1	0.33	3	2|2|5|3	0	0	0	0	0	-16.77	0.11	0.96
ASF1ANT	SBF1	SBF1	1|0|0	1	0.33	3	1|0|6|5	0	0	0	0	0	-16.35	0.11	0.96
ASF1ANT	NDUFA6	NDUFA6	1|0|0	1	0.33	3	3|4|2|3	0	0	0	0	0	-16.77	0.11	0.96
ASF1ANT	MAPK9	MAPK9	1|0|0	1	0.33	3	3|4|2|3	0	0	0	0	0	-16.77	0.11	0.96
ASF1ANT	SNX4	SNX4	1|0|0	1	0.33	3	1|0|5|6	0	0	0	0	0	-16.35	0.11	0.96
ASF1ANT	CKAP5	CKAP5	24|13|0	37	12.33	3	118|135|153|113	0	0	0	0	0	-584.93	0.1	0.96
ASF1ANT	CNOT1	CNOT1	30|2|1	33	11	3	117|118|110|118	0	0	0	0	0	-516.19	0.1	0.96
ASF1ANT	CTTN	CTTN	21|11|0	32	10.67	3	105|115|101|96	0	0	0	0	0	-470.65	0.1	0.96
ASF1ANT	TMPO	TMPO	14|14|1	29	9.67	3	83|97|112|85	0	0	0	0	0	-419.54	0.1	0.96
ASF1ANT	NAT10	NAT10	15|11|0	26	8.67	3	96|93|83|68	0	0	0	0	0	-383.92	0.1	0.96
ASF1ANT	BCLAF1	BCLAF1	10|8|1	19	6.33	3	60|66|67|57	0	0	0	0	0	-277.49	0.1	0.96
ASF1ANT	NUP50	NUP50	9|8|0	17	5.67	3	52|54|60|56	0	0	0	0	0	-251.59	0.1	0.96
ASF1ANT	MGA	MGA	13|4|0	17	5.67	3	40|56|51|75	0	0	0	0	0	-251.03	0.1	0.96
ASF1ANT	DIAPH1	DIAPH1	16|0|0	16	5.33	3	44|53|62|49	0	0	0	0	0	-235.92	0.1	0.96
ASF1ANT	RRP12	RRP12	8|7|0	15	5	3	42|56|55|43	0	0	0	0	0	-222.43	0.1	0.96
ASF1ANT	PDS5A	PDS5A	10|5|0	15	5	3	48|50|56|39	0	0	0	0	0	-219.13	0.1	0.96
ASF1ANT	PTPN11	PTPN11	13|2|0	15	5	3	39|52|55|45	0	0	0	0	0	-216.86	0.1	0.96
ASF1ANT	SNW1	SNW1	6|8|0	14	4.67	3	42|46|48|44	0	0	0	0	0	-204.44	0.1	0.96
ASF1ANT	BAZ1B	BAZ1B	1|11|0	12	4	3	36|43|56|28	0	0	0	0	0	-184.87	0.1	0.96
ASF1ANT	RUVBL1	RUVBL1	10|2|0	12	4	3	41|39|41|39	0	0	0	0	0	-182	0.1	0.96
ASF1ANT	RBM17	RBM17	7|5|0	12	4	3	41|40|45|29	0	0	0	0	0	-176.41	0.1	0.96
ASF1ANT	BMS1	BMS1	10|0|0	10	3.33	3	28|30|34|43	0	0	0	0	0	-153.94	0.1	0.96
ASF1ANT	ZC3H18	ZC3H18	4|3|0	7	2.33	3	20|20|25|30	0	0	0	0	0	-109.14	0.1	0.96
ASF1ANT	CDC73	CDC73	5|2|0	7	2.33	3	22|26|21|20	0	0	0	0	0	-102.42	0.1	0.96
ASF1ANT	NIFK	NIFK	5|2|0	7	2.33	3	19|26|27|21	0	0	0	0	0	-106.9	0.1	0.96
ASF1ANT	DYNC1LI1	DYNC1LI1	5|1|0	6	2	3	13|18|21|25	0	0	0	0	0	-88.96	0.1	0.96
ASF1ANT	CCNT1	CCNT1	3|3|0	6	2	3	14|21|19|27	0	0	0	0	0	-93.4	0.1	0.96
ASF1ANT	LONP1	LONP1	6|0|0	6	2	3	14|17|29|22	0	0	0	0	0	-94.33	0.1	0.96
ASF1ANT	MYO1D	MYO1D	5|0|0	5	1.67	3	14|13|19|23	0	0	0	0	0	-80.04	0.1	0.96
ASF1ANT	ARHGEF2	ARHGEF2	5|0|0	5	1.67	3	11|15|19|20	0	0	0	0	0	-75.66	0.1	0.96
ASF1ANT	ADPGK	ADPGK	3|1|0	4	1.33	3	9|15|17|15	0	0	0	0	0	-65.52	0.1	0.96
ASF1ANT	GNL3	GNL3	3|1|0	4	1.33	3	17|12|11|16	0	0	0	0	0	-65.52	0.1	0.96
ASF1ANT	SCYL2	SCYL2	4|0|0	4	1.33	3	15|11|14|12	0	0	0	0	0	-61.06	0.1	0.96
ASF1ANT	DCTN1	DCTN1	4|0|0	4	1.33	3	0|9|15|27	0	0	0	0	0	-58.96	0.1	0.96
ASF1ANT	CLASP1	CLASP1	4|0|0	4	1.33	3	5|13|19|19	0	0	0	0	0	-65.05	0.1	0.96
ASF1ANT	RABL6	RABL6	3|0|0	3	1	3	5|9|10|16	0	0	0	0	0	-47.43	0.1	0.96
ASF1ANT	DST	DST	2|1|0	3	1	3	7|8|10|17	0	0	0	0	0	-49.72	0.1	0.96
ASF1ANT	YME1L1	YME1L1	2|1|0	3	1	3	10|12|10|8	0	0	0	0	0	-47.69	0.1	0.96
ASF1ANT	LPCAT1	LPCAT1	1|1|0	2	0.67	3	6|8|7|5	0	0	0	0	0	-32.18	0.1	0.96
ASF1ANT	SDE2	SDE2	2|0|0	2	0.67	3	5|6|6|11	0	0	0	0	0	-34.44	0.1	0.96
ASF1ANT	SCYL3	SCYL3	0|2|0	2	0.67	3	2|4|8|13	0	0	0	0	0	-32.83	0.1	0.96
ASF1ANT	KIAA1033	KIAA1033	1|0|0	1	0.33	3	3|6|1|4	0	0	0	0	0	-19	0.1	0.96
ASF1ANT	WDFY1	WDFY1	1|0|0	1	0.33	3	0|2|3|8	0	0	0	0	0	-17.4	0.1	0.96
ASF1ANT	TOMM7	TOMM7	1|0|0	1	0.33	3	2|2|5|4	0	0	0	0	0	-17.89	0.1	0.96
ASF1ANT	NEDD4	NEDD4	1|0|0	1	0.33	3	2|3|4|5	0	0	0	0	0	-19	0.1	0.96
ASF1ANT	MRPL48	MRPL48	1|0|0	1	0.33	3	5|4|3|2	0	0	0	0	0	-19	0.1	0.96
ASF1ANT	C11ORF58	C11ORF58	1|0|0	1	0.33	3	1|5|5|3	0	0	0	0	0	-19.07	0.1	0.96
ASF1ANT	PPFIA1	PPFIA1	0|1|0	1	0.33	3	3|4|4|3	0	0	0	0	0	-19	0.1	0.96
ASF1ANT	GLE1	GLE1	1|0|0	1	0.33	3	4|4|3|3	0	0	0	0	0	-19	0.1	0.96
ASF1ANT	TP53RK	TP53RK	1|0|0	1	0.33	3	1|3|5|5	0	0	0	0	0	-19.07	0.1	0.96
ASF1ANT	DDX3X	DDX3X	25|5|1	31	10.33	3	110|124|118|104	0	0	0	0	0	-508.34	0.09	0.96
ASF1ANT	NUP153	NUP153	15|8|1	24	8	3	76|96|97|99	0	0	0	0	0	-409.65	0.09	0.96
ASF1ANT	GEMIN5	GEMIN5	20|3|0	23	7.67	3	87|90|89|73	0	0	0	0	0	-383	0.09	0.96
ASF1ANT	SF3B2	SF3B2	11|7|0	18	6	3	63|68|74|71	0	0	0	0	0	-312.23	0.09	0.96
ASF1ANT	THRAP3	THRAP3	8|7|0	15	5	3	44|57|62|59	0	0	0	0	0	-251.63	0.09	0.96
ASF1ANT	NOL6	NOL6	11|3|0	14	4.67	3	52|53|48|53	0	0	0	0	0	-233.63	0.09	0.96
ASF1ANT	EXOSC10	EXOSC10	7|6|0	13	4.33	3	41|43|58|41	0	0	0	0	0	-207.73	0.09	0.96
ASF1ANT	ZC3H11A	ZC3H11A	7|5|0	12	4	3	39|47|49|42	0	0	0	0	0	-201.08	0.09	0.96
ASF1ANT	MED1	MED1	9|2|0	11	3.67	3	22|44|47|47	0	0	0	0	0	-181.46	0.09	0.96
ASF1ANT	SUPT5H	SUPT5H	7|4|0	11	3.67	3	23|27|75|40	0	0	0	0	0	-186.42	0.09	0.96
ASF1ANT	STAG2	STAG2	10|1|0	11	3.67	3	33|39|51|46	0	0	0	0	0	-192.01	0.09	0.96
ASF1ANT	PSPC1	PSPC1	5|4|0	9	3	3	23|27|42|44	0	0	0	0	0	-154.59	0.09	0.96
ASF1ANT	HNRNPA3	HNRNPA3	7|2|0	9	3	3	27|34|41|36	0	0	0	0	0	-157.33	0.09	0.96
ASF1ANT	ABCF1	ABCF1	7|2|0	9	3	3	31|38|40|31	0	0	0	0	0	-159.57	0.09	0.96
ASF1ANT	ASCC3	ASCC3	7|0|0	7	2.33	3	29|23|19|29	0	0	0	0	0	-114.73	0.09	0.96
ASF1ANT	NDUFA9	NDUFA9	6|1|0	7	2.33	3	23|28|28|21	0	0	0	0	0	-114.73	0.09	0.96
ASF1ANT	DHX16	DHX16	5|2|0	7	2.33	3	28|26|30|23	0	0	0	0	0	-122.58	0.09	0.96
ASF1ANT	PPP1R10	PPP1R10	5|1|0	6	2	3	18|21|26|27	0	0	0	0	0	-105.78	0.09	0.96
ASF1ANT	AAR2	AAR2	6|0|0	6	2	3	16|19|26|25	0	0	0	0	0	-99.14	0.09	0.96
ASF1ANT	LTN1	LTN1	4|1|0	5	1.67	3	16|21|19|19	0	0	0	0	0	-86.76	0.09	0.96
ASF1ANT	KIF1A	KIF1A	5|0|0	5	1.67	3	7|15|24|27	0	0	0	0	0	-83.88	0.09	0.96
ASF1ANT	NELFA	NELFA	3|1|0	4	1.33	3	13|16|20|13	0	0	0	0	0	-72.23	0.09	0.96
ASF1ANT	LLGL1	LLGL1	4|0|0	4	1.33	3	10|15|19|18	0	0	0	0	0	-72.31	0.09	0.96
ASF1ANT	TOX4	TOX4	3|1|0	4	1.33	3	8|16|20|18	0	0	0	0	0	-72.06	0.09	0.96
ASF1ANT	PSIP1	PSIP1	2|2|0	4	1.33	3	7|14|18|20	0	0	0	0	0	-68.61	0.09	0.96
ASF1ANT	MARC1	MARC1	2|1|0	3	1	3	10|6|14|13	0	0	0	0	0	-51.06	0.09	0.96
ASF1ANT	NANS	NANS	3|0|0	3	1	3	7|8|14|14	0	0	0	0	0	-51.02	0.09	0.96
ASF1ANT	RPL35A	RPL35A	1|2|0	3	1	3	17|11|12|7	0	0	0	0	0	-55.43	0.09	0.96
ASF1ANT	POLDIP3	POLDIP3	2|1|0	3	1	3	9|10|15|12	0	0	0	0	0	-54.39	0.09	0.96
ASF1ANT	FAM50A	FAM50A	2|1|0	3	1	3	5|9|15|17	0	0	0	0	0	-54.02	0.09	0.96
ASF1ANT	MEPCE	MEPCE	3|0|0	3	1	3	8|11|13|14	0	0	0	0	0	-54.39	0.09	0.96
ASF1ANT	C1ORF123	C1ORF123	2|0|0	2	0.67	3	6|8|8|9	0	0	0	0	0	-37.72	0.09	0.96
ASF1ANT	EXOC6	EXOC6	2|0|0	2	0.67	3	5|7|9|8	0	0	0	0	0	-35.49	0.09	0.96
ASF1ANT	PCIF1	PCIF1	1|0|0	1	0.33	3	1|3|4|7	0	0	0	0	0	-19.99	0.09	0.96
ASF1ANT	UBAC2	UBAC2	1|0|0	1	0.33	3	3|4|3|5	0	0	0	0	0	-20.1	0.09	0.96
ASF1ANT	SKP2	SKP2	1|0|0	1	0.33	3	3|2|7|3	0	0	0	0	0	-20.08	0.09	0.96
ASF1ANT	BRE	BRE	1|0|0	1	0.33	3	4|4|4|3	0	0	0	0	0	-20.1	0.09	0.96
ASF1ANT	EMC4	EMC4	1|0|0	1	0.33	3	3|4|5|3	0	0	0	0	0	-20.1	0.09	0.96
ASF1ANT	ANK2	ANK2	0|1|0	1	0.33	3	0|1|3|11	0	0	0	0	0	-19.42	0.09	0.96
ASF1ANT	DOCK4	DOCK4	0|1|0	1	0.33	3	1|7|3|4	0	0	0	0	0	-19.99	0.09	0.96
ASF1ANT	ACAP2	ACAP2	1|0|0	1	0.33	3	3|4|4|4	0	0	0	0	0	-20.1	0.09	0.96
ASF1ANT	RANBP2	RANBP2	43|16|0	59	19.67	3	241|247|265|261	0	0	0	0	0	#NAME?	0.08	0.96
ASF1ANT	RANGAP1	RANGAP1	15|6|0	21	7	3	86|98|87|97	0	0	0	0	0	-415.59	0.08	0.96
ASF1ANT	LARP1	LARP1	13|7|0	20	6.67	3	83|99|70|81	0	0	0	0	0	-376.1	0.08	0.96
ASF1ANT	WAPAL	WAPAL	17|2|0	19	6.33	3	62|79|82|99	0	0	0	0	0	-363.49	0.08	0.96
ASF1ANT	MDC1	MDC1	10|8|0	18	6	3	73|82|87|61	0	0	0	0	0	-342.4	0.08	0.96
ASF1ANT	SPEN	SPEN	12|2|0	14	4.67	3	36|59|71|70	0	0	0	0	0	-266.66	0.08	0.96
ASF1ANT	RBBP6	RBBP6	7|5|0	12	4	3	23|44|55|68	0	0	0	0	0	-214.77	0.08	0.96
ASF1ANT	RBM25	RBM25	9|3|0	12	4	3	37|51|54|48	0	0	0	0	0	-215.7	0.08	0.96
ASF1ANT	TRIM25	TRIM25	10|1|0	11	3.67	3	51|51|45|41	0	0	0	0	0	-213.42	0.08	0.96
ASF1ANT	LIG3	LIG3	5|6|0	11	3.67	3	45|43|50|44	0	0	0	0	0	-206.69	0.08	0.96
ASF1ANT	CHERP	CHERP	6|3|0	9	3	3	21|37|43|49	0	0	0	0	0	-170.22	0.08	0.96
ASF1ANT	EIF5A	EIF5A	5|4|0	9	3	3	31|37|37|41	0	0	0	0	0	-166.3	0.08	0.96
ASF1ANT	MDN1	MDN1	8|0|0	8	2.67	3	27|24|32|43	0	0	0	0	0	-143.59	0.08	0.96
ASF1ANT	NAA25	NAA25	7|1|0	8	2.67	3	30|40|37|33	0	0	0	0	0	-159.57	0.08	0.96
ASF1ANT	STIP1	STIP1	3|4|0	7	2.33	3	25|29|34|35	0	0	0	0	0	-140.51	0.08	0.96
ASF1ANT	ORC3	ORC3	4|3|0	7	2.33	3	28|31|30|29	0	0	0	0	0	-134.91	0.08	0.96
ASF1ANT	MGEA5	MGEA5	6|0|0	6	2	3	15|21|29|31	0	0	0	0	0	-109.95	0.08	0.96
ASF1ANT	ATAD1	ATAD1	5|0|0	5	1.67	3	18|20|22|19	0	0	0	0	0	-91.24	0.08	0.96
ASF1ANT	CBX1	CBX1	3|2|0	5	1.67	3	17|17|22|23	0	0	0	0	0	-91.24	0.08	0.96
ASF1ANT	FERMT2	FERMT2	5|0|0	5	1.67	3	20|23|18|21	0	0	0	0	0	-94.59	0.08	0.96
ASF1ANT	CRNKL1	CRNKL1	4|1|0	5	1.67	3	26|15|20|18	0	0	0	0	0	-91.3	0.08	0.96
ASF1ANT	ELP3	ELP3	3|2|0	5	1.67	3	20|21|22|20	0	0	0	0	0	-95.71	0.08	0.96
ASF1ANT	PICALM	PICALM	3|1|0	4	1.33	3	15|12|17|19	0	0	0	0	0	-73.35	0.08	0.96
ASF1ANT	OCIAD1	OCIAD1	3|0|0	3	1	3	11|14|13|13	0	0	0	0	0	-59.96	0.08	0.96
ASF1ANT	FAM162A	FAM162A	3|0|0	3	1	3	13|12|14|9	0	0	0	0	0	-56.6	0.08	0.96
ASF1ANT	CFDP1	CFDP1	2|1|0	3	1	3	7|13|13|17	0	0	0	0	0	-58.8	0.08	0.96
ASF1ANT	TBC1D4	TBC1D4	2|1|0	3	1	3	8|11|15|17	0	0	0	0	0	-59.95	0.08	0.96
ASF1ANT	RBM12	RBM12	3|0|0	3	1	3	10|14|15|13	0	0	0	0	0	-61.06	0.08	0.96
ASF1ANT	PDCD5	PDCD5	2|1|0	3	1	3	12|12|13|11	0	0	0	0	0	-56.6	0.08	0.96
ASF1ANT	GK	GK	2|0|0	2	0.67	3	5|8|11|11	0	0	0	0	0	-42.15	0.08	0.96
ASF1ANT	ELMOD2	ELMOD2	2|0|0	2	0.67	3	8|9|10|8	0	0	0	0	0	-42.15	0.08	0.96
ASF1ANT	SPAG7	SPAG7	1|1|0	2	0.67	3	5|6|10|11	0	0	0	0	0	-38.86	0.08	0.96
ASF1ANT	KIAA2013	KIAA2013	2|0|0	2	0.67	3	6|7|10|11	0	0	0	0	0	-41.04	0.08	0.96
ASF1ANT	WIPI2	WIPI2	1|1|0	2	0.67	3	6|8|10|8	0	0	0	0	0	-38.8	0.08	0.96
ASF1ANT	DHCR7	DHCR7	1|1|0	2	0.67	3	8|11|6|9	0	0	0	0	0	-41.04	0.08	0.96
ASF1ANT	AGPAT1	AGPAT1	1|0|0	1	0.33	3	3|2|6|6	0	0	0	0	0	-22.26	0.08	0.96
ASF1ANT	MACROD1	MACROD1	1|0|0	1	0.33	3	2|4|7|4	0	0	0	0	0	-22.26	0.08	0.96
ASF1ANT	WHSC1L1	WHSC1L1	1|0|0	1	0.33	3	1|5|8|2	0	0	0	0	0	-20.78	0.08	0.96
ASF1ANT	MORC3	MORC3	1|0|0	1	0.33	3	4|2|3|8	0	0	0	0	0	-22.13	0.08	0.96
ASF1ANT	GDPD1	GDPD1	1|0|0	1	0.33	3	4|2|4|6	0	0	0	0	0	-21.13	0.08	0.96
ASF1ANT	NDUFB6	NDUFB6	1|0|0	1	0.33	3	4|4|3|5	0	0	0	0	0	-21.13	0.08	0.96
ASF1ANT	HJURP	HJURP	1|0|0	1	0.33	3	0|7|4|5	0	0	0	0	0	-20.85	0.08	0.96
ASF1ANT	FANCI	FANCI	14|1|0	15	5	3	72|78|69|70	0	0	0	0	0	-326.83	0.07	0.96
ASF1ANT	CHAMP1	CHAMP1	7|7|0	14	4.67	3	57|68|66|67	0	0	0	0	0	-292.02	0.07	0.96
ASF1ANT	NCOR1	NCOR1	9|4|0	13	4.33	3	34|54|65|87	0	0	0	0	0	-270.86	0.07	0.96
ASF1ANT	WDR70	WDR70	5|5|0	10	3.33	3	36|45|46|52	0	0	0	0	0	-203.32	0.07	0.96
ASF1ANT	THOC2	THOC2	5|4|0	9	3	3	27|61|43|38	0	0	0	0	0	-191.43	0.07	0.96
ASF1ANT	ZFR	ZFR	6|3|0	9	3	3	26|45|53|39	0	0	0	0	0	-184.91	0.07	0.96
ASF1ANT	TFIP11	TFIP11	8|0|0	8	2.67	3	35|42|40|41	0	0	0	0	0	-179.76	0.07	0.96
ASF1ANT	NOC3L	NOC3L	5|2|0	7	2.33	3	31|36|36|26	0	0	0	0	0	-147.24	0.07	0.96
ASF1ANT	DNTTIP2	DNTTIP2	5|1|0	6	2	3	17|29|39|34	0	0	0	0	0	-135.6	0.07	0.96
ASF1ANT	ADD1	ADD1	5|0|0	5	1.67	3	18|25|23|27	0	0	0	0	0	-106.9	0.07	0.96
ASF1ANT	TRMT1L	TRMT1L	5|0|0	5	1.67	3	16|20|28|29	0	0	0	0	0	-106.74	0.07	0.96
ASF1ANT	FAM120A	FAM120A	4|0|0	4	1.33	3	18|24|19|19	0	0	0	0	0	-92.35	0.07	0.96
ASF1ANT	USP10	USP10	4|0|0	4	1.33	3	14|17|23|25	0	0	0	0	0	-91.2	0.07	0.96
ASF1ANT	RPF2	RPF2	1|3|0	4	1.33	3	22|23|18|13	0	0	0	0	0	-87.93	0.07	0.96
ASF1ANT	ARFGAP2	ARFGAP2	4|0|0	4	1.33	3	17|21|16|23	0	0	0	0	0	-89	0.07	0.96
ASF1ANT	CSTF3	CSTF3	4|0|0	4	1.33	3	18|17|26|21	0	0	0	0	0	-94.59	0.07	0.96
ASF1ANT	TNIK	TNIK	4|0|0	4	1.33	3	13|20|22|27	0	0	0	0	0	-94.45	0.07	0.96
ASF1ANT	RPS7	RPS7	3|0|0	3	1	3	6|11|22|17	0	0	0	0	0	-65	0.07	0.96
ASF1ANT	TBRG4	TBRG4	3|0|0	3	1	3	13|12|17|18	0	0	0	0	0	-69.99	0.07	0.96
ASF1ANT	CDKN2AIP	CDKN2AIP	2|1|0	3	1	3	7|16|16|15	0	0	0	0	0	-63.24	0.07	0.96
ASF1ANT	PRIM1	PRIM1	3|0|0	3	1	3	12|13|17|15	0	0	0	0	0	-66.65	0.07	0.96
ASF1ANT	RPS19	RPS19	3|0|0	3	1	3	15|16|12|15	0	0	0	0	0	-67.77	0.07	0.96
ASF1ANT	SGPL1	SGPL1	2|1|0	3	1	3	11|14|16|15	0	0	0	0	0	-65.52	0.07	0.96
ASF1ANT	PCID2	PCID2	3|0|0	3	1	3	11|12|18|17	0	0	0	0	0	-67.77	0.07	0.96
ASF1ANT	GALNT2	GALNT2	3|0|0	3	1	3	12|15|13|14	0	0	0	0	0	-63.3	0.07	0.96
ASF1ANT	MSH3	MSH3	1|1|0	2	0.67	3	8|9|11|9	0	0	0	0	0	-44.36	0.07	0.96
ASF1ANT	DDX10	DDX10	2|0|0	2	0.67	3	7|9|6|17	0	0	0	0	0	-46.27	0.07	0.96
ASF1ANT	SCAF4	SCAF4	2|0|0	2	0.67	3	5|7|13|14	0	0	0	0	0	-46.38	0.07	0.96
ASF1ANT	GSK3B	GSK3B	2|0|0	2	0.67	3	6|9|11|12	0	0	0	0	0	-45.48	0.07	0.96
ASF1ANT	RPS15	RPS15	0|0|2	2	0.67	3	6|10|12|11	0	0	0	0	0	-46.6	0.07	0.96
ASF1ANT	CERS2	CERS2	2|0|0	2	0.67	3	9|10|9|12	0	0	0	0	0	-47.69	0.07	0.96
ASF1ANT	BRAF	BRAF	1|1|0	2	0.67	3	9|7|10|11	0	0	0	0	0	-44.36	0.07	0.96
ASF1ANT	KAT7	KAT7	1|0|0	1	0.33	3	3|5|4|7	0	0	0	0	0	-24.47	0.07	0.96
ASF1ANT	PARD3B	PARD3B	0|1|0	1	0.33	3	3|4|3|9	0	0	0	0	0	-24.34	0.07	0.96
ASF1ANT	JMJD1C	JMJD1C	1|0|0	1	0.33	3	2|5|1|10	0	0	0	0	0	-22.89	0.07	0.96
ASF1ANT	MRPS30	MRPS30	1|0|0	1	0.33	3	2|3|6|9	0	0	0	0	0	-25.28	0.07	0.96
ASF1ANT	SYNE2	SYNE2	1|0|0	1	0.33	3	2|2|8|6	0	0	0	0	0	-23.16	0.07	0.96
ASF1ANT	PLS1	PLS1	1|0|0	1	0.33	3	1|2|6|11	0	0	0	0	0	-24.92	0.07	0.96
ASF1ANT	HDLBP	HDLBP	17|13|0	30	10	3	154|153|161|164	0	0	0	0	0	-712.32	0.06	0.96
ASF1ANT	ATXN2L	ATXN2L	9|7|0	16	5.33	3	72|87|86|88	0	0	0	0	0	-376.26	0.06	0.96
ASF1ANT	KIAA0196	KIAA0196	8|5|0	13	4.33	3	66|62|63|77	0	0	0	0	0	-303.24	0.06	0.96
ASF1ANT	KIF11	KIF11	10|1|0	11	3.67	3	43|56|88|64	0	0	0	0	0	-283.4	0.06	0.96
ASF1ANT	KNOP1	KNOP1	7|3|0	10	3.33	3	38|51|63|69	0	0	0	0	0	-249.96	0.06	0.96
ASF1ANT	DPP3	DPP3	7|1|0	8	2.67	3	38|48|36|51	0	0	0	0	0	-196.58	0.06	0.96
ASF1ANT	IPO8	IPO8	7|0|0	7	2.33	3	33|37|46|52	0	0	0	0	0	-190.8	0.06	0.96
ASF1ANT	XAB2	XAB2	6|0|0	6	2	3	34|36|27|30	0	0	0	0	0	-145	0.06	0.96
ASF1ANT	RAB3GAP1	RAB3GAP1	6|0|0	6	2	3	29|34|38|39	0	0	0	0	0	-159.57	0.06	0.96
ASF1ANT	ZMYM2	ZMYM2	6|0|0	6	2	3	17|26|36|46	0	0	0	0	0	-142.06	0.06	0.96
ASF1ANT	TP53BP1	TP53BP1	6|0|0	6	2	3	27|32|25|43	0	0	0	0	0	-144.75	0.06	0.96
ASF1ANT	KMT2A	KMT2A	4|2|0	6	2	3	16|40|44|40	0	0	0	0	0	-158.9	0.06	0.96
ASF1ANT	NBN	NBN	3|1|0	4	1.33	3	16|21|22|25	0	0	0	0	0	-96.82	0.06	0.96
ASF1ANT	SMG9	SMG9	4|0|0	4	1.33	3	17|22|26|22	0	0	0	0	0	-100.19	0.06	0.96
ASF1ANT	POLA1	POLA1	4|0|0	4	1.33	3	19|28|22|21	0	0	0	0	0	-103.55	0.06	0.96
ASF1ANT	PRCC	PRCC	4|0|0	4	1.33	3	15|20|25|25	0	0	0	0	0	-98.01	0.06	0.96
ASF1ANT	OSBPL11	OSBPL11	2|0|1	3	1	3	13|16|22|17	0	0	0	0	0	-78.93	0.06	0.96
ASF1ANT	ADD3	ADD3	3|0|0	3	1	3	13|15|21|20	0	0	0	0	0	-80.05	0.06	0.96
ASF1ANT	EP400	EP400	2|1|0	3	1	3	18|19|19|12	0	0	0	0	0	-78.93	0.06	0.96
ASF1ANT	RANBP1	RANBP1	3|0|0	3	1	3	16|18|20|16	0	0	0	0	0	-81.17	0.06	0.96
ASF1ANT	CCNB1	CCNB1	2|1|0	3	1	3	13|19|16|16	0	0	0	0	0	-74.46	0.06	0.96
ASF1ANT	PNO1	PNO1	1|1|0	2	0.67	3	12|14|10|8	0	0	0	0	0	-52.14	0.06	0.96
ASF1ANT	PPP2R5C	PPP2R5C	1|1|0	2	0.67	3	7|12|11|12	0	0	0	0	0	-49.93	0.06	0.96
ASF1ANT	PEBP1	PEBP1	2|0|0	2	0.67	3	9|10|15|14	0	0	0	0	0	-56.6	0.06	0.96
ASF1ANT	IGF2BP3	IGF2BP3	1|1|0	2	0.67	3	9|11|14|13	0	0	0	0	0	-55.5	0.06	0.96
ASF1ANT	IST1	IST1	1|0|1	2	0.67	3	8|8|14|15	0	0	0	0	0	-53.25	0.06	0.96
ASF1ANT	DCAKD	DCAKD	1|0|0	1	0.33	3	5|8|3|5	0	0	0	0	0	-26.65	0.06	0.96
ASF1ANT	CYP51A1	CYP51A1	1|0|0	1	0.33	3	4|10|4|5	0	0	0	0	0	-28.81	0.06	0.96
ASF1ANT	RHOG	RHOG	1|0|0	1	0.33	3	3|5|9|7	0	0	0	0	0	-29.99	0.06	0.96
ASF1ANT	GOSR1	GOSR1	1|0|0	1	0.33	3	3|4|7|9	0	0	0	0	0	-28.85	0.06	0.96
ASF1ANT	LARS2	LARS2	1|0|0	1	0.33	3	5|4|8|5	0	0	0	0	0	-27.77	0.06	0.96
ASF1ANT	PHF21A	PHF21A	1|0|0	1	0.33	3	2|5|7|10	0	0	0	0	0	-29.72	0.06	0.96
ASF1ANT	RACGAP1	RACGAP1	1|0|0	1	0.33	3	3|5|10|6	0	0	0	0	0	-29.86	0.06	0.96
ASF1ANT	VPS16	VPS16	1|0|0	1	0.33	3	0|6|8|9	0	0	0	0	0	-28.52	0.06	0.96
ASF1ANT	CORO1B	CORO1B	1|0|0	1	0.33	3	3|5|8|8	0	0	0	0	0	-29.94	0.06	0.96
ASF1ANT	COG2	COG2	0|1|0	1	0.33	3	1|3|9|9	0	0	0	0	0	-27.35	0.06	0.96
ASF1ANT	CPSF6	CPSF6	1|0|0	1	0.33	3	3|6|8|6	0	0	0	0	0	-28.87	0.06	0.96
ASF1ANT	ALG5	ALG5	1|0|0	1	0.33	3	5|5|9|3	0	0	0	0	0	-27.8	0.06	0.96
ASF1ANT	UNK	UNK	1|0|0	1	0.33	3	2|3|6|13	0	0	0	0	0	-29.34	0.06	0.96
ASF1ANT	AHCTF1	AHCTF1	8|10|0	18	6	3	106|125|124|112	0	0	0	0	0	-526.84	0.05	0.96
ASF1ANT	NUP214	NUP214	12|5|0	17	5.67	3	100|100|127|109	0	0	0	0	0	-491.91	0.05	0.96
ASF1ANT	CASC5	CASC5	11|2|0	13	4.33	3	62|85|77|130	0	0	0	0	0	-398.83	0.05	0.96
ASF1ANT	PDCD11	PDCD11	3|8|0	11	3.67	3	72|73|68|55	0	0	0	0	0	-303.34	0.05	0.96
ASF1ANT	SART1	SART1	7|3|0	10	3.33	3	56|68|76|68	0	0	0	0	0	-303.34	0.05	0.96
ASF1ANT	KDM3B	KDM3B	7|2|0	9	3	3	35|56|63|91	0	0	0	0	0	-276.44	0.05	0.96
ASF1ANT	NSUN2	NSUN2	5|3|0	8	2.67	3	41|46|57|51	0	0	0	0	0	-221.28	0.05	0.96
ASF1ANT	G3BP1	G3BP1	5|3|0	8	2.67	3	44|53|55|58	0	0	0	0	0	-238.12	0.05	0.96
ASF1ANT	ACIN1	ACIN1	1|4|3	8	2.67	3	39|56|69|56	0	0	0	0	0	-243.53	0.05	0.96
ASF1ANT	CUX1	CUX1	6|1|0	7	2.33	3	26|46|51|59	0	0	0	0	0	-206.07	0.05	0.96
ASF1ANT	KHSRP	KHSRP	4|2|0	6	2	3	29|39|54|52	0	0	0	0	0	-197.25	0.05	0.96
ASF1ANT	TRIP12	TRIP12	4|1|0	5	1.67	3	31|35|33|30	0	0	0	0	0	-147.24	0.05	0.96
ASF1ANT	CDCA2	CDCA2	2|2|0	4	1.33	3	14|30|38|29	0	0	0	0	0	-126.54	0.05	0.96
ASF1ANT	PAK4	PAK4	4|0|0	4	1.33	3	28|30|27|25	0	0	0	0	0	-125.94	0.05	0.96
ASF1ANT	NAP1L1	NAP1L1	3|0|1	4	1.33	3	21|24|31|31	0	0	0	0	0	-122.58	0.05	0.96
ASF1ANT	POGZ	POGZ	3|1|0	4	1.33	3	15|29|28|31	0	0	0	0	0	-117.86	0.05	0.96
ASF1ANT	SUPT6H	SUPT6H	4|0|0	4	1.33	3	12|20|28|41	0	0	0	0	0	-115.07	0.05	0.96
ASF1ANT	IK	IK	2|2|0	4	1.33	3	19|23|27|30	0	0	0	0	0	-113.62	0.05	0.96
ASF1ANT	PTPN23	PTPN23	3|1|0	4	1.33	3	16|28|30|32	0	0	0	0	0	-121.24	0.05	0.96
ASF1ANT	UTP20	UTP20	3|0|0	3	1	3	21|24|26|17	0	0	0	0	0	-101.3	0.05	0.96
ASF1ANT	CUL4A	CUL4A	3|0|0	3	1	3	18|21|26|21	0	0	0	0	0	-99.07	0.05	0.96
ASF1ANT	SMC1A	SMC1A	3|0|0	3	1	3	19|18|23|19	0	0	0	0	0	-91.24	0.05	0.96
ASF1ANT	PCMT1	PCMT1	2|1|0	3	1	3	19|21|21|24	0	0	0	0	0	-97.95	0.05	0.96
ASF1ANT	ATP2B1	ATP2B1	3|0|0	3	1	3	19|20|19|22	0	0	0	0	0	-92.35	0.05	0.96
ASF1ANT	RPS6KA1	RPS6KA1	2|0|0	2	0.67	3	11|11|17|10	0	0	0	0	0	-57.72	0.05	0.96
ASF1ANT	TCEB3	TCEB3	0|2|0	2	0.67	3	7|16|15|18	0	0	0	0	0	-65.37	0.05	0.96
ASF1ANT	GLO1	GLO1	1|1|0	2	0.67	3	12|15|8|19	0	0	0	0	0	-63.18	0.05	0.96
ASF1ANT	COIL	COIL	1|1|0	2	0.67	3	8|14|17|15	0	0	0	0	0	-63.35	0.05	0.96
ASF1ANT	BRIP1	BRIP1	2|0|0	2	0.67	3	10|14|14|18	0	0	0	0	0	-65.52	0.05	0.96
ASF1ANT	SLC4A1AP	SLC4A1AP	2|0|0	2	0.67	3	4|12|21|21	0	0	0	0	0	-67.13	0.05	0.96
ASF1ANT	DGCR14	DGCR14	1|1|0	2	0.67	3	5|9|16|20	0	0	0	0	0	-58.32	0.05	0.96
ASF1ANT	TUBGCP3	TUBGCP3	2|0|0	2	0.67	3	10|13|18|10	0	0	0	0	0	-60.01	0.05	0.96
ASF1ANT	LRWD1	LRWD1	2|0|0	2	0.67	3	11|14|16|12	0	0	0	0	0	-62.18	0.05	0.96
ASF1ANT	SLU7	SLU7	1|1|0	2	0.67	3	9|11|13|17	0	0	0	0	0	-58.84	0.05	0.96
ASF1ANT	RFC1	RFC1	1|1|0	2	0.67	3	12|17|16|10	0	0	0	0	0	-64.42	0.05	0.96
ASF1ANT	MPP1	MPP1	1|1|0	2	0.67	3	4|14|19|22	0	0	0	0	0	-68.3	0.05	0.96
ASF1ANT	MACF1	MACF1	2|0|0	2	0.67	3	13|10|8|28	0	0	0	0	0	-68.17	0.05	0.96
ASF1ANT	FUBP1	FUBP1	1|1|0	2	0.67	3	11|16|16|13	0	0	0	0	0	-65.52	0.05	0.96
ASF1ANT	WIZ	WIZ	2|0|0	2	0.67	3	6|14|16|17	0	0	0	0	0	-61.98	0.05	0.96
ASF1ANT	PIK3C3	PIK3C3	1|0|0	1	0.33	3	2|9|8|6	0	0	0	0	0	-30.96	0.05	0.96
ASF1ANT	GTSE1	GTSE1	0|1|0	1	0.33	3	3|7|8|9	0	0	0	0	0	-33.36	0.05	0.96
ASF1ANT	SWAP70	SWAP70	1|0|0	1	0.33	3	4|1|9|11	0	0	0	0	0	-30.58	0.05	0.96
ASF1ANT	MPG	MPG	1|0|0	1	0.33	3	7|10|5|5	0	0	0	0	0	-33.29	0.05	0.96
ASF1ANT	GTF2F1	GTF2F1	1|0|0	1	0.33	3	3|7|8|11	0	0	0	0	0	-35.39	0.05	0.96
ASF1ANT	ERMP1	ERMP1	1|0|0	1	0.33	3	5|4|9|7	0	0	0	0	0	-31.06	0.05	0.96
ASF1ANT	NCOA2	NCOA2	1|0|0	1	0.33	3	1|6|7|15	0	0	0	0	0	-34.84	0.05	0.96
ASF1ANT	PRR14L	PRR14L	1|0|0	1	0.33	3	2|8|3|13	0	0	0	0	0	-31.64	0.05	0.96
ASF1ANT	KIFC1	KIFC1	1|0|0	1	0.33	3	2|3|14|7	0	0	0	0	0	-31.57	0.05	0.96
ASF1ANT	FBXO4	FBXO4	0|0|1	1	0.33	3	4|8|6|7	0	0	0	0	0	-31.06	0.05	0.96
ASF1ANT	MLLT6	MLLT6	1|0|0	1	0.33	3	5|7|8|8	0	0	0	0	0	-34.36	0.05	0.96
ASF1ANT	FANCD2	FANCD2	1|0|0	1	0.33	3	4|8|6|10	0	0	0	0	0	-34.36	0.05	0.96
ASF1ANT	KMT2D	KMT2D	1|0|0	1	0.33	3	0|4|7|14	0	0	0	0	0	-30.33	0.05	0.96
ASF1ANT	MAP1B	MAP1B	18|3|0	21	7	3	164|172|169|178	0	0	0	0	0	#NAME?	0.04	0.96
ASF1ANT	RAB3GAP2	RAB3GAP2	11|0|1	12	4	3	102|111|116|104	0	0	0	0	0	-488.63	0.04	0.96
ASF1ANT	DSP	DSP	6|2|3	11	3.67	3	75|103|91|116	0	0	0	0	0	-422.97	0.04	0.96
ASF1ANT	MRE11A	MRE11A	7|3|0	10	3.33	3	70|68|83|84	0	0	0	0	0	-344.81	0.04	0.96
ASF1ANT	TLN1	TLN1	6|2|0	8	2.67	3	34|50|86|99	0	0	0	0	0	-303.17	0.04	0.96
ASF1ANT	NUDC	NUDC	4|2|1	7	2.33	3	51|54|59|58	0	0	0	0	0	-246.17	0.04	0.96
ASF1ANT	DIDO1	DIDO1	5|0|0	5	1.67	3	30|52|51|49	0	0	0	0	0	-206.37	0.04	0.96
ASF1ANT	EPB41	EPB41	4|0|0	4	1.33	3	29|32|35|38	0	0	0	0	0	-152.84	0.04	0.96
ASF1ANT	NUFIP2	NUFIP2	3|1|0	4	1.33	3	34|42|40|36	0	0	0	0	0	-173.03	0.04	0.96
ASF1ANT	MAP7D3	MAP7D3	2|2|0	4	1.33	3	30|39|29|35	0	0	0	0	0	-151.72	0.04	0.96
ASF1ANT	RBM10	RBM10	4|0|0	4	1.33	3	31|39|42|37	0	0	0	0	0	-169.66	0.04	0.96
ASF1ANT	SIN3A	SIN3A	2|1|0	3	1	3	18|33|33|27	0	0	0	0	0	-126.88	0.04	0.96
ASF1ANT	CD2BP2	CD2BP2	3|0|0	3	1	3	19|18|28|27	0	0	0	0	0	-105.79	0.04	0.96
ASF1ANT	PAK2	PAK2	3|0|0	3	1	3	14|26|28|31	0	0	0	0	0	-113.34	0.04	0.96
ASF1ANT	BTAF1	BTAF1	3|0|0	3	1	3	21|25|27|29	0	0	0	0	0	-116.98	0.04	0.96
ASF1ANT	SEC24A	SEC24A	3|0|0	3	1	3	19|23|27|36	0	0	0	0	0	-120.1	0.04	0.96
ASF1ANT	WDHD1	WDHD1	3|0|0	3	1	3	12|25|30|28	0	0	0	0	0	-108.76	0.04	0.96
ASF1ANT	ZNF281	ZNF281	3|0|0	3	1	3	14|25|26|35	0	0	0	0	0	-114.3	0.04	0.96
ASF1ANT	FIP1L1	FIP1L1	1|1|0	2	0.67	3	14|18|20|19	0	0	0	0	0	-82.29	0.04	0.96
ASF1ANT	PRPF4	PRPF4	2|0|0	2	0.67	3	16|14|20|15	0	0	0	0	0	-75.58	0.04	0.96
ASF1ANT	PATL1	PATL1	2|0|0	2	0.67	3	11|16|21|20	0	0	0	0	0	-78.93	0.04	0.96
ASF1ANT	USP47	USP47	2|0|0	2	0.67	3	8|15|19|22	0	0	0	0	0	-74.15	0.04	0.96
ASF1ANT	GOLGB1	GOLGB1	2|0|0	2	0.67	3	6|9|16|29	0	0	0	0	0	-69.12	0.04	0.96
ASF1ANT	TBCB	TBCB	2|0|0	2	0.67	3	11|14|23|18	0	0	0	0	0	-76.57	0.04	0.96
ASF1ANT	CHMP4B	CHMP4B	2|0|0	2	0.67	3	15|17|18|16	0	0	0	0	0	-76.7	0.04	0.96
ASF1ANT	NEK9	NEK9	2|0|0	2	0.67	3	14|16|16|18	0	0	0	0	0	-74.46	0.04	0.96
ASF1ANT	POLR3B	POLR3B	0|1|0	1	0.33	3	7|8|11|10	0	0	0	0	0	-43.24	0.04	0.96
ASF1ANT	BRD4	BRD4	1|0|0	1	0.33	3	7|8|10|6	0	0	0	0	0	-37.72	0.04	0.96
ASF1ANT	MCM3AP	MCM3AP	1|0|0	1	0.33	3	0|7|13|12	0	0	0	0	0	-38.16	0.04	0.96
ASF1ANT	DYNC1LI2	DYNC1LI2	1|0|0	1	0.33	3	2|9|10|15	0	0	0	0	0	-42.77	0.04	0.96
ASF1ANT	CHD1	CHD1	1|0|0	1	0.33	3	5|10|12|9	0	0	0	0	0	-43.24	0.04	0.96
ASF1ANT	C20ORF27	C20ORF27	0|1|0	1	0.33	3	7|9|10|7	0	0	0	0	0	-39.92	0.04	0.96
ASF1ANT	FIGNL1	FIGNL1	1|0|0	1	0.33	3	4|5|13|11	0	0	0	0	0	-39.6	0.04	0.96
ASF1ANT	ZNF207	ZNF207	1|0|0	1	0.33	3	5|8|7|13	0	0	0	0	0	-39.86	0.04	0.96
ASF1ANT	TOMM34	TOMM34	1|0|0	1	0.33	3	5|11|12|2	0	0	0	0	0	-36.18	0.04	0.96
ASF1ANT	AKAP13	AKAP13	1|0|0	1	0.33	3	1|5|10|15	0	0	0	0	0	-37.11	0.04	0.96
ASF1ANT	SCAF1	SCAF1	1|0|0	1	0.33	3	3|9|14|12	0	0	0	0	0	-45.17	0.04	0.96
ASF1ANT	TXLNA	TXLNA	1|0|0	1	0.33	3	0|1|17|12	0	0	0	0	0	-35.65	0.04	0.96
ASF1ANT	RRP8	RRP8	1|0|0	1	0.33	3	4|8|9|11	0	0	0	0	0	-38.86	0.04	0.96
ASF1ANT	CASP8	CASP8	1|0|0	1	0.33	3	7|8|11|7	0	0	0	0	0	-39.92	0.04	0.96
ASF1ANT	SDCCAG3	SDCCAG3	1|0|0	1	0.33	3	3|7|10|14	0	0	0	0	0	-40.7	0.04	0.96
ASF1ANT	TRMT10C	TRMT10C	1|0|0	1	0.33	3	8|11|11|8	0	0	0	0	0	-45.48	0.04	0.96
ASF1ANT	PRPF38B	PRPF38B	1|0|0	1	0.33	3	7|8|13|8	0	0	0	0	0	-43.24	0.04	0.96
ASF1ANT	EDC4	EDC4	10|2|0	12	4	3	118|142|156|149	0	0	0	0	0	-636.77	0.03	0.96
ASF1ANT	ZNF638	ZNF638	5|2|0	7	2.33	3	58|80|82|79	0	0	0	0	0	-337.91	0.03	0.96
ASF1ANT	SF3A1	SF3A1	4|3|0	7	2.33	3	58|71|73|73	0	0	0	0	0	-311.11	0.03	0.96
ASF1ANT	PRRC2B	PRRC2B	4|0|0	4	1.33	3	24|48|58|68	0	0	0	0	0	-223.77	0.03	0.96
ASF1ANT	TCERG1	TCERG1	2|2|0	4	1.33	3	30|37|54|46	0	0	0	0	0	-189.49	0.03	0.96
ASF1ANT	STAU1	STAU1	2|2|0	4	1.33	3	37|47|49|44	0	0	0	0	0	-201.08	0.03	0.96
ASF1ANT	TRIP11	TRIP11	0|0|3	3	1	3	19|40|37|64	0	0	0	0	0	-181.03	0.03	0.96
ASF1ANT	CRKL	CRKL	2|1|0	3	1	3	26|29|31|34	0	0	0	0	0	-137.14	0.03	0.96
ASF1ANT	IRAK1	IRAK1	3|0|0	3	1	3	35|36|38|42	0	0	0	0	0	-171.91	0.03	0.96
ASF1ANT	PLRG1	PLRG1	2|0|0	2	0.67	3	20|26|26|24	0	0	0	0	0	-110.25	0.03	0.96
ASF1ANT	POLR3A	POLR3A	2|0|0	2	0.67	3	17|22|25|19	0	0	0	0	0	-95.71	0.03	0.96
ASF1ANT	CIAPIN1	CIAPIN1	2|0|0	2	0.67	3	17|20|22|20	0	0	0	0	0	-91.24	0.03	0.96
ASF1ANT	CDK12	CDK12	2|0|0	2	0.67	3	11|21|26|28	0	0	0	0	0	-98.69	0.03	0.96
ASF1ANT	WBP11	WBP11	2|0|0	2	0.67	3	11|19|25|31	0	0	0	0	0	-98.57	0.03	0.96
ASF1ANT	PDS5B	PDS5B	0|2|0	2	0.67	3	23|23|38|12	0	0	0	0	0	-109.58	0.03	0.96
ASF1ANT	BLM	BLM	1|1|0	2	0.67	3	4|22|36|37	0	0	0	0	0	-112.62	0.03	0.96
ASF1ANT	STIM1	STIM1	2|0|0	2	0.67	3	17|27|29|32	0	0	0	0	0	-120.21	0.03	0.96
ASF1ANT	ZDBF2	ZDBF2	1|1|0	2	0.67	3	11|15|30|39	0	0	0	0	0	-108.29	0.03	0.96
ASF1ANT	RPAP3	RPAP3	2|0|0	2	0.67	3	24|24|27|30	0	0	0	0	0	-120.34	0.03	0.96
ASF1ANT	PRPF3	PRPF3	0|1|0	1	0.33	3	8|10|19|9	0	0	0	0	0	-54.1	0.03	0.96
ASF1ANT	MAVS	MAVS	1|0|0	1	0.33	3	7|13|10|16	0	0	0	0	0	-54.36	0.03	0.96
ASF1ANT	NDC1	NDC1	1|0|0	1	0.33	3	11|9|11|8	0	0	0	0	0	-46.6	0.03	0.96
ASF1ANT	HN1	HN1	1|0|0	1	0.33	3	7|11|10|16	0	0	0	0	0	-52.13	0.03	0.96
ASF1ANT	PSMC4	PSMC4	0|0|1	1	0.33	3	5|11|19|15	0	0	0	0	0	-58.44	0.03	0.96
ASF1ANT	RRBP1	RRBP1	1|0|0	1	0.33	3	10|16|9|13	0	0	0	0	0	-56.6	0.03	0.96
ASF1ANT	INF2	INF2	1|0|0	1	0.33	3	5|12|17|18	0	0	0	0	0	-60.66	0.03	0.96
ASF1ANT	PHKA1	PHKA1	1|0|0	1	0.33	3	7|11|10|15	0	0	0	0	0	-51.13	0.03	0.96
ASF1ANT	FOXK1	FOXK1	1|0|0	1	0.33	3	7|8|12|12	0	0	0	0	0	-46.6	0.03	0.96
ASF1ANT	RBM4	RBM4	1|0|0	1	0.33	3	13|12|16|12	0	0	0	0	0	-62.18	0.03	0.96
ASF1ANT	WDR11	WDR11	1|0|0	1	0.33	3	4|11|13|16	0	0	0	0	0	-51.82	0.03	0.96
ASF1ANT	RBM26	RBM26	1|0|0	1	0.33	3	9|14|13|14	0	0	0	0	0	-58.84	0.03	0.96
ASF1ANT	ZNF250	ZNF250	1|0|0	1	0.33	3	5|10|18|18	0	0	0	0	0	-59.51	0.03	0.96
ASF1ANT	ZNF280C	ZNF280C	1|0|0	1	0.33	3	6|11|17|13	0	0	0	0	0	-55.33	0.03	0.96
ASF1ANT	SNRPD2	SNRPD2	1|0|0	1	0.33	3	5|10|13|12	0	0	0	0	0	-47.67	0.03	0.96
ASF1ANT	TAF6	TAF6	1|0|0	1	0.33	3	5|11|15|16	0	0	0	0	0	-55.25	0.03	0.96
ASF1ANT	AHNAK	AHNAK	21|9|0	30	10	3	368|412|507|571	0	0	0	0	0	#NAME?	0.02	0.96
ASF1ANT	FLNA	FLNA	4|4|16	24	8	3	370|382|384|356	0	0	0	0	0	#NAME?	0.02	0.96
ASF1ANT	MAP4	MAP4	5|4|0	9	3	3	119|139|145|137	0	0	0	0	0	-608.89	0.02	0.96
ASF1ANT	HAUS6	HAUS6	4|0|0	4	1.33	3	57|58|51|54	0	0	0	0	0	-249.34	0.02	0.96
ASF1ANT	KIAA1671	KIAA1671	4|0|0	4	1.33	3	37|66|70|99	0	0	0	0	0	-306.72	0.02	0.96
ASF1ANT	ZC3H14	ZC3H14	3|0|0	3	1	3	29|47|50|56	0	0	0	0	0	-206.26	0.02	0.96
ASF1ANT	SERBP1	SERBP1	3|0|0	3	1	3	61|64|64|51	0	0	0	0	0	-271.8	0.02	0.96
ASF1ANT	SPG20	SPG20	3|0|0	3	1	3	51|56|67|58	0	0	0	0	0	-262.82	0.02	0.96
ASF1ANT	TP53	TP53	2|1|0	3	1	3	63|63|61|60	0	0	0	0	0	-279.66	0.02	0.96
ASF1ANT	RBSN	RBSN	3|0|0	3	1	3	44|51|61|62	0	0	0	0	0	-247.06	0.02	0.96
ASF1ANT	PDLIM1	PDLIM1	3|0|0	3	1	3	41|40|36|45	0	0	0	0	0	-184.25	0.02	0.96
ASF1ANT	RPRD2	RPRD2	3|0|0	3	1	3	38|48|55|67	0	0	0	0	0	-235.45	0.02	0.96
ASF1ANT	SON	SON	2|0|1	3	1	3	35|44|52|55	0	0	0	0	0	-211.01	0.02	0.96
ASF1ANT	GIT1	GIT1	2|0|0	2	0.67	3	24|31|35|33	0	0	0	0	0	-140.51	0.02	0.96
ASF1ANT	DNMT1	DNMT1	0|2|0	2	0.67	3	39|40|50|26	0	0	0	0	0	-176.05	0.02	0.96
ASF1ANT	RPL23	RPL23	2|0|0	2	0.67	3	24|30|32|21	0	0	0	0	0	-122.58	0.02	0.96
ASF1ANT	CDK13	CDK13	2|0|0	2	0.67	3	25|24|33|34	0	0	0	0	0	-132.66	0.02	0.96
ASF1ANT	PHF3	PHF3	1|1|0	2	0.67	3	16|36|36|40	0	0	0	0	0	-145.57	0.02	0.96
ASF1ANT	INTS1	INTS1	2|0|0	2	0.67	3	23|33|54|57	0	0	0	0	0	-189.04	0.02	0.96
ASF1ANT	BOD1L1	BOD1L1	2|0|0	2	0.67	3	24|40|46|46	0	0	0	0	0	-177.11	0.02	0.96
ASF1ANT	DICER1	DICER1	1|1|0	2	0.67	3	31|35|39|41	0	0	0	0	0	-166.3	0.02	0.96
ASF1ANT	ZNF451	ZNF451	1|0|0	1	0.33	3	17|18|24|28	0	0	0	0	0	-100.19	0.02	0.96
ASF1ANT	ZNF687	ZNF687	1|0|0	1	0.33	3	7|14|19|24	0	0	0	0	0	-73.97	0.02	0.96
ASF1ANT	NCOR2	NCOR2	1|0|0	1	0.33	3	5|10|21|27	0	0	0	0	0	-72.57	0.02	0.96
ASF1ANT	AKAP9	AKAP9	1|0|0	1	0.33	3	12|12|14|38	0	0	0	0	0	-86.91	0.02	0.96
ASF1ANT	PPP1R12A	PPP1R12A	0|1|0	1	0.33	3	7|12|14|23	0	0	0	0	0	-65.05	0.02	0.96
ASF1ANT	ESF1	ESF1	1|0|0	1	0.33	3	6|10|26|21	0	0	0	0	0	-72.64	0.02	0.96
ASF1ANT	LEMD3	LEMD3	1|0|0	1	0.33	3	9|22|21|20	0	0	0	0	0	-83.15	0.02	0.96
ASF1ANT	ESYT2	ESYT2	1|0|0	1	0.33	3	17|17|22|20	0	0	0	0	0	-87.87	0.02	0.96
ASF1ANT	USP24	USP24	1|0|0	1	0.33	3	13|19|20|19	0	0	0	0	0	-82.29	0.02	0.96
ASF1ANT	ARFGAP1	ARFGAP1	1|0|0	1	0.33	3	16|22|23|24	0	0	0	0	0	-97.95	0.02	0.96
ASF1ANT	DDX52	DDX52	0|1|0	1	0.33	3	20|21|24|17	0	0	0	0	0	-94.59	0.02	0.96
ASF1ANT	BRCA1	BRCA1	1|0|0	1	0.33	3	5|14|21|26	0	0	0	0	0	-76.02	0.02	0.96
ASF1ANT	STUB1	STUB1	1|0|0	1	0.33	3	8|14|19|21	0	0	0	0	0	-71.96	0.02	0.96
ASF1ANT	NR3C1	NR3C1	1|0|0	1	0.33	3	23|24|21|17	0	0	0	0	0	-97.95	0.02	0.96
ASF1ANT	ZC3H4	ZC3H4	0|1|0	1	0.33	3	10|19|16|23	0	0	0	0	0	-78.75	0.02	0.96
ASF1ANT	ARID1A	ARID1A	1|0|0	1	0.33	3	7|14|21|33	0	0	0	0	0	-85.96	0.02	0.96
ASF1ANT	STAM	STAM	1|0|0	1	0.33	3	14|17|17|18	0	0	0	0	0	-76.7	0.02	0.96
ASF1ANT	SPATA5	SPATA5	0|1|0	1	0.33	3	8|12|22|24	0	0	0	0	0	-76.18	0.02	0.96
ASF1ANT	PRRC2C	PRRC2C	5|0|0	5	1.67	3	84|126|112|123	0	0	0	0	0	-501.63	0.01	0.96
ASF1ANT	DHX29	DHX29	4|0|0	4	1.33	3	110|121|132|121	0	0	0	0	0	-545.95	0.01	0.96
ASF1ANT	CGN	CGN	3|0|0	3	1	3	62|68|85|101	0	0	0	0	0	-356.58	0.01	0.96
ASF1ANT	ZNF318	ZNF318	2|0|0	2	0.67	3	31|55|60|85	0	0	0	0	0	-260.74	0.01	0.96
ASF1ANT	SAFB2	SAFB2	2|0|0	2	0.67	3	43|48|58|47	0	0	0	0	0	-222.4	0.01	0.96
ASF1ANT	BIRC6	BIRC6	1|1|0	2	0.67	3	43|48|44|56	0	0	0	0	0	-216.79	0.01	0.96
ASF1ANT	CLINT1	CLINT1	1|1|0	2	0.67	3	53|59|64|53	0	0	0	0	0	-259.45	0.01	0.96
ASF1ANT	PRRC2A	PRRC2A	2|0|0	2	0.67	3	27|48|48|55	0	0	0	0	0	-201.72	0.01	0.96
ASF1ANT	SNX9	SNX9	2|0|0	2	0.67	3	34|46|55|54	0	0	0	0	0	-214.31	0.01	0.96
ASF1ANT	TTK	TTK	1|0|0	1	0.33	3	20|28|23|29	0	0	0	0	0	-114.73	0.01	0.96
ASF1ANT	DPYSL2	DPYSL2	1|0|0	1	0.33	3	18|19|28|32	0	0	0	0	0	-111.16	0.01	0.96
ASF1ANT	NKRF	NKRF	1|0|0	1	0.33	3	26|27|34|27	0	0	0	0	0	-130.43	0.01	0.96
ASF1ANT	VPS13C	VPS13C	1|0|0	1	0.33	3	20|26|22|58	0	0	0	0	0	-142.84	0.01	0.96
ASF1ANT	RAB11FIP1	RAB11FIP1	1|0|0	1	0.33	3	17|31|41|39	0	0	0	0	0	-145.56	0.01	0.96
ASF1ANT	GPATCH1	GPATCH1	1|0|0	1	0.33	3	29|44|39|43	0	0	0	0	0	-176.41	0.01	0.96
ASF1ANT	VCPIP1	VCPIP1	1|0|0	1	0.33	3	16|21|25|27	0	0	0	0	0	-102.5	0.01	0.96
ASF1ANT	SAFB	SAFB	1|0|0	1	0.33	3	15|24|27|23	0	0	0	0	0	-102.45	0.01	0.96
ASF1ANT	ANKS1A	ANKS1A	1|0|0	1	0.33	3	13|19|27|36	0	0	0	0	0	-108.55	0.01	0.96
ASF1ANT	CDC42BPA	CDC42BPA	1|0|0	1	0.33	3	20|26|23|25	0	0	0	0	0	-108.02	0.01	0.96
ASF1ANT	DDX55	DDX55	1|0|0	1	0.33	3	19|21|28|22	0	0	0	0	0	-103.55	0.01	0.96
ASF1ANT	WNK1	WNK1	1|0|0	1	0.33	3	24|25|30|37	0	0	0	0	0	-132.67	0.01	0.96
ASF1ANT	STRN4	STRN4	0|1|0	1	0.33	3	14|16|31|32	0	0	0	0	0	-106.33	0.01	0.96
ASF1ANT	CAMSAP1	CAMSAP1	0|1|0	1	0.33	3	46|56|56|52	0	0	0	0	0	-238.12	0.01	0.96
ASF1ANT	COG7	COG7	1|0|0	1	0.33	3	28|38|40|51	0	0	0	0	0	-178.34	0.01	0.96
ASF1ANT	UTP14A	UTP14A	1|0|0	1	0.33	3	31|45|45|49	0	0	0	0	0	-193.14	0.01	0.96
ASF1ANT	ERCC5	ERCC5	1|0|0	1	0.33	3	29|38|35|47	0	0	0	0	0	-169.56	0.01	0.96
ASF1ANT	SLK	SLK	1|0|0	1	0.33	3	42|60|61|59	0	0	0	0	0	-251.5	0.01	0.96
ASF1ANT	TPD52L2	TPD52L2	1|0|0	1	0.33	3	26|30|31|33	0	0	0	0	0	-137.14	0.01	0.96
ASF1ANT	ARID1B	ARID1B	1|0|0	1	0.33	3	9|16|30|36	0	0	0	0	0	-103.84	0.01	0.96
ASF1ANT	ATG2B	ATG2B	0|1|0	1	0.33	3	95|113|90|130	0	0	0	0	0	-482.55	0	0.96
ASF1ANT	AKAP1	AKAP1	1|0|0	1	0.33	3	65|68|67|78	0	0	0	0	0	-314.48	0	0.96
ASF1ANT	CEP170	CEP170	1|0|0	1	0.33	3	78|111|129|121	0	0	0	0	0	-494.72	0	0.96

## Sheet: SAINT_NT_Analysis_ASF1A vs NLS
Bait	Prey	PreyGene	Spec	SpecSum	AvgSpec	NumReplicates	ctrlCounts	AvgP	MaxP	TopoAvgP	TopoMaxP	SaintScore	logOddsScore	FoldChange	BFDR		HEK293FT Control selection
ASF1ANT	HIRA	HIRA	104|99|26	229	76.33	3	0|1|0|1	1	1	1	1	1	32.37	152.67	0		RIF1		Fold Change (ASF1A/NLS) ≥ 1.5
ASF1ANT	CDAN1	CDAN1	19|10|0	29	9.67	3	0|0|0|0	0.67	1	0.67	1	0.67	-3.79	96.67	0.15		NASP
ASF1ANT	CABIN1	CABIN1	17|5|2	24	8	3	0|0|0|0	0.89	1	0.89	1	0.89	0.75	80	0.02		MKI67
ASF1ANT	CD2AP	CD2AP	13|11|0	24	8	3	0|0|0|0	0.67	1	0.67	1	0.67	-3.79	80	0.12		HIRA
ASF1ANT	KCTD12	KCTD12	17|2|0	19	6.33	3	0|0|0|0	0.56	1	0.56	1	0.56	-3.79	63.33	0.3		DVL2
ASF1ANT	C14ORF166	C14ORF166	10|6|0	16	5.33	3	0|0|0|0	0.67	1	0.67	1	0.67	-3.79	53.33	0.19		SMCHD1
ASF1ANT	APRT	APRT	11|4|0	15	5	3	0|0|0|0	0.66	1	0.66	1	0.66	-3.79	50	0.23		UBN2
ASF1ANT	ACACB	ACACB	25|11|0	36	12	3	0|0|0|1	0.67	1	0.67	1	0.67	-4.33	48	0.17		NCL
ASF1ANT	ASF1A	ASF1A	29|24|17	70	23.33	3	0|2|0|0	1	1	1	1	1	8.23	46.67	0		RBM27
ASF1ANT	SAE1	SAE1	13|1|0	14	4.67	3	0|0|0|0	0.33	1	0.33	1	0.33	-3.79	46.67	0.41		UBN1
ASF1ANT	EIF3F	EIF3F	9|3|0	12	4	3	0|0|0|0	0.64	1	0.64	1	0.64	-3.79	40	0.26		DVL3
ASF1ANT	PDIA6	PDIA6	22|6|0	28	9.33	3	0|0|1|0	0.67	1	0.67	1	0.67	-4.33	37.33	0.22		CHAF1B
ASF1ANT	UPF1	UPF1	10|0|0	10	3.33	3	0|0|0|0	0.33	1	0.33	1	0.33	-3.79	33.33	0.42		TXNL1
ASF1ANT	PSMA3	PSMA3	9|0|0	9	3	3	0|0|0|0	0.33	1	0.33	1	0.33	-3.79	30	0.42		ASF1A
ASF1ANT	SRM	SRM	9|0|0	9	3	3	0|0|0|0	0.33	1	0.33	1	0.33	-3.79	30	0.42		NACA
ASF1ANT	TLK1	TLK1	3|4|0	7	2.33	3	0|0|0|0	0.64	0.99	0.64	0.99	0.64	-3.79	23.33	0.27		NPM1
ASF1ANT	PAFAH1B3	PAFAH1B3	4|3|0	7	2.33	3	0|0|0|0	0.64	0.99	0.64	0.99	0.64	-3.79	23.33	0.27		NSFL1C
ASF1ANT	PSMD14	PSMD14	6|1|0	7	2.33	3	0|0|0|0	0.33	1	0.33	1	0.33	-3.79	23.33	0.46		PCNP
ASF1ANT	PSMA1	PSMA1	7|0|0	7	2.33	3	0|0|0|0	0.33	1	0.33	1	0.33	-3.79	23.33	0.45		CSTF2T
ASF1ANT	PCNA	PCNA	7|0|0	7	2.33	3	0|0|0|0	0.33	1	0.33	1	0.33	-3.79	23.33	0.45		YTHDF3
ASF1ANT	DNAH1	DNAH1	1|0|6	7	2.33	3	0|0|0|0	0.33	1	0.33	1	0.33	-3.79	23.33	0.46		HCFC1
ASF1ANT	AARS2	AARS2	5|1|0	6	2	3	0|0|0|0	0.33	1	0.33	1	0.33	-3.79	20	0.48
ASF1ANT	RPS21	RPS21	3|2|0	5	1.67	3	0|0|0|0	0.54	0.93	0.54	0.93	0.54	-3.79	16.67	0.31
ASF1ANT	TK1	TK1	5|0|0	5	1.67	3	0|0|0|0	0.33	1	0.33	1	0.33	-3.79	16.67	0.48
ASF1ANT	HMGCS1	HMGCS1	5|0|0	5	1.67	3	0|0|0|0	0.33	1	0.33	1	0.33	-3.79	16.67	0.48
ASF1ANT	PSMC6	PSMC6	4|1|0	5	1.67	3	0|0|0|0	0.33	0.99	0.33	0.99	0.33	-3.79	16.67	0.5
ASF1ANT	RPS12	RPS12	3|1|1	5	1.67	3	0|0|0|0	0.31	0.93	0.31	0.93	0.31	-1.28	16.67	0.53
ASF1ANT	UBN1	UBN1	57|50|11	118	39.33	3	0|3|0|7	0.77	1	0.77	1	0.77	-0.84	15.73	0.04
ASF1ANT	PSMA2	PSMA2	4|0|0	4	1.33	3	0|0|0|0	0.33	0.99	0.33	0.99	0.33	-3.79	13.33	0.5
ASF1ANT	2008-09-01	2008-09-01	4|0|0	4	1.33	3	0|0|0|0	0.33	0.99	0.33	0.99	0.33	-3.79	13.33	0.5
ASF1ANT	P4HB	P4HB	4|0|0	4	1.33	3	0|0|0|0	0.33	0.99	0.33	0.99	0.33	-3.79	13.33	0.5
ASF1ANT	PPA1	PPA1	3|1|0	4	1.33	3	0|0|0|0	0.31	0.93	0.31	0.93	0.31	-3.79	13.33	0.53
ASF1ANT	RPA3	RPA3	1|0|3	4	1.33	3	0|0|0|0	0.31	0.93	0.31	0.93	0.31	-3.79	13.33	0.53
ASF1ANT	ANP32A	ANP32A	1|3|0	4	1.33	3	0|0|0|0	0.31	0.93	0.31	0.93	0.31	-3.79	13.33	0.53
ASF1ANT	ZSCAN5D	ZSCAN5D	3|1|0	4	1.33	3	0|0|0|0	0.31	0.93	0.31	0.93	0.31	-3.79	13.33	0.53
ASF1ANT	UROD	UROD	3|0|1	4	1.33	3	0|0|0|0	0.31	0.93	0.31	0.93	0.31	-3.79	13.33	0.53
ASF1ANT	KIF24	KIF24	1|3|0	4	1.33	3	0|0|0|0	0.31	0.93	0.31	0.93	0.31	-3.79	13.33	0.53
ASF1ANT	AK2	AK2	2|1|1	4	1.33	3	0|0|0|0	0.23	0.68	0.23	0.68	0.23	-1.28	13.33	0.59
ASF1ANT	PLEKHA6	PLEKHA6	1|2|1	4	1.33	3	0|0|0|0	0.23	0.68	0.23	0.68	0.23	-1.28	13.33	0.59
ASF1ANT	HSPA9	HSPA9	4|5|0	9	3	3	0|0|1|0	0.62	0.98	0.62	0.98	0.62	-4.33	12	0.28
ASF1ANT	UAP1	UAP1	7|2|0	9	3	3	0|0|0|1	0.42	1	0.42	1	0.42	-4.33	12	0.34
ASF1ANT	ANXA7	ANXA7	9|0|0	9	3	3	0|0|0|1	0.33	1	0.33	1	0.33	-4.33	12	0.44
ASF1ANT	TPI1	TPI1	12|13|10	35	11.67	3	0|0|3|1	0.95	0.98	0.95	0.98	0.95	2.19	11.67	0
ASF1ANT	PTBP2	PTBP2	15|9|0	24	8	3	0|1|1|1	0.67	1	0.67	1	0.67	-6.13	10.67	0.21
ASF1ANT	KRT18	KRT18	3|1|4	8	2.67	3	0|0|1|0	0.51	0.9	0.51	0.9	0.51	-2.72	10.67	0.31
ASF1ANT	UGP2	UGP2	6|2|0	8	2.67	3	0|1|0|0	0.42	1	0.42	1	0.42	-4.33	10.67	0.34
ASF1ANT	COPS4	COPS4	8|0|0	8	2.67	3	0|0|0|1	0.33	1	0.33	1	0.33	-4.33	10.67	0.46
ASF1ANT	PSMA6	PSMA6	7|1|0	8	2.67	3	0|0|0|1	0.33	1	0.33	1	0.33	-4.33	10.67	0.48
ASF1ANT	HLCS	HLCS	18|11|1	30	10	3	0|3|0|1	0.65	1	0.65	1	0.65	-5.18	10	0.24
ASF1ANT	TONSL	TONSL	3|0|0	3	1	3	0|0|0|0	0.31	0.93	0.31	0.93	0.31	-3.79	10	0.53
ASF1ANT	RANBP1	RANBP1	3|0|0	3	1	3	0|0|0|0	0.31	0.93	0.31	0.93	0.31	-3.79	10	0.53
ASF1ANT	ATP5I	ATP5I	3|0|0	3	1	3	0|0|0|0	0.31	0.93	0.31	0.93	0.31	-3.79	10	0.53
ASF1ANT	CDK5RAP3	CDK5RAP3	3|0|0	3	1	3	0|0|0|0	0.31	0.93	0.31	0.93	0.31	-3.79	10	0.53
ASF1ANT	UGDH	UGDH	2|1|0	3	1	3	0|0|0|0	0.23	0.68	0.23	0.68	0.23	-3.79	10	0.59
ASF1ANT	DCDC1	DCDC1	0|2|1	3	1	3	0|0|0|0	0.23	0.68	0.23	0.68	0.23	-3.79	10	0.59
ASF1ANT	DDT	DDT	2|0|1	3	1	3	0|0|0|0	0.23	0.68	0.23	0.68	0.23	-3.79	10	0.59
ASF1ANT	FLNC	FLNC	1|0|2	3	1	3	0|0|0|0	0.23	0.68	0.23	0.68	0.23	-3.79	10	0.59
ASF1ANT	PDIA3	PDIA3	2|1|0	3	1	3	0|0|0|0	0.23	0.68	0.23	0.68	0.23	-3.79	10	0.59
ASF1ANT	LRRIQ1	LRRIQ1	3|1|3	7	2.33	3	0|0|1|0	0.42	0.64	0.42	0.64	0.42	-2.72	9.33	0.33
ASF1ANT	MYCBP2	MYCBP2	12|0|0	12	4	3	0|1|0|1	0.33	1	0.33	1	0.33	-5.23	8	0.44
ASF1ANT	SERPINB1	SERPINB1	5|0|1	6	2	3	0|0|0|1	0.33	0.98	0.33	0.98	0.33	-4.33	8	0.52
ASF1ANT	GFM1	GFM1	5|1|0	6	2	3	0|1|0|0	0.33	0.98	0.33	0.98	0.33	-4.33	8	0.52
ASF1ANT	UBN2	UBN2	74|67|16	157	52.33	3	0|8|1|18	0.65	0.98	0.65	0.98	0.65	-6.26	7.75	0.25
ASF1ANT	ACACA	ACACA	191|202|62	455	151.67	3	9|25|8|38	0.67	1	0.67	1	0.67	-6.78	7.58	0.08
ASF1ANT	PSMC5	PSMC5	9|2|0	11	3.67	3	0|2|0|0	0.36	0.96	0.36	0.96	0.36	-5.33	7.33	0.38
ASF1ANT	SERPINB6	SERPINB6	11|0|0	11	3.67	3	0|0|0|2	0.33	0.99	0.33	0.99	0.33	-5.33	7.33	0.5
ASF1ANT	NAPA	NAPA	4|1|0	5	1.67	3	0|0|1|0	0.3	0.9	0.3	0.9	0.3	-4.33	6.67	0.56
ASF1ANT	WDR61	WDR61	2|0|0	2	0.67	3	0|0|0|0	0.23	0.68	0.23	0.68	0.23	-3.79	6.67	0.59
ASF1ANT	FN3KRP	FN3KRP	2|0|0	2	0.67	3	0|0|0|0	0.23	0.68	0.23	0.68	0.23	-3.79	6.67	0.59
ASF1ANT	DSC1	DSC1	0|0|2	2	0.67	3	0|0|0|0	0.23	0.68	0.23	0.68	0.23	-3.79	6.67	0.59
ASF1ANT	VPS36	VPS36	2|0|0	2	0.67	3	0|0|0|0	0.23	0.68	0.23	0.68	0.23	-3.79	6.67	0.59
ASF1ANT	SIRT2	SIRT2	2|0|0	2	0.67	3	0|0|0|0	0.23	0.68	0.23	0.68	0.23	-3.79	6.67	0.59
ASF1ANT	GOLGB1	GOLGB1	2|0|0	2	0.67	3	0|0|0|0	0.23	0.68	0.23	0.68	0.23	-3.79	6.67	0.59
ASF1ANT	IMP4	IMP4	1|1|0	2	0.67	3	0|0|0|0	0	0	0	0	0	-3.79	6.67	0.93
ASF1ANT	PAFAH1B2	PAFAH1B2	1|1|0	2	0.67	3	0|0|0|0	0	0	0	0	0	-3.79	6.67	0.93
ASF1ANT	PHB	PHB	17|10|6	33	11	3	0|4|0|3	0.55	0.97	0.55	0.97	0.55	-1.93	6.29	0.3
ASF1ANT	UBE2O	UBE2O	13|1|0	14	4.67	3	0|0|0|3	0.32	0.95	0.32	0.95	0.32	-6.37	6.22	0.53
ASF1ANT	ALDH9A1	ALDH9A1	18|0|0	18	6	3	0|1|0|3	0.33	1	0.33	1	0.33	-6.58	6	0.47
ASF1ANT	VPS25	VPS25	6|3|0	9	3	3	0|2|0|0	0.33	0.76	0.33	0.76	0.33	-5.33	6	0.51
ASF1ANT	TBCE	TBCE	8|1|0	9	3	3	0|2|0|0	0.31	0.93	0.31	0.93	0.31	-5.33	6	0.55
ASF1ANT	IMMT	IMMT	11|2|0	13	4.33	3	0|2|0|1	0.35	1	0.35	1	0.35	-6.13	5.78	0.39
ASF1ANT	ANXA5	ANXA5	27|16|2	45	15	3	2|4|5|0	0.65	1	0.65	1	0.65	-10.06	5.45	0.24
ASF1ANT	2009-09-01	2009-09-01	9|3|0	12	4	3	0|2|1|0	0.38	1	0.38	1	0.38	-6.13	5.33	0.36
ASF1ANT	PABPC4	PABPC4	6|2|0	8	2.67	3	0|1|0|1	0.35	0.97	0.35	0.97	0.35	-5.23	5.33	0.38
ASF1ANT	CSDE1	CSDE1	4|0|0	4	1.33	3	0|1|0|0	0.3	0.9	0.3	0.9	0.3	-4.33	5.33	0.56
ASF1ANT	CSNK2B	CSNK2B	4|0|0	4	1.33	3	0|1|0|0	0.3	0.9	0.3	0.9	0.3	-4.33	5.33	0.56
ASF1ANT	IDH1	IDH1	4|0|0	4	1.33	3	0|0|1|0	0.3	0.9	0.3	0.9	0.3	-4.33	5.33	0.56
ASF1ANT	KIAA1671	KIAA1671	4|0|0	4	1.33	3	0|1|0|0	0.3	0.9	0.3	0.9	0.3	-4.33	5.33	0.56
ASF1ANT	ECH1	ECH1	6|2|0	8	2.67	3	0|0|0|2	0.29	0.76	0.29	0.76	0.29	-5.33	5.33	0.57
ASF1ANT	XIRP2	XIRP2	1|3|4	8	2.67	3	0|2|0|0	0.21	0.4	0.21	0.4	0.21	-3.28	5.33	0.62
ASF1ANT	ASF1B	ASF1B	3|1|0	4	1.33	3	0|0|0|1	0.21	0.64	0.21	0.64	0.21	-4.33	5.33	0.61
ASF1ANT	HELZ	HELZ	3|1|0	4	1.33	3	0|0|0|1	0.21	0.64	0.21	0.64	0.21	-4.33	5.33	0.61
ASF1ANT	DCD	DCD	2|3|3	8	2.67	3	0|0|2|0	0.19	0.23	0.19	0.23	0.19	-2.13	5.33	0.63
ASF1ANT	ATIC	ATIC	37|7|0	44	14.67	3	0|8|2|3	0.33	1	0.33	1	0.33	-15.96	4.51	0.4
ASF1ANT	FXR1	FXR1	5|5|0	10	3.33	3	0|2|0|1	0.44	0.66	0.44	0.66	0.44	-6.13	4.44	0.32
ASF1ANT	ALDH2	ALDH2	9|1|0	10	3.33	3	0|1|0|2	0.33	1	0.33	1	0.33	-6.13	4.44	0.48
ASF1ANT	HSPD1	HSPD1	21|26|15	62	20.67	3	2|9|2|6	0.64	0.97	0.64	0.97	0.64	-1.95	4.35	0.26
ASF1ANT	HSP90B1	HSP90B1	28|2|2	32	10.67	3	0|5|4|1	0.33	1	0.33	1	0.33	-9.04	4.27	0.46
ASF1ANT	SULT1A1	SULT1A1	17|2|0	19	6.33	3	0|1|0|5	0.3	0.89	0.3	0.89	0.3	-8.66	4.22	0.55
ASF1ANT	GSTM3	GSTM3	12|3|0	15	5	3	0|2|0|3	0.33	0.97	0.33	0.97	0.33	-7.8	4	0.41
ASF1ANT	DSG1	DSG1	3|1|5	9	3	3	0|1|2|0	0.27	0.66	0.27	0.66	0.27	-4.53	4	0.58
ASF1ANT	PLEC	PLEC	4|0|2	6	2	3	0|1|0|1	0.23	0.61	0.23	0.61	0.23	-5.23	4	0.59
ASF1ANT	CLPTM1	CLPTM1	3|0|0	3	1	3	0|0|0|1	0.21	0.64	0.21	0.64	0.21	-4.33	4	0.61
ASF1ANT	RABL6	RABL6	3|0|0	3	1	3	0|0|0|1	0.21	0.64	0.21	0.64	0.21	-4.33	4	0.61
ASF1ANT	XP32	XP32	0|0|3	3	1	3	1|0|0|0	0.21	0.64	0.21	0.64	0.21	-4.33	4	0.61
ASF1ANT	RBSN	RBSN	3|0|0	3	1	3	0|1|0|0	0.21	0.64	0.21	0.64	0.21	-4.33	4	0.61
ASF1ANT	YWHAG	YWHAG	3|0|0	3	1	3	0|0|0|1	0.21	0.64	0.21	0.64	0.21	-4.33	4	0.61
ASF1ANT	SEC13	SEC13	3|0|0	3	1	3	0|0|0|1	0.21	0.64	0.21	0.64	0.21	-4.33	4	0.61
ASF1ANT	RPA2	RPA2	3|1|2	6	2	3	1|0|0|1	0.12	0.28	0.12	0.28	0.12	-3.62	4	0.66
ASF1ANT	RUFY1	RUFY1	2|1|0	3	1	3	0|0|0|1	0.09	0.26	0.09	0.26	0.09	-4.33	4	0.68
ASF1ANT	NLRP1	NLRP1	1|2|0	3	1	3	0|1|0|0	0.09	0.26	0.09	0.26	0.09	-4.33	4	0.68
ASF1ANT	PFN1	PFN1	10|9|4	23	7.67	3	1|2|1|4	0.58	0.92	0.58	0.92	0.58	-4.66	3.83	0.28
ASF1ANT	CAPNS1	CAPNS1	9|1|1	11	3.67	3	0|2|0|2	0.33	0.98	0.33	0.98	0.33	-5.38	3.67	0.51
ASF1ANT	FLOT1	FLOT1	10|1|0	11	3.67	3	0|1|0|3	0.3	0.9	0.3	0.9	0.3	-6.58	3.67	0.55
ASF1ANT	ATP6V1A	ATP6V1A	10|1|0	11	3.67	3	0|1|0|3	0.3	0.9	0.3	0.9	0.3	-6.58	3.67	0.55
ASF1ANT	ARHGDIA	ARHGDIA	17|4|1	22	7.33	3	0|2|0|6	0.27	0.8	0.27	0.8	0.27	-8.33	3.67	0.57
ASF1ANT	AARS	AARS	29|3|0	32	10.67	3	0|6|0|6	0.32	0.97	0.32	0.97	0.32	-14.74	3.56	0.52
ASF1ANT	ANXA6	ANXA6	29|0|0	29	9.67	3	0|1|0|10	0.28	0.84	0.28	0.84	0.28	-13.61	3.52	0.57
ASF1ANT	PFAS	PFAS	12|0|1	13	4.33	3	0|1|0|4	0.27	0.82	0.27	0.82	0.27	-7.6	3.47	0.57
ASF1ANT	PRDX2	PRDX2	10|5|0	15	5	3	0|2|0|4	0.25	0.65	0.25	0.65	0.25	-8.82	3.33	0.58
ASF1ANT	STK26	STK26	4|1|0	5	1.67	3	0|2|0|0	0.13	0.4	0.13	0.4	0.13	-5.33	3.33	0.65
ASF1ANT	ACTR1B	ACTR1B	4|1|0	5	1.67	3	0|0|0|2	0.13	0.4	0.13	0.4	0.13	-5.33	3.33	0.65
ASF1ANT	ST13	ST13	1|4|0	5	1.67	3	0|0|0|2	0.13	0.4	0.13	0.4	0.13	-5.33	3.33	0.65
ASF1ANT	CMYA5	CMYA5	3|1|1	5	1.67	3	1|1|0|0	0.09	0.28	0.09	0.28	0.09	-3.62	3.33	0.68
ASF1ANT	POLR2E	POLR2E	1|0|0	1	0.33	3	0|0|0|0	0	0	0	0	0	-3.79	3.33	0.93
ASF1ANT	CRYZ	CRYZ	1|0|0	1	0.33	3	0|0|0|0	0	0	0	0	0	-3.79	3.33	0.93
ASF1ANT	PSMC4	PSMC4	0|0|1	1	0.33	3	0|0|0|0	0	0	0	0	0	-3.79	3.33	0.93
ASF1ANT	KIAA1107	KIAA1107	1|0|0	1	0.33	3	0|0|0|0	0	0	0	0	0	-3.79	3.33	0.93
ASF1ANT	PEF1	PEF1	1|0|0	1	0.33	3	0|0|0|0	0	0	0	0	0	-3.79	3.33	0.93
ASF1ANT	ZBED4	ZBED4	0|0|1	1	0.33	3	0|0|0|0	0	0	0	0	0	-3.79	3.33	0.93
ASF1ANT	NME1-NME2	NME1;NME1-NME2	29|16|4	49	16.33	3	4|4|6|6	0.56	1	0.56	1	0.56	-15.16	3.27	0.29
ASF1ANT	SORD	SORD	13|4|0	17	5.67	3	0|3|0|4	0.29	0.84	0.29	0.84	0.29	-9.94	3.24	0.56
ASF1ANT	CHAF1B	CHAF1B	34|33|10	77	25.67	3	2|13|3|14	0.39	0.62	0.39	0.62	0.39	-16.39	3.21	0.35
ASF1ANT	CCT2	CCT2	27|11|0	38	12.67	3	1|5|4|6	0.37	1	0.37	1	0.37	-19.72	3.17	0.37
ASF1ANT	WDR1	WDR1	17|2|0	19	6.33	3	0|2|0|6	0.27	0.8	0.27	0.8	0.27	-10.43	3.17	0.58
ASF1ANT	PCYOX1	PCYOX1	17|2|0	19	6.33	3	1|0|0|7	0.23	0.7	0.23	0.7	0.23	-10.26	3.17	0.59
ASF1ANT	GPD2	GPD2	7|0|0	7	2.33	3	0|1|0|2	0.32	0.97	0.32	0.97	0.32	-6.13	3.11	0.52
ASF1ANT	AP2B1	AP2B1	16|0|0	16	5.33	3	0|2|1|4	0.33	1	0.33	1	0.33	-10.03	3.05	0.49
ASF1ANT	ESD	ESD	14|1|1	16	5.33	3	0|2|0|5	0.26	0.78	0.26	0.78	0.26	-7.9	3.05	0.58
ASF1ANT	CA2	CA2	10|6|0	16	5.33	3	0|4|0|3	0.23	0.56	0.23	0.56	0.23	-9.94	3.05	0.59
ASF1ANT	CCDC22	CCDC22	4|5|4	13	4.33	3	1|2|2|1	0.08	0.15	0.08	0.15	0.08	-3	2.89	0.7
ASF1ANT	GDI1	GDI1	13|1|0	14	4.67	3	0|1|0|6	0.2	0.6	0.2	0.6	0.2	-9.74	2.67	0.63
ASF1ANT	FAF1	FAF1	4|0|0	4	1.33	3	0|2|0|0	0.13	0.4	0.13	0.4	0.13	-5.33	2.67	0.65
ASF1ANT	CPSF3	CPSF3	4|0|0	4	1.33	3	0|0|0|2	0.13	0.4	0.13	0.4	0.13	-5.33	2.67	0.65
ASF1ANT	DYNC1LI1	DYNC1LI1	5|1|0	6	2	3	0|3|0|0	0.11	0.34	0.11	0.34	0.11	-6.37	2.67	0.67
ASF1ANT	SNAP23	SNAP23	5|1|0	6	2	3	0|0|0|3	0.11	0.34	0.11	0.34	0.11	-6.37	2.67	0.67
ASF1ANT	NUP88	NUP88	2|0|0	2	0.67	3	0|1|0|0	0.09	0.26	0.09	0.26	0.09	-4.33	2.67	0.68
ASF1ANT	MRPL21	MRPL21	2|0|0	2	0.67	3	0|0|0|1	0.09	0.26	0.09	0.26	0.09	-4.33	2.67	0.68
ASF1ANT	COL6A3	COL6A3	0|2|0	2	0.67	3	0|1|0|0	0.09	0.26	0.09	0.26	0.09	-4.33	2.67	0.68
ASF1ANT	TDRD9	TDRD9	0|0|2	2	0.67	3	0|0|0|1	0.09	0.26	0.09	0.26	0.09	-4.33	2.67	0.68
ASF1ANT	FHOD3	FHOD3	0|0|2	2	0.67	3	1|0|0|0	0.09	0.26	0.09	0.26	0.09	-4.33	2.67	0.68
ASF1ANT	NTMT1	NTMT1	2|0|0	2	0.67	3	0|0|0|1	0.09	0.26	0.09	0.26	0.09	-4.33	2.67	0.68
ASF1ANT	EXOSC5	EXOSC5	2|0|0	2	0.67	3	0|0|0|1	0.09	0.26	0.09	0.26	0.09	-4.33	2.67	0.68
ASF1ANT	PDPR	PDPR	2|0|0	2	0.67	3	0|1|0|0	0.09	0.26	0.09	0.26	0.09	-4.33	2.67	0.68
ASF1ANT	GPX8	GPX8	2|0|0	2	0.67	3	0|0|0|1	0.09	0.26	0.09	0.26	0.09	-4.33	2.67	0.68
ASF1ANT	SEC62	SEC62	2|0|0	2	0.67	3	0|0|0|1	0.09	0.26	0.09	0.26	0.09	-4.33	2.67	0.68
ASF1ANT	SLC7A1	SLC7A1	3|1|0	4	1.33	3	0|0|0|2	0.08	0.23	0.08	0.23	0.08	-5.33	2.67	0.7
ASF1ANT	PDE3A	PDE3A	3|2|1	6	2	3	0|1|1|1	0.06	0.13	0.06	0.13	0.06	-4.52	2.67	0.73
ASF1ANT	PREX1	PREX1	2|1|1	4	1.33	3	1|1|0|0	0.03	0.09	0.03	0.09	0.03	-3.62	2.67	0.75
ASF1ANT	ZC3H13	ZC3H13	1|0|1	2	0.67	3	0|0|0|1	0	0	0	0	0	-4.33	2.67	0.93
ASF1ANT	HINT1	HINT1	1|1|0	2	0.67	3	0|1|0|0	0	0	0	0	0	-4.33	2.67	0.93
ASF1ANT	ANXA1	ANXA1	1|0|1	2	0.67	3	0|0|0|1	0	0	0	0	0	-4.33	2.67	0.93
ASF1ANT	CSTF2	CSTF2	1|1|0	2	0.67	3	0|0|0|1	0	0	0	0	0	-4.33	2.67	0.93
ASF1ANT	PRDX3	PRDX3	8|7|0	15	5	3	0|1|0|7	0.12	0.21	0.12	0.21	0.12	-10.26	2.5	0.66
ASF1ANT	CBR1	CBR1	15|12|1	28	9.33	3	0|7|6|2	0.17	0.4	0.17	0.4	0.17	-15.61	2.49	0.64
ASF1ANT	GYS1	GYS1	9|2|0	11	3.67	3	0|2|0|4	0.18	0.53	0.18	0.53	0.18	-8.82	2.44	0.63
ASF1ANT	POLDIP2	POLDIP2	9|0|0	9	3	3	0|1|0|4	0.19	0.57	0.19	0.57	0.19	-7.6	2.4	0.63
ASF1ANT	MCCC1	MCCC1	206|220|128	554	184.67	3	62|88|62|99	0	0	0	0	0	-101.29	2.38	0.91
ASF1ANT	AHNAK	AHNAK	21|9|0	30	10	3	1|5|1|10	0.2	0.61	0.2	0.61	0.2	-20.22	2.35	0.63
ASF1ANT	POFUT1	POFUT1	6|1|0	7	2.33	3	0|1|0|3	0.13	0.4	0.13	0.4	0.13	-6.58	2.33	0.66
ASF1ANT	YWHAE	YWHAE	54|15|7	76	25.33	3	4|9|7|24	0.28	0.84	0.28	0.84	0.28	-31.64	2.3	0.57
ASF1ANT	USO1	USO1	12|0|0	12	4	3	0|2|0|5	0.21	0.64	0.21	0.64	0.21	-9.86	2.29	0.61
ASF1ANT	EDC4	EDC4	10|2|0	12	4	3	0|2|0|5	0.15	0.46	0.15	0.46	0.15	-9.86	2.29	0.64
ASF1ANT	RAB1A	RAB1A	8|4|0	12	4	3	0|4|0|3	0.12	0.33	0.12	0.33	0.12	-9.94	2.29	0.66
ASF1ANT	MCCC2	MCCC2	8|2|0	10	3.33	3	0|3|0|3	0.16	0.48	0.16	0.48	0.16	-8.89	2.22	0.64
ASF1ANT	ANKRD36C	ANKRD36C	1|4|0	5	1.67	3	1|1|1|0	0.11	0.34	0.11	0.34	0.11	-6.13	2.22	0.67
ASF1ANT	PPP6C	PPP6C	7|1|0	8	2.67	3	0|2|0|3	0.16	0.49	0.16	0.49	0.16	-7.8	2.13	0.64
ASF1ANT	PC	PC	304|293|157	754	251.33	3	95|134|87|157	0	0	0	0	0	-196.22	2.13	0.92
ASF1ANT	USP9X	USP9X	27|0|0	27	9	3	1|6|0|10	0.26	0.79	0.26	0.79	0.26	-20.14	2.12	0.58
ASF1ANT	ENO1	ENO1	60|53|25	138	46	3	20|23|16|28	0.33	0.98	0.33	0.98	0.33	-43.79	2.11	0.51
ASF1ANT	VCL	VCL	25|5|0	30	10	3	0|12|0|7	0.19	0.56	0.19	0.56	0.19	-22.28	2.11	0.63
ASF1ANT	DSP	DSP	6|2|3	11	3.67	3	2|1|0|4	0.05	0.15	0.05	0.15	0.05	-6.44	2.1	0.73
ASF1ANT	NASP	NASP	140|131|56	327	109	3	39|61|39|72	0	0	0	0	0	-107.37	2.07	0.91
ASF1ANT	PPIA	PPIA	24|23|23	70	23.33	3	7|12|12|14	0	0	0	0	0	-10.44	2.07	0.87
ASF1ANT	TOMM40	TOMM40	11|6|0	17	5.67	3	0|6|0|5	0.09	0.26	0.09	0.26	0.09	-13.95	2.06	0.68
ASF1ANT	SRSF11	SRSF11	12|11|12	35	11.67	3	2|9|3|9	0	0	0	0	0	-8.2	2.03	0.85
ASF1ANT	ARMT1	ARMT1	8|1|0	9	3	3	0|2|0|4	0.14	0.41	0.14	0.41	0.14	-8.82	2	0.65
ASF1ANT	HSPA4L	HSPA4L	5|1|0	6	2	3	0|2|0|2	0.12	0.37	0.12	0.37	0.12	-6.79	2	0.66
ASF1ANT	CGN	CGN	3|0|0	3	1	3	1|1|0|0	0.09	0.28	0.09	0.28	0.09	-5.23	2	0.68
ASF1ANT	SNTB2	SNTB2	3|0|0	3	1	3	0|0|0|2	0.08	0.23	0.08	0.23	0.08	-5.33	2	0.7
ASF1ANT	SNX1	SNX1	3|0|0	3	1	3	0|0|0|2	0.08	0.23	0.08	0.23	0.08	-5.33	2	0.7
ASF1ANT	ACTL6A	ACTL6A	3|0|0	3	1	3	0|0|0|2	0.08	0.23	0.08	0.23	0.08	-5.33	2	0.7
ASF1ANT	TRAPPC3	TRAPPC3	6|3|0	9	3	3	0|2|0|4	0.07	0.19	0.07	0.19	0.07	-8.82	2	0.71
ASF1ANT	UBE2N	UBE2N	4|2|0	6	2	3	2|1|0|1	0.07	0.19	0.07	0.19	0.07	-6.82	2	0.71
ASF1ANT	RHOT2	RHOT2	4|2|0	6	2	3	0|0|0|4	0.07	0.17	0.07	0.17	0.07	-6.24	2	0.71
ASF1ANT	HSDL2	HSDL2	2|1|0	3	1	3	0|1|0|1	0.03	0.09	0.03	0.09	0.03	-5.23	2	0.75
ASF1ANT	NHP2L1	NHP2L1	2|1|0	3	1	3	1|0|1|0	0.03	0.09	0.03	0.09	0.03	-5.23	2	0.75
ASF1ANT	PALLD	PALLD	21|16|0	37	12.33	3	0|6|0|19	0.03	0.09	0.03	0.09	0.03	-28.48	1.97	0.75
ASF1ANT	PRDX1	PRDX1	26|20|15	61	20.33	3	9|8|7|18	0	0	0	0	0	-18.62	1.94	0.86
ASF1ANT	PCCA	PCCA	213|205|93	511	170.33	3	69|83|76|128	0	0	0	0	0	-181.25	1.91	0.92
ASF1ANT	PSMB3	PSMB3	8|2|0	10	3.33	3	0|5|0|2	0.1	0.28	0.1	0.28	0.1	-9.86	1.9	0.68
ASF1ANT	CHORDC1	CHORDC1	8|2|0	10	3.33	3	0|2|0|5	0.1	0.28	0.1	0.28	0.1	-9.86	1.9	0.68
ASF1ANT	GSTO1	GSTO1	5|1|4	10	3.33	3	1|2|2|2	0.03	0.07	0.03	0.07	0.03	-8.12	1.9	0.75
ASF1ANT	HSPA4	HSPA4	38|4|0	42	14	3	1|13|3|13	0.27	0.81	0.27	0.81	0.27	-34.46	1.87	0.57
ASF1ANT	UBR4	UBR4	28|0|0	28	9.33	3	0|3|0|17	0.18	0.53	0.18	0.53	0.18	-22.9	1.87	0.63
ASF1ANT	PSAP	PSAP	6|1|0	7	2.33	3	0|2|0|3	0.11	0.32	0.11	0.32	0.11	-7.8	1.87	0.67
ASF1ANT	PRPS2	PRPS2	5|2|0	7	2.33	3	0|2|0|3	0.07	0.19	0.07	0.19	0.07	-7.8	1.87	0.72
ASF1ANT	MDH2	MDH2	12|9|0	21	7	3	1|4|1|9	0.03	0.09	0.03	0.09	0.03	-18.22	1.87	0.75
ASF1ANT	SFXN3	SFXN3	3|3|1	7	2.33	3	0|4|0|1	0.03	0.04	0.03	0.04	0.03	-5.98	1.87	0.76
ASF1ANT	CACYBP	CACYBP	10|8|0	18	6	3	0|2|2|9	0.03	0.07	0.03	0.07	0.03	-15.82	1.85	0.75
ASF1ANT	UGGT1	UGGT1	13|2|0	15	5	3	0|3|1|7	0.14	0.43	0.14	0.43	0.14	-13.97	1.82	0.65
ASF1ANT	G6PD	G6PD	26|9|0	35	11.67	3	2|8|2|14	0.13	0.4	0.13	0.4	0.13	-30.08	1.79	0.66
ASF1ANT	ALDOC	ALDOC	4|0|0	4	1.33	3	0|2|1|0	0.12	0.35	0.12	0.35	0.12	-6.13	1.78	0.67
ASF1ANT	CAPZA1	CAPZA1	4|0|0	4	1.33	3	0|0|0|3	0.08	0.23	0.08	0.23	0.08	-6.37	1.78	0.7
ASF1ANT	PSMG2	PSMG2	5|3|0	8	2.67	3	0|1|0|5	0.05	0.12	0.05	0.12	0.05	-8.66	1.78	0.74
ASF1ANT	SMS	SMS	3|1|0	4	1.33	3	0|0|0|3	0.05	0.14	0.05	0.14	0.05	-6.37	1.78	0.73
ASF1ANT	PTPN23	PTPN23	3|1|0	4	1.33	3	1|0|0|2	0.04	0.13	0.04	0.13	0.04	-6.13	1.78	0.74
ASF1ANT	ATXN2L	ATXN2L	9|7|0	16	5.33	3	0|1|2|9	0.03	0.07	0.03	0.07	0.03	-14.58	1.78	0.76
ASF1ANT	STK38	STK38	2|1|1	4	1.33	3	0|0|0|3	0.02	0.07	0.02	0.07	0.02	-4	1.78	0.77
ASF1ANT	YWHAB	YWHAB	14|1|2	17	5.67	3	0|6|0|7	0.11	0.34	0.11	0.34	0.11	-13.28	1.74	0.67
ASF1ANT	CLIC1	CLIC1	14|4|0	18	6	3	1|5|2|6	0.25	0.75	0.25	0.75	0.25	-17.45	1.71	0.58
ASF1ANT	PSMD13	PSMD13	25|2|0	27	9	3	0|9|0|12	0.17	0.5	0.17	0.5	0.17	-24.35	1.71	0.64
ASF1ANT	NIP7	NIP7	9|0|0	9	3	3	0|3|0|4	0.15	0.44	0.15	0.44	0.15	-9.94	1.71	0.65
ASF1ANT	EIF2S1	EIF2S1	22|5|1	28	9.33	3	1|7|1|13	0.1	0.31	0.1	0.31	0.1	-22.49	1.7	0.68
ASF1ANT	MIF	MIF	5|5|4	14	4.67	3	1|4|2|4	0	0	0	0	0	-7.25	1.7	0.83
ASF1ANT	EIF3K	EIF3K	8|2|0	10	3.33	3	0|1|0|7	0.07	0.21	0.07	0.21	0.07	-10.26	1.67	0.71
ASF1ANT	SLC2A1	SLC2A1	4|1|0	5	1.67	3	0|2|0|2	0.06	0.18	0.06	0.18	0.06	-6.79	1.67	0.72
ASF1ANT	CDK4	CDK4	6|4|0	10	3.33	3	0|3|0|5	0.03	0.08	0.03	0.08	0.03	-10.57	1.67	0.76
ASF1ANT	DDB1	DDB1	39|2|0	41	13.67	3	0|6|0|27	0.16	0.49	0.16	0.49	0.16	-37.11	1.66	0.64
ASF1ANT	PHGDH	PHGDH	28|15|5	48	16	3	11|8|11|9	0.22	0.67	0.22	0.67	0.22	-31.49	1.64	0.61
ASF1ANT	PLD3	PLD3	8|6|2	16	5.33	3	3|5|2|3	0.01	0.03	0.01	0.03	0.01	-11.97	1.64	0.8
ASF1ANT	PSMA4	PSMA4	9|3|0	12	4	3	2|2|2|4	0.17	0.49	0.17	0.49	0.17	-13.24	1.6	0.64
ASF1ANT	PDCD6	PDCD6	12|6|0	18	6	3	1|6|2|6	0.06	0.18	0.06	0.18	0.06	-18.51	1.6	0.72
ASF1ANT	CTTN	CTTN	21|11|0	32	10.67	3	0|12|0|15	0.01	0.04	0.01	0.04	0.01	-30.94	1.58	0.79
ASF1ANT	REEP5	REEP5	6|1|0	7	2.33	3	0|1|0|5	0.06	0.19	0.06	0.19	0.06	-8.66	1.56	0.72
ASF1ANT	ALDOA	ALDOA	39|19|24	82	27.33	3	17|18|20|15	0	0	0	0	0	-37.47	1.56	0.88
ASF1ANT	ARGLU1	ARGLU1	2|0|6	8	2.67	3	2|1|2|2	0.07	0.21	0.07	0.21	0.07	-10.08	1.52	0.71
ASF1ANT	USP14	USP14	17|8|0	25	8.33	3	0|7|1|14	0.02	0.05	0.02	0.05	0.02	-25.48	1.52	0.78
ASF1ANT	AKR1B1	AKR1B1	15|2|0	17	5.67	3	2|6|1|6	0.23	0.69	0.23	0.69	0.23	-18.51	1.51	0.59
ASF1ANT	ACADVL	ACADVL	12|5|0	17	5.67	3	0|8|1|6	0.03	0.09	0.03	0.09	0.03	-18.2	1.51	0.75
ASF1ANT	NSUN4	NSUN4	2|4|3	9	3	3	3|0|3|2	0	0.01	0	0.01	0	-7.49	1.5	0.82
ASF1ANT	FKBP4	FKBP4	28|0|0	28	9.33	3	0|8|0|17	0.14	0.42	0.14	0.42	0.14	-28.58	1.49	0.65
ASF1ANT	DLD	DLD	11|1|0	12	4	3	0|0|0|11	0.08	0.25	0.08	0.25	0.08	-13.5	1.45	0.7
ASF1ANT	HSP90AB2P	HSP90AB2P	7|4|1	12	4	3	1|2|2|6	0.01	0.03	0.01	0.03	0.01	-11.8	1.45	0.8
ASF1ANT	ANP32B	ANP32B	11|2|0	13	4.33	3	0|5|0|7	0.06	0.18	0.06	0.18	0.06	-14.71	1.44	0.72
ASF1ANT	RIF1	RIF1	217|171|45	433	144.33	3	60|127|66|148	0	0	0	0	0	-308.01	1.44	0.93
ASF1ANT	DVL3	DVL3	51|47|20	118	39.33	3	21|32|20|36	0	0	0	0	0	-70.91	1.44	0.91
ASF1ANT	CAPN2	CAPN2	14|1|0	15	5	3	0|3|0|11	0.08	0.25	0.08	0.25	0.08	-16.75	1.43	0.7
ASF1ANT	PSMD2	PSMD2	30|12|1	43	14.33	3	1|11|1|27	0	0.01	0	0.01	0	-41.29	1.43	0.82
ASF1ANT	PITRM1	PITRM1	16|0|0	16	5.33	3	0|4|1|10	0.11	0.34	0.11	0.34	0.11	-18.07	1.42	0.67
ASF1ANT	EIF5B	EIF5B	14|3|0	17	5.67	3	1|4|0|11	0.05	0.14	0.05	0.14	0.05	-18.89	1.42	0.73
ASF1ANT	CSTF2T	CSTF2T	4|11|2	17	5.67	3	0|7|0|9	0.01	0.03	0.01	0.03	0.01	-14.05	1.42	0.8
ASF1ANT	HIST1H1C	HIST1H1C	5|11|3	19	6.33	3	2|4|1|11	0	0.01	0	0.01	0	-14.39	1.41	0.83
ASF1ANT	WARS	WARS	24|4|0	28	9.33	3	1|8|3|15	0.05	0.16	0.05	0.16	0.05	-31.16	1.38	0.73
ASF1ANT	NACA	NACA	27|28|15	70	23.33	3	15|18|11|24	0	0	0	0	0	-41.37	1.37	0.91
ASF1ANT	TALDO1	TALDO1	32|24|5	61	20.33	3	10|17|12|21	0	0	0	0	0	-52.6	1.36	0.89
ASF1ANT	CKB	CKB	51|25|6	82	27.33	3	12|26|13|30	0	0	0	0	0	-71.51	1.35	0.89
ASF1ANT	OTUB1	OTUB1	12|0|0	12	4	3	0|3|0|9	0.08	0.24	0.08	0.24	0.08	-14.54	1.33	0.7
ASF1ANT	2002-09-01	2002-09-01	8|0|0	8	2.67	3	0|1|0|7	0.07	0.21	0.07	0.21	0.07	-10.26	1.33	0.71
ASF1ANT	FSCN1	FSCN1	6|0|0	6	2	3	0|0|0|6	0.07	0.2	0.07	0.2	0.07	-8.49	1.33	0.72
ASF1ANT	AP1B1	AP1B1	6|0|0	6	2	3	0|3|0|3	0.07	0.21	0.07	0.21	0.07	-8.89	1.33	0.71
ASF1ANT	KIF11	KIF11	10|1|0	11	3.67	3	0|5|0|6	0.06	0.18	0.06	0.18	0.06	-13.95	1.33	0.73
ASF1ANT	PPP4C	PPP4C	5|0|0	5	1.67	3	0|2|0|3	0.06	0.19	0.06	0.19	0.06	-7.8	1.33	0.72
ASF1ANT	STX12	STX12	5|0|0	5	1.67	3	0|0|0|5	0.06	0.19	0.06	0.19	0.06	-7.36	1.33	0.72
ASF1ANT	TUBG1	TUBG1	4|0|0	4	1.33	3	0|2|0|2	0.06	0.18	0.06	0.18	0.06	-6.79	1.33	0.72
ASF1ANT	STK39	STK39	4|0|0	4	1.33	3	0|1|0|3	0.05	0.15	0.05	0.15	0.05	-6.58	1.33	0.73
ASF1ANT	CTPS2	CTPS2	3|0|0	3	1	3	0|0|0|3	0.05	0.14	0.05	0.14	0.05	-6.37	1.33	0.73
ASF1ANT	ATP5C1	ATP5C1	11|1|1	13	4.33	3	0|4|0|9	0.04	0.12	0.04	0.12	0.04	-13.16	1.33	0.74
ASF1ANT	SNX5	SNX5	5|1|0	6	2	3	0|3|0|3	0.04	0.11	0.04	0.11	0.04	-8.89	1.33	0.74
ASF1ANT	BCKDK	BCKDK	2|0|0	2	0.67	3	0|2|0|0	0.04	0.11	0.04	0.11	0.04	-5.33	1.33	0.74
ASF1ANT	GMPPB	GMPPB	2|0|0	2	0.67	3	0|0|0|2	0.04	0.11	0.04	0.11	0.04	-5.33	1.33	0.74
ASF1ANT	GSTZ1	GSTZ1	6|2|0	8	2.67	3	0|4|0|4	0.03	0.08	0.03	0.08	0.03	-10.63	1.33	0.76
ASF1ANT	OCIAD2	OCIAD2	2|0|0	2	0.67	3	0|1|0|1	0.03	0.09	0.03	0.09	0.03	-5.23	1.33	0.75
ASF1ANT	GOT1	GOT1	22|5|0	27	9	3	1|10|2|14	0.02	0.07	0.02	0.07	0.02	-31.15	1.33	0.77
ASF1ANT	AKR1A1	AKR1A1	5|1|1	7	2.33	3	1|2|2|2	0.02	0.07	0.02	0.07	0.02	-8.12	1.33	0.76
ASF1ANT	RAB35	RAB35	3|1|0	4	1.33	3	0|2|1|1	0.02	0.07	0.02	0.07	0.02	-6.82	1.33	0.77
ASF1ANT	C2ORF47	C2ORF47	2|1|0	3	1	3	0|0|0|3	0.02	0.07	0.02	0.07	0.02	-6.37	1.33	0.77
ASF1ANT	GSTK1	GSTK1	6|5|0	11	3.67	3	0|2|1|8	0.01	0.01	0.01	0.01	0.01	-13.86	1.33	0.81
ASF1ANT	GNA11	GNA11	1|2|2	5	1.67	3	0|2|1|2	0.01	0.01	0.01	0.01	0.01	-6.32	1.33	0.81
ASF1ANT	TBC1D24	TBC1D24	2|0|1	3	1	3	0|1|0|2	0.01	0.04	0.01	0.04	0.01	-6.13	1.33	0.78
ASF1ANT	KIAA1524	KIAA1524	1|0|1	2	0.67	3	1|1|0|0	0	0	0	0	0	-5.23	1.33	0.93
ASF1ANT	SLC35B2	SLC35B2	1|1|0	2	0.67	3	0|1|0|1	0	0	0	0	0	-5.23	1.33	0.93
ASF1ANT	DICER1	DICER1	1|1|0	2	0.67	3	0|1|0|1	0	0	0	0	0	-5.23	1.33	0.93
ASF1ANT	ELF2	ELF2	1|1|0	2	0.67	3	0|0|0|2	0	0	0	0	0	-5.33	1.33	0.93
ASF1ANT	SWAP70	SWAP70	1|0|0	1	0.33	3	0|0|0|1	0	0	0	0	0	-4.33	1.33	0.93
ASF1ANT	ETFA	ETFA	1|0|0	1	0.33	3	0|0|1|0	0	0	0	0	0	-4.33	1.33	0.93
ASF1ANT	SQSTM1	SQSTM1	1|0|0	1	0.33	3	0|1|0|0	0	0	0	0	0	-4.33	1.33	0.93
ASF1ANT	LDAH	LDAH	1|0|0	1	0.33	3	0|0|0|1	0	0	0	0	0	-4.33	1.33	0.93
ASF1ANT	STEAP3	STEAP3	1|0|0	1	0.33	3	0|1|0|0	0	0	0	0	0	-4.33	1.33	0.93
ASF1ANT	ARIH2	ARIH2	1|0|0	1	0.33	3	0|0|0|1	0	0	0	0	0	-4.33	1.33	0.93
ASF1ANT	DBF4	DBF4	1|0|0	1	0.33	3	0|0|0|1	0	0	0	0	0	-4.33	1.33	0.93
ASF1ANT	GALNT7	GALNT7	1|0|0	1	0.33	3	0|0|0|1	0	0	0	0	0	-4.33	1.33	0.93
ASF1ANT	ESRRA	ESRRA	1|0|0	1	0.33	3	0|0|0|1	0	0	0	0	0	-4.33	1.33	0.93
ASF1ANT	GLE1	GLE1	1|0|0	1	0.33	3	0|0|0|1	0	0	0	0	0	-4.33	1.33	0.93
ASF1ANT	YWHAZ	YWHAZ	34|10|6	50	16.67	3	1|18|9|23	0	0	0	0	0	-40.5	1.31	0.87
ASF1ANT	CTPS1	CTPS1	33|8|1	42	14	3	0|17|2|24	0	0.01	0	0.01	0	-44.73	1.3	0.82
ASF1ANT	FXR2	FXR2	12|17|0	29	9.67	3	2|11|2|15	0	0	0	0	0	-34.44	1.29	0.86
ASF1ANT	HSPH1	HSPH1	20|6|0	26	8.67	3	3|7|4|13	0.01	0.04	0.01	0.04	0.01	-31.46	1.28	0.78
ASF1ANT	BLVRA	BLVRA	17|5|0	22	7.33	3	0|8|2|13	0.01	0.03	0.01	0.03	0.01	-26.73	1.28	0.8
ASF1ANT	PGAM1	PGAM1	36|11|6	53	17.67	3	4|20|10|21	0	0	0	0	0	-44.71	1.28	0.87
ASF1ANT	PSMC2	PSMC2	31|14|1	46	15.33	3	5|18|11|14	0	0	0	0	0	-50.91	1.28	0.86
ASF1ANT	JUP	JUP	15|4|4	23	7.67	3	0|8|1|15	0	0.01	0	0.01	0	-17.91	1.28	0.84
ASF1ANT	SKIV2L	SKIV2L	16|1|0	17	5.67	3	1|5|0|12	0.05	0.15	0.05	0.15	0.05	-21.17	1.26	0.73
ASF1ANT	ECI1	ECI1	9|6|2	17	5.67	3	2|5|2|9	0	0	0	0	0	-16.5	1.26	0.86
ASF1ANT	HADHA	HADHA	13|2|1	16	5.33	3	0|8|1|8	0.02	0.06	0.02	0.06	0.02	-17.35	1.25	0.77
ASF1ANT	ATP5A1	ATP5A1	60|32|7	99	33	3	20|26|21|39	0	0	0	0	0	-95.33	1.25	0.91
ASF1ANT	SHMT2	SHMT2	49|36|6	91	30.33	3	17|26|18|36	0	0	0	0	0	-88.46	1.25	0.91
ASF1ANT	AP2A1	AP2A1	11|0|1	12	4	3	0|4|0|9	0.04	0.12	0.04	0.12	0.04	-15.74	1.23	0.74
ASF1ANT	CNDP2	CNDP2	28|6|1	35	11.67	3	0|19|0|19	0	0.01	0	0.01	0	-39.27	1.23	0.83
ASF1ANT	HARS	HARS	25|7|0	32	10.67	3	2|13|4|16	0	0.01	0	0.01	0	-40.05	1.22	0.83
ASF1ANT	YWHAH	YWHAH	9|1|0	10	3.33	3	0|3|0|8	0.04	0.11	0.04	0.11	0.04	-13.82	1.21	0.74
ASF1ANT	DVL2	DVL2	72|69|20	161	53.67	3	40|46|37|55	0	0	0	0	0	-138.85	1.21	0.92
ASF1ANT	ATP5B	ATP5B	30|21|8	59	19.67	3	15|17|22|11	0	0	0	0	0	-51.11	1.21	0.9
ASF1ANT	CDC42	CDC42	12|7|0	19	6.33	3	0|9|0|12	0	0	0	0	0	-24.35	1.21	0.84
ASF1ANT	RPSA	RPSA	22|13|0	35	11.67	3	8|10|7|14	0	0	0	0	0	-45.16	1.2	0.86
ASF1ANT	SERPINH1	SERPINH1	15|1|0	16	5.33	3	0|6|0|12	0.03	0.1	0.03	0.1	0.03	-21.12	1.19	0.75
ASF1ANT	PGM3	PGM3	6|2|0	8	2.67	3	0|2|0|7	0.02	0.05	0.02	0.05	0.02	-11.52	1.19	0.78
ASF1ANT	DCXR	DCXR	12|4|0	16	5.33	3	1|5|0|12	0.01	0.02	0.01	0.02	0.01	-21.17	1.19	0.81
ASF1ANT	TUBB	TUBB	91|50|24	165	55	3	32|57|38|58	0	0	0	0	0	-136.86	1.19	0.92
ASF1ANT	PSMD1	PSMD1	44|15|0	59	19.67	3	2|21|7|36	0	0	0	0	0	-74.07	1.19	0.88
ASF1ANT	TXNL1	TXNL1	39|26|11	76	25.33	3	16|22|18|30	0	0	0	0	0	-65.64	1.18	0.91
ASF1ANT	SARS2	SARS2	7|0|0	7	2.33	3	0|4|0|4	0.05	0.14	0.05	0.14	0.05	-10.63	1.17	0.73
ASF1ANT	SNX2	SNX2	6|1|0	7	2.33	3	0|4|0|4	0.03	0.08	0.03	0.08	0.03	-10.63	1.17	0.76
ASF1ANT	PSME2	PSME2	6|0|1	7	2.33	3	0|4|0|4	0.03	0.08	0.03	0.08	0.03	-10.63	1.17	0.76
ASF1ANT	PITPNA	PITPNA	12|2|0	14	4.67	3	0|6|0|10	0.02	0.06	0.02	0.06	0.02	-18.9	1.17	0.77
ASF1ANT	GNB2L1	GNB2L1	48|30|15	93	31	3	21|31|21|34	0	0	0	0	0	-78.35	1.16	0.92
ASF1ANT	ME2	ME2	24|9|0	33	11	3	2|15|3|18	0	0	0	0	0	-43.21	1.16	0.86
ASF1ANT	OAT	OAT	33|4|0	37	12.33	3	4|15|6|18	0.01	0.02	0.01	0.02	0.01	-49.03	1.15	0.8
ASF1ANT	IARS2	IARS2	17|1|0	18	6	3	0|5|0|16	0.03	0.08	0.03	0.08	0.03	-24.16	1.14	0.76
ASF1ANT	SUCLA2	SUCLA2	5|0|1	6	2	3	0|1|0|6	0.02	0.07	0.02	0.07	0.02	-9.74	1.14	0.76
ASF1ANT	SSR1	SSR1	4|2|0	6	2	3	0|4|0|3	0.01	0.02	0.01	0.02	0.01	-9.94	1.14	0.8
ASF1ANT	RAN	RAN	45|43|26	114	38	3	26|33|29|45	0	0	0	0	0	-83.24	1.14	0.92
ASF1ANT	PPP2R2A	PPP2R2A	21|1|0	22	7.33	3	0|12|4|10	0.03	0.08	0.03	0.08	0.03	-30.12	1.13	0.76
ASF1ANT	FASN	FASN	278|146|33	457	152.33	3	71|176|99|191	0	0	0	0	0	-479.43	1.13	0.93
ASF1ANT	PPP2R1A	PPP2R1A	27|6|0	33	11	3	1|18|1|19	0	0	0	0	0	-44.16	1.13	0.84
ASF1ANT	AHSA1	AHSA1	12|10|0	22	7.33	3	1|10|3|12	0	0	0	0	0	-30.15	1.13	0.88
ASF1ANT	GLS	GLS	14|2|0	16	5.33	3	0|9|1|9	0.01	0.04	0.01	0.04	0.01	-22.44	1.12	0.79
ASF1ANT	ARHGAP1	ARHGAP1	5|0|0	5	1.67	3	0|4|0|2	0.04	0.11	0.04	0.11	0.04	-8.82	1.11	0.74
ASF1ANT	TST	TST	5|0|0	5	1.67	3	0|3|0|3	0.04	0.11	0.04	0.11	0.04	-8.89	1.11	0.74
ASF1ANT	FAM98A	FAM98A	4|1|0	5	1.67	3	0|2|0|4	0.02	0.05	0.02	0.05	0.02	-8.82	1.11	0.78
ASF1ANT	HSPBP1	HSPBP1	8|2|0	10	3.33	3	0|3|1|8	0.01	0.03	0.01	0.03	0.01	-14.71	1.11	0.79
ASF1ANT	HSP90AB1	HSP90AB1	91|46|24	161	53.67	3	30|55|37|73	0	0	0	0	0	-146.5	1.1	0.92
ASF1ANT	SF3B3	SF3B3	45|30|1	76	25.33	3	12|24|12|45	0	0	0	0	0	-99.85	1.09	0.91
ASF1ANT	COPS2	COPS2	16|1|0	17	5.67	3	0|5|0|16	0.02	0.05	0.02	0.05	0.02	-24.16	1.08	0.78
ASF1ANT	PGK1	PGK1	24|19|3	46	15.33	3	17|13|17|10	0	0	0	0	0	-54.81	1.08	0.91
ASF1ANT	EPB41L3	EPB41L3	21|4|0	25	8.33	3	0|10|3|18	0	0.01	0	0.01	0	-35.4	1.08	0.84
ASF1ANT	MAP2K1	MAP2K1	14|3|0	17	5.67	3	0|8|0|13	0	0.01	0	0.01	0	-24.32	1.08	0.82
ASF1ANT	CMBL	CMBL	10|3|0	13	4.33	3	0|8|1|7	0	0.01	0	0.01	0	-19.08	1.08	0.82
ASF1ANT	RDH14	RDH14	4|0|0	4	1.33	3	0|1|0|4	0.03	0.09	0.03	0.09	0.03	-7.6	1.07	0.75
ASF1ANT	PPP1CB	PPP1CB	7|1|0	8	2.67	3	0|4|1|5	0.02	0.05	0.02	0.05	0.02	-13.01	1.07	0.78
ASF1ANT	PDK1	PDK1	3|1|0	4	1.33	3	0|2|1|2	0.01	0.03	0.01	0.03	0.01	-7.95	1.07	0.8
ASF1ANT	KATNAL2	KATNAL2	2|2|0	4	1.33	3	1|1|2|1	0.01	0.01	0.01	0.01	0.01	-7.95	1.07	0.81
ASF1ANT	GAPDH	GAPDH	74|55|46	175	58.33	3	36|65|49|68	0	0	0	0	0	-128.68	1.07	0.93
ASF1ANT	HPRT1	HPRT1	18|15|3	36	12	3	7|14|12|12	0	0	0	0	0	-42.13	1.07	0.9
ASF1ANT	ARPC2	ARPC2	21|7|0	28	9.33	3	0|12|1|22	0	0	0	0	0	-39.64	1.07	0.86
ASF1ANT	EIF3H	EIF3H	20|4|0	24	8	3	3|10|3|14	0	0.01	0	0.01	0	-34.62	1.07	0.84
ASF1ANT	ISOC1	ISOC1	11|5|0	16	5.33	3	0|13|0|7	0	0	0	0	0	-23.16	1.07	0.85
ASF1ANT	NIPSNAP1	NIPSNAP1	8|4|0	12	4	3	0|6|0|9	0	0.01	0	0.01	0	-18.07	1.07	0.84
ASF1ANT	SLC3A2	SLC3A2	7|5|0	12	4	3	0|6|0|9	0	0	0	0	0	-18.07	1.07	0.85
ASF1ANT	LRRC40	LRRC40	17|2|0	19	6.33	3	0|9|1|14	0.01	0.02	0.01	0.02	0.01	-27.6	1.06	0.81
ASF1ANT	ACTR3	ACTR3	20|3|0	23	7.67	3	0|14|0|15	0	0.01	0	0.01	0	-33.04	1.06	0.83
ASF1ANT	SAR1A	SAR1A	6|5|0	11	3.67	3	2|6|3|3	0	0	0	0	0	-17.56	1.05	0.86
ASF1ANT	CCT6A	CCT6A	32|6|1	39	13	3	5|18|7|20	0	0	0	0	0	-52.84	1.04	0.87
ASF1ANT	HSPA8	HSPA8	40|25|10	75	25	3	12|25|25|35	0	0	0	0	0	-78.5	1.03	0.92
ASF1ANT	TFRC	TFRC	18|2|0	20	6.67	3	0|12|0|14	0	0.01	0	0.01	0	-29.82	1.03	0.82
ASF1ANT	FMR1	FMR1	5|5|0	10	3.33	3	0|3|0|10	0	0	0	0	0	-15.64	1.03	0.85
ASF1ANT	CARM1	CARM1	11|2|0	13	4.33	3	0|3|0|14	0.01	0.02	0.01	0.02	0.01	-19.79	1.02	0.81
ASF1ANT	HSP90AA1	HSP90AA1	139|59|24	222	74	3	45|75|61|110	0	0	0	0	0	-244.61	1.02	0.93
ASF1ANT	PSAT1	PSAT1	43|29|4	76	25.33	3	18|33|16|32	0	0	0	0	0	-96.43	1.02	0.92
ASF1ANT	TIPRL	TIPRL	12|4|0	16	5.33	3	0|9|0|12	0	0	0	0	0	-24.35	1.02	0.84
ASF1ANT	LTA4H	LTA4H	45|8|0	53	17.67	3	2|31|2|35	0	0	0	0	0	-78.4	1.01	0.88
ASF1ANT	ACOT7	ACOT7	22|16|0	38	12.67	3	6|15|7|22	0	0	0	0	0	-56.78	1.01	0.9
ASF1ANT	RPL22	RPL22	12|4|3	19	6.33	3	4|7|3|11	0	0	0	0	0	-21.43	1.01	0.87
ASF1ANT	PRKCI	PRKCI	6|0|0	6	2	3	0|3|0|5	0.03	0.08	0.03	0.08	0.03	-10.57	1	0.76
ASF1ANT	MAGED2	MAGED2	6|0|0	6	2	3	0|0|0|8	0.03	0.1	0.03	0.1	0.03	-10.08	1	0.75
ASF1ANT	TMED7	TMED7	3|0|0	3	1	3	0|1|0|3	0.02	0.07	0.02	0.07	0.02	-6.58	1	0.77
ASF1ANT	ARMC1	ARMC1	3|0|0	3	1	3	0|2|0|2	0.02	0.07	0.02	0.07	0.02	-6.79	1	0.77
ASF1ANT	PAIP1	PAIP1	5|1|0	6	2	3	0|4|0|4	0.01	0.03	0.01	0.03	0.01	-10.63	1	0.79
ASF1ANT	UTRN	UTRN	1|0|2	3	1	3	0|3|0|1	0.01	0.02	0.01	0.02	0.01	-6.58	1	0.8
ASF1ANT	FKBP11	FKBP11	1|2|0	3	1	3	0|0|0|4	0.01	0.04	0.01	0.04	0.01	-6.24	1	0.79
ASF1ANT	WDR82	WDR82	2|1|0	3	1	3	0|2|0|2	0.01	0.02	0.01	0.02	0.01	-6.79	1	0.81
ASF1ANT	SYNGAP1	SYNGAP1	1|0|2	3	1	3	2|0|0|2	0.01	0.02	0.01	0.02	0.01	-6.79	1	0.81
ASF1ANT	TBC1D4	TBC1D4	2|1|0	3	1	3	0|0|0|4	0.01	0.04	0.01	0.04	0.01	-6.24	1	0.79
ASF1ANT	DVL1	DVL1	18|18|0	36	12	3	3|14|8|23	0	0	0	0	0	-54.35	1	0.91
ASF1ANT	RAB1B	RAB1B	18|14|4	36	12	3	8|12|8|20	0	0	0	0	0	-42.37	1	0.91
ASF1ANT	H2AFV	H2AFV	8|8|8	24	8	3	4|10|4|14	0	0	0	0	0	-19.49	1	0.93
ASF1ANT	RAB18	RAB18	4|2|0	6	2	3	0|2|0|6	0	0.01	0	0.01	0	-10.43	1	0.82
ASF1ANT	CLTC	CLTC	160|66|12	238	79.33	3	29|123|34|134	0	0	0	0	0	-309	0.99	0.93
ASF1ANT	PSMD11	PSMD11	48|24|3	75	25	3	11|33|15|42	0	0	0	0	0	-101.34	0.99	0.91
ASF1ANT	KARS	KARS	33|18|0	51	17	3	5|24|12|28	0	0	0	0	0	-77.78	0.99	0.91
ASF1ANT	RPS15A	RPS15A	19|15|10	44	14.67	3	10|15|12|23	0	0	0	0	0	-42.11	0.98	0.91
ASF1ANT	HDLBP	HDLBP	17|13|0	30	10	3	2|12|5|22	0	0	0	0	0	-46.47	0.98	0.9
ASF1ANT	YTHDF3	YTHDF3	6|3|2	11	3.67	3	3|6|1|5	0	0	0	0	0	-13.87	0.98	0.87
ASF1ANT	YWHAQ	YWHAQ	31|9|2	42	14	3	4|19|10|25	0	0	0	0	0	-58.09	0.97	0.9
ASF1ANT	COPB1	COPB1	28|14|0	42	14	3	3|20|4|31	0	0	0	0	0	-65.2	0.97	0.9
ASF1ANT	VPS35	VPS35	23|4|0	27	9	3	0|14|1|22	0	0	0	0	0	-41.8	0.97	0.86
ASF1ANT	RPLP0	RPLP0	32|18|6	56	18.67	3	17|21|18|22	0	0	0	0	0	-68.97	0.96	0.91
ASF1ANT	PRPS1	PRPS1	25|12|1	38	12.67	3	3|17|6|27	0	0	0	0	0	-55.77	0.96	0.9
ASF1ANT	GLUD1	GLUD1	31|5|0	36	12	3	1|13|6|30	0	0	0	0	0	-56.26	0.96	0.88
ASF1ANT	LDHB	LDHB	68|46|26	140	46.67	3	44|58|34|60	0	0	0	0	0	-143.78	0.95	0.93
ASF1ANT	PSMD7	PSMD7	18|9|0	27	9	3	1|15|3|19	0	0	0	0	0	-43.13	0.95	0.89
ASF1ANT	CAP1	CAP1	14|6|0	20	6.67	3	3|8|4|13	0	0	0	0	0	-32.49	0.95	0.88
ASF1ANT	ARPC4	ARPC4	10|9|1	20	6.67	3	5|10|6|7	0	0	0	0	0	-29.57	0.95	0.89
ASF1ANT	TMEM33	TMEM33	10|10|0	20	6.67	3	6|7|5|10	0	0	0	0	0	-32.92	0.95	0.89
ASF1ANT	ACAD9	ACAD9	12|0|0	12	4	3	0|6|0|11	0.01	0.03	0.01	0.03	0.01	-20.01	0.94	0.79
ASF1ANT	EIF4A1	EIF4A1	88|52|28	168	56	3	44|72|45|77	0	0	0	0	0	-181.3	0.94	0.93
ASF1ANT	LDHA	LDHA	65|50|26	141	47	3	34|63|38|65	0	0	0	0	0	-147.48	0.94	0.93
ASF1ANT	TCP1	TCP1	66|44|3	113	37.67	3	18|55|28|60	0	0	0	0	0	-167.12	0.94	0.92
ASF1ANT	RAB5C	RAB5C	18|13|2	33	11	3	7|16|10|14	0	0	0	0	0	-46.96	0.94	0.91
ASF1ANT	EPB41L2	EPB41L2	12|5|0	17	5.67	3	0|7|2|15	0	0	0	0	0	-27.6	0.94	0.87
ASF1ANT	MYO1B	MYO1B	14|2|1	17	5.67	3	0|12|0|12	0	0	0	0	0	-24.37	0.94	0.85
ASF1ANT	HLA-A	HLA-A	7|5|0	12	4	3	0|6|3|8	0	0	0	0	0	-20.41	0.94	0.87
ASF1ANT	PKM	PKM	106|73|31	210	70	3	43|104|51|102	0	0	0	0	0	-236.98	0.93	0.93
ASF1ANT	MAT2A	MAT2A	21|11|3	35	11.67	3	5|12|9|24	0	0	0	0	0	-46.69	0.93	0.9
ASF1ANT	ACSL3	ACSL3	17|15|0	32	10.67	3	0|12|1|33	0	0	0	0	0	-51.58	0.93	0.9
ASF1ANT	TNPO1	TNPO1	20|1|0	21	7	3	0|7|0|23	0	0.01	0	0.01	0	-33.95	0.93	0.84
ASF1ANT	ETF1	ETF1	13|1|0	14	4.67	3	0|8|2|10	0	0.01	0	0.01	0	-23.43	0.93	0.82
ASF1ANT	NRD1	NRD1	9|0|0	9	3	3	0|5|0|8	0.01	0.04	0.01	0.04	0.01	-15.82	0.92	0.79
ASF1ANT	RNMT	RNMT	9|0|0	9	3	3	0|5|0|8	0.01	0.04	0.01	0.04	0.01	-15.82	0.92	0.79
ASF1ANT	XRCC5	XRCC5	96|55|11	162	54	3	30|82|33|93	0	0	0	0	0	-223.85	0.91	0.93
ASF1ANT	GDI2	GDI2	78|47|4	129	43	3	21|66|30|72	0	0	0	0	0	-194.04	0.91	0.92
ASF1ANT	LRPPRC	LRPPRC	101|8|0	109	36.33	3	10|50|14|85	0	0	0	0	0	-177.85	0.91	0.91
ASF1ANT	ANXA2	ANXA2	49|38|8	95	31.67	3	23|42|27|47	0	0	0	0	0	-127.41	0.91	0.92
ASF1ANT	PRMT1	PRMT1	35|22|2	59	19.67	3	6|27|12|41	0	0	0	0	0	-88.28	0.91	0.91
ASF1ANT	CCT4	CCT4	80|55|18	153	51	3	40|69|48|70	0	0	0	0	0	-193.49	0.9	0.93
ASF1ANT	TUFM	TUFM	34|23|1	58	19.33	3	14|25|11|36	0	0	0	0	0	-92.38	0.9	0.92
ASF1ANT	DYNLL1	DYNLL1	11|11|1	23	7.67	3	6|8|6|14	0	0	0	0	0	-35.91	0.9	0.9
ASF1ANT	RAB3GAP1	RAB3GAP1	6|0|0	6	2	3	0|1|0|8	0.02	0.05	0.02	0.05	0.02	-11.37	0.89	0.77
ASF1ANT	RTKN	RTKN	4|0|0	4	1.33	3	0|0|0|6	0.02	0.07	0.02	0.07	0.02	-8.49	0.89	0.77
ASF1ANT	USP10	USP10	4|0|0	4	1.33	3	0|4|0|2	0.02	0.05	0.02	0.05	0.02	-8.82	0.89	0.78
ASF1ANT	KMT2C	KMT2C	4|0|0	4	1.33	3	0|2|0|4	0.02	0.05	0.02	0.05	0.02	-8.82	0.89	0.78
ASF1ANT	HACL1	HACL1	2|0|0	2	0.67	3	0|0|0|3	0.02	0.07	0.02	0.07	0.02	-6.37	0.89	0.77
ASF1ANT	NBAS	NBAS	2|0|0	2	0.67	3	0|0|3|0	0.02	0.07	0.02	0.07	0.02	-6.37	0.89	0.77
ASF1ANT	OCRL	OCRL	8|0|0	8	2.67	3	0|5|1|6	0.01	0.03	0.01	0.03	0.01	-14.9	0.89	0.79
ASF1ANT	VPS29	VPS29	5|1|0	6	2	3	0|2|0|7	0.01	0.02	0.01	0.02	0.01	-11.52	0.89	0.8
ASF1ANT	NAP1L1	NAP1L1	3|0|1	4	1.33	3	0|3|0|3	0.01	0.02	0.01	0.02	0.01	-8.89	0.89	0.81
ASF1ANT	SLC25A12	SLC25A12	3|1|0	4	1.33	3	0|1|0|5	0.01	0.02	0.01	0.02	0.01	-8.66	0.89	0.8
ASF1ANT	PPCS	PPCS	2|0|0	2	0.67	3	0|2|0|1	0.01	0.04	0.01	0.04	0.01	-6.13	0.89	0.78
ASF1ANT	ARL8A	ARL8A	2|0|0	2	0.67	3	0|1|0|2	0.01	0.04	0.01	0.04	0.01	-6.13	0.89	0.78
ASF1ANT	EXOC1	EXOC1	2|0|0	2	0.67	3	0|1|0|2	0.01	0.04	0.01	0.04	0.01	-6.13	0.89	0.78
ASF1ANT	LAMTOR1	LAMTOR1	2|0|0	2	0.67	3	0|2|0|1	0.01	0.04	0.01	0.04	0.01	-6.13	0.89	0.78
ASF1ANT	CCT7	CCT7	63|33|4	100	33.33	3	20|51|27|51	0	0	0	0	0	-150.44	0.89	0.92
ASF1ANT	VDAC2	VDAC2	17|9|6	32	10.67	3	6|15|11|16	0	0	0	0	0	-38.18	0.89	0.91
ASF1ANT	PSMD8	PSMD8	17|8|1	26	8.67	3	5|13|6|15	0	0	0	0	0	-41.15	0.89	0.89
ASF1ANT	RFC5	RFC5	14|6|0	20	6.67	3	1|9|1|19	0	0	0	0	0	-34.18	0.89	0.88
ASF1ANT	RAB3GAP2	RAB3GAP2	11|0|1	12	4	3	0|7|2|9	0	0.01	0	0.01	0	-21.41	0.89	0.83
ASF1ANT	EHD4	EHD4	11|1|0	12	4	3	0|8|0|10	0	0.01	0	0.01	0	-21.2	0.89	0.83
ASF1ANT	PDCD10	PDCD10	8|2|0	10	3.33	3	1|6|0|8	0	0	0	0	0	-18.2	0.89	0.84
ASF1ANT	MT-CO2	MT-CO2	7|3|0	10	3.33	3	0|6|0|9	0	0	0	0	0	-18.07	0.89	0.85
ASF1ANT	TLN1	TLN1	6|2|0	8	2.67	3	0|4|2|6	0	0	0	0	0	-15.04	0.89	0.84
ASF1ANT	URB2	URB2	0|4|4	8	2.67	3	0|4|0|8	0	0	0	0	0	-14.64	0.89	0.86
ASF1ANT	NAE1	NAE1	7|1|0	8	2.67	3	1|5|1|5	0	0.01	0	0.01	0	-15.15	0.89	0.82
ASF1ANT	CCDC154	CCDC154	1|1|0	2	0.67	3	1|0|1|1	0	0	0	0	0	-6.13	0.89	0.93
ASF1ANT	HSPA1A	HSPA1A	62|44|13	119	39.67	3	29|46|45|61	0	0	0	0	0	-158.23	0.88	0.92
ASF1ANT	SAMM50	SAMM50	17|4|0	21	7	3	0|11|1|20	0	0	0	0	0	-36.26	0.88	0.87
ASF1ANT	CCT8	CCT8	73|48|14	135	45	3	43|56|46|61	0	0	0	0	0	-182.41	0.87	0.93
ASF1ANT	PAICS	PAICS	55|39|9	103	34.33	3	29|38|37|53	0	0	0	0	0	-143.93	0.87	0.92
ASF1ANT	ATP1A1	ATP1A1	37|24|0	61	20.33	3	13|26|15|40	0	0	0	0	0	-105.76	0.87	0.92
ASF1ANT	MCM6	MCM6	33|5|0	38	12.67	3	4|21|5|28	0	0	0	0	0	-65.32	0.87	0.89
ASF1ANT	DNAJC11	DNAJC11	9|4|0	13	4.33	3	0|11|0|9	0	0	0	0	0	-23.23	0.87	0.87
ASF1ANT	DARS	DARS	53|32|1	86	28.67	3	22|40|29|42	0	0	0	0	0	-144.99	0.86	0.92
ASF1ANT	PRDX6	PRDX6	42|36|5	83	27.67	3	23|40|23|42	0	0	0	0	0	-124.59	0.86	0.92
ASF1ANT	RRM2	RRM2	12|6|0	18	6	3	0|11|2|15	0	0	0	0	0	-32.03	0.86	0.88
ASF1ANT	FDFT1	FDFT1	6|5|0	11	3.67	3	0|8|2|7	0	0	0	0	0	-20.32	0.86	0.88
ASF1ANT	DAD1	DAD1	4|3|2	9	3	3	4|3|4|3	0	0	0	0	0	-12.93	0.86	0.88
ASF1ANT	ARF3	ARF3	31|19|6	56	18.67	3	10|32|17|29	0	0	0	0	0	-78.75	0.85	0.92
ASF1ANT	RANGAP1	RANGAP1	15|6|0	21	7	3	4|10|6|13	0	0	0	0	0	-38.25	0.85	0.89
ASF1ANT	CAPN1	CAPN1	13|3|0	16	5.33	3	0|11|2|12	0	0	0	0	0	-28.85	0.85	0.87
ASF1ANT	IPO5	IPO5	68|8|0	76	25.33	3	0|41|3|76	0	0	0	0	0	-133.93	0.84	0.91
ASF1ANT	ADSL	ADSL	23|14|0	37	12.33	3	6|21|7|25	0	0	0	0	0	-66.67	0.84	0.91
ASF1ANT	GSPT1	GSPT1	22|2|0	24	8	3	1|13|1|23	0	0	0	0	0	-42.95	0.84	0.87
ASF1ANT	VAT1	VAT1	15|7|0	22	7.33	3	6|8|3|18	0	0	0	0	0	-40.09	0.84	0.89
ASF1ANT	LMAN1	LMAN1	11|8|0	19	6.33	3	1|6|3|20	0	0	0	0	0	-34.18	0.84	0.89
ASF1ANT	CPNE1	CPNE1	10|2|0	12	4	3	2|8|1|8	0	0	0	0	0	-22.67	0.84	0.85
ASF1ANT	LMNB1	LMNB1	5|0|0	5	1.67	3	2|1|0|5	0.01	0.03	0.01	0.03	0.01	-10.7	0.83	0.79
ASF1ANT	EEF1G	EEF1G	55|45|30	130	43.33	3	43|64|46|57	0	0	0	0	0	-149.83	0.83	0.93
ASF1ANT	TRAP1	TRAP1	65|23|3	91	30.33	3	20|46|23|57	0	0	0	0	0	-150.67	0.83	0.92
ASF1ANT	NARS	NARS	53|27|3	83	27.67	3	20|35|21|57	0	0	0	0	0	-136.36	0.83	0.92
ASF1ANT	IRS4	IRS4	47|23|0	70	23.33	3	6|42|16|49	0	0	0	0	0	-126.62	0.83	0.92
ASF1ANT	RAC1	RAC1	16|9|1	26	8.67	3	6|11|7|18	0	0	0	0	0	-44.34	0.83	0.9
ASF1ANT	PNP	PNP	16|6|1	23	7.67	3	2|16|4|15	0	0	0	0	0	-38.54	0.83	0.89
ASF1ANT	ACTR1A	ACTR1A	13|5|0	18	6	3	0|14|0|15	0	0	0	0	0	-33.04	0.83	0.88
ASF1ANT	LUC7L3	LUC7L3	5|4|4	13	4.33	3	2|8|4|7	0	0	0	0	0	-16.01	0.83	0.93
ASF1ANT	ERLIN2	ERLIN2	10|3|0	13	4.33	3	3|7|4|7	0	0	0	0	0	-25.21	0.83	0.87
ASF1ANT	CYB5B	CYB5B	3|2|0	5	1.67	3	2|3|1|2	0	0	0	0	0	-11.02	0.83	0.85
ASF1ANT	RTCA	RTCA	4|1|0	5	1.67	3	0|3|0|5	0	0.01	0	0.01	0	-10.57	0.83	0.82
ASF1ANT	SPAG9	SPAG9	8|0|0	8	2.67	3	0|4|0|9	0.01	0.02	0.01	0.02	0.01	-15.74	0.82	0.81
ASF1ANT	TOMM22	TOMM22	8|0|0	8	2.67	3	0|6|0|7	0.01	0.02	0.01	0.02	0.01	-15.86	0.82	0.81
ASF1ANT	EEF2	EEF2	141|94|31	266	88.67	3	75|134|88|135	0	0	0	0	0	-374.3	0.82	0.93
ASF1ANT	EEF1A1	EEF1A1	85|81|53	219	73	3	53|130|65|110	0	0	0	0	0	-248.71	0.82	0.93
ASF1ANT	VIM	VIM	13|26|7	46	15.33	3	7|22|7|39	0	0	0	0	0	-62.33	0.82	0.92
ASF1ANT	RHOA	RHOA	15|4|0	19	6.33	3	5|8|7|11	0	0	0	0	0	-36.28	0.82	0.88
ASF1ANT	NDUFS2	NDUFS2	15|1|0	16	5.33	3	0|8|2|16	0	0	0	0	0	-29.86	0.82	0.86
ASF1ANT	NDUFS3	NDUFS3	7|1|0	8	2.67	3	0|4|1|8	0	0.01	0	0.01	0	-15.91	0.82	0.83
ASF1ANT	CECR5	CECR5	6|2|0	8	2.67	3	0|7|0|6	0	0	0	0	0	-15.86	0.82	0.85
ASF1ANT	GANAB	GANAB	83|44|6	133	44.33	3	32|68|37|83	0	0	0	0	0	-220.91	0.81	0.93
ASF1ANT	AHCY	AHCY	48|37|16	101	33.67	3	34|51|36|45	0	0	0	0	0	-135.66	0.81	0.93
ASF1ANT	RPL18	RPL18	17|24|13	54	18	3	21|22|21|25	0	0	0	0	0	-64.8	0.81	0.92
ASF1ANT	PCBP1	PCBP1	21|16|9	46	15.33	3	12|23|14|27	0	0	0	0	0	-59.62	0.81	0.92
ASF1ANT	COX4I1	COX4I1	20|11|2	33	11	3	9|10|10|25	0	0	0	0	0	-53.93	0.81	0.91
ASF1ANT	VDAC1	VDAC1	14|10|1	25	8.33	3	7|14|9|11	0	0	0	0	0	-43.64	0.81	0.91
ASF1ANT	LMAN2	LMAN2	14|6|0	20	6.67	3	2|12|5|14	0	0	0	0	0	-37.92	0.81	0.89
ASF1ANT	LIG1	LIG1	6|0|0	6	2	3	1|3|1|5	0.01	0.02	0.01	0.02	0.01	-13.18	0.8	0.8
ASF1ANT	HK2	HK2	6|0|0	6	2	3	0|7|0|3	0.01	0.02	0.01	0.02	0.01	-12.73	0.8	0.8
ASF1ANT	AP2S1	AP2S1	3|0|0	3	1	3	0|2|0|3	0.01	0.03	0.01	0.03	0.01	-7.8	0.8	0.79
ASF1ANT	PAK2	PAK2	3|0|0	3	1	3	0|1|0|4	0.01	0.04	0.01	0.04	0.01	-7.6	0.8	0.79
ASF1ANT	STAT5B	STAT5B	2|1|0	3	1	3	0|0|0|5	0.01	0.02	0.01	0.02	0.01	-7.36	0.8	0.81
ASF1ANT	PI4KA	PI4KA	3|0|0	3	1	3	0|3|0|2	0.01	0.03	0.01	0.03	0.01	-7.8	0.8	0.79
ASF1ANT	EIF4G1	EIF4G1	81|45|5	131	43.67	3	24|71|36|88	0	0	0	0	0	-223.25	0.8	0.93
ASF1ANT	GNA13	GNA13	7|1|1	9	3	3	3|8|0|4	0	0	0	0	0	-15.61	0.8	0.86
ASF1ANT	VAMP3	VAMP3	5|4|0	9	3	3	2|4|2|7	0	0	0	0	0	-18.59	0.8	0.88
ASF1ANT	PLOD2	PLOD2	4|2|0	6	2	3	2|3|3|2	0	0	0	0	0	-13.24	0.8	0.85
ASF1ANT	ALDH18A1	ALDH18A1	45|27|0	72	24	3	11|42|18|51	0	0	0	0	0	-136.83	0.79	0.92
ASF1ANT	EIF2S3	EIF2S3	37|25|3	65	21.67	3	15|34|25|36	0	0	0	0	0	-111.64	0.79	0.92
ASF1ANT	EZR	EZR	22|3|0	25	8.33	3	2|13|4|23	0	0	0	0	0	-47.55	0.79	0.88
ASF1ANT	SNRPE	SNRPE	9|7|3	19	6.33	3	6|9|6|11	0	0	0	0	0	-28.68	0.79	0.9
ASF1ANT	NUP85	NUP85	12|1|0	13	4.33	3	0|7|1|14	0	0	0	0	0	-25.48	0.79	0.85
ASF1ANT	MYH9	MYH9	139|58|3	200	66.67	3	34|102|47|160	0	0	0	0	0	-368.57	0.78	0.93
ASF1ANT	RPL7	RPL7	44|42|11	97	32.33	3	31|50|29|55	0	0	0	0	0	-146.64	0.78	0.93
ASF1ANT	TIMM50	TIMM50	15|12|0	27	9	3	4|14|6|22	0	0	0	0	0	-52.19	0.78	0.91
ASF1ANT	BLMH	BLMH	18|8|1	27	9	3	4|17|5|20	0	0	0	0	0	-48.35	0.78	0.9
ASF1ANT	HNRNPUL1	HNRNPUL1	18|6|0	24	8	3	2|12|4|23	0	0	0	0	0	-46.4	0.78	0.9
ASF1ANT	DDX39A	DDX39A	12|5|0	17	5.67	3	2|10|1|16	0	0	0	0	0	-33.2	0.78	0.89
ASF1ANT	HADHB	HADHB	5|1|1	7	2.33	3	0|5|2|5	0	0	0	0	0	-12.59	0.78	0.86
ASF1ANT	FECH	FECH	6|1|0	7	2.33	3	0|6|0|6	0	0.01	0	0.01	0	-14.74	0.78	0.84
ASF1ANT	TIMM23	TIMM23	4|3|0	7	2.33	3	0|5|3|4	0	0	0	0	0	-15.21	0.78	0.87
ASF1ANT	CAD	CAD	76|29|0	105	35	3	14|63|21|83	0	0	0	0	0	-202.64	0.77	0.92
ASF1ANT	EFTUD2	EFTUD2	52|14|1	67	22.33	3	4|48|9|55	0	0	0	0	0	-124.97	0.77	0.92
ASF1ANT	MTHFD1	MTHFD1	37|20|1	58	19.33	3	13|31|16|41	0	0	0	0	0	-108.94	0.77	0.92
ASF1ANT	PPIB	PPIB	22|20|2	44	14.67	3	14|16|17|29	0	0	0	0	0	-78.09	0.77	0.92
ASF1ANT	PPP2CA	PPP2CA	18|8|0	26	8.67	3	3|20|3|19	0	0	0	0	0	-50.9	0.77	0.9
ASF1ANT	RAB14	RAB14	15|6|1	22	7.33	3	3|9|4|22	0	0	0	0	0	-39.49	0.77	0.9
ASF1ANT	ACO2	ACO2	13|5|0	18	6	3	1|10|4|16	0	0	0	0	0	-35.58	0.77	0.89
ASF1ANT	TYMS	TYMS	10|4|1	15	5	3	0|10|2|14	0	0	0	0	0	-26.67	0.77	0.88
ASF1ANT	CLIC4	CLIC4	10|1|0	11	3.67	3	0|9|0|10	0	0	0	0	0	-22.34	0.77	0.85
ASF1ANT	MIPEP	MIPEP	4|0|0	4	1.33	3	0|2|2|3	0.01	0.02	0.01	0.02	0.01	-10.08	0.76	0.8
ASF1ANT	RAB4A	RAB4A	4|0|0	4	1.33	3	0|4|0|3	0.01	0.02	0.01	0.02	0.01	-9.94	0.76	0.8
ASF1ANT	GMPS	GMPS	4|0|0	4	1.33	3	0|2|0|5	0.01	0.03	0.01	0.03	0.01	-9.86	0.76	0.8
ASF1ANT	RPS3	RPS3	52|39|18	109	36.33	3	34|50|37|71	0	0	0	0	0	-156.99	0.76	0.93
ASF1ANT	DDX39B	DDX39B	58|39|7	104	34.67	3	34|51|38|59	0	0	0	0	0	-176.77	0.76	0.93
ASF1ANT	PA2G4	PA2G4	32|12|1	45	15	3	8|25|12|34	0	0	0	0	0	-84.56	0.76	0.91
ASF1ANT	PSME3	PSME3	13|10|2	25	8.33	3	9|12|8|15	0	0	0	0	0	-43.78	0.76	0.91
ASF1ANT	RIC8A	RIC8A	8|0|0	8	2.67	3	0|5|1|8	0	0.01	0	0.01	0	-17.07	0.76	0.83
ASF1ANT	GNAI3	GNAI3	8|0|0	8	2.67	3	0|6|0|8	0	0.01	0	0.01	0	-16.97	0.76	0.82
ASF1ANT	GPN1	GPN1	3|1|0	4	1.33	3	0|5|0|2	0	0.01	0	0.01	0	-9.86	0.76	0.83
ASF1ANT	MYH14	MYH14	2|2|0	4	1.33	3	1|2|2|2	0	0	0	0	0	-10.08	0.76	0.85
ASF1ANT	CAND1	CAND1	69|30|0	99	33	3	16|59|23|77	0	0	0	0	0	-196.04	0.75	0.92
ASF1ANT	RPS16	RPS16	25|21|11	57	19	3	23|28|20|30	0	0	0	0	0	-80.86	0.75	0.93
ASF1ANT	RAB7A	RAB7A	23|18|0	41	13.67	3	12|22|13|26	0	0	0	0	0	-82.72	0.75	0.92
ASF1ANT	ERO1L	ERO1L	12|7|0	19	6.33	3	3|12|2|17	0	0	0	0	0	-38.84	0.75	0.9
ASF1ANT	RAB21	RAB21	10|7|1	18	6	3	2|13|2|15	0	0	0	0	0	-33.07	0.75	0.9
ASF1ANT	PSMG1	PSMG1	9|4|0	13	4.33	3	1|7|3|12	0	0	0	0	0	-26.91	0.75	0.88
ASF1ANT	USMG5	USMG5	6|6|1	13	4.33	3	4|6|5|8	0	0	0	0	0	-24.28	0.75	0.9
ASF1ANT	UBE2M	UBE2M	8|5|0	13	4.33	3	3|8|6|6	0	0	0	0	0	-27.43	0.75	0.89
ASF1ANT	DYNC1H1	DYNC1H1	252|76|2	330	110	3	28|221|56|286	0	0	0	0	0	-650.45	0.74	0.93
ASF1ANT	ACTN4	ACTN4	117|72|9	198	66	3	60|101|70|125	0	0	0	0	0	-359.37	0.74	0.93
ASF1ANT	GPI	GPI	84|62|26	172	57.33	3	52|95|59|102	0	0	0	0	0	-257.42	0.74	0.93
ASF1ANT	YARS	YARS	59|25|0	84	28	3	27|46|23|55	0	0	0	0	0	-169.68	0.74	0.92
ASF1ANT	HIST1H1E	HIST1H1E	22|39|21	82	27.33	3	28|32|29|59	0	0	0	0	0	-106.13	0.74	0.93
ASF1ANT	CKAP4	CKAP4	30|17|0	47	15.67	3	9|22|11|43	0	0	0	0	0	-95.4	0.74	0.92
ASF1ANT	SFXN1	SFXN1	23|17|1	41	13.67	3	10|21|15|28	0	0	0	0	0	-79.41	0.74	0.92
ASF1ANT	VTA1	VTA1	7|3|0	10	3.33	3	0|9|0|9	0	0	0	0	0	-21.21	0.74	0.87
ASF1ANT	CTH	CTH	3|2|0	5	1.67	3	0|3|0|6	0	0	0	0	0	-11.65	0.74	0.85
ASF1ANT	GET4	GET4	3|2|0	5	1.67	3	0|3|1|5	0	0	0	0	0	-11.89	0.74	0.86
ASF1ANT	SLC25A5	SLC25A5	37|37|16	90	30	3	33|36|38|57	0	0	0	0	0	-133.28	0.73	0.93
ASF1ANT	PHB2	PHB2	36|34|9	79	26.33	3	31|43|29|41	0	0	0	0	0	-130.43	0.73	0.93
ASF1ANT	KPNB1	KPNB1	49|14|1	64	21.33	3	6|47|7|57	0	0	0	0	0	-126.08	0.73	0.92
ASF1ANT	PSMD12	PSMD12	40|15|1	56	18.67	3	12|36|19|35	0	0	0	0	0	-110.16	0.73	0.92
ASF1ANT	GFPT1	GFPT1	35|15|0	50	16.67	3	7|32|12|40	0	0	0	0	0	-102.16	0.73	0.92
ASF1ANT	GOT2	GOT2	6|31|12	49	16.33	3	16|20|20|33	0	0	0	0	0	-80.15	0.73	0.92
ASF1ANT	TRIP13	TRIP13	24|6|1	31	10.33	3	4|18|10|25	0	0	0	0	0	-60.37	0.73	0.91
ASF1ANT	ALDH3A2	ALDH3A2	10|8|0	18	6	3	3|10|5|15	0	0	0	0	0	-37.97	0.73	0.9
ASF1ANT	TROVE2	TROVE2	13|4|0	17	5.67	3	0|16|0|15	0	0	0	0	0	-35.3	0.73	0.89
ASF1ANT	VAPB	VAPB	9|3|0	12	4	3	0|5|1|16	0	0	0	0	0	-25.36	0.73	0.88
ASF1ANT	ISYNA1	ISYNA1	9|2|0	11	3.67	3	0|10|2|8	0	0	0	0	0	-23.43	0.73	0.87
ASF1ANT	ARL1	ARL1	9|2|0	11	3.67	3	0|11|2|7	0	0	0	0	0	-23.39	0.73	0.87
ASF1ANT	BTF3	BTF3	4|2|0	6	2	3	0|2|0|9	0	0	0	0	0	-13.72	0.73	0.85
ASF1ANT	NDUFA4	NDUFA4	3|3|0	6	2	3	1|3|1|6	0	0	0	0	0	-14.17	0.73	0.87
ASF1ANT	PGRMC2	PGRMC2	3|3|0	6	2	3	2|4|2|3	0	0	0	0	0	-14.33	0.73	0.87
ASF1ANT	PDE12	PDE12	6|0|0	6	2	3	0|7|0|4	0	0.01	0	0.01	0	-13.9	0.73	0.82
ASF1ANT	UBA1	UBA1	56|36|3	95	31.67	3	26|64|28|59	0	0	0	0	0	-184.85	0.72	0.93
ASF1ANT	MCM7	MCM7	52|21|0	73	24.33	3	9|54|21|52	0	0	0	0	0	-152.4	0.72	0.92
ASF1ANT	LCP1	LCP1	30|8|4	42	14	3	11|25|10|32	0	0	0	0	0	-73.57	0.72	0.91
ASF1ANT	MAPK1	MAPK1	20|14|1	35	11.67	3	4|25|8|28	0	0	0	0	0	-68.97	0.72	0.92
ASF1ANT	CSNK2A2	CSNK2A2	17|5|0	22	7.33	3	0|18|0|23	0	0	0	0	0	-46.17	0.72	0.9
ASF1ANT	RPL11	RPL11	12|7|2	21	7	3	7|11|7|14	0	0	0	0	0	-38.5	0.72	0.91
ASF1ANT	SSR4	SSR4	10|4|0	14	4.67	3	2|8|5|11	0	0	0	0	0	-30.45	0.72	0.89
ASF1ANT	TMX1	TMX1	7|6|0	13	4.33	3	5|4|5|10	0	0	0	0	0	-28.5	0.72	0.9
ASF1ANT	NT5DC2	NT5DC2	7|0|0	7	2.33	3	0|3|0|10	0	0.01	0	0.01	0	-15.64	0.72	0.83
ASF1ANT	ASNS	ASNS	64|46|4	114	38	3	39|68|45|63	0	0	0	0	0	-223.38	0.71	0.93
ASF1ANT	SPTBN1	SPTBN1	40|9|0	49	16.33	3	5|35|7|45	0	0	0	0	0	-103.01	0.71	0.91
ASF1ANT	COPB2	COPB2	29|16|0	45	15	3	4|32|9|40	0	0	0	0	0	-95.29	0.71	0.92
ASF1ANT	GARS	GARS	33|5|0	38	12.67	3	4|31|5|31	0	0	0	0	0	-79.7	0.71	0.91
ASF1ANT	RPL14	RPL14	9|15|6	30	10	3	11|15|9|21	0	0	0	0	0	-46.11	0.71	0.92
ASF1ANT	ATP1B3	ATP1B3	13|4|1	18	6	3	4|11|7|12	0	0	0	0	0	-35.93	0.71	0.9
ASF1ANT	OLA1	OLA1	11|5|0	16	5.33	3	0|15|2|13	0	0	0	0	0	-34.3	0.71	0.89
ASF1ANT	ATP5J2	ATP5J2	7|7|1	15	5	3	5|8|6|9	0	0	0	0	0	-29.57	0.71	0.93
ASF1ANT	FKBP8	FKBP8	11|4|0	15	5	3	3|9|3|13	0	0	0	0	0	-32.41	0.71	0.89
ASF1ANT	EIF4A2	EIF4A2	7|1|1	9	3	3	0|4|2|11	0	0	0	0	0	-17.26	0.71	0.87
ASF1ANT	COPZ1	COPZ1	4|4|0	8	2.67	3	0|4|2|9	0	0	0	0	0	-18.2	0.71	0.88
ASF1ANT	MED27	MED27	5|3|0	8	2.67	3	0|8|2|5	0	0	0	0	0	-18.28	0.71	0.88
ASF1ANT	ILF2	ILF2	46|38|9	93	31	3	28|55|30|65	0	0	0	0	0	-165.83	0.7	0.93
ASF1ANT	RPL10A	RPL10A	26|31|15	72	24	3	25|37|33|42	0	0	0	0	0	-108.36	0.7	0.93
ASF1ANT	SLC25A13	SLC25A13	34|22|0	56	18.67	3	8|38|16|45	0	0	0	0	0	-120.05	0.7	0.92
ASF1ANT	MDH1	MDH1	20|13|4	37	12.33	3	12|24|19|15	0	0	0	0	0	-65.72	0.7	0.92
ASF1ANT	CAPZA2	CAPZA2	11|6|2	19	6.33	3	2|17|1|16	0	0	0	0	0	-34.33	0.7	0.9
ASF1ANT	CKMT1A	CKMT1A	7|5|0	12	4	3	1|7|3|12	0	0	0	0	0	-26.91	0.7	0.89
ASF1ANT	SNX27	SNX27	8|2|0	10	3.33	3	1|8|1|9	0	0	0	0	0	-22.55	0.7	0.87
ASF1ANT	VDAC3	VDAC3	23|15|2	40	13.33	3	13|15|17|32	0	0	0	0	0	-78.95	0.69	0.92
ASF1ANT	RPL9	RPL9	20|9|0	29	9.67	3	4|22|9|21	0	0	0	0	0	-63.32	0.69	0.91
ASF1ANT	AP2A2	AP2A2	23|5|0	28	9.33	3	0|25|3|26	0	0	0	0	0	-60.67	0.69	0.9
ASF1ANT	PSMB2	PSMB2	10|7|0	17	5.67	3	5|10|5|13	0	0	0	0	0	-38.27	0.69	0.9
ASF1ANT	ATP5L	ATP5L	8|8|0	16	5.33	3	7|7|6|11	0	0	0	0	0	-36.28	0.69	0.9
ASF1ANT	RDH11	RDH11	8|7|0	15	5	3	2|10|3|14	0	0	0	0	0	-33.41	0.69	0.9
ASF1ANT	ALDH7A1	ALDH7A1	9|6|0	15	5	3	2|10|6|11	0	0	0	0	0	-33.74	0.69	0.9
ASF1ANT	AP2M1	AP2M1	11|4|0	15	5	3	0|10|0|19	0	0	0	0	0	-32.95	0.69	0.89
ASF1ANT	KIAA0196	KIAA0196	9|5|0	14	4.67	3	0|10|0|17	0	0	0	0	0	-30.89	0.69	0.89
ASF1ANT	UBAP2L	UBAP2L	9|4|0	13	4.33	3	1|8|2|14	0	0	0	0	0	-28.87	0.69	0.89
ASF1ANT	RPS6	RPS6	17|26|0	43	14.33	3	15|21|19|29	0	0	0	0	0	-95.23	0.68	0.92
ASF1ANT	CCDC47	CCDC47	14|6|0	20	6.67	3	0|12|1|26	0	0	0	0	0	-43.98	0.68	0.9
ASF1ANT	TOR1A	TOR1A	3|0|0	3	1	3	0|2|0|4	0.01	0.02	0.01	0.02	0.01	-8.82	0.67	0.81
ASF1ANT	CHD7	CHD7	2|0|0	2	0.67	3	0|0|0|4	0.01	0.04	0.01	0.04	0.01	-6.24	0.67	0.79
ASF1ANT	YIF1B	YIF1B	2|0|0	2	0.67	3	0|2|0|2	0.01	0.02	0.01	0.02	0.01	-6.79	0.67	0.81
ASF1ANT	SQRDL	SQRDL	2|0|0	2	0.67	3	0|1|0|3	0.01	0.02	0.01	0.02	0.01	-6.58	0.67	0.8
ASF1ANT	MRPS24	MRPS24	2|0|0	2	0.67	3	0|0|2|2	0.01	0.02	0.01	0.02	0.01	-6.79	0.67	0.81
ASF1ANT	RPAP3	RPAP3	2|0|0	2	0.67	3	1|1|0|2	0.01	0.02	0.01	0.02	0.01	-6.82	0.67	0.81
ASF1ANT	MARK2	MARK2	0|0|2	2	0.67	3	0|2|0|2	0.01	0.02	0.01	0.02	0.01	-6.79	0.67	0.81
ASF1ANT	HNRNPU	HNRNPU	93|42|10	145	48.33	3	46|81|54|107	0	0	0	0	0	-281.46	0.67	0.93
ASF1ANT	PSMD6	PSMD6	27|20|1	48	16	3	6|33|19|38	0	0	0	0	0	-103.26	0.67	0.92
ASF1ANT	ATP5F1	ATP5F1	21|14|0	35	11.67	3	10|21|13|26	0	0	0	0	0	-79.29	0.67	0.92
ASF1ANT	RNPEP	RNPEP	31|3|0	34	11.33	3	0|25|2|41	0	0	0	0	0	-76.03	0.67	0.91
ASF1ANT	NUP210	NUP210	23|6|0	29	9.67	3	4|19|5|30	0	0	0	0	0	-65.28	0.67	0.91
ASF1ANT	PITPNB	PITPNB	18|9|2	29	9.67	3	4|11|7|36	0	0	0	0	0	-57.65	0.67	0.91
ASF1ANT	TMED10	TMED10	12|15|0	27	9	3	6|17|9|22	0	0	0	0	0	-61.3	0.67	0.91
ASF1ANT	PAFAH1B1	PAFAH1B1	19|7|0	26	8.67	3	4|13|12|23	0	0	0	0	0	-58.95	0.67	0.91
ASF1ANT	PGM1	PGM1	24|1|0	25	8.33	3	4|21|6|19	0	0	0	0	0	-56.63	0.67	0.9
ASF1ANT	MTCH2	MTCH2	10|10|0	20	6.67	3	5|15|3|17	0	0	0	0	0	-45.55	0.67	0.93
ASF1ANT	LETM1	LETM1	11|7|0	18	6	3	0|12|2|22	0	0	0	0	0	-40.69	0.67	0.9
ASF1ANT	CLUH	CLUH	13|3|0	16	5.33	3	0|16|1|15	0	0	0	0	0	-36.34	0.67	0.89
ASF1ANT	SEH1L	SEH1L	7|4|0	11	3.67	3	2|6|2|12	0	0	0	0	0	-25.78	0.67	0.89
ASF1ANT	XPNPEP1	XPNPEP1	8|2|0	10	3.33	3	0|7|0|13	0	0	0	0	0	-23.16	0.67	0.88
ASF1ANT	MTOR	MTOR	10|0|0	10	3.33	3	0|8|1|11	0	0	0	0	0	-23.32	0.67	0.86
ASF1ANT	EML4	EML4	7|2|1	10	3.33	3	0|10|2|8	0	0	0	0	0	-20.42	0.67	0.88
ASF1ANT	PSME1	PSME1	7|1|1	9	3	3	2|5|3|8	0	0	0	0	0	-18.92	0.67	0.88
ASF1ANT	SCAMP3	SCAMP3	5|3|0	8	2.67	3	2|5|2|7	0	0	0	0	0	-19.59	0.67	0.88
ASF1ANT	MCTS1	MCTS1	7|1|0	8	2.67	3	0|7|0|9	0	0	0	0	0	-18.95	0.67	0.86
ASF1ANT	ASCC3	ASCC3	7|0|0	7	2.33	3	0|5|0|9	0	0	0	0	0	-16.92	0.67	0.84
ASF1ANT	HDAC1	HDAC1	5|2|0	7	2.33	3	2|5|1|6	0	0	0	0	0	-17.45	0.67	0.87
ASF1ANT	FBLL1	FBLL1	2|2|1	5	1.67	3	2|2|2|4	0	0	0	0	0	-10.92	0.67	0.93
ASF1ANT	PRRC2C	PRRC2C	5|0|0	5	1.67	3	1|4|0|5	0	0.01	0	0.01	0	-13.01	0.67	0.83
ASF1ANT	CMAS	CMAS	5|0|0	5	1.67	3	0|5|0|5	0	0.01	0	0.01	0	-12.85	0.67	0.83
ASF1ANT	CNOT3	CNOT3	4|1|0	5	1.67	3	0|3|3|4	0	0	0	0	0	-13.25	0.67	0.86
ASF1ANT	RAB34	RAB34	3|2|0	5	1.67	3	0|4|0|6	0	0	0	0	0	-12.82	0.67	0.86
ASF1ANT	AMPD2	AMPD2	4|0|0	4	1.33	3	0|2|0|6	0	0.01	0	0.01	0	-10.43	0.67	0.82
ASF1ANT	KTN1	KTN1	4|0|0	4	1.33	3	0|2|2|4	0	0.01	0	0.01	0	-10.98	0.67	0.83
ASF1ANT	UBE2S	UBE2S	3|1|0	4	1.33	3	0|3|1|4	0	0	0	0	0	-10.87	0.67	0.85
ASF1ANT	LAMP1	LAMP1	3|1|0	4	1.33	3	0|4|0|4	0	0	0	0	0	-10.63	0.67	0.84
ASF1ANT	MCU	MCU	4|0|0	4	1.33	3	0|4|0|4	0	0.01	0	0.01	0	-10.63	0.67	0.82
ASF1ANT	ACTR10	ACTR10	3|0|0	3	1	3	0|3|1|2	0	0.01	0	0.01	0	-9.06	0.67	0.82
ASF1ANT	CDK5RAP1	CDK5RAP1	2|1|0	3	1	3	1|1|0|4	0	0	0	0	0	-8.89	0.67	0.84
ASF1ANT	IKBIP	IKBIP	1|2|0	3	1	3	0|2|1|3	0	0	0	0	0	-9.06	0.67	0.84
ASF1ANT	NCOA3	NCOA3	1|1|0	2	0.67	3	0|2|0|2	0	0	0	0	0	-6.79	0.67	0.93
ASF1ANT	PIP	PIP	0|1|1	2	0.67	3	4|0|0|0	0	0	0	0	0	-6.24	0.67	0.93
ASF1ANT	BTF3L4	BTF3L4	1|1|0	2	0.67	3	0|2|0|2	0	0	0	0	0	-6.79	0.67	0.93
ASF1ANT	TIGAR	TIGAR	1|0|0	1	0.33	3	0|1|0|1	0	0	0	0	0	-5.23	0.67	0.93
ASF1ANT	ANGEL2	ANGEL2	1|0|0	1	0.33	3	0|1|0|1	0	0	0	0	0	-5.23	0.67	0.93
ASF1ANT	LPCAT3	LPCAT3	1|0|0	1	0.33	3	0|2|0|0	0	0	0	0	0	-5.33	0.67	0.93
ASF1ANT	INF2	INF2	1|0|0	1	0.33	3	0|0|0|2	0	0	0	0	0	-5.33	0.67	0.93
ASF1ANT	MBOAT7	MBOAT7	1|0|0	1	0.33	3	0|0|0|2	0	0	0	0	0	-5.33	0.67	0.93
ASF1ANT	ALG10	ALG10	1|0|0	1	0.33	3	0|0|0|2	0	0	0	0	0	-5.33	0.67	0.93
ASF1ANT	THUMPD3	THUMPD3	1|0|0	1	0.33	3	0|1|0|1	0	0	0	0	0	-5.23	0.67	0.93
ASF1ANT	S100A11	S100A11	1|0|0	1	0.33	3	0|1|0|1	0	0	0	0	0	-5.23	0.67	0.93
ASF1ANT	ARL2	ARL2	1|0|0	1	0.33	3	0|1|1|0	0	0	0	0	0	-5.23	0.67	0.93
ASF1ANT	PDXK	PDXK	1|0|0	1	0.33	3	0|1|0|1	0	0	0	0	0	-5.23	0.67	0.93
ASF1ANT	SNX4	SNX4	1|0|0	1	0.33	3	0|2|0|0	0	0	0	0	0	-5.33	0.67	0.93
ASF1ANT	LMAN2L	LMAN2L	1|0|0	1	0.33	3	0|1|0|1	0	0	0	0	0	-5.23	0.67	0.93
ASF1ANT	MP68	MP68	1|0|0	1	0.33	3	0|0|1|1	0	0	0	0	0	-5.23	0.67	0.93
ASF1ANT	GON4L	GON4L	1|0|0	1	0.33	3	0|1|0|1	0	0	0	0	0	-5.23	0.67	0.93
ASF1ANT	HIST1H4A	HIST1H4A	46|75|52	173	57.67	3	65|91|67|128	0	0	0	0	0	-256.03	0.66	0.93
ASF1ANT	RPL5	RPL5	48|35|12	95	31.67	3	31|52|38|71	0	0	0	0	0	-172.26	0.66	0.93
ASF1ANT	MYH10	MYH10	61|21|1	83	27.67	3	12|60|25|71	0	0	0	0	0	-183.03	0.66	0.92
ASF1ANT	SLC25A6	SLC25A6	24|23|1	48	16	3	14|35|16|32	0	0	0	0	0	-104.67	0.66	0.93
ASF1ANT	RPL12	RPL12	18|13|1	32	10.67	3	10|18|12|25	0	0	0	0	0	-69.54	0.66	0.92
ASF1ANT	TKT	TKT	75|47|16	138	46	3	51|81|59|91	0	0	0	0	0	-256.88	0.65	0.93
ASF1ANT	RPS8	RPS8	27|19|5	51	17	3	16|31|26|31	0	0	0	0	0	-99.01	0.65	0.92
ASF1ANT	EIF4A3	EIF4A3	32|17|1	50	16.67	3	19|31|21|31	0	0	0	0	0	-110.77	0.65	0.92
ASF1ANT	EIF3M	EIF3M	20|12|0	32	10.67	3	2|27|7|30	0	0	0	0	0	-74.15	0.65	0.92
ASF1ANT	SDHA	SDHA	23|5|0	28	9.33	3	7|18|5|27	0	0	0	0	0	-64.32	0.65	0.91
ASF1ANT	SNRPB	SNRPB	13|10|3	26	8.67	3	7|13|13|20	0	0	0	0	0	-50.29	0.65	0.93
ASF1ANT	RPS27	RPS27	10|10|5	25	8.33	3	8|13|14|16	0	0	0	0	0	-43.52	0.65	0.93
ASF1ANT	TTLL12	TTLL12	21|2|0	23	7.67	3	2|20|4|21	0	0	0	0	0	-53.14	0.65	0.9
ASF1ANT	EIF3A	EIF3A	70|33|0	103	34.33	3	23|76|35|80	0	0	0	0	0	-239.91	0.64	0.93
ASF1ANT	XPO1	XPO1	57|34|0	91	30.33	3	23|72|31|64	0	0	0	0	0	-213.09	0.64	0.93
ASF1ANT	RPS4X	RPS4X	37|25|7	69	23	3	23|35|27|58	0	0	0	0	0	-134.29	0.64	0.93
ASF1ANT	RPS2	RPS2	30|29|10	69	23	3	26|42|29|46	0	0	0	0	0	-126.37	0.64	0.93
ASF1ANT	MCM2	MCM2	44|13|0	57	19	3	12|39|17|51	0	0	0	0	0	-133.5	0.64	0.92
ASF1ANT	EIF3C	EIF3C	38|14|0	52	17.33	3	9|34|17|48	0	0	0	0	0	-121.15	0.64	0.92
ASF1ANT	SEC23A	SEC23A	20|5|0	25	8.33	3	1|23|5|23	0	0	0	0	0	-58.55	0.64	0.91
ASF1ANT	RPS9	RPS9	28|28|3	59	19.67	3	24|33|28|39	0	0	0	0	0	-127.41	0.63	0.93
ASF1ANT	HACD3	HACD3	28|16|0	44	14.67	3	11|30|19|33	0	0	0	0	0	-104.83	0.63	0.92
ASF1ANT	LIN54	LIN54	17|18|0	35	11.67	3	10|23|10|31	0	0	0	0	0	-83.45	0.63	0.93
ASF1ANT	CYFIP1	CYFIP1	18|8|0	26	8.67	3	3|20|5|27	0	0	0	0	0	-61.99	0.63	0.91
ASF1ANT	PGM2	PGM2	16|2|0	18	6	3	4|9|6|19	0	0	0	0	0	-43.41	0.63	0.9
ASF1ANT	MYO1C	MYO1C	16|1|0	17	5.67	3	0|13|0|23	0	0	0	0	0	-40.59	0.63	0.89
ASF1ANT	SLC1A5	SLC1A5	7|1|0	8	2.67	3	2|5|4|6	0	0	0	0	0	-20.82	0.63	0.87
ASF1ANT	RPL4	RPL4	53|32|2	87	29	3	29|50|36|71	0	0	0	0	0	-199.06	0.62	0.93
ASF1ANT	RCC2	RCC2	49|32|5	86	28.67	3	29|54|35|66	0	0	0	0	0	-185.29	0.62	0.93
ASF1ANT	NPEPPS	NPEPPS	41|9|0	50	16.67	3	7|32|4|64	0	0	0	0	0	-119.59	0.62	0.92
ASF1ANT	LRRC59	LRRC59	21|22|0	43	14.33	3	14|26|15|37	0	0	0	0	0	-103.63	0.62	0.93
ASF1ANT	SET	SET	12|12|3	27	9	3	11|16|12|19	0	0	0	0	0	-55.87	0.62	0.93
ASF1ANT	SEC22B	SEC22B	16|9|0	25	8.33	3	8|16|12|18	0	0	0	0	0	-61.78	0.62	0.91
ASF1ANT	MAP1B	MAP1B	18|3|0	21	7	3	3|15|3|24	0	0	0	0	0	-50.83	0.62	0.9
ASF1ANT	TPP2	TPP2	20|1|0	21	7	3	0|23|2|20	0	0	0	0	0	-50.68	0.62	0.9
ASF1ANT	IPO4	IPO4	19|1|0	20	6.67	3	3|17|0|23	0	0	0	0	0	-48.56	0.62	0.9
ASF1ANT	AIMP2	AIMP2	12|4|3	19	6.33	3	5|9|7|20	0	0	0	0	0	-37.33	0.62	0.91
ASF1ANT	ALDH5A1	ALDH5A1	5|2|0	7	2.33	3	0|5|2|8	0	0	0	0	0	-18.28	0.62	0.88
ASF1ANT	TOMM20	TOMM20	2|2|2	6	2	3	2|5|4|2	0	0	0	0	0	-11.97	0.62	0.93
ASF1ANT	XRCC6	XRCC6	66|68|12	146	48.67	3	49|95|57|116	0	0	0	0	0	-306.31	0.61	0.93
ASF1ANT	PGD	PGD	56|38|6	100	33.33	3	35|67|43|75	0	0	0	0	0	-221.16	0.61	0.93
ASF1ANT	RPL15	RPL15	31|22|12	65	21.67	3	30|41|37|35	0	0	0	0	0	-121.63	0.61	0.93
ASF1ANT	RAB2A	RAB2A	12|8|0	20	6.67	3	7|12|7|18	0	0	0	0	0	-50.35	0.61	0.91
ASF1ANT	TWF1	TWF1	13|4|0	17	5.67	3	3|15|7|12	0	0	0	0	0	-42.48	0.61	0.9
ASF1ANT	RRM1	RRM1	16|1|0	17	5.67	3	1|19|5|12	0	0	0	0	0	-42.09	0.61	0.89
ASF1ANT	PPP2R4	PPP2R4	9|2|0	11	3.67	3	2|9|2|11	0	0	0	0	0	-27.95	0.61	0.88
ASF1ANT	RTN3	RTN3	5|0|0	5	1.67	3	2|0|2|7	0	0	0	0	0	-14	0.61	0.84
ASF1ANT	METTL7A	METTL7A	3|2|0	5	1.67	3	0|7|0|4	0	0	0	0	0	-13.9	0.61	0.87
ASF1ANT	TARS	TARS	68|44|7	119	39.67	3	47|78|51|89	0	0	0	0	0	-266.95	0.6	0.93
ASF1ANT	RPS5	RPS5	25|24|5	54	18	3	23|38|21|38	0	0	0	0	0	-116.03	0.6	0.93
ASF1ANT	SMU1	SMU1	25|14|0	39	13	3	4|32|11|40	0	0	0	0	0	-97.59	0.6	0.92
ASF1ANT	LRIF1	LRIF1	16|17|0	33	11	3	4|28|7|34	0	0	0	0	0	-81.94	0.6	0.93
ASF1ANT	CNOT1	CNOT1	30|2|1	33	11	3	1|33|3|36	0	0	0	0	0	-77.41	0.6	0.91
ASF1ANT	FARSB	FARSB	23|9|0	32	10.67	3	5|23|10|33	0	0	0	0	0	-79.89	0.6	0.92
ASF1ANT	CANX	CANX	19|8|1	28	9.33	3	10|23|8|21	0	0	0	0	0	-66.11	0.6	0.91
ASF1ANT	RPL13A	RPL13A	15|13|0	28	9.33	3	11|16|11|24	0	0	0	0	0	-70.47	0.6	0.93
ASF1ANT	SNRPD1	SNRPD1	9|11|3	23	7.67	3	10|17|11|13	0	0	0	0	0	-48.45	0.6	0.93
ASF1ANT	RAB6A	RAB6A	7|9|2	18	6	3	6|11|8|15	0	0	0	0	0	-39.41	0.6	0.93
ASF1ANT	MTHFD1L	MTHFD1L	15|2|0	17	5.67	3	0|15|3|20	0	0	0	0	0	-43.06	0.6	0.9
ASF1ANT	KIAA1279	KIAA1279	13|0|0	13	4.33	3	0|12|0|17	0	0	0	0	0	-33.01	0.6	0.88
ASF1ANT	COPG1	COPG1	11|2|0	13	4.33	3	0|11|0|18	0	0	0	0	0	-32.99	0.6	0.89
ASF1ANT	COX6C	COX6C	5|3|1	9	3	3	0|2|2|16	0	0	0	0	0	-19.98	0.6	0.93
ASF1ANT	H2AFY	H2AFY	31|36|7	74	24.67	3	29|50|34|53	0	0	0	0	0	-159.4	0.59	0.93
ASF1ANT	RANBP2	RANBP2	41|16|0	57	19	3	9|49|14|57	0	0	0	0	0	-144.45	0.59	0.92
ASF1ANT	PFKL	PFKL	32|19|0	51	17	3	9|40|20|47	0	0	0	0	0	-130.14	0.59	0.92
ASF1ANT	RPL13	RPL13	20|18|1	39	13	3	14|18|15|41	0	0	0	0	0	-94.46	0.59	0.93
ASF1ANT	PCNP	PCNP	13|12|6	31	10.33	3	17|14|17|22	0	0	0	0	0	-60.68	0.59	0.93
ASF1ANT	ESYT1	ESYT1	22|8|0	30	10	3	1|34|2|31	0	0	0	0	0	-76.12	0.59	0.92
ASF1ANT	PYGB	PYGB	22|7|0	29	9.67	3	0|26|3|36	0	0	0	0	0	-72.79	0.59	0.91
ASF1ANT	TMEM43	TMEM43	11|9|0	20	6.67	3	3|19|5|18	0	0	0	0	0	-51.02	0.59	0.93
ASF1ANT	VPS26A	VPS26A	15|5|0	20	6.67	3	6|15|10|14	0	0	0	0	0	-51.73	0.59	0.91
ASF1ANT	BSG	BSG	11|5|0	16	5.33	3	6|9|6|15	0	0	0	0	0	-41.56	0.59	0.91
ASF1ANT	PREP	PREP	15|1|0	16	5.33	3	0|12|0|24	0	0	0	0	0	-40.56	0.59	0.89
ASF1ANT	PTPN1	PTPN1	9|3|0	12	4	3	0|10|0|17	0	0	0	0	0	-30.89	0.59	0.89
ASF1ANT	MRPS27	MRPS27	10|2|0	12	4	3	0|12|0|15	0	0	0	0	0	-30.94	0.59	0.89
ASF1ANT	RPS26	RPS26	8|4|0	12	4	3	4|7|5|11	0	0	0	0	0	-31.79	0.59	0.9
ASF1ANT	CBS	CBS	10|2|0	12	4	3	1|10|3|13	0	0	0	0	0	-31.25	0.59	0.89
ASF1ANT	PPIL1	PPIL1	6|4|1	11	3.67	3	4|7|5|9	0	0	0	0	0	-26.38	0.59	0.93
ASF1ANT	SRSF3	SRSF3	0|2|2	4	1.33	3	1|4|2|2	0	0	0	0	0	-12.14	0.59	0.93
ASF1ANT	SMAP1	SMAP1	2|2|0	4	1.33	3	0|3|2|4	0	0	0	0	0	-12.12	0.59	0.93
ASF1ANT	DNAJC10	DNAJC10	4|0|0	4	1.33	3	0|3|0|6	0	0.01	0	0.01	0	-11.65	0.59	0.83
ASF1ANT	ATP6V0A1	ATP6V0A1	4|0|0	4	1.33	3	0|2|0|7	0	0.01	0	0.01	0	-11.52	0.59	0.83
ASF1ANT	VPS52	VPS52	4|0|0	4	1.33	3	1|2|0|6	0	0.01	0	0.01	0	-11.73	0.59	0.84
ASF1ANT	ARPC1B	ARPC1B	3|1|0	4	1.33	3	0|3|0|6	0	0	0	0	0	-11.65	0.59	0.85
ASF1ANT	GSR	GSR	4|0|0	4	1.33	3	0|2|1|6	0	0.01	0	0.01	0	-11.73	0.59	0.84
ASF1ANT	ATP1B1	ATP1B1	3|1|0	4	1.33	3	0|2|2|5	0	0	0	0	0	-11.95	0.59	0.86
ASF1ANT	TNIK	TNIK	4|0|0	4	1.33	3	0|3|0|6	0	0.01	0	0.01	0	-11.65	0.59	0.83
ASF1ANT	ILF3	ILF3	69|55|6	130	43.33	3	55|80|58|106	0	0	0	0	0	-307.99	0.58	0.93
ASF1ANT	CDK1	CDK1	34|29|5	68	22.67	3	30|45|29|52	0	0	0	0	0	-155.02	0.58	0.93
ASF1ANT	PSMB5	PSMB5	20|8|2	30	10	3	15|20|13|21	0	0	0	0	0	-70.8	0.58	0.92
ASF1ANT	MSH2	MSH2	24|3|0	27	9	3	0|25|3|34	0	0	0	0	0	-69.49	0.58	0.91
ASF1ANT	UQCRC2	UQCRC2	14|11|1	26	8.67	3	5|19|8|28	0	0	0	0	0	-63.54	0.58	0.93
ASF1ANT	PSMB1	PSMB1	15|11|0	26	8.67	3	9|20|12|19	0	0	0	0	0	-68.33	0.58	0.93
ASF1ANT	GEMIN5	GEMIN5	20|3|0	23	7.67	3	1|23|4|25	0	0	0	0	0	-59.63	0.58	0.91
ASF1ANT	RPL30	RPL30	12|7|0	19	6.33	3	8|13|8|15	0	0	0	0	0	-50.73	0.58	0.91
ASF1ANT	RAB8A	RAB8A	7|3|0	10	3.33	3	2|6|7|8	0	0	0	0	0	-27.44	0.58	0.89
ASF1ANT	RHEB	RHEB	4|6|0	10	3.33	3	4|7|4|8	0	0	0	0	0	-27.43	0.58	0.9
ASF1ANT	AHCYL1	AHCYL1	5|2|0	7	2.33	3	0|7|1|8	0	0	0	0	0	-19.08	0.58	0.88
ASF1ANT	DDX6	DDX6	35|15|0	50	16.67	3	16|34|19|48	0	0	0	0	0	-131.45	0.57	0.92
ASF1ANT	EIF3D	EIF3D	24|21|1	46	15.33	3	8|40|16|43	0	0	0	0	0	-115.37	0.57	0.93
ASF1ANT	FDPS	FDPS	14|6|1	21	7	3	4|15|7|23	0	0	0	0	0	-51.6	0.57	0.91
ASF1ANT	OSBP	OSBP	11|1|0	12	4	3	0|12|0|16	0	0	0	0	0	-31.89	0.57	0.89
ASF1ANT	RAB10	RAB10	8|4|0	12	4	3	4|10|5|9	0	0	0	0	0	-32.92	0.57	0.9
ASF1ANT	MGST3	MGST3	3|3|0	6	2	3	0|4|1|9	0	0	0	0	0	-16.99	0.57	0.93
ASF1ANT	CDK5	CDK5	5|1|0	6	2	3	1|4|0|9	0	0	0	0	0	-16.99	0.57	0.87
ASF1ANT	BZW2	BZW2	5|1|0	6	2	3	2|4|2|6	0	0	0	0	0	-17.63	0.57	0.87
ASF1ANT	HEATR3	HEATR3	3|0|0	3	1	3	0|2|0|5	0	0.01	0	0.01	0	-9.86	0.57	0.83
ASF1ANT	TM9SF2	TM9SF2	3|0|0	3	1	3	0|3|0|4	0	0.01	0	0.01	0	-9.94	0.57	0.83
ASF1ANT	GRAMD1A	GRAMD1A	3|0|0	3	1	3	0|1|0|6	0	0.01	0	0.01	0	-9.74	0.57	0.82
ASF1ANT	EPRS	EPRS	112|28|1	141	47	3	32|108|45|151	0	0	0	0	0	-370.66	0.56	0.93
ASF1ANT	SND1	SND1	52|21|0	73	24.33	3	14|62|24|74	0	0	0	0	0	-194.91	0.56	0.93
ASF1ANT	PSMD3	PSMD3	41|29|0	70	23.33	3	23|52|32|59	0	0	0	0	0	-186.45	0.56	0.93
ASF1ANT	QARS	QARS	44|20|0	64	21.33	3	14|48|18|73	0	0	0	0	0	-171.32	0.56	0.92
ASF1ANT	RPN1	RPN1	34|28|0	62	20.67	3	25|47|25|51	0	0	0	0	0	-166.37	0.56	0.93
ASF1ANT	CCT5	CCT5	26|14|2	42	14	3	9|30|18|43	0	0	0	0	0	-103.76	0.56	0.92
ASF1ANT	PSMA7	PSMA7	18|11|1	30	10	3	12|21|14|24	0	0	0	0	0	-76.39	0.56	0.92
ASF1ANT	AGL	AGL	12|0|1	13	4.33	3	0|9|0|22	0	0	0	0	0	-35.15	0.56	0.89
ASF1ANT	ADH5	ADH5	11|2|0	13	4.33	3	2|11|2|16	0	0	0	0	0	-35.54	0.56	0.9
ASF1ANT	KIF1A	KIF1A	5|0|0	5	1.67	3	0|5|0|7	0	0	0	0	0	-14.71	0.56	0.85
ASF1ANT	MLEC	MLEC	5|0|0	5	1.67	3	0|4|0|8	0	0	0	0	0	-14.64	0.56	0.85
ASF1ANT	ACLY	ACLY	88|42|7	137	45.67	3	41|115|63|112	0	0	0	0	0	-339.07	0.55	0.93
ASF1ANT	PFKP	PFKP	69|46|1	116	38.67	3	40|83|49|107	0	0	0	0	0	-307.32	0.55	0.93
ASF1ANT	FBL	FBL	29|24|3	56	18.67	3	23|35|27|50	0	0	0	0	0	-138.94	0.55	0.93
ASF1ANT	PDIA4	PDIA4	36|13|0	49	16.33	3	11|38|4|66	0	0	0	0	0	-133.07	0.55	0.92
ASF1ANT	EIF3E	EIF3E	35|10|1	46	15.33	3	15|41|21|34	0	0	0	0	0	-120.21	0.55	0.92
ASF1ANT	IPO7	IPO7	27|4|2	33	11	3	4|36|4|36	0	0	0	0	0	-81.48	0.55	0.92
ASF1ANT	PRPSAP2	PRPSAP2	21|8|0	29	9.67	3	4|25|8|33	0	0	0	0	0	-78.67	0.55	0.92
ASF1ANT	ACTR2	ACTR2	17|8|2	27	9	3	8|21|10|26	0	0	0	0	0	-65.79	0.55	0.92
ASF1ANT	ZC3HAV1	ZC3HAV1	11|7|0	18	6	3	2|11|6|25	0	0	0	0	0	-49.7	0.55	0.93
ASF1ANT	LANCL1	LANCL1	9|5|0	14	4.67	3	6|9|7|12	0	0	0	0	0	-39.6	0.55	0.91
ASF1ANT	RBBP4	RBBP4	4|3|0	7	2.33	3	2|6|3|6	0	0	0	0	0	-20.82	0.55	0.93
ASF1ANT	ORC4	ORC4	6|1|0	7	2.33	3	0|8|1|8	0	0	0	0	0	-20.21	0.55	0.88
ASF1ANT	ABCE1	ABCE1	30|19|0	49	16.33	3	13|41|18|50	0	0	0	0	0	-136.9	0.54	0.93
ASF1ANT	HAT1	HAT1	20|16|2	38	12.67	3	12|32|16|33	0	0	0	0	0	-96.35	0.54	0.93
ASF1ANT	RECQL	RECQL	18|18|1	37	12.33	3	9|30|13|40	0	0	0	0	0	-98.79	0.54	0.93
ASF1ANT	ATAD3A	ATAD3A	20|14|0	34	11.33	3	7|29|10|38	0	0	0	0	0	-94.3	0.54	0.93
ASF1ANT	CPNE3	CPNE3	20|12|1	33	11	3	7|29|16|29	0	0	0	0	0	-86.86	0.54	0.93
ASF1ANT	EPHX1	EPHX1	14|5|0	19	6.33	3	3|12|9|23	0	0	0	0	0	-53.32	0.54	0.91
ASF1ANT	PTCD3	PTCD3	16|1|0	17	5.67	3	1|18|0|23	0	0	0	0	0	-47.35	0.54	0.9
ASF1ANT	EMC1	EMC1	11|4|0	15	5	3	1|16|2|18	0	0	0	0	0	-41.96	0.54	0.91
ASF1ANT	ADSS	ADSS	9|4|0	13	4.33	3	4|15|4|9	0	0	0	0	0	-36.85	0.54	0.9
ASF1ANT	ARPC3	ARPC3	7|4|0	11	3.67	3	3|9|3|12	0	0	0	0	0	-31.46	0.54	0.9
ASF1ANT	DHX9	DHX9	111|91|7	209	69.67	3	101|145|115|164	0	0	0	0	0	-554.34	0.53	0.93
ASF1ANT	NCL	NCL	55|57|13	125	41.67	3	58|73|66|117	0	0	0	0	0	-300.03	0.53	0.93
ASF1ANT	IARS	IARS	73|30|2	105	35	3	30|92|42|102	0	0	0	0	0	-287.68	0.53	0.93
ASF1ANT	RPA1	RPA1	39|32|4	75	25	3	29|58|42|61	0	0	0	0	0	-195.68	0.53	0.93
ASF1ANT	PTBP1	PTBP1	36|27|4	67	22.33	3	31|53|30|55	0	0	0	0	0	-172.61	0.53	0.93
ASF1ANT	EIF3L	EIF3L	43|22|0	65	21.67	3	24|49|37|53	0	0	0	0	0	-183.33	0.53	0.93
ASF1ANT	NSFL1C	NSFL1C	26|18|6	50	16.67	3	24|30|31|41	0	0	0	0	0	-119.75	0.53	0.93
ASF1ANT	CYB5R3	CYB5R3	21|15|0	36	12	3	7|29|16|39	0	0	0	0	0	-102.27	0.53	0.93
ASF1ANT	DDX3X	DDX3X	23|4|1	28	9.33	3	8|22|12|28	0	0	0	0	0	-74.81	0.53	0.92
ASF1ANT	FARSA	FARSA	19|6|0	25	8.33	3	2|26|7|28	0	0	0	0	0	-70.86	0.53	0.92
ASF1ANT	NMT1	NMT1	16|6|0	22	7.33	3	5|20|8|22	0	0	0	0	0	-62.3	0.53	0.91
ASF1ANT	ARCN1	ARCN1	13|3|0	16	5.33	3	1|14|6|19	0	0	0	0	0	-45.42	0.53	0.91
ASF1ANT	AFG3L2	AFG3L2	10|4|0	14	4.67	3	2|11|0|22	0	0	0	0	0	-39.67	0.53	0.9
ASF1ANT	IPO9	IPO9	12|0|0	12	4	3	0|10|0|20	0	0	0	0	0	-34.07	0.53	0.89
ASF1ANT	SURF4	SURF4	6|3|1	10	3.33	3	2|11|3|9	0	0	0	0	0	-25.93	0.53	0.93
ASF1ANT	ARF6	ARF6	3|1|0	4	1.33	3	0|4|1|5	0	0	0	0	0	-13.01	0.53	0.86
ASF1ANT	ETFB	ETFB	3|1|0	4	1.33	3	0|1|1|8	0	0	0	0	0	-12.63	0.53	0.86
ASF1ANT	COMT	COMT	3|1|0	4	1.33	3	0|3|0|7	0	0	0	0	0	-12.73	0.53	0.86
ASF1ANT	ARFGAP3	ARFGAP3	3|1|0	4	1.33	3	0|2|0|8	0	0	0	0	0	-12.61	0.53	0.86
ASF1ANT	SFXN4	SFXN4	2|2|0	4	1.33	3	0|6|0|4	0	0	0	0	0	-12.82	0.53	0.93
ASF1ANT	LCLAT1	LCLAT1	3|1|0	4	1.33	3	1|3|1|5	0	0	0	0	0	-13.18	0.53	0.87
ASF1ANT	SMARCA2	SMARCA2	1|1|0	2	0.67	3	0|2|0|3	0	0	0	0	0	-7.8	0.53	0.93
ASF1ANT	ACAT1	ACAT1	2|0|0	2	0.67	3	0|2|0|3	0	0.01	0	0.01	0	-7.8	0.53	0.82
ASF1ANT	MYH16	MYH16	0|0|2	2	0.67	3	1|0|2|2	0	0.01	0	0.01	0	-7.95	0.53	0.83
ASF1ANT	GXYLT1	GXYLT1	2|0|0	2	0.67	3	0|2|0|3	0	0.01	0	0.01	0	-7.8	0.53	0.82
ASF1ANT	GLG1	GLG1	1|1|0	2	0.67	3	0|0|0|5	0	0	0	0	0	-7.36	0.53	0.93
ASF1ANT	COPS7B	COPS7B	2|0|0	2	0.67	3	0|3|0|2	0	0.01	0	0.01	0	-7.8	0.53	0.82
ASF1ANT	HCFC1	HCFC1	69|74|10	153	51	3	75|113|87|115	0	0	0	0	0	-393.53	0.52	0.93
ASF1ANT	EIF4G2	EIF4G2	34|14|0	48	16	3	5|49|13|57	0	0	0	0	0	-138.76	0.52	0.92
ASF1ANT	RPS10	RPS10	17|13|3	33	11	3	10|21|16|37	0	0	0	0	0	-83	0.52	0.93
ASF1ANT	DDOST	DDOST	19|11|1	31	10.33	3	12|26|15|27	0	0	0	0	0	-86.08	0.52	0.93
ASF1ANT	CUL2	CUL2	18|6|0	24	8	3	3|20|3|36	0	0	0	0	0	-69.53	0.52	0.92
ASF1ANT	RBBP7	RBBP7	8|8|0	16	5.33	3	7|12|9|13	0	0	0	0	0	-47.37	0.52	0.93
ASF1ANT	PABPC1	PABPC1	7|5|2	14	4.67	3	3|13|6|14	0	0	0	0	0	-34.81	0.52	0.93
ASF1ANT	WDR43	WDR43	8|4|0	12	4	3	2|12|1|16	0	0	0	0	0	-35.48	0.52	0.9
ASF1ANT	SACM1L	SACM1L	10|1|0	11	3.67	3	0|8|0|20	0	0	0	0	0	-31.75	0.52	0.89
ASF1ANT	EBP	EBP	3|4|2	9	3	3	6|8|4|5	0	0	0	0	0	-21.81	0.52	0.93
ASF1ANT	CWF19L1	CWF19L1	8|1|0	9	3	3	1|10|3|9	0	0	0	0	0	-27	0.52	0.89
ASF1ANT	PPAT	PPAT	7|0|0	7	2.33	3	0|6|2|10	0	0	0	0	0	-21.36	0.52	0.87
ASF1ANT	STIP1	STIP1	3|4|0	7	2.33	3	0|8|2|8	0	0	0	0	0	-21.43	0.52	0.93
ASF1ANT	EIF3B	EIF3B	50|22|2	74	24.67	3	24|63|40|67	0	0	0	0	0	-207.89	0.51	0.93
ASF1ANT	NUP155	NUP155	20|2|0	22	7.33	3	2|21|3|31	0	0	0	0	0	-64	0.51	0.91
ASF1ANT	PSMC1	PSMC1	7|1|0	8	2.67	3	1|9|1|10	0	0	0	0	0	-24.57	0.51	0.88
ASF1ANT	TSFM	TSFM	6|2|0	8	2.67	3	1|7|2|11	0	0	0	0	0	-24.63	0.51	0.89
ASF1ANT	STX7	STX7	4|4|0	8	2.67	3	3|7|3|8	0	0	0	0	0	-25.18	0.51	0.93
ASF1ANT	NAA50	NAA50	5|0|0	5	1.67	3	0|6|2|5	0	0	0	0	0	-16.16	0.51	0.86
ASF1ANT	SEC31A	SEC31A	5|0|0	5	1.67	3	0|5|0|8	0	0	0	0	0	-15.82	0.51	0.86
ASF1ANT	TRIM28	TRIM28	53|47|6	106	35.33	3	55|80|67|78	0	0	0	0	0	-287.72	0.5	0.93
ASF1ANT	GART	GART	51|27|0	78	26	3	19|81|31|79	0	0	0	0	0	-235.3	0.5	0.93
ASF1ANT	MCM3	MCM3	44|22|1	67	22.33	3	22|54|35|69	0	0	0	0	0	-196.77	0.5	0.93
ASF1ANT	MSN	MSN	38|12|4	54	18	3	11|49|20|65	0	0	0	0	0	-145.61	0.5	0.93
ASF1ANT	HSD17B4	HSD17B4	22|13|0	35	11.67	3	11|31|14|37	0	0	0	0	0	-104.6	0.5	0.93
ASF1ANT	RBM39	RBM39	22|6|1	29	9.67	3	7|25|16|30	0	0	0	0	0	-83.59	0.5	0.92
ASF1ANT	STAT1	STAT1	20|3|0	23	7.67	3	3|20|13|25	0	0	0	0	0	-68.89	0.5	0.91
ASF1ANT	H2AFY2	H2AFY2	7|9|0	16	5.33	3	4|11|5|23	0	0	0	0	0	-48.79	0.5	0.93
ASF1ANT	ADD3	ADD3	3|0|0	3	1	3	1|1|1|5	0	0	0	0	0	-10.78	0.5	0.84
ASF1ANT	NUFIP2	NUFIP2	3|0|0	3	1	3	0|4|0|4	0	0	0	0	0	-10.63	0.5	0.84
ASF1ANT	TOR1AIP1	TOR1AIP1	2|1|0	3	1	3	0|3|0|5	0	0	0	0	0	-10.57	0.5	0.93
ASF1ANT	TUBGCP4	TUBGCP4	2|1|0	3	1	3	0|4|0|4	0	0	0	0	0	-10.63	0.5	0.93
ASF1ANT	NELFCD	NELFCD	3|0|0	3	1	3	0|1|1|6	0	0	0	0	0	-10.47	0.5	0.84
ASF1ANT	GCN1L1	GCN1L1	116|28|0	144	48	3	18|162|40|170	0	0	0	0	0	-436.89	0.49	0.93
ASF1ANT	RBM27	RBM27	58|61|5	124	41.33	3	72|93|67|108	0	0	0	0	0	-357.61	0.49	0.93
ASF1ANT	UBA2	UBA2	35|13|0	48	16	3	17|48|20|46	0	0	0	0	0	-147.1	0.49	0.92
ASF1ANT	HK1	HK1	33|13|1	47	15.67	3	8|45|17|58	0	0	0	0	0	-138.49	0.49	0.92
ASF1ANT	RPL3	RPL3	29|12|0	41	13.67	3	10|31|24|47	0	0	0	0	0	-125.78	0.49	0.92
ASF1ANT	NAMPT	NAMPT	23|8|0	31	10.33	3	9|32|11|32	0	0	0	0	0	-94.46	0.49	0.92
ASF1ANT	TXNRD1	TXNRD1	18|9|0	27	9	3	4|27|11|31	0	0	0	0	0	-82.09	0.49	0.93
ASF1ANT	MOGS	MOGS	11|7|0	18	6	3	1|20|5|23	0	0	0	0	0	-55.27	0.49	0.93
ASF1ANT	DEK	DEK	5|11|1	17	5.67	3	10|13|7|16	0	0	0	0	0	-49.07	0.49	0.93
ASF1ANT	CNP	CNP	11|4|0	15	5	3	0|18|3|20	0	0	0	0	0	-46.33	0.49	0.91
ASF1ANT	PPP1CC	PPP1CC	5|5|1	11	3.67	3	7|10|7|6	0	0	0	0	0	-31.74	0.49	0.93
ASF1ANT	CTNNBL1	CTNNBL1	6|1|0	7	2.33	3	0|5|0|14	0	0	0	0	0	-22.17	0.49	0.88
ASF1ANT	ATP2A2	ATP2A2	39|18|0	57	19	3	18|49|17|75	0	0	0	0	0	-178.08	0.48	0.93
ASF1ANT	KPNA2	KPNA2	23|18|1	42	14	3	17|45|24|30	0	0	0	0	0	-125.76	0.48	0.93
ASF1ANT	DNM2	DNM2	31|10|0	41	13.67	3	9|42|17|47	0	0	0	0	0	-128.99	0.48	0.92
ASF1ANT	PPP1CA	PPP1CA	28|12|0	40	13.33	3	17|34|19|41	0	0	0	0	0	-124.95	0.48	0.92
ASF1ANT	DARS2	DARS2	20|9|0	29	9.67	3	7|28|11|34	0	0	0	0	0	-89.94	0.48	0.93
ASF1ANT	RCC1	RCC1	15|14|0	29	9.67	3	9|23|15|34	0	0	0	0	0	-91.26	0.48	0.93
ASF1ANT	RPN2	RPN2	22|6|0	28	9.33	3	8|33|8|29	0	0	0	0	0	-87.69	0.48	0.92
ASF1ANT	SRP54	SRP54	13|14|0	27	9	3	5|28|3|39	0	0	0	0	0	-84.06	0.48	0.93
ASF1ANT	CUL3	CUL3	14|7|0	21	7	3	1|24|3|30	0	0	0	0	0	-65.11	0.48	0.93
ASF1ANT	RPL24	RPL24	7|11|2	20	6.67	3	12|14|12|17	0	0	0	0	0	-55.62	0.48	0.93
ASF1ANT	PPP5C	PPP5C	14|4|0	18	6	3	5|15|8|22	0	0	0	0	0	-56.77	0.48	0.91
ASF1ANT	SRPK1	SRPK1	15|1|0	16	5.33	3	2|13|3|26	0	0	0	0	0	-49.59	0.48	0.91
ASF1ANT	IKBKAP	IKBKAP	16|0|0	16	5.33	3	1|14|0|29	0	0	0	0	0	-49.39	0.48	0.9
ASF1ANT	PRKACA	PRKACA	12|1|0	13	4.33	3	2|12|6|16	0	0	0	0	0	-41.17	0.48	0.9
ASF1ANT	RDX	RDX	12|0|0	12	4	3	2|10|2|19	0	0	0	0	0	-37.57	0.48	0.9
ASF1ANT	DPP3	DPP3	7|1|0	8	2.67	3	0|7|4|11	0	0	0	0	0	-25.79	0.48	0.89
ASF1ANT	SMAD2	SMAD2	4|1|0	5	1.67	3	0|8|1|5	0	0	0	0	0	-17.07	0.48	0.88
ASF1ANT	PPWD1	PPWD1	5|0|0	5	1.67	3	0|6|2|6	0	0	0	0	0	-17.25	0.48	0.87
ASF1ANT	MTX1	MTX1	3|2|0	5	1.67	3	0|6|0|8	0	0	0	0	0	-16.97	0.48	0.93
ASF1ANT	ARL6IP5	ARL6IP5	3|2|0	5	1.67	3	1|6|2|5	0	0	0	0	0	-17.45	0.48	0.93
ASF1ANT	KPRP	KPRP	0|0|4	4	1.33	3	8|0|3|0	0	0	0	0	0	-13.82	0.48	0.86
ASF1ANT	HIGD1A	HIGD1A	2|2|0	4	1.33	3	2|4|2|3	0	0	0	0	0	-14.33	0.48	0.93
ASF1ANT	SDHB	SDHB	3|1|0	4	1.33	3	0|6|1|4	0	0	0	0	0	-14.06	0.48	0.87
ASF1ANT	NDUFA13	NDUFA13	2|2|0	4	1.33	3	0|5|0|6	0	0	0	0	0	-13.95	0.48	0.93
ASF1ANT	PARP1	PARP1	82|123|35	240	80	3	127|200|139|215	0	0	0	0	0	-627.89	0.47	0.93
ASF1ANT	PRMT5	PRMT5	26|12|0	38	12.67	3	14|36|21|37	0	0	0	0	0	-121.58	0.47	0.93
ASF1ANT	CHAF1A	CHAF1A	16|18|0	34	11.33	3	14|31|16|36	0	0	0	0	0	-109.25	0.47	0.93
ASF1ANT	RPL18A	RPL18A	16|15|1	32	10.67	3	15|24|14|38	0	0	0	0	0	-97.98	0.47	0.93
ASF1ANT	TAGLN2	TAGLN2	14|10|5	29	9.67	3	17|26|16|24	0	0	0	0	0	-76.87	0.47	0.93
ASF1ANT	XPO7	XPO7	18|8|0	26	8.67	3	2|30|6|35	0	0	0	0	0	-81.84	0.47	0.93
ASF1ANT	NUP93	NUP93	21|2|0	23	7.67	3	3|25|8|29	0	0	0	0	0	-73.11	0.47	0.91
ASF1ANT	PUS7	PUS7	13|7|0	20	6.67	3	1|18|9|29	0	0	0	0	0	-64.16	0.47	0.93
ASF1ANT	EMG1	EMG1	14|5|0	19	6.33	3	7|20|7|20	0	0	0	0	0	-61.27	0.47	0.91
ASF1ANT	PRKAG1	PRKAG1	9|4|0	13	4.33	3	6|12|7|12	0	0	0	0	0	-42.98	0.47	0.93
ASF1ANT	EIF2B2	EIF2B2	6|0|0	6	2	3	0|7|1|9	0	0	0	0	0	-20.19	0.47	0.88
ASF1ANT	MPC2	MPC2	5|1|0	6	2	3	0|6|1|10	0	0	0	0	0	-20.14	0.47	0.88
ASF1ANT	DDX18	DDX18	23|19|1	43	14.33	3	18|47|20|39	0	0	0	0	0	-134.51	0.46	0.93
ASF1ANT	XPO5	XPO5	28|13|0	41	13.67	3	10|51|8|51	0	0	0	0	0	-134.32	0.46	0.93
ASF1ANT	SSB	SSB	32|8|1	41	13.67	3	16|39|24|39	0	0	0	0	0	-128.05	0.46	0.92
ASF1ANT	NCAPD2	NCAPD2	34|4|0	38	12.67	3	2|46|8|53	0	0	0	0	0	-121.89	0.46	0.92
ASF1ANT	PFKM	PFKM	21|7|0	28	9.33	3	5|27|12|38	0	0	0	0	0	-92.09	0.46	0.92
ASF1ANT	COPG2	COPG2	22|5|0	27	9	3	4|33|5|37	0	0	0	0	0	-88.56	0.46	0.92
ASF1ANT	HSD17B12	HSD17B12	10|8|0	18	6	3	5|22|7|18	0	0	0	0	0	-58.89	0.46	0.93
ASF1ANT	SEC24C	SEC24C	13|1|0	14	4.67	3	2|16|3|20	0	0	0	0	0	-46.45	0.46	0.91
ASF1ANT	CTNNA1	CTNNA1	12|0|0	12	4	3	0|16|0|19	0	0	0	0	0	-39.66	0.46	0.9
ASF1ANT	NLE1	NLE1	8|1|0	9	3	3	0|11|1|14	0	0	0	0	0	-29.88	0.46	0.89
ASF1ANT	ATP5O	ATP5O	7|2|0	9	3	3	0|8|1|17	0	0	0	0	0	-29.78	0.46	0.9
ASF1ANT	GAPVD1	GAPVD1	7|2|0	9	3	3	2|7|2|15	0	0	0	0	0	-30.02	0.46	0.9
ASF1ANT	COPS5	COPS5	8|0|0	8	2.67	3	0|8|2|13	0	0	0	0	0	-26.73	0.46	0.88
ASF1ANT	GHITM	GHITM	7|1|0	8	2.67	3	3|8|6|6	0	0	0	0	0	-27.43	0.46	0.89
ASF1ANT	DHX15	DHX15	53|48|1	102	34	3	42|97|65|96	0	0	0	0	0	-331.01	0.45	0.93
ASF1ANT	COPA	COPA	46|33|0	79	26.33	3	20|86|39|90	0	0	0	0	0	-263.35	0.45	0.93
ASF1ANT	RARS	RARS	42|21|2	65	21.67	3	29|70|34|59	0	0	0	0	0	-205.67	0.45	0.93
ASF1ANT	PYGL	PYGL	39|9|0	48	16	3	3|51|16|72	0	0	0	0	0	-158.82	0.45	0.92
ASF1ANT	SRP68	SRP68	21|14|0	35	11.67	3	10|33|19|42	0	0	0	0	0	-116.85	0.45	0.93
ASF1ANT	POLR2B	POLR2B	22|8|0	30	10	3	1|33|2|52	0	0	0	0	0	-98.29	0.45	0.93
ASF1ANT	BCAP31	BCAP31	14|13|0	27	9	3	13|19|18|30	0	0	0	0	0	-90.54	0.45	0.93
ASF1ANT	SLC25A3	SLC25A3	21|15|2	38	12.67	3	19|27|28|40	0	0	0	0	0	-119.8	0.44	0.93
ASF1ANT	HUWE1	HUWE1	26|0|0	26	8.67	3	1|24|6|47	0	0	0	0	0	-87.25	0.44	0.92
ASF1ANT	EIF2B1	EIF2B1	16|6|0	22	7.33	3	2|24|12|29	0	0	0	0	0	-75.43	0.44	0.93
ASF1ANT	NSF	NSF	13|3|0	16	5.33	3	3|15|4|27	0	0	0	0	0	-55.23	0.44	0.91
ASF1ANT	CCAR1	CCAR1	11|5|0	16	5.33	3	2|14|5|28	0	0	0	0	0	-55.2	0.44	0.93
ASF1ANT	GTPBP1	GTPBP1	10|2|0	12	4	3	1|14|0|21	0	0	0	0	0	-40.68	0.44	0.91
ASF1ANT	RPS20	RPS20	8|2|0	10	3.33	3	4|10|4|12	0	0	0	0	0	-34.88	0.44	0.9
ASF1ANT	AP3B1	AP3B1	8|1|0	9	3	3	1|9|0|17	0	0	0	0	0	-30.93	0.44	0.9
ASF1ANT	CPSF1	CPSF1	9|0|0	9	3	3	0|8|0|19	0	0	0	0	0	-30.81	0.44	0.89
ASF1ANT	PRKAA1	PRKAA1	7|1|0	8	2.67	3	0|9|3|12	0	0	0	0	0	-27.8	0.44	0.89
ASF1ANT	ACOT9	ACOT9	7|1|0	8	2.67	3	2|5|3|14	0	0	0	0	0	-27.8	0.44	0.89
ASF1ANT	MRPL37	MRPL37	6|0|0	6	2	3	0|6|2|10	0	0	0	0	0	-21.36	0.44	0.88
ASF1ANT	ARID3B	ARID3B	5|1|0	6	2	3	0|9|2|7	0	0	0	0	0	-21.41	0.44	0.88
ASF1ANT	ATP6V1H	ATP6V1H	6|0|0	6	2	3	0|10|1|7	0	0	0	0	0	-21.29	0.44	0.88
ASF1ANT	BROX	BROX	5|1|0	6	2	3	2|5|2|9	0	0	0	0	0	-21.63	0.44	0.89
ASF1ANT	RALA	RALA	4|1|0	5	1.67	3	0|6|1|8	0	0	0	0	0	-18.2	0.44	0.88
ASF1ANT	GNPNAT1	GNPNAT1	5|0|0	5	1.67	3	0|7|0|8	0	0	0	0	0	-18.1	0.44	0.87
ASF1ANT	ILVBL	ILVBL	3|2|0	5	1.67	3	0|7|0|8	0	0	0	0	0	-18.1	0.44	0.93
ASF1ANT	BCAT2	BCAT2	3|1|0	4	1.33	3	0|3|0|9	0	0	0	0	0	-14.54	0.44	0.93
ASF1ANT	GNE	GNE	4|0|0	4	1.33	3	0|3|0|9	0	0	0	0	0	-14.54	0.44	0.86
ASF1ANT	THOC1	THOC1	3|0|0	3	1	3	0|2|0|7	0	0	0	0	0	-11.52	0.44	0.85
ASF1ANT	MAGT1	MAGT1	3|0|0	3	1	3	1|3|0|5	0	0	0	0	0	-11.89	0.44	0.86
ASF1ANT	TMEM165	TMEM165	2|1|0	3	1	3	0|3|1|5	0	0	0	0	0	-11.89	0.44	0.93
ASF1ANT	BAX	BAX	3|0|0	3	1	3	0|2|0|7	0	0	0	0	0	-11.52	0.44	0.85
ASF1ANT	SOAT1	SOAT1	3|0|0	3	1	3	0|4|0|5	0	0	0	0	0	-11.73	0.44	0.86
ASF1ANT	RAB5B	RAB5B	2|1|0	3	1	3	0|5|0|4	0	0	0	0	0	-11.73	0.44	0.93
ASF1ANT	ATAD3B	ATAD3B	2|1|0	3	1	3	0|2|1|6	0	0	0	0	0	-11.73	0.44	0.93
ASF1ANT	PRMT3	PRMT3	3|0|0	3	1	3	0|4|0|5	0	0	0	0	0	-11.73	0.44	0.86
ASF1ANT	PIP4K2A	PIP4K2A	2|0|0	2	0.67	3	0|2|0|4	0	0	0	0	0	-8.82	0.44	0.84
ASF1ANT	ELMOD2	ELMOD2	2|0|0	2	0.67	3	0|1|0|5	0	0.01	0	0.01	0	-8.66	0.44	0.84
ASF1ANT	UQCRQ	UQCRQ	2|0|0	2	0.67	3	0|0|0|6	0	0.01	0	0.01	0	-8.49	0.44	0.83
ASF1ANT	PTDSS1	PTDSS1	1|1|0	2	0.67	3	0|3|0|3	0	0	0	0	0	-8.89	0.44	0.93
ASF1ANT	CCZ1	CCZ1	1|1|0	2	0.67	3	0|2|0|4	0	0	0	0	0	-8.82	0.44	0.93
ASF1ANT	MAP1LC3B	MAP1LC3B	2|0|0	2	0.67	3	0|3|0|3	0	0	0	0	0	-8.89	0.44	0.84
ASF1ANT	NCKAP5	NCKAP5	0|1|0	1	0.33	3	0|0|0|3	0	0	0	0	0	-6.37	0.44	0.93
ASF1ANT	KAT6A	KAT6A	0|0|1	1	0.33	3	0|1|0|2	0	0	0	0	0	-6.13	0.44	0.93
ASF1ANT	SREK1	SREK1	1|0|0	1	0.33	3	0|1|1|1	0	0	0	0	0	-6.13	0.44	0.93
ASF1ANT	BARD1	BARD1	1|0|0	1	0.33	3	0|0|0|3	0	0	0	0	0	-6.37	0.44	0.93
ASF1ANT	SLC19A1	SLC19A1	1|0|0	1	0.33	3	0|2|0|1	0	0	0	0	0	-6.13	0.44	0.93
ASF1ANT	GPRIN3	GPRIN3	0|1|0	1	0.33	3	0|0|0|3	0	0	0	0	0	-6.37	0.44	0.93
ASF1ANT	VPS16	VPS16	1|0|0	1	0.33	3	0|3|0|0	0	0	0	0	0	-6.37	0.44	0.93
ASF1ANT	CLN6	CLN6	0|1|0	1	0.33	3	0|0|0|3	0	0	0	0	0	-6.37	0.44	0.93
ASF1ANT	HNRNPH3	HNRNPH3	1|0|0	1	0.33	3	0|1|0|2	0	0	0	0	0	-6.13	0.44	0.93
ASF1ANT	PRKDC	PRKDC	217|146|4	367	122.33	3	170|363|175|436	0	0	0	0	0	#NAME?	0.43	0.93
ASF1ANT	CSE1L	CSE1L	70|32|3	105	35	3	56|103|62|107	0	0	0	0	0	-352.58	0.43	0.93
ASF1ANT	RPL7A	RPL7A	20|28|8	56	18.67	3	30|48|36|59	0	0	0	0	0	-163.79	0.43	0.93
ASF1ANT	BRIX1	BRIX1	21|11|0	32	10.67	3	12|37|11|40	0	0	0	0	0	-112.26	0.43	0.93
ASF1ANT	API5	API5	22|9|0	31	10.33	3	16|30|20|30	0	0	0	0	0	-108.55	0.43	0.93
ASF1ANT	HNRNPC	HNRNPC	14|15|1	30	10	3	18|27|21|27	0	0	0	0	0	-100.91	0.43	0.93
ASF1ANT	MRTO4	MRTO4	15|8|0	23	7.67	3	7|22|15|28	0	0	0	0	0	-81.3	0.43	0.93
ASF1ANT	KHDRBS1	KHDRBS1	12|6|0	18	6	3	8|17|10|21	0	0	0	0	0	-63.7	0.43	0.93
ASF1ANT	NCAPG	NCAPG	12|5|0	17	5.67	3	3|22|2|26	0	0	0	0	0	-59.62	0.43	0.93
ASF1ANT	RAD50	RAD50	16|0|1	17	5.67	3	2|17|3|31	0	0	0	0	0	-59.54	0.43	0.91
ASF1ANT	UNC45A	UNC45A	11|3|1	15	5	3	0|24|3|20	0	0	0	0	0	-49.1	0.43	0.93
ASF1ANT	AP1G1	AP1G1	13|2|0	15	5	3	2|20|7|17	0	0	0	0	0	-52.17	0.43	0.91
ASF1ANT	DNM1L	DNM1L	11|1|0	12	4	3	0|26|0|11	0	0	0	0	0	-41.65	0.43	0.91
ASF1ANT	FLII	FLII	9|1|0	10	3.33	3	0|8|1|22	0	0	0	0	0	-35.18	0.43	0.9
ASF1ANT	DPM1	DPM1	7|3|0	10	3.33	3	3|10|4|14	0	0	0	0	0	-35.81	0.43	0.93
ASF1ANT	ARF4	ARF4	6|2|0	8	2.67	3	4|8|5|8	0	0	0	0	0	-29.62	0.43	0.93
ASF1ANT	COASY	COASY	7|1|0	8	2.67	3	0|11|1|13	0	0	0	0	0	-28.77	0.43	0.9
ASF1ANT	RPL10	RPL10	16|13|0	29	9.67	3	14|27|19|31	0	0	0	0	0	-102.87	0.42	0.93
ASF1ANT	DRG1	DRG1	17|12|0	29	9.67	3	10|30|18|33	0	0	0	0	0	-102.55	0.42	0.93
ASF1ANT	AAAS	AAAS	9|5|0	14	4.67	3	5|16|6|17	0	0	0	0	0	-50.15	0.42	0.93
ASF1ANT	EMD	EMD	11|1|0	12	4	3	3|12|8|15	0	0	0	0	0	-43.65	0.42	0.91
ASF1ANT	SEC61A1	SEC61A1	6|4|1	11	3.67	3	4|10|5|16	0	0	0	0	0	-36.67	0.42	0.93
ASF1ANT	YTHDF2	YTHDF2	7|3|0	10	3.33	3	2|10|5|15	0	0	0	0	0	-36.76	0.42	0.93
ASF1ANT	NELFB	NELFB	6|1|0	7	2.33	3	1|9|0|12	0	0	0	0	0	-25.57	0.42	0.89
ASF1ANT	CAMK2D	CAMK2D	5|2|0	7	2.33	3	0|8|2|12	0	0	0	0	0	-25.64	0.42	0.93
ASF1ANT	OGT	OGT	6|0|0	6	2	3	0|5|2|12	0	0	0	0	0	-22.38	0.42	0.88
ASF1ANT	FHL1	FHL1	3|3|0	6	2	3	4|5|4|6	0	0	0	0	0	-23.03	0.42	0.93
ASF1ANT	TMEM214	TMEM214	4|1|0	5	1.67	3	1|4|0|11	0	0	0	0	0	-18.89	0.42	0.93
ASF1ANT	DNAJC7	DNAJC7	5|0|0	5	1.67	3	0|7|0|9	0	0	0	0	0	-18.95	0.42	0.88
ASF1ANT	MTCH1	MTCH1	3|2|0	5	1.67	3	2|5|2|7	0	0	0	0	0	-19.59	0.42	0.93
ASF1ANT	NME3	NME3	4|1|0	5	1.67	3	1|7|2|6	0	0	0	0	0	-19.41	0.42	0.93
ASF1ANT	STT3B	STT3B	4|1|0	5	1.67	3	0|7|2|7	0	0	0	0	0	-19.22	0.42	0.93
ASF1ANT	MSH6	MSH6	32|15|0	47	15.67	3	12|57|28|56	0	0	0	0	0	-171.55	0.41	0.93
ASF1ANT	NAA15	NAA15	29|9|0	38	12.67	3	9|40|18|57	0	0	0	0	0	-138.93	0.41	0.93
ASF1ANT	RNF219	RNF219	19|12|1	32	10.67	3	17|31|17|38	0	0	0	0	0	-111.41	0.41	0.93
ASF1ANT	USP7	USP7	23|2|0	25	8.33	3	1|31|9|41	0	0	0	0	0	-91.86	0.41	0.92
ASF1ANT	VAPA	VAPA	14|9|0	23	7.67	3	7|25|13|30	0	0	0	0	0	-84.56	0.41	0.93
ASF1ANT	RPS24	RPS24	10|4|0	14	4.67	3	6|16|8|16	0	0	0	0	0	-52.63	0.41	0.93
ASF1ANT	NOC4L	NOC4L	10|1|0	11	3.67	3	0|19|0|17	0	0	0	0	0	-40.66	0.41	0.91
ASF1ANT	DDX20	DDX20	5|2|0	7	2.33	3	0|10|1|12	0	0	0	0	0	-26.7	0.41	0.93
ASF1ANT	CARS2	CARS2	5|2|0	7	2.33	3	0|10|3|10	0	0	0	0	0	-26.88	0.41	0.93
ASF1ANT	LLGL1	LLGL1	4|0|0	4	1.33	3	0|0|0|13	0	0	0	0	0	-15.33	0.41	0.87
ASF1ANT	RQCD1	RQCD1	4|0|0	4	1.33	3	0|5|1|7	0	0	0	0	0	-15.99	0.41	0.87
ASF1ANT	PRAF2	PRAF2	2|2|0	4	1.33	3	2|4|2|5	0	0	0	0	0	-16.45	0.41	0.93
ASF1ANT	NPM1	NPM1	22|21|7	50	16.67	3	34|50|34|50	0	0	0	0	0	-161.8	0.4	0.93
ASF1ANT	NOP58	NOP58	22|28|0	50	16.67	3	20|59|32|56	0	0	0	0	0	-187.47	0.4	0.93
ASF1ANT	MARS	MARS	33|13|0	46	15.33	3	18|56|20|59	0	0	0	0	0	-171.54	0.4	0.93
ASF1ANT	MCM5	MCM5	33|12|0	45	15	3	12|54|20|65	0	0	0	0	0	-169.16	0.4	0.93
ASF1ANT	SSRP1	SSRP1	24|18|0	42	14	3	28|42|24|46	0	0	0	0	0	-157.64	0.4	0.93
ASF1ANT	NUP205	NUP205	18|6|0	24	8	3	4|30|4|42	0	0	0	0	0	-89.56	0.4	0.93
ASF1ANT	TSN	TSN	17|4|0	21	7	3	7|23|13|27	0	0	0	0	0	-79.07	0.4	0.93
ASF1ANT	COPS3	COPS3	11|4|0	15	5	3	6|15|8|21	0	0	0	0	0	-56.87	0.4	0.93
ASF1ANT	SEC23B	SEC23B	12|2|0	14	4.67	3	2|18|3|24	0	0	0	0	0	-53.06	0.4	0.91
ASF1ANT	EIF2AK2	EIF2AK2	7|3|0	10	3.33	3	0|14|3|16	0	0	0	0	0	-37.59	0.4	0.93
ASF1ANT	METTL1	METTL1	6|3|0	9	3	3	2|14|3|11	0	0	0	0	0	-34.54	0.4	0.93
ASF1ANT	ARF5	ARF5	6|0|0	6	2	3	3|6|4|7	0	0	0	0	0	-24.08	0.4	0.89
ASF1ANT	MRPS2	MRPS2	5|1|0	6	2	3	0|11|3|6	0	0	0	0	0	-23.45	0.4	0.93
ASF1ANT	EIF4E2	EIF4E2	3|0|0	3	1	3	0|4|0|6	0	0	0	0	0	-12.82	0.4	0.86
ASF1ANT	ZNF605	ZNF605	1|2|0	3	1	3	2|2|3|3	0	0	0	0	0	-13.24	0.4	0.93
ASF1ANT	RAB13	RAB13	2|1|0	3	1	3	0|2|1|7	0	0	0	0	0	-12.79	0.4	0.93
ASF1ANT	GOLT1B	GOLT1B	1|2|0	3	1	3	0|4|0|6	0	0	0	0	0	-12.82	0.4	0.93
ASF1ANT	NONO	NONO	70|76|28	174	58	3	111|166|134|181	0	0	0	0	0	-553.6	0.39	0.93
ASF1ANT	PRPF8	PRPF8	111|32|0	143	47.67	3	37|187|77|191	0	0	0	0	0	-551.65	0.39	0.93
ASF1ANT	LARS	LARS	57|26|0	83	27.67	3	26|91|41|123	0	0	0	0	0	-314.84	0.39	0.93
ASF1ANT	KIF5B	KIF5B	17|7|0	24	8	3	1|30|11|40	0	0	0	0	0	-91.91	0.39	0.93
ASF1ANT	RPS13	RPS13	14|8|0	22	7.33	3	11|18|11|36	0	0	0	0	0	-85.54	0.39	0.93
ASF1ANT	UFL1	UFL1	12|3|0	15	5	3	0|25|3|23	0	0	0	0	0	-57.38	0.39	0.93
ASF1ANT	CORO1C	CORO1C	9|5|0	14	4.67	3	6|13|7|22	0	0	0	0	0	-54.51	0.39	0.93
ASF1ANT	GNAS	GNAS	11|2|0	13	4.33	3	4|16|6|19	0	0	0	0	0	-51.15	0.39	0.93
ASF1ANT	RUVBL1	RUVBL1	10|2|0	12	4	3	2|17|4|18	0	0	0	0	0	-46.52	0.39	0.93
ASF1ANT	BZW1	BZW1	8|2|0	10	3.33	3	0|14|5|15	0	0	0	0	0	-38.84	0.39	0.93
ASF1ANT	2007-09-01	2007-09-01	10|0|0	10	3.33	3	1|12|3|18	0	0	0	0	0	-38.75	0.39	0.9
ASF1ANT	MAP4	MAP4	5|4|0	9	3	3	2|13|1|15	0	0	0	0	0	-35.5	0.39	0.93
ASF1ANT	AP3M1	AP3M1	6|1|0	7	2.33	3	0|9|2|13	0	0	0	0	0	-27.7	0.39	0.93
ASF1ANT	EXOC4	EXOC4	6|0|1	7	2.33	3	0|11|1|12	0	0	0	0	0	-27.64	0.39	0.93
ASF1ANT	DAP3	DAP3	7|0|0	7	2.33	3	0|10|1|13	0	0	0	0	0	-27.63	0.39	0.89
ASF1ANT	RPL29	RPL29	4|1|0	5	1.67	3	4|4|4|5	0	0	0	0	0	-20.82	0.39	0.93
ASF1ANT	SUPT16H	SUPT16H	44|27|0	71	23.67	3	33|73|34|110	0	0	0	0	0	-280.17	0.38	0.93
ASF1ANT	HNRNPK	HNRNPK	23|15|5	43	14.33	3	31|42|34|44	0	0	0	0	0	-150.16	0.38	0.93
ASF1ANT	SARS	SARS	23|11|0	34	11.33	3	11|45|15|49	0	0	0	0	0	-134.52	0.38	0.93
ASF1ANT	EMSY	EMSY	16|16|0	32	10.67	3	17|33|14|48	0	0	0	0	0	-125.75	0.38	0.93
ASF1ANT	PLS3	PLS3	16|2|0	18	6	3	4|27|5|28	0	0	0	0	0	-71.92	0.38	0.93
ASF1ANT	NUP214	NUP214	12|5|0	17	5.67	3	1|17|7|34	0	0	0	0	0	-66.27	0.38	0.93
ASF1ANT	RPL19	RPL19	8|7|0	15	5	3	6|15|8|24	0	0	0	0	0	-60.05	0.38	0.93
ASF1ANT	PGAM5	PGAM5	13|1|0	14	4.67	3	4|15|9|21	0	0	0	0	0	-55.65	0.38	0.91
ASF1ANT	TTC37	TTC37	13|0|0	13	4.33	3	0|17|1|28	0	0	0	0	0	-51.71	0.38	0.91
ASF1ANT	MAPRE1	MAPRE1	8|2|0	10	3.33	3	3|11|8|13	0	0	0	0	0	-40.46	0.38	0.93
ASF1ANT	UTP15	UTP15	7|2|0	9	3	3	0|14|2|16	0	0	0	0	0	-36.4	0.38	0.93
ASF1ANT	CYC1	CYC1	6|3|0	9	3	3	4|9|7|12	0	0	0	0	0	-37.29	0.38	0.93
ASF1ANT	DCUN1D5	DCUN1D5	5|1|0	6	2	3	0|9|0|12	0	0	0	0	0	-24.35	0.38	0.93
ASF1ANT	DDRGK1	DDRGK1	5|1|0	6	2	3	0|7|0|14	0	0	0	0	0	-24.27	0.38	0.93
ASF1ANT	ADPGK	ADPGK	3|1|0	4	1.33	3	0|5|0|9	0	0	0	0	0	-16.92	0.38	0.93
ASF1ANT	APOO	APOO	2|0|0	2	0.67	3	0|4|0|3	0	0	0	0	0	-9.94	0.38	0.85
ASF1ANT	S100A8	S100A8	0|1|1	2	0.67	3	7|0|0|0	0	0	0	0	0	-9.61	0.38	0.93
ASF1ANT	RSRC1	RSRC1	0|1|1	2	0.67	3	0|2|1|4	0	0	0	0	0	-10.03	0.38	0.93
ASF1ANT	AUP1	AUP1	2|0|0	2	0.67	3	0|3|0|4	0	0	0	0	0	-9.94	0.38	0.85
ASF1ANT	KIAA2013	KIAA2013	2|0|0	2	0.67	3	0|4|0|3	0	0	0	0	0	-9.94	0.38	0.85
ASF1ANT	WDR6	WDR6	0|1|1	2	0.67	3	0|3|0|4	0	0	0	0	0	-9.94	0.38	0.93
ASF1ANT	SNX9	SNX9	2|0|0	2	0.67	3	0|2|0|5	0	0	0	0	0	-9.86	0.38	0.85
ASF1ANT	DERL1	DERL1	1|1|0	2	0.67	3	0|2|2|3	0	0	0	0	0	-10.08	0.38	0.93
ASF1ANT	PKN1	PKN1	2|0|0	2	0.67	3	0|1|0|6	0	0	0	0	0	-9.74	0.38	0.85
ASF1ANT	SNF8	SNF8	2|0|0	2	0.67	3	0|2|0|5	0	0	0	0	0	-9.86	0.38	0.85
ASF1ANT	SMC4	SMC4	24|4|0	28	9.33	3	4|32|7|59	0	0	0	0	0	-114.04	0.37	0.93
ASF1ANT	VCP	VCP	13|6|3	22	7.33	3	1|33|11|34	0	0	0	0	0	-77.25	0.37	0.93
ASF1ANT	PIAS2	PIAS2	7|10|1	18	6	3	7|18|13|27	0	0	0	0	0	-69.32	0.37	0.93
ASF1ANT	POLD1	POLD1	13|5|0	18	6	3	3|25|4|33	0	0	0	0	0	-72.94	0.37	0.93
ASF1ANT	CDK2	CDK2	10|4|0	14	4.67	3	2|18|5|26	0	0	0	0	0	-57.53	0.37	0.93
ASF1ANT	YARS2	YARS2	9|5|0	14	4.67	3	2|22|3|24	0	0	0	0	0	-57.48	0.37	0.93
ASF1ANT	GMDS	GMDS	4|3|0	7	2.33	3	1|12|2|10	0	0	0	0	0	-28.95	0.37	0.93
ASF1ANT	GSK3A	GSK3A	7|0|0	7	2.33	3	0|9|2|14	0	0	0	0	0	-28.8	0.37	0.9
ASF1ANT	BCS1L	BCS1L	4|1|0	5	1.67	3	0|10|0|8	0	0	0	0	0	-21.2	0.37	0.93
ASF1ANT	EMC7	EMC7	4|1|0	5	1.67	3	0|5|2|11	0	0	0	0	0	-21.29	0.37	0.93
ASF1ANT	NT5DC1	NT5DC1	4|1|0	5	1.67	3	1|7|2|8	0	0	0	0	0	-21.58	0.37	0.93
ASF1ANT	RSL1D1	RSL1D1	23|31|5	59	19.67	3	34|61|45|78	0	0	0	0	0	-222.58	0.36	0.93
ASF1ANT	SLC25A11	SLC25A11	18|10|0	28	9.33	3	15|29|20|40	0	0	0	0	0	-117.11	0.36	0.93
ASF1ANT	NUDT19	NUDT19	11|9|0	20	6.67	3	5|29|6|34	0	0	0	0	0	-83.07	0.36	0.93
ASF1ANT	CSK	CSK	14|4|0	18	6	3	4|26|11|25	0	0	0	0	0	-74.41	0.36	0.93
ASF1ANT	AGPS	AGPS	11|4|0	15	5	3	0|25|1|29	0	0	0	0	0	-61.72	0.36	0.93
ASF1ANT	FLNB	FLNB	8|3|1	12	4	3	0|13|3|28	0	0	0	0	0	-45.67	0.36	0.93
ASF1ANT	TUBGCP2	TUBGCP2	11|1|0	12	4	3	0|23|2|20	0	0	0	0	0	-50.68	0.36	0.93
ASF1ANT	ADCK3	ADCK3	5|2|0	7	2.33	3	4|11|3|8	0	0	0	0	0	-30.49	0.36	0.93
ASF1ANT	TBL2	TBL2	4|2|0	6	2	3	1|6|2|13	0	0	0	0	0	-25.65	0.36	0.93
ASF1ANT	PIGS	PIGS	2|2|0	4	1.33	3	0|7|0|8	0	0	0	0	0	-18.1	0.36	0.93
ASF1ANT	SCYL2	SCYL2	4|0|0	4	1.33	3	0|7|1|7	0	0	0	0	0	-18.22	0.36	0.88
ASF1ANT	TM9SF3	TM9SF3	3|1|0	4	1.33	3	3|3|4|5	0	0	0	0	0	-18.66	0.36	0.93
ASF1ANT	TMTC3	TMTC3	4|0|0	4	1.33	3	0|7|0|8	0	0	0	0	0	-18.1	0.36	0.88
ASF1ANT	GLMN	GLMN	3|0|0	3	1	3	0|2|0|9	0	0	0	0	0	-13.72	0.36	0.87
ASF1ANT	H3BN98	H3BN98	2|1|0	3	1	3	0|6|2|3	0	0	0	0	0	-14.13	0.36	0.93
ASF1ANT	RFC2	RFC2	3|0|0	3	1	3	0|5|0|6	0	0	0	0	0	-13.95	0.36	0.87
ASF1ANT	CLASP1	CLASP1	3|0|0	3	1	3	0|9|0|2	0	0	0	0	0	-13.72	0.36	0.87
ASF1ANT	SMCHD1	SMCHD1	82|70|5	157	52.33	3	124|162|127|192	0	0	0	0	0	-652.34	0.35	0.93
ASF1ANT	HNRNPM	HNRNPM	34|20|3	57	19	3	34|58|52|74	0	0	0	0	0	-230.55	0.35	0.93
ASF1ANT	PES1	PES1	15|13|0	28	9.33	3	18|30|21|37	0	0	0	0	0	-119.61	0.35	0.93
ASF1ANT	TAF9	TAF9	9|12|0	21	7	3	16|19|18|26	0	0	0	0	0	-89.8	0.35	0.93
ASF1ANT	DIAPH1	DIAPH1	16|0|0	16	5.33	3	0|23|2|36	0	0	0	0	0	-68.3	0.35	0.92
ASF1ANT	CNN3	CNN3	11|2|0	13	4.33	3	6|18|6|19	0	0	0	0	0	-55.67	0.35	0.93
ASF1ANT	NCBP1	NCBP1	9|2|0	11	3.67	3	1|18|2|21	0	0	0	0	0	-47.46	0.35	0.93
ASF1ANT	RRP1	RRP1	6|2|1	9	3	3	2|15|4|13	0	0	0	0	0	-35.4	0.35	0.93
ASF1ANT	PRPF31	PRPF31	6|1|0	7	2.33	3	0|13|4|10	0	0	0	0	0	-31.22	0.35	0.93
ASF1ANT	UTP6	UTP6	3|4|0	7	2.33	3	0|15|2|10	0	0	0	0	0	-31.05	0.35	0.93
ASF1ANT	PTRH2	PTRH2	4|2|0	6	2	3	0|6|0|17	0	0	0	0	0	-26.45	0.35	0.93
ASF1ANT	NT5C2	NT5C2	6|0|0	6	2	3	0|10|0|13	0	0	0	0	0	-26.61	0.35	0.89
ASF1ANT	MOB1B	MOB1B	4|2|0	6	2	3	0|11|4|8	0	0	0	0	0	-26.93	0.35	0.93
ASF1ANT	VPS45	VPS45	5|0|0	5	1.67	3	0|8|0|11	0	0	0	0	0	-22.32	0.35	0.89
ASF1ANT	SCO1	SCO1	3|2|0	5	1.67	3	0|5|0|14	0	0	0	0	0	-22.17	0.35	0.93
ASF1ANT	SNRNP200	SNRNP200	91|38|1	130	43.33	3	69|174|86|181	0	0	0	0	0	-565.95	0.34	0.93
ASF1ANT	MCM4	MCM4	29|10|0	39	13	3	15|49|29|58	0	0	0	0	0	-169.44	0.34	0.93
ASF1ANT	DIS3	DIS3	14|14|0	28	9.33	3	8|43|16|43	0	0	0	0	0	-123.38	0.34	0.93
ASF1ANT	TBL3	TBL3	16|10|0	26	8.67	3	12|42|15|32	0	0	0	0	0	-113.49	0.34	0.93
ASF1ANT	AIFM1	AIFM1	11|6|0	17	5.67	3	7|24|11|25	0	0	0	0	0	-75.72	0.34	0.93
ASF1ANT	TECR	TECR	10|7|0	17	5.67	3	7|22|13|24	0	0	0	0	0	-74.71	0.34	0.93
ASF1ANT	MYBL2	MYBL2	11|4|0	15	5	3	4|13|5|36	0	0	0	0	0	-65.1	0.34	0.93
ASF1ANT	NCKAP1	NCKAP1	12|1|0	13	4.33	3	3|18|1|29	0	0	0	0	0	-57.37	0.34	0.93
ASF1ANT	PELP1	PELP1	9|1|0	10	3.33	3	0|20|2|17	0	0	0	0	0	-44.15	0.34	0.93
ASF1ANT	VARS	VARS	42|25|1	68	22.67	3	30|102|44|99	0	0	0	0	0	-302.65	0.33	0.93
ASF1ANT	HNRNPA1	HNRNPA1	21|18|11	50	16.67	3	42|52|43|66	0	0	0	0	0	-187.3	0.33	0.93
ASF1ANT	RPL6	RPL6	18|18|7	43	14.33	3	35|54|37|49	0	0	0	0	0	-169.4	0.33	0.93
ASF1ANT	IGF2BP1	IGF2BP1	11|13|0	24	8	3	11|29|20|38	0	0	0	0	0	-110.33	0.33	0.93
ASF1ANT	ECM29	ECM29	22|2|0	24	8	3	1|46|4|47	0	0	0	0	0	-109.55	0.33	0.93
ASF1ANT	PWP2	PWP2	15|8|0	23	7.67	3	12|30|17|35	0	0	0	0	0	-105.9	0.33	0.93
ASF1ANT	NOC2L	NOC2L	11|8|0	19	6.33	3	10|25|13|29	0	0	0	0	0	-86.93	0.33	0.93
ASF1ANT	RPL32	RPL32	12|2|0	14	4.67	3	8|18|7|24	0	0	0	0	0	-64.55	0.33	0.93
ASF1ANT	GTF3C4	GTF3C4	10|1|0	11	3.67	3	1|22|3|19	0	0	0	0	0	-50.78	0.33	0.93
ASF1ANT	RPL21	RPL21	6|5|0	11	3.67	3	9|11|9|16	0	0	0	0	0	-51.82	0.33	0.93
ASF1ANT	CIRH1A	CIRH1A	5|5|0	10	3.33	3	0|17|2|21	0	0	0	0	0	-45.15	0.33	0.93
ASF1ANT	SRPR	SRPR	7|2|0	9	3	3	0|13|0|23	0	0	0	0	0	-40.59	0.33	0.93
ASF1ANT	CISD2	CISD2	3|5|0	8	2.67	3	4|8|5|15	0	0	0	0	0	-36.9	0.33	0.93
ASF1ANT	SYMPK	SYMPK	7|1|0	8	2.67	3	0|16|1|15	0	0	0	0	0	-36.34	0.33	0.93
ASF1ANT	FAM49B	FAM49B	5|1|0	6	2	3	0|12|0|12	0	0	0	0	0	-27.56	0.33	0.93
ASF1ANT	ABCD3	ABCD3	3|1|0	4	1.33	3	0|6|0|10	0	0	0	0	0	-18.9	0.33	0.93
ASF1ANT	SEC61B	SEC61B	2|2|0	4	1.33	3	4|3|4|5	0	0	0	0	0	-19.69	0.33	0.93
ASF1ANT	MLLT4	MLLT4	4|0|0	4	1.33	3	0|7|0|9	0	0	0	0	0	-18.95	0.33	0.93
ASF1ANT	IFIT5	IFIT5	3|1|0	4	1.33	3	1|8|1|6	0	0	0	0	0	-19.22	0.33	0.93
ASF1ANT	CALM2	CALM2	2|0|1	3	1	3	2|3|3|4	0	0	0	0	0	-15.33	0.33	0.93
ASF1ANT	MARC1	MARC1	2|1|0	3	1	3	0|3|1|8	0	0	0	0	0	-14.71	0.33	0.93
ASF1ANT	DDX51	DDX51	2|1|0	3	1	3	2|3|2|5	0	0	0	0	0	-15.33	0.33	0.93
ASF1ANT	GCLM	GCLM	3|0|0	3	1	3	0|7|0|5	0	0	0	0	0	-14.71	0.33	0.93
ASF1ANT	PRPF38A	PRPF38A	2|1|0	3	1	3	0|3|1|8	0	0	0	0	0	-14.71	0.33	0.93
ASF1ANT	THEM6	THEM6	2|0|0	2	0.67	3	0|3|0|5	0	0	0	0	0	-10.57	0.33	0.93
ASF1ANT	PDK3	PDK3	1|1|0	2	0.67	3	0|2|0|6	0	0	0	0	0	-10.43	0.33	0.93
ASF1ANT	UQCC1	UQCC1	1|1|0	2	0.67	3	2|2|2|2	0	0	0	0	0	-11.02	0.33	0.93
ASF1ANT	DNAJC19	DNAJC19	2|0|0	2	0.67	3	0|3|0|5	0	0	0	0	0	-10.57	0.33	0.93
ASF1ANT	KIAA1551	KIAA1551	0|1|1	2	0.67	3	0|1|1|6	0	0	0	0	0	-10.47	0.33	0.93
ASF1ANT	NGDN	NGDN	2|0|0	2	0.67	3	0|4|1|3	0	0	0	0	0	-10.87	0.33	0.93
ASF1ANT	PIK3C3	PIK3C3	1|0|0	1	0.33	3	1|1|0|2	0	0	0	0	0	-6.82	0.33	0.93
ASF1ANT	SRBD1	SRBD1	0|0|1	1	0.33	3	1|2|0|1	0	0	0	0	0	-6.82	0.33	0.93
ASF1ANT	MAVS	MAVS	1|0|0	1	0.33	3	0|3|0|1	0	0	0	0	0	-6.58	0.33	0.93
ASF1ANT	ATG2B	ATG2B	0|1|0	1	0.33	3	0|0|0|4	0	0	0	0	0	-6.24	0.33	0.93
ASF1ANT	RHOG	RHOG	1|0|0	1	0.33	3	0|1|0|3	0	0	0	0	0	-6.58	0.33	0.93
ASF1ANT	PRDM15	PRDM15	0|1|0	1	0.33	3	0|1|0|3	0	0	0	0	0	-6.58	0.33	0.93
ASF1ANT	CAMK2G	CAMK2G	1|0|0	1	0.33	3	0|1|0|3	0	0	0	0	0	-6.58	0.33	0.93
ASF1ANT	C20ORF27	C20ORF27	0|1|0	1	0.33	3	0|0|0|4	0	0	0	0	0	-6.24	0.33	0.93
ASF1ANT	NEK7	NEK7	1|0|0	1	0.33	3	0|1|0|3	0	0	0	0	0	-6.58	0.33	0.93
ASF1ANT	MAATS1	MAATS1	0|1|0	1	0.33	3	2|0|2|0	0	0	0	0	0	-6.79	0.33	0.93
ASF1ANT	CAMSAP1	CAMSAP1	0|1|0	1	0.33	3	1|1|0|2	0	0	0	0	0	-6.82	0.33	0.93
ASF1ANT	FNDC3A	FNDC3A	1|0|0	1	0.33	3	2|0|0|2	0	0	0	0	0	-6.79	0.33	0.93
ASF1ANT	TPD52L2	TPD52L2	1|0|0	1	0.33	3	1|1|0|2	0	0	0	0	0	-6.82	0.33	0.93
ASF1ANT	ARFGEF2	ARFGEF2	1|0|0	1	0.33	3	1|0|0|3	0	0	0	0	0	-6.58	0.33	0.93
ASF1ANT	PLEKHG5	PLEKHG5	1|0|0	1	0.33	3	0|2|1|1	0	0	0	0	0	-6.82	0.33	0.93
ASF1ANT	DDX5	DDX5	21|14|0	35	11.67	3	30|38|32|46	0	0	0	0	0	-164.79	0.32	0.93
ASF1ANT	WDR36	WDR36	17|10|0	27	9	3	4|41|15|51	0	0	0	0	0	-124.33	0.32	0.93
ASF1ANT	FEN1	FEN1	8|8|2	18	6	3	11|24|13|27	0	0	0	0	0	-76.87	0.32	0.93
ASF1ANT	NUP107	NUP107	14|1|0	15	5	3	4|29|6|23	0	0	0	0	0	-69.78	0.32	0.93
ASF1ANT	RPS18	RPS18	8|5|0	13	4.33	3	8|18|6|22	0	0	0	0	0	-61.25	0.32	0.93
ASF1ANT	GATAD2A	GATAD2A	9|4|0	13	4.33	3	5|20|9|21	0	0	0	0	0	-62.36	0.32	0.93
ASF1ANT	DDX47	DDX47	7|5|0	12	4	3	0|22|5|23	0	0	0	0	0	-56.34	0.32	0.93
ASF1ANT	DDX56	DDX56	9|3|0	12	4	3	2|15|4|29	0	0	0	0	0	-56.29	0.32	0.93
ASF1ANT	TRIM33	TRIM33	5|4|0	9	3	3	2|13|8|15	0	0	0	0	0	-43.54	0.32	0.93
ASF1ANT	FAF2	FAF2	6|3|0	9	3	3	2|10|4|22	0	0	0	0	0	-43.12	0.32	0.93
ASF1ANT	RER1	RER1	4|3|0	7	2.33	3	6|6|7|10	0	0	0	0	0	-34.05	0.32	0.93
ASF1ANT	USP48	USP48	5|1|0	6	2	3	0|8|0|17	0	0	0	0	0	-28.58	0.32	0.93
ASF1ANT	RPL38	RPL38	6|0|0	6	2	3	2|10|2|11	0	0	0	0	0	-29.07	0.32	0.93
ASF1ANT	CKAP5	CKAP5	23|13|0	36	12	3	5|63|9|80	0	0	0	0	0	-175.51	0.31	0.93
ASF1ANT	HEATR1	HEATR1	23|6|0	29	9.67	3	4|55|6|60	0	0	0	0	0	-139.73	0.31	0.93
ASF1ANT	XRN2	XRN2	22|7|0	29	9.67	3	12|38|23|53	0	0	0	0	0	-141.39	0.31	0.93
ASF1ANT	GATAD2B	GATAD2B	16|12|0	28	9.33	3	22|26|23|50	0	0	0	0	0	-136.06	0.31	0.93
ASF1ANT	CUL1	CUL1	18|3|0	21	7	3	8|34|11|36	0	0	0	0	0	-99.95	0.31	0.93
ASF1ANT	SALL2	SALL2	10|11|0	21	7	3	11|24|14|40	0	0	0	0	0	-100.07	0.31	0.93
ASF1ANT	LARP1	LARP1	13|7|0	20	6.67	3	4|37|10|35	0	0	0	0	0	-96.46	0.31	0.93
ASF1ANT	NOL11	NOL11	9|7|0	16	5.33	3	9|24|15|21	0	0	0	0	0	-78.25	0.31	0.93
ASF1ANT	BCCIP	BCCIP	9|2|0	11	3.67	3	3|17|9|18	0	0	0	0	0	-53.48	0.31	0.93
ASF1ANT	STMN1	STMN1	4|4|1	9	3	3	8|7|7|17	0	0	0	0	0	-41.17	0.31	0.93
ASF1ANT	MPDU1	MPDU1	2|2|0	4	1.33	3	4|4|4|5	0	0	0	0	0	-20.82	0.31	0.93
ASF1ANT	GBAS	GBAS	4|0|0	4	1.33	3	0|7|0|10	0	0	0	0	0	-20.06	0.31	0.93
ASF1ANT	MAP7D3	MAP7D3	2|2|0	4	1.33	3	2|5|0|10	0	0	0	0	0	-20.21	0.31	0.93
ASF1ANT	UBFD1	UBFD1	1|2|0	3	1	3	0|4|3|6	0	0	0	0	0	-16.25	0.31	0.93
ASF1ANT	SCCPDH	SCCPDH	3|0|0	3	1	3	0|4|1|8	0	0	0	0	0	-15.91	0.31	0.93
ASF1ANT	S100A9	S100A9	0|0|3	3	1	3	13|0|0|0	0	0	0	0	0	-15.33	0.31	0.93
ASF1ANT	ARL8B	ARL8B	3|0|0	3	1	3	2|3|2|6	0	0	0	0	0	-16.51	0.31	0.93
ASF1ANT	RAB5A	RAB5A	2|1|0	3	1	3	2|5|3|3	0	0	0	0	0	-16.45	0.31	0.93
ASF1ANT	VAMP7	VAMP7	2|1|0	3	1	3	2|5|1|5	0	0	0	0	0	-16.43	0.31	0.93
ASF1ANT	RPS29	RPS29	1|1|1	3	1	3	0|2|2|9	0	0	0	0	0	-13.23	0.31	0.93
ASF1ANT	PCMT1	PCMT1	2|1|0	3	1	3	0|5|2|6	0	0	0	0	0	-16.16	0.31	0.93
ASF1ANT	YME1L1	YME1L1	2|1|0	3	1	3	0|6|1|6	0	0	0	0	0	-16.02	0.31	0.93
ASF1ANT	CYB5R1	CYB5R1	3|0|0	3	1	3	0|4|0|9	0	0	0	0	0	-15.74	0.31	0.93
ASF1ANT	RUVBL2	RUVBL2	26|15|0	41	13.67	3	33|48|39|61	0	0	0	0	0	-203.64	0.3	0.93
ASF1ANT	SKIV2L2	SKIV2L2	24|11|0	35	11.67	3	15|59|22|62	0	0	0	0	0	-177.08	0.3	0.93
ASF1ANT	HNRNPL	HNRNPL	15|11|0	26	8.67	3	18|33|24|42	0	0	0	0	0	-131.79	0.3	0.93
ASF1ANT	HDAC2	HDAC2	16|7|1	24	8	3	15|34|19|37	0	0	0	0	0	-113.58	0.3	0.93
ASF1ANT	GTF3C1	GTF3C1	16|5|0	21	7	3	3|36|4|49	0	0	0	0	0	-102.87	0.3	0.93
ASF1ANT	AP1M1	AP1M1	12|2|0	14	4.67	3	2|25|11|25	0	0	0	0	0	-71.01	0.3	0.93
ASF1ANT	PAPOLA	PAPOLA	11|1|0	12	4	3	4|24|6|19	0	0	0	0	0	-59.87	0.3	0.93
ASF1ANT	RPL27	RPL27	11|1|0	12	4	3	9|15|4|26	0	0	0	0	0	-61.05	0.3	0.93
ASF1ANT	COLGALT1	COLGALT1	9|1|0	10	3.33	3	0|22|4|19	0	0	0	0	0	-50.77	0.3	0.93
ASF1ANT	G3BP1	G3BP1	5|3|0	8	2.67	3	0|14|9|13	0	0	0	0	0	-41.15	0.3	0.93
ASF1ANT	TARS2	TARS2	7|0|0	7	2.33	3	0|12|1|18	0	0	0	0	0	-35.32	0.3	0.93
ASF1ANT	YKT6	YKT6	5|1|0	6	2	3	0|11|4|12	0	0	0	0	0	-31.24	0.3	0.93
ASF1ANT	OSBPL8	OSBPL8	5|1|0	6	2	3	0|13|0|14	0	0	0	0	0	-30.95	0.3	0.93
ASF1ANT	KDM1A	KDM1A	4|0|0	4	1.33	3	0|9|0|9	0	0	0	0	0	-21.21	0.3	0.93
ASF1ANT	KIF2C	KIF2C	4|0|0	4	1.33	3	0|7|0|11	0	0	0	0	0	-21.17	0.3	0.93
ASF1ANT	PICALM	PICALM	3|1|0	4	1.33	3	0|12|0|6	0	0	0	0	0	-21.12	0.3	0.93
ASF1ANT	ADK	ADK	2|0|0	2	0.67	3	0|5|0|4	0	0	0	0	0	-11.73	0.3	0.93
ASF1ANT	NEK9	NEK9	2|0|0	2	0.67	3	0|3|1|5	0	0	0	0	0	-11.89	0.3	0.93
ASF1ANT	EXOC6	EXOC6	2|0|0	2	0.67	3	0|4|0|5	0	0	0	0	0	-11.73	0.3	0.93
ASF1ANT	FBXO22	FBXO22	2|0|0	2	0.67	3	0|4|0|5	0	0	0	0	0	-11.73	0.3	0.93
ASF1ANT	HNRNPA2B1	HNRNPA2B1	17|20|0	37	12.33	3	37|43|35|55	0	0	0	0	0	-191.57	0.29	0.93
ASF1ANT	MYO6	MYO6	26|0|0	26	8.67	3	2|36|9|71	0	0	0	0	0	-131.84	0.29	0.93
ASF1ANT	SMC3	SMC3	23|2|0	25	8.33	3	4|38|10|62	0	0	0	0	0	-127.49	0.29	0.93
ASF1ANT	PPP2R5D	PPP2R5D	10|6|0	16	5.33	3	1|36|10|26	0	0	0	0	0	-81.89	0.29	0.93
ASF1ANT	DRG2	DRG2	7|2|0	9	3	3	1|15|4|21	0	0	0	0	0	-46.42	0.29	0.93
ASF1ANT	EIF5A	EIF5A	5|4|0	9	3	3	3|15|6|18	0	0	0	0	0	-47.84	0.29	0.93
ASF1ANT	RPL36	RPL36	7|1|0	8	2.67	3	7|9|7|14	0	0	0	0	0	-42.94	0.29	0.93
ASF1ANT	DNAAF5	DNAAF5	8|0|0	8	2.67	3	1|14|1|21	0	0	0	0	0	-41.86	0.29	0.93
ASF1ANT	EIF2S2	EIF2S2	5|1|0	6	2	3	3|6|6|13	0	0	0	0	0	-32.55	0.29	0.93
ASF1ANT	AAR2	AAR2	6|0|0	6	2	3	0|12|2|14	0	0	0	0	0	-32.05	0.29	0.93
ASF1ANT	SNRPB2	SNRPB2	4|1|0	5	1.67	3	1|9|4|9	0	0	0	0	0	-27.1	0.29	0.93
ASF1ANT	FERMT2	FERMT2	5|0|0	5	1.67	3	0|10|0|13	0	0	0	0	0	-26.61	0.29	0.93
ASF1ANT	COA3	COA3	3|2|0	5	1.67	3	3|9|4|7	0	0	0	0	0	-27.4	0.29	0.93
ASF1ANT	TMCO1	TMCO1	1|2|0	3	1	3	1|5|1|7	0	0	0	0	0	-17.25	0.29	0.93
ASF1ANT	CDIPT	CDIPT	1|2|0	3	1	3	2|6|2|4	0	0	0	0	0	-17.63	0.29	0.93
ASF1ANT	NOB1	NOB1	3|0|0	3	1	3	0|6|0|8	0	0	0	0	0	-16.97	0.29	0.93
ASF1ANT	MYBBP1A	MYBBP1A	34|44|1	79	26.33	3	67|126|67|119	0	0	0	0	0	-419.47	0.28	0.93
ASF1ANT	ADNP	ADNP	29|25|0	54	18	3	41|71|42|102	0	0	0	0	0	-287.15	0.28	0.93
ASF1ANT	IQGAP1	IQGAP1	33|2|0	35	11.67	3	11|66|19|70	0	0	0	0	0	-185.85	0.28	0.93
ASF1ANT	RPL8	RPL8	5|11|0	16	5.33	3	11|19|18|29	0	0	0	0	0	-87.14	0.28	0.93
ASF1ANT	SLC25A1	SLC25A1	9|6|0	15	5	3	10|22|12|27	0	0	0	0	0	-80.33	0.28	0.93
ASF1ANT	SUB1	SUB1	5|5|0	10	3.33	3	8|12|12|15	0	0	0	0	0	-54.06	0.28	0.93
ASF1ANT	CYCS	CYCS	1|7|0	8	2.67	3	3|11|8|16	0	0	0	0	0	-43.6	0.28	0.93
ASF1ANT	COPS7A	COPS7A	4|1|0	5	1.67	3	2|11|2|9	0	0	0	0	0	-27.95	0.28	0.93
ASF1ANT	PRPSAP1	PRPSAP1	5|0|0	5	1.67	3	0|8|2|14	0	0	0	0	0	-27.65	0.28	0.93
ASF1ANT	CHID1	CHID1	3|1|0	4	1.33	3	0|9|1|9	0	0	0	0	0	-22.44	0.28	0.93
ASF1ANT	HM13	HM13	3|1|0	4	1.33	3	4|8|3|4	0	0	0	0	0	-23.1	0.28	0.93
ASF1ANT	ARFGAP2	ARFGAP2	4|0|0	4	1.33	3	0|8|2|9	0	0	0	0	0	-22.53	0.28	0.93
ASF1ANT	OXSR1	OXSR1	3|1|0	4	1.33	3	0|11|0|8	0	0	0	0	0	-22.32	0.28	0.93
ASF1ANT	NOP56	NOP56	21|28|1	50	16.67	3	28|86|40|90	0	0	0	0	0	-268.04	0.27	0.93
ASF1ANT	RRP1B	RRP1B	23|8|1	32	10.67	3	22|43|25|69	0	0	0	0	0	-173.25	0.27	0.93
ASF1ANT	TSR1	TSR1	12|2|0	14	4.67	3	4|30|8|26	0	0	0	0	0	-76.45	0.27	0.93
ASF1ANT	ASS1	ASS1	9|0|0	9	3	3	3|18|2|22	0	0	0	0	0	-50.83	0.27	0.93
ASF1ANT	INTS12	INTS12	5|4|0	9	3	3	3|13|3|25	0	0	0	0	0	-49.66	0.27	0.93
ASF1ANT	SF3A3	SF3A3	6|1|1	8	2.67	3	4|14|8|13	0	0	0	0	0	-41.21	0.27	0.93
ASF1ANT	EEF1A2	EEF1A2	5|2|0	7	2.33	3	0|15|4|16	0	0	0	0	0	-39.9	0.27	0.93
ASF1ANT	MTDH	MTDH	7|0|0	7	2.33	3	2|12|4|17	0	0	0	0	0	-40.02	0.27	0.93
ASF1ANT	ELAVL1	ELAVL1	3|4|0	7	2.33	3	5|10|6|13	0	0	0	0	0	-39.48	0.27	0.93
ASF1ANT	EEF1E1	EEF1E1	2|3|1	6	2	3	4|13|4|9	0	0	0	0	0	-31.41	0.27	0.93
ASF1ANT	SEC11A	SEC11A	1|3|0	4	1.33	3	3|8|4|5	0	0	0	0	0	-24.08	0.27	0.93
ASF1ANT	TOE1	TOE1	4|0|0	4	1.33	3	0|10|0|10	0	0	0	0	0	-23.24	0.27	0.93
ASF1ANT	AP3S1	AP3S1	2|1|0	3	1	3	0|4|2|9	0	0	0	0	0	-18.2	0.27	0.93
ASF1ANT	OCIAD1	OCIAD1	3|0|0	3	1	3	0|6|0|9	0	0	0	0	0	-18.07	0.27	0.93
ASF1ANT	JAGN1	JAGN1	1|1|0	2	0.67	3	2|3|2|3	0	0	0	0	0	-13.24	0.27	0.93
ASF1ANT	MPP1	MPP1	1|1|0	2	0.67	3	0|3|0|7	0	0	0	0	0	-12.73	0.27	0.93
ASF1ANT	PTBP3	PTBP3	2|0|0	2	0.67	3	0|4|0|6	0	0	0	0	0	-12.82	0.27	0.93
ASF1ANT	TMED9	TMED9	2|0|0	2	0.67	3	0|4|2|4	0	0	0	0	0	-13.18	0.27	0.93
ASF1ANT	NSUN5	NSUN5	1|0|0	1	0.33	3	0|2|0|3	0	0	0	0	0	-7.8	0.27	0.93
ASF1ANT	KIAA1033	KIAA1033	1|0|0	1	0.33	3	0|2|0|3	0	0	0	0	0	-7.8	0.27	0.93
ASF1ANT	ECHDC1	ECHDC1	0|1|0	1	0.33	3	0|3|0|2	0	0	0	0	0	-7.8	0.27	0.93
ASF1ANT	COG2	COG2	0|1|0	1	0.33	3	0|1|1|3	0	0	0	0	0	-7.94	0.27	0.93
ASF1ANT	VPS53	VPS53	1|0|0	1	0.33	3	0|3|0|2	0	0	0	0	0	-7.8	0.27	0.93
ASF1ANT	JMJD6	JMJD6	1|0|0	1	0.33	3	0|2|0|3	0	0	0	0	0	-7.8	0.27	0.93
ASF1ANT	CASP8	CASP8	1|0|0	1	0.33	3	1|1|2|1	0	0	0	0	0	-7.95	0.27	0.93
ASF1ANT	KBTBD6	KBTBD6	1|0|0	1	0.33	3	0|0|0|5	0	0	0	0	0	-7.36	0.27	0.93
ASF1ANT	DCUN1D4	DCUN1D4	1|0|0	1	0.33	3	0|1|1|3	0	0	0	0	0	-7.94	0.27	0.93
ASF1ANT	PPFIA1	PPFIA1	0|1|0	1	0.33	3	0|0|1|4	0	0	0	0	0	-7.6	0.27	0.93
ASF1ANT	SLC25A15	SLC25A15	1|0|0	1	0.33	3	0|2|0|3	0	0	0	0	0	-7.8	0.27	0.93
ASF1ANT	RNF168	RNF168	0|1|0	1	0.33	3	1|0|1|3	0	0	0	0	0	-7.94	0.27	0.93
ASF1ANT	PLS1	PLS1	1|0|0	1	0.33	3	0|3|0|2	0	0	0	0	0	-7.8	0.27	0.93
ASF1ANT	MKI67	MKI67	24|257|29	310	103.33	3	263|415|320|584	0	0	0	0	0	#NAME?	0.26	0.93
ASF1ANT	DDX21	DDX21	29|49|5	83	27.67	3	71|124|89|136	0	0	0	0	0	-446.1	0.26	0.93
ASF1ANT	TPX2	TPX2	18|30|0	48	16	3	26|78|45|96	0	0	0	0	0	-274.69	0.26	0.93
ASF1ANT	BPTF	BPTF	18|8|0	26	8.67	3	16|39|21|57	0	0	0	0	0	-149.22	0.26	0.93
ASF1ANT	DKC1	DKC1	10|14|0	24	8	3	14|36|21|51	0	0	0	0	0	-136.98	0.26	0.93
ASF1ANT	NNT	NNT	11|2|0	13	4.33	3	10|16|12|29	0	0	0	0	0	-75.78	0.26	0.93
ASF1ANT	NUDT21	NUDT21	8|3|0	11	3.67	3	12|16|16|13	0	0	0	0	0	-65.21	0.26	0.93
ASF1ANT	STT3A	STT3A	7|4|0	11	3.67	3	12|14|10|20	0	0	0	0	0	-64.04	0.26	0.93
ASF1ANT	ZMPSTE24	ZMPSTE24	6|3|0	9	3	3	6|18|6|16	0	0	0	0	0	-52.44	0.26	0.93
ASF1ANT	ZNF512B	ZNF512B	0|9|0	9	3	3	3|18|4|21	0	0	0	0	0	-52.07	0.26	0.93
ASF1ANT	RNASEH2B	RNASEH2B	4|3|0	7	2.33	3	3|13|5|15	0	0	0	0	0	-41.23	0.26	0.93
ASF1ANT	PPAN	PPAN	3|3|0	6	2	3	2|14|3|12	0	0	0	0	0	-35.66	0.26	0.93
ASF1ANT	NSDHL	NSDHL	5|0|0	5	1.67	3	0|11|0|15	0	0	0	0	0	-29.8	0.26	0.93
ASF1ANT	NOP2	NOP2	14|23|1	38	12.67	3	39|55|47|61	0	0	0	0	0	-222.18	0.25	0.93
ASF1ANT	AP3D1	AP3D1	18|2|0	20	6.67	3	3|47|14|43	0	0	0	0	0	-119.85	0.25	0.93
ASF1ANT	TCF20	TCF20	12|8|0	20	6.67	3	0|38|5|65	0	0	0	0	0	-120.59	0.25	0.93
ASF1ANT	LBR	LBR	12|7|0	19	6.33	3	18|30|19|33	0	0	0	0	0	-112.98	0.25	0.93
ASF1ANT	RPL26	RPL26	7|7|0	14	4.67	3	12|17|12|35	0	0	0	0	0	-85.62	0.25	0.93
ASF1ANT	TIMM44	TIMM44	9|3|0	12	4	3	6|15|6|38	0	0	0	0	0	-72.93	0.25	0.93
ASF1ANT	USP39	USP39	9|3|0	12	4	3	3|28|7|26	0	0	0	0	0	-71.95	0.25	0.93
ASF1ANT	ABCF2	ABCF2	10|2|0	12	4	3	2|29|6|27	0	0	0	0	0	-71.87	0.25	0.93
ASF1ANT	PRPF40A	PRPF40A	3|4|4	11	3.67	3	12|18|10|18	0	0	0	0	0	-55.9	0.25	0.93
ASF1ANT	PKN2	PKN2	9|1|0	10	3.33	3	0|27|1|25	0	0	0	0	0	-59.46	0.25	0.93
ASF1ANT	HBS1L	HBS1L	6|2|0	8	2.67	3	0|19|2|22	0	0	0	0	0	-48.53	0.25	0.93
ASF1ANT	PRIM2	PRIM2	7|0|0	7	2.33	3	1|17|4|15	0	0	0	0	0	-42.09	0.25	0.93
ASF1ANT	STRBP	STRBP	5|2|0	7	2.33	3	0|13|3|21	0	0	0	0	0	-41.9	0.25	0.93
ASF1ANT	NUDC	NUDC	4|2|1	7	2.33	3	4|10|11|12	0	0	0	0	0	-39.23	0.25	0.93
ASF1ANT	PSMD4	PSMD4	3|4|0	7	2.33	3	8|10|8|12	0	0	0	0	0	-44.04	0.25	0.93
ASF1ANT	SMG9	SMG9	4|0|0	4	1.33	3	0|9|0|12	0	0	0	0	0	-24.35	0.25	0.93
ASF1ANT	BOP1	BOP1	3|0|0	3	1	3	0|9|0|7	0	0	0	0	0	-18.95	0.25	0.93
ASF1ANT	PTP4A1	PTP4A1	2|1|0	3	1	3	1|6|2|7	0	0	0	0	0	-19.41	0.25	0.93
ASF1ANT	PLCG1	PLCG1	3|0|0	3	1	3	0|6|0|10	0	0	0	0	0	-18.9	0.25	0.93
ASF1ANT	EMC3	EMC3	2|1|0	3	1	3	0|7|2|7	0	0	0	0	0	-19.22	0.25	0.93
ASF1ANT	GALNT2	GALNT2	3|0|0	3	1	3	0|5|0|11	0	0	0	0	0	-18.84	0.25	0.93
ASF1ANT	TMEM205	TMEM205	2|1|0	3	1	3	0|4|5|7	0	0	0	0	0	-19.41	0.25	0.93
ASF1ANT	CUL4B	CUL4B	17|6|0	23	7.67	3	13|38|21|55	0	0	0	0	0	-142.48	0.24	0.93
ASF1ANT	BYSL	BYSL	13|6|0	19	6.33	3	10|37|20|39	0	0	0	0	0	-119.15	0.24	0.93
ASF1ANT	PTPN11	PTPN11	13|1|0	14	4.67	3	2|27|5|43	0	0	0	0	0	-86.19	0.24	0.93
ASF1ANT	WDR18	WDR18	9|0|0	9	3	3	8|12|9|20	0	0	0	0	0	-55.95	0.24	0.93
ASF1ANT	ORC2	ORC2	6|3|0	9	3	3	5|17|8|19	0	0	0	0	0	-55.73	0.24	0.93
ASF1ANT	EIF2A	EIF2A	8|0|0	8	2.67	3	0|18|4|22	0	0	0	0	0	-49.64	0.24	0.93
ASF1ANT	CBX3	CBX3	5|3|0	8	2.67	3	12|10|11|11	0	0	0	0	0	-50.7	0.24	0.93
ASF1ANT	ZNF512	ZNF512	1|6|0	7	2.33	3	2|11|5|21	0	0	0	0	0	-44.34	0.24	0.93
ASF1ANT	NCLN	NCLN	5|1|0	6	2	3	0|16|1|17	0	0	0	0	0	-38.6	0.24	0.93
ASF1ANT	VPS51	VPS51	6|0|0	6	2	3	0|15|4|15	0	0	0	0	0	-38.78	0.24	0.93
ASF1ANT	NXF1	NXF1	5|1|0	6	2	3	0|13|3|17	0	0	0	0	0	-37.57	0.24	0.93
ASF1ANT	CPSF7	CPSF7	6|0|0	6	2	3	0|15|4|14	0	0	0	0	0	-37.66	0.24	0.93
ASF1ANT	CDC37	CDC37	5|0|0	5	1.67	3	2|10|3|13	0	0	0	0	0	-32.32	0.24	0.93
ASF1ANT	AURKB	AURKB	4|0|0	4	1.33	3	0|11|0|11	0	0	0	0	0	-25.5	0.24	0.93
ASF1ANT	SPCS2	SPCS2	1|2|0	3	1	3	0|8|1|8	0	0	0	0	0	-20.21	0.24	0.93
ASF1ANT	PCID2	PCID2	3|0|0	3	1	3	0|5|2|10	0	0	0	0	0	-20.21	0.24	0.93
ASF1ANT	ATP2B1	ATP2B1	3|0|0	3	1	3	0|7|1|9	0	0	0	0	0	-20.19	0.24	0.93
ASF1ANT	LPCAT1	LPCAT1	1|1|0	2	0.67	3	0|5|0|6	0	0	0	0	0	-13.95	0.24	0.93
ASF1ANT	PATL1	PATL1	2|0|0	2	0.67	3	0|4|0|7	0	0	0	0	0	-13.9	0.24	0.93
ASF1ANT	EXOSC3	EXOSC3	0|2|0	2	0.67	3	2|4|2|3	0	0	0	0	0	-14.33	0.24	0.93
ASF1ANT	LYZ	LYZ	0|2|0	2	0.67	3	9|1|1|0	0	0	0	0	0	-13.73	0.24	0.93
ASF1ANT	SNRPA	SNRPA	1|1|0	2	0.67	3	0|3|3|5	0	0	0	0	0	-14.26	0.24	0.93
ASF1ANT	RAD18	RAD18	1|1|0	2	0.67	3	0|4|0|7	0	0	0	0	0	-13.9	0.24	0.93
ASF1ANT	CENPV	CENPV	1|1|0	2	0.67	3	0|4|0|7	0	0	0	0	0	-13.9	0.24	0.93
ASF1ANT	BCORL1	BCORL1	2|0|0	2	0.67	3	0|1|0|10	0	0	0	0	0	-13.61	0.24	0.93
ASF1ANT	TRRAP	TRRAP	1|1|0	2	0.67	3	0|5|0|6	0	0	0	0	0	-13.95	0.24	0.93
ASF1ANT	SMARCA5	SMARCA5	19|20|0	39	13	3	23|80|40|85	0	0	0	0	0	-255.6	0.23	0.93
ASF1ANT	FTSJ3	FTSJ3	21|16|0	37	12.33	3	43|64|47|58	0	0	0	0	0	-238.74	0.23	0.93
ASF1ANT	SART3	SART3	28|6|0	34	11.33	3	25|64|38|72	0	0	0	0	0	-223.31	0.23	0.93
ASF1ANT	CHD4	CHD4	23|8|0	31	10.33	3	8|69|18|84	0	0	0	0	0	-200.29	0.23	0.93
ASF1ANT	CCAR2	CCAR2	20|9|0	29	9.67	3	23|52|31|64	0	0	0	0	0	-190.84	0.23	0.93
ASF1ANT	MATR3	MATR3	21|8|0	29	9.67	3	25|48|35|58	0	0	0	0	0	-186.6	0.23	0.93
ASF1ANT	RPS11	RPS11	10|7|0	17	5.67	3	22|27|18|30	0	0	0	0	0	-109.97	0.23	0.93
ASF1ANT	GTF3C5	GTF3C5	11|5|0	16	5.33	3	8|32|14|37	0	0	0	0	0	-102.29	0.23	0.93
ASF1ANT	MTA2	MTA2	9|5|0	14	4.67	3	10|24|15|32	0	0	0	0	0	-91.37	0.23	0.93
ASF1ANT	SYNCRIP	SYNCRIP	4|8|0	12	4	3	8|30|12|20	0	0	0	0	0	-79.01	0.23	0.93
ASF1ANT	ABCF1	ABCF1	7|2|0	9	3	3	0|20|6|27	0	0	0	0	0	-59.63	0.23	0.93
ASF1ANT	NOL9	NOL9	6|2|0	8	2.67	3	3|17|4|23	0	0	0	0	0	-53.16	0.23	0.93
ASF1ANT	RPL35	RPL35	4|3|0	7	2.33	3	6|8|6|20	0	0	0	0	0	-45.6	0.23	0.93
ASF1ANT	EXOSC9	EXOSC9	3|4|0	7	2.33	3	9|11|10|10	0	0	0	0	0	-46.25	0.23	0.93
ASF1ANT	SLFN11	SLFN11	6|1|0	7	2.33	3	2|18|5|15	0	0	0	0	0	-45.46	0.23	0.93
ASF1ANT	NFRKB	NFRKB	4|2|0	6	2	3	1|15|3|16	0	0	0	0	0	-39.91	0.23	0.93
ASF1ANT	PRKCA	PRKCA	5|0|0	5	1.67	3	1|11|1|16	0	0	0	0	0	-33.15	0.23	0.93
ASF1ANT	SRP14	SRP14	2|2|0	4	1.33	3	2|6|2|13	0	0	0	0	0	-26.85	0.23	0.93
ASF1ANT	SF3B1	SF3B1	58|39|0	97	32.33	3	111|181|128|171	0	0	0	0	0	-663.88	0.22	0.93
ASF1ANT	ADAR	ADAR	22|14|0	36	12	3	28|70|38|84	0	0	0	0	0	-246.74	0.22	0.93
ASF1ANT	MTA1	MTA1	21|10|1	32	10.67	3	28|57|36|74	0	0	0	0	0	-213.58	0.22	0.93
ASF1ANT	HNRNPR	HNRNPR	12|18|1	31	10.33	3	35|53|42|56	0	0	0	0	0	-204.25	0.22	0.93
ASF1ANT	WDR3	WDR3	15|4|0	19	6.33	3	8|43|10|56	0	0	0	0	0	-130.97	0.22	0.93
ASF1ANT	RPL28	RPL28	7|5|0	12	4	3	16|17|14|27	0	0	0	0	0	-84.02	0.22	0.93
ASF1ANT	SUPT5H	SUPT5H	7|4|0	11	3.67	3	3|32|12|20	0	0	0	0	0	-75.42	0.22	0.93
ASF1ANT	RBM14	RBM14	7|1|0	8	2.67	3	6|16|8|19	0	0	0	0	0	-55.82	0.22	0.93
ASF1ANT	FUS	FUS	2|4|0	6	2	3	7|10|8|12	0	0	0	0	0	-42.92	0.22	0.93
ASF1ANT	GCLC	GCLC	4|0|0	4	1.33	3	0|9|0|15	0	0	0	0	0	-27.5	0.22	0.93
ASF1ANT	FKBP5	FKBP5	4|0|0	4	1.33	3	0|9|1|14	0	0	0	0	0	-27.6	0.22	0.93
ASF1ANT	NANS	NANS	3|0|0	3	1	3	0|4|1|13	0	0	0	0	0	-21.09	0.22	0.93
ASF1ANT	DHRS7B	DHRS7B	1|1|0	2	0.67	3	0|3|1|8	0	0	0	0	0	-14.71	0.22	0.93
ASF1ANT	CYFIP2	CYFIP2	2|0|0	2	0.67	3	0|3|0|9	0	0	0	0	0	-14.54	0.22	0.93
ASF1ANT	WARS2	WARS2	2|0|0	2	0.67	3	0|5|2|5	0	0	0	0	0	-15.09	0.22	0.93
ASF1ANT	IBTK	IBTK	0|1|0	1	0.33	3	0|1|0|5	0	0	0	0	0	-8.66	0.22	0.93
ASF1ANT	PHKA1	PHKA1	1|0|0	1	0.33	3	1|3|0|2	0	0	0	0	0	-9.06	0.22	0.93
ASF1ANT	BRE	BRE	1|0|0	1	0.33	3	0|2|0|4	0	0	0	0	0	-8.82	0.22	0.93
ASF1ANT	NF1	NF1	1|0|0	1	0.33	3	1|1|0|4	0	0	0	0	0	-8.89	0.22	0.93
ASF1ANT	MRPL48	MRPL48	1|0|0	1	0.33	3	0|2|2|2	0	0	0	0	0	-9.03	0.22	0.93
ASF1ANT	ZBTB2	ZBTB2	0|1|0	1	0.33	3	0|3|1|2	0	0	0	0	0	-9.06	0.22	0.93
ASF1ANT	MBD1	MBD1	0|1|0	1	0.33	3	0|3|0|3	0	0	0	0	0	-8.89	0.22	0.93
ASF1ANT	CCDC134	CCDC134	1|0|0	1	0.33	3	0|2|0|4	0	0	0	0	0	-8.82	0.22	0.93
ASF1ANT	APEX1	APEX1	14|8|0	22	7.33	3	22|45|23|52	0	0	0	0	0	-159.55	0.21	0.93
ASF1ANT	DHX30	DHX30	15|4|0	19	6.33	3	1|55|8|56	0	0	0	0	0	-134.12	0.21	0.93
ASF1ANT	TRIM25	TRIM25	10|1|0	11	3.67	3	5|20|10|34	0	0	0	0	0	-77.6	0.21	0.93
ASF1ANT	CMTR1	CMTR1	7|1|0	8	2.67	3	1|17|5|29	0	0	0	0	0	-58.47	0.21	0.93
ASF1ANT	SLC16A1	SLC16A1	4|2|0	6	2	3	5|12|7|15	0	0	0	0	0	-44.91	0.21	0.93
ASF1ANT	RPL34	RPL34	1|4|1	6	2	3	7|8|8|15	0	0	0	0	0	-40.32	0.21	0.93
ASF1ANT	TRMT1	TRMT1	6|0|0	6	2	3	0|15|1|22	0	0	0	0	0	-42.94	0.21	0.93
ASF1ANT	SRPRB	SRPRB	5|1|0	6	2	3	4|17|5|13	0	0	0	0	0	-44.61	0.21	0.93
ASF1ANT	RPS23	RPS23	4|2|0	6	2	3	6|11|7|15	0	0	0	0	0	-45	0.21	0.93
ASF1ANT	SLC25A4	SLC25A4	4|1|0	5	1.67	3	2|10|8|12	0	0	0	0	0	-37.04	0.21	0.93
ASF1ANT	ARHGEF2	ARHGEF2	5|0|0	5	1.67	3	0|14|0|18	0	0	0	0	0	-36.26	0.21	0.93
ASF1ANT	CFAP20	CFAP20	3|1|0	4	1.33	3	3|12|5|6	0	0	0	0	0	-30.45	0.21	0.93
ASF1ANT	POP1	POP1	4|0|0	4	1.33	3	0|10|0|16	0	0	0	0	0	-29.77	0.21	0.93
ASF1ANT	SUPT6H	SUPT6H	4|0|0	4	1.33	3	0|11|0|15	0	0	0	0	0	-29.8	0.21	0.93
ASF1ANT	RPS25	RPS25	1|3|0	4	1.33	3	4|7|3|11	0	0	0	0	0	-29.37	0.21	0.93
ASF1ANT	SETX	SETX	3|0|0	3	1	3	1|8|2|8	0	0	0	0	0	-22.67	0.21	0.93
ASF1ANT	FAM162A	FAM162A	3|0|0	3	1	3	2|5|4|8	0	0	0	0	0	-23.01	0.21	0.93
ASF1ANT	RPS6KA1	RPS6KA1	2|0|0	2	0.67	3	0|4|0|9	0	0	0	0	0	-15.74	0.21	0.93
ASF1ANT	ITPR3	ITPR3	2|0|0	2	0.67	3	0|2|1|10	0	0	0	0	0	-15.67	0.21	0.93
ASF1ANT	DERA	DERA	2|0|0	2	0.67	3	0|7|0|6	0	0	0	0	0	-15.86	0.21	0.93
ASF1ANT	PRC1	PRC1	1|1|0	2	0.67	3	2|4|2|5	0	0	0	0	0	-16.45	0.21	0.93
ASF1ANT	ERH	ERH	0|1|1	2	0.67	3	2|3|2|6	0	0	0	0	0	-16.51	0.21	0.93
ASF1ANT	PEBP1	PEBP1	2|0|0	2	0.67	3	0|6|3|4	0	0	0	0	0	-16.25	0.21	0.93
ASF1ANT	TOP2A	TOP2A	21|36|1	58	19.33	3	54|128|68|143	0	0	0	0	0	-434.87	0.2	0.93
ASF1ANT	U2SURP	U2SURP	29|18|0	47	15.67	3	58|82|60|107	0	0	0	0	0	-344.76	0.2	0.93
ASF1ANT	YEATS2	YEATS2	11|14|0	25	8.33	3	16|56|25|67	0	0	0	0	0	-183.82	0.2	0.93
ASF1ANT	SMC2	SMC2	17|2|0	19	6.33	3	5|40|12|67	0	0	0	0	0	-138.66	0.2	0.93
ASF1ANT	RPL17	RPL17	4|10|0	14	4.67	3	13|25|19|38	0	0	0	0	0	-107.04	0.2	0.93
ASF1ANT	TEX10	TEX10	10|2|0	12	4	3	2|38|8|33	0	0	0	0	0	-90.76	0.2	0.93
ASF1ANT	RPS14	RPS14	9|0|0	9	3	3	6|17|7|29	0	0	0	0	0	-66.56	0.2	0.93
ASF1ANT	DIMT1	DIMT1	5|2|0	7	2.33	3	0|22|5|20	0	0	0	0	0	-53.06	0.2	0.93
ASF1ANT	SEC63	SEC63	6|1|0	7	2.33	3	1|20|2|23	0	0	0	0	0	-51.85	0.2	0.93
ASF1ANT	RALY	RALY	4|2|0	6	2	3	9|11|10|10	0	0	0	0	0	-46.25	0.2	0.93
ASF1ANT	ATAD1	ATAD1	5|0|0	5	1.67	3	2|13|4|15	0	0	0	0	0	-38.95	0.2	0.93
ASF1ANT	CISD1	CISD1	4|1|0	5	1.67	3	3|9|5|16	0	0	0	0	0	-37.91	0.2	0.93
ASF1ANT	FAM120A	FAM120A	4|0|0	4	1.33	3	0|10|0|17	0	0	0	0	0	-30.89	0.2	0.93
ASF1ANT	ZCCHC3	ZCCHC3	1|1|1	3	1	3	0|8|0|12	0	0	0	0	0	-20.19	0.2	0.93
ASF1ANT	NFATC2IP	NFATC2IP	1|2|0	3	1	3	2|7|2|9	0	0	0	0	0	-23.73	0.2	0.93
ASF1ANT	PDLIM1	PDLIM1	3|0|0	3	1	3	0|6|0|14	0	0	0	0	0	-23.1	0.2	0.93
ASF1ANT	TOP1	TOP1	4|15|2	21	7	3	24|39|23|58	0	0	0	0	0	-152.43	0.19	0.93
ASF1ANT	PRPF6	PRPF6	10|10|0	20	6.67	3	13|51|27|51	0	0	0	0	0	-159.34	0.19	0.93
ASF1ANT	CHD8	CHD8	8|9|0	17	5.67	3	10|43|19|50	0	0	0	0	0	-136.83	0.19	0.93
ASF1ANT	AQR	AQR	8|1|0	9	3	3	0|28|1|33	0	0	0	0	0	-69.44	0.19	0.93
ASF1ANT	WDR46	WDR46	3|5|0	8	2.67	3	4|22|8|23	0	0	0	0	0	-64.38	0.19	0.93
ASF1ANT	HNRNPD	HNRNPD	4|4|0	8	2.67	3	10|13|11|21	0	0	0	0	0	-62.8	0.19	0.93
ASF1ANT	TCEB2	TCEB2	4|2|0	6	2	3	7|9|12|14	0	0	0	0	0	-48.49	0.19	0.93
ASF1ANT	POLR2A	POLR2A	5|1|0	6	2	3	0|20|0|22	0	0	0	0	0	-47.31	0.19	0.93
ASF1ANT	ABCB10	ABCB10	5|0|0	5	1.67	3	0|16|3|16	0	0	0	0	0	-39.84	0.19	0.93
ASF1ANT	CIAPIN1	CIAPIN1	2|0|0	2	0.67	3	2|5|2|5	0	0	0	0	0	-17.56	0.19	0.93
ASF1ANT	CCBL2	CCBL2	2|0|0	2	0.67	3	0|4|1|9	0	0	0	0	0	-16.99	0.19	0.93
ASF1ANT	AGPAT1	AGPAT1	1|0|0	1	0.33	3	0|4|0|3	0	0	0	0	0	-9.94	0.19	0.93
ASF1ANT	VCPIP1	VCPIP1	1|0|0	1	0.33	3	0|3|0|4	0	0	0	0	0	-9.94	0.19	0.93
ASF1ANT	VKORC1L1	VKORC1L1	0|1|0	1	0.33	3	0|4|1|2	0	0	0	0	0	-10.03	0.19	0.93
ASF1ANT	SNRPC	SNRPC	1|0|0	1	0.33	3	0|2|2|3	0	0	0	0	0	-10.08	0.19	0.93
ASF1ANT	USP24	USP24	1|0|0	1	0.33	3	1|1|0|5	0	0	0	0	0	-9.9	0.19	0.93
ASF1ANT	NDUFB6	NDUFB6	1|0|0	1	0.33	3	0|2|0|5	0	0	0	0	0	-9.86	0.19	0.93
ASF1ANT	ERLIN1	ERLIN1	1|0|0	1	0.33	3	0|2|0|5	0	0	0	0	0	-9.86	0.19	0.93
ASF1ANT	CBL	CBL	0|1|0	1	0.33	3	0|2|0|5	0	0	0	0	0	-9.86	0.19	0.93
ASF1ANT	GTPBP4	GTPBP4	8|12|0	20	6.67	3	19|54|26|48	0	0	0	0	0	-165.08	0.18	0.93
ASF1ANT	DDX27	DDX27	10|9|0	19	6.33	3	23|42|30|48	0	0	0	0	0	-160.98	0.18	0.93
ASF1ANT	DNAJB1	DNAJB1	4|8|0	12	4	3	17|23|20|30	0	0	0	0	0	-102.05	0.18	0.93
ASF1ANT	ILKAP	ILKAP	6|4|0	10	3.33	3	14|24|14|22	0	0	0	0	0	-84.11	0.18	0.93
ASF1ANT	PUF60	PUF60	9|0|0	9	3	3	7|24|11|26	0	0	0	0	0	-76.76	0.18	0.93
ASF1ANT	RPL23A	RPL23A	7|2|0	9	3	3	12|18|13|24	0	0	0	0	0	-76.2	0.18	0.93
ASF1ANT	MDN1	MDN1	8|0|0	8	2.67	3	1|17|0|40	0	0	0	0	0	-64.87	0.18	0.93
ASF1ANT	H1FX	H1FX	1|6|0	7	2.33	3	9|16|7|19	0	0	0	0	0	-58.19	0.18	0.93
ASF1ANT	HMGB1	HMGB1	0|5|1	6	2	3	3|9|5|27	0	0	0	0	0	-49.61	0.18	0.93
ASF1ANT	RFC3	RFC3	5|1|0	6	2	3	4|18|4|18	0	0	0	0	0	-49.91	0.18	0.93
ASF1ANT	MYO1D	MYO1D	5|0|0	5	1.67	3	0|16|1|20	0	0	0	0	0	-41.83	0.18	0.93
ASF1ANT	TJP1	TJP1	4|0|0	4	1.33	3	0|12|4|14	0	0	0	0	0	-34.43	0.18	0.93
ASF1ANT	FAM3C	FAM3C	2|1|0	3	1	3	2|9|3|8	0	0	0	0	0	-26.06	0.18	0.93
ASF1ANT	THUMPD1	THUMPD1	2|1|0	3	1	3	2|5|3|12	0	0	0	0	0	-25.82	0.18	0.93
ASF1ANT	RFC4	RFC4	3|0|0	3	1	3	3|9|2|8	0	0	0	0	0	-26.06	0.18	0.93
ASF1ANT	NPM3	NPM3	0|2|0	2	0.67	3	1|7|2|5	0	0	0	0	0	-18.48	0.18	0.93
ASF1ANT	SATB1	SATB1	2|0|0	2	0.67	3	0|9|1|5	0	0	0	0	0	-18.15	0.18	0.93
ASF1ANT	RRAGA	RRAGA	1|1|0	2	0.67	3	0|7|1|7	0	0	0	0	0	-18.22	0.18	0.93
ASF1ANT	MACF1	MACF1	2|0|0	2	0.67	3	0|7|1|7	0	0	0	0	0	-18.22	0.18	0.93
ASF1ANT	ZNF384	ZNF384	4|4|0	8	2.67	3	7|18|12|25	0	0	0	0	0	-70.24	0.17	0.93
ASF1ANT	SNRPD3	SNRPD3	3|3|0	6	2	3	9|13|8|17	0	0	0	0	0	-53.99	0.17	0.93
ASF1ANT	CUL5	CUL5	4|0|0	4	1.33	3	0|16|0|15	0	0	0	0	0	-35.3	0.17	0.93
ASF1ANT	SMARCAD1	SMARCAD1	4|0|0	4	1.33	3	0|13|2|16	0	0	0	0	0	-35.41	0.17	0.93
ASF1ANT	RSRC2	RSRC2	1|0|2	3	1	3	3|7|4|9	0	0	0	0	0	-27.4	0.17	0.93
ASF1ANT	SGPL1	SGPL1	2|1|0	3	1	3	0|11|1|12	0	0	0	0	0	-27.64	0.17	0.93
ASF1ANT	GNL1	GNL1	3|0|0	3	1	3	0|7|0|16	0	0	0	0	0	-26.5	0.17	0.93
ASF1ANT	PDCD5	PDCD5	2|1|0	3	1	3	1|7|5|11	0	0	0	0	0	-28.07	0.17	0.93
ASF1ANT	CBLL1	CBLL1	1|1|0	2	0.67	3	2|4|4|6	0	0	0	0	0	-19.69	0.17	0.93
ASF1ANT	ACSS1	ACSS1	2|0|0	2	0.67	3	0|4|1|11	0	0	0	0	0	-18.89	0.17	0.93
ASF1ANT	RNPS1	RNPS1	1|1|0	2	0.67	3	2|6|2|6	0	0	0	0	0	-19.65	0.17	0.93
ASF1ANT	ARAF	ARAF	1|1|0	2	0.67	3	0|9|0|7	0	0	0	0	0	-18.95	0.17	0.93
ASF1ANT	GTF3C2	GTF3C2	1|0|0	1	0.33	3	0|2|1|5	0	0	0	0	0	-10.7	0.17	0.93
ASF1ANT	DCAKD	DCAKD	1|0|0	1	0.33	3	0|5|0|3	0	0	0	0	0	-10.57	0.17	0.93
ASF1ANT	DHX33	DHX33	1|0|0	1	0.33	3	0|2|0|6	0	0	0	0	0	-10.43	0.17	0.93
ASF1ANT	MEF2D	MEF2D	1|0|0	1	0.33	3	0|6|0|2	0	0	0	0	0	-10.43	0.17	0.93
ASF1ANT	SLC25A19	SLC25A19	1|0|0	1	0.33	3	0|1|0|7	0	0	0	0	0	-10.26	0.17	0.93
ASF1ANT	ALG5	ALG5	1|0|0	1	0.33	3	0|2|0|6	0	0	0	0	0	-10.43	0.17	0.93
ASF1ANT	KDELC1	KDELC1	1|0|0	1	0.33	3	0|2|0|6	0	0	0	0	0	-10.43	0.17	0.93
ASF1ANT	GTF2I	GTF2I	16|8|0	24	8	3	37|50|42|69	0	0	0	0	0	-222.63	0.16	0.93
ASF1ANT	HNRNPF	HNRNPF	9|11|0	20	6.67	3	32|53|38|41	0	0	0	0	0	-184.83	0.16	0.93
ASF1ANT	KIF23	KIF23	5|9|0	14	4.67	3	12|33|22|49	0	0	0	0	0	-130.25	0.16	0.93
ASF1ANT	NAA25	NAA25	7|1|0	8	2.67	3	0|21|7|40	0	0	0	0	0	-76.14	0.16	0.93
ASF1ANT	MAZ	MAZ	5|1|0	6	2	3	8|16|8|19	0	0	0	0	0	-58.2	0.16	0.93
ASF1ANT	SAP30BP	SAP30BP	3|3|0	6	2	3	7|15|10|18	0	0	0	0	0	-57.19	0.16	0.93
ASF1ANT	PDCD4	PDCD4	5|1|0	6	2	3	9|12|9|19	0	0	0	0	0	-56.09	0.16	0.93
ASF1ANT	CSNK1A1	CSNK1A1	4|1|0	5	1.67	3	3|18|7|15	0	0	0	0	0	-49.01	0.16	0.93
ASF1ANT	TRIP12	TRIP12	4|1|0	5	1.67	3	0|17|2|23	0	0	0	0	0	-47.39	0.16	0.93
ASF1ANT	ELP3	ELP3	3|2|0	5	1.67	3	0|18|3|21	0	0	0	0	0	-47.45	0.16	0.93
ASF1ANT	HNRNPAB	HNRNPAB	1|2|0	3	1	3	2|8|2|13	0	0	0	0	0	-28.99	0.16	0.93
ASF1ANT	SEC24A	SEC24A	3|0|0	3	1	3	1|11|0|13	0	0	0	0	0	-28.77	0.16	0.93
ASF1ANT	ZMYM3	ZMYM3	2|0|0	2	0.67	3	0|7|2|8	0	0	0	0	0	-20.32	0.16	0.93
ASF1ANT	SF3B6	SF3B6	1|1|0	2	0.67	3	1|5|3|8	0	0	0	0	0	-20.57	0.16	0.93
ASF1ANT	KIF20B	KIF20B	0|2|0	2	0.67	3	0|6|0|11	0	0	0	0	0	-20.01	0.16	0.93
ASF1ANT	PPP2R5C	PPP2R5C	1|1|0	2	0.67	3	0|7|1|9	0	0	0	0	0	-20.19	0.16	0.93
ASF1ANT	SRSF10	SRSF10	0|0|2	2	0.67	3	1|7|2|7	0	0	0	0	0	-20.5	0.16	0.93
ASF1ANT	DDX42	DDX42	17|7|0	24	8	3	35|71|37|72	0	0	0	0	0	-241.38	0.15	0.93
ASF1ANT	SFPQ	SFPQ	7|8|0	15	5	3	26|34|28|47	0	0	0	0	0	-152.15	0.15	0.93
ASF1ANT	VRK1	VRK1	6|2|0	8	2.67	3	8|21|13|28	0	0	0	0	0	-79.11	0.15	0.93
ASF1ANT	NDUFA9	NDUFA9	6|1|0	7	2.33	3	1|27|6|30	0	0	0	0	0	-71.82	0.15	0.93
ASF1ANT	DHX16	DHX16	5|2|0	7	2.33	3	3|25|10|26	0	0	0	0	0	-72.08	0.15	0.93
ASF1ANT	SF1	SF1	4|3|0	7	2.33	3	8|23|8|24	0	0	0	0	0	-71.24	0.15	0.93
ASF1ANT	C19ORF43	C19ORF43	4|3|0	7	2.33	3	12|14|12|24	0	0	0	0	0	-70.53	0.15	0.93
ASF1ANT	KPNA3	KPNA3	7|0|0	7	2.33	3	8|23|12|21	0	0	0	0	0	-72.54	0.15	0.93
ASF1ANT	RPL7L1	RPL7L1	4|2|0	6	2	3	6|17|11|18	0	0	0	0	0	-59.28	0.15	0.93
ASF1ANT	SRCAP	SRCAP	2|3|0	5	1.67	3	2|20|4|18	0	0	0	0	0	-49.77	0.15	0.93
ASF1ANT	STAU1	STAU1	2|2|0	4	1.33	3	4|12|8|12	0	0	0	0	0	-41.66	0.15	0.93
ASF1ANT	HNRNPH1	HNRNPH1	1|2|0	3	1	3	1|9|3|13	0	0	0	0	0	-30.12	0.15	0.93
ASF1ANT	PRRC2A	PRRC2A	2|0|0	2	0.67	3	0|3|0|15	0	0	0	0	0	-20.91	0.15	0.93
ASF1ANT	DHCR7	DHCR7	1|1|0	2	0.67	3	1|7|0|10	0	0	0	0	0	-21.29	0.15	0.93
ASF1ANT	EWSR1	EWSR1	1|0|0	1	0.33	3	0|3|2|4	0	0	0	0	0	-12.12	0.15	0.93
ASF1ANT	MACROD1	MACROD1	1|0|0	1	0.33	3	0|3|0|6	0	0	0	0	0	-11.65	0.15	0.93
ASF1ANT	GOSR1	GOSR1	1|0|0	1	0.33	3	0|4|2|3	0	0	0	0	0	-12.12	0.15	0.93
ASF1ANT	MRPS30	MRPS30	1|0|0	1	0.33	3	0|5|0|4	0	0	0	0	0	-11.73	0.15	0.93
ASF1ANT	FIGNL1	FIGNL1	1|0|0	1	0.33	3	0|2|1|6	0	0	0	0	0	-11.73	0.15	0.93
ASF1ANT	SAP130	SAP130	1|0|0	1	0.33	3	0|2|1|6	0	0	0	0	0	-11.73	0.15	0.93
ASF1ANT	EMC4	EMC4	1|0|0	1	0.33	3	0|3|2|4	0	0	0	0	0	-12.12	0.15	0.93
ASF1ANT	MICU2	MICU2	1|0|0	1	0.33	3	0|2|0|7	0	0	0	0	0	-11.52	0.15	0.93
ASF1ANT	SUGP2	SUGP2	14|10|0	24	8	3	28|72|35|91	0	0	0	0	0	-253.37	0.14	0.93
ASF1ANT	GPKOW	GPKOW	9|11|0	20	6.67	3	33|51|42|59	0	0	0	0	0	-208.22	0.14	0.93
ASF1ANT	STAG2	STAG2	10|2|0	12	4	3	11|34|21|46	0	0	0	0	0	-125.78	0.14	0.93
ASF1ANT	WDR75	WDR75	9|2|0	11	3.67	3	18|37|22|29	0	0	0	0	0	-119.65	0.14	0.93
ASF1ANT	SMARCA4	SMARCA4	6|5|0	11	3.67	3	6|36|13|49	0	0	0	0	0	-116.51	0.14	0.93
ASF1ANT	DDX17	DDX17	5|4|0	9	3	3	14|24|13|36	0	0	0	0	0	-98.04	0.14	0.93
ASF1ANT	SUGP1	SUGP1	5|4|0	9	3	3	4|24|19|38	0	0	0	0	0	-95.5	0.14	0.93
ASF1ANT	U2AF2	U2AF2	5|2|2	9	3	3	10|26|16|32	0	0	0	0	0	-86.51	0.14	0.93
ASF1ANT	CEBPZ	CEBPZ	9|0|0	9	3	3	6|40|8|31	0	0	0	0	0	-95.32	0.14	0.93
ASF1ANT	ORC3	ORC3	4|3|0	7	2.33	3	7|25|10|25	0	0	0	0	0	-75.66	0.14	0.93
ASF1ANT	RPS7	RPS7	3|0|0	3	1	3	0|11|0|18	0	0	0	0	0	-32.99	0.14	0.93
ASF1ANT	SMC1A	SMC1A	3|0|0	3	1	3	0|10|4|14	0	0	0	0	0	-32.17	0.14	0.93
ASF1ANT	ATAD2	ATAD2	2|0|0	2	0.67	3	0|10|0|9	0	0	0	0	0	-22.34	0.14	0.93
ASF1ANT	IGF2BP3	IGF2BP3	1|1|0	2	0.67	3	0|7|0|12	0	0	0	0	0	-22.28	0.14	0.93
ASF1ANT	PPM1G	PPM1G	7|5|0	12	4	3	22|40|25|33	0	0	0	0	0	-135.41	0.13	0.93
ASF1ANT	LAS1L	LAS1L	7|4|0	11	3.67	3	23|32|21|36	0	0	0	0	0	-126.54	0.13	0.93
ASF1ANT	HNRNPA3	HNRNPA3	7|2|0	9	3	3	14|24|17|34	0	0	0	0	0	-100.46	0.13	0.93
ASF1ANT	DDX54	DDX54	4|2|0	6	2	3	2|31|2|27	0	0	0	0	0	-69.54	0.13	0.93
ASF1ANT	CCNT1	CCNT1	3|3|0	6	2	3	7|16|9|31	0	0	0	0	0	-71.05	0.13	0.93
ASF1ANT	CXORF56	CXORF56	2|3|0	5	1.67	3	10|12|10|19	0	0	0	0	0	-58.45	0.13	0.93
ASF1ANT	DHX29	DHX29	4|0|0	4	1.33	3	0|19|0|23	0	0	0	0	0	-47.31	0.13	0.93
ASF1ANT	UTP18	UTP18	2|1|0	3	1	3	2|11|6|12	0	0	0	0	0	-35.92	0.13	0.93
ASF1ANT	CCNB1	CCNB1	2|1|0	3	1	3	1|11|2|17	0	0	0	0	0	-35.45	0.13	0.93
ASF1ANT	POLR3B	POLR3B	0|2|0	2	0.67	3	0|7|0|14	0	0	0	0	0	-24.27	0.13	0.93
ASF1ANT	TBCB	TBCB	2|0|0	2	0.67	3	4|4|4|8	0	0	0	0	0	-24.08	0.13	0.93
ASF1ANT	BRI3BP	BRI3BP	2|0|0	2	0.67	3	3|5|2|10	0	0	0	0	0	-23.73	0.13	0.93
ASF1ANT	PCIF1	PCIF1	1|0|0	1	0.33	3	0|5|0|5	0	0	0	0	0	-12.85	0.13	0.93
ASF1ANT	FLYWCH2	FLYWCH2	1|0|0	1	0.33	3	1|2|2|5	0	0	0	0	0	-13.25	0.13	0.93
[truncated: 245 more rows]

## Sheet: SAINT_ASF1A_NT_Results_interact
Bait	Prey	PreyGene	Spec	SpecSum	AvgSpec	NumReplicates	ctrlCounts	AvgP	MaxP	TopoAvgP	TopoMaxP	SaintScore	logOddsScore	FoldChange	BFDR	BioGrid	Hum Cell Map
[truncated: 1,817 more rows]

[truncated: 2 more sheets: PROSTAR_ASF1A_HU_filter_Log2FC, PROSTAR_ASF1A_HU_Outlier_list]
