# Supplementary material for: Replisome Proximal Protein Associations and Dynamic Proteomic Changes at Stalled Replication Forks
Source: Mol Cell Proteomics. 2024 Apr 13;23(5):100767. doi: 10.1016/j.mcpro.2024.100767 (PMC11101681; doi:10.1016/j.mcpro.2024.100767)
Supplement: Supplemental Table S11 [file mmc11.xlsx]

## Sheet: SAINT_NT_ASF1B vs HEK293
Bait	Prey	PreyGene	Spec	SpecSum	AvgSpec	NumReplicates	ctrlCounts	AvgP	MaxP	TopoAvgP	TopoMaxP	SaintScore	logOddsScore	FoldChange	BFDR	boosted_by
ASF1BNT	MKI67	MKI67	45|297|199	541	180.33	3	0|0|0	1	1	1	1	1	68.8	1803.33	0
ASF1BNT	NASP	NASP	141|106|88	335	111.67	3	0|0|0	1	1	1	1	1	130.11	1116.67	0		SAINT score (HEK293 as control) ≥ 0.95 and Min AvgSpec = 5
ASF1BNT	NONO	NONO	104|104|88	296	98.67	3	22|0|2	1	1	1	1	1	6.39	12.33	0
ASF1BNT	RBM27	RBM27	100|87|59	246	82	3	0|0|0	1	1	1	1	1	88.84	820	0
ASF1BNT	RIF1	RIF1	113|67|58	238	79.33	3	0|0|0	1	1	1	1	1	87.41	793.33	0
ASF1BNT	DVL2	DVL2	87|85|64	236	78.67	3	0|0|0	1	1	1	1	1	95.97	786.67	0
ASF1BNT	HCFC1	HCFC1	84|66|62	212	70.67	3	5|0|0	1	1	1	1	1	13.38	42.4	0
ASF1BNT	HIRA	HIRA	79|65|47	191	63.67	3	0|0|0	1	1	1	1	1	71.67	636.67	0
ASF1BNT	A0A0U1RQK7	EIF4G3	99|53|31	183	61	3	3|0|0	1	1	1	1	1	12.18	61	0
ASF1BNT	NCL	NCL	65|68|34	167	55.67	3	0|1|1	1	1	1	1	1	45.92	83.5	0
ASF1BNT	DDX21	DDX21	36|70|50	156	52	3	11|2|9	1	1	1	1	1	7.12	7.09	0
ASF1BNT	UBN2	UBN2	66|48|40	154	51.33	3	1|0|0	1	1	1	1	1	153.59	154	0
ASF1BNT	DVL3	DVL3	53|56|44	153	51	3	0|0|0	1	1	1	1	1	67.37	510	0
ASF1BNT	SMCHD1	SMCHD1	61|38|31	130	43.33	3	0|0|0	1	1	1	1	1	48.62	433.33	0
ASF1BNT	NSFL1C	NSFL1C	50|39|39	128	42.67	3	0|0|0	1	1	1	1	1	60.18	426.67	0
ASF1BNT	TXNL1	TXNL1	52|37|36	125	41.67	3	0|0|0	1	1	1	1	1	55.85	416.67	0
ASF1BNT	ASF1B	ASF1B	45|38|31	114	38	3	0|0|0	1	1	1	1	1	48.62	380	0
ASF1BNT	RANBP2	RANBP2	74|28|10	112	37.33	3	3|0|0	1	1	1	1	1	4.67	37.33	0
ASF1BNT	TOP2A	TOP2A	32|53|23	108	36	3	8|1|1	1	1	1	1	1	4.83	10.8	0
ASF1BNT	NOP56	NOP56	28|49|31	108	36	3	5|0|1	1	1	1	1	1	8.47	18	0
ASF1BNT	TCOF1	TCOF1	44|32|30	106	35.33	3	0|0|0	1	1	1	1	1	47.17	353.33	0
ASF1BNT	AHNAK	AHNAK	78|15|13	106	35.33	3	0|0|0	1	1	1	1	1	22.13	353.33	0
ASF1BNT	NPM1	NPM1	33|32|40	105	35	3	1|0|2	1	1	1	1	1	40.36	35	0
ASF1BNT	UBN1	UBN1	41|34|27	102	34	3	0|0|0	1	1	1	1	1	42.81	340	0
ASF1BNT	DVL1	DVL1	37|32|30	99	33	3	0|0|0	1	1	1	1	1	47.17	330	0
ASF1BNT	CTTN	CTTN	43|28|26	97	32.33	3	0|0|0	1	1	1	1	1	41.35	323.33	0
ASF1BNT	VIM	VIM	36|36|24	96	32	3	7|1|4	1	1	1	1	1	7.68	8	0
ASF1BNT	SRP54	SRP54	40|36|17	93	31	3	4|0|0	1	1	1	1	1	5.86	23.25	0
ASF1BNT	CKAP5	CKAP5	41|39|10	90	30	3	3|0|0	1	1	1	1	1	4.67	30	0
ASF1BNT	NACA	NACA	31|33|25	89	29.67	3	0|0|0	1	1	1	1	1	39.89	296.67	0
ASF1BNT	RPL7A	RPL7A	22|35|31	88	29.33	3	7|2|8	1	1	1	1	1	5.79	5.18	0
ASF1BNT	TPX2	TPX2	31|29|27	87	29	3	0|0|0	1	1	1	1	1	42.81	290	0
ASF1BNT	PALLD	PALLD	46|25|14	85	28.33	3	0|0|0	1	1	1	1	1	23.64	283.33	0
ASF1BNT	CHAF1B	CHAF1B	34|29|20	83	27.67	3	2|0|0	1	1	1	1	1	12.94	41.5	0
ASF1BNT	RSL1D1	RSL1D1	20|35|22	77	25.67	3	5|1|1	1	1	1	1	1	7.92	11	0
ASF1BNT	FXR2	FXR2	27|26|20	73	24.33	3	2|0|0	1	1	1	1	1	12.94	36.5	0
ASF1BNT	ADNP	ADNP	30|18|23	71	23.67	3	0|0|0	1	1	1	1	1	29.6	236.67	0
ASF1BNT	EMSY	EMSY	27|26|16	69	23	3	1|0|0	1	1	1	1	1	47.57	69	0
ASF1BNT	ATXN2L	ATXN2L	30|21|16	67	22.33	3	0|0|0	1	1	1	1	1	26.63	223.33	0
ASF1BNT	HDLBP	HDLBP	32|24|11	67	22.33	3	0|0|0	1	1	1	1	1	19.09	223.33	0
ASF1BNT	GATAD2B	GATAD2B	22|17|26	65	21.67	3	0|0|0	1	1	1	1	1	28.12	216.67	0
ASF1BNT	RPS6	RPS6	18|28|17	63	21	3	6|3|1	1	1	1	1	1	6.14	6.3	0
ASF1BNT	NUP153	NUP153	29|20|14	63	21	3	0|0|0	1	1	1	1	1	23.64	210	0
ASF1BNT	LIN54	LIN54	25|22|14	61	20.33	3	0|0|0	1	1	1	1	1	23.64	203.33	0
ASF1BNT	CD2AP	CD2AP	26|21|13	60	20	3	0|0|0	1	1	1	1	1	22.13	200	0
ASF1BNT	YEATS2	YEATS2	29|17|12	58	19.33	3	0|0|0	1	1	1	1	1	20.62	193.33	0
ASF1BNT	SPEN	SPEN	36|12|9	57	19	3	0|0|0	1	1	1	1	1	16.01	190	0
ASF1BNT	MYBL2	MYBL2	28|22|5	55	18.33	3	0|0|0	1	1	1	1	1	9.63	183.33	0
ASF1BNT	UBAP2L	UBAP2L	28|20|7	55	18.33	3	0|0|0	1	1	1	1	1	12.87	183.33	0
ASF1BNT	DKC1	DKC1	15|25|12	52	17.33	3	3|0|0	1	1	1	1	1	5.48	17.33	0
ASF1BNT	CHAF1A	CHAF1A	20|18|13	51	17	3	0|0|0	1	1	1	1	1	22.13	170	0
ASF1BNT	PCNP	PCNP	17|16|18	51	17	3	0|0|0	1	1	1	1	1	26.63	170	0
ASF1BNT	PTBP2	PTBP2	23|15|11	49	16.33	3	3|0|0	1	1	1	1	1	5.08	16.33	0
ASF1BNT	KIAA0196	KIAA0196	28|13|7	48	16	3	0|0|0	1	1	1	1	1	12.87	160	0
ASF1BNT	DRG1	DRG1	18|20|10	48	16	3	3|0|0	1	1	1	1	1	4.67	16	0
ASF1BNT	WAPAL	WAPAL	35|5|5	45	15	3	0|0|0	1	1	1	1	1	9.63	150	0
ASF1BNT	CASC5	CASC5	30|11|3	44	14.67	3	0|0|0	1	1	1	1	1	6.21	146.67	0
ASF1BNT	GTF3C1	GTF3C1	25|15|3	43	14.33	3	0|0|0	1	1	1	1	1	6.21	143.33	0
ASF1BNT	NUP214	NUP214	26|9|8	43	14.33	3	0|0|0	1	1	1	1	1	14.45	143.33	0
ASF1BNT	GTPBP4	GTPBP4	9|20|14	43	14.33	3	1|0|0	1	1	1	1	1	22.01	43	0
ASF1BNT	DIS3	DIS3	18|17|7	42	14	3	1|0|0	1	1	1	1	1	15.54	42	0
ASF1BNT	PUS7	PUS7	20|18|4	42	14	3	0|0|0	1	1	1	1	1	7.95	140	0
ASF1BNT	40057	40057	17|15|10	42	14	3	1|0|0	1	1	1	1	1	25.41	42	0
ASF1BNT	SNW1	SNW1	12|17|12	41	13.67	3	0|0|0	1	1	1	1	1	20.62	136.67	0
ASF1BNT	MTA1	MTA1	19|10|11	40	13.33	3	0|0|0	1	1	1	1	1	17.56	133.33	0
ASF1BNT	NUP50	NUP50	23|10|6	39	13	3	0|0|0	1	1	1	1	1	11.27	130	0
ASF1BNT	CSTF2T	CSTF2T	15|14|10	39	13	3	0|0|0	1	1	1	1	1	17.56	130	0
ASF1BNT	TLK1	TLK1	19|8|11	38	12.67	3	0|0|0	1	1	1	1	1	14.45	126.67	0
ASF1BNT	THRAP3	THRAP3	15|14|9	38	12.67	3	0|0|0	1	1	1	1	1	16.01	126.67	0
ASF1BNT	RPL26	RPL26	10|11|16	37	12.33	3	2|0|0	1	1	1	1	1	6.82	18.5	0
ASF1BNT	LRIF1	LRIF1	17|14|5	36	12	3	0|0|0	1	1	1	1	1	9.63	120	0
ASF1BNT	DDX42	DDX42	19|11|6	36	12	3	0|0|0	1	1	1	1	1	11.27	120	0
ASF1BNT	BCLAF1	BCLAF1	15|11|9	35	11.67	3	1|0|0	1	1	1	1	1	22.01	35	0
ASF1BNT	TCF20	TCF20	22|10|3	35	11.67	3	0|0|0	1	1	1	1	1	6.21	116.67	0
ASF1BNT	PSMC1	PSMC1	23|7|4	34	11.33	3	0|0|0	1	1	1	1	1	7.95	113.33	0
ASF1BNT	SF3B2	SF3B2	18|12|4	34	11.33	3	0|0|0	1	1	1	1	1	7.95	113.33	0
ASF1BNT	RNF219	RNF219	19|10|5	34	11.33	3	0|0|0	1	1	1	1	1	9.63	113.33	0
ASF1BNT	RRP12	RRP12	17|11|4	32	10.67	3	1|0|0	1	1	1	1	1	6.89	32	0
ASF1BNT	GNL2	GNL2	15|11|5	31	10.33	3	0|0|0	1	1	1	1	1	9.63	103.33	0
ASF1BNT	PRPF6	PRPF6	12|14|4	30	10	3	1|0|0	1	1	1	1	1	6.89	30	0
ASF1BNT	PRRC2B	PRRC2B	16|8|6	30	10	3	0|0|0	1	1	1	1	1	11.27	100	0
ASF1BNT	PDCD11	PDCD11	6|14|9	29	9.67	3	0|0|0	1	1	1	1	1	11.27	96.67	0
ASF1BNT	PPM1G	PPM1G	14|8|7	29	9.67	3	0|0|0	1	1	1	1	1	12.87	96.67	0
ASF1BNT	GPKOW	GPKOW	14|12|3	29	9.67	3	0|0|0	1	1	1	1	1	6.21	96.67	0
ASF1BNT	TCERG1	TCERG1	10|4|15	29	9.67	3	0|0|0	1	1	1	1	1	7.95	96.67	0
ASF1BNT	MAP4	MAP4	17|5|7	29	9.67	3	0|0|0	1	1	1	1	1	9.63	96.67	0
ASF1BNT	CMTR1	CMTR1	17|7|4	28	9.33	3	0|0|0	1	1	1	1	1	7.95	93.33	0
ASF1BNT	CHD8	CHD8	11|11|5	27	9	3	0|0|0	1	1	1	1	1	9.63	90	0
ASF1BNT	POLDIP3	POLDIP3	3|2|22	27	9	3	0|0|0	1	1	1	1	1	4.36	90	0
ASF1BNT	LIG3	LIG3	8|11|8	27	9	3	0|0|0	1	1	1	1	1	14.45	90	0
ASF1BNT	CHAMP1	CHAMP1	10|9|7	26	8.67	3	0|0|0	1	1	1	1	1	12.87	86.67	0
ASF1BNT	NOL6	NOL6	13|8|4	25	8.33	3	1|0|0	1	1	1	1	1	6.89	25	0
ASF1BNT	RPL28	RPL28	6|9|10	25	8.33	3	2|0|1	1	1	1	1	1	4.49	8.33	0
ASF1BNT	MDC1	MDC1	16|6|3	25	8.33	3	0|0|0	1	1	1	1	1	6.21	83.33	0
ASF1BNT	SUGP2	SUGP2	18|5|2	25	8.33	3	0|0|0	1	1	1	1	1	4.36	83.33	0
ASF1BNT	STRBP	STRBP	14|8|3	25	8.33	3	0|0|0	1	1	1	1	1	6.21	83.33	0
ASF1BNT	MRE11A	MRE11A	16|6|3	25	8.33	3	0|0|0	1	1	1	1	1	6.21	83.33	0
ASF1BNT	PRRC2C	PRRC2C	14|5|6	25	8.33	3	0|0|0	1	1	1	1	1	9.63	83.33	0
ASF1BNT	HNRNPF	HNRNPF	12|8|5	25	8.33	3	1|0|1	1	1	1	1	1	4.59	12.5	0
ASF1BNT	EXOSC10	EXOSC10	9|10|5	24	8	3	0|0|0	1	1	1	1	1	9.63	80	0
ASF1BNT	TEX10	TEX10	13|9|2	24	8	3	0|0|0	1	1	1	1	1	4.36	80	0
ASF1BNT	BPTF	BPTF	14|5|5	24	8	3	0|0|0	1	1	1	1	1	9.63	80	0
ASF1BNT	RBBP6	RBBP6	17|5|2	24	8	3	0|0|0	1	1	1	1	1	4.36	80	0
ASF1BNT	ATRX	ATRX	19|2|3	24	8	3	0|0|0	1	1	1	1	1	4.36	80	0
ASF1BNT	PSPC1	PSPC1	12|8|3	23	7.67	3	0|0|0	1	1	1	1	1	6.21	76.67	0
ASF1BNT	KIF23	KIF23	8|9|6	23	7.67	3	0|0|0	1	1	1	1	1	11.27	76.67	0
ASF1BNT	RBM17	RBM17	14|7|2	23	7.67	3	0|0|0	1	1	1	1	1	4.36	76.67	0
ASF1BNT	CNN3	CNN3	15|6|2	23	7.67	3	0|0|0	1	1	1	1	1	4.36	76.67	0
ASF1BNT	TAF9	TAF9	7|11|5	23	7.67	3	0|0|0	1	1	1	1	1	9.63	76.67	0
ASF1BNT	GTF3C5	GTF3C5	14|5|3	22	7.33	3	1|0|0	1	1	1	1	1	4.41	22	0
ASF1BNT	ZMYM4	ZMYM4	14|4|4	22	7.33	3	0|0|0	1	1	1	1	1	7.95	73.33	0
ASF1BNT	NELFA	NELFA	9|10|2	21	7	3	0|0|0	1	1	1	1	1	4.36	70	0
ASF1BNT	SART1	SART1	14|5|2	21	7	3	0|0|0	1	1	1	1	1	4.36	70	0
ASF1BNT	NUFIP2	NUFIP2	8|7|6	21	7	3	0|0|0	1	1	1	1	1	11.27	70	0
ASF1BNT	PSMD4	PSMD4	9|6|6	21	7	3	0|0|0	1	1	1	1	1	11.27	70	0
ASF1BNT	CEBPZ	CEBPZ	14|5|2	21	7	3	0|0|0	1	1	1	1	1	4.36	70	0
ASF1BNT	CGN	CGN	15|2|4	21	7	3	0|0|0	1	1	1	1	1	4.36	70	0
ASF1BNT	ORC3	ORC3	13|5|3	21	7	3	0|0|0	1	1	1	1	1	6.21	70	0
ASF1BNT	LIMD1	LIMD1	8|7|5	20	6.67	3	0|0|0	1	1	1	1	1	9.63	66.67	0
ASF1BNT	ZNF384	ZNF384	7|10|3	20	6.67	3	0|0|0	1	1	1	1	1	6.21	66.67	0
ASF1BNT	NOP14	NOP14	9|7|3	19	6.33	3	1|0|0	1	1	1	1	1	4.41	19	0
ASF1BNT	RPL35	RPL35	6|8|4	18	6	3	1|0|0	1	1	1	1	1	6.89	18	0
ASF1BNT	NOC3L	NOC3L	6|9|3	18	6	3	1|0|0	1	1	1	1	1	4.41	18	0
ASF1BNT	ZC3H11A	ZC3H11A	10|5|3	18	6	3	0|0|0	1	1	1	1	1	6.21	60	0
ASF1BNT	AHCTF1	AHCTF1	8|7|2	17	5.67	3	0|0|0	1	1	1	1	1	4.36	56.67	0
ASF1BNT	CIRH1A	CIRH1A	8|6|3	17	5.67	3	0|0|0	1	1	1	1	1	6.21	56.67	0
ASF1BNT	SERBP1	SERBP1	7|4|5	16	5.33	3	0|0|0	1	1	1	1	1	7.95	53.33	0
ASF1BNT	CCNT1	CCNT1	9|5|2	16	5.33	3	0|0|0	1	1	1	1	1	4.36	53.33	0
ASF1BNT	SLFN11	SLFN11	10|2|4	16	5.33	3	0|0|0	1	1	1	1	1	4.36	53.33	0
ASF1BNT	RBM25	RBM25	10|4|2	16	5.33	3	0|0|0	1	1	1	1	1	4.36	53.33	0
ASF1BNT	CHMP4B	CHMP4B	5|4|6	15	5	3	0|0|0	1	1	1	1	1	7.95	50	0
ASF1BNT	SUGP1	SUGP1	7|6|2	15	5	3	0|0|0	1	1	1	1	1	4.36	50	0
ASF1BNT	GPATCH4	GPATCH4	5|6|4	15	5	3	0|0|0	1	1	1	1	1	7.95	50	0
ASF1BNT	SF1	SF1	5|7|3	15	5	3	0|0|0	1	1	1	1	1	6.21	50	0
ASF1BNT	STAU1	STAU1	6|7|2	15	5	3	0|0|0	1	1	1	1	1	4.36	50	0
ASF1BNT	RPL29	RPL29	6|3|5	14	4.67	3	1|0|0	1	1	1	1	1	4.41	14	0
ASF1BNT	STMN1	STMN1	6|4|4	14	4.67	3	0|0|0	1	1	1	1	1	7.95	46.67	0
ASF1BNT	CRNKL1	CRNKL1	8|4|2	14	4.67	3	0|0|0	1	1	1	1	1	4.36	46.67	0
ASF1BNT	RPF2	RPF2	3|7|4	14	4.67	3	0|0|0	1	1	1	1	1	6.21	46.67	0
ASF1BNT	RPL7L1	RPL7L1	4|7|3	14	4.67	3	1|0|0	1	1	1	1	1	4.41	14	0
ASF1BNT	CLINT1	CLINT1	8|3|3	14	4.67	3	0|0|0	1	1	1	1	1	6.21	46.67	0
ASF1BNT	CBX3	CBX3	9|2|3	14	4.67	3	0|0|0	1	1	1	1	1	4.36	46.67	0
ASF1BNT	NOLC1	NOLC1	6|3|4	13	4.33	3	0|0|0	1	1	1	1	1	6.21	43.33	0
ASF1BNT	GNL3	GNL3	8|2|3	13	4.33	3	0|0|0	1	1	1	1	1	4.36	43.33	0
ASF1BNT	RBBP4	RBBP4	3|5|5	13	4.33	3	0|0|0	1	1	1	1	1	6.21	43.33	0
ASF1BNT	RNASEH2B	RNASEH2B	6|4|3	13	4.33	3	1|0|0	1	1	1	1	1	4.41	13	0
ASF1BNT	PAK4	PAK4	5|5|2	12	4	3	0|0|0	1	1	1	1	1	4.36	40	0
ASF1BNT	YTHDF3	YTHDF3	4|2|6	12	4	3	0|0|0	1	1	1	1	1	4.36	40	0
ASF1BNT	DNAJB1	DNAJB1	7|3|2	12	4	3	0|0|0	1	1	1	1	1	4.36	40	0
ASF1BNT	PPP1R10	PPP1R10	5|5|2	12	4	3	0|0|0	1	1	1	1	1	4.36	40	0
ASF1BNT	MTA2	MTA2	7|2|3	12	4	3	0|0|0	1	1	1	1	1	4.36	40	0
ASF1BNT	INTS12	INTS12	6|3|3	12	4	3	0|0|0	1	1	1	1	1	6.21	40	0
ASF1BNT	FAM50A	FAM50A	7|2|3	12	4	3	0|0|0	1	1	1	1	1	4.36	40	0
ASF1BNT	KMT2A	KMT2A	5|5|2	12	4	3	0|0|0	1	1	1	1	1	4.36	40	0
ASF1BNT	FUBP1	FUBP1	5|2|5	12	4	3	0|0|0	1	1	1	1	1	4.36	40	0
ASF1BNT	WDR70	WDR70	5|4|2	11	3.67	3	0|0|0	1	1	1	1	1	4.36	36.67	0
ASF1BNT	DCUN1D4	DCUN1D4	2|3|6	11	3.67	3	0|0|0	1	1	1	1	1	4.36	36.67	0
ASF1BNT	FUS	FUS	4|4|3	11	3.67	3	0|0|0	1	1	1	1	1	6.21	36.67	0
ASF1BNT	NFRKB	NFRKB	5|3|2	10	3.33	3	0|0|0	1	1	1	1	1	4.36	33.33	0
ASF1BNT	WDR46	WDR46	2|5|3	10	3.33	3	0|0|0	1	1	1	1	1	4.36	33.33	0
ASF1BNT	PDCD5	PDCD5	4|4|2	10	3.33	3	0|0|0	1	1	1	1	1	4.36	33.33	0
ASF1BNT	RPL5	RPL5	58|57|49	164	54.67	3	23|0|10	0.99	0.99	0.99	0.99	0.99	3.74	4.97	0
ASF1BNT	MYBBP1A	MYBBP1A	40|61|23	124	41.33	3	10|0|0	0.99	1	0.99	1	0.99	4.05	12.4	0
ASF1BNT	PSMD3	PSMD3	51|39|22	112	37.33	3	13|0|0	0.99	1	0.99	1	0.99	3.39	8.62	0
ASF1BNT	RPL6	RPL6	25|34|31	90	30	3	12|2|5	0.99	1	0.99	1	0.99	3.35	4.74	0
ASF1BNT	NOP58	NOP58	30|36|16	82	27.33	3	7|1|1	0.99	1	0.99	1	0.99	3.8	9.11	0
ASF1BNT	RPL18A	RPL18A	22|25|28	75	25	3	9|0|4	0.99	0.99	0.99	0.99	0.99	4.06	5.77	0
ASF1BNT	RPL13	RPL13	20|28|20	68	22.67	3	6|0|0	0.99	1	0.99	1	0.99	4.97	11.33	0
ASF1BNT	IGF2BP1	IGF2BP1	13|18|36	67	22.33	3	6|0|0	0.99	1	0.99	1	0.99	3.57	11.17	0
ASF1BNT	RPS11	RPS11	17|15|31	63	21	3	6|0|0	0.99	1	0.99	1	0.99	3.99	10.5	0
ASF1BNT	NAT10	NAT10	28|22|8	58	19.33	3	4|0|0	0.99	1	0.99	1	0.99	3.12	14.5	0
ASF1BNT	NOP2	NOP2	12|28|16	56	18.67	3	5|0|0	0.99	1	0.99	1	0.99	3.78	11.2	0
ASF1BNT	RRP1B	RRP1B	27|15|14	56	18.67	3	5|0|0	0.99	1	0.99	1	0.99	4.28	11.2	0
ASF1BNT	RPL8	RPL8	13|18|14	45	15	3	4|0|0	0.99	1	0.99	1	0.99	4.72	11.25	0
ASF1BNT	RPS27	RPS27	14|11|13	38	12.67	3	5|1|2	0.99	1	0.99	1	0.99	4.06	4.75	0
ASF1BNT	ZC3HAV1	ZC3HAV1	20|11|6	37	12.33	3	2|0|0	0.99	1	0.99	1	0.99	4.13	18.5	0
ASF1BNT	G3BP1	G3BP1	14|8|12	34	11.33	3	3|0|0	0.99	1	0.99	1	0.99	3.82	11.33	0
ASF1BNT	AGPS	AGPS	19|5|7	31	10.33	3	2|0|0	0.99	1	0.99	1	0.99	3.41	15.5	0
ASF1BNT	FMR1	FMR1	10|9|5	24	8	3	2|0|0	0.99	1	0.99	1	0.99	3.41	12	0
ASF1BNT	CHORDC1	CHORDC1	12|3|3	18	6	3	1|0|0	0.99	1	0.99	1	0.99	4.41	18	0
ASF1BNT	TOP2B	TOP2B	2|9|2	13	4.33	3	0|0|0	0.99	1	0.99	1	0.99	4.36	43.33	0
ASF1BNT	CDAN1	CDAN1	9|2|2	13	4.33	3	0|0|0	0.99	1	0.99	1	0.99	4.36	43.33	0
ASF1BNT	H1FX	H1FX	2|8|2	12	4	3	0|0|0	0.99	1	0.99	1	0.99	4.36	40	0
ASF1BNT	ZNF638	ZNF638	8|2|2	12	4	3	0|0|0	0.99	1	0.99	1	0.99	4.36	40	0
ASF1BNT	UTP6	UTP6	3|6|3	12	4	3	1|0|0	0.99	1	0.99	1	0.99	4.41	12	0
ASF1BNT	FXR1	FXR1	7|2|2	11	3.67	3	0|0|0	0.99	1	0.99	1	0.99	4.36	36.67	0
ASF1BNT	SPDL1	SPDL1	4|2|2	8	2.67	3	0|0|0	0.99	1	0.99	1	0.99	4.36	26.67	0
ASF1BNT	GOSR1	GOSR1	3|2|2	7	2.33	3	0|0|0	0.99	1	0.99	1	0.99	4.36	23.33	0
ASF1BNT	PDE3A	PDE3A	2|3|2	7	2.33	3	0|0|0	0.99	1	0.99	1	0.99	4.36	23.33	0
ASF1BNT	DDX51	DDX51	3|2|2	7	2.33	3	0|0|0	0.99	1	0.99	1	0.99	4.36	23.33	0
ASF1BNT	KRI1	KRI1	3|2|2	7	2.33	3	0|0|0	0.99	1	0.99	1	0.99	4.36	23.33	0
ASF1BNT	UTP20	UTP20	2|2|2	6	2	3	0|0|0	0.99	0.99	0.99	0.99	0.99	4.36	20	0
ASF1BNT	IRS4	IRS4	64|40|32	136	45.33	3	19|0|0	0.98	1	0.98	1	0.98	3.6	7.16	0
ASF1BNT	H2AFY	H2AFY	37|52|31	120	40	3	14|3|9	0.98	1	0.98	1	0.98	3.05	4.62	0
ASF1BNT	RPA1	RPA1	53|35|23	111	37	3	16|0|0	0.98	1	0.98	1	0.98	3	6.94	0
ASF1BNT	HSD17B4	HSD17B4	45|30|33	108	36	3	17|0|0	0.98	0.99	0.98	0.99	0.98	3.65	6.35	0
ASF1BNT	ABCE1	ABCE1	37|35|19	91	30.33	3	13|0|0	0.98	0.99	0.98	0.99	0.98	2.98	7	0
ASF1BNT	SFXN1	SFXN1	34|32|18	84	28	3	10|1|1	0.98	1	0.98	1	0.98	3.12	7	0
ASF1BNT	ADAR	ADAR	33|20|29	82	27.33	3	13|0|0	0.98	0.99	0.98	0.99	0.98	3.15	6.31	0
ASF1BNT	SMARCA5	SMARCA5	30|35|15	80	26.67	3	9|0|1	0.98	1	0.98	1	0.98	2.95	8	0
ASF1BNT	CCAR2	CCAR2	30|20|16	66	22	3	9|0|0	0.98	0.99	0.98	0.99	0.98	3.29	7.33	0
ASF1BNT	U2SURP	U2SURP	33|22|11	66	22	3	7|0|0	0.98	1	0.98	1	0.98	2.85	9.43	0
ASF1BNT	CKMT1A	CKMT1A	23|17|17	57	19	3	8|0|1	0.98	0.99	0.98	0.99	0.98	3.58	6.33	0
ASF1BNT	PES1	PES1	21|26|9	56	18.67	3	5|0|0	0.98	1	0.98	1	0.98	2.97	11.2	0
ASF1BNT	RPS13	RPS13	16|23|16	55	18.33	3	7|0|0	0.98	0.99	0.98	0.99	0.98	3.83	7.86	0
ASF1BNT	HAT1	HAT1	23|19|12	54	18	3	6|0|2	0.98	1	0.98	1	0.98	3.08	6.75	0
ASF1BNT	CORO1C	CORO1C	18|8|9	35	11.67	3	4|0|0	0.98	1	0.98	1	0.98	3.12	8.75	0
ASF1BNT	HNRNPA0	HNRNPA0	10|4|17	31	10.33	3	2|0|0	0.98	1	0.98	1	0.98	2.66	15.5	0
ASF1BNT	RPL19	RPL19	7|15|9	31	10.33	3	3|0|0	0.98	1	0.98	1	0.98	3.37	10.33	0
ASF1BNT	SLC25A1	SLC25A1	13|9|6	28	9.33	3	3|0|0	0.98	1	0.98	1	0.98	2.9	9.33	0
ASF1BNT	RBBP7	RBBP7	13|9|6	28	9.33	3	3|0|0	0.98	1	0.98	1	0.98	2.9	9.33	0
ASF1BNT	ABCF2	ABCF2	13|5|5	23	7.67	3	2|0|0	0.98	1	0.98	1	0.98	3.41	11.5	0
ASF1BNT	DPM1	DPM1	10|8|4	22	7.33	3	2|0|0	0.98	1	0.98	1	0.98	2.66	11	0
ASF1BNT	NUDC	NUDC	10|6|5	21	7	3	1|0|2	0.98	1	0.98	1	0.98	3.28	7	0
ASF1BNT	ACADVL	ACADVL	11|5|5	21	7	3	2|0|0	0.98	1	0.98	1	0.98	3.41	10.5	0
ASF1BNT	ATAD3A	ATAD3A	34|25|25	84	28	3	16|0|0	0.97	0.98	0.97	0.98	0.97	3.31	5.25	0
ASF1BNT	MSH6	MSH6	42|25|14	81	27	3	10|0|0	0.97	1	0.97	1	0.97	2.71	8.1	0
ASF1BNT	LRRC59	LRRC59	31|27|22	80	26.67	3	13|1|1	0.97	0.99	0.97	0.99	0.97	3.09	5.33	0
ASF1BNT	MCM5	MCM5	36|26|18	80	26.67	3	13|0|0	0.97	0.99	0.97	0.99	0.97	2.76	6.15	0
ASF1BNT	LARP1	LARP1	42|19|8	69	23	3	6|0|0	0.97	1	0.97	1	0.97	2.31	11.5	0.01
ASF1BNT	SFPQ	SFPQ	10|13|9	32	10.67	3	5|0|0	0.97	0.98	0.97	0.98	0.97	2.97	6.4	0.01
ASF1BNT	EIF2A	EIF2A	13|5|11	29	9.67	3	3|0|0	0.97	1	0.97	1	0.97	2.41	9.67	0.01
ASF1BNT	GTF3C4	GTF3C4	18|4|2	24	8	3	1|0|0	0.97	1	0.97	1	0.97	2.21	24	0.01
ASF1BNT	RPL21	RPL21	7|8|7	22	7.33	3	3|0|1	0.97	0.99	0.97	0.99	0.97	3.47	5.5	0
ASF1BNT	SF3A1	SF3A1	13|2|5	20	6.67	3	1|0|0	0.97	1	0.97	1	0.97	2.21	20	0.01
ASF1BNT	NSUN2	NSUN2	12|4|2	18	6	3	1|0|0	0.97	1	0.97	1	0.97	2.21	18	0.01
ASF1BNT	SMARCA4	SMARCA4	11|4|2	17	5.67	3	1|0|0	0.97	1	0.97	1	0.97	2.21	17	0.01
ASF1BNT	RPL35A	RPL35A	5|2|9	16	5.33	3	1|0|0	0.97	1	0.97	1	0.97	2.21	16	0.01
ASF1BNT	USP39	USP39	10|4|2	16	5.33	3	1|0|0	0.97	1	0.97	1	0.97	2.21	16	0.01
ASF1BNT	SEC61B	SEC61B	5|6|2	13	4.33	3	1|0|0	0.97	1	0.97	1	0.97	2.21	13	0.01
ASF1BNT	NIFK	NIFK	4|7|2	13	4.33	3	1|0|0	0.97	1	0.97	1	0.97	2.21	13	0.01
ASF1BNT	SCO1	SCO1	6|5|2	13	4.33	3	1|0|0	0.97	1	0.97	1	0.97	2.21	13	0.01
ASF1BNT	ARPC1B	ARPC1B	4|4|2	10	3.33	3	1|0|0	0.97	1	0.97	1	0.97	2.21	10	0.01
ASF1BNT	RBM12	RBM12	4|2|4	10	3.33	3	0|0|1	0.97	1	0.97	1	0.97	2.21	10	0.01
ASF1BNT	AIFM1	AIFM1	17|13|11	41	13.67	3	7|0|0	0.96	0.98	0.96	0.98	0.96	2.85	5.86	0.01
ASF1BNT	BYSL	BYSL	16|11|3	30	10	3	2|0|0	0.96	1	0.96	1	0.96	1.87	15	0.01
ASF1BNT	NCOR1	NCOR1	14|2|3	19	6.33	3	1|0|0	0.96	1	0.96	1	0.96	2.21	19	0.01
ASF1BNT	TJP1	TJP1	12|2|3	17	5.67	3	1|0|0	0.96	1	0.96	1	0.96	2.21	17	0.01
ASF1BNT	COX6C	COX6C	6|5|5	16	5.33	3	2|0|2	0.96	0.99	0.96	0.99	0.96	2.86	4	0.01
ASF1BNT	RPL36	RPL36	9|3|2	14	4.67	3	1|0|0	0.96	1	0.96	1	0.96	2.21	14	0.01
ASF1BNT	SF3B1	SF3B1	89|55|24	168	56	3	20|0|0	0.95	1	0.95	1	0.95	1.86	8.4	0.01
ASF1BNT	POLR2B	POLR2B	24|17|7	48	16	3	6|0|0	0.95	1	0.95	1	0.95	1.87	8	0.01
ASF1BNT	EMG1	EMG1	17|10|10	37	12.33	3	7|0|0	0.95	0.98	0.95	0.98	0.95	2.6	5.29	0.01
ASF1BNT	SET	SET	13|15|6	34	11.33	3	5|0|0	0.95	0.99	0.95	0.99	0.95	1.9	6.8	0.01
ASF1BNT	VAPB	VAPB	14|6|13	33	11	3	5|0|0	0.95	0.99	0.95	0.99	0.95	1.9	6.6	0.01
ASF1BNT	HSD17B12	HSD17B12	13|13|5	31	10.33	3	4|0|0	0.95	0.99	0.95	0.99	0.95	1.92	7.75	0.01
ASF1BNT	NCKAP1	NCKAP1	17|7|3	27	9	3	2|0|0	0.95	1	0.95	1	0.95	1.87	13.5	0.01
ASF1BNT	TIMM23	TIMM23	5|4|4	13	4.33	3	2|0|0	0.95	0.97	0.95	0.97	0.95	2.66	6.5	0.01
ASF1BNT	SRP68	SRP68	34|15|8	57	19	3	7|0|0	0.94	1	0.94	1	0.94	1.82	8.14	0.01
ASF1BNT	RPL24	RPL24	6|17|17	40	13.33	3	3|1|2	0.94	1	0.94	1	0.94	1.52	6.67	0.01
ASF1BNT	NSF	NSF	18|7|5	30	10	3	4|0|0	0.94	1	0.94	1	0.94	1.92	7.5	0.01
ASF1BNT	EPB41L2	EPB41L2	18|6|4	28	9.33	3	3|0|0	0.94	1	0.94	1	0.94	1.92	9.33	0.01
ASF1BNT	EMC1	EMC1	16|5|3	24	8	3	2|0|0	0.94	1	0.94	1	0.94	1.87	12	0.01
ASF1BNT	VPS25	VPS25	10|7|4	21	7	3	3|0|0	0.94	0.99	0.94	0.99	0.94	1.92	7	0.01
ASF1BNT	ADSS	ADSS	10|4|6	20	6.67	3	3|0|0	0.94	0.99	0.94	0.99	0.94	1.92	6.67	0.01
ASF1BNT	ATP5J2-PTCD1	ATP5J2;ATP5J2-PTCD1	5|5|4	14	4.67	3	2|0|1	0.94	0.96	0.94	0.96	0.94	2.17	4.67	0.01
ASF1BNT	GEMIN5	GEMIN5	42|11|9	62	20.67	3	8|0|0	0.93	1	0.93	1	0.93	1.76	7.75	0.01
ASF1BNT	RPL13A	RPL13A	18|23|12	53	17.67	3	8|2|1	0.93	0.99	0.93	0.99	0.93	1.49	4.82	0.01
ASF1BNT	KHDRBS1	KHDRBS1	17|10|11	38	12.67	3	8|0|0	0.93	0.98	0.93	0.98	0.93	2.2	4.75	0.01
ASF1BNT	BZW1	BZW1	13|4|3	20	6.67	3	2|0|0	0.93	1	0.93	1	0.93	1.87	10	0.01
ASF1BNT	POLR2A	POLR2A	14|2|2	18	6	3	1|0|0	0.93	1	0.93	1	0.93	2.21	18	0.01
ASF1BNT	TBC1D15	TBC1D15	12|2|2	16	5.33	3	1|0|0	0.93	1	0.93	1	0.93	2.21	16	0.01
ASF1BNT	COA3	COA3	7|4|3	14	4.67	3	2|0|0	0.93	0.99	0.93	0.99	0.93	1.87	7	0.01
ASF1BNT	BZW2	BZW2	8|2|2	12	4	3	1|0|0	0.93	1	0.93	1	0.93	2.21	12	0.01
ASF1BNT	C2ORF47	C2ORF47	5|2|2	9	3	3	1|0|0	0.93	1	0.93	1	0.93	2.21	9	0.01
ASF1BNT	CSNK1A1	CSNK1A1	5|2|2	9	3	3	1|0|0	0.93	1	0.93	1	0.93	2.21	9	0.01
ASF1BNT	EMC7	EMC7	5|2|2	9	3	3	1|0|0	0.93	1	0.93	1	0.93	2.21	9	0.01
ASF1BNT	RPL37A	RPL37A	2|4|2	8	2.67	3	1|0|0	0.93	1	0.93	1	0.93	2.21	8	0.01
ASF1BNT	URB2	URB2	4|2|2	8	2.67	3	0|0|1	0.93	1	0.93	1	0.93	2.21	8	0.01
ASF1BNT	VAMP8	VAMP8	2|2|4	8	2.67	3	1|0|0	0.93	1	0.93	1	0.93	2.21	8	0.01
ASF1BNT	MPDU1	MPDU1	2|3|2	7	2.33	3	1|0|0	0.93	0.99	0.93	0.99	0.93	2.21	7	0.01
ASF1BNT	FTSJ3	FTSJ3	27|17|7	51	17	3	7|0|0	0.92	1	0.92	1	0.92	1.26	7.29	0.01
ASF1BNT	BRIX1	BRIX1	22|13|10	45	15	3	9|0|0	0.92	0.98	0.92	0.98	0.92	1.69	5	0.01
ASF1BNT	RPL23A	RPL23A	14|12|3	29	9.67	3	3|0|0	0.92	1	0.92	1	0.92	1.19	9.67	0.01
ASF1BNT	RPL32	RPL32	17|3|8	28	9.33	3	3|0|0	0.92	1	0.92	1	0.92	1.19	9.33	0.01
ASF1BNT	ALDH3A2	ALDH3A2	13|11|3	27	9	3	3|0|0	0.92	1	0.92	1	0.92	1.19	9	0.01
ASF1BNT	RALY	RALY	3|5|4	12	4	3	2|0|0	0.92	0.97	0.92	0.97	0.92	1.87	6	0.01
ASF1BNT	PABPC1	PABPC1	11|6|75	92	30.67	3	5|0|1	0.91	1	0.91	1	0.91	1.13	15.33	0.02
ASF1BNT	RECQL	RECQL	28|19|9	56	18.67	3	8|0|1	0.91	1	0.91	1	0.91	1.05	6.22	0.02
ASF1BNT	CUL3	CUL3	19|12|6	37	12.33	3	6|0|0	0.91	0.99	0.91	0.99	0.91	1.29	6.17	0.02
ASF1BNT	TBL3	TBL3	21|8|5	34	11.33	3	5|0|0	0.91	1	0.91	1	0.91	1.3	6.8	0.02
ASF1BNT	WDR3	WDR3	19|7|2	28	9.33	3	2|0|0	0.91	1	0.91	1	0.91	1	14	0.02
ASF1BNT	DDX56	DDX56	15|8|4	27	9	3	4|0|0	0.91	1	0.91	1	0.91	1.27	6.75	0.02
ASF1BNT	FDFT1	FDFT1	12|8|3	23	7.67	3	3|0|0	0.91	1	0.91	1	0.91	1.19	7.67	0.02
ASF1BNT	ACIN1	ACIN1	11|4|4	19	6.33	3	0|0|3	0.91	0.99	0.91	0.99	0.91	1.92	6.33	0.02
ASF1BNT	RPS23	RPS23	9|2|7	18	6	3	2|0|0	0.91	1	0.91	1	0.91	1	9	0.02
ASF1BNT	CISD2	CISD2	4|8|4	16	5.33	3	3|0|0	0.91	0.98	0.91	0.98	0.91	1.92	5.33	0.02
ASF1BNT	STIP1	STIP1	5|6|4	15	5	3	3|0|0	0.91	0.95	0.91	0.95	0.91	1.92	5	0.02
ASF1BNT	PPP1CB	PPP1CB	7|3|3	13	4.33	3	2|0|0	0.91	0.99	0.91	0.99	0.91	1.87	6.5	0.02
ASF1BNT	TRIM28	TRIM28	55|48|32	135	45	3	28|0|0	0.9	0.99	0.9	0.99	0.9	1.03	4.82	0.02
ASF1BNT	PFKL	PFKL	33|22|16	71	23.67	3	15|0|0	0.9	0.98	0.9	0.98	0.9	1.18	4.73	0.02
ASF1BNT	APEX1	APEX1	24|13|9	46	15.33	3	9|0|0	0.9	0.99	0.9	0.99	0.9	1.16	5.11	0.02
ASF1BNT	RPL14	RPL14	8|18|19	45	15	3	3|3|3	0.9	1	0.9	1	0.9	0.84	5	0.02
ASF1BNT	VPS26A	VPS26A	15|6|4	25	8.33	3	4|0|0	0.9	1	0.9	1	0.9	1.27	6.25	0.02
ASF1BNT	RPS24	RPS24	12|7|4	23	7.67	3	4|0|0	0.9	0.99	0.9	0.99	0.9	1.27	5.75	0.02
ASF1BNT	ZFR	ZFR	14|6|2	22	7.33	3	2|0|0	0.9	1	0.9	1	0.9	1	11	0.02
ASF1BNT	KHSRP	KHSRP	6|6|10	22	7.33	3	4|0|1	0.9	0.98	0.9	0.98	0.9	1.85	4.4	0.02
ASF1BNT	CNP	CNP	13|6|2	21	7	3	2|0|0	0.9	1	0.9	1	0.9	1	10.5	0.02
ASF1BNT	RPS14	RPS14	8|4|9	21	7	3	4|0|0	0.9	0.97	0.9	0.97	0.9	1.27	5.25	0.02
ASF1BNT	DDX27	DDX27	12|6|2	20	6.67	3	2|0|0	0.9	1	0.9	1	0.9	1	10	0.02
ASF1BNT	DRG2	DRG2	10|6|3	19	6.33	3	3|0|0	0.9	0.99	0.9	0.99	0.9	1.19	6.33	0.02
ASF1BNT	VAMP3	VAMP3	7|5|5	17	5.67	3	4|0|0	0.9	0.94	0.9	0.94	0.9	1.92	4.25	0.02
ASF1BNT	MOB1A	MOB1A	5|6|6	17	5.67	3	4|0|0	0.9	0.92	0.9	0.92	0.9	1.92	4.25	0.02
ASF1BNT	PRAF2	PRAF2	2|2|2	6	2	3	1|0|0	0.9	0.9	0.9	0.9	0.9	2.21	6	0.02
ASF1BNT	RPS4X	RPS4X	38|28|45	111	37	3	20|1|4	0.89	0.99	0.89	0.99	0.89	0.9	4.44	0.02
ASF1BNT	RPL3	RPL3	42|20|13	75	25	3	13|0|0	0.89	0.99	0.89	0.99	0.89	0.86	5.77	0.02
ASF1BNT	DDX5	DDX5	24|14|17	55	18.33	3	12|1|0	0.89	0.98	0.89	0.98	0.89	1.3	4.23	0.02
ASF1BNT	NMT1	NMT1	23|10|10	43	14.33	3	8|0|1	0.89	0.99	0.89	0.99	0.89	1.61	4.78	0.02
ASF1BNT	TMED10	TMED10	12|15|8	35	11.67	3	8|0|0	0.89	0.97	0.89	0.97	0.89	1.21	4.38	0.02
ASF1BNT	LANCL1	LANCL1	12|7|5	24	8	3	5|0|0	0.89	0.98	0.89	0.98	0.89	1.3	4.8	0.02
ASF1BNT	PDS5A	PDS5A	13|7|2	22	7.33	3	1|0|1	0.89	1	0.89	1	0.89	0.78	11	0.02
ASF1BNT	NT5DC1	NT5DC1	11|5|3	19	6.33	3	3|0|0	0.89	0.99	0.89	0.99	0.89	1.19	6.33	0.02
ASF1BNT	RPL27A	RPL27A	11|8|8	27	9	3	6|0|1	0.88	0.95	0.88	0.95	0.88	1.73	3.86	0.02
ASF1BNT	NIPSNAP1	NIPSNAP1	11|6|8	25	8.33	3	6|0|0	0.88	0.96	0.88	0.96	0.88	1.29	4.17	0.02
ASF1BNT	EML4	EML4	14|4|5	23	7.67	3	4|0|0	0.88	0.99	0.88	0.99	0.88	1.27	5.75	0.02
ASF1BNT	SEC61A1	SEC61A1	6|4|7	17	5.67	3	4|0|0	0.88	0.94	0.88	0.94	0.88	1.27	4.25	0.03
ASF1BNT	CHD4	CHD4	29|15|5	49	16.33	3	6|0|0	0.87	1	0.87	1	0.87	0.55	8.17	0.03
ASF1BNT	ACSL3	ACSL3	18|20|4	42	14	3	5|0|0	0.87	1	0.87	1	0.87	0.5	8.4	0.03
ASF1BNT	NOC2L	NOC2L	17|16|5	38	12.67	3	6|0|0	0.87	0.99	0.87	0.99	0.87	0.55	6.33	0.03
ASF1BNT	FEN1	FEN1	14|10|9	33	11	3	6|1|2	0.87	0.99	0.87	0.99	0.87	1.13	3.67	0.03
ASF1BNT	PITPNA	PITPNA	15|2|3	20	6.67	3	2|0|0	0.87	1	0.87	1	0.87	1	10	0.03
ASF1BNT	DDRGK1	DDRGK1	10|3|2	15	5	3	2|0|0	0.87	1	0.87	1	0.87	1	7.5	0.03
ASF1BNT	COPA	COPA	59|41|23	123	41	3	21|0|1	0.86	0.99	0.86	0.99	0.86	0.43	5.59	0.03
ASF1BNT	SMC2	SMC2	24|9|26	59	19.67	3	10|0|0	0.86	0.99	0.86	0.99	0.86	0.48	5.9	0.03
ASF1BNT	XRN2	XRN2	32|16|8	56	18.67	3	9|0|0	0.86	1	0.86	1	0.86	0.52	6.22	0.03
ASF1BNT	WDR36	WDR36	24|13|3	40	13.33	3	4|0|0	0.86	1	0.86	1	0.86	0.38	10	0.03
ASF1BNT	TMEM33	TMEM33	13|11|4	28	9.33	3	5|0|0	0.86	0.98	0.86	0.98	0.86	0.5	5.6	0.03
ASF1BNT	SLC16A1	SLC16A1	6|4|5	15	5	3	4|0|0	0.86	0.92	0.86	0.92	0.86	1.27	3.75	0.03
ASF1BNT	COPS7A	COPS7A	7|3|2	12	4	3	2|0|0	0.86	0.99	0.86	0.99	0.86	1	6	0.03
ASF1BNT	AAR2	AAR2	7|3|2	12	4	3	2|0|0	0.86	0.99	0.86	0.99	0.86	1	6	0.03
ASF1BNT	MRTO4	MRTO4	21|11|7	39	13	3	8|0|0	0.85	0.99	0.85	0.99	0.85	0.55	4.88	0.03
ASF1BNT	RPL27	RPL27	11|4|9	24	8	3	5|0|0	0.85	0.97	0.85	0.97	0.85	0.5	4.8	0.03
ASF1BNT	ZMPSTE24	ZMPSTE24	12|8|3	23	7.67	3	4|0|0	0.85	0.99	0.85	0.99	0.85	0.38	5.75	0.03
ASF1BNT	PSMG1	PSMG1	10|9|4	23	7.67	3	5|0|0	0.85	0.96	0.85	0.96	0.85	0.5	4.6	0.03
ASF1BNT	SEC22B	SEC22B	19|16|9	44	14.67	3	9|0|1	0.84	0.97	0.84	0.97	0.84	0.36	4.4	0.03
ASF1BNT	CLUH	CLUH	36|7|5	48	16	3	6|0|0	0.83	1	0.83	1	0.83	0.55	8	0.03
ASF1BNT	YTHDF2	YTHDF2	14|6|4	24	8	3	5|0|0	0.83	0.99	0.83	0.99	0.83	0.5	4.8	0.03
ASF1BNT	SYNCRIP	SYNCRIP	9|8|2	19	6.33	3	3|0|0	0.83	0.99	0.83	0.99	0.83	0.15	6.33	0.03
ASF1BNT	RPS8	RPS8	30|19|16	65	21.67	3	13|0|3	0.82	0.98	0.82	0.98	0.82	0.45	4.06	0.04
ASF1BNT	TOP1	TOP1	3|25|13	41	13.67	3	2|0|2	0.82	1	0.82	1	0.82	-0.17	10.25	0.04
ASF1BNT	RAC1	RAC1	16|11|8	35	11.67	3	8|1|0	0.82	0.97	0.82	0.97	0.82	0.39	3.89	0.04
ASF1BNT	NDUFA9	NDUFA9	13|5|3	21	7	3	4|0|0	0.82	0.99	0.82	0.99	0.82	0.38	5.25	0.03
ASF1BNT	GSTK1	GSTK1	11|3|5	19	6.33	3	4|0|0	0.82	0.98	0.82	0.98	0.82	0.38	4.75	0.04
ASF1BNT	TSR1	TSR1	11|5|2	18	6	3	3|0|0	0.82	0.99	0.82	0.99	0.82	0.15	6	0.04
ASF1BNT	BCCIP	BCCIP	11|2|2	15	5	3	2|0|0	0.82	1	0.82	1	0.82	1	7.5	0.03
ASF1BNT	COPS7B	COPS7B	6|2|2	10	3.33	3	2|0|0	0.82	0.98	0.82	0.98	0.82	1	5	0.04
ASF1BNT	ATP5J2	ATP5J2	2|3|3	8	2.67	3	2|0|0	0.82	0.87	0.82	0.87	0.82	1	4	0.03
ASF1BNT	SNRPD3	SNRPD3	3|3|2	8	2.67	3	2|0|0	0.82	0.87	0.82	0.87	0.82	1	4	0.03
ASF1BNT	EIF3D	EIF3D	35|26|16	77	25.67	3	16|0|1	0.81	0.98	0.81	0.98	0.81	-0.1	4.53	0.04
ASF1BNT	MAT2A	MAT2A	23|19|16	58	19.33	3	14|0|2	0.81	0.95	0.81	0.95	0.81	0.48	3.62	0.04
ASF1BNT	ABCF1	ABCF1	9|5|2	16	5.33	3	3|0|0	0.81	0.99	0.81	0.99	0.81	0.15	5.33	0.04
ASF1BNT	PPIL1	PPIL1	5|6|5	16	5.33	3	5|0|0	0.81	0.87	0.81	0.87	0.81	1.3	3.2	0.04
ASF1BNT	RFC3	RFC3	5|2|2	9	3	3	2|0|0	0.81	0.97	0.81	0.97	0.81	1	4.5	0.04
ASF1BNT	BCAP31	BCAP31	21|21|19	61	20.33	3	18|0|0	0.8	0.85	0.8	0.85	0.8	0.88	3.39	0.04
ASF1BNT	PSMD8	PSMD8	22|16|5	43	14.33	3	7|0|0	0.8	0.99	0.8	0.99	0.8	-0.29	6.14	0.04
ASF1BNT	RPS18	RPS18	14|6|7	27	9	3	7|0|0	0.8	0.97	0.8	0.97	0.8	0.56	3.86	0.04
ASF1BNT	CYC1	CYC1	10|7|5	22	7.33	3	5|0|1	0.8	0.96	0.8	0.96	0.8	0.32	3.67	0.04
ASF1BNT	AP1M1	AP1M1	10|2|4	16	5.33	3	3|0|0	0.8	0.99	0.8	0.99	0.8	0.15	5.33	0.04
ASF1BNT	H2AFY2	H2AFY2	6|5|2	13	4.33	3	3|0|0	0.8	0.95	0.8	0.95	0.8	0.15	4.33	0.04
ASF1BNT	GBAS	GBAS	4|3|3	10	3.33	3	3|0|0	0.8	0.87	0.8	0.87	0.8	1.19	3.33	0.04
ASF1BNT	RPS25	RPS25	2|2|4	8	2.67	3	2|0|0	0.8	0.93	0.8	0.93	0.8	1	4	0.04
ASF1BNT	RAB13	RAB13	4|2|2	8	2.67	3	2|0|0	0.8	0.93	0.8	0.93	0.8	1	4	0.04
ASF1BNT	FARSA	FARSA	32|15|9	56	18.67	3	11|0|0	0.79	0.99	0.79	0.99	0.79	-0.27	5.09	0.05
ASF1BNT	COX4I1	COX4I1	15|12|10	37	12.33	3	11|0|0	0.79	0.93	0.79	0.93	0.79	0.42	3.36	0.04
ASF1BNT	TROVE2	TROVE2	14|4|3	21	7	3	4|0|0	0.79	0.99	0.79	0.99	0.79	0.38	5.25	0.04
ASF1BNT	POFUT1	POFUT1	6|2|4	12	4	3	3|0|0	0.79	0.95	0.79	0.95	0.79	0.15	4	0.04
ASF1BNT	RHEB	RHEB	6|4|2	12	4	3	3|0|0	0.79	0.95	0.79	0.95	0.79	0.15	4	0.04
ASF1BNT	FARSB	FARSB	35|27|13	75	25	3	15|0|0	0.78	0.99	0.78	0.99	0.78	-0.49	5	0.05
ASF1BNT	VCP	VCP	37|21|9	67	22.33	3	8|0|3	0.78	1	0.78	1	0.78	-0.58	6.09	0.05
ASF1BNT	WDR18	WDR18	13|9|4	26	8.67	3	6|0|0	0.77	0.97	0.77	0.97	0.77	-0.39	4.33	0.05
ASF1BNT	CCT5	CCT5	60|39|24	123	41	3	23|0|2	0.75	0.99	0.75	0.99	0.75	-0.91	4.92	0.05
ASF1BNT	MATR3	MATR3	36|9|12	57	19	3	11|0|0	0.75	0.99	0.75	0.99	0.75	-0.27	5.18	0.05
ASF1BNT	VAT1	VAT1	20|7|4	31	10.33	3	6|0|0	0.75	0.99	0.75	0.99	0.75	-0.39	5.17	0.05
ASF1BNT	DEK	DEK	4|15|9	28	9.33	3	4|0|2	0.75	1	0.75	1	0.75	-0.91	4.67	0.05
ASF1BNT	PPP2R5D	PPP2R5D	11|10|2	23	7.67	3	4|0|0	0.75	0.98	0.75	0.98	0.75	-0.84	5.75	0.05
ASF1BNT	CACYBP	CACYBP	10|7|3	20	6.67	3	5|0|0	0.75	0.96	0.75	0.96	0.75	-0.55	4	0.05
ASF1BNT	NDUFA4	NDUFA4	3|2|2	7	2.33	3	1|0|1	0.75	0.88	0.75	0.88	0.75	0.78	3.5	0.05
ASF1BNT	XRCC6	XRCC6	79|81|56	216	72	3	34|3|14	0.74	0.99	0.74	0.99	0.74	-1.17	4.24	0.05
ASF1BNT	RPL30	RPL30	10|8|7	25	8.33	3	6|1|1	0.74	0.91	0.74	0.91	0.74	0.27	3.13	0.05
ASF1BNT	ARPC3	ARPC3	10|4|4	18	6	3	5|0|0	0.74	0.96	0.74	0.96	0.74	0.5	3.6	0.05
ASF1BNT	SRPRB	SRPRB	10|4|4	18	6	3	5|0|0	0.74	0.96	0.74	0.96	0.74	0.5	3.6	0.05
ASF1BNT	EBP	EBP	6|6|5	17	5.67	3	3|1|2	0.74	0.82	0.74	0.82	0.74	0.27	2.83	0.05
ASF1BNT	DHX15	DHX15	67|58|38	163	54.33	3	32|0|5	0.73	0.99	0.73	0.99	0.73	-1.31	4.41	0.06
ASF1BNT	SKIV2L2	SKIV2L2	30|14|6	50	16.67	3	9|0|0	0.73	0.99	0.73	0.99	0.73	-1.13	5.56	0.06
ASF1BNT	VAPA	VAPA	18|6|8	32	10.67	3	8|0|0	0.73	0.98	0.73	0.98	0.73	-0.25	4	0.06
ASF1BNT	OLA1	OLA1	18|7|5	30	10	3	7|0|0	0.73	0.99	0.73	0.99	0.73	-0.29	4.29	0.06
ASF1BNT	EEF1A2	EEF1A2	12|7|4	23	7.67	3	3|2|1	0.73	1	0.73	1	0.73	-1.05	3.83	0.05
ASF1BNT	CDIPT	CDIPT	2|2|2	6	2	3	2|0|0	0.73	0.73	0.73	0.73	0.73	1	3	0.05
ASF1BNT	KATNAL2	KATNAL2	2|2|2	6	2	3	2|0|0	0.73	0.73	0.73	0.73	0.73	1	3	0.05
ASF1BNT	PFKP	PFKP	71|60|39	170	56.67	3	37|0|1	0.72	0.99	0.72	0.99	0.72	-1.35	4.47	0.06
ASF1BNT	BLMH	BLMH	26|11|9	46	15.33	3	11|0|0	0.72	0.98	0.72	0.98	0.72	-0.27	4.18	0.06
ASF1BNT	COPZ1	COPZ1	8|5|2	15	5	3	4|0|0	0.71	0.96	0.71	0.96	0.71	-0.84	3.75	0.06
ASF1BNT	HNRNPA3	HNRNPA3	10|3|21	34	11.33	3	6|0|0	0.7	0.99	0.7	0.99	0.7	-1.57	5.67	0.06
ASF1BNT	RPL34	RPL34	2|12|5	19	6.33	3	1|1|2	0.7	1	0.7	1	0.7	-1.52	4.75	0.06
ASF1BNT	ATAD3B	ATAD3B	9|5|3	17	5.67	3	5|0|0	0.7	0.95	0.7	0.95	0.7	-0.55	3.4	0.06
ASF1BNT	SEH1L	SEH1L	7|5|2	14	4.67	3	4|0|0	0.7	0.94	0.7	0.94	0.7	-0.84	3.5	0.06
ASF1BNT	ADSL	ADSL	33|22|10	65	21.67	3	14|0|0	0.69	0.99	0.69	0.99	0.69	-1.94	4.64	0.06
ASF1BNT	RPS10	RPS10	18|13|17	48	16	3	9|0|6	0.69	0.9	0.69	0.9	0.69	-0.76	3.2	0.06
ASF1BNT	NUP205	NUP205	21|8|4	33	11	3	7|0|0	0.69	0.99	0.69	0.99	0.69	-1.35	4.71	0.06
ASF1BNT	RDH11	RDH11	11|10|3	24	8	3	6|0|0	0.69	0.96	0.69	0.96	0.69	-1.57	4	0.06
ASF1BNT	OSBP	OSBP	14|2|2	18	6	3	3|0|0	0.69	1	0.69	1	0.69	0.15	6	0.06
ASF1BNT	TMEM109	TMEM109	2|2|2	6	2	3	1|0|1	0.69	0.69	0.69	0.69	0.69	0.78	3	0.07
ASF1BNT	SRP14	SRP14	2|2|2	6	2	3	1|0|1	0.69	0.69	0.69	0.69	0.69	0.78	3	0.07
ASF1BNT	PARP1	PARP1	74|109|116	299	99.67	3	39|3|27	0.68	1	0.68	1	0.68	-3.17	4.33	0.07
ASF1BNT	DDX6	DDX6	34|20|14	68	22.67	3	17|0|0	0.68	0.98	0.68	0.98	0.68	-1.3	4	0.07
ASF1BNT	NUDT19	NUDT19	22|17|8	47	15.67	3	12|0|0	0.68	0.97	0.68	0.97	0.68	-1.95	3.92	0.07
ASF1BNT	HNRNPR	HNRNPR	18|19|8	45	15	3	9|1|2	0.68	0.97	0.68	0.97	0.68	-2.36	3.75	0.07
ASF1BNT	COPG1	COPG1	19|7|3	29	9.67	3	6|0|0	0.68	0.99	0.68	0.99	0.68	-1.57	4.83	0.07
ASF1BNT	TIPRL	TIPRL	13|7|6	26	8.67	3	8|0|0	0.68	0.95	0.68	0.95	0.68	-0.25	3.25	0.07
ASF1BNT	SRRM2	SRRM2	10|2|9	21	7	3	4|0|1	0.68	0.98	0.68	0.98	0.68	-2.28	4.2	0.07
ASF1BNT	HIST1H1E	HIST1H1E	21|50|42	113	37.67	3	13|11|18	0.67	1	0.67	1	0.67	-18.85	2.69	0.08
ASF1BNT	GOT2	GOT2	7|40|61	108	36	3	11|6|16	0.67	1	0.67	1	0.67	-28.61	3.27	0.09
ASF1BNT	RPL10A	RPL10A	30|37|34	101	33.67	3	15|5|13	0.67	0.97	0.67	0.97	0.67	-1.36	3.06	0.07
ASF1BNT	RPL18	RPL18	17|30|27	74	24.67	3	9|9|8	0.67	1	0.67	1	0.67	-6.13	2.85	0.07
ASF1BNT	HEATR1	HEATR1	23|8|1	32	10.67	3	2|0|0	0.67	1	0.67	1	0.67	-0.3	16	0.1
ASF1BNT	FANCI	FANCI	23|8|0	31	10.33	3	2|0|0	0.67	1	0.67	1	0.67	-2.35	15.5	0.1
ASF1BNT	PLRG1	PLRG1	5|1|21	27	9	3	0|0|0	0.67	1	0.67	1	0.67	2.33	90	0.08
ASF1BNT	KDM3B	KDM3B	23|1|3	27	9	3	0|0|0	0.67	1	0.67	1	0.67	2.33	90	0.09
ASF1BNT	BAZ1B	BAZ1B	1|20|6	27	9	3	0|0|0	0.67	1	0.67	1	0.67	2.33	90	0.08
ASF1BNT	RPL17	RPL17	9|16|1	26	8.67	3	1|0|0	0.67	1	0.67	1	0.67	0.42	26	0.07
ASF1BNT	NOL11	NOL11	12|10|0	22	7.33	3	0|0|0	0.67	1	0.67	1	0.67	-0.18	73.33	0.07
ASF1BNT	RBSN	RBSN	16|6|0	22	7.33	3	0|0|0	0.67	1	0.67	1	0.67	-0.18	73.33	0.08
ASF1BNT	FAF2	FAF2	14|7|1	22	7.33	3	1|0|0	0.67	1	0.67	1	0.67	0.42	22	0.08
ASF1BNT	VRK1	VRK1	10|12|0	22	7.33	3	2|0|0	0.67	1	0.67	1	0.67	-2.35	11	0.09
ASF1BNT	TECR	TECR	12|7|3	22	7.33	3	6|0|0	0.67	0.97	0.67	0.97	0.67	-1.57	3.67	0.07
ASF1BNT	TRIM25	TRIM25	15|5|1	21	7	3	0|0|0	0.67	1	0.67	1	0.67	2.33	70	0.08
ASF1BNT	RPRD2	RPRD2	12|8|0	20	6.67	3	0|0|0	0.67	1	0.67	1	0.67	-0.18	66.67	0.08
ASF1BNT	NOL9	NOL9	10|8|1	19	6.33	3	0|0|0	0.67	1	0.67	1	0.67	2.33	63.33	0.08
ASF1BNT	DHX16	DHX16	15|4|0	19	6.33	3	1|0|0	0.67	1	0.67	1	0.67	-0.98	19	0.09
ASF1BNT	SALL2	SALL2	9|8|1	18	6	3	0|0|0	0.67	1	0.67	1	0.67	2.33	60	0.08
ASF1BNT	CSTF3	CSTF3	15|3|0	18	6	3	0|0|0	0.67	1	0.67	1	0.67	-0.18	60	0.09
ASF1BNT	FLII	FLII	15|3|0	18	6	3	0|0|0	0.67	1	0.67	1	0.67	-0.18	60	0.09
ASF1BNT	NOC4L	NOC4L	12|6|0	18	6	3	1|0|0	0.67	1	0.67	1	0.67	-0.98	18	0.08
ASF1BNT	USMG5	USMG5	7|5|5	17	5.67	3	5|0|1	0.67	0.86	0.67	0.86	0.67	0.32	2.83	0.07
ASF1BNT	MLLT4	MLLT4	13|3|0	16	5.33	3	0|0|0	0.67	1	0.67	1	0.67	-0.18	53.33	0.09
ASF1BNT	ZC3H14	ZC3H14	11|3|1	15	5	3	0|0|0	0.67	1	0.67	1	0.67	2.33	50	0.09
ASF1BNT	PRRC2A	PRRC2A	9|5|0	14	4.67	3	0|0|0	0.67	1	0.67	1	0.67	-0.18	46.67	0.08
ASF1BNT	MAZ	MAZ	8|3|1	12	4	3	0|0|0	0.67	1	0.67	1	0.67	2.33	40	0.1
ASF1BNT	XAB2	XAB2	9|3|0	12	4	3	0|0|0	0.67	1	0.67	1	0.67	-0.18	40	0.1
ASF1BNT	ILKAP	ILKAP	7|4|1	12	4	3	0|0|0	0.67	1	0.67	1	0.67	2.33	40	0.08
ASF1BNT	TRPS1	TRPS1	9|3|0	12	4	3	0|0|0	0.67	1	0.67	1	0.67	-0.18	40	0.1
ASF1BNT	SCYL2	SCYL2	6|5|1	12	4	3	1|0|0	0.67	1	0.67	1	0.67	0.42	12	0.08
ASF1BNT	ABCD3	ABCD3	6|5|0	11	3.67	3	1|0|0	0.67	1	0.67	1	0.67	-0.98	11	0.08
ASF1BNT	NAP1L1	NAP1L1	6|1|4	11	3.67	3	0|0|0	0.67	1	0.67	1	0.67	2.33	36.67	0.09
ASF1BNT	THOC2	THOC2	5|5|1	11	3.67	3	0|0|0	0.67	1	0.67	1	0.67	2.33	36.67	0.08
ASF1BNT	GPN1	GPN1	7|4|0	11	3.67	3	1|0|0	0.67	1	0.67	1	0.67	-0.98	11	0.09
ASF1BNT	GTF2F2	GTF2F2	6|1|4	11	3.67	3	0|0|0	0.67	1	0.67	1	0.67	2.33	36.67	0.09
ASF1BNT	MTCH1	MTCH1	6|4|1	11	3.67	3	1|0|0	0.67	1	0.67	1	0.67	0.42	11	0.09
ASF1BNT	SAFB	SAFB	3|0|8	11	3.67	3	0|0|0	0.67	1	0.67	1	0.67	-0.18	36.67	0.1
ASF1BNT	ELP3	ELP3	6|5|0	11	3.67	3	0|0|0	0.67	1	0.67	1	0.67	-0.18	36.67	0.08
ASF1BNT	TMEM214	TMEM214	6|3|1	10	3.33	3	0|0|0	0.67	1	0.67	1	0.67	2.33	33.33	0.1
ASF1BNT	DNTTIP2	DNTTIP2	6|4|0	10	3.33	3	0|0|0	0.67	1	0.67	1	0.67	-0.18	33.33	0.09
ASF1BNT	RCL1	RCL1	3|6|1	10	3.33	3	0|0|0	0.67	1	0.67	1	0.67	2.33	33.33	0.1
ASF1BNT	MGA	MGA	7|3|0	10	3.33	3	0|0|0	0.67	1	0.67	1	0.67	-0.18	33.33	0.1
ASF1BNT	ARFGAP2	ARFGAP2	6|4|0	10	3.33	3	0|0|0	0.67	1	0.67	1	0.67	-0.18	33.33	0.09
ASF1BNT	ST13	ST13	5|4|1	10	3.33	3	0|0|0	0.67	1	0.67	1	0.67	2.33	33.33	0.09
ASF1BNT	MLEC	MLEC	6|2|2	10	3.33	3	3|0|0	0.67	0.95	0.67	0.95	0.67	0.15	3.33	0.07
ASF1BNT	BTF3	BTF3	5|5|0	10	3.33	3	0|0|1	0.67	1	0.67	1	0.67	-0.98	10	0.08
ASF1BNT	PPAN	PPAN	3|5|1	9	3	3	0|0|0	0.67	1	0.67	1	0.67	2.33	30	0.1
ASF1BNT	FAM162A	FAM162A	4|1|4	9	3	3	1|0|0	0.67	1	0.67	1	0.67	0.42	9	0.1
ASF1BNT	SMC1A	SMC1A	5|1|3	9	3	3	0|0|0	0.67	1	0.67	1	0.67	2.33	30	0.1
ASF1BNT	MAP7D3	MAP7D3	4|4|1	9	3	3	0|0|0	0.67	1	0.67	1	0.67	2.33	30	0.09
ASF1BNT	NCOR2	NCOR2	4|1|3	8	2.67	3	0|0|0	0.67	1	0.67	1	0.67	2.33	26.67	0.1
ASF1BNT	PIAS2	PIAS2	4|3|1	8	2.67	3	0|0|0	0.67	1	0.67	1	0.67	2.33	26.67	0.1
ASF1BNT	CXORF56	CXORF56	4|4|0	8	2.67	3	0|0|0	0.67	1	0.67	1	0.67	-0.18	26.67	0.09
ASF1BNT	MASTL	MASTL	4|3|1	8	2.67	3	0|0|0	0.67	1	0.67	1	0.67	2.33	26.67	0.1
ASF1BNT	SKA3	SKA3	4|4|0	8	2.67	3	0|0|0	0.67	1	0.67	1	0.67	-0.18	26.67	0.09
ASF1BNT	CSTF2	CSTF2	4|3|1	8	2.67	3	0|0|0	0.67	1	0.67	1	0.67	2.33	26.67	0.1
ASF1BNT	EMC3	EMC3	4|3|0	7	2.33	3	0|0|0	0.67	1	0.67	1	0.67	-0.18	23.33	0.1
ASF1BNT	CHTOP	CHTOP	0|3|4	7	2.33	3	0|0|0	0.67	1	0.67	1	0.67	-0.18	23.33	0.1
ASF1BNT	CHID1	CHID1	3|3|0	6	2	3	0|0|0	0.67	1	0.67	1	0.67	-0.18	20	0.1
ASF1BNT	LPCAT1	LPCAT1	3|3|0	6	2	3	0|0|0	0.67	1	0.67	1	0.67	-0.18	20	0.1
ASF1BNT	TRMT1L	TRMT1L	3|3|0	6	2	3	0|0|0	0.67	1	0.67	1	0.67	-0.18	20	0.1
ASF1BNT	EIF4G2	EIF4G2	49|29|13	91	30.33	3	19|0|0	0.66	0.99	0.66	0.99	0.66	-3.71	4.79	0.14
ASF1BNT	NAA15	NAA15	48|24|6	78	26	3	12|0|0	0.66	1	0.66	1	0.66	-4.08	6.5	0.11
ASF1BNT	GFPT1	GFPT1	41|18|6	65	21.67	3	12|0|0	0.66	1	0.66	1	0.66	-4.08	5.42	0.14
ASF1BNT	DDX18	DDX18	19|22|2	43	14.33	3	7|0|1	0.66	0.99	0.66	0.99	0.66	-5.71	5.38	0.13
ASF1BNT	CAP1	CAP1	23|6|9	38	12.67	3	9|0|0	0.66	0.99	0.66	0.99	0.66	-1.13	4.22	0.11
ASF1BNT	BLVRA	BLVRA	23|9|6	38	12.67	3	9|0|0	0.66	0.99	0.66	0.99	0.66	-1.13	4.22	0.11
ASF1BNT	AP3D1	AP3D1	30|4|3	37	12.33	3	5|0|0	0.66	1	0.66	1	0.66	-0.55	7.4	0.13
ASF1BNT	ARCN1	ARCN1	21|11|5	37	12.33	3	9|0|0	0.66	0.98	0.66	0.98	0.66	-2.19	4.11	0.14
ASF1BNT	PABPC4	PABPC4	9|1|26	36	12	3	4|0|0	0.66	1	0.66	1	0.66	-2.55	9	0.14
ASF1BNT	PGAM5	PGAM5	16|6|9	31	10.33	3	9|0|0	0.66	0.96	0.66	0.96	0.66	-1.13	3.44	0.14
ASF1BNT	PWP2	PWP2	19|9|0	28	9.33	3	3|0|0	0.66	1	0.66	1	0.66	-2.77	9.33	0.13
ASF1BNT	TUBGCP2	TUBGCP2	17|7|1	25	8.33	3	2|0|0	0.66	1	0.66	1	0.66	-0.3	12.5	0.11
ASF1BNT	MAP1B	MAP1B	19|2|1	22	7.33	3	0|0|0	0.66	1	0.66	1	0.66	2.33	73.33	0.11
ASF1BNT	MOGS	MOGS	13|8|1	22	7.33	3	3|0|0	0.66	1	0.66	1	0.66	-1.36	7.33	0.14
ASF1BNT	UFL1	UFL1	14|5|1	20	6.67	3	2|0|0	0.66	1	0.66	1	0.66	-0.3	10	0.14
ASF1BNT	SPG20	SPG20	16|2|1	19	6.33	3	0|0|0	0.66	1	0.66	1	0.66	2.33	63.33	0.11
ASF1BNT	SF3A2	SF3A2	2|0|17	19	6.33	3	0|0|0	0.66	1	0.66	1	0.66	-0.18	63.33	0.11
ASF1BNT	AHCYL1	AHCYL1	12|4|3	19	6.33	3	5|0|0	0.66	0.98	0.66	0.98	0.66	-0.55	3.8	0.14
ASF1BNT	HBS1L	HBS1L	12|5|1	18	6	3	2|0|0	0.66	1	0.66	1	0.66	-0.3	9	0.14
ASF1BNT	DNAJC7	DNAJC7	11|5|1	17	5.67	3	2|0|0	0.66	1	0.66	1	0.66	-0.3	8.5	0.14
ASF1BNT	MTDH	MTDH	13|3|1	17	5.67	3	1|0|0	0.66	1	0.66	1	0.66	0.42	17	0.11
ASF1BNT	TTF2	TTF2	14|1|2	17	5.67	3	0|0|0	0.66	1	0.66	1	0.66	2.33	56.67	0.11
ASF1BNT	BMS1	BMS1	14|3|0	17	5.67	3	1|0|0	0.66	1	0.66	1	0.66	-0.98	17	0.11
ASF1BNT	UTP15	UTP15	9|5|0	14	4.67	3	2|0|0	0.66	1	0.66	1	0.66	-2.35	7	0.14
ASF1BNT	RBM10	RBM10	10|3|1	14	4.67	3	0|0|1	0.66	1	0.66	1	0.66	0.42	14	0.11
ASF1BNT	PRKAA1	PRKAA1	9|3|1	13	4.33	3	1|0|0	0.66	1	0.66	1	0.66	0.42	13	0.11
ASF1BNT	VPS51	VPS51	10|2|1	13	4.33	3	0|0|0	0.66	1	0.66	1	0.66	2.33	43.33	0.11
ASF1BNT	DIDO1	DIDO1	10|2|0	12	4	3	0|0|0	0.66	1	0.66	1	0.66	-0.18	40	0.11
ASF1BNT	NKRF	NKRF	9|2|1	12	4	3	0|0|0	0.66	1	0.66	1	0.66	2.33	40	0.11
ASF1BNT	WDR75	WDR75	8|3|0	11	3.67	3	1|0|0	0.66	1	0.66	1	0.66	-0.98	11	0.11
ASF1BNT	PTGES3L-AARSD1	PTGES3L;PTGES3L-AARSD1	8|2|1	11	3.67	3	0|0|0	0.66	1	0.66	1	0.66	2.33	36.67	0.11
ASF1BNT	SPR	SPR	6|1|3	10	3.33	3	1|0|0	0.66	1	0.66	1	0.66	0.42	10	0.11
ASF1BNT	CHD1	CHD1	8|2|0	10	3.33	3	0|0|0	0.66	1	0.66	1	0.66	-0.18	33.33	0.11
ASF1BNT	CNN2	CNN2	7|1|2	10	3.33	3	0|0|0	0.66	1	0.66	1	0.66	2.33	33.33	0.12
ASF1BNT	USP48	USP48	7|2|0	9	3	3	0|0|0	0.66	1	0.66	1	0.66	-0.18	30	0.12
ASF1BNT	CHERP	CHERP	6|1|2	9	3	3	0|0|0	0.66	1	0.66	1	0.66	2.33	30	0.12
ASF1BNT	KIAA1671	KIAA1671	6|2|1	9	3	3	0|0|0	0.66	1	0.66	1	0.66	2.33	30	0.12
ASF1BNT	SCAMP3	SCAMP3	5|2|2	9	3	3	3|0|0	0.66	0.92	0.66	0.92	0.66	0.15	3	0.11
ASF1BNT	PRKAR2A	PRKAR2A	5|2|1	8	2.67	3	0|0|0	0.66	1	0.66	1	0.66	2.33	26.67	0.12
ASF1BNT	CYP51A1	CYP51A1	4|3|1	8	2.67	3	1|0|0	0.66	1	0.66	1	0.66	0.42	8	0.13
ASF1BNT	MPP1	MPP1	5|2|1	8	2.67	3	0|0|0	0.66	1	0.66	1	0.66	2.33	26.67	0.12
ASF1BNT	GPATCH1	GPATCH1	6|2|0	8	2.67	3	0|0|0	0.66	1	0.66	1	0.66	-0.18	26.67	0.12
ASF1BNT	TP53	TP53	5|2|1	8	2.67	3	0|0|0	0.66	1	0.66	1	0.66	2.33	26.67	0.12
ASF1BNT	DDX54	DDX54	5|3|0	8	2.67	3	1|0|0	0.66	1	0.66	1	0.66	-0.98	8	0.11
ASF1BNT	RANBP1	RANBP1	5|1|2	8	2.67	3	0|0|0	0.66	1	0.66	1	0.66	2.33	26.67	0.12
ASF1BNT	GATAD2A	GATAD2A	5|1|2	8	2.67	3	0|0|0	0.66	1	0.66	1	0.66	2.33	26.67	0.12
ASF1BNT	NR3C1	NR3C1	5|2|1	8	2.67	3	0|0|0	0.66	1	0.66	1	0.66	2.33	26.67	0.12
ASF1BNT	PDLIM1	PDLIM1	6|2|0	8	2.67	3	0|0|0	0.66	1	0.66	1	0.66	-0.18	26.67	0.12
ASF1BNT	RAB34	RAB34	5|1|2	8	2.67	3	0|0|0	0.66	1	0.66	1	0.66	2.33	26.67	0.12
ASF1BNT	PRPF4	PRPF4	5|2|0	7	2.33	3	0|0|0	0.66	1	0.66	1	0.66	-0.18	23.33	0.12
ASF1BNT	SLC25A4	SLC25A4	3|3|1	7	2.33	3	1|0|0	0.66	0.99	0.66	0.99	0.66	0.42	7	0.14
ASF1BNT	UBFD1	UBFD1	4|2|1	7	2.33	3	0|0|0	0.66	1	0.66	1	0.66	2.33	23.33	0.12
ASF1BNT	DGCR14	DGCR14	5|2|0	7	2.33	3	0|0|0	0.66	1	0.66	1	0.66	-0.18	23.33	0.12
ASF1BNT	CRKL	CRKL	4|2|1	7	2.33	3	0|0|0	0.66	1	0.66	1	0.66	2.33	23.33	0.12
ASF1BNT	FHL1	FHL1	4|1|2	7	2.33	3	0|0|0	0.66	1	0.66	1	0.66	2.33	23.33	0.12
ASF1BNT	SGPL1	SGPL1	5|2|0	7	2.33	3	0|0|0	0.66	1	0.66	1	0.66	-0.18	23.33	0.12
ASF1BNT	AUP1	AUP1	4|1|2	7	2.33	3	0|0|0	0.66	1	0.66	1	0.66	2.33	23.33	0.12
ASF1BNT	TOX4	TOX4	4|2|1	7	2.33	3	0|0|0	0.66	1	0.66	1	0.66	2.33	23.33	0.12
ASF1BNT	ALG5	ALG5	4|2|1	7	2.33	3	0|0|0	0.66	1	0.66	1	0.66	2.33	23.33	0.12
ASF1BNT	BTF3L4	BTF3L4	4|2|1	7	2.33	3	0|0|0	0.66	1	0.66	1	0.66	2.33	23.33	0.12
ASF1BNT	KNOP1	KNOP1	4|1|2	7	2.33	3	0|0|0	0.66	1	0.66	1	0.66	2.33	23.33	0.12
ASF1BNT	DIMT1	DIMT1	4|2|0	6	2	3	0|0|0	0.66	1	0.66	1	0.66	-0.18	20	0.12
ASF1BNT	TCEB2	TCEB2	4|2|0	6	2	3	0|0|0	0.66	1	0.66	1	0.66	-0.18	20	0.12
ASF1BNT	NDC1	NDC1	3|2|1	6	2	3	0|0|0	0.66	1	0.66	1	0.66	2.33	20	0.13
ASF1BNT	PIGS	PIGS	3|2|1	6	2	3	0|0|0	0.66	1	0.66	1	0.66	2.33	20	0.13
ASF1BNT	METTL1	METTL1	4|2|0	6	2	3	0|0|0	0.66	1	0.66	1	0.66	-0.18	20	0.12
ASF1BNT	PDS5B	PDS5B	2|4|0	6	2	3	0|0|0	0.66	1	0.66	1	0.66	-0.18	20	0.12
ASF1BNT	AURKB	AURKB	4|2|0	6	2	3	0|0|0	0.66	1	0.66	1	0.66	-0.18	20	0.12
ASF1BNT	NDUFB6	NDUFB6	3|2|1	6	2	3	0|0|0	0.66	1	0.66	1	0.66	2.33	20	0.13
ASF1BNT	PIN4	PIN4	2|0|4	6	2	3	0|0|0	0.66	1	0.66	1	0.66	-0.18	20	0.12
ASF1BNT	PRPF38B	PRPF38B	3|3|0	6	2	3	1|0|0	0.66	0.99	0.66	0.99	0.66	-0.98	6	0.14
ASF1BNT	PRCC	PRCC	4|0|2	6	2	3	0|0|0	0.66	1	0.66	1	0.66	-0.18	20	0.12
ASF1BNT	POLD3	POLD3	2|3|1	6	2	3	0|0|0	0.66	1	0.66	1	0.66	2.33	20	0.13
ASF1BNT	SLTM	SLTM	2|3|1	6	2	3	0|0|0	0.66	1	0.66	1	0.66	2.33	20	0.13
ASF1BNT	GOLT1B	GOLT1B	3|2|1	6	2	3	0|0|0	0.66	1	0.66	1	0.66	2.33	20	0.13
ASF1BNT	MRPL19	MRPL19	1|2|2	5	1.67	3	0|0|0	0.66	0.99	0.66	0.99	0.66	2.33	16.67	0.14
ASF1BNT	SEC11A	SEC11A	2|2|1	5	1.67	3	0|0|0	0.66	0.99	0.66	0.99	0.66	2.33	16.67	0.14
ASF1BNT	NT5C3A	NT5C3A	3|2|0	5	1.67	3	0|0|0	0.66	1	0.66	1	0.66	-0.18	16.67	0.13
ASF1BNT	WRNIP1	WRNIP1	2|2|1	5	1.67	3	0|0|0	0.66	0.99	0.66	0.99	0.66	2.33	16.67	0.14
ASF1BNT	EIF4E2	EIF4E2	2|1|2	5	1.67	3	0|0|0	0.66	0.99	0.66	0.99	0.66	2.33	16.67	0.14
ASF1BNT	TOMM34	TOMM34	2|0|3	5	1.67	3	0|0|0	0.66	1	0.66	1	0.66	-0.18	16.67	0.13
ASF1BNT	DDX52	DDX52	0|3|2	5	1.67	3	0|0|0	0.66	1	0.66	1	0.66	-0.18	16.67	0.13
ASF1BNT	SLU7	SLU7	3|2|0	5	1.67	3	0|0|0	0.66	1	0.66	1	0.66	-0.18	16.67	0.13
ASF1BNT	CBX1	CBX1	3|2|0	5	1.67	3	0|0|0	0.66	1	0.66	1	0.66	-0.18	16.67	0.13
ASF1BNT	EBNA1BP2	EBNA1BP2	2|3|0	5	1.67	3	0|0|0	0.66	1	0.66	1	0.66	-0.18	16.67	0.13
ASF1BNT	TAF4	TAF4	2|0|3	5	1.67	3	0|0|0	0.66	1	0.66	1	0.66	-0.18	16.67	0.13
ASF1BNT	PRPF3	PRPF3	2|2|0	4	1.33	3	0|0|0	0.66	0.99	0.66	0.99	0.66	-0.18	13.33	0.14
ASF1BNT	PHAX	PHAX	2|2|0	4	1.33	3	0|0|0	0.66	0.99	0.66	0.99	0.66	-0.18	13.33	0.14
ASF1BNT	PNO1	PNO1	2|2|0	4	1.33	3	0|0|0	0.66	0.99	0.66	0.99	0.66	-0.18	13.33	0.14
ASF1BNT	UBE3A	UBE3A	2|2|0	4	1.33	3	0|0|0	0.66	0.99	0.66	0.99	0.66	-0.18	13.33	0.14
ASF1BNT	CLN6	CLN6	2|2|0	4	1.33	3	0|0|0	0.66	0.99	0.66	0.99	0.66	-0.18	13.33	0.14
ASF1BNT	SLC25A12	SLC25A12	2|2|0	4	1.33	3	0|0|0	0.66	0.99	0.66	0.99	0.66	-0.18	13.33	0.14
ASF1BNT	EIF4G1	EIF4G1	77|47|25	149	49.67	3	32|0|0	0.65	0.99	0.65	0.99	0.65	-5.17	4.66	0.14
ASF1BNT	PYGL	PYGL	72|48|22	142	47.33	3	34|0|0	0.65	0.99	0.65	0.99	0.65	-9.21	4.18	0.15
ASF1BNT	RPL4	RPL4	60|44|26	130	43.33	3	29|1|2	0.65	0.99	0.65	0.99	0.65	-4.61	4.06	0.15
ASF1BNT	RPS15A	RPS15A	17|30|24	71	23.67	3	10|5|11	0.65	1	0.65	1	0.65	-6.05	2.73	0.14
ASF1BNT	RAB1A	RAB1A	25|18|10	53	17.67	3	10|2|3	0.65	0.99	0.65	0.99	0.65	-3.35	3.53	0.15
ASF1BNT	PRMT5	PRMT5	28|17|4	49	16.33	3	11|0|0	0.65	0.99	0.65	0.99	0.65	-5.72	4.45	0.15
ASF1BNT	SMC4	SMC4	32|11|3	46	15.33	3	8|0|0	0.65	1	0.65	1	0.65	-3.79	5.75	0.15
ASF1BNT	ESYT1	ESYT1	31|6|3	40	13.33	3	6|0|0	0.65	1	0.65	1	0.65	-1.57	6.67	0.15
ASF1BNT	COPS3	COPS3	19|9|3	31	10.33	3	6|0|1	0.65	0.99	0.65	0.99	0.65	-2.9	4.43	0.15
ASF1BNT	RRM2	RRM2	16|7|4	27	9	3	7|0|0	0.65	0.98	0.65	0.98	0.65	-1.35	3.86	0.14
ASF1BNT	CYCS	CYCS	1|13|8	22	7.33	3	4|0|0	0.65	0.99	0.65	0.99	0.65	-2.55	5.5	0.15
ASF1BNT	RPS26	RPS26	9|3|4	16	5.33	3	5|0|0	0.65	0.95	0.65	0.95	0.65	-0.55	3.2	0.15
ASF1BNT	STK26	STK26	7|5|1	13	4.33	3	2|0|0	0.65	0.99	0.65	0.99	0.65	-0.3	6.5	0.14
ASF1BNT	RPN1	RPN1	42|34|20	96	32	3	25|0|1	0.64	0.98	0.64	0.98	0.64	-4.08	3.69	0.15
ASF1BNT	PSMD6	PSMD6	40|25|13	78	26	3	18|0|1	0.64	0.99	0.64	0.99	0.64	-3.79	4.11	0.15
ASF1BNT	DIAPH1	DIAPH1	44|9|2	55	18.33	3	7|0|0	0.64	1	0.64	1	0.64	-4.3	7.86	0.15
ASF1BNT	AHSA1	AHSA1	21|13|10	44	14.67	3	13|0|0	0.64	0.96	0.64	0.96	0.64	-1.1	3.38	0.15
ASF1BNT	SART3	SART3	33|10|1	44	14.67	3	7|0|0	0.64	1	0.64	1	0.64	-5.88	6.29	0.15
ASF1BNT	RCC1	RCC1	22|18|3	43	14.33	3	12|0|0	0.64	0.97	0.64	0.97	0.64	-8.33	3.58	0.15
ASF1BNT	SLC25A11	SLC25A11	22|15|5	42	14	3	11|0|0	0.64	0.98	0.64	0.98	0.64	-4.29	3.82	0.15
ASF1BNT	PRPSAP2	PRPSAP2	22|14|4	40	13.33	3	10|0|0	0.64	0.98	0.64	0.98	0.64	-4.57	4	0.15
ASF1BNT	EDC4	EDC4	26|6|0	32	10.67	3	4|0|0	0.64	1	0.64	1	0.64	-4.24	8	0.15
ASF1BNT	LAS1L	LAS1L	18|6|0	24	8	3	4|0|0	0.64	1	0.64	1	0.64	-4.24	6	0.15
ASF1BNT	HADHA	HADHA	7|1|14	22	7.33	3	4|0|0	0.64	0.99	0.64	0.99	0.64	-2.55	5.5	0.15
ASF1BNT	LBR	LBR	13|7|1	21	7	3	4|0|0	0.64	0.99	0.64	0.99	0.64	-2.55	5.25	0.15
ASF1BNT	PAPOLA	PAPOLA	15|5|0	20	6.67	3	3|0|0	0.64	1	0.64	1	0.64	-2.77	6.67	0.15
ASF1BNT	UBE2M	UBE2M	9|7|3	19	6.33	3	5|0|1	0.64	0.94	0.64	0.94	0.64	-1.87	3.17	0.15
ASF1BNT	SACM1L	SACM1L	12|5|1	18	6	3	3|0|0	0.64	1	0.64	1	0.64	-1.36	6	0.15
ASF1BNT	AQR	AQR	14|4|0	18	6	3	2|0|0	0.64	1	0.64	1	0.64	-2.35	9	0.15
ASF1BNT	RAB18	RAB18	8|4|3	15	5	3	5|0|0	0.64	0.94	0.64	0.94	0.64	-0.55	3	0.15
ASF1BNT	ORC2	ORC2	9|4|1	14	4.67	3	2|0|0	0.64	1	0.64	1	0.64	-0.3	7	0.15
ASF1BNT	LARS	LARS	83|48|23	154	51.33	3	37|0|0	0.63	0.99	0.63	0.99	0.63	-11.04	4.16	0.16
ASF1BNT	MCM3	MCM3	38|33|15	86	28.67	3	24|0|1	0.63	0.97	0.63	0.97	0.63	-7.42	3.44	0.16
ASF1BNT	SSRP1	SSRP1	34|26|9	69	23	3	19|0|1	0.63	0.98	0.63	0.98	0.63	-8.97	3.45	0.16
ASF1BNT	HK1	HK1	38|25|5	68	22.67	3	17|0|3	0.63	0.98	0.63	0.98	0.63	-15.02	3.4	0.16
ASF1BNT	CYFIP1	CYFIP1	19|8|1	28	9.33	3	6|0|0	0.63	0.99	0.63	0.99	0.63	-4.52	4.67	0.16
ASF1BNT	CDK2	CDK2	12|9|1	22	7.33	3	6|0|0	0.63	0.97	0.63	0.97	0.63	-4.52	3.67	0.16
ASF1BNT	CPNE1	CPNE1	11|3|2	16	5.33	3	4|0|0	0.63	0.98	0.63	0.98	0.63	-0.84	4	0.16
ASF1BNT	CUL5	CUL5	13|2|1	16	5.33	3	1|0|0	0.63	1	0.63	1	0.63	0.42	16	0.16
ASF1BNT	VCPIP1	VCPIP1	12|0|2	14	4.67	3	1|0|0	0.63	1	0.63	1	0.63	-0.98	14	0.16
ASF1BNT	RPS20	RPS20	6|3|5	14	4.67	3	4|0|1	0.63	0.86	0.63	0.86	0.63	-0.91	2.8	0.15
ASF1BNT	GTPBP1	GTPBP1	10|2|0	12	4	3	1|0|0	0.63	1	0.63	1	0.63	-0.98	12	0.16
ASF1BNT	CABIN1	CABIN1	8|2|1	11	3.67	3	0|0|1	0.63	1	0.63	1	0.63	0.42	11	0.16
ASF1BNT	TRIM33	TRIM33	7|2|1	10	3.33	3	1|0|0	0.63	1	0.63	1	0.63	0.42	10	0.16
ASF1BNT	CWF19L1	CWF19L1	7|2|1	10	3.33	3	1|0|0	0.63	1	0.63	1	0.63	0.42	10	0.16
ASF1BNT	AFG3L2	AFG3L2	8|2|0	10	3.33	3	1|0|0	0.63	1	0.63	1	0.63	-0.98	10	0.16
ASF1BNT	TMEM205	TMEM205	5|4|1	10	3.33	3	2|0|0	0.63	0.97	0.63	0.97	0.63	-0.3	5	0.15
ASF1BNT	DPYSL5	DPYSL5	7|2|0	9	3	3	0|1|0	0.63	1	0.63	1	0.63	-0.98	9	0.16
ASF1BNT	SLK	SLK	7|2|0	9	3	3	1|0|0	0.63	1	0.63	1	0.63	-0.98	9	0.16
ASF1BNT	PRPSAP1	PRPSAP1	7|2|0	9	3	3	1|0|0	0.63	1	0.63	1	0.63	-0.98	9	0.16
ASF1BNT	EIF2AK2	EIF2AK2	6|2|0	8	2.67	3	1|0|0	0.63	1	0.63	1	0.63	-0.98	8	0.16
ASF1BNT	RRP1	RRP1	5|2|1	8	2.67	3	1|0|0	0.63	1	0.63	1	0.63	0.42	8	0.16
ASF1BNT	ORC4	ORC4	6|2|0	8	2.67	3	1|0|0	0.63	1	0.63	1	0.63	-0.98	8	0.16
ASF1BNT	SPCS2	SPCS2	4|1|2	7	2.33	3	1|0|0	0.63	1	0.63	1	0.63	0.42	7	0.16
ASF1BNT	CDK5RAP1	CDK5RAP1	5|2|0	7	2.33	3	1|0|0	0.63	1	0.63	1	0.63	-0.98	7	0.16
ASF1BNT	PCMT1	PCMT1	4|1|2	7	2.33	3	1|0|0	0.63	1	0.63	1	0.63	0.42	7	0.16
ASF1BNT	MGST1	MGST1	4|2|0	6	2	3	1|0|0	0.63	1	0.63	1	0.63	-0.98	6	0.16
ASF1BNT	TBL2	TBL2	2|3|1	6	2	3	1|0|0	0.63	0.99	0.63	0.99	0.63	0.42	6	0.16
ASF1BNT	UQCC1	UQCC1	4|2|0	6	2	3	1|0|0	0.63	1	0.63	1	0.63	-0.98	6	0.16
ASF1BNT	MYLK	MYLK	3|2|1	6	2	3	1|0|0	0.63	0.99	0.63	0.99	0.63	0.42	6	0.16
ASF1BNT	DCAKD	DCAKD	3|2|0	5	1.67	3	1|0|0	0.63	0.99	0.63	0.99	0.63	-0.98	5	0.16
ASF1BNT	BCAT2	BCAT2	3|0|2	5	1.67	3	1|0|0	0.63	0.99	0.63	0.99	0.63	-0.98	5	0.16
ASF1BNT	DHX9	DHX9	116|98|60	274	91.33	3	59|5|9	0.62	0.99	0.62	0.99	0.62	-13.16	3.75	0.17
ASF1BNT	SUPT16H	SUPT16H	56|33|19	108	36	3	26|0|1	0.62	0.99	0.62	0.99	0.62	-5.67	4	0.17
ASF1BNT	SLC25A13	SLC25A13	32|25|9	66	22	3	20|0|0	0.62	0.97	0.62	0.97	0.62	-8.89	3.3	0.17
ASF1BNT	ATP5F1	ATP5F1	32|19|7	58	19.33	3	16|0|0	0.62	0.98	0.62	0.98	0.62	-7.11	3.62	0.17
ASF1BNT	HACD3	HACD3	29|15|7	51	17	3	13|0|0	0.62	0.98	0.62	0.98	0.62	-3.94	3.92	0.17
ASF1BNT	EIF3M	EIF3M	26|13|3	42	14	3	11|0|0	0.62	0.98	0.62	0.98	0.62	-7.4	3.82	0.17
ASF1BNT	STAT1	STAT1	30|7|5	42	14	3	8|0|0	0.62	1	0.62	1	0.62	-1.21	5.25	0.17
ASF1BNT	MYO1C	MYO1C	28|3|1	32	10.67	3	2|0|0	0.62	1	0.62	1	0.62	-0.3	16	0.17
ASF1BNT	SSR4	SSR4	12|8|5	25	8.33	3	6|0|2	0.62	0.96	0.62	0.96	0.62	-1.62	3.13	0.17
ASF1BNT	CCDC47	CCDC47	15|7|0	22	7.33	3	6|0|0	0.62	0.98	0.62	0.98	0.62	-6.61	3.67	0.17
ASF1BNT	PELP1	PELP1	16|3|0	19	6.33	3	2|0|0	0.62	1	0.62	1	0.62	-2.35	9.5	0.17
ASF1BNT	2007-09-01	2007-09-01	8|1|10	19	6.33	3	5|0|1	0.62	0.96	0.62	0.96	0.62	-4.79	3.17	0.17
ASF1BNT	RTN4	RTN4	14|5|0	19	6.33	3	4|0|0	0.62	0.99	0.62	0.99	0.62	-4.24	4.75	0.17
ASF1BNT	STAG2	STAG2	15|3|1	19	6.33	3	2|0|0	0.62	1	0.62	1	0.62	-0.3	9.5	0.17
ASF1BNT	COMT	COMT	11|3|0	14	4.67	3	2|0|0	0.62	1	0.62	1	0.62	-2.35	7	0.17
ASF1BNT	PRIM1	PRIM1	11|3|0	14	4.67	3	2|0|0	0.62	1	0.62	1	0.62	-2.35	7	0.17
ASF1BNT	GMDS	GMDS	7|6|0	13	4.33	3	4|0|0	0.62	0.94	0.62	0.94	0.62	-4.24	3.25	0.17
ASF1BNT	AP2M1	AP2M1	10|3|0	13	4.33	3	2|0|0	0.62	1	0.62	1	0.62	-2.35	6.5	0.17
ASF1BNT	MTX1	MTX1	6|3|1	10	3.33	3	2|0|0	0.62	0.98	0.62	0.98	0.62	-0.3	5	0.17
ASF1BNT	MGST3	MGST3	6|3|0	9	3	3	2|0|0	0.62	0.98	0.62	0.98	0.62	-2.35	4.5	0.17
ASF1BNT	PICALM	PICALM	4|4|0	8	2.67	3	2|0|0	0.62	0.93	0.62	0.93	0.62	-2.35	4	0.17
ASF1BNT	SLC25A6	SLC25A6	24|24|12	60	20	3	15|1|3	0.61	0.91	0.61	0.91	0.61	-4.95	3.16	0.17
ASF1BNT	CYB5R3	CYB5R3	26|17|9	52	17.33	3	14|0|1	0.61	0.97	0.61	0.97	0.61	-3.87	3.47	0.17
ASF1BNT	SORD	SORD	20|5|5	30	10	3	7|0|0	0.61	0.99	0.61	0.99	0.61	-0.29	4.29	0.17
ASF1BNT	AAAS	AAAS	7|6|3	16	5.33	3	6|0|0	0.61	0.87	0.61	0.87	0.61	-1.57	2.67	0.17
ASF1BNT	FAM3C	FAM3C	6|1|4	11	3.67	3	3|0|0	0.61	0.95	0.61	0.95	0.61	-1.36	3.67	0.17
ASF1BNT	PDK1	PDK1	5|3|1	9	3	3	2|0|0	0.61	0.97	0.61	0.97	0.61	-0.3	4.5	0.17
ASF1BNT	U2AF2	U2AF2	5|1|3	9	3	3	0|0|2	0.61	0.97	0.61	0.97	0.61	-0.3	4.5	0.17
ASF1BNT	CPSF7	CPSF7	5|3|0	8	2.67	3	2|0|0	0.61	0.97	0.61	0.97	0.61	-2.35	4	0.17
ASF1BNT	MCM4	MCM4	26|14|7	47	15.67	3	13|0|0	0.6	0.98	0.6	0.98	0.6	-3.94	3.62	0.18
ASF1BNT	TMEM43	TMEM43	13|12|2	27	9	3	10|0|0	0.6	0.92	0.6	0.92	0.6	-7.7	2.7	0.18
ASF1BNT	CSNK2A2	CSNK2A2	14|7|3	24	8	3	7|0|0	0.6	0.97	0.6	0.97	0.6	-2.65	3.43	0.17
ASF1BNT	RPL38	RPL38	5|0|4	9	3	3	3|0|0	0.6	0.92	0.6	0.92	0.6	-2.77	3	0.18
ASF1BNT	HNRNPD	HNRNPD	4|3|1	8	2.67	3	2|0|0	0.6	0.93	0.6	0.93	0.6	-0.3	4	0.18
ASF1BNT	CAMK2D	CAMK2D	4|3|0	7	2.33	3	2|0|0	0.6	0.93	0.6	0.93	0.6	-2.35	3.5	0.18
ASF1BNT	TMCO1	TMCO1	2|2|1	5	1.67	3	1|0|0	0.6	0.9	0.6	0.9	0.6	0.42	5	0.18
ASF1BNT	TBC1D24	TBC1D24	2|1|2	5	1.67	3	1|0|0	0.6	0.9	0.6	0.9	0.6	0.42	5	0.18
ASF1BNT	UQCRQ	UQCRQ	2|2|1	5	1.67	3	1|0|0	0.6	0.9	0.6	0.9	0.6	0.42	5	0.18
ASF1BNT	DERL1	DERL1	2|2|1	5	1.67	3	1|0|0	0.6	0.9	0.6	0.9	0.6	0.42	5	0.18
ASF1BNT	IGF2BP3	IGF2BP3	2|2|1	5	1.67	3	1|0|0	0.6	0.9	0.6	0.9	0.6	0.42	5	0.18
ASF1BNT	CFAP20	CFAP20	2|2|0	4	1.33	3	1|0|0	0.6	0.9	0.6	0.9	0.6	-0.98	4	0.18
ASF1BNT	H3BN98	H3BN98	2|2|0	4	1.33	3	1|0|0	0.6	0.9	0.6	0.9	0.6	-0.98	4	0.18
ASF1BNT	DERA	DERA	2|2|0	4	1.33	3	1|0|0	0.6	0.9	0.6	0.9	0.6	-0.98	4	0.18
ASF1BNT	CPSF6	CPSF6	2|0|2	4	1.33	3	0|0|1	0.6	0.9	0.6	0.9	0.6	-0.98	4	0.18
ASF1BNT	PSMD12	PSMD12	41|20|7	68	22.67	3	17|0|1	0.59	0.99	0.59	0.99	0.59	-9.43	3.78	0.18
ASF1BNT	CKAP4	CKAP4	31|23|8	62	20.67	3	19|1|0	0.59	0.97	0.59	0.97	0.59	-10.29	3.1	0.18
ASF1BNT	RBM14	RBM14	6|2|42	50	16.67	3	6|0|0	0.59	1	0.59	1	0.59	-3.09	8.33	0.18
ASF1BNT	EIF2B1	EIF2B1	16|12|5	33	11	3	11|0|0	0.59	0.95	0.59	0.95	0.59	-4.29	3	0.18
ASF1BNT	USP14	USP14	23|8|2	33	11	3	8|0|0	0.59	0.99	0.59	0.99	0.59	-5.54	4.12	0.18
ASF1BNT	ACO2	ACO2	12|5|9	26	8.67	3	9|0|0	0.59	0.92	0.59	0.92	0.59	-2.19	2.89	0.18
ASF1BNT	POLD1	POLD1	20|3|0	23	7.67	3	3|0|0	0.59	1	0.59	1	0.59	-2.77	7.67	0.18
ASF1BNT	TWF1	TWF1	14|5|3	22	7.33	3	6|0|0	0.59	0.98	0.59	0.98	0.59	-1.57	3.67	0.18
ASF1BNT	CAPN1	CAPN1	16|5|0	21	7	3	5|0|0	0.59	0.99	0.59	0.99	0.59	-5.72	4.2	0.18
ASF1BNT	NCBP1	NCBP1	13|5|1	19	6.33	3	5|0|0	0.59	0.98	0.59	0.98	0.59	-3.81	3.8	0.18
ASF1BNT	PRKAG1	PRKAG1	15|4|0	19	6.33	3	4|0|0	0.59	1	0.59	1	0.59	-4.24	4.75	0.18
ASF1BNT	SEC63	SEC63	11|4|1	16	5.33	3	4|0|0	0.59	0.98	0.59	0.98	0.59	-2.55	4	0.18
ASF1BNT	AP1G1	AP1G1	12|3|0	15	5	3	3|0|0	0.59	1	0.59	1	0.59	-2.77	5	0.18
ASF1BNT	PRKACA	PRKACA	10|4|0	14	4.67	3	4|0|0	0.59	0.98	0.59	0.98	0.59	-4.24	3.5	0.18
ASF1BNT	CUL2	CUL2	25|9|1	35	11.67	3	9|0|0	0.58	0.99	0.58	0.99	0.58	-8.22	3.89	0.18
ASF1BNT	SERPINH1	SERPINH1	16|1|13	30	10	3	12|0|0	0.58	0.93	0.58	0.93	0.58	-12.15	2.5	0.19
ASF1BNT	RPL9	RPL9	18|9|1	28	9.33	3	9|0|0	0.58	0.97	0.58	0.97	0.58	-8.22	3.11	0.19
ASF1BNT	DDX20	DDX20	16|2|1	19	6.33	3	2|0|0	0.58	1	0.58	1	0.58	-0.3	9.5	0.19
ASF1BNT	REEP5	REEP5	9|3|1	13	4.33	3	3|0|0	0.58	0.99	0.58	0.99	0.58	-1.36	4.33	0.18
ASF1BNT	CISD1	CISD1	8|4|0	12	4	3	4|0|0	0.58	0.96	0.58	0.96	0.58	-4.24	3	0.19
ASF1BNT	DCUN1D5	DCUN1D5	7|3|1	11	3.67	3	3|0|0	0.58	0.97	0.58	0.97	0.58	-1.36	3.67	0.19
ASF1BNT	EXOSC9	EXOSC9	5|5|0	10	3.33	3	4|0|0	0.58	0.87	0.58	0.87	0.58	-4.24	2.5	0.19
ASF1BNT	FBL	FBL	33|28|27	88	29.33	3	18|2|7	0.57	0.89	0.57	0.89	0.57	-0.6	3.26	0.19
ASF1BNT	PSMB1	PSMB1	19|15|7	41	13.67	3	13|0|1	0.57	0.94	0.57	0.94	0.57	-5.08	2.93	0.19
ASF1BNT	TSN	TSN	18|11|6	35	11.67	3	10|0|1	0.57	0.96	0.57	0.96	0.57	-3.2	3.18	0.19
ASF1BNT	RAB1B	RAB1B	12|11|8	31	10.33	3	8|0|3	0.57	0.81	0.57	0.81	0.57	-1.44	2.82	0.19
ASF1BNT	ACOT9	ACOT9	17|3|3	23	7.67	3	5|0|0	0.57	0.99	0.57	0.99	0.57	-0.55	4.6	0.19
ASF1BNT	ALDH5A1	ALDH5A1	9|4|2	15	5	3	5|0|0	0.57	0.95	0.57	0.95	0.57	-1.93	3	0.19
ASF1BNT	PSMG2	PSMG2	7|4|1	12	4	3	4|0|0	0.57	0.94	0.57	0.94	0.57	-2.55	3	0.19
ASF1BNT	NAA50	NAA50	5|2|5	12	4	3	5|0|0	0.57	0.79	0.57	0.79	0.57	-1.93	2.4	0.19
ASF1BNT	GLO1	GLO1	7|0|3	10	3.33	3	2|0|1	0.57	1	0.57	1	0.57	-3.21	3.33	0.19
ASF1BNT	EIF2S2	EIF2S2	7|1|2	10	3.33	3	2|0|0	0.57	0.99	0.57	0.99	0.57	-0.3	5	0.19
ASF1BNT	RER1	RER1	6|2|0	8	2.67	3	2|0|0	0.57	0.98	0.57	0.98	0.57	-2.35	4	0.19
ASF1BNT	TNXB	TNXB	4|2|2	8	2.67	3	2|0|1	0.57	0.9	0.57	0.9	0.57	-0.36	2.67	0.19
ASF1BNT	PCID2	PCID2	6|2|0	8	2.67	3	2|0|0	0.57	0.98	0.57	0.98	0.57	-2.35	4	0.19
ASF1BNT	TMED9	TMED9	5|2|0	7	2.33	3	2|0|0	0.57	0.97	0.57	0.97	0.57	-2.35	3.5	0.19
ASF1BNT	RARS	RARS	76|42|29	147	49	3	32|0|4	0.56	0.99	0.56	0.99	0.56	-5.64	4.08	0.19
ASF1BNT	SMU1	SMU1	28|19|6	53	17.67	3	18|0|0	0.56	0.97	0.56	0.97	0.56	-10.84	2.94	0.19
ASF1BNT	EPHX1	EPHX1	8|6|1	15	5	3	6|0|0	0.56	0.91	0.56	0.91	0.56	-4.52	2.5	0.19
ASF1BNT	MCTS1	MCTS1	7|4|4	15	5	3	6|0|0	0.56	0.87	0.56	0.87	0.56	-0.39	2.5	0.19
ASF1BNT	ELAVL1	ELAVL1	4|3|2	9	3	3	4|0|0	0.56	0.78	0.56	0.78	0.56	-0.84	2.25	0.19
ASF1BNT	HNRNPAB	HNRNPAB	5|0|3	8	2.67	3	3|0|0	0.56	0.92	0.56	0.92	0.56	-2.77	2.67	0.19
ASF1BNT	NDUFS7	NDUFS7	4|1|2	7	2.33	3	2|0|0	0.56	0.93	0.56	0.93	0.56	-0.3	3.5	0.19
ASF1BNT	SNF8	SNF8	4|2|1	7	2.33	3	2|0|0	0.56	0.93	0.56	0.93	0.56	-0.3	3.5	0.19
ASF1BNT	GNA11	GNA11	2|4|0	6	2	3	2|0|0	0.56	0.93	0.56	0.93	0.56	-2.35	3	0.19
ASF1BNT	ILVBL	ILVBL	4|2|0	6	2	3	2|0|0	0.56	0.93	0.56	0.93	0.56	-2.35	3	0.19
ASF1BNT	SF3B3	SF3B3	47|34|20	101	33.67	3	29|0|1	0.55	0.97	0.55	0.97	0.55	-7.43	3.37	0.2
ASF1BNT	DDOST	DDOST	25|15|10	50	16.67	3	13|0|2	0.55	0.97	0.55	0.97	0.55	-3.01	3.33	0.2
ASF1BNT	SMC3	SMC3	24|5|9	38	12.67	3	10|0|0	0.55	0.98	0.55	0.98	0.55	-3.22	3.8	0.2
ASF1BNT	PSMB2	PSMB2	18|8|7	33	11	3	10|0|0	0.55	0.97	0.55	0.97	0.55	-1.09	3.3	0.2
ASF1BNT	ATP5O	ATP5O	6|5|20	31	10.33	3	8|0|0	0.55	0.98	0.55	0.98	0.55	-1.21	3.88	0.2
ASF1BNT	HIST1H1C	HIST1H1C	3|11|8	22	7.33	3	3|1|5	0.55	0.98	0.55	0.98	0.55	-5.92	2.44	0.2
ASF1BNT	MRPS2	MRPS2	5|4|0	9	3	3	4|0|0	0.55	0.87	0.55	0.87	0.55	-4.24	2.25	0.2
ASF1BNT	AP3S1	AP3S1	4|1|3	8	2.67	3	3|0|0	0.55	0.87	0.55	0.87	0.55	-1.36	2.67	0.2
ASF1BNT	RPS9	RPS9	31|34|19	84	28	3	18|5|5	0.54	0.9	0.54	0.9	0.54	-7	3	0.2
ASF1BNT	HSPH1	HSPH1	30|9|3	42	14	3	10|0|0	0.54	0.99	0.54	0.99	0.54	-6.17	4.2	0.2
ASF1BNT	ACTR2	ACTR2	20|10|7	37	12.33	3	9|0|2	0.54	0.98	0.54	0.98	0.54	-2.28	3.36	0.2
ASF1BNT	LRRC40	LRRC40	22|8|2	32	10.67	3	9|0|0	0.54	0.98	0.54	0.98	0.54	-6.4	3.56	0.2
ASF1BNT	AP2A2	AP2A2	17|4|0	21	7	3	5|0|0	0.54	0.99	0.54	0.99	0.54	-5.72	4.2	0.2
ASF1BNT	EIF3L	EIF3L	47|28|15	90	30	3	26|0|0	0.53	0.98	0.53	0.98	0.53	-8.31	3.46	0.2
ASF1BNT	EIF3C	EIF3C	42|28|14	84	28	3	25|0|1	0.53	0.98	0.53	0.98	0.53	-9.4	3.23	0.21
ASF1BNT	DDX3X	DDX3X	38|11|3	52	17.33	3	12|0|0	0.53	0.99	0.53	0.99	0.53	-8.33	4.33	0.21
ASF1BNT	XPO7	XPO7	32|11|6	49	16.33	3	12|0|0	0.53	0.99	0.53	0.99	0.53	-4.08	4.08	0.2
ASF1BNT	RAB5C	RAB5C	18|14|12	44	14.67	3	10|2|3	0.53	0.91	0.53	0.91	0.53	-1.54	2.93	0.2
ASF1BNT	PFKM	PFKM	24|10|5	39	13	3	11|0|0	0.53	0.98	0.53	0.98	0.53	-4.29	3.55	0.2
ASF1BNT	NUP93	NUP93	21|10|4	35	11.67	3	11|0|0	0.53	0.97	0.53	0.97	0.53	-5.72	3.18	0.21
ASF1BNT	CTNNA1	CTNNA1	15|3|0	18	6	3	4|0|0	0.53	1	0.53	1	0.53	-4.24	4.5	0.2
ASF1BNT	WDR43	WDR43	12|4|1	17	5.67	3	5|0|0	0.53	0.98	0.53	0.98	0.53	-3.81	3.4	0.2
ASF1BNT	NCAPG	NCAPG	13|4|0	17	5.67	3	5|0|0	0.53	0.98	0.53	0.98	0.53	-5.72	3.4	0.2
ASF1BNT	CCAR1	CCAR1	13|3|1	17	5.67	3	4|0|0	0.53	0.99	0.53	0.99	0.53	-2.55	4.25	0.2
ASF1BNT	VTA1	VTA1	12|2|2	16	5.33	3	4|0|0	0.53	0.99	0.53	0.99	0.53	-0.84	4	0.2
ASF1BNT	STX7	STX7	6|3|3	12	4	3	5|0|0	0.53	0.87	0.53	0.87	0.53	-0.55	2.4	0.2
ASF1BNT	SUB1	SUB1	3|1|2	6	2	3	2|0|0	0.53	0.87	0.53	0.87	0.53	-0.3	3	0.2
ASF1BNT	GET4	GET4	2|3|1	6	2	3	2|0|0	0.53	0.87	0.53	0.87	0.53	-0.3	3	0.2
ASF1BNT	PAFAH1B3	PAFAH1B3	3|1|2	6	2	3	2|0|0	0.53	0.87	0.53	0.87	0.53	-0.3	3	0.2
ASF1BNT	SNRPB2	SNRPB2	3|0|2	5	1.67	3	2|0|0	0.53	0.87	0.53	0.87	0.53	-2.35	2.5	0.2
ASF1BNT	RPL7	RPL7	46|54|29	129	43	3	23|7|13	0.52	0.98	0.52	0.98	0.52	-11.64	3	0.21
ASF1BNT	EIF2S3	EIF2S3	36|38|23	97	32.33	3	27|1|3	0.52	0.84	0.52	0.84	0.52	-6	3.13	0.21
ASF1BNT	PSME3	PSME3	19|9|15	43	14.33	3	12|0|3	0.52	0.91	0.52	0.91	0.52	-4.09	2.87	0.21
ASF1BNT	RAB2A	RAB2A	17|14|6	37	12.33	3	13|0|1	0.52	0.89	0.52	0.89	0.52	-6.35	2.64	0.21
ASF1BNT	PPP2R4	PPP2R4	16|4|3	23	7.67	3	6|0|0	0.52	0.99	0.52	0.99	0.52	-1.57	3.83	0.21
ASF1BNT	NSDHL	NSDHL	8|4|1	13	4.33	3	5|0|0	0.52	0.94	0.52	0.94	0.52	-3.81	2.6	0.21
ASF1BNT	MPC2	MPC2	4|4|0	8	2.67	3	4|0|0	0.52	0.78	0.52	0.78	0.52	-4.24	2	0.21
ASF1BNT	SFXN3	SFXN3	2|2|3	7	2.33	3	2|0|1	0.52	0.72	0.52	0.72	0.52	-0.36	2.33	0.21
ASF1BNT	CAD	CAD	77|35|22	134	44.67	3	32|0|0	0.51	0.99	0.51	0.99	0.51	-7.45	4.19	0.21
ASF1BNT	RPS5	RPS5	33|23|23	79	26.33	3	17|1|6	0.51	0.96	0.51	0.96	0.51	-0.9	3.29	0.21
ASF1BNT	SULT1A1	SULT1A1	23|1|2	26	8.67	3	3|0|0	0.51	1	0.51	1	0.51	-1.36	8.67	0.21
ASF1BNT	HK2	HK2	18|1|2	21	7	3	3|0|0	0.51	1	0.51	1	0.51	-1.36	7	0.21
ASF1BNT	STT3A	STT3A	12|4|3	19	6.33	3	6|0|0	0.51	0.97	0.51	0.97	0.51	-1.57	3.17	0.21
ASF1BNT	RAB10	RAB10	10|4|3	17	5.67	3	6|0|0	0.51	0.95	0.51	0.95	0.51	-1.57	2.83	0.21
ASF1BNT	DDX47	DDX47	8|5|0	13	4.33	3	6|0|0	0.51	0.91	0.51	0.91	0.51	-6.61	2.17	0.21
ASF1BNT	SNX5	SNX5	10|2|1	13	4.33	3	3|0|0	0.51	0.99	0.51	0.99	0.51	-1.36	4.33	0.21
ASF1BNT	TOMM22	TOMM22	9|2|0	11	3.67	3	3|0|0	0.51	0.99	0.51	0.99	0.51	-2.77	3.67	0.21
ASF1BNT	ARF5	ARF5	8|2|0	10	3.33	3	3|0|0	0.51	0.98	0.51	0.98	0.51	-2.77	3.33	0.21
ASF1BNT	SND1	SND1	65|36|21	122	40.67	3	32|1|0	0.5	0.99	0.5	0.99	0.5	-9.24	3.7	0.21
ASF1BNT	KPNA2	KPNA2	37|21|15	73	24.33	3	17|0|4	0.5	0.98	0.5	0.98	0.5	-4.02	3.48	0.21
ASF1BNT	HSP90AB2P	HSP90AB2P	6|4|2	12	4	3	4|0|1	0.5	0.86	0.5	0.86	0.5	-2.28	2.4	0.21
ASF1BNT	HM13	HM13	6|0|2	8	2.67	3	3|0|0	0.5	0.95	0.5	0.95	0.5	-2.77	2.67	0.21
ASF1BNT	HNRNPC	HNRNPC	18|15|13	46	15.33	3	11|1|4	0.49	0.83	0.49	0.83	0.49	-1.57	2.88	0.21
ASF1BNT	DPP3	DPP3	16|3|2	21	7	3	5|0|0	0.49	0.99	0.49	0.99	0.49	-1.93	4.2	0.21
ASF1BNT	YKT6	YKT6	13|3|2	18	6	3	5|0|0	0.49	0.98	0.49	0.98	0.49	-1.93	3.6	0.21
ASF1BNT	ACTR1B	ACTR1B	5|2|0	7	2.33	3	3|0|0	0.49	0.92	0.49	0.92	0.49	-2.77	2.33	0.22
ASF1BNT	TK1	TK1	2|0|2	4	1.33	3	0|0|2	0.49	0.73	0.49	0.73	0.49	-2.35	2	0.22
ASF1BNT	TMX1	TMX1	9|5|6	20	6.67	3	7|0|1	0.48	0.84	0.48	0.84	0.48	-1.41	2.5	0.22
ASF1BNT	TRAPPC3	TRAPPC3	7|4|3	14	4.67	3	6|0|0	0.48	0.87	0.48	0.87	0.48	-1.57	2.33	0.22
ASF1BNT	CDK4	CDK4	8|2|3	13	4.33	3	5|0|0	0.48	0.94	0.48	0.94	0.48	-1.93	2.6	0.22
ASF1BNT	KIF5B	KIF5B	28|10|6	44	14.67	3	12|0|0	0.47	0.98	0.47	0.98	0.47	-4.08	3.67	0.22
ASF1BNT	MYCBP2	MYCBP2	32|2|1	35	11.67	3	2|0|1	0.47	1	0.47	1	0.47	-1.81	11.67	0.22
ASF1BNT	API5	API5	25|9|0	34	11.33	3	11|0|0	0.47	0.98	0.47	0.98	0.47	-13.75	3.09	0.22
ASF1BNT	PAFAH1B1	PAFAH1B1	22|9|3	34	11.33	3	11|0|0	0.47	0.98	0.47	0.98	0.47	-7.4	3.09	0.22
ASF1BNT	PDCD6	PDCD6	10|6|9	25	8.33	3	9|0|1	0.47	0.73	0.47	0.73	0.47	-2.23	2.5	0.22
ASF1BNT	ERLIN2	ERLIN2	14|5|5	24	8	3	8|0|0	0.47	0.96	0.47	0.96	0.47	-1.21	3	0.22
ASF1BNT	PPP1CC	PPP1CC	6|5|3	14	4.67	3	4|0|2	0.47	0.76	0.47	0.76	0.47	-2.17	2.33	0.22
ASF1BNT	HINT1	HINT1	4|3|2	9	3	3	2|0|2	0.47	0.79	0.47	0.79	0.47	-1.64	2.25	0.22
ASF1BNT	CDK13	CDK13	4|3|2	9	3	3	2|1|1	0.47	0.76	0.47	0.76	0.47	-1.52	2.25	0.22
ASF1BNT	MAD2L1	MAD2L1	4|2|0	6	2	3	3|0|0	0.47	0.87	0.47	0.87	0.47	-2.77	2	0.22
ASF1BNT	NAA25	NAA25	4|2|0	6	2	3	3|0|0	0.47	0.87	0.47	0.87	0.47	-2.77	2	0.22
ASF1BNT	GCLM	GCLM	4|2|0	6	2	3	3|0|0	0.47	0.87	0.47	0.87	0.47	-2.77	2	0.22
ASF1BNT	XPO1	XPO1	69|31|14	114	38	3	30|0|0	0.46	0.99	0.46	0.99	0.46	-13.47	3.8	0.22
ASF1BNT	PYGB	PYGB	31|11|5	47	15.67	3	12|0|1	0.46	0.99	0.46	0.99	0.46	-6.64	3.62	0.22
ASF1BNT	MYO6	MYO6	30|3|1	34	11.33	3	5|0|0	0.46	1	0.46	1	0.46	-3.81	6.8	0.23
ASF1BNT	EIF5A	EIF5A	14|6|4	24	8	3	6|2|0	0.46	0.98	0.46	0.98	0.46	-2.82	3	0.22
ASF1BNT	SNRPE	SNRPE	8|9|5	22	7.33	3	5|0|4	0.46	0.76	0.46	0.76	0.46	-2.87	2.44	0.22
ASF1BNT	CSK	CSK	13|6|2	21	7	3	8|0|0	0.46	0.95	0.46	0.95	0.46	-5.54	2.62	0.22
ASF1BNT	RFC5	RFC5	15|4|2	21	7	3	6|0|0	0.46	0.98	0.46	0.98	0.46	-3.09	3.5	0.22
ASF1BNT	RAB8A	RAB8A	4|3|0	7	2.33	3	4|0|0	0.46	0.78	0.46	0.78	0.46	-4.24	1.75	0.22
ASF1BNT	FKBP11	FKBP11	2|2|1	5	1.67	3	1|0|1	0.46	0.69	0.46	0.69	0.46	-0.61	2.5	0.22
ASF1BNT	HNRNPH1	HNRNPH1	2|2|0	4	1.33	3	1|0|1	0.46	0.69	0.46	0.69	0.46	-2.22	2	0.22
ASF1BNT	ANXA1	ANXA1	2|0|2	4	1.33	3	1|0|1	0.46	0.69	0.46	0.69	0.46	-2.22	2	0.22
ASF1BNT	CPNE3	CPNE3	25|11|7	43	14.33	3	11|1|1	0.45	0.98	0.45	0.98	0.45	-4.21	3.31	0.23
ASF1BNT	CUL4B	CUL4B	19|3|0	22	7.33	3	5|0|0	0.45	1	0.45	1	0.45	-5.72	4.4	0.23
ASF1BNT	APMAP	APMAP	19|12|8	39	13	3	13|0|1	0.44	0.94	0.44	0.94	0.44	-3.95	2.79	0.23
ASF1BNT	PSMB3	PSMB3	10|6|3	19	6.33	3	7|1|0	0.44	0.9	0.44	0.9	0.44	-4	2.38	0.23
ASF1BNT	PREX1	PREX1	2|4|1	7	2.33	3	2|0|1	0.44	0.9	0.44	0.9	0.44	-1.81	2.33	0.23
ASF1BNT	NDUFA13	NDUFA13	3|2|1	6	2	3	3|0|0	0.44	0.77	0.44	0.77	0.44	-1.36	2	0.23
ASF1BNT	SSR1	SSR1	3|2|0	5	1.67	3	3|0|0	0.44	0.77	0.44	0.77	0.44	-2.77	1.67	0.23
ASF1BNT	EIF3A	EIF3A	87|52|38	177	59	3	43|0|4	0.43	0.99	0.43	0.99	0.43	-7.92	3.77	0.23
ASF1BNT	VARS	VARS	72|39|31	142	47.33	3	35|0|2	0.43	0.99	0.43	0.99	0.43	-5.01	3.84	0.23
ASF1BNT	DARS	DARS	51|34|15	100	33.33	3	33|0|0	0.43	0.97	0.43	0.97	0.43	-15.46	3.03	0.23
ASF1BNT	SLC25A3	SLC25A3	28|23|14	65	21.67	3	19|2|2	0.43	0.86	0.43	0.86	0.43	-6.72	2.83	0.23
ASF1BNT	PCBP1	PCBP1	26|19|20	65	21.67	3	13|2|7	0.43	0.91	0.43	0.91	0.43	-1.83	2.95	0.23
ASF1BNT	EIF5B	EIF5B	14|2|1	17	5.67	3	4|0|0	0.43	0.99	0.43	0.99	0.43	-2.55	4.25	0.23
ASF1BNT	AP3B1	AP3B1	13|2|0	15	5	3	4|0|0	0.43	0.99	0.43	0.99	0.43	-4.24	3.75	0.23
ASF1BNT	MCMBP	MCMBP	13|2|0	15	5	3	4|0|0	0.43	0.99	0.43	0.99	0.43	-4.24	3.75	0.23
ASF1BNT	NUP85	NUP85	12|2|0	14	4.67	3	4|0|0	0.43	0.99	0.43	0.99	0.43	-4.24	3.5	0.23
ASF1BNT	NLE1	NLE1	12|2|0	14	4.67	3	4|0|0	0.43	0.99	0.43	0.99	0.43	-4.24	3.5	0.23
ASF1BNT	GSTZ1	GSTZ1	10|2|1	13	4.33	3	4|0|0	0.43	0.98	0.43	0.98	0.43	-2.55	3.25	0.23
ASF1BNT	TMPO	TMPO	19|16|7	42	14	3	15|1|1	0.42	0.79	0.42	0.79	0.42	-8.42	2.47	0.24
ASF1BNT	PPP2CA	PPP2CA	26|7|4	37	12.33	3	10|0|0	0.42	0.99	0.42	0.99	0.42	-4.57	3.7	0.24
ASF1BNT	CA2	CA2	8|3|3	14	4.67	3	6|0|0	0.42	0.91	0.42	0.91	0.42	-1.57	2.33	0.23
ASF1BNT	PDE12	PDE12	8|2|0	10	3.33	3	4|0|0	0.42	0.96	0.42	0.96	0.42	-4.24	2.5	0.23
ASF1BNT	SNAP23	SNAP23	8|2|0	10	3.33	3	4|0|0	0.42	0.96	0.42	0.96	0.42	-4.24	2.5	0.23
ASF1BNT	AIMP2	AIMP2	15|6|7	28	9.33	3	7|0|3	0.41	0.97	0.41	0.97	0.41	-2.55	2.8	0.24
ASF1BNT	SAMM50	SAMM50	19|5|3	27	9	3	8|0|0	0.41	0.98	0.41	0.98	0.41	-3.79	3.38	0.24
ASF1BNT	CDC42	CDC42	13|3|4	20	6.67	3	7|0|0	0.41	0.96	0.41	0.96	0.41	-2.65	2.86	0.24
ASF1BNT	SLC3A2	SLC3A2	13|4|3	20	6.67	3	7|0|0	0.41	0.96	0.41	0.96	0.41	-2.65	2.86	0.24
ASF1BNT	CMBL	CMBL	10|2|2	14	4.67	3	5|0|0	0.41	0.96	0.41	0.96	0.41	-1.93	2.8	0.24
ASF1BNT	ARF4	ARF4	6|2|1	9	3	3	4|0|0	0.41	0.92	0.41	0.92	0.41	-2.55	2.25	0.24
ASF1BNT	CYB5B	CYB5B	6|2|1	9	3	3	4|0|0	0.41	0.92	0.41	0.92	0.41	-2.55	2.25	0.24
ASF1BNT	CTBP2	CTBP2	6|2|0	8	2.67	3	4|0|0	0.41	0.92	0.41	0.92	0.41	-4.24	2	0.24
ASF1BNT	FBLL1	FBLL1	2|2|2	6	2	3	2|0|1	0.41	0.41	0.41	0.41	0.41	-0.36	2	0.24
ASF1BNT	SFN	SFN	2|2|2	6	2	3	2|0|1	0.41	0.41	0.41	0.41	0.41	-0.36	2	0.24
ASF1BNT	PSMD11	PSMD11	46|28|17	91	30.33	3	27|0|2	0.4	0.98	0.4	0.98	0.4	-9.31	3.14	0.24
ASF1BNT	RPN2	RPN2	29|13|2	44	14.67	3	16|0|0	0.4	0.98	0.4	0.98	0.4	-15.27	2.75	0.24
ASF1BNT	YARS2	YARS2	17|7|2	26	8.67	3	10|0|0	0.4	0.96	0.4	0.96	0.4	-7.7	2.6	0.24
ASF1BNT	MDN1	MDN1	17|1|2	20	6.67	3	3|0|1	0.4	1	0.4	1	0.4	-2.88	5	0.24
ASF1BNT	ECI1	ECI1	7|5|4	16	5.33	3	5|0|2	0.4	0.75	0.4	0.75	0.4	-1.84	2.29	0.24
ASF1BNT	ACLY	ACLY	96|69|50	215	71.67	3	54|0|7	0.39	0.98	0.39	0.98	0.39	-10.6	3.52	0.24
ASF1BNT	NAMPT	NAMPT	23|13|5	41	13.67	3	16|0|0	0.39	0.95	0.39	0.95	0.39	-10.05	2.56	0.24
ASF1BNT	PTPN11	PTPN11	22|3|2	27	9	3	6|0|0	0.39	1	0.39	1	0.39	-3.09	4.5	0.24
ASF1BNT	KIF11	KIF11	21|3|0	24	8	3	6|0|0	0.39	0.99	0.39	0.99	0.39	-6.61	4	0.24
ASF1BNT	DDX17	DDX17	9|4|5	18	6	3	8|0|0	0.39	0.85	0.39	0.85	0.39	-2.37	2.25	0.24
ASF1BNT	SURF4	SURF4	8|6|3	17	5.67	3	7|0|1	0.39	0.75	0.39	0.75	0.39	-4	2.13	0.25
ASF1BNT	FKBP5	FKBP5	5|2|0	7	2.33	3	4|0|0	0.39	0.87	0.39	0.87	0.39	-4.24	1.75	0.24
ASF1BNT	SNRNP200	SNRNP200	104|48|19	171	57	3	45|0|1	0.38	0.99	0.38	0.99	0.38	-24.65	3.72	0.25
ASF1BNT	GART	GART	57|36|21	114	38	3	34|1|1	0.38	0.98	0.38	0.98	0.38	-12.07	3.17	0.25
ASF1BNT	HIST1H2BC	HIST1H2BC	21|31|50	102	34	3	18|7|9	0.38	1	0.38	1	0.38	-10.72	3	0.25
ASF1BNT	RPS16	RPS16	22|32|26	80	26.67	3	14|7|12	0.38	1	0.38	1	0.38	-7.17	2.42	0.25
ASF1BNT	COPB2	COPB2	38|19|14	71	23.67	3	22|0|0	0.38	0.98	0.38	0.98	0.38	-5.51	3.23	0.25
ASF1BNT	VDAC3	VDAC3	23|20|14	57	19	3	14|4|3	0.38	0.76	0.38	0.76	0.38	-5.13	2.71	0.25
ASF1BNT	ACOT7	ACOT7	22|17|13	52	17.33	3	17|0|2	0.38	0.82	0.38	0.82	0.38	-3.86	2.74	0.25
ASF1BNT	CNDP2	CNDP2	27|7|6	40	13.33	3	11|0|0	0.38	0.99	0.38	0.99	0.38	-3.06	3.64	0.25
ASF1BNT	HNRNPL	HNRNPL	18|9|9	36	12	3	11|0|2	0.38	0.94	0.38	0.94	0.38	-2.16	2.77	0.25
ASF1BNT	MYH14	MYH14	3|2|1	6	2	3	1|2|0	0.38	0.72	0.38	0.72	0.38	-1.81	2	0.25
ASF1BNT	RCC2	RCC2	52|42|28	122	40.67	3	35|0|5	0.37	0.89	0.37	0.89	0.37	-9.61	3.05	0.25
ASF1BNT	HDAC2	HDAC2	24|7|9	40	13.33	3	11|0|2	0.37	0.98	0.37	0.98	0.37	-4.19	3.08	0.25
ASF1BNT	COPG2	COPG2	30|9|0	39	13	3	13|0|0	0.37	0.99	0.37	0.99	0.37	-16.46	3	0.25
ASF1BNT	NCAPD2	NCAPD2	28|4|3	35	11.67	3	8|0|0	0.37	1	0.37	1	0.37	-3.79	4.38	0.25
ASF1BNT	SEC23A	SEC23A	22|7|3	32	10.67	3	11|0|0	0.37	0.98	0.37	0.98	0.37	-7.4	2.91	0.26
ASF1BNT	CUL1	CUL1	24|4|3	31	10.33	3	8|0|0	0.37	0.99	0.37	0.99	0.37	-3.79	3.88	0.25
ASF1BNT	EIF3F	EIF3F	13|8|3	24	8	3	10|0|1	0.37	0.87	0.37	0.87	0.37	-7.53	2.18	0.25
ASF1BNT	MYO1B	MYO1B	15|0|2	17	5.67	3	5|0|0	0.37	0.99	0.37	0.99	0.37	-5.72	3.4	0.25
ASF1BNT	TUBA1C	TUBA1C	8|4|4	16	5.33	3	4|0|3	0.37	0.89	0.37	0.89	0.37	-2.02	2.29	0.25
ASF1BNT	PSMA6	PSMA6	10|1|3	14	4.67	3	6|0|0	0.37	0.95	0.37	0.95	0.37	-4.52	2.33	0.25
ASF1BNT	UGP2	UGP2	11|1|2	14	4.67	3	5|0|0	0.37	0.97	0.37	0.97	0.37	-3.81	2.8	0.25
ASF1BNT	NCLN	NCLN	9|4|0	13	4.33	3	7|0|0	0.37	0.91	0.37	0.91	0.37	-8.13	1.86	0.25
ASF1BNT	PGRMC2	PGRMC2	3|4|2	9	3	3	5|0|0	0.37	0.62	0.37	0.62	0.37	-1.93	1.8	0.25
ASF1BNT	KARS	KARS	36|17|10	63	21	3	20|0|1	0.36	0.98	0.36	0.98	0.36	-8.8	3	0.26
ASF1BNT	MAPK1	MAPK1	27|18|14	59	19.67	3	18|0|3	0.36	0.91	0.36	0.91	0.36	-4.81	2.81	0.26
ASF1BNT	PITPNB	PITPNB	26|10|3	39	13	3	12|0|2	0.36	0.98	0.36	0.98	0.36	-11.12	2.79	0.26
ASF1BNT	PSMA4	PSMA4	10|4|4	18	6	3	8|0|0	0.36	0.9	0.36	0.9	0.36	-2.37	2.25	0.26
ASF1BNT	PSME2	PSME2	9|1|4	14	4.67	3	6|0|1	0.36	0.9	0.36	0.9	0.36	-6.09	2	0.26
ASF1BNT	RPS29	RPS29	2|1|2	5	1.67	3	3|0|0	0.36	0.54	0.36	0.54	0.36	-1.36	1.67	0.26
ASF1BNT	S100A8	S100A8	2|0|2	4	1.33	3	3|0|0	0.36	0.54	0.36	0.54	0.36	-2.77	1.33	0.26
ASF1BNT	PRKDC	PRKDC	255|181|92	528	176	3	133|7|6	0.35	0.99	0.35	0.99	0.35	-49.45	3.62	0.27
ASF1BNT	MYH9	MYH9	207|82|31	320	106.67	3	70|0|4	0.35	1	0.35	1	0.35	-40.27	4.32	0.26
ASF1BNT	MARS	MARS	52|15|14	81	27	3	19|0|1	0.35	0.99	0.35	0.99	0.35	-3.8	4.05	0.26
ASF1BNT	COPB1	COPB1	37|13|4	54	18	3	18|0|0	0.35	0.98	0.35	0.98	0.35	-13.89	3	0.27
ASF1BNT	PSMC2	PSMC2	34|10|9	53	17.67	3	15|0|0	0.35	0.99	0.35	0.99	0.35	-3.77	3.53	0.26
ASF1BNT	MSH2	MSH2	40|6|3	49	16.33	3	11|0|0	0.35	1	0.35	1	0.35	-7.4	4.45	0.26
ASF1BNT	TXNRD1	TXNRD1	33|12|4	49	16.33	3	17|0|0	0.35	0.98	0.35	0.98	0.35	-12.83	2.88	0.27
ASF1BNT	SNRPB	SNRPB	13|11|17	41	13.67	3	8|1|7	0.35	0.84	0.35	0.84	0.35	-3.35	2.56	0.26
ASF1BNT	EZR	EZR	30|8|3	41	13.67	3	13|0|0	0.35	0.99	0.35	0.99	0.35	-9.61	3.15	0.27
ASF1BNT	RPS19	RPS19	1|3|32	36	12	3	7|0|0	0.35	1	0.35	1	0.35	-5.88	5.14	0.26
ASF1BNT	TRIP13	TRIP13	23|6|6	35	11.67	3	10|0|1	0.35	0.98	0.35	0.98	0.35	-3.2	3.18	0.26
ASF1BNT	DYNLL1	DYNLL1	13|11|8	32	10.67	3	9|0|4	0.35	0.67	0.35	0.67	0.35	-3.35	2.46	0.26
ASF1BNT	C14ORF166	C14ORF166	10|7|6	23	7.67	3	9|0|1	0.35	0.73	0.35	0.73	0.35	-2.23	2.3	0.26
ASF1BNT	EMD	EMD	15|3|5	23	7.67	3	9|0|0	0.35	0.96	0.35	0.96	0.35	-4.96	2.56	0.26
ASF1BNT	PUF60	PUF60	16|3|1	20	6.67	3	7|0|0	0.35	0.98	0.35	0.98	0.35	-5.88	2.86	0.26
ASF1BNT	ADH5	ADH5	13|1|5	19	6.33	3	9|0|0	0.35	0.94	0.35	0.94	0.35	-8.22	2.11	0.26
ASF1BNT	EIF3K	EIF3K	8|2|3	13	4.33	3	5|0|1	0.35	0.91	0.35	0.91	0.35	-3.36	2.17	0.26
ASF1BNT	CAPZA1	CAPZA1	8|1|2	11	3.67	3	5|0|0	0.35	0.94	0.35	0.94	0.35	-3.81	2.2	0.26
ASF1BNT	SDHB	SDHB	4|1|5	10	3.33	3	6|0|0	0.35	0.63	0.35	0.63	0.35	-4.52	1.67	0.27
ASF1BNT	GYS1	GYS1	8|2|0	10	3.33	3	5|0|0	0.35	0.94	0.35	0.94	0.35	-5.72	2	0.26
ASF1BNT	PSAP	PSAP	7|0|2	9	3	3	5|0|0	0.35	0.91	0.35	0.91	0.35	-5.72	1.8	0.27
ASF1BNT	HDAC1	HDAC1	5|2|2	9	3	3	5|0|0	0.35	0.79	0.35	0.79	0.35	-1.93	1.8	0.27
ASF1BNT	MSN	MSN	51|27|19	97	32.33	3	28|0|3	0.34	0.98	0.34	0.98	0.34	-9.32	3.13	0.27
ASF1BNT	EIF3E	EIF3E	45|19|13	77	25.67	3	23|0|1	0.34	0.98	0.34	0.98	0.34	-8.48	3.21	0.27
ASF1BNT	PPIB	PPIB	23|17|24	64	21.33	3	17|3|3	0.34	0.57	0.34	0.57	0.34	-4.21	2.78	0.27
ASF1BNT	PDIA4	PDIA4	39|15|1	55	18.33	3	20|0|0	0.34	0.98	0.34	0.98	0.34	-23.27	2.75	0.27
ASF1BNT	IPO7	IPO7	38|6|2	46	15.33	3	12|0|0	0.34	0.99	0.34	0.99	0.34	-10.04	3.83	0.27
ASF1BNT	CNOT1	CNOT1	38|3|1	42	14	3	7|0|1	0.34	1	0.34	1	0.34	-7.42	5.25	0.27
ASF1BNT	TIMM50	TIMM50	18|13|10	41	13.67	3	13|0|3	0.34	0.81	0.34	0.81	0.34	-4.02	2.56	0.27
ASF1BNT	DHX30	DHX30	22|6|4	32	10.67	3	11|0|0	0.34	0.98	0.34	0.98	0.34	-5.72	2.91	0.27
ASF1BNT	ATP1B3	ATP1B3	16|9|3	28	9.33	3	12|0|1	0.34	0.89	0.34	0.89	0.34	-9.72	2.15	0.27
ASF1BNT	SNX2	SNX2	17|4|5	26	8.67	3	10|0|0	0.34	0.96	0.34	0.96	0.34	-4.57	2.6	0.27
ASF1BNT	CLIC4	CLIC4	18|3|3	24	8	3	8|0|0	0.34	0.98	0.34	0.98	0.34	-3.79	3	0.27
ASF1BNT	EEF1E1	EEF1E1	7|4|4	15	5	3	4|0|3	0.34	0.77	0.34	0.77	0.34	-2.02	2.14	0.27
ASF1BNT	RPS12	RPS12	5|0|9	14	4.67	3	6|0|2	0.34	0.84	0.34	0.84	0.34	-9.98	1.75	0.27
ASF1BNT	DYNC1H1	DYNC1H1	306|105|56	467	155.67	3	158|0|2	0.33	0.99	0.33	0.99	0.33	-104.09	2.92	0.37
ASF1BNT	FASN	FASN	226|125|76	427	142.33	3	131|0|13	0.33	0.99	0.33	0.99	0.33	-62.62	2.97	0.41
ASF1BNT	XRCC5	XRCC5	121|68|52	241	80.33	3	63|0|10	0.33	0.99	0.33	0.99	0.33	-18.66	3.3	0.39
ASF1BNT	HNRNPU	HNRNPU	105|57|51	213	71	3	62|1|5	0.33	0.98	0.33	0.98	0.33	-15.27	3.13	0.42
ASF1BNT	PRPF8	PRPF8	134|52|24	210	70	3	57|0|0	0.33	0.99	0.33	0.99	0.33	-30.35	3.68	0.37
ASF1BNT	GCN1L1	GCN1L1	130|44|26	200	66.67	3	63|0|0	0.33	0.99	0.33	0.99	0.33	-34.42	3.17	0.38
ASF1BNT	EPRS	EPRS	107|40|41	188	62.67	3	62|0|0	0.33	0.99	0.33	0.99	0.33	-18.69	3.03	0.41
ASF1BNT	GDI2	GDI2	87|46|35	168	56	3	47|0|8	0.33	0.98	0.33	0.98	0.33	-16.94	3.05	0.42
ASF1BNT	CSE1L	CSE1L	88|44|34	166	55.33	3	50|3|5	0.33	0.98	0.33	0.98	0.33	-20.63	2.86	0.42
ASF1BNT	LRPPRC	LRPPRC	123|15|11	149	49.67	3	79|0|0	0.33	0.98	0.33	0.98	0.33	-79.58	1.89	0.42
ASF1BNT	TARS	TARS	69|49|30	148	49.33	3	43|2|4	0.33	0.95	0.33	0.95	0.33	-15.9	3.02	0.38
ASF1BNT	CAND1	CAND1	91|27|11	129	43	3	56|0|3	0.33	0.98	0.33	0.98	0.33	-53.16	2.19	0.42
ASF1BNT	EIF3B	EIF3B	68|34|24	126	42	3	39|0|0	0.33	0.98	0.33	0.98	0.33	-11.97	3.23	0.37
ASF1BNT	KPNB1	KPNB1	73|25|17	115	38.33	3	41|2|3	0.33	0.98	0.33	0.98	0.33	-27.49	2.5	0.42
ASF1BNT	HNRNPA1	HNRNPA1	31|18|62	111	37	3	27|0|13	0.33	0.99	0.33	0.99	0.33	-19.86	2.77	0.41
ASF1BNT	QARS	QARS	55|23|21	99	33	3	30|0|0	0.33	0.98	0.33	0.98	0.33	-6.56	3.3	0.38
ASF1BNT	IPO5	IPO5	83|9|2	94	31.33	3	53|0|0	0.33	0.98	0.33	0.98	0.33	-67.16	1.77	0.42
ASF1BNT	EFTUD2	EFTUD2	64|17|12	93	31	3	33|0|1	0.33	0.99	0.33	0.99	0.33	-20.63	2.74	0.41
ASF1BNT	NARS	NARS	51|23|14	88	29.33	3	28|0|3	0.33	0.98	0.33	0.98	0.33	-14.69	2.84	0.42
ASF1BNT	MYH10	MYH10	58|17|11	86	28.67	3	26|0|0	0.33	0.99	0.33	0.99	0.33	-12.88	3.31	0.38
ASF1BNT	LTA4H	LTA4H	63|14|8	85	28.33	3	35|0|1	0.33	0.98	0.33	0.98	0.33	-29.29	2.36	0.42
ASF1BNT	HSPA4	HSPA4	63|10|7	80	26.67	3	35|0|0	0.33	0.98	0.33	0.98	0.33	-29.88	2.29	0.42
ASF1BNT	CCT6A	CCT6A	49|16|11	76	25.33	3	25|0|0	0.33	0.98	0.33	0.98	0.33	-11.79	3.04	0.41
ASF1BNT	CTPS1	CTPS1	45|18|10	73	24.33	3	28|0|0	0.33	0.98	0.33	0.98	0.33	-16.53	2.61	0.42
ASF1BNT	PRPS1	PRPS1	33|17|17	67	22.33	3	21|0|2	0.33	0.96	0.33	0.96	0.33	-3.97	2.91	0.37
ASF1BNT	NPEPPS	NPEPPS	54|6|4	64	21.33	3	28|0|1	0.33	0.98	0.33	0.98	0.33	-28.17	2.21	0.42
ASF1BNT	ANXA6	ANXA6	59|2|1	62	20.67	3	25|0|0	0.33	0.99	0.33	0.99	0.33	-30.25	2.48	0.38
ASF1BNT	HARS	HARS	44|11|6	61	20.33	3	18|0|0	0.33	0.99	0.33	0.99	0.33	-10.84	3.39	0.34
ASF1BNT	ATIC	ATIC	41|9|11	61	20.33	3	23|0|0	0.33	0.98	0.33	0.98	0.33	-12.22	2.65	0.42
ASF1BNT	XPO5	XPO5	41|12|5	58	19.33	3	19|0|0	0.33	0.99	0.33	0.99	0.33	-13.53	3.05	0.37
ASF1BNT	SPTBN1	SPTBN1	47|9|2	58	19.33	3	16|0|0	0.33	0.99	0.33	0.99	0.33	-15.27	3.62	0.27
ASF1BNT	G6PD	G6PD	38|4|12	54	18	3	21|0|0	0.33	0.98	0.33	0.98	0.33	-17.63	2.57	0.42
ASF1BNT	PSMB5	PSMB5	30|11|12	53	17.67	3	16|0|2	0.33	0.97	0.33	0.97	0.33	-4.8	2.94	0.27
ASF1BNT	WARS	WARS	38|7|7	52	17.33	3	21|0|1	0.33	0.98	0.33	0.98	0.33	-14.1	2.36	0.42
ASF1BNT	PPP1CA	PPP1CA	31|7|13	51	17	3	19|0|1	0.33	0.97	0.33	0.97	0.33	-11.73	2.55	0.42
ASF1BNT	PSMD2	PSMD2	36|7|6	49	16.33	3	13|0|1	0.33	0.99	0.33	0.99	0.33	-6.35	3.5	0.34
ASF1BNT	SSB	SSB	34|7|3	44	14.67	3	16|0|0	0.33	0.98	0.33	0.98	0.33	-13.27	2.75	0.41
ASF1BNT	ECM29	ECM29	38|4|0	42	14	3	12|0|0	0.33	0.99	0.33	0.99	0.33	-14.94	3.5	0.37
ASF1BNT	TTLL12	TTLL12	33|6|3	42	14	3	15|0|0	0.33	0.98	0.33	0.98	0.33	-11.95	2.8	0.41
ASF1BNT	MCM6	MCM6	37|2|2	41	13.67	3	18|0|0	0.33	0.98	0.33	0.98	0.33	-17.84	2.28	0.42
ASF1BNT	ACTR3	ACTR3	31|3|7	41	13.67	3	14|0|0	0.33	0.98	0.33	0.98	0.33	-10.9	2.93	0.38
ASF1BNT	HUWE1	HUWE1	36|3|0	39	13	3	10|0|0	0.33	1	0.33	1	0.33	-12.24	3.9	0.37
ASF1BNT	NDUFS2	NDUFS2	29|6|3	38	12.67	3	14|0|0	0.33	0.98	0.33	0.98	0.33	-10.9	2.71	0.42
ASF1BNT	ACTR1A	ACTR1A	24|7|4	35	11.67	3	13|0|0	0.33	0.97	0.33	0.97	0.33	-8.09	2.69	0.38
ASF1BNT	PGM1	PGM1	27|4|4	35	11.67	3	13|0|0	0.33	0.98	0.33	0.98	0.33	-8.09	2.69	0.42
ASF1BNT	YWHAB	YWHAB	21|3|10	34	11.33	3	14|0|1	0.33	0.94	0.33	0.94	0.33	-12.05	2.27	0.37
ASF1BNT	SEC23B	SEC23B	25|4|4	33	11	3	12|0|0	0.33	0.98	0.33	0.98	0.33	-6.89	2.75	0.42
ASF1BNT	PPP2R2A	PPP2R2A	27|5|0	32	10.67	3	13|0|0	0.33	0.98	0.33	0.98	0.33	-16.46	2.46	0.42
ASF1BNT	UBR4	UBR4	32|0|0	32	10.67	3	6|0|0	0.33	1	0.33	1	0.33	-6.61	5.33	0.34
ASF1BNT	PTCD3	PTCD3	25|4|2	31	10.33	3	12|0|0	0.33	0.98	0.33	0.98	0.33	-10.04	2.58	0.42
ASF1BNT	EIF3H	EIF3H	23|1|6	30	10	3	13|0|0	0.33	0.97	0.33	0.97	0.33	-13.59	2.31	0.42
ASF1BNT	PPP5C	PPP5C	18|8|3	29	9.67	3	13|0|0	0.33	0.94	0.33	0.94	0.33	-9.61	2.23	0.37
ASF1BNT	PFAS	PFAS	26|2|1	29	9.67	3	12|0|0	0.33	0.98	0.33	0.98	0.33	-12.15	2.42	0.42
ASF1BNT	NUP155	NUP155	25|3|0	28	9.33	3	12|0|0	0.33	0.98	0.33	0.98	0.33	-14.94	2.33	0.42
ASF1BNT	DDX39A	DDX39A	16|6|5	27	9	3	10|0|1	0.33	0.95	0.33	0.95	0.33	-4.44	2.45	0.37
ASF1BNT	ETF1	ETF1	22|4|0	26	8.67	3	10|0|0	0.33	0.98	0.33	0.98	0.33	-12.24	2.6	0.38
ASF1BNT	XPOT	XPOT	24|0|1	25	8.33	3	10|0|0	0.33	0.98	0.33	0.98	0.33	-12.24	2.5	0.41
ASF1BNT	IPO4	IPO4	24|1|0	25	8.33	3	12|0|0	0.33	0.98	0.33	0.98	0.33	-14.94	2.08	0.42
ASF1BNT	IQGAP1	IQGAP1	23|2|0	25	8.33	3	9|0|0	0.33	0.99	0.33	0.99	0.33	-10.72	2.78	0.41
ASF1BNT	RDX	RDX	21|2|1	24	8	3	8|0|0	0.33	0.99	0.33	0.99	0.33	-7.25	3	0.41
ASF1BNT	RAD50	RAD50	21|1|1	23	7.67	3	9|0|1	0.33	0.98	0.33	0.98	0.33	-9.78	2.3	0.42
ASF1BNT	USP7	USP7	22|0|1	23	7.67	3	10|0|0	0.33	0.98	0.33	0.98	0.33	-12.24	2.3	0.42
ASF1BNT	SEC24C	SEC24C	18|3|1	22	7.33	3	8|0|0	0.33	0.98	0.33	0.98	0.33	-7.25	2.75	0.27
ASF1BNT	LETM1	LETM1	14|5|3	22	7.33	3	10|0|0	0.33	0.94	0.33	0.94	0.33	-6.17	2.2	0.42
ASF1BNT	SRPK1	SRPK1	17|2|1	20	6.67	3	6|0|0	0.33	0.99	0.33	0.99	0.33	-4.52	3.33	0.39
ASF1BNT	IKBKAP	IKBKAP	19|1|0	20	6.67	3	4|0|0	0.33	1	0.33	1	0.33	-4.24	5	0.35
ASF1BNT	SERPINB6	SERPINB6	18|2|0	20	6.67	3	8|0|0	0.33	0.98	0.33	0.98	0.33	-9.63	2.5	0.42
ASF1BNT	MTOR	MTOR	20|0|0	20	6.67	3	0|0|0	0.33	1	0.33	1	0.33	-0.18	66.67	0.28
ASF1BNT	AGL	AGL	18|1|0	19	6.33	3	4|0|0	0.33	1	0.33	1	0.33	-4.24	4.75	0.37
ASF1BNT	DNM1L	DNM1L	17|1|1	19	6.33	3	8|0|0	0.33	0.98	0.33	0.98	0.33	-7.25	2.38	0.42
ASF1BNT	ASCC3	ASCC3	17|1|0	18	6	3	1|0|0	0.33	1	0.33	1	0.33	-0.98	18	0.28
ASF1BNT	TTC37	TTC37	18|0|0	18	6	3	3|0|0	0.33	1	0.33	1	0.33	-2.77	6	0.34
ASF1BNT	TFIP11	TFIP11	16|1|1	18	6	3	0|0|0	0.33	1	0.33	1	0.33	2.33	60	0.28
ASF1BNT	SRP72	SRP72	18|0|0	18	6	3	4|0|0	0.33	1	0.33	1	0.33	-4.24	4.5	0.37
ASF1BNT	KCTD12	KCTD12	16|1|1	18	6	3	5|0|0	0.33	0.99	0.33	0.99	0.33	-3.81	3.6	0.38
ASF1BNT	YTHDC2	YTHDC2	16|1|0	17	5.67	3	0|0|0	0.33	1	0.33	1	0.33	-0.18	56.67	0.28
ASF1BNT	DNAAF5	DNAAF5	16|1|0	17	5.67	3	3|0|0	0.33	1	0.33	1	0.33	-2.77	5.67	0.34
ASF1BNT	EDF1	EDF1	0|0|16	16	5.33	3	0|0|0	0.33	1	0.33	1	0.33	-0.18	53.33	0.28
ASF1BNT	TARS2	TARS2	15|0|1	16	5.33	3	6|0|0	0.33	0.98	0.33	0.98	0.33	-6.61	2.67	0.42
ASF1BNT	DCTN1	DCTN1	16|0|0	16	5.33	3	3|0|0	0.33	1	0.33	1	0.33	-2.77	5.33	0.34
ASF1BNT	MOV10	MOV10	15|0|0	15	5	3	5|0|0	0.33	0.99	0.33	0.99	0.33	-5.72	3	0.38
ASF1BNT	TLN1	TLN1	13|1|1	15	5	3	5|0|0	0.33	0.98	0.33	0.98	0.33	-3.81	3	0.42
ASF1BNT	GAPVD1	GAPVD1	13|1|1	15	5	3	2|0|0	0.33	1	0.33	1	0.33	-0.3	7.5	0.32
ASF1BNT	PKN2	PKN2	15|0|0	15	5	3	3|0|0	0.33	1	0.33	1	0.33	-2.77	5	0.35
ASF1BNT	SPAG9	SPAG9	14|0|0	14	4.67	3	0|0|0	0.33	1	0.33	1	0.33	-0.18	46.67	0.28
ASF1BNT	SKIV2L	SKIV2L	14|0|0	14	4.67	3	2|0|0	0.33	1	0.33	1	0.33	-2.35	7	0.32
ASF1BNT	ARMT1	ARMT1	12|1|1	14	4.67	3	2|0|0	0.33	1	0.33	1	0.33	-0.3	7	0.33
ASF1BNT	NUP160	NUP160	13|0|1	14	4.67	3	3|0|0	0.33	1	0.33	1	0.33	-2.77	4.67	0.37
ASF1BNT	ME1	ME1	14|0|0	14	4.67	3	6|0|0	0.33	0.98	0.33	0.98	0.33	-6.61	2.33	0.42
ASF1BNT	ADD1	ADD1	13|1|0	14	4.67	3	3|0|0	0.33	1	0.33	1	0.33	-2.77	4.67	0.37
ASF1BNT	ALMS1	ALMS1	12|1|1	14	4.67	3	0|0|2	0.33	1	0.33	1	0.33	-0.3	7	0.33
ASF1BNT	SNX27	SNX27	12|1|1	14	4.67	3	4|0|0	0.33	0.99	0.33	0.99	0.33	-2.55	3.5	0.38
ASF1BNT	IDE	IDE	14|0|0	14	4.67	3	6|0|0	0.33	0.98	0.33	0.98	0.33	-6.61	2.33	0.42
ASF1BNT	NUP98	NUP98	13|0|0	13	4.33	3	3|0|0	0.33	1	0.33	1	0.33	-2.77	4.33	0.37
ASF1BNT	MYO1D	MYO1D	12|1|0	13	4.33	3	0|0|0	0.33	1	0.33	1	0.33	-0.18	43.33	0.28
ASF1BNT	NBN	NBN	11|1|1	13	4.33	3	0|0|0	0.33	1	0.33	1	0.33	2.33	43.33	0.28
ASF1BNT	POGZ	POGZ	11|1|1	13	4.33	3	1|0|0	0.33	1	0.33	1	0.33	0.42	13	0.28
ASF1BNT	IPO9	IPO9	13|0|0	13	4.33	3	5|0|0	0.33	0.98	0.33	0.98	0.33	-5.72	2.6	0.42
ASF1BNT	KPNA3	KPNA3	13|0|0	13	4.33	3	5|0|0	0.33	0.98	0.33	0.98	0.33	-5.72	2.6	0.42
ASF1BNT	UGDH	UGDH	10|1|1	12	4	3	4|0|0	0.33	0.98	0.33	0.98	0.33	-2.55	3	0.42
ASF1BNT	ZMYM2	ZMYM2	12|0|0	12	4	3	1|0|0	0.33	1	0.33	1	0.33	-0.98	12	0.28
ASF1BNT	TBCD	TBCD	12|0|0	12	4	3	1|0|0	0.33	1	0.33	1	0.33	-0.98	12	0.28
ASF1BNT	PLCG1	PLCG1	10|1|1	12	4	3	1|0|0	0.33	1	0.33	1	0.33	0.42	12	0.28
ASF1BNT	PSMC5	PSMC5	11|0|1	12	4	3	3|0|0	0.33	0.99	0.33	0.99	0.33	-2.77	4	0.37
ASF1BNT	UBLCP1	UBLCP1	10|1|1	12	4	3	2|0|0	0.33	1	0.33	1	0.33	-0.3	6	0.35
ASF1BNT	NOMO2	NOMO2	12|0|0	12	4	3	4|0|0	0.33	0.99	0.33	0.99	0.33	-4.24	3	0.38
ASF1BNT	DNAJC11	DNAJC11	11|1|0	12	4	3	2|0|0	0.33	1	0.33	1	0.33	-2.35	6	0.34
ASF1BNT	BCS1L	BCS1L	10|1|1	12	4	3	2|0|0	0.33	1	0.33	1	0.33	-0.3	6	0.35
ASF1BNT	TNPO3	TNPO3	12|0|0	12	4	3	4|0|0	0.33	0.99	0.33	0.99	0.33	-4.24	3	0.38
ASF1BNT	LMNB1	LMNB1	12|0|0	12	4	3	5|0|0	0.33	0.98	0.33	0.98	0.33	-5.72	2.4	0.42
ASF1BNT	LRBA	LRBA	12|0|0	12	4	3	0|0|0	0.33	1	0.33	1	0.33	-0.18	40	0.28
ASF1BNT	FKBP8	FKBP8	7|4|1	12	4	3	7|0|0	0.33	0.78	0.33	0.78	0.33	-5.88	1.71	0.41
ASF1BNT	WDR12	WDR12	11|0|1	12	4	3	2|0|0	0.33	1	0.33	1	0.33	-2.35	6	0.34
ASF1BNT	NELFB	NELFB	10|1|0	11	3.67	3	4|0|0	0.33	0.98	0.33	0.98	0.33	-4.24	2.75	0.42
ASF1BNT	CSDE1	CSDE1	11|0|0	11	3.67	3	0|0|0	0.33	1	0.33	1	0.33	-0.18	36.67	0.28
ASF1BNT	KDM1A	KDM1A	11|0|0	11	3.67	3	2|0|0	0.33	1	0.33	1	0.33	-2.35	5.5	0.34
ASF1BNT	UBE2O	UBE2O	11|0|0	11	3.67	3	2|0|0	0.33	1	0.33	1	0.33	-2.35	5.5	0.34
ASF1BNT	SUPT5H	SUPT5H	11|0|0	11	3.67	3	1|0|0	0.33	1	0.33	1	0.33	-0.98	11	0.28
ASF1BNT	PRIM2	PRIM2	11|0|0	11	3.67	3	2|0|0	0.33	1	0.33	1	0.33	-2.35	5.5	0.34
ASF1BNT	GBF1	GBF1	11|0|0	11	3.67	3	1|0|0	0.33	1	0.33	1	0.33	-0.98	11	0.28
ASF1BNT	FAM98A	FAM98A	10|0|1	11	3.67	3	2|0|0	0.33	1	0.33	1	0.33	-2.35	5.5	0.35
ASF1BNT	GEMIN4	GEMIN4	10|1|0	11	3.67	3	0|0|0	0.33	1	0.33	1	0.33	-0.18	36.67	0.29
ASF1BNT	PRPF4B	PRPF4B	9|1|1	11	3.67	3	2|0|0	0.33	1	0.33	1	0.33	-0.3	5.5	0.37
ASF1BNT	EHD4	EHD4	10|1|0	11	3.67	3	1|0|0	0.33	1	0.33	1	0.33	-0.98	11	0.28
ASF1BNT	PLAA	PLAA	10|0|1	11	3.67	3	4|0|0	0.33	0.98	0.33	0.98	0.33	-4.24	2.75	0.42
ASF1BNT	MED1	MED1	10|0|0	10	3.33	3	0|0|0	0.33	1	0.33	1	0.33	-0.18	33.33	0.29
ASF1BNT	PHACTR4	PHACTR4	9|0|1	10	3.33	3	0|0|0	0.33	1	0.33	1	0.33	-0.18	33.33	0.29
ASF1BNT	NIP7	NIP7	9|0|1	10	3.33	3	3|0|0	0.33	0.99	0.33	0.99	0.33	-2.77	3.33	0.41
ASF1BNT	OCRL	OCRL	9|1|0	10	3.33	3	1|0|0	0.33	1	0.33	1	0.33	-0.98	10	0.28
ASF1BNT	SCFD1	SCFD1	8|1|1	10	3.33	3	3|0|0	0.33	0.98	0.33	0.98	0.33	-1.36	3.33	0.42
ASF1BNT	SEC24A	SEC24A	9|1|0	10	3.33	3	1|0|0	0.33	1	0.33	1	0.33	-0.98	10	0.28
ASF1BNT	ZW10	ZW10	10|0|0	10	3.33	3	2|0|0	0.33	1	0.33	1	0.33	-2.35	5	0.35
ASF1BNT	YWHAG	YWHAG	10|0|0	10	3.33	3	4|0|1	0.33	0.98	0.33	0.98	0.33	-5.94	2	0.42
ASF1BNT	UBAP2	UBAP2	8|1|1	10	3.33	3	0|0|0	0.33	1	0.33	1	0.33	2.33	33.33	0.29
ASF1BNT	CPSF1	CPSF1	9|1|0	10	3.33	3	0|0|0	0.33	1	0.33	1	0.33	-0.18	33.33	0.29
ASF1BNT	UTP14A	UTP14A	10|0|0	10	3.33	3	0|0|0	0.33	1	0.33	1	0.33	-0.18	33.33	0.29
ASF1BNT	KIF1A	KIF1A	10|0|0	10	3.33	3	0|0|1	0.33	1	0.33	1	0.33	-0.98	10	0.28
ASF1BNT	SMEK1	SMEK1	10|0|0	10	3.33	3	1|0|0	0.33	1	0.33	1	0.33	-0.98	10	0.28
ASF1BNT	ABCB7	ABCB7	10|0|0	10	3.33	3	4|0|0	0.33	0.98	0.33	0.98	0.33	-4.24	2.5	0.42
ASF1BNT	C2ORF44	C2ORF44	8|1|0	9	3	3	0|0|0	0.33	1	0.33	1	0.33	-0.18	30	0.29
ASF1BNT	ATAD1	ATAD1	8|1|0	9	3	3	2|0|0	0.33	1	0.33	1	0.33	-2.35	4.5	0.37
ASF1BNT	UTP18	UTP18	7|1|1	9	3	3	1|0|0	0.33	1	0.33	1	0.33	0.42	9	0.29
ASF1BNT	AP2A1	AP2A1	9|0|0	9	3	3	2|0|0	0.33	1	0.33	1	0.33	-2.35	4.5	0.37
ASF1BNT	POLR3C	POLR3C	9|0|0	9	3	3	1|0|0	0.33	1	0.33	1	0.33	-0.98	9	0.28
ASF1BNT	RAB3GAP2	RAB3GAP2	9|0|0	9	3	3	1|0|0	0.33	1	0.33	1	0.33	-0.98	9	0.28
ASF1BNT	PRPF31	PRPF31	8|1|0	9	3	3	2|0|0	0.33	1	0.33	1	0.33	-2.35	4.5	0.37
ASF1BNT	GHITM	GHITM	6|2|1	9	3	3	5|0|0	0.33	0.87	0.33	0.87	0.33	-3.81	1.8	0.37
ASF1BNT	CDC23	CDC23	7|1|1	9	3	3	1|0|0	0.33	1	0.33	1	0.33	0.42	9	0.29
ASF1BNT	2002-03-01	2002-03-01	9|0|0	9	3	3	1|0|0	0.33	1	0.33	1	0.33	-0.98	9	0.28
ASF1BNT	EXOC4	EXOC4	8|0|1	9	3	3	0|0|0	0.33	1	0.33	1	0.33	-0.18	30	0.29
ASF1BNT	POLA1	POLA1	8|1|0	9	3	3	1|0|0	0.33	1	0.33	1	0.33	-0.98	9	0.29
ASF1BNT	SHMT1	SHMT1	9|0|0	9	3	3	1|0|0	0.33	1	0.33	1	0.33	-0.98	9	0.28
ASF1BNT	MAGED2	MAGED2	7|1|1	9	3	3	0|0|0	0.33	1	0.33	1	0.33	2.33	30	0.3
ASF1BNT	GNPNAT1	GNPNAT1	6|1|2	9	3	3	5|0|0	0.33	0.87	0.33	0.87	0.33	-3.81	1.8	0.37
ASF1BNT	NDUFA10	NDUFA10	8|1|0	9	3	3	2|0|0	0.33	1	0.33	1	0.33	-2.35	4.5	0.37
ASF1BNT	TMTC3	TMTC3	9|0|0	9	3	3	0|0|0	0.33	1	0.33	1	0.33	-0.18	30	0.29
ASF1BNT	PTPN23	PTPN23	9|0|0	9	3	3	0|0|0	0.33	1	0.33	1	0.33	-0.18	30	0.29
ASF1BNT	ANAPC7	ANAPC7	8|0|0	8	2.67	3	0|0|0	0.33	1	0.33	1	0.33	-0.18	26.67	0.29
ASF1BNT	DPYSL3	DPYSL3	8|0|0	8	2.67	3	1|0|0	0.33	1	0.33	1	0.33	-0.98	8	0.29
ASF1BNT	KTN1	KTN1	7|1|0	8	2.67	3	1|0|0	0.33	1	0.33	1	0.33	-0.98	8	0.29
ASF1BNT	LAMP1	LAMP1	6|1|1	8	2.67	3	2|0|0	0.33	0.98	0.33	0.98	0.33	-0.3	4	0.41
ASF1BNT	ARHGAP1	ARHGAP1	8|0|0	8	2.67	3	1|0|0	0.33	1	0.33	1	0.33	-0.98	8	0.29
ASF1BNT	ATG2B	ATG2B	8|0|0	8	2.67	3	0|0|0	0.33	1	0.33	1	0.33	-0.18	26.67	0.29
ASF1BNT	TBCE	TBCE	8|0|0	8	2.67	3	2|0|0	0.33	1	0.33	1	0.33	-2.35	4	0.37
ASF1BNT	UBA6	UBA6	8|0|0	8	2.67	3	1|0|0	0.33	1	0.33	1	0.33	-0.98	8	0.29
ASF1BNT	VPS45	VPS45	7|1|0	8	2.67	3	1|0|0	0.33	1	0.33	1	0.33	-0.98	8	0.29
ASF1BNT	ACSS1	ACSS1	8|0|0	8	2.67	3	1|0|0	0.33	1	0.33	1	0.33	-0.98	8	0.29
ASF1BNT	STRAP	STRAP	6|1|1	8	2.67	3	2|0|0	0.33	0.98	0.33	0.98	0.33	-0.3	4	0.41
ASF1BNT	CUL4A	CUL4A	8|0|0	8	2.67	3	0|0|0	0.33	1	0.33	1	0.33	-0.18	26.67	0.29
ASF1BNT	SYMPK	SYMPK	8|0|0	8	2.67	3	1|0|0	0.33	1	0.33	1	0.33	-0.98	8	0.29
ASF1BNT	KIF2C	KIF2C	7|1|0	8	2.67	3	0|0|0	0.33	1	0.33	1	0.33	-0.18	26.67	0.3
ASF1BNT	SERPINB1	SERPINB1	8|0|0	8	2.67	3	3|0|0	0.33	0.98	0.33	0.98	0.33	-2.77	2.67	0.42
ASF1BNT	GSK3A	GSK3A	7|1|0	8	2.67	3	2|0|0	0.33	0.99	0.33	0.99	0.33	-2.35	4	0.38
ASF1BNT	GCLC	GCLC	7|1|0	8	2.67	3	2|0|0	0.33	0.99	0.33	0.99	0.33	-2.35	4	0.38
ASF1BNT	NAGK	NAGK	8|0|0	8	2.67	3	1|0|0	0.33	1	0.33	1	0.33	-0.98	8	0.29
ASF1BNT	MEPCE	MEPCE	8|0|0	8	2.67	3	1|0|0	0.33	1	0.33	1	0.33	-0.98	8	0.29
ASF1BNT	CPSF3	CPSF3	8|0|0	8	2.67	3	1|0|0	0.33	1	0.33	1	0.33	-0.98	8	0.29
ASF1BNT	RABGGTA	RABGGTA	8|0|0	8	2.67	3	0|0|0	0.33	1	0.33	1	0.33	-0.18	26.67	0.29
ASF1BNT	SUPV3L1	SUPV3L1	6|2|0	8	2.67	3	5|0|0	0.33	0.87	0.33	0.87	0.33	-5.72	1.6	0.37
ASF1BNT	GNL1	GNL1	7|0|1	8	2.67	3	0|0|0	0.33	1	0.33	1	0.33	-0.18	26.67	0.3
ASF1BNT	HARS2	HARS2	7|0|1	8	2.67	3	0|0|0	0.33	1	0.33	1	0.33	-0.18	26.67	0.3
ASF1BNT	XRN1	XRN1	6|1|1	8	2.67	3	0|0|0	0.33	1	0.33	1	0.33	2.33	26.67	0.3
ASF1BNT	ARFGEF2	ARFGEF2	8|0|0	8	2.67	3	0|0|0	0.33	1	0.33	1	0.33	-0.18	26.67	0.29
ASF1BNT	SEC31A	SEC31A	7|0|1	8	2.67	3	2|0|0	0.33	0.99	0.33	0.99	0.33	-2.35	4	0.38
ASF1BNT	LSS	LSS	7|0|0	7	2.33	3	0|0|0	0.33	1	0.33	1	0.33	-0.18	23.33	0.3
ASF1BNT	IRAK1	IRAK1	6|1|0	7	2.33	3	0|0|0	0.33	1	0.33	1	0.33	-0.18	23.33	0.3
ASF1BNT	COX15	COX15	5|1|1	7	2.33	3	0|0|0	0.33	1	0.33	1	0.33	2.33	23.33	0.31
ASF1BNT	TWF2	TWF2	6|0|1	7	2.33	3	0|0|1	0.33	1	0.33	1	0.33	-0.98	7	0.3
ASF1BNT	SRPR	SRPR	6|1|0	7	2.33	3	1|0|0	0.33	1	0.33	1	0.33	-0.98	7	0.3
ASF1BNT	PRKCA	PRKCA	6|0|1	7	2.33	3	1|0|0	0.33	1	0.33	1	0.33	-0.98	7	0.3
ASF1BNT	ZNF318	ZNF318	7|0|0	7	2.33	3	0|0|0	0.33	1	0.33	1	0.33	-0.18	23.33	0.3
ASF1BNT	OSBPL8	OSBPL8	7|0|0	7	2.33	3	0|0|0	0.33	1	0.33	1	0.33	-0.18	23.33	0.3
ASF1BNT	AKAP1	AKAP1	6|1|0	7	2.33	3	1|0|0	0.33	1	0.33	1	0.33	-0.98	7	0.3
ASF1BNT	CASK	CASK	6|0|1	7	2.33	3	0|0|0	0.33	1	0.33	1	0.33	-0.18	23.33	0.3
ASF1BNT	NT5C2	NT5C2	7|0|0	7	2.33	3	0|0|0	0.33	1	0.33	1	0.33	-0.18	23.33	0.3
ASF1BNT	NXF1	NXF1	6|1|0	7	2.33	3	1|0|0	0.33	1	0.33	1	0.33	-0.98	7	0.3
ASF1BNT	FLOT1	FLOT1	6|0|1	7	2.33	3	2|0|0	0.33	0.98	0.33	0.98	0.33	-2.35	3.5	0.41
ASF1BNT	RPP30	RPP30	7|0|0	7	2.33	3	0|0|0	0.33	1	0.33	1	0.33	-0.18	23.33	0.3
ASF1BNT	HELLS	HELLS	6|1|0	7	2.33	3	0|0|0	0.33	1	0.33	1	0.33	-0.18	23.33	0.3
ASF1BNT	SMS	SMS	7|0|0	7	2.33	3	2|0|0	0.33	0.99	0.33	0.99	0.33	-2.35	3.5	0.38
ASF1BNT	LRWD1	LRWD1	6|1|0	7	2.33	3	0|0|0	0.33	1	0.33	1	0.33	-0.18	23.33	0.3
ASF1BNT	SARM1	SARM1	6|0|1	7	2.33	3	2|0|0	0.33	0.98	0.33	0.98	0.33	-2.35	3.5	0.41
ASF1BNT	RFC2	RFC2	7|0|0	7	2.33	3	1|0|0	0.33	1	0.33	1	0.33	-0.98	7	0.29
ASF1BNT	WDR11	WDR11	7|0|0	7	2.33	3	0|0|0	0.33	1	0.33	1	0.33	-0.18	23.33	0.3
ASF1BNT	AACS	AACS	7|0|0	7	2.33	3	0|0|0	0.33	1	0.33	1	0.33	-0.18	23.33	0.3
ASF1BNT	MACF1	MACF1	7|0|0	7	2.33	3	1|0|0	0.33	1	0.33	1	0.33	-0.98	7	0.29
ASF1BNT	GTF3C2	GTF3C2	6|0|0	6	2	3	1|0|0	0.33	1	0.33	1	0.33	-0.98	6	0.3
ASF1BNT	AMPD2	AMPD2	4|1|1	6	2	3	1|0|0	0.33	1	0.33	1	0.33	0.42	6	0.34
ASF1BNT	POLR3A	POLR3A	6|0|0	6	2	3	0|0|0	0.33	1	0.33	1	0.33	-0.18	20	0.3
ASF1BNT	USP47	USP47	5|1|0	6	2	3	0|0|0	0.33	1	0.33	1	0.33	-0.18	20	0.31
ASF1BNT	CTPS2	CTPS2	6|0|0	6	2	3	0|0|0	0.33	1	0.33	1	0.33	-0.18	20	0.3
ASF1BNT	SMAP1	SMAP1	4|1|1	6	2	3	1|0|0	0.33	1	0.33	1	0.33	0.42	6	0.34
ASF1BNT	MRPS9	MRPS9	5|1|0	6	2	3	1|0|0	0.33	1	0.33	1	0.33	-0.98	6	0.32
ASF1BNT	ARPC1A	ARPC1A	4|1|1	6	2	3	0|0|0	0.33	1	0.33	1	0.33	2.33	20	0.33
ASF1BNT	RAB3GAP1	RAB3GAP1	5|1|0	6	2	3	1|0|0	0.33	1	0.33	1	0.33	-0.98	6	0.32
ASF1BNT	ANKHD1	ANKHD1	6|0|0	6	2	3	0|0|0	0.33	1	0.33	1	0.33	-0.18	20	0.3
ASF1BNT	ADD3	ADD3	5|1|0	6	2	3	0|0|0	0.33	1	0.33	1	0.33	-0.18	20	0.31
ASF1BNT	PARN	PARN	6|0|0	6	2	3	0|0|0	0.33	1	0.33	1	0.33	-0.18	20	0.3
ASF1BNT	HAUS6	HAUS6	6|0|0	6	2	3	0|0|0	0.33	1	0.33	1	0.33	-0.18	20	0.3
ASF1BNT	DDX41	DDX41	5|0|1	6	2	3	0|0|0	0.33	1	0.33	1	0.33	-0.18	20	0.31
ASF1BNT	MORC2	MORC2	5|1|0	6	2	3	0|0|0	0.33	1	0.33	1	0.33	-0.18	20	0.31
ASF1BNT	ARHGEF2	ARHGEF2	6|0|0	6	2	3	1|0|0	0.33	1	0.33	1	0.33	-0.98	6	0.3
ASF1BNT	DHX36	DHX36	6|0|0	6	2	3	0|0|0	0.33	1	0.33	1	0.33	-0.18	20	0.3
ASF1BNT	IK	IK	4|1|1	6	2	3	0|0|0	0.33	1	0.33	1	0.33	2.33	20	0.33
ASF1BNT	RRP8	RRP8	4|1|1	6	2	3	0|0|0	0.33	1	0.33	1	0.33	2.33	20	0.33
ASF1BNT	2006-09-01	2006-09-01	5|1|0	6	2	3	0|0|0	0.33	1	0.33	1	0.33	-0.18	20	0.31
ASF1BNT	PPP2R5C	PPP2R5C	5|1|0	6	2	3	1|0|0	0.33	1	0.33	1	0.33	-0.98	6	0.32
ASF1BNT	NUP188	NUP188	6|0|0	6	2	3	1|0|0	0.33	1	0.33	1	0.33	-0.98	6	0.3
ASF1BNT	TP53BP1	TP53BP1	4|1|1	6	2	3	1|0|0	0.33	1	0.33	1	0.33	0.42	6	0.34
ASF1BNT	CMAS	CMAS	6|0|0	6	2	3	2|0|0	0.33	0.98	0.33	0.98	0.33	-2.35	3	0.41
ASF1BNT	TBC1D4	TBC1D4	5|0|1	6	2	3	1|0|0	0.33	1	0.33	1	0.33	-0.98	6	0.32
ASF1BNT	CCNB1	CCNB1	1|5|0	6	2	3	0|0|0	0.33	1	0.33	1	0.33	-0.18	20	0.31
ASF1BNT	TRMT10C	TRMT10C	6|0|0	6	2	3	2|0|0	0.33	0.98	0.33	0.98	0.33	-2.35	3	0.41
ASF1BNT	ARID1A	ARID1A	6|0|0	6	2	3	0|0|0	0.33	1	0.33	1	0.33	-0.18	20	0.3
ASF1BNT	SNX9	SNX9	6|0|0	6	2	3	2|0|0	0.33	0.98	0.33	0.98	0.33	-2.35	3	0.41
ASF1BNT	TRRAP	TRRAP	4|1|1	6	2	3	0|0|0	0.33	1	0.33	1	0.33	2.33	20	0.33
ASF1BNT	GPD2	GPD2	5|1|0	6	2	3	1|0|0	0.33	1	0.33	1	0.33	-0.98	6	0.32
ASF1BNT	ABCC5	ABCC5	4|1|1	6	2	3	0|0|0	0.33	1	0.33	1	0.33	2.33	20	0.33
ASF1BNT	RAB35	RAB35	6|0|0	6	2	3	1|0|0	0.33	1	0.33	1	0.33	-0.98	6	0.3
ASF1BNT	GTF3C3	GTF3C3	5|0|0	5	1.67	3	0|0|0	0.33	1	0.33	1	0.33	-0.18	16.67	0.31
ASF1BNT	RPS6KA1	RPS6KA1	5|0|0	5	1.67	3	0|0|0	0.33	1	0.33	1	0.33	-0.18	16.67	0.31
ASF1BNT	ACTR10	ACTR10	4|1|0	5	1.67	3	1|0|0	0.33	1	0.33	1	0.33	-0.98	5	0.34
ASF1BNT	FIP1L1	FIP1L1	4|1|0	5	1.67	3	0|0|0	0.33	1	0.33	1	0.33	-0.18	16.67	0.33
ASF1BNT	DHRS7B	DHRS7B	3|1|1	5	1.67	3	0|0|0	0.33	1	0.33	1	0.33	2.33	16.67	0.35
ASF1BNT	BOP1	BOP1	5|0|0	5	1.67	3	0|0|0	0.33	1	0.33	1	0.33	-0.18	16.67	0.31
ASF1BNT	MAGT1	MAGT1	4|1|0	5	1.67	3	1|0|0	0.33	1	0.33	1	0.33	-0.98	5	0.34
ASF1BNT	ERGIC1	ERGIC1	5|0|0	5	1.67	3	0|0|0	0.33	1	0.33	1	0.33	-0.18	16.67	0.31
ASF1BNT	ARRB2	ARRB2	4|1|0	5	1.67	3	0|0|0	0.33	1	0.33	1	0.33	-0.18	16.67	0.33
ASF1BNT	CMYA5	CMYA5	3|1|1	5	1.67	3	1|0|0	0.33	0.99	0.33	0.99	0.33	0.42	5	0.38
ASF1BNT	ACSL1	ACSL1	5|0|0	5	1.67	3	0|0|0	0.33	1	0.33	1	0.33	-0.18	16.67	0.31
ASF1BNT	CCNK	CCNK	5|0|0	5	1.67	3	0|0|0	0.33	1	0.33	1	0.33	-0.18	16.67	0.31
ASF1BNT	SIN3A	SIN3A	4|0|1	5	1.67	3	0|0|0	0.33	1	0.33	1	0.33	-0.18	16.67	0.33
ASF1BNT	CDC73	CDC73	4|0|1	5	1.67	3	0|0|0	0.33	1	0.33	1	0.33	-0.18	16.67	0.33
ASF1BNT	SMG9	SMG9	5|0|0	5	1.67	3	0|0|0	0.33	1	0.33	1	0.33	-0.18	16.67	0.31
ASF1BNT	SENP3	SENP3	5|0|0	5	1.67	3	0|0|0	0.33	1	0.33	1	0.33	-0.18	16.67	0.31
ASF1BNT	ITCH	ITCH	4|1|0	5	1.67	3	0|0|0	0.33	1	0.33	1	0.33	-0.18	16.67	0.33
ASF1BNT	CDK12	CDK12	5|0|0	5	1.67	3	0|0|0	0.33	1	0.33	1	0.33	-0.18	16.67	0.31
ASF1BNT	HEATR3	HEATR3	5|0|0	5	1.67	3	1|0|0	0.33	1	0.33	1	0.33	-0.98	5	0.32
ASF1BNT	NOL10	NOL10	5|0|0	5	1.67	3	0|0|0	0.33	1	0.33	1	0.33	-0.18	16.67	0.31
ASF1BNT	PTGES2	PTGES2	4|1|0	5	1.67	3	1|0|0	0.33	1	0.33	1	0.33	-0.98	5	0.34
ASF1BNT	VPS52	VPS52	4|1|0	5	1.67	3	0|0|0	0.33	1	0.33	1	0.33	-0.18	16.67	0.33
ASF1BNT	LLGL1	LLGL1	5|0|0	5	1.67	3	0|0|0	0.33	1	0.33	1	0.33	-0.18	16.67	0.31
ASF1BNT	TOE1	TOE1	5|0|0	5	1.67	3	0|0|0	0.33	1	0.33	1	0.33	-0.18	16.67	0.31
ASF1BNT	DDX24	DDX24	1|4|0	5	1.67	3	0|0|0	0.33	1	0.33	1	0.33	-0.18	16.67	0.33
ASF1BNT	UBA3	UBA3	5|0|0	5	1.67	3	1|0|0	0.33	1	0.33	1	0.33	-0.98	5	0.32
ASF1BNT	GNE	GNE	5|0|0	5	1.67	3	0|0|0	0.33	1	0.33	1	0.33	-0.18	16.67	0.31
ASF1BNT	GBE1	GBE1	5|0|0	5	1.67	3	1|0|0	0.33	1	0.33	1	0.33	-0.98	5	0.32
ASF1BNT	CDC27	CDC27	4|0|1	5	1.67	3	0|0|0	0.33	1	0.33	1	0.33	-0.18	16.67	0.33
ASF1BNT	USP10	USP10	5|0|0	5	1.67	3	0|0|0	0.33	1	0.33	1	0.33	-0.18	16.67	0.31
ASF1BNT	BTAF1	BTAF1	5|0|0	5	1.67	3	0|0|0	0.33	1	0.33	1	0.33	-0.18	16.67	0.31
ASF1BNT	ARHGEF16	ARHGEF16	5|0|0	5	1.67	3	0|0|0	0.33	1	0.33	1	0.33	-0.18	16.67	0.31
ASF1BNT	POP1	POP1	5|0|0	5	1.67	3	0|0|0	0.33	1	0.33	1	0.33	-0.18	16.67	0.31
ASF1BNT	EMC2	EMC2	4|0|1	5	1.67	3	0|0|0	0.33	1	0.33	1	0.33	-0.18	16.67	0.33
ASF1BNT	CYFIP2	CYFIP2	5|0|0	5	1.67	3	0|0|0	0.33	1	0.33	1	0.33	-0.18	16.67	0.31
ASF1BNT	LYPLA2	LYPLA2	5|0|0	5	1.67	3	0|0|0	0.33	1	0.33	1	0.33	-0.18	16.67	0.31
ASF1BNT	GSTT2B	GSTT2B	4|1|0	5	1.67	3	0|0|0	0.33	1	0.33	1	0.33	-0.18	16.67	0.33
ASF1BNT	RBM22	RBM22	5|0|0	5	1.67	3	1|0|0	0.33	1	0.33	1	0.33	-0.98	5	0.32
ASF1BNT	MRPS30	MRPS30	5|0|0	5	1.67	3	0|0|0	0.33	1	0.33	1	0.33	-0.18	16.67	0.31
ASF1BNT	RRAGC	RRAGC	4|0|1	5	1.67	3	1|0|0	0.33	1	0.33	1	0.33	-0.98	5	0.34
ASF1BNT	IFIT5	IFIT5	4|1|0	5	1.67	3	1|0|0	0.33	1	0.33	1	0.33	-0.98	5	0.34
ASF1BNT	ERLIN1	ERLIN1	5|0|0	5	1.67	3	0|0|0	0.33	1	0.33	1	0.33	-0.18	16.67	0.31
ASF1BNT	NDUFV1	NDUFV1	5|0|0	5	1.67	3	0|0|0	0.33	1	0.33	1	0.33	-0.18	16.67	0.31
ASF1BNT	ARAF	ARAF	3|1|1	5	1.67	3	0|0|0	0.33	1	0.33	1	0.33	2.33	16.67	0.35
ASF1BNT	ARID1B	ARID1B	5|0|0	5	1.67	3	0|0|0	0.33	1	0.33	1	0.33	-0.18	16.67	0.31
ASF1BNT	PI4KA	PI4KA	4|1|0	5	1.67	3	0|1|0	0.33	1	0.33	1	0.33	-0.98	5	0.34
ASF1BNT	RFC4	RFC4	3|1|1	5	1.67	3	0|0|0	0.33	1	0.33	1	0.33	2.33	16.67	0.35
ASF1BNT	INTS1	INTS1	5|0|0	5	1.67	3	0|0|0	0.33	1	0.33	1	0.33	-0.18	16.67	0.31
ASF1BNT	YME1L1	YME1L1	3|1|1	5	1.67	3	0|0|0	0.33	1	0.33	1	0.33	2.33	16.67	0.35
ASF1BNT	RPAP3	RPAP3	1|3|1	5	1.67	3	1|0|0	0.33	0.99	0.33	0.99	0.33	0.42	5	0.38
ASF1BNT	TMLHE	TMLHE	5|0|0	5	1.67	3	0|0|0	0.33	1	0.33	1	0.33	-0.18	16.67	0.31
ASF1BNT	LCLAT1	LCLAT1	4|1|0	5	1.67	3	0|0|0	0.33	1	0.33	1	0.33	-0.18	16.67	0.33
ASF1BNT	RHOT2	RHOT2	5|0|0	5	1.67	3	1|0|0	0.33	1	0.33	1	0.33	-0.98	5	0.32
ASF1BNT	SON	SON	5|0|0	5	1.67	3	0|0|0	0.33	1	0.33	1	0.33	-0.18	16.67	0.31
ASF1BNT	MTFP1	MTFP1	4|1|0	5	1.67	3	1|0|0	0.33	1	0.33	1	0.33	-0.98	5	0.34
ASF1BNT	LIG1	LIG1	5|0|0	5	1.67	3	1|0|0	0.33	1	0.33	1	0.33	-0.98	5	0.32
ASF1BNT	PTBP3	PTBP3	5|0|0	5	1.67	3	0|0|0	0.33	1	0.33	1	0.33	-0.18	16.67	0.31
ASF1BNT	STT3B	STT3B	4|1|0	5	1.67	3	1|0|0	0.33	1	0.33	1	0.33	-0.98	5	0.34
ASF1BNT	TRAPPC5	TRAPPC5	4|0|0	4	1.33	3	0|0|0	0.33	1	0.33	1	0.33	-0.18	13.33	0.33
ASF1BNT	HIBCH	HIBCH	4|0|0	4	1.33	3	1|0|0	0.33	1	0.33	1	0.33	-0.98	4	0.34
ASF1BNT	GIT1	GIT1	4|0|0	4	1.33	3	0|0|0	0.33	1	0.33	1	0.33	-0.18	13.33	0.33
ASF1BNT	ADPGK	ADPGK	3|1|0	4	1.33	3	1|0|0	0.33	0.99	0.33	0.99	0.33	-0.98	4	0.38
ASF1BNT	HMGB2	HMGB2	1|0|3	4	1.33	3	0|0|0	0.33	1	0.33	1	0.33	-0.18	13.33	0.35
ASF1BNT	COPS8	COPS8	1|0|3	4	1.33	3	1|0|0	0.33	0.99	0.33	0.99	0.33	-0.98	4	0.38
ASF1BNT	YTHDF1	YTHDF1	4|0|0	4	1.33	3	0|0|0	0.33	1	0.33	1	0.33	-0.18	13.33	0.33
ASF1BNT	ECD	ECD	4|0|0	4	1.33	3	1|0|0	0.33	1	0.33	1	0.33	-0.98	4	0.34
ASF1BNT	CDC5L	CDC5L	4|0|0	4	1.33	3	0|0|0	0.33	1	0.33	1	0.33	-0.18	13.33	0.33
ASF1BNT	ELMOD2	ELMOD2	3|0|1	4	1.33	3	1|0|0	0.33	0.99	0.33	0.99	0.33	-0.98	4	0.38
ASF1BNT	RICTOR	RICTOR	3|0|1	4	1.33	3	0|0|0	0.33	1	0.33	1	0.33	-0.18	13.33	0.35
ASF1BNT	THEM6	THEM6	1|3|0	4	1.33	3	0|0|0	0.33	1	0.33	1	0.33	-0.18	13.33	0.35
ASF1BNT	CDK11B	CDK11B	4|0|0	4	1.33	3	1|0|0	0.33	1	0.33	1	0.33	-0.98	4	0.34
ASF1BNT	EPCAM	EPCAM	4|0|0	4	1.33	3	0|0|0	0.33	1	0.33	1	0.33	-0.18	13.33	0.33
ASF1BNT	ATXN2	ATXN2	1|0|3	4	1.33	3	0|0|0	0.33	1	0.33	1	0.33	-0.18	13.33	0.35
ASF1BNT	DNAJC10	DNAJC10	3|0|1	4	1.33	3	0|0|0	0.33	1	0.33	1	0.33	-0.18	13.33	0.35
ASF1BNT	INTS9	INTS9	4|0|0	4	1.33	3	0|0|0	0.33	1	0.33	1	0.33	-0.18	13.33	0.33
ASF1BNT	MRPL16	MRPL16	4|0|0	4	1.33	3	0|0|0	0.33	1	0.33	1	0.33	-0.18	13.33	0.33
ASF1BNT	DHCR24	DHCR24	3|0|1	4	1.33	3	0|0|0	0.33	1	0.33	1	0.33	-0.18	13.33	0.35
ASF1BNT	NTMT1	NTMT1	3|0|1	4	1.33	3	1|0|0	0.33	0.99	0.33	0.99	0.33	-0.98	4	0.38
ASF1BNT	RTF1	RTF1	4|0|0	4	1.33	3	0|0|0	0.33	1	0.33	1	0.33	-0.18	13.33	0.33
ASF1BNT	PPWD1	PPWD1	4|0|0	4	1.33	3	0|0|0	0.33	1	0.33	1	0.33	-0.18	13.33	0.33
ASF1BNT	PDAP1	PDAP1	3|1|0	4	1.33	3	0|0|0	0.33	1	0.33	1	0.33	-0.18	13.33	0.35
ASF1BNT	C20ORF27	C20ORF27	3|1|0	4	1.33	3	0|0|0	0.33	1	0.33	1	0.33	-0.18	13.33	0.35
ASF1BNT	CBLL1	CBLL1	1|1|2	4	1.33	3	0|0|0	0.33	0.99	0.33	0.99	0.33	2.33	13.33	0.39
ASF1BNT	DDX10	DDX10	3|1|0	4	1.33	3	0|0|0	0.33	1	0.33	1	0.33	-0.18	13.33	0.35
ASF1BNT	TRIP12	TRIP12	3|1|0	4	1.33	3	0|0|0	0.33	1	0.33	1	0.33	-0.18	13.33	0.35
ASF1BNT	IDI1	IDI1	4|0|0	4	1.33	3	1|0|0	0.33	1	0.33	1	0.33	-0.98	4	0.34
ASF1BNT	MTMR6	MTMR6	4|0|0	4	1.33	3	0|0|0	0.33	1	0.33	1	0.33	-0.18	13.33	0.33
ASF1BNT	CD2BP2	CD2BP2	3|0|1	4	1.33	3	0|0|0	0.33	1	0.33	1	0.33	-0.18	13.33	0.35
ASF1BNT	RRBP1	RRBP1	1|0|3	4	1.33	3	0|0|0	0.33	1	0.33	1	0.33	-0.18	13.33	0.35
ASF1BNT	ATP6V0A1	ATP6V0A1	4|0|0	4	1.33	3	0|0|0	0.33	1	0.33	1	0.33	-0.18	13.33	0.33
ASF1BNT	VPS53	VPS53	4|0|0	4	1.33	3	0|0|0	0.33	1	0.33	1	0.33	-0.18	13.33	0.33
ASF1BNT	TRMT1	TRMT1	4|0|0	4	1.33	3	1|0|0	0.33	1	0.33	1	0.33	-0.98	4	0.34
ASF1BNT	INPPL1	INPPL1	4|0|0	4	1.33	3	0|0|0	0.33	1	0.33	1	0.33	-0.18	13.33	0.33
ASF1BNT	BDH2	BDH2	3|0|1	4	1.33	3	1|0|0	0.33	0.99	0.33	0.99	0.33	-0.98	4	0.38
ASF1BNT	DDX23	DDX23	4|0|0	4	1.33	3	0|1|0	0.33	1	0.33	1	0.33	-0.98	4	0.34
ASF1BNT	CWC27	CWC27	4|0|0	4	1.33	3	0|0|0	0.33	1	0.33	1	0.33	-0.18	13.33	0.33
ASF1BNT	HELZ	HELZ	3|1|0	4	1.33	3	0|0|0	0.33	1	0.33	1	0.33	-0.18	13.33	0.35
ASF1BNT	AP2S1	AP2S1	3|1|0	4	1.33	3	1|0|0	0.33	0.99	0.33	0.99	0.33	-0.98	4	0.38
ASF1BNT	SMAP	SMAP	3|1|0	4	1.33	3	0|0|0	0.33	1	0.33	1	0.33	-0.18	13.33	0.35
ASF1BNT	AGFG1	AGFG1	2|1|1	4	1.33	3	0|0|0	0.33	0.99	0.33	0.99	0.33	2.33	13.33	0.39
ASF1BNT	EIF5	EIF5	3|0|1	4	1.33	3	0|0|0	0.33	1	0.33	1	0.33	-0.18	13.33	0.35
ASF1BNT	ANXA4	ANXA4	4|0|0	4	1.33	3	0|0|0	0.33	1	0.33	1	0.33	-0.18	13.33	0.33
ASF1BNT	SOD2	SOD2	0|1|3	4	1.33	3	0|0|1	0.33	0.99	0.33	0.99	0.33	-0.98	4	0.38
ASF1BNT	PMS1	PMS1	2|1|1	4	1.33	3	0|0|0	0.33	0.99	0.33	0.99	0.33	2.33	13.33	0.39
ASF1BNT	PHF21A	PHF21A	4|0|0	4	1.33	3	0|0|0	0.33	1	0.33	1	0.33	-0.18	13.33	0.33
ASF1BNT	NMD3	NMD3	4|0|0	4	1.33	3	0|0|0	0.33	1	0.33	1	0.33	-0.18	13.33	0.33
ASF1BNT	CMSS1	CMSS1	3|1|0	4	1.33	3	0|0|0	0.33	1	0.33	1	0.33	-0.18	13.33	0.35
ASF1BNT	PLOD3	PLOD3	4|0|0	4	1.33	3	0|0|0	0.33	1	0.33	1	0.33	-0.18	13.33	0.33
ASF1BNT	RAD21	RAD21	4|0|0	4	1.33	3	1|0|0	0.33	1	0.33	1	0.33	-0.98	4	0.34
ASF1BNT	SNRPC	SNRPC	1|0|3	4	1.33	3	1|0|0	0.33	0.99	0.33	0.99	0.33	-0.98	4	0.38
ASF1BNT	SBNO1	SBNO1	3|0|1	4	1.33	3	0|0|0	0.33	1	0.33	1	0.33	-0.18	13.33	0.35
ASF1BNT	SLC4A1AP	SLC4A1AP	3|0|1	4	1.33	3	0|0|0	0.33	1	0.33	1	0.33	-0.18	13.33	0.35
ASF1BNT	LEMD2	LEMD2	4|0|0	4	1.33	3	0|0|0	0.33	1	0.33	1	0.33	-0.18	13.33	0.33
ASF1BNT	SCCPDH	SCCPDH	4|0|0	4	1.33	3	0|0|0	0.33	1	0.33	1	0.33	-0.18	13.33	0.33
ASF1BNT	SCAF4	SCAF4	4|0|0	4	1.33	3	0|0|0	0.33	1	0.33	1	0.33	-0.18	13.33	0.33
ASF1BNT	RBM4	RBM4	2|1|1	4	1.33	3	0|0|0	0.33	0.99	0.33	0.99	0.33	2.33	13.33	0.39
ASF1BNT	MRPL48	MRPL48	3|1|0	4	1.33	3	1|0|0	0.33	0.99	0.33	0.99	0.33	-0.98	4	0.38
ASF1BNT	RNF113A	RNF113A	4|0|0	4	1.33	3	0|0|0	0.33	1	0.33	1	0.33	-0.18	13.33	0.33
ASF1BNT	RANBP9	RANBP9	4|0|0	4	1.33	3	0|0|0	0.33	1	0.33	1	0.33	-0.18	13.33	0.33
ASF1BNT	PHF14	PHF14	4|0|0	4	1.33	3	0|0|0	0.33	1	0.33	1	0.33	-0.18	13.33	0.33
ASF1BNT	VAMP7	VAMP7	3|1|0	4	1.33	3	1|0|0	0.33	0.99	0.33	0.99	0.33	-0.98	4	0.38
ASF1BNT	VPS16	VPS16	4|0|0	4	1.33	3	0|0|0	0.33	1	0.33	1	0.33	-0.18	13.33	0.33
ASF1BNT	MFF	MFF	3|0|1	4	1.33	3	0|0|0	0.33	1	0.33	1	0.33	-0.18	13.33	0.35
ASF1BNT	JMJD1C	JMJD1C	3|0|1	4	1.33	3	0|0|0	0.33	1	0.33	1	0.33	-0.18	13.33	0.35
ASF1BNT	PREB	PREB	4|0|0	4	1.33	3	0|0|0	0.33	1	0.33	1	0.33	-0.18	13.33	0.33
ASF1BNT	HIRIP3	HIRIP3	3|1|0	4	1.33	3	0|0|0	0.33	1	0.33	1	0.33	-0.18	13.33	0.35
ASF1BNT	SPRYD4	SPRYD4	4|0|0	4	1.33	3	1|0|0	0.33	1	0.33	1	0.33	-0.98	4	0.34
ASF1BNT	C12ORF10	C12ORF10	4|0|0	4	1.33	3	0|0|0	0.33	1	0.33	1	0.33	-0.18	13.33	0.33
ASF1BNT	TMEM97	TMEM97	1|3|0	4	1.33	3	0|0|0	0.33	1	0.33	1	0.33	-0.18	13.33	0.35
ASF1BNT	TBK1	TBK1	4|0|0	4	1.33	3	0|0|0	0.33	1	0.33	1	0.33	-0.18	13.33	0.33
ASF1BNT	MSH3	MSH3	1|2|1	4	1.33	3	0|0|0	0.33	0.99	0.33	0.99	0.33	2.33	13.33	0.39
ASF1BNT	CNOT3	CNOT3	4|0|0	4	1.33	3	1|0|0	0.33	1	0.33	1	0.33	-0.98	4	0.34
ASF1BNT	RNMT	RNMT	4|0|0	4	1.33	3	0|0|0	0.33	1	0.33	1	0.33	-0.18	13.33	0.33
ASF1BNT	KIAA1429	KIAA1429	4|0|0	4	1.33	3	0|0|0	0.33	1	0.33	1	0.33	-0.18	13.33	0.33
ASF1BNT	USP36	USP36	3|0|1	4	1.33	3	0|0|0	0.33	1	0.33	1	0.33	-0.18	13.33	0.35
ASF1BNT	CBX5	CBX5	4|0|0	4	1.33	3	0|0|0	0.33	1	0.33	1	0.33	-0.18	13.33	0.33
ASF1BNT	IST1	IST1	4|0|0	4	1.33	3	1|0|0	0.33	1	0.33	1	0.33	-0.98	4	0.34
ASF1BNT	OXSR1	OXSR1	4|0|0	4	1.33	3	1|0|0	0.33	1	0.33	1	0.33	-0.98	4	0.34
ASF1BNT	SMARCAD1	SMARCAD1	4|0|0	4	1.33	3	0|0|0	0.33	1	0.33	1	0.33	-0.18	13.33	0.33
ASF1BNT	TPD52L2	TPD52L2	2|1|1	4	1.33	3	0|0|0	0.33	0.99	0.33	0.99	0.33	2.33	13.33	0.39
ASF1BNT	TBC1D9B	TBC1D9B	4|0|0	4	1.33	3	0|0|0	0.33	1	0.33	1	0.33	-0.18	13.33	0.33
ASF1BNT	MAP4K4	MAP4K4	4|0|0	4	1.33	3	0|0|0	0.33	1	0.33	1	0.33	-0.18	13.33	0.33
ASF1BNT	KMT2C	KMT2C	4|0|0	4	1.33	3	1|0|0	0.33	1	0.33	1	0.33	-0.98	4	0.34
ASF1BNT	CHMP5	CHMP5	3|1|0	4	1.33	3	0|0|0	0.33	1	0.33	1	0.33	-0.18	13.33	0.35
ASF1BNT	AAK1	AAK1	3|0|1	4	1.33	3	0|0|0	0.33	1	0.33	1	0.33	-0.18	13.33	0.35
ASF1BNT	CYB5R1	CYB5R1	3|0|1	4	1.33	3	0|0|0	0.33	1	0.33	1	0.33	-0.18	13.33	0.35
ASF1BNT	ARL6IP5	ARL6IP5	4|0|0	4	1.33	3	1|0|0	0.33	1	0.33	1	0.33	-0.98	4	0.34
ASF1BNT	STAU2	STAU2	4|0|0	4	1.33	3	0|0|0	0.33	1	0.33	1	0.33	-0.18	13.33	0.33
ASF1BNT	WIZ	WIZ	1|0|3	4	1.33	3	0|0|0	0.33	1	0.33	1	0.33	-0.18	13.33	0.35
ASF1BNT	NELFE	NELFE	2|1|0	3	1	3	0|0|0	0.33	0.99	0.33	0.99	0.33	-0.18	10	0.39
ASF1BNT	UBTF	UBTF	3|0|0	3	1	3	0|0|0	0.33	1	0.33	1	0.33	-0.18	10	0.35
ASF1BNT	CDCA2	CDCA2	3|0|0	3	1	3	0|0|0	0.33	1	0.33	1	0.33	-0.18	10	0.35
ASF1BNT	ZNF687	ZNF687	2|0|1	3	1	3	0|0|0	0.33	0.99	0.33	0.99	0.33	-0.18	10	0.39
ASF1BNT	QTRTD1	QTRTD1	3|0|0	3	1	3	1|0|0	0.33	0.99	0.33	0.99	0.33	-0.98	3	0.38
ASF1BNT	THOC5	THOC5	2|1|0	3	1	3	0|0|0	0.33	0.99	0.33	0.99	0.33	-0.18	10	0.39
ASF1BNT	C1ORF123	C1ORF123	2|1|0	3	1	3	0|0|0	0.33	0.99	0.33	0.99	0.33	-0.18	10	0.39
ASF1BNT	DPYSL2	DPYSL2	3|0|0	3	1	3	1|0|0	0.33	0.99	0.33	0.99	0.33	-0.98	3	0.38
ASF1BNT	BBX	BBX	3|0|0	3	1	3	0|0|0	0.33	1	0.33	1	0.33	-0.18	10	0.35
ASF1BNT	WDR62	WDR62	2|0|1	3	1	3	0|0|0	0.33	0.99	0.33	0.99	0.33	-0.18	10	0.39
ASF1BNT	BRD4	BRD4	2|1|0	3	1	3	0|0|0	0.33	0.99	0.33	0.99	0.33	-0.18	10	0.39
ASF1BNT	COIL	COIL	3|0|0	3	1	3	1|0|0	0.33	0.99	0.33	0.99	0.33	-0.98	3	0.38
ASF1BNT	CDK9	CDK9	2|1|0	3	1	3	0|0|0	0.33	0.99	0.33	0.99	0.33	-0.18	10	0.39
ASF1BNT	GRK6	GRK6	3|0|0	3	1	3	0|0|0	0.33	1	0.33	1	0.33	-0.18	10	0.35
ASF1BNT	CIAPIN1	CIAPIN1	3|0|0	3	1	3	0|0|0	0.33	1	0.33	1	0.33	-0.18	10	0.35
ASF1BNT	CHD2	CHD2	1|0|2	3	1	3	0|0|0	0.33	0.99	0.33	0.99	0.33	-0.18	10	0.39
ASF1BNT	CHD7	CHD7	0|2|1	3	1	3	0|0|0	0.33	0.99	0.33	0.99	0.33	-0.18	10	0.39
ASF1BNT	CHD6	CHD6	3|0|0	3	1	3	0|0|0	0.33	1	0.33	1	0.33	-0.18	10	0.35
ASF1BNT	RHOG	RHOG	2|1|0	3	1	3	0|0|0	0.33	0.99	0.33	0.99	0.33	-0.18	10	0.39
ASF1BNT	FAM120A	FAM120A	3|0|0	3	1	3	0|0|0	0.33	1	0.33	1	0.33	-0.18	10	0.35
ASF1BNT	NSA2	NSA2	2|0|1	3	1	3	0|0|0	0.33	0.99	0.33	0.99	0.33	-0.18	10	0.39
ASF1BNT	RMDN3	RMDN3	3|0|0	3	1	3	0|0|0	0.33	1	0.33	1	0.33	-0.18	10	0.35
ASF1BNT	RMDN1	RMDN1	3|0|0	3	1	3	0|0|0	0.33	1	0.33	1	0.33	-0.18	10	0.35
ASF1BNT	TMEM165	TMEM165	3|0|0	3	1	3	1|0|0	0.33	0.99	0.33	0.99	0.33	-0.98	3	0.38
ASF1BNT	GTF2F1	GTF2F1	3|0|0	3	1	3	0|0|0	0.33	1	0.33	1	0.33	-0.18	10	0.35
ASF1BNT	POLR1A	POLR1A	3|0|0	3	1	3	1|0|0	0.33	0.99	0.33	0.99	0.33	-0.98	3	0.38
ASF1BNT	POLR1B	POLR1B	2|1|0	3	1	3	0|0|0	0.33	0.99	0.33	0.99	0.33	-0.18	10	0.39
ASF1BNT	WDFY1	WDFY1	2|1|0	3	1	3	0|0|0	0.33	0.99	0.33	0.99	0.33	-0.18	10	0.39
ASF1BNT	ERH	ERH	0|0|3	3	1	3	0|0|1	0.33	0.99	0.33	0.99	0.33	-0.98	3	0.38
ASF1BNT	MARCH5	MARCH5	3|0|0	3	1	3	1|0|0	0.33	0.99	0.33	0.99	0.33	-0.98	3	0.38
ASF1BNT	ADAMTSL2	ADAMTSL2	0|0|3	3	1	3	0|0|1	0.33	0.99	0.33	0.99	0.33	-0.98	3	0.38
ASF1BNT	SMPD4	SMPD4	3|0|0	3	1	3	0|0|0	0.33	1	0.33	1	0.33	-0.18	10	0.35
ASF1BNT	ADD2	ADD2	2|0|1	3	1	3	0|0|0	0.33	0.99	0.33	0.99	0.33	-0.18	10	0.39
ASF1BNT	CDKN2AIP	CDKN2AIP	3|0|0	3	1	3	0|0|0	0.33	1	0.33	1	0.33	-0.18	10	0.35
ASF1BNT	ZNF207	ZNF207	2|0|1	3	1	3	0|0|0	0.33	0.99	0.33	0.99	0.33	-0.18	10	0.39
ASF1BNT	SAFB2	SAFB2	1|0|2	3	1	3	0|0|0	0.33	0.99	0.33	0.99	0.33	-0.18	10	0.39
ASF1BNT	TOP3A	TOP3A	1|2|0	3	1	3	0|0|0	0.33	0.99	0.33	0.99	0.33	-0.18	10	0.39
ASF1BNT	WAC	WAC	1|0|2	3	1	3	0|0|0	0.33	0.99	0.33	0.99	0.33	-0.18	10	0.39
ASF1BNT	WBP11	WBP11	2|1|0	3	1	3	0|0|0	0.33	0.99	0.33	0.99	0.33	-0.18	10	0.39
ASF1BNT	SQSTM1	SQSTM1	1|2|0	3	1	3	0|0|0	0.33	0.99	0.33	0.99	0.33	-0.18	10	0.39
ASF1BNT	FOXK1	FOXK1	2|1|0	3	1	3	0|0|0	0.33	0.99	0.33	0.99	0.33	-0.18	10	0.39
ASF1BNT	EP400	EP400	0|1|2	3	1	3	0|0|0	0.33	0.99	0.33	0.99	0.33	-0.18	10	0.39
ASF1BNT	MAPK9	MAPK9	3|0|0	3	1	3	1|0|0	0.33	0.99	0.33	0.99	0.33	-0.98	3	0.38
ASF1BNT	TOMM70A	TOMM70A	3|0|0	3	1	3	1|0|0	0.33	0.99	0.33	0.99	0.33	-0.98	3	0.38
ASF1BNT	VPS36	VPS36	3|0|0	3	1	3	1|0|0	0.33	0.99	0.33	0.99	0.33	-0.98	3	0.38
ASF1BNT	GLB1	GLB1	3|0|0	3	1	3	1|0|0	0.33	0.99	0.33	0.99	0.33	-0.98	3	0.38
ASF1BNT	PSME4	PSME4	3|0|0	3	1	3	0|0|0	0.33	1	0.33	1	0.33	-0.18	10	0.35
ASF1BNT	GCFC2	GCFC2	2|1|0	3	1	3	0|0|0	0.33	0.99	0.33	0.99	0.33	-0.18	10	0.39
ASF1BNT	NEK9	NEK9	3|0|0	3	1	3	1|0|0	0.33	0.99	0.33	0.99	0.33	-0.98	3	0.38
ASF1BNT	LEMD3	LEMD3	2|0|1	3	1	3	0|0|0	0.33	0.99	0.33	0.99	0.33	-0.18	10	0.39
ASF1BNT	SQRDL	SQRDL	3|0|0	3	1	3	0|0|0	0.33	1	0.33	1	0.33	-0.18	10	0.35
ASF1BNT	XIRP2	XIRP2	0|0|3	3	1	3	0|0|0	0.33	1	0.33	1	0.33	-0.18	10	0.35
ASF1BNT	MORC3	MORC3	3|0|0	3	1	3	1|0|0	0.33	0.99	0.33	0.99	0.33	-0.98	3	0.38
ASF1BNT	EXOC3	EXOC3	3|0|0	3	1	3	0|0|0	0.33	1	0.33	1	0.33	-0.18	10	0.35
ASF1BNT	EXOC6	EXOC6	2|1|0	3	1	3	0|0|0	0.33	0.99	0.33	0.99	0.33	-0.18	10	0.39
ASF1BNT	EXOC7	EXOC7	2|1|0	3	1	3	0|0|0	0.33	0.99	0.33	0.99	0.33	-0.18	10	0.39
ASF1BNT	BRI3BP	BRI3BP	3|0|0	3	1	3	0|0|0	0.33	1	0.33	1	0.33	-0.18	10	0.35
ASF1BNT	DHX33	DHX33	2|0|1	3	1	3	0|0|0	0.33	0.99	0.33	0.99	0.33	-0.18	10	0.39
ASF1BNT	SATB1	SATB1	2|1|0	3	1	3	0|0|0	0.33	0.99	0.33	0.99	0.33	-0.18	10	0.39
ASF1BNT	UIMC1	UIMC1	2|1|0	3	1	3	0|0|0	0.33	0.99	0.33	0.99	0.33	-0.18	10	0.39
ASF1BNT	SUGT1	SUGT1	3|0|0	3	1	3	0|0|0	0.33	1	0.33	1	0.33	-0.18	10	0.35
ASF1BNT	BRCA1	BRCA1	2|1|0	3	1	3	0|0|0	0.33	0.99	0.33	0.99	0.33	-0.18	10	0.39
ASF1BNT	PHF2	PHF2	1|2|0	3	1	3	0|0|0	0.33	0.99	0.33	0.99	0.33	-0.18	10	0.39
ASF1BNT	PPIF	PPIF	0|0|3	3	1	3	0|0|0	0.33	1	0.33	1	0.33	-0.18	10	0.35
ASF1BNT	CAMSAP1	CAMSAP1	2|1|0	3	1	3	0|0|0	0.33	0.99	0.33	0.99	0.33	-0.18	10	0.39
ASF1BNT	CFDP1	CFDP1	2|1|0	3	1	3	0|0|0	0.33	0.99	0.33	0.99	0.33	-0.18	10	0.39
ASF1BNT	STUB1	STUB1	3|0|0	3	1	3	1|0|0	0.33	0.99	0.33	0.99	0.33	-0.98	3	0.38
ASF1BNT	FAM91A1	FAM91A1	3|0|0	3	1	3	0|0|0	0.33	1	0.33	1	0.33	-0.18	10	0.35
ASF1BNT	STIM1	STIM1	3|0|0	3	1	3	0|0|0	0.33	1	0.33	1	0.33	-0.18	10	0.35
ASF1BNT	SAP30BP	SAP30BP	3|0|0	3	1	3	0|0|0	0.33	1	0.33	1	0.33	-0.18	10	0.35
ASF1BNT	RRAGA	RRAGA	2|1|0	3	1	3	0|0|0	0.33	0.99	0.33	0.99	0.33	-0.18	10	0.39
ASF1BNT	WIPI2	WIPI2	3|0|0	3	1	3	1|0|0	0.33	0.99	0.33	0.99	0.33	-0.98	3	0.38
ASF1BNT	SMARCD1	SMARCD1	3|0|0	3	1	3	1|0|0	0.33	0.99	0.33	0.99	0.33	-0.98	3	0.38
ASF1BNT	TAF15	TAF15	2|0|1	3	1	3	0|0|0	0.33	0.99	0.33	0.99	0.33	-0.18	10	0.39
ASF1BNT	RBM15	RBM15	0|0|3	3	1	3	0|0|0	0.33	1	0.33	1	0.33	-0.18	10	0.35
ASF1BNT	PARVA	PARVA	2|1|0	3	1	3	0|0|0	0.33	0.99	0.33	0.99	0.33	-0.18	10	0.39
ASF1BNT	ARIH2	ARIH2	3|0|0	3	1	3	0|0|0	0.33	1	0.33	1	0.33	-0.18	10	0.35
ASF1BNT	RABGGTB	RABGGTB	3|0|0	3	1	3	1|0|0	0.33	0.99	0.33	0.99	0.33	-0.98	3	0.38
ASF1BNT	LIMA1	LIMA1	3|0|0	3	1	3	0|0|0	0.33	1	0.33	1	0.33	-0.18	10	0.35
ASF1BNT	RNGTT	RNGTT	2|1|0	3	1	3	0|0|0	0.33	0.99	0.33	0.99	0.33	-0.18	10	0.39
ASF1BNT	C19ORF52	C19ORF52	2|1|0	3	1	3	0|0|0	0.33	0.99	0.33	0.99	0.33	-0.18	10	0.39
ASF1BNT	RFC1	RFC1	0|3|0	3	1	3	0|0|0	0.33	1	0.33	1	0.33	-0.18	10	0.35
ASF1BNT	REEP4	REEP4	2|1|0	3	1	3	0|0|0	0.33	0.99	0.33	0.99	0.33	-0.18	10	0.39
ASF1BNT	SRCAP	SRCAP	2|0|1	3	1	3	0|0|0	0.33	0.99	0.33	0.99	0.33	-0.18	10	0.39
ASF1BNT	FAM192A	FAM192A	1|2|0	3	1	3	0|0|0	0.33	0.99	0.33	0.99	0.33	-0.18	10	0.39
ASF1BNT	BID	BID	3|0|0	3	1	3	1|0|0	0.33	0.99	0.33	0.99	0.33	-0.98	3	0.38
ASF1BNT	GOLGB1	GOLGB1	0|1|2	3	1	3	0|0|0	0.33	0.99	0.33	0.99	0.33	-0.18	10	0.39
ASF1BNT	KPNA1	KPNA1	3|0|0	3	1	3	1|0|0	0.33	0.99	0.33	0.99	0.33	-0.98	3	0.38
ASF1BNT	DHRS7	DHRS7	2|1|0	3	1	3	0|0|0	0.33	0.99	0.33	0.99	0.33	-0.18	10	0.39
ASF1BNT	OXA1L	OXA1L	3|0|0	3	1	3	0|0|0	0.33	1	0.33	1	0.33	-0.18	10	0.35
ASF1BNT	MICU2	MICU2	3|0|0	3	1	3	0|0|0	0.33	1	0.33	1	0.33	-0.18	10	0.35
ASF1BNT	L3MBTL3	L3MBTL3	3|0|0	3	1	3	0|0|0	0.33	1	0.33	1	0.33	-0.18	10	0.35
ASF1BNT	EEF1B2	EEF1B2	2|1|0	3	1	3	0|0|0	0.33	0.99	0.33	0.99	0.33	-0.18	10	0.39
ASF1BNT	SWAP70	SWAP70	2|0|0	2	0.67	3	0|0|0	0.33	0.99	0.33	0.99	0.33	-0.18	6.67	0.39
ASF1BNT	RAB24	RAB24	2|0|0	2	0.67	3	0|0|0	0.33	0.99	0.33	0.99	0.33	-0.18	6.67	0.39
ASF1BNT	EWSR1	EWSR1	0|0|2	2	0.67	3	0|0|0	0.33	0.99	0.33	0.99	0.33	-0.18	6.67	0.39
ASF1BNT	HDGF	HDGF	2|0|0	2	0.67	3	0|0|0	0.33	0.99	0.33	0.99	0.33	-0.18	6.67	0.39
ASF1BNT	MRPL39	MRPL39	2|0|0	2	0.67	3	0|0|0	0.33	0.99	0.33	0.99	0.33	-0.18	6.67	0.39
ASF1BNT	MYT1L	MYT1L	0|0|2	2	0.67	3	0|0|0	0.33	0.99	0.33	0.99	0.33	-0.18	6.67	0.39
ASF1BNT	RDH14	RDH14	2|0|0	2	0.67	3	0|0|0	0.33	0.99	0.33	0.99	0.33	-0.18	6.67	0.39
ASF1BNT	TRIM27	TRIM27	2|0|0	2	0.67	3	0|0|0	0.33	0.99	0.33	0.99	0.33	-0.18	6.67	0.39
ASF1BNT	BRD9	BRD9	0|2|0	2	0.67	3	0|0|0	0.33	0.99	0.33	0.99	0.33	-0.18	6.67	0.39
ASF1BNT	KAT7	KAT7	2|0|0	2	0.67	3	0|0|0	0.33	0.99	0.33	0.99	0.33	-0.18	6.67	0.39
ASF1BNT	NSMCE1	NSMCE1	2|0|0	2	0.67	3	0|0|0	0.33	0.99	0.33	0.99	0.33	-0.18	6.67	0.39
ASF1BNT	SUPT20H	SUPT20H	2|0|0	2	0.67	3	0|0|0	0.33	0.99	0.33	0.99	0.33	-0.18	6.67	0.39
ASF1BNT	TMEM209	TMEM209	2|0|0	2	0.67	3	0|0|0	0.33	0.99	0.33	0.99	0.33	-0.18	6.67	0.39
ASF1BNT	ERCC5	ERCC5	2|0|0	2	0.67	3	0|0|0	0.33	0.99	0.33	0.99	0.33	-0.18	6.67	0.39
ASF1BNT	JAGN1	JAGN1	2|0|0	2	0.67	3	0|0|0	0.33	0.99	0.33	0.99	0.33	-0.18	6.67	0.39
ASF1BNT	SMC6	SMC6	2|0|0	2	0.67	3	0|0|0	0.33	0.99	0.33	0.99	0.33	-0.18	6.67	0.39
ASF1BNT	ZNF622	ZNF622	2|0|0	2	0.67	3	0|0|0	0.33	0.99	0.33	0.99	0.33	-0.18	6.67	0.39
ASF1BNT	APOBEC3C	APOBEC3C	2|0|0	2	0.67	3	0|0|0	0.33	0.99	0.33	0.99	0.33	-0.18	6.67	0.39
ASF1BNT	YIF1B	YIF1B	2|0|0	2	0.67	3	0|0|0	0.33	0.99	0.33	0.99	0.33	-0.18	6.67	0.39
ASF1BNT	TPR	TPR	2|0|0	2	0.67	3	0|0|0	0.33	0.99	0.33	0.99	0.33	-0.18	6.67	0.39
ASF1BNT	SRRT	SRRT	2|0|0	2	0.67	3	0|0|0	0.33	0.99	0.33	0.99	0.33	-0.18	6.67	0.39
ASF1BNT	CDKAL1	CDKAL1	2|0|0	2	0.67	3	0|0|0	0.33	0.99	0.33	0.99	0.33	-0.18	6.67	0.39
ASF1BNT	TMEM126A	TMEM126A	2|0|0	2	0.67	3	0|0|0	0.33	0.99	0.33	0.99	0.33	-0.18	6.67	0.39
ASF1BNT	SCYL1	SCYL1	2|0|0	2	0.67	3	0|0|0	0.33	0.99	0.33	0.99	0.33	-0.18	6.67	0.39
ASF1BNT	BRIP1	BRIP1	2|0|0	2	0.67	3	0|0|0	0.33	0.99	0.33	0.99	0.33	-0.18	6.67	0.39
ASF1BNT	SKP2	SKP2	2|0|0	2	0.67	3	0|0|0	0.33	0.99	0.33	0.99	0.33	-0.18	6.67	0.39
ASF1BNT	LMNA	LMNA	0|0|2	2	0.67	3	0|0|0	0.33	0.99	0.33	0.99	0.33	-0.18	6.67	0.39
ASF1BNT	ATP6V1C1	ATP6V1C1	2|0|0	2	0.67	3	0|0|0	0.33	0.99	0.33	0.99	0.33	-0.18	6.67	0.39
ASF1BNT	PRR14L	PRR14L	2|0|0	2	0.67	3	0|0|0	0.33	0.99	0.33	0.99	0.33	-0.18	6.67	0.39
ASF1BNT	ILK	ILK	2|0|0	2	0.67	3	0|0|0	0.33	0.99	0.33	0.99	0.33	-0.18	6.67	0.39
ASF1BNT	EFHD2	EFHD2	2|0|0	2	0.67	3	0|0|0	0.33	0.99	0.33	0.99	0.33	-0.18	6.67	0.39
ASF1BNT	RREB1	RREB1	2|0|0	2	0.67	3	0|0|0	0.33	0.99	0.33	0.99	0.33	-0.18	6.67	0.39
ASF1BNT	FOXK2	FOXK2	2|0|0	2	0.67	3	0|0|0	0.33	0.99	0.33	0.99	0.33	-0.18	6.67	0.39
ASF1BNT	PAK2	PAK2	2|0|0	2	0.67	3	0|0|0	0.33	0.99	0.33	0.99	0.33	-0.18	6.67	0.39
ASF1BNT	OTULIN	OTULIN	2|0|0	2	0.67	3	0|0|0	0.33	0.99	0.33	0.99	0.33	-0.18	6.67	0.39
ASF1BNT	ANLN	ANLN	2|0|0	2	0.67	3	0|0|0	0.33	0.99	0.33	0.99	0.33	-0.18	6.67	0.39
ASF1BNT	TTI1	TTI1	2|0|0	2	0.67	3	0|0|0	0.33	0.99	0.33	0.99	0.33	-0.18	6.67	0.39
ASF1BNT	SAP130	SAP130	0|0|2	2	0.67	3	0|0|0	0.33	0.99	0.33	0.99	0.33	-0.18	6.67	0.39
ASF1BNT	NCAPD3	NCAPD3	0|0|2	2	0.67	3	0|0|0	0.33	0.99	0.33	0.99	0.33	-0.18	6.67	0.39
ASF1BNT	SEC24B	SEC24B	2|0|0	2	0.67	3	0|0|0	0.33	0.99	0.33	0.99	0.33	-0.18	6.67	0.39
ASF1BNT	DHX38	DHX38	2|0|0	2	0.67	3	0|0|0	0.33	0.99	0.33	0.99	0.33	-0.18	6.67	0.39
ASF1BNT	ARFGAP3	ARFGAP3	2|0|0	2	0.67	3	0|0|0	0.33	0.99	0.33	0.99	0.33	-0.18	6.67	0.39
ASF1BNT	ARFGAP1	ARFGAP1	2|0|0	2	0.67	3	0|0|0	0.33	0.99	0.33	0.99	0.33	-0.18	6.67	0.39
ASF1BNT	DDX55	DDX55	2|0|0	2	0.67	3	0|0|0	0.33	0.99	0.33	0.99	0.33	-0.18	6.67	0.39
ASF1BNT	SNRPA1	SNRPA1	2|0|0	2	0.67	3	0|0|0	0.33	0.99	0.33	0.99	0.33	-0.18	6.67	0.39
ASF1BNT	FBXO22	FBXO22	2|0|0	2	0.67	3	0|0|0	0.33	0.99	0.33	0.99	0.33	-0.18	6.67	0.39
ASF1BNT	GTF2A1	GTF2A1	2|0|0	2	0.67	3	0|0|0	0.33	0.99	0.33	0.99	0.33	-0.18	6.67	0.39
ASF1BNT	ZNF512B	ZNF512B	0|0|2	2	0.67	3	0|0|0	0.33	0.99	0.33	0.99	0.33	-0.18	6.67	0.39
ASF1BNT	MED27	MED27	2|0|0	2	0.67	3	0|0|0	0.33	0.99	0.33	0.99	0.33	-0.18	6.67	0.39
ASF1BNT	XRCC4	XRCC4	2|0|0	2	0.67	3	0|0|0	0.33	0.99	0.33	0.99	0.33	-0.18	6.67	0.39
ASF1BNT	THUMPD1	THUMPD1	2|0|0	2	0.67	3	0|0|0	0.33	0.99	0.33	0.99	0.33	-0.18	6.67	0.39
ASF1BNT	SETD1A	SETD1A	2|0|0	2	0.67	3	0|0|0	0.33	0.99	0.33	0.99	0.33	-0.18	6.67	0.39
ASF1BNT	KIF3A	KIF3A	2|0|0	2	0.67	3	0|0|0	0.33	0.99	0.33	0.99	0.33	-0.18	6.67	0.39
ASF1BNT	WARS2	WARS2	2|0|0	2	0.67	3	0|0|0	0.33	0.99	0.33	0.99	0.33	-0.18	6.67	0.39
ASF1BNT	NOB1	NOB1	2|0|0	2	0.67	3	0|0|0	0.33	0.99	0.33	0.99	0.33	-0.18	6.67	0.39
ASF1BNT	C19ORF43	C19ORF43	2|0|0	2	0.67	3	0|0|0	0.33	0.99	0.33	0.99	0.33	-0.18	6.67	0.39
ASF1BNT	GIGYF2	GIGYF2	2|0|0	2	0.67	3	0|0|0	0.33	0.99	0.33	0.99	0.33	-0.18	6.67	0.39
ASF1BNT	TUBGCP3	TUBGCP3	2|0|0	2	0.67	3	0|0|0	0.33	0.99	0.33	0.99	0.33	-0.18	6.67	0.39
ASF1BNT	PRC1	PRC1	2|0|0	2	0.67	3	0|0|0	0.33	0.99	0.33	0.99	0.33	-0.18	6.67	0.39
ASF1BNT	CPSF4	CPSF4	2|0|0	2	0.67	3	0|0|0	0.33	0.99	0.33	0.99	0.33	-0.18	6.67	0.39
ASF1BNT	SLC25A19	SLC25A19	2|0|0	2	0.67	3	0|0|0	0.33	0.99	0.33	0.99	0.33	-0.18	6.67	0.39
ASF1BNT	EIF4H	EIF4H	2|0|0	2	0.67	3	0|0|0	0.33	0.99	0.33	0.99	0.33	-0.18	6.67	0.39
ASF1BNT	CEP170	CEP170	2|0|0	2	0.67	3	0|0|0	0.33	0.99	0.33	0.99	0.33	-0.18	6.67	0.39
ASF1BNT	CLK3	CLK3	2|0|0	2	0.67	3	0|0|0	0.33	0.99	0.33	0.99	0.33	-0.18	6.67	0.39
ASF1BNT	FANCD2	FANCD2	2|0|0	2	0.67	3	0|0|0	0.33	0.99	0.33	0.99	0.33	-0.18	6.67	0.39
ASF1BNT	USP5	USP5	2|0|0	2	0.67	3	0|0|0	0.33	0.99	0.33	0.99	0.33	-0.18	6.67	0.39
ASF1BNT	SNRPD2	SNRPD2	2|0|0	2	0.67	3	0|0|0	0.33	0.99	0.33	0.99	0.33	-0.18	6.67	0.39
ASF1BNT	GPR89B	GPR89B	2|0|0	2	0.67	3	0|0|0	0.33	0.99	0.33	0.99	0.33	-0.18	6.67	0.39
ASF1BNT	CCDC134	CCDC134	2|0|0	2	0.67	3	0|0|0	0.33	0.99	0.33	0.99	0.33	-0.18	6.67	0.39
ASF1BNT	CKAP2	CKAP2	2|0|0	2	0.67	3	0|0|0	0.33	0.99	0.33	0.99	0.33	-0.18	6.67	0.39
ASF1BNT	FAM213A	FAM213A	2|0|0	2	0.67	3	0|0|0	0.33	0.99	0.33	0.99	0.33	-0.18	6.67	0.39
ASF1BNT	HJURP	HJURP	2|0|0	2	0.67	3	0|0|0	0.33	0.99	0.33	0.99	0.33	-0.18	6.67	0.39
ASF1BNT	MCM7	MCM7	49|20|19	88	29.33	3	34|0|1	0.32	0.95	0.32	0.95	0.32	-13.07	2.51	0.43
ASF1BNT	ATP2A2	ATP2A2	43|23|16	82	27.33	3	27|0|3	0.32	0.96	0.32	0.96	0.32	-11.36	2.73	0.43
ASF1BNT	UBA2	UBA2	40|14|11	65	21.67	3	25|0|1	0.32	0.97	0.32	0.97	0.32	-12.94	2.5	0.42
ASF1BNT	RUVBL2	RUVBL2	35|18|12	65	21.67	3	25|0|0	0.32	0.95	0.32	0.95	0.32	-10.56	2.6	0.43
ASF1BNT	GLUD1	GLUD1	41|11|11	63	21	3	28|0|0	0.32	0.96	0.32	0.96	0.32	-15.12	2.25	0.43
ASF1BNT	HNRNPK	HNRNPK	33|16|13	62	20.67	3	16|0|7	0.32	0.97	0.32	0.97	0.32	-7.9	2.7	0.42
ASF1BNT	LCP1	LCP1	42|8|11	61	20.33	3	25|0|5	0.32	0.95	0.32	0.95	0.32	-22.14	2.03	0.43
ASF1BNT	ARPC2	ARPC2	28|9|5	42	14	3	17|0|0	0.32	0.97	0.32	0.97	0.32	-11.27	2.47	0.42
ASF1BNT	DNM2	DNM2	28|9|5	42	14	3	17|0|0	0.32	0.97	0.32	0.97	0.32	-11.27	2.47	0.42
ASF1BNT	SDHA	SDHA	32|4|5	41	13.67	3	22|0|0	0.32	0.96	0.32	0.96	0.32	-18.96	1.86	0.43
ASF1BNT	ALDH7A1	ALDH7A1	23|9|5	37	12.33	3	15|0|1	0.32	0.95	0.32	0.95	0.32	-10.15	2.31	0.43
ASF1BNT	ME2	ME2	23|10|4	37	12.33	3	17|0|0	0.32	0.94	0.32	0.94	0.32	-12.83	2.18	0.44
ASF1BNT	EIF2S1	EIF2S1	25|6|4	35	11.67	3	16|0|1	0.32	0.96	0.32	0.96	0.32	-12.91	2.06	0.43
ASF1BNT	COPS2	COPS2	28|3|3	34	11.33	3	19|0|0	0.32	0.96	0.32	0.96	0.32	-17.08	1.79	0.43
ASF1BNT	RRM1	RRM1	29|0|5	34	11.33	3	19|0|0	0.32	0.97	0.32	0.97	0.32	-25.06	1.79	0.43
ASF1BNT	WDR1	WDR1	25|3|4	32	10.67	3	14|0|0	0.32	0.97	0.32	0.97	0.32	-10.9	2.29	0.42
ASF1BNT	LMAN2	LMAN2	19|6|6	31	10.33	3	12|1|0	0.32	0.95	0.32	0.95	0.32	-5.27	2.38	0.43
ASF1BNT	TPP2	TPP2	25|5|1	31	10.33	3	16|0|0	0.32	0.96	0.32	0.96	0.32	-17.66	1.94	0.43
ASF1BNT	USP9X	USP9X	30|1|0	31	10.33	3	19|0|0	0.32	0.97	0.32	0.97	0.32	-25.06	1.63	0.43
ASF1BNT	TNPO1	TNPO1	26|2|2	30	10	3	17|0|0	0.32	0.96	0.32	0.96	0.32	-16.66	1.76	0.43
ASF1BNT	VPS35	VPS35	24|4|1	29	9.67	3	14|0|0	0.32	0.97	0.32	0.97	0.32	-15.03	2.07	0.43
ASF1BNT	FDPS	FDPS	14|8|6	28	9.33	3	10|0|2	0.32	0.86	0.32	0.86	0.32	-4.37	2.33	0.42
ASF1BNT	CAPZA2	CAPZA2	15|6|6	27	9	3	8|1|3	0.32	0.93	0.32	0.93	0.32	-4.75	2.25	0.43
ASF1BNT	PRPF19	PRPF19	24|1|0	25	8.33	3	16|0|0	0.32	0.96	0.32	0.96	0.32	-20.74	1.56	0.43
ASF1BNT	LUC7L3	LUC7L3	6|3|16	25	8.33	3	7|2|6	0.32	0.97	0.32	0.97	0.32	-13.13	1.67	0.42
ASF1BNT	ISOC1	ISOC1	13|6|6	25	8.33	3	10|0|1	0.32	0.87	0.32	0.87	0.32	-3.2	2.27	0.43
ASF1BNT	PGM2	PGM2	18|4|1	23	7.67	3	11|0|0	0.32	0.96	0.32	0.96	0.32	-11.05	2.09	0.43
ASF1BNT	KIAA1279	KIAA1279	18|2|2	22	7.33	3	10|0|0	0.32	0.97	0.32	0.97	0.32	-7.7	2.2	0.43
ASF1BNT	GSPT1	GSPT1	17|3|1	21	7	3	9|0|0	0.32	0.97	0.32	0.97	0.32	-8.22	2.33	0.43
ASF1BNT	DDX1	DDX1	19|2|0	21	7	3	10|0|1	0.32	0.97	0.32	0.97	0.32	-13.88	1.91	0.43
ASF1BNT	GNAS	GNAS	15|3|2	20	6.67	3	7|1|1	0.32	0.97	0.32	0.97	0.32	-6.8	2.22	0.42
ASF1BNT	NDUFS3	NDUFS3	18|1|1	20	6.67	3	12|0|0	0.32	0.95	0.32	0.95	0.32	-12.15	1.67	0.43
ASF1BNT	PPAT	PPAT	15|2|2	19	6.33	3	8|0|0	0.32	0.97	0.32	0.97	0.32	-5.54	2.38	0.43
ASF1BNT	PCYOX1	PCYOX1	16|1|2	19	6.33	3	9|0|0	0.32	0.96	0.32	0.96	0.32	-8.22	2.11	0.43
ASF1BNT	PREP	PREP	17|1|0	18	6	3	10|0|0	0.32	0.96	0.32	0.96	0.32	-12.24	1.8	0.43
ASF1BNT	PTPN1	PTPN1	13|2|2	17	5.67	3	6|0|0	0.32	0.97	0.32	0.97	0.32	-3.09	2.83	0.42
ASF1BNT	GLS	GLS	16|0|1	17	5.67	3	10|0|0	0.32	0.96	0.32	0.96	0.32	-12.24	1.7	0.43
ASF1BNT	ANP32B	ANP32B	16|0|0	16	5.33	3	10|1|0	0.32	0.95	0.32	0.95	0.32	-13.88	1.45	0.44
ASF1BNT	MRPS27	MRPS27	12|3|1	16	5.33	3	8|0|0	0.32	0.94	0.32	0.94	0.32	-7.25	2	0.43
ASF1BNT	DLD	DLD	14|1|0	15	5	3	8|0|0	0.32	0.96	0.32	0.96	0.32	-9.63	1.88	0.43
ASF1BNT	KPNA6	KPNA6	15|0|0	15	5	3	9|0|0	0.32	0.96	0.32	0.96	0.32	-10.72	1.67	0.43
ASF1BNT	ASS1	ASS1	9|3|2	14	4.67	3	7|0|0	0.32	0.91	0.32	0.91	0.32	-4.3	2	0.42
ASF1BNT	COPS5	COPS5	14|0|0	14	4.67	3	9|0|0	0.32	0.95	0.32	0.95	0.32	-10.72	1.56	0.43
ASF1BNT	OGDH	OGDH	13|0|1	14	4.67	3	7|0|0	0.32	0.96	0.32	0.96	0.32	-8.13	2	0.43
ASF1BNT	TSFM	TSFM	11|2|1	14	4.67	3	6|0|0	0.32	0.96	0.32	0.96	0.32	-4.52	2.33	0.43
ASF1BNT	CTNNBL1	CTNNBL1	12|1|1	14	4.67	3	6|0|0	0.32	0.97	0.32	0.97	0.32	-4.52	2.33	0.43
ASF1BNT	2002-09-01	2002-09-01	12|1|0	13	4.33	3	7|0|0	0.32	0.96	0.32	0.96	0.32	-8.13	1.86	0.43
ASF1BNT	PSMB4	PSMB4	13|0|0	13	4.33	3	7|0|0	0.32	0.96	0.32	0.96	0.32	-8.13	1.86	0.43
ASF1BNT	IPO8	IPO8	11|2|0	13	4.33	3	6|0|0	0.32	0.96	0.32	0.96	0.32	-6.61	2.17	0.43
ASF1BNT	COASY	COASY	11|2|0	13	4.33	3	7|0|0	0.32	0.95	0.32	0.95	0.32	-8.13	1.86	0.44
ASF1BNT	DAP3	DAP3	11|1|1	13	4.33	3	7|0|0	0.32	0.95	0.32	0.95	0.32	-5.88	1.86	0.44
ASF1BNT	CECR5	CECR5	12|1|0	13	4.33	3	6|0|0	0.32	0.97	0.32	0.97	0.32	-6.61	2.17	0.43
ASF1BNT	FAM49B	FAM49B	10|1|1	12	4	3	5|0|0	0.32	0.96	0.32	0.96	0.32	-3.81	2.4	0.43
ASF1BNT	NAE1	NAE1	11|1|0	12	4	3	5|0|0	0.32	0.97	0.32	0.97	0.32	-5.72	2.4	0.42
ASF1BNT	DYNC1LI1	DYNC1LI1	10|0|1	11	3.67	3	5|0|0	0.32	0.96	0.32	0.96	0.32	-5.72	2.2	0.43
ASF1BNT	PCNA	PCNA	11|0|0	11	3.67	3	7|0|0	0.32	0.95	0.32	0.95	0.32	-8.13	1.57	0.44
ASF1BNT	GDI1	GDI1	11|0|0	11	3.67	3	7|0|0	0.32	0.95	0.32	0.95	0.32	-8.13	1.57	0.44
ASF1BNT	UAP1	UAP1	9|1|0	10	3.33	3	5|0|0	0.32	0.95	0.32	0.95	0.32	-5.72	2	0.43
ASF1BNT	AP3M1	AP3M1	8|1|1	10	3.33	3	4|0|0	0.32	0.96	0.32	0.96	0.32	-2.55	2.5	0.43
ASF1BNT	AP1B1	AP1B1	10|0|0	10	3.33	3	6|0|0	0.32	0.95	0.32	0.95	0.32	-6.61	1.67	0.44
ASF1BNT	IDH1	IDH1	7|1|1	9	3	3	3|0|1	0.32	0.97	0.32	0.97	0.32	-2.88	2.25	0.43
ASF1BNT	CPT2	CPT2	9|0|0	9	3	3	5|0|0	0.32	0.95	0.32	0.95	0.32	-5.72	1.8	0.43
ASF1BNT	ATP6V1H	ATP6V1H	7|1|1	9	3	3	3|0|0	0.32	0.97	0.32	0.97	0.32	-1.36	3	0.43
ASF1BNT	GMPS	GMPS	9|0|0	9	3	3	4|0|0	0.32	0.97	0.32	0.97	0.32	-4.24	2.25	0.43
ASF1BNT	PSMD14	PSMD14	7|1|0	8	2.67	3	3|0|1	0.32	0.97	0.32	0.97	0.32	-4.57	2	0.43
ASF1BNT	GLMN	GLMN	6|1|1	8	2.67	3	3|0|0	0.32	0.95	0.32	0.95	0.32	-1.36	2.67	0.44
ASF1BNT	CDK5	CDK5	7|1|0	8	2.67	3	3|0|0	0.32	0.97	0.32	0.97	0.32	-2.77	2.67	0.43
ASF1BNT	UGGT1	UGGT1	7|1|0	8	2.67	3	3|0|0	0.32	0.97	0.32	0.97	0.32	-2.77	2.67	0.43
ASF1BNT	HSDL2	HSDL2	5|1|1	7	2.33	3	2|0|0	0.32	0.97	0.32	0.97	0.32	-0.3	3.5	0.43
ASF1BNT	RQCD1	RQCD1	5|1|1	7	2.33	3	2|0|0	0.32	0.97	0.32	0.97	0.32	-0.3	3.5	0.43
ASF1BNT	PTRH2	PTRH2	5|1|0	6	2	3	2|0|0	0.32	0.97	0.32	0.97	0.32	-2.35	3	0.43
ASF1BNT	FECH	FECH	5|1|0	6	2	3	2|0|0	0.32	0.97	0.32	0.97	0.32	-2.35	3	0.43
ASF1BNT	SAMHD1	SAMHD1	6|0|0	6	2	3	3|0|0	0.32	0.95	0.32	0.95	0.32	-2.77	2	0.44
ASF1BNT	IDH3B	IDH3B	6|0|0	6	2	3	3|0|0	0.32	0.95	0.32	0.95	0.32	-2.77	2	0.44
ASF1BNT	ACOT1	ACOT1	5|0|1	6	2	3	2|0|0	0.32	0.97	0.32	0.97	0.32	-2.35	3	0.43
ASF1BNT	S100A10	S100A10	6|0|0	6	2	3	3|0|0	0.32	0.95	0.32	0.95	0.32	-2.77	2	0.44
ASF1BNT	BROX	BROX	5|1|0	6	2	3	2|0|0	0.32	0.97	0.32	0.97	0.32	-2.35	3	0.43
ASF1BNT	DHCR7	DHCR7	5|1|0	6	2	3	2|0|0	0.32	0.97	0.32	0.97	0.32	-2.35	3	0.43
ASF1BNT	SAR1B	SAR1B	5|0|0	5	1.67	3	2|0|0	0.32	0.97	0.32	0.97	0.32	-2.35	2.5	0.43
ASF1BNT	OGFOD1	OGFOD1	5|0|0	5	1.67	3	2|0|0	0.32	0.97	0.32	0.97	0.32	-2.35	2.5	0.43
ASF1BNT	RALA	RALA	5|0|0	5	1.67	3	2|0|0	0.32	0.97	0.32	0.97	0.32	-2.35	2.5	0.43
ASF1BNT	PRCP	PRCP	5|0|0	5	1.67	3	2|0|0	0.32	0.97	0.32	0.97	0.32	-2.35	2.5	0.43
ASF1BNT	RIC8A	RIC8A	5|0|0	5	1.67	3	2|0|0	0.32	0.97	0.32	0.97	0.32	-2.35	2.5	0.43
ASF1BNT	CCT7	CCT7	78|52|26	156	52	3	48|3|5	0.31	0.94	0.31	0.94	0.31	-27.08	2.79	0.44
ASF1BNT	RPS3A	RPS3A	48|57|41	146	48.67	3	29|6|12	0.31	0.82	0.31	0.82	0.31	-6.1	3.11	0.44
ASF1BNT	PGD	PGD	64|45|29	138	46	3	37|2|9	0.31	0.91	0.31	0.91	0.31	-16.07	2.88	0.44
ASF1BNT	MCM2	MCM2	42|18|15	75	25	3	32|0|0	0.31	0.92	0.31	0.92	0.31	-14.4	2.34	0.45
ASF1BNT	EIF4A3	EIF4A3	34|16|15	65	21.67	3	23|0|3	0.31	0.92	0.31	0.92	0.31	-8.49	2.5	0.44
ASF1BNT	PA2G4	PA2G4	45|13|5	63	21	3	32|2|0	0.31	0.92	0.31	0.92	0.31	-32.63	1.85	0.44
ASF1BNT	SARS	SARS	32|15|9	56	18.67	3	24|0|0	0.31	0.93	0.31	0.93	0.31	-13.36	2.33	0.44
ASF1BNT	CANX	CANX	32|11|9	52	17.33	3	21|1|2	0.31	0.93	0.31	0.93	0.31	-13.57	2.17	0.44
ASF1BNT	GNPDA1	GNPDA1	23|10|8	41	13.67	3	17|0|1	0.31	0.91	0.31	0.91	0.31	-8.08	2.28	0.45
ASF1BNT	PNP	PNP	26|7|4	37	12.33	3	16|0|3	0.31	0.94	0.31	0.94	0.31	-15.44	1.95	0.44
ASF1BNT	DARS2	DARS2	24|6|5	35	11.67	3	18|0|0	0.31	0.93	0.31	0.93	0.31	-12.28	1.94	0.44
ASF1BNT	RAB6A	RAB6A	10|11|7	28	9.33	3	8|2|2	0.31	0.55	0.31	0.55	0.31	-3.59	2.33	0.44
ASF1BNT	CLIC1	CLIC1	18|4|2	24	8	3	14|0|0	0.31	0.92	0.31	0.92	0.31	-12.77	1.71	0.44
ASF1BNT	ATP6V1A	ATP6V1A	19|1|2	22	7.33	3	14|0|0	0.31	0.94	0.31	0.94	0.31	-15.03	1.57	0.44
ASF1BNT	GSTM3	GSTM3	18|1|2	21	7	3	12|1|0	0.31	0.94	0.31	0.94	0.31	-13.7	1.62	0.44
ASF1BNT	SAR1A	SAR1A	14|4|2	20	6.67	3	8|1|2	0.31	0.92	0.31	0.92	0.31	-9.49	1.82	0.44
ASF1BNT	NUP107	NUP107	14|4|2	20	6.67	3	11|0|0	0.31	0.91	0.31	0.91	0.31	-9.03	1.82	0.45
ASF1BNT	OTUB1	OTUB1	18|0|0	18	6	3	14|0|0	0.31	0.92	0.31	0.92	0.31	-17.97	1.29	0.44
ASF1BNT	MAPRE1	MAPRE1	12|3|2	17	5.67	3	9|0|0	0.31	0.92	0.31	0.92	0.31	-6.4	1.89	0.44
ASF1BNT	RUVBL1	RUVBL1	13|2|0	15	5	3	9|0|0	0.31	0.94	0.31	0.94	0.31	-10.72	1.67	0.44
ASF1BNT	ACAT2	ACAT2	13|0|1	14	4.67	3	9|0|0	0.31	0.94	0.31	0.94	0.31	-10.72	1.56	0.44
ASF1BNT	LMAN1	LMAN1	10|3|1	14	4.67	3	8|0|0	0.31	0.9	0.31	0.9	0.31	-7.25	1.75	0.44
ASF1BNT	POLDIP2	POLDIP2	13|1|0	14	4.67	3	9|0|0	0.31	0.94	0.31	0.94	0.31	-10.72	1.56	0.44
ASF1BNT	NRD1	NRD1	12|0|0	12	4	3	9|0|0	0.31	0.92	0.31	0.92	0.31	-10.72	1.33	0.44
ASF1BNT	CAPNS1	CAPNS1	10|1|1	12	4	3	7|0|0	0.31	0.93	0.31	0.93	0.31	-5.88	1.71	0.44
ASF1BNT	PPP6C	PPP6C	9|1|1	11	3.67	3	6|0|0	0.31	0.93	0.31	0.93	0.31	-4.52	1.83	0.44
ASF1BNT	HSPA4L	HSPA4L	10|0|0	10	3.33	3	7|0|0	0.31	0.93	0.31	0.93	0.31	-8.13	1.43	0.44
ASF1BNT	HSPBP1	HSPBP1	9|0|1	10	3.33	3	6|0|0	0.31	0.93	0.31	0.93	0.31	-6.61	1.67	0.44
ASF1BNT	TUBG1	TUBG1	7|1|1	9	3	3	4|0|0	0.31	0.94	0.31	0.94	0.31	-2.55	2.25	0.44
ASF1BNT	CARM1	CARM1	8|0|1	9	3	3	5|0|0	0.31	0.94	0.31	0.94	0.31	-5.72	1.8	0.44
ASF1BNT	SARS2	SARS2	9|0|0	9	3	3	6|0|0	0.31	0.93	0.31	0.93	0.31	-6.61	1.5	0.44
ASF1BNT	VPS29	VPS29	8|0|0	8	2.67	3	5|0|0	0.31	0.94	0.31	0.94	0.31	-5.72	1.6	0.44
ASF1BNT	ARL1	ARL1	7|1|0	8	2.67	3	4|0|0	0.31	0.94	0.31	0.94	0.31	-4.24	2	0.44
ASF1BNT	CRYZ	CRYZ	6|0|1	7	2.33	3	4|0|0	0.31	0.92	0.31	0.92	0.31	-4.24	1.75	0.45
ASF1BNT	LARS2	LARS2	7|0|0	7	2.33	3	4|0|0	0.31	0.94	0.31	0.94	0.31	-4.24	1.75	0.44
ASF1BNT	IDH2	IDH2	7|0|0	7	2.33	3	4|0|0	0.31	0.94	0.31	0.94	0.31	-4.24	1.75	0.44
ASF1BNT	AASDHPPT	AASDHPPT	7|0|0	7	2.33	3	4|0|0	0.31	0.94	0.31	0.94	0.31	-4.24	1.75	0.44
ASF1BNT	ALDH1A2	ALDH1A2	5|0|1	6	2	3	3|0|0	0.31	0.92	0.31	0.92	0.31	-2.77	2	0.44
ASF1BNT	ADK	ADK	6|0|0	6	2	3	4|0|0	0.31	0.92	0.31	0.92	0.31	-4.24	1.5	0.45
ASF1BNT	COLGALT1	COLGALT1	6|0|0	6	2	3	4|0|0	0.31	0.92	0.31	0.92	0.31	-4.24	1.5	0.45
ASF1BNT	RTN3	RTN3	6|0|0	6	2	3	4|0|0	0.31	0.92	0.31	0.92	0.31	-4.24	1.5	0.45
ASF1BNT	RPS7	RPS7	5|0|0	5	1.67	3	3|0|0	0.31	0.92	0.31	0.92	0.31	-2.77	1.67	0.44
ASF1BNT	GNA13	GNA13	4|0|1	5	1.67	3	2|0|0	0.31	0.93	0.31	0.93	0.31	-2.35	2.5	0.44
ASF1BNT	HADH	HADH	5|0|0	5	1.67	3	3|0|0	0.31	0.92	0.31	0.92	0.31	-2.77	1.67	0.44
ASF1BNT	NANS	NANS	5|0|0	5	1.67	3	3|0|0	0.31	0.92	0.31	0.92	0.31	-2.77	1.67	0.44
ASF1BNT	TARDBP	TARDBP	5|0|0	5	1.67	3	3|0|0	0.31	0.92	0.31	0.92	0.31	-2.77	1.67	0.44
ASF1BNT	EIF2B5	EIF2B5	5|0|0	5	1.67	3	3|0|0	0.31	0.92	0.31	0.92	0.31	-2.77	1.67	0.44
ASF1BNT	RAB5A	RAB5A	4|1|0	5	1.67	3	2|0|0	0.31	0.93	0.31	0.93	0.31	-2.35	2.5	0.44
ASF1BNT	RTCA	RTCA	5|0|0	5	1.67	3	3|0|0	0.31	0.92	0.31	0.92	0.31	-2.77	1.67	0.44
ASF1BNT	PHF3	PHF3	4|0|1	5	1.67	3	0|0|2	0.31	0.93	0.31	0.93	0.31	-2.35	2.5	0.44
ASF1BNT	WDR5	WDR5	5|0|0	5	1.67	3	3|0|0	0.31	0.92	0.31	0.92	0.31	-2.77	1.67	0.44
ASF1BNT	GPD1L	GPD1L	4|0|1	5	1.67	3	2|0|0	0.31	0.93	0.31	0.93	0.31	-2.35	2.5	0.44
ASF1BNT	ARF6	ARF6	4|0|0	4	1.33	3	2|0|0	0.31	0.93	0.31	0.93	0.31	-2.35	2	0.44
ASF1BNT	DNPEP	DNPEP	4|0|0	4	1.33	3	2|0|0	0.31	0.93	0.31	0.93	0.31	-2.35	2	0.44
ASF1BNT	NME3	NME3	4|0|0	4	1.33	3	2|0|0	0.31	0.93	0.31	0.93	0.31	-2.35	2	0.44
ASF1BNT	ACBD3	ACBD3	4|0|0	4	1.33	3	2|0|0	0.31	0.93	0.31	0.93	0.31	-2.35	2	0.44
ASF1BNT	PUS1	PUS1	4|0|0	4	1.33	3	2|0|0	0.31	0.93	0.31	0.93	0.31	-2.35	2	0.44
ASF1BNT	CASP8	CASP8	4|0|0	4	1.33	3	2|0|0	0.31	0.93	0.31	0.93	0.31	-2.35	2	0.44
ASF1BNT	STOML2	STOML2	4|0|0	4	1.33	3	2|0|0	0.31	0.93	0.31	0.93	0.31	-2.35	2	0.44
ASF1BNT	MCU	MCU	4|0|0	4	1.33	3	2|0|0	0.31	0.93	0.31	0.93	0.31	-2.35	2	0.44
ASF1BNT	MDH1	MDH1	28|17|17	62	20.67	3	15|4|5	0.3	0.89	0.3	0.89	0.3	-5.17	2.58	0.45
ASF1BNT	DDB1	DDB1	52|6|2	60	20	3	40|0|0	0.3	0.89	0.3	0.89	0.3	-48.49	1.5	0.45
ASF1BNT	FKBP4	FKBP4	37|0|1	38	12.67	3	28|1|0	0.3	0.9	0.3	0.9	0.3	-39.72	1.31	0.45
ASF1BNT	PITRM1	PITRM1	32|1|0	33	11	3	25|0|0	0.3	0.91	0.3	0.91	0.3	-33.77	1.32	0.45
ASF1BNT	RHOA	RHOA	19|6|7	32	10.67	3	12|2|1	0.3	0.91	0.3	0.91	0.3	-7.72	2.13	0.45
ASF1BNT	TFRC	TFRC	16|2|3	21	7	3	13|0|0	0.3	0.9	0.3	0.9	0.3	-11.4	1.62	0.45
ASF1BNT	ATXN10	ATXN10	17|1|0	18	6	3	14|0|0	0.3	0.89	0.3	0.89	0.3	-17.97	1.29	0.46
ASF1BNT	MAP2K1	MAP2K1	11|0|2	13	4.33	3	9|0|0	0.3	0.89	0.3	0.89	0.3	-10.72	1.44	0.45
ASF1BNT	FLNB	FLNB	9|2|2	13	4.33	3	6|0|1	0.3	0.9	0.3	0.9	0.3	-4.51	1.86	0.45
ASF1BNT	NNT	NNT	10|2|1	13	4.33	3	8|0|0	0.3	0.9	0.3	0.9	0.3	-7.25	1.62	0.45
ASF1BNT	UNC45A	UNC45A	8|2|2	12	4	3	6|0|0	0.3	0.91	0.3	0.91	0.3	-3.09	2	0.45
ASF1BNT	GNAI3	GNAI3	10|1|1	12	4	3	8|0|0	0.3	0.9	0.3	0.9	0.3	-7.25	1.5	0.45
ASF1BNT	TST	TST	8|1|1	10	3.33	3	6|0|0	0.3	0.91	0.3	0.91	0.3	-4.52	1.67	0.45
ASF1BNT	SRM	SRM	10|0|0	10	3.33	3	8|0|0	0.3	0.9	0.3	0.9	0.3	-9.63	1.25	0.45
ASF1BNT	UROD	UROD	8|0|1	9	3	3	5|0|1	0.3	0.91	0.3	0.91	0.3	-6.88	1.5	0.45
ASF1BNT	EIF2B2	EIF2B2	8|0|0	8	2.67	3	6|0|0	0.3	0.91	0.3	0.91	0.3	-6.61	1.33	0.45
ASF1BNT	PSMC6	PSMC6	7|0|0	7	2.33	3	5|0|0	0.3	0.91	0.3	0.91	0.3	-5.72	1.4	0.45
ASF1BNT	EXOSC3	EXOSC3	2|1|1	4	1.33	3	1|0|0	0.3	0.9	0.3	0.9	0.3	0.42	4	0.45
ASF1BNT	ALG10	ALG10	1|1|2	4	1.33	3	0|0|1	0.3	0.9	0.3	0.9	0.3	0.42	4	0.45
ASF1BNT	BLVRB	BLVRB	0|0|4	4	1.33	3	1|0|2	0.3	0.9	0.3	0.9	0.3	-3.21	1.33	0.45
ASF1BNT	SPTLC1	SPTLC1	2|0|1	3	1	3	1|0|0	0.3	0.9	0.3	0.9	0.3	-0.98	3	0.45
ASF1BNT	RPS6KB1	RPS6KB1	2|0|1	3	1	3	1|0|0	0.3	0.9	0.3	0.9	0.3	-0.98	3	0.45
ASF1BNT	EIF3J	EIF3J	2|1|0	3	1	3	1|0|0	0.3	0.9	0.3	0.9	0.3	-0.98	3	0.45
ASF1BNT	SMAD2	SMAD2	2|1|0	3	1	3	1|0|0	0.3	0.9	0.3	0.9	0.3	-0.98	3	0.45
ASF1BNT	ANO5	ANO5	1|0|2	3	1	3	0|0|1	0.3	0.9	0.3	0.9	0.3	-0.98	3	0.45
ASF1BNT	DCDC1	DCDC1	0|1|2	3	1	3	0|0|1	0.3	0.9	0.3	0.9	0.3	-0.98	3	0.45
ASF1BNT	NDUFA6	NDUFA6	2|0|1	3	1	3	1|0|0	0.3	0.9	0.3	0.9	0.3	-0.98	3	0.45
ASF1BNT	BLM	BLM	1|2|0	3	1	3	1|0|0	0.3	0.9	0.3	0.9	0.3	-0.98	3	0.45
ASF1BNT	PSIP1	PSIP1	2|1|0	3	1	3	1|0|0	0.3	0.9	0.3	0.9	0.3	-0.98	3	0.45
ASF1BNT	EXOC5	EXOC5	2|1|0	3	1	3	1|0|0	0.3	0.9	0.3	0.9	0.3	-0.98	3	0.45
ASF1BNT	RSRC1	RSRC1	0|1|2	3	1	3	0|0|1	0.3	0.9	0.3	0.9	0.3	-0.98	3	0.45
ASF1BNT	TM9SF4	TM9SF4	2|1|0	3	1	3	1|0|0	0.3	0.9	0.3	0.9	0.3	-0.98	3	0.45
ASF1BNT	SFXN4	SFXN4	1|2|0	3	1	3	1|0|0	0.3	0.9	0.3	0.9	0.3	-0.98	3	0.45
ASF1BNT	PDLIM5	PDLIM5	1|0|2	3	1	3	1|0|0	0.3	0.9	0.3	0.9	0.3	-0.98	3	0.45
ASF1BNT	FLNC	FLNC	0|1|2	3	1	3	0|0|1	0.3	0.9	0.3	0.9	0.3	-0.98	3	0.45
ASF1BNT	ATP1B1	ATP1B1	2|1|0	3	1	3	1|0|0	0.3	0.9	0.3	0.9	0.3	-0.98	3	0.45
ASF1BNT	NIPBL	NIPBL	2|0|1	3	1	3	1|0|0	0.3	0.9	0.3	0.9	0.3	-0.98	3	0.45
ASF1BNT	TRABD	TRABD	2|0|1	3	1	3	1|0|0	0.3	0.9	0.3	0.9	0.3	-0.98	3	0.45
ASF1BNT	NUP88	NUP88	2|0|0	2	0.67	3	1|0|0	0.3	0.9	0.3	0.9	0.3	-0.98	2	0.45
ASF1BNT	TMEM14C	TMEM14C	2|0|0	2	0.67	3	1|0|0	0.3	0.9	0.3	0.9	0.3	-0.98	2	0.45
ASF1BNT	KIAA0020	KIAA0020	2|0|0	2	0.67	3	1|0|0	0.3	0.9	0.3	0.9	0.3	-0.98	2	0.45
ASF1BNT	SVIL	SVIL	2|0|0	2	0.67	3	0|0|1	0.3	0.9	0.3	0.9	0.3	-0.98	2	0.45
ASF1BNT	SRRM1	SRRM1	2|0|0	2	0.67	3	0|1|0	0.3	0.9	0.3	0.9	0.3	-0.98	2	0.45
ASF1BNT	FN3KRP	FN3KRP	2|0|0	2	0.67	3	0|0|1	0.3	0.9	0.3	0.9	0.3	-0.98	2	0.45
ASF1BNT	UBE2K	UBE2K	2|0|0	2	0.67	3	1|0|0	0.3	0.9	0.3	0.9	0.3	-0.98	2	0.45
ASF1BNT	STAT5B	STAT5B	2|0|0	2	0.67	3	1|0|0	0.3	0.9	0.3	0.9	0.3	-0.98	2	0.45
ASF1BNT	FAM129B	FAM129B	2|0|0	2	0.67	3	1|0|0	0.3	0.9	0.3	0.9	0.3	-0.98	2	0.45
ASF1BNT	ACOT8	ACOT8	2|0|0	2	0.67	3	1|0|0	0.3	0.9	0.3	0.9	0.3	-0.98	2	0.45
ASF1BNT	TOR1AIP1	TOR1AIP1	2|0|0	2	0.67	3	1|0|0	0.3	0.9	0.3	0.9	0.3	-0.98	2	0.45
ASF1BNT	FSTL1	FSTL1	2|0|0	2	0.67	3	1|0|0	0.3	0.9	0.3	0.9	0.3	-0.98	2	0.45
ASF1BNT	TMX2	TMX2	2|0|0	2	0.67	3	1|0|0	0.3	0.9	0.3	0.9	0.3	-0.98	2	0.45
ASF1BNT	SRSF10	SRSF10	0|0|2	2	0.67	3	0|0|1	0.3	0.9	0.3	0.9	0.3	-0.98	2	0.45
ASF1BNT	ASPH	ASPH	2|0|0	2	0.67	3	1|0|0	0.3	0.9	0.3	0.9	0.3	-0.98	2	0.45
ASF1BNT	ARIH1	ARIH1	2|0|0	2	0.67	3	1|0|0	0.3	0.9	0.3	0.9	0.3	-0.98	2	0.45
ASF1BNT	GMPPB	GMPPB	2|0|0	2	0.67	3	1|0|0	0.3	0.9	0.3	0.9	0.3	-0.98	2	0.45
ASF1BNT	DUT	DUT	2|0|0	2	0.67	3	1|0|0	0.3	0.9	0.3	0.9	0.3	-0.98	2	0.45
ASF1BNT	LSM2	LSM2	2|0|0	2	0.67	3	0|0|1	0.3	0.9	0.3	0.9	0.3	-0.98	2	0.45
ASF1BNT	GAA	GAA	2|0|0	2	0.67	3	1|0|0	0.3	0.9	0.3	0.9	0.3	-0.98	2	0.45
ASF1BNT	GARS	GARS	35|16|9	60	20	3	28|0|0	0.29	0.88	0.29	0.88	0.29	-18.05	2.14	0.46
ASF1BNT	GOT1	GOT1	28|9|5	42	14	3	23|0|0	0.29	0.87	0.29	0.87	0.29	-18.44	1.83	0.46
ASF1BNT	RANGAP1	RANGAP1	23|8|11	42	14	3	17|0|2	0.29	0.87	0.29	0.87	0.29	-9.26	2.21	0.46
ASF1BNT	PSMD13	PSMD13	23|2|0	25	8.33	3	19|0|0	0.29	0.88	0.29	0.88	0.29	-25.06	1.32	0.46
ASF1BNT	ANXA7	ANXA7	14|2|4	20	6.67	3	11|0|1	0.29	0.86	0.29	0.86	0.29	-10.17	1.67	0.46
ASF1BNT	SF3A3	SF3A3	13|2|5	20	6.67	3	10|0|1	0.29	0.87	0.29	0.87	0.29	-9.16	1.82	0.46
ASF1BNT	ACAD9	ACAD9	18|0|0	18	6	3	15|0|0	0.29	0.88	0.29	0.88	0.29	-19.22	1.2	0.46
ASF1BNT	ERO1L	ERO1L	13|3|2	18	6	3	11|0|0	0.29	0.88	0.29	0.88	0.29	-9.03	1.64	0.46
ASF1BNT	NUP210	NUP210	13|4|1	18	6	3	11|0|0	0.29	0.88	0.29	0.88	0.29	-11.05	1.64	0.46
ASF1BNT	MT-CO2	MT-CO2	7|2|1	10	3.33	3	6|0|0	0.29	0.87	0.29	0.87	0.29	-4.52	1.67	0.46
ASF1BNT	DLAT	DLAT	7|1|1	9	3	3	6|0|0	0.29	0.87	0.29	0.87	0.29	-4.52	1.5	0.46
ASF1BNT	MRPL37	MRPL37	7|1|1	9	3	3	6|0|0	0.29	0.87	0.29	0.87	0.29	-4.52	1.5	0.46
ASF1BNT	CAB39	CAB39	8|1|0	9	3	3	7|0|0	0.29	0.86	0.29	0.86	0.29	-8.13	1.29	0.46
ASF1BNT	ARL8B	ARL8B	6|1|1	8	2.67	3	5|0|0	0.29	0.87	0.29	0.87	0.29	-3.81	1.6	0.46
ASF1BNT	MUT	MUT	8|0|0	8	2.67	3	7|0|0	0.29	0.86	0.29	0.86	0.29	-8.13	1.14	0.46
ASF1BNT	SUCLA2	SUCLA2	6|0|1	7	2.33	3	5|0|0	0.29	0.87	0.29	0.87	0.29	-5.72	1.4	0.46
ASF1BNT	ADCK3	ADCK3	5|0|1	6	2	3	4|0|0	0.29	0.87	0.29	0.87	0.29	-4.24	1.5	0.46
ASF1BNT	TM9SF2	TM9SF2	4|1|1	6	2	3	3|0|0	0.29	0.87	0.29	0.87	0.29	-1.36	2	0.46
ASF1BNT	PRPS2	PRPS2	4|1|1	6	2	3	3|0|0	0.29	0.87	0.29	0.87	0.29	-1.36	2	0.46
ASF1BNT	ETFB	ETFB	4|0|1	5	1.67	3	3|0|0	0.29	0.87	0.29	0.87	0.29	-2.77	1.67	0.46
ASF1BNT	SEC13	SEC13	5|0|0	5	1.67	3	4|0|0	0.29	0.87	0.29	0.87	0.29	-4.24	1.25	0.46
ASF1BNT	NDRG3	NDRG3	4|0|1	5	1.67	3	3|0|0	0.29	0.87	0.29	0.87	0.29	-2.77	1.67	0.46
ASF1BNT	TMED7	TMED7	5|0|0	5	1.67	3	4|0|0	0.29	0.87	0.29	0.87	0.29	-4.24	1.25	0.46
ASF1BNT	NDUFAF4	NDUFAF4	4|0|0	4	1.33	3	3|0|0	0.29	0.87	0.29	0.87	0.29	-2.77	1.33	0.46
ASF1BNT	RPL23	RPL23	3|0|1	4	1.33	3	2|0|0	0.29	0.87	0.29	0.87	0.29	-2.35	2	0.46
ASF1BNT	TBCB	TBCB	3|0|1	4	1.33	3	2|0|0	0.29	0.87	0.29	0.87	0.29	-2.35	2	0.46
ASF1BNT	ASNA1	ASNA1	4|0|0	4	1.33	3	3|0|0	0.29	0.87	0.29	0.87	0.29	-2.77	1.33	0.46
ASF1BNT	RTCB	RTCB	4|0|0	4	1.33	3	3|0|0	0.29	0.87	0.29	0.87	0.29	-2.77	1.33	0.46
ASF1BNT	METTL7A	METTL7A	3|1|0	4	1.33	3	2|0|0	0.29	0.87	0.29	0.87	0.29	-2.35	2	0.46
ASF1BNT	TSNAX	TSNAX	4|0|0	4	1.33	3	3|0|0	0.29	0.87	0.29	0.87	0.29	-2.77	1.33	0.46
ASF1BNT	DICER1	DICER1	3|1|0	4	1.33	3	2|0|0	0.29	0.87	0.29	0.87	0.29	-2.35	2	0.46
ASF1BNT	MRPL21	MRPL21	3|0|0	3	1	3	2|0|0	0.29	0.87	0.29	0.87	0.29	-2.35	1.5	0.46
ASF1BNT	SLC7A1	SLC7A1	3|0|0	3	1	3	2|0|0	0.29	0.87	0.29	0.87	0.29	-2.35	1.5	0.46
ASF1BNT	YES1	YES1	3|0|0	3	1	3	2|0|0	0.29	0.87	0.29	0.87	0.29	-2.35	1.5	0.46
ASF1BNT	GLRX3	GLRX3	3|0|0	3	1	3	2|0|0	0.29	0.87	0.29	0.87	0.29	-2.35	1.5	0.46
ASF1BNT	NELFCD	NELFCD	3|0|0	3	1	3	2|0|0	0.29	0.87	0.29	0.87	0.29	-2.35	1.5	0.46
ASF1BNT	LAMTOR1	LAMTOR1	3|0|0	3	1	3	2|0|0	0.29	0.87	0.29	0.87	0.29	-2.35	1.5	0.46
ASF1BNT	DSTN	DSTN	3|0|0	3	1	3	2|0|0	0.29	0.87	0.29	0.87	0.29	-2.35	1.5	0.46
ASF1BNT	ARMC1	ARMC1	3|0|0	3	1	3	2|0|0	0.29	0.87	0.29	0.87	0.29	-2.35	1.5	0.46
ASF1BNT	ALDH18A1	ALDH18A1	53|32|17	102	34	3	42|0|0	0.28	0.84	0.28	0.84	0.28	-22.78	2.43	0.46
ASF1BNT	CCT2	CCT2	45|16|14	75	25	3	34|0|2	0.28	0.85	0.28	0.85	0.28	-20.15	2.08	0.46
ASF1BNT	PSMA3	PSMA3	10|3|3	16	5.33	3	8|0|1	0.28	0.83	0.28	0.83	0.28	-5.14	1.78	0.46
ASF1BNT	PSMA1	PSMA1	10|2|3	15	5	3	9|0|0	0.28	0.84	0.28	0.84	0.28	-6.4	1.67	0.46
ASF1BNT	DCXR	DCXR	10|1|1	12	4	3	9|0|0	0.28	0.84	0.28	0.84	0.28	-8.22	1.33	0.46
ASF1BNT	PDCD10	PDCD10	6|4|0	10	3.33	3	7|0|0	0.28	0.64	0.28	0.64	0.28	-8.13	1.43	0.46
ASF1BNT	IARS2	IARS2	10|0|0	10	3.33	3	9|0|0	0.28	0.84	0.28	0.84	0.28	-10.72	1.11	0.46
ASF1BNT	NUDT21	NUDT21	7|3|0	10	3.33	3	7|0|0	0.28	0.78	0.28	0.78	0.28	-8.13	1.43	0.46
ASF1BNT	OAT	OAT	41|6|1	48	16	3	34|0|0	0.27	0.8	0.27	0.8	0.27	-43.12	1.41	0.46
ASF1BNT	VCL	VCL	28|7|2	37	12.33	3	24|0|0	0.27	0.81	0.27	0.81	0.27	-25.98	1.54	0.46
ASF1BNT	PSMD7	PSMD7	19|9|1	29	9.67	3	17|0|0	0.27	0.81	0.27	0.81	0.27	-19.11	1.71	0.46
ASF1BNT	AARS	AARS	24|1|1	26	8.67	3	21|0|0	0.27	0.8	0.27	0.8	0.27	-24.54	1.24	0.46
ASF1BNT	ALDH9A1	ALDH9A1	19|3|1	23	7.67	3	17|0|0	0.27	0.81	0.27	0.81	0.27	-19.11	1.35	0.46
ASF1BNT	HNRNPUL1	HNRNPUL1	18|3|1	22	7.33	3	16|0|0	0.27	0.82	0.27	0.82	0.27	-17.66	1.38	0.46
ASF1BNT	APRT	APRT	12|3|5	20	6.67	3	10|0|1	0.27	0.81	0.27	0.81	0.27	-7.53	1.82	0.46
ASF1BNT	HLA-A	HLA-A	10|4|5	19	6.33	3	10|0|0	0.27	0.75	0.27	0.75	0.27	-4.57	1.9	0.46
ASF1BNT	OCIAD2	OCIAD2	2|1|2	5	1.67	3	1|0|2	0.27	0.41	0.27	0.41	0.27	-1.81	1.67	0.46
ASF1BNT	PRPF38A	PRPF38A	2|0|2	4	1.33	3	2|0|1	0.27	0.41	0.27	0.41	0.27	-3.21	1.33	0.46
ASF1BNT	TCP1	TCP1	72|57|41	170	56.67	3	51|2|4	0.26	0.76	0.26	0.76	0.26	-13.72	2.98	0.47
ASF1BNT	IARS	IARS	75|41|19	135	45	3	56|0|3	0.26	0.78	0.26	0.78	0.26	-39.67	2.29	0.47
ASF1BNT	MTHFD1	MTHFD1	49|32|25	106	35.33	3	37|2|1	0.26	0.79	0.26	0.79	0.26	-12.09	2.65	0.46
ASF1BNT	CDK1	CDK1	41|33|24	98	32.67	3	26|1|8	0.26	0.72	0.26	0.72	0.26	-8.75	2.8	0.46
ASF1BNT	PPP2R1A	PPP2R1A	34|4|5	43	14.33	3	25|0|4	0.26	0.77	0.26	0.77	0.26	-28.34	1.48	0.47
ASF1BNT	AKR1B1	AKR1B1	19|4|1	24	8	3	15|0|2	0.26	0.79	0.26	0.79	0.26	-19.29	1.41	0.46
ASF1BNT	PLD3	PLD3	7|4|5	16	5.33	3	6|0|2	0.26	0.57	0.26	0.57	0.26	-2.82	2	0.46
ASF1BNT	SLC1A5	SLC1A5	6|2|1	9	3	3	6|0|0	0.26	0.78	0.26	0.78	0.26	-4.52	1.5	0.46
ASF1BNT	PDCD4	PDCD4	6|2|0	8	2.67	3	6|0|0	0.26	0.78	0.26	0.78	0.26	-6.61	1.33	0.46
ASF1BNT	PSMA2	PSMA2	7|0|0	7	2.33	3	7|0|0	0.26	0.78	0.26	0.78	0.26	-8.13	1	0.47
ASF1BNT	NT5DC2	NT5DC2	7|0|0	7	2.33	3	7|0|0	0.26	0.78	0.26	0.78	0.26	-8.13	1	0.47
ASF1BNT	CPVL	CPVL	5|0|1	6	2	3	5|0|0	0.26	0.79	0.26	0.79	0.26	-5.72	1.2	0.46
ASF1BNT	CTH	CTH	3|1|1	5	1.67	3	3|0|0	0.26	0.77	0.26	0.77	0.26	-1.36	1.67	0.47
ASF1BNT	PAIP1	PAIP1	4|1|0	5	1.67	3	4|0|0	0.26	0.78	0.26	0.78	0.26	-4.24	1.25	0.46
ASF1BNT	ALDOC	ALDOC	4|0|1	5	1.67	3	4|0|0	0.26	0.78	0.26	0.78	0.26	-4.24	1.25	0.46
ASF1BNT	PDHA1	PDHA1	4|0|0	4	1.33	3	4|0|0	0.26	0.78	0.26	0.78	0.26	-4.24	1	0.46
ASF1BNT	RPA2	RPA2	3|0|1	4	1.33	3	3|0|0	0.26	0.77	0.26	0.77	0.26	-2.77	1.33	0.47
ASF1BNT	PEF1	PEF1	3|1|0	4	1.33	3	3|0|0	0.26	0.77	0.26	0.77	0.26	-2.77	1.33	0.47
ASF1BNT	MTX2	MTX2	3|0|0	3	1	3	3|0|0	0.26	0.77	0.26	0.77	0.26	-2.77	1	0.47
ASF1BNT	APOO	APOO	3|0|0	3	1	3	3|0|0	0.26	0.77	0.26	0.77	0.26	-2.77	1	0.47
ASF1BNT	TIMM44	TIMM44	17|7|1	25	8.33	3	16|0|0	0.25	0.75	0.25	0.75	0.25	-17.66	1.56	0.47
ASF1BNT	COPS4	COPS4	10|1|2	13	4.33	3	10|0|0	0.25	0.75	0.25	0.75	0.25	-9.63	1.3	0.47
ASF1BNT	TYMS	TYMS	8|2|1	11	3.67	3	7|0|1	0.25	0.75	0.25	0.75	0.25	-7.42	1.38	0.47
ASF1BNT	ECH1	ECH1	7|2|2	11	3.67	3	6|0|1	0.25	0.75	0.25	0.75	0.25	-4.51	1.57	0.47
ASF1BNT	PPA1	PPA1	6|1|1	8	2.67	3	5|0|1	0.25	0.76	0.25	0.76	0.25	-4.79	1.33	0.47
ASF1BNT	DDT	DDT	3|0|4	7	2.33	3	3|0|2	0.25	0.52	0.25	0.52	0.25	-6.1	1.4	0.47
ASF1BNT	EIF4A2	EIF4A2	5|0|0	5	1.67	3	4|1|0	0.25	0.75	0.25	0.75	0.25	-5.94	1	0.47
ASF1BNT	MTHFD1L	MTHFD1L	12|4|1	17	5.67	3	12|0|0	0.24	0.72	0.24	0.72	0.24	-12.15	1.42	0.47
ASF1BNT	ALDH2	ALDH2	11|0|2	13	4.33	3	11|0|0	0.24	0.73	0.24	0.73	0.24	-13.75	1.18	0.47
ASF1BNT	COPS6	COPS6	12|0|0	12	4	3	12|0|0	0.24	0.72	0.24	0.72	0.24	-14.94	1	0.47
ASF1BNT	TBRG4	TBRG4	11|0|0	11	3.67	3	11|0|0	0.24	0.73	0.24	0.73	0.24	-13.75	1	0.47
ASF1BNT	HACL1	HACL1	2|1|1	4	1.33	3	2|0|0	0.24	0.73	0.24	0.73	0.24	-0.3	2	0.47
ASF1BNT	UTRN	UTRN	1|1|2	4	1.33	3	0|0|2	0.24	0.73	0.24	0.73	0.24	-0.3	2	0.47
ASF1BNT	SPCS3	SPCS3	2|1|1	4	1.33	3	2|0|0	0.24	0.73	0.24	0.73	0.24	-0.3	2	0.47
ASF1BNT	MP68	MP68	2|1|1	4	1.33	3	2|0|0	0.24	0.73	0.24	0.73	0.24	-0.3	2	0.47
ASF1BNT	COL6A3	COL6A3	0|2|1	3	1	3	2|0|0	0.24	0.73	0.24	0.73	0.24	-2.35	1.5	0.47
ASF1BNT	ITPR3	ITPR3	2|1|0	3	1	3	2|0|0	0.24	0.73	0.24	0.73	0.24	-2.35	1.5	0.47
ASF1BNT	WDR82	WDR82	2|1|0	3	1	3	2|0|0	0.24	0.73	0.24	0.73	0.24	-2.35	1.5	0.47
ASF1BNT	DHX32	DHX32	1|0|2	3	1	3	0|0|2	0.24	0.73	0.24	0.73	0.24	-2.35	1.5	0.47
ASF1BNT	RPS15	RPS15	1|0|2	3	1	3	0|0|2	0.24	0.73	0.24	0.73	0.24	-2.35	1.5	0.47
ASF1BNT	THOC1	THOC1	2|0|0	2	0.67	3	2|0|0	0.24	0.73	0.24	0.73	0.24	-2.35	1	0.47
ASF1BNT	TOR1A	TOR1A	2|0|0	2	0.67	3	2|0|0	0.24	0.73	0.24	0.73	0.24	-2.35	1	0.47
ASF1BNT	PPCS	PPCS	2|0|0	2	0.67	3	2|0|0	0.24	0.73	0.24	0.73	0.24	-2.35	1	0.47
ASF1BNT	OSBPL9	OSBPL9	2|0|0	2	0.67	3	2|0|0	0.24	0.73	0.24	0.73	0.24	-2.35	1	0.47
ASF1BNT	TRIP11	TRIP11	0|0|2	2	0.67	3	0|0|2	0.24	0.73	0.24	0.73	0.24	-2.35	1	0.47
ASF1BNT	RPS28	RPS28	0|0|2	2	0.67	3	2|0|0	0.24	0.73	0.24	0.73	0.24	-2.35	1	0.47
ASF1BNT	ACAA2	ACAA2	2|0|0	2	0.67	3	2|0|0	0.24	0.73	0.24	0.73	0.24	-2.35	1	0.47
ASF1BNT	APOA1BP	APOA1BP	2|0|0	2	0.67	3	2|0|0	0.24	0.73	0.24	0.73	0.24	-2.35	1	0.47
ASF1BNT	RNF168	RNF168	2|0|0	2	0.67	3	2|0|0	0.24	0.73	0.24	0.73	0.24	-2.35	1	0.47
ASF1BNT	SCP2	SCP2	0|0|2	2	0.67	3	2|0|0	0.24	0.73	0.24	0.73	0.24	-2.35	1	0.47
ASF1BNT	SELO	SELO	2|0|0	2	0.67	3	2|0|0	0.24	0.73	0.24	0.73	0.24	-2.35	1	0.47
ASF1BNT	YWHAQ	YWHAQ	31|8|12	51	17	3	19|4|5	0.23	0.68	0.23	0.68	0.23	-20.17	1.82	0.47
ASF1BNT	TAGLN2	TAGLN2	20|13|16	49	16.33	3	10|1|9	0.23	0.61	0.23	0.61	0.23	-5.2	2.45	0.47
ASF1BNT	SNRPD1	SNRPD1	11|11|5	27	9	3	8|1|4	0.23	0.35	0.23	0.35	0.23	-7.31	2.08	0.47
ASF1BNT	BSG	BSG	14|9|4	27	9	3	11|0|3	0.23	0.65	0.23	0.65	0.23	-9.64	1.93	0.47
ASF1BNT	ARHGDIA	ARHGDIA	12|5|3	20	6.67	3	10|0|2	0.23	0.69	0.23	0.69	0.23	-8.6	1.67	0.47
ASF1BNT	TOMM40	TOMM40	12|3|3	18	6	3	10|0|2	0.23	0.69	0.23	0.69	0.23	-8.6	1.5	0.47
ASF1BNT	ATAD5	ATAD5	1|0|2	3	1	3	1|0|1	0.23	0.69	0.23	0.69	0.23	-2.22	1.5	0.47
ASF1BNT	SYNGAP1	SYNGAP1	0|1|2	3	1	3	1|0|1	0.23	0.69	0.23	0.69	0.23	-2.22	1.5	0.47
ASF1BNT	STK38	STK38	2|1|0	3	1	3	1|0|1	0.23	0.69	0.23	0.69	0.23	-2.22	1.5	0.47
ASF1BNT	ATP1A1	ATP1A1	47|32|18	97	32.33	3	37|1|2	0.22	0.67	0.22	0.67	0.22	-19.44	2.43	0.47
ASF1BNT	PDCD6IP	PDCD6IP	26|0|0	26	8.67	3	24|0|0	0.22	0.67	0.22	0.67	0.22	-32.26	1.08	0.47
ASF1BNT	ESD	ESD	14|3|3	20	6.67	3	13|0|1	0.22	0.67	0.22	0.67	0.22	-11.01	1.43	0.47
ASF1BNT	TALDO1	TALDO1	31|21|16	68	22.67	3	22|0|6	0.21	0.64	0.21	0.64	0.21	-9.57	2.43	0.47
ASF1BNT	RNPEP	RNPEP	16|0|0	16	5.33	3	16|0|0	0.21	0.64	0.21	0.64	0.21	-20.74	1	0.47
ASF1BNT	CARS2	CARS2	5|4|1	10	3.33	3	7|0|0	0.21	0.43	0.21	0.43	0.21	-5.88	1.43	0.47
ASF1BNT	ISYNA1	ISYNA1	5|0|2	7	2.33	3	6|0|0	0.21	0.63	0.21	0.63	0.21	-6.61	1.17	0.47
ASF1BNT	GSR	GSR	4|1|1	6	2	3	5|0|0	0.21	0.62	0.21	0.62	0.21	-3.81	1.2	0.47
ASF1BNT	CCBL2	CCBL2	4|0|1	5	1.67	3	5|0|0	0.21	0.62	0.21	0.62	0.21	-5.72	1	0.47
ASF1BNT	PSMB6	PSMB6	4|0|0	4	1.33	3	5|0|0	0.21	0.62	0.21	0.62	0.21	-5.72	0.8	0.47
ASF1BNT	HSP90B1	HSP90B1	41|0|3	44	14.67	3	31|1|4	0.2	0.61	0.2	0.61	0.2	-50.09	1.22	0.48
ASF1BNT	AKR1A1	AKR1A1	6|2|3	11	3.67	3	5|0|2	0.2	0.56	0.2	0.56	0.2	-4.73	1.57	0.48
ASF1BNT	ETFA	ETFA	1|0|3	4	1.33	3	4|0|0	0.2	0.59	0.2	0.59	0.2	-4.24	1	0.48
ASF1BNT	OSGEP	OSGEP	3|0|0	3	1	3	4|0|0	0.2	0.59	0.2	0.59	0.2	-4.24	0.75	0.48
ASF1BNT	GRHPR	GRHPR	3|0|0	3	1	3	4|0|0	0.2	0.59	0.2	0.59	0.2	-4.24	0.75	0.48
ASF1BNT	STX12	STX12	3|0|0	3	1	3	4|0|0	0.2	0.59	0.2	0.59	0.2	-4.24	0.75	0.48
ASF1BNT	HMGCS1	HMGCS1	3|0|0	3	1	3	4|0|0	0.2	0.59	0.2	0.59	0.2	-4.24	0.75	0.48
ASF1BNT	HNRNPM	HNRNPM	42|23|26	91	30.33	3	32|0|5	0.19	0.58	0.19	0.58	0.19	-11.24	2.46	0.48
ASF1BNT	RPL11	RPL11	11|13|16	40	13.33	3	11|3|3	0.19	0.47	0.19	0.47	0.19	-4.29	2.35	0.48
ASF1BNT	ATP5L	ATP5L	9|9|8	26	8.67	3	6|3|3	0.19	0.24	0.19	0.24	0.19	-2.44	2.17	0.48
ASF1BNT	HADHB	HADHB	4|0|2	6	2	3	3|1|1	0.19	0.52	0.19	0.52	0.19	-6.12	1.2	0.48
ASF1BNT	ILF3	ILF3	71|50|37	158	52.67	3	48|2|9	0.18	0.54	0.18	0.54	0.18	-18.87	2.68	0.48
ASF1BNT	UBA1	UBA1	71|33|33	137	45.67	3	49|1|9	0.18	0.53	0.18	0.53	0.18	-22.6	2.32	0.48
ASF1BNT	YWHAH	YWHAH	12|2|3	17	5.67	3	12|0|1	0.18	0.55	0.18	0.55	0.18	-11.52	1.31	0.48
ASF1BNT	ARGLU1	ARGLU1	4|0|10	14	4.67	3	5|2|5	0.18	0.54	0.18	0.54	0.18	-16.08	1.17	0.48
ASF1BNT	DAD1	DAD1	5|2|2	9	3	3	4|0|2	0.18	0.55	0.18	0.55	0.18	-3.64	1.5	0.48
ASF1BNT	DCD	DCD	0|0|5	5	1.67	3	4|0|2	0.18	0.55	0.18	0.55	0.18	-7.16	0.83	0.48
ASF1BNT	UBE2S	UBE2S	2|1|1	4	1.33	3	3|0|0	0.18	0.54	0.18	0.54	0.18	-1.36	1.33	0.48
ASF1BNT	GALE	GALE	1|0|2	3	1	3	0|0|3	0.18	0.54	0.18	0.54	0.18	-2.77	1	0.48
ASF1BNT	UFC1	UFC1	2|0|1	3	1	3	3|0|0	0.18	0.54	0.18	0.54	0.18	-2.77	1	0.48
ASF1BNT	ZNF451	ZNF451	2|0|0	2	0.67	3	3|0|0	0.18	0.54	0.18	0.54	0.18	-2.77	0.67	0.48
ASF1BNT	TXN	TXN	2|0|0	2	0.67	3	3|0|0	0.18	0.54	0.18	0.54	0.18	-2.77	0.67	0.48
ASF1BNT	SNX1	SNX1	2|0|0	2	0.67	3	3|0|0	0.18	0.54	0.18	0.54	0.18	-2.77	0.67	0.48
ASF1BNT	CLTC	CLTC	183|84|74	341	113.67	3	117|2|19	0.17	0.5	0.17	0.5	0.17	-58.82	2.47	0.48
ASF1BNT	PDIA6	PDIA6	22|5|9	36	12	3	20|1|1	0.16	0.48	0.16	0.48	0.16	-17.29	1.64	0.48
ASF1BNT	RAB21	RAB21	9|3|6	18	6	3	11|0|0	0.16	0.43	0.16	0.43	0.16	-7.4	1.64	0.48
ASF1BNT	TOMM20	TOMM20	2|2|2	6	2	3	2|0|2	0.16	0.16	0.16	0.16	0.16	-1.64	1.5	0.48
ASF1BNT	GCDH	GCDH	3|2|0	5	1.67	3	5|0|0	0.16	0.37	0.16	0.37	0.16	-5.72	1	0.48
ASF1BNT	ANXA2	ANXA2	55|45|36	136	45.33	3	37|1|10	0.15	0.45	0.15	0.45	0.15	-10.25	2.83	0.48
ASF1BNT	RAB7A	RAB7A	23|16|15	54	18	3	17|2|4	0.15	0.44	0.15	0.44	0.15	-5.93	2.35	0.48
ASF1BNT	UQCRC2	UQCRC2	15|13|15	43	14.33	3	18|0|0	0.15	0.2	0.15	0.2	0.15	-2.85	2.39	0.48
ASF1BNT	PGM3	PGM3	6|2|0	8	2.67	3	8|0|0	0.15	0.44	0.15	0.44	0.15	-9.63	1	0.48
ASF1BNT	H2AFV	H2AFV	11|9|14	34	11.33	3	5|2|9	0.14	0.39	0.14	0.39	0.14	-5.57	2.13	0.48
ASF1BNT	SAE1	SAE1	11|0|0	11	3.67	3	13|0|0	0.14	0.41	0.14	0.41	0.14	-16.46	0.85	0.48
ASF1BNT	ACAT1	ACAT1	5|0|0	5	1.67	3	7|0|0	0.14	0.43	0.14	0.43	0.14	-8.13	0.71	0.48
ASF1BNT	CALM2	CALM2	2|0|1	3	1	3	2|0|1	0.14	0.41	0.14	0.41	0.14	-3.21	1	0.48
ASF1BNT	COX6B1	COX6B1	1|0|2	3	1	3	2|0|1	0.14	0.41	0.14	0.41	0.14	-3.21	1	0.48
ASF1BNT	PARK7	PARK7	1|0|2	3	1	3	1|0|2	0.14	0.41	0.14	0.41	0.14	-3.21	1	0.48
ASF1BNT	PRDX3	PRDX3	10|5|4	19	6.33	3	11|0|1	0.13	0.4	0.13	0.4	0.13	-7.02	1.58	0.48
ASF1BNT	UBE2N	UBE2N	4|1|7	12	4	3	5|1|3	0.13	0.38	0.13	0.38	0.13	-9.17	1.33	0.48
ASF1BNT	HSD17B10	HSD17B10	4|0|0	4	1.33	3	6|0|0	0.13	0.4	0.13	0.4	0.13	-6.61	0.67	0.48
ASF1BNT	RPL12	RPL12	19|14|8	41	13.67	3	12|5|4	0.12	0.35	0.12	0.35	0.12	-12.4	1.95	0.48
ASF1BNT	PEBP1	PEBP1	3|0|0	3	1	3	5|0|0	0.12	0.37	0.12	0.37	0.12	-5.72	0.6	0.48
ASF1BNT	TAMM41	TAMM41	3|0|0	3	1	3	5|0|0	0.12	0.37	0.12	0.37	0.12	-5.72	0.6	0.48
ASF1BNT	SRSF3	SRSF3	1|2|2	5	1.67	3	2|0|2	0.11	0.16	0.11	0.16	0.11	-3.08	1.25	0.48
ASF1BNT	PGAM1	PGAM1	43|14|22	79	26.33	3	33|0|7	0.1	0.31	0.1	0.31	0.1	-24.94	1.97	0.48
ASF1BNT	HMGB1	HMGB1	1|4|5	10	3.33	3	8|0|0	0.1	0.23	0.1	0.23	0.1	-7.25	1.25	0.48
ASF1BNT	GK	GK	2|1|0	3	1	3	4|0|0	0.1	0.3	0.1	0.3	0.1	-4.24	0.75	0.48
ASF1BNT	PHB2	PHB2	39|48|50	137	45.67	3	26|8|15	0.09	0.19	0.09	0.19	0.09	-8.57	2.8	0.48
ASF1BNT	TRAP1	TRAP1	73|26|21	120	40	3	58|0|5	0.09	0.28	0.09	0.28	0.09	-41.44	1.9	0.48
ASF1BNT	TUFM	TUFM	32|15|12	59	19.67	3	28|1|3	0.08	0.23	0.08	0.23	0.08	-18.49	1.84	0.49
ASF1BNT	IMMT	IMMT	12|1|2	15	5	3	15|0|0	0.08	0.23	0.08	0.23	0.08	-16.21	1	0.49
ASF1BNT	KRT18	KRT18	4|1|4	9	3	3	3|0|4	0.08	0.12	0.08	0.12	0.08	-6.47	1.29	0.49
ASF1BNT	MCCC2	MCCC2	6|0|0	6	2	3	9|0|0	0.08	0.24	0.08	0.24	0.08	-10.72	0.67	0.49
ASF1BNT	PRDX4	PRDX4	4|0|1	5	1.67	3	7|0|0	0.07	0.21	0.07	0.21	0.07	-8.13	0.71	0.49
ASF1BNT	CBR1	CBR1	16|6|12	34	11.33	3	15|0|4	0.06	0.16	0.06	0.16	0.06	-12.37	1.79	0.49
ASF1BNT	PSME1	PSME1	13|0|1	14	4.67	3	13|0|3	0.06	0.19	0.06	0.19	0.06	-21.04	0.88	0.49
ASF1BNT	PRPF40A	PRPF40A	2|4|6	12	4	3	3|0|6	0.06	0.17	0.06	0.17	0.06	-6.94	1.33	0.49
ASF1BNT	BUB3	BUB3	3|0|0	3	1	3	6|0|0	0.06	0.17	0.06	0.17	0.06	-6.61	0.5	0.49
ASF1BNT	ASNS	ASNS	65|59|40	164	54.67	3	46|2|11	0.05	0.13	0.05	0.13	0.05	-16.36	2.78	0.49
ASF1BNT	PRMT1	PRMT1	36|9|10	55	18.33	3	29|2|5	0.05	0.16	0.05	0.16	0.05	-27.87	1.53	0.49
ASF1BNT	YARS	YARS	70|33|20	123	41	3	57|3|3	0.04	0.12	0.04	0.12	0.04	-42.92	1.95	0.49
ASF1BNT	RPSA	RPSA	26|14|6	46	15.33	3	21|1|6	0.04	0.13	0.04	0.13	0.04	-23.27	1.64	0.49
ASF1BNT	ATP5C1	ATP5C1	7|1|1	9	3	3	10|0|1	0.04	0.11	0.04	0.11	0.04	-11.18	0.82	0.49
ASF1BNT	RSRC2	RSRC2	1|2|2	5	1.67	3	2|0|3	0.04	0.07	0.04	0.07	0.04	-4.18	1	0.49
ASF1BNT	CCT8	CCT8	93|65|52	210	70	3	62|9|10	0.03	0.09	0.03	0.09	0.03	-25.73	2.59	0.49
ASF1BNT	RPS2	RPS2	33|28|28	89	29.67	3	21|8|6	0.03	0.09	0.03	0.09	0.03	-5.64	2.54	0.49
ASF1BNT	ARF3	ARF3	29|21|10	60	20	3	25|0|6	0.03	0.1	0.03	0.1	0.03	-20.38	1.94	0.49
ASF1BNT	VDAC1	VDAC1	22|8|5	35	11.67	3	20|2|3	0.03	0.1	0.03	0.1	0.03	-21.24	1.4	0.49
ASF1BNT	PRDX2	PRDX2	10|3|4	17	5.67	3	9|2|3	0.03	0.08	0.03	0.08	0.03	-11.6	1.21	0.49
ASF1BNT	CDC37	CDC37	5|0|1	6	2	3	8|0|1	0.03	0.09	0.03	0.09	0.03	-10.9	0.67	0.49
ASF1BNT	AK2	AK2	1|1|3	5	1.67	3	4|0|2	0.03	0.1	0.03	0.1	0.03	-5.07	0.83	0.49
ASF1BNT	PLS3	PLS3	27|1|3	31	10.33	3	28|0|2	0.02	0.07	0.02	0.07	0.02	-37.43	1.03	0.49
ASF1BNT	GSTO1	GSTO1	6|0|4	10	3.33	3	6|0|4	0.02	0.06	0.02	0.06	0.02	-12.84	1	0.49
ASF1BNT	GANAB	GANAB	87|49|33	169	56.33	3	62|0|16	0.01	0.04	0.01	0.04	0.01	-42.39	2.17	0.49
ASF1BNT	HNRNPA2B1	HNRNPA2B1	23|14|17	54	18	3	24|4|0	0.01	0.03	0.01	0.03	0.01	-11.6	1.93	0.49
ASF1BNT	HPRT1	HPRT1	18|12|13	43	14.33	3	15|1|7	0.01	0.03	0.01	0.03	0.01	-9.11	1.87	0.49
ASF1BNT	RPS21	RPS21	2|0|3	5	1.67	3	4|0|3	0.01	0.03	0.01	0.03	0.01	-8.73	0.71	0.49
ASF1BNT	PC	PC	325|328|304	957	319	3	356|147|289	0	0	0	0	0	-490.14	1.21	0.51
ASF1BNT	ACACA	ACACA	226|176|213	615	205	3	257|60|131	0	0	0	0	0	-270.82	1.37	0.51
ASF1BNT	MCCC1	MCCC1	212|186|186	584	194.67	3	203|85|153	0	0	0	0	0	-250.84	1.32	0.51
ASF1BNT	PCCA	PCCA	207|188|186	581	193.67	3	232|90|169	0	0	0	0	0	-306.47	1.18	0.51
ASF1BNT	EEF2	EEF2	177|125|102	404	134.67	3	122|16|40	0	0	0	0	0	-70.44	2.27	0.5
ASF1BNT	EEF1A1	EEF1A1	92|86|138	316	105.33	3	69|24|49	0	0	0	0	0	-51.53	2.23	0.5
ASF1BNT	HSP90AA1	HSP90AA1	154|73|63	290	96.67	3	128|25|31	0	0	0	0	0	-122.63	1.58	0.51
ASF1BNT	ACTN4	ACTN4	127|73|54	254	84.67	3	94|4|13	0	0.01	0	0.01	0	-52.74	2.29	0.49
ASF1BNT	PKM	PKM	112|73|65	250	83.33	3	76|7|34	0	0	0	0	0	-47.6	2.14	0.5
ASF1BNT	EIF4A1	EIF4A1	106|72|62	240	80	3	74|9|32	0	0	0	0	0	-48.67	2.09	0.5
ASF1BNT	HIST1H4A	HIST1H4A	47|80|96	223	74.33	3	37|17|48	0	0	0	0	0	-52.18	2.19	0.5
ASF1BNT	TUBB	TUBB	95|59|68	222	74	3	87|13|47	0	0	0	0	0	-86.05	1.51	0.51
ASF1BNT	GPI	GPI	91|69|62	222	74	3	64|18|27	0	0	0	0	0	-42.95	2.04	0.5
ASF1BNT	TKT	TKT	81|70|64	215	71.67	3	60|1|16	0	0.01	0	0.01	0	-13.59	2.79	0.49
ASF1BNT	HSP90AB1	HSP90AB1	104|52|50	206	68.67	3	79|18|30	0	0	0	0	0	-75.4	1.62	0.51
ASF1BNT	CCT4	CCT4	82|66|57	205	68.33	3	59|8|25	0	0	0	0	0	-31.49	2.23	0.5
ASF1BNT	GAPDH	GAPDH	77|58|68	203	67.67	3	62|21|42	0	0	0	0	0	-63.69	1.62	0.51
ASF1BNT	LDHB	LDHB	83|58|60	201	67	3	63|21|28	0	0	0	0	0	-50.07	1.79	0.51
ASF1BNT	ENO1	ENO1	81|54|57	192	64	3	79|17|50	0	0	0	0	0	-91.73	1.32	0.51
ASF1BNT	LDHA	LDHA	81|57|51	189	63	3	61|17|34	0	0	0	0	0	-57.95	1.69	0.51
ASF1BNT	HSPA1A	HSPA1A	82|53|47	182	60.67	3	60|8|14	0	0	0	0	0	-31.27	2.22	0.5
ASF1BNT	RAN	RAN	52|51|54	157	52.33	3	36|10|24	0	0	0	0	0	-16.97	2.24	0.5
ASF1BNT	EEF1G	EEF1G	54|47|45	146	48.67	3	42|8|31	0	0	0	0	0	-32.58	1.8	0.51
ASF1BNT	AHCY	AHCY	53|45|43	141	47	3	41|12|18	0	0	0	0	0	-24.88	1.99	0.5
ASF1BNT	SLC25A5	SLC25A5	45|51|43	139	46.33	3	33|13|24	0	0	0	0	0	-23.72	1.99	0.5
ASF1BNT	PAICS	PAICS	59|46|34	139	46.33	3	47|3|13	0	0	0	0	0	-25.67	2.21	0.5
ASF1BNT	DDX39B	DDX39B	61|47|28	136	45.33	3	45|12|11	0	0	0	0	0	-38.09	2	0.5
ASF1BNT	RPS3	RPS3	47|46|39	132	44	3	38|14|19	0	0	0	0	0	-28.88	1.86	0.5
ASF1BNT	ATP5A1	ATP5A1	63|36|24	123	41	3	54|7|20	0	0	0	0	0	-58.74	1.52	0.5
ASF1BNT	HSPA8	HSPA8	53|33|30	116	38.67	3	38|7|20	0	0	0	0	0	-32.52	1.78	0.5
ASF1BNT	SHMT2	SHMT2	54|34|28	116	38.67	3	43|9|12	0	0	0	0	0	-33.67	1.81	0.5
ASF1BNT	GNB2L1	GNB2L1	51|28|33	112	37.33	3	41|12|19	0	0	0	0	0	-42.86	1.56	0.5
ASF1BNT	CKB	CKB	59|25|25	109	36.33	3	55|5|15	0	0	0	0	0	-50.02	1.45	0.5
ASF1BNT	HSPD1	HSPD1	31|33|40	104	34.67	3	29|6|21	0	0	0	0	0	-22.21	1.86	0.5
ASF1BNT	ILF2	ILF2	44|37|20	101	33.67	3	39|6|11	0	0	0	0	0	-35.2	1.8	0.5
ASF1BNT	ALDOA	ALDOA	36|16|48	100	33.33	3	47|5|25	0	0	0	0	0	-67.46	1.3	0.51
ASF1BNT	PTBP1	PTBP1	38|34|28	100	33.33	3	33|5|12	0	0	0	0	0	-19.17	2	0.5
ASF1BNT	YWHAE	YWHAE	59|19|16	94	31.33	3	48|4|10	0	0	0	0	0	-48.26	1.52	0.49
ASF1BNT	RPL15	RPL15	35|31|27	93	31	3	24|4|13	0	0	0	0	0	-11.69	2.27	0.49
ASF1BNT	PRDX1	PRDX1	35|22|35	92	30.67	3	30|10|26	0	0	0	0	0	-44.65	1.39	0.51
ASF1BNT	YWHAZ	YWHAZ	41|14|30	85	28.33	3	36|2|15	0	0	0	0	0	-40.7	1.6	0.5
ASF1BNT	PSAT1	PSAT1	40|27|18	85	28.33	3	39|5|9	0	0	0	0	0	-34.5	1.6	0.5
ASF1BNT	PPIA	PPIA	27|19|37	83	27.67	3	29|7|34	0	0	0	0	0	-53.74	1.19	0.51
ASF1BNT	ATP5B	ATP5B	42|16|21	79	26.33	3	34|4|29	0	0	0	0	0	-54.91	1.18	0.51
ASF1BNT	PRDX6	PRDX6	37|24|16	77	25.67	3	33|8|7	0	0	0	0	0	-31.72	1.6	0.5
ASF1BNT	ANXA5	ANXA5	37|23|15	75	25	3	34|3|5	0	0.01	0	0.01	0	-25.87	1.79	0.49
ASF1BNT	RPLP0	RPLP0	34|16|17	67	22.33	3	26|6|9	0	0	0	0	0	-23.79	1.63	0.49
ASF1BNT	NME1-NME2	NME1;NME1-NME2	34|16|12	62	20.67	3	31|2|6	0	0.01	0	0.01	0	-26.77	1.59	0.49
ASF1BNT	PGK1	PGK1	30|18|13	61	20.33	3	34|2|4	0	0	0	0	0	-26.41	1.52	0.5
ASF1BNT	PHB	PHB	19|11|27	57	19	3	18|1|17	0	0	0	0	0	-25.16	1.58	0.5
ASF1BNT	PHGDH	PHGDH	25|15|15	55	18.33	3	28|6|11	0	0	0	0	0	-29.86	1.22	0.5
ASF1BNT	ACACB	ACACB	34|12|8	54	18	3	42|0|0	0	0	0	0	0	-36.87	1.29	0.5
ASF1BNT	TPI1	TPI1	17|10|21	48	16	3	22|9|11	0	0	0	0	0	-34.48	1.14	0.5
ASF1BNT	PSMA7	PSMA7	21|13|11	45	15	3	19|2|6	0	0.01	0	0.01	0	-14.57	1.67	0.49
ASF1BNT	RBM39	RBM39	24|7|10	41	13.67	3	31|0|5	0	0	0	0	0	-31.3	1.14	0.5
ASF1BNT	VDAC2	VDAC2	18|11|11	40	13.33	3	17|2|10	0	0	0	0	0	-17.07	1.38	0.5
ASF1BNT	MDH2	MDH2	19|8|12	39	13	3	22|2|9	0	0	0	0	0	-26.15	1.18	0.5
ASF1BNT	SRSF11	SRSF11	9|9|17	35	11.67	3	15|0|10	0	0	0	0	0	-15.16	1.4	0.49
ASF1BNT	PFN1	PFN1	10|7|14	31	10.33	3	15|6|9	0	0	0	0	0	-24.85	1.03	0.5
ASF1BNT	HSPA9	HSPA9	9|6|10	25	8.33	3	17|2|4	0	0	0	0	0	-17.24	1.09	0.5
ASF1BNT	HLCS	HLCS	14|8|3	25	8.33	3	28|4|2	0	0	0	0	0	-37.54	0.74	0.5
ASF1BNT	JUP	JUP	11|4|6	21	7	3	22|0|1	0	0	0	0	0	-20.36	0.91	0.5
ASF1BNT	MIF	MIF	5|4|7	16	5.33	3	6|3|6	0	0	0	0	0	-11.54	1.07	0.5
ASF1BNT	FLNA	FLNA	7|4|1	12	4	3	41|0|1	0	0	0	0	0	-54.7	0.29	0.51
ASF1BNT	NSUN4	NSUN4	5|4|2	11	3.67	3	4|5|3	0	0	0	0	0	-11.18	0.92	0.49
ASF1BNT	DSP	DSP	5|4|1	10	3.33	3	24|0|0	0	0	0	0	0	-28.78	0.42	0.51
ASF1BNT	CCDC22	CCDC22	3|4|1	8	2.67	3	4|2|3	0	0.01	0	0.01	0	-9.21	0.89	0.49
ASF1BNT	DSG1	DSG1	1|1|3	5	1.67	3	11|0|1	0	0	0	0	0	-12.28	0.42	0.51
ASF1BNT	S100A9	S100A9	2|0|2	4	1.33	3	4|0|2	0	0	0	0	0	-7.16	0.67	0.51
ASF1BNT	HSPA5	HSPA5	1|1|1	3	1	3	2|0|0	0	0	0	0	0	-0.3	1.5	0.51
ASF1BNT	RSF1	RSF1	1|1|1	3	1	3	0|0|0	0	0	0	0	0	2.33	10	0.51
ASF1BNT	DNMT1	DNMT1	1|1|1	3	1	3	1|0|0	0	0	0	0	0	0.42	3	0.51
ASF1BNT	SLC38A2	SLC38A2	1|1|1	3	1	3	1|0|0	0	0	0	0	0	0.42	3	0.51
ASF1BNT	EIF3G	EIF3G	1|1|1	3	1	3	0|0|0	0	0	0	0	0	2.33	10	0.51
ASF1BNT	COG2	COG2	1|1|1	3	1	3	0|0|0	0	0	0	0	0	2.33	10	0.51
ASF1BNT	NPM3	NPM3	1|1|1	3	1	3	0|0|0	0	0	0	0	0	2.33	10	0.51
ASF1BNT	PDIA3	PDIA3	2|0|1	3	1	3	6|0|0	0	0	0	0	0	-6.61	0.5	0.51
ASF1BNT	WHSC1	WHSC1	1|1|0	2	0.67	3	0|0|0	0	0	0	0	0	-0.18	6.67	0.51
ASF1BNT	GTSE1	GTSE1	1|1|0	2	0.67	3	0|0|0	0	0	0	0	0	-0.18	6.67	0.51
ASF1BNT	IBTK	IBTK	1|1|0	2	0.67	3	0|0|0	0	0	0	0	0	-0.18	6.67	0.51
ASF1BNT	CHTF18	CHTF18	0|1|1	2	0.67	3	0|0|0	0	0	0	0	0	-0.18	6.67	0.51
ASF1BNT	FAU	FAU	1|0|1	2	0.67	3	0|0|0	0	0	0	0	0	-0.18	6.67	0.51
ASF1BNT	RECQL4	RECQL4	1|1|0	2	0.67	3	0|0|0	0	0	0	0	0	-0.18	6.67	0.51
ASF1BNT	DHX40	DHX40	1|1|0	2	0.67	3	0|0|0	0	0	0	0	0	-0.18	6.67	0.51
ASF1BNT	RPLP1	RPLP1	1|0|1	2	0.67	3	1|0|1	0	0	0	0	0	-2.22	1	0.51
ASF1BNT	CPSF3L	CPSF3L	1|0|1	2	0.67	3	0|0|0	0	0	0	0	0	-0.18	6.67	0.51
ASF1BNT	SPAG7	SPAG7	1|0|1	2	0.67	3	0|0|0	0	0	0	0	0	-0.18	6.67	0.51
ASF1BNT	P4HB	P4HB	1|0|1	2	0.67	3	1|0|1	0	0	0	0	0	-2.22	1	0.51
ASF1BNT	TERF2	TERF2	1|1|0	2	0.67	3	0|0|0	0	0	0	0	0	-0.18	6.67	0.51
ASF1BNT	ANO6	ANO6	1|1|0	2	0.67	3	0|0|0	0	0	0	0	0	-0.18	6.67	0.51
ASF1BNT	SPATA31A1	SPATA31A1	1|1|0	2	0.67	3	0|0|0	0	0	0	0	0	-0.18	6.67	0.51
ASF1BNT	GEMIN2	GEMIN2	1|1|0	2	0.67	3	1|0|0	0	0	0	0	0	-0.98	2	0.51
ASF1BNT	BAZ1A	BAZ1A	1|1|0	2	0.67	3	0|0|0	0	0	0	0	0	-0.18	6.67	0.51
ASF1BNT	FRY	FRY	1|0|1	2	0.67	3	0|0|0	0	0	0	0	0	-0.18	6.67	0.51
ASF1BNT	TAF9B	TAF9B	1|1|0	2	0.67	3	0|0|0	0	0	0	0	0	-0.18	6.67	0.51
ASF1BNT	SUN1	SUN1	1|1|0	2	0.67	3	0|0|0	0	0	0	0	0	-0.18	6.67	0.51
ASF1BNT	DNAJC19	DNAJC19	1|0|1	2	0.67	3	0|0|0	0	0	0	0	0	-0.18	6.67	0.51
ASF1BNT	CUTC	CUTC	1|0|1	2	0.67	3	0|0|0	0	0	0	0	0	-0.18	6.67	0.51
ASF1BNT	SPTBN5	SPTBN5	0|1|1	2	0.67	3	1|0|0	0	0	0	0	0	-0.98	2	0.51
ASF1BNT	ANKRD11	ANKRD11	0|1|1	2	0.67	3	0|0|0	0	0	0	0	0	-0.18	6.67	0.51
ASF1BNT	IKBIP	IKBIP	1|1|0	2	0.67	3	1|0|0	0	0	0	0	0	-0.98	2	0.51
ASF1BNT	HTT	HTT	1|0|1	2	0.67	3	0|0|0	0	0	0	0	0	-0.18	6.67	0.51
ASF1BNT	DDX50	DDX50	1|0|1	2	0.67	3	0|0|0	0	0	0	0	0	-0.18	6.67	0.51
ASF1BNT	ANP32A	ANP32A	1|0|1	2	0.67	3	0|1|0	0	0	0	0	0	-0.98	2	0.51
ASF1BNT	LARP7	LARP7	1|1|0	2	0.67	3	0|0|0	0	0	0	0	0	-0.18	6.67	0.51
ASF1BNT	NAA35	NAA35	1|0|1	2	0.67	3	0|0|1	0	0	0	0	0	-0.98	2	0.51
ASF1BNT	ANK3	ANK3	1|1|0	2	0.67	3	0|1|0	0	0	0	0	0	-0.98	2	0.51
ASF1BNT	RAD18	RAD18	1|1|0	2	0.67	3	1|0|0	0	0	0	0	0	-0.98	2	0.51
ASF1BNT	RAB5B	RAB5B	1|1|0	2	0.67	3	2|0|0	0	0	0	0	0	-2.35	1	0.51
ASF1BNT	APOBEC4	APOBEC4	1|1|0	2	0.67	3	0|0|0	0	0	0	0	0	-0.18	6.67	0.51
ASF1BNT	APEH	APEH	0|1|1	2	0.67	3	0|0|0	0	0	0	0	0	-0.18	6.67	0.51
ASF1BNT	MLLT6	MLLT6	1|1|0	2	0.67	3	0|0|0	0	0	0	0	0	-0.18	6.67	0.51
ASF1BNT	ZCCHC3	ZCCHC3	1|0|1	2	0.67	3	0|0|0	0	0	0	0	0	-0.18	6.67	0.51
ASF1BNT	CDV3	CDV3	1|1|0	2	0.67	3	0|0|0	0	0	0	0	0	-0.18	6.67	0.51
ASF1BNT	ZBTB33	ZBTB33	1|1|0	2	0.67	3	0|0|0	0	0	0	0	0	-0.18	6.67	0.51
ASF1BNT	PHIP	PHIP	1|1|0	2	0.67	3	0|0|0	0	0	0	0	0	-0.18	6.67	0.51
ASF1BNT	IWS1	IWS1	1|1|0	2	0.67	3	0|0|0	0	0	0	0	0	-0.18	6.67	0.51
ASF1BNT	TNFRSF10B	TNFRSF10B	1|0|1	2	0.67	3	1|0|0	0	0	0	0	0	-0.98	2	0.51
ASF1BNT	LAMA1	LAMA1	1|1|0	2	0.67	3	1|0|0	0	0	0	0	0	-0.98	2	0.51
ASF1BNT	SPTAN1	SPTAN1	1|0|1	2	0.67	3	0|0|0	0	0	0	0	0	-0.18	6.67	0.51
ASF1BNT	NUCKS1	NUCKS1	1|0|1	2	0.67	3	0|0|0	0	0	0	0	0	-0.18	6.67	0.51
ASF1BNT	NLRP1	NLRP1	1|1|0	2	0.67	3	0|0|0	0	0	0	0	0	-0.18	6.67	0.51
ASF1BNT	PAF1	PAF1	1|1|0	2	0.67	3	0|0|0	0	0	0	0	0	-0.18	6.67	0.51
ASF1BNT	IGF2BP2	IGF2BP2	1|0|1	2	0.67	3	0|0|0	0	0	0	0	0	-0.18	6.67	0.51
ASF1BNT	MED15	MED15	1|0|1	2	0.67	3	0|0|0	0	0	0	0	0	-0.18	6.67	0.51
ASF1BNT	LSM4	LSM4	1|0|1	2	0.67	3	1|0|0	0	0	0	0	0	-0.98	2	0.51
ASF1BNT	THADA	THADA	1|0|1	2	0.67	3	0|0|0	0	0	0	0	0	-0.18	6.67	0.51
ASF1BNT	TUBB6	TUBB6	1|1|0	2	0.67	3	1|0|0	0	0	0	0	0	-0.98	2	0.51
ASF1BNT	CCDC132	CCDC132	1|1|0	2	0.67	3	0|0|0	0	0	0	0	0	-0.18	6.67	0.51
ASF1BNT	GABPA	GABPA	1|0|1	2	0.67	3	0|0|0	0	0	0	0	0	-0.18	6.67	0.51
[truncated: 146 more rows]

## Sheet: SAINT_NT_Analysis_ASF1B vs GFP
Prey	PreyGene	Spec	SpecSum	AvgSpec	NumReplicates	ctrlCounts	AvgP	MaxP	TopoAvgP	TopoMaxP	SaintScore	logOddsScore	FoldChange	BFDR	boosted_by			HEK293FT Control selection
ACACA	ACACA	226|176|213	615	205	3	49|56|53|72	1	1	1	1	1	10.86	3.57	0				MKI67		Fold Change (ASF1B/GFP) ≥ 1.5
HIRA	HIRA	79|65|47	191	63.67	3	1|4|2|2	1	1	1	1	1	48.97	28.3	0				NASP
UBN2	UBN2	66|48|40	154	51.33	3	5|7|10|13	1	1	1	1	1	13.2	5.87	0				NONO
ASF1B	ASF1B	45|38|32	115	38.33	3	0|0|3|2	1	1	1	1	1	16.43	30.67	0				RBM27
UBN1	UBN1	41|34|27	102	34	3	1|5|5|7	1	1	1	1	1	10.55	7.56	0				RIF1
TLK1	TLK1	19|8|11	38	12.67	3	1|0|0|0	1	1	1	1	1	7.89	50.67	0				DVL2
ACACB	ACACB	34|12|8	54	18	3	1|0|1|1	0.99	1	0.99	1	0.99	4.15	24	0				HCFC1
PSMA3	PSMA3	10|3|3	16	5.33	3	0|0|0|0	0.93	1	0.93	1	0.93	2.07	53.33	0				HIRA
CDAN1	CDAN1	9|2|2	13	4.33	3	0|0|0|0	0.7	1	0.7	1	0.7	0.23	43.33	0.01				A0A0U1RQK7
RPS12	RPS12	5|0|9	14	4.67	3	0|0|0|0	0.67	1	0.67	1	0.67	-4.31	46.67	0.04				NCL
CHAF1B	CHAF1B	35|29|21	85	28.33	3	9|10|11|7	0.65	1	0.65	1	0.65	-6.97	3.06	0.07				DDX21
HSPA9	HSPA9	9|6|10	25	8.33	3	0|2|2|3	0.63	0.94	0.63	0.94	0.63	-1.84	4.76	0.1				UBN2
PSMA6	PSMA6	10|1|3	14	4.67	3	0|0|0|0	0.63	1	0.63	1	0.63	-1.81	46.67	0.12				DVL3
PDIA6	PDIA6	22|5|9	36	12	3	3|0|1|3	0.61	1	0.61	1	0.61	-3.1	6.86	0.14				SMCHD1
PPIA	PPIA	28|19|38	85	28.33	3	8|8|11|11	0.58	1	0.58	1	0.58	-10.4	2.98	0.16				NSFL1C
APRT	APRT	12|3|5	20	6.67	3	0|1|1|1	0.54	1	0.54	1	0.54	-2.39	8.89	0.17				TXNL1
COTL1	COTL1	2|0|5	7	2.33	3	0|0|0|0	0.52	1	0.52	1	0.52	-4.31	23.33	0.19				ASF1B
CBR1	CBR1	16|6|12	34	11.33	3	5|3|3|3	0.5	0.99	0.5	0.99	0.5	-7.58	3.24	0.23				RANBP2
SPR	SPR	7|1|3	11	3.67	3	0|0|1|0	0.5	1	0.5	1	0.5	-3.24	14.67	0.21				TOP2A
ANXA7	ANXA7	14|2|4	20	6.67	3	0|0|0|3	0.38	0.94	0.38	0.94	0.38	-3.17	8.89	0.24				NOP56
PFN1	PFN1	10|7|14	31	10.33	3	2|5|4|2	0.37	0.95	0.37	0.95	0.37	-5.39	3.18	0.26				TCOF1
COPS4	COPS4	10|1|2	13	4.33	3	0|1|0|2	0.34	1	0.34	1	0.34	-5.05	5.78	0.28				AHNAK
ANXA5	ANXA5	37|23|15	75	25	3	6|5|8|15	0.33	0.98	0.33	0.98	0.33	-12.72	2.94	0.47				NPM1
GLUD1	GLUD1	41|11|11	63	21	3	13|12|12|12	0.33	1	0.33	1	0.33	-31.1	1.71	0.4				UBN1
ATIC	ATIC	41|9|12	62	20.67	3	7|9|11|15	0.33	1	0.33	1	0.33	-27.92	1.97	0.33				DVL1
PHB	PHB	19|11|27	57	19	3	6|6|8|12	0.33	0.99	0.33	0.99	0.33	-16.17	2.38	0.46				CTTN
RBM14	RBM14	6|2|41	49	16.33	3	8|12|10|13	0.33	1	0.33	1	0.33	-43.26	1.52	0.36				VIM
HSP90B1	HSP90B1	41|0|3	44	14.67	3	2|1|3|6	0.33	1	0.33	1	0.33	-15.74	4.89	0.31				SRP54
MYCBP2	MYCBP2	32|2|1	35	11.67	3	3|3|3|4	0.33	1	0.33	1	0.33	-14.39	3.59	0.29				CKAP5
PITRM1	PITRM1	32|1|0	33	11	3	1|4|4|8	0.33	1	0.33	1	0.33	-21.13	2.59	0.39				NACA
NDUFS3	NDUFS3	18|1|1	20	6.67	3	2|5|5|5	0.33	0.99	0.33	0.99	0.33	-18.49	1.57	0.46				RPL7A
ALDH2	ALDH2	11|0|2	13	4.33	3	2|2|0|2	0.33	0.99	0.33	0.99	0.33	-9.55	2.89	0.45				TPX2
UGDH	UGDH	10|1|1	12	4	3	0|0|0|1	0.33	1	0.33	1	0.33	-3.24	16	0.37				PALLD
LMNB1	LMNB1	12|0|0	12	4	3	1|0|2|2	0.33	1	0.33	1	0.33	-8.47	3.2	0.43				CHAF1B
UQCRC1	UQCRC1	11|0|0	11	3.67	3	0|0|0|0	0.33	1	0.33	1	0.33	-4.31	36.67	0.34				RSL1D1
PCNA	PCNA	11|0|0	11	3.67	3	0|0|0|0	0.33	1	0.33	1	0.33	-4.31	36.67	0.34				FXR2
NAPA	NAPA	10|0|0	10	3.33	3	0|1|1|2	0.33	1	0.33	1	0.33	-7.35	3.33	0.43				ADNP
YWHAG	YWHAG	10|0|0	10	3.33	3	1|0|0|0	0.33	1	0.33	1	0.33	-4.85	13.33	0.37				EMSY
CPT2	CPT2	9|0|0	9	3	3	1|0|1|0	0.33	1	0.33	1	0.33	-5.75	6	0.41				ATXN2L
CRYZ	CRYZ	6|0|1	7	2.33	3	0|0|0|0	0.33	1	0.33	1	0.33	-4.31	23.33	0.42				HDLBP
PSMC6	PSMC6	7|0|0	7	2.33	3	1|0|1|0	0.33	0.99	0.33	0.99	0.33	-5.75	4.67	0.47				GATAD2B
DCD	DCD	0|0|5	5	1.67	3	0|0|0|0	0.33	1	0.33	1	0.33	-4.31	16.67	0.44				RPS6
GLA	GLA	5|0|0	5	1.67	3	0|0|0|0	0.33	1	0.33	1	0.33	-4.31	16.67	0.44				NUP153
PSMB6	PSMB6	4|0|0	4	1.33	3	0|0|0|0	0.33	0.98	0.33	0.98	0.33	-4.31	13.33	0.48				LIN54
HIBCH	HIBCH	4|0|0	4	1.33	3	0|0|0|0	0.33	0.98	0.33	0.98	0.33	-4.31	13.33	0.48				CD2AP
HSD17B10	HSD17B10	4|0|0	4	1.33	3	0|0|0|0	0.33	0.98	0.33	0.98	0.33	-4.31	13.33	0.48				YEATS2
PDHA1	PDHA1	4|0|0	4	1.33	3	0|0|0|0	0.33	0.98	0.33	0.98	0.33	-4.31	13.33	0.48				SPEN
ANXA6	ANXA6	61|2|1	64	21.33	3	1|5|12|17	0.32	0.97	0.32	0.97	0.32	-36.95	2.44	0.5				MYBL2
NME1-NME2	NME1;NME1-NME2	34|16|12	62	20.67	3	9|9|11|15	0.32	0.97	0.32	0.97	0.32	-25.24	1.88	0.49				UBAP2L
CLIC1	CLIC1	18|4|2	24	8	3	2|5|6|6	0.32	0.97	0.32	0.97	0.32	-18.31	1.68	0.51				DKC1
SERPINB6	SERPINB6	18|2|0	20	6.67	3	0|0|3|4	0.32	0.97	0.32	0.97	0.32	-10.46	3.81	0.5				CHAF1A
KCTD12	KCTD12	16|1|1	18	6	3	1|2|4|6	0.32	0.95	0.32	0.95	0.32	-14.3	1.85	0.52				PCNP
PSMA1	PSMA1	11|2|3	16	5.33	3	3|0|0|0	0.32	0.83	0.32	0.83	0.32	-3.17	7.11	0.51				PTBP2
UBE2N	UBE2N	4|1|7	12	4	3	1|1|0|2	0.32	0.83	0.32	0.83	0.32	-5.94	4	0.51				KIAA0196
MAP3K6	MAP3K6	0|2|7	9	3	3	0|0|1|2	0.32	0.95	0.32	0.95	0.32	-6.65	4	0.5				DRG1
IDH1	IDH1	7|1|1	9	3	3	0|0|1|2	0.32	0.95	0.32	0.95	0.32	-5.05	4	0.52				WAPAL
PSMA2	PSMA2	7|0|0	7	2.33	3	0|0|1|2	0.32	0.95	0.32	0.95	0.32	-6.65	3.11	0.52				CASC5
GSTM3	GSTM3	18|1|2	21	7	3	1|1|4|6	0.31	0.94	0.31	0.94	0.31	-13.11	2.33	0.53				GTF3C1
TPI1	TPI1	17|10|21	48	16	3	7|6|7|6	0.3	0.85	0.3	0.85	0.3	-12.38	2.46	0.55				NUP214
MDH2	MDH2	19|8|12	39	13	3	4|5|5|8	0.3	0.91	0.3	0.91	0.3	-11.7	2.36	0.53				GTPBP4
DSG1	DSG1	1|1|3	5	1.67	3	0|0|0|0	0.3	0.89	0.3	0.89	0.3	-1.81	16.67	0.53				DIS3
AK2	AK2	1|1|3	5	1.67	3	0|0|0|0	0.3	0.89	0.3	0.89	0.3	-1.81	16.67	0.53				PUS7
BDH2	BDH2	3|0|1	4	1.33	3	0|0|0|0	0.3	0.89	0.3	0.89	0.3	-4.31	13.33	0.53				2009-09-01
SOD2	SOD2	0|1|3	4	1.33	3	0|0|0|0	0.3	0.89	0.3	0.89	0.3	-4.31	13.33	0.53				SNW1
UBE2V1	UBE2V1	1|0|3	4	1.33	3	0|0|0|0	0.3	0.89	0.3	0.89	0.3	-4.31	13.33	0.53				MTA1
PLOD3	PLOD3	3|0|0	3	1	3	0|0|0|0	0.3	0.89	0.3	0.89	0.3	-4.31	10	0.53				NUP50
PPIF	PPIF	0|0|3	3	1	3	0|0|0|0	0.3	0.89	0.3	0.89	0.3	-4.31	10	0.53				CSTF2T
NUP37	NUP37	3|0|0	3	1	3	0|0|0|0	0.3	0.89	0.3	0.89	0.3	-4.31	10	0.53				TLK1
BID	BID	3|0|0	3	1	3	0|0|0|0	0.3	0.89	0.3	0.89	0.3	-4.31	10	0.53				THRAP3
SORD	SORD	20|5|5	30	10	3	3|2|7|8	0.29	0.86	0.29	0.86	0.29	-14.07	2	0.56				RPL26
PDE3A	PDE3A	2|3|2	7	2.33	3	0|1|0|0	0.28	0.51	0.28	0.51	0.28	-1.59	9.33	0.56				LRIF1
PRDX4	PRDX4	4|0|1	5	1.67	3	0|0|0|1	0.28	0.84	0.28	0.84	0.28	-4.85	6.67	0.56				DDX42
ANXA4	ANXA4	4|0|0	4	1.33	3	0|1|0|0	0.28	0.84	0.28	0.84	0.28	-4.85	5.33	0.56				BCLAF1
ASAH1	ASAH1	4|0|0	4	1.33	3	0|1|0|0	0.28	0.84	0.28	0.84	0.28	-4.85	5.33	0.56				TCF20
ATP5B	ATP5B	42|16|22	80	26.67	3	0|4|10|15	0.27	0.8	0.27	0.8	0.27	-8.15	3.68	0.57				PSMC1
SRSF11	SRSF11	9|9|17	35	11.67	3	8|4|5|3	0.27	0.81	0.27	0.81	0.27	-8.61	2.33	0.57				SF3B2
EIF3F	EIF3F	13|8|3	24	8	3	0|0|2|5	0.26	0.6	0.26	0.6	0.26	-5.21	4.57	0.57				RNF219
UGP2	UGP2	11|1|2	14	4.67	3	2|2|4|3	0.25	0.74	0.25	0.74	0.25	-12.43	1.7	0.58				RRP12
CABIN1	CABIN1	8|2|1	11	3.67	3	1|2|2|1	0.25	0.76	0.25	0.76	0.25	-7.74	2.44	0.57				GNL2
HARS2	HARS2	7|0|1	8	2.67	3	0|2|0|2	0.25	0.76	0.25	0.76	0.25	-7.31	2.67	0.58				PRPF6
ATP5O	ATP5O	6|5|21	32	10.67	3	5|7|9|6	0.24	0.72	0.24	0.72	0.24	-20.52	1.58	0.58				PRRC2B
ARGLU1	ARGLU1	4|0|10	14	4.67	3	3|5|2|1	0.23	0.68	0.23	0.68	0.23	-14.89	1.7	0.58				PDCD11
PSMD14	PSMD14	7|1|0	8	2.67	3	0|1|2|2	0.23	0.68	0.23	0.68	0.23	-8.47	2.13	0.59				PPM1G
PDCD6IP	PDCD6IP	26|0|0	26	8.67	3	5|5|10|12	0.22	0.67	0.22	0.67	0.22	-37.75	1.08	0.59				GPKOW
SF3A2	SF3A2	2|0|17	19	6.33	3	4|6|5|6	0.22	0.67	0.22	0.67	0.22	-25.73	1.21	0.59				TCERG1
DCUN1D4	DCUN1D4	2|3|6	11	3.67	3	0|1|2|1	0.21	0.59	0.21	0.59	0.21	-4.49	3.67	0.59				MAP4
ECH1	ECH1	7|2|2	11	3.67	3	1|0|3|2	0.21	0.63	0.21	0.63	0.21	-6.3	2.44	0.59				CMTR1
PSMB4	PSMB4	13|0|0	13	4.33	3	0|0|2|5	0.2	0.6	0.2	0.6	0.2	-10.39	2.48	0.6				CHD8
VAMP8	VAMP8	2|2|5	9	3	3	1|0|2|0	0.2	0.54	0.2	0.54	0.2	-3.64	4	0.6				POLDIP3
PGK1	PGK1	30|18|13	61	20.33	3	10|9|12|11	0.19	0.58	0.19	0.58	0.19	-22.05	1.94	0.6				LIG3
UROD	UROD	8|0|1	9	3	3	0|0|0|3	0.19	0.57	0.19	0.57	0.19	-6.9	4	0.6				CHAMP1
SH2B2	SH2B2	0|2|1	3	1	3	0|0|0|0	0.19	0.56	0.19	0.56	0.19	-4.31	10	0.61				NOL6
MRPL39	MRPL39	2|0|0	2	0.67	3	0|0|0|0	0.19	0.56	0.19	0.56	0.19	-4.31	6.67	0.61				RPL28
TRIM27	TRIM27	2|0|0	2	0.67	3	0|0|0|0	0.19	0.56	0.19	0.56	0.19	-4.31	6.67	0.61				MDC1
LSM2	LSM2	2|0|0	2	0.67	3	0|0|0|0	0.19	0.56	0.19	0.56	0.19	-4.31	6.67	0.61				SUGP2
AAMDC	AAMDC	2|0|0	2	0.67	3	0|0|0|0	0.19	0.56	0.19	0.56	0.19	-4.31	6.67	0.61				STRBP
PPP6C	PPP6C	9|1|1	11	3.67	3	1|2|2|4	0.18	0.54	0.18	0.54	0.18	-10.45	1.63	0.62				MRE11A
2006-09-01	2006-09-01	5|1|0	6	2	3	1|0|0|2	0.18	0.54	0.18	0.54	0.18	-6.65	2.67	0.62				PRRC2C
WDR5	WDR5	5|0|0	5	1.67	3	1|1|0|1	0.18	0.53	0.18	0.53	0.18	-6.65	2.22	0.62				HNRNPF
ETFA	ETFA	1|0|3	4	1.33	3	0|0|0|1	0.17	0.51	0.17	0.51	0.17	-4.85	5.33	0.62				EXOSC10
WDR61	WDR61	3|0|0	3	1	3	0|0|0|1	0.17	0.51	0.17	0.51	0.17	-4.85	4	0.62				TEX10
KRTAP13-2	KRTAP13-2	3|0|0	3	1	3	1|0|0|0	0.17	0.51	0.17	0.51	0.17	-4.85	4	0.62				BPTF
STOML2	STOML2	4|0|0	4	1.33	3	1|1|0|0	0.16	0.48	0.16	0.48	0.16	-5.75	2.67	0.63				RBBP6
TUBB2B	TUBB2B	8|1|0	9	3	3	2|1|2|3	0.15	0.44	0.15	0.44	0.15	-11.54	1.5	0.63				ATRX
NDUFA10	NDUFA10	8|1|0	9	3	3	1|0|4|2	0.12	0.35	0.12	0.35	0.12	-10.55	1.71	0.63				PSPC1
SRM	SRM	10|0|0	10	3.33	3	0|2|3|5	0.11	0.33	0.11	0.33	0.11	-13.64	1.33	0.64				KIF23
AGK	AGK	7|0|0	7	2.33	3	2|2|1|2	0.11	0.34	0.11	0.34	0.11	-10.61	1.33	0.64				RBM17
TSG101	TSG101	4|0|0	4	1.33	3	0|0|0|2	0.1	0.29	0.1	0.29	0.1	-5.85	2.67	0.64				CNN3
COPS6	COPS6	12|0|0	12	4	3	0|0|2|8	0.08	0.24	0.08	0.24	0.08	-13.14	1.6	0.65				TAF9
SAR1B	SAR1B	5|0|0	5	1.67	3	0|0|0|3	0.08	0.24	0.08	0.24	0.08	-6.9	2.22	0.65				GTF3C5
VIMP	VIMP	3|2|0	5	1.67	3	1|0|0|1	0.08	0.19	0.08	0.19	0.08	-5.75	3.33	0.64				ZMYM4
ALDH9A1	ALDH9A1	19|3|1	23	7.67	3	0|2|5|12	0.07	0.2	0.07	0.2	0.07	-19.94	1.61	0.65				NELFA
PDK1	PDK1	5|3|1	9	3	3	1|2|0|2	0.07	0.18	0.07	0.18	0.07	-6.84	2.4	0.66				SART1
DPYSL5	DPYSL5	7|2|0	9	3	3	1|4|2|1	0.07	0.2	0.07	0.2	0.07	-11.54	1.5	0.65				NUFIP2
WDR12	WDR12	11|0|1	12	4	3	0|2|4|6	0.06	0.18	0.06	0.18	0.06	-15.56	1.33	0.66				PSMD4
CDK5RAP1	CDK5RAP1	5|2|0	7	2.33	3	1|3|0|1	0.06	0.17	0.06	0.17	0.06	-8.46	1.87	0.66				CEBPZ
TMEM109	TMEM109	2|2|2	6	2	3	1|0|0|1	0.06	0.06	0.06	0.06	0.06	-2.82	4	0.67				CGN
HADH	HADH	5|0|0	5	1.67	3	0|2|2|1	0.06	0.18	0.06	0.18	0.06	-8.47	1.33	0.66				ORC3
TRAF3	TRAF3	0|2|1	3	1	3	0|0|0|1	0.06	0.17	0.06	0.17	0.06	-4.85	4	0.67				LIMD1
ANP32A	ANP32A	1|0|2	3	1	3	0|0|0|1	0.06	0.17	0.06	0.17	0.06	-4.85	4	0.67				ZNF384
BUB3	BUB3	3|0|0	3	1	3	1|1|0|0	0.06	0.19	0.06	0.19	0.06	-5.75	2	0.66				NOP14
PDIA3	PDIA3	2|0|1	3	1	3	0|0|0|1	0.06	0.17	0.06	0.17	0.06	-4.85	4	0.67				RPL35
RAB24	RAB24	2|0|0	2	0.67	3	0|0|0|1	0.06	0.17	0.06	0.17	0.06	-4.85	2.67	0.67				NOC3L
DCDC1	DCDC1	0|0|2	2	0.67	3	0|1|0|0	0.06	0.17	0.06	0.17	0.06	-4.85	2.67	0.67				ZC3H11A
FN3KRP	FN3KRP	2|0|0	2	0.67	3	1|0|0|0	0.06	0.17	0.06	0.17	0.06	-4.85	2.67	0.67				AHCTF1
HSP90AB3P	HSP90AB3P	2|0|0	2	0.67	3	0|1|0|0	0.06	0.17	0.06	0.17	0.06	-4.85	2.67	0.67				CIRH1A
FSTL1	FSTL1	2|0|0	2	0.67	3	0|0|1|0	0.06	0.17	0.06	0.17	0.06	-4.85	2.67	0.67				SERBP1
ATP5J2-PTCD1	ATP5J2;ATP5J2-PTCD1	0|0|2	2	0.67	3	1|0|0|0	0.06	0.17	0.06	0.17	0.06	-4.85	2.67	0.67				CCNT1
SLC25A22	SLC25A22	2|0|0	2	0.67	3	0|0|0|1	0.06	0.17	0.06	0.17	0.06	-4.85	2.67	0.67				SLFN11
MTA3	MTA3	2|0|0	2	0.67	3	1|0|0|0	0.06	0.17	0.06	0.17	0.06	-4.85	2.67	0.67				RBM25
SELO	SELO	2|0|0	2	0.67	3	0|0|1|0	0.06	0.17	0.06	0.17	0.06	-4.85	2.67	0.67				CHMP4B
YWHAH	YWHAH	12|2|3	17	5.67	3	1|0|5|7	0.05	0.14	0.05	0.14	0.05	-12.02	1.74	0.69				SUGP1
NSUN4	NSUN4	5|4|2	11	3.67	3	1|0|3|2	0.05	0.11	0.05	0.11	0.05	-6.3	2.44	0.7				GPATCH4
CSTF2	CSTF2	4|3|1	8	2.67	3	0|0|1|3	0.05	0.1	0.05	0.1	0.05	-5.7	2.67	0.7				SF1
MCCC2	MCCC2	6|0|0	6	2	3	2|1|1|3	0.05	0.14	0.05	0.14	0.05	-10.61	1.14	0.7				STAU1
UCHL1	UCHL1	3|0|2	5	1.67	3	0|0|1|2	0.04	0.08	0.04	0.08	0.04	-6.65	2.22	0.71				RPL29
NUDT7	NUDT7	2|2|1	5	1.67	3	0|0|2|0	0.04	0.07	0.04	0.07	0.04	-3.81	3.33	0.7				STMN1
OCIAD2	OCIAD2	2|1|2	5	1.67	3	2|0|0|0	0.04	0.07	0.04	0.07	0.04	-3.81	3.33	0.7				CRNKL1
DNPEP	DNPEP	4|0|0	4	1.33	3	0|1|1|2	0.04	0.12	0.04	0.12	0.04	-7.35	1.33	0.71				RPF2
VDAC1	VDAC1	22|8|5	35	11.67	3	10|7|9|7	0.03	0.08	0.03	0.08	0.03	-26.17	1.41	0.72				RPL7L1
PRDX3	PRDX3	10|5|4	19	6.33	3	0|1|5|6	0.03	0.08	0.03	0.08	0.03	-8.19	2.11	0.72				CLINT1
PRDX2	PRDX2	10|3|4	17	5.67	3	3|3|3|5	0.03	0.08	0.03	0.08	0.03	-11.87	1.62	0.72				CBX3
NDUFV1	NDUFV1	5|0|0	5	1.67	3	2|1|2|1	0.03	0.09	0.03	0.09	0.03	-9.55	1.11	0.71				NOLC1
SQRDL	SQRDL	3|0|1	4	1.33	3	0|1|1|1	0.03	0.08	0.03	0.08	0.03	-6.65	1.78	0.72				GNL3
RMDN1	RMDN1	3|0|0	3	1	3	0|1|1|1	0.03	0.08	0.03	0.08	0.03	-6.65	1.33	0.72				RBBP4
VPS36	VPS36	3|0|0	3	1	3	0|0|0|3	0.03	0.09	0.03	0.09	0.03	-6.9	1.33	0.71				RNASEH2B
ARIH2	ARIH2	3|0|0	3	1	3	0|0|1|2	0.03	0.08	0.03	0.08	0.03	-6.65	1.33	0.71				PAK4
RABGGTB	RABGGTB	3|0|0	3	1	3	1|0|1|1	0.03	0.08	0.03	0.08	0.03	-6.65	1.33	0.72				YTHDF3
TRAPPC3	TRAPPC3	7|4|3	14	4.67	3	2|3|2|3	0.02	0.05	0.02	0.05	0.02	-8.32	1.87	0.75				DNAJB1
SAE1	SAE1	11|0|0	11	3.67	3	0|0|6|8	0.02	0.05	0.02	0.05	0.02	-17.49	1.05	0.75				PPP1R10
DAD1	DAD1	5|2|2	9	3	3	2|2|2|1	0.02	0.04	0.02	0.04	0.02	-7.13	1.71	0.75				MTA2
DLAT	DLAT	7|1|0	8	2.67	3	1|2|3|4	0.02	0.05	0.02	0.05	0.02	-13.77	1.07	0.75				INTS12
AACS	AACS	7|0|0	7	2.33	3	1|2|2|5	0.02	0.05	0.02	0.05	0.02	-13.78	0.93	0.74				FAM50A
UBA3	UBA3	5|0|0	5	1.67	3	0|0|3|3	0.02	0.07	0.02	0.07	0.02	-9.41	1.11	0.73				KMT2A
EFCAB6	EFCAB6	1|2|2	5	1.67	3	0|1|1|1	0.02	0.03	0.02	0.03	0.02	-5.04	2.22	0.74				FUBP1
DNAH11	DNAH11	1|2|1	4	1.33	3	1|0|0|1	0.02	0.06	0.02	0.06	0.02	-4.14	2.67	0.73				WDR70
IDI1	IDI1	4|0|0	4	1.33	3	1|0|1|3	0.02	0.06	0.02	0.06	0.02	-8.46	1.07	0.73				DCUN1D4
ANXA1	ANXA1	2|0|2	4	1.33	3	0|0|1|2	0.02	0.03	0.02	0.03	0.02	-6.65	1.78	0.74				FUS
BLVRB	BLVRB	0|0|4	4	1.33	3	1|1|1|2	0.02	0.06	0.02	0.06	0.02	-8.47	1.07	0.73				NFRKB
FLNC	FLNC	0|1|2	3	1	3	0|0|0|2	0.02	0.07	0.02	0.07	0.02	-5.85	2	0.73				WDR46
COX6B1	COX6B1	1|0|2	3	1	3	1|0|1|0	0.02	0.06	0.02	0.06	0.02	-5.75	2	0.73				PDCD5
PARK7	PARK7	1|0|2	3	1	3	0|0|1|1	0.02	0.06	0.02	0.06	0.02	-5.75	2	0.73				RPL5
TBC1D24	TBC1D24	2|0|0	2	0.67	3	1|0|0|1	0.02	0.06	0.02	0.06	0.02	-5.75	1.33	0.73				MYBBP1A
LMNA	LMNA	0|0|2	2	0.67	3	0|0|1|1	0.02	0.06	0.02	0.06	0.02	-5.75	1.33	0.73				PSMD3
ERAP2	ERAP2	2|0|0	2	0.67	3	1|0|1|0	0.02	0.06	0.02	0.06	0.02	-5.75	1.33	0.73				RPL6
CKMT1A	CKMT1A	23|17|17	57	19	3	10|9|9|8	0.01	0.03	0.01	0.03	0.01	-11.38	2.11	0.77				NOP58
EIF2S1	EIF2S1	25|6|4	35	11.67	3	8|9|13|9	0.01	0.03	0.01	0.03	0.01	-34.11	1.2	0.77				RPL18A
VPS25	VPS25	10|7|4	21	7	3	4|5|3|3	0.01	0.04	0.01	0.04	0.01	-11.28	1.87	0.76				RPL13
ATAD3B	ATAD3B	9|5|3	17	5.67	3	3|4|5|2	0.01	0.03	0.01	0.03	0.01	-11.87	1.62	0.77				IGF2BP1
ACAT2	ACAT2	13|0|1	14	4.67	3	2|2|6|9	0.01	0.02	0.01	0.02	0.01	-23.28	0.98	0.79				RPS11
POLDIP2	POLDIP2	13|1|0	14	4.67	3	1|4|8|6	0.01	0.02	0.01	0.02	0.01	-23.39	0.98	0.78				NAT10
CA2	CA2	8|3|3	14	4.67	3	1|3|3|5	0.01	0.04	0.01	0.04	0.01	-10.09	1.56	0.76				NOP2
CDK4	CDK4	8|2|3	13	4.33	3	1|3|3|5	0.01	0.04	0.01	0.04	0.01	-11.53	1.44	0.76				RRP1B
CECR5	CECR5	12|1|0	13	4.33	3	4|4|5|5	0.01	0.04	0.01	0.04	0.01	-22.45	0.96	0.75				RPL8
ST13	ST13	5|4|2	11	3.67	3	1|3|1|3	0.01	0.02	0.01	0.02	0.01	-8.02	1.83	0.77				RPS27
HSDL2	HSDL2	5|1|1	7	2.33	3	1|2|2|2	0.01	0.04	0.01	0.04	0.01	-8.64	1.33	0.75				ZC3HAV1
MYLK	MYLK	3|2|1	6	2	3	3|2|0|0	0.01	0.02	0.01	0.02	0.01	-6.69	1.6	0.77				G3BP1
CTH	CTH	3|1|1	5	1.67	3	0|1|1|3	0.01	0.02	0.01	0.02	0.01	-6.83	1.33	0.79				AGPS
ACSL1	ACSL1	5|0|0	5	1.67	3	1|1|4|1	0.01	0.04	0.01	0.04	0.01	-10.6	0.95	0.75				FMR1
SEC13	SEC13	5|0|0	5	1.67	3	0|2|2|4	0.01	0.02	0.01	0.02	0.01	-11.5	0.83	0.78				CHORDC1
GPD1L	GPD1L	4|0|1	5	1.67	3	0|2|2|2	0.01	0.03	0.01	0.03	0.01	-9.55	1.11	0.77				TOP2B
MAPK15	MAPK15	2|2|0	4	1.33	3	2|0|1|1	0.01	0.01	0.01	0.01	0.01	-7.35	1.33	0.78				CDAN1
NTMT1	NTMT1	3|0|1	4	1.33	3	0|0|2|2	0.01	0.04	0.01	0.04	0.01	-7.31	1.33	0.76				H1FX
PGRMC1	PGRMC1	3|0|1	4	1.33	3	0|0|2|2	0.01	0.04	0.01	0.04	0.01	-7.31	1.33	0.76				ZNF638
GOPC	GOPC	0|2|2	4	1.33	3	1|1|1|1	0.01	0.01	0.01	0.01	0.01	-7.35	1.33	0.78				UTP6
PDE6C	PDE6C	3|0|1	4	1.33	3	0|1|2|2	0.01	0.02	0.01	0.02	0.01	-8.47	1.07	0.79				FXR1
KMT2C	KMT2C	4|0|0	4	1.33	3	0|1|2|3	0.01	0.03	0.01	0.03	0.01	-9.58	0.89	0.77				SPDL1
PEF1	PEF1	3|1|0	4	1.33	3	2|1|0|1	0.01	0.04	0.01	0.04	0.01	-7.35	1.33	0.76				GOSR1
CRTAP	CRTAP	3|0|0	3	1	3	1|0|2|2	0.01	0.02	0.01	0.02	0.01	-8.47	0.8	0.79				PDE3A
UQCRFS1	UQCRFS1	3|0|0	3	1	3	0|1|2|1	0.01	0.04	0.01	0.04	0.01	-7.35	1	0.76				DDX51
PPP1R9A	PPP1R9A	1|2|0	3	1	3	0|0|1|2	0.01	0.03	0.01	0.03	0.01	-6.65	1.33	0.78				KRI1
GALE	GALE	1|0|2	3	1	3	0|2|0|1	0.01	0.03	0.01	0.03	0.01	-6.65	1.33	0.78				UTP20
COL6A3	COL6A3	0|2|1	3	1	3	0|1|1|1	0.01	0.03	0.01	0.03	0.01	-6.65	1.33	0.77				IRS4
ANO5	ANO5	1|0|2	3	1	3	0|2|0|1	0.01	0.03	0.01	0.03	0.01	-6.65	1.33	0.78				H2AFY
CLPP	CLPP	2|0|0	2	0.67	3	1|1|1|0	0.01	0.03	0.01	0.03	0.01	-6.65	0.89	0.77				RPA1
ARMCX3	ARMCX3	2|0|0	2	0.67	3	1|1|1|0	0.01	0.03	0.01	0.03	0.01	-6.65	0.89	0.77				HSD17B4
PC	PC	324|328|304	956	318.67	3	148|154|166|189	0	0	0	0	0	-165.9	1.94	0.94				ABCE1
MCCC1	MCCC1	211|186|188	585	195	3	103|98|92|105	0	0	0	0	0	-90.18	1.96	0.93				SFXN1
PCCA	PCCA	208|189|185	582	194	3	99|101|108|120	0	0	0	0	0	-116.8	1.81	0.93				ADAR
MKI67	MKI67	45|298|201	544	181.33	3	314|409|444|286	0	0	0	0	0	#NAME?	0.5	0.94				SMARCA5
PRKDC	PRKDC	255|181|92	528	176	3	393|339|363|304	0	0	0	0	0	#NAME?	0.5	0.94				CCAR2
DYNC1H1	DYNC1H1	307|105|55	467	155.67	3	297|292|315|280	0	0	0	0	0	#NAME?	0.53	0.94				U2SURP
FASN	FASN	226|125|76	427	142.33	3	248|248|248|240	0	0	0	0	0	#NAME?	0.58	0.94				CKMT1A
EEF2	EEF2	176|125|103	404	134.67	3	152|162|166|149	0	0	0	0	0	-418.59	0.86	0.94				PES1
CLTC	CLTC	184|84|74	342	114	3	132|160|170|193	0	0	0	0	0	-502.35	0.7	0.94				RPS13
NASP	NASP	141|106|89	336	112	3	50|59|60|77	0	0	0	0	0	-93.95	1.82	0.92				HAT1
MYH9	MYH9	206|83|31	320	106.67	3	255|247|257|224	0	0	0	0	0	#NAME?	0.43	0.94				CORO1C
EEF1A1	EEF1A1	92|86|139	317	105.67	3	122|123|148|119	0	0	0	0	0	-337.37	0.83	0.94				HNRNPA0
PARP1	PARP1	74|110|117	301	100.33	3	201|215|205|171	0	0	0	0	0	-642.83	0.51	0.94				RPL19
NONO	NONO	104|104|88	296	98.67	3	143|152|151|129	0	0	0	0	0	-394.56	0.69	0.94				SLC25A1
HSP90AA1	HSP90AA1	154|73|63	290	96.67	3	99|113|131|126	0	0	0	0	0	-339.66	0.82	0.94				RBBP7
DHX9	DHX9	116|98|60	274	91.33	3	164|163|170|151	0	0	0	0	0	-528.03	0.56	0.94				ABCF2
ACTN4	ACTN4	127|73|54	254	84.67	3	123|137|149|131	0	0	0	0	0	-431.12	0.63	0.94				DPM1
PKM	PKM	113|74|65	252	84	3	99|106|119|102	0	0	0	0	0	-293.63	0.79	0.94				NUDC
RBM27	RBM27	100|87|59	246	82	3	57|90|77|105	0	0	0	0	0	-210.75	1	0.94				ACADVL
XRCC5	XRCC5	122|69|53	244	81.33	3	110|104|114|104	0	0	0	0	0	-323.79	0.75	0.94				ATAD3A
EIF4A1	EIF4A1	106|72|62	240	80	3	70|74|73|75	0	0	0	0	0	-171.95	1.1	0.93				MSH6
RIF1	RIF1	113|67|58	238	79.33	3	101|130|111|113	0	0	0	0	0	-336.23	0.7	0.94				LRRC59
DVL2	DVL2	87|85|64	236	78.67	3	45|44|53|59	0	0	0	0	0	-88.43	1.57	0.93				MCM5
HIST1H4A	HIST1H4A	47|80|98	225	75	3	103|113|99|74	0	0	0	0	0	-293.04	0.77	0.94				LARP1
TUBB	TUBB	96|59|69	224	74.67	3	63|52|59|60	0	0	0	0	0	-124.47	1.28	0.93				SFPQ
GPI	GPI	91|68|62	221	73.67	3	94|99|113|111	0	0	0	0	0	-290.64	0.71	0.94				EIF2A
ACLY	ACLY	97|70|51	218	72.67	3	119|115|103|106	0	0	0	0	0	-339.17	0.66	0.94				GTF3C4
TKT	TKT	81|71|65	217	72.33	3	101|98|105|98	0	0	0	0	0	-270.38	0.72	0.94				RPL21
XRCC6	XRCC6	79|81|56	216	72	3	108|106|114|98	0	0	0	0	0	-311.52	0.68	0.94				SF3A1
HNRNPU	HNRNPU	105|57|53	215	71.67	3	102|85|96|75	0	0	0	0	0	-250.35	0.8	0.94				NSUN2
PRPF8	PRPF8	135|52|25	212	70.67	3	192|183|161|145	0	0	0	0	0	-660.49	0.42	0.94				SMARCA4
HCFC1	HCFC1	84|66|62	212	70.67	3	105|113|133|133	0	0	0	0	0	-356.66	0.58	0.94				RPL35A
CCT8	CCT8	94|64|52	210	70	3	107|102|108|96	0	0	0	0	0	-306.89	0.68	0.94				USP39
HSP90AB1	HSP90AB1	104|52|51	207	69	3	65|80|96|84	0	0	0	0	0	-221.95	0.85	0.94				SEC61B
CCT4	CCT4	83|66|57	206	68.67	3	63|63|60|59	0	0	0	0	0	-137.16	1.12	0.93				NIFK
GAPDH	GAPDH	77|58|69	204	68	3	68|72|75|56	0	0	0	0	0	-159.22	1	0.94				SCO1
GCN1L1	GCN1L1	131|44|26	201	67	3	197|197|202|196	0	0	0	0	0	#NAME?	0.34	0.94				ARPC1B
LDHB	LDHB	83|58|60	201	67	3	60|64|71|70	0	0	0	0	0	-153.66	1.01	0.94				RBM12
ENO1	ENO1	80|54|57	191	63.67	3	41|36|45|33	0	0	0	0	0	-62.56	1.64	0.92				AIFM1
LDHA	LDHA	81|57|51	189	63	3	73|80|77|82	0	0	0	0	0	-209.64	0.81	0.94				BYSL
EPRS	EPRS	107|40|41	188	62.67	3	140|139|143|145	0	0	0	0	0	-494.08	0.44	0.94				NCOR1
A0A0U1RQK7	EIF4G3	99|53|32	184	61.33	3	151|173|169|173	0	0	0	0	0	-622.44	0.37	0.94				TJP1
HSPA1A	HSPA1A	83|53|48	184	61.33	3	79|85|82|76	0	0	0	0	0	-225.01	0.76	0.94				COX6C
EIF3A	EIF3A	87|52|38	177	59	3	92|99|111|92	0	0	0	0	0	-318.76	0.6	0.94				RPL36
GANAB	GANAB	89|50|33	172	57.33	3	76|82|76|77	0	0	0	0	0	-245.38	0.74	0.94				SF3B1
NCL	NCL	67|69|36	172	57.33	3	72|79|83|68	0	0	0	0	0	-229.65	0.76	0.94				POLR2B
PFKP	PFKP	71|60|40	171	57	3	92|89|89|70	0	0	0	0	0	-259.27	0.67	0.94				EMG1
SF3B1	SF3B1	91|56|24	171	57	3	158|159|153|139	0	0	0	0	0	-585.94	0.37	0.94				SET
SNRNP200	SNRNP200	104|48|19	171	57	3	168|166|175|161	0	0	0	0	0	-669.44	0.34	0.94				VAPB
TCP1	TCP1	72|57|41	170	56.67	3	60|61|64|51	0	0	0	0	0	-155.06	0.96	0.93				HSD17B12
GDI2	GDI2	86|46|36	168	56	3	57|67|67|76	0	0	0	0	0	-194.73	0.84	0.93				NCKAP1
CSE1L	CSE1L	88|44|35	167	55.67	3	79|95|91|107	0	0	0	0	0	-303.16	0.6	0.94				TIMM23
CCT3	CCT3	68|54|45	167	55.67	3	52|54|49|38	0	0	0	0	0	-108.79	1.15	0.93
ASNS	ASNS	65|59|40	164	54.67	3	75|75|56|60	0	0	0	0	0	-185.74	0.82	0.94
RPL5	RPL5	58|57|48	163	54.33	3	54|50|61|45	0	0	0	0	0	-119.41	1.03	0.93
DHX15	DHX15	67|58|38	163	54.33	3	88|80|84|70	0	0	0	0	0	-245.46	0.67	0.94
ILF3	ILF3	72|50|37	159	53	3	75|75|73|76	0	0	0	0	0	-224.51	0.71	0.94
CCT7	CCT7	78|53|27	158	52.67	3	71|65|59|60	0	0	0	0	0	-201.95	0.83	0.94
DVL3	DVL3	55|58|45	158	52.67	3	37|37|29|37	0	0	0	0	0	-62.16	1.5	0.93
RAN	RAN	52|51|54	157	52.33	3	47|48|52|39	0	0	0	0	0	-93.82	1.13	0.93
DDX21	DDX21	36|70|50	156	52	3	124|119|138|86	0	0	0	0	0	-398.9	0.45	0.94
LARS	LARS	83|48|23	154	51.33	3	98|106|124|121	0	0	0	0	0	-416.28	0.46	0.94
LRPPRC	LRPPRC	123|15|11	149	49.67	3	62|67|77|86	0	0	0	0	0	-283.99	0.68	0.93
TARS	TARS	69|49|30	148	49.33	3	97|95|88|84	0	0	0	0	0	-307.17	0.54	0.94
RARS	RARS	76|42|29	147	49	3	64|61|66|51	0	0	0	0	0	-184.39	0.81	0.93
EEF1G	EEF1G	54|47|45	146	48.67	3	66|62|75|64	0	0	0	0	0	-177.45	0.73	0.94
RPS3A	RPS3A	47|57|41	145	48.33	3	54|51|56|42	0	0	0	0	0	-124.1	0.95	0.93
VARS	VARS	72|39|31	142	47.33	3	89|89|99|83	0	0	0	0	0	-300.52	0.53	0.94
PYGL	PYGL	72|48|22	142	47.33	3	53|65|75|68	0	0	0	0	0	-219.95	0.73	0.94
AHCY	AHCY	53|45|43	141	47	3	39|38|45|48	0	0	0	0	0	-91.29	1.11	0.93
SLC25A5	SLC25A5	45|51|44	140	46.67	3	50|46|48|29	0	0	0	0	0	-92.2	1.08	0.93
PAICS	PAICS	60|46|34	140	46.67	3	49|53|47|46	0	0	0	0	0	-128.55	0.96	0.93
PGD	PGD	64|45|29	138	46	3	72|74|77|74	0	0	0	0	0	-240.28	0.62	0.94
IRS4	IRS4	65|40|32	137	45.67	3	98|96|88|98	0	0	0	0	0	-318.82	0.48	0.94
UBA1	UBA1	71|33|33	137	45.67	3	56|65|66|62	0	0	0	0	0	-183.01	0.73	0.94
PHB2	PHB2	39|48|49	136	45.33	3	41|42|40|30	0	0	0	0	0	-82.11	1.19	0.93
ANXA2	ANXA2	55|45|36	136	45.33	3	61|66|66|54	0	0	0	0	0	-175.04	0.73	0.94
DDX39B	DDX39B	61|47|28	136	45.33	3	49|53|66|59	0	0	0	0	0	-171.49	0.8	0.93
TRIM28	TRIM28	55|48|32	135	45	3	64|72|78|71	0	0	0	0	0	-221.22	0.63	0.94
IARS	IARS	75|41|19	135	45	3	85|102|95|98	0	0	0	0	0	-354.21	0.47	0.94
CAD	CAD	77|35|22	134	44.67	3	92|101|95|88	0	0	0	0	0	-341.18	0.48	0.94
RPS3	RPS3	47|46|39	132	44	3	62|48|53|40	0	0	0	0	0	-127.27	0.87	0.94
RPL4	RPL4	61|44|26	131	43.67	3	60|65|65|66	0	0	0	0	0	-205.25	0.68	0.94
CAND1	CAND1	92|27|11	130	43.33	3	57|70|84|90	0	0	0	0	0	-293.46	0.58	0.94
RPL7	RPL7	46|54|29	129	43	3	49|51|44|45	0	0	0	0	0	-131.98	0.91	0.93
SMCHD1	SMCHD1	60|38|31	129	43	3	146|160|168|166	0	0	0	0	0	-597.5	0.27	0.94
EIF3B	EIF3B	70|34|24	128	42.67	3	70|74|75|70	0	0	0	0	0	-244.11	0.59	0.94
TXNL1	TXNL1	53|38|37	128	42.67	3	27|28|29|28	0	0	0	0	0	-49.09	1.52	0.92
NSFL1C	NSFL1C	50|39|39	128	42.67	3	33|38|42|44	0	0	0	0	0	-85.63	1.09	0.93
COPA	COPA	60|41|24	125	41.67	3	100|97|95|90	0	0	0	0	0	-341.94	0.44	0.94
YARS	YARS	70|33|21	124	41.33	3	49|57|65|62	0	0	0	0	0	-193.4	0.71	0.93
MYBBP1A	MYBBP1A	40|61|23	124	41.33	3	125|123|131|95	0	0	0	0	0	-442.91	0.35	0.94
ATP5A1	ATP5A1	63|36|24	123	41	3	34|28|32|27	0	0	0	0	0	-76.21	1.36	0.91
CCT5	CCT5	60|39|24	123	41	3	113|132|144|130	0	0	0	0	0	-488.58	0.32	0.94
SND1	SND1	65|36|21	122	40.67	3	70|70|66|60	0	0	0	0	0	-227.7	0.61	0.94
RCC2	RCC2	52|42|28	122	40.67	3	60|53|60|53	0	0	0	0	0	-170.48	0.72	0.94
H2AFY	H2AFY	37|52|31	120	40	3	52|54|51|40	0	0	0	0	0	-135.95	0.81	0.93
TRAP1	TRAP1	73|26|21	120	40	3	54|48|52|50	0	0	0	0	0	-163.61	0.78	0.93
HSPA8	HSPA8	53|33|30	116	38.67	3	42|45|44|44	0	0	0	0	0	-116.66	0.88	0.93
SHMT2	SHMT2	54|34|28	116	38.67	3	34|29|27|39	0	0	0	0	0	-77.12	1.2	0.92
KPNB1	KPNB1	73|25|17	115	38.33	3	42|57|66|75	0	0	0	0	0	-210.32	0.64	0.93
XPO1	XPO1	69|31|14	114	38	3	65|70|67|70	0	0	0	0	0	-253.22	0.56	0.94
GART	GART	57|36|21	114	38	3	82|82|80|89	0	0	0	0	0	-298.27	0.46	0.94
HIST1H1E	HIST1H1E	21|50|42	113	37.67	3	53|44|41|29	0	0	0	0	0	-125.93	0.9	0.93
RPS4X	RPS4X	38|29|45	112	37.33	3	43|48|44|31	0	0	0	0	0	-109.86	0.9	0.93
PSMD3	PSMD3	51|39|22	112	37.33	3	64|58|59|42	0	0	0	0	0	-180.6	0.67	0.94
GNB2L1	GNB2L1	51|28|33	112	37.33	3	28|28|24|30	0	0	0	0	0	-60.18	1.36	0.92
HNRNPA1	HNRNPA1	31|18|62	111	37	3	58|63|71|61	0	0	0	0	0	-221.85	0.58	0.94
TOP2A	TOP2A	33|54|24	111	37	3	98|102|118|72	0	0	0	0	0	-349.88	0.38	0.94
RANBP2	RANBP2	73|28|10	111	37	3	241|247|265|260	0	0	0	0	0	#NAME?	0.15	0.94
RPA1	RPA1	53|35|23	111	37	3	57|54|59|54	0	0	0	0	0	-179.44	0.66	0.94
CKB	CKB	59|25|25	109	36.33	3	27|27|31|36	0	0	0	0	0	-74.58	1.2	0.92
SUPT16H	SUPT16H	56|33|19	108	36	3	53|67|82|72	0	0	0	0	0	-241.04	0.53	0.94
GOT2	GOT2	7|40|61	108	36	3	29|33|41|30	0	0	0	0	0	-124.94	1.08	0.92
MTHFD1	MTHFD1	50|32|26	108	36	3	42|46|46|50	0	0	0	0	0	-132.91	0.78	0.93
NOP56	NOP56	28|49|31	108	36	3	76|78|101|68	0	0	0	0	0	-269.17	0.45	0.94
TCOF1	TCOF1	45|32|30	107	35.67	3	35|62|64|71	0	0	0	0	0	-171.66	0.61	0.94
AHNAK	AHNAK	78|15|14	107	35.67	3	368|413|506|565	0	0	0	0	0	#NAME?	0.08	0.94
HSPD1	HSPD1	32|33|40	105	35	3	28|32|38|49	0	0	0	0	0	-86.91	0.95	0.93
NPM1	NPM1	33|32|39	104	34.67	3	28|34|39|36	0	0	0	0	0	-78.2	1.01	0.93
HIST1H2BH	HIST1H2BH	21|31|50	102	34	3	27|29|37|32	0	0	0	0	0	-85.15	1.09	0.92
ALDOA	ALDOA	37|16|49	102	34	3	41|39|38|37	0	0	0	0	0	-125.03	0.88	0.93
SF3B3	SF3B3	47|34|20	101	33.67	3	47|54|50|68	0	0	0	0	0	-181.23	0.61	0.94
ILF2	ILF2	44|37|20	101	33.67	3	65|58|63|69	0	0	0	0	0	-218.75	0.53	0.94
ALDH18A1	ALDH18A1	52|32|17	101	33.67	3	53|47|41|34	0	0	0	0	0	-143.08	0.77	0.93
DARS	DARS	52|34|15	101	33.67	3	43|38|35|32	0	0	0	0	0	-120.17	0.91	0.93
RPL10A	RPL10A	30|36|34	100	33.33	3	42|46|46|39	0	0	0	0	0	-114.75	0.77	0.94
PTBP1	PTBP1	38|34|28	100	33.33	3	52|50|56|57	0	0	0	0	0	-159.52	0.62	0.94
QARS	QARS	55|23|21	99	33	3	59|64|60|54	0	0	0	0	0	-197.53	0.56	0.94
VIM	VIM	37|37|25	99	33	3	138|140|160|139	0	0	0	0	0	-548.09	0.23	0.94
CDK1	CDK1	41|33|24	98	32.67	3	50|50|45|41	0	0	0	0	0	-138.94	0.7	0.94
ATP1A1	ATP1A1	47|32|18	97	32.33	3	41|41|48|50	0	0	0	0	0	-145.98	0.72	0.93
CTTN	CTTN	43|28|26	97	32.33	3	105|115|100|95	0	0	0	0	0	-371.41	0.31	0.94
EIF2S3	EIF2S3	36|38|23	97	32.33	3	42|35|32|27	0	0	0	0	0	-92.07	0.95	0.93
MSN	MSN	51|27|19	97	32.33	3	51|57|64|43	0	0	0	0	0	-179.54	0.6	0.94
RPN1	RPN1	42|34|20	96	32	3	52|51|50|48	0	0	0	0	0	-162.84	0.64	0.94
IPO5	IPO5	83|10|2	95	31.67	3	40|57|77|93	0	0	0	0	0	-289.76	0.47	0.94
DVL1	DVL1	35|30|29	94	31.33	3	14|24|16|32	0	0	0	0	0	-37.78	1.46	0.92
YWHAE	YWHAE	59|19|16	94	31.33	3	14|18|26|43	0	0	0	0	0	-70.45	1.24	0.91
EFTUD2	EFTUD2	65|17|12	94	31.33	3	43|52|58|71	0	0	0	0	0	-207.35	0.56	0.93
SRP54	SRP54	41|36|17	94	31.33	3	31|43|51|42	0	0	0	0	0	-134.86	0.75	0.94
PRDX1	PRDX1	36|22|35	93	31	3	19|21|25|24	0	0	0	0	0	-50.38	1.39	0.92
RPL15	RPL15	35|31|27	93	31	3	36|36|34|35	0	0	0	0	0	-89.8	0.88	0.94
HNRNPM	HNRNPM	42|24|26	92	30.67	3	51|58|62|56	0	0	0	0	0	-180.23	0.54	0.94
PSMD11	PSMD11	46|28|17	91	30.33	3	38|40|37|39	0	0	0	0	0	-121.77	0.79	0.93
EIF4G2	EIF4G2	49|29|13	91	30.33	3	74|80|79|64	0	0	0	0	0	-283.16	0.41	0.94
EIF3L	EIF3L	48|28|15	91	30.33	3	56|55|48|48	0	0	0	0	0	-181.39	0.59	0.94
ABCE1	ABCE1	37|35|19	91	30.33	3	52|52|53|41	0	0	0	0	0	-162.1	0.61	0.94
RPS2	RPS2	33|28|29	90	30	3	40|39|38|29	0	0	0	0	0	-92.78	0.82	0.94
RPL6	RPL6	25|34|31	90	30	3	49|51|53|45	0	0	0	0	0	-148.81	0.61	0.94
CKAP5	CKAP5	41|39|10	90	30	3	118|135|153|113	0	0	0	0	0	-536.41	0.23	0.94
NACA	NACA	31|33|25	89	29.67	3	18|21|22|24	0	0	0	0	0	-42.55	1.4	0.92
MCM7	MCM7	49|20|19	88	29.33	3	51|50|52|45	0	0	0	0	0	-162.1	0.59	0.94
TPX2	TPX2	31|30|27	88	29.33	3	54|62|93|73	0	0	0	0	0	-228.99	0.42	0.94
RPL7A	RPL7A	22|35|31	88	29.33	3	55|51|53|45	0	0	0	0	0	-161.34	0.58	0.94
FBL	FBL	33|28|27	88	29.33	3	35|37|37|42	0	0	0	0	0	-99.19	0.78	0.94
NARS	NARS	50|23|14	87	29	3	55|57|55|54	0	0	0	0	0	-198.84	0.52	0.94
PALLD	PALLD	46|26|14	86	28.67	3	40|50|51|64	0	0	0	0	0	-181.72	0.56	0.94
MCM3	MCM3	38|33|15	86	28.67	3	55|51|60|60	0	0	0	0	0	-201.41	0.51	0.94
MYH10	MYH10	58|17|11	86	28.67	3	64|75|83|90	0	0	0	0	0	-305.72	0.37	0.94
RPS9	RPS9	31|35|19	85	28.33	3	32|28|31|22	0	0	0	0	0	-77.3	1	0.93
LTA4H	LTA4H	63|14|8	85	28.33	3	28|50|54|53	0	0	0	0	0	-177.33	0.61	0.93
PSAT1	PSAT1	40|27|18	85	28.33	3	39|42|39|45	0	0	0	0	0	-130.7	0.69	0.94
EIF3C	EIF3C	42|28|14	84	28	3	54|62|70|65	0	0	0	0	0	-230.76	0.45	0.94
YWHAZ	YWHAZ	41|14|29	84	28	3	17|22|30|29	0	0	0	0	0	-72.07	1.14	0.92
ATAD3A	ATAD3A	34|25|25	84	28	3	32|30|39|21	0	0	0	0	0	-75.31	0.92	0.93
SFXN1	SFXN1	34|32|18	84	28	3	28|33|38|33	0	0	0	0	0	-97.66	0.85	0.93
ADAR	ADAR	34|20|29	83	27.67	3	61|71|67|61	0	0	0	0	0	-223.98	0.43	0.94
ATP2A2	ATP2A2	43|23|16	82	27.33	3	60|69|63|65	0	0	0	0	0	-231.49	0.43	0.94
NOP58	NOP58	30|36|16	82	27.33	3	50|55|63|49	0	0	0	0	0	-189.27	0.5	0.94
MSH6	MSH6	42|25|14	81	27	3	51|48|55|46	0	0	0	0	0	-176.66	0.54	0.94
RPS16	RPS16	22|32|27	81	27	3	23|20|20|17	0	0	0	0	0	-42.46	1.35	0.92
MARS	MARS	52|15|14	81	27	3	63|70|75|75	0	0	0	0	0	-265.03	0.38	0.94
HSPA4	HSPA4	63|10|7	80	26.67	3	20|28|36|31	0	0	0	0	0	-105.67	0.93	0.91
LRRC59	LRRC59	31|27|22	80	26.67	3	36|38|38|34	0	0	0	0	0	-103.54	0.73	0.94
MCM5	MCM5	36|26|18	80	26.67	3	47|47|50|43	0	0	0	0	0	-153.16	0.57	0.94
SMARCA5	SMARCA5	30|34|15	79	26.33	3	80|74|72|49	0	0	0	0	0	-253.12	0.38	0.94
RPS5	RPS5	33|23|23	79	26.33	3	41|41|35|35	0	0	0	0	0	-107.46	0.69	0.94
PGAM1	PGAM1	43|14|22	79	26.33	3	21|21|26|30	0	0	0	0	0	-72.17	1.07	0.92
NAA15	NAA15	48|24|6	78	26	3	57|54|65|38	0	0	0	0	0	-215.63	0.49	0.94
PSMD6	PSMD6	40|25|13	78	26	3	46|46|43|43	0	0	0	0	0	-156.16	0.58	0.94
CCT6A	CCT6A	49|16|12	77	25.67	3	44|44|56|54	0	0	0	0	0	-179.99	0.52	0.94
EIF3D	EIF3D	35|26|16	77	25.67	3	48|43|49|43	0	0	0	0	0	-153.81	0.56	0.94
EIF3E	EIF3E	45|19|13	77	25.67	3	37|43|38|31	0	0	0	0	0	-125.92	0.69	0.93
PRDX6	PRDX6	37|24|16	77	25.67	3	47|46|43|52	0	0	0	0	0	-158.99	0.55	0.94
RSL1D1	RSL1D1	20|35|22	77	25.67	3	65|66|60|51	0	0	0	0	0	-205.19	0.42	0.94
RPL3	RPL3	42|20|13	75	25	3	41|40|42|48	0	0	0	0	0	-148.83	0.58	0.94
RPL18	RPL18	17|30|28	75	25	3	27|29|29|23	0	0	0	0	0	-76.16	0.93	0.93
RPL18A	RPL18A	22|25|28	75	25	3	30|31|27|20	0	0	0	0	0	-67.47	0.93	0.93
FARSB	FARSB	35|27|13	75	25	3	36|30|34|29	0	0	0	0	0	-105.35	0.78	0.93
MCM2	MCM2	42|18|15	75	25	3	42|40|44|44	0	0	0	0	0	-142.79	0.59	0.94
CCT2	CCT2	45|16|14	75	25	3	28|32|38|39	0	0	0	0	0	-111.23	0.73	0.93
CTPS1	CTPS1	45|18|10	73	24.33	3	48|47|52|45	0	0	0	0	0	-179.3	0.51	0.94
FXR2	FXR2	27|26|20	73	24.33	3	20|26|30|22	0	0	0	0	0	-61.52	0.99	0.93
KPNA2	KPNA2	37|21|15	73	24.33	3	20|27|29|31	0	0	0	0	0	-79.03	0.91	0.93
RPS15A	RPS15A	18|30|24	72	24	3	27|24|25|17	0	0	0	0	0	-60.18	1.03	0.93
ADNP	ADNP	30|18|23	71	23.67	3	47|64|75|84	0	0	0	0	0	-239.23	0.35	0.94
PFKL	PFKL	33|22|16	71	23.67	3	47|50|47|54	0	0	0	0	0	-169.4	0.48	0.94
COPB2	COPB2	38|19|14	71	23.67	3	39|47|50|47	0	0	0	0	0	-158.82	0.52	0.94
TALDO1	TALDO1	31|21|17	69	23	3	21|19|25|28	0	0	0	0	0	-61.87	0.99	0.92
LARP1	LARP1	42|19|8	69	23	3	83|99|70|81	0	0	0	0	0	-339.16	0.28	0.94
EMSY	EMSY	27|26|16	69	23	3	26|33|50|55	0	0	0	0	0	-133.57	0.56	0.94
SSRP1	SSRP1	34|26|9	69	23	3	33|32|31|36	0	0	0	0	0	-118.33	0.7	0.93
PSMD12	PSMD12	41|20|7	68	22.67	3	40|43|43|35	0	0	0	0	0	-155.02	0.56	0.93
RPL13	RPL13	20|28|20	68	22.67	3	27|23|27|16	0	0	0	0	0	-56.98	0.97	0.93
DDX6	DDX6	34|20|14	68	22.67	3	39|38|36|38	0	0	0	0	0	-125.59	0.6	0.94
HK1	HK1	38|25|5	68	22.67	3	51|34|46|33	0	0	0	0	0	-164.53	0.55	0.94
ATXN2L	ATXN2L	30|21|16	67	22.33	3	72|87|87|88	0	0	0	0	0	-313.81	0.27	0.94
VCP	VCP	37|21|9	67	22.33	3	28|30|38|39	0	0	0	0	0	-121.5	0.66	0.93
CCAR2	CCAR2	30|20|17	67	22.33	3	45|46|50|48	0	0	0	0	0	-157.59	0.47	0.94
IGF2BP1	IGF2BP1	13|18|36	67	22.33	3	48|50|52|53	0	0	0	0	0	-182.52	0.44	0.94
PRPS1	PRPS1	33|17|17	67	22.33	3	18|17|21|17	0	0	0	0	0	-43.54	1.22	0.91
HDLBP	HDLBP	32|24|11	67	22.33	3	153|154|161|163	0	0	0	0	0	-656.65	0.14	0.94
RPS8	RPS8	31|19|16	66	22	3	31|29|27|20	0	0	0	0	0	-77.09	0.82	0.93
PPIB	PPIB	24|17|25	66	22	3	19|21|22|16	0	0	0	0	0	-48.03	1.13	0.92
U2SURP	U2SURP	33|22|11	66	22	3	76|87|88|90	0	0	0	0	0	-337.46	0.26	0.94
RPLP0	RPLP0	34|16|16	66	22	3	23|22|26|20	0	0	0	0	0	-61.73	0.97	0.92
PCBP1	PCBP1	26|19|21	66	22	3	30|36|35|36	0	0	0	0	0	-100.59	0.64	0.94
EIF4A3	EIF4A3	35|16|15	66	22	3	28|27|27|16	0	0	0	0	0	-70.22	0.9	0.92
SLC25A13	SLC25A13	32|25|9	66	22	3	44|38|44|46	0	0	0	0	0	-160.82	0.51	0.94
SLC25A3	SLC25A3	28|23|14	65	21.67	3	31|31|36|27	0	0	0	0	0	-99.05	0.69	0.94
GFPT1	GFPT1	41|18|6	65	21.67	3	35|38|45|41	0	0	0	0	0	-156.01	0.55	0.93
RUVBL2	RUVBL2	35|18|12	65	21.67	3	102|94|91|88	0	0	0	0	0	-371.15	0.23	0.94
ADSL	ADSL	33|22|10	65	21.67	3	25|28|37|43	0	0	0	0	0	-116.51	0.65	0.94
GATAD2B	GATAD2B	22|17|26	65	21.67	3	26|36|35|35	0	0	0	0	0	-99.69	0.66	0.94
UBA2	UBA2	39|14|11	64	21.33	3	37|37|45|40	0	0	0	0	0	-141.45	0.54	0.94
NPEPPS	NPEPPS	54|6|4	64	21.33	3	41|53|58|63	0	0	0	0	0	-224.29	0.4	0.93
KARS	KARS	36|17|11	64	21.33	3	32|32|32|28	0	0	0	0	0	-104.91	0.69	0.93
RPS6	RPS6	18|28|17	63	21	3	34|33|35|22	0	0	0	0	0	-91.79	0.68	0.94
PA2G4	PA2G4	45|13|5	63	21	3	27|28|33|32	0	0	0	0	0	-116.97	0.7	0.93
NUP153	NUP153	29|20|14	63	21	3	76|96|97|99	0	0	0	0	0	-356.84	0.23	0.94
RPS11	RPS11	17|15|31	63	21	3	31|28|38|25	0	0	0	0	0	-93.99	0.69	0.93
HNRNPK	HNRNPK	33|16|14	63	21	3	38|41|51|46	0	0	0	0	0	-151.5	0.48	0.94
MDH1	MDH1	28|17|17	62	20.67	3	19|22|25|18	0	0	0	0	0	-53.5	0.98	0.92
GEMIN5	GEMIN5	42|11|9	62	20.67	3	87|90|89|73	0	0	0	0	0	-342.27	0.24	0.94
LCP1	LCP1	43|8|11	62	20.67	3	30|43|38|44	0	0	0	0	0	-145.64	0.53	0.93
CKAP4	CKAP4	31|23|8	62	20.67	3	44|42|44|38	0	0	0	0	0	-159.5	0.49	0.94
HARS	HARS	44|11|6	61	20.33	3	16|19|23|22	0	0	0	0	0	-71.57	1.02	0.89
LIN54	LIN54	25|22|14	61	20.33	3	10|17|21|25	0	0	0	0	0	-47.97	1.11	0.92
BCAP31	BCAP31	21|21|19	61	20.33	3	25|29|26|23	0	0	0	0	0	-67.83	0.79	0.94
GARS	GARS	35|16|9	60	20	3	29|35|35|40	0	0	0	0	0	-125.72	0.58	0.93
ARF3	ARF3	30|20|10	60	20	3	34|38|39|40	0	0	0	0	0	-135.69	0.53	0.94
DDB1	DDB1	52|6|2	60	20	3	16|25|28|44	0	0	0	0	0	-118.91	0.71	0.92
SLC25A6	SLC25A6	24|24|12	60	20	3	25|21|20|15	0	0	0	0	0	-59.45	0.99	0.92
CD2AP	CD2AP	26|21|13	60	20	3	52|57|65|66	0	0	0	0	0	-221.9	0.33	0.94
TUFM	TUFM	32|15|12	59	19.67	3	24|25|29|19	0	0	0	0	0	-75.22	0.81	0.93
MAPK1	MAPK1	27|18|14	59	19.67	3	24|25|23|28	0	0	0	0	0	-74.13	0.79	0.93
SMC2	SMC2	24|9|26	59	19.67	3	49|46|54|40	0	0	0	0	0	-179.06	0.42	0.94
XPO5	XPO5	41|12|5	58	19.33	3	49|61|75|71	0	0	0	0	0	-265.55	0.3	0.94
SPTBN1	SPTBN1	47|9|2	58	19.33	3	46|53|66|83	0	0	0	0	0	-268.87	0.31	0.94
DDX3X	DDX3X	41|13|4	58	19.33	3	110|125|118|104	0	0	0	0	0	-493.29	0.17	0.94
YEATS2	YEATS2	29|17|12	58	19.33	3	23|39|46|58	0	0	0	0	0	-145.47	0.47	0.94
NAT10	NAT10	28|22|8	58	19.33	3	96|93|83|68	0	0	0	0	0	-346.81	0.23	0.94
ATP5F1	ATP5F1	32|19|7	58	19.33	3	29|28|30|31	0	0	0	0	0	-108.96	0.66	0.93
VDAC3	VDAC3	23|20|14	57	19	3	26|24|24|21	0	0	0	0	0	-69.24	0.8	0.94
SRP68	SRP68	34|15|8	57	19	3	46|54|55|50	0	0	0	0	0	-199.44	0.37	0.94
SPEN	SPEN	36|12|9	57	19	3	36|59|71|70	0	0	0	0	0	-229.18	0.32	0.94
MATR3	MATR3	36|9|12	57	19	3	37|43|52|46	0	0	0	0	0	-167.25	0.43	0.94
RECQL	RECQL	29|19|9	57	19	3	27|29|35|26	0	0	0	0	0	-102.6	0.65	0.94
MAT2A	MAT2A	23|19|15	57	19	3	14|12|18|13	0	0	0	0	0	-32.34	1.33	0.91
NOP2	NOP2	12|28|16	56	18.67	3	50|45|46|38	0	0	0	0	0	-159.87	0.42	0.94
RRP1B	RRP1B	27|15|14	56	18.67	3	34|35|38|35	0	0	0	0	0	-116.34	0.53	0.94
SARS	SARS	32|15|9	56	18.67	3	61|59|57|58	0	0	0	0	0	-228.75	0.32	0.94
FARSA	FARSA	32|15|9	56	18.67	3	30|27|41|35	0	0	0	0	0	-119.43	0.56	0.94
XRN2	XRN2	32|16|8	56	18.67	3	39|45|50|57	0	0	0	0	0	-184.3	0.39	0.94
MYBL2	MYBL2	28|22|5	55	18.33	3	7|12|40|27	0	0	0	0	0	-79.51	0.85	0.92
PHGDH	PHGDH	25|15|15	55	18.33	3	17|18|18|21	0	0	0	0	0	-47.55	0.99	0.92
PES1	PES1	21|26|8	55	18.33	3	32|37|35|24	0	0	0	0	0	-116.9	0.57	0.94
RAB7A	RAB7A	23|16|16	55	18.33	3	24|26|21|21	0	0	0	0	0	-62.67	0.8	0.94
RPS13	RPS13	16|23|16	55	18.33	3	31|29|30|26	0	0	0	0	0	-85.89	0.63	0.94
DIAPH1	DIAPH1	44|9|2	55	18.33	3	43|52|62|49	0	0	0	0	0	-222.72	0.36	0.94
G6PD	G6PD	39|4|12	55	18.33	3	31|41|47|45	0	0	0	0	0	-168.27	0.45	0.94
PRMT1	PRMT1	36|9|10	55	18.33	3	38|40|42|43	0	0	0	0	0	-151.21	0.45	0.94
PDIA4	PDIA4	39|15|1	55	18.33	3	30|40|56|57	0	0	0	0	0	-201.12	0.4	0.94
HNRNPA2B1	HNRNPA2B1	23|14|17	54	18	3	49|55|66|62	0	0	0	0	0	-210.52	0.31	0.94
HAT1	HAT1	23|19|12	54	18	3	28|31|38|31	0	0	0	0	0	-106.65	0.56	0.94
RAB1A	RAB1A	26|18|10	54	18	3	11|12|16|13	0	0	0	0	0	-35.4	1.38	0.89
COPB1	COPB1	37|13|4	54	18	3	30|39|38|42	0	0	0	0	0	-151.83	0.48	0.94
CANX	CANX	32|11|10	53	17.67	3	16|27|29|32	0	0	0	0	0	-86.49	0.68	0.93
PSMB5	PSMB5	30|11|12	53	17.67	3	19|19|16|16	0	0	0	0	0	-50.69	1.01	0.91
PSMC2	PSMC2	34|10|9	53	17.67	3	67|77|65|61	0	0	0	0	0	-266.81	0.26	0.94
RPL13A	RPL13A	18|23|12	53	17.67	3	18|21|22|17	0	0	0	0	0	-56.54	0.91	0.92
SMU1	SMU1	28|19|6	53	17.67	3	34|35|32|30	0	0	0	0	0	-125.76	0.54	0.94
DKC1	DKC1	15|25|12	52	17.33	3	33|33|37|36	0	0	0	0	0	-118.01	0.5	0.94
PCNP	PCNP	18|16|18	52	17.33	3	19|18|19|19	0	0	0	0	0	-46.87	0.92	0.94
ACOT7	ACOT7	22|17|13	52	17.33	3	11|13|14|13	0	0	0	0	0	-29.95	1.36	0.9
CYB5R3	CYB5R3	26|17|9	52	17.33	3	33|35|39|31	0	0	0	0	0	-124.66	0.5	0.94
FTSJ3	FTSJ3	27|17|8	52	17.33	3	45|51|50|40	0	0	0	0	0	-178.89	0.37	0.94
CSNK2A1	CSNK2A1	29|12|11	52	17.33	3	32|38|41|41	0	0	0	0	0	-134.09	0.46	0.94
CHAF1A	CHAF1A	20|18|13	51	17	3	19|25|29|27	0	0	0	0	0	-76.13	0.68	0.94
PPP1CA	PPP1CA	31|7|13	51	17	3	38|44|36|42	0	0	0	0	0	-153.93	0.42	0.94
WARS	WARS	38|6|7	51	17	3	13|18|26|30	0	0	0	0	0	-78.54	0.78	0.92
HACD3	HACD3	29|15|7	51	17	3	34|35|40|34	0	0	0	0	0	-135.65	0.48	0.94
YWHAQ	YWHAQ	31|8|12	51	17	3	17|30|37|30	0	0	0	0	0	-101.7	0.6	0.93
XPO7	XPO7	32|12|6	50	16.67	3	36|43|38|43	0	0	0	0	0	-157.09	0.42	0.94
SKIV2L2	SKIV2L2	30|14|6	50	16.67	3	50|57|56|51	0	0	0	0	0	-215.96	0.31	0.94
DDOST	DDOST	25|15|10	50	16.67	3	25|24|21|18	0	0	0	0	0	-70.44	0.76	0.93
TAGLN2	TAGLN2	21|13|16	50	16.67	3	34|39|40|37	0	0	0	0	0	-126.96	0.44	0.94
CHD4	CHD4	29|15|5	49	16.33	3	68|73|75|54	0	0	0	0	0	-281.24	0.24	0.94
MSH2	MSH2	40|6|3	49	16.33	3	15|22|31|32	0	0	0	0	0	-101.36	0.65	0.92
DDX5	DDX5	21|12|16	49	16.33	3	37|39|37|31	0	0	0	0	0	-123.19	0.45	0.94
TXNRD1	TXNRD1	33|12|4	49	16.33	3	32|35|35|34	0	0	0	0	0	-137.61	0.48	0.94
PSMD2	PSMD2	36|7|6	49	16.33	3	24|40|46|60	0	0	0	0	0	-167.23	0.38	0.94
PRMT5	PRMT5	28|17|4	49	16.33	3	34|36|32|39	0	0	0	0	0	-143.08	0.46	0.94
PTBP2	PTBP2	23|15|11	49	16.33	3	5|14|14|24	0	0	0	0	0	-37.78	1.15	0.91
OAT	OAT	41|6|2	49	16.33	3	21|17|14|22	0	0	0	0	0	-76.77	0.88	0.89
POLR2B	POLR2B	24|17|7	48	16	3	49|51|52|50	0	0	0	0	0	-199.44	0.32	0.94
CLUH	CLUH	36|7|5	48	16	3	29|30|22|26	0	0	0	0	0	-102.98	0.6	0.93
KIAA0196	KIAA0196	28|13|7	48	16	3	66|62|63|77	0	0	0	0	0	-271.58	0.24	0.94
DRG1	DRG1	18|20|10	48	16	3	33|36|32|29	0	0	0	0	0	-113.63	0.49	0.94
BLMH	BLMH	26|11|10	47	15.67	3	24|30|35|37	0	0	0	0	0	-109.53	0.5	0.94
MCM4	MCM4	26|14|7	47	15.67	3	58|56|52|52	0	0	0	0	0	-216.87	0.29	0.94
PYGB	PYGB	31|11|5	47	15.67	3	26|34|38|36	0	0	0	0	0	-132.12	0.47	0.94
SMC4	SMC4	32|12|3	47	15.67	3	56|62|69|48	0	0	0	0	0	-250.58	0.27	0.94
NUDT19	NUDT19	22|17|8	47	15.67	3	29|31|41|29	0	0	0	0	0	-119.02	0.48	0.94
RPS10	RPS10	18|12|17	47	15.67	3	28|27|33|23	0	0	0	0	0	-89.3	0.56	0.94
RPSA	RPSA	26|14|6	46	15.33	3	10|12|18|18	0	0	0	0	0	-48.94	1.06	0.9
HNRNPC	HNRNPC	18|15|13	46	15.33	3	20|22|19|19	0	0	0	0	0	-56.61	0.77	0.94
APEX1	APEX1	24|13|9	46	15.33	3	40|41|50|47	0	0	0	0	0	-167.25	0.34	0.94
PSMA7	PSMA7	21|13|11	45	15	3	20|20|21|24	0	0	0	0	0	-65.35	0.71	0.94
WAPAL	WAPAL	35|5|5	45	15	3	62|79|82|99	0	0	0	0	0	-338.39	0.19	0.94
RPL8	RPL8	13|18|14	45	15	3	29|28|34|32	0	0	0	0	0	-99.25	0.49	0.94
RPL14	RPL14	8|18|19	45	15	3	21|23|16|14	0	0	0	0	0	-60.69	0.81	0.92
SART3	SART3	33|10|2	45	15	3	41|42|53|54	0	0	0	0	0	-205.01	0.32	0.94
IPO7	IPO7	37|6|2	45	15	3	46|63|63|71	0	0	0	0	0	-263.73	0.25	0.94
CASC5	CASC5	30|11|4	45	15	3	61|85|77|129	0	0	0	0	0	-375.31	0.17	0.94
BRIX1	BRIX1	22|13|10	45	15	3	39|36|33|38	0	0	0	0	0	-130.42	0.41	0.94
SEC22B	SEC22B	19|17|9	45	15	3	22|18|18|17	0	0	0	0	0	-59.55	0.8	0.92
SSB	SSB	34|7|3	44	14.67	3	31|34|51|55	0	0	0	0	0	-179.25	0.34	0.94
RPN2	RPN2	29|13|2	44	14.67	3	26|29|38|37	0	0	0	0	0	-138.43	0.45	0.94
NUP214	NUP214	26|9|9	44	14.67	3	100|101|127|109	0	0	0	0	0	-450.04	0.13	0.94
RAB5C	RAB5C	18|14|12	44	14.67	3	13|15|14|13	0	0	0	0	0	-34.98	1.07	0.92
KIF5B	KIF5B	28|10|6	44	14.67	3	45|54|62|48	0	0	0	0	0	-210.55	0.28	0.94
HPRT1	HPRT1	18|12|14	44	14.67	3	12|11|11|13	0	0	0	0	0	-27.88	1.25	0.91
GTF3C1	GTF3C1	25|15|3	43	14.33	3	25|20|29|15	0	0	0	0	0	-89.63	0.64	0.93
UQCRC2	UQCRC2	15|13|15	43	14.33	3	15|15|11|13	0	0	0	0	0	-32.6	1.06	0.92
ECM29	ECM29	38|5|0	43	14.33	3	56|53|58|51	0	0	0	0	0	-246.18	0.26	0.94
AHSA1	AHSA1	21|12|10	43	14.33	3	15|18|21|21	0	0	0	0	0	-57.49	0.76	0.92
DDX18	DDX18	19|22|2	43	14.33	3	38|34|43|35	0	0	0	0	0	-160.5	0.38	0.94
NMT1	NMT1	23|10|10	43	14.33	3	22|26|26|27	0	0	0	0	0	-83.64	0.57	0.94
GOT1	GOT1	29|9|5	43	14.33	3	14|13|18|25	0	0	0	0	0	-63.53	0.82	0.91
CPNE3	CPNE3	25|11|7	43	14.33	3	30|27|31|31	0	0	0	0	0	-110.03	0.48	0.94
GTPBP4	GTPBP4	9|20|14	43	14.33	3	46|50|48|40	0	0	0	0	0	-173.69	0.31	0.94
PPP2R1A	PPP2R1A	34|4|5	43	14.33	3	19|34|35|45	0	0	0	0	0	-133.83	0.43	0.93
PSMD8	PSMD8	22|16|5	43	14.33	3	13|15|15|16	0	0	0	0	0	-52.25	0.97	0.91
PSME3	PSME3	19|9|15	43	14.33	3	14|16|18|16	0	0	0	0	0	-48.65	0.9	0.92
TTLL12	TTLL12	34|6|3	43	14.33	3	20|27|32|35	0	0	0	0	0	-116.94	0.5	0.93
RCC1	RCC1	22|18|3	43	14.33	3	26|27|31|24	0	0	0	0	0	-110.47	0.53	0.94
TMPO	TMPO	19|16|7	42	14	3	83|97|112|85	0	0	0	0	0	-391.43	0.15	0.94
AIFM1	AIFM1	17|14|11	42	14	3	25|24|24|20	0	0	0	0	0	-73.33	0.6	0.94
DIS3	DIS3	18|17|7	42	14	3	37|51|63|42	0	0	0	0	0	-189.27	0.29	0.94
ARPC2	ARPC2	28|9|5	42	14	3	16|18|16|22	0	0	0	0	0	-65.77	0.78	0.92
RANGAP1	RANGAP1	23|8|11	42	14	3	86|98|87|97	0	0	0	0	0	-377.85	0.15	0.94
ACSL3	ACSL3	18|20|4	42	14	3	26|28|33|28	0	0	0	0	0	-114.75	0.49	0.94
PUS7	PUS7	20|18|4	42	14	3	12|15|30|22	0	0	0	0	0	-75.47	0.71	0.93
HSPH1	HSPH1	30|9|3	42	14	3	16|32|34|30	0	0	0	0	0	-114.51	0.5	0.93
NAMPT	NAMPT	24|13|5	42	14	3	24|32|33|37	0	0	0	0	0	-123.46	0.44	0.94
SLC25A11	SLC25A11	22|15|5	42	14	3	34|36|35|30	0	0	0	0	0	-133.21	0.41	0.94
CNOT1	CNOT1	38|3|1	42	14	3	117|118|109|118	0	0	0	0	0	-514.15	0.12	0.94
2009-09-01	2009-09-01	17|15|10	42	14	3	20|24|32|30	0	0	0	0	0	-88.8	0.53	0.94
GNPDA1	GNPDA1	23|10|9	42	14	3	16|12|10|12	0	0	0	0	0	-35.23	1.12	0.9
EIF3M	EIF3M	26|13|3	42	14	3	27|33|30|40	0	0	0	0	0	-134.57	0.43	0.94
STAT1	STAT1	30|7|5	42	14	3	54|53|66|53	0	0	0	0	0	-232.75	0.25	0.94
DNM2	DNM2	28|9|5	42	14	3	39|43|59|57	0	0	0	0	0	-201.74	0.28	0.94
TIMM50	TIMM50	18|13|10	41	13.67	3	21|20|18|17	0	0	0	0	0	-58.47	0.72	0.94
SNW1	SNW1	12|17|12	41	13.67	3	42|46|48|44	0	0	0	0	0	-160.92	0.3	0.94
TOP1	TOP1	3|25|13	41	13.67	3	42|48|50|31	0	0	0	0	0	-179.58	0.32	0.94
PSMB1	PSMB1	19|15|7	41	13.67	3	17|15|17|18	0	0	0	0	0	-55.82	0.82	0.92
SDHA	SDHA	32|4|5	41	13.67	3	22|23|30|25	0	0	0	0	0	-98.49	0.55	0.93
MTA1	MTA1	19|10|12	41	13.67	3	41|45|48|44	0	0	0	0	0	-164.35	0.31	0.94
CSTF2T	CSTF2T	15|16|10	41	13.67	3	5|12|18|13	0	0	0	0	0	-31.4	1.14	0.91
RPL12	RPL12	19|14|8	41	13.67	3	18|23|20|18	0	0	0	0	0	-65.76	0.69	0.94
SEC23B	SEC23B	29|6|6	41	13.67	3	27|35|44|43	0	0	0	0	0	-145.02	0.37	0.94
ACTR3	ACTR3	31|3|7	41	13.67	3	6|11|21|20	0	0	0	0	0	-55.88	0.94	0.9
MCM6	MCM6	37|2|2	41	13.67	3	24|24|19|24	0	0	0	0	0	-95.38	0.6	0.92
RBM39	RBM39	24|7|10	41	13.67	3	13|15|21|20	0	0	0	0	0	-57.84	0.79	0.92
WDR36	WDR36	25|13|3	41	13.67	3	42|35|42|27	0	0	0	0	0	-152.11	0.37	0.94
SYNCRIP	SYNCRIP	17|18|6	41	13.67	3	47|48|50|35	0	0	0	0	0	-178.92	0.3	0.94
PRPSAP2	PRPSAP2	22|14|5	41	13.67	3	33|25|30|25	0	0	0	0	0	-109.43	0.48	0.94
VDAC2	VDAC2	18|11|11	40	13.33	3	16|9|9|6	0	0	0	0	0	-22.97	1.33	0.9
RPL11	RPL11	11|13|16	40	13.33	3	13|13|11|8	0	0	0	0	0	-27.57	1.19	0.91
SNRPB	SNRPB	12|11|17	40	13.33	3	17|18|19|14	0	0	0	0	0	-48.76	0.78	0.94
CNDP2	CNDP2	27|7|6	40	13.33	3	19|22|32|29	0	0	0	0	0	-94.69	0.52	0.93
ESYT1	ESYT1	31|6|3	40	13.33	3	91|87|90|76	0	0	0	0	0	-371.92	0.16	0.94
RPL24	RPL24	6|17|17	40	13.33	3	10|17|13|12	0	0	0	0	0	-42.85	1.03	0.91
HDAC2	HDAC2	24|7|9	40	13.33	3	28|30|25|31	0	0	0	0	0	-104.72	0.47	0.94
NUP50	NUP50	23|10|6	39	13	3	52|55|60|56	0	0	0	0	0	-225.81	0.23	0.94
CAP1	CAP1	23|7|9	39	13	3	16|20|33|33	0	0	0	0	0	-91.61	0.51	0.94
MRTO4	MRTO4	21|11|7	39	13	3	28|20|19|17	0	0	0	0	0	-73.3	0.62	0.94
BLVRA	BLVRA	23|9|7	39	13	3	8|9|10|13	0	0	0	0	0	-29.26	1.3	0.85
COPG2	COPG2	30|9|0	39	13	3	36|39|43|44	0	0	0	0	0	-183.33	0.32	0.94
PCBP2	PCBP2	16|12|11	39	13	3	21|24|22|29	0	0	0	0	0	-76.33	0.54	0.94
EZR	EZR	28|8|3	39	13	3	24|27|36|30	0	0	0	0	0	-120.31	0.44	0.94
PFKM	PFKM	24|10|5	39	13	3	35|38|36|33	0	0	0	0	0	-140.8	0.37	0.94
PITPNB	PITPNB	26|10|3	39	13	3	20|22|20|27	0	0	0	0	0	-89.77	0.58	0.93
A8K968	EPB41L3	27|9|2	38	12.67	3	72|79|79|84	0	0	0	0	0	-343.16	0.16	0.94
COX4I1	COX4I1	16|12|10	38	12.67	3	25|22|24|20	0	0	0	0	0	-73.48	0.56	0.94
KHDRBS1	KHDRBS1	17|10|11	38	12.67	3	20|24|25|21	0	0	0	0	0	-72.47	0.56	0.94
NOC2L	NOC2L	17|16|5	38	12.67	3	23|23|29|12	0	0	0	0	0	-81.32	0.58	0.94
EMG1	EMG1	17|11|10	38	12.67	3	20|20|20|19	0	0	0	0	0	-61.45	0.64	0.94
THRAP3	THRAP3	15|14|9	38	12.67	3	44|60|63|61	0	0	0	0	0	-221.11	0.22	0.94
NDUFS2	NDUFS2	29|6|3	38	12.67	3	5|11|19|13	0	0	0	0	0	-45.39	1.06	0.88
RPS27	RPS27	14|11|13	38	12.67	3	16|17|18|14	0	0	0	0	0	-45.9	0.78	0.94
FKBP4	FKBP4	37|0|1	38	12.67	3	13|15|20|20	0	0	0	0	0	-78.01	0.75	0.89
RAB11B	RAB11B	17|13|8	38	12.67	3	17|13|13|14	0	0	0	0	0	-43.76	0.89	0.92
AP3D1	AP3D1	30|4|3	37	12.33	3	52|54|54|49	0	0	0	0	0	-221.79	0.24	0.94
RAB2A	RAB2A	17|14|6	37	12.33	3	14|15|13|16	0	0	0	0	0	-48.91	0.85	0.92
PNP	PNP	26|7|4	37	12.33	3	10|15|19|24	0	0	0	0	0	-63.96	0.73	0.92
VCL	VCL	28|7|2	37	12.33	3	17|22|28|32	0	0	0	0	0	-104	0.5	0.93
RPL26	RPL26	10|11|16	37	12.33	3	24|22|23|15	0	0	0	0	0	-66.43	0.59	0.94
PPP2CA	PPP2CA	26|7|4	37	12.33	3	11|14|21|18	0	0	0	0	0	-60	0.77	0.91
ACTR2	ACTR2	20|10|7	37	12.33	3	22|28|27|28	0	0	0	0	0	-95.21	0.47	0.94
SMC3	SMC3	23|5|9	37	12.33	3	23|24|41|32	0	0	0	0	0	-116.65	0.41	0.94
ALDH7A1	ALDH7A1	23|9|5	37	12.33	3	9|15|14|20	0	0	0	0	0	-51.15	0.85	0.91
ME2	ME2	23|10|4	37	12.33	3	13|12|14|14	0	0	0	0	0	-48.47	0.93	0.9
RPS19	RPS19	1|3|33	37	12.33	3	15|17|13|15	0	0	0	0	0	-64.96	0.82	0.88
HUWE1	HUWE1	35|2|0	37	12.33	3	46|41|45|77	0	0	0	0	0	-235.35	0.24	0.94
CUL3	CUL3	18|12|6	36	12	3	32|37|40|34	0	0	0	0	0	-138.7	0.34	0.94
ARCN1	ARCN1	21|10|5	36	12	3	36|32|36|26	0	0	0	0	0	-127.79	0.37	0.94
LRIF1	LRIF1	17|14|5	36	12	3	14|19|20|29	0	0	0	0	0	-76.11	0.59	0.94
HNRNPL	HNRNPL	18|9|9	36	12	3	33|42|45|36	0	0	0	0	0	-143.75	0.31	0.94
SF3B2	SF3B2	19|12|5	36	12	3	64|68|74|70	0	0	0	0	0	-287.9	0.17	0.94
TMED10	TMED10	13|15|8	36	12	3	20|25|23|17	0	0	0	0	0	-71.89	0.56	0.94
DDX42	DDX42	19|11|6	36	12	3	45|46|50|61	0	0	0	0	0	-202.9	0.24	0.94
PABPC4	PABPC4	9|1|26	36	12	3	10|11|13|12	0	0	0	0	0	-49.62	1.04	0.87
TCF20	TCF20	22|10|4	36	12	3	8|31|32|43	0	0	0	0	0	-112.77	0.42	0.94
NUP93	NUP93	21|10|4	35	11.67	3	24|28|30|31	0	0	0	0	0	-112.57	0.41	0.94
ACTR1A	ACTR1A	24|7|4	35	11.67	3	13|15|11|21	0	0	0	0	0	-55.78	0.78	0.91
RAC1	RAC1	16|11|8	35	11.67	3	21|20|15|12	0	0	0	0	0	-54.72	0.69	0.94
CUL2	CUL2	25|9|1	35	11.67	3	21|29|27|23	0	0	0	0	0	-109.19	0.47	0.94
TRIP13	TRIP13	23|6|6	35	11.67	3	25|28|28|29	0	0	0	0	0	-103.27	0.42	0.94
BCLAF1	BCLAF1	15|11|9	35	11.67	3	60|64|66|54	0	0	0	0	0	-238.51	0.19	0.94
PGM1	PGM1	27|4|4	35	11.67	3	16|22|32|23	0	0	0	0	0	-90.74	0.5	0.93
TSN	TSN	18|11|6	35	11.67	3	24|23|22|24	0	0	0	0	0	-85.23	0.5	0.94
NCAPD2	NCAPD2	28|4|3	35	11.67	3	55|60|59|69	0	0	0	0	0	-259.51	0.19	0.94
CORO1C	CORO1C	18|8|9	35	11.67	3	24|24|30|21	0	0	0	0	0	-86.36	0.47	0.94
DARS2	DARS2	24|6|5	35	11.67	3	29|23|28|28	0	0	0	0	0	-104.05	0.43	0.94
TBL3	TBL3	21|8|5	34	11.33	3	41|40|36|38	0	0	0	0	0	-154.95	0.29	0.94
COPS2	COPS2	28|3|3	34	11.33	3	5|5|16|28	0	0	0	0	0	-51.19	0.84	0.9
EIF2B1	EIF2B1	17|12|5	34	11.33	3	27|25|26|24	0	0	0	0	0	-97.62	0.44	0.94
PSMB2	PSMB2	18|8|8	34	11.33	3	10|11|14|8	0	0	0	0	0	-30.39	1.05	0.9
MYO6	MYO6	30|3|1	34	11.33	3	41|52|70|62	0	0	0	0	0	-248.2	0.2	0.94
PSMC1	PSMC1	23|7|4	34	11.33	3	5|11|10|11	0	0.01	0	0.01	0	-32.08	1.23	0.8
SET	SET	13|15|6	34	11.33	3	9|12|14|15	0	0	0	0	0	-40.87	0.91	0.92
HNRNPA3	HNRNPA3	10|3|21	34	11.33	3	27|34|41|36	0	0	0	0	0	-143.36	0.33	0.94
API5	API5	25|9|0	34	11.33	3	30|30|33|24	0	0	0	0	0	-132.87	0.39	0.94
H2AFV	H2AFV	11|9|14	34	11.33	3	15|15|17|12	0	0	0	0	0	-43.8	0.77	0.94
PAFAH1B1	PAFAH1B1	22|9|3	34	11.33	3	18|14|16|17	0	0	0	0	0	-63.87	0.7	0.92
YWHAB	YWHAB	21|3|10	34	11.33	3	3|5|16|16	0	0	0	0	0	-36.74	1.13	0.89
RNF219	RNF219	19|10|5	34	11.33	3	29|42|22|57	0	0	0	0	0	-148.69	0.3	0.94
RRM1	RRM1	29|0|5	34	11.33	3	32|37|37|37	0	0	0	0	0	-162.02	0.32	0.94
G3BP1	G3BP1	14|8|12	34	11.33	3	44|53|55|58	0	0	0	0	0	-204.86	0.22	0.94
VAPB	VAPB	14|6|13	33	11	3	10|15|17|19	0	0	0	0	0	-51.96	0.72	0.94
FEN1	FEN1	14|10|9	33	11	3	19|16|25|16	0	0	0	0	0	-60.53	0.58	0.94
ARPC4	ARPC4	13|9|11	33	11	3	12|13|15|14	0	0	0	0	0	-39.01	0.81	0.94
NUP205	NUP205	21|8|4	33	11	3	40|45|42|52	0	0	0	0	0	-184.76	0.25	0.94
USP14	USP14	23|8|2	33	11	3	13|20|25|31	0	0	0	0	0	-92.81	0.49	0.93
EDC4	EDC4	26|6|0	32	10.67	3	118|142|156|150	0	0	0	0	0	-636.97	0.08	0.94
PPP2R2A	PPP2R2A	27|5|0	32	10.67	3	17|19|21|19	0	0	0	0	0	-86.95	0.56	0.92
DYNLL1	DYNLL1	13|11|8	32	10.67	3	15|15|16|13	0	0	0	0	0	-45.73	0.72	0.94
MYO1C	MYO1C	28|3|1	32	10.67	3	20|23|24|29	0	0	0	0	0	-104.75	0.44	0.93
VAPA	VAPA	18|6|8	32	10.67	3	31|36|35|31	0	0	0	0	0	-127.91	0.32	0.94
UBR4	UBR4	32|0|0	32	10.67	3	23|32|38|41	0	0	0	0	0	-151.72	0.32	0.94
RHOA	RHOA	19|6|7	32	10.67	3	10|10|10|5	0	0	0	0	0	-26.3	1.22	0.87
HEATR1	HEATR1	23|8|1	32	10.67	3	48|54|49|44	0	0	0	0	0	-215.07	0.22	0.94
LRRC40	LRRC40	22|8|2	32	10.67	3	24|25|28|23	0	0	0	0	0	-105.26	0.43	0.94
HNRNPA0	HNRNPA0	10|4|18	32	10.67	3	12|15|19|13	0	0	0	0	0	-54.75	0.72	0.92
SFPQ	SFPQ	10|13|9	32	10.67	3	35|42|44|45	0	0	0	0	0	-154.41	0.26	0.94
DHX30	DHX30	22|6|4	32	10.67	3	44|39|48|49	0	0	0	0	0	-185.85	0.24	0.94
WDR1	WDR1	25|3|4	32	10.67	3	8|11|7|15	0	0.01	0	0.01	0	-38.47	1.04	0.83
COPS3	COPS3	19|9|3	31	10.33	3	26|28|29|30	0	0	0	0	0	-115.94	0.37	0.94
FANCI	FANCI	23|8|0	31	10.33	3	72|77|69|70	0	0	0	0	0	-324.79	0.14	0.94
CUL1	CUL1	24|4|3	31	10.33	3	39|36|41|44	0	0	0	0	0	-167.59	0.26	0.94
TPP2	TPP2	25|5|1	31	10.33	3	26|21|25|28	0	0	0	0	0	-109.19	0.41	0.94
RRP12	RRP12	16|11|4	31	10.33	3	43|56|55|43	0	0	0	0	0	-204.65	0.21	0.94
GNL2	GNL2	15|11|5	31	10.33	3	37|42|42|32	0	0	0	0	0	-152.77	0.27	0.94
VAT1	VAT1	20|7|4	31	10.33	3	6|12|16|22	0	0	0	0	0	-51.11	0.74	0.91
LMAN2	LMAN2	19|6|6	31	10.33	3	8|14|14|17	0	0	0	0	0	-43.93	0.78	0.91
RPL19	RPL19	7|15|9	31	10.33	3	18|18|26|22	0	0	0	0	0	-73.24	0.49	0.94
PTCD3	PTCD3	25|4|2	31	10.33	3	13|12|14|13	0	0	0	0	0	-52.89	0.79	0.9
PFAS	PFAS	27|2|2	31	10.33	3	25|31|32|41	0	0	0	0	0	-137.21	0.32	0.94
USP9X	USP9X	30|1|0	31	10.33	3	12|24|27|47	0	0	0	0	0	-124.13	0.38	0.93
HSD17B12	HSD17B12	13|13|5	31	10.33	3	20|20|21|15	0	0	0	0	0	-69.97	0.54	0.94
AGPS	AGPS	19|5|7	31	10.33	3	25|29|31|40	0	0	0	0	0	-122.36	0.33	0.94
PGAM5	PGAM5	16|6|9	31	10.33	3	17|18|23|18	0	0	0	0	0	-67.41	0.54	0.94
PLS3	PLS3	27|1|3	31	10.33	3	19|32|31|41	0	0	0	0	0	-134.39	0.34	0.94
PRPF6	PRPF6	12|14|4	30	10	3	48|44|55|38	0	0	0	0	0	-191.41	0.22	0.94
OLA1	OLA1	18|7|5	30	10	3	12|13|21|17	0	0	0	0	0	-56.45	0.63	0.92
RPL22	RPL22	12|10|8	30	10	3	10|10|16|5	0	0	0	0	0	-28.3	0.98	0.91
PRRC2B	PRRC2B	16|8|6	30	10	3	24|48|58|68	0	0	0	0	0	-197.59	0.2	0.94
NSF	NSF	18|7|5	30	10	3	23|24|32|29	0	0	0	0	0	-104.05	0.37	0.94
BYSL	BYSL	16|11|3	30	10	3	35|34|29|32	0	0	0	0	0	-134.57	0.31	0.94
COPG1	COPG1	19|7|4	30	10	3	18|19|20|17	0	0	0	0	0	-70.6	0.54	0.92
TNPO1	TNPO1	26|2|2	30	10	3	7|17|28|35	0	0	0	0	0	-90.16	0.46	0.92
EIF3H	EIF3H	23|1|6	30	10	3	11|16|22|22	0	0	0	0	0	-76.97	0.56	0.92
SERPINH1	SERPINH1	16|1|13	30	10	3	12|14|21|19	0	0	0	0	0	-71.65	0.61	0.94
PDCD11	PDCD11	6|14|9	29	9.67	3	73|73|68|55	0	0	0	0	0	-276.41	0.14	0.94
ETF1	ETF1	22|5|2	29	9.67	3	9|8|9|11	0	0	0	0	0	-36.88	1.05	0.84
PPM1G	PPM1G	14|8|7	29	9.67	3	18|21|28|27	0	0	0	0	0	-83.66	0.41	0.94
DEK	DEK	4|15|10	29	9.67	3	10|10|12|7	0	0	0	0	0	-34.11	0.99	0.9
EIF2A	EIF2A	13|5|11	29	9.67	3	16|21|21|15	0	0	0	0	0	-66.83	0.53	0.94
CMTR1	CMTR1	18|7|4	29	9.67	3	18|19|21|14	0	0	0	0	0	-68.46	0.54	0.94
GPKOW	GPKOW	14|12|3	29	9.67	3	35|44|53|50	0	0	0	0	0	-191.84	0.21	0.94
VPS35	VPS35	24|4|1	29	9.67	3	15|22|23|34	0	0	0	0	0	-102.18	0.41	0.93
RPL23A	RPL23A	14|12|3	29	9.67	3	21|29|25|17	0	0	0	0	0	-93.06	0.42	0.94
DDX56	DDX56	16|9|4	29	9.67	3	19|16|11|18	0	0	0	0	0	-59.99	0.6	0.94
TCERG1	TCERG1	10|4|15	29	9.67	3	30|37|54|45	0	0	0	0	0	-170.11	0.23	0.94
PSMD7	PSMD7	19|9|1	29	9.67	3	12|18|19|18	0	0	0	0	0	-72.68	0.58	0.92
MAP4	MAP4	17|5|7	29	9.67	3	119|139|145|137	0	0	0	0	0	-581.21	0.07	0.94
PPP5C	PPP5C	17|8|3	28	9.33	3	20|22|24|20	0	0	0	0	0	-86.52	0.43	0.94
SLC25A1	SLC25A1	13|9|6	28	9.33	3	23|22|24|21	0	0	0	0	0	-82.07	0.41	0.94
RPL9	RPL9	18|9|1	28	9.33	3	15|20|26|20	0	0	0	0	0	-88.14	0.46	0.94
RPL32	RPL32	17|3|8	28	9.33	3	20|21|24|19	0	0	0	0	0	-84.34	0.44	0.94
PWP2	PWP2	19|9|0	28	9.33	3	29|28|28|27	0	0	0	0	0	-127.26	0.33	0.94
TMEM33	TMEM33	13|11|4	28	9.33	3	13|10|6|5	0	0	0	0	0	-28.97	1.1	0.9
NUP155	NUP155	25|3|0	28	9.33	3	42|46|38|53	0	0	0	0	0	-202.41	0.21	0.94
POLDIP3	POLDIP3	4|2|22	28	9.33	3	9|11|15|12	0	0	0	0	0	-47.54	0.79	0.9
RAB6A	RAB6A	10|11|7	28	9.33	3	9|13|14|13	0	0	0	0	0	-37.89	0.76	0.94
RBBP7	RBBP7	13|9|6	28	9.33	3	16|19|19|18	0	0	0	0	0	-63.25	0.52	0.94
CYFIP1	CYFIP1	19|8|1	28	9.33	3	29|33|31|29	0	0	0	0	0	-133.65	0.31	0.94
AIMP2	AIMP2	15|6|7	28	9.33	3	19|23|26|21	0	0	0	0	0	-81.02	0.42	0.94
RPL27A	RPL27A	12|8|8	28	9.33	3	11|11|15|11	0	0	0	0	0	-35.07	0.78	0.94
FDPS	FDPS	14|8|6	28	9.33	3	14|18|21|14	0	0	0	0	0	-58.11	0.56	0.94
RPS18	RPS18	14|6|8	28	9.33	3	18|21|25|20	0	0	0	0	0	-75.76	0.44	0.94
WDR3	WDR3	19|7|2	28	9.33	3	40|40|48|34	0	0	0	0	0	-173.81	0.23	0.94
ATP1B3	ATP1B3	16|9|3	28	9.33	3	9|9|12|15	0	0	0	0	0	-42.65	0.83	0.91
PLRG1	PLRG1	5|1|21	27	9	3	20|26|26|24	0	0	0	0	0	-104.75	0.38	0.94
TMEM43	TMEM43	13|12|2	27	9	3	18|22|15|15	0	0	0	0	0	-72.41	0.51	0.94
KDM3B	KDM3B	23|1|3	27	9	3	36|56|64|91	0	0	0	0	0	-272.27	0.15	0.94
ALDH3A2	ALDH3A2	13|11|3	27	9	3	15|17|17|10	0	0	0	0	0	-57.46	0.61	0.94
PTPN11	PTPN11	22|3|2	27	9	3	39|52|55|45	0	0	0	0	0	-206.09	0.19	0.94
NCKAP1	NCKAP1	17|7|3	27	9	3	27|30|30|30	0	0	0	0	0	-120.31	0.31	0.94
CHD8	CHD8	11|11|5	27	9	3	15|15|18|18	0	0	0	0	0	-59.51	0.55	0.94
GTF2I	GTF2I	20|3|4	27	9	3	30|43|44|37	0	0	0	0	0	-161.05	0.23	0.94
SAMM50	SAMM50	19|5|3	27	9	3	10|15|15|14	0	0	0	0	0	-52.15	0.67	0.91
CAPZA2	CAPZA2	15|6|6	27	9	3	18|22|18|24	0	0	0	0	0	-73.67	0.44	0.94
BAZ1B	BAZ1B	1|20|6	27	9	3	36|43|56|28	0	0	0	0	0	-178.84	0.22	0.94
SNRPD1	SNRPD1	11|11|5	27	9	3	13|11|11|10	0	0	0	0	0	-37.97	0.8	0.94
RDX	RDX	24|2|1	27	9	3	15|13|21|17	0	0	0	0	0	-71.58	0.55	0.92
BSG	BSG	14|9|4	27	9	3	13|13|15|18	0	0	0	0	0	-54.75	0.61	0.94
RRM2	RRM2	16|7|4	27	9	3	18|23|40|28	0	0	0	0	0	-107.75	0.33	0.94
LIG3	LIG3	8|11|8	27	9	3	45|43|51|44	0	0	0	0	0	-175.65	0.2	0.94
TIPRL	TIPRL	13|7|6	26	8.67	3	15|20|23|23	0	0	0	0	0	-72.62	0.43	0.94
SULT1A1	SULT1A1	23|1|2	26	8.67	3	3|8|11|15	0	0	0	0	0	-39.42	0.94	0.85
ACO2	ACO2	12|5|9	26	8.67	3	3|8|11|10	0	0	0	0	0	-25.07	1.08	0.9
RPL17	RPL17	9|16|1	26	8.67	3	28|34|40|34	0	0	0	0	0	-149.23	0.25	0.94
ATP5L	ATP5L	9|9|8	26	8.67	3	10|11|11|12	0	0	0	0	0	-31.3	0.79	0.94
CHAMP1	CHAMP1	10|9|7	26	8.67	3	57|68|65|67	0	0	0	0	0	-259.52	0.13	0.94
DDX39A	DDX39A	15|6|5	26	8.67	3	11|14|23|20	0	0	0	0	0	-61.4	0.51	0.94
PRRC2C	PRRC2C	15|5|6	26	8.67	3	84|126|112|123	0	0	0	0	0	-474.91	0.08	0.94
YARS2	YARS2	17|7|2	26	8.67	3	18|22|28|23	0	0	0	0	0	-95.38	0.38	0.94
WDR18	WDR18	13|9|4	26	8.67	3	21|21|18|23	0	0	0	0	0	-80.21	0.42	0.94
AARS	AARS	24|1|1	26	8.67	3	15|27|37|47	0	0	0	0	0	-137.33	0.28	0.94
HLCS	HLCS	14|8|3	25	8.33	3	3|5|9|12	0	0	0	0	0	-25.9	1.15	0.88
PSMD13	PSMD13	23|2|0	25	8.33	3	6|19|19|17	0	0	0	0	0	-69.84	0.55	0.91
NOL6	NOL6	13|8|4	25	8.33	3	52|53|48|53	0	0	0	0	0	-214.5	0.16	0.94
TIMM44	TIMM44	17|7|1	25	8.33	3	19|23|28|22	0	0	0	0	0	-100.32	0.36	0.94
XPOT	XPOT	24|0|1	25	8.33	3	8|20|15|33	0	0	0	0	0	-86.17	0.44	0.92
RPL28	RPL28	6|9|10	25	8.33	3	22|18|22|11	0	0	0	0	0	-64.21	0.46	0.94
PRPF19	PRPF19	24|1|0	25	8.33	3	7|11|8|13	0	0.01	0	0.01	0	-45.68	0.85	0.81
RPL30	RPL30	10|8|7	25	8.33	3	12|12|10|7	0	0	0	0	0	-30.21	0.81	0.94
NIPSNAP1	NIPSNAP1	11|6|8	25	8.33	3	6|7|8|7	0	0	0	0	0	-19.83	1.19	0.89
MDC1	MDC1	16|6|3	25	8.33	3	73|82|87|61	0	0	0	0	0	-326.07	0.11	0.94
LUC7L3	LUC7L3	6|3|16	25	8.33	3	8|8|6|7	0	0	0	0	0	-26.19	1.15	0.85
IPO4	IPO4	24|1|0	25	8.33	3	11|24|34|52	0	0	0	0	0	-136.32	0.28	0.94
STRBP	STRBP	14|8|3	25	8.33	3	3|6|11|12	0	0	0	0	0	-28.9	1.04	0.89
MRE11A	MRE11A	16|6|3	25	8.33	3	70|68|83|84	0	0	0	0	0	-328.46	0.11	0.94
BPTF	BPTF	15|5|5	25	8.33	3	38|35|26|28	0	0	0	0	0	-124.64	0.26	0.94
IQGAP1	IQGAP1	23|2|0	25	8.33	3	62|65|75|60	0	0	0	0	0	-295.59	0.13	0.94
SNX2	SNX2	16|4|5	25	8.33	3	13|18|21|25	0	0	0	0	0	-73.76	0.43	0.94
SSR4	SSR4	12|8|5	25	8.33	3	8|9|14|12	0	0	0	0	0	-35.98	0.78	0.91
VPS26A	VPS26A	15|6|4	25	8.33	3	15|15|14|12	0	0	0	0	0	-51.59	0.6	0.92
ISOC1	ISOC1	13|6|6	25	8.33	3	9|11|10|15	0	0	0	0	0	-35.92	0.74	0.91
PDCD6	PDCD6	10|6|9	25	8.33	3	4|4|6|9	0	0	0	0	0	-15.43	1.45	0.88
HNRNPF	HNRNPF	12|8|5	25	8.33	3	36|38|42|42	0	0	0	0	0	-158.22	0.21	0.94
GTF3C4	GTF3C4	18|4|2	24	8	3	16|19|28|21	0	0	0	0	0	-87.7	0.38	0.94
RPS6KA3	RPS6KA3	18|4|2	24	8	3	23|24|30|27	0	0	0	0	0	-109.66	0.31	0.94
EXOSC10	EXOSC10	9|10|5	24	8	3	41|43|58|41	0	0	0	0	0	-185.45	0.17	0.94
YTHDF2	YTHDF2	14|6|4	24	8	3	21|21|24|26	0	0	0	0	0	-89.87	0.35	0.94
TEX10	TEX10	13|9|2	24	8	3	22|27|24|27	0	0	0	0	0	-105.26	0.32	0.94
CLIC4	CLIC4	18|3|3	24	8	3	8|14|19|23	0	0	0	0	0	-62.41	0.5	0.92
RPL27	RPL27	11|4|9	24	8	3	19|19|23|18	0	0	0	0	0	-75.94	0.41	0.94
RDH11	RDH11	11|10|3	24	8	3	12|14|15|10	0	0	0	0	0	-48.97	0.63	0.94
CSNK2A2	CSNK2A2	14|7|3	24	8	3	15|21|31|24	0	0	0	0	0	-91.73	0.35	0.94
SUGP2	SUGP2	17|5|2	24	8	3	39|50|61|59	0	0	0	0	0	-225.83	0.15	0.94
FAF2	FAF2	14|8|2	24	8	3	8|14|17|16	0	0	0	0	0	-56.16	0.58	0.92
EMC1	EMC1	16|5|3	24	8	3	26|32|27|20	0	0	0	0	0	-107.19	0.3	0.94
RBBP6	RBBP6	17|5|2	24	8	3	23|44|54|68	0	0	0	0	0	-202.9	0.17	0.94
ATRX	ATRX	19|2|3	24	8	3	8|10|10|22	0	0	0	0	0	-50.29	0.64	0.91
LANCL1	LANCL1	12|7|5	24	8	3	11|11|10|10	0	0	0	0	0	-34.98	0.76	0.91
TUBA1C	TUBA1C	12|6|6	24	8	3	5|6|5|5	0	0	0	0	0	-13.67	1.52	0.83
ERLIN2	ERLIN2	14|5|5	24	8	3	6|10|11|9	0	0	0	0	0	-29.05	0.89	0.9
TUBGCP2	TUBGCP2	17|6|1	24	8	3	26|27|32|30	0	0	0	0	0	-125.87	0.28	0.94
KIF11	KIF11	21|3|0	24	8	3	43|56|88|64	0	0	0	0	0	-282.48	0.13	0.94
RAD50	RAD50	22|1|1	24	8	3	15|22|30|29	0	0	0	0	0	-104.51	0.33	0.94
LAS1L	LAS1L	18|6|0	24	8	3	24|26|30|28	0	0	0	0	0	-122.78	0.3	0.94
EIF5A	EIF5A	14|6|4	24	8	3	31|37|38|41	0	0	0	0	0	-149.64	0.22	0.94
SEC23A	SEC23A	18|5|1	24	8	3	22|21|27|28	0	0	0	0	0	-106.98	0.33	0.94
AKR1B1	AKR1B1	19|4|1	24	8	3	3|5|9|12	0	0.01	0	0.01	0	-30.9	1.1	0.82
LONP1	LONP1	23|1|0	24	8	3	14|17|29|22	0	0	0	0	0	-93.42	0.39	0.93
FDFT1	FDFT1	12|8|3	23	7.67	3	13|17|15|11	0	0	0	0	0	-54.26	0.55	0.94
ABCF2	ABCF2	13|5|5	23	7.67	3	31|25|26|17	0	0	0	0	0	-94.37	0.31	0.94
C14ORF166	C14ORF166	10|7|6	23	7.67	3	5|6|5|5	0	0	0	0	0	-13.67	1.46	0.87
HADHA	HADHA	7|1|15	23	7.67	3	10|12|15|11	0	0	0	0	0	-51.79	0.64	0.91
PSPC1	PSPC1	12|8|3	23	7.67	3	25|27|42|44	0	0	0	0	0	-142.96	0.22	0.94
PPP2R4	PPP2R4	16|4|3	23	7.67	3	12|16|22|21	0	0	0	0	0	-70.32	0.43	0.94
ZMYM4	ZMYM4	15|4|4	23	7.67	3	29|29|24|33	0	0	0	0	0	-114.75	0.27	0.94
CUX1	CUX1	19|2|2	23	7.67	3	26|46|51|59	0	0	0	0	0	-195.4	0.17	0.94
FMR1	FMR1	10|9|4	23	7.67	3	6|8|9|10	0	0	0	0	0	-28.09	0.93	0.9
EEF1A2	EEF1A2	12|7|4	23	7.67	3	7|14|18|16	0	0	0	0	0	-50.42	0.56	0.94
HNRNPR	HNRNPR	10|9|4	23	7.67	3	33|38|37|32	0	0	0	0	0	-141.98	0.22	0.94
EMD	EMD	15|3|5	23	7.67	3	19|26|27|27	0	0	0	0	0	-100.65	0.31	0.94
ZMPSTE24	ZMPSTE24	12|8|3	23	7.67	3	15|16|17|22	0	0	0	0	0	-69.24	0.44	0.94
PGM2	PGM2	18|4|1	23	7.67	3	15|16|18|30	0	0	0	0	0	-85.61	0.39	0.94
ACOT9	ACOT9	17|3|3	23	7.67	3	6|7|10|8	0	0	0	0	0	-28.22	0.99	0.86
KIF23	KIF23	8|9|6	23	7.67	3	18|18|34|21	0	0	0	0	0	-82.78	0.34	0.94
PPP2R5D	PPP2R5D	11|10|2	23	7.67	3	25|32|25|21	0	0	0	0	0	-108.57	0.3	0.94
RPS24	RPS24	12|7|4	23	7.67	3	13|15|16|15	0	0	0	0	0	-54.75	0.52	0.94
PSMG1	PSMG1	10|9|4	23	7.67	3	12|11|12|6	0	0	0	0	0	-36.12	0.75	0.94
RBM17	RBM17	14|7|2	23	7.67	3	40|40|45|29	0	0	0	0	0	-164.96	0.2	0.94
USP7	USP7	22|0|1	23	7.67	3	26|31|37|40	0	0	0	0	0	-151.96	0.23	0.94
CNN3	CNN3	15|6|2	23	7.67	3	20|25|29|29	0	0	0	0	0	-108.57	0.3	0.94
TAF9	TAF9	7|11|5	23	7.67	3	21|18|17|17	0	0	0	0	0	-66.83	0.42	0.94
POLD1	POLD1	20|3|0	23	7.67	3	24|26|46|37	0	0	0	0	0	-150.34	0.23	0.94
KIAA1279	KIAA1279	18|2|2	22	7.33	3	9|15|18|18	0	0	0	0	0	-61.55	0.49	0.92
GTF3C5	GTF3C5	14|5|3	22	7.33	3	38|39|36|38	0	0	0	0	0	-157.68	0.19	0.94
ZFR	ZFR	14|6|2	22	7.33	3	26|45|53|39	0	0	0	0	0	-174.46	0.18	0.94
RPL21	RPL21	7|8|7	22	7.33	3	14|13|17|9	0	0	0	0	0	-41.8	0.55	0.94
SRRM2	SRRM2	10|2|10	22	7.33	3	14|23|24|32	0	0	0	0	0	-97.26	0.32	0.94
HIST1H1C	HIST1H1C	3|11|8	22	7.33	3	10|11|8|6	0	0	0	0	0	-32.29	0.84	0.91
NOL11	NOL11	12|10|0	22	7.33	3	16|20|22|24	0	0	0	0	0	-93.67	0.36	0.94
MAP1B	MAP1B	19|2|1	22	7.33	3	164|172|169|178	0	0	0	0	0	#NAME?	0.04	0.94
MOGS	MOGS	13|8|1	22	7.33	3	27|27|33|20	0	0	0	0	0	-117.05	0.27	0.94
RBSN	RBSN	16|6|0	22	7.33	3	44|51|61|61	0	0	0	0	0	-245.04	0.14	0.94
SNRPE	SNRPE	8|9|5	22	7.33	3	8|7|7|5	0	0	0	0	0	-20.52	1.09	0.9
PDS5A	PDS5A	13|7|2	22	7.33	3	48|50|56|39	0	0	0	0	0	-208.34	0.15	0.94
SEC24C	SEC24C	18|3|1	22	7.33	3	19|19|19|24	0	0	0	0	0	-88.14	0.36	0.94
CCDC47	CCDC47	15|7|0	22	7.33	3	19|22|34|28	0	0	0	0	0	-117.03	0.28	0.94
CUL4B	CUL4B	19|3|0	22	7.33	3	50|49|59|47	0	0	0	0	0	-231.59	0.14	0.94
VRK1	VRK1	10|12|0	22	7.33	3	22|20|28|23	0	0	0	0	0	-105.98	0.32	0.94
TECR	TECR	12|7|3	22	7.33	3	24|19|27|21	0	0	0	0	0	-91.95	0.32	0.94
HNRNPUL1	HNRNPUL1	18|3|1	22	7.33	3	9|15|22|19	0	0	0	0	0	-70.25	0.45	0.92
ATP6V1A	ATP6V1A	19|1|2	22	7.33	3	22|23|27|29	0	0	0	0	0	-110.31	0.29	0.94
KHSRP	KHSRP	6|6|10	22	7.33	3	28|39|54|52	0	0	0	0	0	-170.7	0.17	0.94
RFC5	RFC5	15|4|3	22	7.33	3	13|14|20|22	0	0	0	0	0	-68.2	0.43	0.94
EML4	EML4	14|4|4	22	7.33	3	17|19|26|13	0	0	0	0	0	-71.55	0.39	0.94
LETM1	LETM1	14|5|3	22	7.33	3	9|12|13|13	0	0	0	0	0	-44.76	0.62	0.91
DPM1	DPM1	10|8|4	22	7.33	3	16|12|15|15	0	0	0	0	0	-53.7	0.51	0.94
CYCS	CYCS	1|13|8	22	7.33	3	8|9|17|7	0	0	0	0	0	-43.92	0.72	0.91
CYC1	CYC1	10|7|5	22	7.33	3	7|8|8|8	0	0	0	0	0	-24.27	0.95	0.9
NELFA	NELFA	9|10|2	21	7	3	13|16|20|13	0	0	0	0	0	-63.72	0.45	0.94
MDN1	MDN1	17|1|3	21	7	3	26|24|32|43	0	0	0	0	0	-136.67	0.22	0.94
TRIM25	TRIM25	15|5|1	21	7	3	51|51|45|41	0	0	0	0	0	-207.25	0.15	0.94
ESD	ESD	14|3|4	21	7	3	4|5|8|10	0	0	0	0	0	-24.24	1.04	0.86
GSPT1	GSPT1	17|3|1	21	7	3	22|22|33|25	0	0	0	0	0	-111.5	0.27	0.94
CDK2	CDK2	12|8|1	21	7	3	13|20|13|17	0	0	0	0	0	-68.27	0.44	0.94
NDUFA9	NDUFA9	13|5|3	21	7	3	23|28|28|21	0	0	0	0	0	-101.73	0.28	0.94
DPP3	DPP3	16|3|2	21	7	3	38|48|36|51	0	0	0	0	0	-186.01	0.16	0.94
DDX1	DDX1	19|2|0	21	7	3	9|12|19|17	0	0	0	0	0	-65.64	0.49	0.92
SART1	SART1	14|5|2	21	7	3	56|69|76|67	0	0	0	0	0	-291.89	0.1	0.94
CNP	CNP	13|6|2	21	7	3	17|23|31|25	0	0	0	0	0	-100.8	0.29	0.94
NUFIP2	NUFIP2	8|7|6	21	7	3	34|42|40|36	0	0	0	0	0	-148.42	0.18	0.94
NUDC	NUDC	10|6|5	21	7	3	51|54|60|58	0	0	0	0	0	-229.45	0.13	0.94
PSMD4	PSMD4	9|6|6	21	7	3	13|12|16|18	0	0	0	0	0	-49.93	0.47	0.94
BZW1	BZW1	13|4|4	21	7	3	13|17|21|15	0	0	0	0	0	-62.12	0.42	0.94
ACADVL	ACADVL	11|5|5	21	7	3	2|4|11|11	0	0	0	0	0	-20.95	1	0.89
JUP	JUP	11|4|6	21	7	3	34|28|33|30	0	0	0	0	0	-125.62	0.22	0.94
CAPN1	CAPN1	16|5|0	21	7	3	6|8|8|10	0	0	0	0	0	-37.88	0.88	0.88
RPS14	RPS14	8|4|9	21	7	3	13|15|18|13	0	0	0	0	0	-54.75	0.47	0.94
TMX1	TMX1	9|6|6	21	7	3	10|11|11|14	0	0	0	0	0	-36.91	0.61	0.94
LBR	LBR	13|7|1	21	7	3	27|21|20|21	0	0	0	0	0	-97	0.31	0.94
CSK	CSK	13|6|2	21	7	3	26|28|32|30	0	0	0	0	0	-122.89	0.24	0.94
CEBPZ	CEBPZ	14|5|2	21	7	3	16|18|28|28	0	0	0	0	0	-94.09	0.31	0.94
TFRC	TFRC	16|2|3	21	7	3	15|14|16|16	0	0	0	0	0	-62.63	0.46	0.92
TROVE2	TROVE2	14|4|3	21	7	3	13|17|18|22	0	0	0	0	0	-69.24	0.4	0.94
CGN	CGN	15|2|4	21	7	3	62|67|85|101	0	0	0	0	0	-343.69	0.09	0.94
ORC3	ORC3	13|5|3	21	7	3	28|31|30|28	0	0	0	0	0	-120.31	0.24	0.94
SAR1A	SAR1A	14|4|2	20	6.67	3	7|7|7|11	0	0	0	0	0	-31.6	0.83	0.89
CDC42	CDC42	13|3|4	20	6.67	3	14|13|14|15	0	0	0	0	0	-54.26	0.48	0.94
NUP107	NUP107	14|4|2	20	6.67	3	27|28|27|28	0	0	0	0	0	-116.28	0.24	0.94
AP2A1	AP2A1	16|4|0	20	6.67	3	27|30|24|25	0	0	0	0	0	-120.54	0.25	0.94
PAPOLA	PAPOLA	15|5|0	20	6.67	3	9|13|17|21	0	0	0	0	0	-68.89	0.44	0.94
SPG20	SPG20	17|2|1	20	6.67	3	51|56|67|57	0	0	0	0	0	-255.32	0.12	0.94
SLC3A2	SLC3A2	13|4|3	20	6.67	3	12|12|18|26	0	0	0	0	0	-66.71	0.39	0.94
PUF60	PUF60	16|3|1	20	6.67	3	13|17|30|28	0	0	0	0	0	-95.42	0.3	0.94
TWF1	TWF1	12|5|3	20	6.67	3	16|15|12|15	0	0	0	0	0	-56.4	0.46	0.94
RPL34	RPL34	2|12|6	20	6.67	3	11|11|12|4	0	0	0	0	0	-37.87	0.7	0.91
SRPK1	SRPK1	17|2|1	20	6.67	3	21|25|20|26	0	0	0	0	0	-100.32	0.29	0.94
LIMD1	LIMD1	8|7|5	20	6.67	3	20|30|26|39	0	0	0	0	0	-111.31	0.23	0.94
DDX27	DDX27	12|6|2	20	6.67	3	14|16|17|20	0	0	0	0	0	-69.15	0.4	0.94
GNAS	GNAS	15|3|2	20	6.67	3	14|16|12|10	0	0	0	0	0	-52.89	0.51	0.92
IKBKAP	IKBKAP	19|1|0	20	6.67	3	24|25|30|28	0	0	0	0	0	-121.67	0.25	0.94
UFL1	UFL1	14|5|1	20	6.67	3	17|19|16|17	0	0	0	0	0	-74.88	0.39	0.94
PELP1	PELP1	16|4|0	20	6.67	3	13|15|17|22	0	0	0	0	0	-76.9	0.4	0.94
ATP5J2	ATP5J2	7|8|5	20	6.67	3	9|8|10|6	0	0	0	0	0	-26.17	0.81	0.94
SF3A1	SF3A1	13|2|5	20	6.67	3	58|71|73|73	0	0	0	0	0	-299.61	0.1	0.94
SF3A3	SF3A3	13|2|5	20	6.67	3	16|20|20|30	0	0	0	0	0	-89.75	0.31	0.94
ADSS	ADSS	10|4|6	20	6.67	3	11|15|15|21	0	0	0	0	0	-57.95	0.43	0.94
PITPNA	PITPNA	15|2|3	20	6.67	3	5|12|10|15	0	0	0	0	0	-42.05	0.63	0.91
RPRD2	RPRD2	12|7|1	20	6.67	3	39|47|55|67	0	0	0	0	0	-229.2	0.13	0.94
MTOR	MTOR	20|0|0	20	6.67	3	12|19|23|29	0	0	0	0	0	-94.47	0.32	0.94
ZNF384	ZNF384	7|10|3	20	6.67	3	19|19|19|16	0	0	0	0	0	-72.46	0.37	0.94
CACYBP	CACYBP	10|7|3	20	6.67	3	10|18|30|25	0	0	0	0	0	-82.75	0.32	0.94
DNM1L	DNM1L	18|1|1	20	6.67	3	19|36|42|45	0	0	0	0	0	-155.37	0.19	0.94
AGL	AGL	18|1|0	19	6.33	3	13|15|24|23	0	0	0	0	0	-85.71	0.34	0.94
NCBP1	NCBP1	13|5|1	19	6.33	3	16|23|23|32	0	0	0	0	0	-102.35	0.27	0.94
NOL9	NOL9	10|8|1	19	6.33	3	20|19|20|17	0	0	0	0	0	-82.6	0.33	0.94
PPAT	PPAT	15|2|2	19	6.33	3	10|7|5|7	0	0	0	0	0	-28.49	0.87	0.87
ATXN10	ATXN10	18|1|0	19	6.33	3	7|12|16|23	0	0	0	0	0	-66.4	0.44	0.92
PCYOX1	PCYOX1	16|1|2	19	6.33	3	6|6|7|12	0	0	0	0	0	-33.41	0.82	0.87
ASCC3	ASCC3	18|1|0	19	6.33	3	29|24|19|29	0	0	0	0	0	-114.94	0.25	0.94
NCOR1	NCOR1	14|2|3	19	6.33	3	34|56|65|86	0	0	0	0	0	-260.78	0.11	0.94
ADH5	ADH5	13|1|5	19	6.33	3	15|13|18|15	0	0	0	0	0	-66.07	0.42	0.94
PSMB3	PSMB3	10|6|3	19	6.33	3	5|5|7|7	0	0	0	0	0	-21.2	1.06	0.88
TFIP11	TFIP11	17|1|1	19	6.33	3	35|42|40|41	0	0	0	0	0	-173.76	0.16	0.94
ARHGDIA	ARHGDIA	12|5|2	19	6.33	3	6|8|9|19	0	0	0	0	0	-41.74	0.6	0.91
DDX20	DDX20	16|2|1	19	6.33	3	16|19|21|26	0	0	0	0	0	-89.25	0.31	0.94
UBE2M	UBE2M	9|7|3	19	6.33	3	9|15|16|17	0	0	0	0	0	-55.33	0.44	0.94
DHX16	DHX16	15|4|0	19	6.33	3	28|27|30|23	0	0	0	0	0	-122.78	0.23	0.94
HLA-A	HLA-A	10|4|5	19	6.33	3	6|6|8|13	0	0	0	0	0	-28.06	0.77	0.9
PRKAG1	PRKAG1	15|4|0	19	6.33	3	15|13|15|16	0	0	0	0	0	-67.97	0.43	0.92
DRG2	DRG2	10|6|3	19	6.33	3	16|18|25|13	0	0	0	0	0	-71.3	0.35	0.94
2007-09-01	2007-09-01	8|1|10	19	6.33	3	16|18|21|17	0	0	0	0	0	-78.18	0.35	0.94
ACTC1	ACTC1	6|5|8	19	6.33	3	6|5|8|10	0	0	0	0	0	-22.37	0.87	0.9
NT5DC1	NT5DC1	11|5|3	19	6.33	3	7|10|16|17	0	0	0	0	0	-47.73	0.51	0.94
CHORDC1	CHORDC1	13|3|3	19	6.33	3	14|20|22|16	0	0	0	0	0	-71.38	0.35	0.94
AHCYL1	AHCYL1	12|4|3	19	6.33	3	8|9|15|10	0	0	0	0	0	-39.53	0.6	0.91
RTN4	RTN4	14|5|0	19	6.33	3	31|36|35|45	0	0	0	0	0	-166.51	0.17	0.94
ACIN1	ACIN1	11|4|4	19	6.33	3	39|55|69|56	0	0	0	0	0	-228.46	0.12	0.94
NOP14	NOP14	9|7|3	19	6.33	3	34|39|33|30	0	0	0	0	0	-141.16	0.19	0.94
STAG2	STAG2	15|3|1	19	6.33	3	34|39|52|46	0	0	0	0	0	-188.19	0.15	0.94
STT3A	STT3A	12|4|3	19	6.33	3	17|12|13|9	0	0	0	0	0	-48.97	0.5	0.94
AQR	AQR	14|4|1	19	6.33	3	26|27|27|29	0	0	0	0	0	-119.19	0.23	0.94
GSTK1	GSTK1	11|3|5	19	6.33	3	6|5|7|8	0	0	0	0	0	-23.2	0.97	0.89
RAB21	RAB21	9|3|6	18	6	3	14|13|13|11	0	0	0	0	0	-48.97	0.47	0.94
YKT6	YKT6	13|3|2	18	6	3	17|18|18|14	0	0	0	0	0	-69.15	0.36	0.94
OTUB1	OTUB1	18|0|0	18	6	3	1|6|8|12	0	0.01	0	0.01	0	-31.97	0.89	0.82
NSUN2	NSUN2	12|4|2	18	6	3	41|45|57|51	0	0	0	0	0	-209.46	0.12	0.94
ACAD9	ACAD9	18|0|0	18	6	3	8|10|17|19	0	0	0	0	0	-62.13	0.44	0.92
PSMA4	PSMA4	10|4|4	18	6	3	5|3|4|5	0	0.01	0	0.01	0	-13.05	1.41	0.81
EBP	EBP	7|6|5	18	6	3	9|9|8|7	0	0	0	0	0	-26.17	0.73	0.94
ARPC3	ARPC3	10|4|4	18	6	3	7|13|12|11	0	0	0	0	0	-38.17	0.56	0.94
RPL35	RPL35	6|8|4	18	6	3	17|15|19|12	0	0	0	0	0	-58.95	0.38	0.94
TTC37	TTC37	18|0|0	18	6	3	24|27|28|26	0	0	0	0	0	-119.42	0.23	0.94
GLS	GLS	16|1|1	18	6	3	9|11|17|18	0	0	0	0	0	-59.41	0.44	0.92
ERO1L	ERO1L	13|3|2	18	6	3	14|19|21|19	0	0	0	0	0	-75.68	0.33	0.94
DDX17	DDX17	9|4|5	18	6	3	12|14|19|18	0	0	0	0	0	-58.95	0.38	0.94
MTDH	MTDH	13|3|2	18	6	3	18|19|21|23	0	0	0	0	0	-84.42	0.3	0.94
NUP210	NUP210	13|4|1	18	6	3	27|22|39|21	0	0	0	0	0	-118.84	0.22	0.94
SRPRB	SRPRB	10|4|4	18	6	3	11|15|15|6	0	0	0	0	0	-42.16	0.51	0.94
SALL2	SALL2	9|8|1	18	6	3	19|27|33|33	0	0	0	0	0	-122.4	0.21	0.94
NOC3L	NOC3L	6|9|3	18	6	3	30|36|36|26	0	0	0	0	0	-132.37	0.19	0.94
CSTF3	CSTF3	15|3|0	18	6	3	18|17|26|21	0	0	0	0	0	-93.67	0.29	0.94
FLII	FLII	15|3|0	18	6	3	14|23|27|23	0	0	0	0	0	-99.21	0.28	0.94
PREP	PREP	17|1|0	18	6	3	25|29|31|36	0	0	0	0	0	-137.35	0.2	0.94
TSR1	TSR1	11|5|2	18	6	3	24|26|29|27	0	0	0	0	0	-111.87	0.23	0.94
POLR2A	POLR2A	14|2|2	18	6	3	10|14|25|18	0	0	0	0	0	-68.83	0.36	0.94
ZC3H11A	ZC3H11A	10|5|3	18	6	3	39|47|49|42	0	0	0	0	0	-186.37	0.14	0.94
OSBP	OSBP	14|2|2	18	6	3	11|13|13|17	0	0	0	0	0	-55.06	0.44	0.92
SRP72	SRP72	18|0|0	18	6	3	7|9|12|12	0	0	0	0	0	-46.77	0.6	0.89
TOMM40	TOMM40	12|3|3	18	6	3	1|4|15|14	0	0	0	0	0	-30.53	0.71	0.9
NOC4L	NOC4L	12|6|0	18	6	3	16|19|25|25	0	0	0	0	0	-97.03	0.28	0.94
SACM1L	SACM1L	12|5|1	18	6	3	13|14|14|9	0	0	0	0	0	-54	0.48	0.94
AHCTF1	AHCTF1	8|7|2	17	5.67	3	106|125|124|112	0	0	0	0	0	-514.29	0.05	0.94
PTPN1	PTPN1	13|2|2	17	5.67	3	13|15|17|15	0	0	0	0	0	-61.54	0.38	0.94
MYO1B	MYO1B	15|0|2	17	5.67	3	17|20|19|23	0	0	0	0	0	-90.32	0.29	0.94
SEC61A1	SEC61A1	6|4|7	17	5.67	3	14|10|15|10	0	0	0	0	0	-44.32	0.46	0.94
WDR43	WDR43	12|4|1	17	5.67	3	13|16|19|19	0	0	0	0	0	-72.68	0.34	0.94
DNAJC7	DNAJC7	11|5|1	17	5.67	3	11|8|19|13	0	0	0	0	0	-54.95	0.44	0.94
NCAPG	NCAPG	13|4|0	17	5.67	3	31|35|41|39	0	0	0	0	0	-165.38	0.16	0.94
TTF2	TTF2	14|1|2	17	5.67	3	38|49|66|49	0	0	0	0	0	-222.52	0.11	0.94
MTHFD1L	MTHFD1L	12|4|1	17	5.67	3	16|17|16|17	0	0	0	0	0	-71.58	0.34	0.94
VAMP3	VAMP3	7|5|5	17	5.67	3	6|9|4|4	0	0	0	0	0	-16.9	0.99	0.9
MAPRE1	MAPRE1	12|3|2	17	5.67	3	18|23|27|26	0	0	0	0	0	-98.67	0.24	0.94
MRPS27	MRPS27	13|3|1	17	5.67	3	10|11|12|14	0	0	0	0	0	-50.72	0.48	0.92
RPS23	RPS23	8|2|7	17	5.67	3	14|18|17|14	0	0	0	0	0	-64.8	0.36	0.94
SURF4	SURF4	8|6|3	17	5.67	3	9|9|8|7	0	0	0	0	0	-30.24	0.69	0.94
YTHDC2	YTHDC2	16|1|0	17	5.67	3	30|32|31|31	0	0	0	0	0	-140.71	0.18	0.94
USMG5	USMG5	7|5|5	17	5.67	3	6|7|7|6	0	0	0	0	0	-19.6	0.87	0.9
MOB1A	MOB1A	5|6|6	17	5.67	3	7|8|8|10	0	0	0	0	0	-26.17	0.69	0.94
RAB10	RAB10	10|4|3	17	5.67	3	12|11|11|12	0	0	0	0	0	-43.71	0.49	0.94
CTNNA1	CTNNA1	14|3|0	17	5.67	3	9|17|14|28	0	0	0	0	0	-77.44	0.33	0.94
EIF5B	EIF5B	14|2|1	17	5.67	3	28|40|45|48	0	0	0	0	0	-176.89	0.14	0.94
DNAAF5	DNAAF5	16|1|0	17	5.67	3	15|20|20|36	0	0	0	0	0	-103.22	0.25	0.94
CIRH1A	CIRH1A	8|6|3	17	5.67	3	24|22|20|22	0	0	0	0	0	-88.68	0.26	0.94
CCAR1	CCAR1	13|3|1	17	5.67	3	11|21|25|25	0	0	0	0	0	-88.98	0.28	0.94
ZC3H14	ZC3H14	11|3|2	16	5.33	3	28|48|50|56	0	0	0	0	0	-195.54	0.12	0.94
SERBP1	SERBP1	7|4|5	16	5.33	3	62|66|65|53	0	0	0	0	0	-258.7	0.09	0.94
AAAS	AAAS	7|6|3	16	5.33	3	18|20|22|18	0	0	0	0	0	-77.86	0.27	0.94
TARS2	TARS2	15|0|1	16	5.33	3	12|13|18|18	0	0	0	0	0	-70.19	0.35	0.94
EPHX1	EPHX1	8|6|2	16	5.33	3	21|22|22|17	0	0	0	0	0	-85.52	0.26	0.94
CARS	CARS	13|3|0	16	5.33	3	29|31|36|36	0	0	0	0	0	-149.68	0.16	0.94
TTN	TTN	4|9|3	16	5.33	3	18|14|13|16	0	0	0	0	0	-59.59	0.35	0.94
ABCF1	ABCF1	9|5|2	16	5.33	3	31|38|40|31	0	0	0	0	0	-149.42	0.15	0.94
CISD2	CISD2	4|8|4	16	5.33	3	12|9|10|6	0	0	0	0	0	-32.08	0.58	0.94
AP1M1	AP1M1	10|2|4	16	5.33	3	27|28|32|27	0	0	0	0	0	-120.69	0.19	0.94
TSFM	TSFM	11|4|1	16	5.33	3	7|7|8|8	0	0	0	0	0	-32.27	0.71	0.9
MIF	MIF	5|4|7	16	5.33	3	4|4|2|2	0	0.01	0	0.01	0	-8.64	1.78	0.8
EDF1	EDF1	0|0|16	16	5.33	3	11|11|11|10	0	0	0	0	0	-50.13	0.5	0.91
PPIL1	PPIL1	5|6|5	16	5.33	3	5|6|5|5	0	0	0	0	0	-15.12	1.02	0.89
ECI1	ECI1	7|5|4	16	5.33	3	6|5|6|7	0	0	0	0	0	-19.37	0.89	0.9
RPL35A	RPL35A	5|2|9	16	5.33	3	17|11|12|7	0	0	0	0	0	-47.47	0.45	0.94
TBC1D15	TBC1D15	12|2|2	16	5.33	3	54|56|54|52	0	0	0	0	0	-233.84	0.1	0.94
CPNE1	CPNE1	11|3|2	16	5.33	3	5|8|12|10	0	0	0	0	0	-34.86	0.61	0.91
ANP32B	ANP32B	16|0|0	16	5.33	3	6|8|12|14	0	0	0	0	0	-46.73	0.53	0.9
VTA1	VTA1	12|2|2	16	5.33	3	5|7|6|5	0	0	0	0	0	-22.33	0.93	0.86
SEC63	SEC63	11|4|1	16	5.33	3	18|18|21|24	0	0	0	0	0	-88.14	0.26	0.94
COX6C	COX6C	6|5|5	16	5.33	3	5|6|8|6	0	0	0	0	0	-18.68	0.85	0.94
RNPEP	RNPEP	16|0|0	16	5.33	3	22|30|27|31	0	0	0	0	0	-125.03	0.19	0.94
BMS1	BMS1	14|2|0	16	5.33	3	28|30|34|43	0	0	0	0	0	-153.02	0.16	0.94
CCNT1	CCNT1	9|5|2	16	5.33	3	14|21|19|27	0	0	0	0	0	-84.35	0.26	0.94
USP39	USP39	10|4|2	16	5.33	3	27|27|27|22	0	0	0	0	0	-108.57	0.21	0.94
PLD3	PLD3	7|4|5	16	5.33	3	5|3|7|9	0	0	0	0	0	-19.42	0.89	0.9
RPS26	RPS26	9|3|4	16	5.33	3	10|10|8|7	0	0	0	0	0	-32.29	0.61	0.91
SLFN11	SLFN11	10|2|4	16	5.33	3	9|17|15|17	0	0	0	0	0	-59.38	0.37	0.94
DCTN1	DCTN1	16|0|0	16	5.33	3	0|9|15|27	0	0	0	0	0	-58.04	0.42	0.91
CUL5	CUL5	13|2|1	16	5.33	3	9|7|11|8	0	0	0	0	0	-37.66	0.61	0.9
AP1G1	AP1G1	13|3|0	16	5.33	3	23|20|25|20	0	0	0	0	0	-100.38	0.24	0.94
ASS1	ASS1	10|3|2	15	5	3	12|12|15|23	0	0	0	0	0	-63.55	0.32	0.94
DLD	DLD	14|1|0	15	5	3	5|7|7|8	0	0	0	0	0	-32.37	0.74	0.87
SLC16A1	SLC16A1	6|4|5	15	5	3	11|14|11|10	0	0	0	0	0	-41.24	0.43	0.94
SKIV2L	SKIV2L	15|0|0	15	5	3	22|23|25|26	0	0	0	0	0	-109.34	0.21	0.94
MOV10	MOV10	15|0|0	15	5	3	12|11|12|13	0	0	0	0	0	-55.68	0.42	0.91
STIP1	STIP1	5|6|4	15	5	3	25|29|35|35	0	0	0	0	0	-124.53	0.16	0.94
CHMP4B	CHMP4B	5|4|6	15	5	3	15|17|18|16	0	0	0	0	0	-62.12	0.3	0.94
EEF1E1	EEF1E1	7|4|4	15	5	3	5|10|8|9	0	0	0	0	0	-27.09	0.62	0.94
SUGP1	SUGP1	7|6|2	15	5	3	11|16|21|27	0	0	0	0	0	-77.53	0.27	0.94
GPATCH4	GPATCH4	5|6|4	15	5	3	14|18|20|19	0	0	0	0	0	-67.41	0.28	0.94
MMS19	MMS19	15|0|0	15	5	3	4|13|18|30	0	0	0	0	0	-73.79	0.31	0.94
DDRGK1	DDRGK1	10|3|2	15	5	3	9|15|18|20	0	0	0	0	0	-63.63	0.32	0.94
SF1	SF1	5|7|3	15	5	3	10|18|20|23	0	0	0	0	0	-70.15	0.28	0.94
TLN1	TLN1	13|1|1	15	5	3	34|50|86|99	0	0	0	0	0	-296.64	0.07	0.94
COPZ1	COPZ1	8|5|2	15	5	3	9|13|16|19	0	0	0	0	0	-58.28	0.35	0.94
RUVBL1	RUVBL1	13|2|0	15	5	3	41|39|41|39	0	0	0	0	0	-181.08	0.12	0.94
MCMBP	MCMBP	13|2|0	15	5	3	7|13|15|18	0	0	0	0	0	-61.13	0.38	0.94
IMMT	IMMT	12|1|2	15	5	3	2|2|5|14	0	0	0	0	0	-24.14	0.87	0.86
BCCIP	BCCIP	11|2|2	15	5	3	11|15|17|19	0	0	0	0	0	-63.72	0.32	0.94
PRRC2A	PRRC2A	10|5|0	15	5	3	27|48|48|55	0	0	0	0	0	-200.8	0.11	0.94
RBM25	RBM25	9|4|2	15	5	3	37|51|54|48	0	0	0	0	0	-204.95	0.11	0.94
ALDH5A1	ALDH5A1	9|4|2	15	5	3	5|5|9|10	0	0	0	0	0	-28.49	0.69	0.9
RAB18	RAB18	8|4|3	15	5	3	3|3|4|5	0	0	0	0	0	-12.76	1.33	0.84
PSME1	PSME1	13|0|2	15	5	3	9|13|10|23	0	0	0	0	0	-63.09	0.36	0.94
KPNA6	KPNA6	15|0|0	15	5	3	3|12|18|16	0	0	0	0	0	-56.28	0.41	0.91
STAT3	STAT3	15|0|0	15	5	3	45|60|58|65	0	0	0	0	0	-257.39	0.09	0.94
PKN2	PKN2	15|0|0	15	5	3	23|32|32|30	0	0	0	0	0	-132.87	0.17	0.94
STAU1	STAU1	6|7|2	15	5	3	37|47|52|45	0	0	0	0	0	-194.91	0.11	0.94
AP3B1	AP3B1	13|1|0	14	4.67	3	14|22|28|31	0	0	0	0	0	-107.91	0.2	0.94
NUP85	NUP85	12|2|0	14	4.67	3	9|19|18|21	0	0	0	0	0	-76.76	0.28	0.94
COPS5	COPS5	14|0|0	14	4.67	3	11|11|19|21	0	0	0	0	0	-71.14	0.3	0.94
UTP15	UTP15	9|5|0	14	4.67	3	8|11|13|16	0	0	0	0	0	-55.68	0.39	0.94
SEH1L	SEH1L	7|5|2	14	4.67	3	13|12|8|12	0	0	0	0	0	-45.39	0.41	0.94
RPL29	RPL29	6|3|5	14	4.67	3	5|5|5|4	0	0	0	0	0	-16.43	0.98	0.89
PPP1CC	PPP1CC	6|5|3	14	4.67	3	7|10|9|9	0	0	0	0	0	-32.29	0.53	0.94
ARMT1	ARMT1	12|1|1	14	4.67	3	0|0|9|14	0	0	0	0	0	-23.95	0.81	0.86
PRKACA	PRKACA	10|4|0	14	4.67	3	15|16|16|10	0	0	0	0	0	-65.73	0.33	0.94
NUP160	NUP160	13|0|1	14	4.67	3	1|3|6|19	0	0	0	0	0	-33.6	0.64	0.89
RPL36	RPL36	9|3|2	14	4.67	3	11|12|8|8	0	0	0	0	0	-39.01	0.48	0.94
RAP1B	RAP1B	9|4|1	14	4.67	3	15|15|12|13	0	0	0	0	0	-59.48	0.34	0.94
ME1	ME1	14|0|0	14	4.67	3	2|7|11|12	0	0	0	0	0	-37.51	0.58	0.89
LMAN1	LMAN1	10|3|1	14	4.67	3	11|16|12|22	0	0	0	0	0	-65.93	0.31	0.94
ADD1	ADD1	13|1|0	14	4.67	3	18|25|23|27	0	0	0	0	0	-105.98	0.2	0.94
VCPIP1	VCPIP1	12|0|2	14	4.67	3	16|21|25|27	0	0	0	0	0	-101.58	0.21	0.94
COMT	COMT	11|3|0	14	4.67	3	1|4|4|12	0	0	0	0	0	-25.14	0.89	0.86
STMN1	STMN1	6|4|4	14	4.67	3	20|23|21|16	0	0	0	0	0	-76.99	0.23	0.94
TOP2B	TOP2B	3|9|2	14	4.67	3	34|33|30|20	0	0	0	0	0	-123.94	0.16	0.94
CRNKL1	CRNKL1	8|4|2	14	4.67	3	26|15|20|18	0	0	0	0	0	-82.29	0.24	0.94
RPF2	RPF2	3|7|4	14	4.67	3	22|23|17|13	0	0	0	0	0	-74.66	0.25	0.94
ALMS1	ALMS1	12|1|1	14	4.67	3	25|36|50|88	0	0	0	0	0	-218.3	0.09	0.94
PRIM1	PRIM1	11|3|0	14	4.67	3	12|13|17|15	0	0	0	0	0	-65.73	0.33	0.94
COA3	COA3	7|4|3	14	4.67	3	5|7|3|2	0	0	0	0	0	-14.58	1.1	0.87
RPL7L1	RPL7L1	4|7|3	14	4.67	3	18|15|14|12	0	0	0	0	0	-57.46	0.32	0.94
CLINT1	CLINT1	8|3|3	14	4.67	3	54|59|63|53	0	0	0	0	0	-243.97	0.08	0.94
RPS20	RPS20	6|3|5	14	4.67	3	8|11|10|8	0	0	0	0	0	-34.34	0.5	0.94
NLE1	NLE1	12|2|0	14	4.67	3	10|10|10|8	0	0	0	0	0	-44.57	0.49	0.91
RBM10	RBM10	10|3|1	14	4.67	3	31|39|43|37	0	0	0	0	0	-164.84	0.12	0.94
CMBL	CMBL	10|2|2	14	4.67	3	6|9|9|13	0	0	0	0	0	-36.88	0.5	0.91
IDE	IDE	14|0|0	14	4.67	3	10|20|21|35	0	0	0	0	0	-97.47	0.22	0.94
SNX27	SNX27	12|1|1	14	4.67	3	8|15|13|13	0	0	0	0	0	-52.89	0.38	0.94
CBX3	CBX3	9|2|3	14	4.67	3	6|7|8|6	0	0	0	0	0	-26.43	0.69	0.9
PSME2	PSME2	9|1|4	14	4.67	3	5|7|10|12	0	0	0	0	0	-36.62	0.55	0.91
CTNNBL1	CTNNBL1	12|1|1	14	4.67	3	4|6|15|11	0	0	0	0	0	-38.32	0.52	0.9
ORC2	ORC2	9|4|1	14	4.67	3	17|21|23|26	0	0	0	0	0	-94.79	0.21	0.94
NUP98	NUP98	13|0|0	13	4.33	3	32|38|38|38	0	0	0	0	0	-165.38	0.12	0.94
GMDS	GMDS	7|6|0	13	4.33	3	10|7|10|8	0	0	0	0	0	-41.24	0.5	0.94
NOLC1	NOLC1	6|3|4	13	4.33	3	8|12|14|12	0	0	0	0	0	-43.71	0.38	0.94
NSDHL	NSDHL	8|4|1	13	4.33	3	6|15|17|17	0	0	0	0	0	-59.25	0.32	0.94
PRKAA1	PRKAA1	9|3|1	13	4.33	3	14|10|13|16	0	0	0	0	0	-57.28	0.33	0.94
MYO1D	MYO1D	12|1|0	13	4.33	3	14|13|19|23	0	0	0	0	0	-79.13	0.25	0.94
PPP1CB	PPP1CB	7|3|3	13	4.33	3	1|2|6|5	0	0	0	0	0	-11.76	1.24	0.84
NBN	NBN	11|1|1	13	4.33	3	16|21|22|25	0	0	0	0	0	-91.45	0.21	0.94
SEC61B	SEC61B	5|6|2	13	4.33	3	5|3|5|4	0	0	0	0	0	-16.32	1.02	0.88
NCLN	NCLN	9|4|0	13	4.33	3	18|21|24|20	0	0	0	0	0	-94.79	0.21	0.94
GNL3	GNL3	8|2|3	13	4.33	3	17|12|11|16	0	0	0	0	0	-57.21	0.31	0.94
EIF3K	EIF3K	8|2|3	13	4.33	3	6|4|3|7	0	0	0	0	0	-19.26	0.87	0.88
KPNA3	KPNA3	13|0|0	13	4.33	3	1|11|14|19	0	0	0	0	0	-51.65	0.39	0.91
VPS51	VPS51	10|2|1	13	4.33	3	65|68|66|64	0	0	0	0	0	-291.12	0.07	0.94
POGZ	POGZ	11|1|1	13	4.33	3	15|29|28|30	0	0	0	0	0	-111.2	0.17	0.94
IPO9	IPO9	13|0|0	13	4.33	3	22|28|27|35	0	0	0	0	0	-127.35	0.15	0.94
NIFK	NIFK	4|7|2	13	4.33	3	19|26|27|21	0	0	0	0	0	-97.57	0.19	0.94
DDX47	DDX47	8|5|0	13	4.33	3	17|19|12|12	0	0	0	0	0	-69.07	0.29	0.94
COASY	COASY	11|2|0	13	4.33	3	14|14|14|14	0	0	0	0	0	-64.6	0.31	0.94
RBBP4	RBBP4	3|5|5	13	4.33	3	6|9|7|6	0	0	0	0	0	-25.17	0.62	0.94
2002-09-01	2002-09-01	12|1|0	13	4.33	3	8|9|14|13	0	0	0	0	0	-51.22	0.39	0.91
H2AFY2	H2AFY2	6|5|2	13	4.33	3	11|12|10|7	0	0	0	0	0	-40.04	0.43	0.94
SNX5	SNX5	10|2|1	13	4.33	3	4|5|7|8	0	0	0	0	0	-25.82	0.72	0.88
NAA50	NAA50	6|2|5	13	4.33	3	5|2|4|1	0	0	0	0	0	-11.58	1.44	0.84
IPO8	IPO8	11|2|0	13	4.33	3	33|37|46|52	0	0	0	0	0	-189.88	0.1	0.94
FLNB	FLNB	9|2|2	13	4.33	3	27|27|39|47	0	0	0	0	0	-149.02	0.12	0.94
GSTZ1	GSTZ1	10|2|1	13	4.33	3	3|5|5|6	0	0	0	0	0	-20.59	0.91	0.85
STK26	STK26	7|5|1	13	4.33	3	2|3|4|7	0	0	0	0	0	-17.45	1.08	0.87
DAP3	DAP3	11|1|1	13	4.33	3	11|13|10|13	0	0	0	0	0	-50.72	0.37	0.94
REEP5	REEP5	9|3|1	13	4.33	3	5|9|10|8	0	0	0	0	0	-34.4	0.54	0.91
SCO1	SCO1	6|5|2	13	4.33	3	10|10|12|11	0	0	0	0	0	-43.26	0.4	0.94
NNT	NNT	10|2|1	13	4.33	3	20|23|19|19	0	0	0	0	0	-88.14	0.21	0.94
AP2M1	AP2M1	10|3|0	13	4.33	3	18|16|12|15	0	0	0	0	0	-70.19	0.28	0.94
TIMM23	TIMM23	5|4|4	13	4.33	3	6|8|7|8	0	0	0	0	0	-24.17	0.6	0.94
PSMG2	PSMG2	7|4|1	12	4	3	3|2|3|4	0	0.01	0	0.01	0	-13.35	1.33	0.81
NFRKB	NFRKB	6|3|3	12	4	3	2|13|15|14	0	0	0	0	0	-41.1	0.36	0.94
PAK4	PAK4	5|5|2	12	4	3	28|30|27|25	0	0	0	0	0	-116.28	0.15	0.94
XPNPEP1	XPNPEP1	11|1|0	12	4	3	8|10|13|19	0	0	0	0	0	-57.74	0.32	0.94
MAZ	MAZ	8|3|1	12	4	3	20|17|20|15	0	0	0	0	0	-78.18	0.22	0.94
YTHDF3	YTHDF3	4|2|6	12	4	3	4|3|1|5	0	0	0	0	0	-12.49	1.23	0.85
GTPBP1	GTPBP1	10|2|0	12	4	3	16|15|32|33	0	0	0	0	0	-108.75	0.17	0.94
PRPF40A	PRPF40A	2|4|6	12	4	3	9|16|22|20	0	0	0	0	0	-68.93	0.24	0.94
XAB2	XAB2	9|3|0	12	4	3	34|36|27|30	0	0	0	0	0	-144.08	0.13	0.94
CISD1	CISD1	8|4|0	12	4	3	11|10|16|11	0	0	0	0	0	-55.68	0.33	0.94
DNAJB1	DNAJB1	7|3|2	12	4	3	39|39|37|35	0	0	0	0	0	-160.5	0.11	0.94
ILKAP	ILKAP	7|4|1	12	4	3	20|20|24|22	0	0	0	0	0	-93.68	0.19	0.94
DNAJC11	DNAJC11	11|1|0	12	4	3	23|23|26|20	0	0	0	0	0	-104.86	0.17	0.94
NKRF	NKRF	9|2|1	12	4	3	26|27|34|27	0	0	0	0	0	-124.75	0.14	0.94
TBRG4	TBRG4	12|0|0	12	4	3	13|12|17|18	0	0	0	0	0	-69.07	0.27	0.94
FAM49B	FAM49B	10|1|1	12	4	3	13|13|13|12	0	0	0	0	0	-55.09	0.31	0.94
ZMYM2	ZMYM2	12|0|0	12	4	3	17|26|36|48	0	0	0	0	0	-143.34	0.13	0.94
TRPS1	TRPS1	9|3|0	12	4	3	7|14|14|20	0	0	0	0	0	-63.27	0.29	0.94
ZNF638	ZNF638	8|2|2	12	4	3	58|80|82|78	0	0	0	0	0	-325.14	0.05	0.94
TBCD	TBCD	12|0|0	12	4	3	15|17|17|25	0	0	0	0	0	-84.8	0.22	0.94
PLCG1	PLCG1	10|1|1	12	4	3	12|9|11|13	0	0	0	0	0	-48.52	0.36	0.94
NRD1	NRD1	12|0|0	12	4	3	5|6|6|15	0	0	0	0	0	-37.48	0.5	0.9
UBLCP1	UBLCP1	10|1|1	12	4	3	7|7|10|11	0	0	0	0	0	-37.66	0.46	0.91
NOMO2	NOMO2	12|0|0	12	4	3	8|10|13|11	0	0	0	0	0	-49.01	0.38	0.91
RALY	RALY	3|5|4	12	4	3	7|8|9|7	0	0	0	0	0	-28.22	0.52	0.94
SCYL2	SCYL2	6|5|1	12	4	3	15|11|14|12	0	0	0	0	0	-56.17	0.31	0.94
DIDO1	DIDO1	10|2|0	12	4	3	30|52|51|49	0	0	0	0	0	-205.45	0.09	0.94
BCS1L	BCS1L	10|1|1	12	4	3	7|9|14|14	0	0	0	0	0	-47.46	0.36	0.94
TNPO3	TNPO3	12|0|0	12	4	3	3|15|19|22	0	0	0	0	0	-67.33	0.27	0.94
UNC45A	UNC45A	8|2|2	12	4	3	23|24|29|27	0	0	0	0	0	-108.57	0.16	0.94
PPP1R10	PPP1R10	5|5|2	12	4	3	18|21|26|27	0	0	0	0	0	-96.47	0.17	0.94
MTA2	MTA2	7|2|3	12	4	3	26|23|18|18	0	0	0	0	0	-88.8	0.19	0.94
BZW2	BZW2	8|2|2	12	4	3	9|8|9|10	0	0	0	0	0	-35.81	0.44	0.94
INTS12	INTS12	6|3|3	12	4	3	2|10|7|10	0	0	0	0	0	-25.96	0.55	0.94
STX7	STX7	6|3|3	12	4	3	8|9|8|13	0	0	0	0	0	-35.38	0.42	0.94
FAM50A	FAM50A	7|2|3	12	4	3	5|9|15|17	0	0	0	0	0	-46.1	0.35	0.94
LRBA	LRBA	12|0|0	12	4	3	34|40|27|40	0	0	0	0	0	-159.84	0.11	0.94
DCXR	DCXR	10|1|1	12	4	3	10|13|13|10	0	0	0	0	0	-49.62	0.35	0.94
GNAI3	GNAI3	10|1|1	12	4	3	11|11|13|11	0	0	0	0	0	-49.62	0.35	0.94
HSP90AB2P	HSP90AB2P	6|4|2	12	4	3	4|5|7|4	0	0	0	0	0	-19.26	0.8	0.89
FKBP8	FKBP8	7|4|1	12	4	3	10|11|14|16	0	0	0	0	0	-55.09	0.31	0.94
CAPNS1	CAPNS1	10|1|1	12	4	3	1|3|8|8	0	0	0	0	0	-21.23	0.8	0.86
COPS7A	COPS7A	7|3|2	12	4	3	5|9|6|9	0	0	0	0	0	-28.49	0.55	0.94
UTP6	UTP6	3|6|3	12	4	3	8|11|10|10	0	0	0	0	0	-36.41	0.41	0.94
POFUT1	POFUT1	6|2|4	12	4	3	5|5|6|5	0	0	0	0	0	-20.29	0.76	0.89
KMT2A	KMT2A	5|5|2	12	4	3	17|40|44|39	0	0	0	0	0	-148.8	0.11	0.94
AAR2	AAR2	7|3|2	12	4	3	16|19|26|25	0	0	0	0	0	-89.97	0.19	0.94
NELFB	NELFB	10|1|0	11	3.67	3	10|11|19|17	0	0	0	0	0	-65.68	0.26	0.94
ABCD3	ABCD3	6|5|0	11	3.67	3	9|11|12|4	0	0	0	0	0	-42.26	0.41	0.94
CSDE1	CSDE1	11|0|0	11	3.67	3	82|89|81|83	0	0	0	0	0	-377.59	0.04	0.94
WDR70	WDR70	5|4|2	11	3.67	3	36|45|46|51	0	0	0	0	0	-191.58	0.08	0.94
WDR75	WDR75	8|3|0	11	3.67	3	28|28|27|26	0	0	0	0	0	-123.9	0.13	0.94
IARS2	IARS2	11|0|0	11	3.67	3	11|16|19|20	0	0	0	0	0	-75.78	0.22	0.94
OCRL	OCRL	9|1|1	11	3.67	3	19|21|18|17	0	0	0	0	0	-81.51	0.2	0.94
NAP1L1	NAP1L1	6|1|4	11	3.67	3	21|24|31|31	0	0	0	0	0	-116.98	0.14	0.94
DYNC1LI1	DYNC1LI1	10|0|1	11	3.67	3	13|18|21|26	0	0	0	0	0	-89.1	0.19	0.94
KDM1A	KDM1A	11|0|0	11	3.67	3	3|6|8|15	0	0	0	0	0	-37.39	0.46	0.9
GPN1	GPN1	7|4|0	11	3.67	3	5|10|12|14	0	0	0	0	0	-47.81	0.36	0.94
GTF2F2	GTF2F2	6|1|4	11	3.67	3	6|6|5|8	0	0	0	0	0	-26.91	0.59	0.94
DCUN1D5	DCUN1D5	7|3|1	11	3.67	3	8|9|12|12	0	0	0	0	0	-44.16	0.36	0.94
GEMIN4	GEMIN4	10|1|0	11	3.67	3	2|6|11|25	0	0	0	0	0	-50.22	0.33	0.94
MTCH1	MTCH1	6|4|1	11	3.67	3	6|7|7|7	0	0	0	0	0	-29.06	0.54	0.94
H1FX	H1FX	1|8|2	11	3.67	3	14|14|11|7	0	0	0	0	0	-49.62	0.32	0.94
TYMS	TYMS	8|2|1	11	3.67	3	11|10|14|14	0	0	0	0	0	-52.89	0.3	0.94
FAM3C	FAM3C	6|1|4	11	3.67	3	10|11|7|7	0	0	0	0	0	-37.66	0.42	0.94
TOMM22	TOMM22	9|2|0	11	3.67	3	6|10|11|15	0	0	0	0	0	-48.99	0.35	0.94
PRIM2	PRIM2	11|0|0	11	3.67	3	16|14|13|12	0	0	0	0	0	-63.5	0.27	0.94
FXR1	FXR1	7|2|2	11	3.67	3	19|24|19|28	0	0	0	0	0	-94.28	0.16	0.94
NAE1	NAE1	11|0|0	11	3.67	3	3|5|12|17	0	0	0	0	0	-42.81	0.4	0.91
GBF1	GBF1	11|0|0	11	3.67	3	18|31|41|35	0	0	0	0	0	-141.39	0.12	0.94
FAM98A	FAM98A	10|0|1	11	3.67	3	3|5|7|7	0	0	0	0	0	-26.85	0.67	0.87
GDI1	GDI1	11|0|0	11	3.67	3	1|3|4|14	0	0	0	0	0	-26.11	0.67	0.87
SUPT5H	SUPT5H	11|0|0	11	3.67	3	23|28|75|39	0	0	0	0	0	-185.51	0.09	0.94
ELP3	ELP3	6|5|0	11	3.67	3	20|21|22|19	0	0	0	0	0	-93.67	0.18	0.94
AKR1A1	AKR1A1	6|2|3	11	3.67	3	2|2|2|4	0	0.01	0	0.01	0	-9.8	1.47	0.79
PTGES3L-AARSD1	PTGES3L;PTGES3L-AARSD1	8|2|1	11	3.67	3	11|16|14|12	0	0	0	0	0	-57.28	0.28	0.94
CAPZA1	CAPZA1	8|1|2	11	3.67	3	4|4|6|10	0	0	0	0	0	-25.78	0.61	0.89
FLNA	FLNA	6|4|1	11	3.67	3	370|384|385|354	0	0	0	0	0	#NAME?	0.01	0.94
FUS	FUS	4|4|3	11	3.67	3	15|15|16|14	0	0	0	0	0	-58.52	0.24	0.94
PRPF4B	PRPF4B	9|1|1	11	3.67	3	15|13|23|21	0	0	0	0	0	-78.17	0.2	0.94
EHD4	EHD4	10|1|0	11	3.67	3	13|10|16|12	0	0	0	0	0	-59.04	0.29	0.94
FUBP1	FUBP1	4|2|5	11	3.67	3	11|16|16|13	0	0	0	0	0	-57.21	0.26	0.94
PLAA	PLAA	10|0|1	11	3.67	3	12|18|17|28	0	0	0	0	0	-85.53	0.2	0.94
PDCD10	PDCD10	6|4|0	10	3.33	3	4|4|4|6	0	0	0	0	0	-22.45	0.74	0.89
ZC3H18	ZC3H18	5|2|3	10	3.33	3	20|20|25|30	0	0	0	0	0	-99.77	0.14	0.94
ARF5	ARF5	8|2|0	10	3.33	3	10|9|13|10	0	0	0	0	0	-49.01	0.32	0.94
ANKFY1	ANKFY1	10|0|0	10	3.33	3	18|23|27|31	0	0	0	0	0	-112.7	0.13	0.94
THOC2	THOC2	5|5|0	10	3.33	3	27|61|42|38	0	0	0	0	0	-189.38	0.08	0.94
MED1	MED1	10|0|0	10	3.33	3	22|44|47|47	0	0	0	0	0	-180.54	0.08	0.94
PHACTR4	PHACTR4	9|0|1	10	3.33	3	8|14|17|21	0	0	0	0	0	-68.83	0.22	0.94
AP2A2	AP2A2	10|0|0	10	3.33	3	10|14|19|21	0	0	0	0	0	-73.43	0.21	0.94
GLO1	GLO1	7|0|3	10	3.33	3	12|15|8|19	0	0	0	0	0	-62.26	0.25	0.94
MMGT1	MMGT1	3|3|4	10	3.33	3	3|2|5|3	0	0	0	0	0	-10.98	1.03	0.88
HSPA4L	HSPA4L	10|0|0	10	3.33	3	3|8|8|11	0	0	0	0	0	-35.61	0.44	0.9
NIP7	NIP7	9|0|1	10	3.33	3	6|7|5|6	0	0	0	0	0	-29.02	0.56	0.89
TWF2	TWF2	9|0|1	10	3.33	3	15|22|28|28	0	0	0	0	0	-105.84	0.14	0.94
UAP1	UAP1	9|1|0	10	3.33	3	2|3|6|8	0	0	0	0	0	-23.45	0.7	0.87
TRIM33	TRIM33	7|2|1	10	3.33	3	7|7|15|13	0	0	0	0	0	-45.13	0.32	0.94
HSPBP1	HSPBP1	9|0|1	10	3.33	3	5|9|9|11	0	0	0	0	0	-40.12	0.39	0.91
CHD1	CHD1	8|2|0	10	3.33	3	5|10|13|9	0	0	0	0	0	-43.47	0.36	0.94
SDHB	SDHB	4|1|5	10	3.33	3	4|5|4|4	0	0	0	0	0	-18.49	0.78	0.89
WDR46	WDR46	2|5|3	10	3.33	3	19|20|15|10	0	0	0	0	0	-65.85	0.21	0.94
DSP	DSP	5|4|1	10	3.33	3	75|102|89|114	0	0	0	0	0	-421.75	0.04	0.94
GSTO1	GSTO1	6|0|4	10	3.33	3	1|2|3|6	0	0	0	0	0	-15.74	1.11	0.84
EIF2S2	EIF2S2	7|1|2	10	3.33	3	9|12|10|7	0	0	0	0	0	-40.91	0.35	0.94
DNTTIP2	DNTTIP2	6|4|0	10	3.33	3	17|29|39|34	0	0	0	0	0	-134.68	0.11	0.94
EXOSC9	EXOSC9	5|5|0	10	3.33	3	6|8|9|7	0	0	0	0	0	-35.69	0.44	0.94
RCL1	RCL1	3|6|1	10	3.33	3	10|12|9|8	0	0	0	0	0	-42	0.34	0.94
ARPC1B	ARPC1B	4|4|2	10	3.33	3	2|2|2|2	0	0.01	0	0.01	0	-8.02	1.67	0.8
MTX1	MTX1	6|3|1	10	3.33	3	6|9|9|11	0	0	0	0	0	-37.66	0.38	0.94
CARS2	CARS2	5|4|1	10	3.33	3	10|11|8|6	0	0	0	0	0	-37.66	0.38	0.94
CWF19L1	CWF19L1	7|2|1	10	3.33	3	5|7|11|6	0	0	0	0	0	-31.18	0.46	0.94
PLOD1	PLOD1	10|0|0	10	3.33	3	9|11|14|14	0	0	0	0	0	-55.68	0.28	0.94
SCFD1	SCFD1	8|1|1	10	3.33	3	11|20|31|24	0	0	0	0	0	-93.21	0.16	0.94
TST	TST	8|1|1	10	3.33	3	4|5|5|4	0	0	0	0	0	-19.54	0.74	0.87
AP3M1	AP3M1	8|1|1	10	3.33	3	13|15|12|12	0	0	0	0	0	-56.17	0.26	0.94
MGA	MGA	7|3|0	10	3.33	3	40|56|51|75	0	0	0	0	0	-250.11	0.06	0.94
PDE12	PDE12	8|2|0	10	3.33	3	5|5|9|5	0	0	0	0	0	-29.02	0.56	0.89
SEC24A	SEC24A	9|1|0	10	3.33	3	19|23|27|36	0	0	0	0	0	-119.18	0.13	0.94
ZW10	ZW10	10|0|0	10	3.33	3	5|8|12|16	0	0	0	0	0	-47.6	0.33	0.94
AP1B1	AP1B1	10|0|0	10	3.33	3	5|11|13|14	0	0	0	0	0	-50.04	0.31	0.94
UBAP2	UBAP2	8|1|1	10	3.33	3	26|32|28|33	0	0	0	0	0	-130.32	0.11	0.94
PLEC	PLEC	4|0|6	10	3.33	3	20|25|29|35	0	0	0	0	0	-123.81	0.12	0.94
GBAS	GBAS	4|3|3	10	3.33	3	6|2|7|4	0	0	0	0	0	-16.5	0.7	0.94
SNAP23	SNAP23	8|2|0	10	3.33	3	10|14|11|13	0	0	0	0	0	-55.68	0.28	0.94
RPS27L	RPS27L	5|3|2	10	3.33	3	2|3|2|3	0	0	0	0	0	-9.8	1.33	0.83
RBM12	RBM12	4|2|4	10	3.33	3	10|14|15|13	0	0	0	0	0	-52.89	0.26	0.94
CPSF1	CPSF1	9|1|0	10	3.33	3	9|12|17|8	0	0	0	0	0	-53.4	0.29	0.94
UTP14A	UTP14A	10|0|0	10	3.33	3	30|45|45|49	0	0	0	0	0	-191.04	0.08	0.94
KIF1A	KIF1A	10|0|0	10	3.33	3	7|15|24|25	0	0	0	0	0	-80.81	0.19	0.94
SMEK1	SMEK1	10|0|0	10	3.33	3	14|20|22|24	0	0	0	0	0	-91.43	0.17	0.94
ABCB7	ABCB7	10|0|0	10	3.33	3	5|6|10|10	0	0	0	0	0	-36.8	0.43	0.9
MLEC	MLEC	6|2|2	10	3.33	3	7|5|5|6	0	0	0	0	0	-22.33	0.58	0.9
MT-CO2	MT-CO2	7|2|1	10	3.33	3	5|5|10|11	0	0	0	0	0	-33.32	0.43	0.94
CNN2	CNN2	7|1|2	10	3.33	3	10|10|14|10	0	0	0	0	0	-47.42	0.3	0.94
NUDT21	NUDT21	7|3|0	10	3.33	3	14|15|15|14	0	0	0	0	0	-66.85	0.23	0.94
BTF3	BTF3	5|5|0	10	3.33	3	6|8|11|14	0	0	0	0	0	-45.67	0.34	0.94
AFG3L2	AFG3L2	8|2|0	10	3.33	3	14|22|14|12	0	0	0	0	0	-71.3	0.22	0.94
GYS1	GYS1	8|2|0	10	3.33	3	4|6|7|11	0	0	0	0	0	-33.44	0.48	0.9
PDCD5	PDCD5	4|4|2	10	3.33	3	12|12|13|11	0	0	0	0	0	-48.59	0.28	0.94
TMEM205	TMEM205	5|4|1	10	3.33	3	5|6|7|3	0	0	0	0	0	-22.67	0.63	0.94
C2ORF44	C2ORF44	8|1|0	9	3	3	34|48|51|60	0	0	0	0	0	-217.78	0.06	0.94
C2ORF47	C2ORF47	5|2|2	9	3	3	4|4|1|3	0	0	0	0	0	-11.53	1	0.86
ATAD1	ATAD1	8|1|0	9	3	3	18|20|22|19	0	0	0	0	0	-90.32	0.15	0.94
ARF4	ARF4	6|2|1	9	3	3	10|13|8|5	0	0	0	0	0	-38.71	0.33	0.94
HMGB1	HMGB1	1|4|4	9	3	3	5|6|15|9	0	0	0	0	0	-37.38	0.34	0.94
CYB5B	CYB5B	6|2|1	9	3	3	5|4|7|9	0	0	0	0	0	-26.91	0.48	0.94
MRPL37	MRPL37	7|1|1	9	3	3	5|7|7|5	0	0	0	0	0	-25.82	0.5	0.9
TMEM214	TMEM214	6|3|0	9	3	3	8|6|9|5	0	0	0	0	0	-33.44	0.43	0.94
UTP18	UTP18	7|1|1	9	3	3	5|8|10|13	0	0	0	0	0	-38.71	0.33	0.94
MGST3	MGST3	6|3|0	9	3	3	6|7|8|11	0	0	0	0	0	-37.88	0.38	0.94
PPAN	PPAN	3|5|1	9	3	3	9|9|12|6	0	0	0	0	0	-38.72	0.33	0.94
TUBG1	TUBG1	7|1|1	9	3	3	1|1|8|8	0	0	0	0	0	-19.06	0.67	0.88
POLR3C	POLR3C	9|0|0	9	3	3	11|12|14|16	0	0	0	0	0	-61.27	0.23	0.94
MRPS2	MRPS2	5|4|0	9	3	3	6|6|5|6	0	0	0	0	0	-27.95	0.52	0.94
ATP5C1	ATP5C1	7|1|1	9	3	3	4|4|6|4	0	0	0	0	0	-19.54	0.67	0.88
HINT1	HINT1	4|3|2	9	3	3	1|2|4|2	0	0	0	0	0	-8.91	1.33	0.84
NCOR2	NCOR2	5|1|3	9	3	3	5|10|21|27	0	0	0	0	0	-67.49	0.19	0.94
CAB39	CAB39	8|1|0	9	3	3	6|10|8|17	0	0	0	0	0	-47.6	0.29	0.94
RPL38	RPL38	5|0|4	9	3	3	7|7|9|8	0	0	0	0	0	-36.8	0.39	0.94
RAB3GAP2	RAB3GAP2	9|0|0	9	3	3	102|111|116|104	0	0	0	0	0	-487.71	0.03	0.94
CSNK1A1	CSNK1A1	5|2|2	9	3	3	20|21|11|8	0	0	0	0	0	-61.13	0.2	0.94
CDK13	CDK13	4|3|2	9	3	3	27|26|33|33	0	0	0	0	0	-126.21	0.1	0.94
PSMC5	PSMC5	9|0|0	9	3	3	22|27|30|24	0	0	0	0	0	-117.19	0.12	0.94
SLC1A5	SLC1A5	6|2|1	9	3	3	10|11|10|11	0	0	0	0	0	-45.26	0.29	0.94
PRPF31	PRPF31	8|1|0	9	3	3	5|11|12|16	0	0	0	0	0	-51.01	0.27	0.94
GHITM	GHITM	6|2|1	9	3	3	7|7|1|6	0	0	0	0	0	-22.56	0.57	0.89
FAM162A	FAM162A	4|1|4	9	3	3	13|12|14|9	0	0	0	0	0	-51.79	0.25	0.94
SAFB	SAFB	2|0|7	9	3	3	15|24|27|23	0	0	0	0	0	-101.53	0.13	0.94
PGRMC2	PGRMC2	3|4|2	9	3	3	4|4|4|5	0	0	0	0	0	-16.32	0.71	0.94
CDC23	CDC23	7|1|1	9	3	3	4|5|3|4	0	0	0	0	0	-17.42	0.75	0.87
U2AF2	U2AF2	5|1|3	9	3	3	22|30|32|27	0	0	0	0	0	-121.42	0.11	0.94
ELAVL1	ELAVL1	4|3|2	9	3	3	5|9|8|8	0	0	0	0	0	-29.54	0.4	0.94
EMC7	EMC7	5|2|2	9	3	3	6|6|4|4	0	0	0	0	0	-19.26	0.6	0.94
EXOC4	EXOC4	8|0|1	9	3	3	19|19|15|23	0	0	0	0	0	-86.95	0.16	0.94
ARFGAP2	ARFGAP2	6|3|0	9	3	3	17|21|16|23	0	0	0	0	0	-88.08	0.16	0.94
POLA1	POLA1	8|1|0	9	3	3	19|28|22|21	0	0	0	0	0	-102.63	0.13	0.94
RRP1	RRP1	5|2|2	9	3	3	6|5|12|12	0	0	0	0	0	-34.66	0.34	0.94
MPP1	MPP1	5|2|2	9	3	3	4|14|19|22	0	0	0	0	0	-59.89	0.2	0.94
KRT18	KRT18	4|1|4	9	3	3	6|9|18|16	0	0	0	0	0	-52.52	0.24	0.94
MAGED2	MAGED2	7|1|1	9	3	3	3|4|7|8	0	0	0	0	0	-23.82	0.55	0.89
TNXB	TNXB	4|2|3	9	3	3	3|3|2|1	0	0	0	0	0	-8.91	1.33	0.84
SMC1A	SMC1A	5|1|3	9	3	3	19|18|23|19	0	0	0	0	0	-85.93	0.15	0.94
GNPNAT1	GNPNAT1	6|1|2	9	3	3	6|7|6|10	0	0	0	0	0	-31.18	0.41	0.94
MAP7D3	MAP7D3	4|4|1	9	3	3	30|39|29|35	0	0	0	0	0	-145.9	0.09	0.94
ATP6V1H	ATP6V1H	7|1|1	9	3	3	9|14|13|12	0	0	0	0	0	-51.79	0.25	0.94
SHMT1	SHMT1	9|0|0	9	3	3	7|2|5|5	0	0	0	0	0	-23.55	0.63	0.86
EIF4E	EIF4E	8|1|0	9	3	3	0|2|7|8	0	0	0	0	0	-20.84	0.71	0.86
SLK	SLK	7|2|0	9	3	3	42|60|61|59	0	0	0	0	0	-250.59	0.05	0.94
USP48	USP48	7|2|0	9	3	3	9|9|15|18	0	0	0	0	0	-58.93	0.24	0.94
PRPSAP1	PRPSAP1	7|2|0	9	3	3	13|11|14|13	0	0	0	0	0	-59.04	0.24	0.94
GMPS	GMPS	9|0|0	9	3	3	6|11|19|15	0	0	0	0	0	-58.73	0.24	0.94
KIAA1671	KIAA1671	6|2|1	9	3	3	37|65|70|99	0	0	0	0	0	-299.07	0.04	0.94
CARM1	CARM1	8|0|1	9	3	3	4|8|19|18	0	0	0	0	0	-56.17	0.24	0.94
TMTC3	TMTC3	9|0|0	9	3	3	11|13|13|4	0	0	0	0	0	-47.72	0.29	0.94
SCAMP3	SCAMP3	5|2|2	9	3	3	7|8|8|6	0	0	0	0	0	-28.49	0.41	0.94
RFC3	RFC3	5|2|2	9	3	3	12|15|18|9	0	0	0	0	0	-55.11	0.22	0.94
A0A5F9YFS9	A0A5F9YFS9	3|2|3	8	2.67	3	7|8|8|8	0	0	0	0	0	-30.58	0.34	0.94
CTBP2	CTBP2	6|2|0	8	2.67	3	2|4|0|4	0	0.01	0	0.01	0	-13.7	1.07	0.8
EIF2B2	EIF2B2	8|0|0	8	2.67	3	8|6|6|9	0	0	0	0	0	-34.57	0.37	0.9
PRKAR2A	PRKAR2A	5|2|1	8	2.67	3	43|52|49|55	0	0	0	0	0	-219.54	0.05	0.94
PPA1	PPA1	6|1|1	8	2.67	3	0|0|5|10	0	0	0	0	0	-15.81	0.71	0.86
KTN1	KTN1	7|1|0	8	2.67	3	5|7|8|11	0	0	0	0	0	-36.8	0.34	0.94
AP3S1	AP3S1	4|1|3	8	2.67	3	7|7|7|7	0	0	0	0	0	-30.09	0.38	0.94
LAMP1	LAMP1	6|1|1	8	2.67	3	4|6|6|5	0	0	0	0	0	-22.67	0.51	0.89
CYP51A1	CYP51A1	4|3|1	8	2.67	3	4|9|4|5	0	0	0	0	0	-23.82	0.48	0.94
ARHGAP1	ARHGAP1	8|0|0	8	2.67	3	9|12|13|21	0	0	0	0	0	-63.3	0.19	0.94
CDK5	CDK5	7|1|0	8	2.67	3	7|7|8|7	0	0	0	0	0	-34.57	0.37	0.94
EIF2AK2	EIF2AK2	6|2|0	8	2.67	3	12|13|15|14	0	0	0	0	0	-62.39	0.2	0.94
ATG2B	ATG2B	8|0|0	8	2.67	3	95|113|90|130	0	0	0	0	0	-481.63	0.02	0.94
MPI	MPI	7|0|1	8	2.67	3	2|3|4|8	0	0	0	0	0	-21.21	0.63	0.87
RER1	RER1	6|2|0	8	2.67	3	6|7|6|7	0	0	0	0	0	-31.26	0.41	0.94
PIAS2	PIAS2	4|3|1	8	2.67	3	19|18|17|16	0	0	0	0	0	-75.99	0.15	0.94
GLMN	GLMN	6|1|1	8	2.67	3	1|4|4|6	0	0	0	0	0	-16.48	0.71	0.87
RPL37A	RPL37A	2|4|2	8	2.67	3	12|11|11|9	0	0	0	0	0	-43.26	0.25	0.94
HNRNPAB	HNRNPAB	5|0|3	8	2.67	3	4|9|14|9	0	0	0	0	0	-42.12	0.3	0.94
CHERP	CHERP	5|1|2	8	2.67	3	21|37|43|49	0	0	0	0	0	-164.28	0.07	0.94
GPATCH1	GPATCH1	6|2|0	8	2.67	3	29|44|39|43	0	0	0	0	0	-175.49	0.07	0.94
CXORF56	CXORF56	4|4|0	8	2.67	3	10|14|10|11	0	0	0	0	0	-52.35	0.24	0.94
UBA6	UBA6	8|0|0	8	2.67	3	4|6|7|14	0	0	0	0	0	-36.5	0.34	0.91
VPS45	VPS45	7|1|0	8	2.67	3	10|11|12|12	0	0	0	0	0	-52.35	0.24	0.94
ACSS1	ACSS1	8|0|0	8	2.67	3	1|3|6|5	0	0	0	0	0	-19.16	0.71	0.84
TP53	TP53	5|2|1	8	2.67	3	63|63|61|60	0	0	0	0	0	-273.22	0.04	0.94
PGM3	PGM3	6|2|0	8	2.67	3	4|5|9|11	0	0	0	0	0	-34.47	0.37	0.94
CCDC22	CCDC22	3|4|1	8	2.67	3	3|3|4|1	0	0	0	0	0	-12.43	0.97	0.86
VPS29	VPS29	8|0|0	8	2.67	3	4|6|5|8	0	0	0	0	0	-27.95	0.46	0.89
SKA3	SKA3	4|4|0	8	2.67	3	26|28|37|39	0	0	0	0	0	-147.42	0.08	0.94
STRAP	STRAP	6|1|1	8	2.67	3	12|17|16|22	0	0	0	0	0	-72.77	0.16	0.94
URB2	URB2	4|2|2	8	2.67	3	2|2|3|2	0	0	0	0	0	-8.91	1.19	0.84
DDX54	DDX54	5|3|0	8	2.67	3	14|12|11|15	0	0	0	0	0	-60.14	0.21	0.94
RANBP1	RANBP1	5|1|2	8	2.67	3	16|17|20|16	0	0	0	0	0	-74.88	0.15	0.94
CUL4A	CUL4A	8|0|0	8	2.67	3	17|21|25|21	0	0	0	0	0	-95.9	0.13	0.94
SYMPK	SYMPK	8|0|0	8	2.67	3	13|14|17|19	0	0	0	0	0	-72.43	0.17	0.94
KIF2C	KIF2C	7|1|0	8	2.67	3	5|13|15|8	0	0	0	0	0	-47.65	0.26	0.94
UGGT1	UGGT1	7|1|0	8	2.67	3	2|2|8|10	0	0	0	0	0	-26.43	0.48	0.89
RPS25	RPS25	2|2|4	8	2.67	3	6|6|9|5	0	0	0	0	0	-25.4	0.41	0.94
GATAD2A	GATAD2A	5|1|2	8	2.67	3	8|9|12|15	0	0	0	0	0	-47.42	0.24	0.94
PICALM	PICALM	4|4|0	8	2.67	3	15|12|17|19	0	0	0	0	0	-72.43	0.17	0.94
GCLC	GCLC	7|1|0	8	2.67	3	9|12|12|12	0	0	0	0	0	-52.35	0.24	0.94
NR3C1	NR3C1	5|2|1	8	2.67	3	23|24|21|17	0	0	0	0	0	-92.57	0.13	0.94
HM13	HM13	6|0|2	8	2.67	3	3|4|6|3	0	0	0	0	0	-20.22	0.67	0.88
PREX1	PREX1	2|4|2	8	2.67	3	1|0|4|4	0	0	0	0	0	-8.72	1.19	0.84
PDLIM1	PDLIM1	6|2|0	8	2.67	3	41|40|36|45	0	0	0	0	0	-183.33	0.07	0.94
SPDL1	SPDL1	4|2|2	8	2.67	3	6|11|26|29	0	0	0	0	0	-73.71	0.15	0.94
SMS	SMS	7|0|1	8	2.67	3	2|2|6|6	0	0	0	0	0	-20.18	0.67	0.87
MEPCE	MEPCE	8|0|0	8	2.67	3	8|10|13|14	0	0	0	0	0	-52.35	0.24	0.94
CPSF7	CPSF7	5|3|0	8	2.67	3	6|8|11|12	0	0	0	0	0	-43.45	0.29	0.94
CPSF3	CPSF3	8|0|0	8	2.67	3	3|5|9|15	0	0	0	0	0	-37.36	0.33	0.94
SUPV3L1	SUPV3L1	6|2|0	8	2.67	3	11|11|14|16	0	0	0	0	0	-60.14	0.21	0.94
MPC2	MPC2	4|4|0	8	2.67	3	9|8|9|10	0	0	0	0	0	-42.32	0.3	0.94
HDAC1	HDAC1	5|2|1	8	2.67	3	1|3|3|4	0	0	0	0	0	-12.43	0.97	0.85
MUT	MUT	8|0|0	8	2.67	3	2|5|4|8	0	0	0	0	0	-23.53	0.56	0.88
RAB13	RAB13	4|2|2	8	2.67	3	6|6|6|7	0	0	0	0	0	-24.36	0.43	0.94
SNRPD3	SNRPD3	3|3|2	8	2.67	3	14|17|14|12	0	0	0	0	0	-58.3	0.19	0.94
GNL1	GNL1	7|0|1	8	2.67	3	6|7|13|11	0	0	0	0	0	-43.47	0.29	0.94
MAP2K2	MAP2K2	8|0|0	8	2.67	3	4|5|11|12	0	0	0	0	0	-37.62	0.33	0.94
MAP2K1	MAP2K1	6|0|2	8	2.67	3	8|8|9|6	0	0	0	0	0	-36.8	0.34	0.94
PTPN23	PTPN23	8|0|0	8	2.67	3	17|28|30|32	0	0	0	0	0	-121.52	0.1	0.94
RAB34	RAB34	5|1|2	8	2.67	3	1|5|5|2	0	0	0	0	0	-14.37	0.82	0.87
PLOD2	PLOD2	2|4|2	8	2.67	3	0|2|2|3	0	0.01	0	0.01	0	-7.13	1.52	0.79
XRN1	XRN1	6|1|1	8	2.67	3	51|54|43|49	0	0	0	0	0	-217.31	0.05	0.94
PCID2	PCID2	6|2|0	8	2.67	3	11|12|18|17	0	0	0	0	0	-66.85	0.18	0.94
PDCD4	PDCD4	6|2|0	8	2.67	3	13|15|9|15	0	0	0	0	0	-60.14	0.21	0.94
ARFGEF2	ARFGEF2	8|0|0	8	2.67	3	11|15|14|11	0	0	0	0	0	-59.04	0.21	0.94
SEC31A	SEC31A	7|0|1	8	2.67	3	8|13|15|15	0	0	0	0	0	-59.04	0.21	0.94
ORC4	ORC4	6|2|0	8	2.67	3	6|8|12|8	0	0	0	0	0	-40.12	0.31	0.94
OPA1	OPA1	7|0|0	7	2.33	3	1|1|7|6	0	0	0	0	0	-18.88	0.62	0.85
LSS	LSS	7|0|0	7	2.33	3	0|1|9|10	0	0	0	0	0	-23.86	0.47	0.88
PRPF4	PRPF4	5|2|0	7	2.33	3	16|14|19|15	0	0	0	0	0	-73.54	0.15	0.94
COX15	COX15	5|1|1	7	2.33	3	6|8|9|10	0	0	0	0	0	-35.49	0.28	0.94
AMPD2	AMPD2	5|1|1	7	2.33	3	6|6|9|12	0	0	0	0	0	-35.49	0.28	0.94
SLC25A4	SLC25A4	3|3|1	7	2.33	3	10|7|8|4	0	0	0	0	0	-31.18	0.32	0.94
MPDU1	MPDU1	2|3|2	7	2.33	3	3|4|4|5	0	0	0	0	0	-15.32	0.58	0.94
SRPR	SRPR	6|1|0	7	2.33	3	18|21|23|11	0	0	0	0	0	-83.5	0.13	0.94
HELLS	HELLS	6|1|0	7	2.33	3	10|13|10|7	0	0	0	0	0	-46.77	0.23	0.94
ZNF318	ZNF318	7|0|0	7	2.33	3	31|55|60|85	0	0	0	0	0	-259.82	0.04	0.94
HIGD1A	HIGD1A	3|2|2	7	2.33	3	6|6|5|7	0	0	0	0	0	-23.31	0.39	0.94
ISYNA1	ISYNA1	5|0|2	7	2.33	3	12|13|15|15	0	0	0	0	0	-63.5	0.17	0.94
CAMK2D	CAMK2D	4|3|0	7	2.33	3	15|17|19|14	0	0	0	0	0	-74.66	0.14	0.94
OSBPL8	OSBPL8	7|0|0	7	2.33	3	12|18|16|13	0	0	0	0	0	-67.97	0.16	0.94
AKAP1	AKAP1	6|1|0	7	2.33	3	65|68|67|77	0	0	0	0	0	-312.44	0.03	0.94
GOSR1	GOSR1	3|2|2	7	2.33	3	3|4|7|9	0	0	0	0	0	-22.31	0.41	0.94
SPCS2	SPCS2	4|1|2	7	2.33	3	8|9|10|8	0	0	0	0	0	-37.66	0.27	0.94
UBFD1	UBFD1	4|2|1	7	2.33	3	6|10|8|8	0	0	0	0	0	-34.4	0.29	0.94
LARS2	LARS2	7|0|0	7	2.33	3	6|4|8|5	0	0	0	0	0	-27.95	0.41	0.9
CASK	CASK	6|0|1	7	2.33	3	2|3|7|9	0	0	0	0	0	-25.48	0.44	0.89
NDUFA4	NDUFA4	3|2|2	7	2.33	3	3|4|3|2	0	0	0	0	0	-11.53	0.78	0.94
BIRC6	BIRC6	7|0|0	7	2.33	3	42|46|42|57	0	0	0	0	0	-211.45	0.05	0.94
NDUFS7	NDUFS7	4|1|2	7	2.33	3	3|3|3|1	0	0	0	0	0	-11.45	0.93	0.85
NXF1	NXF1	6|1|0	7	2.33	3	5|4|9|9	0	0	0	0	0	-32.45	0.35	0.94
RAB8A	RAB8A	4|3|0	7	2.33	3	8|5|4|5	0	0	0	0	0	-26.85	0.42	0.94
DGCR14	DGCR14	5|2|0	7	2.33	3	6|9|16|19	0	0	0	0	0	-57.51	0.19	0.94
CRKL	CRKL	4|2|1	7	2.33	3	26|29|31|34	0	0	0	0	0	-131.42	0.08	0.94
PDS5B	PDS5B	2|5|0	7	2.33	3	23|23|38|12	0	0	0	0	0	-108.66	0.1	0.94
FLOT1	FLOT1	6|0|1	7	2.33	3	5|14|14|18	0	0	0	0	0	-58.74	0.18	0.94
EMC3	EMC3	4|3|0	7	2.33	3	9|9|11|5	0	0	0	0	0	-40.12	0.27	0.94
DDX51	DDX51	3|2|2	7	2.33	3	4|1|5|4	0	0	0	0	0	-13.45	0.67	0.94
ALYREF	ALYREF	1|5|1	7	2.33	3	19|21|21|16	0	0	0	0	0	-83.72	0.12	0.94
AUP1	AUP1	4|1|2	7	2.33	3	3|2|3|3	0	0	0	0	0	-12.43	0.85	0.86
DDT	DDT	3|0|4	7	2.33	3	3|2|0|4	0	0	0	0	0	-12.64	1.04	0.84
RPP30	RPP30	7|0|0	7	2.33	3	9|16|11|10	0	0	0	0	0	-53.47	0.2	0.94
FHL1	FHL1	4|1|2	7	2.33	3	11|13|13|18	0	0	0	0	0	-59.48	0.17	0.94
NT5DC2	NT5DC2	7|0|0	7	2.33	3	7|5|9|10	0	0	0	0	0	-36.8	0.3	0.94
CHTOP	CHTOP	0|3|4	7	2.33	3	6|9|10|8	0	0	0	0	0	-39	0.28	0.94
KRI1	KRI1	3|2|2	7	2.33	3	17|16|19|21	0	0	0	0	0	-75.68	0.13	0.94
PCMT1	PCMT1	4|1|2	7	2.33	3	19|21|21|24	0	0	0	0	0	-92.57	0.11	0.94
FKBP5	FKBP5	5|2|0	7	2.33	3	4|5|6|6	0	0	0	0	0	-25.73	0.44	0.94
SGPL1	SGPL1	5|2|0	7	2.33	3	11|14|16|15	0	0	0	0	0	-64.6	0.17	0.94
IRAK1	IRAK1	6|1|0	7	2.33	3	35|36|38|42	0	0	0	0	0	-170.99	0.06	0.94
SFXN3	SFXN3	2|2|3	7	2.33	3	3|1|2|2	0	0	0	0	0	-8.02	1.17	0.85
TM9SF2	TM9SF2	4|2|1	7	2.33	3	4|3|2|4	0	0	0	0	0	-14.39	0.72	0.88
SUCLA2	SUCLA2	6|0|1	7	2.33	3	1|3|5|7	0	0	0	0	0	-20.06	0.58	0.88
TOX4	TOX4	4|2|1	7	2.33	3	8|16|20|18	0	0	0	0	0	-66.99	0.15	0.94
LRWD1	LRWD1	6|1|0	7	2.33	3	11|15|16|12	0	0	0	0	0	-62.39	0.17	0.94
ALG5	ALG5	4|2|1	7	2.33	3	5|5|9|3	0	0	0	0	0	-23.77	0.42	0.94
BTF3L4	BTF3L4	4|2|1	7	2.33	3	3|5|6|6	0	0	0	0	0	-21.59	0.47	0.94
SARM1	SARM1	6|0|1	7	2.33	3	5|6|6|6	0	0	0	0	0	-27.95	0.41	0.9
RFC2	RFC2	7|0|0	7	2.33	3	2|5|11|11	0	0	0	0	0	-34.17	0.32	0.94
RQCD1	RQCD1	5|1|1	7	2.33	3	7|8|9|12	0	0	0	0	0	-38.72	0.26	0.94
CERS2	CERS2	5|1|1	7	2.33	3	9|10|9|12	0	0	0	0	0	-43.06	0.23	0.94
KNOP1	KNOP1	4|1|2	7	2.33	3	38|51|63|69	0	0	0	0	0	-243.63	0.04	0.94
WDR11	WDR11	7|0|0	7	2.33	3	4|11|13|16	0	0	0	0	0	-50.9	0.21	0.94
MACF1	MACF1	7|0|0	7	2.33	3	14|10|8|28	0	0	0	0	0	-68.33	0.16	0.94
AASDHPPT	AASDHPPT	7|0|0	7	2.33	3	1|5|3|3	0	0.01	0	0.01	0	-15.85	0.78	0.81
TMED9	TMED9	5|2|0	7	2.33	3	4|5|7|7	0	0	0	0	0	-27.95	0.41	0.94
SNF8	SNF8	4|2|1	7	2.33	3	2|1|2|3	0	0.01	0	0.01	0	-9.44	1.17	0.82
DIMT1	DIMT1	4|2|0	6	2	3	11|12|11|16	0	0	0	0	0	-57.93	0.16	0.94
PTRH2	PTRH2	5|1|0	6	2	3	7|12|17|14	0	0	0	0	0	-57.86	0.16	0.94
GTF3C2	GTF3C2	6|0|0	6	2	3	2|3|4|5	0	0	0	0	0	-18.09	0.57	0.86
MGST1	MGST1	4|2|0	6	2	3	2|2|2|2	0	0.01	0	0.01	0	-11.54	1	0.82
RPS6KA1	RPS6KA1	5|1|0	6	2	3	11|11|17|10	0	0	0	0	0	-56.8	0.16	0.94
UTP20	UTP20	2|2|2	6	2	3	21|24|27|17	0	0	0	0	0	-93.18	0.09	0.94
SHROOM3	SHROOM3	3|1|2	6	2	3	2|2|3|7	0	0	0	0	0	-15.32	0.57	0.94
CHID1	CHID1	3|3|0	6	2	3	7|8|10|13	0	0	0	0	0	-44.57	0.21	0.94
SUB1	SUB1	3|1|2	6	2	3	9|12|10|9	0	0	0	0	0	-43.06	0.2	0.94
FECH	FECH	5|1|0	6	2	3	5|7|7|4	0	0	0	0	0	-27.95	0.35	0.94
MAD2L1	MAD2L1	4|2|0	6	2	3	3|2|1|3	0	0	0	0	0	-12.67	0.89	0.84
TCEB2	TCEB2	4|2|0	6	2	3	12|18|13|19	0	0	0	0	0	-71.32	0.13	0.94
POLR3A	POLR3A	6|0|0	6	2	3	17|22|25|19	0	0	0	0	0	-94.79	0.1	0.94
USP47	USP47	5|1|0	6	2	3	6|14|19|21	0	0	0	0	0	-68.63	0.13	0.94
ALDH1A2	ALDH1A2	5|0|1	6	2	3	2|3|6|12	0	0	0	0	0	-27.51	0.35	0.94
LPCAT1	LPCAT1	3|3|0	6	2	3	6|8|7|5	0	0	0	0	0	-31.26	0.31	0.94
PIGS	PIGS	3|2|1	6	2	3	6|9|14|13	0	0	0	0	0	-45.23	0.19	0.94
MRPS9	MRPS9	5|1|0	6	2	3	6|10|12|13	0	0	0	0	0	-47.89	0.2	0.94
ARPC1A	ARPC1A	4|1|1	6	2	3	3|2|2|1	0	0.01	0	0.01	0	-9.44	1	0.82
PRKCA	PRKCA	5|0|1	6	2	3	10|15|18|15	0	0	0	0	0	-66.85	0.14	0.94
RAB3GAP1	RAB3GAP1	5|1|0	6	2	3	29|34|38|39	0	0	0	0	0	-158.65	0.06	0.94
ANKRD26	ANKRD26	1|3|2	6	2	3	0|0|2|5	0	0.01	0	0.01	0	-8.42	1.14	0.82
CDC37	CDC37	5|0|1	6	2	3	6|9|11|16	0	0	0	0	0	-48.87	0.19	0.94
ADK	ADK	6|0|0	6	2	3	4|4|6|7	0	0	0	0	0	-25.73	0.38	0.89
GNA11	GNA11	2|4|0	6	2	3	2|5|8|7	0	0	0	0	0	-26.83	0.36	0.94
SRP14	SRP14	2|2|2	6	2	3	4|7|7|4	0	0	0	0	0	-21.32	0.36	0.94
CDIPT	CDIPT	2|2|2	6	2	3	5|5|5|3	0	0	0	0	0	-17.32	0.44	0.94
CPVL	CPVL	5|0|1	6	2	3	1|3|4|10	0	0	0	0	0	-22.01	0.44	0.89
ADCK3	ADCK3	5|0|1	6	2	3	12|15|14|9	0	0	0	0	0	-57.93	0.16	0.94
AGTPBP1	AGTPBP1	6|0|0	6	2	3	68|75|71|76	0	0	0	0	0	-327.04	0.03	0.94
COLGALT1	COLGALT1	6|0|0	6	2	3	16|21|18|19	0	0	0	0	0	-84.73	0.11	0.94
IK	IK	4|1|1	6	2	3	19|23|27|30	0	0	0	0	0	-108.09	0.08	0.94
SAMHD1	SAMHD1	6|0|0	6	2	3	1|3|5|5	0	0	0	0	0	-18.15	0.57	0.86
NHLRC2	NHLRC2	6|0|0	6	2	3	6|11|9|16	0	0	0	0	0	-48.87	0.19	0.94
HAUS6	HAUS6	6|0|0	6	2	3	56|59|51|54	0	0	0	0	0	-248.42	0.04	0.94
GET4	GET4	2|3|1	6	2	3	1|2|1|3	0	0	0	0	0	-8.64	1.14	0.83
NAA25	NAA25	4|2|0	6	2	3	30|40|37|33	0	0	0	0	0	-158.65	0.06	0.94
MAPK3	MAPK3	5|1|0	6	2	3	11|9|7|4	0	0	0	0	0	-36.83	0.26	0.94
METTL1	METTL1	4|2|0	6	2	3	10|13|13|11	0	0	0	0	0	-54.58	0.17	0.94
IDH3B	IDH3B	6|0|0	6	2	3	4|3|5|3	0	0	0	0	0	-19.18	0.53	0.87
DDX41	DDX41	5|0|1	6	2	3	4|9|11|13	0	0	0	0	0	-43.32	0.22	0.94
MYH14	MYH14	3|2|1	6	2	3	4|2|7|5	0	0	0	0	0	-19.54	0.44	0.94
MORC2	MORC2	5|1|0	6	2	3	6|8|15|10	0	0	0	0	0	-45.58	0.21	0.94
ARHGEF2	ARHGEF2	6|0|0	6	2	3	11|14|19|20	0	0	0	0	0	-73.58	0.12	0.94
RAB5A	RAB5A	4|2|0	6	2	3	1|3|3|4	0	0	0	0	0	-14.85	0.73	0.86
SFN	SFN	2|2|2	6	2	3	2|2|3|4	0	0	0	0	0	-10.7	0.73	0.94
DHX36	DHX36	6|0|0	6	2	3	16|18|25|22	0	0	0	0	0	-92.55	0.1	0.94
FAM21A	FAM21A	6|0|0	6	2	3	91|106|120|148	0	0	0	0	0	-522.97	0.02	0.94
AURKB	AURKB	4|2|0	6	2	3	9|11|9|11	0	0	0	0	0	-46.77	0.2	0.94
NDUFB6	NDUFB6	3|2|1	6	2	3	4|4|3|5	0	0	0	0	0	-17.42	0.5	0.94
GSR	GSR	4|1|1	6	2	3	4|4|4|5	0	0	0	0	0	-18.49	0.47	0.94
ACOT2	ACOT2	5|0|1	6	2	3	2|5|6|7	0	0	0	0	0	-24.61	0.4	0.94
RRP8	RRP8	4|1|1	6	2	3	4|8|9|11	0	0	0	0	0	-34.46	0.25	0.94
PHF3	PHF3	4|0|2	6	2	3	17|36|36|40	0	0	0	0	0	-145.83	0.06	0.94
PPP2R5C	PPP2R5C	5|1|0	6	2	3	7|12|11|12	0	0	0	0	0	-49.01	0.19	0.94
PIN4	PIN4	2|0|4	6	2	3	4|7|5|4	0	0	0	0	0	-24.61	0.4	0.94
NUP188	NUP188	6|0|0	6	2	3	11|19|20|23	0	0	0	0	0	-83.53	0.11	0.94
TP53BP1	TP53BP1	4|1|1	6	2	3	27|32|25|42	0	0	0	0	0	-137.91	0.06	0.94
S100A10	S100A10	6|0|0	6	2	3	2|3|5|8	0	0	0	0	0	-22.35	0.44	0.89
TRMT1L	TRMT1L	3|3|0	6	2	3	16|20|28|29	0	0	0	0	0	-105.82	0.09	0.94
CMAS	CMAS	6|0|0	6	2	3	4|5|5|3	0	0	0	0	0	-21.34	0.47	0.88
TBC1D4	TBC1D4	5|0|1	6	2	3	8|11|15|17	0	0	0	0	0	-59.03	0.16	0.94
CCNB1	CCNB1	1|5|0	6	2	3	13|19|16|16	0	0	0	0	0	-73.54	0.12	0.94
GCLM	GCLM	4|2|0	6	2	3	5|6|3|3	0	0	0	0	0	-21.34	0.47	0.94
TRMT10C	TRMT10C	6|0|0	6	2	3	8|11|11|8	0	0	0	0	0	-44.57	0.21	0.94
PRPF38B	PRPF38B	3|3|0	6	2	3	7|8|13|8	0	0	0	0	0	-42.32	0.22	0.94
BROX	BROX	5|1|0	6	2	3	7|10|11|9	0	0	0	0	0	-43.45	0.22	0.94
PRCC	PRCC	4|0|2	6	2	3	15|20|25|25	0	0	0	0	0	-97.09	0.09	0.94
ARID1A	ARID1A	6|0|0	6	2	3	7|14|21|32	0	0	0	0	0	-83.94	0.11	0.94
SNX9	SNX9	6|0|0	6	2	3	34|47|55|54	0	0	0	0	0	-214.52	0.04	0.94
RTN3	RTN3	6|0|0	6	2	3	8|9|11|15	0	0	0	0	0	-50.13	0.19	0.94
POLD3	POLD3	2|3|1	6	2	3	7|10|14|16	0	0	0	0	0	-50.66	0.17	0.94
ILVBL	ILVBL	4|2|0	6	2	3	7|8|17|11	0	0	0	0	0	-49.94	0.19	0.94
GOLT1B	GOLT1B	3|2|1	6	2	3	7|3|2|4	0	0	0	0	0	-17.45	0.5	0.94
GPD2	GPD2	5|1|0	6	2	3	2|4|7|6	0	0	0	0	0	-23.62	0.42	0.89
PRPS2	PRPS2	4|1|1	6	2	3	4|2|3|4	0	0	0	0	0	-14.39	0.62	0.88
ABCC5	ABCC5	4|1|1	6	2	3	10|25|54|37	0	0	0	0	0	-137.02	0.06	0.94
DHCR7	DHCR7	5|1|0	6	2	3	8|11|7|9	0	0	0	0	0	-41.24	0.23	0.94
PRAF2	PRAF2	2|2|2	6	2	3	1|5|5|3	0	0	0	0	0	-13.52	0.57	0.94
SCAMP1	SCAMP1	4|1|1	6	2	3	4|4|7|7	0	0	0	0	0	-23.74	0.36	0.94
RAB35	RAB35	6|0|0	6	2	3	2|4|4|4	0	0	0	0	0	-18.09	0.57	0.86
RIC8A	RIC8A	5|0|0	5	1.67	3	11|16|24|22	0	0	0	0	0	-83.39	0.09	0.94
DCAKD	DCAKD	3|2|0	5	1.67	3	5|8|3|5	0	0	0	0	0	-25.73	0.32	0.94
ACTR10	ACTR10	4|1|0	5	1.67	3	4|8|9|10	0	0	0	0	0	-36.8	0.22	0.94
BCR	BCR	5|0|0	5	1.67	3	24|32|30|43	0	0	0	0	0	-146.09	0.05	0.94
FIP1L1	FIP1L1	4|1|0	5	1.67	3	14|18|20|19	0	0	0	0	0	-81.37	0.09	0.94
DHRS7B	DHRS7B	3|1|1	5	1.67	3	5|4|7|3	0	0	0	0	0	-20.59	0.35	0.94
RALA	RALA	5|0|0	5	1.67	3	7|8|7|5	0	0	0	0	0	-32.37	0.25	0.94
DPYSL2	DPYSL2	5|0|0	5	1.67	3	18|19|28|32	0	0	0	0	0	-110.24	0.07	0.94
ARID2	ARID2	5|0|0	5	1.67	3	5|8|4|9	0	0	0	0	0	-31.26	0.26	0.94
MAGT1	MAGT1	4|1|0	5	1.67	3	4|3|4|3	0	0	0	0	0	-18.09	0.48	0.88
ETFB	ETFB	4|0|1	5	1.67	3	5|6|4|7	0	0	0	0	0	-26.85	0.3	0.94
ERGIC1	ERGIC1	5|0|0	5	1.67	3	2|1|4|2	0	0.01	0	0.01	0	-12.67	0.74	0.81
NDC1	NDC1	3|2|0	5	1.67	3	11|9|11|8	0	0	0	0	0	-45.68	0.17	0.94
UTRN	UTRN	2|1|2	5	1.67	3	1|1|3|3	0	0	0	0	0	-9.44	0.83	0.94
NDRG3	NDRG3	4|0|1	5	1.67	3	2|5|5|5	0	0	0	0	0	-21.34	0.39	0.94
RPS7	RPS7	5|0|0	5	1.67	3	6|10|22|17	0	0	0	0	0	-62.99	0.12	0.94
ARRB2	ARRB2	4|1|0	5	1.67	3	6|4|4|6	0	0	0	0	0	-24.61	0.33	0.94
SNRPB2	SNRPB2	3|0|2	5	1.67	3	6|5|6|5	0	0	0	0	0	-26.85	0.3	0.94
CMYA5	CMYA5	3|1|1	5	1.67	3	3|3|1|2	0	0	0	0	0	-10.45	0.74	0.86
SMAP1	SMAP1	3|1|1	5	1.67	3	6|7|7|6	0	0	0	0	0	-27.98	0.26	0.94
UBR5	UBR5	5|0|0	5	1.67	3	10|18|20|30	0	0	0	0	0	-88.7	0.09	0.94
CCNK	CCNK	5|0|0	5	1.67	3	6|7|8|6	0	0	0	0	0	-32.37	0.25	0.94
MRPL19	MRPL19	1|2|2	5	1.67	3	2|3|4|3	0	0	0	0	0	-13.35	0.56	0.94
OGFOD1	OGFOD1	5|0|0	5	1.67	3	2|4|5|9	0	0	0	0	0	-24.44	0.33	0.94
SIN3A	SIN3A	4|0|1	5	1.67	3	18|33|33|26	0	0	0	0	0	-124.83	0.06	0.94
GNA13	GNA13	4|0|1	5	1.67	3	6|5|8|5	0	0	0	0	0	-29.02	0.28	0.94
CDC73	CDC73	4|0|1	5	1.67	3	22|26|21|20	0	0	0	0	0	-101.5	0.07	0.94
SMG9	SMG9	5|0|0	5	1.67	3	17|22|26|22	0	0	0	0	0	-99.27	0.08	0.94
SENP3	SENP3	5|0|0	5	1.67	3	10|11|8|10	0	0	0	0	0	-45.68	0.17	0.94
NT5C3A	NT5C3A	3|2|0	5	1.67	3	3|1|2|4	0	0	0	0	0	-13.77	0.67	0.87
ACAT1	ACAT1	5|0|0	5	1.67	3	1|2|2|4	0	0.01	0	0.01	0	-12.67	0.74	0.81
HMGB2	HMGB2	1|0|4	5	1.67	3	3|8|18|9	0	0	0	0	0	-43.99	0.18	0.94
ITCH	ITCH	4|1|0	5	1.67	3	4|7|9|8	0	0	0	0	0	-33.44	0.24	0.94
BAX	BAX	5|0|0	5	1.67	3	6|7|5|6	0	0	0	0	0	-29.02	0.28	0.94
WRNIP1	WRNIP1	2|2|1	5	1.67	3	11|10|16|15	0	0	0	0	0	-56.17	0.13	0.94
CDK12	CDK12	5|0|0	5	1.67	3	11|21|25|28	0	0	0	0	0	-96.66	0.08	0.94
HEATR3	HEATR3	5|0|0	5	1.67	3	1|5|5|6	0	0	0	0	0	-21.37	0.39	0.89
NOL10	NOL10	5|0|0	5	1.67	3	10|12|15|12	0	0	0	0	0	-56.8	0.14	0.94
PTGES2	PTGES2	4|1|0	5	1.67	3	0|1|6|6	0	0	0	0	0	-16.54	0.51	0.88
VPS52	VPS52	4|1|0	5	1.67	3	7|9|11|8	0	0	0	0	0	-41.24	0.19	0.94
EIF4E2	EIF4E2	2|1|2	5	1.67	3	8|8|9|12	0	0	0	0	0	-39.82	0.18	0.94
LLGL1	LLGL1	5|0|0	5	1.67	3	10|15|19|18	0	0	0	0	0	-71.39	0.11	0.94
PPP3CA	PPP3CA	4|1|0	5	1.67	3	1|1|3|9	0	0	0	0	0	-17.57	0.48	0.88
NANS	NANS	5|0|0	5	1.67	3	7|8|14|14	0	0	0	0	0	-50.1	0.16	0.94
TOE1	TOE1	5|0|0	5	1.67	3	8|8|13|10	0	0	0	0	0	-45.68	0.17	0.94
DDX24	DDX24	1|4|0	5	1.67	3	14|12|24|10	0	0	0	0	0	-68.7	0.11	0.94
ADD3	ADD3	4|1|0	5	1.67	3	13|15|21|20	0	0	0	0	0	-79.13	0.1	0.94
TOMM34	TOMM34	2|0|3	5	1.67	3	5|11|12|2	0	0	0	0	0	-35.26	0.22	0.94
SAFB2	SAFB2	2|0|3	5	1.67	3	44|48|58|47	0	0	0	0	0	-222.61	0.03	0.94
TARDBP	TARDBP	5|0|0	5	1.67	3	11|14|17|17	0	0	0	0	0	-67.97	0.11	0.94
GNE	GNE	5|0|0	5	1.67	3	5|3|6|5	0	0	0	0	0	-23.55	0.35	0.89
RPA2	RPA2	4|0|1	5	1.67	3	1|1|2|3	0	0.01	0	0.01	0	-10.61	0.95	0.8
HADHB	HADHB	4|0|1	5	1.67	3	4|3|7|2	0	0	0	0	0	-20.24	0.42	0.94
ABI3BP	ABI3BP	1|2|2	5	1.67	3	6|7|3|6	0	0	0	0	0	-23.74	0.3	0.94
USP10	USP10	5|0|0	5	1.67	3	14|17|23|25	0	0	0	0	0	-90.28	0.08	0.94
BTAF1	BTAF1	5|0|0	5	1.67	3	21|25|26|28	0	0	0	0	0	-113.82	0.07	0.94
ARHGEF16	ARHGEF16	5|0|0	5	1.67	3	5|9|14|16	0	0	0	0	0	-50.92	0.15	0.94
POP1	POP1	5|0|0	5	1.67	3	3|7|10|13	0	0	0	0	0	-38.72	0.2	0.94
EMC2	EMC2	4|0|1	5	1.67	3	5|2|9|4	0	0	0	0	0	-24.44	0.33	0.94
ARL8B	ARL8B	3|1|1	5	1.67	3	2|2|4|3	0	0	0	0	0	-12.43	0.61	0.88
BCAT2	BCAT2	3|0|2	5	1.67	3	5|8|11|14	0	0	0	0	0	-44.45	0.18	0.94
MRPL44	MRPL44	5|0|0	5	1.67	3	0|2|3|6	0	0	0	0	0	-14.65	0.61	0.84
DDX52	DDX52	0|3|2	5	1.67	3	20|21|24|17	0	0	0	0	0	-93.67	0.08	0.94
WDHD1	WDHD1	5|0|0	5	1.67	3	12|25|30|28	0	0	0	0	0	-107.84	0.07	0.94
RTCA	RTCA	5|0|0	5	1.67	3	3|3|4|2	0	0	0	0	0	-15.85	0.56	0.86
RSRC2	RSRC2	1|2|2	5	1.67	3	1|1|2|2	0	0	0	0	0	-7.74	1.11	0.83
UHRF1BP1	UHRF1BP1	2|2|1	5	1.67	3	7|6|5|13	0	0	0	0	0	-33.22	0.22	0.94
RPS21	RPS21	2|0|3	5	1.67	3	1|1|3|4	0	0	0	0	0	-12.67	0.74	0.86
RPS29	RPS29	2|1|2	5	1.67	3	5|10|6|6	0	0	0	0	0	-29.06	0.25	0.94
PIH1D1	PIH1D1	3|2|0	5	1.67	3	11|13|13|15	0	0	0	0	0	-60.14	0.13	0.94
GSTT2B	GSTT2B	4|1|0	5	1.67	3	0|0|3|4	0	0.01	0	0.01	0	-10.46	0.95	0.79
RBM22	RBM22	5|0|0	5	1.67	3	9|12|14|10	0	0	0	0	0	-52.35	0.15	0.94
MRPS30	MRPS30	5|0|0	5	1.67	3	2|3|6|9	0	0	0	0	0	-24.37	0.33	0.94
EIF2B5	EIF2B5	5|0|0	5	1.67	3	2|4|4|7	0	0	0	0	0	-21.34	0.39	0.89
PAIP1	PAIP1	4|1|0	5	1.67	3	7|6|12|11	0	0	0	0	0	-42.32	0.19	0.94
RRAGC	RRAGC	4|0|1	5	1.67	3	1|2|3|2	0	0.01	0	0.01	0	-11.54	0.83	0.82
UQCRQ	UQCRQ	2|2|1	5	1.67	3	4|3|3|2	0	0	0	0	0	-13.35	0.56	0.94
IFIT5	IFIT5	4|1|0	5	1.67	3	8|8|7|6	0	0	0	0	0	-34.57	0.23	0.94
ERLIN1	ERLIN1	5|0|0	5	1.67	3	3|3|10|9	0	0	0	0	0	-29.85	0.27	0.94
EIF4A2	EIF4A2	5|0|0	5	1.67	3	5|6|10|9	0	0	0	0	0	-35.69	0.22	0.94
CCBL2	CCBL2	4|0|1	5	1.67	3	1|2|7|7	0	0	0	0	0	-21.02	0.39	0.94
SLU7	SLU7	3|2|0	5	1.67	3	9|11|13|17	0	0	0	0	0	-57.93	0.13	0.94
PRCP	PRCP	5|0|0	5	1.67	3	2|2|7|6	0	0	0	0	0	-21.21	0.39	0.89
ARID1B	ARID1B	5|0|0	5	1.67	3	9|16|30|35	0	0	0	0	0	-101.81	0.07	0.94
RFC4	RFC4	3|1|1	5	1.67	3	7|8|8|10	0	0	0	0	0	-35.49	0.2	0.94
CBX1	CBX1	3|2|0	5	1.67	3	17|17|22|23	0	0	0	0	0	-90.32	0.08	0.94
IGF2BP3	IGF2BP3	2|2|1	5	1.67	3	9|11|14|13	0	0	0	0	0	-50.72	0.14	0.94
SRSF3	SRSF3	1|2|2	5	1.67	3	1|1|2|2	0	0	0	0	0	-7.74	1.11	0.83
SSR1	SSR1	3|2|0	5	1.67	3	2|3|3|6	0	0	0	0	0	-18.09	0.48	0.94
SLTM	SLTM	2|2|1	5	1.67	3	1|9|6|7	0	0	0	0	0	-24.6	0.29	0.94
YME1L1	YME1L1	3|1|1	5	1.67	3	10|12|10|8	0	0	0	0	0	-43.06	0.17	0.94
RPAP3	RPAP3	1|3|1	5	1.67	3	24|24|27|30	0	0	0	0	0	-114.75	0.06	0.94
LCLAT1	LCLAT1	4|1|0	5	1.67	3	4|8|10|9	0	0	0	0	0	-36.8	0.22	0.94
RHOT2	RHOT2	5|0|0	5	1.67	3	1|3|4|5	0	0	0	0	0	-16.98	0.51	0.87
EBNA1BP2	EBNA1BP2	2|3|0	5	1.67	3	13|15|21|13	0	0	0	0	0	-71.32	0.11	0.94
SON	SON	5|0|0	5	1.67	3	36|44|52|55	0	0	0	0	0	-211.27	0.04	0.94
LIG1	LIG1	5|0|0	5	1.67	3	2|5|8|7	0	0	0	0	0	-26.83	0.3	0.94
PTBP3	PTBP3	5|0|0	5	1.67	3	1|4|8|11	0	0	0	0	0	-28.54	0.28	0.94
STT3B	STT3B	4|1|0	5	1.67	3	1|4|2|4	0	0	0	0	0	-14.85	0.61	0.86
TAF4	TAF4	2|0|3	5	1.67	3	3|6|11|18	0	0	0	0	0	-43.95	0.18	0.94
TMED7	TMED7	5|0|0	5	1.67	3	1|1|3|4	0	0.01	0	0.01	0	-12.67	0.74	0.81
TMED2	TMED2	5|0|0	5	1.67	3	6|6|8|9	0	0	0	0	0	-34.57	0.23	0.94
TRAPPC5	TRAPPC5	4|0|0	4	1.33	3	9|8|7|9	0	0	0	0	0	-39	0.16	0.94
HACL1	HACL1	2|1|1	4	1.33	3	3|3|6|6	0	0	0	0	0	-19.54	0.3	0.94
GIT1	GIT1	4|0|0	4	1.33	3	24|31|35|33	0	0	0	0	0	-139.6	0.04	0.94
NDUFAF4	NDUFAF4	4|0|0	4	1.33	3	2|1|2|2	0	0.01	0	0.01	0	-10.61	0.76	0.8
ARF6	ARF6	4|0|0	4	1.33	3	7|5|6|10	0	0	0	0	0	-33.44	0.19	0.94
UBTF	UBTF	3|1|0	4	1.33	3	5|10|13|12	0	0	0	0	0	-46.76	0.13	0.94
PRPF3	PRPF3	2|2|0	4	1.33	3	8|10|19|9	0	0	0	0	0	-53.19	0.12	0.94
COPS8	COPS8	1|0|3	4	1.33	3	3|2|2|3	0	0	0	0	0	-13.77	0.53	0.87
YTHDF1	YTHDF1	4|0|0	4	1.33	3	5|10|16|13	0	0	0	0	0	-50.98	0.12	0.94
TK1	TK1	2|0|2	4	1.33	3	0|1|11|7	0	0	0	0	0	-22.91	0.28	0.94
CFAP20	CFAP20	2|2|0	4	1.33	3	6|6|5|4	0	0	0	0	0	-25.73	0.25	0.94
ECD	ECD	4|0|0	4	1.33	3	15|19|17|24	0	0	0	0	0	-85.85	0.07	0.94
CDC5L	CDC5L	4|0|0	4	1.33	3	39|53|58|50	0	0	0	0	0	-225.95	0.03	0.94
ELMOD2	ELMOD2	3|0|1	4	1.33	3	8|9|10|8	0	0	0	0	0	-41.24	0.15	0.94
MTPAP	MTPAP	4|0|0	4	1.33	3	4|7|8|7	0	0	0	0	0	-31.26	0.21	0.94
THEM6	THEM6	1|3|0	4	1.33	3	7|4|7|5	0	0	0	0	0	-27.95	0.23	0.94
RPL23	RPL23	3|0|1	4	1.33	3	24|30|32|21	0	0	0	0	0	-121.67	0.05	0.94
EPCAM	EPCAM	4|0|0	4	1.33	3	2|2|2|2	0	0.01	0	0.01	0	-11.54	0.67	0.82
ATXN2	ATXN2	1|0|3	4	1.33	3	7|10|12|14	0	0	0	0	0	-50.13	0.12	0.94
DNAJC10	DNAJC10	3|0|1	4	1.33	3	7|7|5|5	0	0	0	0	0	-29.02	0.22	0.94
EIF4G3	EIF4G3	1|2|1	4	1.33	3	1|3|4|5	0	0	0	0	0	-14.39	0.41	0.94
MRPL16	MRPL16	4|0|0	4	1.33	3	5|5|5|5	0	0	0	0	0	-24.61	0.27	0.94
RTF1	RTF1	4|0|0	4	1.33	3	2|13|15|18	0	0	0	0	0	-55.08	0.11	0.94
SLC4A1AP	SLC4A1AP	3|0|1	4	1.33	3	4|12|21|21	0	0	0	0	0	-66.21	0.09	0.94
PPWD1	PPWD1	4|0|0	4	1.33	3	5|4|8|6	0	0	0	0	0	-27.95	0.23	0.94
PDAP1	PDAP1	3|1|0	4	1.33	3	7|7|10|5	0	0	0	0	0	-34.57	0.18	0.94
TFB2M	TFB2M	3|0|1	4	1.33	3	3|3|4|3	0	0	0	0	0	-16.98	0.41	0.94
PHAX	PHAX	2|2|0	4	1.33	3	7|12|16|20	0	0	0	0	0	-63.22	0.1	0.94
SIGMAR1	SIGMAR1	4|0|0	4	1.33	3	0|2|4|5	0	0	0	0	0	-14.74	0.48	0.86
C20ORF27	C20ORF27	3|1|0	4	1.33	3	7|9|10|7	0	0	0	0	0	-39	0.16	0.94
TBCB	TBCB	3|0|1	4	1.33	3	11|14|23|18	0	0	0	0	0	-75.65	0.08	0.94
CBLL1	CBLL1	1|1|2	4	1.33	3	2|6|4|5	0	0	0	0	0	-18.49	0.31	0.94
DDX10	DDX10	3|1|0	4	1.33	3	7|9|6|17	0	0	0	0	0	-45.35	0.14	0.94
TRIP12	TRIP12	3|1|0	4	1.33	3	31|35|33|29	0	0	0	0	0	-145.19	0.04	0.94
CD2BP2	CD2BP2	3|0|1	4	1.33	3	19|18|28|27	0	0	0	0	0	-104.88	0.06	0.94
EXOSC3	EXOSC3	2|1|1	4	1.33	3	2|2|3|2	0	0	0	0	0	-10.45	0.59	0.94
RRBP1	RRBP1	1|0|3	4	1.33	3	11|17|9|13	0	0	0	0	0	-57.93	0.11	0.94
VPS53	VPS53	4|0|0	4	1.33	3	3|6|7|5	0	0	0	0	0	-25.73	0.25	0.94
HNRNPH1	HNRNPH1	2|2|0	4	1.33	3	6|9|10|11	0	0	0	0	0	-42.32	0.15	0.94
TAOK1	TAOK1	2|1|1	4	1.33	3	0|1|2|2	0	0	0	0	0	-6.84	1.07	0.83
DNAJC19	DNAJC19	1|0|3	4	1.33	3	4|5|7|2	0	0	0	0	0	-22.45	0.3	0.94
DDX23	DDX23	4|0|0	4	1.33	3	0|4|8|10	0	0	0	0	0	-26.36	0.24	0.94
CWC27	CWC27	4|0|0	4	1.33	3	10|12|16|15	0	0	0	0	0	-61.27	0.1	0.94
HELZ	HELZ	3|1|0	4	1.33	3	3|13|14|18	0	0	0	0	0	-55.17	0.11	0.94
AP2S1	AP2S1	3|1|0	4	1.33	3	7|5|3|3	0	0	0	0	0	-22.45	0.3	0.94
UBE2S	UBE2S	2|1|1	4	1.33	3	3|3|1|1	0	0	0	0	0	-9.44	0.67	0.94
AGFG1	AGFG1	2|1|1	4	1.33	3	10|14|11|14	0	0	0	0	0	-52.89	0.11	0.94
PNO1	PNO1	2|2|0	4	1.33	3	12|14|10|9	0	0	0	0	0	-52.35	0.12	0.94
H3BN98	H3BN98	2|2|0	4	1.33	3	3|4|2|2	0	0	0	0	0	-14.85	0.48	0.94
PHF21A	PHF21A	4|0|0	4	1.33	3	2|5|7|10	0	0	0	0	0	-28.81	0.22	0.94
NMD3	NMD3	4|0|0	4	1.33	3	8|6|6|6	0	0	0	0	0	-31.26	0.21	0.94
CMSS1	CMSS1	3|1|0	4	1.33	3	3|1|3|1	0	0	0	0	0	-11.54	0.67	0.85
TOMM70A	TOMM70A	4|0|0	4	1.33	3	1|2|3|5	0	0	0	0	0	-14.89	0.48	0.87
RAD21	RAD21	4|0|0	4	1.33	3	0|1|6|5	0	0	0	0	0	-15.43	0.44	0.87
SNRPC	SNRPC	1|0|3	4	1.33	3	2|3|2|1	0	0	0	0	0	-11.54	0.67	0.85
SBNO1	SBNO1	3|0|1	4	1.33	3	13|15|11|14	0	0	0	0	0	-61.27	0.1	0.94
LEMD2	LEMD2	4|0|0	4	1.33	3	0|0|4|5	0	0	0	0	0	-12.25	0.59	0.84
SCCPDH	SCCPDH	4|0|0	4	1.33	3	5|6|9|6	0	0	0	0	0	-31.26	0.21	0.94
DHX29	DHX29	4|0|0	4	1.33	3	110|121|132|121	0	0	0	0	0	-545.03	0.01	0.94
MYO18A	MYO18A	2|1|1	4	1.33	3	1|2|9|10	0	0	0	0	0	-23.21	0.24	0.94
DHCR24	DHCR24	3|0|1	4	1.33	3	1|4|1|0	0	0.01	0	0.01	0	-9.41	0.89	0.81
NEDD8	NEDD8	4|0|0	4	1.33	3	1|3|4|5	0	0	0	0	0	-16.98	0.41	0.88
S100A8	S100A8	2|0|2	4	1.33	3	3|2|1|4	0	0	0	0	0	-13.77	0.53	0.94
SCAF4	SCAF4	4|0|0	4	1.33	3	5|7|13|14	0	0	0	0	0	-45.46	0.14	0.94
NAA35	NAA35	1|0|3	4	1.33	3	3|6|7|6	0	0	0	0	0	-26.85	0.24	0.94
RBM4	RBM4	2|1|1	4	1.33	3	13|12|16|12	0	0	0	0	0	-57.28	0.1	0.94
ARL8A	ARL8A	4|0|0	4	1.33	3	5|6|6|9	0	0	0	0	0	-31.26	0.21	0.94
ACBD3	ACBD3	4|0|0	4	1.33	3	3|4|7|8	0	0	0	0	0	-26.93	0.24	0.94
MRPL48	MRPL48	3|1|0	4	1.33	3	5|4|3|2	0	0	0	0	0	-18.09	0.38	0.94
RANBP9	RANBP9	4|0|0	4	1.33	3	22|27|26|26	0	0	0	0	0	-114.94	0.05	0.94
PUS1	PUS1	4|0|0	4	1.33	3	10|13|14|13	0	0	0	0	0	-57.93	0.11	0.94
RTCB	RTCB	4|0|0	4	1.33	3	0|2|2|3	0	0.01	0	0.01	0	-10.61	0.76	0.8
VAMP7	VAMP7	3|1|0	4	1.33	3	9|9|9|8	0	0	0	0	0	-41.24	0.15	0.94
USP36	USP36	3|0|1	4	1.33	3	2|3|5|7	0	0	0	0	0	-21.37	0.31	0.94
MFF	MFF	2|0|2	4	1.33	3	0|2|3|5	0	0	0	0	0	-13.64	0.53	0.94
JMJD1C	JMJD1C	3|0|1	4	1.33	3	2|5|1|10	0	0	0	0	0	-21.97	0.3	0.94
PREB	PREB	4|0|0	4	1.33	3	8|8|11|7	0	0	0	0	0	-40.12	0.16	0.94
ADPGK	ADPGK	3|1|0	4	1.33	3	9|15|17|15	0	0	0	0	0	-64.6	0.1	0.94
TMEM97	TMEM97	1|3|0	4	1.33	3	3|1|3|1	0	0	0	0	0	-11.54	0.67	0.85
RBM26	RBM26	4|0|0	4	1.33	3	9|15|13|14	0	0	0	0	0	-59.04	0.1	0.94
TRMT1	TRMT1	4|0|0	4	1.33	3	12|12|16|14	0	0	0	0	0	-62.39	0.1	0.94
VPS16	VPS16	4|0|0	4	1.33	3	0|6|8|9	0	0	0	0	0	-27.6	0.23	0.94
DERA	DERA	2|2|0	4	1.33	3	4|3|5|5	0	0	0	0	0	-21.34	0.31	0.94
PRPF38A	PRPF38A	2|0|2	4	1.33	3	5|4|3|3	0	0	0	0	0	-19.18	0.36	0.94
SMARCD1	SMARCD1	4|0|0	4	1.33	3	1|3|7|6	0	0	0	0	0	-21.17	0.31	0.94
GFM1	GFM1	4|0|0	4	1.33	3	2|1|2|4	0	0	0	0	0	-12.67	0.59	0.84
C11ORF58	C11ORF58	3|1|0	4	1.33	3	1|5|5|4	0	0	0	0	0	-19.18	0.36	0.94
CPSF6	CPSF6	2|0|2	4	1.33	3	3|7|8|6	0	0	0	0	0	-29.02	0.22	0.94
CNOT3	CNOT3	4|0|0	4	1.33	3	7|11|8|10	0	0	0	0	0	-42.32	0.15	0.94
RNMT	RNMT	4|0|0	4	1.33	3	9|8|10|10	0	0	0	0	0	-43.45	0.14	0.94
KIF13B	KIF13B	1|2|1	4	1.33	3	3|3|4|3	0	0	0	0	0	-14.39	0.41	0.94
KIAA1429	KIAA1429	4|0|0	4	1.33	3	8|22|26|32	0	0	0	0	0	-99.71	0.06	0.94
SLC25A12	SLC25A12	2|2|0	4	1.33	3	0|1|7|5	0	0	0	0	0	-16.51	0.41	0.94
METTL7A	METTL7A	3|1|0	4	1.33	3	1|2|3|5	0	0	0	0	0	-14.89	0.48	0.88
TSNAX	TSNAX	4|0|0	4	1.33	3	7|8|10|12	0	0	0	0	0	-43.45	0.14	0.94
CYB5R1	CYB5R1	3|0|1	4	1.33	3	4|5|11|8	0	0	0	0	0	-33.37	0.19	0.94
PI4KA	PI4KA	4|0|0	4	1.33	3	3|4|5|5	0	0	0	0	0	-21.34	0.31	0.94
CBX5	CBX5	4|0|0	4	1.33	3	8|12|14|13	0	0	0	0	0	-54.58	0.11	0.94
RICTOR	RICTOR	3|0|1	4	1.33	3	21|27|23|24	0	0	0	0	0	-108.23	0.06	0.94
INTS9	INTS9	4|0|0	4	1.33	3	8|16|16|17	0	0	0	0	0	-65.73	0.09	0.94
MCU	MCU	4|0|0	4	1.33	3	4|8|8|7	0	0	0	0	0	-32.37	0.2	0.94
IST1	IST1	4|0|0	4	1.33	3	8|8|14|15	0	0	0	0	0	-52.33	0.12	0.94
SLC25A24	SLC25A24	4|0|0	4	1.33	3	0|1|10|8	0	0	0	0	0	-22.95	0.28	0.94
OXSR1	OXSR1	4|0|0	4	1.33	3	11|10|10|13	0	0	0	0	0	-51.22	0.12	0.94
SMARCAD1	SMARCAD1	4|0|0	4	1.33	3	9|12|13|15	0	0	0	0	0	-56.8	0.11	0.94
TBC1D9B	TBC1D9B	4|0|0	4	1.33	3	1|4|3|5	0	0	0	0	0	-16.98	0.41	0.88
STIM1	STIM1	3|0|1	4	1.33	3	17|27|29|32	0	0	0	0	0	-119.29	0.05	0.94
NIPBL	NIPBL	2|0|2	4	1.33	3	18|16|20|29	0	0	0	0	0	-94.68	0.06	0.94
HIGD2A	HIGD2A	2|2|0	4	1.33	3	4|5|4|4	0	0	0	0	0	-21.34	0.31	0.94
CHMP5	CHMP5	3|1|0	4	1.33	3	5|5|5|4	0	0	0	0	0	-23.55	0.28	0.94
ARL6IP5	ARL6IP5	4|0|0	4	1.33	3	6|7|9|8	0	0	0	0	0	-35.69	0.18	0.94
STAU2	STAU2	4|0|0	4	1.33	3	38|43|41|41	0	0	0	0	0	-184.45	0.03	0.94
DICER1	DICER1	3|1|0	4	1.33	3	31|35|39|41	0	0	0	0	0	-165.38	0.04	0.94
WIZ	WIZ	1|0|3	4	1.33	3	6|14|16|17	0	0	0	0	0	-61.06	0.1	0.94
BRAF	BRAF	2|1|1	4	1.33	3	9|7|10|12	0	0	0	0	0	-40.91	0.14	0.94
NELFE	NELFE	2|1|0	3	1	3	8|14|20|17	0	0	0	0	0	-67.8	0.07	0.94
SPTLC1	SPTLC1	2|0|1	3	1	3	9|6|7|6	0	0	0	0	0	-33.44	0.14	0.94
ZSWIM8	ZSWIM8	0|2|1	3	1	3	2|0|5|4	0	0	0	0	0	-14.74	0.36	0.94
OSGEP	OSGEP	3|0|0	3	1	3	1|4|7|6	0	0	0	0	0	-22.35	0.22	0.94
GK	GK	2|1|0	3	1	3	5|8|11|11	0	0	0	0	0	-41.24	0.11	0.94
ZNF451	ZNF451	2|1|0	3	1	3	17|18|24|28	0	0	0	0	0	-99.27	0.05	0.94
ATAD5	ATAD5	1|0|2	3	1	3	3|8|12|11	0	0	0	0	0	-39.92	0.12	0.94
SMAD2	SMAD2	2|1|0	3	1	3	4|7|6|8	0	0	0	0	0	-30.14	0.16	0.94
CDCA2	CDCA2	3|0|0	3	1	3	14|30|38|29	0	0	0	0	0	-125.63	0.04	0.94
RSF1	RSF1	1|1|1	3	1	3	13|17|27|34	0	0	0	0	0	-98.65	0.04	0.94
ZNF687	ZNF687	2|0|1	3	1	3	7|14|19|24	0	0	0	0	0	-73.05	0.06	0.94
THOC5	THOC5	2|1|0	3	1	3	10|13|17|14	0	0	0	0	0	-62.39	0.07	0.94
C1ORF123	C1ORF123	2|1|0	3	1	3	6|8|8|9	0	0	0	0	0	-36.8	0.13	0.94
APC	APC	2|0|1	3	1	3	3|6|9|22	0	0	0	0	0	-45.9	0.1	0.94
RPS6KB1	RPS6KB1	2|0|1	3	1	3	6|6|7|11	0	0	0	0	0	-35.69	0.13	0.94
BBX	BBX	3|0|0	3	1	3	11|12|13|19	0	0	0	0	0	-63.5	0.07	0.94
MFN2	MFN2	3|0|0	3	1	3	4|5|4|4	0	0	0	0	0	-21.34	0.24	0.94
RABL6	RABL6	1|0|2	3	1	3	5|9|10|16	0	0	0	0	0	-46.51	0.1	0.94
POR	POR	3|0|0	3	1	3	0|0|7|7	0	0	0	0	0	-17.51	0.29	0.94
CALM2	CALM2	2|0|1	3	1	3	5|6|8|9	0	0	0	0	0	-33.44	0.14	0.94
DNMT1	DNMT1	1|1|1	3	1	3	39|40|50|26	0	0	0	0	0	-170.07	0.03	0.94
WDR62	WDR62	2|0|1	3	1	3	27|36|32|31	0	0	0	0	0	-142.96	0.03	0.94
BRD4	BRD4	2|1|0	3	1	3	7|9|10|6	0	0	0	0	0	-37.88	0.12	0.94
COIL	COIL	3|0|0	3	1	3	8|14|17|15	0	0	0	0	0	-62.44	0.07	0.94
KIAA1211	KIAA1211	1|0|2	3	1	3	0|3|3|5	0	0	0	0	0	-14.78	0.36	0.94
CIAPIN1	CIAPIN1	3|0|0	3	1	3	17|21|22|20	0	0	0	0	0	-91.43	0.05	0.94
PTP4A1	PTP4A1	3|0|0	3	1	3	5|5|3|4	0	0	0	0	0	-21.34	0.24	0.94
EIF3J	EIF3J	2|1|0	3	1	3	5|5|4|8	0	0	0	0	0	-26.85	0.18	0.94
CHD6	CHD6	3|0|0	3	1	3	0|5|3|5	0	0	0	0	0	-16.82	0.31	0.94
ITPR3	ITPR3	2|1|0	3	1	3	2|2|9|6	0	0	0	0	0	-23.28	0.21	0.94
RHOG	RHOG	2|1|0	3	1	3	3|5|9|7	0	0	0	0	0	-29.07	0.17	0.94
FAM120A	FAM120A	3|0|0	3	1	3	18|24|19|19	0	0	0	0	0	-91.43	0.05	0.94
SLC38A2	SLC38A2	1|1|1	3	1	3	5|6|4|9	0	0	0	0	0	-25.82	0.17	0.94
GTF2F1	GTF2F1	3|0|0	3	1	3	3|7|8|11	0	0	0	0	0	-34.47	0.14	0.94
POLR1A	POLR1A	3|0|0	3	1	3	13|16|13|12	0	0	0	0	0	-62.39	0.07	0.94
POLR1B	POLR1B	2|1|0	3	1	3	7|7|5|3	0	0	0	0	0	-26.85	0.18	0.94
PEG10	PEG10	3|0|0	3	1	3	3|5|8|13	0	0	0	0	0	-34.21	0.14	0.94
PIKFYVE	PIKFYVE	1|0|2	3	1	3	0|1|2|2	0	0	0	0	0	-8.47	0.8	0.83
WDR82	WDR82	2|1|0	3	1	3	3|2|2|3	0	0	0	0	0	-13.77	0.4	0.94
ERH	ERH	0|0|3	3	1	3	0|1|3|2	0	0.01	0	0.01	0	-9.58	0.67	0.81
GRHPR	GRHPR	3|0|0	3	1	3	1|1|4|5	0	0	0	0	0	-14.78	0.36	0.88
MARCH5	MARCH5	3|0|0	3	1	3	3|5|3|7	0	0	0	0	0	-22.45	0.22	0.94
EIF3G	EIF3G	1|1|1	3	1	3	27|31|26|29	0	0	0	0	0	-123.64	0.04	0.94
MARC1	MARC1	3|0|0	3	1	3	10|6|14|13	0	0	0	0	0	-50.14	0.09	0.94
SMPD4	SMPD4	3|0|0	3	1	3	2|2|3|2	0	0	0	0	0	-12.67	0.44	0.86
PHIP	PHIP	2|1|0	3	1	3	24|33|29|18	0	0	0	0	0	-118.16	0.04	0.94
CDK9	CDK9	2|1|0	3	1	3	6|8|12|9	0	0	0	0	0	-41.24	0.11	0.94
MTX2	MTX2	3|0|0	3	1	3	2|4|5|6	0	0	0	0	0	-21.34	0.24	0.94
CDKN2AIP	CDKN2AIP	3|0|0	3	1	3	7|16|16|15	0	0	0	0	0	-62.32	0.07	0.94
QTRTD1	QTRTD1	3|0|0	3	1	3	6|5|5|6	0	0	0	0	0	-26.85	0.18	0.94
ZNF207	ZNF207	2|0|1	3	1	3	5|8|7|13	0	0	0	0	0	-38.94	0.12	0.94
TOP3A	TOP3A	1|2|0	3	1	3	1|1|5|1	0	0	0	0	0	-11.3	0.5	0.94
ILK	ILK	2|1|0	3	1	3	0|0|3|1	0	0.01	0	0.01	0	-7.11	1	0.79
MASTL	MASTL	2|1|0	3	1	3	8|15|24|25	0	0	0	0	0	-81.95	0.06	0.94
NDUFA6	NDUFA6	2|0|1	3	1	3	3|5|3|3	0	0	0	0	0	-18.09	0.29	0.94
WAC	WAC	1|0|2	3	1	3	0|1|2|3	0	0	0	0	0	-9.58	0.67	0.85
WBP11	WBP11	2|1|0	3	1	3	11|19|25|31	0	0	0	0	0	-97.66	0.05	0.94
SPTBN4	SPTBN4	1|1|1	3	1	3	4|4|6|4	0	0	0	0	0	-19.54	0.22	0.94
SQSTM1	SQSTM1	1|2|0	3	1	3	12|17|19|18	0	0	0	0	0	-75.78	0.06	0.94
FOXK2	FOXK2	2|1|0	3	1	3	3|6|9|10	0	0	0	0	0	-33.37	0.14	0.94
SLC7A1	SLC7A1	3|0|0	3	1	3	6|6|5|8	0	0	0	0	0	-30.14	0.16	0.94
EP400	EP400	0|1|2	3	1	3	18|19|19|12	0	0	0	0	0	-78.01	0.06	0.94
MIA3	MIA3	2|0|1	3	1	3	3|3|5|7	0	0	0	0	0	-22.45	0.22	0.94
MAPK9	MAPK9	3|0|0	3	1	3	3|4|2|3	0	0	0	0	0	-15.85	0.33	0.94
MYO9A	MYO9A	2|0|1	3	1	3	1|2|2|3	0	0	0	0	0	-11.54	0.5	0.94
GCFC2	GCFC2	2|1|0	3	1	3	8|17|26|25	0	0	0	0	0	-86.41	0.05	0.94
SHANK1	SHANK1	2|1|0	3	1	3	2|0|1|1	0	0.01	0	0.01	0	-7.35	1	0.8
NEK9	NEK9	3|0|0	3	1	3	14|15|16|18	0	0	0	0	0	-72.43	0.06	0.94
LEMD3	LEMD3	2|0|1	3	1	3	9|22|20|20	0	0	0	0	0	-81.15	0.06	0.94
CDC42BPA	CDC42BPA	1|0|2	3	1	3	20|26|23|25	0	0	0	0	0	-107.11	0.04	0.94
SUMO2	SUMO2	2|1|0	3	1	3	2|4|4|1	0	0	0	0	0	-14.85	0.36	0.94
APOO	APOO	3|0|0	3	1	3	3|2|3|3	0	0	0	0	0	-14.85	0.36	0.88
BLM	BLM	1|2|0	3	1	3	4|22|36|38	0	0	0	0	0	-112.78	0.04	0.94
PSIP1	PSIP1	2|1|0	3	1	3	7|15|18|20	0	0	0	0	0	-68.79	0.07	0.94
AKAP13	AKAP13	1|0|2	3	1	3	1|5|10|15	0	0	0	0	0	-36.19	0.13	0.94
GRIPAP1	GRIPAP1	0|1|2	3	1	3	9|18|27|25	0	0	0	0	0	-89.84	0.05	0.94
EXOC6	EXOC6	2|1|0	3	1	3	5|7|9|8	0	0	0	0	0	-34.57	0.14	0.94
EXOC7	EXOC7	2|1|0	3	1	3	0|1|2|2	0	0	0	0	0	-8.47	0.8	0.83
EXOC5	EXOC5	2|1|0	3	1	3	2|2|3|2	0	0	0	0	0	-12.67	0.44	0.94
BRI3BP	BRI3BP	3|0|0	3	1	3	5|6|6|3	0	0	0	0	0	-24.61	0.2	0.94
UFC1	UFC1	2|0|1	3	1	3	0|1|3|3	0	0	0	0	0	-10.6	0.57	0.85
REV3L	REV3L	3|0|0	3	1	3	1|1|0|4	0	0.01	0	0.01	0	-9.41	0.67	0.81
DHX33	DHX33	2|0|1	3	1	3	3|1|1|0	0	0	0	0	0	-8.46	0.8	0.83
SATB1	SATB1	2|1|0	3	1	3	3|6|2|10	0	0	0	0	0	-25.4	0.19	0.94
RSRC1	RSRC1	0|1|2	3	1	3	2|2|3|4	0	0	0	0	0	-14.85	0.36	0.94
UIMC1	UIMC1	2|1|0	3	1	3	11|15|11|18	0	0	0	0	0	-63.5	0.07	0.94
SUGT1	SUGT1	3|0|0	3	1	3	30|42|51|47	0	0	0	0	0	-192.08	0.02	0.94
BRCA1	BRCA1	2|1|0	3	1	3	5|14|21|26	0	0	0	0	0	-75.1	0.06	0.94
LIMA1	LIMA1	3|0|0	3	1	3	52|60|68|70	0	0	0	0	0	-282.18	0.02	0.94
FAM208A	FAM208A	3|0|0	3	1	3	16|22|26|25	0	0	0	0	0	-101.5	0.04	0.94
DOCK7	DOCK7	3|0|0	3	1	3	15|19|23|31	0	0	0	0	0	-100.11	0.05	0.94
PPP2R5E	PPP2R5E	3|0|0	3	1	3	3|5|6|8	0	0	0	0	0	-26.85	0.18	0.94
PHF2	PHF2	1|2|0	3	1	3	0|2|4|2	0	0	0	0	0	-11.5	0.5	0.94
STRN4	STRN4	1|2|0	3	1	3	13|16|31|32	0	0	0	0	0	-104.24	0.04	0.94
CAMSAP1	CAMSAP1	2|1|0	3	1	3	46|56|56|52	0	0	0	0	0	-237.2	0.02	0.94
CFDP1	CFDP1	2|1|0	3	1	3	7|13|13|17	0	0	0	0	0	-57.88	0.08	0.94
2011-09-01	2011-09-01	1|1|1	3	1	3	2|2|2|4	0	0	0	0	0	-11.45	0.4	0.94
SLC4A7	SLC4A7	1|0|2	3	1	3	4|6|7|11	0	0	0	0	0	-33.44	0.14	0.94
GSK3B	GSK3B	2|1|0	3	1	3	6|9|11|12	0	0	0	0	0	-44.57	0.11	0.94
MSTO1	MSTO1	1|2|0	3	1	3	2|1|1|2	0	0	0	0	0	-9.55	0.67	0.84
HIRIP3	HIRIP3	2|1|0	3	1	3	3|4|5|5	0	0	0	0	0	-21.34	0.24	0.94
FAM91A1	FAM91A1	3|0|0	3	1	3	12|14|11|14	0	0	0	0	0	-59.04	0.08	0.94
KNTC1	KNTC1	3|0|0	3	1	3	11|12|17|19	0	0	0	0	0	-68.06	0.07	0.94
TM9SF4	TM9SF4	2|1|0	3	1	3	4|5|4|3	0	0	0	0	0	-20.22	0.25	0.94
SAP30BP	SAP30BP	3|0|0	3	1	3	10|12|17|12	0	0	0	0	0	-59.04	0.08	0.94
RPS15	RPS15	1|0|2	3	1	3	7|10|12|11	0	0	0	0	0	-46.77	0.1	0.94
AKAP9	AKAP9	2|1|0	3	1	3	11|11|14|38	0	0	0	0	0	-83.74	0.05	0.94
RRAGA	RRAGA	2|1|0	3	1	3	6|4|5|6	0	0	0	0	0	-25.73	0.19	0.94
WIPI2	WIPI2	3|0|0	3	1	3	6|8|10|8	0	0	0	0	0	-37.88	0.12	0.94
SMARCD2	SMARCD2	3|0|0	3	1	3	3|1|4|3	0	0	0	0	0	-14.85	0.36	0.88
SFXN4	SFXN4	1|2|0	3	1	3	2|3|6|2	0	0	0	0	0	-17.03	0.31	0.94
MSH3	MSH3	1|1|1	3	1	3	8|9|11|9	0	0	0	0	0	-39.82	0.11	0.94
PDLIM5	PDLIM5	1|0|2	3	1	3	16|22|25|26	0	0	0	0	0	-101.5	0.04	0.94
TAF15	TAF15	2|0|1	3	1	3	5|6|6|6	0	0	0	0	0	-27.95	0.17	0.94
RBM15	RBM15	0|0|3	3	1	3	4|6|9|6	0	0	0	0	0	-30.14	0.16	0.94
PARVA	PARVA	2|1|0	3	1	3	2|5|7|8	0	0	0	0	0	-26.83	0.18	0.94
CPSF2	CPSF2	3|0|0	3	1	3	1|4|5|7	0	0	0	0	0	-21.26	0.24	0.94
PEBP1	PEBP1	3|0|0	3	1	3	9|10|15|14	0	0	0	0	0	-55.68	0.08	0.94
ATP1B1	ATP1B1	2|1|0	3	1	3	3|5|3|4	0	0	0	0	0	-19.18	0.27	0.94
RNGTT	RNGTT	2|1|0	3	1	3	0|3|3|3	0	0	0	0	0	-12.67	0.44	0.94
C19ORF52	C19ORF52	2|1|0	3	1	3	3|2|2|2	0	0	0	0	0	-12.67	0.44	0.94
CEP170	CEP170	2|0|1	3	1	3	78|112|129|121	0	0	0	0	0	-494.92	0.01	0.94
RFC1	RFC1	0|3|0	3	1	3	12|17|16|10	0	0	0	0	0	-63.5	0.07	0.94
SRCAP	SRCAP	2|0|1	3	1	3	3|6|14|5	0	0	0	0	0	-32.95	0.14	0.94
FAM192A	FAM192A	1|2|0	3	1	3	4|4|5|8	0	0	0	0	0	-25.73	0.19	0.94
TAMM41	TAMM41	3|0|0	3	1	3	6|7|9|6	0	0	0	0	0	-33.44	0.14	0.94
KPNA1	KPNA1	3|0|0	3	1	3	6|8|8|9	0	0	0	0	0	-36.8	0.13	0.94
MB21D2	MB21D2	0|1|2	3	1	3	3|3|1|1	0	0	0	0	0	-11.54	0.5	0.94
CCDC132	CCDC132	2|1|0	3	1	3	0|4|5|12	0	0	0	0	0	-25.08	0.19	0.94
DHRS7	DHRS7	2|1|0	3	1	3	1|0|2|1	0	0.01	0	0.01	0	-7.35	1	0.8
STK38	STK38	2|1|0	3	1	3	5|0|4|1	0	0	0	0	0	-13.53	0.4	0.94
OXA1L	OXA1L	3|0|0	3	1	3	4|4|5|3	0	0	0	0	0	-20.22	0.25	0.94
TPD52L2	TPD52L2	2|1|0	3	1	3	26|30|31|33	0	0	0	0	0	-136.23	0.03	0.94
MICU2	MICU2	3|0|0	3	1	3	6|6|6|6	0	0	0	0	0	-29.02	0.17	0.94
GAK	GAK	3|0|0	3	1	3	7|11|14|14	0	0	0	0	0	-53.47	0.09	0.94
LAMTOR1	LAMTOR1	3|0|0	3	1	3	1|4|5|9	0	0	0	0	0	-23.31	0.21	0.94
L3MBTL3	L3MBTL3	3|0|0	3	1	3	27|32|34|45	0	0	0	0	0	-156.26	0.03	0.94
ZZEF1	ZZEF1	2|0|1	3	1	3	5|1|7|5	0	0	0	0	0	-22.4	0.22	0.94
TRABD	TRABD	2|0|1	3	1	3	1|2|2|0	0	0	0	0	0	-8.47	0.8	0.83
AAK1	AAK1	3|0|0	3	1	3	8|17|15|14	0	0	0	0	0	-62.44	0.07	0.94
EEF1B2	EEF1B2	2|1|0	3	1	3	10|12|14|11	0	0	0	0	0	-54.58	0.09	0.94
PLS1	PLS1	3|0|0	3	1	3	1|2|6|11	0	0	0	0	0	-24	0.2	0.94
CLASP2	CLASP2	3|0|0	3	1	3	10|15|13|19	0	0	0	0	0	-65.73	0.07	0.94
BICD2	BICD2	3|0|0	3	1	3	68|77|85|95	0	0	0	0	0	-366.22	0.01	0.94
ARMC1	ARMC1	3|0|0	3	1	3	1|1|1|3	0	0.01	0	0.01	0	-9.55	0.67	0.81
SPATA5	SPATA5	2|0|1	3	1	3	8|12|22|24	0	0	0	0	0	-75.26	0.06	0.94
HSPA5	HSPA5	0|1|1	2	0.67	3	2|1|4|1	0	0	0	0	0	-11.54	0.33	0.94
PIK3C3	PIK3C3	2|0|0	2	0.67	3	2|9|7|5	0	0	0	0	0	-27.86	0.12	0.94
GTSE1	GTSE1	1|1|0	2	0.67	3	3|7|8|9	0	0	0	0	0	-32.45	0.1	0.94
SWAP70	SWAP70	2|0|0	2	0.67	3	3|1|9|11	0	0	0	0	0	-28.46	0.11	0.94
RPS6KA5	RPS6KA5	2|0|0	2	0.67	3	4|5|8|6	0	0	0	0	0	-27.95	0.12	0.94
IBTK	IBTK	1|1|0	2	0.67	3	33|32|24|33	0	0	0	0	0	-138.47	0.02	0.94
CHTF18	CHTF18	0|1|1	2	0.67	3	1|1|1|0	0	0	0	0	0	-6.65	0.89	0.94
CLPTM1	CLPTM1	2|0|0	2	0.67	3	4|6|9|5	0	0	0	0	0	-29.02	0.11	0.94
EWSR1	EWSR1	0|0|2	2	0.67	3	4|6|4|3	0	0	0	0	0	-21.34	0.16	0.94
FAU	FAU	1|0|1	2	0.67	3	0|3|4|3	0	0	0	0	0	-13.78	0.27	0.94
HDGF	HDGF	2|0|0	2	0.67	3	3|4|8|10	0	0	0	0	0	-29.98	0.11	0.94
PIP4K2A	PIP4K2A	2|0|0	2	0.67	3	3|2|2|5	0	0	0	0	0	-15.85	0.22	0.94
THOC1	THOC1	2|0|0	2	0.67	3	3|4|5|7	0	0	0	0	0	-23.55	0.14	0.94
PDE8A	PDE8A	2|0|0	2	0.67	3	1|1|1|1	0	0.01	0	0.01	0	-7.35	0.67	0.8
DHX40	DHX40	1|1|0	2	0.67	3	9|11|9|6	0	0	0	0	0	-41.24	0.08	0.94
RPLP1	RPLP1	1|0|1	2	0.67	3	2|2|2|4	0	0	0	0	0	-13.77	0.27	0.94
MYT1L	MYT1L	0|0|2	2	0.67	3	0|2|2|0	0	0.01	0	0.01	0	-7.31	0.67	0.8
KIAA0020	KIAA0020	2|0|0	2	0.67	3	16|23|25|21	0	0	0	0	0	-97.03	0.03	0.94
KIAA1191	KIAA1191	2|0|0	2	0.67	3	6|10|6|7	0	0	0	0	0	-34.57	0.09	0.94
TCEB3	TCEB3	0|2|0	2	0.67	3	7|16|15|18	0	0	0	0	0	-64.45	0.05	0.94
SPAG7	SPAG7	1|0|1	2	0.67	3	5|6|10|11	0	0	0	0	0	-37.94	0.08	0.94
BRD9	BRD9	0|2|0	2	0.67	3	0|1|8|10	0	0	0	0	0	-22.95	0.14	0.94
KAT7	KAT7	2|0|0	2	0.67	3	3|5|4|7	0	0	0	0	0	-23.55	0.14	0.94
ZSCAN9	ZSCAN9	1|1|0	2	0.67	3	0|1|0|2	0	0	0	0	0	-6.65	0.89	0.94
SUPT20H	SUPT20H	2|0|0	2	0.67	3	1|1|2|5	0	0	0	0	0	-12.55	0.3	0.94
TAF9B	TAF9B	1|1|0	2	0.67	3	5|6|4|5	0	0	0	0	0	-24.61	0.13	0.94
TMEM209	TMEM209	2|0|0	2	0.67	3	7|9|12|7	0	0	0	0	0	-41.24	0.08	0.94
ERCC5	ERCC5	2|0|0	2	0.67	3	28|38|35|47	0	0	0	0	0	-167.47	0.02	0.94
JAGN1	JAGN1	2|0|0	2	0.67	3	2|3|5|1	0	0	0	0	0	-14.89	0.24	0.94
P4HB	P4HB	1|0|1	2	0.67	3	0|0|0|0	0	0	0	0	0	-4.31	6.67	0.94
SRRM1	SRRM1	2|0|0	2	0.67	3	3|8|10|11	0	0	0	0	0	-37.75	0.08	0.94
ZYX	ZYX	1|0|1	2	0.67	3	13|16|22|22	0	0	0	0	0	-83.66	0.04	0.94
SMAP2	SMAP2	2|0|0	2	0.67	3	2|3|8|4	0	0	0	0	0	-21.21	0.16	0.94
TERF2	TERF2	1|1|0	2	0.67	3	6|8|9|6	0	0	0	0	0	-34.57	0.09	0.94
PTPMT1	PTPMT1	1|1|0	2	0.67	3	1|0|1|0	0	0	0	0	0	-5.75	1.33	0.94
MAPK14	MAPK14	2|0|0	2	0.67	3	0|3|3|7	0	0	0	0	0	-16.64	0.21	0.94
ZNF622	ZNF622	2|0|0	2	0.67	3	0|0|3|2	0	0.01	0	0.01	0	-8.32	0.53	0.82
TES	TES	1|0|1	2	0.67	3	12|15|21|17	0	0	0	0	0	-74.66	0.04	0.94
TMA7	TMA7	1|0|1	2	0.67	3	1|2|2|2	0	0	0	0	0	-10.61	0.38	0.94
GOLGB1	GOLGB1	0|0|2	2	0.67	3	6|9|16|28	0	0	0	0	0	-67.18	0.05	0.94
VPS13C	VPS13C	2|0|0	2	0.67	3	20|26|22|58	0	0	0	0	0	-141.92	0.02	0.94
PPCS	PPCS	2|0|0	2	0.67	3	0|0|3|2	0	0.01	0	0.01	0	-8.32	0.53	0.82
BUB1B	BUB1B	2|0|0	2	0.67	3	10|18|22|20	0	0	0	0	0	-80.14	0.04	0.94
SUMO1	SUMO1	2|0|0	2	0.67	3	4|5|6|6	0	0	0	0	0	-25.73	0.13	0.94
WEE1	WEE1	2|0|0	2	0.67	3	0|0|2|3	0	0.01	0	0.01	0	-8.32	0.53	0.82
OSBPL9	OSBPL9	2|0|0	2	0.67	3	7|7|7|8	0	0	0	0	0	-34.57	0.09	0.94
UBE4B	UBE4B	2|0|0	2	0.67	3	0|0|1|3	0	0.01	0	0.01	0	-7.11	0.67	0.79
FSIP2	FSIP2	1|1|0	2	0.67	3	0|1|1|1	0	0	0	0	0	-6.65	0.89	0.94
WDFY1	WDFY1	2|0|0	2	0.67	3	0|2|3|8	0	0	0	0	0	-16.48	0.21	0.94
NR2F2	NR2F2	1|1|0	2	0.67	3	4|4|2|0	0	0	0	0	0	-13.7	0.27	0.94
SETX	SETX	1|1|0	2	0.67	3	3|4|4|7	0	0	0	0	0	-22.45	0.15	0.94
ARFIP2	ARFIP2	2|0|0	2	0.67	3	10|15|13|22	0	0	0	0	0	-68.9	0.04	0.94
POLRMT	POLRMT	0|1|1	2	0.67	3	0|0|8|7	0	0	0	0	0	-18.62	0.18	0.94
TRIP11	TRIP11	0|0|2	2	0.67	3	18|39|37|64	0	0	0	0	0	-177.86	0.02	0.94
FRYL	FRYL	2|0|0	2	0.67	3	1|1|4|4	0	0	0	0	0	-13.78	0.27	0.94
MTMR1	MTMR1	1|1|0	2	0.67	3	0|0|6|8	0	0	0	0	0	-17.49	0.19	0.94
BAZ1A	BAZ1A	1|1|0	2	0.67	3	1|7|9|9	0	0	0	0	0	-31	0.1	0.94
YIF1B	YIF1B	2|0|0	2	0.67	3	3|1|2|3	0	0	0	0	0	-12.67	0.3	0.94
TPR	TPR	2|0|0	2	0.67	3	16|25|40|47	0	0	0	0	0	-144.39	0.02	0.94
SLC2A1	SLC2A1	2|0|0	2	0.67	3	4|8|6|7	0	0	0	0	0	-30.14	0.11	0.94
CDKAL1	CDKAL1	2|0|0	2	0.67	3	3|7|10|6	0	0	0	0	0	-31.24	0.1	0.94
SCYL1	SCYL1	2|0|0	2	0.67	3	6|14|16|12	0	0	0	0	0	-55.56	0.06	0.94
BRIP1	BRIP1	2|0|0	2	0.67	3	9|14|14|18	0	0	0	0	0	-63.5	0.05	0.94
SKP2	SKP2	2|0|0	2	0.67	3	3|2|7|3	0	0	0	0	0	-19.16	0.18	0.94
NSMCE1	NSMCE1	2|0|0	2	0.67	3	2|4|4|5	0	0	0	0	0	-19.18	0.18	0.94
SUN1	SUN1	1|1|0	2	0.67	3	1|1|4|2	0	0	0	0	0	-11.54	0.33	0.94
NANP	NANP	2|0|0	2	0.67	3	8|11|10|12	0	0	0	0	0	-47.89	0.07	0.94
ATP6V1C1	ATP6V1C1	2|0|0	2	0.67	3	5|5|6|8	0	0	0	0	0	-29.02	0.11	0.94
PRR14L	PRR14L	2|0|0	2	0.67	3	2|8|3|13	0	0	0	0	0	-30.72	0.1	0.94
PHKA1	PHKA1	0|2|0	2	0.67	3	7|11|10|15	0	0	0	0	0	-50.22	0.06	0.94
BRE	BRE	2|0|0	2	0.67	3	4|4|4|3	0	0	0	0	0	-19.18	0.18	0.94
GPR89B	GPR89B	2|0|0	2	0.67	3	0|2|2|3	0	0	0	0	0	-10.61	0.38	0.85
EFHD2	EFHD2	2|0|0	2	0.67	3	17|25|28|26	0	0	0	0	0	-109.34	0.03	0.94
CUTC	CUTC	1|0|1	2	0.67	3	0|0|1|1	0	0	0	0	0	-5.75	1.33	0.94
ANKRD11	ANKRD11	0|1|1	2	0.67	3	0|2|1|1	0	0	0	0	0	-7.35	0.67	0.94
LYN	LYN	2|0|0	2	0.67	3	0|1|2|4	0	0	0	0	0	-10.55	0.38	0.85
CCDC66	CCDC66	1|0|1	2	0.67	3	0|0|0|1	0	0	0	0	0	-4.85	2.67	0.94
FOXK1	FOXK1	2|0|0	2	0.67	3	5|5|8|8	0	0	0	0	0	-31.26	0.1	0.94
IKBIP	IKBIP	1|1|0	2	0.67	3	1|3|2|4	0	0	0	0	0	-13.77	0.27	0.94
SLC7A5	SLC7A5	2|0|0	2	0.67	3	4|4|5|2	0	0	0	0	0	-19.18	0.18	0.94
HTT	HTT	1|0|1	2	0.67	3	2|1|4|11	0	0	0	0	0	-21.87	0.15	0.94
PAK2	PAK2	2|0|0	2	0.67	3	14|25|28|31	0	0	0	0	0	-111.29	0.03	0.94
OTULIN	OTULIN	2|0|0	2	0.67	3	0|0|3|1	0	0.01	0	0.01	0	-7.11	0.67	0.79
VPS39	VPS39	1|1|0	2	0.67	3	0|0|0|1	0	0	0	0	0	-4.85	2.67	0.94
ANLN	ANLN	2|0|0	2	0.67	3	3|14|32|14	0	0	0	0	0	-71.47	0.04	0.94
NEDD4L	NEDD4L	2|0|0	2	0.67	3	0|1|2|2	0	0	0	0	0	-8.47	0.53	0.83
LARP7	LARP7	1|1|0	2	0.67	3	2|2|3|7	0	0	0	0	0	-17.97	0.19	0.94
KLC1	KLC1	1|1|0	2	0.67	3	6|13|12|22	0	0	0	0	0	-60.78	0.05	0.94
SAP130	SAP130	0|0|2	2	0.67	3	0|3|4|4	0	0	0	0	0	-14.83	0.24	0.94
NCAPD3	NCAPD3	0|0|2	2	0.67	3	5|5|10|6	0	0	0	0	0	-31.26	0.1	0.94
SLC35B2	SLC35B2	2|0|0	2	0.67	3	2|3|4|0	0	0	0	0	0	-12.64	0.3	0.94
STRIP1	STRIP1	2|0|0	2	0.67	3	0|3|5|4	0	0	0	0	0	-15.74	0.22	0.94
UNC79	UNC79	1|1|0	2	0.67	3	0|1|2|0	0	0	0	0	0	-6.65	0.89	0.94
SMC6	SMC6	2|0|0	2	0.67	3	5|8|12|10	0	0	0	0	0	-41.32	0.08	0.94
RBM6	RBM6	1|1|0	2	0.67	3	0|0|7|3	0	0	0	0	0	-13.25	0.27	0.94
IMPDH2	IMPDH2	2|0|0	2	0.67	3	1|1|2|1	0	0	0	0	0	-8.47	0.53	0.83
ANK2	ANK2	1|0|1	2	0.67	3	0|1|2|11	0	0	0	0	0	-17.3	0.19	0.94
DHX38	DHX38	2|0|0	2	0.67	3	12|25|18|16	0	0	0	0	0	-81.23	0.04	0.94
ARFGAP3	ARFGAP3	2|0|0	2	0.67	3	6|9|12|10	0	0	0	0	0	-43.45	0.07	0.94
ARFGAP1	ARFGAP1	2|0|0	2	0.67	3	16|22|23|23	0	0	0	0	0	-95.9	0.03	0.94
SAMD4B	SAMD4B	2|0|0	2	0.67	3	4|4|5|5	0	0	0	0	0	-22.45	0.15	0.94
DDX50	DDX50	1|0|1	2	0.67	3	10|19|15|7	0	0	0	0	0	-58.77	0.05	0.94
DDX55	DDX55	2|0|0	2	0.67	3	19|21|28|22	0	0	0	0	0	-102.63	0.03	0.94
DYNC2H1	DYNC2H1	2|0|0	2	0.67	3	4|4|1|7	0	0	0	0	0	-20.12	0.17	0.94
SUPT6H	SUPT6H	2|0|0	2	0.67	3	12|21|28|41	0	0	0	0	0	-115.3	0.03	0.94
SNRPA1	SNRPA1	2|0|0	2	0.67	3	9|13|19|18	0	0	0	0	0	-67.89	0.05	0.94
GDPD1	GDPD1	2|0|0	2	0.67	3	4|2|4|7	0	0	0	0	0	-21.34	0.16	0.94
POLA2	POLA2	2|0|0	2	0.67	3	0|6|11|11	0	0	0	0	0	-32.87	0.1	0.94
PITHD1	PITHD1	1|0|1	2	0.67	3	2|0|0|0	0	0	0	0	0	-5.85	1.33	0.94
ZNF512B	ZNF512B	0|0|2	2	0.67	3	3|13|13|7	0	0	0	0	0	-41.94	0.07	0.94
WNK2	WNK2	1|1|0	2	0.67	3	1|0|2|6	0	0	0	0	0	-12.25	0.3	0.94
WNK1	WNK1	2|0|0	2	0.67	3	24|25|30|37	0	0	0	0	0	-131.75	0.02	0.94
TOR1AIP1	TOR1AIP1	2|0|0	2	0.67	3	3|5|1|3	0	0	0	0	0	-15.85	0.22	0.94
NUCKS1	NUCKS1	1|0|1	2	0.67	3	2|1|5|2	0	0	0	0	0	-13.78	0.27	0.94
MED27	MED27	2|0|0	2	0.67	3	5|6|3|3	0	0	0	0	0	-21.34	0.16	0.94
XRCC4	XRCC4	2|0|0	2	0.67	3	2|3|6|7	0	0	0	0	0	-22.44	0.15	0.94
LCMT2	LCMT2	2|0|0	2	0.67	3	10|13|12|10	0	0	0	0	0	-52.35	0.06	0.94
[truncated: 303 more rows]

## Sheet: SAINT_NT_Analysis_ASF1B vs NLS
Bait	Prey	PreyGene	Spec	SpecSum	AvgSpec	NumReplicates	ctrlCounts	AvgP	MaxP	TopoAvgP	TopoMaxP	SaintScore	logOddsScore	FoldChange	BFDR	boosted_by	HEK293FT Control selection
ASF1BNT	ACACA	ACACA	226|176|213	615	205	3	9|25|7|38	1	1	1	1	1	8.45	10.38	0		MKI67		Fold Change (ASF1B/NLS) ≥ 1.5
ASF1BNT	HIRA	HIRA	79|65|47	191	63.67	3	0|1|0|1	1	1	1	1	1	63.23	127.33	0		NASP
ASF1BNT	ASF1B	ASF1B	45|38|31	114	38	3	0|0|0|1	1	1	1	1	1	43.07	152	0		NONO
ASF1BNT	TCOF1	TCOF1	44|32|30	106	35.33	3	8|8|6|6	1	1	1	1	1	11.74	5.05	0		RBM27
ASF1BNT	HSPD1	HSPD1	31|33|40	104	34.67	3	2|9|3|6	1	1	1	1	1	8.07	6.93	0		RIF1
ASF1BNT	CD2AP	CD2AP	26|21|13	60	20	3	0|0|0|0	1	1	1	1	1	19.26	200	0		DVL2
ASF1BNT	ACACB	ACACB	34|12|8	54	18	3	0|0|0|1	1	1	1	1	1	9.15	72	0		HCFC1
ASF1BNT	PTBP2	PTBP2	23|15|11	49	16.33	3	0|1|1|1	1	1	1	1	1	9.59	21.78	0		HIRA
ASF1BNT	2009-09-01	2009-09-01	17|15|10	42	14	3	0|2|1|0	1	1	1	1	1	8.37	18.67	0		A0A0U1RQK7
ASF1BNT	TLK1	TLK1	19|8|11	38	12.67	3	0|0|0|0	1	1	1	1	1	11.58	126.67	0		NCL
ASF1BNT	C14ORF166	C14ORF166	10|7|6	23	7.67	3	0|0|0|0	1	1	1	1	1	8.39	76.67	0		DDX21
ASF1BNT	LIMD1	LIMD1	8|7|5	20	6.67	3	0|0|1|0	1	1	1	1	1	4.49	26.67	0		UBN2
ASF1BNT	UBN1	UBN1	41|34|27	102	34	3	0|3|0|7	0.99	1	0.99	1	0.99	3.78	13.6	0		DVL3
ASF1BNT	ANXA5	ANXA5	37|23|15	75	25	3	2|4|5|0	0.99	1	0.99	1	0.99	3.3	9.09	0		SMCHD1
ASF1BNT	HSPA9	HSPA9	9|6|10	25	8.33	3	0|1|1|0	0.99	1	0.99	1	0.99	4.06	16.67	0		NSFL1C
ASF1BNT	EIF3F	EIF3F	13|8|3	24	8	3	0|0|0|0	0.99	1	0.99	1	0.99	3.33	80	0		TXNL1
ASF1BNT	APRT	APRT	12|3|5	20	6.67	3	0|0|0|0	0.99	1	0.99	1	0.99	3.33	66.67	0		ASF1B
ASF1BNT	TPI1	TPI1	17|10|21	48	16	3	0|0|3|1	0.98	1	0.98	1	0.98	2.93	16	0		RANBP2
ASF1BNT	PDIA6	PDIA6	22|5|9	36	12	3	0|0|1|1	0.98	1	0.98	1	0.98	2.61	24	0		TOP2A
ASF1BNT	PSMA3	PSMA3	10|3|3	16	5.33	3	0|0|0|0	0.98	1	0.98	1	0.98	3.33	53.33	0		NOP56
ASF1BNT	CCT2	CCT2	45|16|14	75	25	3	1|5|3|6	0.97	1	0.97	1	0.97	2.45	6.67	0.01		TCOF1
ASF1BNT	PHB	PHB	19|11|27	57	19	3	0|4|0|3	0.93	1	0.93	1	0.93	1.45	10.86	0.01		AHNAK
ASF1BNT	PSMA1	PSMA1	10|2|3	15	5	3	0|0|0|0	0.93	1	0.93	1	0.93	1.49	50	0.01		NPM1
ASF1BNT	UBN2	UBN2	66|48|40	154	51.33	3	0|9|1|18	0.9	0.98	0.9	0.98	0.9	1.52	7.33	0.01		UBN1
ASF1BNT	CDAN1	CDAN1	9|2|2	13	4.33	3	0|0|0|0	0.88	1	0.88	1	0.88	1.49	43.33	0.02		DVL1
ASF1BNT	PFN1	PFN1	10|7|14	31	10.33	3	1|2|1|3	0.87	1	0.87	1	0.87	0.58	5.9	0.02		CTTN
ASF1BNT	VPS25	VPS25	10|7|4	21	7	3	0|2|0|0	0.84	0.99	0.84	0.99	0.84	0.35	14	0.02		VIM
ASF1BNT	ATXN2L	ATXN2L	30|21|16	67	22.33	3	0|1|2|9	0.81	0.96	0.81	0.96	0.81	0.59	7.44	0.03		SRP54
ASF1BNT	ANXA7	ANXA7	14|2|4	20	6.67	3	0|0|0|1	0.79	1	0.79	1	0.79	-0.33	26.67	0.04		CKAP5
ASF1BNT	HINT1	HINT1	4|3|2	9	3	3	0|1|0|0	0.72	0.95	0.72	0.95	0.72	-0.33	12	0.04		NACA
ASF1BNT	PABPC4	PABPC4	9|1|26	36	12	3	0|1|0|1	0.67	1	0.67	1	0.67	-2.88	24	0.05		RPL7A
ASF1BNT	RBSN	RBSN	16|6|0	22	7.33	3	0|1|0|0	0.67	1	0.67	1	0.67	-3.59	29.33	0.07		TPX2
ASF1BNT	RPS12	RPS12	5|0|9	14	4.67	3	0|0|0|0	0.67	1	0.67	1	0.67	-3.05	46.67	0.06		PALLD
ASF1BNT	HLCS	HLCS	14|8|3	25	8.33	3	0|3|0|1	0.66	1	0.66	1	0.66	-1.84	8.33	0.08		CHAF1B
ASF1BNT	SPR	SPR	6|1|3	10	3.33	3	0|0|0|0	0.66	1	0.66	1	0.66	-0.54	33.33	0.08		RSL1D1
ASF1BNT	DDT	DDT	3|0|4	7	2.33	3	0|0|0|0	0.65	0.99	0.65	0.99	0.65	-3.05	23.33	0.09		FXR2
ASF1BNT	KRT18	KRT18	4|1|4	9	3	3	0|0|1|0	0.63	0.95	0.63	0.95	0.63	-1.98	12	0.1		ADNP
ASF1BNT	NME1-NME2	NME1;NME1-NME2	34|16|12	62	20.67	3	4|4|6|6	0.62	1	0.62	1	0.62	-3.41	4.13	0.1		EMSY
ASF1BNT	CABIN1	CABIN1	8|2|1	11	3.67	3	0|0|0|0	0.61	1	0.61	1	0.61	-0.54	36.67	0.11		ATXN2L
ASF1BNT	CTTN	CTTN	43|28|26	97	32.33	3	0|12|0|15	0.6	0.88	0.6	0.88	0.6	-0.46	4.79	0.13		HDLBP
ASF1BNT	PSMA6	PSMA6	10|1|3	14	4.67	3	0|0|0|1	0.6	1	0.6	1	0.6	-1.98	18.67	0.14		GATAD2B
ASF1BNT	PRKAR2A	PRKAR2A	5|2|1	8	2.67	3	0|0|0|0	0.6	1	0.6	1	0.6	-0.54	26.67	0.12		RPS6
ASF1BNT	RANBP1	RANBP1	5|1|2	8	2.67	3	0|0|0|0	0.6	1	0.6	1	0.6	-0.54	26.67	0.12		NUP153
ASF1BNT	PPIA	PPIA	27|19|37	83	27.67	3	6|9|10|14	0.59	1	0.59	1	0.59	-9.72	2.84	0.16		LIN54
ASF1BNT	TNXB	TNXB	4|2|2	8	2.67	3	1|0|0|0	0.59	0.95	0.59	0.95	0.59	-0.33	10.67	0.15		CD2AP
ASF1BNT	PAFAH1B3	PAFAH1B3	3|1|2	6	2	3	0|0|0|0	0.59	0.97	0.59	0.97	0.59	-0.54	20	0.15		YEATS2
ASF1BNT	RPS21	RPS21	2|0|3	5	1.67	3	0|0|0|0	0.59	0.97	0.59	0.97	0.59	-3.05	16.67	0.15		SPEN
ASF1BNT	CSTF2	CSTF2	4|3|1	8	2.67	3	0|0|0|1	0.58	0.95	0.58	0.95	0.58	-1.98	10.67	0.17		MYBL2
ASF1BNT	ENO1	ENO1	81|54|57	192	64	3	20|23|16|28	0.56	1	0.56	1	0.56	-3.35	2.94	0.18		UBAP2L
ASF1BNT	STK26	STK26	7|5|1	13	4.33	3	0|2|0|0	0.56	0.93	0.56	0.93	0.56	-2.54	8.67	0.17		DKC1
ASF1BNT	CGN	CGN	15|2|4	21	7	3	1|2|0|0	0.54	1	0.54	1	0.54	-2.38	9.33	0.19		CHAF1A
ASF1BNT	TK1	TK1	2|0|2	4	1.33	3	0|0|0|0	0.54	0.82	0.54	0.82	0.54	-3.05	13.33	0.18		PCNP
ASF1BNT	AHNAK	AHNAK	78|15|13	106	35.33	3	1|5|1|10	0.47	1	0.47	1	0.47	-1.97	8.31	0.21		PTBP2
ASF1BNT	UGP2	UGP2	11|1|2	14	4.67	3	0|1|0|0	0.47	1	0.47	1	0.47	-1.98	18.67	0.19		KIAA0196
ASF1BNT	COPS4	COPS4	10|1|2	13	4.33	3	0|0|0|1	0.47	1	0.47	1	0.47	-1.98	17.33	0.2		DRG1
ASF1BNT	PTGES3L-AARSD1	PTGES3L;PTGES3L-AARSD1	8|2|1	11	3.67	3	0|0|0|1	0.47	1	0.47	1	0.47	-1.98	14.67	0.21		WAPAL
ASF1BNT	KIAA1671	KIAA1671	6|2|1	9	3	3	0|1|0|0	0.47	1	0.47	1	0.47	-1.98	12	0.22		CASC5
ASF1BNT	PREX1	PREX1	2|4|1	7	2.33	3	1|0|0|0	0.46	0.95	0.46	0.95	0.46	-1.98	9.33	0.22		GTF3C1
ASF1BNT	ST13	ST13	5|4|1	10	3.33	3	0|0|0|2	0.45	0.76	0.45	0.76	0.45	-2.54	6.67	0.23		NUP214
ASF1BNT	PRDX1	PRDX1	35|22|35	92	30.67	3	9|8|7|18	0.44	0.66	0.44	0.66	0.44	-9.99	2.92	0.25		GTPBP4
ASF1BNT	PALLD	PALLD	46|25|14	85	28.33	3	0|6|0|19	0.44	0.88	0.44	0.88	0.44	-5.72	4.53	0.25		DIS3
ASF1BNT	ATIC	ATIC	41|9|11	61	20.33	3	0|8|2|3	0.44	1	0.44	1	0.44	-2.45	6.26	0.24		PUS7
ASF1BNT	ECH1	ECH1	7|2|2	11	3.67	3	0|0|0|2	0.44	0.93	0.44	0.93	0.44	-1.39	7.33	0.23		2009-09-01
ASF1BNT	UBE2N	UBE2N	4|1|7	12	4	3	2|1|0|1	0.43	0.95	0.43	0.95	0.43	-4.68	4	0.26		SNW1
ASF1BNT	TUBA1C	TUBA1C	8|4|4	16	5.33	3	0|0|0|4	0.42	0.68	0.42	0.68	0.42	-0.87	5.33	0.26		MTA1
ASF1BNT	EDC4	EDC4	26|6|0	32	10.67	3	0|2|0|5	0.41	1	0.41	1	0.41	-9.12	6.1	0.27		NUP50
ASF1BNT	SORD	SORD	20|5|5	30	10	3	0|3|0|4	0.41	1	0.41	1	0.41	-1.98	5.71	0.27		CSTF2T
ASF1BNT	SERPINB6	SERPINB6	18|2|0	20	6.67	3	0|0|0|2	0.4	1	0.4	1	0.4	-4.59	13.33	0.28		TLK1
ASF1BNT	GCDH	GCDH	3|2|0	5	1.67	3	0|0|0|1	0.4	0.79	0.4	0.79	0.4	-3.59	6.67	0.27		THRAP3
ASF1BNT	MYCBP2	MYCBP2	32|2|1	35	11.67	3	0|1|0|1	0.39	1	0.39	1	0.39	-2.88	23.33	0.28		RPL26
ASF1BNT	CHAF1B	CHAF1B	34|29|20	83	27.67	3	2|13|3|14	0.38	0.77	0.38	0.77	0.38	-5.62	3.46	0.29		LRIF1
ASF1BNT	ALDH9A1	ALDH9A1	19|3|1	23	7.67	3	0|1|0|3	0.38	1	0.38	1	0.38	-4.44	7.67	0.3		DDX42
ASF1BNT	FXR1	FXR1	7|2|2	11	3.67	3	0|2|0|1	0.38	0.98	0.38	0.98	0.38	-2.38	4.89	0.29		BCLAF1
ASF1BNT	GNPDA1	GNPDA1	23|10|8	41	13.67	3	0|6|0|7	0.36	0.91	0.36	0.91	0.36	-3.21	4.21	0.3		TCF20
ASF1BNT	IMMT	IMMT	12|1|2	15	5	3	0|2|0|1	0.36	1	0.36	1	0.36	-3.79	6.67	0.31		PSMC1
ASF1BNT	ALDH2	ALDH2	11|0|2	13	4.33	3	0|1|0|2	0.36	1	0.36	1	0.36	-5.39	5.78	0.31		SF3B2
ASF1BNT	SNX2	SNX2	17|4|5	26	8.67	3	0|4|0|4	0.35	0.97	0.35	0.97	0.35	-3.66	4.33	0.32		RNF219
ASF1BNT	ATP6V1A	ATP6V1A	19|1|2	22	7.33	3	0|1|0|3	0.35	1	0.35	1	0.35	-4.44	7.33	0.32		RRP12
ASF1BNT	TTF2	TTF2	14|1|2	17	5.67	3	0|1|0|3	0.35	1	0.35	1	0.35	-4.44	5.67	0.32		GNL2
ASF1BNT	WDR1	WDR1	25|3|4	32	10.67	3	0|2|0|6	0.34	0.98	0.34	0.98	0.34	-4.67	5.33	0.33		PRPF6
ASF1BNT	PFAS	PFAS	26|2|1	29	9.67	3	0|1|0|4	0.34	1	0.34	1	0.34	-5.24	7.73	0.33		PRRC2B
ASF1BNT	GSTM3	GSTM3	18|1|2	21	7	3	0|2|0|3	0.34	1	0.34	1	0.34	-5.43	5.6	0.34		PDCD11
ASF1BNT	PABPC1	PABPC1	11|6|75	92	30.67	3	2|13|6|14	0.33	1	0.33	1	0.33	-24.53	3.5	0.4		PPM1G
ASF1BNT	HSPA4	HSPA4	63|10|7	80	26.67	3	1|14|3|13	0.33	1	0.33	1	0.33	-19.08	3.44	0.45		GPKOW
ASF1BNT	ANXA6	ANXA6	59|2|1	62	20.67	3	0|1|0|10	0.33	1	0.33	1	0.33	-10.45	7.52	0.45		TCERG1
ASF1BNT	HSP90B1	HSP90B1	41|0|3	44	14.67	3	0|5|4|2	0.33	1	0.33	1	0.33	-13.47	5.33	0.35		MAP4
ASF1BNT	YWHAB	YWHAB	21|3|10	34	11.33	3	0|6|0|7	0.33	0.86	0.33	0.86	0.33	-9.12	3.49	0.34		CMTR1
ASF1BNT	SULT1A1	SULT1A1	23|1|2	26	8.67	3	0|1|0|5	0.33	0.99	0.33	0.99	0.33	-6.11	5.78	0.34		CHD8
ASF1BNT	PDCD6IP	PDCD6IP	26|0|0	26	8.67	3	0|3|0|5	0.33	1	0.33	1	0.33	-9.83	4.33	0.45		POLDIP3
ASF1BNT	PRPF19	PRPF19	24|1|0	25	8.33	3	0|2|0|5	0.33	1	0.33	1	0.33	-9.12	4.76	0.46		LIG3
ASF1BNT	CLIC1	CLIC1	18|4|2	24	8	3	1|5|2|6	0.33	0.99	0.33	0.99	0.33	-12.08	2.29	0.48		CHAMP1
ASF1BNT	AKR1B1	AKR1B1	19|4|1	24	8	3	2|6|1|6	0.33	0.98	0.33	0.98	0.33	-15.05	2.13	0.49		NOL6
ASF1BNT	KCTD12	KCTD12	16|1|1	18	6	3	0|0|0|0	0.33	1	0.33	1	0.33	-0.54	60	0.35		RPL28
ASF1BNT	DCTN1	DCTN1	16|0|0	16	5.33	3	0|0|0|1	0.33	1	0.33	1	0.33	-3.59	21.33	0.36		MDC1
ASF1BNT	ARGLU1	ARGLU1	4|0|10	14	4.67	3	2|1|2|3	0.33	0.96	0.33	0.96	0.33	-10.28	2.33	0.49		SUGP2
ASF1BNT	ACAT2	ACAT2	13|0|1	14	4.67	3	0|1|0|1	0.33	1	0.33	1	0.33	-4.49	9.33	0.38		STRBP
ASF1BNT	ALMS1	ALMS1	12|1|1	14	4.67	3	0|1|0|0	0.33	1	0.33	1	0.33	-1.98	18.67	0.37		MRE11A
ASF1BNT	PSMB4	PSMB4	13|0|0	13	4.33	3	0|0|0|1	0.33	1	0.33	1	0.33	-3.59	17.33	0.36		PRRC2C
ASF1BNT	UGDH	UGDH	10|1|1	12	4	3	0|0|0|0	0.33	1	0.33	1	0.33	-0.54	40	0.38		HNRNPF
ASF1BNT	PSMC5	PSMC5	11|0|1	12	4	3	0|2|0|0	0.33	0.99	0.33	0.99	0.33	-4.59	8	0.46		EXOSC10
ASF1BNT	LRBA	LRBA	12|0|0	12	4	3	0|0|0|1	0.33	1	0.33	1	0.33	-3.59	16	0.37		TEX10
ASF1BNT	CAPNS1	CAPNS1	10|1|1	12	4	3	0|2|0|2	0.33	1	0.33	1	0.33	-4.64	4	0.45		BPTF
ASF1BNT	COPS6	COPS6	12|0|0	12	4	3	0|0|0|0	0.33	1	0.33	1	0.33	-3.05	40	0.36		RBBP6
ASF1BNT	CSDE1	CSDE1	11|0|0	11	3.67	3	0|1|0|0	0.33	1	0.33	1	0.33	-3.59	14.67	0.39		ATRX
ASF1BNT	SAE1	SAE1	11|0|0	11	3.67	3	0|0|0|0	0.33	1	0.33	1	0.33	-3.05	36.67	0.37		PSPC1
ASF1BNT	PCNA	PCNA	11|0|0	11	3.67	3	0|0|0|0	0.33	1	0.33	1	0.33	-3.05	36.67	0.37		KIF23
ASF1BNT	GEMIN4	GEMIN4	10|1|0	11	3.67	3	0|0|0|2	0.33	0.99	0.33	0.99	0.33	-4.59	7.33	0.48		RBM17
ASF1BNT	PHACTR4	PHACTR4	9|0|1	10	3.33	3	0|0|0|0	0.33	1	0.33	1	0.33	-3.05	33.33	0.39		CNN3
ASF1BNT	HSPA4L	HSPA4L	10|0|0	10	3.33	3	0|2|0|2	0.33	1	0.33	1	0.33	-6.05	3.33	0.45		TAF9
ASF1BNT	UAP1	UAP1	9|1|0	10	3.33	3	0|0|0|1	0.33	1	0.33	1	0.33	-3.59	13.33	0.4		GTF3C5
ASF1BNT	YWHAG	YWHAG	10|0|0	10	3.33	3	0|0|0|1	0.33	1	0.33	1	0.33	-3.59	13.33	0.39		ZMYM4
ASF1BNT	SRM	SRM	10|0|0	10	3.33	3	0|0|0|0	0.33	1	0.33	1	0.33	-3.05	33.33	0.38		NELFA
ASF1BNT	C2ORF44	C2ORF44	8|1|0	9	3	3	1|2|0|0	0.33	1	0.33	1	0.33	-5.39	4	0.45		SART1
ASF1BNT	IDH1	IDH1	7|1|1	9	3	3	0|0|1|0	0.33	1	0.33	1	0.33	-1.98	12	0.43		NUFIP2
ASF1BNT	CPT2	CPT2	9|0|0	9	3	3	0|0|0|1	0.33	1	0.33	1	0.33	-3.59	12	0.4		PSMD4
ASF1BNT	2002-03-01	2002-03-01	9|0|0	9	3	3	0|1|0|2	0.33	1	0.33	1	0.33	-5.39	4	0.43		CEBPZ
ASF1BNT	UROD	UROD	8|0|1	9	3	3	0|0|0|0	0.33	1	0.33	1	0.33	-3.05	30	0.4		CGN
ASF1BNT	PSMD14	PSMD14	7|1|0	8	2.67	3	0|0|0|0	0.33	1	0.33	1	0.33	-3.05	26.67	0.41		ORC3
ASF1BNT	DPYSL3	DPYSL3	8|0|0	8	2.67	3	1|0|0|2	0.33	1	0.33	1	0.33	-5.39	3.56	0.45		LIMD1
ASF1BNT	PPA1	PPA1	6|1|1	8	2.67	3	0|0|0|0	0.33	1	0.33	1	0.33	-0.54	26.67	0.42		ZNF384
ASF1BNT	SERPINB1	SERPINB1	8|0|0	8	2.67	3	0|0|0|1	0.33	1	0.33	1	0.33	-3.59	10.67	0.42		NOP14
ASF1BNT	VAMP8	VAMP8	2|2|4	8	2.67	3	0|0|0|2	0.33	0.59	0.33	0.59	0.33	-1.39	5.33	0.49		RPL35
ASF1BNT	NAGK	NAGK	8|0|0	8	2.67	3	0|0|0|0	0.33	1	0.33	1	0.33	-3.05	26.67	0.4		NOC3L
ASF1BNT	RABGGTA	RABGGTA	8|0|0	8	2.67	3	0|0|0|1	0.33	1	0.33	1	0.33	-3.59	10.67	0.42		ZC3H11A
ASF1BNT	PSMA2	PSMA2	7|0|0	7	2.33	3	0|0|0|0	0.33	1	0.33	1	0.33	-3.05	23.33	0.41		AHCTF1
ASF1BNT	CRYZ	CRYZ	6|0|1	7	2.33	3	0|0|0|0	0.33	1	0.33	1	0.33	-3.05	23.33	0.42		CIRH1A
ASF1BNT	AKAP1	AKAP1	6|1|0	7	2.33	3	0|0|0|0	0.33	1	0.33	1	0.33	-3.05	23.33	0.42		SERBP1
ASF1BNT	PSMC6	PSMC6	7|0|0	7	2.33	3	0|0|0|0	0.33	1	0.33	1	0.33	-3.05	23.33	0.41		CCNT1
ASF1BNT	AASDHPPT	AASDHPPT	7|0|0	7	2.33	3	0|1|0|0	0.33	1	0.33	1	0.33	-3.59	9.33	0.43		SLFN11
ASF1BNT	ALDH1A2	ALDH1A2	5|0|1	6	2	3	0|0|0|0	0.33	1	0.33	1	0.33	-3.05	20	0.43		RBM25
ASF1BNT	ANKHD1	ANKHD1	6|0|0	6	2	3	0|0|0|1	0.33	1	0.33	1	0.33	-3.59	8	0.44		CHMP4B
ASF1BNT	2006-09-01	2006-09-01	5|1|0	6	2	3	0|0|0|0	0.33	1	0.33	1	0.33	-3.05	20	0.43		SUGP1
ASF1BNT	SAR1B	SAR1B	5|0|0	5	1.67	3	0|0|0|0	0.33	1	0.33	1	0.33	-3.05	16.67	0.43		GPATCH4
ASF1BNT	PRDX4	PRDX4	4|0|1	5	1.67	3	0|0|0|0	0.33	0.99	0.33	0.99	0.33	-3.05	16.67	0.46		SF1
ASF1BNT	HADH	HADH	5|0|0	5	1.67	3	0|0|0|1	0.33	0.99	0.33	0.99	0.33	-3.59	6.67	0.48		STAU1
ASF1BNT	UBA3	UBA3	5|0|0	5	1.67	3	0|0|0|0	0.33	1	0.33	1	0.33	-3.05	16.67	0.43		RPL29
ASF1BNT	ARHGEF16	ARHGEF16	5|0|0	5	1.67	3	0|0|0|1	0.33	0.99	0.33	0.99	0.33	-3.59	6.67	0.48		STMN1
ASF1BNT	SEC13	SEC13	5|0|0	5	1.67	3	0|0|0|1	0.33	0.99	0.33	0.99	0.33	-3.59	6.67	0.48		CRNKL1
ASF1BNT	NDRG3	NDRG3	4|0|1	5	1.67	3	0|0|0|0	0.33	0.99	0.33	0.99	0.33	-3.05	16.67	0.46		RPF2
ASF1BNT	TMLHE	TMLHE	5|0|0	5	1.67	3	0|0|0|0	0.33	1	0.33	1	0.33	-3.05	16.67	0.43		RPL7L1
ASF1BNT	HIBCH	HIBCH	4|0|0	4	1.33	3	0|0|0|0	0.33	0.99	0.33	0.99	0.33	-3.05	13.33	0.46		CLINT1
ASF1BNT	GIT1	GIT1	4|0|0	4	1.33	3	0|0|0|0	0.33	0.99	0.33	0.99	0.33	-3.05	13.33	0.46		CBX3
ASF1BNT	PDHA1	PDHA1	4|0|0	4	1.33	3	0|0|0|0	0.33	0.99	0.33	0.99	0.33	-3.05	13.33	0.46		NOLC1
ASF1BNT	DNPEP	DNPEP	4|0|0	4	1.33	3	0|0|0|0	0.33	0.99	0.33	0.99	0.33	-3.05	13.33	0.46		GNL3
ASF1BNT	PSMB6	PSMB6	4|0|0	4	1.33	3	0|0|0|0	0.33	0.99	0.33	0.99	0.33	-3.05	13.33	0.46		RBBP4
ASF1BNT	ANXA4	ANXA4	4|0|0	4	1.33	3	0|0|0|0	0.33	0.99	0.33	0.99	0.33	-3.05	13.33	0.46		RNASEH2B
ASF1BNT	BLVRB	BLVRB	0|0|4	4	1.33	3	0|0|0|0	0.33	0.99	0.33	0.99	0.33	-3.05	13.33	0.46		PAK4
ASF1BNT	SPRYD4	SPRYD4	4|0|0	4	1.33	3	0|0|0|0	0.33	0.99	0.33	0.99	0.33	-3.05	13.33	0.46		YTHDF3
ASF1BNT	C12ORF10	C12ORF10	4|0|0	4	1.33	3	0|0|0|0	0.33	0.99	0.33	0.99	0.33	-3.05	13.33	0.46		DNAJB1
ASF1BNT	STOML2	STOML2	4|0|0	4	1.33	3	0|0|0|0	0.33	0.99	0.33	0.99	0.33	-3.05	13.33	0.46		PPP1R10
ASF1BNT	HSD17B10	HSD17B10	4|0|0	4	1.33	3	0|0|0|0	0.33	0.99	0.33	0.99	0.33	-3.05	13.33	0.46		MTA2
ASF1BNT	A0A0U1RQK7	EIF4G3	99|53|31	183	61	3	6|26|10|39	0.32	0.95	0.32	0.95	0.32	-29.78	3.01	0.52		INTS12
ASF1BNT	YWHAE	YWHAE	59|19|16	94	31.33	3	4|9|7|24	0.32	0.95	0.32	0.95	0.32	-17.89	2.85	0.52		FAM50A
ASF1BNT	G6PD	G6PD	38|4|12	54	18	3	2|8|2|14	0.32	0.95	0.32	0.95	0.32	-19.37	2.77	0.53		KMT2A
ASF1BNT	RAB1A	RAB1A	25|18|10	53	17.67	3	6|10|6|12	0.32	0.97	0.32	0.97	0.32	-18.14	2.08	0.49		FUBP1
ASF1BNT	HSPH1	HSPH1	30|9|3	42	14	3	3|7|5|13	0.32	0.96	0.32	0.96	0.32	-23.52	2	0.52		WDR70
ASF1BNT	MDH2	MDH2	19|8|12	39	13	3	1|4|1|9	0.32	0.78	0.32	0.78	0.32	-4.6	3.47	0.51		DCUN1D4
ASF1BNT	PITRM1	PITRM1	32|1|0	33	11	3	0|4|1|10	0.32	0.96	0.32	0.96	0.32	-17.33	2.93	0.52		FUS
ASF1BNT	AARS	AARS	24|1|1	26	8.67	3	0|6|0|6	0.32	0.95	0.32	0.95	0.32	-11.5	2.89	0.52		NFRKB
ASF1BNT	KIF11	KIF11	21|3|0	24	8	3	0|5|1|6	0.32	0.96	0.32	0.96	0.32	-14.16	2.67	0.51		WDR46
ASF1BNT	SAR1A	SAR1A	14|4|2	20	6.67	3	2|6|3|3	0.32	0.97	0.32	0.97	0.32	-12.19	1.9	0.49		PDCD5
ASF1BNT	NUP160	NUP160	13|0|1	14	4.67	3	0|0|0|3	0.32	0.97	0.32	0.97	0.32	-5.63	6.22	0.49		RPL5
ASF1BNT	CAPZA1	CAPZA1	8|1|2	11	3.67	3	0|0|0|3	0.32	0.82	0.32	0.82	0.32	-3.26	4.89	0.52		MYBBP1A
ASF1BNT	UBAP2	UBAP2	8|1|1	10	3.33	3	0|0|0|2	0.32	0.96	0.32	0.96	0.32	-2.54	6.67	0.51		PSMD3
ASF1BNT	SNAP23	SNAP23	8|2|0	10	3.33	3	0|0|0|3	0.32	0.82	0.32	0.82	0.32	-5.63	4.44	0.52		RPL6
ASF1BNT	TBCE	TBCE	8|0|0	8	2.67	3	0|2|0|0	0.32	0.96	0.32	0.96	0.32	-4.59	5.33	0.51		NOP58
ASF1BNT	CPSF3	CPSF3	8|0|0	8	2.67	3	0|0|0|2	0.32	0.96	0.32	0.96	0.32	-4.59	5.33	0.51		RPL18A
ASF1BNT	ACTR1B	ACTR1B	5|2|0	7	2.33	3	0|0|0|2	0.32	0.76	0.32	0.76	0.32	-4.59	4.67	0.52		RPL13
ASF1BNT	AK2	AK2	1|1|3	5	1.67	3	0|0|0|0	0.32	0.97	0.32	0.97	0.32	-0.54	16.67	0.49		IGF2BP1
ASF1BNT	GSTT2B	GSTT2B	4|1|0	5	1.67	3	0|0|0|1	0.32	0.95	0.32	0.95	0.32	-3.59	6.67	0.52		RPS11
ASF1BNT	GPD1L	GPD1L	4|0|1	5	1.67	3	0|1|0|0	0.32	0.95	0.32	0.95	0.32	-3.59	6.67	0.52		NAT10
ASF1BNT	ECD	ECD	4|0|0	4	1.33	3	0|0|0|1	0.32	0.95	0.32	0.95	0.32	-3.59	5.33	0.52		NOP2
ASF1BNT	ATXN2	ATXN2	1|0|3	4	1.33	3	0|0|0|0	0.32	0.97	0.32	0.97	0.32	-3.05	13.33	0.49		RRP1B
ASF1BNT	IDI1	IDI1	4|0|0	4	1.33	3	0|0|0|1	0.32	0.95	0.32	0.95	0.32	-3.59	5.33	0.52		RPL8
ASF1BNT	INPPL1	INPPL1	4|0|0	4	1.33	3	0|0|1|0	0.32	0.95	0.32	0.95	0.32	-3.59	5.33	0.52		RPS27
ASF1BNT	BDH2	BDH2	3|0|1	4	1.33	3	0|0|0|0	0.32	0.97	0.32	0.97	0.32	-3.05	13.33	0.49		ZC3HAV1
ASF1BNT	HELZ	HELZ	3|1|0	4	1.33	3	0|0|0|0	0.32	0.97	0.32	0.97	0.32	-3.05	13.33	0.49		G3BP1
ASF1BNT	ASNA1	ASNA1	4|0|0	4	1.33	3	0|0|0|1	0.32	0.95	0.32	0.95	0.32	-3.59	5.33	0.52		AGPS
ASF1BNT	SOD2	SOD2	0|1|3	4	1.33	3	0|0|0|0	0.32	0.97	0.32	0.97	0.32	-3.05	13.33	0.49		FMR1
ASF1BNT	PLOD3	PLOD3	4|0|0	4	1.33	3	0|0|0|1	0.32	0.95	0.32	0.95	0.32	-3.59	5.33	0.52		CHORDC1
ASF1BNT	MFF	MFF	3|0|1	4	1.33	3	0|0|0|0	0.32	0.97	0.32	0.97	0.32	-3.05	13.33	0.49		TOP2B
ASF1BNT	AAK1	AAK1	3|0|1	4	1.33	3	0|0|0|0	0.32	0.97	0.32	0.97	0.32	-3.05	13.33	0.49		CDAN1
ASF1BNT	PEF1	PEF1	3|1|0	4	1.33	3	0|0|0|0	0.32	0.97	0.32	0.97	0.32	-3.05	13.33	0.49		H1FX
ASF1BNT	DPYSL2	DPYSL2	3|0|0	3	1	3	0|0|0|0	0.32	0.97	0.32	0.97	0.32	-3.05	10	0.49		ZNF638
ASF1BNT	RMDN3	RMDN3	3|0|0	3	1	3	0|0|0|0	0.32	0.97	0.32	0.97	0.32	-3.05	10	0.49		UTP6
ASF1BNT	RMDN1	RMDN1	3|0|0	3	1	3	0|0|0|0	0.32	0.97	0.32	0.97	0.32	-3.05	10	0.49		FXR1
ASF1BNT	VPS36	VPS36	3|0|0	3	1	3	0|0|0|0	0.32	0.97	0.32	0.97	0.32	-3.05	10	0.49		SPDL1
ASF1BNT	PPIF	PPIF	0|0|3	3	1	3	0|0|0|0	0.32	0.97	0.32	0.97	0.32	-3.05	10	0.49		GOSR1
ASF1BNT	RABGGTB	RABGGTB	3|0|0	3	1	3	0|0|0|0	0.32	0.97	0.32	0.97	0.32	-3.05	10	0.49		PDE3A
ASF1BNT	BID	BID	3|0|0	3	1	3	0|0|0|0	0.32	0.97	0.32	0.97	0.32	-3.05	10	0.49		DDX51
ASF1BNT	DSTN	DSTN	3|0|0	3	1	3	0|0|0|0	0.32	0.97	0.32	0.97	0.32	-3.05	10	0.49		KRI1
ASF1BNT	HARS	HARS	44|11|6	61	20.33	3	2|13|4|16	0.31	0.94	0.31	0.94	0.31	-24.37	2.32	0.53		UTP20
ASF1BNT	USP9X	USP9X	30|1|0	31	10.33	3	1|6|0|10	0.31	0.93	0.31	0.93	0.31	-19.4	2.43	0.53		IRS4
ASF1BNT	PRRC2C	PRRC2C	14|5|6	25	8.33	3	1|4|0|5	0.31	0.88	0.31	0.88	0.31	-4.16	3.33	0.53		H2AFY
ASF1BNT	ESD	ESD	14|3|3	20	6.67	3	0|2|0|5	0.31	0.88	0.31	0.88	0.31	-3.94	3.81	0.54		RPA1
ASF1BNT	PRDX2	PRDX2	10|3|4	17	5.67	3	0|2|0|4	0.31	0.79	0.31	0.79	0.31	-3.27	3.78	0.54		HSD17B4
ASF1BNT	POLDIP2	POLDIP2	13|1|0	14	4.67	3	0|1|0|4	0.31	0.94	0.31	0.94	0.31	-6.86	3.73	0.53		ABCE1
ASF1BNT	DYNC1LI1	DYNC1LI1	10|0|1	11	3.67	3	0|3|0|0	0.31	0.92	0.31	0.92	0.31	-5.63	4.89	0.54		SFXN1
ASF1BNT	UBE2O	UBE2O	11|0|0	11	3.67	3	0|0|0|3	0.31	0.94	0.31	0.94	0.31	-5.63	4.89	0.53		ADAR
ASF1BNT	TUBG1	TUBG1	7|1|1	9	3	3	0|2|0|2	0.31	0.92	0.31	0.92	0.31	-4.64	3	0.54		SMARCA5
ASF1BNT	HSDL2	HSDL2	5|1|1	7	2.33	3	0|1|0|1	0.31	0.93	0.31	0.93	0.31	-2.88	4.67	0.53		CCAR2
ASF1BNT	PRCP	PRCP	5|0|0	5	1.67	3	0|1|0|1	0.31	0.93	0.31	0.93	0.31	-4.49	3.33	0.53		U2SURP
ASF1BNT	WARS	WARS	38|7|7	52	17.33	3	1|8|3|15	0.3	0.91	0.3	0.91	0.3	-15.46	2.57	0.54		CKMT1A
ASF1BNT	CBR1	CBR1	16|6|12	34	11.33	3	0|7|6|2	0.3	0.69	0.3	0.69	0.3	-6.86	3.02	0.54		PES1
ASF1BNT	PSMB3	PSMB3	10|6|3	19	6.33	3	0|5|0|2	0.3	0.64	0.3	0.64	0.3	-3.94	3.62	0.54		RPS13
ASF1BNT	ARMT1	ARMT1	12|1|1	14	4.67	3	0|2|0|4	0.3	0.91	0.3	0.91	0.3	-6.27	3.11	0.54		HAT1
ASF1BNT	POFUT1	POFUT1	6|2|4	12	4	3	0|1|0|3	0.3	0.59	0.3	0.59	0.3	-2.96	4	0.54		CORO1C
ASF1BNT	PPP6C	PPP6C	9|1|1	11	3.67	3	0|2|0|3	0.3	0.89	0.3	0.89	0.3	-5.43	2.93	0.54		HNRNPA0
ASF1BNT	PTPN23	PTPN23	9|0|0	9	3	3	1|0|0|3	0.3	0.91	0.3	0.91	0.3	-5.84	3	0.54		RPL19
ASF1BNT	ALDOA	ALDOA	36|16|48	100	33.33	3	17|18|20|15	0.29	0.86	0.29	0.86	0.29	-41.1	1.9	0.55		SLC25A1
ASF1BNT	PSMA4	PSMA4	10|4|4	18	6	3	2|2|2|4	0.29	0.87	0.29	0.87	0.29	-5.64	2.4	0.55		RBBP7
ASF1BNT	ME1	ME1	14|0|0	14	4.67	3	0|5|0|2	0.29	0.88	0.29	0.88	0.29	-9.12	2.67	0.54		ABCF2
ASF1BNT	VCPIP1	VCPIP1	12|0|2	14	4.67	3	0|3|0|4	0.29	0.87	0.29	0.87	0.29	-9.2	2.67	0.55		DPM1
ASF1BNT	SNX5	SNX5	10|2|1	13	4.33	3	0|3|0|3	0.29	0.87	0.29	0.87	0.29	-6.34	2.89	0.54		NUDC
ASF1BNT	AP1B1	AP1B1	10|0|0	10	3.33	3	0|3|0|3	0.29	0.87	0.29	0.87	0.29	-8.15	2.22	0.55		ACADVL
ASF1BNT	UBAP2L	UBAP2L	28|20|7	55	18.33	3	1|8|2|14	0.28	0.72	0.28	0.72	0.28	-13.68	2.93	0.55		ATAD3A
ASF1BNT	DDX1	DDX1	19|2|0	21	7	3	0|7|1|6	0.28	0.83	0.28	0.83	0.28	-16.37	2	0.55		MSH6
ASF1BNT	HK2	HK2	18|1|2	21	7	3	0|7|0|3	0.28	0.85	0.28	0.85	0.28	-9.67	2.8	0.55		LRRC59
ASF1BNT	CHORDC1	CHORDC1	12|3|3	18	6	3	0|2|0|5	0.28	0.79	0.28	0.79	0.28	-3.94	3.43	0.55		MCM5
ASF1BNT	LMNB1	LMNB1	12|0|0	12	4	3	2|1|0|5	0.28	0.84	0.28	0.84	0.28	-9.96	2	0.55		LARP1
ASF1BNT	ARFGEF2	ARFGEF2	8|0|0	8	2.67	3	1|0|0|3	0.28	0.84	0.28	0.84	0.28	-5.84	2.67	0.55		SFPQ
ASF1BNT	ANXA1	ANXA1	2|0|2	4	1.33	3	0|0|0|1	0.28	0.42	0.28	0.42	0.28	-3.59	5.33	0.55		EIF2A
ASF1BNT	CCT6A	CCT6A	49|16|11	76	25.33	3	5|18|7|20	0.27	0.82	0.27	0.82	0.27	-30.11	2.03	0.55		GTF3C4
ASF1BNT	DDB1	DDB1	52|6|2	60	20	3	0|6|0|27	0.27	0.82	0.27	0.82	0.27	-30.03	2.42	0.55		RPL21
ASF1BNT	FKBP4	FKBP4	37|0|1	38	12.67	3	0|8|0|17	0.27	0.81	0.27	0.81	0.27	-27.84	2.03	0.57		SF3A1
ASF1BNT	VCL	VCL	28|7|2	37	12.33	3	0|12|0|7	0.27	0.8	0.27	0.8	0.27	-16.3	2.6	0.57		NSUN2
ASF1BNT	NUFIP2	NUFIP2	8|7|6	21	7	3	0|4|0|4	0.27	0.39	0.27	0.39	0.27	-1.77	3.5	0.57		SMARCA4
ASF1BNT	PCYOX1	PCYOX1	16|1|2	19	6.33	3	1|0|0|7	0.27	0.8	0.27	0.8	0.27	-7.42	3.17	0.57		RPL35A
ASF1BNT	WDR12	WDR12	11|0|1	12	4	3	0|3|0|4	0.27	0.81	0.27	0.81	0.27	-9.2	2.29	0.57		USP39
ASF1BNT	NDUFA10	NDUFA10	8|1|0	9	3	3	0|0|2|3	0.27	0.8	0.27	0.8	0.27	-7.06	2.4	0.57		SEC61B
ASF1BNT	GPD2	GPD2	5|1|0	6	2	3	0|1|0|2	0.27	0.8	0.27	0.8	0.27	-5.39	2.67	0.57		NIFK
ASF1BNT	DCDC1	DCDC1	0|1|2	3	1	3	0|0|0|0	0.27	0.82	0.27	0.82	0.27	-3.05	10	0.56		SCO1
ASF1BNT	EXOC7	EXOC7	2|1|0	3	1	3	0|0|0|0	0.27	0.82	0.27	0.82	0.27	-3.05	10	0.56		ARPC1B
ASF1BNT	PDLIM5	PDLIM5	1|0|2	3	1	3	0|0|0|0	0.27	0.82	0.27	0.82	0.27	-3.05	10	0.56		RBM12
ASF1BNT	FLNC	FLNC	0|1|2	3	1	3	0|0|0|0	0.27	0.82	0.27	0.82	0.27	-3.05	10	0.56		AIFM1
ASF1BNT	COX6B1	COX6B1	1|0|2	3	1	3	0|0|0|0	0.27	0.82	0.27	0.82	0.27	-3.05	10	0.56		BYSL
ASF1BNT	PARK7	PARK7	1|0|2	3	1	3	0|0|0|0	0.27	0.82	0.27	0.82	0.27	-3.05	10	0.56		NCOR1
ASF1BNT	PDIA3	PDIA3	2|0|1	3	1	3	0|0|0|0	0.27	0.82	0.27	0.82	0.27	-3.05	10	0.56		TJP1
ASF1BNT	RAB24	RAB24	2|0|0	2	0.67	3	0|0|0|0	0.27	0.82	0.27	0.82	0.27	-3.05	6.67	0.56		COX6C
ASF1BNT	TRIM27	TRIM27	2|0|0	2	0.67	3	0|0|0|0	0.27	0.82	0.27	0.82	0.27	-3.05	6.67	0.56		RPL36
ASF1BNT	FN3KRP	FN3KRP	2|0|0	2	0.67	3	0|0|0|0	0.27	0.82	0.27	0.82	0.27	-3.05	6.67	0.56		SF3B1
ASF1BNT	UBE2K	UBE2K	2|0|0	2	0.67	3	0|0|0|0	0.27	0.82	0.27	0.82	0.27	-3.05	6.67	0.56		POLR2B
ASF1BNT	ILK	ILK	2|0|0	2	0.67	3	0|0|0|0	0.27	0.82	0.27	0.82	0.27	-3.05	6.67	0.56		EMG1
ASF1BNT	TTI1	TTI1	2|0|0	2	0.67	3	0|0|0|0	0.27	0.82	0.27	0.82	0.27	-3.05	6.67	0.56		SET
ASF1BNT	TXN	TXN	2|0|0	2	0.67	3	0|0|0|0	0.27	0.82	0.27	0.82	0.27	-3.05	6.67	0.56		VAPB
ASF1BNT	GIGYF2	GIGYF2	2|0|0	2	0.67	3	0|0|0|0	0.27	0.82	0.27	0.82	0.27	-3.05	6.67	0.56		HSD17B12
ASF1BNT	LSM2	LSM2	2|0|0	2	0.67	3	0|0|0|0	0.27	0.82	0.27	0.82	0.27	-3.05	6.67	0.56		NCKAP1
ASF1BNT	GAA	GAA	2|0|0	2	0.67	3	0|0|0|0	0.27	0.82	0.27	0.82	0.27	-3.05	6.67	0.56		TIMM23
ASF1BNT	SELO	SELO	2|0|0	2	0.67	3	0|0|0|0	0.27	0.82	0.27	0.82	0.27	-3.05	6.67	0.56
ASF1BNT	UBR4	UBR4	32|0|0	32	10.67	3	0|2|0|17	0.26	0.79	0.26	0.79	0.26	-21.22	2.25	0.57
ASF1BNT	NDUFS3	NDUFS3	18|1|1	20	6.67	3	0|4|1|8	0.26	0.78	0.26	0.78	0.26	-12.58	2.05	0.58
ASF1BNT	C2ORF47	C2ORF47	5|2|2	9	3	3	0|0|0|3	0.26	0.52	0.26	0.52	0.26	-1.91	4	0.58
ASF1BNT	ETFA	ETFA	1|0|3	4	1.33	3	0|0|1|0	0.26	0.79	0.26	0.79	0.26	-3.59	5.33	0.57
ASF1BNT	RICTOR	RICTOR	3|0|1	4	1.33	3	0|1|0|0	0.26	0.79	0.26	0.79	0.26	-3.59	5.33	0.57
ASF1BNT	NTMT1	NTMT1	3|0|1	4	1.33	3	0|0|0|1	0.26	0.79	0.26	0.79	0.26	-3.59	5.33	0.57
ASF1BNT	MRPL21	MRPL21	3|0|0	3	1	3	0|0|0|1	0.26	0.79	0.26	0.79	0.26	-3.59	4	0.57
ASF1BNT	GRHPR	GRHPR	3|0|0	3	1	3	0|0|0|1	0.26	0.79	0.26	0.79	0.26	-3.59	4	0.57
ASF1BNT	GLB1	GLB1	3|0|0	3	1	3	0|0|0|1	0.26	0.79	0.26	0.79	0.26	-3.59	4	0.57
ASF1BNT	PSME4	PSME4	3|0|0	3	1	3	0|0|0|1	0.26	0.79	0.26	0.79	0.26	-3.59	4	0.57
ASF1BNT	XIRP2	XIRP2	0|0|3	3	1	3	0|1|0|0	0.26	0.79	0.26	0.79	0.26	-3.59	4	0.57
ASF1BNT	GLRX3	GLRX3	3|0|0	3	1	3	0|1|0|0	0.26	0.79	0.26	0.79	0.26	-3.59	4	0.57
ASF1BNT	ARIH2	ARIH2	3|0|0	3	1	3	0|0|0|1	0.26	0.79	0.26	0.79	0.26	-3.59	4	0.57
ASF1BNT	HMGCS1	HMGCS1	3|0|0	3	1	3	0|1|0|0	0.26	0.79	0.26	0.79	0.26	-3.59	4	0.57
ASF1BNT	CKMT1A	CKMT1A	23|17|17	57	19	3	1|7|3|12	0.25	0.61	0.25	0.61	0.25	-2.54	3.3	0.58
ASF1BNT	ARHGDIA	ARHGDIA	12|5|3	20	6.67	3	0|2|0|6	0.25	0.67	0.25	0.67	0.25	-4.67	3.33	0.58
ASF1BNT	DCUN1D4	DCUN1D4	2|3|6	11	3.67	3	0|1|1|3	0.25	0.68	0.25	0.68	0.25	-4.09	2.93	0.58
ASF1BNT	SMS	SMS	7|0|0	7	2.33	3	0|0|0|3	0.25	0.75	0.25	0.75	0.25	-5.63	3.11	0.58
ASF1BNT	DCD	DCD	0|0|5	5	1.67	3	0|0|2|0	0.25	0.76	0.25	0.76	0.25	-4.59	3.33	0.58
ASF1BNT	ACSL1	ACSL1	5|0|0	5	1.67	3	0|0|0|2	0.25	0.76	0.25	0.76	0.25	-4.59	3.33	0.58
ASF1BNT	OAT	OAT	41|6|1	48	16	3	4|15|6|18	0.24	0.72	0.24	0.72	0.24	-44.51	1.49	0.59
ASF1BNT	OTUB1	OTUB1	18|0|0	18	6	3	0|3|0|9	0.24	0.72	0.24	0.72	0.24	-13.8	2	0.59
ASF1BNT	TLN1	TLN1	13|1|1	15	5	3	0|4|2|6	0.24	0.73	0.24	0.73	0.24	-11.79	1.67	0.59
ASF1BNT	FAM98A	FAM98A	10|0|1	11	3.67	3	0|3|0|4	0.24	0.73	0.24	0.73	0.24	-9.2	2.1	0.59
ASF1BNT	CLUH	CLUH	36|7|5	48	16	3	0|16|1|15	0.23	0.69	0.23	0.69	0.23	-22.91	2	0.59
ASF1BNT	EIF2S1	EIF2S1	25|6|4	35	11.67	3	1|7|1|13	0.23	0.68	0.23	0.68	0.23	-15.55	2.12	0.59
ASF1BNT	COPS2	COPS2	28|3|3	34	11.33	3	0|5|0|16	0.23	0.7	0.23	0.7	0.23	-16	2.16	0.59
ASF1BNT	PSMC1	PSMC1	23|7|4	34	11.33	3	1|9|1|10	0.23	0.69	0.23	0.69	0.23	-14.71	2.16	0.59
ASF1BNT	PPP2R2A	PPP2R2A	27|5|0	32	10.67	3	0|12|4|10	0.23	0.69	0.23	0.69	0.23	-29.38	1.64	0.59
ASF1BNT	ETF1	ETF1	22|4|0	26	8.67	3	0|8|2|10	0.23	0.69	0.23	0.69	0.23	-22.69	1.73	0.59
ASF1BNT	ANP32B	ANP32B	16|0|0	16	5.33	3	0|5|0|7	0.23	0.7	0.23	0.7	0.23	-13.97	1.78	0.59
ASF1BNT	PSAP	PSAP	7|0|2	9	3	3	0|2|0|3	0.23	0.67	0.23	0.67	0.23	-7.06	2.4	0.59
ASF1BNT	SLK	SLK	7|2|0	9	3	3	0|2|0|3	0.23	0.67	0.23	0.67	0.23	-7.06	2.4	0.59
ASF1BNT	ATG2B	ATG2B	8|0|0	8	2.67	3	0|0|0|4	0.23	0.68	0.23	0.68	0.23	-5.5	2.67	0.59
ASF1BNT	RAB35	RAB35	6|0|0	6	2	3	0|3|1|1	0.23	0.68	0.23	0.68	0.23	-7.2	1.6	0.59
ASF1BNT	CSTF2T	CSTF2T	15|14|10	39	13	3	0|7|0|9	0.22	0.35	0.22	0.35	0.22	-3.46	3.25	0.6
ASF1BNT	NDUFS2	NDUFS2	29|6|3	38	12.67	3	0|8|2|16	0.22	0.65	0.22	0.65	0.22	-21.07	1.95	0.6
ASF1BNT	SF3A2	SF3A2	2|0|17	19	6.33	3	0|6|1|8	0.22	0.65	0.22	0.65	0.22	-17.46	1.69	0.6
ASF1BNT	ADD1	ADD1	13|1|0	14	4.67	3	0|4|0|6	0.22	0.66	0.22	0.66	0.22	-12.08	1.87	0.6
ASF1BNT	TST	TST	8|1|1	10	3.33	3	0|3|0|3	0.22	0.66	0.22	0.66	0.22	-6.34	2.22	0.6
ASF1BNT	AACS	AACS	7|0|0	7	2.33	3	0|2|0|3	0.22	0.67	0.22	0.67	0.22	-7.06	1.87	0.6
ASF1BNT	CTPS2	CTPS2	6|0|0	6	2	3	0|0|0|3	0.22	0.65	0.22	0.65	0.22	-5.63	2.67	0.6
ASF1BNT	GOT1	GOT1	28|9|5	42	14	3	1|10|2|14	0.21	0.62	0.21	0.62	0.21	-18.57	2.07	0.6
ASF1BNT	PRDX3	PRDX3	10|5|4	19	6.33	3	0|1|0|7	0.21	0.5	0.21	0.5	0.21	-3.29	3.17	0.6
ASF1BNT	PSME1	PSME1	13|0|1	14	4.67	3	2|5|3|7	0.21	0.63	0.21	0.63	0.21	-20.11	1.1	0.6
ASF1BNT	2002-09-01	2002-09-01	12|1|0	13	4.33	3	0|1|0|7	0.21	0.62	0.21	0.62	0.21	-9.52	2.17	0.6
ASF1BNT	REEP5	REEP5	9|3|1	13	4.33	3	0|1|0|5	0.21	0.6	0.21	0.6	0.21	-6.11	2.89	0.6
ASF1BNT	GDI1	GDI1	11|0|0	11	3.67	3	0|1|0|6	0.21	0.64	0.21	0.64	0.21	-9	2.1	0.6
ASF1BNT	NIP7	NIP7	9|0|1	10	3.33	3	0|3|0|4	0.21	0.62	0.21	0.62	0.21	-9.2	1.9	0.6
ASF1BNT	PSMD13	PSMD13	23|2|0	25	8.33	3	0|9|0|12	0.2	0.59	0.2	0.59	0.2	-23.61	1.59	0.61
ASF1BNT	TRAPPC3	TRAPPC3	7|4|3	14	4.67	3	0|2|0|4	0.2	0.46	0.2	0.46	0.2	-3.27	3.11	0.6
ASF1BNT	GSTZ1	GSTZ1	10|2|1	13	4.33	3	0|4|0|4	0.2	0.61	0.2	0.61	0.2	-7.8	2.17	0.6
ASF1BNT	GYS1	GYS1	8|2|0	10	3.33	3	0|2|0|4	0.2	0.59	0.2	0.59	0.2	-8.08	2.22	0.61
ASF1BNT	ARHGAP1	ARHGAP1	8|0|0	8	2.67	3	0|4|0|2	0.2	0.59	0.2	0.59	0.2	-8.08	1.78	0.61
ASF1BNT	STRAP	STRAP	6|1|1	8	2.67	3	0|3|0|1	0.2	0.59	0.2	0.59	0.2	-4.44	2.67	0.61
ASF1BNT	HARS2	HARS2	7|0|1	8	2.67	3	0|0|0|4	0.2	0.59	0.2	0.59	0.2	-5.5	2.67	0.61
ASF1BNT	FLOT1	FLOT1	6|0|1	7	2.33	3	0|1|0|3	0.2	0.59	0.2	0.59	0.2	-5.84	2.33	0.61
ASF1BNT	SFN	SFN	2|2|2	6	2	3	0|0|0|2	0.2	0.2	0.2	0.2	0.2	-1.39	4	0.61
ASF1BNT	MTFP1	MTFP1	4|1|0	5	1.67	3	0|0|0|2	0.2	0.59	0.2	0.59	0.2	-4.59	3.33	0.61
ASF1BNT	RTCB	RTCB	4|0|0	4	1.33	3	0|0|0|2	0.2	0.59	0.2	0.59	0.2	-4.59	2.67	0.61
ASF1BNT	IST1	IST1	4|0|0	4	1.33	3	0|0|0|2	0.2	0.59	0.2	0.59	0.2	-4.59	2.67	0.61
ASF1BNT	CTPS1	CTPS1	45|18|10	73	24.33	3	0|17|2|24	0.19	0.57	0.19	0.57	0.19	-24.9	2.26	0.61
ASF1BNT	FXR2	FXR2	27|26|20	73	24.33	3	2|11|2|15	0.19	0.32	0.19	0.32	0.19	-4.5	3.24	0.61
ASF1BNT	RBM14	RBM14	6|2|42	50	16.67	3	6|16|8|19	0.19	0.58	0.19	0.58	0.19	-47.95	1.36	0.61
ASF1BNT	ACTR3	ACTR3	31|3|7	41	13.67	3	0|14|0|15	0.19	0.58	0.19	0.58	0.19	-23.92	1.89	0.61
ASF1BNT	ASCC3	ASCC3	17|1|0	18	6	3	0|5|0|10	0.19	0.57	0.19	0.57	0.19	-17.28	1.6	0.61
ASF1BNT	TBC1D15	TBC1D15	12|2|2	16	5.33	3	1|2|2|7	0.19	0.56	0.19	0.56	0.19	-9.92	1.78	0.62
ASF1BNT	DLD	DLD	14|1|0	15	5	3	0|0|0|11	0.19	0.57	0.19	0.57	0.19	-12.76	1.82	0.61
ASF1BNT	USP14	USP14	23|8|2	33	11	3	0|7|1|14	0.18	0.53	0.18	0.53	0.18	-19.21	2	0.62
ASF1BNT	CA2	CA2	8|3|3	14	4.67	3	0|4|0|3	0.18	0.5	0.18	0.5	0.18	-4.09	2.67	0.62
ASF1BNT	PSME2	PSME2	9|1|4	14	4.67	3	0|4|0|4	0.18	0.51	0.18	0.51	0.18	-7.8	2.33	0.62
ASF1BNT	PSMG2	PSMG2	7|4|1	12	4	3	0|1|0|5	0.18	0.42	0.18	0.42	0.18	-6.11	2.67	0.62
ASF1BNT	COPS7B	COPS7B	6|2|2	10	3.33	3	0|3|0|2	0.18	0.5	0.18	0.5	0.18	-3.88	2.67	0.62
ASF1BNT	DLAT	DLAT	7|1|1	9	3	3	0|1|0|4	0.18	0.53	0.18	0.53	0.18	-5.24	2.4	0.62
ASF1BNT	GMPS	GMPS	9|0|0	9	3	3	0|2|0|5	0.18	0.55	0.18	0.55	0.18	-9.12	1.71	0.62
ASF1BNT	LYPLA2	LYPLA2	5|0|0	5	1.67	3	0|2|0|2	0.18	0.55	0.18	0.55	0.18	-6.05	1.67	0.62
ASF1BNT	ALDOC	ALDOC	4|0|1	5	1.67	3	0|2|1|0	0.18	0.53	0.18	0.53	0.18	-5.39	2.22	0.62
ASF1BNT	NDUFAF4	NDUFAF4	4|0|0	4	1.33	3	0|1|0|2	0.18	0.53	0.18	0.53	0.18	-5.39	1.78	0.62
ASF1BNT	ACBD3	ACBD3	4|0|0	4	1.33	3	0|1|0|2	0.18	0.53	0.18	0.53	0.18	-5.39	1.78	0.62
ASF1BNT	TBC1D9B	TBC1D9B	4|0|0	4	1.33	3	0|0|1|2	0.18	0.53	0.18	0.53	0.18	-5.39	1.78	0.62
ASF1BNT	KIAA0196	KIAA0196	28|13|7	48	16	3	0|10|0|17	0.17	0.51	0.17	0.51	0.17	-15.17	2.37	0.63
ASF1BNT	BLVRA	BLVRA	23|9|6	38	12.67	3	0|8|2|13	0.17	0.5	0.17	0.5	0.17	-13.35	2.2	0.63
ASF1BNT	MTOR	MTOR	20|0|0	20	6.67	3	0|8|0|11	0.17	0.52	0.17	0.52	0.17	-21.58	1.4	0.62
ASF1BNT	ACAD9	ACAD9	18|0|0	18	6	3	0|6|0|11	0.17	0.51	0.17	0.51	0.17	-19.27	1.41	0.63
ASF1BNT	TOMM40	TOMM40	12|3|3	18	6	3	0|6|0|5	0.17	0.52	0.17	0.52	0.17	-7.36	2.18	0.63
ASF1BNT	SARS2	SARS2	9|0|0	9	3	3	0|4|0|4	0.17	0.51	0.17	0.51	0.17	-9.89	1.5	0.63
ASF1BNT	IDH3B	IDH3B	6|0|0	6	2	3	0|2|0|3	0.17	0.5	0.17	0.5	0.17	-7.06	1.6	0.63
ASF1BNT	S100A10	S100A10	6|0|0	6	2	3	0|2|0|3	0.17	0.5	0.17	0.5	0.17	-7.06	1.6	0.63
ASF1BNT	NDUFV1	NDUFV1	5|0|0	5	1.67	3	0|0|0|3	0.17	0.52	0.17	0.52	0.17	-5.63	2.22	0.62
ASF1BNT	EPCAM	EPCAM	4|0|0	4	1.33	3	0|1|1|1	0.17	0.52	0.17	0.52	0.17	-5.39	1.78	0.62
ASF1BNT	LUC7L3	LUC7L3	6|3|16	25	8.33	3	2|8|4|7	0.16	0.48	0.16	0.48	0.16	-16.97	1.59	0.63
ASF1BNT	YWHAH	YWHAH	12|2|3	17	5.67	3	0|3|0|8	0.16	0.48	0.16	0.48	0.16	-8.92	2.06	0.63
ASF1BNT	SPAG9	SPAG9	14|0|0	14	4.67	3	0|4|0|9	0.16	0.49	0.16	0.49	0.16	-15	1.44	0.63
ASF1BNT	COMT	COMT	11|3|0	14	4.67	3	0|3|0|7	0.16	0.48	0.16	0.48	0.16	-11.99	1.87	0.63
ASF1BNT	PDK1	PDK1	5|3|1	9	3	3	0|2|1|2	0.16	0.43	0.16	0.43	0.16	-5.58	2.4	0.63
ASF1BNT	ATAD3B	ATAD3B	9|5|3	17	5.67	3	0|2|1|6	0.15	0.4	0.15	0.4	0.15	-5.68	2.52	0.64
ASF1BNT	NAP1L1	NAP1L1	6|1|4	11	3.67	3	0|3|0|3	0.15	0.36	0.15	0.36	0.15	-6.34	2.44	0.63
ASF1BNT	CMYA5	CMYA5	3|1|1	5	1.67	3	1|1|0|0	0.15	0.45	0.15	0.45	0.15	-2.88	3.33	0.63
ASF1BNT	RPA2	RPA2	3|0|1	4	1.33	3	1|0|0|1	0.15	0.45	0.15	0.45	0.15	-4.49	2.67	0.63
ASF1BNT	DICER1	DICER1	3|1|0	4	1.33	3	0|1|0|1	0.15	0.45	0.15	0.45	0.15	-4.49	2.67	0.63
ASF1BNT	ADAMTSL2	ADAMTSL2	0|0|3	3	1	3	0|1|0|1	0.15	0.45	0.15	0.45	0.15	-4.49	2	0.63
ASF1BNT	BUB3	BUB3	3|0|0	3	1	3	1|0|0|1	0.15	0.45	0.15	0.45	0.15	-4.49	2	0.63
ASF1BNT	GSTK1	GSTK1	11|3|5	19	6.33	3	0|2|1|8	0.14	0.4	0.14	0.4	0.14	-7.24	2.3	0.65
ASF1BNT	KTN1	KTN1	7|1|0	8	2.67	3	0|2|2|4	0.14	0.42	0.14	0.42	0.14	-10.24	1.33	0.64
ASF1BNT	PDE3A	PDE3A	2|3|2	7	2.33	3	0|1|1|1	0.14	0.24	0.14	0.24	0.14	-2.37	3.11	0.65
ASF1BNT	USP47	USP47	5|1|0	6	2	3	1|0|2|2	0.14	0.43	0.14	0.43	0.14	-7.21	1.6	0.64
ASF1BNT	TMED7	TMED7	5|0|0	5	1.67	3	0|1|0|3	0.14	0.42	0.14	0.42	0.14	-5.84	1.67	0.65
ASF1BNT	GALE	GALE	1|0|2	3	1	3	0|0|0|1	0.14	0.42	0.14	0.42	0.14	-3.59	4	0.64
ASF1BNT	COL6A3	COL6A3	0|2|1	3	1	3	0|1|0|0	0.14	0.42	0.14	0.42	0.14	-3.59	4	0.64
ASF1BNT	EIF3J	EIF3J	2|1|0	3	1	3	0|0|0|1	0.14	0.42	0.14	0.42	0.14	-3.59	4	0.64
ASF1BNT	WDFY1	WDFY1	2|1|0	3	1	3	0|1|0|0	0.14	0.42	0.14	0.42	0.14	-3.59	4	0.64
ASF1BNT	SQSTM1	SQSTM1	1|2|0	3	1	3	0|1|0|0	0.14	0.42	0.14	0.42	0.14	-3.59	4	0.64
ASF1BNT	UFC1	UFC1	2|0|1	3	1	3	0|0|0|1	0.14	0.42	0.14	0.42	0.14	-3.59	4	0.64
ASF1BNT	DHX32	DHX32	1|0|2	3	1	3	0|0|0|1	0.14	0.42	0.14	0.42	0.14	-3.59	4	0.64
ASF1BNT	SWAP70	SWAP70	2|0|0	2	0.67	3	0|0|0|1	0.14	0.42	0.14	0.42	0.14	-3.59	2.67	0.64
ASF1BNT	NUP88	NUP88	2|0|0	2	0.67	3	0|1|0|0	0.14	0.42	0.14	0.42	0.14	-3.59	2.67	0.64
ASF1BNT	MYT1L	MYT1L	0|0|2	2	0.67	3	0|0|0|1	0.14	0.42	0.14	0.42	0.14	-3.59	2.67	0.64
ASF1BNT	ZNF622	ZNF622	2|0|0	2	0.67	3	0|1|0|0	0.14	0.42	0.14	0.42	0.14	-3.59	2.67	0.64
ASF1BNT	TRIP11	TRIP11	0|0|2	2	0.67	3	0|0|0|1	0.14	0.42	0.14	0.42	0.14	-3.59	2.67	0.64
ASF1BNT	EFHD2	EFHD2	2|0|0	2	0.67	3	0|0|0|1	0.14	0.42	0.14	0.42	0.14	-3.59	2.67	0.64
ASF1BNT	OTULIN	OTULIN	2|0|0	2	0.67	3	0|1|0|0	0.14	0.42	0.14	0.42	0.14	-3.59	2.67	0.64
ASF1BNT	FAM129B	FAM129B	2|0|0	2	0.67	3	0|0|1|0	0.14	0.42	0.14	0.42	0.14	-3.59	2.67	0.64
ASF1BNT	RPS28	RPS28	0|0|2	2	0.67	3	0|1|0|0	0.14	0.42	0.14	0.42	0.14	-3.59	2.67	0.64
ASF1BNT	FSTL1	FSTL1	2|0|0	2	0.67	3	0|0|0|1	0.14	0.42	0.14	0.42	0.14	-3.59	2.67	0.64
ASF1BNT	ACAA2	ACAA2	2|0|0	2	0.67	3	0|0|0|1	0.14	0.42	0.14	0.42	0.14	-3.59	2.67	0.64
ASF1BNT	USP5	USP5	2|0|0	2	0.67	3	0|0|0|1	0.14	0.42	0.14	0.42	0.14	-3.59	2.67	0.64
ASF1BNT	SCP2	SCP2	0|0|2	2	0.67	3	0|0|1|0	0.14	0.42	0.14	0.42	0.14	-3.59	2.67	0.64
ASF1BNT	RAB18	RAB18	8|4|3	15	5	3	0|2|0|6	0.13	0.36	0.13	0.36	0.13	-4.67	2.5	0.65
ASF1BNT	OGDH	OGDH	13|0|1	14	4.67	3	0|6|1|7	0.13	0.38	0.13	0.38	0.13	-16.37	1.33	0.66
ASF1BNT	CDK4	CDK4	8|2|3	13	4.33	3	0|3|0|5	0.13	0.38	0.13	0.38	0.13	-6.31	2.17	0.66
ASF1BNT	GPN1	GPN1	7|4|0	11	3.67	3	0|5|0|2	0.13	0.35	0.13	0.35	0.13	-9.12	2.1	0.65
ASF1BNT	SHMT1	SHMT1	9|0|0	9	3	3	0|3|0|6	0.13	0.38	0.13	0.38	0.13	-10.91	1.33	0.66
ASF1BNT	TBC1D4	TBC1D4	5|0|1	6	2	3	0|0|0|4	0.13	0.39	0.13	0.39	0.13	-5.5	2	0.65
ASF1BNT	GBE1	GBE1	5|0|0	5	1.67	3	0|0|0|4	0.13	0.39	0.13	0.39	0.13	-5.5	1.67	0.65
ASF1BNT	RRAGC	RRAGC	4|0|1	5	1.67	3	0|0|0|3	0.13	0.39	0.13	0.39	0.13	-5.63	2.22	0.65
ASF1BNT	RHOT2	RHOT2	5|0|0	5	1.67	3	0|0|0|4	0.13	0.39	0.13	0.39	0.13	-5.5	1.67	0.65
ASF1BNT	EIF5	EIF5	3|0|1	4	1.33	3	0|2|0|0	0.13	0.38	0.13	0.38	0.13	-4.59	2.67	0.66
ASF1BNT	VPS16	VPS16	4|0|0	4	1.33	3	0|3|0|0	0.13	0.39	0.13	0.39	0.13	-5.63	1.78	0.65
ASF1BNT	SLC7A1	SLC7A1	3|0|0	3	1	3	0|0|0|2	0.13	0.38	0.13	0.38	0.13	-4.59	2	0.66
ASF1BNT	SERPINH1	SERPINH1	16|1|13	30	10	3	0|6|0|12	0.12	0.27	0.12	0.27	0.12	-17.47	2.22	0.66
ASF1BNT	CLIC4	CLIC4	18|3|3	24	8	3	0|9|0|10	0.12	0.37	0.12	0.37	0.12	-14.47	1.68	0.66
ASF1BNT	PITPNA	PITPNA	15|2|3	20	6.67	3	0|6|0|10	0.12	0.35	0.12	0.35	0.12	-13.26	1.67	0.66
ASF1BNT	EIF3K	EIF3K	8|2|3	13	4.33	3	0|1|0|7	0.12	0.36	0.12	0.36	0.12	-5.99	2.17	0.66
ASF1BNT	AKR1A1	AKR1A1	6|2|3	11	3.67	3	1|2|2|2	0.12	0.36	0.12	0.36	0.12	-5.87	2.1	0.66
ASF1BNT	IRAK1	IRAK1	6|1|0	7	2.33	3	0|3|0|3	0.12	0.36	0.12	0.36	0.12	-8.15	1.56	0.66
ASF1BNT	BTF3L4	BTF3L4	4|2|1	7	2.33	3	0|2|0|2	0.12	0.31	0.12	0.31	0.12	-4.64	2.33	0.66
ASF1BNT	MCCC2	MCCC2	6|0|0	6	2	3	0|3|0|3	0.12	0.36	0.12	0.36	0.12	-8.15	1.33	0.66
ASF1BNT	OCIAD2	OCIAD2	2|1|2	5	1.67	3	0|1|0|1	0.12	0.17	0.12	0.17	0.12	-2.88	3.33	0.66
ASF1BNT	ALDH7A1	ALDH7A1	23|9|5	37	12.33	3	2|10|6|11	0.11	0.33	0.11	0.33	0.11	-20.8	1.7	0.67
ASF1BNT	EIF5B	EIF5B	14|2|1	17	5.67	3	0|4|0|11	0.11	0.33	0.11	0.33	0.11	-14.48	1.51	0.66
ASF1BNT	CECR5	CECR5	12|1|0	13	4.33	3	0|7|0|6	0.11	0.33	0.11	0.33	0.11	-15.12	1.33	0.66
ASF1BNT	NRD1	NRD1	12|0|0	12	4	3	0|5|0|8	0.11	0.33	0.11	0.33	0.11	-15.08	1.23	0.67
ASF1BNT	NAE1	NAE1	11|1|0	12	4	3	1|6|1|5	0.11	0.34	0.11	0.34	0.11	-15.46	1.23	0.66
ASF1BNT	ARPC1A	ARPC1A	4|1|1	6	2	3	0|1|2|1	0.11	0.33	0.11	0.33	0.11	-4.68	2	0.67
ASF1BNT	CPVL	CPVL	5|0|1	6	2	3	0|2|0|3	0.11	0.33	0.11	0.33	0.11	-7.06	1.6	0.67
ASF1BNT	ACAT1	ACAT1	5|0|0	5	1.67	3	0|2|0|3	0.11	0.33	0.11	0.33	0.11	-7.06	1.33	0.67
ASF1BNT	CAP1	CAP1	23|6|9	38	12.67	3	3|8|4|13	0.1	0.3	0.1	0.3	0.1	-18.13	1.81	0.67
ASF1BNT	LRRC40	LRRC40	22|8|2	32	10.67	3	0|9|1|14	0.1	0.31	0.1	0.31	0.1	-21.15	1.78	0.67
ASF1BNT	UBLCP1	UBLCP1	10|1|1	12	4	3	0|4|0|7	0.1	0.3	0.1	0.3	0.1	-10.74	1.45	0.67
ASF1BNT	MAGED2	MAGED2	7|1|1	9	3	3	0|0|0|8	0.1	0.29	0.1	0.29	0.1	-7.25	1.5	0.67
ASF1BNT	RPSA	RPSA	26|14|6	46	15.33	3	8|10|7|14	0.09	0.27	0.09	0.27	0.09	-28.84	1.57	0.67
ASF1BNT	UBA6	UBA6	8|0|0	8	2.67	3	0|5|0|4	0.09	0.28	0.09	0.28	0.09	-10.99	1.19	0.67
ASF1BNT	VPS29	VPS29	8|0|0	8	2.67	3	0|2|0|7	0.09	0.27	0.09	0.27	0.09	-10.78	1.19	0.67
ASF1BNT	HAUS6	HAUS6	6|0|0	6	2	3	0|0|0|7	0.09	0.27	0.09	0.27	0.09	-8.87	1.14	0.67
ASF1BNT	PDAP1	PDAP1	3|1|0	4	1.33	3	0|0|0|3	0.09	0.26	0.09	0.26	0.09	-5.63	1.78	0.67
ASF1BNT	UBE3A	UBE3A	2|2|0	4	1.33	3	0|0|0|3	0.09	0.13	0.09	0.13	0.09	-5.63	1.78	0.67
ASF1BNT	CLN6	CLN6	2|2|0	4	1.33	3	0|0|0|3	0.09	0.13	0.09	0.13	0.09	-5.63	1.78	0.67
ASF1BNT	FAM91A1	FAM91A1	3|0|0	3	1	3	0|0|0|3	0.09	0.26	0.09	0.26	0.09	-5.63	1.33	0.67
ASF1BNT	TNPO1	TNPO1	26|2|2	30	10	3	0|7|0|22	0.08	0.24	0.08	0.24	0.08	-26.01	1.38	0.68
ASF1BNT	FMR1	FMR1	10|9|5	24	8	3	0|3|0|10	0.08	0.15	0.08	0.15	0.08	-6.02	2.46	0.68
ASF1BNT	SLC3A2	SLC3A2	13|4|3	20	6.67	3	0|6|0|9	0.08	0.25	0.08	0.25	0.08	-10.91	1.78	0.68
ASF1BNT	SRP72	SRP72	18|0|0	18	6	3	0|8|2|11	0.08	0.24	0.08	0.24	0.08	-23.8	1.14	0.68
ASF1BNT	GBF1	GBF1	11|0|0	11	3.67	3	0|6|0|7	0.08	0.23	0.08	0.23	0.08	-15.12	1.13	0.68
ASF1BNT	GSTO1	GSTO1	6|0|4	10	3.33	3	1|3|2|2	0.08	0.21	0.08	0.21	0.08	-10.28	1.67	0.68
ASF1BNT	CNN2	CNN2	7|1|2	10	3.33	3	0|3|0|5	0.08	0.25	0.08	0.25	0.08	-7.74	1.67	0.68
ASF1BNT	CCDC22	CCDC22	3|4|1	8	2.67	3	1|2|2|0	0.08	0.19	0.08	0.19	0.08	-5.58	2.13	0.68
ASF1BNT	SUCLA2	SUCLA2	6|0|1	7	2.33	3	0|1|0|6	0.08	0.24	0.08	0.24	0.08	-9	1.33	0.68
ASF1BNT	SAMHD1	SAMHD1	6|0|0	6	2	3	0|5|1|1	0.08	0.23	0.08	0.23	0.08	-9.16	1.14	0.68
ASF1BNT	SNX9	SNX9	6|0|0	6	2	3	0|2|0|5	0.08	0.23	0.08	0.23	0.08	-9.12	1.14	0.68
ASF1BNT	DSG1	DSG1	1|1|3	5	1.67	3	0|1|2|0	0.08	0.25	0.08	0.25	0.08	-3.79	2.22	0.68
ASF1BNT	COPS8	COPS8	1|0|3	4	1.33	3	0|1|1|1	0.08	0.24	0.08	0.24	0.08	-5.39	1.78	0.68
ASF1BNT	MTX2	MTX2	3|0|0	3	1	3	0|2|0|1	0.08	0.25	0.08	0.25	0.08	-5.39	1.33	0.68
ASF1BNT	YES1	YES1	3|0|0	3	1	3	0|1|0|2	0.08	0.25	0.08	0.25	0.08	-5.39	1.33	0.68
ASF1BNT	LAMTOR1	LAMTOR1	3|0|0	3	1	3	0|2|0|1	0.08	0.25	0.08	0.25	0.08	-5.39	1.33	0.68
ASF1BNT	PDCD6	PDCD6	10|6|9	25	8.33	3	1|5|2|6	0.07	0.15	0.07	0.15	0.07	-6.26	2.38	0.69
ASF1BNT	HADHA	HADHA	7|1|14	22	7.33	3	0|8|1|8	0.07	0.2	0.07	0.2	0.07	-16.61	1.73	0.69
ASF1BNT	PPAT	PPAT	15|2|2	19	6.33	3	0|6|2|10	0.07	0.21	0.07	0.21	0.07	-15.49	1.41	0.69
ASF1BNT	GLS	GLS	16|0|1	17	5.67	3	0|9|1|9	0.07	0.21	0.07	0.21	0.07	-21.7	1.19	0.69
ASF1BNT	KIF1A	KIF1A	10|0|0	10	3.33	3	0|5|0|7	0.07	0.22	0.07	0.22	0.07	-13.97	1.11	0.68
ASF1BNT	CYB5B	CYB5B	6|2|1	9	3	3	2|3|1|2	0.07	0.21	0.07	0.21	0.07	-8.18	1.5	0.69
ASF1BNT	CDK5RAP1	CDK5RAP1	5|2|0	7	2.33	3	1|1|0|4	0.07	0.21	0.07	0.21	0.07	-8.15	1.56	0.68
ASF1BNT	GNA11	GNA11	2|4|0	6	2	3	0|2|1|2	0.07	0.19	0.07	0.19	0.07	-7.21	1.6	0.69
ASF1BNT	GTF3C3	GTF3C3	5|0|0	5	1.67	3	0|3|0|3	0.07	0.21	0.07	0.21	0.07	-8.15	1.11	0.69
ASF1BNT	ERGIC1	ERGIC1	5|0|0	5	1.67	3	0|1|0|5	0.07	0.21	0.07	0.21	0.07	-7.92	1.11	0.69
ASF1BNT	USP10	USP10	5|0|0	5	1.67	3	0|4|0|2	0.07	0.2	0.07	0.2	0.07	-8.08	1.11	0.69
ASF1BNT	WDR5	WDR5	5|0|0	5	1.67	3	0|1|0|5	0.07	0.21	0.07	0.21	0.07	-7.92	1.11	0.69
ASF1BNT	ALG10	ALG10	1|1|2	4	1.33	3	0|0|0|2	0.07	0.2	0.07	0.2	0.07	-2.54	2.67	0.69
ASF1BNT	ADD2	ADD2	2|0|1	3	1	3	0|0|0|2	0.07	0.2	0.07	0.2	0.07	-4.59	2	0.69
ASF1BNT	GOLGB1	GOLGB1	0|1|2	3	1	3	0|2|0|0	0.07	0.2	0.07	0.2	0.07	-4.59	2	0.69
ASF1BNT	SVIL	SVIL	2|0|0	2	0.67	3	2|0|0|0	0.07	0.2	0.07	0.2	0.07	-4.59	1.33	0.69
ASF1BNT	LMNA	LMNA	0|0|2	2	0.67	3	0|0|0|2	0.07	0.2	0.07	0.2	0.07	-4.59	1.33	0.69
ASF1BNT	SNX1	SNX1	2|0|0	2	0.67	3	0|0|0|2	0.07	0.2	0.07	0.2	0.07	-4.59	1.33	0.69
ASF1BNT	GMPPB	GMPPB	2|0|0	2	0.67	3	0|0|0|2	0.07	0.2	0.07	0.2	0.07	-4.59	1.33	0.69
ASF1BNT	APOA1BP	APOA1BP	2|0|0	2	0.67	3	0|0|0|2	0.07	0.2	0.07	0.2	0.07	-4.59	1.33	0.69
ASF1BNT	PSMD2	PSMD2	36|7|6	49	16.33	3	1|11|1|27	0.06	0.19	0.06	0.19	0.06	-28.53	1.63	0.7
ASF1BNT	MLLT4	MLLT4	13|3|0	16	5.33	3	0|7|0|9	0.06	0.18	0.06	0.18	0.06	-18.21	1.33	0.7
ASF1BNT	TBCD	TBCD	12|0|0	12	4	3	0|8|0|7	0.06	0.17	0.06	0.17	0.06	-17.36	1.07	0.7
ASF1BNT	PRPS2	PRPS2	4|1|1	6	2	3	0|2|0|3	0.06	0.17	0.06	0.17	0.06	-5.43	1.6	0.7
ASF1BNT	TBC1D24	TBC1D24	2|1|2	5	1.67	3	0|1|0|2	0.06	0.08	0.06	0.08	0.06	-3.79	2.22	0.7
ASF1BNT	PI4KA	PI4KA	4|1|0	5	1.67	3	0|3|0|2	0.06	0.17	0.06	0.17	0.06	-7.06	1.33	0.7
ASF1BNT	C20ORF27	C20ORF27	3|1|0	4	1.33	3	0|0|0|4	0.06	0.18	0.06	0.18	0.06	-5.5	1.33	0.7
ASF1BNT	VPS53	VPS53	4|0|0	4	1.33	3	0|3|0|2	0.06	0.17	0.06	0.17	0.06	-7.06	1.07	0.7
ASF1BNT	CASP8	CASP8	4|0|0	4	1.33	3	1|1|2|1	0.06	0.19	0.06	0.19	0.06	-7.21	1.07	0.7
ASF1BNT	MP68	MP68	2|1|1	4	1.33	3	0|0|1|1	0.06	0.17	0.06	0.17	0.06	-2.88	2.67	0.7
ASF1BNT	DHRS7	DHRS7	2|1|0	3	1	3	0|1|0|1	0.06	0.17	0.06	0.17	0.06	-4.49	2	0.7
ASF1BNT	AHSA1	AHSA1	21|13|10	44	14.67	3	1|10|3|12	0.05	0.15	0.05	0.15	0.05	-10.76	2.26	0.7
ASF1BNT	PPP2R1A	PPP2R1A	34|4|5	43	14.33	3	1|18|1|19	0.05	0.16	0.05	0.16	0.05	-31.84	1.47	0.7
ASF1BNT	ERLIN2	ERLIN2	14|5|5	24	8	3	3|7|4|7	0.05	0.16	0.05	0.16	0.05	-13.86	1.52	0.7
ASF1BNT	CACYBP	CACYBP	10|7|3	20	6.67	3	0|2|2|9	0.05	0.14	0.05	0.14	0.05	-9.08	2.05	0.7
ASF1BNT	OCRL	OCRL	9|1|0	10	3.33	3	0|5|1|6	0.05	0.14	0.05	0.14	0.05	-14.16	1.11	0.71
ASF1BNT	DPYSL5	DPYSL5	7|2|0	9	3	3	2|3|2|3	0.05	0.16	0.05	0.16	0.05	-12.5	1.2	0.7
ASF1BNT	LAMP1	LAMP1	6|1|1	8	2.67	3	0|4|0|4	0.05	0.15	0.05	0.15	0.05	-7.8	1.33	0.7
ASF1BNT	SFXN3	SFXN3	2|2|3	7	2.33	3	0|4|0|1	0.05	0.08	0.05	0.08	0.05	-3.61	1.87	0.71
ASF1BNT	GTF3C2	GTF3C2	6|0|0	6	2	3	0|2|1|5	0.05	0.15	0.05	0.15	0.05	-9.96	1	0.7
ASF1BNT	FKBP11	FKBP11	2|2|1	5	1.67	3	0|0|0|4	0.05	0.07	0.05	0.07	0.05	-4.09	1.67	0.7
ASF1BNT	SQRDL	SQRDL	3|0|0	3	1	3	0|1|0|3	0.05	0.14	0.05	0.14	0.05	-5.84	1	0.71
ASF1BNT	OXA1L	OXA1L	3|0|0	3	1	3	0|1|0|3	0.05	0.14	0.05	0.14	0.05	-5.84	1	0.71
ASF1BNT	APMAP	APMAP	19|12|8	39	13	3	1|8|2|13	0.04	0.12	0.04	0.12	0.04	-11.5	2.17	0.71
ASF1BNT	ACTR1A	ACTR1A	24|7|4	35	11.67	3	0|14|0|15	0.04	0.13	0.04	0.13	0.04	-21.9	1.61	0.71
ASF1BNT	SRSF11	SRSF11	9|9|17	35	11.67	3	2|9|3|9	0.04	0.12	0.04	0.12	0.04	-9.77	2.03	0.71
ASF1BNT	ATP5O	ATP5O	6|5|20	31	10.33	3	0|7|1|17	0.04	0.11	0.04	0.11	0.04	-16.41	1.65	0.71
ASF1BNT	NIPSNAP1	NIPSNAP1	11|6|8	25	8.33	3	0|6|0|9	0.04	0.1	0.04	0.1	0.04	-6.56	2.22	0.71
ASF1BNT	AHCYL1	AHCYL1	12|4|3	19	6.33	3	0|7|1|8	0.04	0.11	0.04	0.11	0.04	-11.73	1.58	0.71
ASF1BNT	SKIV2L	SKIV2L	14|0|0	14	4.67	3	1|5|0|12	0.04	0.13	0.04	0.13	0.04	-20.43	1.04	0.71
ASF1BNT	PPP1CB	PPP1CB	7|3|3	13	4.33	3	0|4|1|5	0.04	0.1	0.04	0.1	0.04	-6.73	1.73	0.72
ASF1BNT	HSPBP1	HSPBP1	9|0|1	10	3.33	3	0|3|1|8	0.04	0.13	0.04	0.13	0.04	-13.97	1.11	0.71
ASF1BNT	PDE12	PDE12	8|2|0	10	3.33	3	0|7|0|4	0.04	0.12	0.04	0.12	0.04	-13.16	1.21	0.71
ASF1BNT	MGST1	MGST1	4|2|0	6	2	3	0|4|0|2	0.04	0.1	0.04	0.1	0.04	-8.08	1.33	0.72
ASF1BNT	HEATR3	HEATR3	5|0|0	5	1.67	3	0|2|0|5	0.04	0.13	0.04	0.13	0.04	-9.12	0.95	0.71
ASF1BNT	ERLIN1	ERLIN1	5|0|0	5	1.67	3	0|2|0|5	0.04	0.13	0.04	0.13	0.04	-9.12	0.95	0.71
ASF1BNT	RPAP3	RPAP3	1|3|1	5	1.67	3	1|1|0|2	0.04	0.13	0.04	0.13	0.04	-4.68	1.67	0.71
ASF1BNT	HACL1	HACL1	2|1|1	4	1.33	3	0|0|0|3	0.04	0.13	0.04	0.13	0.04	-3.26	1.78	0.71
ASF1BNT	WDR62	WDR62	2|0|1	3	1	3	0|0|0|3	0.04	0.13	0.04	0.13	0.04	-5.63	1.33	0.71
ASF1BNT	STX12	STX12	3|0|0	3	1	3	0|0|0|5	0.04	0.11	0.04	0.11	0.04	-6.62	0.8	0.72
ASF1BNT	ARMC1	ARMC1	3|0|0	3	1	3	0|2|0|2	0.04	0.13	0.04	0.13	0.04	-6.05	1	0.71
ASF1BNT	CEP170	CEP170	2|0|0	2	0.67	3	0|3|0|0	0.04	0.13	0.04	0.13	0.04	-5.63	0.89	0.71
ASF1BNT	LTA4H	LTA4H	63|14|8	85	28.33	3	2|31|2|35	0.03	0.09	0.03	0.09	0.03	-54.07	1.62	0.72
ASF1BNT	ATP5B	ATP5B	42|16|21	79	26.33	3	16|17|22|11	0.03	0.08	0.03	0.08	0.03	-37.56	1.6	0.73
ASF1BNT	PHGDH	PHGDH	25|15|15	55	18.33	3	11|8|11|9	0.03	0.1	0.03	0.1	0.03	-15.39	1.88	0.72
ASF1BNT	RANGAP1	RANGAP1	23|8|11	42	14	3	4|10|6|13	0.03	0.08	0.03	0.08	0.03	-19.86	1.7	0.73
ASF1BNT	EIF3H	EIF3H	23|1|6	30	10	3	3|10|3|14	0.03	0.09	0.03	0.09	0.03	-30.46	1.33	0.72
ASF1BNT	ACADVL	ACADVL	11|5|5	21	7	3	0|8|1|6	0.03	0.1	0.03	0.1	0.03	-7.98	1.87	0.72
ASF1BNT	MIF	MIF	5|4|7	16	5.33	3	1|4|2|4	0.03	0.08	0.03	0.08	0.03	-6.51	1.94	0.73
ASF1BNT	GNAI3	GNAI3	10|1|1	12	4	3	0|6|0|8	0.03	0.09	0.03	0.09	0.03	-13.57	1.14	0.72
ASF1BNT	NSUN4	NSUN4	5|4|2	11	3.67	3	3|0|3|2	0.03	0.07	0.03	0.07	0.03	-6.75	1.83	0.72
ASF1BNT	TOMM22	TOMM22	9|2|0	11	3.67	3	0|6|0|7	0.03	0.08	0.03	0.08	0.03	-15.12	1.13	0.73
ASF1BNT	DSP	DSP	5|4|1	10	3.33	3	2|1|1|4	0.03	0.07	0.03	0.07	0.03	-8.18	1.67	0.72
ASF1BNT	ZW10	ZW10	10|0|0	10	3.33	3	0|4|0|10	0.03	0.09	0.03	0.09	0.03	-16.1	0.95	0.72
ASF1BNT	AP2A1	AP2A1	9|0|0	9	3	3	0|4|0|9	0.03	0.08	0.03	0.08	0.03	-15	0.92	0.73
ASF1BNT	PGM3	PGM3	6|2|0	8	2.67	3	0|2|0|7	0.03	0.1	0.03	0.1	0.03	-10.78	1.19	0.72
ASF1BNT	SARM1	SARM1	6|0|1	7	2.33	3	0|3|0|6	0.03	0.09	0.03	0.09	0.03	-10.91	1.04	0.72
ASF1BNT	ADK	ADK	6|0|0	6	2	3	0|5|0|4	0.03	0.08	0.03	0.08	0.03	-10.99	0.89	0.73
ASF1BNT	ACTR10	ACTR10	4|1|0	5	1.67	3	0|3|1|2	0.03	0.1	0.03	0.1	0.03	-8.32	1.11	0.72
ASF1BNT	PTGES2	PTGES2	4|1|0	5	1.67	3	0|4|0|2	0.03	0.1	0.03	0.1	0.03	-8.08	1.11	0.72
ASF1BNT	KMT2C	KMT2C	4|0|0	4	1.33	3	0|2|0|4	0.03	0.1	0.03	0.1	0.03	-8.08	0.89	0.72
ASF1BNT	EXOC5	EXOC5	2|1|0	3	1	3	0|1|0|2	0.03	0.08	0.03	0.08	0.03	-5.39	1.33	0.72
ASF1BNT	SMARCD1	SMARCD1	3|0|0	3	1	3	0|1|0|4	0.03	0.08	0.03	0.08	0.03	-6.86	0.8	0.73
ASF1BNT	MRPL39	MRPL39	2|0|0	2	0.67	3	0|1|0|2	0.03	0.08	0.03	0.08	0.03	-5.39	0.89	0.72
ASF1BNT	PPCS	PPCS	2|0|0	2	0.67	3	0|2|0|1	0.03	0.08	0.03	0.08	0.03	-5.39	0.89	0.72
ASF1BNT	KIF3A	KIF3A	2|0|0	2	0.67	3	0|1|0|2	0.03	0.08	0.03	0.08	0.03	-5.39	0.89	0.72
ASF1BNT	ARPC2	ARPC2	28|9|5	42	14	3	0|12|1|22	0.02	0.07	0.02	0.07	0.02	-25.77	1.6	0.73
ASF1BNT	RRM1	RRM1	29|0|5	34	11.33	3	1|19|5|12	0.02	0.05	0.02	0.05	0.02	-41.35	1.23	0.74
ASF1BNT	EPB41L2	EPB41L2	18|6|4	28	9.33	3	0|7|2|15	0.02	0.07	0.02	0.07	0.02	-17.21	1.56	0.73
ASF1BNT	FDFT1	FDFT1	12|8|3	23	7.67	3	0|8|2|7	0.02	0.07	0.02	0.07	0.02	-12.79	1.8	0.73
ASF1BNT	EML4	EML4	14|4|5	23	7.67	3	0|10|2|8	0.02	0.05	0.02	0.05	0.02	-13.77	1.53	0.74
ASF1BNT	DPP3	DPP3	16|3|2	21	7	3	0|7|4|11	0.02	0.07	0.02	0.07	0.02	-19.52	1.27	0.73
ASF1BNT	DNAJC7	DNAJC7	11|5|1	17	5.67	3	0|7|0|9	0.02	0.06	0.02	0.06	0.02	-15.41	1.42	0.73
ASF1BNT	NOMO2	NOMO2	12|0|0	12	4	3	0|8|2|7	0.02	0.07	0.02	0.07	0.02	-19.58	0.94	0.73
ASF1BNT	ANAPC7	ANAPC7	8|0|0	8	2.67	3	0|4|0|8	0.02	0.07	0.02	0.07	0.02	-13.9	0.89	0.73
ASF1BNT	UGGT1	UGGT1	7|1|0	8	2.67	3	0|3|1|7	0.02	0.06	0.02	0.06	0.02	-13.23	0.97	0.74
ASF1BNT	AUP1	AUP1	4|1|2	7	2.33	3	0|3|0|4	0.02	0.05	0.02	0.05	0.02	-7.24	1.33	0.74
ASF1BNT	RFC2	RFC2	7|0|0	7	2.33	3	0|5|0|6	0.02	0.06	0.02	0.06	0.02	-13.21	0.85	0.74
ASF1BNT	SNF8	SNF8	4|2|1	7	2.33	3	0|2|0|5	0.02	0.06	0.02	0.06	0.02	-7.16	1.33	0.74
ASF1BNT	RAB3GAP1	RAB3GAP1	5|1|0	6	2	3	0|1|0|8	0.02	0.05	0.02	0.05	0.02	-10.63	0.89	0.74
ASF1BNT	ADD3	ADD3	5|1|0	6	2	3	1|1|1|5	0.02	0.06	0.02	0.06	0.02	-10.04	1	0.73
ASF1BNT	KATNAL2	KATNAL2	2|2|2	6	2	3	1|1|2|1	0.02	0.02	0.02	0.02	0.02	-4.1	1.6	0.74
ASF1BNT	CMAS	CMAS	6|0|0	6	2	3	0|5|0|5	0.02	0.05	0.02	0.05	0.02	-12.11	0.8	0.74
ASF1BNT	TM9SF2	TM9SF2	4|1|1	6	2	3	0|3|0|4	0.02	0.05	0.02	0.05	0.02	-7.24	1.14	0.74
ASF1BNT	RTCA	RTCA	5|0|0	5	1.67	3	0|3|0|5	0.02	0.07	0.02	0.07	0.02	-9.83	0.83	0.73
ASF1BNT	YTHDF1	YTHDF1	4|0|0	4	1.33	3	0|3|0|4	0.02	0.05	0.02	0.05	0.02	-9.2	0.76	0.74
ASF1BNT	ELMOD2	ELMOD2	3|0|1	4	1.33	3	0|1|0|5	0.02	0.05	0.02	0.05	0.02	-7.92	0.89	0.74
ASF1BNT	AP2S1	AP2S1	3|1|0	4	1.33	3	0|2|0|3	0.02	0.07	0.02	0.07	0.02	-7.06	1.07	0.73
ASF1BNT	PHF14	PHF14	4|0|0	4	1.33	3	0|1|0|6	0.02	0.07	0.02	0.07	0.02	-9	0.76	0.73
ASF1BNT	TBK1	TBK1	4|0|0	4	1.33	3	0|3|0|4	0.02	0.05	0.02	0.05	0.02	-9.2	0.76	0.74
ASF1BNT	CHD2	CHD2	1|0|2	3	1	3	0|1|0|3	0.02	0.05	0.02	0.05	0.02	-5.84	1	0.74
ASF1BNT	CHD7	CHD7	0|2|1	3	1	3	0|0|0|4	0.02	0.07	0.02	0.07	0.02	-5.5	1	0.73
ASF1BNT	RHOG	RHOG	2|1|0	3	1	3	0|1|0|3	0.02	0.05	0.02	0.05	0.02	-5.84	1	0.74
ASF1BNT	STUB1	STUB1	3|0|0	3	1	3	0|3|0|2	0.02	0.07	0.02	0.07	0.02	-7.06	0.8	0.73
ASF1BNT	WIPI2	WIPI2	3|0|0	3	1	3	0|2|0|3	0.02	0.07	0.02	0.07	0.02	-7.06	0.8	0.73
ASF1BNT	STK38	STK38	2|1|0	3	1	3	0|1|0|3	0.02	0.05	0.02	0.05	0.02	-5.84	1	0.74
ASF1BNT	DUT	DUT	2|0|0	2	0.67	3	0|1|0|3	0.02	0.05	0.02	0.05	0.02	-5.84	0.67	0.74
ASF1BNT	GPR89B	GPR89B	2|0|0	2	0.67	3	0|1|0|3	0.02	0.05	0.02	0.05	0.02	-5.84	0.67	0.74
ASF1BNT	YWHAZ	YWHAZ	41|14|30	85	28.33	3	1|18|9|23	0.01	0.04	0.01	0.04	0.01	-26.33	2.22	0.74
ASF1BNT	PGAM1	PGAM1	43|14|22	79	26.33	3	4|20|10|21	0.01	0.04	0.01	0.04	0.01	-30.07	1.92	0.75
ASF1BNT	HDLBP	HDLBP	32|24|11	67	22.33	3	2|12|5|22	0.01	0.04	0.01	0.04	0.01	-21.84	2.18	0.75
ASF1BNT	GLUD1	GLUD1	41|11|11	63	21	3	1|13|6|30	0.01	0.04	0.01	0.04	0.01	-29.61	1.68	0.74
ASF1BNT	GEMIN5	GEMIN5	42|11|9	62	20.67	3	1|23|4|25	0.01	0.02	0.01	0.02	0.01	-35.68	1.56	0.77
ASF1BNT	PSMC2	PSMC2	34|10|9	53	17.67	3	5|18|11|14	0.01	0.03	0.01	0.03	0.01	-31.73	1.47	0.75
ASF1BNT	VAPB	VAPB	14|6|13	33	11	3	0|5|1|16	0.01	0.02	0.01	0.02	0.01	-12.22	2	0.76
ASF1BNT	MYO1C	MYO1C	28|3|1	32	10.67	3	0|13|0|23	0.01	0.04	0.01	0.04	0.01	-36.25	1.19	0.74
ASF1BNT	RHOA	RHOA	19|6|7	32	10.67	3	5|8|7|11	0.01	0.03	0.01	0.03	0.01	-21.32	1.38	0.76
ASF1BNT	TIPRL	TIPRL	13|7|6	26	8.67	3	0|9|0|12	0.01	0.02	0.01	0.02	0.01	-11.48	1.65	0.78
ASF1BNT	ISOC1	ISOC1	13|6|6	25	8.33	3	0|13|0|7	0.01	0.03	0.01	0.03	0.01	-10.56	1.67	0.76
ASF1BNT	PPP2R4	PPP2R4	16|4|3	23	7.67	3	2|9|2|11	0.01	0.02	0.01	0.02	0.01	-19.39	1.28	0.76
ASF1BNT	ACOT9	ACOT9	17|3|3	23	7.67	3	2|5|3|14	0.01	0.04	0.01	0.04	0.01	-19.24	1.28	0.74
ASF1BNT	HIST1H1C	HIST1H1C	3|11|8	22	7.33	3	2|4|1|11	0.01	0.02	0.01	0.02	0.01	-13.65	1.63	0.77
ASF1BNT	CDC42	CDC42	13|3|4	20	6.67	3	0|9|0|12	0.01	0.02	0.01	0.02	0.01	-16.19	1.27	0.78
ASF1BNT	DDX20	DDX20	16|2|1	19	6.33	3	0|10|1|12	0.01	0.04	0.01	0.04	0.01	-22.81	1.1	0.75
ASF1BNT	HLA-A	HLA-A	10|4|5	19	6.33	3	0|6|3|7	0.01	0.03	0.01	0.03	0.01	-10.55	1.58	0.76
ASF1BNT	NT5DC1	NT5DC1	11|5|3	19	6.33	3	1|7|2|8	0.01	0.02	0.01	0.02	0.01	-13.88	1.41	0.77
ASF1BNT	RTN4	RTN4	14|5|0	19	6.33	3	1|7|2|12	0.01	0.02	0.01	0.02	0.01	-24.97	1.15	0.77
ASF1BNT	ATXN10	ATXN10	17|1|0	18	6	3	0|8|0|17	0.01	0.02	0.01	0.02	0.01	-27.84	0.96	0.76
ASF1BNT	VTA1	VTA1	12|2|2	16	5.33	3	0|9|0|9	0.01	0.04	0.01	0.04	0.01	-15.34	1.19	0.75
ASF1BNT	PLD3	PLD3	7|4|5	16	5.33	3	3|5|2|3	0.01	0.02	0.01	0.02	0.01	-8.26	1.64	0.77
ASF1BNT	ALDH5A1	ALDH5A1	9|4|2	15	5	3	0|5|2|8	0.01	0.02	0.01	0.02	0.01	-12.77	1.33	0.76
ASF1BNT	CMBL	CMBL	10|2|2	14	4.67	3	0|8|1|7	0.01	0.03	0.01	0.03	0.01	-13.45	1.17	0.76
ASF1BNT	CTNNBL1	CTNNBL1	12|1|1	14	4.67	3	0|5|0|14	0.01	0.03	0.01	0.03	0.01	-18.47	0.98	0.76
ASF1BNT	IDE	IDE	14|0|0	14	4.67	3	0|6|0|15	0.01	0.03	0.01	0.03	0.01	-23.48	0.89	0.76
ASF1BNT	PLCG1	PLCG1	10|1|1	12	4	3	0|6|0|10	0.01	0.03	0.01	0.03	0.01	-15.37	1	0.76
ASF1BNT	BZW2	BZW2	8|2|2	12	4	3	2|4|2|6	0.01	0.03	0.01	0.03	0.01	-12.26	1.14	0.76
ASF1BNT	HSP90AB2P	HSP90AB2P	6|4|2	12	4	3	1|2|2|6	0.01	0.02	0.01	0.02	0.01	-9.32	1.45	0.77
ASF1BNT	KDM1A	KDM1A	11|0|0	11	3.67	3	0|9|0|9	0.01	0.02	0.01	0.02	0.01	-20.47	0.81	0.77
ASF1BNT	ARPC1B	ARPC1B	4|4|2	10	3.33	3	0|3|0|6	0.01	0.01	0.01	0.01	0.01	-7.15	1.48	0.76
ASF1BNT	BTF3	BTF3	5|5|0	10	3.33	3	0|2|0|9	0.01	0.01	0.01	0.01	0.01	-12.98	1.21	0.77
ASF1BNT	ATP5C1	ATP5C1	7|1|1	9	3	3	0|4|0|9	0.01	0.02	0.01	0.02	0.01	-12.42	0.92	0.77
ASF1BNT	CAB39	CAB39	8|1|0	9	3	3	0|5|0|8	0.01	0.04	0.01	0.04	0.01	-15.08	0.92	0.75
ASF1BNT	GLMN	GLMN	6|1|1	8	2.67	3	0|2|0|9	0.01	0.03	0.01	0.03	0.01	-10.56	0.97	0.76
ASF1BNT	MPP1	MPP1	5|2|1	8	2.67	3	0|3|0|7	0.01	0.02	0.01	0.02	0.01	-9.67	1.07	0.77
ASF1BNT	RAB34	RAB34	5|1|2	8	2.67	3	0|4|0|6	0.01	0.02	0.01	0.02	0.01	-9.76	1.07	0.77
ASF1BNT	SEC31A	SEC31A	7|0|1	8	2.67	3	0|5|0|8	0.01	0.02	0.01	0.02	0.01	-15.08	0.82	0.77
ASF1BNT	LSS	LSS	7|0|0	7	2.33	3	0|4|0|9	0.01	0.02	0.01	0.02	0.01	-15	0.72	0.77
ASF1BNT	LARS2	LARS2	7|0|0	7	2.33	3	0|5|0|7	0.01	0.03	0.01	0.03	0.01	-13.97	0.78	0.76
ASF1BNT	IDH2	IDH2	7|0|0	7	2.33	3	0|1|0|12	0.01	0.02	0.01	0.02	0.01	-14.7	0.72	0.76
ASF1BNT	NT5DC2	NT5DC2	7|0|0	7	2.33	3	0|3|0|10	0.01	0.02	0.01	0.02	0.01	-14.9	0.72	0.77
ASF1BNT	ALG5	ALG5	4|2|1	7	2.33	3	0|2|0|6	0.01	0.03	0.01	0.03	0.01	-7.59	1.17	0.76
ASF1BNT	AMPD2	AMPD2	4|1|1	6	2	3	0|2|0|6	0.01	0.03	0.01	0.03	0.01	-7.59	1	0.76
ASF1BNT	UQCC1	UQCC1	4|2|0	6	2	3	2|2|2|2	0.01	0.02	0.01	0.02	0.01	-10.28	1	0.77
ASF1BNT	RTN3	RTN3	6|0|0	6	2	3	2|0|2|7	0.01	0.02	0.01	0.02	0.01	-13.26	0.73	0.77
ASF1BNT	MYLK	MYLK	3|2|1	6	2	3	0|2|2|2	0.01	0.03	0.01	0.03	0.01	-6.48	1.33	0.75
ASF1BNT	OGFOD1	OGFOD1	5|0|0	5	1.67	3	0|4|0|5	0.01	0.04	0.01	0.04	0.01	-10.99	0.74	0.75
ASF1BNT	EIF2B5	EIF2B5	5|0|0	5	1.67	3	0|2|2|6	0.01	0.02	0.01	0.02	0.01	-12.22	0.67	0.77
ASF1BNT	MRPS30	MRPS30	5|0|0	5	1.67	3	0|5|0|4	0.01	0.04	0.01	0.04	0.01	-10.99	0.74	0.75
ASF1BNT	PAIP1	PAIP1	4|1|0	5	1.67	3	0|4|0|4	0.01	0.03	0.01	0.03	0.01	-9.89	0.83	0.76
ASF1BNT	SSR1	SSR1	3|2|0	5	1.67	3	0|4|0|3	0.01	0.02	0.01	0.02	0.01	-9.2	0.95	0.77
ASF1BNT	PTBP3	PTBP3	5|0|0	5	1.67	3	0|4|0|6	0.01	0.02	0.01	0.02	0.01	-12.08	0.67	0.77
ASF1BNT	UTRN	UTRN	1|1|2	4	1.33	3	0|4|0|1	0.01	0.03	0.01	0.03	0.01	-5.24	1.07	0.76
ASF1BNT	DHCR24	DHCR24	3|0|1	4	1.33	3	0|4|0|3	0.01	0.02	0.01	0.02	0.01	-9.2	0.76	0.77
ASF1BNT	ATP6V0A1	ATP6V0A1	4|0|0	4	1.33	3	0|2|0|7	0.01	0.02	0.01	0.02	0.01	-10.78	0.59	0.77
ASF1BNT	MRPL48	MRPL48	3|1|0	4	1.33	3	0|2|2|2	0.01	0.03	0.01	0.03	0.01	-8.29	0.89	0.76
ASF1BNT	SLC25A12	SLC25A12	2|2|0	4	1.33	3	0|1|0|5	0.01	0.01	0.01	0.01	0.01	-7.92	0.89	0.76
ASF1BNT	MCU	MCU	4|0|0	4	1.33	3	0|4|0|4	0.01	0.03	0.01	0.03	0.01	-9.89	0.67	0.76
ASF1BNT	TPD52L2	TPD52L2	2|1|1	4	1.33	3	1|1|0|2	0.01	0.04	0.01	0.04	0.01	-4.68	1.33	0.75
ASF1BNT	MAP4K4	MAP4K4	4|0|0	4	1.33	3	0|1|0|7	0.01	0.04	0.01	0.04	0.01	-9.52	0.67	0.75
ASF1BNT	CHMP5	CHMP5	3|1|0	4	1.33	3	0|2|0|4	0.01	0.04	0.01	0.04	0.01	-8.08	0.89	0.75
ASF1BNT	OSGEP	OSGEP	3|0|0	3	1	3	0|2|0|4	0.01	0.04	0.01	0.04	0.01	-8.08	0.67	0.75
ASF1BNT	GRK6	GRK6	3|0|0	3	1	3	0|3|0|3	0.01	0.03	0.01	0.03	0.01	-8.15	0.67	0.75
ASF1BNT	MARCH5	MARCH5	3|0|0	3	1	3	0|2|0|4	0.01	0.04	0.01	0.04	0.01	-8.08	0.67	0.75
ASF1BNT	SMPD4	SMPD4	3|0|0	3	1	3	0|3|0|3	0.01	0.03	0.01	0.03	0.01	-8.15	0.67	0.75
ASF1BNT	TOP3A	TOP3A	1|2|0	3	1	3	0|1|0|4	0.01	0.03	0.01	0.03	0.01	-6.86	0.8	0.76
ASF1BNT	TOMM70A	TOMM70A	3|0|0	3	1	3	0|2|0|4	0.01	0.04	0.01	0.04	0.01	-8.08	0.67	0.75
ASF1BNT	APOO	APOO	3|0|0	3	1	3	0|4|0|3	0.01	0.02	0.01	0.02	0.01	-9.2	0.57	0.77
ASF1BNT	WDR82	WDR82	2|1|0	3	1	3	0|2|0|2	0.01	0.04	0.01	0.04	0.01	-6.05	1	0.75
ASF1BNT	SYNGAP1	SYNGAP1	0|1|2	3	1	3	2|0|0|2	0.01	0.04	0.01	0.04	0.01	-6.05	1	0.75
ASF1BNT	CAMSAP1	CAMSAP1	2|1|0	3	1	3	1|1|0|3	0.01	0.02	0.01	0.02	0.01	-7.2	0.8	0.77
ASF1BNT	PARVA	PARVA	2|1|0	3	1	3	0|2|0|2	0.01	0.04	0.01	0.04	0.01	-6.05	1	0.75
ASF1BNT	C19ORF52	C19ORF52	2|1|0	3	1	3	0|3|0|2	0.01	0.02	0.01	0.02	0.01	-7.06	0.8	0.77
ASF1BNT	TRABD	TRABD	2|0|1	3	1	3	0|2|0|3	0.01	0.02	0.01	0.02	0.01	-7.06	0.8	0.77
ASF1BNT	RDH14	RDH14	2|0|0	2	0.67	3	0|1|0|4	0.01	0.03	0.01	0.03	0.01	-6.86	0.53	0.76
ASF1BNT	YIF1B	YIF1B	2|0|0	2	0.67	3	0|2|0|2	0.01	0.04	0.01	0.04	0.01	-6.05	0.67	0.75
ASF1BNT	TMEM126A	TMEM126A	2|0|0	2	0.67	3	0|2|0|2	0.01	0.04	0.01	0.04	0.01	-6.05	0.67	0.75
ASF1BNT	PAK2	PAK2	2|0|0	2	0.67	3	0|1|0|4	0.01	0.03	0.01	0.03	0.01	-6.86	0.53	0.76
ASF1BNT	STAT5B	STAT5B	2|0|0	2	0.67	3	0|0|0|5	0.01	0.04	0.01	0.04	0.01	-6.62	0.53	0.75
ASF1BNT	ACOT8	ACOT8	2|0|0	2	0.67	3	0|2|0|2	0.01	0.04	0.01	0.04	0.01	-6.05	0.67	0.75
ASF1BNT	CPSF4	CPSF4	2|0|0	2	0.67	3	0|2|0|3	0.01	0.02	0.01	0.02	0.01	-7.06	0.53	0.77
ASF1BNT	CKAP2	CKAP2	2|0|0	2	0.67	3	1|1|0|3	0.01	0.02	0.01	0.02	0.01	-7.2	0.53	0.77
ASF1BNT	RNF168	RNF168	2|0|0	2	0.67	3	1|0|1|3	0.01	0.02	0.01	0.02	0.01	-7.2	0.53	0.77
ASF1BNT	PC	PC	325|328|304	957	319	3	95|134|87|158	0	0	0	0	0	-65.91	2.69	0.88
ASF1BNT	MCCC1	MCCC1	212|186|186	584	194.67	3	62|88|62|100	0	0	0	0	0	-49.09	2.5	0.87
ASF1BNT	PCCA	PCCA	207|188|186	581	193.67	3	69|83|76|128	0	0	0	0	0	-79.53	2.18	0.89
ASF1BNT	MKI67	MKI67	45|297|199	541	180.33	3	263|416|321|585	0	0	0	0	0	#NAME?	0.46	0.89
ASF1BNT	PRKDC	PRKDC	255|181|92	528	176	3	170|362|175|438	0	0	0	0	0	#NAME?	0.61	0.89
ASF1BNT	DYNC1H1	DYNC1H1	306|105|56	467	155.67	3	28|221|56|285	0	0	0	0	0	-474.3	1.06	0.89
ASF1BNT	FASN	FASN	226|125|76	427	142.33	3	71|176|99|192	0	0	0	0	0	-379.01	1.06	0.89
ASF1BNT	EEF2	EEF2	177|125|102	404	134.67	3	75|135|88|135	0	0	0	0	0	-235.31	1.24	0.89
ASF1BNT	CLTC	CLTC	183|84|74	341	113.67	3	29|123|34|134	0	0	0	0	0	-175.66	1.42	0.89
ASF1BNT	NASP	NASP	141|106|88	335	111.67	3	39|61|39|72	0	0	0	0	0	-67.68	2.12	0.87
ASF1BNT	MYH9	MYH9	207|82|31	320	106.67	3	34|102|47|162	0	0	0	0	0	-281.98	1.24	0.88
ASF1BNT	EEF1A1	EEF1A1	92|86|138	316	105.33	3	53|130|67|110	0	0	0	0	0	-193.89	1.17	0.89
ASF1BNT	PARP1	PARP1	74|109|116	299	99.67	3	127|208|139|216	0	0	0	0	0	-536.05	0.58	0.89
ASF1BNT	NONO	NONO	104|104|88	296	98.67	3	112|165|135|183	0	0	0	0	0	-411.97	0.66	0.89
ASF1BNT	HSP90AA1	HSP90AA1	154|73|63	290	96.67	3	45|75|60|110	0	0	0	0	0	-166.2	1.33	0.89
ASF1BNT	DHX9	DHX9	116|98|60	274	91.33	3	101|145|115|164	0	0	0	0	0	-400.21	0.7	0.89
ASF1BNT	ACTN4	ACTN4	127|73|54	254	84.67	3	60|101|70|125	0	0	0	0	0	-244.28	0.95	0.89
ASF1BNT	PKM	PKM	112|73|65	250	83.33	3	43|105|51|103	0	0	0	0	0	-173.83	1.1	0.89
ASF1BNT	RBM27	RBM27	100|87|59	246	82	3	72|93|67|108	0	0	0	0	0	-220.01	0.96	0.89
ASF1BNT	XRCC5	XRCC5	121|68|52	241	80.33	3	30|82|33|93	0	0	0	0	0	-135.94	1.35	0.88
ASF1BNT	EIF4A1	EIF4A1	106|72|62	240	80	3	44|72|45|77	0	0	0	0	0	-121.69	1.34	0.89
ASF1BNT	RIF1	RIF1	113|67|58	238	79.33	3	60|127|66|148	0	0	0	0	0	-280.16	0.79	0.89
ASF1BNT	DVL2	DVL2	87|85|64	236	78.67	3	40|46|37|55	0	0	0	0	0	-67.57	1.77	0.88
ASF1BNT	HIST1H4A	HIST1H4A	47|80|96	223	74.33	3	65|92|67|128	0	0	0	0	0	-254.22	0.84	0.89
ASF1BNT	TUBB	TUBB	95|59|68	222	74	3	32|57|38|58	0	0	0	0	0	-80.53	1.6	0.88
ASF1BNT	GPI	GPI	91|69|62	222	74	3	52|96|59|103	0	0	0	0	0	-186.3	0.95	0.89
ASF1BNT	XRCC6	XRCC6	79|81|56	216	72	3	48|95|57|116	0	0	0	0	0	-201.98	0.91	0.89
ASF1BNT	ACLY	ACLY	96|69|50	215	71.67	3	41|115|63|112	0	0	0	0	0	-227.38	0.87	0.89
ASF1BNT	TKT	TKT	81|70|64	215	71.67	3	51|81|59|91	0	0	0	0	0	-157.79	1.02	0.89
ASF1BNT	HNRNPU	HNRNPU	105|57|51	213	71	3	46|81|54|107	0	0	0	0	0	-184.36	0.99	0.89
ASF1BNT	HCFC1	HCFC1	84|66|62	212	70.67	3	75|113|87|115	0	0	0	0	0	-262.55	0.72	0.89
ASF1BNT	PRPF8	PRPF8	134|52|24	210	70	3	37|186|77|191	0	0	0	0	0	-455.34	0.57	0.89
ASF1BNT	CCT8	CCT8	93|65|52	210	70	3	43|56|46|61	0	0	0	0	0	-108.64	1.36	0.88
ASF1BNT	HSP90AB1	HSP90AB1	104|52|50	206	68.67	3	30|55|37|73	0	0	0	0	0	-100.99	1.41	0.88
ASF1BNT	CCT4	CCT4	82|66|57	205	68.33	3	40|69|48|70	0	0	0	0	0	-119.35	1.2	0.89
ASF1BNT	GAPDH	GAPDH	77|58|68	203	67.67	3	36|65|49|67	0	0	0	0	0	-109.17	1.25	0.89
ASF1BNT	LDHB	LDHB	83|58|60	201	67	3	44|59|34|60	0	0	0	0	0	-92.02	1.36	0.89
ASF1BNT	GCN1L1	GCN1L1	130|44|26	200	66.67	3	18|161|40|170	0	0	0	0	0	-340.62	0.69	0.89
ASF1BNT	LDHA	LDHA	81|57|51	189	63	3	34|66|38|65	0	0	0	0	0	-106.72	1.24	0.89
ASF1BNT	EPRS	EPRS	107|40|41	188	62.67	3	32|108|45|151	0	0	0	0	0	-252.27	0.75	0.89
ASF1BNT	HSPA1A	HSPA1A	82|53|47	182	60.67	3	29|46|46|61	0	0	0	0	0	-94.24	1.33	0.88
ASF1BNT	EIF3A	EIF3A	87|52|38	177	59	3	23|76|35|80	0	0	0	0	0	-136.98	1.1	0.89
ASF1BNT	SNRNP200	SNRNP200	104|48|19	171	57	3	69|174|86|180	0	0	0	0	0	-490.87	0.45	0.89
ASF1BNT	TCP1	TCP1	72|57|41	170	56.67	3	18|55|28|60	0	0	0	0	0	-83.93	1.41	0.88
ASF1BNT	PFKP	PFKP	71|60|39	170	56.67	3	40|83|49|107	0	0	0	0	0	-198.08	0.81	0.89
ASF1BNT	GANAB	GANAB	87|49|33	169	56.33	3	32|68|37|83	0	0	0	0	0	-152.12	1.02	0.89
ASF1BNT	SF3B1	SF3B1	89|55|24	168	56	3	111|181|128|171	0	0	0	0	0	-564.25	0.38	0.89
ASF1BNT	GDI2	GDI2	87|46|35	168	56	3	21|66|30|72	0	0	0	0	0	-118.66	1.19	0.88
ASF1BNT	NCL	NCL	65|68|34	167	55.67	3	58|73|65|117	0	0	0	0	0	-242.91	0.71	0.89
ASF1BNT	CSE1L	CSE1L	88|44|34	166	55.33	3	56|103|62|107	0	0	0	0	0	-258.2	0.67	0.89
ASF1BNT	RPL5	RPL5	58|57|49	164	54.67	3	31|51|39|72	0	0	0	0	0	-100.75	1.13	0.89
ASF1BNT	ASNS	ASNS	65|59|40	164	54.67	3	39|68|45|63	0	0	0	0	0	-135.17	1.02	0.89
ASF1BNT	DHX15	DHX15	67|58|38	163	54.33	3	42|97|65|97	0	0	0	0	0	-222.12	0.72	0.89
ASF1BNT	ILF3	ILF3	71|50|37	158	52.67	3	55|81|59|107	0	0	0	0	0	-225.35	0.7	0.89
ASF1BNT	RAN	RAN	52|51|54	157	52.33	3	26|33|29|45	0	0	0	0	0	-47.56	1.57	0.88
ASF1BNT	DDX21	DDX21	36|70|50	156	52	3	71|123|89|136	0	0	0	0	0	-347.2	0.5	0.89
ASF1BNT	CCT7	CCT7	78|52|26	156	52	3	20|51|27|51	0	0	0	0	0	-96.93	1.4	0.88
ASF1BNT	LARS	LARS	83|48|23	154	51.33	3	26|91|42|121	0	0	0	0	0	-234.43	0.73	0.89
ASF1BNT	DVL3	DVL3	53|56|44	153	51	3	20|31|19|34	0	0	0	0	0	-32.83	1.96	0.86
ASF1BNT	EIF4G1	EIF4G1	77|47|25	149	49.67	3	21|65|33|77	0	0	0	0	0	-144.33	1.01	0.89
ASF1BNT	LRPPRC	LRPPRC	123|15|11	149	49.67	3	10|50|14|85	0	0	0	0	0	-138.6	1.25	0.85
ASF1BNT	TARS	TARS	69|49|30	148	49.33	3	47|80|51|89	0	0	0	0	0	-205.34	0.74	0.89
ASF1BNT	RARS	RARS	76|42|29	147	49	3	29|70|34|59	0	0	0	0	0	-132.69	1.02	0.89
ASF1BNT	EEF1G	EEF1G	54|47|45	146	48.67	3	43|64|47|57	0	0	0	0	0	-123.56	0.92	0.89
ASF1BNT	RPS3A	RPS3A	48|57|41	146	48.67	3	34|51|40|68	0	0	0	0	0	-112.98	1.01	0.89
ASF1BNT	VARS	VARS	72|39|31	142	47.33	3	30|102|45|99	0	0	0	0	0	-211.67	0.69	0.89
ASF1BNT	PYGL	PYGL	72|48|22	142	47.33	3	3|51|16|72	0	0	0	0	0	-96.85	1.33	0.88
ASF1BNT	AHCY	AHCY	53|45|43	141	47	3	34|51|36|45	0	0	0	0	0	-86.4	1.13	0.89
ASF1BNT	SLC25A5	SLC25A5	45|51|43	139	46.33	3	33|36|38|57	0	0	0	0	0	-84.33	1.13	0.89
ASF1BNT	PAICS	PAICS	59|46|34	139	46.33	3	29|39|37|53	0	0	0	0	0	-92.45	1.17	0.88
ASF1BNT	PGD	PGD	64|45|29	138	46	3	35|67|43|75	0	0	0	0	0	-160.32	0.84	0.89
ASF1BNT	PHB2	PHB2	39|48|50	137	45.67	3	31|43|29|41	0	0	0	0	0	-72.89	1.27	0.88
ASF1BNT	UBA1	UBA1	71|33|33	137	45.67	3	26|63|28|59	0	0	0	0	0	-110.1	1.04	0.88
ASF1BNT	IRS4	IRS4	64|40|32	136	45.33	3	6|42|16|49	0	0	0	0	0	-54.64	1.6	0.87
ASF1BNT	ANXA2	ANXA2	55|45|36	136	45.33	3	23|42|27|47	0	0	0	0	0	-72.3	1.3	0.88
ASF1BNT	DDX39B	DDX39B	61|47|28	136	45.33	3	34|51|38|59	0	0	0	0	0	-125.39	1	0.89
ASF1BNT	TRIM28	TRIM28	55|48|32	135	45	3	55|80|67|78	0	0	0	0	0	-214.69	0.64	0.89
ASF1BNT	IARS	IARS	75|41|19	135	45	3	30|92|42|103	0	0	0	0	0	-231.3	0.67	0.89
ASF1BNT	CAD	CAD	77|35|22	134	44.67	3	14|63|21|83	0	0	0	0	0	-135.39	0.99	0.88
ASF1BNT	RPS3	RPS3	47|46|39	132	44	3	34|50|37|71	0	0	0	0	0	-115.16	0.92	0.89
ASF1BNT	RPL4	RPL4	60|44|26	130	43.33	3	29|50|36|71	0	0	0	0	0	-132.73	0.93	0.89
ASF1BNT	SMCHD1	SMCHD1	61|38|31	130	43.33	3	124|162|127|192	0	0	0	0	0	-557.77	0.29	0.89
ASF1BNT	RPL7	RPL7	46|54|29	129	43	3	31|50|29|55	0	0	0	0	0	-107.06	1.04	0.89
ASF1BNT	CAND1	CAND1	91|27|11	129	43	3	16|59|23|77	0	0	0	0	0	-155.73	0.98	0.88
ASF1BNT	NSFL1C	NSFL1C	50|39|39	128	42.67	3	24|30|31|41	0	0	0	0	0	-57.19	1.35	0.88
ASF1BNT	EIF3B	EIF3B	68|34|24	126	42	3	24|63|40|67	0	0	0	0	0	-144.7	0.87	0.89
ASF1BNT	TXNL1	TXNL1	52|37|36	125	41.67	3	16|22|18|30	0	0	0	0	0	-27.66	1.94	0.83
ASF1BNT	MYBBP1A	MYBBP1A	40|61|23	124	41.33	3	67|126|67|119	0	0	0	0	0	-339.2	0.44	0.89
ASF1BNT	ATP5A1	ATP5A1	63|36|24	123	41	3	20|26|21|39	0	0	0	0	0	-60.84	1.55	0.85
ASF1BNT	COPA	COPA	59|41|23	123	41	3	20|86|39|90	0	0	0	0	0	-188.05	0.7	0.89
ASF1BNT	YARS	YARS	70|33|20	123	41	3	27|46|23|55	0	0	0	0	0	-110.35	1.09	0.88
ASF1BNT	CCT5	CCT5	60|39|24	123	41	3	9|30|18|43	0	0	0	0	0	-54.92	1.64	0.86
ASF1BNT	SND1	SND1	65|36|21	122	40.67	3	14|62|24|74	0	0	0	0	0	-130.62	0.93	0.89
ASF1BNT	RCC2	RCC2	52|42|28	122	40.67	3	29|54|35|66	0	0	0	0	0	-126.94	0.88	0.89
ASF1BNT	H2AFY	H2AFY	37|52|31	120	40	3	29|50|34|53	0	0	0	0	0	-104.64	0.96	0.89
ASF1BNT	TRAP1	TRAP1	73|26|21	120	40	3	20|47|23|57	0	0	0	0	0	-104.23	1.09	0.88
ASF1BNT	HSPA8	HSPA8	53|33|30	116	38.67	3	12|25|25|35	0	0	0	0	0	-44.37	1.59	0.86
ASF1BNT	SHMT2	SHMT2	54|34|28	116	38.67	3	17|27|18|36	0	0	0	0	0	-47.97	1.58	0.86
ASF1BNT	KPNB1	KPNB1	73|25|17	115	38.33	3	6|47|7|57	0	0	0	0	0	-82.16	1.31	0.86
ASF1BNT	XPO1	XPO1	69|31|14	114	38	3	23|72|31|64	0	0	0	0	0	-163.75	0.8	0.89
ASF1BNT	GART	GART	57|36|21	114	38	3	19|81|31|79	0	0	0	0	0	-167.1	0.72	0.89
ASF1BNT	HIST1H1E	HIST1H1E	21|50|42	113	37.67	3	28|32|29|60	0	0	0	0	0	-106.35	1.01	0.89
ASF1BNT	RANBP2	RANBP2	74|28|10	112	37.33	3	9|49|14|57	0	0	0	0	0	-109.98	1.16	0.87
ASF1BNT	PSMD3	PSMD3	51|39|22	112	37.33	3	23|52|32|59	0	0	0	0	0	-121.08	0.9	0.89
ASF1BNT	GNB2L1	GNB2L1	51|28|33	112	37.33	3	21|31|21|34	0	0	0	0	0	-56.11	1.4	0.87
ASF1BNT	RPS4X	RPS4X	38|28|45	111	37	3	23|35|28|59	0	0	0	0	0	-89.72	1.02	0.89
ASF1BNT	HNRNPA1	HNRNPA1	31|18|62	111	37	3	42|52|43|66	0	0	0	0	0	-168.05	0.73	0.89
ASF1BNT	RPA1	RPA1	53|35|23	111	37	3	29|58|42|62	0	0	0	0	0	-144.1	0.77	0.89
ASF1BNT	CKB	CKB	59|25|25	109	36.33	3	12|26|13|30	0	0	0	0	0	-37.4	1.79	0.81
ASF1BNT	SUPT16H	SUPT16H	56|33|19	108	36	3	33|73|34|110	0	0	0	0	0	-213.4	0.58	0.89
ASF1BNT	GOT2	GOT2	7|40|61	108	36	3	16|20|20|33	0	0	0	0	0	-76.84	1.62	0.81
ASF1BNT	TOP2A	TOP2A	32|53|23	108	36	3	54|128|68|143	0	0	0	0	0	-353.8	0.37	0.89
ASF1BNT	NOP56	NOP56	28|49|31	108	36	3	28|86|40|90	0	0	0	0	0	-186.01	0.59	0.89
ASF1BNT	HSD17B4	HSD17B4	45|30|33	108	36	3	11|31|14|37	0	0	0	0	0	-40.77	1.55	0.87
ASF1BNT	MTHFD1	MTHFD1	49|32|25	106	35.33	3	13|31|16|41	0	0	0	0	0	-54.49	1.4	0.87
ASF1BNT	NPM1	NPM1	33|32|40	105	35	3	34|49|34|50	0	0	0	0	0	-104.15	0.84	0.89
ASF1BNT	HIST1H2BC	HIST1H2BC	21|31|50	102	34	3	30|46|24|44	0	0	0	0	0	-101.78	0.94	0.88
ASF1BNT	ALDH18A1	ALDH18A1	53|32|17	102	34	3	11|42|18|51	0	0	0	0	0	-87.43	1.11	0.88
ASF1BNT	RPL10A	RPL10A	30|37|34	101	33.67	3	25|37|33|42	0	0	0	0	0	-79.89	0.98	0.89
ASF1BNT	SF3B3	SF3B3	47|34|20	101	33.67	3	12|24|12|45	0	0	0	0	0	-54.63	1.45	0.87
ASF1BNT	ILF2	ILF2	44|37|20	101	33.67	3	28|55|30|65	0	0	0	0	0	-137.28	0.76	0.89
ASF1BNT	DARS	DARS	51|34|15	100	33.33	3	22|40|29|42	0	0	0	0	0	-103.29	1	0.88
ASF1BNT	PTBP1	PTBP1	38|34|28	100	33.33	3	31|53|30|55	0	0	0	0	0	-112.65	0.79	0.89
ASF1BNT	DVL1	DVL1	37|32|30	99	33	3	4|15|9|25	0	0	0	0	0	-10.92	2.49	0.8
ASF1BNT	QARS	QARS	55|23|21	99	33	3	14|48|18|73	0	0	0	0	0	-109.71	0.86	0.88
ASF1BNT	CDK1	CDK1	41|33|24	98	32.67	3	30|45|29|53	0	0	0	0	0	-108.64	0.83	0.89
ASF1BNT	ATP1A1	ATP1A1	47|32|18	97	32.33	3	13|26|15|40	0	0	0	0	0	-59.03	1.38	0.87
ASF1BNT	EIF2S3	EIF2S3	36|38|23	97	32.33	3	15|35|25|36	0	0	0	0	0	-66.86	1.17	0.88
ASF1BNT	MSN	MSN	51|27|19	97	32.33	3	11|49|20|65	0	0	0	0	0	-105.92	0.89	0.88
ASF1BNT	RPN1	RPN1	42|34|20	96	32	3	25|47|25|51	0	0	0	0	0	-107.44	0.86	0.89
ASF1BNT	VIM	VIM	36|36|24	96	32	3	7|22|7|39	0	0	0	0	0	-33.16	1.71	0.86
ASF1BNT	IPO5	IPO5	83|9|2	94	31.33	3	0|41|3|77	0	0	0	0	0	-125.38	1.04	0.85
ASF1BNT	RPL15	RPL15	35|31|27	93	31	3	30|41|37|35	0	0	0	0	0	-90.4	0.87	0.89
ASF1BNT	EFTUD2	EFTUD2	64|17|12	93	31	3	4|48|9|55	0	0	0	0	0	-91.63	1.07	0.87
ASF1BNT	SRP54	SRP54	40|36|17	93	31	3	5|28|3|39	0	0	0	0	0	-42.81	1.65	0.86
ASF1BNT	PSMD11	PSMD11	46|28|17	91	30.33	3	11|33|15|43	0	0	0	0	0	-68.17	1.19	0.87
ASF1BNT	EIF4G2	EIF4G2	49|29|13	91	30.33	3	5|49|13|57	0	0	0	0	0	-97.56	0.98	0.88
ASF1BNT	ABCE1	ABCE1	37|35|19	91	30.33	3	13|41|18|50	0	0	0	0	0	-83.64	0.99	0.88
ASF1BNT	HNRNPM	HNRNPM	42|23|26	91	30.33	3	34|58|52|75	0	0	0	0	0	-172.37	0.55	0.89
ASF1BNT	RPL6	RPL6	25|34|31	90	30	3	35|54|37|49	0	0	0	0	0	-124.57	0.69	0.89
ASF1BNT	EIF3L	EIF3L	47|28|15	90	30	3	24|49|37|53	0	0	0	0	0	-133.7	0.74	0.89
ASF1BNT	CKAP5	CKAP5	41|39|10	90	30	3	4|62|9|80	0	0	0	0	0	-136.97	0.77	0.89
ASF1BNT	RPS2	RPS2	33|28|28	89	29.67	3	26|42|29|46	0	0	0	0	0	-88.35	0.83	0.89
ASF1BNT	NACA	NACA	31|33|25	89	29.67	3	15|18|11|24	0	0	0	0	0	-26.7	1.75	0.86
ASF1BNT	FBL	FBL	33|28|27	88	29.33	3	23|35|27|50	0	0	0	0	0	-82.36	0.87	0.89
ASF1BNT	MCM7	MCM7	49|20|19	88	29.33	3	9|53|21|52	0	0	0	0	0	-96.15	0.87	0.88
ASF1BNT	RPL7A	RPL7A	22|35|31	88	29.33	3	30|48|36|59	0	0	0	0	0	-128.31	0.68	0.89
ASF1BNT	NARS	NARS	51|23|14	88	29.33	3	20|35|21|57	0	0	0	0	0	-104.91	0.88	0.88
ASF1BNT	TPX2	TPX2	31|29|27	87	29	3	26|78|45|96	0	0	0	0	0	-189.24	0.47	0.89
ASF1BNT	MCM3	MCM3	38|33|15	86	28.67	3	22|54|35|69	0	0	0	0	0	-150.87	0.64	0.89
ASF1BNT	MYH10	MYH10	58|17|11	86	28.67	3	12|60|25|71	0	0	0	0	0	-148.32	0.68	0.89
ASF1BNT	PSAT1	PSAT1	40|27|18	85	28.33	3	18|34|16|32	0	0	0	0	0	-64.95	1.13	0.88
ASF1BNT	RPS9	RPS9	31|34|19	84	28	3	24|33|28|41	0	0	0	0	0	-88.41	0.89	0.89
ASF1BNT	EIF3C	EIF3C	42|28|14	84	28	3	9|34|17|48	0	0	0	0	0	-79.65	1.04	0.88
ASF1BNT	ATAD3A	ATAD3A	34|25|25	84	28	3	7|29|10|38	0	0	0	0	0	-39.48	1.33	0.87
ASF1BNT	SFXN1	SFXN1	34|32|18	84	28	3	10|21|15|28	0	0	0	0	0	-41.23	1.51	0.86
ASF1BNT	ATP2A2	ATP2A2	43|23|16	82	27.33	3	18|49|17|75	0	0	0	0	0	-126.49	0.69	0.89
ASF1BNT	ADAR	ADAR	33|20|29	82	27.33	3	28|70|38|84	0	0	0	0	0	-179.95	0.5	0.89
ASF1BNT	NOP58	NOP58	30|36|16	82	27.33	3	20|59|32|56	0	0	0	0	0	-135.1	0.65	0.89
ASF1BNT	MSH6	MSH6	42|25|14	81	27	3	12|57|28|56	0	0	0	0	0	-125.22	0.71	0.89
ASF1BNT	MARS	MARS	52|15|14	81	27	3	18|56|20|59	0	0	0	0	0	-125.21	0.71	0.89
ASF1BNT	SMARCA5	SMARCA5	30|35|15	80	26.67	3	23|78|40|85	0	0	0	0	0	-198.88	0.47	0.89
ASF1BNT	LRRC59	LRRC59	31|27|22	80	26.67	3	14|26|15|37	0	0	0	0	0	-51.05	1.16	0.88
ASF1BNT	MCM5	MCM5	36|26|18	80	26.67	3	12|54|20|65	0	0	0	0	0	-114.01	0.71	0.89
ASF1BNT	RPS16	RPS16	22|32|26	80	26.67	3	23|28|20|30	0	0	0	0	0	-59.82	1.06	0.88
ASF1BNT	RPS5	RPS5	33|23|23	79	26.33	3	23|38|21|38	0	0	0	0	0	-75.26	0.88	0.88
ASF1BNT	NAA15	NAA15	48|24|6	78	26	3	9|40|18|57	0	0	0	0	0	-115.72	0.84	0.88
ASF1BNT	PSMD6	PSMD6	40|25|13	78	26	3	6|33|19|38	0	0	0	0	0	-69.94	1.08	0.87
ASF1BNT	EIF3D	EIF3D	35|26|16	77	25.67	3	8|40|16|43	0	0	0	0	0	-74.74	0.96	0.88
ASF1BNT	EIF3E	EIF3E	45|19|13	77	25.67	3	15|41|21|34	0	0	0	0	0	-85.17	0.92	0.88
ASF1BNT	RSL1D1	RSL1D1	20|35|22	77	25.67	3	34|61|45|78	0	0	0	0	0	-178.21	0.47	0.89
ASF1BNT	PRDX6	PRDX6	37|24|16	77	25.67	3	23|40|23|42	0	0	0	0	0	-96.01	0.8	0.89
ASF1BNT	RPL3	RPL3	42|20|13	75	25	3	10|31|24|48	0	0	0	0	0	-86.89	0.88	0.88
ASF1BNT	RPL18A	RPL18A	22|25|28	75	25	3	15|24|14|38	0	0	0	0	0	-50.16	1.1	0.88
ASF1BNT	FARSB	FARSB	35|27|13	75	25	3	5|23|10|33	0	0	0	0	0	-45.86	1.41	0.86
ASF1BNT	MCM2	MCM2	42|18|15	75	25	3	12|39|17|51	0	0	0	0	0	-88.55	0.84	0.88
ASF1BNT	RPL18	RPL18	17|30|27	74	24.67	3	21|22|21|25	0	0	0	0	0	-56.87	1.11	0.88
ASF1BNT	KPNA2	KPNA2	37|21|15	73	24.33	3	17|45|24|30	0	0	0	0	0	-85.96	0.84	0.88
ASF1BNT	ADNP	ADNP	30|18|23	71	23.67	3	41|71|42|102	0	0	0	0	0	-222.56	0.37	0.89
ASF1BNT	RPS15A	RPS15A	17|30|24	71	23.67	3	10|15|12|23	0	0	0	0	0	-30.56	1.58	0.85
ASF1BNT	PFKL	PFKL	33|22|16	71	23.67	3	9|40|20|47	0	0	0	0	0	-83.55	0.82	0.88
ASF1BNT	COPB2	COPB2	38|19|14	71	23.67	3	4|32|9|40	0	0	0	0	0	-57.1	1.11	0.87
ASF1BNT	LARP1	LARP1	42|19|8	69	23	3	4|37|10|35	0	0	0	0	0	-70.49	1.07	0.87
ASF1BNT	EMSY	EMSY	27|26|16	69	23	3	17|33|14|48	0	0	0	0	0	-79.72	0.82	0.89
ASF1BNT	SSRP1	SSRP1	34|26|9	69	23	3	28|42|24|46	0	0	0	0	0	-125.03	0.66	0.89
ASF1BNT	PSMD12	PSMD12	41|20|7	68	22.67	3	12|36|19|35	0	0	0	0	0	-90.05	0.89	0.88
ASF1BNT	TALDO1	TALDO1	31|21|16	68	22.67	3	10|17|12|21	0	0	0	0	0	-32.12	1.51	0.84
ASF1BNT	RPL13	RPL13	20|28|20	68	22.67	3	14|18|15|41	0	0	0	0	0	-50.27	1.03	0.88
ASF1BNT	DDX6	DDX6	34|20|14	68	22.67	3	16|34|19|48	0	0	0	0	0	-88.84	0.77	0.88
ASF1BNT	HK1	HK1	38|25|5	68	22.67	3	8|45|17|58	0	0	0	0	0	-123.04	0.71	0.88
ASF1BNT	RPLP0	RPLP0	34|16|17	67	22.33	3	17|21|18|22	0	0	0	0	0	-48.35	1.15	0.87
ASF1BNT	VCP	VCP	37|21|9	67	22.33	3	1|33|11|34	0	0	0	0	0	-61.13	1.13	0.87
ASF1BNT	IGF2BP1	IGF2BP1	13|18|36	67	22.33	3	11|29|20|38	0	0	0	0	0	-72.16	0.91	0.88
ASF1BNT	PRPS1	PRPS1	33|17|17	67	22.33	3	3|17|6|27	0	0	0	0	0	-23.91	1.69	0.83
ASF1BNT	CCAR2	CCAR2	30|20|16	66	22	3	23|52|31|64	0	0	0	0	0	-138.19	0.52	0.89
ASF1BNT	U2SURP	U2SURP	33|22|11	66	22	3	58|82|60|107	0	0	0	0	0	-298.3	0.29	0.89
ASF1BNT	SLC25A13	SLC25A13	32|25|9	66	22	3	8|38|16|45	0	0	0	0	0	-89.84	0.82	0.88
ASF1BNT	SLC25A3	SLC25A3	28|23|14	65	21.67	3	19|27|28|40	0	0	0	0	0	-86.37	0.76	0.89
ASF1BNT	RPS8	RPS8	30|19|16	65	21.67	3	16|31|26|31	0	0	0	0	0	-72.69	0.83	0.88
ASF1BNT	PCBP1	PCBP1	26|19|20	65	21.67	3	12|23|14|27	0	0	0	0	0	-41.62	1.14	0.87
ASF1BNT	GFPT1	GFPT1	41|18|6	65	21.67	3	7|32|12|40	0	0	0	0	0	-80.8	0.95	0.87
ASF1BNT	UBA2	UBA2	40|14|11	65	21.67	3	17|48|20|47	0	0	0	0	0	-110.97	0.66	0.88
ASF1BNT	RUVBL2	RUVBL2	35|18|12	65	21.67	3	33|49|39|61	0	0	0	0	0	-161.28	0.48	0.89
ASF1BNT	ADSL	ADSL	33|22|10	65	21.67	3	6|21|7|25	0	0	0	0	0	-39.94	1.47	0.84
ASF1BNT	GATAD2B	GATAD2B	22|17|26	65	21.67	3	22|26|23|50	0	0	0	0	0	-86.79	0.72	0.89
ASF1BNT	EIF4A3	EIF4A3	34|16|15	65	21.67	3	19|31|21|31	0	0	0	0	0	-72.75	0.85	0.88
ASF1BNT	PPIB	PPIB	23|17|24	64	21.33	3	14|16|17|30	0	0	0	0	0	-45.47	1.11	0.88
ASF1BNT	NPEPPS	NPEPPS	54|6|4	64	21.33	3	7|32|4|64	0	0	0	0	0	-103.26	0.8	0.87
ASF1BNT	RPS6	RPS6	18|28|17	63	21	3	14|21|19|29	0	0	0	0	0	-51.13	1.01	0.88
ASF1BNT	PA2G4	PA2G4	45|13|5	63	21	3	8|25|12|34	0	0	0	0	0	-71.03	1.06	0.85
ASF1BNT	NUP153	NUP153	29|20|14	63	21	3	106|140|114|153	0	0	0	0	0	-513.35	0.16	0.89
ASF1BNT	RPS11	RPS11	17|15|31	63	21	3	22|27|18|30	0	0	0	0	0	-68.05	0.87	0.88
ASF1BNT	KARS	KARS	36|17|10	63	21	3	5|24|12|28	0	0	0	0	0	-49.51	1.22	0.85
ASF1BNT	MDH1	MDH1	28|17|17	62	20.67	3	12|24|19|15	0	0	0	0	0	-39.52	1.18	0.87
ASF1BNT	CKAP4	CKAP4	31|23|8	62	20.67	3	9|22|11|43	0	0	0	0	0	-69.52	0.97	0.87
ASF1BNT	HNRNPK	HNRNPK	33|16|13	62	20.67	3	31|42|34|44	0	0	0	0	0	-126.82	0.55	0.89
ASF1BNT	LIN54	LIN54	25|22|14	61	20.33	3	10|23|10|31	0	0	0	0	0	-47.18	1.1	0.87
ASF1BNT	BCAP31	BCAP31	21|21|19	61	20.33	3	13|19|18|29	0	0	0	0	0	-44.37	1.03	0.88
ASF1BNT	LCP1	LCP1	42|8|11	61	20.33	3	11|25|10|32	0	0	0	0	0	-62.71	1.04	0.86
ASF1BNT	PGK1	PGK1	30|18|13	61	20.33	3	17|13|17|10	0	0	0	0	0	-33.99	1.43	0.84
ASF1BNT	GARS	GARS	35|16|9	60	20	3	4|31|5|31	0	0	0	0	0	-53.15	1.13	0.86
ASF1BNT	ARF3	ARF3	29|21|10	60	20	3	10|32|17|30	0	0	0	0	0	-69.5	0.9	0.88
ASF1BNT	SLC25A6	SLC25A6	24|24|12	60	20	3	14|35|16|32	0	0	0	0	0	-73.28	0.82	0.89
ASF1BNT	TUFM	TUFM	32|15|12	59	19.67	3	14|25|11|36	0	0	0	0	0	-62.3	0.91	0.87
ASF1BNT	MAPK1	MAPK1	27|18|14	59	19.67	3	4|25|8|28	0	0	0	0	0	-38.68	1.21	0.87
ASF1BNT	SMC2	SMC2	24|9|26	59	19.67	3	5|40|12|67	0	0	0	0	0	-107.13	0.63	0.89
ASF1BNT	XPO5	XPO5	41|12|5	58	19.33	3	10|51|8|51	0	0	0	0	0	-114.33	0.64	0.88
ASF1BNT	SPTBN1	SPTBN1	47|9|2	58	19.33	3	5|34|7|45	0	0	0	0	0	-92.83	0.85	0.86
ASF1BNT	MAT2A	MAT2A	23|19|16	58	19.33	3	5|12|9|24	0	0	0	0	0	-22.94	1.55	0.85
ASF1BNT	YEATS2	YEATS2	29|17|12	58	19.33	3	16|56|25|67	0	0	0	0	0	-141.58	0.47	0.89
ASF1BNT	NAT10	NAT10	28|22|8	58	19.33	3	83|133|88|110	0	0	0	0	0	-426.64	0.19	0.89
ASF1BNT	ATP5F1	ATP5F1	32|19|7	58	19.33	3	10|21|13|26	0	0	0	0	0	-57.16	1.1	0.86
ASF1BNT	VDAC3	VDAC3	23|20|14	57	19	3	13|15|17|32	0	0	0	0	0	-50.17	0.99	0.88
ASF1BNT	SRP68	SRP68	34|15|8	57	19	3	10|33|19|42	0	0	0	0	0	-89.37	0.73	0.88
ASF1BNT	SPEN	SPEN	36|12|9	57	19	3	20|72|36|107	0	0	0	0	0	-225.98	0.32	0.89
ASF1BNT	MATR3	MATR3	36|9|12	57	19	3	25|48|35|58	0	0	0	0	0	-152.45	0.46	0.89
ASF1BNT	NOP2	NOP2	12|28|16	56	18.67	3	39|55|47|61	0	0	0	0	0	-182.78	0.37	0.89
ASF1BNT	RRP1B	RRP1B	27|15|14	56	18.67	3	22|43|25|69	0	0	0	0	0	-131.47	0.47	0.89
ASF1BNT	SARS	SARS	32|15|9	56	18.67	3	11|45|15|49	0	0	0	0	0	-103.29	0.62	0.88
ASF1BNT	PES1	PES1	21|26|9	56	18.67	3	18|30|21|37	0	0	0	0	0	-89.49	0.7	0.89
ASF1BNT	FARSA	FARSA	32|15|9	56	18.67	3	2|26|7|28	0	0	0	0	0	-45.37	1.19	0.85
ASF1BNT	RECQL	RECQL	28|19|9	56	18.67	3	9|30|13|40	0	0	0	0	0	-74.47	0.81	0.88
ASF1BNT	XRN2	XRN2	32|16|8	56	18.67	3	12|39|23|53	0	0	0	0	0	-113.45	0.59	0.89
ASF1BNT	MYBL2	MYBL2	28|22|5	55	18.33	3	4|13|5|36	0	0	0	0	0	-48.72	1.26	0.85
ASF1BNT	DDX5	DDX5	24|14|17	55	18.33	3	30|38|33|46	0	0	0	0	0	-120.17	0.5	0.89
ASF1BNT	RPS13	RPS13	16|23|16	55	18.33	3	11|18|11|36	0	0	0	0	0	-45.62	0.96	0.88
ASF1BNT	DIAPH1	DIAPH1	44|9|2	55	18.33	3	0|23|2|36	0	0	0	0	0	-59.99	1.2	0.81
ASF1BNT	PRMT1	PRMT1	36|9|10	55	18.33	3	6|27|12|41	0	0	0	0	0	-68.27	0.85	0.87
ASF1BNT	PDIA4	PDIA4	39|15|1	55	18.33	3	11|39|4|66	0	0	0	0	0	-128.62	0.61	0.88
ASF1BNT	HNRNPA2B1	HNRNPA2B1	23|14|17	54	18	3	37|43|35|55	0	0	0	0	0	-143.78	0.42	0.89
ASF1BNT	RAB7A	RAB7A	23|16|15	54	18	3	12|22|13|26	0	0	0	0	0	-45	0.99	0.87
ASF1BNT	HAT1	HAT1	23|19|12	54	18	3	12|32|16|32	0	0	0	0	0	-68.3	0.78	0.89
ASF1BNT	COPB1	COPB1	37|13|4	54	18	3	3|20|4|31	0	0	0	0	0	-51.3	1.24	0.83
ASF1BNT	PSMB5	PSMB5	30|11|12	53	17.67	3	15|20|13|21	0	0	0	0	0	-48.46	1.02	0.86
ASF1BNT	RPL13A	RPL13A	18|23|12	53	17.67	3	11|17|11|24	0	0	0	0	0	-40.72	1.12	0.87
ASF1BNT	SMU1	SMU1	28|19|6	53	17.67	3	4|32|11|40	0	0	0	0	0	-76.5	0.81	0.88
ASF1BNT	DKC1	DKC1	15|25|12	52	17.33	3	14|36|21|51	0	0	0	0	0	-98.27	0.57	0.89
ASF1BNT	CANX	CANX	32|11|9	52	17.33	3	9|23|8|21	0	0	0	0	0	-43.89	1.14	0.85
ASF1BNT	ACOT7	ACOT7	22|17|13	52	17.33	3	6|15|7|22	0	0	0	0	0	-27.15	1.39	0.85
ASF1BNT	DDX3X	DDX3X	38|11|3	52	17.33	3	8|22|12|28	0	0	0	0	0	-67.32	0.99	0.85
ASF1BNT	CYB5R3	CYB5R3	26|17|9	52	17.33	3	7|30|16|41	0	0	0	0	0	-76.52	0.74	0.88
ASF1BNT	CHAF1A	CHAF1A	20|18|13	51	17	3	14|31|16|36	0	0	0	0	0	-71.22	0.7	0.89
ASF1BNT	PPP1CA	PPP1CA	31|7|13	51	17	3	17|34|19|40	0	0	0	0	0	-98.58	0.62	0.88
ASF1BNT	HACD3	HACD3	29|15|7	51	17	3	11|30|19|33	0	0	0	0	0	-80.72	0.73	0.88
ASF1BNT	PCNP	PCNP	17|16|18	51	17	3	17|14|17|22	0	0	0	0	0	-41.1	0.97	0.88
ASF1BNT	YWHAQ	YWHAQ	31|8|12	51	17	3	4|19|10|26	0	0	0	0	0	-43.68	1.15	0.85
ASF1BNT	FTSJ3	FTSJ3	27|17|7	51	17	3	43|64|47|58	0	0	0	0	0	-208.89	0.32	0.89
ASF1BNT	SKIV2L2	SKIV2L2	30|14|6	50	16.67	3	15|59|22|62	0	0	0	0	0	-152.42	0.42	0.89
ASF1BNT	DDOST	DDOST	25|15|10	50	16.67	3	12|26|15|27	0	0	0	0	0	-60.74	0.83	0.88
ASF1BNT	XPO7	XPO7	32|11|6	49	16.33	3	2|30|6|35	0	0	0	0	0	-61.79	0.89	0.87
ASF1BNT	CHD4	CHD4	29|15|5	49	16.33	3	8|69|18|84	0	0	0	0	0	-178.3	0.36	0.89
ASF1BNT	MSH2	MSH2	40|6|3	49	16.33	3	0|25|3|33	0	0	0	0	0	-57.02	1.07	0.83
ASF1BNT	TXNRD1	TXNRD1	33|12|4	49	16.33	3	4|27|11|31	0	0	0	0	0	-67.29	0.89	0.87
ASF1BNT	PRMT5	PRMT5	28|17|4	49	16.33	3	14|36|21|37	0	0	0	0	0	-105.21	0.6	0.88
ASF1BNT	TAGLN2	TAGLN2	20|13|16	49	16.33	3	17|26|16|24	0	0	0	0	0	-58.25	0.79	0.89
ASF1BNT	POLR2B	POLR2B	24|17|7	48	16	3	1|33|2|52	0	0	0	0	0	-74.57	0.73	0.88
ASF1BNT	DRG1	DRG1	18|20|10	48	16	3	10|30|18|33	0	0	0	0	0	-71.54	0.7	0.89
ASF1BNT	RPS10	RPS10	18|13|17	48	16	3	10|21|16|38	0	0	0	0	0	-59.32	0.75	0.89
ASF1BNT	MCM4	MCM4	26|14|7	47	15.67	3	15|49|29|58	0	0	0	0	0	-141.96	0.42	0.89
ASF1BNT	PYGB	PYGB	31|11|5	47	15.67	3	0|26|3|36	0	0	0	0	0	-55.84	0.96	0.86
ASF1BNT	NUDT19	NUDT19	22|17|8	47	15.67	3	5|29|6|34	0	0	0	0	0	-58.29	0.85	0.88
ASF1BNT	BLMH	BLMH	26|11|9	46	15.33	3	4|17|5|20	0	0	0	0	0	-29.5	1.33	0.83
ASF1BNT	IPO7	IPO7	38|6|2	46	15.33	3	4|36|4|36	0	0	0	0	0	-80.74	0.77	0.87
ASF1BNT	SMC4	SMC4	32|11|3	46	15.33	3	4|32|7|58	0	0	0	0	0	-100.07	0.61	0.88
ASF1BNT	HNRNPC	HNRNPC	18|15|13	46	15.33	3	18|27|21|28	0	0	0	0	0	-68.95	0.65	0.89
ASF1BNT	APEX1	APEX1	24|13|9	46	15.33	3	22|45|23|52	0	0	0	0	0	-126.8	0.43	0.89
ASF1BNT	PSMA7	PSMA7	21|13|11	45	15	3	12|21|14|24	0	0	0	0	0	-50.21	0.85	0.88
ASF1BNT	WAPAL	WAPAL	35|5|5	45	15	3	35|91|42|113	0	0	0	0	0	-290.77	0.21	0.89
ASF1BNT	RPL8	RPL8	13|18|14	45	15	3	11|21|18|30	0	0	0	0	0	-54.89	0.75	0.89
ASF1BNT	RPL14	RPL14	8|18|19	45	15	3	11|15|9|22	0	0	0	0	0	-42.19	1.05	0.87
ASF1BNT	BRIX1	BRIX1	22|13|10	45	15	3	12|37|11|40	0	0	0	0	0	-80.31	0.6	0.89
ASF1BNT	HNRNPR	HNRNPR	18|19|8	45	15	3	35|53|42|56	0	0	0	0	0	-177.38	0.32	0.89
ASF1BNT	SSB	SSB	34|7|3	44	14.67	3	16|39|24|39	0	0	0	0	0	-119.52	0.5	0.88
ASF1BNT	KIF5B	KIF5B	28|10|6	44	14.67	3	1|30|11|41	0	0	0	0	0	-72.22	0.71	0.88
ASF1BNT	RPN2	RPN2	29|13|2	44	14.67	3	8|33|8|29	0	0	0	0	0	-78.89	0.75	0.87
ASF1BNT	SART3	SART3	33|10|1	44	14.67	3	25|64|38|72	0	0	0	0	0	-217.26	0.29	0.89
ASF1BNT	RAB5C	RAB5C	18|14|12	44	14.67	3	7|16|10|15	0	0	0	0	0	-27.4	1.22	0.86
ASF1BNT	CASC5	CASC5	30|11|3	44	14.67	3	11|62|16|106	0	0	0	0	0	-203.29	0.3	0.89
ASF1BNT	SEC22B	SEC22B	19|16|9	44	14.67	3	8|16|12|18	0	0	0	0	0	-37.67	1.09	0.87
ASF1BNT	GTF3C1	GTF3C1	25|15|3	43	14.33	3	3|36|4|49	0	0	0	0	0	-90.29	0.62	0.88
ASF1BNT	UQCRC2	UQCRC2	15|13|15	43	14.33	3	5|19|8|28	0	0	0	0	0	-35.78	0.96	0.89
ASF1BNT	DDX18	DDX18	19|22|2	43	14.33	3	18|47|20|39	0	0	0	0	0	-129.63	0.46	0.89
ASF1BNT	NMT1	NMT1	23|10|10	43	14.33	3	5|20|8|23	0	0	0	0	0	-37.12	1.02	0.86
ASF1BNT	NUP214	NUP214	26|9|8	43	14.33	3	1|17|7|34	0	0	0	0	0	-43.29	0.97	0.86
ASF1BNT	CPNE3	CPNE3	25|11|7	43	14.33	3	7|29|16|29	0	0	0	0	0	-68.12	0.71	0.88
ASF1BNT	GTPBP4	GTPBP4	9|20|14	43	14.33	3	19|54|26|49	0	0	0	0	0	-133.05	0.39	0.89
ASF1BNT	PSMD8	PSMD8	22|16|5	43	14.33	3	5|13|6|15	0	0	0	0	0	-30.42	1.47	0.82
ASF1BNT	PSME3	PSME3	19|9|15	43	14.33	3	9|12|8|15	0	0	0	0	0	-28.4	1.3	0.85
ASF1BNT	HPRT1	HPRT1	18|12|13	43	14.33	3	7|14|12|12	0	0	0	0	0	-24.85	1.27	0.85
ASF1BNT	RCC1	RCC1	22|18|3	43	14.33	3	9|23|15|34	0	0	0	0	0	-79.07	0.71	0.88
ASF1BNT	ECM29	ECM29	38|4|0	42	14	3	1|46|4|47	0	0	0	0	0	-108.81	0.57	0.88
ASF1BNT	TMPO	TMPO	19|16|7	42	14	3	80|95|78|121	0	0	0	0	0	-386.46	0.15	0.89
ASF1BNT	DIS3	DIS3	18|17|7	42	14	3	8|43|16|43	0	0	0	0	0	-98.1	0.51	0.89
ASF1BNT	ACSL3	ACSL3	18|20|4	42	14	3	0|12|1|33	0	0	0	0	0	-38.61	1.22	0.85
ASF1BNT	PUS7	PUS7	20|18|4	42	14	3	1|18|10|29	0	0	0	0	0	-51.43	0.97	0.87
ASF1BNT	SLC25A11	SLC25A11	22|15|5	42	14	3	15|29|20|40	0	0	0	0	0	-97.83	0.54	0.89
ASF1BNT	CNOT1	CNOT1	38|3|1	42	14	3	1|33|3|36	0	0	0	0	0	-76.67	0.77	0.86
ASF1BNT	EIF3M	EIF3M	26|13|3	42	14	3	2|27|7|30	0	0	0	0	0	-62.57	0.85	0.87
ASF1BNT	STAT1	STAT1	30|7|5	42	14	3	3|20|13|25	0	0	0	0	0	-52.27	0.92	0.85
ASF1BNT	DNM2	DNM2	28|9|5	42	14	3	9|42|17|47	0	0	0	0	0	-109.21	0.49	0.89
ASF1BNT	TTLL12	TTLL12	33|6|3	42	14	3	2|20|4|21	0	0	0	0	0	-42.57	1.19	0.8
ASF1BNT	TIMM50	TIMM50	18|13|10	41	13.67	3	4|14|6|22	0	0	0	0	0	-27.92	1.19	0.86
ASF1BNT	SNW1	SNW1	12|17|12	41	13.67	3	34|58|41|69	0	0	0	0	0	-182.28	0.27	0.89
ASF1BNT	TOP1	TOP1	3|25|13	41	13.67	3	24|39|23|59	0	0	0	0	0	-148.88	0.38	0.89
ASF1BNT	AIFM1	AIFM1	17|13|11	41	13.67	3	7|24|11|25	0	0	0	0	0	-45.89	0.82	0.88
ASF1BNT	PSMB1	PSMB1	19|15|7	41	13.67	3	9|20|12|19	0	0	0	0	0	-47.27	0.91	0.87
ASF1BNT	SDHA	SDHA	32|4|5	41	13.67	3	7|18|5|27	0	0	0	0	0	-50.5	0.96	0.84
ASF1BNT	RPL12	RPL12	19|14|8	41	13.67	3	10|18|12|25	0	0	0	0	0	-49.99	0.84	0.87
ASF1BNT	MCM6	MCM6	37|2|2	41	13.67	3	4|21|5|28	0	0	0	0	0	-57.11	0.94	0.83
ASF1BNT	SNRPB	SNRPB	13|11|17	41	13.67	3	7|13|12|20	0	0	0	0	0	-32.24	1.05	0.87
ASF1BNT	RBM39	RBM39	24|7|10	41	13.67	3	7|25|16|30	0	0	0	0	0	-65.08	0.7	0.88
ASF1BNT	NAMPT	NAMPT	23|13|5	41	13.67	3	9|32|11|32	0	0	0	0	0	-76.25	0.65	0.88
ASF1BNT	EZR	EZR	30|8|3	41	13.67	3	2|13|4|23	0	0.01	0	0.01	0	-37.32	1.3	0.79
ASF1BNT	VDAC2	VDAC2	18|11|11	40	13.33	3	6|15|11|16	0	0	0	0	0	-28.77	1.11	0.86
ASF1BNT	RPL24	RPL24	6|17|17	40	13.33	3	12|14|12|17	0	0	0	0	0	-44.62	0.97	0.87
ASF1BNT	RPL11	RPL11	11|13|16	40	13.33	3	7|11|7|14	0	0	0	0	0	-21.04	1.37	0.85
ASF1BNT	CNDP2	CNDP2	27|7|6	40	13.33	3	0|19|0|19	0	0.01	0	0.01	0	-26.76	1.4	0.78
ASF1BNT	MTA1	MTA1	19|10|11	40	13.33	3	28|57|36|74	0	0	0	0	0	-180.28	0.27	0.89
ASF1BNT	ESYT1	ESYT1	31|6|3	40	13.33	3	1|34|2|32	0	0	0	0	0	-65.54	0.77	0.86
ASF1BNT	WDR36	WDR36	24|13|3	40	13.33	3	4|41|15|51	0	0	0	0	0	-111.19	0.48	0.89
ASF1BNT	HDAC2	HDAC2	24|7|9	40	13.33	3	15|34|19|37	0	0	0	0	0	-93.3	0.51	0.89
ASF1BNT	PRPSAP2	PRPSAP2	22|14|4	40	13.33	3	4|21|8|33	0	0	0	0	0	-59.81	0.81	0.87
ASF1BNT	NUP50	NUP50	23|10|6	39	13	3	58|73|63|100	0	0	0	0	0	-301.96	0.18	0.89
ASF1BNT	PITPNB	PITPNB	26|10|3	39	13	3	4|11|7|36	0	0	0	0	0	-53.92	0.9	0.86
ASF1BNT	COPG2	COPG2	30|9|0	39	13	3	4|33|5|37	0	0	0	0	0	-87.82	0.66	0.87
ASF1BNT	MRTO4	MRTO4	21|11|7	39	13	3	7|22|15|28	0	0	0	0	0	-58.98	0.72	0.88
ASF1BNT	HUWE1	HUWE1	36|3|0	39	13	3	1|24|6|47	0	0	0	0	0	-86.51	0.67	0.87
ASF1BNT	PFKM	PFKM	24|10|5	39	13	3	5|27|13|38	0	0	0	0	0	-75.08	0.63	0.88
ASF1BNT	KHDRBS1	KHDRBS1	17|10|11	38	12.67	3	8|17|10|21	0	0	0	0	0	-37.5	0.9	0.87
ASF1BNT	NOC2L	NOC2L	17|16|5	38	12.67	3	10|25|13|29	0	0	0	0	0	-69.14	0.66	0.89
ASF1BNT	THRAP3	THRAP3	15|14|9	38	12.67	3	56|66|68|79	0	0	0	0	0	-264.42	0.19	0.89
ASF1BNT	SMC3	SMC3	24|5|9	38	12.67	3	4|38|10|62	0	0	0	0	0	-107.75	0.44	0.89
ASF1BNT	RPS27	RPS27	14|11|13	38	12.67	3	8|13|14|17	0	0	0	0	0	-32.6	0.97	0.87
ASF1BNT	AP3D1	AP3D1	30|4|3	37	12.33	3	3|47|14|43	0	0	0	0	0	-106.82	0.46	0.88
ASF1BNT	COX4I1	COX4I1	15|12|10	37	12.33	3	9|10|10|25	0	0	0	0	0	-35.4	0.91	0.87
ASF1BNT	RAB2A	RAB2A	17|14|6	37	12.33	3	7|12|7|18	0	0	0	0	0	-33.32	1.12	0.86
ASF1BNT	PNP	PNP	26|7|4	37	12.33	3	2|16|4|15	0	0.01	0	0.01	0	-30.07	1.33	0.78
ASF1BNT	CUL3	CUL3	19|12|6	37	12.33	3	1|24|3|30	0	0	0	0	0	-46.44	0.85	0.87
ASF1BNT	ARCN1	ARCN1	21|11|5	37	12.33	3	1|14|6|19	0	0	0	0	0	-30.89	1.23	0.83
ASF1BNT	RPL26	RPL26	10|11|16	37	12.33	3	13|17|12|36	0	0	0	0	0	-58.39	0.63	0.89
ASF1BNT	PPP2CA	PPP2CA	26|7|4	37	12.33	3	3|20|3|19	0	0	0	0	0	-38.02	1.1	0.83
ASF1BNT	EMG1	EMG1	17|10|10	37	12.33	3	7|20|7|20	0	0	0	0	0	-35.42	0.91	0.87
ASF1BNT	ACTR2	ACTR2	20|10|7	37	12.33	3	8|20|10|26	0	0	0	0	0	-50.86	0.77	0.87
ASF1BNT	ZC3HAV1	ZC3HAV1	20|11|6	37	12.33	3	2|11|6|25	0	0	0	0	0	-32.67	1.12	0.85
ASF1BNT	ME2	ME2	23|10|4	37	12.33	3	2|15|3|18	0	0	0	0	0	-31	1.3	0.81
ASF1BNT	LRIF1	LRIF1	17|14|5	36	12	3	4|29|7|34	0	0	0	0	0	-65.48	0.65	0.89
ASF1BNT	HNRNPL	HNRNPL	18|9|9	36	12	3	18|33|24|42	0	0	0	0	0	-100.78	0.41	0.89
ASF1BNT	DDX42	DDX42	19|11|6	36	12	3	35|71|37|72	0	0	0	0	0	-214.88	0.22	0.89
ASF1BNT	RPS19	RPS19	1|3|32	36	12	3	6|15|5|27	0	0	0	0	0	-55.1	0.91	0.83
ASF1BNT	NUP93	NUP93	21|10|4	35	11.67	3	3|25|8|29	0	0	0	0	0	-58.76	0.72	0.87
ASF1BNT	RAC1	RAC1	16|11|8	35	11.67	3	6|11|7|18	0	0	0	0	0	-27.8	1.11	0.86
ASF1BNT	CUL2	CUL2	25|9|1	35	11.67	3	3|20|3|36	0	0	0	0	0	-64.65	0.75	0.86
ASF1BNT	VDAC1	VDAC1	22|8|5	35	11.67	3	7|14|9|11	0	0	0	0	0	-32.72	1.14	0.82
ASF1BNT	TRIP13	TRIP13	23|6|6	35	11.67	3	4|18|10|25	0	0	0	0	0	-45.86	0.82	0.86
ASF1BNT	TMED10	TMED10	12|15|8	35	11.67	3	6|17|9|22	0	0	0	0	0	-39.02	0.86	0.87
ASF1BNT	BCLAF1	BCLAF1	15|11|9	35	11.67	3	63|83|69|84	0	0	0	0	0	-297.12	0.16	0.89
ASF1BNT	PGM1	PGM1	27|4|4	35	11.67	3	4|21|6|19	0	0	0	0	0	-43.33	0.93	0.84
ASF1BNT	TSN	TSN	18|11|6	35	11.67	3	7|23|13|27	0	0	0	0	0	-59.28	0.67	0.88
ASF1BNT	NCAPD2	NCAPD2	28|4|3	35	11.67	3	2|46|8|53	0	0	0	0	0	-108.81	0.43	0.88
ASF1BNT	CORO1C	CORO1C	18|8|9	35	11.67	3	6|13|7|22	0	0	0	0	0	-33.16	0.97	0.86
ASF1BNT	TCF20	TCF20	22|10|3	35	11.67	3	0|38|5|65	0	0	0	0	0	-107.54	0.43	0.89
ASF1BNT	DARS2	DARS2	24|6|5	35	11.67	3	7|28|11|34	0	0	0	0	0	-71.97	0.58	0.88
ASF1BNT	TBL3	TBL3	21|8|5	34	11.33	3	12|42|15|32	0	0	0	0	0	-94.35	0.45	0.89
ASF1BNT	API5	API5	25|9|0	34	11.33	3	16|30|20|30	0	0	0	0	0	-107.81	0.47	0.88
ASF1BNT	MYO6	MYO6	30|3|1	34	11.33	3	2|37|9|71	0	0	0	0	0	-127.43	0.38	0.89
ASF1BNT	SET	SET	13|15|6	34	11.33	3	11|16|12|19	0	0	0	0	0	-47.65	0.78	0.87
ASF1BNT	HNRNPA3	HNRNPA3	10|3|21	34	11.33	3	14|24|17|34	0	0	0	0	0	-87.99	0.51	0.89
ASF1BNT	SF3B2	SF3B2	18|12|4	34	11.33	3	50|82|63|88	0	0	0	0	0	-297.82	0.16	0.89
ASF1BNT	H2AFV	H2AFV	11|9|14	34	11.33	3	4|10|4|14	0	0	0	0	0	-17.3	1.42	0.84
ASF1BNT	PAFAH1B1	PAFAH1B1	22|9|3	34	11.33	3	4|13|12|23	0	0	0	0	0	-48.09	0.87	0.86
ASF1BNT	RNF219	RNF219	19|10|5	34	11.33	3	17|31|17|38	0	0	0	0	0	-96.83	0.44	0.89
ASF1BNT	G3BP1	G3BP1	14|8|12	34	11.33	3	0|14|9|13	0	0	0	0	0	-22.07	1.26	0.85
ASF1BNT	EIF2B1	EIF2B1	16|12|5	33	11	3	2|24|12|29	0	0	0	0	0	-58.34	0.66	0.89
ASF1BNT	FEN1	FEN1	14|10|9	33	11	3	11|24|13|27	0	0	0	0	0	-57.8	0.59	0.89
ASF1BNT	PSMB2	PSMB2	18|8|7	33	11	3	5|10|5|13	0	0	0	0	0	-21.35	1.33	0.82
ASF1BNT	NUP205	NUP205	21|8|4	33	11	3	4|30|4|42	0	0	0	0	0	-74.38	0.55	0.88
ASF1BNT	SEC23B	SEC23B	25|4|4	33	11	3	2|18|3|24	0	0	0	0	0	-40	0.94	0.84
ASF1BNT	VAPA	VAPA	18|6|8	32	10.67	3	7|26|13|30	0	0	0	0	0	-65.34	0.56	0.89
ASF1BNT	DYNLL1	DYNLL1	13|11|8	32	10.67	3	6|8|6|14	0	0	0	0	0	-20.82	1.25	0.85
ASF1BNT	RRP12	RRP12	17|11|4	32	10.67	3	19|87|26|68	0	0	0	0	0	-205.19	0.21	0.89
ASF1BNT	HEATR1	HEATR1	23|8|1	32	10.67	3	4|55|6|60	0	0	0	0	0	-134.14	0.34	0.89
ASF1BNT	SFPQ	SFPQ	10|13|9	32	10.67	3	26|34|28|47	0	0	0	0	0	-119.86	0.32	0.89
ASF1BNT	DHX30	DHX30	22|6|4	32	10.67	3	1|55|8|56	0	0	0	0	0	-117.33	0.36	0.89
ASF1BNT	SEC23A	SEC23A	22|7|3	32	10.67	3	1|23|5|23	0	0	0	0	0	-47.68	0.82	0.86
ASF1BNT	COPS3	COPS3	19|9|3	31	10.33	3	6|15|8|21	0	0	0	0	0	-46.12	0.83	0.86
ASF1BNT	CUL1	CUL1	24|4|3	31	10.33	3	8|34|11|37	0	0	0	0	0	-88.56	0.46	0.88
ASF1BNT	GNL2	GNL2	15|11|5	31	10.33	3	38|69|48|82	0	0	0	0	0	-242.76	0.17	0.89
ASF1BNT	VAT1	VAT1	20|7|4	31	10.33	3	6|8|3|18	0	0	0	0	0	-28.2	1.18	0.82
ASF1BNT	FANCI	FANCI	23|8|0	31	10.33	3	39|99|58|97	0	0	0	0	0	-328.01	0.14	0.89
ASF1BNT	HNRNPA0	HNRNPA0	10|4|17	31	10.33	3	13|20|16|30	0	0	0	0	0	-74.28	0.52	0.89
ASF1BNT	LMAN2	LMAN2	19|6|6	31	10.33	3	2|13|5|14	0	0	0	0	0	-23.53	1.22	0.82
ASF1BNT	RPL19	RPL19	7|15|9	31	10.33	3	6|15|8|24	0	0	0	0	0	-39.85	0.78	0.87
ASF1BNT	PTCD3	PTCD3	25|4|2	31	10.33	3	1|18|0|23	0	0	0	0	0	-39.79	0.98	0.82
ASF1BNT	HSD17B12	HSD17B12	13|13|5	31	10.33	3	5|22|7|18	0	0	0	0	0	-43.06	0.79	0.89
ASF1BNT	AGPS	AGPS	19|5|7	31	10.33	3	0|25|1|29	0	0	0	0	0	-45.6	0.75	0.87
ASF1BNT	PGAM5	PGAM5	16|6|9	31	10.33	3	4|15|9|21	0	0	0	0	0	-37.98	0.84	0.87
ASF1BNT	RAB1B	RAB1B	12|11|8	31	10.33	3	2|6|2|11	0	0.01	0	0.01	0	-9.22	1.97	0.79
ASF1BNT	TPP2	TPP2	25|5|1	31	10.33	3	0|23|2|20	0	0	0	0	0	-46.11	0.92	0.83
ASF1BNT	PLS3	PLS3	27|1|3	31	10.33	3	4|27|5|28	0	0	0	0	0	-67	0.65	0.86
ASF1BNT	PRPF6	PRPF6	12|14|4	30	10	3	13|51|27|51	0	0	0	0	0	-141.88	0.28	0.89
ASF1BNT	OLA1	OLA1	18|7|5	30	10	3	0|15|2|13	0	0	0	0	0	-21.19	1.33	0.8
ASF1BNT	NSF	NSF	18|7|5	30	10	3	3|15|4|27	0	0	0	0	0	-39.7	0.82	0.86
ASF1BNT	BYSL	BYSL	16|11|3	30	10	3	10|37|20|39	0	0	0	0	0	-106.15	0.38	0.89
ASF1BNT	PRRC2B	PRRC2B	16|8|6	30	10	3	0|15|4|30	0	0	0	0	0	-37.39	0.82	0.86
ASF1BNT	PDCD11	PDCD11	6|14|9	29	9.67	3	14|87|26|86	0	0	0	0	0	-212.04	0.18	0.89
ASF1BNT	PPP5C	PPP5C	18|8|3	29	9.67	3	5|15|8|22	0	0	0	0	0	-46.02	0.77	0.86
ASF1BNT	PPM1G	PPM1G	14|8|7	29	9.67	3	22|40|25|33	0	0	0	0	0	-109.53	0.32	0.89
ASF1BNT	EIF2A	EIF2A	13|5|11	29	9.67	3	0|18|4|22	0	0	0	0	0	-34.64	0.88	0.86
ASF1BNT	GPKOW	GPKOW	14|12|3	29	9.67	3	33|51|42|59	0	0	0	0	0	-193.55	0.21	0.89
ASF1BNT	VPS35	VPS35	24|4|1	29	9.67	3	0|14|1|22	0	0	0	0	0	-37.43	1.05	0.8
ASF1BNT	RPL23A	RPL23A	14|12|3	29	9.67	3	12|18|13|24	0	0	0	0	0	-64.58	0.58	0.89
ASF1BNT	TCERG1	TCERG1	10|4|15	29	9.67	3	34|47|42|66	0	0	0	0	0	-193.92	0.2	0.89
ASF1BNT	COPG1	COPG1	19|7|3	29	9.67	3	0|11|0|18	0	0.01	0	0.01	0	-23.86	1.33	0.78
ASF1BNT	PSMD7	PSMD7	19|9|1	29	9.67	3	1|15|3|19	0	0	0	0	0	-38.74	1.02	0.84
ASF1BNT	MAP4	MAP4	17|5|7	29	9.67	3	2|13|1|15	0	0	0	0	0	-22.23	1.25	0.82
ASF1BNT	NUP155	NUP155	25|3|0	28	9.33	3	2|21|3|31	0	0	0	0	0	-63.26	0.65	0.86
ASF1BNT	SLC25A1	SLC25A1	13|9|6	28	9.33	3	10|22|12|27	0	0	0	0	0	-60.45	0.53	0.89
ASF1BNT	RPL9	RPL9	18|9|1	28	9.33	3	4|22|9|21	0	0	0	0	0	-58.54	0.67	0.87
ASF1BNT	DEK	DEK	4|15|9	28	9.33	3	10|14|7|16	0	0	0	0	0	-40.95	0.79	0.87
ASF1BNT	RPL32	RPL32	17|3|8	28	9.33	3	8|18|7|24	0	0	0	0	0	-53.41	0.65	0.87
ASF1BNT	CMTR1	CMTR1	17|7|4	28	9.33	3	1|17|5|28	0	0	0	0	0	-44.07	0.73	0.87
ASF1BNT	PWP2	PWP2	19|9|0	28	9.33	3	12|30|17|35	0	0	0	0	0	-105.16	0.4	0.89
ASF1BNT	TMEM33	TMEM33	13|11|4	28	9.33	3	6|7|5|10	0	0	0	0	0	-21.92	1.33	0.83
ASF1BNT	RAB6A	RAB6A	10|11|7	28	9.33	3	6|11|8|15	0	0	0	0	0	-27.88	0.93	0.86
ASF1BNT	RBBP7	RBBP7	13|9|6	28	9.33	3	7|12|9|13	0	0	0	0	0	-30.76	0.91	0.86
ASF1BNT	CYFIP1	CYFIP1	19|8|1	28	9.33	3	3|20|5|27	0	0	0	0	0	-57.22	0.68	0.87
ASF1BNT	AIMP2	AIMP2	15|6|7	28	9.33	3	5|9|7|20	0	0	0	0	0	-30.14	0.91	0.86
ASF1BNT	FDPS	FDPS	14|8|6	28	9.33	3	4|15|7|23	0	0	0	0	0	-37.83	0.76	0.87
ASF1BNT	WDR3	WDR3	19|7|2	28	9.33	3	8|43|10|56	0	0	0	0	0	-121.36	0.32	0.89
ASF1BNT	ATP1B3	ATP1B3	16|9|3	28	9.33	3	4|11|7|12	0	0	0	0	0	-29.88	1.1	0.84
ASF1BNT	PLRG1	PLRG1	5|1|21	27	9	3	4|33|14|36	0	0	0	0	0	-92.47	0.41	0.89
ASF1BNT	TMEM43	TMEM43	13|12|2	27	9	3	3|19|5|18	0	0	0	0	0	-43.32	0.8	0.87
ASF1BNT	KDM3B	KDM3B	23|1|3	27	9	3	7|56|10|67	0	0	0	0	0	-150.88	0.26	0.89
ASF1BNT	ALDH3A2	ALDH3A2	13|11|3	27	9	3	3|10|5|15	0	0	0	0	0	-28.47	1.09	0.84
ASF1BNT	NCKAP1	NCKAP1	17|7|3	27	9	3	3|18|1|29	0	0	0	0	0	-46.56	0.71	0.87
ASF1BNT	CHD8	CHD8	11|11|5	27	9	3	10|43|19|50	0	0	0	0	0	-116.75	0.3	0.89
ASF1BNT	SAMM50	SAMM50	19|5|3	27	9	3	0|11|1|20	0	0	0	0	0	-26.84	1.12	0.81
ASF1BNT	CAPZA2	CAPZA2	15|6|6	27	9	3	2|17|1|16	0	0	0	0	0	-25	1	0.84
ASF1BNT	BAZ1B	BAZ1B	1|20|6	27	9	3	12|45|24|70	0	0	0	0	0	-163.4	0.24	0.89
ASF1BNT	SNRPD1	SNRPD1	11|11|5	27	9	3	10|17|11|13	0	0	0	0	0	-42.78	0.71	0.89
ASF1BNT	RPS18	RPS18	14|6|7	27	9	3	8|18|6|22	0	0	0	0	0	-43	0.67	0.87
ASF1BNT	POLDIP3	POLDIP3	3|2|22	27	9	3	7|20|12|25	0	0	0	0	0	-64.02	0.56	0.87
ASF1BNT	DDX39A	DDX39A	16|6|5	27	9	3	2|10|1|16	0	0	0	0	0	-20.27	1.24	0.81
ASF1BNT	DDX56	DDX56	15|8|4	27	9	3	2|15|4|29	0	0	0	0	0	-42.98	0.72	0.87
ASF1BNT	LIG3	LIG3	8|11|8	27	9	3	17|48|22|62	0	0	0	0	0	-136.74	0.24	0.89
ASF1BNT	BSG	BSG	14|9|4	27	9	3	6|9|6|15	0	0	0	0	0	-29.56	1	0.85
ASF1BNT	RRM2	RRM2	16|7|4	27	9	3	0|11|2|15	0	0	0	0	0	-21.03	1.29	0.81
ASF1BNT	PTPN11	PTPN11	22|3|2	27	9	3	2|27|5|43	0	0	0	0	0	-77.41	0.47	0.88
ASF1BNT	RPL27A	RPL27A	11|8|8	27	9	3	7|8|8|13	0	0	0	0	0	-22.72	1	0.86
ASF1BNT	ACO2	ACO2	12|5|9	26	8.67	3	1|10|4|16	0	0	0	0	0	-22.31	1.12	0.84
ASF1BNT	RPL17	RPL17	9|16|1	26	8.67	3	13|25|19|38	0	0	0	0	0	-101.73	0.36	0.89
ASF1BNT	ATP5L	ATP5L	9|9|8	26	8.67	3	7|7|6|11	0	0	0	0	0	-18.32	1.12	0.85
ASF1BNT	CHAMP1	CHAMP1	10|9|7	26	8.67	3	60|68|58|91	0	0	0	0	0	-279.7	0.13	0.89
ASF1BNT	WDR18	WDR18	13|9|4	26	8.67	3	8|12|9|20	0	0	0	0	0	-42.73	0.71	0.87
ASF1BNT	YARS2	YARS2	17|7|2	26	8.67	3	2|22|3|24	0	0	0	0	0	-49.53	0.68	0.87
ASF1BNT	NOL6	NOL6	13|8|4	25	8.33	3	32|68|48|82	0	0	0	0	0	-238.79	0.14	0.89
ASF1BNT	TIMM44	TIMM44	17|7|1	25	8.33	3	6|15|6|38	0	0	0	0	0	-68	0.51	0.88
ASF1BNT	XPOT	XPOT	24|0|1	25	8.33	3	0|13|0|29	0	0	0	0	0	-46.45	0.79	0.83
ASF1BNT	RPL28	RPL28	6|9|10	25	8.33	3	16|17|14|27	0	0	0	0	0	-63.89	0.45	0.89
ASF1BNT	SSR4	SSR4	12|8|5	25	8.33	3	2|8|5|11	0	0	0	0	0	-18.05	1.28	0.83
ASF1BNT	RPL30	RPL30	10|8|7	25	8.33	3	8|13|8|15	0	0	0	0	0	-31.82	0.76	0.89
ASF1BNT	MDC1	MDC1	16|6|3	25	8.33	3	45|113|52|115	0	0	0	0	0	-348.15	0.1	0.89
ASF1BNT	SUGP2	SUGP2	18|5|2	25	8.33	3	28|72|35|92	0	0	0	0	0	-243.55	0.15	0.89
ASF1BNT	IPO4	IPO4	24|1|0	25	8.33	3	3|17|0|23	0	0	0	0	0	-47.82	0.78	0.83
ASF1BNT	STRBP	STRBP	14|8|3	25	8.33	3	0|13|3|21	0	0	0	0	0	-32.05	0.9	0.85
ASF1BNT	MRE11A	MRE11A	16|6|3	25	8.33	3	31|48|33|66	0	0	0	0	0	-185.44	0.19	0.89
ASF1BNT	IQGAP1	IQGAP1	23|2|0	25	8.33	3	11|66|19|71	0	0	0	0	0	-186.23	0.2	0.89
ASF1BNT	TUBGCP2	TUBGCP2	17|7|1	25	8.33	3	0|23|2|20	0	0	0	0	0	-46.11	0.74	0.86
ASF1BNT	VPS26A	VPS26A	15|6|4	25	8.33	3	6|15|10|14	0	0	0	0	0	-38.84	0.74	0.86
ASF1BNT	HNRNPF	HNRNPF	12|8|5	25	8.33	3	32|53|38|41	0	0	0	0	0	-163.28	0.2	0.89
ASF1BNT	GTF3C4	GTF3C4	18|4|2	24	8	3	1|22|3|19	0	0	0	0	0	-43.08	0.71	0.85
ASF1BNT	EXOSC10	EXOSC10	9|10|5	24	8	3	24|73|34|70	0	0	0	0	0	-202.86	0.16	0.89
ASF1BNT	YTHDF2	YTHDF2	14|6|4	24	8	3	2|10|5|15	0	0	0	0	0	-25.23	1	0.84
ASF1BNT	TEX10	TEX10	13|9|2	24	8	3	2|38|8|33	0	0	0	0	0	-81.89	0.4	0.89
ASF1BNT	RPL27	RPL27	11|4|9	24	8	3	9|15|4|26	0	0	0	0	0	-47.44	0.59	0.89
ASF1BNT	RDH11	RDH11	11|10|3	24	8	3	2|10|3|14	0	0	0	0	0	-24.29	1.1	0.84
ASF1BNT	RDX	RDX	21|2|1	24	8	3	2|10|2|20	0	0	0	0	0	-34.39	0.94	0.81
ASF1BNT	EMC1	EMC1	16|5|3	24	8	3	1|16|2|18	0	0	0	0	0	-32.11	0.86	0.84
ASF1BNT	BPTF	BPTF	14|5|5	24	8	3	16|39|21|57	0	0	0	0	0	-128.71	0.24	0.89
ASF1BNT	RBBP6	RBBP6	17|5|2	24	8	3	37|65|49|110	0	0	0	0	0	-281.46	0.12	0.89
ASF1BNT	ATRX	ATRX	19|2|3	24	8	3	3|19|2|44	0	0	0	0	0	-67.51	0.47	0.87
ASF1BNT	LANCL1	LANCL1	12|7|5	24	8	3	6|9|7|12	0	0	0	0	0	-25.87	0.94	0.85
ASF1BNT	LAS1L	LAS1L	18|6|0	24	8	3	23|32|21|36	0	0	0	0	0	-125.8	0.29	0.89
ASF1BNT	EIF5A	EIF5A	14|6|4	24	8	3	3|15|6|18	0	0	0	0	0	-35.23	0.76	0.86
ASF1BNT	CSNK2A2	CSNK2A2	14|7|3	24	8	3	0|18|0|23	0	0	0	0	0	-36.02	0.78	0.86
ASF1BNT	PSPC1	PSPC1	12|8|3	23	7.67	3	26|36|29|46	0	0	0	0	0	-140.69	0.22	0.89
ASF1BNT	EEF1A2	EEF1A2	12|7|4	23	7.67	3	0|15|4|16	0	0	0	0	0	-28.01	0.88	0.85
ASF1BNT	EMD	EMD	15|3|5	23	7.67	3	3|12|8|15	0	0	0	0	0	-33.72	0.81	0.85
ASF1BNT	ZMPSTE24	ZMPSTE24	12|8|3	23	7.67	3	6|18|6|17	0	0	0	0	0	-42.98	0.65	0.87
ASF1BNT	PGM2	PGM2	18|4|1	23	7.67	3	4|9|6|19	0	0	0	0	0	-39.01	0.81	0.84
ASF1BNT	KIF23	KIF23	8|9|6	23	7.67	3	12|33|22|49	0	0	0	0	0	-107.43	0.26	0.89
ASF1BNT	PPP2R5D	PPP2R5D	11|10|2	23	7.67	3	1|36|10|26	0	0	0	0	0	-73.23	0.42	0.89
ASF1BNT	RPS24	RPS24	12|7|4	23	7.67	3	6|16|8|16	0	0	0	0	0	-39.66	0.67	0.87
ASF1BNT	ABCF2	ABCF2	13|5|5	23	7.67	3	2|31|6|27	0	0	0	0	0	-57.09	0.46	0.89
ASF1BNT	PSMG1	PSMG1	10|9|4	23	7.67	3	1|7|3|12	0	0	0	0	0	-16.69	1.33	0.82
ASF1BNT	RBM17	RBM17	14|7|2	23	7.67	3	32|28|30|50	0	0	0	0	0	-147.73	0.22	0.89
ASF1BNT	RAD50	RAD50	21|1|1	23	7.67	3	1|17|2|31	0	0	0	0	0	-52.61	0.6	0.86
ASF1BNT	USP7	USP7	22|0|1	23	7.67	3	1|31|9|41	0	0	0	0	0	-91.12	0.37	0.88
ASF1BNT	CNN3	CNN3	15|6|2	23	7.67	3	6|18|6|18	0	0	0	0	0	-46.74	0.64	0.87
ASF1BNT	TAF9	TAF9	7|11|5	23	7.67	3	16|20|18|26	0	0	0	0	0	-72.93	0.38	0.89
ASF1BNT	POLD1	POLD1	20|3|0	23	7.67	3	3|25|4|33	0	0	0	0	0	-72.2	0.47	0.87
ASF1BNT	KIAA1279	KIAA1279	18|2|2	22	7.33	3	0|12|0|17	0	0.01	0	0.01	0	-26.19	1.01	0.79
ASF1BNT	GTF3C5	GTF3C5	14|5|3	22	7.33	3	8|32|14|38	0	0	0	0	0	-90.78	0.32	0.89
ASF1BNT	ZFR	ZFR	14|6|2	22	7.33	3	16|44|18|53	0	0	0	0	0	-137.15	0.22	0.89
ASF1BNT	RPL21	RPL21	7|8|7	22	7.33	3	9|11|9|18	0	0	0	0	0	-34.59	0.62	0.89
ASF1BNT	TWF1	TWF1	14|5|3	22	7.33	3	3|15|7|12	0	0	0	0	0	-32.63	0.79	0.85
ASF1BNT	ZMYM4	ZMYM4	14|4|4	22	7.33	3	14|31|19|55	0	0	0	0	0	-116.75	0.25	0.89
ASF1BNT	NOL11	NOL11	12|10|0	22	7.33	3	9|24|15|21	0	0	0	0	0	-77.51	0.43	0.89
ASF1BNT	CDK2	CDK2	12|9|1	22	7.33	3	2|19|5|26	0	0	0	0	0	-53.86	0.56	0.89
ASF1BNT	MAP1B	MAP1B	19|2|1	22	7.33	3	3|15|3|24	0	0	0	0	0	-46.27	0.65	0.85
ASF1BNT	MOGS	MOGS	13|8|1	22	7.33	3	1|20|5|23	0	0	0	0	0	-50.62	0.6	0.87
ASF1BNT	FAF2	FAF2	14|7|1	22	7.33	3	2|10|4|22	0	0	0	0	0	-38.72	0.77	0.85
ASF1BNT	SNRPE	SNRPE	8|9|5	22	7.33	3	6|9|6|11	0	0	0	0	0	-23.93	0.92	0.86
ASF1BNT	PDS5A	PDS5A	13|7|2	22	7.33	3	13|66|17|72	0	0	0	0	0	-177.73	0.17	0.89
ASF1BNT	SEC24C	SEC24C	18|3|1	22	7.33	3	2|16|3|20	0	0	0	0	0	-41.98	0.72	0.85
ASF1BNT	CCDC47	CCDC47	15|7|0	22	7.33	3	0|12|1|26	0	0	0	0	0	-43.24	0.75	0.85
ASF1BNT	CUL4B	CUL4B	19|3|0	22	7.33	3	13|38|21|55	0	0	0	0	0	-141.74	0.23	0.89
ASF1BNT	VRK1	VRK1	10|12|0	22	7.33	3	8|21|13|29	0	0	0	0	0	-79.46	0.41	0.89
ASF1BNT	TECR	TECR	12|7|3	22	7.33	3	7|22|13|24	0	0	0	0	0	-63.13	0.44	0.89
ASF1BNT	HNRNPUL1	HNRNPUL1	18|3|1	22	7.33	3	2|12|4|23	0	0	0	0	0	-41.93	0.72	0.85
ASF1BNT	KHSRP	KHSRP	6|6|10	22	7.33	3	25|45|31|53	0	0	0	0	0	-148.72	0.19	0.89
ASF1BNT	LETM1	LETM1	14|5|3	22	7.33	3	0|12|2|22	0	0	0	0	0	-30.92	0.81	0.85
ASF1BNT	DPM1	DPM1	10|8|4	22	7.33	3	3|10|4|14	0	0	0	0	0	-24.41	0.95	0.85
ASF1BNT	CYCS	CYCS	1|13|8	22	7.33	3	3|11|8|16	0	0	0	0	0	-39.21	0.77	0.86
ASF1BNT	CYC1	CYC1	10|7|5	22	7.33	3	4|9|7|12	0	0	0	0	0	-23.86	0.92	0.85
ASF1BNT	NELFA	NELFA	9|10|2	21	7	3	10|31|16|27	0	0	0	0	0	-85.79	0.33	0.89
ASF1BNT	AP2A2	AP2A2	17|4|0	21	7	3	0|25|3|26	0	0	0	0	0	-59.93	0.52	0.87
ASF1BNT	TRIM25	TRIM25	15|5|1	21	7	3	5|20|10|34	0	0	0	0	0	-72.61	0.41	0.89
ASF1BNT	SRRM2	SRRM2	10|2|9	21	7	3	10|44|27|47	0	0	0	0	0	-133.88	0.22	0.89
ASF1BNT	GSPT1	GSPT1	17|3|1	21	7	3	1|13|1|23	0	0	0	0	0	-38.56	0.74	0.84
ASF1BNT	NDUFA9	NDUFA9	13|5|3	21	7	3	1|27|6|30	0	0	0	0	0	-60.34	0.44	0.89
ASF1BNT	SART1	SART1	14|5|2	21	7	3	54|85|60|80	0	0	0	0	0	-302.34	0.1	0.89
ASF1BNT	CNP	CNP	13|6|2	21	7	3	0|18|3|20	0	0	0	0	0	-38.82	0.68	0.86
ASF1BNT	NUDC	NUDC	10|6|5	21	7	3	4|10|11|12	0	0	0	0	0	-28.72	0.76	0.86
ASF1BNT	PSMD4	PSMD4	9|6|6	21	7	3	8|10|8|12	0	0	0	0	0	-27.88	0.74	0.89
ASF1BNT	JUP	JUP	11|4|6	21	7	3	0|8|1|15	0	0	0	0	0	-17.17	1.17	0.82
ASF1BNT	CAPN1	CAPN1	16|5|0	21	7	3	0|11|2|13	0	0.01	0	0.01	0	-29.23	1.08	0.79
ASF1BNT	RPS14	RPS14	8|4|9	21	7	3	6|17|7|29	0	0	0	0	0	-52.6	0.47	0.89
ASF1BNT	LBR	LBR	13|7|1	21	7	3	18|30|19|33	0	0	0	0	0	-107.61	0.28	0.89
ASF1BNT	CSK	CSK	13|6|2	21	7	3	4|26|11|25	0	0	0	0	0	-65.95	0.42	0.89
ASF1BNT	RFC5	RFC5	15|4|2	21	7	3	1|9|1|20	0	0	0	0	0	-28.34	0.9	0.83
ASF1BNT	CEBPZ	CEBPZ	14|5|2	21	7	3	6|40|8|31	0	0	0	0	0	-86.35	0.33	0.89
ASF1BNT	TFRC	TFRC	16|2|3	21	7	3	0|12|0|14	0	0.01	0	0.01	0	-23.21	1.08	0.79
ASF1BNT	TROVE2	TROVE2	14|4|3	21	7	3	0|16|0|15	0	0	0	0	0	-25.98	0.9	0.83
ASF1BNT	ORC3	ORC3	13|5|3	21	7	3	7|25|10|25	0	0	0	0	0	-64.04	0.42	0.89
ASF1BNT	MDN1	MDN1	17|1|2	20	6.67	3	1|20|3|43	0	0	0	0	0	-70.01	0.4	0.88
ASF1BNT	NUP107	NUP107	14|4|2	20	6.67	3	4|29|6|23	0	0	0	0	0	-61.44	0.43	0.89
ASF1BNT	PAPOLA	PAPOLA	15|5|0	20	6.67	3	4|24|6|20	0	0	0	0	0	-60.26	0.49	0.87
ASF1BNT	PUF60	PUF60	16|3|1	20	6.67	3	7|24|11|26	0	0	0	0	0	-71.79	0.39	0.89
ASF1BNT	SRPK1	SRPK1	17|2|1	20	6.67	3	2|13|3|26	0	0	0	0	0	-45.05	0.61	0.86
ASF1BNT	DDX27	DDX27	12|6|2	20	6.67	3	23|42|30|48	0	0	0	0	0	-150.97	0.19	0.89
ASF1BNT	GNAS	GNAS	15|3|2	20	6.67	3	4|16|6|19	0	0	0	0	0	-43.46	0.59	0.86
ASF1BNT	IKBKAP	IKBKAP	19|1|0	20	6.67	3	1|14|0|29	0	0	0	0	0	-48.65	0.61	0.85
ASF1BNT	UFL1	UFL1	14|5|1	20	6.67	3	0|25|3|23	0	0	0	0	0	-52.69	0.52	0.87
ASF1BNT	BZW1	BZW1	13|4|3	20	6.67	3	0|14|5|15	0	0	0	0	0	-29.24	0.78	0.85
ASF1BNT	SF3A1	SF3A1	13|2|5	20	6.67	3	46|62|58|75	0	0	0	0	0	-260.1	0.11	0.89
ASF1BNT	SF3A3	SF3A3	13|2|5	20	6.67	3	4|14|8|13	0	0	0	0	0	-37.48	0.68	0.86
ASF1BNT	ADSS	ADSS	10|4|6	20	6.67	3	4|15|4|9	0	0	0	0	0	-25.32	0.83	0.85
ASF1BNT	TMX1	TMX1	9|5|6	20	6.67	3	5|4|5|10	0	0	0	0	0	-16.5	1.11	0.84
ASF1BNT	RPRD2	RPRD2	12|8|0	20	6.67	3	32|62|42|71	0	0	0	0	0	-231.78	0.13	0.89
ASF1BNT	ZNF384	ZNF384	7|10|3	20	6.67	3	7|18|12|25	0	0	0	0	0	-58.84	0.43	0.89
ASF1BNT	AGL	AGL	18|1|0	19	6.33	3	0|9|0|22	0	0	0	0	0	-34.41	0.82	0.81
ASF1BNT	NCBP1	NCBP1	13|5|1	19	6.33	3	1|18|2|21	0	0	0	0	0	-42.97	0.6	0.86
ASF1BNT	NOL9	NOL9	10|8|1	19	6.33	3	3|17|4|23	0	0	0	0	0	-48.56	0.54	0.89
ASF1BNT	SPG20	SPG20	16|2|1	19	6.33	3	3|9|5|13	0	0	0	0	0	-30.65	0.84	0.82
ASF1BNT	NCOR1	NCOR1	14|2|3	19	6.33	3	26|67|25|97	0	0	0	0	0	-230.03	0.12	0.89
ASF1BNT	ADH5	ADH5	13|1|5	19	6.33	3	2|11|2|16	0	0	0	0	0	-31.35	0.82	0.84
ASF1BNT	RPL34	RPL34	2|12|5	19	6.33	3	7|8|8|15	0	0	0	0	0	-36.61	0.67	0.86
ASF1BNT	UBE2M	UBE2M	9|7|3	19	6.33	3	3|8|5|6	0	0	0	0	0	-18.03	1.15	0.83
ASF1BNT	DHX16	DHX16	15|4|0	19	6.33	3	3|25|10|26	0	0	0	0	0	-71.34	0.4	0.89
ASF1BNT	PRKAG1	PRKAG1	15|4|0	19	6.33	3	6|12|7|12	0	0	0	0	0	-42.24	0.68	0.85
ASF1BNT	PELP1	PELP1	16|3|0	19	6.33	3	0|20|2|17	0	0	0	0	0	-43.41	0.65	0.85
ASF1BNT	DRG2	DRG2	10|6|3	19	6.33	3	1|15|4|21	0	0	0	0	0	-36.26	0.62	0.89
ASF1BNT	2007-09-01	2007-09-01	8|1|10	19	6.33	3	1|14|3|19	0	0	0	0	0	-37.63	0.68	0.86
ASF1BNT	ACIN1	ACIN1	11|4|4	19	6.33	3	37|66|54|89	0	0	0	0	0	-256.53	0.1	0.89
ASF1BNT	SYNCRIP	SYNCRIP	9|8|2	19	6.33	3	8|30|12|20	0	0	0	0	0	-70.43	0.36	0.89
ASF1BNT	NOP14	NOP14	9|7|3	19	6.33	3	24|40|29|51	0	0	0	0	0	-148.11	0.18	0.89
ASF1BNT	STAG2	STAG2	15|3|1	19	6.33	3	11|34|21|46	0	0	0	0	0	-120.31	0.23	0.89
ASF1BNT	STT3A	STT3A	12|4|3	19	6.33	3	12|14|10|20	0	0	0	0	0	-52.95	0.45	0.89
ASF1BNT	DNM1L	DNM1L	17|1|1	19	6.33	3	0|26|0|11	0	0	0	0	0	-37.28	0.68	0.84
ASF1BNT	RAB21	RAB21	9|3|6	18	6	3	2|13|2|15	0	0	0	0	0	-27.14	0.75	0.86
ASF1BNT	YKT6	YKT6	13|3|2	18	6	3	0|11|4|12	0	0	0	0	0	-24.56	0.89	0.82
ASF1BNT	NSUN2	NSUN2	12|4|2	18	6	3	37|55|47|63	0	0	0	0	0	-216.66	0.12	0.89
ASF1BNT	ARPC3	ARPC3	10|4|4	18	6	3	3|9|3|12	0	0	0	0	0	-20.6	0.89	0.84
ASF1BNT	RPL35	RPL35	6|8|4	18	6	3	6|8|6|20	0	0	0	0	0	-33.18	0.6	0.89
ASF1BNT	TTC37	TTC37	18|0|0	18	6	3	0|17|1|28	0	0	0	0	0	-50.97	0.52	0.86
ASF1BNT	ERO1L	ERO1L	13|3|2	18	6	3	3|12|2|17	0	0	0	0	0	-31.7	0.71	0.85
ASF1BNT	DDX17	DDX17	9|4|5	18	6	3	14|24|13|36	0	0	0	0	0	-82.54	0.28	0.89
ASF1BNT	TFIP11	TFIP11	16|1|1	18	6	3	15|48|29|61	0	0	0	0	0	-165.84	0.16	0.89
ASF1BNT	NUP210	NUP210	13|4|1	18	6	3	4|19|5|31	0	0	0	0	0	-61.55	0.41	0.89
ASF1BNT	SRPRB	SRPRB	10|4|4	18	6	3	4|17|5|13	0	0	0	0	0	-32.3	0.62	0.87
ASF1BNT	SALL2	SALL2	9|8|1	18	6	3	11|24|14|40	0	0	0	0	0	-94.83	0.27	0.89
ASF1BNT	NOC3L	NOC3L	6|9|3	18	6	3	14|41|24|39	0	0	0	0	0	-119.41	0.2	0.89
ASF1BNT	CSTF3	CSTF3	15|3|0	18	6	3	2|22|6|25	0	0	0	0	0	-61.27	0.44	0.87
ASF1BNT	RPS23	RPS23	9|2|7	18	6	3	6|11|7|15	0	0	0	0	0	-37.59	0.62	0.89
ASF1BNT	PREP	PREP	17|1|0	18	6	3	0|12|0|24	0	0	0	0	0	-39.82	0.67	0.84
ASF1BNT	FLII	FLII	15|3|0	18	6	3	0|8|1|22	0	0	0	0	0	-34.44	0.77	0.83
ASF1BNT	TSR1	TSR1	11|5|2	18	6	3	4|30|8|26	0	0	0	0	0	-67.92	0.35	0.89
ASF1BNT	HBS1L	HBS1L	12|5|1	18	6	3	0|19|2|23	0	0	0	0	0	-45	0.55	0.87
ASF1BNT	POLR2A	POLR2A	14|2|2	18	6	3	0|20|0|22	0	0	0	0	0	-39.75	0.57	0.86
ASF1BNT	ZC3H11A	ZC3H11A	10|5|3	18	6	3	35|54|39|65	0	0	0	0	0	-202.22	0.12	0.89
ASF1BNT	OSBP	OSBP	14|2|2	18	6	3	0|12|0|16	0	0	0	0	0	-25.14	0.86	0.82
ASF1BNT	SACM1L	SACM1L	12|5|1	18	6	3	0|8|0|20	0	0	0	0	0	-27.66	0.86	0.83
ASF1BNT	CTNNA1	CTNNA1	15|3|0	18	6	3	0|16|0|19	0	0	0	0	0	-38.92	0.69	0.84
ASF1BNT	NOC4L	NOC4L	12|6|0	18	6	3	0|19|0|17	0	0	0	0	0	-39.92	0.67	0.85
ASF1BNT	AQR	AQR	14|4|0	18	6	3	0|28|1|33	0	0	0	0	0	-68.7	0.39	0.89
ASF1BNT	AHCTF1	AHCTF1	8|7|2	17	5.67	3	101|142|96|166	0	0	0	0	0	-554.59	0.04	0.89
ASF1BNT	TJP1	TJP1	12|2|3	17	5.67	3	0|12|5|14	0	0	0	0	0	-28.65	0.73	0.84
ASF1BNT	PTPN1	PTPN1	13|2|2	17	5.67	3	0|10|0|16	0	0	0	0	0	-23.17	0.87	0.82
ASF1BNT	MYO1B	MYO1B	15|0|2	17	5.67	3	0|12|0|12	0	0.01	0	0.01	0	-26.82	0.94	0.78
ASF1BNT	EBP	EBP	6|6|5	17	5.67	3	6|8|4|5	0	0	0	0	0	-15.64	0.99	0.85
ASF1BNT	SEC61A1	SEC61A1	6|4|7	17	5.67	3	4|10|5|16	0	0	0	0	0	-28.36	0.65	0.89
ASF1BNT	USMG5	USMG5	7|5|5	17	5.67	3	4|6|5|8	0	0	0	0	0	-15.64	0.99	0.84
ASF1BNT	WDR43	WDR43	12|4|1	17	5.67	3	2|12|1|16	0	0	0	0	0	-31.29	0.73	0.84
ASF1BNT	MTDH	MTDH	13|3|1	17	5.67	3	2|12|4|17	0	0	0	0	0	-35.71	0.65	0.85
ASF1BNT	NCAPG	NCAPG	13|4|0	17	5.67	3	3|22|2|26	0	0	0	0	0	-58.88	0.43	0.89
ASF1BNT	MTHFD1L	MTHFD1L	12|4|1	17	5.67	3	0|15|3|20	0	0	0	0	0	-38.66	0.6	0.86
ASF1BNT	BMS1	BMS1	14|3|0	17	5.67	3	14|52|20|70	0	0	0	0	0	-173.99	0.15	0.89
ASF1BNT	VAMP3	VAMP3	7|5|5	17	5.67	3	2|4|2|7	0	0	0	0	0	-8.49	1.51	0.8
ASF1BNT	MAPRE1	MAPRE1	12|3|2	17	5.67	3	3|11|8|13	0	0	0	0	0	-33.26	0.65	0.85
ASF1BNT	SMARCA4	SMARCA4	11|4|2	17	5.67	3	6|36|13|48	0	0	0	0	0	-106.09	0.22	0.89
ASF1BNT	SURF4	SURF4	8|6|3	17	5.67	3	2|11|3|9	0	0	0	0	0	-20.49	0.91	0.84
ASF1BNT	YTHDC2	YTHDC2	16|1|0	17	5.67	3	0|26|3|28	0	0	0	0	0	-63.22	0.4	0.87
ASF1BNT	MOB1A	MOB1A	5|6|6	17	5.67	3	0|11|4|8	0	0	0	0	0	-15.13	0.99	0.84
ASF1BNT	RAB10	RAB10	10|4|3	17	5.67	3	4|10|5|9	0	0	0	0	0	-23.9	0.81	0.84
ASF1BNT	DNAAF5	DNAAF5	16|1|0	17	5.67	3	1|14|1|21	0	0	0	0	0	-41.12	0.61	0.84
ASF1BNT	CIRH1A	CIRH1A	8|6|3	17	5.67	3	0|17|2|21	0	0	0	0	0	-35.07	0.57	0.89
ASF1BNT	CCAR1	CCAR1	13|3|1	17	5.67	3	2|14|5|28	0	0	0	0	0	-50.55	0.46	0.87
ASF1BNT	SERBP1	SERBP1	7|4|5	16	5.33	3	10|28|2|29	0	0	0	0	0	-62.97	0.31	0.89
ASF1BNT	ABCF1	ABCF1	9|5|2	16	5.33	3	0|20|6|27	0	0	0	0	0	-51.61	0.4	0.89
ASF1BNT	CISD2	CISD2	4|8|4	16	5.33	3	4|8|5|15	0	0	0	0	0	-25.37	0.67	0.89
ASF1BNT	AP1M1	AP1M1	10|2|4	16	5.33	3	2|25|11|25	0	0	0	0	0	-62.64	0.34	0.89
[truncated: 858 more rows]

## Sheet: SAINT_ASF1B_NT_Results_interact
Bait	Prey	PreyGene	Spec	SpecSum	AvgSpec	NumReplicates	ctrlCounts	AvgP	MaxP	TopoAvgP	TopoMaxP	SaintScore	logOddsScore	FoldChange	BFDR	BioGrid	Hum Cell Map
[truncated: 2,145 more rows]

[truncated: 2 more sheets: PROSTAR_ASF1B_HU_filter_Log2FC, PROSTAR_ASF1B_HU_Outlier_list]
