# Supplementary material for: Replisome Proximal Protein Associations and Dynamic Proteomic Changes at Stalled Replication Forks
Source: Mol Cell Proteomics. 2024 Apr 13;23(5):100767. doi: 10.1016/j.mcpro.2024.100767 (PMC11101681; doi:10.1016/j.mcpro.2024.100767)
Supplement: Supplemental Table S12 [file mmc12.xlsx]

## Sheet: SAINT_NT_CHAF1B vs HEK293
Bait	Prey	PreyGene	Spec	SpecSum	AvgSpec	NumReplicates	ctrlCounts	AvgP	MaxP	TopoAvgP	TopoMaxP	SaintScore	logOddsScore	FoldChange	BFDR	boosted_by
CHAF1BNT	CHAF1B	CHAF1B	113|118|75	306	102	3	2|0|0	1	1	1	1	1	42.24	153	0
CHAF1BNT	MKI67	MKI67	83|113|15	211	70.33	3	0|0|0	1	1	1	1	1	23.91	703.33	0		SAINT score (HEK293 as control) ≥ 0.95 and Min AvgSpec = 5
CHAF1BNT	NCL	NCL	46|51|24	121	40.33	3	0|1|0	1	1	1	1	1	79.25	121	0
CHAF1BNT	AHCTF1	AHCTF1	47|64|3	114	38	3	0|0|0	1	1	1	1	1	4.98	380	0
CHAF1BNT	DVL2	DVL2	44|55|15	114	38	3	0|0|0	1	1	1	1	1	23.91	380	0
CHAF1BNT	RBM27	RBM27	40|50|15	105	35	3	0|0|0	1	1	1	1	1	23.91	350	0
CHAF1BNT	AMBP	AMBP	19|31|48	98	32.67	3	0|0|0	1	1	1	1	1	29.86	326.67	0
CHAF1BNT	NASP	NASP	27|26|4	57	19	3	0|0|0	1	1	1	1	1	6.73	190	0
CHAF1BNT	DVL3	DVL3	23|27|6	56	18.67	3	0|0|0	1	1	1	1	1	10.04	186.67	0
CHAF1BNT	BCLAF1	BCLAF1	25|26|5	56	18.67	3	1|0|0	1	1	1	1	1	8.38	56	0
CHAF1BNT	CHAF1A	CHAF1A	21|29|3	53	17.67	3	0|0|0	1	1	1	1	1	4.98	176.67	0
CHAF1BNT	NUDC	NUDC	19|23|8	50	16.67	3	1|0|0	1	1	1	1	1	17.49	50	0
CHAF1BNT	NPM1	NPM1	22|23|4	49	16.33	3	1|0|0	1	1	1	1	1	5.67	49	0
CHAF1BNT	TCOF1	TCOF1	13|26|5	44	14.67	3	0|0|0	1	1	1	1	1	8.41	146.67	0
CHAF1BNT	THRAP3	THRAP3	16|22|3	41	13.67	3	0|0|0	1	1	1	1	1	4.98	136.67	0
CHAF1BNT	CD2BP2	CD2BP2	16|16|6	38	12.67	3	0|0|0	1	1	1	1	1	10.04	126.67	0
CHAF1BNT	NACA	NACA	13|13|9	35	11.67	3	0|0|0	1	1	1	1	1	14.79	116.67	0
CHAF1BNT	NELFA	NELFA	17|14|3	34	11.33	3	0|0|0	1	1	1	1	1	4.98	113.33	0
CHAF1BNT	TAF9	TAF9	11|16|4	31	10.33	3	0|0|0	1	1	1	1	1	6.73	103.33	0
CHAF1BNT	PCNP	PCNP	10|10|7	27	9	3	0|0|0	1	1	1	1	1	11.65	90	0
CHAF1BNT	WDR70	WDR70	8|13|4	25	8.33	3	0|0|0	1	1	1	1	1	6.73	83.33	0
CHAF1BNT	HBB	HBB	9|8|7	24	8	3	1|0|0	1	1	1	1	1	14.31	24	0
CHAF1BNT	PSPC1	PSPC1	7|9|3	19	6.33	3	0|0|0	1	1	1	1	1	4.98	63.33	0
CHAF1BNT	TOX4	TOX4	8|8|3	19	6.33	3	0|0|0	1	1	1	1	1	4.98	63.33	0
CHAF1BNT	HCFC1	HCFC1	41|53|16	110	36.67	3	5|0|0	0.99	1	0.99	1	0.99	3.53	22	0
CHAF1BNT	SF3B2	SF3B2	14|19|2	35	11.67	3	0|0|0	0.99	1	0.99	1	0.99	3.14	116.67	0
CHAF1BNT	NSFL1C	NSFL1C	9|10|2	21	7	3	0|0|0	0.99	1	0.99	1	0.99	3.14	70	0
CHAF1BNT	TXNL1	TXNL1	7|11|2	20	6.67	3	0|0|0	0.99	1	0.99	1	0.99	3.14	66.67	0
CHAF1BNT	CBX1	CBX1	8|5|2	15	5	3	0|0|0	0.99	1	0.99	1	0.99	3.14	50	0
CHAF1BNT	LPL	LPL	2|3|5	10	3.33	3	0|0|0	0.98	1	0.98	1	0.98	3.14	33.33	0
CHAF1BNT	NONO	NONO	58|68|33	159	53	3	22|0|0	0.95	0.98	0.95	0.98	0.95	2.09	7.23	0
CHAF1BNT	HNRNPF	HNRNPF	10|12|2	24	8	3	1|0|0	0.91	1	0.91	1	0.91	0.99	24	0
CHAF1BNT	HNRNPD	HNRNPD	9|13|2	24	8	3	2|0|0	0.81	1	0.81	1	0.81	-0.23	12	0.01
CHAF1BNT	RPL14	RPL14	8|9|7	24	8	3	3|3|1	0.8	0.95	0.8	0.95	0.8	0.49	3.43	0.01
CHAF1BNT	SNRPD3	SNRPD3	5|5|2	12	4	3	2|0|0	0.75	0.9	0.75	0.9	0.75	-0.23	6	0.02
CHAF1BNT	NAT10	NAT10	31|40|0	71	23.67	3	4|0|0	0.67	1	0.67	1	0.67	-5.47	17.75	0.19
CHAF1BNT	SMCHD1	SMCHD1	24|28|1	53	17.67	3	0|0|0	0.67	1	0.67	1	0.67	1.11	176.67	0.03
CHAF1BNT	CHAMP1	CHAMP1	15|21|0	36	12	3	0|0|0	0.67	1	0.67	1	0.67	-1.4	120	0.03
CHAF1BNT	ADNP	ADNP	12|19|0	31	10.33	3	0|0|0	0.67	1	0.67	1	0.67	-1.4	103.33	0.07
CHAF1BNT	GPKOW	GPKOW	13|17|1	31	10.33	3	0|0|0	0.67	1	0.67	1	0.67	1.11	103.33	0.04
CHAF1BNT	DVL1	DVL1	13|14|0	27	9	3	0|0|0	0.67	1	0.67	1	0.67	-1.4	90	0.06
CHAF1BNT	L3MBTL3	L3MBTL3	13|14|0	27	9	3	0|0|0	0.67	1	0.67	1	0.67	-1.4	90	0.06
CHAF1BNT	NUP50	NUP50	12|13|0	25	8.33	3	0|0|0	0.67	1	0.67	1	0.67	-1.4	83.33	0.08
CHAF1BNT	ZBTB33	ZBTB33	11|14|0	25	8.33	3	0|0|0	0.67	1	0.67	1	0.67	-1.4	83.33	0.08
CHAF1BNT	WAPAL	WAPAL	10|12|0	22	7.33	3	0|0|0	0.67	1	0.67	1	0.67	-1.4	73.33	0.09
CHAF1BNT	SART1	SART1	7|15|0	22	7.33	3	0|0|0	0.67	1	0.67	1	0.67	-1.4	73.33	0.11
CHAF1BNT	RPL17	RPL17	9|11|1	21	7	3	1|0|0	0.67	1	0.67	1	0.67	-0.8	21	0.05
CHAF1BNT	RNF219	RNF219	11|9|0	20	6.67	3	0|0|0	0.67	1	0.67	1	0.67	-1.4	66.67	0.09
CHAF1BNT	KNOP1	KNOP1	6|14|0	20	6.67	3	0|0|0	0.67	1	0.67	1	0.67	-1.4	66.67	0.14
CHAF1BNT	EBNA1BP2	EBNA1BP2	7|13|0	20	6.67	3	0|0|0	0.67	1	0.67	1	0.67	-1.4	66.67	0.12
CHAF1BNT	U2AF2	U2AF2	9|9|1	19	6.33	3	0|0|0	0.67	1	0.67	1	0.67	1.11	63.33	0.1
CHAF1BNT	RIF1	RIF1	7|12|0	19	6.33	3	0|0|0	0.67	1	0.67	1	0.67	-1.4	63.33	0.12
CHAF1BNT	NOL6	NOL6	6|13|0	19	6.33	3	1|0|0	0.67	1	0.67	1	0.67	-2.21	19	0.13
CHAF1BNT	MRE11A	MRE11A	9|10|0	19	6.33	3	0|0|0	0.67	1	0.67	1	0.67	-1.4	63.33	0.1
CHAF1BNT	DDX42	DDX42	6|12|0	18	6	3	0|0|0	0.67	1	0.67	1	0.67	-1.4	60	0.14
CHAF1BNT	SAFB	SAFB	7|11|0	18	6	3	0|0|0	0.67	1	0.67	1	0.67	-1.4	60	0.13
CHAF1BNT	MGA	MGA	8|9|0	17	5.67	3	0|0|0	0.67	1	0.67	1	0.67	-1.4	56.67	0.11
CHAF1BNT	YEATS2	YEATS2	6|11|0	17	5.67	3	0|0|0	0.67	1	0.67	1	0.67	-1.4	56.67	0.14
CHAF1BNT	TPX2	TPX2	5|12|0	17	5.67	3	0|0|0	0.67	1	0.67	1	0.67	-1.4	56.67	0.17
CHAF1BNT	DNTTIP2	DNTTIP2	7|9|0	16	5.33	3	0|0|0	0.67	1	0.67	1	0.67	-1.4	53.33	0.13
CHAF1BNT	ZC3H11A	ZC3H11A	6|10|0	16	5.33	3	0|0|0	0.67	1	0.67	1	0.67	-1.4	53.33	0.15
CHAF1BNT	CASC5	CASC5	6|10|0	16	5.33	3	0|0|0	0.67	1	0.67	1	0.67	-1.4	53.33	0.15
CHAF1BNT	NUP153	NUP153	6|10|0	16	5.33	3	0|0|0	0.67	1	0.67	1	0.67	-1.4	53.33	0.15
CHAF1BNT	GNL2	GNL2	8|6|0	14	4.67	3	0|0|0	0.67	1	0.67	1	0.67	-1.4	46.67	0.16
CHAF1BNT	PPM1G	PPM1G	5|9|0	14	4.67	3	0|0|0	0.67	1	0.67	1	0.67	-1.4	46.67	0.17
CHAF1BNT	SALL2	SALL2	6|7|1	14	4.67	3	0|0|0	0.67	1	0.67	1	0.67	1.11	46.67	0.16
CHAF1BNT	SF3A1	SF3A1	5|7|1	13	4.33	3	1|0|0	0.67	1	0.67	1	0.67	-0.8	13	0.18
CHAF1BNT	MDC1	MDC1	6|6|1	13	4.33	3	0|0|0	0.67	1	0.67	1	0.67	1.11	43.33	0.16
CHAF1BNT	NSUN2	NSUN2	5|8|0	13	4.33	3	1|0|0	0.67	1	0.67	1	0.67	-2.21	13	0.17
CHAF1BNT	RBM25	RBM25	7|6|0	13	4.33	3	0|0|0	0.67	1	0.67	1	0.67	-1.4	43.33	0.16
CHAF1BNT	APBB1	APBB1	4|7|1	12	4	3	0|0|0	0.67	1	0.67	1	0.67	1.11	40	0.19
CHAF1BNT	ZNF384	ZNF384	5|7|0	12	4	3	0|0|0	0.67	1	0.67	1	0.67	-1.4	40	0.18
CHAF1BNT	LIN54	LIN54	6|6|0	12	4	3	0|0|0	0.67	1	0.67	1	0.67	-1.4	40	0.16
CHAF1BNT	RBM17	RBM17	5|6|0	11	3.67	3	0|0|0	0.67	1	0.67	1	0.67	-1.4	36.67	0.18
CHAF1BNT	KMT2A	KMT2A	5|6|0	11	3.67	3	0|0|0	0.67	1	0.67	1	0.67	-1.4	36.67	0.18
CHAF1BNT	MTA1	MTA1	5|6|0	11	3.67	3	0|0|0	0.67	1	0.67	1	0.67	-1.4	36.67	0.18
CHAF1BNT	RPL35	RPL35	5|6|0	11	3.67	3	1|0|0	0.67	1	0.67	1	0.67	-2.21	11	0.18
CHAF1BNT	LRIF1	LRIF1	5|5|0	10	3.33	3	0|0|0	0.67	1	0.67	1	0.67	-1.4	33.33	0.19
CHAF1BNT	SNW1	SNW1	4|6|0	10	3.33	3	0|0|0	0.67	1	0.67	1	0.67	-1.4	33.33	0.2
CHAF1BNT	H1FX	H1FX	4|5|0	9	3	3	0|0|0	0.67	1	0.67	1	0.67	-1.4	30	0.2
CHAF1BNT	CFDP1	CFDP1	4|5|0	9	3	3	0|0|0	0.67	1	0.67	1	0.67	-1.4	30	0.2
CHAF1BNT	SON	SON	4|5|0	9	3	3	0|0|0	0.67	1	0.67	1	0.67	-1.4	30	0.2
CHAF1BNT	SERBP1	SERBP1	4|4|0	8	2.67	3	0|0|0	0.67	1	0.67	1	0.67	-1.4	26.67	0.2
CHAF1BNT	STMN1	STMN1	4|4|0	8	2.67	3	0|0|0	0.67	1	0.67	1	0.67	-1.4	26.67	0.2
CHAF1BNT	RPL31	RPL31	4|4|0	8	2.67	3	0|0|0	0.67	1	0.67	1	0.67	-1.4	26.67	0.2
CHAF1BNT	HNRNPA0	HNRNPA0	8|10|1	19	6.33	3	2|0|0	0.66	1	0.66	1	0.66	-1.53	9.5	0.22
CHAF1BNT	BAZ1B	BAZ1B	3|6|0	9	3	3	0|0|0	0.66	1	0.66	1	0.66	-1.4	30	0.21
CHAF1BNT	GATAD2B	GATAD2B	3|6|0	9	3	3	0|0|0	0.66	1	0.66	1	0.66	-1.4	30	0.21
CHAF1BNT	MAZ	MAZ	3|5|0	8	2.67	3	0|0|0	0.66	1	0.66	1	0.66	-1.4	26.67	0.21
CHAF1BNT	CBX5	CBX5	5|3|0	8	2.67	3	0|0|0	0.66	1	0.66	1	0.66	-1.4	26.67	0.21
CHAF1BNT	CHERP	CHERP	3|5|0	8	2.67	3	0|0|0	0.66	1	0.66	1	0.66	-1.4	26.67	0.21
CHAF1BNT	UTP14A	UTP14A	3|4|0	7	2.33	3	0|0|0	0.66	1	0.66	1	0.66	-1.4	23.33	0.21
CHAF1BNT	NOLC1	NOLC1	4|3|0	7	2.33	3	0|0|0	0.66	1	0.66	1	0.66	-1.4	23.33	0.21
CHAF1BNT	HMGN2	HMGN2	3|4|0	7	2.33	3	0|0|0	0.66	1	0.66	1	0.66	-1.4	23.33	0.21
CHAF1BNT	TAF9B	TAF9B	4|3|0	7	2.33	3	0|0|0	0.66	1	0.66	1	0.66	-1.4	23.33	0.21
CHAF1BNT	RBBP6	RBBP6	4|3|0	7	2.33	3	0|0|0	0.66	1	0.66	1	0.66	-1.4	23.33	0.21
CHAF1BNT	RPS17	RPS17	3|4|0	7	2.33	3	0|0|0	0.66	1	0.66	1	0.66	-1.4	23.33	0.21
CHAF1BNT	RPRD2	RPRD2	3|3|0	6	2	3	0|0|0	0.66	0.99	0.66	0.99	0.66	-1.4	20	0.22
CHAF1BNT	ILKAP	ILKAP	3|3|0	6	2	3	0|0|0	0.66	0.99	0.66	0.99	0.66	-1.4	20	0.22
CHAF1BNT	NOP56	NOP56	14|17|0	31	10.33	3	5|0|1	0.65	0.98	0.65	0.98	0.65	-8.11	5.17	0.24
CHAF1BNT	RPL24	RPL24	10|7|2	19	6.33	3	3|1|1	0.65	1	0.65	1	0.65	-3.92	3.8	0.24
CHAF1BNT	RPL23	RPL23	6|11|0	17	5.67	3	2|0|0	0.65	1	0.65	1	0.65	-3.57	8.5	0.24
CHAF1BNT	EMSY	EMSY	3|9|0	12	4	3	1|0|0	0.65	1	0.65	1	0.65	-2.21	12	0.22
CHAF1BNT	C19ORF43	C19ORF43	2|6|0	8	2.67	3	0|0|0	0.65	1	0.65	1	0.65	-1.4	26.67	0.23
CHAF1BNT	HP1BP3	HP1BP3	2|6|0	8	2.67	3	0|0|0	0.65	1	0.65	1	0.65	-1.4	26.67	0.23
CHAF1BNT	SRP14	SRP14	4|3|0	7	2.33	3	1|0|0	0.65	1	0.65	1	0.65	-2.21	7	0.23
CHAF1BNT	KRI1	KRI1	5|2|0	7	2.33	3	0|0|0	0.65	1	0.65	1	0.65	-1.4	23.33	0.23
CHAF1BNT	ERCC5	ERCC5	2|5|0	7	2.33	3	0|0|0	0.65	1	0.65	1	0.65	-1.4	23.33	0.23
CHAF1BNT	NIFK	NIFK	4|3|0	7	2.33	3	1|0|0	0.65	1	0.65	1	0.65	-2.21	7	0.23
CHAF1BNT	SNRPD2	SNRPD2	2|4|0	6	2	3	0|0|0	0.65	1	0.65	1	0.65	-1.4	20	0.23
CHAF1BNT	KIF23	KIF23	2|4|0	6	2	3	0|0|0	0.65	1	0.65	1	0.65	-1.4	20	0.23
CHAF1BNT	HMGB3	HMGB3	2|3|0	5	1.67	3	0|0|0	0.65	0.99	0.65	0.99	0.65	-1.4	16.67	0.24
CHAF1BNT	ZNF638	ZNF638	2|3|0	5	1.67	3	0|0|0	0.65	0.99	0.65	0.99	0.65	-1.4	16.67	0.24
CHAF1BNT	PRCC	PRCC	3|2|0	5	1.67	3	0|0|0	0.65	0.99	0.65	0.99	0.65	-1.4	16.67	0.24
CHAF1BNT	BBX	BBX	2|3|0	5	1.67	3	0|0|0	0.65	0.99	0.65	0.99	0.65	-1.4	16.67	0.24
CHAF1BNT	POLD3	POLD3	2|3|0	5	1.67	3	0|0|0	0.65	0.99	0.65	0.99	0.65	-1.4	16.67	0.24
CHAF1BNT	CDC5L	CDC5L	2|3|0	5	1.67	3	0|0|0	0.65	0.99	0.65	0.99	0.65	-1.4	16.67	0.24
CHAF1BNT	GPATCH4	GPATCH4	3|2|0	5	1.67	3	0|0|0	0.65	0.99	0.65	0.99	0.65	-1.4	16.67	0.24
CHAF1BNT	SF3B1	SF3B1	41|56|3	100	33.33	3	20|0|0	0.64	0.98	0.64	0.98	0.64	-19.66	5	0.24
CHAF1BNT	ZC3H14	ZC3H14	2|2|0	4	1.33	3	0|0|0	0.64	0.96	0.64	0.96	0.64	-1.4	13.33	0.25
CHAF1BNT	SNRPA1	SNRPA1	2|2|0	4	1.33	3	0|0|0	0.64	0.96	0.64	0.96	0.64	-1.4	13.33	0.25
CHAF1BNT	HDGFRP2	HDGFRP2	2|2|0	4	1.33	3	0|0|0	0.64	0.96	0.64	0.96	0.64	-1.4	13.33	0.25
CHAF1BNT	SAFB2	SAFB2	2|2|0	4	1.33	3	0|0|0	0.64	0.96	0.64	0.96	0.64	-1.4	13.33	0.25
CHAF1BNT	NVL	NVL	2|2|0	4	1.33	3	0|0|0	0.64	0.96	0.64	0.96	0.64	-1.4	13.33	0.25
CHAF1BNT	ZNF318	ZNF318	2|2|0	4	1.33	3	0|0|0	0.64	0.96	0.64	0.96	0.64	-1.4	13.33	0.25
CHAF1BNT	FHL1	FHL1	2|2|0	4	1.33	3	0|0|0	0.64	0.96	0.64	0.96	0.64	-1.4	13.33	0.25
CHAF1BNT	VWA8	VWA8	2|2|0	4	1.33	3	0|0|0	0.64	0.96	0.64	0.96	0.64	-1.4	13.33	0.25
CHAF1BNT	PIAS2	PIAS2	2|2|0	4	1.33	3	0|0|0	0.64	0.96	0.64	0.96	0.64	-1.4	13.33	0.25
CHAF1BNT	DDX21	DDX21	24|27|6	57	19	3	11|2|6	0.63	0.97	0.63	0.97	0.63	-14.12	3	0.26
CHAF1BNT	MYBBP1A	MYBBP1A	20|28|0	48	16	3	10|0|0	0.63	0.97	0.63	0.97	0.63	-13.46	4.8	0.26
CHAF1BNT	RPL7A	RPL7A	14|21|5	40	13.33	3	7|2|4	0.63	1	0.63	1	0.63	-8.89	3.08	0.26
CHAF1BNT	KPRP	KPRP	27|1|7	35	11.67	3	3|0|0	0.63	1	0.63	1	0.63	-2.59	11.67	0.25
CHAF1BNT	RPL13	RPL13	11|11|4	26	8.67	3	6|0|0	0.63	0.87	0.63	0.87	0.63	-1.61	4.33	0.25
CHAF1BNT	ACIN1	ACIN1	5|8|0	13	4.33	3	0|0|2	0.63	0.99	0.63	0.99	0.63	-3.57	6.5	0.26
CHAF1BNT	PARP1	PARP1	81|94|34	209	69.67	3	39|3|16	0.62	0.97	0.62	0.97	0.62	-22.16	3.6	0.26
CHAF1BNT	NOP2	NOP2	9|15|1	25	8.33	3	5|0|0	0.61	0.96	0.61	0.96	0.61	-5.03	5	0.26
CHAF1BNT	RPS14	RPS14	9|10|0	19	6.33	3	4|0|0	0.61	0.93	0.61	0.93	0.61	-5.47	4.75	0.26
CHAF1BNT	HNRNPR	HNRNPR	17|19|3	39	13	3	9|1|1	0.6	0.92	0.6	0.92	0.6	-8.91	3.55	0.27
CHAF1BNT	CCAR2	CCAR2	15|20|1	36	12	3	9|0|0	0.6	0.93	0.6	0.93	0.6	-9.44	4	0.26
CHAF1BNT	U2SURP	U2SURP	11|21|0	32	10.67	3	7|0|0	0.6	0.97	0.6	0.97	0.6	-9.35	4.57	0.26
CHAF1BNT	LBR	LBR	8|10|0	18	6	3	4|0|0	0.6	0.93	0.6	0.93	0.6	-5.47	4.5	0.26
CHAF1BNT	RPS25	RPS25	5|5|1	11	3.67	3	2|0|0	0.6	0.9	0.6	0.9	0.6	-1.53	5.5	0.26
CHAF1BNT	RPL26	RPL26	5|5|0	10	3.33	3	2|0|0	0.6	0.9	0.6	0.9	0.6	-3.57	5	0.26
CHAF1BNT	RPS13	RPS13	13|13|2	28	9.33	3	7|0|0	0.59	0.88	0.59	0.88	0.59	-5.52	4	0.27
CHAF1BNT	RSL1D1	RSL1D1	9|15|0	24	8	3	5|1|1	0.59	0.99	0.59	0.99	0.59	-9.86	3.43	0.27
CHAF1BNT	FANCI	FANCI	4|6|0	10	3.33	3	2|0|0	0.59	0.95	0.59	0.95	0.59	-3.57	5	0.27
CHAF1BNT	RPL23A	RPL23A	6|7|1	14	4.67	3	3|0|0	0.58	0.9	0.58	0.9	0.58	-2.59	4.67	0.27
CHAF1BNT	NCOR1	NCOR1	2|6|0	8	2.67	3	1|0|0	0.58	1	0.58	1	0.58	-2.21	8	0.27
CHAF1BNT	RBM10	RBM10	2|5|0	7	2.33	3	0|0|1	0.58	1	0.58	1	0.58	-2.21	7	0.27
CHAF1BNT	GTPBP4	GTPBP4	2|4|0	6	2	3	1|0|0	0.58	1	0.58	1	0.58	-2.21	6	0.27
CHAF1BNT	RPL7L1	RPL7L1	2|4|0	6	2	3	1|0|0	0.58	1	0.58	1	0.58	-2.21	6	0.27
CHAF1BNT	SFPQ	SFPQ	7|11|0	18	6	3	5|0|0	0.56	0.91	0.56	0.91	0.56	-6.95	3.6	0.28
CHAF1BNT	HNRNPAB	HNRNPAB	6|6|1	13	4.33	3	3|0|0	0.56	0.84	0.56	0.84	0.56	-2.59	4.33	0.28
CHAF1BNT	RPL29	RPL29	2|3|0	5	1.67	3	1|0|0	0.56	0.96	0.56	0.96	0.56	-2.21	5	0.28
CHAF1BNT	RPL37A	RPL37A	2|3|0	5	1.67	3	1|0|0	0.56	0.96	0.56	0.96	0.56	-2.21	5	0.28
CHAF1BNT	RPL6	RPL6	22|21|7	50	16.67	3	12|2|2	0.55	0.85	0.55	0.85	0.55	-8.82	3.13	0.28
CHAF1BNT	RPL27	RPL27	9|8|0	17	5.67	3	5|0|0	0.55	0.85	0.55	0.85	0.55	-6.95	3.4	0.28
CHAF1BNT	RPL19	RPL19	5|7|0	12	4	3	3|0|0	0.55	0.9	0.55	0.9	0.55	-3.99	4	0.28
CHAF1BNT	RPS19	RPS19	10|11|0	21	7	3	7|0|0	0.54	0.84	0.54	0.84	0.54	-9.35	3	0.28
CHAF1BNT	SYNCRIP	SYNCRIP	5|6|1	12	4	3	3|0|0	0.54	0.84	0.54	0.84	0.54	-2.59	4	0.29
CHAF1BNT	RPS7	RPS7	5|6|0	11	3.67	3	3|0|0	0.54	0.84	0.54	0.84	0.54	-3.99	3.67	0.29
CHAF1BNT	RALY	RALY	4|4|0	8	2.67	3	2|0|0	0.54	0.81	0.54	0.81	0.54	-3.57	4	0.28
CHAF1BNT	HNRNPA1	HNRNPA1	36|46|13	95	31.67	3	28|0|1	0.53	0.92	0.53	0.92	0.53	-14.89	3.28	0.29
CHAF1BNT	HNRNPA3	HNRNPA3	7|14|0	21	7	3	6|0|0	0.53	0.93	0.53	0.93	0.53	-7.84	3.5	0.29
CHAF1BNT	RPL8	RPL8	5|7|2	14	4.67	3	4|0|0	0.53	0.82	0.53	0.82	0.53	-2.06	3.5	0.29
CHAF1BNT	RBMX	RBMX	4|4|2	10	3.33	3	3|0|0	0.53	0.67	0.53	0.67	0.53	-1.07	3.33	0.29
CHAF1BNT	SET	SET	6|9|0	15	5	3	5|0|0	0.51	0.85	0.51	0.85	0.51	-6.95	3	0.29
CHAF1BNT	RPS20	RPS20	6|6|1	13	4.33	3	4|0|0	0.51	0.76	0.51	0.76	0.51	-3.78	3.25	0.29
CHAF1BNT	CPSF6	CPSF6	2|2|0	4	1.33	3	0|0|1	0.49	0.73	0.49	0.73	0.49	-2.21	4	0.29
CHAF1BNT	KIF21A	KIF21A	2|2|0	4	1.33	3	1|0|0	0.49	0.73	0.49	0.73	0.49	-2.21	4	0.29
CHAF1BNT	TOP1	TOP1	3|7|0	10	3.33	3	2|0|1	0.48	0.99	0.48	0.99	0.48	-4.44	3.33	0.3
CHAF1BNT	DKC1	DKC1	4|5|0	9	3	3	3|0|0	0.48	0.77	0.48	0.77	0.48	-3.99	3	0.3
CHAF1BNT	RPS11	RPS11	7|8|0	15	5	3	6|0|0	0.47	0.75	0.47	0.75	0.47	-7.84	2.5	0.3
CHAF1BNT	FTSJ3	FTSJ3	7|12|2	21	7	3	7|0|0	0.46	0.86	0.46	0.86	0.46	-5.52	3	0.3
CHAF1BNT	EBP	EBP	5|6|2	13	4.33	3	3|1|1	0.45	0.79	0.45	0.79	0.45	-3.92	2.6	0.3
CHAF1BNT	SUB1	SUB1	3|3|1	7	2.33	3	2|0|0	0.44	0.66	0.44	0.66	0.44	-1.53	3.5	0.31
CHAF1BNT	RPS23	RPS23	3|3|1	7	2.33	3	2|0|0	0.44	0.66	0.44	0.66	0.44	-1.53	3.5	0.31
CHAF1BNT	PREX1	PREX1	2|2|2	6	2	3	2|0|0	0.44	0.44	0.44	0.44	0.44	-0.23	3	0.3
CHAF1BNT	VRK1	VRK1	3|3|0	6	2	3	2|0|0	0.44	0.66	0.44	0.66	0.44	-3.57	3	0.31
CHAF1BNT	IGF2BP1	IGF2BP1	6|8|0	14	4.67	3	6|0|0	0.42	0.75	0.42	0.75	0.42	-7.84	2.33	0.31
CHAF1BNT	RPL38	RPL38	3|5|0	8	2.67	3	3|0|0	0.42	0.77	0.42	0.77	0.42	-3.99	2.67	0.31
CHAF1BNT	DEK	DEK	5|11|1	17	5.67	3	4|0|2	0.41	0.96	0.41	0.96	0.41	-6.29	2.83	0.31
CHAF1BNT	CDK13	CDK13	4|5|0	9	3	3	2|1|1	0.41	0.76	0.41	0.76	0.41	-5.92	2.25	0.31
CHAF1BNT	HIST1H2BC	HIST1H2BC	31|34|23	88	29.33	3	18|7|3	0.38	0.72	0.38	0.72	0.38	-5	3.14	0.32
CHAF1BNT	RPS18	RPS18	8|7|0	15	5	3	7|0|0	0.38	0.64	0.38	0.64	0.38	-9.35	2.14	0.32
CHAF1BNT	EXOSC9	EXOSC9	2|5|0	7	2.33	3	3|0|0	0.34	0.77	0.34	0.77	0.34	-3.99	2.33	0.32
CHAF1BNT	NOP58	NOP58	6|16|0	22	7.33	3	7|1|1	0.33	0.93	0.33	0.93	0.33	-12.35	2.44	0.34
CHAF1BNT	KHDRBS1	KHDRBS1	8|8|0	16	5.33	3	8|0|0	0.33	0.5	0.33	0.5	0.33	-10.86	2	0.33
CHAF1BNT	S100A8	S100A8	2|2|3	7	2.33	3	3|0|0	0.33	0.49	0.33	0.49	0.33	-1.07	2.33	0.32
CHAF1BNT	EXOSC10	EXOSC10	1|4|0	5	1.67	3	0|0|0	0.33	1	0.33	1	0.33	-1.4	16.67	0.32
CHAF1BNT	PSMD4	PSMD4	1|4|0	5	1.67	3	0|0|0	0.33	1	0.33	1	0.33	-1.4	16.67	0.32
CHAF1BNT	FIP1L1	FIP1L1	1|4|0	5	1.67	3	0|0|0	0.33	1	0.33	1	0.33	-1.4	16.67	0.32
CHAF1BNT	DNAJB1	DNAJB1	0|5|0	5	1.67	3	0|0|0	0.33	1	0.33	1	0.33	-1.4	16.67	0.32
CHAF1BNT	DDX55	DDX55	1|3|0	4	1.33	3	0|0|0	0.33	0.99	0.33	0.99	0.33	-1.4	13.33	0.33
CHAF1BNT	SUGP2	SUGP2	1|3|0	4	1.33	3	0|0|0	0.33	0.99	0.33	0.99	0.33	-1.4	13.33	0.33
CHAF1BNT	TCEB2	TCEB2	3|1|0	4	1.33	3	0|0|0	0.33	0.99	0.33	0.99	0.33	-1.4	13.33	0.33
CHAF1BNT	SUGT1	SUGT1	1|3|0	4	1.33	3	0|0|0	0.33	0.99	0.33	0.99	0.33	-1.4	13.33	0.33
CHAF1BNT	TP53	TP53	3|1|0	4	1.33	3	0|0|0	0.33	0.99	0.33	0.99	0.33	-1.4	13.33	0.33
CHAF1BNT	ZNF536	ZNF536	1|3|0	4	1.33	3	0|0|0	0.33	0.99	0.33	0.99	0.33	-1.4	13.33	0.33
CHAF1BNT	THOC2	THOC2	1|3|0	4	1.33	3	0|0|0	0.33	0.99	0.33	0.99	0.33	-1.4	13.33	0.33
CHAF1BNT	LGALS7	LGALS7	0|0|3	3	1	3	0|0|0	0.33	0.99	0.33	0.99	0.33	-1.4	10	0.33
CHAF1BNT	TOP2A	TOP2A	6|19|0	25	8.33	3	8|1|1	0.32	0.94	0.32	0.94	0.32	-13.8	2.5	0.35
CHAF1BNT	RPS27	RPS27	7|7|2	16	5.33	3	5|1|1	0.32	0.47	0.32	0.47	0.32	-6.03	2.29	0.38
CHAF1BNT	RPS24	RPS24	3|5|1	9	3	3	4|0|0	0.32	0.67	0.32	0.67	0.32	-3.78	2.25	0.35
CHAF1BNT	RPL36	RPL36	1|3|0	4	1.33	3	1|0|0	0.32	0.96	0.32	0.96	0.32	-2.21	4	0.35
CHAF1BNT	YBX1	YBX1	1|2|0	3	1	3	0|0|0	0.32	0.96	0.32	0.96	0.32	-1.4	10	0.35
CHAF1BNT	JAGN1	JAGN1	1|2|0	3	1	3	0|0|0	0.32	0.96	0.32	0.96	0.32	-1.4	10	0.35
CHAF1BNT	PPP1R10	PPP1R10	2|1|0	3	1	3	0|0|0	0.32	0.96	0.32	0.96	0.32	-1.4	10	0.35
CHAF1BNT	ZNF207	ZNF207	1|2|0	3	1	3	0|0|0	0.32	0.96	0.32	0.96	0.32	-1.4	10	0.35
CHAF1BNT	CDCA2	CDCA2	1|2|0	3	1	3	0|0|0	0.32	0.96	0.32	0.96	0.32	-1.4	10	0.35
CHAF1BNT	DHX38	DHX38	2|1|0	3	1	3	0|0|0	0.32	0.96	0.32	0.96	0.32	-1.4	10	0.35
CHAF1BNT	GTF2A1	GTF2A1	1|2|0	3	1	3	0|0|0	0.32	0.96	0.32	0.96	0.32	-1.4	10	0.35
CHAF1BNT	ASF1B	ASF1B	1|2|0	3	1	3	0|0|0	0.32	0.96	0.32	0.96	0.32	-1.4	10	0.35
CHAF1BNT	WBP11	WBP11	2|1|0	3	1	3	0|0|0	0.32	0.96	0.32	0.96	0.32	-1.4	10	0.35
CHAF1BNT	IK	IK	1|2|0	3	1	3	0|0|0	0.32	0.96	0.32	0.96	0.32	-1.4	10	0.35
CHAF1BNT	KDELR2	KDELR2	1|2|0	3	1	3	0|0|0	0.32	0.96	0.32	0.96	0.32	-1.4	10	0.35
CHAF1BNT	TMEM97	TMEM97	1|2|0	3	1	3	0|0|0	0.32	0.96	0.32	0.96	0.32	-1.4	10	0.35
CHAF1BNT	LTN1	LTN1	2|1|0	3	1	3	0|0|0	0.32	0.96	0.32	0.96	0.32	-1.4	10	0.35
CHAF1BNT	PRC1	PRC1	0|2|0	2	0.67	3	0|0|0	0.32	0.96	0.32	0.96	0.32	-1.4	6.67	0.35
CHAF1BNT	QRICH1	QRICH1	0|2|0	2	0.67	3	0|0|0	0.32	0.96	0.32	0.96	0.32	-1.4	6.67	0.35
CHAF1BNT	MED1	MED1	0|2|0	2	0.67	3	0|0|0	0.32	0.96	0.32	0.96	0.32	-1.4	6.67	0.35
CHAF1BNT	CCNT1	CCNT1	0|2|0	2	0.67	3	0|0|0	0.32	0.96	0.32	0.96	0.32	-1.4	6.67	0.35
CHAF1BNT	SRSF3	SRSF3	2|4|1	7	2.33	3	2|0|1	0.3	0.72	0.3	0.72	0.3	-3.03	2.33	0.38
CHAF1BNT	ZFR	ZFR	0|5|0	5	1.67	3	2|0|0	0.3	0.9	0.3	0.9	0.3	-3.57	2.5	0.38
CHAF1BNT	BYSL	BYSL	2|2|0	4	1.33	3	2|0|0	0.3	0.44	0.3	0.44	0.3	-3.57	2	0.38
CHAF1BNT	APEX1	APEX1	6|12|0	18	6	3	9|0|0	0.29	0.78	0.29	0.78	0.29	-11.95	2	0.38
CHAF1BNT	DDX18	DDX18	6|10|0	16	5.33	3	7|0|1	0.29	0.72	0.29	0.72	0.29	-11.03	2	0.38
CHAF1BNT	DSG1	DSG1	16|0|2	18	6	3	10|0|1	0.28	0.84	0.28	0.84	0.28	-15.11	1.64	0.39
CHAF1BNT	HSD17B12	HSD17B12	3|4|0	7	2.33	3	4|0|0	0.27	0.51	0.27	0.51	0.27	-5.47	1.75	0.39
CHAF1BNT	CYCS	CYCS	3|4|0	7	2.33	3	4|0|0	0.27	0.51	0.27	0.51	0.27	-5.47	1.75	0.39
CHAF1BNT	JUP	JUP	30|4|10	44	14.67	3	22|0|1	0.26	0.77	0.26	0.77	0.26	-21.58	1.91	0.39
CHAF1BNT	RPL30	RPL30	6|9|4	19	6.33	3	6|1|1	0.26	0.62	0.26	0.62	0.26	-4.1	2.38	0.39
CHAF1BNT	TRIM28	TRIM28	26|35|12	73	24.33	3	28|0|0	0.25	0.68	0.25	0.68	0.25	-15.01	2.61	0.4
CHAF1BNT	EEF1A2	EEF1A2	5|4|0	9	3	3	3|2|0	0.25	0.5	0.25	0.5	0.25	-7.32	1.8	0.39
CHAF1BNT	KHSRP	KHSRP	5|4|0	9	3	3	4|0|1	0.25	0.47	0.25	0.47	0.25	-7.16	1.8	0.4
CHAF1BNT	DRG1	DRG1	2|3|0	5	1.67	3	3|0|0	0.25	0.49	0.25	0.49	0.25	-3.99	1.67	0.39
CHAF1BNT	NOC3L	NOC3L	1|2|1	4	1.33	3	1|0|0	0.24	0.73	0.24	0.73	0.24	-0.8	4	0.4
CHAF1BNT	PSIP1	PSIP1	1|2|0	3	1	3	1|0|0	0.24	0.73	0.24	0.73	0.24	-2.21	3	0.4
CHAF1BNT	WDR75	WDR75	1|2|0	3	1	3	1|0|0	0.24	0.73	0.24	0.73	0.24	-2.21	3	0.4
CHAF1BNT	TMEM14C	TMEM14C	1|2|0	3	1	3	1|0|0	0.24	0.73	0.24	0.73	0.24	-2.21	3	0.4
CHAF1BNT	ZNF507	ZNF507	0|2|0	2	0.67	3	1|0|0	0.24	0.73	0.24	0.73	0.24	-2.21	2	0.4
CHAF1BNT	NOP14	NOP14	0|2|0	2	0.67	3	1|0|0	0.24	0.73	0.24	0.73	0.24	-2.21	2	0.4
CHAF1BNT	UTP6	UTP6	0|0|2	2	0.67	3	1|0|0	0.24	0.73	0.24	0.73	0.24	-2.21	2	0.4
CHAF1BNT	DDX5	DDX5	11|14|2	27	9	3	12|1|0	0.23	0.52	0.23	0.52	0.23	-12.74	2.08	0.41
CHAF1BNT	FEN1	FEN1	5|7|0	12	4	3	6|1|0	0.21	0.47	0.21	0.47	0.21	-9.56	1.71	0.41
CHAF1BNT	RPS6	RPS6	9|7|3	19	6.33	3	6|3|0	0.2	0.45	0.2	0.45	0.2	-6.74	2.11	0.42
CHAF1BNT	HAT1	HAT1	6|6|1	13	4.33	3	6|0|1	0.2	0.3	0.2	0.3	0.2	-7.31	1.86	0.41
CHAF1BNT	PPP1CC	PPP1CC	6|4|0	10	3.33	3	4|0|2	0.2	0.48	0.2	0.48	0.2	-8.39	1.67	0.41
CHAF1BNT	SNRPD1	SNRPD1	9|11|2	22	7.33	3	8|1|2	0.18	0.41	0.18	0.41	0.18	-10.71	2	0.42
CHAF1BNT	HNRNPL	HNRNPL	11|11|0	22	7.33	3	11|0|1	0.18	0.28	0.18	0.28	0.18	-16.3	1.83	0.42
CHAF1BNT	SART3	SART3	3|7|0	10	3.33	3	7|0|0	0.18	0.51	0.18	0.51	0.18	-9.35	1.43	0.42
CHAF1BNT	RPL18	RPL18	17|21|9	47	15.67	3	9|9|6	0.17	0.49	0.17	0.49	0.17	-16.1	1.96	0.43
CHAF1BNT	DDX17	DDX17	7|6|0	13	4.33	3	8|0|0	0.17	0.34	0.17	0.34	0.17	-10.86	1.62	0.42
CHAF1BNT	RPL21	RPL21	3|3|2	8	2.67	3	3|0|1	0.17	0.22	0.17	0.22	0.17	-2.54	2	0.42
CHAF1BNT	RPL28	RPL28	2|2|2	6	2	3	2|0|1	0.17	0.17	0.17	0.17	0.17	-1.58	2	0.43
CHAF1BNT	CACYBP	CACYBP	1|5|0	6	2	3	5|0|0	0.17	0.52	0.17	0.52	0.17	-6.95	1.2	0.42
CHAF1BNT	CISD2	CISD2	2|2|0	4	1.33	3	3|0|0	0.17	0.26	0.17	0.26	0.17	-3.99	1.33	0.43
CHAF1BNT	H2AFY2	H2AFY2	2|2|0	4	1.33	3	3|0|0	0.17	0.26	0.17	0.26	0.17	-3.99	1.33	0.43
CHAF1BNT	SLC25A11	SLC25A11	7|11|0	18	6	3	11|0|0	0.16	0.45	0.16	0.45	0.16	-14.97	1.64	0.43
CHAF1BNT	SLC25A1	SLC25A1	1|3|0	4	1.33	3	3|0|0	0.16	0.49	0.16	0.49	0.16	-3.99	1.33	0.43
CHAF1BNT	DDHD1	DDHD1	2|1|1	4	1.33	3	0|2|0	0.15	0.44	0.15	0.44	0.15	-1.53	2	0.44
CHAF1BNT	CMYA5	CMYA5	2|1|1	4	1.33	3	2|0|0	0.15	0.44	0.15	0.44	0.15	-1.53	2	0.44
CHAF1BNT	CPSF7	CPSF7	2|1|0	3	1	3	2|0|0	0.15	0.44	0.15	0.44	0.15	-3.57	1.5	0.44
CHAF1BNT	STAG2	STAG2	2|1|0	3	1	3	2|0|0	0.15	0.44	0.15	0.44	0.15	-3.57	1.5	0.44
CHAF1BNT	CDIPT	CDIPT	0|2|0	2	0.67	3	2|0|0	0.15	0.44	0.15	0.44	0.15	-3.57	1	0.44
CHAF1BNT	ELAVL1	ELAVL1	2|3|0	5	1.67	3	4|0|0	0.14	0.3	0.14	0.3	0.14	-5.47	1.25	0.44
CHAF1BNT	RPA1	RPA1	12|16|1	29	9.67	3	16|0|0	0.13	0.35	0.13	0.35	0.13	-18.88	1.81	0.45
CHAF1BNT	MATR3	MATR3	8|10|0	18	6	3	11|0|0	0.13	0.31	0.13	0.31	0.13	-14.97	1.64	0.45
CHAF1BNT	HNRNPH1	HNRNPH1	0|2|0	2	0.67	3	1|0|1	0.13	0.39	0.13	0.39	0.13	-3.44	1	0.45
CHAF1BNT	SSRP1	SSRP1	13|21|0	34	11.33	3	19|0|1	0.12	0.36	0.12	0.36	0.12	-27.87	1.7	0.45
CHAF1BNT	LRRC59	LRRC59	7|15|2	24	8	3	13|1|1	0.11	0.34	0.11	0.34	0.11	-15.33	1.6	0.45
CHAF1BNT	HACD3	HACD3	9|12|1	22	7.33	3	13|0|0	0.11	0.28	0.11	0.28	0.11	-14.81	1.69	0.45
CHAF1BNT	FBLL1	FBLL1	2|2|1	5	1.67	3	2|0|1	0.11	0.17	0.11	0.17	0.11	-3.03	1.67	0.45
CHAF1BNT	CROCC	CROCC	2|0|3	5	1.67	3	3|1|0	0.1	0.22	0.1	0.22	0.1	-5.8	1.25	0.46
CHAF1BNT	CISD1	CISD1	3|1|0	4	1.33	3	4|0|0	0.1	0.3	0.1	0.3	0.1	-5.47	1	0.46
CHAF1BNT	AP1M1	AP1M1	1|2|0	3	1	3	3|0|0	0.09	0.26	0.09	0.26	0.09	-3.99	1	0.46
CHAF1BNT	ZNF451	ZNF451	2|1|0	3	1	3	3|0|0	0.09	0.26	0.09	0.26	0.09	-3.99	1	0.46
CHAF1BNT	FAM3C	FAM3C	2|1|0	3	1	3	3|0|0	0.09	0.26	0.09	0.26	0.09	-3.99	1	0.46
CHAF1BNT	HM13	HM13	1|2|0	3	1	3	3|0|0	0.09	0.26	0.09	0.26	0.09	-3.99	1	0.46
CHAF1BNT	SEC63	SEC63	0|2|0	2	0.67	3	3|0|0	0.09	0.26	0.09	0.26	0.09	-3.99	0.67	0.46
CHAF1BNT	PWP2	PWP2	0|2|0	2	0.67	3	3|0|0	0.09	0.26	0.09	0.26	0.09	-3.99	0.67	0.46
CHAF1BNT	RPL32	RPL32	0|2|0	2	0.67	3	3|0|0	0.09	0.26	0.09	0.26	0.09	-3.99	0.67	0.46
CHAF1BNT	ZMPSTE24	ZMPSTE24	2|2|0	4	1.33	3	4|0|0	0.08	0.11	0.08	0.11	0.08	-5.47	1	0.47
CHAF1BNT	SLC16A1	SLC16A1	2|2|0	4	1.33	3	4|0|0	0.08	0.11	0.08	0.11	0.08	-5.47	1	0.47
CHAF1BNT	RPS10	RPS10	7|9|4	20	6.67	3	10|0|1	0.07	0.17	0.07	0.17	0.07	-7.08	1.82	0.48
CHAF1BNT	H2AFV	H2AFV	7|6|2	15	5	3	5|2|2	0.07	0.16	0.07	0.16	0.07	-8.61	1.67	0.47
CHAF1BNT	BRIX1	BRIX1	4|7|0	11	3.67	3	9|0|0	0.07	0.19	0.07	0.19	0.07	-11.95	1.22	0.48
CHAF1BNT	DHX9	DHX9	64|82|11	157	52.33	3	59|5|4	0.06	0.18	0.06	0.18	0.06	-66.33	2.31	0.48
CHAF1BNT	RCC1	RCC1	6|10|0	16	5.33	3	12|0|0	0.06	0.18	0.06	0.18	0.06	-16.17	1.33	0.49
CHAF1BNT	RPL9	RPL9	3|7|0	10	3.33	3	9|0|0	0.06	0.19	0.06	0.19	0.06	-11.95	1.11	0.48
CHAF1BNT	USMG5	USMG5	4|3|0	7	2.33	3	5|0|1	0.06	0.13	0.06	0.13	0.06	-8.11	1.17	0.49
CHAF1BNT	NUDT21	NUDT21	1|5|0	6	2	3	7|0|0	0.06	0.18	0.06	0.18	0.06	-9.35	0.86	0.49
CHAF1BNT	RRP1B	RRP1B	2|3|0	5	1.67	3	5|0|0	0.06	0.15	0.06	0.15	0.06	-6.95	1	0.48
CHAF1BNT	PES1	PES1	1|4|0	5	1.67	3	6|0|0	0.06	0.17	0.06	0.17	0.06	-7.84	0.83	0.49
CHAF1BNT	PABPC1	PABPC1	3|2|0	5	1.67	3	5|0|0	0.06	0.15	0.06	0.15	0.06	-6.95	1	0.48
CHAF1BNT	TBL3	TBL3	1|3|0	4	1.33	3	5|0|0	0.05	0.15	0.05	0.15	0.05	-6.95	0.8	0.49
CHAF1BNT	TMPO	TMPO	8|14|14	36	12	3	15|1|1	0.04	0.06	0.04	0.06	0.04	-8.34	2.12	0.49
CHAF1BNT	RPL27A	RPL27A	4|4|1	9	3	3	6|0|1	0.04	0.06	0.04	0.06	0.04	-7.31	1.29	0.5
CHAF1BNT	AGAP3	AGAP3	2|0|2	4	1.33	3	1|2|1	0.04	0.06	0.04	0.06	0.04	-5.92	1	0.49
CHAF1BNT	RTN3	RTN3	2|1|0	3	1	3	4|0|0	0.04	0.11	0.04	0.11	0.04	-5.47	0.75	0.5
CHAF1BNT	LAS1L	LAS1L	1|2|0	3	1	3	4|0|0	0.04	0.11	0.04	0.11	0.04	-5.47	0.75	0.5
CHAF1BNT	AGK	AGK	0|2|0	2	0.67	3	4|0|0	0.04	0.11	0.04	0.11	0.04	-5.47	0.5	0.5
CHAF1BNT	HIST1H4A	HIST1H4A	81|74|35	190	63.33	3	37|16|24	0.03	0.08	0.03	0.08	0.03	-41.02	2.47	0.51
CHAF1BNT	SUPT16H	SUPT16H	22|26|2	50	16.67	3	26|0|1	0.03	0.09	0.03	0.09	0.03	-31.41	1.85	0.5
CHAF1BNT	COX4I1	COX4I1	7|7|0	14	4.67	3	11|0|0	0.03	0.04	0.03	0.04	0.03	-14.97	1.27	0.51
CHAF1BNT	PRMT5	PRMT5	4|8|0	12	4	3	11|0|0	0.03	0.09	0.03	0.09	0.03	-14.97	1.09	0.5
CHAF1BNT	SKIV2L2	SKIV2L2	1|6|0	7	2.33	3	9|0|0	0.03	0.09	0.03	0.09	0.03	-11.95	0.78	0.51
CHAF1BNT	PPIL1	PPIL1	2|2|0	4	1.33	3	5|0|0	0.03	0.04	0.03	0.04	0.03	-6.95	0.8	0.51
CHAF1BNT	H2AFY	H2AFY	17|20|5	42	14	3	14|3|6	0.02	0.04	0.02	0.04	0.02	-20.48	1.83	0.52
CHAF1BNT	HNRNPC	HNRNPC	13|11|5	29	9.67	3	11|1|4	0.02	0.06	0.02	0.06	0.02	-11.85	1.81	0.51
CHAF1BNT	HNRNPK	HNRNPK	11|15|1	27	9	3	17|0|1	0.02	0.07	0.02	0.07	0.02	-21.66	1.5	0.51
CHAF1BNT	RPL22	RPL22	4|6|2	12	4	3	6|2|1	0.02	0.05	0.02	0.05	0.02	-8.29	1.33	0.52
CHAF1BNT	HIST1H1C	HIST1H1C	4|4|1	9	3	3	3|1|3	0.02	0.03	0.02	0.03	0.02	-7.87	1.29	0.51
CHAF1BNT	SNRPE	SNRPE	2|5|2	9	3	3	6|0|2	0.02	0.05	0.02	0.05	0.02	-7.11	1.12	0.52
CHAF1BNT	AAAS	AAAS	1|3|0	4	1.33	3	6|0|0	0.02	0.06	0.02	0.06	0.02	-7.84	0.67	0.52
CHAF1BNT	NOC2L	NOC2L	1|3|0	4	1.33	3	6|0|0	0.02	0.06	0.02	0.06	0.02	-7.84	0.67	0.52
CHAF1BNT	DSP	DSP	21|2|16	39	13	3	24|0|0	0.01	0.04	0.01	0.04	0.01	-27.2	1.62	0.52
CHAF1BNT	SLC25A6	SLC25A6	12|12|2	26	8.67	3	15|1|1	0.01	0.01	0.01	0.01	0.01	-18.07	1.53	0.53
CHAF1BNT	RPS8	RPS8	9|11|5	25	8.33	3	13|0|2	0.01	0.03	0.01	0.03	0.01	-10.29	1.67	0.53
CHAF1BNT	RPL18A	RPL18A	9|8|1	18	6	3	9|0|4	0.01	0.03	0.01	0.03	0.01	-15.3	1.38	0.53
CHAF1BNT	RPL3	RPL3	7|8|0	15	5	3	13|0|0	0.01	0.02	0.01	0.02	0.01	-17.68	1.15	0.54
CHAF1BNT	ADAR	ADAR	5|8|1	14	4.67	3	13|0|0	0.01	0.02	0.01	0.02	0.01	-14.81	1.08	0.54
CHAF1BNT	RPL13A	RPL13A	7|6|1	14	4.67	3	8|2|1	0.01	0.02	0.01	0.02	0.01	-12.74	1.27	0.53
CHAF1BNT	SFXN1	SFXN1	5|6|0	11	3.67	3	10|1|0	0.01	0.01	0.01	0.01	0.01	-15.11	1	0.54
CHAF1BNT	VIM	VIM	6|5|0	11	3.67	3	7|1|2	0.01	0.02	0.01	0.02	0.01	-14.02	1.1	0.54
CHAF1BNT	RECQL	RECQL	3|4|0	7	2.33	3	8|0|0	0.01	0.03	0.01	0.03	0.01	-10.86	0.88	0.53
CHAF1BNT	GTF2I	GTF2I	1|4|0	5	1.67	3	8|0|0	0.01	0.03	0.01	0.03	0.01	-10.86	0.63	0.54
CHAF1BNT	EIF5A	EIF5A	0|4|1	5	1.67	3	6|2|0	0.01	0.02	0.01	0.02	0.01	-11.2	0.63	0.54
CHAF1BNT	EMG1	EMG1	1|3|0	4	1.33	3	7|0|0	0.01	0.02	0.01	0.02	0.01	-9.35	0.57	0.54
CHAF1BNT	RPS26	RPS26	1|2|0	3	1	3	5|0|0	0.01	0.04	0.01	0.04	0.01	-6.95	0.6	0.52
CHAF1BNT	TMEM33	TMEM33	1|2|0	3	1	3	5|0|0	0.01	0.04	0.01	0.04	0.01	-6.95	0.6	0.52
CHAF1BNT	ELAC2	ELAC2	2|0|0	2	0.67	3	5|0|0	0.01	0.04	0.01	0.04	0.01	-6.95	0.4	0.52
CHAF1BNT	PC	PC	162|161|93	416	138.67	3	354|148|157	0	0	0	0	0	-682.68	0.63	0.64
CHAF1BNT	PCCA	PCCA	119|116|70	305	101.67	3	231|91|93	0	0	0	0	0	-404.54	0.73	0.64
CHAF1BNT	MCCC1	MCCC1	103|123|60	286	95.33	3	204|87|86	0	0	0	0	0	-375.15	0.76	0.64
CHAF1BNT	PRKDC	PRKDC	69|98|2	169	56.33	3	134|7|6	0	0	0	0	0	-206.42	1.15	0.63
CHAF1BNT	EEF1A1	EEF1A1	45|43|37	125	41.67	3	69|25|25	0	0	0	0	0	-85.87	1.05	0.63
CHAF1BNT	GAPDH	GAPDH	48|49|26	123	41	3	61|21|13	0	0	0	0	0	-73.87	1.29	0.63
CHAF1BNT	EEF2	EEF2	47|58|11	116	38.67	3	121|17|21	0	0	0	0	0	-192.88	0.73	0.64
CHAF1BNT	PKM	PKM	47|48|16	111	37	3	76|7|14	0	0	0	0	0	-94.42	1.14	0.63
CHAF1BNT	GPI	GPI	39|45|14	98	32.67	3	65|18|16	0	0	0	0	0	-101.76	0.99	0.63
CHAF1BNT	LDHB	LDHB	35|38|17	90	30	3	64|21|14	0	0	0	0	0	-95.33	0.91	0.63
CHAF1BNT	ILF3	ILF3	36|46|6	88	29.33	3	48|2|4	0	0	0	0	0	-58.63	1.63	0.58
CHAF1BNT	TUBB	TUBB	34|30|22	86	28.67	3	88|13|26	0	0	0	0	0	-121.88	0.68	0.64
CHAF1BNT	LDHA	LDHA	36|33|15	84	28	3	61|17|17	0	0	0	0	0	-94.27	0.88	0.63
CHAF1BNT	HSP90AA1	HSP90AA1	31|41|10	82	27.33	3	127|25|15	0	0	0	0	0	-207.34	0.49	0.64
CHAF1BNT	XRCC6	XRCC6	37|39|5	81	27	3	35|3|13	0	0	0	0	0	-57.4	1.59	0.59
CHAF1BNT	CCT8	CCT8	34|35|11	80	26.67	3	62|9|8	0	0	0	0	0	-81.19	1.01	0.63
CHAF1BNT	PTBP1	PTBP1	32|38|9	79	26.33	3	33|5|7	0	0	0	0	0	-40.55	1.76	0.57
CHAF1BNT	HNRNPU	HNRNPU	31|37|11	79	26.33	3	63|1|4	0	0	0	0	0	-66.22	1.16	0.62
CHAF1BNT	FASN	FASN	28|45|5	78	26	3	131|0|5	0	0	0	0	0	-178.51	0.57	0.64
CHAF1BNT	TKT	TKT	32|37|5	74	24.67	3	62|1|9	0	0	0	0	0	-86.48	1.03	0.62
CHAF1BNT	EEF1G	EEF1G	27|32|13	72	24	3	42|8|16	0	0	0	0	0	-60.2	1.09	0.62
CHAF1BNT	SLC25A5	SLC25A5	23|26|18	67	22.33	3	33|13|12	0	0	0	0	0	-42.13	1.16	0.62
CHAF1BNT	RPS3	RPS3	24|25|18	67	22.33	3	38|14|11	0	0	0	0	0	-47.92	1.06	0.63
CHAF1BNT	ILF2	ILF2	27|31|8	66	22	3	39|6|7	0	0	0	0	0	-51.69	1.27	0.61
CHAF1BNT	HSPA1A	HSPA1A	26|22|17	65	21.67	3	60|8|8	0	0	0	0	0	-65.19	0.86	0.63
CHAF1BNT	RAN	RAN	20|25|17	62	20.67	3	36|10|15	0	0	0	0	0	-47.14	1.02	0.62
CHAF1BNT	FLNA	FLNA	20|22|14	56	18.67	3	41|0|1	0	0	0	0	0	-28.26	1.33	0.6
CHAF1BNT	XRCC5	XRCC5	22|32|1	55	18.33	3	63|0|8	0	0	0	0	0	-98.55	0.77	0.62
CHAF1BNT	DDX39B	DDX39B	19|28|7	54	18	3	45|12|7	0	0	0	0	0	-70.34	0.84	0.62
CHAF1BNT	EIF4A1	EIF4A1	20|24|9	53	17.67	3	75|9|16	0	0	0	0	0	-115.1	0.53	0.64
CHAF1BNT	HSP90AB1	HSP90AB1	22|22|6	50	16.67	3	79|18|10	0	0	0	0	0	-133.7	0.47	0.64
CHAF1BNT	HIST1H1E	HIST1H1E	21|18|11	50	16.67	3	13|11|8	0	0	0	0	0	-22.59	1.56	0.58
CHAF1BNT	ACTN4	ACTN4	22|26|0	48	16	3	94|4|6	0	0	0	0	0	-152.21	0.46	0.64
CHAF1BNT	PHB2	PHB2	20|25|2	47	15.67	3	26|8|9	0	0	0	0	0	-54.88	1.09	0.6
CHAF1BNT	RPL15	RPL15	18|20|9	47	15.67	3	24|4|8	0	0	0	0	0	-29.42	1.31	0.6
CHAF1BNT	RPL7	RPL7	19|21|6	46	15.33	3	25|7|9	0	0	0	0	0	-41.8	1.12	0.61
CHAF1BNT	RPL10A	RPL10A	20|18|7	45	15	3	15|5|7	0	0	0	0	0	-22.16	1.67	0.56
CHAF1BNT	HNRNPA2B1	HNRNPA2B1	19|23|3	45	15	3	24|4|0	0	0.01	0	0.01	0	-30.47	1.61	0.55
CHAF1BNT	RPL5	RPL5	20|20|5	45	15	3	23|0|9	0	0	0	0	0	-31.63	1.41	0.58
CHAF1BNT	CCT4	CCT4	18|23|3	44	14.67	3	59|8|13	0	0	0	0	0	-104.54	0.55	0.64
CHAF1BNT	RPS2	RPS2	13|20|11	44	14.67	3	21|8|4	0	0	0	0	0	-22.89	1.33	0.59
CHAF1BNT	TARS	TARS	15|27|1	43	14.33	3	43|2|3	0	0	0	0	0	-64.79	0.9	0.61
CHAF1BNT	RPS3A	RPS3A	15|21|6	42	14	3	29|6|6	0	0	0	0	0	-41.5	1.02	0.61
CHAF1BNT	SNRNP200	SNRNP200	17|24|0	41	13.67	3	45|0|1	0	0	0	0	0	-65.9	0.89	0.61
CHAF1BNT	SHMT2	SHMT2	17|22|0	39	13	3	43|9|9	0	0	0	0	0	-88.66	0.64	0.63
CHAF1BNT	HNRNPM	HNRNPM	17|19|2	38	12.67	3	32|0|4	0	0	0	0	0	-44.17	1.06	0.6
CHAF1BNT	CSE1L	CSE1L	15|22|1	38	12.67	3	50|3|3	0	0	0	0	0	-76.53	0.68	0.62
CHAF1BNT	DHX15	DHX15	15|21|1	37	12.33	3	32|0|3	0	0	0	0	0	-45.96	1.06	0.59
CHAF1BNT	RPS9	RPS9	14|18|5	37	12.33	3	18|4|4	0	0	0	0	0	-24.03	1.42	0.57
CHAF1BNT	CLTC	CLTC	19|18|0	37	12.33	3	117|2|7	0	0	0	0	0	-184.95	0.29	0.64
CHAF1BNT	PGD	PGD	13|19|3	35	11.67	3	37|2|7	0	0	0	0	0	-55.58	0.76	0.62
CHAF1BNT	FBL	FBL	15|16|4	35	11.67	3	18|2|4	0	0	0	0	0	-23.16	1.46	0.57
CHAF1BNT	AHCY	AHCY	16|16|2	34	11.33	3	41|12|12	0	0	0	0	0	-86.57	0.52	0.64
CHAF1BNT	UBA1	UBA1	14|19|0	33	11	3	50|1|4	0	0	0	0	0	-79.33	0.6	0.62
CHAF1BNT	RUVBL2	RUVBL2	15|17|1	33	11	3	25|0|0	0	0	0	0	0	-31.47	1.32	0.56
CHAF1BNT	CKB	CKB	14|10|8	32	10.67	3	55|5|10	0	0	0	0	0	-75.94	0.46	0.64
CHAF1BNT	ATP5A1	ATP5A1	16|11|4	31	10.33	3	54|7|14	0	0	0	0	0	-94.06	0.41	0.64
CHAF1BNT	PRPF8	PRPF8	9|21|0	30	10	3	57|0|0	0	0	0	0	0	-82.12	0.53	0.62
CHAF1BNT	RPS4X	RPS4X	14|12|4	30	10	3	20|1|1	0	0	0	0	0	-20.33	1.36	0.56
CHAF1BNT	RPL12	RPL12	12|14|2	28	9.33	3	12|5|3	0	0	0	0	0	-22.73	1.4	0.55
CHAF1BNT	ASNS	ASNS	10|18|0	28	9.33	3	46|2|9	0	0	0	0	0	-82.45	0.49	0.64
CHAF1BNT	ARF3	ARF3	11|14|2	27	9	3	25|0|3	0	0	0	0	0	-32.96	0.96	0.6
CHAF1BNT	RPS5	RPS5	10|15|2	27	9	3	17|1|4	0	0	0	0	0	-24.92	1.23	0.56
CHAF1BNT	GOT2	GOT2	13|11|3	27	9	3	11|6|9	0	0	0	0	0	-29.04	1.04	0.59
CHAF1BNT	PAICS	PAICS	8|16|2	26	8.67	3	48|3|8	0	0	0	0	0	-77.38	0.44	0.64
CHAF1BNT	RPLP0	RPLP0	12|14|0	26	8.67	3	26|6|6	0	0	0	0	0	-54.73	0.68	0.61
CHAF1BNT	ENO1	ENO1	9|9|8	26	8.67	3	79|17|23	0	0	0	0	0	-145.01	0.22	0.64
CHAF1BNT	SLC25A3	SLC25A3	10|12|3	25	8.33	3	19|2|1	0	0	0	0	0	-22.44	1.14	0.58
CHAF1BNT	RPS16	RPS16	11|10|4	25	8.33	3	14|7|6	0	0	0	0	0	-27.88	0.93	0.6
CHAF1BNT	PRDX6	PRDX6	13|11|0	24	8	3	33|8|7	0	0	0	0	0	-69.43	0.5	0.64
CHAF1BNT	LARS	LARS	7|16|0	23	7.67	3	37|0|0	0	0	0	0	0	-52.59	0.62	0.61
CHAF1BNT	RAB7A	RAB7A	11|12|0	23	7.67	3	17|2|3	0	0	0	0	0	-31.04	1.05	0.58
CHAF1BNT	HSPA8	HSPA8	9|10|3	22	7.33	3	38|7|9	0	0	0	0	0	-67.16	0.41	0.64
CHAF1BNT	RPL4	RPL4	8|13|1	22	7.33	3	29|1|2	0	0	0	0	0	-41.66	0.69	0.61
CHAF1BNT	MYH9	MYH9	7|12|2	21	7	3	70|0|3	0	0	0	0	0	-97.46	0.29	0.64
CHAF1BNT	ALDOA	ALDOA	5|8|8	21	7	3	47|5|16	0	0	0	0	0	-81.22	0.31	0.64
CHAF1BNT	BCAP31	BCAP31	8|11|2	21	7	3	18|0|0	0	0	0	0	0	-19.06	1.17	0.56
CHAF1BNT	XPO1	XPO1	4|16|0	20	6.67	3	30|0|0	0	0	0	0	0	-42.26	0.67	0.59
CHAF1BNT	GANAB	GANAB	9|11|0	20	6.67	3	62|0|11	0	0	0	0	0	-106.14	0.27	0.64
CHAF1BNT	RARS	RARS	5|15|0	20	6.67	3	32|0|3	0	0	0	0	0	-49.82	0.57	0.61
CHAF1BNT	RPS15A	RPS15A	6|8|6	20	6.67	3	10|5|8	0	0	0	0	0	-19.36	0.87	0.6
CHAF1BNT	VDAC3	VDAC3	7|10|3	20	6.67	3	14|4|3	0	0	0	0	0	-21.53	0.95	0.59
CHAF1BNT	TRAP1	TRAP1	8|12|0	20	6.67	3	59|0|3	0	0	0	0	0	-89.66	0.32	0.64
CHAF1BNT	PCBP1	PCBP1	8|10|2	20	6.67	3	13|2|4	0	0	0	0	0	-21.08	1.05	0.58
CHAF1BNT	RCC2	RCC2	8|12|0	20	6.67	3	35|0|3	0	0	0	0	0	-54.22	0.53	0.64
CHAF1BNT	RPN1	RPN1	10|9|0	19	6.33	3	25|0|1	0	0	0	0	0	-36.56	0.73	0.6
CHAF1BNT	ANXA2	ANXA2	6|9|4	19	6.33	3	37|1|4	0	0	0	0	0	-47.11	0.45	0.64
CHAF1BNT	DARS	DARS	7|12|0	19	6.33	3	33|0|0	0	0	0	0	0	-46.67	0.58	0.61
CHAF1BNT	CCT7	CCT7	7|10|1	18	6	3	49|3|3	0	0	0	0	0	-75.05	0.33	0.64
CHAF1BNT	MDH1	MDH1	6|10|1	17	5.67	3	15|4|3	0	0	0	0	0	-27.87	0.77	0.59
CHAF1BNT	CCT5	CCT5	8|7|1	16	5.33	3	23|0|0	0	0	0	0	0	-28.7	0.7	0.6
CHAF1BNT	EIF3A	EIF3A	7|8|1	16	5.33	3	43|0|3	0	0	0	0	0	-61.83	0.35	0.64
CHAF1BNT	CDK1	CDK1	6|10|0	16	5.33	3	27|1|7	0	0	0	0	0	-50.07	0.46	0.64
CHAF1BNT	TAGLN2	TAGLN2	6|8|2	16	5.33	3	10|1|3	0	0	0	0	0	-14.49	1.14	0.55
CHAF1BNT	PGK1	PGK1	6|8|2	16	5.33	3	35|2|3	0	0	0	0	0	-49.92	0.4	0.64
CHAF1BNT	SLC25A13	SLC25A13	5|10|0	15	5	3	20|0|0	0	0	0	0	0	-27.79	0.75	0.58
CHAF1BNT	PSAT1	PSAT1	5|10|0	15	5	3	39|5|7	0	0	0	0	0	-73.67	0.29	0.64
CHAF1BNT	CAND1	CAND1	5|10|0	15	5	3	56|0|2	0	0	0	0	0	-83.68	0.26	0.64
CHAF1BNT	GDI2	GDI2	6|8|0	14	4.67	3	47|0|5	0	0	0	0	0	-74.89	0.27	0.64
CHAF1BNT	CYB5R3	CYB5R3	5|9|0	14	4.67	3	14|0|1	0	0.01	0	0.01	0	-20.55	0.93	0.55
CHAF1BNT	ACACA	ACACA	6|8|0	14	4.67	3	257|60|80	0	0	0	0	0	-590.94	0.04	0.64
CHAF1BNT	VARS	VARS	5|9|0	14	4.67	3	35|0|1	0	0	0	0	0	-51.12	0.39	0.64
CHAF1BNT	DDOST	DDOST	8|6|0	14	4.67	3	13|0|2	0	0	0	0	0	-20.66	0.93	0.56
CHAF1BNT	MCM3	MCM3	7|6|0	13	4.33	3	24|0|0	0	0	0	0	0	-33.48	0.54	0.64
CHAF1BNT	IARS	IARS	6|7|0	13	4.33	3	57|0|2	0	0	0	0	0	-85.19	0.22	0.64
CHAF1BNT	PPIB	PPIB	6|7|0	13	4.33	3	17|3|3	0	0	0	0	0	-32.62	0.57	0.64
CHAF1BNT	MCM7	MCM7	4|9|0	13	4.33	3	34|0|1	0	0	0	0	0	-49.73	0.37	0.64
CHAF1BNT	GNB2L1	GNB2L1	5|4|4	13	4.33	3	41|12|11	0	0	0	0	0	-78.61	0.2	0.64
CHAF1BNT	ALDH18A1	ALDH18A1	6|7|0	13	4.33	3	42|0|0	0	0	0	0	0	-59.93	0.31	0.64
CHAF1BNT	ACLY	ACLY	3|9|0	12	4	3	54|0|5	0	0	0	0	0	-85.27	0.2	0.64
CHAF1BNT	RPL11	RPL11	4|5|3	12	4	3	11|3|2	0	0	0	0	0	-15.11	0.75	0.64
CHAF1BNT	MSN	MSN	5|7|0	12	4	3	29|0|2	0	0	0	0	0	-43.87	0.39	0.64
CHAF1BNT	BSG	BSG	6|5|0	11	3.67	3	12|0|2	0	0	0	0	0	-19.41	0.79	0.57
CHAF1BNT	EIF2S3	EIF2S3	3|8|0	11	3.67	3	27|1|3	0	0	0	0	0	-43.98	0.35	0.64
CHAF1BNT	LCP1	LCP1	6|5|0	11	3.67	3	20|0|0	0	0	0	0	0	-27.79	0.55	0.64
CHAF1BNT	RAB1B	RAB1B	5|5|1	11	3.67	3	15|2|2	0	0	0	0	0	-23.4	0.58	0.64
CHAF1BNT	PFKP	PFKP	1|10|0	11	3.67	3	37|0|1	0	0	0	0	0	-54.14	0.29	0.64
CHAF1BNT	CANX	CANX	4|7|0	11	3.67	3	21|1|1	0	0	0	0	0	-32.28	0.48	0.64
CHAF1BNT	SNRPB	SNRPB	3|6|2	11	3.67	3	8|1|4	0	0	0	0	0	-13.35	0.85	0.57
CHAF1BNT	EIF4A3	EIF4A3	4|5|1	10	3.33	3	23|0|2	0	0	0	0	0	-31.59	0.4	0.64
CHAF1BNT	MARS	MARS	2|8|0	10	3.33	3	19|0|1	0	0	0	0	0	-27.87	0.5	0.59
CHAF1BNT	PSMD3	PSMD3	4|6|0	10	3.33	3	13|0|0	0	0	0	0	0	-17.68	0.77	0.56
CHAF1BNT	KPNB1	KPNB1	3|7|0	10	3.33	3	41|2|1	0	0	0	0	0	-63.05	0.23	0.64
CHAF1BNT	TUFM	TUFM	4|6|0	10	3.33	3	28|1|2	0	0	0	0	0	-43.93	0.32	0.64
CHAF1BNT	HPRT1	HPRT1	5|5|0	10	3.33	3	15|2|4	0	0	0	0	0	-29.66	0.48	0.64
CHAF1BNT	LRPPRC	LRPPRC	1|9|0	10	3.33	3	80|0|0	0	0	0	0	0	-116.32	0.12	0.64
CHAF1BNT	DDX6	DDX6	2|8|0	10	3.33	3	17|0|0	0	0	0	0	0	-23.47	0.59	0.57
CHAF1BNT	MTHFD1	MTHFD1	2|7|0	9	3	3	37|2|1	0	0	0	0	0	-57.13	0.22	0.64
CHAF1BNT	MCM5	MCM5	5|4|0	9	3	3	13|0|0	0	0	0	0	0	-17.68	0.69	0.57
CHAF1BNT	SSB	SSB	3|6|0	9	3	3	16|0|0	0	0	0	0	0	-21.96	0.56	0.58
CHAF1BNT	SND1	SND1	5|4|0	9	3	3	32|1|0	0	0	0	0	0	-46.71	0.27	0.64
CHAF1BNT	EPRS	EPRS	3|6|0	9	3	3	62|0|0	0	0	0	0	0	-89.58	0.15	0.64
CHAF1BNT	UBA2	UBA2	3|6|0	9	3	3	25|0|1	0	0	0	0	0	-36.56	0.35	0.64
CHAF1BNT	PSMA7	PSMA7	5|4|0	9	3	3	19|2|5	0	0	0	0	0	-37	0.35	0.64
CHAF1BNT	SF3B3	SF3B3	6|3|0	9	3	3	29|0|1	0	0	0	0	0	-42.31	0.3	0.64
CHAF1BNT	PPIA	PPIA	3|5|1	9	3	3	30|7|17	0	0	0	0	0	-74.38	0.17	0.64
CHAF1BNT	PPP1CA	PPP1CA	4|5|0	9	3	3	19|0|1	0	0	0	0	0	-27.87	0.45	0.64
CHAF1BNT	EIF3L	EIF3L	5|4|0	9	3	3	27|0|0	0	0	0	0	0	-37.87	0.33	0.64
CHAF1BNT	EIF3B	EIF3B	2|6|0	8	2.67	3	39|0|0	0	0	0	0	0	-55.5	0.21	0.64
CHAF1BNT	PHGDH	PHGDH	3|5|0	8	2.67	3	28|6|6	0	0	0	0	0	-57.6	0.2	0.64
CHAF1BNT	HDAC2	HDAC2	4|4|0	8	2.67	3	11|0|1	0	0	0	0	0	-16.3	0.67	0.64
CHAF1BNT	TCP1	TCP1	3|5|0	8	2.67	3	51|2|3	0	0	0	0	0	-80.83	0.14	0.64
CHAF1BNT	VDAC1	VDAC1	3|3|2	8	2.67	3	20|2|2	0	0	0	0	0	-27.49	0.33	0.64
CHAF1BNT	ANXA5	ANXA5	3|5|0	8	2.67	3	34|3|4	0	0	0	0	0	-58.81	0.2	0.64
CHAF1BNT	MCM2	MCM2	3|5|0	8	2.67	3	32|0|0	0	0	0	0	0	-45.28	0.25	0.64
CHAF1BNT	PSMB1	PSMB1	5|3|0	8	2.67	3	13|0|1	0	0	0	0	0	-19.3	0.57	0.58
CHAF1BNT	CPNE3	CPNE3	3|5|0	8	2.67	3	11|1|0	0	0	0	0	0	-16.3	0.67	0.57
CHAF1BNT	ATP1A1	ATP1A1	4|3|0	7	2.33	3	37|1|2	0	0	0	0	0	-57.13	0.18	0.64
CHAF1BNT	EIF3D	EIF3D	1|6|0	7	2.33	3	16|0|1	0	0	0	0	0	-23.56	0.41	0.59
CHAF1BNT	COPA	COPA	2|4|1	7	2.33	3	21|0|1	0	0	0	0	0	-27.3	0.32	0.64
CHAF1BNT	RAC1	RAC1	3|4|0	7	2.33	3	8|1|0	0	0.01	0	0.01	0	-12.12	0.78	0.55
CHAF1BNT	NSUN4	NSUN4	2|2|3	7	2.33	3	4|5|3	0	0	0	0	0	-12.4	0.58	0.64
CHAF1BNT	TIMM44	TIMM44	3|4|0	7	2.33	3	16|0|0	0	0	0	0	0	-21.96	0.44	0.64
CHAF1BNT	RPN2	RPN2	4|3|0	7	2.33	3	16|0|0	0	0	0	0	0	-21.96	0.44	0.64
CHAF1BNT	NARS	NARS	3|4|0	7	2.33	3	28|0|2	0	0	0	0	0	-42.36	0.23	0.64
CHAF1BNT	MCM4	MCM4	4|3|0	7	2.33	3	13|0|0	0	0	0	0	0	-17.68	0.54	0.64
CHAF1BNT	TALDO1	TALDO1	0|7|0	7	2.33	3	22|0|5	0	0	0	0	0	-38.17	0.26	0.64
CHAF1BNT	PDIA4	PDIA4	2|5|0	7	2.33	3	20|0|0	0	0	0	0	0	-27.79	0.35	0.64
CHAF1BNT	ATP2A2	ATP2A2	2|4|0	6	2	3	27|0|2	0	0	0	0	0	-40.99	0.21	0.64
CHAF1BNT	RAB6A	RAB6A	2|3|1	6	2	3	8|2|2	0	0	0	0	0	-14.07	0.5	0.64
CHAF1BNT	SMARCA5	SMARCA5	2|4|0	6	2	3	9|0|1	0	0	0	0	0	-13.61	0.6	0.56
CHAF1BNT	CAD	CAD	2|4|0	6	2	3	32|0|0	0	0	0	0	0	-45.28	0.19	0.64
CHAF1BNT	EIF3E	EIF3E	2|4|0	6	2	3	23|0|0	0	0	0	0	0	-32.14	0.26	0.64
CHAF1BNT	TMEM43	TMEM43	3|3|0	6	2	3	10|0|0	0	0	0	0	0	-13.46	0.6	0.64
CHAF1BNT	ATP5F1	ATP5F1	4|2|0	6	2	3	16|0|0	0	0	0	0	0	-21.96	0.38	0.64
CHAF1BNT	PFKL	PFKL	1|5|0	6	2	3	15|0|0	0	0	0	0	0	-20.45	0.4	0.64
CHAF1BNT	RBM39	RBM39	1|3|2	6	2	3	31|0|4	0	0	0	0	0	-46	0.17	0.64
CHAF1BNT	RPSA	RPSA	2|2|2	6	2	3	21|1|5	0	0	0	0	0	-31.74	0.22	0.64
CHAF1BNT	IPO5	IPO5	2|4|0	6	2	3	53|0|0	0	0	0	0	0	-76.25	0.11	0.64
CHAF1BNT	DYNC1H1	DYNC1H1	1|5|0	6	2	3	158|0|2	0	0	0	0	0	-235.62	0.04	0.64
CHAF1BNT	SEC22B	SEC22B	1|5|0	6	2	3	9|0|1	0	0.01	0	0.01	0	-13.61	0.6	0.55
CHAF1BNT	MRTO4	MRTO4	3|1|2	6	2	3	8|0|1	0	0	0	0	0	-9.62	0.67	0.64
CHAF1BNT	VDAC2	VDAC2	2|4|0	6	2	3	17|1|4	0	0	0	0	0	-31.02	0.27	0.64
CHAF1BNT	PLS3	PLS3	3|3|0	6	2	3	33|0|3	0	0	0	0	0	-51.21	0.17	0.64
CHAF1BNT	GART	GART	2|3|0	5	1.67	3	34|1|1	0	0	0	0	0	-51.17	0.14	0.64
CHAF1BNT	HSD17B4	HSD17B4	2|3|0	5	1.67	3	17|0|0	0	0	0	0	0	-23.47	0.29	0.64
CHAF1BNT	RAB5C	RAB5C	2|3|0	5	1.67	3	10|2|2	0	0	0	0	0	-19.72	0.36	0.64
CHAF1BNT	UQCRC2	UQCRC2	2|3|0	5	1.67	3	18|0|0	0	0	0	0	0	-24.77	0.28	0.64
CHAF1BNT	CCT6A	CCT6A	2|3|0	5	1.67	3	25|0|0	0	0	0	0	0	-34.99	0.2	0.64
CHAF1BNT	ATAD3A	ATAD3A	2|3|0	5	1.67	3	16|0|0	0	0	0	0	0	-21.96	0.31	0.64
CHAF1BNT	XRN2	XRN2	1|4|0	5	1.67	3	9|0|0	0	0.01	0	0.01	0	-11.95	0.56	0.55
CHAF1BNT	MT-CO2	MT-CO2	2|2|1	5	1.67	3	6|0|0	0	0	0	0	0	-5.74	0.83	0.64
CHAF1BNT	PSMB2	PSMB2	3|2|0	5	1.67	3	10|0|0	0	0	0	0	0	-13.46	0.5	0.64
CHAF1BNT	PRPS1	PRPS1	2|3|0	5	1.67	3	21|0|1	0	0	0	0	0	-30.7	0.23	0.64
CHAF1BNT	MYH10	MYH10	1|3|0	4	1.33	3	26|0|0	0	0	0	0	0	-36.51	0.15	0.64
CHAF1BNT	SAR1A	SAR1A	2|2|0	4	1.33	3	8|1|1	0	0	0	0	0	-13.8	0.4	0.64
CHAF1BNT	SARS	SARS	0|4|0	4	1.33	3	24|0|0	0	0	0	0	0	-33.48	0.17	0.64
CHAF1BNT	HMGB1	HMGB1	2|2|0	4	1.33	3	8|0|0	0	0	0	0	0	-10.86	0.5	0.64
CHAF1BNT	PSMD6	PSMD6	2|2|0	4	1.33	3	19|0|1	0	0	0	0	0	-27.87	0.2	0.64
CHAF1BNT	YARS2	YARS2	1|3|0	4	1.33	3	10|0|0	0	0	0	0	0	-13.46	0.4	0.64
CHAF1BNT	RUVBL1	RUVBL1	2|2|0	4	1.33	3	9|0|0	0	0	0	0	0	-11.95	0.44	0.64
CHAF1BNT	CCDC47	CCDC47	2|2|0	4	1.33	3	6|0|0	0	0	0	0	0	-7.84	0.67	0.64
CHAF1BNT	PGAM5	PGAM5	2|2|0	4	1.33	3	9|0|0	0	0	0	0	0	-11.95	0.44	0.64
CHAF1BNT	TECR	TECR	2|2|0	4	1.33	3	6|0|0	0	0	0	0	0	-7.84	0.67	0.64
CHAF1BNT	API5	API5	1|3|0	4	1.33	3	11|0|1	0	0	0	0	0	-16.3	0.33	0.64
CHAF1BNT	DYNLL1	DYNLL1	2|2|0	4	1.33	3	9|0|2	0	0	0	0	0	-15.24	0.36	0.64
CHAF1BNT	TMED10	TMED10	2|2|0	4	1.33	3	8|0|0	0	0	0	0	0	-10.86	0.5	0.64
CHAF1BNT	AHSA1	AHSA1	2|2|0	4	1.33	3	13|0|0	0	0	0	0	0	-17.68	0.31	0.64
CHAF1BNT	NUP210	NUP210	1|3|0	4	1.33	3	11|0|0	0	0	0	0	0	-14.97	0.36	0.64
CHAF1BNT	PRMT1	PRMT1	1|3|0	4	1.33	3	29|2|3	0	0	0	0	0	-48.42	0.12	0.64
CHAF1BNT	DCXR	DCXR	2|2|0	4	1.33	3	9|0|0	0	0	0	0	0	-11.95	0.44	0.64
CHAF1BNT	NME1-NME2	NME1;NME1-NME2	2|1|1	4	1.33	3	32|2|4	0	0	0	0	0	-50.42	0.11	0.64
CHAF1BNT	DDX3X	DDX3X	1|3|0	4	1.33	3	12|0|0	0	0	0	0	0	-16.17	0.33	0.64
CHAF1BNT	FDPS	FDPS	2|2|0	4	1.33	3	10|0|1	0	0	0	0	0	-15.11	0.36	0.64
CHAF1BNT	EIF4G1	EIF4G1	2|2|0	4	1.33	3	35|0|0	0	0	0	0	0	-49.69	0.11	0.64
CHAF1BNT	ECI1	ECI1	2|2|0	4	1.33	3	5|0|1	0	0	0	0	0	-8.11	0.67	0.64
CHAF1BNT	GCN1L1	GCN1L1	1|3|0	4	1.33	3	63|0|0	0	0	0	0	0	-91.02	0.06	0.64
CHAF1BNT	KARS	KARS	2|2|0	4	1.33	3	20|0|1	0	0	0	0	0	-29.19	0.19	0.64
CHAF1BNT	NUP93	NUP93	1|2|0	3	1	3	11|0|0	0	0	0	0	0	-14.97	0.27	0.64
CHAF1BNT	CCT2	CCT2	1|2|0	3	1	3	34|0|2	0	0	0	0	0	-51.17	0.08	0.64
CHAF1BNT	MSH6	MSH6	0|3|0	3	1	3	10|0|0	0	0	0	0	0	-13.46	0.3	0.64
CHAF1BNT	SMC3	SMC3	1|2|0	3	1	3	10|0|0	0	0	0	0	0	-13.46	0.3	0.64
CHAF1BNT	PRDX1	PRDX1	1|1|1	3	1	3	30|10|16	0	0	0	0	0	-77.49	0.05	0.64
CHAF1BNT	COPS3	COPS3	1|2|0	3	1	3	6|0|1	0	0	0	0	0	-9.56	0.43	0.64
CHAF1BNT	APMAP	APMAP	2|1|0	3	1	3	13|0|1	0	0	0	0	0	-19.3	0.21	0.64
CHAF1BNT	EPHX1	EPHX1	1|2|0	3	1	3	6|0|0	0	0	0	0	0	-7.84	0.5	0.64
CHAF1BNT	RAB14	RAB14	1|2|0	3	1	3	11|0|1	0	0	0	0	0	-16.3	0.25	0.64
CHAF1BNT	NUDT19	NUDT19	1|2|0	3	1	3	12|0|0	0	0	0	0	0	-16.17	0.25	0.64
CHAF1BNT	YWHAZ	YWHAZ	1|0|2	3	1	3	40|4|6	0	0	0	0	0	-72.16	0.06	0.64
CHAF1BNT	PITPNB	PITPNB	0|3|0	3	1	3	13|0|1	0	0	0	0	0	-19.3	0.21	0.64
CHAF1BNT	MAT2A	MAT2A	1|2|0	3	1	3	14|0|1	0	0	0	0	0	-20.55	0.2	0.64
CHAF1BNT	SYNGAP1	SYNGAP1	1|1|1	3	1	3	1|0|1	0	0	0	0	0	-1.83	1.5	0.64
CHAF1BNT	LUC7L3	LUC7L3	1|2|0	3	1	3	7|2|4	0	0	0	0	0	-18.72	0.23	0.64
CHAF1BNT	KPNA2	KPNA2	0|3|0	3	1	3	17|0|4	0	0	0	0	0	-29.42	0.14	0.64
CHAF1BNT	YARS	YARS	1|2|0	3	1	3	57|3|3	0	0	0	0	0	-91.18	0.05	0.64
CHAF1BNT	SURF4	SURF4	1|2|0	3	1	3	7|0|1	0	0	0	0	0	-11.03	0.38	0.64
CHAF1BNT	AIMP2	AIMP2	1|2|0	3	1	3	7|0|2	0	0	0	0	0	-12.31	0.33	0.64
CHAF1BNT	NNT	NNT	1|2|0	3	1	3	8|0|0	0	0	0	0	0	-10.86	0.38	0.64
CHAF1BNT	TWF1	TWF1	2|1|0	3	1	3	6|0|0	0	0	0	0	0	-7.84	0.5	0.64
CHAF1BNT	PPP2CA	PPP2CA	2|1|0	3	1	3	10|0|0	0	0	0	0	0	-13.46	0.3	0.64
CHAF1BNT	CHD7	CHD7	1|1|1	3	1	3	0|0|0	0	0	0	0	0	1.11	10	0.64
CHAF1BNT	LSM4	LSM4	1|1|1	3	1	3	1|0|0	0	0	0	0	0	-0.8	3	0.64
CHAF1BNT	ACO2	ACO2	1|2|0	3	1	3	9|0|0	0	0	0	0	0	-11.95	0.33	0.64
CHAF1BNT	ATP5O	ATP5O	1|2|0	3	1	3	8|0|0	0	0	0	0	0	-10.86	0.38	0.64
CHAF1BNT	ATP5L	ATP5L	1|2|0	3	1	3	6|2|3	0	0	0	0	0	-15.92	0.27	0.64
CHAF1BNT	FKBP5	FKBP5	1|1|0	2	0.67	3	4|0|0	0	0	0	0	0	-5.47	0.5	0.64
CHAF1BNT	SRSF11	SRSF11	1|1|0	2	0.67	3	15|0|6	0	0	0	0	0	-29.59	0.1	0.64
CHAF1BNT	LARP7	LARP7	1|1|0	2	0.67	3	0|0|0	0	0	0	0	0	-1.4	6.67	0.64
CHAF1BNT	GTF2F2	GTF2F2	1|1|0	2	0.67	3	0|0|0	0	0	0	0	0	-1.4	6.67	0.64
CHAF1BNT	WDR43	WDR43	1|1|0	2	0.67	3	5|0|0	0	0	0	0	0	-6.95	0.4	0.64
CHAF1BNT	ATAD5	ATAD5	1|1|0	2	0.67	3	1|0|1	0	0	0	0	0	-3.44	1	0.64
CHAF1BNT	VAPA	VAPA	1|1|0	2	0.67	3	8|0|0	0	0	0	0	0	-10.86	0.25	0.64
CHAF1BNT	RPGRIP1L	RPGRIP1L	1|1|0	2	0.67	3	0|0|0	0	0	0	0	0	-1.4	6.67	0.64
CHAF1BNT	PSMD8	PSMD8	1|1|0	2	0.67	3	7|0|0	0	0	0	0	0	-9.35	0.29	0.64
CHAF1BNT	PSMC1	PSMC1	1|1|0	2	0.67	3	0|0|0	0	0	0	0	0	-1.4	6.67	0.64
CHAF1BNT	ALDH7A1	ALDH7A1	1|1|0	2	0.67	3	15|0|1	0	0	0	0	0	-22.06	0.12	0.64
CHAF1BNT	USP39	USP39	1|1|0	2	0.67	3	1|0|0	0	0	0	0	0	-2.21	2	0.64
CHAF1BNT	MIF	MIF	1|1|0	2	0.67	3	6|3|3	0	0	0	0	0	-17.3	0.17	0.64
CHAF1BNT	EIF3M	EIF3M	2|0|0	2	0.67	3	11|0|0	0	0	0	0	0	-14.97	0.18	0.64
CHAF1BNT	DDX39A	DDX39A	1|1|0	2	0.67	3	10|0|1	0	0	0	0	0	-15.11	0.18	0.64
CHAF1BNT	EIF3C	EIF3C	1|1|0	2	0.67	3	25|0|1	0	0	0	0	0	-36.56	0.08	0.64
CHAF1BNT	IMP3	IMP3	1|1|0	2	0.67	3	0|0|0	0	0	0	0	0	-1.4	6.67	0.64
CHAF1BNT	CENPV	CENPV	1|1|0	2	0.67	3	0|0|0	0	0	0	0	0	-1.4	6.67	0.64
CHAF1BNT	MTCH2	MTCH2	0|2|0	2	0.67	3	9|0|0	0	0	0	0	0	-11.95	0.22	0.64
CHAF1BNT	ABCE1	ABCE1	0|2|0	2	0.67	3	13|0|0	0	0	0	0	0	-17.68	0.15	0.64
CHAF1BNT	ADSL	ADSL	2|0|0	2	0.67	3	14|0|0	0	0	0	0	0	-19.19	0.14	0.64
CHAF1BNT	COX6C	COX6C	1|1|0	2	0.67	3	2|0|1	0	0	0	0	0	-4.44	0.67	0.64
CHAF1BNT	PFN1	PFN1	1|1|0	2	0.67	3	15|6|7	0	0	0	0	0	-40.55	0.07	0.64
CHAF1BNT	KDM3B	KDM3B	1|1|0	2	0.67	3	0|0|0	0	0	0	0	0	-1.4	6.67	0.64
CHAF1BNT	ALDH3A2	ALDH3A2	1|1|0	2	0.67	3	3|0|0	0	0	0	0	0	-3.99	0.67	0.64
CHAF1BNT	RAB10	RAB10	0|2|0	2	0.67	3	6|0|0	0	0	0	0	0	-7.84	0.33	0.64
CHAF1BNT	DIDO1	DIDO1	1|1|0	2	0.67	3	0|0|0	0	0	0	0	0	-1.4	6.67	0.64
CHAF1BNT	PAF1	PAF1	1|1|0	2	0.67	3	0|0|0	0	0	0	0	0	-1.4	6.67	0.64
CHAF1BNT	PDCD4	PDCD4	1|1|0	2	0.67	3	6|0|0	0	0	0	0	0	-7.84	0.33	0.64
CHAF1BNT	SFXN4	SFXN4	1|1|0	2	0.67	3	1|0|0	0	0	0	0	0	-2.21	2	0.64
CHAF1BNT	LMAN2	LMAN2	1|1|0	2	0.67	3	12|1|0	0	0	0	0	0	-17.8	0.15	0.64
CHAF1BNT	EEF1E1	EEF1E1	1|1|0	2	0.67	3	4|0|2	0	0	0	0	0	-8.39	0.33	0.64
CHAF1BNT	DDX27	DDX27	1|1|0	2	0.67	3	2|0|0	0	0	0	0	0	-3.57	1	0.64
CHAF1BNT	TPI1	TPI1	1|1|0	2	0.67	3	22|9|5	0	0	0	0	0	-51.93	0.06	0.64
CHAF1BNT	PLD3	PLD3	1|1|0	2	0.67	3	6|0|1	0	0	0	0	0	-9.56	0.29	0.64
CHAF1BNT	KIF5B	KIF5B	1|1|0	2	0.67	3	12|0|0	0	0	0	0	0	-16.17	0.17	0.64
CHAF1BNT	MAATS1	MAATS1	1|0|1	2	0.67	3	2|2|1	0	0	0	0	0	-7.35	0.4	0.64
CHAF1BNT	NAA15	NAA15	1|1|0	2	0.67	3	12|0|0	0	0	0	0	0	-16.17	0.17	0.64
CHAF1BNT	MYO1B	MYO1B	1|1|0	2	0.67	3	5|0|0	0	0	0	0	0	-6.95	0.4	0.64
CHAF1BNT	DARS2	DARS2	1|1|0	2	0.67	3	18|0|0	0	0	0	0	0	-24.77	0.11	0.64
CHAF1BNT	BLMH	BLMH	0|2|0	2	0.67	3	11|0|0	0	0	0	0	0	-14.97	0.18	0.64
CHAF1BNT	PPP2R1A	PPP2R1A	1|1|0	2	0.67	3	25|0|2	0	0	0	0	0	-37.98	0.07	0.64
CHAF1BNT	KMT2C	KMT2C	1|1|0	2	0.67	3	1|0|0	0	0	0	0	0	-2.21	2	0.64
CHAF1BNT	TP53BP1	TP53BP1	1|1|0	2	0.67	3	2|0|0	0	0	0	0	0	-3.57	1	0.64
CHAF1BNT	EPB41L3	EPB41L3	1|1|0	2	0.67	3	6|0|0	0	0	0	0	0	-7.84	0.33	0.64
CHAF1BNT	ATP5C1	ATP5C1	0|2|0	2	0.67	3	10|0|0	0	0	0	0	0	-13.46	0.2	0.64
CHAF1BNT	CHD4	CHD4	0|2|0	2	0.67	3	6|0|0	0	0	0	0	0	-7.84	0.33	0.64
CHAF1BNT	CHD8	CHD8	1|1|0	2	0.67	3	0|0|0	0	0	0	0	0	-1.4	6.67	0.64
CHAF1BNT	DNM2	DNM2	1|1|0	2	0.67	3	17|0|0	0	0	0	0	0	-23.47	0.12	0.64
CHAF1BNT	ACTR2	ACTR2	0|2|0	2	0.67	3	9|0|1	0	0	0	0	0	-13.61	0.2	0.64
CHAF1BNT	ATP5B	ATP5B	1|0|1	2	0.67	3	34|4|16	0	0	0	0	0	-78.4	0.04	0.64
CHAF1BNT	FUS	FUS	1|1|0	2	0.67	3	0|0|0	0	0	0	0	0	-1.4	6.67	0.64
CHAF1BNT	SAP30BP	SAP30BP	1|1|0	2	0.67	3	0|0|0	0	0	0	0	0	-1.4	6.67	0.64
CHAF1BNT	ADH5	ADH5	1|1|0	2	0.67	3	9|0|0	0	0	0	0	0	-11.95	0.22	0.64
CHAF1BNT	GNA13	GNA13	0|1|1	2	0.67	3	2|0|0	0	0	0	0	0	-3.57	1	0.64
CHAF1BNT	TMCO1	TMCO1	0|1|0	1	0.33	3	1|0|0	0	0	0	0	0	-2.21	1	0.64
CHAF1BNT	LEMD3	LEMD3	0|1|0	1	0.33	3	0|0|0	0	0	0	0	0	-1.4	3.33	0.64
CHAF1BNT	SUPT5H	SUPT5H	0|1|0	1	0.33	3	1|0|0	0	0	0	0	0	-2.21	1	0.64
CHAF1BNT	CAMK2D	CAMK2D	1|0|0	1	0.33	3	2|0|0	0	0	0	0	0	-3.57	0.5	0.64
CHAF1BNT	POLR3D	POLR3D	0|1|0	1	0.33	3	0|0|0	0	0	0	0	0	-1.4	3.33	0.64
CHAF1BNT	POLR1B	POLR1B	1|0|0	1	0.33	3	0|0|0	0	0	0	0	0	-1.4	3.33	0.64
CHAF1BNT	PSMD12	PSMD12	1|0|0	1	0.33	3	17|0|1	0	0	0	0	0	-24.85	0.06	0.64
CHAF1BNT	EMC1	EMC1	0|1|0	1	0.33	3	2|0|0	0	0	0	0	0	-3.57	0.5	0.64
CHAF1BNT	TAF15	TAF15	0|1|0	1	0.33	3	0|0|0	0	0	0	0	0	-1.4	3.33	0.64
CHAF1BNT	ARF4	ARF4	0|1|0	1	0.33	3	4|0|0	0	0	0	0	0	-5.47	0.25	0.64
CHAF1BNT	NOL8	NOL8	0|1|0	1	0.33	3	0|0|0	0	0	0	0	0	-1.4	3.33	0.64
CHAF1BNT	PPP2R2A	PPP2R2A	0|0|1	1	0.33	3	13|0|0	0	0	0	0	0	-17.68	0.08	0.64
CHAF1BNT	THAP4	THAP4	0|1|0	1	0.33	3	0|0|0	0	0	0	0	0	-1.4	3.33	0.64
CHAF1BNT	PYCR2	PYCR2	0|1|0	1	0.33	3	1|0|0	0	0	0	0	0	-2.21	1	0.64
CHAF1BNT	PRPF4	PRPF4	0|1|0	1	0.33	3	0|0|0	0	0	0	0	0	-1.4	3.33	0.64
CHAF1BNT	DLD	DLD	1|0|0	1	0.33	3	8|0|0	0	0	0	0	0	-10.86	0.12	0.64
CHAF1BNT	PUS3	PUS3	1|0|0	1	0.33	3	0|0|0	0	0	0	0	0	-1.4	3.33	0.64
CHAF1BNT	NAE1	NAE1	0|1|0	1	0.33	3	6|0|0	0	0	0	0	0	-7.84	0.17	0.64
CHAF1BNT	ZW10	ZW10	1|0|0	1	0.33	3	2|0|0	0	0	0	0	0	-3.57	0.5	0.64
CHAF1BNT	ERCC6	ERCC6	1|0|0	1	0.33	3	1|0|0	0	0	0	0	0	-2.21	1	0.64
CHAF1BNT	IQGAP1	IQGAP1	1|0|0	1	0.33	3	9|0|0	0	0	0	0	0	-11.95	0.11	0.64
CHAF1BNT	AIFM1	AIFM1	1|0|0	1	0.33	3	7|0|0	0	0	0	0	0	-9.35	0.14	0.64
CHAF1BNT	LRRIQ1	LRRIQ1	0|1|0	1	0.33	3	4|0|3	0	0	0	0	0	-9.95	0.14	0.64
CHAF1BNT	SLTM	SLTM	0|0|1	1	0.33	3	0|0|0	0	0	0	0	0	-1.4	3.33	0.64
CHAF1BNT	CXORF56	CXORF56	0|1|0	1	0.33	3	0|0|0	0	0	0	0	0	-1.4	3.33	0.64
CHAF1BNT	PARP2	PARP2	0|1|0	1	0.33	3	0|0|0	0	0	0	0	0	-1.4	3.33	0.64
CHAF1BNT	BCCIP	BCCIP	0|1|0	1	0.33	3	2|0|0	0	0	0	0	0	-3.57	0.5	0.64
CHAF1BNT	PHF3	PHF3	0|0|1	1	0.33	3	0|0|2	0	0	0	0	0	-3.57	0.5	0.64
CHAF1BNT	ANAPC5	ANAPC5	0|0|1	1	0.33	3	0|0|0	0	0	0	0	0	-1.4	3.33	0.64
CHAF1BNT	TMTC3	TMTC3	1|0|0	1	0.33	3	0|0|0	0	0	0	0	0	-1.4	3.33	0.64
CHAF1BNT	RHEB	RHEB	0|1|0	1	0.33	3	3|0|0	0	0	0	0	0	-3.99	0.33	0.64
CHAF1BNT	MCM3AP	MCM3AP	0|0|1	1	0.33	3	0|0|0	0	0	0	0	0	-1.4	3.33	0.64
CHAF1BNT	CORO1C	CORO1C	1|0|0	1	0.33	3	4|0|0	0	0	0	0	0	-5.47	0.25	0.64
CHAF1BNT	MDH2	MDH2	0|1|0	1	0.33	3	22|2|5	0	0	0	0	0	-41.32	0.03	0.64
CHAF1BNT	SPTBN1	SPTBN1	0|1|0	1	0.33	3	16|0|0	0	0	0	0	0	-21.96	0.06	0.64
CHAF1BNT	KMT2D	KMT2D	1|0|0	1	0.33	3	0|0|0	0	0	0	0	0	-1.4	3.33	0.64
CHAF1BNT	CKAP4	CKAP4	0|1|0	1	0.33	3	19|1|0	0	0	0	0	0	-27.87	0.05	0.64
CHAF1BNT	BCS1L	BCS1L	0|0|1	1	0.33	3	2|0|0	0	0	0	0	0	-3.57	0.5	0.64
CHAF1BNT	FLII	FLII	0|1|0	1	0.33	3	0|0|0	0	0	0	0	0	-1.4	3.33	0.64
CHAF1BNT	EP400	EP400	1|0|0	1	0.33	3	0|0|0	0	0	0	0	0	-1.4	3.33	0.64
CHAF1BNT	TOMM22	TOMM22	0|0|1	1	0.33	3	3|0|0	0	0	0	0	0	-3.99	0.33	0.64
CHAF1BNT	PSME3	PSME3	0|1|0	1	0.33	3	12|0|2	0	0	0	0	0	-19.41	0.07	0.64
CHAF1BNT	AGPS	AGPS	0|1|0	1	0.33	3	2|0|0	0	0	0	0	0	-3.57	0.5	0.64
CHAF1BNT	RPL35A	RPL35A	1|0|0	1	0.33	3	1|0|0	0	0	0	0	0	-2.21	1	0.64
CHAF1BNT	HNRNPUL1	HNRNPUL1	0|1|0	1	0.33	3	16|0|0	0	0	0	0	0	-21.96	0.06	0.64
CHAF1BNT	VPS26A	VPS26A	1|0|0	1	0.33	3	4|0|0	0	0	0	0	0	-5.47	0.25	0.64
CHAF1BNT	CKMT1A	CKMT1A	0|1|0	1	0.33	3	8|0|1	0	0	0	0	0	-12.12	0.11	0.64

## Sheet: SAINT_NT_Analysis_CHAF1B vs GFP
Bait	Prey	PreyGene	Spec	SpecSum	AvgSpec	NumReplicates	ctrlCounts	AvgP	MaxP	TopoAvgP	TopoMaxP	SaintScore	logOddsScore	FoldChange	BFDR	boosted_by		HEK293FT Control selection
CHAF1BNT	CHAF1B	CHAF1B	114|119|80	313	104.33	3	9|11|11|7	1	1	1	1	1	58.18	10.98	0			CHAF1B		Fold Change (CHAF1B/GFP) ≥ 1.5
CHAF1BNT	HBB	HBB	9|9|8	26	8.67	3	0|0|0|0	1	1	1	1	1	9.03	86.67	0			MKI67
CHAF1BNT	KPRP	KPRP	27|1|7	35	11.67	3	1|0|0|1	0.65	1	0.65	1	0.65	-5.43	23.33	0			NCL
CHAF1BNT	DSG1	DSG1	15|0|3	18	6	3	0|0|0|0	0.56	1	0.56	1	0.56	-5.6	60	0.12			AHCTF1
CHAF1BNT	AMBP	AMBP	20|28|52	100	33.33	3	10|10|9|12	0.36	1	0.36	1	0.36	-12.87	3.25	0.2			DVL2
CHAF1BNT	SKIDA1	SKIDA1	1|2|2	5	1.67	3	0|0|0|1	0.04	0.05	0.04	0.05	0.04	-4.53	6.67	0.29			RBM27
CHAF1BNT	BTN1A1	BTN1A1	2|1|2	5	1.67	3	0|0|1|0	0.04	0.05	0.04	0.05	0.04	-4.53	6.67	0.29			AMBP
CHAF1BNT	VWA8	VWA8	2|2|0	4	1.33	3	0|0|0|1	0.04	0.05	0.04	0.05	0.04	-6.14	5.33	0.29			NASP
CHAF1BNT	CROCC	CROCC	2|0|3	5	1.67	3	1|1|0|0	0.03	0.06	0.03	0.06	0.03	-7.04	3.33	0.54			DVL3
CHAF1BNT	KCNJ12	KCNJ12	2|2|2	6	2	3	0|1|1|0	0.02	0.02	0.02	0.02	0.02	-4.1	4	0.59			BCLAF1
CHAF1BNT	A0A494C071	A0A494C071	1|4|2	7	2.33	3	1|1|2|1	0.01	0.02	0.01	0.02	0.01	-8.13	1.87	0.63			CHAF1A
CHAF1BNT	ANO1	ANO1	2|0|0	2	0.67	3	0|0|2|0	0.01	0.02	0.01	0.02	0.01	-7.14	1.33	0.66			NUDC
CHAF1BNT	PC	PC	166|162|92	420	140	3	147|160|168|184	0	0	0	0	0	-470.24	0.85	0.87			NPM1
CHAF1BNT	PCCA	PCCA	119|115|69	303	101	3	100|96|105|122	0	0	0	0	0	-284.48	0.96	0.87			TCOF1
CHAF1BNT	MCCC1	MCCC1	106|120|59	285	95	3	104|98|93|106	0	0	0	0	0	-282.13	0.95	0.86			THRAP3
CHAF1BNT	PARP1	PARP1	82|96|35	213	71	3	204|219|208|173	0	0	0	0	0	#NAME?	0.35	0.88			CD2BP2
CHAF1BNT	MKI67	MKI67	84|113|14	211	70.33	3	310|404|448|285	0	0	0	0	0	#NAME?	0.19	0.88			NACA
CHAF1BNT	HIST1H4A	HIST1H4A	72|71|35	178	59.33	3	106|112|103|71	0	0	0	0	0	-324.66	0.61	0.88			NELFA
CHAF1BNT	PRKDC	PRKDC	66|97|2	165	55	3	388|339|360|310	0	0	0	0	0	#NAME?	0.16	0.88			TAF9
CHAF1BNT	NONO	NONO	56|69|32	157	52.33	3	145|145|155|122	0	0	0	0	0	-517.5	0.37	0.88			PCNP
CHAF1BNT	DHX9	DHX9	60|83|11	154	51.33	3	164|161|171|150	0	0	0	0	0	-674.54	0.32	0.88			WDR70
CHAF1BNT	GAPDH	GAPDH	50|50|26	126	42	3	69|69|71|55	0	0	0	0	0	-214.73	0.64	0.88			HBB
CHAF1BNT	NCL	NCL	47|52|24	123	41	3	76|80|84|65	0	0	0	0	0	-262.08	0.54	0.88			PSPC1
CHAF1BNT	EEF1A1	EEF1A1	42|44|35	121	40.33	3	127|124|153|123	0	0	0	0	0	-466.5	0.31	0.88			TOX4
CHAF1BNT	DVL2	DVL2	47|55|15	117	39	3	45|48|53|57	0	0	0	0	0	-178.47	0.77	0.86			HCFC1
CHAF1BNT	EEF2	EEF2	48|57|11	116	38.67	3	150|155|166|152	0	0	0	0	0	-649.08	0.25	0.88			SF3B2
CHAF1BNT	AHCTF1	AHCTF1	48|64|3	115	38.33	3	108|124|117|115	0	0	0	0	0	-507.16	0.33	0.88			NSFL1C
CHAF1BNT	PKM	PKM	50|48|14	112	37.33	3	99|104|114|99	0	0	0	0	0	-410.37	0.36	0.88			TXNL1
CHAF1BNT	HCFC1	HCFC1	42|54|16	112	37.33	3	106|110|131|133	0	0	0	0	0	-473.25	0.31	0.88			CBX1
CHAF1BNT	RBM27	RBM27	39|49|14	102	34	3	62|90|75|101	0	0	0	0	0	-314.27	0.41	0.88			LPL
CHAF1BNT	GPI	GPI	40|45|14	99	33	3	104|98|117|105	0	0	0	0	0	-419.09	0.31	0.88			NONO
CHAF1BNT	SF3B1	SF3B1	41|55|2	98	32.67	3	163|156|148|136	0	0	0	0	0	-667.94	0.22	0.88
CHAF1BNT	HNRNPA1	HNRNPA1	36|46|10	92	30.67	3	60|64|71|60	0	0	0	0	0	-248.5	0.48	0.88
CHAF1BNT	LDHB	LDHB	35|38|17	90	30	3	63|63|73|67	0	0	0	0	0	-239.56	0.45	0.88
CHAF1BNT	ILF3	ILF3	34|46|6	86	28.67	3	79|78|77|76	0	0	0	0	0	-322.84	0.37	0.88
CHAF1BNT	XRCC6	XRCC6	36|42|5	83	27.67	3	105|103|114|100	0	0	0	0	0	-451.11	0.26	0.88
CHAF1BNT	HSP90AA1	HSP90AA1	33|40|10	83	27.67	3	95|112|132|124	0	0	0	0	0	-475.95	0.24	0.88
CHAF1BNT	HIST1H2BN	HIST1H2BN	29|33|20	82	27.33	3	28|29|36|31	0	0	0	0	0	-87.3	0.88	0.85
CHAF1BNT	LDHA	LDHA	34|33|15	82	27.33	3	71|79|77|81	0	0	0	0	0	-290.16	0.35	0.88
CHAF1BNT	PTBP1	PTBP1	34|38|9	81	27	3	53|49|55|59	0	0	0	0	0	-209.45	0.5	0.88
CHAF1BNT	FASN	FASN	29|45|7	81	27	3	251|242|250|238	0	0	0	0	0	#NAME?	0.11	0.88
CHAF1BNT	CCT8	CCT8	33|35|12	80	26.67	3	104|102|108|99	0	0	0	0	0	-413.99	0.26	0.88
CHAF1BNT	HNRNPU	HNRNPU	29|36|11	76	25.33	3	102|84|95|74	0	0	0	0	0	-353.88	0.29	0.88
CHAF1BNT	TKT	TKT	31|37|7	75	25	3	101|97|105|100	0	0	0	0	0	-421.69	0.25	0.88
CHAF1BNT	NAT10	NAT10	33|41|0	74	24.67	3	97|93|83|67	0	0	0	0	0	-384.23	0.29	0.88
CHAF1BNT	TRIM28	TRIM28	25|36|13	74	24.67	3	61|73|76|74	0	0	0	0	0	-270.42	0.35	0.88
CHAF1BNT	SLC25A6	SLC25A6	27|29|14	70	23.33	3	54|45|45|28	0	0	0	0	0	-148.22	0.54	0.88
CHAF1BNT	EEF1G	EEF1G	26|31|13	70	23.33	3	66|64|73|65	0	0	0	0	0	-253.2	0.35	0.88
CHAF1BNT	RPS3	RPS3	25|25|18	68	22.67	3	62|47|52|40	0	0	0	0	0	-168.7	0.45	0.88
CHAF1BNT	HSPA1B	HSPA1B	23|21|19	63	21	3	77|84|82|75	0	0	0	0	0	-289.21	0.26	0.88
CHAF1BNT	ILF2	ILF2	24|29|9	62	20.67	3	66|58|63|72	0	0	0	0	0	-256.11	0.32	0.88
CHAF1BNT	NASP	NASP	29|28|3	60	20	3	50|59|59|74	0	0	0	0	0	-259.55	0.33	0.88
CHAF1BNT	RAN	RAN	20|25|13	58	19.33	3	48|48|53|40	0	0	0	0	0	-169.02	0.41	0.88
CHAF1BNT	XRCC5	XRCC5	25|33|0	58	19.33	3	109|103|115|100	0	0	0	0	0	-482.26	0.18	0.88
CHAF1BNT	SMCHD1	SMCHD1	24|32|1	57	19	3	145|162|167|160	0	0	0	0	0	-708.46	0.12	0.88
CHAF1BNT	DDX39B	DDX39B	20|29|7	56	18.67	3	50|54|66|59	0	0	0	0	0	-230.17	0.33	0.88
CHAF1BNT	FLNA	FLNA	18|22|15	55	18.33	3	371|381|383|352	0	0	0	0	0	#NAME?	0.05	0.88
CHAF1BNT	DDX21	DDX21	26|25|4	55	18.33	3	125|117|133|90	0	0	0	0	0	-503.06	0.16	0.88
CHAF1BNT	DVL3	DVL3	21|27|6	54	18	3	36|36|29|36	0	0	0	0	0	-133.51	0.53	0.88
CHAF1BNT	MYBBP1A	MYBBP1A	20|32|0	52	17.33	3	126|122|131|94	0	0	0	0	0	-533.64	0.15	0.88
CHAF1BNT	EIF4A1	EIF4A1	21|21|9	51	17	3	68|75|75|74	0	0	0	0	0	-292.1	0.23	0.88
CHAF1BNT	CHAF1A	CHAF1A	19|29|3	51	17	3	19|25|28|29	0	0	0	0	0	-104.12	0.67	0.84
CHAF1BNT	NUDC	NUDC	20|23|8	51	17	3	54|54|62|57	0	0	0	0	0	-224.62	0.3	0.88
CHAF1BNT	RPL6	RPL6	22|22|7	51	17	3	49|50|52|44	0	0	0	0	0	-193.12	0.35	0.88
CHAF1BNT	HSP90AB1	HSP90AB1	23|22|6	51	17	3	65|80|93|87	0	0	0	0	0	-339.22	0.21	0.88
CHAF1BNT	PHB2	PHB2	21|27|2	50	16.67	3	41|40|40|31	0	0	0	0	0	-164	0.44	0.88
CHAF1BNT	BCLAF1	BCLAF1	21|24|5	50	16.67	3	59|66|66|54	0	0	0	0	0	-254.97	0.27	0.88
CHAF1BNT	RPL18	RPL18	18|22|10	50	16.67	3	27|29|31|22	0	0	0	0	0	-93.13	0.61	0.88
CHAF1BNT	HIST1H1E	HIST1H1E	21|19|10	50	16.67	3	50|44|41|28	0	0	0	0	0	-149.42	0.41	0.88
CHAF1BNT	ACTN4	ACTN4	23|26|0	49	16.33	3	119|138|146|134	0	0	0	0	0	-605.89	0.12	0.88
CHAF1BNT	SUPT16H	SUPT16H	22|25|1	48	16	3	53|66|82|70	0	0	0	0	0	-301.1	0.24	0.88
CHAF1BNT	RPL15	RPL15	18|21|9	48	16	3	36|35|34|34	0	0	0	0	0	-127.01	0.46	0.88
CHAF1BNT	NPM1	NPM1	21|22|5	48	16	3	28|33|37|36	0	0	0	0	0	-133.41	0.48	0.88
CHAF1BNT	RPL7	RPL7	19|22|6	47	15.67	3	47|49|45|44	0	0	0	0	0	-185.56	0.34	0.88
CHAF1BNT	RPS2	RPS2	14|21|11	46	15.33	3	41|39|38|27	0	0	0	0	0	-128.1	0.42	0.88
CHAF1BNT	RPL10A	RPL10A	20|19|6	45	15	3	43|45|46|39	0	0	0	0	0	-172.5	0.35	0.88
CHAF1BNT	TCOF1	TCOF1	13|27|4	44	14.67	3	35|59|63|69	0	0	0	0	0	-237.3	0.26	0.88
CHAF1BNT	CCT4	CCT4	18|23|3	44	14.67	3	65|63|60|60	0	0	0	0	0	-266.35	0.24	0.88
CHAF1BNT	DSP	DSP	29|2|13	44	14.67	3	76|101|88|114	0	0	0	0	0	-416.69	0.15	0.88
CHAF1BNT	JUP	JUP	30|4|10	44	14.67	3	33|27|30|28	0	0	0	0	0	-119.29	0.5	0.84
CHAF1BNT	RPL5	RPL5	19|20|4	43	14.33	3	52|49|61|46	0	0	0	0	0	-217.99	0.28	0.88
CHAF1BNT	THRAP3	THRAP3	17|23|3	43	14.33	3	43|59|59|62	0	0	0	0	0	-238.56	0.26	0.88
CHAF1BNT	RPS3A	RPS3A	18|19|5	42	14	3	53|50|53|43	0	0	0	0	0	-204.36	0.28	0.88
CHAF1BNT	TARS	TARS	15|26|1	42	14	3	95|95|89|84	0	0	0	0	0	-404.43	0.15	0.88
CHAF1BNT	HNRNPA2B1	HNRNPA2B1	19|19|3	41	13.67	3	50|57|62|61	0	0	0	0	0	-246.36	0.24	0.88
CHAF1BNT	CD2BP2	CD2BP2	17|17|6	40	13.33	3	19|18|26|26	0	0	0	0	0	-82.3	0.6	0.88
CHAF1BNT	SNRNP200	SNRNP200	16|24|0	40	13.33	3	167|159|178|157	0	0	0	0	0	#NAME?	0.08	0.88
CHAF1BNT	CCAR2	CCAR2	17|21|1	39	13	3	46|47|53|49	0	0	0	0	0	-216.36	0.27	0.88
CHAF1BNT	RPS9	RPS9	16|18|5	39	13	3	29|28|30|22	0	0	0	0	0	-106.42	0.48	0.88
CHAF1BNT	H2AFY	H2AFY	15|19|5	39	13	3	52|53|52|40	0	0	0	0	0	-202.17	0.26	0.88
CHAF1BNT	DHX15	DHX15	17|21|0	38	12.67	3	90|80|84|68	0	0	0	0	0	-364.34	0.16	0.88
CHAF1BNT	HNRNPM	HNRNPM	17|19|2	38	12.67	3	52|57|60|53	0	0	0	0	0	-241.81	0.23	0.88
CHAF1BNT	CHAMP1	CHAMP1	16|21|0	37	12.33	3	55|70|66|66	0	0	0	0	0	-291.26	0.19	0.88
CHAF1BNT	RPL7A	RPL7A	14|19|4	37	12.33	3	54|52|52|44	0	0	0	0	0	-211.38	0.24	0.88
CHAF1BNT	SHMT2	SHMT2	16|21|0	37	12.33	3	35|26|27|41	0	0	0	0	0	-147.49	0.38	0.88
CHAF1BNT	CSE1L	CSE1L	14|22|1	37	12.33	3	79|95|90|108	0	0	0	0	0	-414.4	0.13	0.88
CHAF1BNT	NELFA	NELFA	15|17|4	36	12	3	13|16|20|14	0	0	0	0	0	-60.24	0.76	0.83
CHAF1BNT	PGD	PGD	12|21|3	36	12	3	73|79|82|73	0	0	0	0	0	-331.98	0.16	0.88
CHAF1BNT	UBA1	UBA1	16|20|0	36	12	3	56|65|65|60	0	0	0	0	0	-278.91	0.2	0.88
CHAF1BNT	TMPO	TMPO	8|14|14	36	12	3	84|96|113|86	0	0	0	0	0	-391.06	0.13	0.88
CHAF1BNT	U2SURP	U2SURP	14|21|0	35	11.67	3	78|87|86|89	0	0	0	0	0	-384.49	0.14	0.88
CHAF1BNT	CLTC	CLTC	18|17|0	35	11.67	3	129|160|172|196	0	0	0	0	0	#NAME?	0.07	0.88
CHAF1BNT	FBL	FBL	15|16|4	35	11.67	3	36|37|38|41	0	0	0	0	0	-156.4	0.31	0.88
CHAF1BNT	RUVBL2	RUVBL2	15|18|1	34	11.33	3	100|97|89|85	0	0	0	0	0	-413.39	0.12	0.88
CHAF1BNT	SF3B2	SF3B2	15|16|2	33	11	3	63|70|75|74	0	0	0	0	0	-308.71	0.16	0.88
CHAF1BNT	AHCY	AHCY	15|16|2	33	11	3	38|38|45|48	0	0	0	0	0	-182.87	0.26	0.88
CHAF1BNT	SSRP1	SSRP1	13|20|0	33	11	3	32|32|32|36	0	0	0	0	0	-150.97	0.33	0.88
CHAF1BNT	PRPF8	PRPF8	10|22|0	32	10.67	3	193|182|159|142	0	0	0	0	0	#NAME?	0.06	0.88
CHAF1BNT	CKB	CKB	14|11|7	32	10.67	3	27|27|31|38	0	0	0	0	0	-115.57	0.35	0.88
CHAF1BNT	NACA	NACA	12|12|8	32	10.67	3	17|19|23|20	0	0	0	0	0	-67.05	0.54	0.88
CHAF1BNT	ADNP	ADNP	12|20|0	32	10.67	3	46|63|73|84	0	0	0	0	0	-300.8	0.16	0.88
CHAF1BNT	ATP5A1	ATP5A1	14|13|4	31	10.33	3	35|28|34|27	0	0	0	0	0	-125.81	0.33	0.88
CHAF1BNT	GPKOW	GPKOW	13|16|1	30	10	3	36|46|50|49	0	0	0	0	0	-200.72	0.22	0.88
CHAF1BNT	RPS4X	RPS4X	13|13|4	30	10	3	48|48|43|31	0	0	0	0	0	-176.05	0.24	0.88
CHAF1BNT	ASNS	ASNS	13|17|0	30	10	3	73|75|55|59	0	0	0	0	0	-296.77	0.15	0.88
CHAF1BNT	TAF9	TAF9	10|15|5	30	10	3	22|18|17|17	0	0	0	0	0	-69.17	0.54	0.88
CHAF1BNT	HNRNPC	HNRNPC	14|11|5	30	10	3	23|21|20|20	0	0	0	0	0	-79.71	0.48	0.88
CHAF1BNT	PCBP2	PCBP2	14|11|4	29	9.67	3	27|33|30|37	0	0	0	0	0	-129.09	0.3	0.88
CHAF1BNT	NOP2	NOP2	9|18|1	28	9.33	3	50|45|48|37	0	0	0	0	0	-199.6	0.21	0.88
CHAF1BNT	NOP56	NOP56	13|15|0	28	9.33	3	77|78|103|66	0	0	0	0	0	-366.07	0.12	0.88
CHAF1BNT	ARF1	ARF1	12|13|2	27	9	3	34|41|39|39	0	0	0	0	0	-165.12	0.24	0.88
CHAF1BNT	PCNP	PCNP	10|10|7	27	9	3	19|18|20|19	0	0	0	0	0	-66.28	0.47	0.88
CHAF1BNT	RPL12	RPL12	10|14|3	27	9	3	19|20|19|18	0	0	0	0	0	-76.98	0.47	0.88
CHAF1BNT	RPS5	RPS5	10|15|2	27	9	3	41|40|35|34	0	0	0	0	0	-161.79	0.24	0.88
CHAF1BNT	RPA1	RPA1	11|15|1	27	9	3	57|55|58|53	0	0	0	0	0	-247.66	0.16	0.88
CHAF1BNT	HNRNPK	HNRNPK	12|14|1	27	9	3	38|41|54|46	0	0	0	0	0	-198.55	0.2	0.88
CHAF1BNT	RPS16	RPS16	10|12|5	27	9	3	23|20|21|16	0	0	0	0	0	-75.48	0.45	0.88
CHAF1BNT	RPL13	RPL13	10|11|5	26	8.67	3	27|24|27|16	0	0	0	0	0	-90.39	0.37	0.88
CHAF1BNT	TUBB	TUBB	10|9|7	26	8.67	3	19|9|19|14	0	0	0	0	0	-50.95	0.57	0.88
CHAF1BNT	SLC25A5	SLC25A5	9|10|7	26	8.67	3	22|23|20|15	0	0	0	0	0	-70.39	0.43	0.88
CHAF1BNT	DVL1	DVL1	11|15|0	26	8.67	3	14|22|17|28	0	0	0	0	0	-93.64	0.43	0.88
CHAF1BNT	GOT2	GOT2	12|11|3	26	8.67	3	30|33|41|31	0	0	0	0	0	-141.35	0.26	0.88
CHAF1BNT	HNRNPR	HNRNPR	12|12|2	26	8.67	3	34|37|35|31	0	0	0	0	0	-147.39	0.25	0.88
CHAF1BNT	LRRC59	LRRC59	10|15|1	26	8.67	3	35|38|37|34	0	0	0	0	0	-159.43	0.24	0.88
CHAF1BNT	WDR70	WDR70	8|14|3	25	8.33	3	38|44|46|52	0	0	0	0	0	-190.97	0.19	0.88
CHAF1BNT	ENO1	ENO1	8|9|8	25	8.33	3	42|34|46|33	0	0	0	0	0	-146.94	0.22	0.88
CHAF1BNT	PRDX6	PRDX6	13|12|0	25	8.33	3	48|47|42|53	0	0	0	0	0	-216.04	0.18	0.88
CHAF1BNT	NOP58	NOP58	8|16|1	25	8.33	3	50|54|60|50	0	0	0	0	0	-237.59	0.16	0.88
CHAF1BNT	RPS8	RPS8	9|10|6	25	8.33	3	32|30|27|21	0	0	0	0	0	-104.56	0.3	0.88
CHAF1BNT	NUP50	NUP50	12|13|0	25	8.33	3	52|54|61|57	0	0	0	0	0	-254.2	0.15	0.88
CHAF1BNT	DDX5	DDX5	11|12|2	25	8.33	3	37|39|36|30	0	0	0	0	0	-152.93	0.23	0.88
CHAF1BNT	L3MBTL3	L3MBTL3	12|13|0	25	8.33	3	28|33|35|45	0	0	0	0	0	-160.98	0.24	0.88
CHAF1BNT	TOP2A	TOP2A	7|18|0	25	8.33	3	98|100|114|74	0	0	0	0	0	-435.77	0.09	0.88
CHAF1BNT	RPS13	RPS13	12|12|1	25	8.33	3	31|29|30|25	0	0	0	0	0	-127.15	0.29	0.88
CHAF1BNT	FTSJ3	FTSJ3	10|12|2	24	8	3	43|48|53|40	0	0	0	0	0	-199.53	0.17	0.88
CHAF1BNT	RPLP0	RPLP0	11|13|0	24	8	3	21|21|27|21	0	0	0	0	0	-103.91	0.36	0.88
CHAF1BNT	NSFL1C	NSFL1C	10|12|2	24	8	3	32|37|42|43	0	0	0	0	0	-166.23	0.21	0.88
CHAF1BNT	SLC25A3	SLC25A3	10|11|3	24	8	3	33|32|33|27	0	0	0	0	0	-130.37	0.26	0.88
CHAF1BNT	RSL1D1	RSL1D1	10|14|0	24	8	3	64|65|62|50	0	0	0	0	0	-273.29	0.13	0.88
CHAF1BNT	ANXA2	ANXA2	7|11|6	24	8	3	61|65|65|53	0	0	0	0	0	-250.14	0.13	0.88
CHAF1BNT	ZBTB33	ZBTB33	10|14|0	24	8	3	4|7|7|8	0	0	0	0	0	-32.55	1.23	0.79
CHAF1BNT	HNRNPL	HNRNPL	11|12|0	23	7.67	3	34|39|44|36	0	0	0	0	0	-174.52	0.2	0.88
CHAF1BNT	CCT3	CCT3	9|14|0	23	7.67	3	51|51|50|41	0	0	0	0	0	-219.4	0.16	0.88
CHAF1BNT	SYNCRIP	SYNCRIP	9|12|2	23	7.67	3	48|48|49|37	0	0	0	0	0	-197.31	0.17	0.88
CHAF1BNT	RPL14	RPL14	8|9|6	23	7.67	3	21|23|17|15	0	0	0	0	0	-68.69	0.4	0.88
CHAF1BNT	RAB7A	RAB7A	11|12|0	23	7.67	3	27|26|20|21	0	0	0	0	0	-108.39	0.33	0.88
CHAF1BNT	PSPC1	PSPC1	8|11|3	22	7.33	3	24|26|42|43	0	0	0	0	0	-140.91	0.22	0.88
CHAF1BNT	PAICS	PAICS	9|12|1	22	7.33	3	50|54|46|45	0	0	0	0	0	-216.36	0.15	0.88
CHAF1BNT	GANAB	GANAB	10|12|0	22	7.33	3	76|81|75|78	0	0	0	0	0	-350.79	0.09	0.88
CHAF1BNT	LARS	LARS	6|16|0	22	7.33	3	99|105|123|120	0	0	0	0	0	-504.75	0.07	0.88
CHAF1BNT	HACD3	HACD3	10|11|1	22	7.33	3	33|35|41|34	0	0	0	0	0	-158.33	0.21	0.88
CHAF1BNT	RPL17	RPL17	9|11|2	22	7.33	3	29|33|42|33	0	0	0	0	0	-147.39	0.21	0.88
CHAF1BNT	WAPAL	WAPAL	10|12|0	22	7.33	3	62|82|81|100	0	0	0	0	0	-367.21	0.09	0.88
CHAF1BNT	RPL4	RPL4	8|13|1	22	7.33	3	60|63|67|64	0	0	0	0	0	-282.34	0.12	0.88
CHAF1BNT	TRAP1	TRAP1	9|13|0	22	7.33	3	54|46|51|51	0	0	0	0	0	-229.51	0.15	0.88
CHAF1BNT	HNRNPF	HNRNPF	9|12|1	22	7.33	3	36|37|41|41	0	0	0	0	0	-171.7	0.19	0.88
CHAF1BNT	HSPA8	HSPA8	9|9|3	21	7	3	44|46|46|44	0	0	0	0	0	-190.97	0.16	0.88
CHAF1BNT	MYH9	MYH9	8|12|1	21	7	3	258|244|258|225	0	0	0	0	0	#NAME?	0.03	0.88
CHAF1BNT	HNRNPA3	HNRNPA3	6|15|0	21	7	3	27|33|42|36	0	0	0	0	0	-157.74	0.2	0.88
CHAF1BNT	SNRPD1	SNRPD1	9|10|2	21	7	3	13|12|12|10	0	0	0	0	0	-48.82	0.6	0.88
CHAF1BNT	RPS10	RPS10	8|9|4	21	7	3	27|26|33|22	0	0	0	0	0	-108.43	0.26	0.88
CHAF1BNT	RCC2	RCC2	8|13|0	21	7	3	61|53|62|52	0	0	0	0	0	-258.69	0.12	0.88
CHAF1BNT	ACLY	ACLY	6|14|0	20	6.67	3	117|116|104|105	0	0	0	0	0	-499.11	0.06	0.88
CHAF1BNT	RIF1	RIF1	8|12|0	20	6.67	3	99|127|112|116	0	0	0	0	0	-512.62	0.06	0.88
CHAF1BNT	RPN1	RPN1	10|10|0	20	6.67	3	51|52|50|48	0	0	0	0	0	-228.38	0.13	0.88
CHAF1BNT	RARS	RARS	4|16|0	20	6.67	3	65|62|69|52	0	0	0	0	0	-281.15	0.11	0.88
CHAF1BNT	U2AF2	U2AF2	10|9|1	20	6.67	3	20|29|30|27	0	0	0	0	0	-117.15	0.25	0.88
CHAF1BNT	MRE11A	MRE11A	8|12|0	20	6.67	3	71|67|83|83	0	0	0	0	0	-344.05	0.09	0.88
CHAF1BNT	HNRNPA0	HNRNPA0	8|10|2	20	6.67	3	13|15|18|14	0	0	0	0	0	-62.82	0.44	0.88
CHAF1BNT	CDK1	CDK1	8|12|0	20	6.67	3	51|52|44|41	0	0	0	0	0	-213.79	0.14	0.88
CHAF1BNT	KNOP1	KNOP1	6|14|0	20	6.67	3	42|48|63|68	0	0	0	0	0	-250.44	0.12	0.88
CHAF1BNT	ALDOA	ALDOA	4|8|8	20	6.67	3	41|41|38|39	0	0	0	0	0	-164.08	0.17	0.88
CHAF1BNT	BCAP31	BCAP31	8|10|2	20	6.67	3	29|28|26|24	0	0	0	0	0	-114.26	0.25	0.88
CHAF1BNT	RPS19	RPS19	10|10|0	20	6.67	3	15|16|13|15	0	0	0	0	0	-69.26	0.45	0.88
CHAF1BNT	TXNL1	TXNL1	8|10|2	20	6.67	3	27|27|29|27	0	0	0	0	0	-117.57	0.24	0.88
CHAF1BNT	RPL30	RPL30	6|10|4	20	6.67	3	12|11|10|7	0	0	0	0	0	-36.38	0.67	0.88
CHAF1BNT	SART1	SART1	4|15|0	19	6.33	3	53|68|75|68	0	0	0	0	0	-299.09	0.1	0.88
CHAF1BNT	XPO1	XPO1	4|15|0	19	6.33	3	64|68|64|72	0	0	0	0	0	-303.61	0.09	0.88
CHAF1BNT	NOL6	NOL6	6|13|0	19	6.33	3	51|55|49|54	0	0	0	0	0	-237.36	0.12	0.88
CHAF1BNT	TOX4	TOX4	8|8|3	19	6.33	3	10|16|21|18	0	0	0	0	0	-65.12	0.39	0.88
CHAF1BNT	RNF219	RNF219	10|9|0	19	6.33	3	29|42|22|56	0	0	0	0	0	-169.24	0.17	0.88
CHAF1BNT	EBNA1BP2	EBNA1BP2	7|11|0	18	6	3	13|17|21|13	0	0	0	0	0	-74.82	0.38	0.88
CHAF1BNT	LBR	LBR	8|10|0	18	6	3	27|20|20|20	0	0	0	0	0	-100.56	0.28	0.88
CHAF1BNT	DDX42	DDX42	5|13|0	18	6	3	45|46|49|61	0	0	0	0	0	-228.45	0.12	0.88
CHAF1BNT	RPS15A	RPS15A	5|8|5	18	6	3	24|24|26|17	0	0	0	0	0	-87.16	0.26	0.88
CHAF1BNT	RPS6	RPS6	9|7|2	18	6	3	37|34|32|21	0	0	0	0	0	-132.89	0.19	0.88
CHAF1BNT	VDAC3	VDAC3	6|9|3	18	6	3	23|26|22|22	0	0	0	0	0	-95.4	0.26	0.88
CHAF1BNT	RPS14	RPS14	9|9|0	18	6	3	14|16|19|12	0	0	0	0	0	-71.48	0.39	0.88
CHAF1BNT	APEX1	APEX1	6|12|0	18	6	3	40|43|50|47	0	0	0	0	0	-204.81	0.13	0.88
CHAF1BNT	RPL18A	RPL18A	8|9|1	18	6	3	30|33|28|20	0	0	0	0	0	-122.76	0.22	0.88
CHAF1BNT	IGF2BP1	IGF2BP1	8|9|0	17	5.67	3	49|51|55|53	0	0	0	0	0	-236.24	0.11	0.88
CHAF1BNT	MATR3	MATR3	8|9|0	17	5.67	3	37|43|51|47	0	0	0	0	0	-202.57	0.13	0.88
CHAF1BNT	PGK1	PGK1	6|9|2	17	5.67	3	12|9|13|10	0	0	0	0	0	-45.59	0.52	0.88
CHAF1BNT	SFPQ	SFPQ	8|9|0	17	5.67	3	35|43|46|45	0	0	0	0	0	-192.47	0.13	0.88
CHAF1BNT	ACACA	ACACA	8|9|0	17	5.67	3	52|56|51|75	0	0	0	0	0	-265.16	0.1	0.88
CHAF1BNT	MDH1	MDH1	6|10|1	17	5.67	3	18|21|25|18	0	0	0	0	0	-90.54	0.28	0.88
CHAF1BNT	RPL27	RPL27	8|9|0	17	5.67	3	19|19|21|18	0	0	0	0	0	-89.36	0.29	0.88
CHAF1BNT	RPL23	RPL23	5|12|0	17	5.67	3	25|30|28|21	0	0	0	0	0	-119.58	0.22	0.88
CHAF1BNT	DARS	DARS	6|11|0	17	5.67	3	42|39|35|32	0	0	0	0	0	-168.91	0.15	0.88
CHAF1BNT	TPX2	TPX2	5|12|0	17	5.67	3	54|61|97|71	0	0	0	0	0	-319.77	0.08	0.88
CHAF1BNT	CCT7	CCT7	7|9|0	16	5.33	3	71|63|61|60	0	0	0	0	0	-289.02	0.08	0.88
CHAF1BNT	DDX18	DDX18	5|11|0	16	5.33	3	34|31|41|34	0	0	0	0	0	-159.94	0.15	0.88
CHAF1BNT	YEATS2	YEATS2	6|10|0	16	5.33	3	23|40|46|58	0	0	0	0	0	-189.53	0.13	0.88
CHAF1BNT	CASC5	CASC5	6|10|0	16	5.33	3	62|89|76|130	0	0	0	0	0	-402.57	0.06	0.88
CHAF1BNT	TAGLN2	TAGLN2	6|8|2	16	5.33	3	35|38|37|40	0	0	0	0	0	-161.79	0.14	0.88
CHAF1BNT	SAFB2	SAFB2	6|10|0	16	5.33	3	41|50|58|48	0	0	0	0	0	-223.89	0.11	0.88
CHAF1BNT	RPL13A	RPL13A	6|9|1	16	5.33	3	18|20|22|17	0	0	0	0	0	-85	0.28	0.88
CHAF1BNT	RPL24	RPL24	8|6|2	16	5.33	3	10|16|13|11	0	0	0	0	0	-52.04	0.43	0.88
CHAF1BNT	RPL3	RPL3	7|9|0	16	5.33	3	41|38|41|48	0	0	0	0	0	-191.35	0.13	0.88
CHAF1BNT	DEK	DEK	6|9|1	16	5.33	3	11|11|13|6	0	0	0	0	0	-45.45	0.52	0.88
CHAF1BNT	NUP153	NUP153	6|10|0	16	5.33	3	75|94|96|95	0	0	0	0	0	-407.01	0.06	0.88
CHAF1BNT	PCBP1	PCBP1	6|7|2	15	5	3	24|27|27|30	0	0	0	0	0	-115.36	0.19	0.88
CHAF1BNT	SLC25A13	SLC25A13	5|10|0	15	5	3	44|36|42|44	0	0	0	0	0	-189.11	0.12	0.88
CHAF1BNT	DNTTIP2	DNTTIP2	6|9|0	15	5	3	17|30|39|34	0	0	0	0	0	-137.08	0.17	0.88
CHAF1BNT	EIF3A	EIF3A	7|7|1	15	5	3	94|100|108|88	0	0	0	0	0	-434.69	0.05	0.88
CHAF1BNT	ZC3H11A	ZC3H11A	5|10|0	15	5	3	38|48|51|40	0	0	0	0	0	-201.45	0.11	0.88
CHAF1BNT	CYB5R3	CYB5R3	7|8|0	15	5	3	31|36|38|31	0	0	0	0	0	-155.45	0.15	0.88
CHAF1BNT	KHDRBS1	KHDRBS1	7|8|0	15	5	3	19|21|25|22	0	0	0	0	0	-100.56	0.23	0.88
CHAF1BNT	ADAR	ADAR	5|9|1	15	5	3	60|70|69|62	0	0	0	0	0	-290.17	0.08	0.88
CHAF1BNT	SET	SET	6|9|0	15	5	3	9|13|14|14	0	0	0	0	0	-59.21	0.4	0.88
CHAF1BNT	RPS27	RPS27	6|7|2	15	5	3	17|16|18|14	0	0	0	0	0	-68.26	0.31	0.88
CHAF1BNT	CAND1	CAND1	5|10|0	15	5	3	56|72|86|90	0	0	0	0	0	-343.59	0.07	0.88
CHAF1BNT	PSAT1	PSAT1	5|10|0	15	5	3	41|41|40|44	0	0	0	0	0	-189.11	0.12	0.88
CHAF1BNT	H2AFV	H2AFV	7|6|2	15	5	3	15|16|16|12	0	0	0	0	0	-61.75	0.34	0.88
CHAF1BNT	RPS18	RPS18	8|7|0	15	5	3	18|22|24|19	0	0	0	0	0	-96.08	0.24	0.88
CHAF1BNT	RCC1	RCC1	6|9|0	15	5	3	26|28|33|26	0	0	0	0	0	-129.67	0.18	0.88
CHAF1BNT	CCT5	CCT5	7|6|1	14	4.67	3	113|132|139|127	0	0	0	0	0	-570.41	0.04	0.88
CHAF1BNT	COX4I1	COX4I1	7|7|0	14	4.67	3	25|22|25|21	0	0	0	0	0	-107.27	0.2	0.88
CHAF1BNT	HAT1	HAT1	6|7|1	14	4.67	3	27|33|38|32	0	0	0	0	0	-143.84	0.14	0.88
CHAF1BNT	SON	SON	7|7|0	14	4.67	3	36|46|54|55	0	0	0	0	0	-217.03	0.1	0.88
CHAF1BNT	SLC25A11	SLC25A11	6|8|0	14	4.67	3	35|37|35|31	0	0	0	0	0	-157.7	0.14	0.88
CHAF1BNT	CBX1	CBX1	7|5|2	14	4.67	3	18|19|26|22	0	0	0	0	0	-90.09	0.22	0.88
CHAF1BNT	PPM1G	PPM1G	5|9|0	14	4.67	3	18|21|29|27	0	0	0	0	0	-109.57	0.2	0.88
CHAF1BNT	PPIB	PPIB	6|7|1	14	4.67	3	20|25|20|16	0	0	0	0	0	-89.43	0.23	0.88
CHAF1BNT	MCM7	MCM7	5|9|0	14	4.67	3	50|48|55|47	0	0	0	0	0	-227.26	0.09	0.88
CHAF1BNT	MGA	MGA	7|7|0	14	4.67	3	40|58|51|74	0	0	0	0	0	-252.55	0.08	0.88
CHAF1BNT	DDOST	DDOST	7|7|0	14	4.67	3	25|25|18|20	0	0	0	0	0	-101.67	0.21	0.88
CHAF1BNT	MCM3	MCM3	7|6|0	13	4.33	3	53|51|59|59	0	0	0	0	0	-251.96	0.08	0.88
CHAF1BNT	RPL23A	RPL23A	6|6|1	13	4.33	3	20|29|25|18	0	0	0	0	0	-101.68	0.19	0.88
CHAF1BNT	MDC1	MDC1	6|6|1	13	4.33	3	73|83|85|60	0	0	0	0	0	-334.79	0.06	0.88
CHAF1BNT	LCP1	LCP1	6|7|0	13	4.33	3	30|41|36|44	0	0	0	0	0	-172.28	0.11	0.88
CHAF1BNT	GNL2	GNL2	7|6|0	13	4.33	3	34|41|40|32	0	0	0	0	0	-167.79	0.12	0.88
CHAF1BNT	ACIN1	ACIN1	5|8|0	13	4.33	3	38|56|68|54	0	0	0	0	0	-244.81	0.08	0.88
CHAF1BNT	VIM	VIM	6|6|1	13	4.33	3	143|141|157|130	0	0	0	0	0	-637.75	0.03	0.88
CHAF1BNT	RPS25	RPS25	6|6|1	13	4.33	3	6|6|9|5	0	0	0	0	0	-29.27	0.67	0.88
CHAF1BNT	RPS20	RPS20	6|6|1	13	4.33	3	8|11|9|8	0	0	0	0	0	-40.01	0.48	0.88
CHAF1BNT	SALL2	SALL2	6|6|1	13	4.33	3	20|28|32|33	0	0	0	0	0	-124.93	0.15	0.88
CHAF1BNT	VARS	VARS	4|9|0	13	4.33	3	90|92|100|85	0	0	0	0	0	-414.83	0.05	0.88
CHAF1BNT	EBP	EBP	5|6|2	13	4.33	3	9|8|8|6	0	0	0	0	0	-31.87	0.56	0.88
CHAF1BNT	RPL8	RPL8	5|6|2	13	4.33	3	29|27|34|30	0	0	0	0	0	-128.59	0.14	0.88
CHAF1BNT	LIN54	LIN54	6|7|0	13	4.33	3	8|17|22|24	0	0	0	0	0	-82.26	0.24	0.88
CHAF1BNT	ALDH18A1	ALDH18A1	5|8|0	13	4.33	3	53|46|41|34	0	0	0	0	0	-197.99	0.1	0.88
CHAF1BNT	RPS11	RPS11	5|8|0	13	4.33	3	29|27|35|24	0	0	0	0	0	-131.92	0.15	0.88
CHAF1BNT	APBB1	APBB1	4|7|1	12	4	3	28|39|25|44	0	0	0	0	0	-150.19	0.12	0.88
CHAF1BNT	DDX17	DDX17	6|6|0	12	4	3	14|14|22|18	0	0	0	0	0	-79.29	0.24	0.88
CHAF1BNT	RPL19	RPL19	5|7|0	12	4	3	21|19|25|21	0	0	0	0	0	-99.44	0.19	0.88
CHAF1BNT	SF3A1	SF3A1	5|6|1	12	4	3	58|70|73|74	0	0	0	0	0	-305.84	0.06	0.88
CHAF1BNT	TOP1	TOP1	4|8|0	12	4	3	42|47|48|29	0	0	0	0	0	-188.91	0.1	0.88
CHAF1BNT	HNRNPAB	HNRNPAB	5|6|1	12	4	3	3|8|14|9	0	0	0	0	0	-37.56	0.47	0.88
CHAF1BNT	RAB1B	RAB1B	5|5|2	12	4	3	14|17|21|20	0	0	0	0	0	-75.87	0.22	0.88
CHAF1BNT	IARS	IARS	6|6|0	12	4	3	83|97|95|98	0	0	0	0	0	-421.57	0.04	0.88
CHAF1BNT	PRMT5	PRMT5	4|8|0	12	4	3	36|36|32|36	0	0	0	0	0	-159.94	0.11	0.88
CHAF1BNT	RPL11	RPL11	4|5|3	12	4	3	13|13|10|7	0	0	0	0	0	-41.86	0.37	0.88
CHAF1BNT	SNRPD3	SNRPD3	5|5|2	12	4	3	14|18|14|12	0	0	0	0	0	-60.67	0.28	0.88
CHAF1BNT	EMSY	EMSY	2|10|0	12	4	3	27|30|51|55	0	0	0	0	0	-185.05	0.1	0.88
CHAF1BNT	CANX	CANX	5|7|0	12	4	3	17|27|28|34	0	0	0	0	0	-121.63	0.15	0.88
CHAF1BNT	FEN1	FEN1	5|7|0	12	4	3	17|17|25|18	0	0	0	0	0	-89.36	0.21	0.88
CHAF1BNT	DDX6	DDX6	3|9|0	12	4	3	40|38|35|36	0	0	0	0	0	-170.03	0.11	0.88
CHAF1BNT	RBM25	RBM25	7|5|0	12	4	3	37|53|52|49	0	0	0	0	0	-217.2	0.08	0.88
CHAF1BNT	MSN	MSN	5|7|0	12	4	3	54|56|62|42	0	0	0	0	0	-242.95	0.07	0.88
CHAF1BNT	SFXN1	SFXN1	5|6|0	11	3.67	3	27|33|36|32	0	0	0	0	0	-146.48	0.11	0.88
CHAF1BNT	ZNF384	ZNF384	4|7|0	11	3.67	3	20|18|21|15	0	0	0	0	0	-86.01	0.2	0.88
CHAF1BNT	GDI2	GDI2	5|6|0	11	3.67	3	57|68|68|76	0	0	0	0	0	-304.74	0.05	0.88
CHAF1BNT	EIF4A3	EIF4A3	4|6|1	11	3.67	3	29|27|28|16	0	0	0	0	0	-110.39	0.15	0.88
CHAF1BNT	BRIX1	BRIX1	4|7|0	11	3.67	3	37|35|32|36	0	0	0	0	0	-159.94	0.1	0.88
CHAF1BNT	BSG	BSG	6|5|0	11	3.67	3	13|13|15|18	0	0	0	0	0	-69.26	0.25	0.88
CHAF1BNT	MTHFD1	MTHFD1	4|7|0	11	3.67	3	42|48|56|47	0	0	0	0	0	-219.4	0.08	0.88
CHAF1BNT	RAB11B	RAB11B	6|5|0	11	3.67	3	14|12|13|14	0	0	0	0	0	-62.55	0.28	0.88
CHAF1BNT	FANCI	FANCI	5|6|0	11	3.67	3	69|77|71|68	0	0	0	0	0	-322.71	0.05	0.88
CHAF1BNT	PFKP	PFKP	2|9|0	11	3.67	3	94|89|89|71	0	0	0	0	0	-387.88	0.04	0.88
CHAF1BNT	EPRS	EPRS	3|8|0	11	3.67	3	140|138|144|146	0	0	0	0	0	-640.74	0.03	0.88
CHAF1BNT	NSUN2	NSUN2	4|7|0	11	3.67	3	40|45|56|52	0	0	0	0	0	-219.48	0.08	0.88
CHAF1BNT	RPS7	RPS7	5|6|0	11	3.67	3	6|10|22|18	0	0	0	0	0	-65.33	0.26	0.88
CHAF1BNT	SF3B3	SF3B3	8|3|0	11	3.67	3	48|55|50|70	0	0	0	0	0	-252.91	0.07	0.88
CHAF1BNT	RPL26	RPL26	5|6|0	11	3.67	3	24|23|23|15	0	0	0	0	0	-98.31	0.17	0.88
CHAF1BNT	LRPPRC	LRPPRC	2|9|0	11	3.67	3	64|69|79|83	0	0	0	0	0	-334.03	0.05	0.88
CHAF1BNT	GNB2L1	GNB2L1	3|4|4	11	3.67	3	28|30|23|28	0	0	0	0	0	-112.85	0.13	0.88
CHAF1BNT	CSNK2A1	CSNK2A1	4|7|0	11	3.67	3	33|38|38|40	0	0	0	0	0	-170.03	0.1	0.88
CHAF1BNT	RPL9	RPL9	3|8|0	11	3.67	3	16|20|26|20	0	0	0	0	0	-94.96	0.18	0.88
CHAF1BNT	RBM17	RBM17	5|6|0	11	3.67	3	39|38|46|29	0	0	0	0	0	-173.38	0.1	0.88
CHAF1BNT	RPL35	RPL35	5|6|0	11	3.67	3	17|16|19|12	0	0	0	0	0	-74.82	0.23	0.88
CHAF1BNT	SNRPB	SNRPB	3|6|2	11	3.67	3	20|19|21|16	0	0	0	0	0	-80.23	0.19	0.88
CHAF1BNT	MTA1	MTA1	5|5|0	10	3.33	3	38|46|51|45	0	0	0	0	0	-204.81	0.07	0.88
CHAF1BNT	KPNB1	KPNB1	4|6|0	10	3.33	3	41|55|65|74	0	0	0	0	0	-266.06	0.06	0.88
CHAF1BNT	MARS	MARS	3|7|0	10	3.33	3	63|68|72|75	0	0	0	0	0	-314.85	0.05	0.88
CHAF1BNT	PSMD3	PSMD3	4|6|0	10	3.33	3	66|57|58|42	0	0	0	0	0	-252.9	0.06	0.88
CHAF1BNT	EIF2S3	EIF2S3	3|7|0	10	3.33	3	44|36|35|27	0	0	0	0	0	-162.14	0.09	0.88
CHAF1BNT	NOLC1	NOLC1	4|6|0	10	3.33	3	8|11|14|11	0	0	0	0	0	-52.51	0.3	0.88
CHAF1BNT	SNW1	SNW1	4|6|0	10	3.33	3	44|46|46|43	0	0	0	0	0	-203.69	0.07	0.88
CHAF1BNT	EIF3B	EIF3B	2|8|0	10	3.33	3	71|80|73|70	0	0	0	0	0	-332.82	0.05	0.88
CHAF1BNT	KMT2A	KMT2A	5|5|0	10	3.33	3	20|37|45|42	0	0	0	0	0	-163.91	0.09	0.88
CHAF1BNT	SSB	SSB	3|7|0	10	3.33	3	30|31|54|56	0	0	0	0	0	-194.06	0.08	0.88
CHAF1BNT	TCP1	TCP1	5|5|0	10	3.33	3	59|61|66|51	0	0	0	0	0	-268.8	0.06	0.88
CHAF1BNT	TUFM	TUFM	4|6|0	10	3.33	3	23|24|26|20	0	0	0	0	0	-107.27	0.14	0.88
CHAF1BNT	RPN2	RPN2	5|5|0	10	3.33	3	26|30|41|38	0	0	0	0	0	-154.26	0.1	0.88
CHAF1BNT	PPIA	PPIA	3|6|1	10	3.33	3	10|8|11|11	0	0	0	0	0	-44.35	0.33	0.88
CHAF1BNT	ANXA5	ANXA5	3|7|0	10	3.33	3	5|4|9|14	0	0	0	0	0	-38.8	0.42	0.88
CHAF1BNT	HIST1H1C	HIST1H1C	4|4|2	10	3.33	3	10|12|8|6	0	0	0	0	0	-37.09	0.37	0.88
CHAF1BNT	KHSRP	KHSRP	5|4|0	9	3	3	29|39|53|53	0	0	0	0	0	-197.62	0.07	0.88
CHAF1BNT	PPP1CC	PPP1CC	6|3|0	9	3	3	7|10|9|10	0	0	0	0	0	-43.61	0.33	0.88
CHAF1BNT	EEF1A2	EEF1A2	5|4|0	9	3	3	7|14|18|17	0	0	0	0	0	-65.71	0.21	0.88
CHAF1BNT	ATP1A1	ATP1A1	5|4|0	9	3	3	44|41|48|49	0	0	0	0	0	-207.06	0.07	0.88
CHAF1BNT	BAZ1B	BAZ1B	3|6|0	9	3	3	37|47|57|26	0	0	0	0	0	-189.62	0.07	0.88
CHAF1BNT	H1FX	H1FX	4|5|0	9	3	3	15|14|11|7	0	0	0	0	0	-55.92	0.26	0.88
CHAF1BNT	RPL27A	RPL27A	4|4|1	9	3	3	11|11|15|10	0	0	0	0	0	-52	0.26	0.88
CHAF1BNT	CBX5	CBX5	5|4|0	9	3	3	7|13|15|13	0	0	0	0	0	-56.97	0.25	0.88
CHAF1BNT	SND1	SND1	5|4|0	9	3	3	71|70|69|60	0	0	0	0	0	-305.86	0.04	0.88
CHAF1BNT	TAF9B	TAF9B	4|4|1	9	3	3	6|6|4|5	0	0	0	0	0	-23.96	0.57	0.88
CHAF1BNT	KRI1	KRI1	5|4|0	9	3	3	16|16|19|19	0	0	0	0	0	-81.54	0.17	0.88
CHAF1BNT	NARS	NARS	4|5|0	9	3	3	56|56|56|53	0	0	0	0	0	-250.84	0.05	0.88
CHAF1BNT	UBA2	UBA2	3|6|0	9	3	3	35|38|47|39	0	0	0	0	0	-181.25	0.08	0.88
CHAF1BNT	HPRT1	HPRT1	3|6|0	9	3	3	12|10|12|13	0	0	0	0	0	-55.87	0.26	0.88
CHAF1BNT	PSMA7	PSMA7	5|4|0	9	3	3	21|20|21|23	0	0	0	0	0	-98.31	0.14	0.88
CHAF1BNT	RPS24	RPS24	3|5|1	9	3	3	13|15|18|15	0	0	0	0	0	-67.35	0.2	0.88
CHAF1BNT	GATAD2B	GATAD2B	3|6|0	9	3	3	27|36|35|36	0	0	0	0	0	-153.21	0.09	0.88
CHAF1BNT	PPP1CA	PPP1CA	4|5|0	9	3	3	39|41|35|42	0	0	0	0	0	-179.01	0.08	0.88
CHAF1BNT	PREX1	PREX1	2|3|4	9	3	3	3|0|4|4	0	0	0	0	0	-11.97	1.09	0.82
CHAF1BNT	EIF3L	EIF3L	5|4|0	9	3	3	54|54|47|48	0	0	0	0	0	-230.63	0.06	0.88
CHAF1BNT	LRIF1	LRIF1	5|4|0	9	3	3	12|20|20|28	0	0	0	0	0	-92.44	0.15	0.88
CHAF1BNT	SART3	SART3	3|6|0	9	3	3	40|41|54|51	0	0	0	0	0	-211.62	0.06	0.88
CHAF1BNT	TALDO1	TALDO1	1|8|0	9	3	3	21|19|24|27	0	0	0	0	0	-105.04	0.13	0.88
CHAF1BNT	SNRPE	SNRPE	2|5|2	9	3	3	8|9|7|5	0	0	0	0	0	-29.77	0.41	0.88
CHAF1BNT	MAZ	MAZ	3|5|0	8	2.67	3	20|17|20|14	0	0	0	0	0	-82.66	0.15	0.88
CHAF1BNT	RBMX	RBMX	3|3|2	8	2.67	3	17|15|17|13	0	0	0	0	0	-65	0.17	0.88
CHAF1BNT	CHERP	CHERP	3|5|0	8	2.67	3	19|35|44|48	0	0	0	0	0	-166.03	0.07	0.88
CHAF1BNT	NUDT21	NUDT21	2|6|0	8	2.67	3	14|15|14|14	0	0	0	0	0	-67.02	0.19	0.88
CHAF1BNT	EIF3D	EIF3D	3|5|0	8	2.67	3	47|43|49|42	0	0	0	0	0	-205.94	0.06	0.88
CHAF1BNT	RALY	RALY	4|4|0	8	2.67	3	7|8|9|7	0	0	0	0	0	-38.09	0.34	0.88
CHAF1BNT	COPA	COPA	2|6|0	8	2.67	3	101|98|93|91	0	0	0	0	0	-432.81	0.03	0.88
CHAF1BNT	ATAD3A	ATAD3A	2|6|0	8	2.67	3	31|29|38|21	0	0	0	0	0	-136.26	0.09	0.88
CHAF1BNT	DYNC1H1	DYNC1H1	1|7|0	8	2.67	3	295|288|309|274	0	0	0	0	0	#NAME?	0.01	0.88
CHAF1BNT	RBBP6	RBBP6	4|4|0	8	2.67	3	26|46|56|68	0	0	0	0	0	-221.94	0.05	0.88
CHAF1BNT	MCM4	MCM4	5|3|0	8	2.67	3	59|56|53|50	0	0	0	0	0	-247.47	0.05	0.88
CHAF1BNT	CFDP1	CFDP1	4|4|0	8	2.67	3	7|13|12|13	0	0	0	0	0	-53.63	0.24	0.88
CHAF1BNT	STMN1	STMN1	4|4|0	8	2.67	3	20|22|19|19	0	0	0	0	0	-92.71	0.13	0.88
CHAF1BNT	NCOR1	NCOR1	3|5|0	8	2.67	3	33|54|65|86	0	0	0	0	0	-268.98	0.04	0.88
CHAF1BNT	NIFK	NIFK	4|4|0	8	2.67	3	18|27|25|22	0	0	0	0	0	-106.14	0.12	0.88
CHAF1BNT	PSMB1	PSMB1	5|3|0	8	2.67	3	17|16|19|19	0	0	0	0	0	-82.66	0.15	0.88
CHAF1BNT	CPNE3	CPNE3	3|5|0	8	2.67	3	29|26|30|32	0	0	0	0	0	-134.15	0.09	0.88
CHAF1BNT	RPL38	RPL38	3|5|0	8	2.67	3	7|7|9|8	0	0	0	0	0	-38.09	0.34	0.88
CHAF1BNT	ZC3H18	ZC3H18	3|4|0	7	2.33	3	19|20|25|28	0	0	0	0	0	-106.14	0.1	0.88
CHAF1BNT	C19ORF43	C19ORF43	3|4|0	7	2.33	3	12|17|12|16	0	0	0	0	0	-67.02	0.16	0.88
CHAF1BNT	RBM10	RBM10	1|6|0	7	2.33	3	33|41|43|35	0	0	0	0	0	-173.4	0.06	0.88
CHAF1BNT	S100A8	S100A8	2|2|3	7	2.33	3	3|2|1|3	0	0	0	0	0	-10.2	1.04	0.81
CHAF1BNT	HDAC2	HDAC2	4|3|0	7	2.33	3	29|31|25|32	0	0	0	0	0	-134.15	0.08	0.88
CHAF1BNT	RAB5C	RAB5C	2|5|0	7	2.33	3	14|16|15|13	0	0	0	0	0	-68.14	0.16	0.88
CHAF1BNT	EXOSC9	EXOSC9	2|5|0	7	2.33	3	7|8|8|7	0	0	0	0	0	-36.97	0.31	0.88
CHAF1BNT	HMGN2	HMGN2	3|4|0	7	2.33	3	2|6|5|4	0	0	0	0	0	-22.63	0.55	0.88
CHAF1BNT	SMARCA5	SMARCA5	2|5|0	7	2.33	3	81|76|72|50	0	0	0	0	0	-315.59	0.03	0.88
CHAF1BNT	RAC1	RAC1	2|5|0	7	2.33	3	19|18|14|10	0	0	0	0	0	-71.53	0.15	0.88
CHAF1BNT	TIMM44	TIMM44	3|4|0	7	2.33	3	18|23|28|23	0	0	0	0	0	-106.14	0.1	0.88
CHAF1BNT	RPS17	RPS17	3|4|0	7	2.33	3	6|13|18|15	0	0	0	0	0	-61.19	0.18	0.88
CHAF1BNT	RPS23	RPS23	3|3|1	7	2.33	3	15|18|17|13	0	0	0	0	0	-69.56	0.15	0.88
CHAF1BNT	RPSA	RPSA	3|2|2	7	2.33	3	10|12|18|18	0	0	0	0	0	-60.7	0.16	0.88
CHAF1BNT	CYCS	CYCS	3|4|0	7	2.33	3	9|9|17|8	0	0	0	0	0	-51.29	0.22	0.88
CHAF1BNT	RPL28	RPL28	2|3|2	7	2.33	3	22|18|24|10	0	0	0	0	0	-77.81	0.13	0.88
CHAF1BNT	RPL21	RPL21	2|3|2	7	2.33	3	14|13|16|9	0	0	0	0	0	-54.18	0.18	0.88
CHAF1BNT	SERBP1	SERBP1	3|4|0	7	2.33	3	61|66|64|49	0	0	0	0	0	-272.17	0.04	0.88
CHAF1BNT	MCM5	MCM5	2|5|0	7	2.33	3	47|44|53|42	0	0	0	0	0	-211.55	0.05	0.88
CHAF1BNT	MCM2	MCM2	2|5|0	7	2.33	3	43|40|44|44	0	0	0	0	0	-194.72	0.05	0.88
CHAF1BNT	RECQL	RECQL	3|4|0	7	2.33	3	30|30|33|25	0	0	0	0	0	-135.28	0.08	0.88
CHAF1BNT	MRTO4	MRTO4	3|2|2	7	2.33	3	27|20|20|19	0	0	0	0	0	-91.18	0.11	0.88
CHAF1BNT	HP1BP3	HP1BP3	2|5|0	7	2.33	3	19|17|23|10	0	0	0	0	0	-80.26	0.14	0.88
CHAF1BNT	RPL31	RPL31	3|4|0	7	2.33	3	11|13|15|11	0	0	0	0	0	-59.21	0.19	0.88
CHAF1BNT	DKC1	DKC1	4|3|0	7	2.33	3	35|33|36|36	0	0	0	0	0	-159.94	0.07	0.88
CHAF1BNT	ZNF318	ZNF318	3|3|0	6	2	3	29|55|58|84	0	0	0	0	0	-255.47	0.04	0.88
CHAF1BNT	HSD17B12	HSD17B12	3|3|0	6	2	3	21|20|21|15	0	0	0	0	0	-89.36	0.1	0.88
CHAF1BNT	RPRD2	RPRD2	3|3|0	6	2	3	39|45|57|66	0	0	0	0	0	-234.71	0.04	0.88
CHAF1BNT	RAB6A	RAB6A	2|3|1	6	2	3	8|13|13|10	0	0	0	0	0	-48.71	0.18	0.88
CHAF1BNT	ZNF638	ZNF638	2|4|0	6	2	3	57|81|83|80	0	0	0	0	0	-340.44	0.03	0.88
CHAF1BNT	VRK1	VRK1	3|3|0	6	2	3	22|18|29|22	0	0	0	0	0	-105.04	0.09	0.88
CHAF1BNT	CAD	CAD	2|4|0	6	2	3	91|99|93|88	0	0	0	0	0	-419.33	0.02	0.88
CHAF1BNT	EIF3E	EIF3E	2|4|0	6	2	3	37|43|38|31	0	0	0	0	0	-170.03	0.05	0.88
CHAF1BNT	UTP14A	UTP14A	2|4|0	6	2	3	30|45|44|49	0	0	0	0	0	-191.2	0.05	0.88
CHAF1BNT	PHGDH	PHGDH	3|3|0	6	2	3	16|17|19|21	0	0	0	0	0	-84.89	0.11	0.88
CHAF1BNT	KIF23	KIF23	2|4|0	6	2	3	20|18|35|21	0	0	0	0	0	-108.03	0.09	0.88
CHAF1BNT	SKIV2L2	SKIV2L2	1|5|0	6	2	3	52|57|54|52	0	0	0	0	0	-244.1	0.04	0.88
CHAF1BNT	ATP5F1	ATP5F1	4|2|0	6	2	3	30|28|30|31	0	0	0	0	0	-136.4	0.07	0.88
CHAF1BNT	ERCC5	ERCC5	1|5|0	6	2	3	26|38|39|48	0	0	0	0	0	-172.01	0.05	0.88
CHAF1BNT	ABTB2	ABTB2	2|2|2	6	2	3	6|4|4|2	0	0	0	0	0	-16.6	0.5	0.88
CHAF1BNT	DRG1	DRG1	2|4|0	6	2	3	33|37|32|28	0	0	0	0	0	-148.73	0.06	0.88
CHAF1BNT	CCT6A	CCT6A	3|3|0	6	2	3	43|46|57|57	0	0	0	0	0	-230.71	0.04	0.88
CHAF1BNT	NSUN4	NSUN4	2|1|3	6	2	3	1|1|3|2	0	0	0	0	0	-9.93	1.14	0.78
CHAF1BNT	SNRPD2	SNRPD2	2|4|0	6	2	3	6|11|13|12	0	0	0	0	0	-50.3	0.19	0.88
CHAF1BNT	RBM39	RBM39	1|3|2	6	2	3	15|15|22|21	0	0	0	0	0	-80.58	0.11	0.88
CHAF1BNT	VDAC1	VDAC1	3|2|1	6	2	3	11|7|9|7	0	0	0	0	0	-37.87	0.24	0.88
CHAF1BNT	VDAC2	VDAC2	2|4|0	6	2	3	16|9|9|6	0	0	0	0	0	-47.87	0.2	0.88
CHAF1BNT	SRP14	SRP14	3|3|0	6	2	3	3|7|9|5	0	0	0	0	0	-30.36	0.33	0.88
CHAF1BNT	USMG5	USMG5	4|2|0	6	2	3	5|8|7|6	0	0	0	0	0	-32.55	0.31	0.88
CHAF1BNT	IPO5	IPO5	2|4|0	6	2	3	40|56|75|98	0	0	0	0	0	-303.73	0.03	0.88
CHAF1BNT	SEC22B	SEC22B	1|5|0	6	2	3	22|18|18|16	0	0	0	0	0	-86.01	0.11	0.88
CHAF1BNT	PDIA4	PDIA4	1|5|0	6	2	3	30|39|56|54	0	0	0	0	0	-203.19	0.04	0.88
CHAF1BNT	SUB1	SUB1	2|3|1	6	2	3	10|12|10|9	0	0	0	0	0	-45.45	0.2	0.88
CHAF1BNT	ELAVL1	ELAVL1	2|3|0	5	1.67	3	5|9|9|8	0	0	0	0	0	-38.09	0.22	0.88
CHAF1BNT	ATP2A2	ATP2A2	1|4|0	5	1.67	3	63|65|62|62	0	0	0	0	0	-285.64	0.03	0.88
CHAF1BNT	RRP1B	RRP1B	2|3|0	5	1.67	3	33|37|37|35	0	0	0	0	0	-162.18	0.05	0.88
CHAF1BNT	PTGDS	PTGDS	0|2|3	5	1.67	3	5|3|5|5	0	0	0	0	0	-23.74	0.37	0.88
CHAF1BNT	GART	GART	2|3|0	5	1.67	3	80|80|81|90	0	0	0	0	0	-374.38	0.02	0.88
CHAF1BNT	MAGOHB	MAGOHB	1|4|0	5	1.67	3	8|7|8|10	0	0	0	0	0	-40.29	0.2	0.88
CHAF1BNT	SHROOM3	SHROOM3	2|3|0	5	1.67	3	2|2|3|5	0	0	0	0	0	-17.14	0.56	0.88
CHAF1BNT	EXOSC10	EXOSC10	1|4|0	5	1.67	3	42|43|57|40	0	0	0	0	0	-207.02	0.04	0.88
CHAF1BNT	PSMD4	PSMD4	2|3|0	5	1.67	3	13|12|16|18	0	0	0	0	0	-69.26	0.11	0.88
CHAF1BNT	SARS	SARS	0|5|0	5	1.67	3	62|58|54|57	0	0	0	0	0	-262.07	0.03	0.88
CHAF1BNT	HMGB3	HMGB3	2|3|0	5	1.67	3	2|4|4|2	0	0	0	0	0	-17.14	0.56	0.88
CHAF1BNT	CDK13	CDK13	2|3|0	5	1.67	3	25|24|31|34	0	0	0	0	0	-130.8	0.06	0.88
CHAF1BNT	HSD17B4	HSD17B4	2|3|0	5	1.67	3	39|43|40|41	0	0	0	0	0	-185.74	0.04	0.88
CHAF1BNT	PRCC	PRCC	3|2|0	5	1.67	3	15|20|25|25	0	0	0	0	0	-98.38	0.08	0.88
CHAF1BNT	TMEM43	TMEM43	2|3|0	5	1.67	3	19|22|15|14	0	0	0	0	0	-81.54	0.1	0.88
CHAF1BNT	DNAH3	DNAH3	3|0|2	5	1.67	3	2|2|1|1	0	0	0	0	0	-10.84	1.11	0.77
CHAF1BNT	RPL7L1	RPL7L1	2|3|0	5	1.67	3	18|15|12|12	0	0	0	0	0	-67.02	0.12	0.88
CHAF1BNT	DNAJB1	DNAJB1	1|4|0	5	1.67	3	37|37|37|35	0	0	0	0	0	-166.67	0.05	0.88
CHAF1BNT	SUGP2	SUGP2	1|4|0	5	1.67	3	40|52|60|59	0	0	0	0	0	-239.48	0.03	0.88
CHAF1BNT	AGAP3	AGAP3	2|1|2	5	1.67	3	2|7|5|4	0	0	0	0	0	-20.83	0.37	0.88
CHAF1BNT	BBX	BBX	2|3|0	5	1.67	3	11|11|12|17	0	0	0	0	0	-60.33	0.13	0.88
CHAF1BNT	PFKL	PFKL	1|4|0	5	1.67	3	47|49|48|55	0	0	0	0	0	-226.14	0.03	0.88
CHAF1BNT	CDC5L	CDC5L	2|3|0	5	1.67	3	38|49|60|51	0	0	0	0	0	-224.87	0.03	0.88
CHAF1BNT	ZFR	ZFR	0|5|0	5	1.67	3	25|44|53|42	0	0	0	0	0	-186.36	0.04	0.88
CHAF1BNT	AHSA1	AHSA1	2|3|0	5	1.67	3	15|18|19|21	0	0	0	0	0	-84.89	0.09	0.88
CHAF1BNT	SLC25A1	SLC25A1	1|4|0	5	1.67	3	22|23|23|21	0	0	0	0	0	-102.79	0.07	0.88
CHAF1BNT	GPATCH4	GPATCH4	3|2|0	5	1.67	3	14|18|20|21	0	0	0	0	0	-84.89	0.09	0.88
CHAF1BNT	TP53	TP53	3|1|1	5	1.67	3	63|64|60|60	0	0	0	0	0	-274.5	0.03	0.88
CHAF1BNT	FHL1	FHL1	2|3|0	5	1.67	3	11|13|13|18	0	0	0	0	0	-64.79	0.12	0.88
CHAF1BNT	RPL29	RPL29	2|3|0	5	1.67	3	5|5|5|4	0	0	0	0	0	-24.84	0.35	0.88
CHAF1BNT	GTPBP4	GTPBP4	2|3|0	5	1.67	3	43|49|48|37	0	0	0	0	0	-201.45	0.04	0.88
CHAF1BNT	ILKAP	ILKAP	2|3|0	5	1.67	3	22|20|23|21	0	0	0	0	0	-99.44	0.08	0.88
CHAF1BNT	XRN2	XRN2	1|4|0	5	1.67	3	40|44|50|56	0	0	0	0	0	-216.13	0.04	0.88
CHAF1BNT	MT-CO2	MT-CO2	2|2|1	5	1.67	3	5|5|10|11	0	0	0	0	0	-34.6	0.22	0.88
CHAF1BNT	CCDC22	CCDC22	2|2|1	5	1.67	3	4|2|4|1	0	0	0	0	0	-13.72	0.61	0.88
CHAF1BNT	RPL37A	RPL37A	2|3|0	5	1.67	3	11|11|11|10	0	0	0	0	0	-51.42	0.16	0.88
CHAF1BNT	PTPMT1	PTPMT1	2|1|2	5	1.67	3	1|0|2|0	0	0.01	0	0.01	0	-6.34	2.22	0.69
CHAF1BNT	CACYBP	CACYBP	1|4|0	5	1.67	3	10|18|29|23	0	0	0	0	0	-92.23	0.08	0.88
CHAF1BNT	PRPS1	PRPS1	3|2|0	5	1.67	3	18|18|20|18	0	0	0	0	0	-86.01	0.09	0.88
CHAF1BNT	RPL36	RPL36	2|3|0	5	1.67	3	10|11|9|9	0	0	0	0	0	-46.97	0.17	0.88
CHAF1BNT	EMG1	EMG1	2|3|0	5	1.67	3	21|21|19|18	0	0	0	0	0	-91.61	0.08	0.88
CHAF1BNT	SRSF11	SRSF11	1|3|0	4	1.33	3	8|6|5|4	0	0	0	0	0	-29.24	0.23	0.88
CHAF1BNT	BYSL	BYSL	2|2|0	4	1.33	3	34|33|28|32	0	0	0	0	0	-145.37	0.04	0.88
CHAF1BNT	PPIL1	PPIL1	2|2|0	4	1.33	3	4|6|4|4	0	0	0	0	0	-23.74	0.3	0.88
CHAF1BNT	GTF2I	GTF2I	1|3|0	4	1.33	3	28|41|43|39	0	0	0	0	0	-172.3	0.04	0.88
CHAF1BNT	CPSF6	CPSF6	2|2|0	4	1.33	3	3|6|8|6	0	0	0	0	0	-29.24	0.23	0.88
CHAF1BNT	PSMD12	PSMD12	1|3|0	4	1.33	3	43|42|42|34	0	0	0	0	0	-183.49	0.03	0.88
CHAF1BNT	VAPA	VAPA	1|3|0	4	1.33	3	31|35|35|30	0	0	0	0	0	-149.85	0.04	0.88
CHAF1BNT	SAR1A	SAR1A	2|2|0	4	1.33	3	7|7|7|11	0	0	0	0	0	-39.17	0.17	0.88
CHAF1BNT	HMGB1	HMGB1	2|2|0	4	1.33	3	5|6|15|9	0	0	0	0	0	-42.24	0.15	0.88
CHAF1BNT	PSMD6	PSMD6	2|2|0	4	1.33	3	46|45|44|42	0	0	0	0	0	-201.45	0.03	0.88
CHAF1BNT	CBLL1	CBLL1	1|3|0	4	1.33	3	2|6|4|6	0	0	0	0	0	-23.74	0.3	0.88
CHAF1BNT	PSMC1	PSMC1	1|3|0	4	1.33	3	4|11|10|11	0	0	0	0	0	-43.6	0.15	0.88
CHAF1BNT	ALDH7A1	ALDH7A1	2|2|0	4	1.33	3	10|15|14|20	0	0	0	0	0	-69.29	0.09	0.88
CHAF1BNT	YARS2	YARS2	1|3|0	4	1.33	3	18|22|28|23	0	0	0	0	0	-105.04	0.06	0.88
CHAF1BNT	DDX39A	DDX39A	1|3|0	4	1.33	3	12|14|23|21	0	0	0	0	0	-81.41	0.08	0.88
CHAF1BNT	ZMPSTE24	ZMPSTE24	2|2|0	4	1.33	3	15|17|20|22	0	0	0	0	0	-86.01	0.07	0.88
CHAF1BNT	TBL3	TBL3	1|3|0	4	1.33	3	42|40|38|37	0	0	0	0	0	-179.01	0.03	0.88
CHAF1BNT	FIP1L1	FIP1L1	2|2|0	4	1.33	3	15|16|17|17	0	0	0	0	0	-75.95	0.08	0.88
CHAF1BNT	MTCH2	MTCH2	1|3|0	4	1.33	3	15|14|21|17	0	0	0	0	0	-78.19	0.08	0.88
CHAF1BNT	UQCRC2	UQCRC2	1|3|0	4	1.33	3	15|16|12|13	0	0	0	0	0	-65.89	0.1	0.88
CHAF1BNT	FUS	FUS	1|3|0	4	1.33	3	16|16|14|14	0	0	0	0	0	-70.36	0.09	0.88
CHAF1BNT	COPS3	COPS3	1|3|0	4	1.33	3	28|29|28|29	0	0	0	0	0	-130.8	0.05	0.88
CHAF1BNT	DNASE2B	DNASE2B	1|2|1	4	1.33	3	5|2|2|2	0	0	0	0	0	-13.72	0.48	0.88
CHAF1BNT	RUVBL1	RUVBL1	2|2|0	4	1.33	3	40|40|40|39	0	0	0	0	0	-181.25	0.03	0.88
CHAF1BNT	DDX55	DDX55	1|3|0	4	1.33	3	20|20|27|25	0	0	0	0	0	-106.14	0.06	0.88
CHAF1BNT	IK	IK	1|3|0	4	1.33	3	17|24|28|29	0	0	0	0	0	-112.88	0.05	0.88
CHAF1BNT	KDM3B	KDM3B	2|2|0	4	1.33	3	35|56|66|90	0	0	0	0	0	-279.08	0.02	0.88
CHAF1BNT	PGAM5	PGAM5	2|2|0	4	1.33	3	18|18|22|18	0	0	0	0	0	-88.24	0.07	0.88
CHAF1BNT	SNRPA1	SNRPA1	2|2|0	4	1.33	3	9|12|19|18	0	0	0	0	0	-68.02	0.09	0.88
CHAF1BNT	POLD3	POLD3	1|3|0	4	1.33	3	7|10|16|17	0	0	0	0	0	-59.02	0.11	0.88
CHAF1BNT	NUDT19	NUDT19	2|2|0	4	1.33	3	29|29|41|29	0	0	0	0	0	-146.53	0.04	0.88
CHAF1BNT	API5	API5	1|3|0	4	1.33	3	30|28|33|21	0	0	0	0	0	-128.55	0.05	0.88
CHAF1BNT	INPPL1	INPPL1	1|2|1	4	1.33	3	3|4|8|8	0	0	0	0	0	-26.1	0.23	0.88
CHAF1BNT	PITPNB	PITPNB	1|3|0	4	1.33	3	21|23|20|27	0	0	0	0	0	-105.04	0.06	0.88
CHAF1BNT	ASF1B	ASF1B	2|2|0	4	1.33	3	0|0|3|2	0	0	0	0	0	-9.61	1.07	0.73
CHAF1BNT	MAT2A	MAT2A	1|3|0	4	1.33	3	15|13|15|11	0	0	0	0	0	-63.67	0.1	0.88
CHAF1BNT	PES1	PES1	1|3|0	4	1.33	3	32|41|35|25	0	0	0	0	0	-152.05	0.04	0.88
CHAF1BNT	SLC16A1	SLC16A1	2|2|0	4	1.33	3	11|14|11|9	0	0	0	0	0	-53.63	0.12	0.88
CHAF1BNT	USP47	USP47	2|1|1	4	1.33	3	8|13|21|25	0	0	0	0	0	-73.47	0.08	0.88
CHAF1BNT	DYNLL1	DYNLL1	2|2|0	4	1.33	3	14|15|14|12	0	0	0	0	0	-64.79	0.1	0.88
CHAF1BNT	ABI3BP	ABI3BP	1|2|1	4	1.33	3	6|7|4|4	0	0	0	0	0	-23.96	0.25	0.88
CHAF1BNT	TMED10	TMED10	2|2|0	4	1.33	3	20|26|22|17	0	0	0	0	0	-98.31	0.06	0.88
CHAF1BNT	SUGT1	SUGT1	1|3|0	4	1.33	3	30|42|52|46	0	0	0	0	0	-193.35	0.03	0.88
CHAF1BNT	NUP210	NUP210	1|3|0	4	1.33	3	26|23|38|22	0	0	0	0	0	-124.95	0.05	0.88
CHAF1BNT	LUC7L3	LUC7L3	1|3|0	4	1.33	3	8|9|6|7	0	0	0	0	0	-36.97	0.18	0.88
CHAF1BNT	PRMT1	PRMT1	2|2|0	4	1.33	3	39|39|42|42	0	0	0	0	0	-184.62	0.03	0.88
CHAF1BNT	EIF5A	EIF5A	0|3|1	4	1.33	3	31|37|38|40	0	0	0	0	0	-166.67	0.04	0.88
CHAF1BNT	CISD2	CISD2	2|2|0	4	1.33	3	11|9|8|5	0	0	0	0	0	-40.29	0.16	0.88
CHAF1BNT	CISD1	CISD1	3|1|0	4	1.33	3	11|10|17|11	0	0	0	0	0	-58.09	0.11	0.88
CHAF1BNT	KARS	KARS	2|2|0	4	1.33	3	34|32|35|31	0	0	0	0	0	-150.97	0.04	0.88
CHAF1BNT	H2AFY2	H2AFY2	2|2|0	4	1.33	3	11|12|11|7	0	0	0	0	0	-49.18	0.13	0.88
CHAF1BNT	TCEB2	TCEB2	3|1|0	4	1.33	3	13|19|13|19	0	0	0	0	0	-74.82	0.08	0.88
CHAF1BNT	HDGFRP2	HDGFRP2	2|2|0	4	1.33	3	6|6|9|7	0	0	0	0	0	-34.73	0.19	0.88
CHAF1BNT	NME1-NME2	NME1;NME1-NME2	2|1|1	4	1.33	3	8|10|11|15	0	0	0	0	0	-48.71	0.12	0.88
CHAF1BNT	FDPS	FDPS	2|2|0	4	1.33	3	14|19|20|15	0	0	0	0	0	-79.29	0.08	0.88
CHAF1BNT	SAFB	SAFB	2|2|0	4	1.33	3	15|22|26|23	0	0	0	0	0	-99.54	0.06	0.88
CHAF1BNT	PPP2CA	PPP2CA	2|2|0	4	1.33	3	13|13|18|18	0	0	0	0	0	-72.6	0.09	0.88
CHAF1BNT	ECI1	ECI1	2|2|0	4	1.33	3	6|5|6|6	0	0	0	0	0	-29.24	0.23	0.88
CHAF1BNT	HSP90AB2P	HSP90AB2P	2|2|0	4	1.33	3	4|5|6|4	0	0	0	0	0	-24.84	0.28	0.88
CHAF1BNT	TECR	TECR	2|2|0	4	1.33	3	22|17|27|21	0	0	0	0	0	-100.56	0.06	0.88
CHAF1BNT	PIAS2	PIAS2	2|2|0	4	1.33	3	19|17|15|14	0	0	0	0	0	-75.95	0.08	0.88
CHAF1BNT	PSMB2	PSMB2	2|2|0	4	1.33	3	10|11|14|8	0	0	0	0	0	-51.42	0.12	0.88
CHAF1BNT	DCXR	DCXR	2|2|0	4	1.33	3	10|11|13|10	0	0	0	0	0	-52.51	0.12	0.88
CHAF1BNT	HM13	HM13	1|3|0	4	1.33	3	3|3|5|4	0	0	0	0	0	-20.47	0.36	0.88
CHAF1BNT	IGKC	IGKC	1|0|2	3	1	3	4|4|5|7	0	0	0	0	0	-25.89	0.2	0.88
CHAF1BNT	ZC3H14	ZC3H14	1|2|0	3	1	3	27|47|51|57	0	0	0	0	0	-206.51	0.02	0.88
CHAF1BNT	NUP93	NUP93	1|2|0	3	1	3	25|29|30|31	0	0	0	0	0	-131.92	0.03	0.88
CHAF1BNT	YBX1	YBX1	1|2|0	3	1	3	14|11|15|11	0	0	0	0	0	-60.33	0.08	0.88
CHAF1BNT	CCT2	CCT2	1|2|0	3	1	3	30|33|38|39	0	0	0	0	0	-159.94	0.03	0.88
CHAF1BNT	PPP1R10	PPP1R10	2|1|0	3	1	3	18|20|25|27	0	0	0	0	0	-103.91	0.04	0.88
CHAF1BNT	ANAPC5	ANAPC5	1|1|1	3	1	3	5|8|8|12	0	0	0	0	0	-36.78	0.12	0.88
CHAF1BNT	PSIP1	PSIP1	1|2|0	3	1	3	7|15|18|20	0	0	0	0	0	-70.07	0.07	0.88
CHAF1BNT	MYH10	MYH10	1|2|0	3	1	3	63|72|81|89	0	0	0	0	0	-345.03	0.01	0.88
CHAF1BNT	NOC3L	NOC3L	0|2|1	3	1	3	30|35|36|25	0	0	0	0	0	-144.24	0.03	0.88
CHAF1BNT	CDIPT	CDIPT	1|2|0	3	1	3	5|5|5|2	0	0	0	0	0	-22.63	0.24	0.88
CHAF1BNT	SAP30BP	SAP30BP	1|2|0	3	1	3	11|12|18|13	0	0	0	0	0	-63.67	0.07	0.88
CHAF1BNT	CDCA2	CDCA2	1|2|0	3	1	3	15|29|39|29	0	0	0	0	0	-128.03	0.04	0.88
CHAF1BNT	RTN3	RTN3	2|1|0	3	1	3	8|10|11|15	0	0	0	0	0	-52.51	0.09	0.88
CHAF1BNT	WDR75	WDR75	1|2|0	3	1	3	29|27|26|27	0	0	0	0	0	-125.19	0.04	0.88
CHAF1BNT	AAAS	AAAS	1|2|0	3	1	3	19|19|23|17	0	0	0	0	0	-90.49	0.05	0.88
CHAF1BNT	ATP5J2	ATP5J2	1|2|0	3	1	3	9|10|8|6	0	0	0	0	0	-40.29	0.12	0.88
CHAF1BNT	THOC2	THOC2	1|2|0	3	1	3	29|58|45|37	0	0	0	0	0	-191.94	0.02	0.88
CHAF1BNT	DHX38	DHX38	2|1|0	3	1	3	12|24|18|17	0	0	0	0	0	-82.61	0.06	0.88
CHAF1BNT	ADSL	ADSL	2|1|0	3	1	3	27|30|36|42	0	0	0	0	0	-154.31	0.03	0.88
CHAF1BNT	SMEK1	SMEK1	1|2|0	3	1	3	14|21|22|24	0	0	0	0	0	-93.84	0.05	0.88
CHAF1BNT	DPYSL5	DPYSL5	1|2|0	3	1	3	2|3|2|1	0	0	0	0	0	-12.83	0.5	0.88
CHAF1BNT	EPHX1	EPHX1	1|2|0	3	1	3	20|22|22|17	0	0	0	0	0	-93.84	0.05	0.88
CHAF1BNT	CCDC47	CCDC47	1|2|0	3	1	3	20|24|35|26	0	0	0	0	0	-120.6	0.04	0.88
CHAF1BNT	GCN1L1	GCN1L1	1|2|0	3	1	3	197|195|205|197	0	0	0	0	0	#NAME?	0.01	0.88
CHAF1BNT	NOC2L	NOC2L	1|2|0	3	1	3	25|24|29|13	0	0	0	0	0	-104.79	0.04	0.88
CHAF1BNT	RAB14	RAB14	1|2|0	3	1	3	10|17|14|19	0	0	0	0	0	-70.45	0.07	0.88
CHAF1BNT	PRDX1	PRDX1	1|1|1	3	1	3	18|22|25|24	0	0	0	0	0	-98.29	0.04	0.88
CHAF1BNT	EEF1E1	EEF1E1	2|1|0	3	1	3	5|10|7|10	0	0	0	0	0	-39.17	0.12	0.88
CHAF1BNT	CCNT1	CCNT1	1|2|0	3	1	3	14|22|21|27	0	0	0	0	0	-97.14	0.05	0.88
CHAF1BNT	ZNF207	ZNF207	1|2|0	3	1	3	5|9|7|13	0	0	0	0	0	-41.36	0.12	0.88
CHAF1BNT	LAS1L	LAS1L	1|2|0	3	1	3	26|28|30|27	0	0	0	0	0	-127.43	0.04	0.88
CHAF1BNT	KPNA2	KPNA2	0|3|0	3	1	3	19|26|29|31	0	0	0	0	0	-120.79	0.04	0.88
CHAF1BNT	NOP14	NOP14	1|2|0	3	1	3	31|40|31|36	0	0	0	0	0	-157.7	0.03	0.88
CHAF1BNT	AHNAK	AHNAK	2|0|1	3	1	3	370|416|500|567	0	0	0	0	0	#NAME?	0	0.88
CHAF1BNT	YARS	YARS	1|2|0	3	1	3	51|58|63|62	0	0	0	0	0	-265.43	0.02	0.88
CHAF1BNT	SURF4	SURF4	1|2|0	3	1	3	9|8|8|7	0	0	0	0	0	-39.17	0.12	0.88
CHAF1BNT	DNAH11	DNAH11	1|0|2	3	1	3	1|0|1|1	0	0.01	0	0.01	0	-7.94	1.33	0.71
CHAF1BNT	NVL	NVL	1|2|0	3	1	3	16|21|29|26	0	0	0	0	0	-106.07	0.04	0.88
CHAF1BNT	EPG5	EPG5	1|1|1	3	1	3	4|1|2|2	0	0	0	0	0	-11.74	0.44	0.88
CHAF1BNT	MYO1B	MYO1B	1|2|0	3	1	3	18|19|20|22	0	0	0	0	0	-91.61	0.05	0.88
CHAF1BNT	ZNF536	ZNF536	1|2|0	3	1	3	8|20|33|44	0	0	0	0	0	-119.71	0.04	0.88
CHAF1BNT	WBP11	WBP11	2|1|0	3	1	3	11|19|28|31	0	0	0	0	0	-102.25	0.04	0.88
CHAF1BNT	JAGN1	JAGN1	1|2|0	3	1	3	2|3|5|2	0	0	0	0	0	-17.14	0.33	0.88
CHAF1BNT	CMYA5	CMYA5	1|2|0	3	1	3	3|2|2|3	0	0	0	0	0	-15.05	0.4	0.88
CHAF1BNT	AIMP2	AIMP2	1|2|0	3	1	3	18|22|27|21	0	0	0	0	0	-101.67	0.05	0.88
CHAF1BNT	APMAP	APMAP	2|1|0	3	1	3	11|16|19|21	0	0	0	0	0	-78.23	0.06	0.88
CHAF1BNT	NNT	NNT	1|2|0	3	1	3	20|21|22|18	0	0	0	0	0	-93.84	0.05	0.88
CHAF1BNT	DARS2	DARS2	2|1|0	3	1	3	29|21|27|28	0	0	0	0	0	-120.71	0.04	0.88
CHAF1BNT	STAG2	STAG2	2|1|0	3	1	3	33|40|53|46	0	0	0	0	0	-195.68	0.02	0.88
CHAF1BNT	ACO2	ACO2	1|2|0	3	1	3	4|7|10|10	0	0	0	0	0	-38.15	0.13	0.88
CHAF1BNT	HIST1H1D	HIST1H1D	1|2|0	3	1	3	4|3|5|2	0	0	0	0	0	-19.37	0.29	0.88
CHAF1BNT	SYNE2	SYNE2	0|3|0	3	1	3	2|5|6|6	0	0	0	0	0	-24.84	0.21	0.88
CHAF1BNT	TFAM	TFAM	1|2|0	3	1	3	8|15|13|8	0	0	0	0	0	-52.54	0.09	0.88
CHAF1BNT	AGK	AGK	0|2|0	2	0.67	3	2|2|1|2	0	0	0	0	0	-11.89	0.38	0.8
CHAF1BNT	AP1M1	AP1M1	1|1|0	2	0.67	3	27|27|31|28	0	0	0	0	0	-129.67	0.02	0.88
CHAF1BNT	FKBP5	FKBP5	1|1|0	2	0.67	3	4|5|6|6	0	0	0	0	0	-27.02	0.13	0.88
CHAF1BNT	POLR1B	POLR1B	1|1|0	2	0.67	3	7|6|5|3	0	0	0	0	0	-27.02	0.13	0.88
CHAF1BNT	WDR43	WDR43	1|1|0	2	0.67	3	13|17|19|19	0	0	0	0	0	-79.29	0.04	0.88
CHAF1BNT	EFTUD2	EFTUD2	1|1|0	2	0.67	3	45|52|64|70	0	0	0	0	0	-261.78	0.01	0.88
CHAF1BNT	ATAD5	ATAD5	1|1|0	2	0.67	3	3|9|9|10	0	0	0	0	0	-38.06	0.09	0.88
CHAF1BNT	PSMD13	PSMD13	1|1|0	2	0.67	3	5|19|20|17	0	0	0	0	0	-71.02	0.04	0.88
CHAF1BNT	MYH14	MYH14	0|2|0	2	0.67	3	3|3|7|5	0	0	0	0	0	-23.74	0.15	0.88
CHAF1BNT	SPCS2	SPCS2	0|2|0	2	0.67	3	8|9|10|8	0	0	0	0	0	-42.52	0.08	0.88
CHAF1BNT	CUL2	CUL2	1|1|0	2	0.67	3	22|29|27|23	0	0	0	0	0	-116.23	0.03	0.88
CHAF1BNT	SMC3	SMC3	1|1|0	2	0.67	3	24|25|40|32	0	0	0	0	0	-138.45	0.02	0.88
CHAF1BNT	PSMD8	PSMD8	1|1|0	2	0.67	3	13|15|16|17	0	0	0	0	0	-71.48	0.04	0.88
CHAF1BNT	CPSF7	CPSF7	1|1|0	2	0.67	3	6|8|11|12	0	0	0	0	0	-44.73	0.07	0.88
CHAF1BNT	PRC1	PRC1	0|2|0	2	0.67	3	0|1|2|1	0	0	0	0	0	-8.64	0.67	0.75
CHAF1BNT	PFN1	PFN1	1|1|0	2	0.67	3	1|3|3|2	0	0	0	0	0	-13.95	0.3	0.88
CHAF1BNT	ESYT1	ESYT1	1|1|0	2	0.67	3	92|91|88|74	0	0	0	0	0	-390.11	0.01	0.88
CHAF1BNT	EIF3C	EIF3C	1|1|0	2	0.67	3	53|63|71|66	0	0	0	0	0	-286.77	0.01	0.88
CHAF1BNT	ABCE1	ABCE1	0|2|0	2	0.67	3	50|51|51|40	0	0	0	0	0	-218.28	0.01	0.88
CHAF1BNT	COX6C	COX6C	1|1|0	2	0.67	3	5|6|8|7	0	0	0	0	0	-32.55	0.1	0.88
CHAF1BNT	TP53BP1	TP53BP1	1|1|0	2	0.67	3	27|31|22|42	0	0	0	0	0	-139.44	0.02	0.88
CHAF1BNT	STXBP1	STXBP1	0|2|0	2	0.67	3	0|6|7|6	0	0	0	0	0	-24.62	0.14	0.88
CHAF1BNT	INTS12	INTS12	0|2|0	2	0.67	3	3|9|7|11	0	0	0	0	0	-36.87	0.09	0.88
CHAF1BNT	ALDH3A2	ALDH3A2	1|1|0	2	0.67	3	16|15|18|8	0	0	0	0	0	-66.98	0.05	0.88
CHAF1BNT	RAB10	RAB10	0|2|0	2	0.67	3	12|11|11|12	0	0	0	0	0	-54.76	0.06	0.88
CHAF1BNT	DIDO1	DIDO1	1|1|0	2	0.67	3	30|52|52|48	0	0	0	0	0	-206.73	0.01	0.88
CHAF1BNT	ZW10	ZW10	2|0|0	2	0.67	3	5|9|13|16	0	0	0	0	0	-51.17	0.06	0.88
CHAF1BNT	GTF2A1	GTF2A1	1|1|0	2	0.67	3	3|6|5|6	0	0	0	0	0	-25.89	0.13	0.88
CHAF1BNT	YWHAZ	YWHAZ	1|0|1	2	0.67	3	13|19|27|26	0	0	0	0	0	-98.07	0.03	0.88
CHAF1BNT	PSME3	PSME3	1|1|0	2	0.67	3	14|15|19|17	0	0	0	0	0	-75.95	0.04	0.88
CHAF1BNT	DDX27	DDX27	1|1|0	2	0.67	3	14|16|18|20	0	0	0	0	0	-79.29	0.04	0.88
CHAF1BNT	FAM3C	FAM3C	1|1|0	2	0.67	3	9|11|9|7	0	0	0	0	0	-43.61	0.07	0.88
CHAF1BNT	PLD3	PLD3	1|1|0	2	0.67	3	5|3|6|9	0	0	0	0	0	-29.29	0.12	0.88
CHAF1BNT	KIF5B	KIF5B	1|1|0	2	0.67	3	45|55|58|47	0	0	0	0	0	-232.87	0.01	0.88
CHAF1BNT	UHRF1BP1	UHRF1BP1	1|1|0	2	0.67	3	6|6|5|14	0	0	0	0	0	-37.82	0.09	0.88
CHAF1BNT	TSHZ3	TSHZ3	2|0|0	2	0.67	3	2|11|13|22	0	0	0	0	0	-56.21	0.06	0.88
CHAF1BNT	PWP2	PWP2	0|2|0	2	0.67	3	29|28|27|27	0	0	0	0	0	-127.43	0.02	0.88
CHAF1BNT	NAA15	NAA15	1|1|0	2	0.67	3	53|51|64|37	0	0	0	0	0	-232.54	0.01	0.88
CHAF1BNT	PHF3	PHF3	2|0|0	2	0.67	3	19|37|32|38	0	0	0	0	0	-143.91	0.02	0.88
CHAF1BNT	PDCD4	PDCD4	1|1|0	2	0.67	3	14|14|10|16	0	0	0	0	0	-63.67	0.05	0.88
CHAF1BNT	BLMH	BLMH	0|2|0	2	0.67	3	21|31|35|34	0	0	0	0	0	-138.59	0.02	0.88
CHAF1BNT	DENND4A	DENND4A	1|1|0	2	0.67	3	8|12|12|16	0	0	0	0	0	-56.97	0.06	0.88
CHAF1BNT	PPP2R1A	PPP2R1A	1|1|0	2	0.67	3	19|34|35|43	0	0	0	0	0	-149.41	0.02	0.88
CHAF1BNT	ARPC4-TTLL3	ARPC4;ARPC4-TTLL3	1|1|0	2	0.67	3	12|13|12|14	0	0	0	0	0	-60.33	0.05	0.88
CHAF1BNT	TMEM33	TMEM33	0|2|0	2	0.67	3	13|10|6|5	0	0	0	0	0	-41.29	0.08	0.88
CHAF1BNT	CENPV	CENPV	1|1|0	2	0.67	3	4|6|6|4	0	0	0	0	0	-25.89	0.13	0.88
CHAF1BNT	MICAL3	MICAL3	1|1|0	2	0.67	3	0|1|1|3	0	0	0	0	0	-9.75	0.53	0.88
CHAF1BNT	TWF1	TWF1	1|1|0	2	0.67	3	14|15|12|15	0	0	0	0	0	-65.89	0.05	0.88
CHAF1BNT	CHD8	CHD8	1|1|0	2	0.67	3	15|13|18|17	0	0	0	0	0	-73.72	0.04	0.88
CHAF1BNT	ACTR2	ACTR2	0|2|0	2	0.67	3	23|28|29|26	0	0	0	0	0	-121.83	0.03	0.88
CHAF1BNT	LMAN2	LMAN2	1|1|0	2	0.67	3	8|15|16|17	0	0	0	0	0	-65.91	0.05	0.88
CHAF1BNT	HNRNPH1	HNRNPH1	0|2|0	2	0.67	3	5|9|11|10	0	0	0	0	0	-42.52	0.08	0.88
CHAF1BNT	ATP5L	ATP5L	1|1|0	2	0.67	3	10|12|11|12	0	0	0	0	0	-53.63	0.06	0.88
CHAF1BNT	ABL2	ABL2	2|0|0	2	0.67	3	3|5|9|9	0	0	0	0	0	-32.5	0.1	0.88
CHAF1BNT	RBL1	RBL1	1|1|0	2	0.67	3	4|2|7|9	0	0	0	0	0	-27.98	0.12	0.88
CHAF1BNT	ADH5	ADH5	1|1|0	2	0.67	3	14|13|18|15	0	0	0	0	0	-70.36	0.04	0.88
CHAF1BNT	MED1	MED1	0|2|0	2	0.67	3	20|40|47|48	0	0	0	0	0	-176.15	0.02	0.88
CHAF1BNT	PSMB5	PSMB5	0|2|0	2	0.67	3	19|18|17|17	0	0	0	0	0	-82.66	0.04	0.88
CHAF1BNT	PLS3	PLS3	1|1|0	2	0.67	3	20|32|29|41	0	0	0	0	0	-139.42	0.02	0.88
CHAF1BNT	MFAP1	MFAP1	0|1|0	1	0.33	3	3|7|8|7	0	0	0	0	0	-31.43	0.05	0.88
CHAF1BNT	FKBP8	FKBP8	0|1|0	1	0.33	3	10|11|14|14	0	0	0	0	0	-58.09	0.03	0.88
CHAF1BNT	SUPT5H	SUPT5H	0|1|0	1	0.33	3	25|27|74|40	0	0	0	0	0	-187.96	0.01	0.88
CHAF1BNT	ZFYVE16	ZFYVE16	1|0|0	1	0.33	3	41|41|46|60	0	0	0	0	0	-213.62	0.01	0.88
CHAF1BNT	ZSWIM8	ZSWIM8	1|0|0	1	0.33	3	2|0|4|4	0	0	0	0	0	-14.99	0.13	0.88
CHAF1BNT	KIAA1211	KIAA1211	0|0|1	1	0.33	3	0|3|3|5	0	0	0	0	0	-16.07	0.12	0.88
CHAF1BNT	CADPS2	CADPS2	1|0|0	1	0.33	3	0|0|0|3	0	0	0	0	0	-8.18	0.44	0.88
CHAF1BNT	PDS5A	PDS5A	1|0|0	1	0.33	3	44|51|57|41	0	0	0	0	0	-219.48	0.01	0.88
CHAF1BNT	IFIT5	IFIT5	0|1|0	1	0.33	3	8|8|7|5	0	0	0	0	0	-34.73	0.05	0.88
CHAF1BNT	XPO5	XPO5	0|1|0	1	0.33	3	52|61|75|71	0	0	0	0	0	-293.36	0.01	0.88
CHAF1BNT	GFPT1	GFPT1	1|0|0	1	0.33	3	34|38|46|40	0	0	0	0	0	-180.13	0.01	0.88
CHAF1BNT	NR2F2	NR2F2	0|1|0	1	0.33	3	4|4|2|0	0	0	0	0	0	-14.99	0.13	0.88
CHAF1BNT	NOL8	NOL8	0|1|0	1	0.33	3	18|28|30|32	0	0	0	0	0	-123.99	0.01	0.88
CHAF1BNT	RAB2A	RAB2A	0|1|0	1	0.33	3	14|13|14|14	0	0	0	0	0	-64.79	0.02	0.88
CHAF1BNT	LARS2	LARS2	0|0|1	1	0.33	3	5|4|8|8	0	0	0	0	0	-31.43	0.05	0.88
CHAF1BNT	THAP4	THAP4	0|1|0	1	0.33	3	1|2|1|2	0	0	0	0	0	-10.84	0.22	0.88
CHAF1BNT	PRPF4	PRPF4	0|1|0	1	0.33	3	14|14|18|15	0	0	0	0	0	-71.48	0.02	0.88
CHAF1BNT	EIF3M	EIF3M	1|0|0	1	0.33	3	28|32|30|36	0	0	0	0	0	-144.24	0.01	0.88
CHAF1BNT	ATP5B	ATP5B	1|0|0	1	0.33	3	0|4|10|15	0	0	0	0	0	-35.08	0.05	0.88
CHAF1BNT	DLD	DLD	1|0|0	1	0.33	3	5|7|7|9	0	0	0	0	0	-34.73	0.05	0.88
CHAF1BNT	AZGP1	AZGP1	0|1|0	1	0.33	3	3|3|3|2	0	0	0	0	0	-16.14	0.12	0.88
CHAF1BNT	MDN1	MDN1	0|1|0	1	0.33	3	28|25|36|41	0	0	0	0	0	-148.59	0.01	0.88
CHAF1BNT	TTC28	TTC28	0|1|0	1	0.33	3	13|27|31|48	0	0	0	0	0	-135.55	0.01	0.88
CHAF1BNT	CLIC1	CLIC1	0|1|0	1	0.33	3	2|4|6|6	0	0	0	0	0	-23.74	0.07	0.88
CHAF1BNT	AIFM1	AIFM1	1|0|0	1	0.33	3	23|24|24|19	0	0	0	0	0	-103.91	0.01	0.88
CHAF1BNT	PAF1	PAF1	0|1|0	1	0.33	3	5|12|10|18	0	0	0	0	0	-53.28	0.03	0.88
CHAF1BNT	ZGRF1	ZGRF1	0|0|1	1	0.33	3	0|2|1|0	0	0	0	0	0	-7.94	0.44	0.88
CHAF1BNT	SCIN	SCIN	1|0|0	1	0.33	3	0|1|2|1	0	0	0	0	0	-8.64	0.33	0.88
CHAF1BNT	IST1	IST1	1|0|0	1	0.33	3	8|10|14|17	0	0	0	0	0	-58.06	0.03	0.88
CHAF1BNT	POLR3D	POLR3D	0|1|0	1	0.33	3	7|10|14|13	0	0	0	0	0	-52.51	0.03	0.88
CHAF1BNT	RBM42	RBM42	0|1|0	1	0.33	3	3|8|10|8	0	0	0	0	0	-35.86	0.05	0.88
CHAF1BNT	RBBP7	RBBP7	0|1|0	1	0.33	3	15|18|17|19	0	0	0	0	0	-80.42	0.02	0.88
CHAF1BNT	SPEN	SPEN	0|1|0	1	0.33	3	36|60|69|68	0	0	0	0	0	-263.72	0.01	0.88
CHAF1BNT	ICE1	ICE1	1|0|0	1	0.33	3	1|9|9|18	0	0	0	0	0	-44.03	0.04	0.88
CHAF1BNT	FTO	FTO	0|1|0	1	0.33	3	2|1|3|5	0	0	0	0	0	-16.18	0.12	0.88
CHAF1BNT	HERC2	HERC2	1|0|0	1	0.33	3	0|5|2|2	0	0	0	0	0	-13.76	0.15	0.88
CHAF1BNT	MOGS	MOGS	0|1|0	1	0.33	3	25|28|31|21	0	0	0	0	0	-120.71	0.01	0.88
CHAF1BNT	RABGEF1	RABGEF1	0|0|1	1	0.33	3	1|0|0|1	0	0	0	0	0	-7.04	0.67	0.88
CHAF1BNT	HTATSF1	HTATSF1	0|1|0	1	0.33	3	5|11|14|17	0	0	0	0	0	-55.6	0.03	0.88
CHAF1BNT	USP7	USP7	0|1|0	1	0.33	3	27|33|37|41	0	0	0	0	0	-157.79	0.01	0.88
CHAF1BNT	MDH2	MDH2	0|1|0	1	0.33	3	4|4|4|8	0	0	0	0	0	-25.89	0.07	0.88
CHAF1BNT	MAP4	MAP4	1|0|0	1	0.33	3	120|136|144|135	0	0	0	0	0	-603.64	0	0.88
CHAF1BNT	TP53BP2	TP53BP2	0|1|0	1	0.33	3	18|22|25|29	0	0	0	0	0	-108.39	0.01	0.88
CHAF1BNT	SRRM2	SRRM2	0|1|0	1	0.33	3	14|24|23|31	0	0	0	0	0	-105.88	0.01	0.88
CHAF1BNT	ABCC5	ABCC5	1|0|0	1	0.33	3	16|26|31|28	0	0	0	0	0	-116.08	0.01	0.88
CHAF1BNT	BCS1L	BCS1L	0|1|0	1	0.33	3	8|8|15|13	0	0	0	0	0	-52.54	0.03	0.88
CHAF1BNT	ABI1	ABI1	0|0|1	1	0.33	3	9|15|17|21	0	0	0	0	0	-72.47	0.02	0.88
CHAF1BNT	FLII	FLII	1|0|0	1	0.33	3	13|22|25|21	0	0	0	0	0	-93.82	0.02	0.88
CHAF1BNT	PYGM	PYGM	1|0|0	1	0.33	3	1|0|0|0	0	0	0	0	0	-6.14	1.33	0.88
CHAF1BNT	RPP40	RPP40	1|0|0	1	0.33	3	0|1|4|5	0	0	0	0	0	-14.82	0.13	0.88
CHAF1BNT	HK1	HK1	0|1|0	1	0.33	3	47|35|48|32	0	0	0	0	0	-184.47	0.01	0.88
CHAF1BNT	PMS2	PMS2	0|1|0	1	0.33	3	2|4|4|7	0	0	0	0	0	-22.63	0.08	0.88
CHAF1BNT	PTGFRN	PTGFRN	1|0|0	1	0.33	3	2|0|1|1	0	0	0	0	0	-8.64	0.33	0.88
CHAF1BNT	TOP2B	TOP2B	0|1|0	1	0.33	3	34|34|31|20	0	0	0	0	0	-136.31	0.01	0.88
CHAF1BNT	TAF7	TAF7	1|0|0	1	0.33	3	0|3|0|4	0	0	0	0	0	-11.75	0.19	0.88
CHAF1BNT	KDSR	KDSR	1|0|0	1	0.33	3	2|2|4|5	0	0	0	0	0	-18.26	0.1	0.88
CHAF1BNT	IPO9	IPO9	1|0|0	1	0.33	3	23|27|26|32	0	0	0	0	0	-124.07	0.01	0.88
CHAF1BNT	SMU1	SMU1	0|1|0	1	0.33	3	35|35|32|31	0	0	0	0	0	-152.09	0.01	0.88
CHAF1BNT	STAT5B	STAT5B	1|0|0	1	0.33	3	0|1|4|3	0	0	0	0	0	-12.68	0.17	0.88
CHAF1BNT	KIF4A	KIF4A	1|0|0	1	0.33	3	12|21|19|12	0	0	0	0	0	-74.77	0.02	0.88
CHAF1BNT	KIF20B	KIF20B	1|0|0	1	0.33	3	1|1|5|2	0	0	0	0	0	-13.84	0.15	0.88
CHAF1BNT	CKMT1A	CKMT1A	0|1|0	1	0.33	3	9|8|9|9	0	0	0	0	0	-42.52	0.04	0.88
CHAF1BNT	VPS13C	VPS13C	0|1|0	1	0.33	3	19|28|22|54	0	0	0	0	0	-139.95	0.01	0.88
CHAF1BNT	GNA13	GNA13	0|0|1	1	0.33	3	9|5|8|5	0	0	0	0	0	-33.66	0.05	0.88

## Sheet: SAINT_NT_Analysis_CHAF1B vs NLS
Bait	Prey	PreyGene	Spec	SpecSum	AvgSpec	NumReplicates	ctrlCounts	AvgP	MaxP	TopoAvgP	TopoMaxP	SaintScore	logOddsScore	FoldChange	BFDR	BFDR	boosted_by	HEK293FT Control selection
CHAF1BNT	CHAF1B	CHAF1B	113|118|75	306	102	3	2|13|3|14	1	1	1	1	1	5.77	12.75	0	0		CHAF1B		Fold Change (CHAF1B/NLS) ≥ 1.5
CHAF1BNT	AMBP	AMBP	19|31|48	98	32.67	3	4|3|3|3	1	1	1	1	1	7.23	10.05	0	0		MKI67
CHAF1BNT	DSP	DSP	21|2|16	39	13	3	2|1|1|4	0.67	1	0.67	1	0.67	-9.18	6.5	0	0		NCL
CHAF1BNT	LPL	LPL	2|3|5	10	3.33	3	0|0|0|0	0.66	0.99	0.66	0.99	0.66	-0.93	33.33	0.11	0		AHCTF1
CHAF1BNT	DSG1	DSG1	16|0|2	18	6	3	0|1|2|0	0.34	1	0.34	1	0.34	-7.81	8	0.17	0		DVL2
CHAF1BNT	KPRP	KPRP	27|1|7	35	11.67	3	8|0|3|0	0.22	0.65	0.22	0.65	0.22	-13.08	4.24	0.27	0		RBM27
CHAF1BNT	HBB	HBB	9|8|7	24	8	3	4|0|1|0	0.14	0.2	0.14	0.2	0.14	-2.31	6.4	0.35	0		AMBP
CHAF1BNT	JUP	JUP	30|4|10	44	14.67	3	0|8|1|13	0.09	0.26	0.09	0.26	0.09	-17.91	2.67	0.43	0		NASP
CHAF1BNT	LGALS7	LGALS7	0|0|3	3	1	3	0|0|0|1	0.08	0.25	0.08	0.25	0.08	-6.01	4	0.49	0		DVL3
CHAF1BNT	PREX1	PREX1	2|2|2	6	2	3	1|0|0|0	0.06	0.06	0.06	0.06	0.06	-2.75	8	0.53	0		BCLAF1
CHAF1BNT	KIF21A	KIF21A	2|2|0	4	1.33	3	0|0|0|1	0.04	0.06	0.04	0.06	0.04	-6.01	5.33	0.57	0		CHAF1A
CHAF1BNT	VWA8	VWA8	2|2|0	4	1.33	3	0|0|0|1	0.04	0.06	0.04	0.06	0.04	-6.01	5.33	0.57	0		NUDC
CHAF1BNT	ASF1B	ASF1B	1|2|0	3	1	3	0|0|0|1	0.02	0.06	0.02	0.06	0.02	-6.01	4	0.64	0		NPM1
CHAF1BNT	CMYA5	CMYA5	2|1|1	4	1.33	3	1|1|0|0	0.01	0.02	0.01	0.02	0.01	-5.3	2.67	0.67	0		TCOF1
CHAF1BNT	PC	PC	162|161|93	416	138.67	3	95|134|87|158	0	0	0	0	0	-289.42	1.17	0.87	0		THRAP3
CHAF1BNT	PCCA	PCCA	119|116|70	305	101.67	3	71|83|76|128	0	0	0	0	0	-220.05	1.14	0.86	0		CD2BP2
CHAF1BNT	MCCC1	MCCC1	103|123|60	286	95.33	3	62|88|62|100	0	0	0	0	0	-194.22	1.22	0.86	0		NACA
CHAF1BNT	MKI67	MKI67	83|113|15	211	70.33	3	264|416|321|586	0	0	0	0	0	#NAME?	0.18	0.87	0		NELFA
CHAF1BNT	PARP1	PARP1	81|94|34	209	69.67	3	127|208|141|216	0	0	0	0	0	-644.36	0.4	0.87	0		TAF9
CHAF1BNT	HIST1H4A	HIST1H4A	81|74|35	190	63.33	3	65|91|67|128	0	0	0	0	0	-281.79	0.72	0.87	0		PCNP
CHAF1BNT	PRKDC	PRKDC	69|98|2	169	56.33	3	170|364|175|437	0	0	0	0	0	#NAME?	0.2	0.87	0.01		WDR70
CHAF1BNT	NONO	NONO	58|68|33	159	53	3	112|165|136|183	0	0	0	0	0	-544.68	0.36	0.87	0.01		HBB
CHAF1BNT	DHX9	DHX9	64|82|11	157	52.33	3	101|145|115|164	0	0	0	0	0	-539.86	0.4	0.87	0.01		PSPC1
CHAF1BNT	EEF1A1	EEF1A1	45|43|37	125	41.67	3	53|130|67|110	0	0	0	0	0	-286.17	0.46	0.87	0.01		TOX4
CHAF1BNT	GAPDH	GAPDH	48|49|26	123	41	3	36|66|51|68	0	0	0	0	0	-170.31	0.74	0.87	0.02		HCFC1
CHAF1BNT	NCL	NCL	46|51|24	121	40.33	3	58|73|67|117	0	0	0	0	0	-271.45	0.51	0.87	0.02		SF3B2
CHAF1BNT	EEF2	EEF2	47|58|11	116	38.67	3	75|136|88|135	0	0	0	0	0	-439.48	0.36	0.87	0.02		NSFL1C
CHAF1BNT	AHCTF1	AHCTF1	47|64|3	114	38	3	101|143|96|166	0	0	0	0	0	-552.99	0.3	0.87	0.03		TXNL1
CHAF1BNT	DVL2	DVL2	44|55|15	114	38	3	40|46|38|55	0	0	0	0	0	-153.26	0.85	0.85	0.04		CBX1
CHAF1BNT	PKM	PKM	47|48|16	111	37	3	43|105|51|103	0	0	0	0	0	-279.4	0.49	0.87	0.04		LPL
CHAF1BNT	HCFC1	HCFC1	41|53|16	110	36.67	3	75|113|87|115	0	0	0	0	0	-374.84	0.38	0.87	0.05		NONO
CHAF1BNT	RBM27	RBM27	40|50|15	105	35	3	72|94|67|108	0	0	0	0	0	-324.97	0.41	0.87	0.07
CHAF1BNT	SF3B1	SF3B1	41|56|3	100	33.33	3	111|181|128|171	0	0	0	0	0	-648.15	0.23	0.87	0.06
CHAF1BNT	GPI	GPI	39|45|14	98	32.67	3	53|97|59|103	0	0	0	0	0	-296.44	0.42	0.87	0.08
CHAF1BNT	HNRNPA1	HNRNPA1	36|46|13	95	31.67	3	42|52|43|66	0	0	0	0	0	-183.35	0.62	0.87	0.08
CHAF1BNT	LDHB	LDHB	35|38|17	90	30	3	45|59|34|60	0	0	0	0	0	-167.61	0.61	0.87	0.09
CHAF1BNT	ILF3	ILF3	36|46|6	88	29.33	3	55|81|59|107	0	0	0	0	0	-312.98	0.39	0.87	0.1
CHAF1BNT	HIST1H2BC	HIST1H2BC	31|34|23	88	29.33	3	30|46|24|43	0	0	0	0	0	-99.48	0.82	0.87	0.1
CHAF1BNT	TUBB	TUBB	34|30|22	86	28.67	3	32|57|38|58	0	0	0	0	0	-142.75	0.62	0.87	0.11
CHAF1BNT	LDHA	LDHA	36|33|15	84	28	3	34|66|38|65	0	0	0	0	0	-177.59	0.55	0.87	0.13
CHAF1BNT	HSP90AA1	HSP90AA1	31|41|10	82	27.33	3	45|75|60|110	0	0	0	0	0	-285.33	0.38	0.87	0.14
CHAF1BNT	XRCC6	XRCC6	37|39|5	81	27	3	49|96|58|115	0	0	0	0	0	-334.39	0.34	0.87	0.12
CHAF1BNT	CCT8	CCT8	34|35|11	80	26.67	3	43|56|46|61	0	0	0	0	0	-192.47	0.52	0.87	0.12
CHAF1BNT	PTBP1	PTBP1	32|38|9	79	26.33	3	31|54|31|55	0	0	0	0	0	-160.31	0.62	0.87	0.16
CHAF1BNT	HNRNPU	HNRNPU	31|37|11	79	26.33	3	46|81|54|107	0	0	0	0	0	-279.85	0.37	0.87	0.15
CHAF1BNT	FASN	FASN	28|45|5	78	26	3	71|176|99|192	0	0	0	0	0	-578.63	0.19	0.87	0.15
CHAF1BNT	TKT	TKT	32|37|5	74	24.67	3	51|82|59|92	0	0	0	0	0	-297.19	0.35	0.87	0.15
CHAF1BNT	TRIM28	TRIM28	26|35|12	73	24.33	3	55|81|67|78	0	0	0	0	0	-269.92	0.35	0.87	0.17
CHAF1BNT	EEF1G	EEF1G	27|32|13	72	24	3	43|64|47|57	0	0	0	0	0	-192	0.45	0.87	0.18
CHAF1BNT	NAT10	NAT10	31|40|0	71	23.67	3	83|133|88|110	0	0	0	0	0	-466.82	0.23	0.87	0.17
CHAF1BNT	SLC25A5	SLC25A5	23|26|18	67	22.33	3	33|36|38|57	0	0	0	0	0	-130.42	0.54	0.87	0.19
CHAF1BNT	RPS3	RPS3	24|25|18	67	22.33	3	34|50|37|71	0	0	0	0	0	-158.67	0.47	0.87	0.18
CHAF1BNT	ILF2	ILF2	27|31|8	66	22	3	28|55|30|65	0	0	0	0	0	-170.52	0.49	0.87	0.21
CHAF1BNT	HSPA1A	HSPA1A	26|22|17	65	21.67	3	29|46|46|61	0	0	0	0	0	-150.98	0.48	0.87	0.19
CHAF1BNT	RAN	RAN	20|25|17	62	20.67	3	26|33|29|45	0	0	0	0	0	-101.59	0.62	0.87	0.2
CHAF1BNT	NASP	NASP	27|26|4	57	19	3	39|61|39|72	0	0	0	0	0	-220.47	0.36	0.87	0.21
CHAF1BNT	DDX21	DDX21	24|27|6	57	19	3	71|124|89|136	0	0	0	0	0	-443.51	0.18	0.87	0.22
CHAF1BNT	FLNA	FLNA	20|22|14	56	18.67	3	40|102|71|125	0	0	0	0	0	-324.21	0.22	0.87	0.22
CHAF1BNT	DVL3	DVL3	23|27|6	56	18.67	3	20|31|19|34	0	0	0	0	0	-97.74	0.72	0.85	0.23
CHAF1BNT	BCLAF1	BCLAF1	25|26|5	56	18.67	3	63|83|69|84	0	0	0	0	0	-314.42	0.25	0.87	0.25
CHAF1BNT	XRCC5	XRCC5	22|32|1	55	18.33	3	30|82|33|93	0	0	0	0	0	-262.98	0.31	0.87	0.25
CHAF1BNT	DDX39B	DDX39B	19|28|7	54	18	3	34|51|38|59	0	0	0	0	0	-178.46	0.4	0.87	0.24
CHAF1BNT	EIF4A1	EIF4A1	20|24|9	53	17.67	3	44|72|45|77	0	0	0	0	0	-232.46	0.3	0.87	0.23
CHAF1BNT	CHAF1A	CHAF1A	21|29|3	53	17.67	3	14|31|16|36	0	0	0	0	0	-98.95	0.73	0.84	0.26
CHAF1BNT	SMCHD1	SMCHD1	24|28|1	53	17.67	3	124|162|127|192	0	0	0	0	0	-674.93	0.12	0.87	0.26
CHAF1BNT	NUDC	NUDC	19|23|8	50	16.67	3	4|10|11|12	0	0	0	0	0	-25.99	1.8	0.74	0.27
CHAF1BNT	HSP90AB1	HSP90AB1	22|22|6	50	16.67	3	30|55|37|73	0	0	0	0	0	-195.45	0.34	0.87	0.27
CHAF1BNT	RPL6	RPL6	22|21|7	50	16.67	3	35|54|37|49	0	0	0	0	0	-171.08	0.38	0.87	0.28
CHAF1BNT	SUPT16H	SUPT16H	22|26|2	50	16.67	3	33|73|34|110	0	0	0	0	0	-271.46	0.27	0.87	0.27
CHAF1BNT	HIST1H1E	HIST1H1E	21|18|11	50	16.67	3	28|32|29|60	0	0	0	0	0	-131.3	0.45	0.87	0.28
CHAF1BNT	NPM1	NPM1	22|23|4	49	16.33	3	34|50|34|50	0	0	0	0	0	-173.57	0.39	0.87	0.29
CHAF1BNT	MYBBP1A	MYBBP1A	20|28|0	48	16	3	67|126|67|119	0	0	0	0	0	-427.11	0.17	0.87	0.3
CHAF1BNT	ACTN4	ACTN4	22|26|0	48	16	3	60|100|70|125	0	0	0	0	0	-400.19	0.18	0.87	0.29
CHAF1BNT	PHB2	PHB2	20|25|2	47	15.67	3	31|43|29|41	0	0	0	0	0	-154.96	0.44	0.87	0.3
CHAF1BNT	RPL15	RPL15	18|20|9	47	15.67	3	30|41|37|35	0	0	0	0	0	-131.11	0.44	0.87	0.31
CHAF1BNT	RPL18	RPL18	17|21|9	47	15.67	3	21|22|21|26	0	0	0	0	0	-75.86	0.7	0.87	0.31
CHAF1BNT	RPL7	RPL7	19|21|6	46	15.33	3	31|50|29|55	0	0	0	0	0	-163.07	0.37	0.87	0.32
CHAF1BNT	RPL10A	RPL10A	20|18|7	45	15	3	25|37|33|42	0	0	0	0	0	-130.28	0.44	0.87	0.32
CHAF1BNT	HNRNPA2B1	HNRNPA2B1	19|23|3	45	15	3	37|43|35|55	0	0	0	0	0	-179.58	0.35	0.87	0.32
CHAF1BNT	RPL5	RPL5	20|20|5	45	15	3	32|51|39|72	0	0	0	0	0	-197.94	0.31	0.87	0.33
CHAF1BNT	TCOF1	TCOF1	13|26|5	44	14.67	3	102|109|98|123	0	0	0	0	0	-462.15	0.14	0.87	0.33
CHAF1BNT	CCT4	CCT4	18|23|3	44	14.67	3	40|69|48|70	0	0	0	0	0	-242.33	0.26	0.87	0.34
CHAF1BNT	RPS2	RPS2	13|20|11	44	14.67	3	26|42|29|46	0	0	0	0	0	-125.45	0.41	0.87	0.4
CHAF1BNT	TARS	TARS	15|27|1	43	14.33	3	47|81|51|89	0	0	0	0	0	-297.03	0.21	0.87	0.45
CHAF1BNT	RPS3A	RPS3A	15|21|6	42	14	3	34|51|41|68	0	0	0	0	0	-194.61	0.29	0.87	0.45
CHAF1BNT	H2AFY	H2AFY	17|20|5	42	14	3	29|50|34|53	0	0	0	0	0	-167.61	0.34	0.87	0.35
CHAF1BNT	SNRNP200	SNRNP200	17|24|0	41	13.67	3	69|175|86|181	0	0	0	0	0	-575.01	0.11	0.87	0.34
CHAF1BNT	THRAP3	THRAP3	16|22|3	41	13.67	3	56|66|68|79	0	0	0	0	0	-289.53	0.2	0.87	0.34
CHAF1BNT	RPL7A	RPL7A	14|21|5	40	13.33	3	30|48|36|59	0	0	0	0	0	-175.19	0.31	0.87	0.45
CHAF1BNT	SHMT2	SHMT2	17|22|0	39	13	3	17|27|18|36	0	0	0	0	0	-112.27	0.53	0.87	0.46
CHAF1BNT	HNRNPR	HNRNPR	17|19|3	39	13	3	35|53|42|56	0	0	0	0	0	-197.23	0.28	0.87	0.48
CHAF1BNT	CD2BP2	CD2BP2	16|16|6	38	12.67	3	24|33|30|30	0	0	0	0	0	-111.9	0.43	0.87	0.49
CHAF1BNT	HNRNPM	HNRNPM	17|19|2	38	12.67	3	34|58|52|74	0	0	0	0	0	-236.54	0.23	0.87	0.35
CHAF1BNT	CSE1L	CSE1L	15|22|1	38	12.67	3	56|102|62|108	0	0	0	0	0	-364.09	0.15	0.87	0.36
CHAF1BNT	DHX15	DHX15	15|21|1	37	12.33	3	42|97|65|97	0	0	0	0	0	-333.81	0.16	0.87	0.49
CHAF1BNT	RPS9	RPS9	14|18|5	37	12.33	3	24|33|28|40	0	0	0	0	0	-123.43	0.39	0.87	0.38
CHAF1BNT	CLTC	CLTC	19|18|0	37	12.33	3	29|123|34|134	0	0	0	0	0	-360.16	0.15	0.87	0.37
CHAF1BNT	CCAR2	CCAR2	15|20|1	36	12	3	23|52|31|64	0	0	0	0	0	-187.37	0.28	0.87	0.36
CHAF1BNT	CHAMP1	CHAMP1	15|21|0	36	12	3	60|68|58|91	0	0	0	0	0	-313.1	0.17	0.87	0.38
CHAF1BNT	TMPO	TMPO	8|14|14	36	12	3	80|95|78|121	0	0	0	0	0	-385.02	0.13	0.87	0.46
CHAF1BNT	PGD	PGD	13|19|3	35	11.67	3	35|67|43|75	0	0	0	0	0	-234.3	0.21	0.87	0.37
CHAF1BNT	SF3B2	SF3B2	14|19|2	35	11.67	3	50|82|63|88	0	0	0	0	0	-309.08	0.16	0.87	0.45
CHAF1BNT	NACA	NACA	13|13|9	35	11.67	3	15|18|11|24	0	0	0	0	0	-53.56	0.69	0.87	0.36
CHAF1BNT	FBL	FBL	15|16|4	35	11.67	3	23|35|27|50	0	0	0	0	0	-137.09	0.35	0.87	0.39
CHAF1BNT	NELFA	NELFA	17|14|3	34	11.33	3	10|31|17|27	0	0	0	0	0	-85.98	0.53	0.87	0.37
CHAF1BNT	SSRP1	SSRP1	13|21|0	34	11.33	3	28|42|24|46	0	0	0	0	0	-159.33	0.32	0.87	0.37
CHAF1BNT	AHCY	AHCY	16|16|2	34	11.33	3	34|51|36|45	0	0	0	0	0	-179.31	0.27	0.87	0.48
CHAF1BNT	RUVBL2	RUVBL2	15|17|1	33	11	3	33|49|39|61	0	0	0	0	0	-201.22	0.24	0.87	0.39
CHAF1BNT	UBA1	UBA1	14|19|0	33	11	3	26|63|28|60	0	0	0	0	0	-200.33	0.25	0.87	0.45
CHAF1BNT	U2SURP	U2SURP	11|21|0	32	10.67	3	58|82|61|107	0	0	0	0	0	-347.57	0.14	0.87	0.4
CHAF1BNT	CKB	CKB	14|10|8	32	10.67	3	12|26|13|30	0	0	0	0	0	-68.36	0.53	0.87	0.39
CHAF1BNT	ADNP	ADNP	12|19|0	31	10.33	3	41|71|42|102	0	0	0	0	0	-288.83	0.16	0.87	0.38
CHAF1BNT	ATP5A1	ATP5A1	16|11|4	31	10.33	3	20|26|21|39	0	0	0	0	0	-105.73	0.39	0.87	0.45
CHAF1BNT	NOP56	NOP56	14|17|0	31	10.33	3	28|86|40|90	0	0	0	0	0	-275.24	0.17	0.87	0.43
CHAF1BNT	TAF9	TAF9	11|16|4	31	10.33	3	16|20|18|26	0	0	0	0	0	-78.15	0.52	0.87	0.4
CHAF1BNT	GPKOW	GPKOW	13|17|1	31	10.33	3	33|51|42|59	0	0	0	0	0	-204.66	0.22	0.87	0.43
CHAF1BNT	PRPF8	PRPF8	9|21|0	30	10	3	37|188|77|191	0	0	0	0	0	-554.46	0.08	0.87	0.4
CHAF1BNT	RPS4X	RPS4X	14|12|4	30	10	3	23|35|28|59	0	0	0	0	0	-147.75	0.28	0.87	0.41
CHAF1BNT	RPA1	RPA1	12|16|1	29	9.67	3	29|58|42|62	0	0	0	0	0	-211.09	0.2	0.87	0.45
CHAF1BNT	HNRNPC	HNRNPC	13|11|5	29	9.67	3	18|27|21|28	0	0	0	0	0	-90.23	0.41	0.87	0.42
CHAF1BNT	RPL12	RPL12	12|14|2	28	9.33	3	10|18|12|25	0	0	0	0	0	-67.72	0.57	0.87	0.42
CHAF1BNT	ASNS	ASNS	10|18|0	28	9.33	3	39|68|45|63	0	0	0	0	0	-243.45	0.17	0.87	0.49
CHAF1BNT	RPS13	RPS13	13|13|2	28	9.33	3	11|18|11|36	0	0	0	0	0	-79.22	0.49	0.87	0.4
CHAF1BNT	ARF3	ARF3	11|14|2	27	9	3	10|33|17|30	0	0	0	0	0	-94.74	0.4	0.87	0.42
CHAF1BNT	HNRNPK	HNRNPK	11|15|1	27	9	3	31|42|34|44	0	0	0	0	0	-167.2	0.24	0.87	0.41
CHAF1BNT	RPS5	RPS5	10|15|2	27	9	3	23|38|21|38	0	0	0	0	0	-128.05	0.3	0.87	0.42
CHAF1BNT	PCNP	PCNP	10|10|7	27	9	3	17|14|17|22	0	0	0	0	0	-60.02	0.51	0.87	0.42
CHAF1BNT	DVL1	DVL1	13|14|0	27	9	3	4|15|9|25	0	0	0	0	0	-61.63	0.68	0.84	0.41
CHAF1BNT	GOT2	GOT2	13|11|3	27	9	3	16|20|20|33	0	0	0	0	0	-90.59	0.4	0.87	0.43
CHAF1BNT	DDX5	DDX5	11|14|2	27	9	3	30|38|33|46	0	0	0	0	0	-158.3	0.24	0.87	0.43
CHAF1BNT	L3MBTL3	L3MBTL3	13|14|0	27	9	3	17|31|18|49	0	0	0	0	0	-130.89	0.31	0.87	0.44
CHAF1BNT	PAICS	PAICS	8|16|2	26	8.67	3	29|39|37|53	0	0	0	0	0	-170.18	0.22	0.87	0.43
CHAF1BNT	RPLP0	RPLP0	12|14|0	26	8.67	3	17|21|18|22	0	0	0	0	0	-90.36	0.44	0.87	0.43
CHAF1BNT	ENO1	ENO1	9|9|8	26	8.67	3	21|23|16|28	0	0	0	0	0	-76.18	0.39	0.87	0.46
CHAF1BNT	SLC25A6	SLC25A6	12|12|2	26	8.67	3	14|35|16|32	0	0	0	0	0	-102.45	0.36	0.87	0.48
CHAF1BNT	RPL13	RPL13	11|11|4	26	8.67	3	14|19|15|41	0	0	0	0	0	-86.93	0.39	0.87	0.43
CHAF1BNT	NOP2	NOP2	9|15|1	25	8.33	3	39|55|47|61	0	0	0	0	0	-223.86	0.17	0.87	0.48
CHAF1BNT	WDR70	WDR70	8|13|4	25	8.33	3	28|46|38|65	0	0	0	0	0	-182.97	0.19	0.87	0.48
CHAF1BNT	SLC25A3	SLC25A3	10|12|3	25	8.33	3	19|27|28|40	0	0	0	0	0	-117.82	0.29	0.87	0.46
CHAF1BNT	RPS8	RPS8	9|11|5	25	8.33	3	16|31|26|31	0	0	0	0	0	-100.69	0.32	0.87	0.43
CHAF1BNT	NUP50	NUP50	12|13|0	25	8.33	3	58|73|63|100	0	0	0	0	0	-332.02	0.11	0.87	0.46
CHAF1BNT	ZBTB33	ZBTB33	11|14|0	25	8.33	3	0|12|3|18	0	0	0	0	0	-39.23	1.01	0.83	0.46
CHAF1BNT	TOP2A	TOP2A	6|19|0	25	8.33	3	54|127|68|143	0	0	0	0	0	-441.42	0.09	0.87	0.46
CHAF1BNT	RPS16	RPS16	11|10|4	25	8.33	3	23|28|20|30	0	0	0	0	0	-100.74	0.33	0.87	0.46
CHAF1BNT	PRDX6	PRDX6	13|11|0	24	8	3	23|40|23|42	0	0	0	0	0	-145.85	0.25	0.87	0.46
CHAF1BNT	RPL14	RPL14	8|9|7	24	8	3	11|15|9|22	0	0	0	0	0	-46.61	0.56	0.87	0.46
CHAF1BNT	RSL1D1	RSL1D1	9|15|0	24	8	3	34|61|45|78	0	0	0	0	0	-246.5	0.15	0.87	0.46
CHAF1BNT	HNRNPD	HNRNPD	9|13|2	24	8	3	10|13|11|21	0	0	0	0	0	-57.13	0.58	0.87	0.46
CHAF1BNT	HNRNPF	HNRNPF	10|12|2	24	8	3	32|53|38|41	0	0	0	0	0	-176.97	0.2	0.87	0.46
CHAF1BNT	LRRC59	LRRC59	7|15|2	24	8	3	14|26|15|37	0	0	0	0	0	-96.92	0.35	0.87	0.46
CHAF1BNT	LARS	LARS	7|16|0	23	7.67	3	26|91|40|121	0	0	0	0	0	-313.16	0.11	0.87	0.46
CHAF1BNT	RAB7A	RAB7A	11|12|0	23	7.67	3	12|22|13|26	0	0	0	0	0	-84.4	0.42	0.87	0.52
CHAF1BNT	HSPA8	HSPA8	9|10|3	22	7.33	3	12|25|25|35	0	0	0	0	0	-99.09	0.3	0.87	0.52
CHAF1BNT	HNRNPL	HNRNPL	11|11|0	22	7.33	3	18|33|24|42	0	0	0	0	0	-133.47	0.25	0.87	0.53
CHAF1BNT	HACD3	HACD3	9|12|1	22	7.33	3	11|30|19|33	0	0	0	0	0	-101.96	0.32	0.87	0.49
CHAF1BNT	NOP58	NOP58	6|16|0	22	7.33	3	20|59|32|56	0	0	0	0	0	-189.15	0.18	0.87	0.52
CHAF1BNT	SNRPD1	SNRPD1	9|11|2	22	7.33	3	10|17|11|13	0	0	0	0	0	-52.99	0.58	0.87	0.51
CHAF1BNT	WAPAL	WAPAL	10|12|0	22	7.33	3	35|91|42|113	0	0	0	0	0	-316.69	0.1	0.87	0.52
CHAF1BNT	RPL4	RPL4	8|13|1	22	7.33	3	29|50|36|71	0	0	0	0	0	-205.29	0.16	0.87	0.52
CHAF1BNT	SART1	SART1	7|15|0	22	7.33	3	54|85|60|80	0	0	0	0	0	-315.36	0.11	0.87	0.51
CHAF1BNT	FTSJ3	FTSJ3	7|12|2	21	7	3	43|64|47|58	0	0	0	0	0	-230.36	0.13	0.87	0.49
CHAF1BNT	MYH9	MYH9	7|12|2	21	7	3	34|102|47|162	0	0	0	0	0	-377.22	0.08	0.87	0.49
CHAF1BNT	HNRNPA3	HNRNPA3	7|14|0	21	7	3	14|24|17|34	0	0	0	0	0	-102.14	0.31	0.87	0.52
CHAF1BNT	NSFL1C	NSFL1C	9|10|2	21	7	3	24|30|31|41	0	0	0	0	0	-134.98	0.22	0.87	0.51
CHAF1BNT	RPL17	RPL17	9|11|1	21	7	3	13|25|19|38	0	0	0	0	0	-104.16	0.29	0.87	0.52
CHAF1BNT	ALDOA	ALDOA	5|8|8	21	7	3	17|18|20|15	0	0	0	0	0	-64.85	0.4	0.87	0.51
CHAF1BNT	BCAP31	BCAP31	8|11|2	21	7	3	13|20|18|29	0	0	0	0	0	-84.18	0.35	0.87	0.51
CHAF1BNT	RPS19	RPS19	10|11|0	21	7	3	6|15|5|27	0	0	0	0	0	-61.51	0.53	0.87	0.52
CHAF1BNT	XPO1	XPO1	4|16|0	20	6.67	3	23|72|31|64	0	0	0	0	0	-214.77	0.14	0.87	0.49
CHAF1BNT	GANAB	GANAB	9|11|0	20	6.67	3	32|68|37|83	0	0	0	0	0	-248.49	0.12	0.87	0.52
CHAF1BNT	RARS	RARS	5|15|0	20	6.67	3	29|70|34|59	0	0	0	0	0	-217.21	0.14	0.87	0.52
CHAF1BNT	RNF219	RNF219	11|9|0	20	6.67	3	17|31|17|38	0	0	0	0	0	-117.74	0.26	0.87	0.52
CHAF1BNT	KNOP1	KNOP1	6|14|0	20	6.67	3	59|80|59|117	0	0	0	0	0	-355.27	0.08	0.87	0.49
CHAF1BNT	RPS15A	RPS15A	6|8|6	20	6.67	3	11|15|12|23	0	0	0	0	0	-52.9	0.44	0.87	0.52
CHAF1BNT	VDAC3	VDAC3	7|10|3	20	6.67	3	13|15|17|32	0	0	0	0	0	-77.37	0.35	0.87	0.52
CHAF1BNT	EBNA1BP2	EBNA1BP2	7|13|0	20	6.67	3	22|32|25|39	0	0	0	0	0	-134.93	0.23	0.87	0.49
CHAF1BNT	TRAP1	TRAP1	8|12|0	20	6.67	3	20|47|23|57	0	0	0	0	0	-166.69	0.18	0.87	0.49
CHAF1BNT	PCBP1	PCBP1	8|10|2	20	6.67	3	12|23|14|27	0	0	0	0	0	-79.71	0.35	0.87	0.52
CHAF1BNT	RPS10	RPS10	7|9|4	20	6.67	3	10|22|16|38	0	0	0	0	0	-83.75	0.31	0.87	0.49
CHAF1BNT	TXNL1	TXNL1	7|11|2	20	6.67	3	16|22|18|30	0	0	0	0	0	-90.88	0.31	0.87	0.52
CHAF1BNT	RCC2	RCC2	8|12|0	20	6.67	3	29|54|35|66	0	0	0	0	0	-208.36	0.14	0.87	0.49
CHAF1BNT	U2AF2	U2AF2	9|9|1	19	6.33	3	10|26|16|32	0	0	0	0	0	-91.95	0.3	0.87	0.49
CHAF1BNT	PSPC1	PSPC1	7|9|3	19	6.33	3	26|36|29|46	0	0	0	0	0	-143.11	0.18	0.87	0.49
CHAF1BNT	RIF1	RIF1	7|12|0	19	6.33	3	60|127|66|148	0	0	0	0	0	-451.54	0.06	0.87	0.49
CHAF1BNT	NOL6	NOL6	6|13|0	19	6.33	3	32|68|48|82	0	0	0	0	0	-259.86	0.11	0.87	0.49
CHAF1BNT	TOX4	TOX4	8|8|3	19	6.33	3	11|18|12|22	0	0	0	0	0	-62.74	0.4	0.87	0.49
CHAF1BNT	RPN1	RPN1	10|9|0	19	6.33	3	25|47|25|51	0	0	0	0	0	-168.06	0.17	0.87	0.49
CHAF1BNT	MRE11A	MRE11A	9|10|0	19	6.33	3	31|48|33|66	0	0	0	0	0	-201.67	0.14	0.87	0.49
CHAF1BNT	HNRNPA0	HNRNPA0	8|10|1	19	6.33	3	13|21|16|30	0	0	0	0	0	-87.78	0.32	0.87	0.49
CHAF1BNT	RPS6	RPS6	9|7|3	19	6.33	3	15|21|19|29	0	0	0	0	0	-85.36	0.3	0.87	0.49
CHAF1BNT	RPS14	RPS14	9|10|0	19	6.33	3	6|17|7|29	0	0	0	0	0	-68.25	0.43	0.87	0.49
CHAF1BNT	RPL24	RPL24	10|7|2	19	6.33	3	12|14|12|17	0	0	0	0	0	-57.3	0.46	0.87	0.53
CHAF1BNT	ANXA2	ANXA2	6|9|4	19	6.33	3	23|42|27|47	0	0	0	0	0	-141.5	0.18	0.87	0.53
CHAF1BNT	DARS	DARS	7|12|0	19	6.33	3	22|40|29|42	0	0	0	0	0	-151.58	0.19	0.87	0.53
CHAF1BNT	RPL30	RPL30	6|9|4	19	6.33	3	8|13|8|15	0	0	0	0	0	-40.36	0.58	0.87	0.54
CHAF1BNT	DDX42	DDX42	6|12|0	18	6	3	35|72|37|73	0	0	0	0	0	-245.27	0.11	0.87	0.54
CHAF1BNT	CCT7	CCT7	7|10|1	18	6	3	20|51|27|51	0	0	0	0	0	-164.02	0.16	0.87	0.53
CHAF1BNT	SLC25A11	SLC25A11	7|11|0	18	6	3	15|29|20|40	0	0	0	0	0	-118.79	0.23	0.87	0.54
CHAF1BNT	LBR	LBR	8|10|0	18	6	3	18|30|19|33	0	0	0	0	0	-114.66	0.24	0.87	0.53
CHAF1BNT	MATR3	MATR3	8|10|0	18	6	3	25|48|35|58	0	0	0	0	0	-188.28	0.14	0.87	0.54
CHAF1BNT	SFPQ	SFPQ	7|11|0	18	6	3	26|34|28|47	0	0	0	0	0	-153.84	0.18	0.87	0.53
CHAF1BNT	APEX1	APEX1	6|12|0	18	6	3	22|45|23|52	0	0	0	0	0	-161.23	0.17	0.87	0.53
CHAF1BNT	RPL18A	RPL18A	9|8|1	18	6	3	15|24|14|38	0	0	0	0	0	-99.66	0.26	0.87	0.54
CHAF1BNT	SAFB	SAFB	7|11|0	18	6	3	40|49|49|69	0	0	0	0	0	-234.57	0.12	0.87	0.54
CHAF1BNT	MGA	MGA	8|9|0	17	5.67	3	34|84|35|92	0	0	0	0	0	-276.39	0.09	0.87	0.54
CHAF1BNT	YEATS2	YEATS2	6|11|0	17	5.67	3	16|56|25|67	0	0	0	0	0	-185.5	0.14	0.87	0.54
CHAF1BNT	MDH1	MDH1	6|10|1	17	5.67	3	12|24|19|15	0	0	0	0	0	-77.04	0.32	0.87	0.54
CHAF1BNT	RPL27	RPL27	9|8|0	17	5.67	3	9|15|4|26	0	0	0	0	0	-62.73	0.42	0.87	0.54
CHAF1BNT	RPL23	RPL23	6|11|0	17	5.67	3	9|22|6|30	0	0	0	0	0	-77.19	0.34	0.87	0.54
CHAF1BNT	TPX2	TPX2	5|12|0	17	5.67	3	26|78|45|96	0	0	0	0	0	-276.37	0.09	0.87	0.55
CHAF1BNT	DEK	DEK	5|11|1	17	5.67	3	10|14|7|16	0	0	0	0	0	-51.82	0.48	0.87	0.55
CHAF1BNT	CCT5	CCT5	8|7|1	16	5.33	3	9|29|18|43	0	0	0	0	0	-108.3	0.22	0.87	0.54
CHAF1BNT	DDX18	DDX18	6|10|0	16	5.33	3	18|47|20|39	0	0	0	0	0	-141.03	0.17	0.87	0.55
CHAF1BNT	DNTTIP2	DNTTIP2	7|9|0	16	5.33	3	23|44|24|51	0	0	0	0	0	-161.31	0.15	0.87	0.54
CHAF1BNT	EIF3A	EIF3A	7|8|1	16	5.33	3	23|76|35|80	0	0	0	0	0	-236.21	0.1	0.87	0.55
CHAF1BNT	ZC3H11A	ZC3H11A	6|10|0	16	5.33	3	35|54|39|65	0	0	0	0	0	-218.69	0.11	0.87	0.55
CHAF1BNT	KHDRBS1	KHDRBS1	8|8|0	16	5.33	3	8|17|10|21	0	0	0	0	0	-65.39	0.38	0.87	0.55
CHAF1BNT	CDK1	CDK1	6|10|0	16	5.33	3	30|45|29|53	0	0	0	0	0	-178.36	0.14	0.87	0.55
CHAF1BNT	CASC5	CASC5	6|10|0	16	5.33	3	11|62|16|106	0	0	0	0	0	-219.79	0.11	0.87	0.55
CHAF1BNT	TAGLN2	TAGLN2	6|8|2	16	5.33	3	17|26|17|24	0	0	0	0	0	-88.94	0.25	0.87	0.55
CHAF1BNT	PGK1	PGK1	6|8|2	16	5.33	3	17|13|17|10	0	0	0	0	0	-59.46	0.37	0.87	0.55
CHAF1BNT	RPS27	RPS27	7|7|2	16	5.33	3	8|13|14|17	0	0	0	0	0	-54.12	0.41	0.87	0.55
CHAF1BNT	NUP153	NUP153	6|10|0	16	5.33	3	106|140|115|153	0	0	0	0	0	-579.37	0.04	0.87	0.55
CHAF1BNT	RCC1	RCC1	6|10|0	16	5.33	3	9|23|15|34	0	0	0	0	0	-92.95	0.26	0.87	0.55
CHAF1BNT	SLC25A13	SLC25A13	5|10|0	15	5	3	8|38|16|45	0	0	0	0	0	-121.73	0.19	0.87	0.57
CHAF1BNT	SET	SET	6|9|0	15	5	3	11|16|12|19	0	0	0	0	0	-68.01	0.34	0.87	0.57
CHAF1BNT	CBX1	CBX1	8|5|2	15	5	3	17|18|18|28	0	0	0	0	0	-85.54	0.25	0.87	0.57
CHAF1BNT	PSAT1	PSAT1	5|10|0	15	5	3	18|33|16|32	0	0	0	0	0	-113.39	0.2	0.87	0.57
CHAF1BNT	H2AFV	H2AFV	7|6|2	15	5	3	4|10|4|14	0	0	0	0	0	-32.32	0.62	0.87	0.57
CHAF1BNT	RPL3	RPL3	7|8|0	15	5	3	10|31|24|48	0	0	0	0	0	-128.57	0.18	0.87	0.57
CHAF1BNT	RPS11	RPS11	7|8|0	15	5	3	22|27|18|30	0	0	0	0	0	-111.65	0.21	0.87	0.57
CHAF1BNT	RPS18	RPS18	8|7|0	15	5	3	8|18|6|22	0	0	0	0	0	-62.93	0.37	0.87	0.56
CHAF1BNT	CAND1	CAND1	5|10|0	15	5	3	16|59|23|77	0	0	0	0	0	-197.72	0.11	0.87	0.56
CHAF1BNT	GDI2	GDI2	6|8|0	14	4.67	3	21|66|30|72	0	0	0	0	0	-213.59	0.1	0.87	0.56
CHAF1BNT	VARS	VARS	5|9|0	14	4.67	3	30|102|45|99	0	0	0	0	0	-311.08	0.07	0.87	0.56
CHAF1BNT	COX4I1	COX4I1	7|7|0	14	4.67	3	9|10|10|25	0	0	0	0	0	-62.94	0.35	0.87	0.56
CHAF1BNT	RPL23A	RPL23A	6|7|1	14	4.67	3	12|18|13|24	0	0	0	0	0	-73.66	0.28	0.87	0.56
CHAF1BNT	GNL2	GNL2	8|6|0	14	4.67	3	38|69|48|82	0	0	0	0	0	-267.83	0.08	0.87	0.56
CHAF1BNT	CYB5R3	CYB5R3	5|9|0	14	4.67	3	7|30|16|41	0	0	0	0	0	-107.26	0.2	0.87	0.56
CHAF1BNT	ADAR	ADAR	5|8|1	14	4.67	3	28|70|38|84	0	0	0	0	0	-243.01	0.08	0.87	0.56
CHAF1BNT	IGF2BP1	IGF2BP1	6|8|0	14	4.67	3	11|29|20|38	0	0	0	0	0	-112.01	0.19	0.87	0.56
CHAF1BNT	PPM1G	PPM1G	5|9|0	14	4.67	3	22|40|25|33	0	0	0	0	0	-137.1	0.16	0.87	0.56
CHAF1BNT	ACACA	ACACA	6|8|0	14	4.67	3	9|25|8|38	0	0	0	0	0	-91.53	0.23	0.87	0.56
CHAF1BNT	SALL2	SALL2	6|7|1	14	4.67	3	11|24|14|40	0	0	0	0	0	-97.25	0.21	0.87	0.56
CHAF1BNT	RPL8	RPL8	5|7|2	14	4.67	3	11|21|18|30	0	0	0	0	0	-84.02	0.23	0.87	0.56
CHAF1BNT	RPL13A	RPL13A	7|6|1	14	4.67	3	11|18|11|24	0	0	0	0	0	-70.18	0.29	0.87	0.56
CHAF1BNT	DDOST	DDOST	8|6|0	14	4.67	3	12|26|15|27	0	0	0	0	0	-92.16	0.23	0.87	0.56
CHAF1BNT	MCM3	MCM3	7|6|0	13	4.33	3	22|54|35|69	0	0	0	0	0	-203.66	0.1	0.87	0.56
CHAF1BNT	DDX17	DDX17	7|6|0	13	4.33	3	14|24|13|36	0	0	0	0	0	-99.73	0.2	0.87	0.56
CHAF1BNT	ACIN1	ACIN1	5|8|0	13	4.33	3	37|66|54|89	0	0	0	0	0	-277.87	0.07	0.87	0.57
CHAF1BNT	SF3A1	SF3A1	5|7|1	13	4.33	3	46|62|58|75	0	0	0	0	0	-267.34	0.07	0.87	0.58
CHAF1BNT	MDC1	MDC1	6|6|1	13	4.33	3	45|113|52|115	0	0	0	0	0	-360.38	0.05	0.87	0.58
CHAF1BNT	HAT1	HAT1	6|6|1	13	4.33	3	12|32|16|32	0	0	0	0	0	-100.8	0.19	0.87	0.57
CHAF1BNT	HNRNPAB	HNRNPAB	6|6|1	13	4.33	3	2|8|2|13	0	0	0	0	0	-27.44	0.69	0.87	0.57
CHAF1BNT	ALDH18A1	ALDH18A1	6|7|0	13	4.33	3	11|42|18|51	0	0	0	0	0	-138.51	0.14	0.87	0.57
CHAF1BNT	NSUN2	NSUN2	5|8|0	13	4.33	3	37|56|47|63	0	0	0	0	0	-230.16	0.09	0.87	0.57
CHAF1BNT	IARS	IARS	6|7|0	13	4.33	3	30|92|42|102	0	0	0	0	0	-299.87	0.07	0.87	0.57
CHAF1BNT	RPS20	RPS20	6|6|1	13	4.33	3	4|10|4|12	0	0	0	0	0	-33.15	0.58	0.87	0.57
CHAF1BNT	PPIB	PPIB	6|7|0	13	4.33	3	14|16|17|30	0	0	0	0	0	-88.84	0.23	0.87	0.57
CHAF1BNT	MCM7	MCM7	4|9|0	13	4.33	3	9|53|21|51	0	0	0	0	0	-151.87	0.13	0.87	0.57
CHAF1BNT	EBP	EBP	5|6|2	13	4.33	3	6|8|4|5	0	0	0	0	0	-23.49	0.75	0.83	0.57
CHAF1BNT	GNB2L1	GNB2L1	5|4|4	13	4.33	3	21|31|21|34	0	0	0	0	0	-107.08	0.16	0.87	0.57
CHAF1BNT	RBM25	RBM25	7|6|0	13	4.33	3	34|65|34|87	0	0	0	0	0	-248.44	0.08	0.87	0.57
CHAF1BNT	APBB1	APBB1	4|7|1	12	4	3	10|26|9|29	0	0	0	0	0	-80.8	0.22	0.87	0.58
CHAF1BNT	ACLY	ACLY	3|9|0	12	4	3	41|115|63|112	0	0	0	0	0	-372.98	0.05	0.87	0.58
CHAF1BNT	ZNF384	ZNF384	5|7|0	12	4	3	7|18|12|25	0	0	0	0	0	-71.92	0.26	0.87	0.58
CHAF1BNT	RPL11	RPL11	4|5|3	12	4	3	7|11|7|14	0	0	0	0	0	-37.59	0.41	0.87	0.58
CHAF1BNT	RPL22	RPL22	4|6|2	12	4	3	4|7|3|11	0	0	0	0	0	-25.27	0.64	0.87	0.58
CHAF1BNT	RPL19	RPL19	5|7|0	12	4	3	6|15|8|24	0	0	0	0	0	-61.74	0.3	0.87	0.58
CHAF1BNT	SYNCRIP	SYNCRIP	5|6|1	12	4	3	8|30|12|19	0	0	0	0	0	-75.31	0.23	0.87	0.59
CHAF1BNT	FEN1	FEN1	5|7|0	12	4	3	11|24|13|27	0	0	0	0	0	-86.53	0.21	0.87	0.59
CHAF1BNT	PRMT5	PRMT5	4|8|0	12	4	3	14|36|21|37	0	0	0	0	0	-123.26	0.15	0.87	0.59
CHAF1BNT	SNRPD3	SNRPD3	5|5|2	12	4	3	9|13|8|17	0	0	0	0	0	-48.63	0.34	0.87	0.59
CHAF1BNT	EMSY	EMSY	3|9|0	12	4	3	17|33|14|48	0	0	0	0	0	-127.44	0.14	0.87	0.59
CHAF1BNT	LIN54	LIN54	6|6|0	12	4	3	10|23|10|31	0	0	0	0	0	-85.13	0.22	0.87	0.59
CHAF1BNT	MSN	MSN	5|7|0	12	4	3	11|49|20|65	0	0	0	0	0	-164.1	0.11	0.87	0.59
CHAF1BNT	SFXN1	SFXN1	5|6|0	11	3.67	3	10|21|15|28	0	0	0	0	0	-85.41	0.2	0.87	0.59
CHAF1BNT	RBM17	RBM17	5|6|0	11	3.67	3	32|28|30|50	0	0	0	0	0	-159.38	0.1	0.87	0.59
CHAF1BNT	BSG	BSG	6|5|0	11	3.67	3	6|9|6|15	0	0	0	0	0	-43.24	0.41	0.87	0.59
CHAF1BNT	EIF2S3	EIF2S3	3|8|0	11	3.67	3	15|35|25|36	0	0	0	0	0	-126.8	0.13	0.87	0.59
CHAF1BNT	LCP1	LCP1	6|5|0	11	3.67	3	6|19|6|26	0	0	0	0	0	-66.04	0.26	0.87	0.59
CHAF1BNT	VIM	VIM	6|5|0	11	3.67	3	7|22|7|39	0	0	0	0	0	-85.89	0.2	0.87	0.59
CHAF1BNT	KMT2A	KMT2A	5|6|0	11	3.67	3	12|44|15|54	0	0	0	0	0	-141.79	0.12	0.87	0.59
CHAF1BNT	RAB1B	RAB1B	5|5|1	11	3.67	3	8|12|8|20	0	0	0	0	0	-52.57	0.31	0.87	0.59
CHAF1BNT	PFKP	PFKP	1|10|0	11	3.67	3	40|83|49|107	0	0	0	0	0	-314.65	0.05	0.87	0.6
CHAF1BNT	RPS7	RPS7	5|6|0	11	3.67	3	0|11|0|18	0	0	0	0	0	-34.67	0.51	0.87	0.6
CHAF1BNT	RPS25	RPS25	5|5|1	11	3.67	3	4|7|3|11	0	0	0	0	0	-27.82	0.59	0.87	0.6
CHAF1BNT	CANX	CANX	4|7|0	11	3.67	3	9|23|8|21	0	0	0	0	0	-70.77	0.24	0.87	0.6
CHAF1BNT	MTA1	MTA1	5|6|0	11	3.67	3	28|57|36|74	0	0	0	0	0	-220.55	0.08	0.87	0.6
CHAF1BNT	BRIX1	BRIX1	4|7|0	11	3.67	3	12|37|11|40	0	0	0	0	0	-113.94	0.15	0.87	0.6
CHAF1BNT	RPL35	RPL35	5|6|0	11	3.67	3	6|8|6|20	0	0	0	0	0	-47.28	0.37	0.87	0.6
CHAF1BNT	SNRPB	SNRPB	3|6|2	11	3.67	3	7|13|13|20	0	0	0	0	0	-54.87	0.28	0.87	0.6
CHAF1BNT	PPP1CC	PPP1CC	6|4|0	10	3.33	3	7|10|7|6	0	0	0	0	0	-36.85	0.44	0.87	0.6
CHAF1BNT	TOP1	TOP1	3|7|0	10	3.33	3	24|39|23|59	0	0	0	0	0	-164.5	0.09	0.87	0.6
CHAF1BNT	EIF4A3	EIF4A3	4|5|1	10	3.33	3	19|32|21|31	0	0	0	0	0	-113.53	0.13	0.87	0.6
CHAF1BNT	LRIF1	LRIF1	5|5|0	10	3.33	3	4|29|7|34	0	0	0	0	0	-84.75	0.18	0.87	0.6
CHAF1BNT	MARS	MARS	2|8|0	10	3.33	3	18|56|20|59	0	0	0	0	0	-173.22	0.09	0.87	0.6
CHAF1BNT	PSMD3	PSMD3	4|6|0	10	3.33	3	23|52|32|59	0	0	0	0	0	-188.13	0.08	0.87	0.6
CHAF1BNT	KPNB1	KPNB1	3|7|0	10	3.33	3	6|47|7|57	0	0	0	0	0	-132.55	0.11	0.87	0.61
CHAF1BNT	SNW1	SNW1	4|6|0	10	3.33	3	34|58|41|69	0	0	0	0	0	-228.68	0.07	0.87	0.6
CHAF1BNT	RBMX	RBMX	4|4|2	10	3.33	3	14|11|16|22	0	0	0	0	0	-65.91	0.21	0.87	0.6
CHAF1BNT	FANCI	FANCI	4|6|0	10	3.33	3	39|99|58|97	0	0	0	0	0	-330.43	0.05	0.87	0.61
CHAF1BNT	TUFM	TUFM	4|6|0	10	3.33	3	14|25|11|36	0	0	0	0	0	-98.53	0.16	0.87	0.61
CHAF1BNT	HPRT1	HPRT1	5|5|0	10	3.33	3	7|14|12|12	0	0	0	0	0	-53.51	0.3	0.87	0.61
CHAF1BNT	RPL26	RPL26	5|5|0	10	3.33	3	13|17|12|35	0	0	0	0	0	-88.46	0.17	0.87	0.61
CHAF1BNT	LRPPRC	LRPPRC	1|9|0	10	3.33	3	10|50|14|85	0	0	0	0	0	-179.53	0.08	0.87	0.61
CHAF1BNT	RPL9	RPL9	3|7|0	10	3.33	3	4|22|9|21	0	0	0	0	0	-65	0.24	0.87	0.61
CHAF1BNT	DDX6	DDX6	2|8|0	10	3.33	3	16|34|19|48	0	0	0	0	0	-133.13	0.11	0.87	0.61
CHAF1BNT	SART3	SART3	3|7|0	10	3.33	3	25|64|38|72	0	0	0	0	0	-224.99	0.07	0.87	0.61
CHAF1BNT	EEF1A2	EEF1A2	5|4|0	9	3	3	0|15|4|16	0	0	0	0	0	-41.58	0.34	0.87	0.61
CHAF1BNT	MTHFD1	MTHFD1	2|7|0	9	3	3	13|31|16|41	0	0	0	0	0	-115.25	0.12	0.87	0.61
CHAF1BNT	CDK13	CDK13	4|5|0	9	3	3	21|40|25|45	0	0	0	0	0	-149.14	0.09	0.87	0.61
CHAF1BNT	BAZ1B	BAZ1B	3|6|0	9	3	3	12|45|24|70	0	0	0	0	0	-170.85	0.08	0.87	0.61
CHAF1BNT	RPL27A	RPL27A	4|4|1	9	3	3	7|8|8|13	0	0	0	0	0	-39.88	0.33	0.87	0.61
CHAF1BNT	KHSRP	KHSRP	5|4|0	9	3	3	25|45|31|53	0	0	0	0	0	-174.91	0.08	0.87	0.61
CHAF1BNT	MCM5	MCM5	5|4|0	9	3	3	12|54|20|65	0	0	0	0	0	-170.84	0.08	0.87	0.62
CHAF1BNT	SSB	SSB	3|6|0	9	3	3	16|39|24|39	0	0	0	0	0	-134.52	0.1	0.87	0.61
CHAF1BNT	H1FX	H1FX	4|5|0	9	3	3	9|16|7|19	0	0	0	0	0	-59.87	0.24	0.87	0.62
CHAF1BNT	SND1	SND1	5|4|0	9	3	3	14|62|24|74	0	0	0	0	0	-196.59	0.07	0.87	0.62
CHAF1BNT	SF3B3	SF3B3	6|3|0	9	3	3	12|24|12|45	0	0	0	0	0	-106.08	0.13	0.87	0.62
CHAF1BNT	EPRS	EPRS	3|6|0	9	3	3	32|108|45|150	0	0	0	0	0	-377.07	0.04	0.87	0.62
CHAF1BNT	UBA2	UBA2	3|6|0	9	3	3	17|49|20|47	0	0	0	0	0	-150.99	0.09	0.87	0.62
CHAF1BNT	PSMA7	PSMA7	5|4|0	9	3	3	12|21|14|24	0	0	0	0	0	-82.35	0.17	0.87	0.62
CHAF1BNT	RPS24	RPS24	3|5|1	9	3	3	6|16|8|16	0	0	0	0	0	-50.46	0.26	0.87	0.62
CHAF1BNT	GATAD2B	GATAD2B	3|6|0	9	3	3	22|27|23|50	0	0	0	0	0	-138.88	0.1	0.87	0.62
CHAF1BNT	PPIA	PPIA	3|5|1	9	3	3	6|11|10|14	0	0	0	0	0	-45.39	0.29	0.87	0.62
CHAF1BNT	PPP1CA	PPP1CA	4|5|0	9	3	3	17|34|19|41	0	0	0	0	0	-126.64	0.11	0.87	0.62
CHAF1BNT	CFDP1	CFDP1	4|5|0	9	3	3	6|16|8|19	0	0	0	0	0	-57.5	0.24	0.87	0.62
CHAF1BNT	SON	SON	4|5|0	9	3	3	31|61|39|83	0	0	0	0	0	-241.8	0.06	0.87	0.62
CHAF1BNT	EIF3L	EIF3L	5|4|0	9	3	3	24|49|37|53	0	0	0	0	0	-185.01	0.07	0.87	0.63
CHAF1BNT	HIST1H1C	HIST1H1C	4|4|1	9	3	3	2|4|1|11	0	0	0	0	0	-20.12	0.67	0.87	0.63
CHAF1BNT	SNRPE	SNRPE	2|5|2	9	3	3	6|9|6|11	0	0	0	0	0	-32.76	0.38	0.87	0.62
CHAF1BNT	DKC1	DKC1	4|5|0	9	3	3	14|36|21|51	0	0	0	0	0	-138.66	0.1	0.87	0.63
CHAF1BNT	C19ORF43	C19ORF43	2|6|0	8	2.67	3	12|14|12|24	0	0	0	0	0	-72.21	0.17	0.87	0.63
CHAF1BNT	EIF3B	EIF3B	2|6|0	8	2.67	3	24|63|40|67	0	0	0	0	0	-219.45	0.05	0.87	0.63
CHAF1BNT	PHGDH	PHGDH	3|5|0	8	2.67	3	11|8|11|9	0	0	0	0	0	-46.84	0.27	0.87	0.63
CHAF1BNT	MAZ	MAZ	3|5|0	8	2.67	3	8|16|8|19	0	0	0	0	0	-59.88	0.21	0.87	0.63
CHAF1BNT	RALY	RALY	4|4|0	8	2.67	3	9|11|10|10	0	0	0	0	0	-47.93	0.27	0.87	0.62
CHAF1BNT	HDAC2	HDAC2	4|4|0	8	2.67	3	15|34|19|37	0	0	0	0	0	-119.94	0.1	0.87	0.62
CHAF1BNT	CBX5	CBX5	5|3|0	8	2.67	3	13|19|16|14	0	0	0	0	0	-72.48	0.17	0.87	0.63
CHAF1BNT	TCP1	TCP1	3|5|0	8	2.67	3	18|55|28|60	0	0	0	0	0	-182.31	0.07	0.87	0.63
CHAF1BNT	CHERP	CHERP	3|5|0	8	2.67	3	21|38|27|48	0	0	0	0	0	-152.47	0.08	0.87	0.63
CHAF1BNT	VDAC1	VDAC1	3|3|2	8	2.67	3	7|14|9|11	0	0	0	0	0	-42.28	0.26	0.87	0.63
CHAF1BNT	RPL21	RPL21	3|3|2	8	2.67	3	9|11|9|18	0	0	0	0	0	-48.59	0.23	0.87	0.63
CHAF1BNT	ANXA5	ANXA5	3|5|0	8	2.67	3	2|4|5|0	0	0	0	0	0	-15.9	0.97	0.78	0.64
CHAF1BNT	SERBP1	SERBP1	4|4|0	8	2.67	3	10|28|2|29	0	0	0	0	0	-79.24	0.15	0.87	0.63
CHAF1BNT	MCM2	MCM2	3|5|0	8	2.67	3	12|39|17|51	0	0	0	0	0	-135.18	0.09	0.87	0.63
CHAF1BNT	STMN1	STMN1	4|4|0	8	2.67	3	8|7|7|17	0	0	0	0	0	-46.54	0.27	0.87	0.63
CHAF1BNT	NCOR1	NCOR1	2|6|0	8	2.67	3	26|67|25|97	0	0	0	0	0	-242.53	0.05	0.87	0.63
CHAF1BNT	PSMB1	PSMB1	5|3|0	8	2.67	3	9|20|12|19	0	0	0	0	0	-70.01	0.18	0.87	0.63
CHAF1BNT	HP1BP3	HP1BP3	2|6|0	8	2.67	3	8|21|12|34	0	0	0	0	0	-86.16	0.14	0.87	0.63
CHAF1BNT	CPNE3	CPNE3	3|5|0	8	2.67	3	7|29|16|29	0	0	0	0	0	-92.95	0.13	0.87	0.65
CHAF1BNT	RPL38	RPL38	3|5|0	8	2.67	3	2|10|2|11	0	0	0	0	0	-30.75	0.43	0.87	0.64
CHAF1BNT	RPL31	RPL31	4|4|0	8	2.67	3	0|8|0|17	0	0	0	0	0	-30.26	0.43	0.87	0.65
CHAF1BNT	SRP14	SRP14	4|3|0	7	2.33	3	2|6|2|13	0	0	0	0	0	-28.54	0.41	0.87	0.64
CHAF1BNT	HSD17B12	HSD17B12	3|4|0	7	2.33	3	5|22|7|18	0	0	0	0	0	-60.57	0.18	0.87	0.65
CHAF1BNT	RBM10	RBM10	2|5|0	7	2.33	3	24|34|31|48	0	0	0	0	0	-156.01	0.07	0.87	0.64
CHAF1BNT	S100A8	S100A8	2|2|3	7	2.33	3	7|0|0|0	0	0	0	0	0	-7.36	1.33	0.71	0.64
CHAF1BNT	ATP1A1	ATP1A1	4|3|0	7	2.33	3	13|26|15|40	0	0	0	0	0	-107.45	0.1	0.87	0.64
CHAF1BNT	EIF3D	EIF3D	1|6|0	7	2.33	3	8|40|16|43	0	0	0	0	0	-121.74	0.09	0.87	0.64
CHAF1BNT	UTP14A	UTP14A	3|4|0	7	2.33	3	32|66|33|79	0	0	0	0	0	-237.29	0.04	0.87	0.64
CHAF1BNT	EXOSC9	EXOSC9	2|5|0	7	2.33	3	9|11|10|10	0	0	0	0	0	-47.93	0.23	0.87	0.64
CHAF1BNT	NOLC1	NOLC1	4|3|0	7	2.33	3	21|28|24|30	0	0	0	0	0	-118.35	0.09	0.87	0.64
CHAF1BNT	HMGN2	HMGN2	3|4|0	7	2.33	3	0|5|2|8	0	0	0	0	0	-19.97	0.62	0.82	0.64
CHAF1BNT	SKIV2L2	SKIV2L2	1|6|0	7	2.33	3	15|59|22|62	0	0	0	0	0	-178.76	0.06	0.87	0.64
CHAF1BNT	TAF9B	TAF9B	4|3|0	7	2.33	3	3|5|6|8	0	0	0	0	0	-28.01	0.42	0.87	0.64
CHAF1BNT	COPA	COPA	2|4|1	7	2.33	3	20|86|39|90	0	0	0	0	0	-259.56	0.04	0.87	0.64
CHAF1BNT	KRI1	KRI1	5|2|0	7	2.33	3	17|29|20|42	0	0	0	0	0	-123.27	0.09	0.87	0.64
CHAF1BNT	RAC1	RAC1	3|4|0	7	2.33	3	6|11|7|18	0	0	0	0	0	-49.78	0.22	0.87	0.64
CHAF1BNT	NSUN4	NSUN4	2|2|3	7	2.33	3	3|0|3|2	0	0	0	0	0	-9.18	1.17	0.79	0.64
CHAF1BNT	TIMM44	TIMM44	3|4|0	7	2.33	3	6|15|6|38	0	0	0	0	0	-74.62	0.14	0.87	0.64
CHAF1BNT	RPN2	RPN2	4|3|0	7	2.33	3	8|33|8|29	0	0	0	0	0	-89.38	0.12	0.87	0.64
CHAF1BNT	RBBP6	RBBP6	4|3|0	7	2.33	3	37|65|48|111	0	0	0	0	0	-294.34	0.04	0.87	0.64
CHAF1BNT	SRSF3	SRSF3	2|4|1	7	2.33	3	1|4|2|2	0	0	0	0	0	-11.61	1.04	0.77	0.64
CHAF1BNT	SUB1	SUB1	3|3|1	7	2.33	3	8|12|12|15	0	0	0	0	0	-51.88	0.2	0.87	0.64
CHAF1BNT	NARS	NARS	3|4|0	7	2.33	3	20|35|21|57	0	0	0	0	0	-150.98	0.07	0.87	0.64
CHAF1BNT	RPS17	RPS17	3|4|0	7	2.33	3	0|13|0|18	0	0	0	0	0	-36.96	0.3	0.87	0.65
CHAF1BNT	RPS23	RPS23	3|3|1	7	2.33	3	6|11|7|15	0	0	0	0	0	-43.01	0.24	0.87	0.66
CHAF1BNT	ERCC5	ERCC5	2|5|0	7	2.33	3	21|38|23|67	0	0	0	0	0	-168.77	0.06	0.87	0.66
CHAF1BNT	CYCS	CYCS	3|4|0	7	2.33	3	3|11|8|16	0	0	0	0	0	-45.29	0.25	0.87	0.65
CHAF1BNT	MCM4	MCM4	4|3|0	7	2.33	3	15|49|29|58	0	0	0	0	0	-171.12	0.06	0.87	0.66
CHAF1BNT	RECQL	RECQL	3|4|0	7	2.33	3	9|30|13|41	0	0	0	0	0	-106.12	0.1	0.87	0.65
CHAF1BNT	USMG5	USMG5	4|3|0	7	2.33	3	4|6|5|8	0	0	0	0	0	-29.11	0.41	0.87	0.65
CHAF1BNT	NIFK	NIFK	4|3|0	7	2.33	3	22|44|27|40	0	0	0	0	0	-151.48	0.07	0.87	0.65
CHAF1BNT	TALDO1	TALDO1	0|7|0	7	2.33	3	10|17|12|21	0	0	0	0	0	-70.09	0.16	0.87	0.65
CHAF1BNT	PDIA4	PDIA4	2|5|0	7	2.33	3	11|39|4|66	0	0	0	0	0	-135.85	0.08	0.87	0.66
CHAF1BNT	ATP2A2	ATP2A2	2|4|0	6	2	3	18|50|17|75	0	0	0	0	0	-180.86	0.05	0.87	0.65
CHAF1BNT	RAB6A	RAB6A	2|3|1	6	2	3	6|11|8|15	0	0	0	0	0	-44.11	0.2	0.87	0.66
CHAF1BNT	RPRD2	RPRD2	3|3|0	6	2	3	32|62|41|71	0	0	0	0	0	-233.06	0.04	0.87	0.66
CHAF1BNT	SMARCA5	SMARCA5	2|4|0	6	2	3	23|80|40|85	0	0	0	0	0	-257.28	0.04	0.87	0.66
CHAF1BNT	VRK1	VRK1	3|3|0	6	2	3	8|21|13|28	0	0	0	0	0	-80.79	0.11	0.87	0.66
CHAF1BNT	CAD	CAD	2|4|0	6	2	3	14|63|21|83	0	0	0	0	0	-204.32	0.04	0.87	0.66
CHAF1BNT	NUDT21	NUDT21	1|5|0	6	2	3	12|16|16|13	0	0	0	0	0	-66.89	0.14	0.87	0.66
CHAF1BNT	EIF3E	EIF3E	2|4|0	6	2	3	15|41|21|34	0	0	0	0	0	-126.62	0.07	0.87	0.66
CHAF1BNT	TMEM43	TMEM43	3|3|0	6	2	3	3|19|5|18	0	0	0	0	0	-52.71	0.18	0.87	0.66
CHAF1BNT	GTPBP4	GTPBP4	2|4|0	6	2	3	19|54|26|49	0	0	0	0	0	-167.85	0.05	0.87	0.66
CHAF1BNT	RPL7L1	RPL7L1	2|4|0	6	2	3	6|17|11|18	0	0	0	0	0	-60.97	0.15	0.87	0.66
CHAF1BNT	ATP5F1	ATP5F1	4|2|0	6	2	3	10|21|13|26	0	0	0	0	0	-80.97	0.11	0.87	0.67
CHAF1BNT	PFKL	PFKL	1|5|0	6	2	3	9|40|20|47	0	0	0	0	0	-131.83	0.07	0.87	0.66
CHAF1BNT	DYNC1H1	DYNC1H1	1|5|0	6	2	3	28|221|56|286	0	0	0	0	0	-664.24	0.01	0.87	0.66
CHAF1BNT	SNRPD2	SNRPD2	2|4|0	6	2	3	6|11|9|13	0	0	0	0	0	-46.84	0.21	0.87	0.67
CHAF1BNT	KIF23	KIF23	2|4|0	6	2	3	12|33|22|49	0	0	0	0	0	-131.93	0.07	0.87	0.66
CHAF1BNT	RBM39	RBM39	1|3|2	6	2	3	7|25|16|30	0	0	0	0	0	-85.27	0.1	0.87	0.67
CHAF1BNT	RPSA	RPSA	2|2|2	6	2	3	8|10|7|14	0	0	0	0	0	-40.17	0.21	0.87	0.67
CHAF1BNT	RPL28	RPL28	2|2|2	6	2	3	16|17|14|27	0	0	0	0	0	-77.75	0.11	0.87	0.67
CHAF1BNT	ILKAP	ILKAP	3|3|0	6	2	3	14|24|14|22	0	0	0	0	0	-85.79	0.11	0.87	0.67
CHAF1BNT	IPO5	IPO5	2|4|0	6	2	3	0|41|3|77	0	0	0	0	0	-136.74	0.07	0.87	0.67
CHAF1BNT	SEC22B	SEC22B	1|5|0	6	2	3	8|16|12|18	0	0	0	0	0	-63.47	0.15	0.87	0.67
CHAF1BNT	MRTO4	MRTO4	3|1|2	6	2	3	7|22|15|28	0	0	0	0	0	-78.69	0.11	0.87	0.67
CHAF1BNT	VDAC2	VDAC2	2|4|0	6	2	3	6|15|11|16	0	0	0	0	0	-56.67	0.17	0.87	0.67
CHAF1BNT	CACYBP	CACYBP	1|5|0	6	2	3	0|2|2|9	0	0	0	0	0	-17.5	0.62	0.81	0.67
CHAF1BNT	PLS3	PLS3	3|3|0	6	2	3	9|33|9|34	0	0	0	0	0	-97.18	0.09	0.87	0.67
CHAF1BNT	ELAVL1	ELAVL1	2|3|0	5	1.67	3	5|10|6|13	0	0	0	0	0	-41.16	0.2	0.87	0.67
CHAF1BNT	RRP1B	RRP1B	2|3|0	5	1.67	3	22|43|25|69	0	0	0	0	0	-180.02	0.04	0.87	0.67
CHAF1BNT	GTF2I	GTF2I	1|4|0	5	1.67	3	37|50|42|69	0	0	0	0	0	-224.31	0.03	0.87	0.67
CHAF1BNT	GART	GART	2|3|0	5	1.67	3	19|81|31|79	0	0	0	0	0	-236.98	0.03	0.87	0.67
CHAF1BNT	EXOSC10	EXOSC10	1|4|0	5	1.67	3	24|73|34|70	0	0	0	0	0	-227.11	0.03	0.87	0.67
CHAF1BNT	HMGB3	HMGB3	2|3|0	5	1.67	3	2|4|2|14	0	0	0	0	0	-27.28	0.3	0.87	0.68
CHAF1BNT	PSMD4	PSMD4	1|4|0	5	1.67	3	8|10|8|12	0	0	0	0	0	-45.73	0.18	0.87	0.68
CHAF1BNT	ZNF638	ZNF638	2|3|0	5	1.67	3	40|87|48|101	0	0	0	0	0	-311.31	0.02	0.87	0.68
CHAF1BNT	HSD17B4	HSD17B4	2|3|0	5	1.67	3	11|31|14|37	0	0	0	0	0	-106.29	0.07	0.87	0.68
CHAF1BNT	PRCC	PRCC	3|2|0	5	1.67	3	14|23|10|27	0	0	0	0	0	-85.4	0.09	0.87	0.68
CHAF1BNT	RAB5C	RAB5C	2|3|0	5	1.67	3	7|16|10|15	0	0	0	0	0	-56.74	0.14	0.87	0.68
CHAF1BNT	FIP1L1	FIP1L1	1|4|0	5	1.67	3	12|21|12|23	0	0	0	0	0	-78.93	0.1	0.87	0.68
CHAF1BNT	UQCRC2	UQCRC2	2|3|0	5	1.67	3	5|19|8|28	0	0	0	0	0	-69.33	0.11	0.87	0.68
CHAF1BNT	BBX	BBX	2|3|0	5	1.67	3	6|21|6|33	0	0	0	0	0	-75.9	0.1	0.87	0.68
CHAF1BNT	CCT6A	CCT6A	2|3|0	5	1.67	3	5|18|7|20	0	0	0	0	0	-58.45	0.13	0.87	0.68
CHAF1BNT	CDC5L	CDC5L	2|3|0	5	1.67	3	23|50|31|57	0	0	0	0	0	-182.56	0.04	0.87	0.68
CHAF1BNT	ATAD3A	ATAD3A	2|3|0	5	1.67	3	7|29|10|38	0	0	0	0	0	-95.99	0.08	0.87	0.68
CHAF1BNT	PES1	PES1	1|4|0	5	1.67	3	18|30|21|37	0	0	0	0	0	-121.3	0.06	0.87	0.68
CHAF1BNT	CROCC	CROCC	2|0|3	5	1.67	3	4|0|1|2	0	0	0	0	0	-11.71	0.95	0.76	0.68
CHAF1BNT	ZFR	ZFR	0|5|0	5	1.67	3	16|44|18|53	0	0	0	0	0	-148.67	0.05	0.87	0.68
CHAF1BNT	GPATCH4	GPATCH4	3|2|0	5	1.67	3	21|32|23|31	0	0	0	0	0	-122.86	0.06	0.87	0.68
CHAF1BNT	EIF5A	EIF5A	0|4|1	5	1.67	3	3|15|6|18	0	0	0	0	0	-49.52	0.16	0.87	0.69
CHAF1BNT	DNAJB1	DNAJB1	0|5|0	5	1.67	3	17|23|20|30	0	0	0	0	0	-103.73	0.07	0.87	0.69
CHAF1BNT	FBLL1	FBLL1	2|2|1	5	1.67	3	2|2|2|4	0	0	0	0	0	-12.61	0.67	0.87	0.69
CHAF1BNT	RPL29	RPL29	2|3|0	5	1.67	3	4|4|4|5	0	0	0	0	0	-22.5	0.39	0.87	0.69
CHAF1BNT	DRG1	DRG1	2|3|0	5	1.67	3	10|30|18|32	0	0	0	0	0	-103.12	0.07	0.87	0.68
CHAF1BNT	XRN2	XRN2	1|4|0	5	1.67	3	12|40|23|53	0	0	0	0	0	-145.29	0.05	0.87	0.69
CHAF1BNT	MT-CO2	MT-CO2	2|2|1	5	1.67	3	0|6|0|9	0	0	0	0	0	-17.03	0.44	0.87	0.68
CHAF1BNT	RPL37A	RPL37A	2|3|0	5	1.67	3	3|8|4|14	0	0	0	0	0	-35.23	0.23	0.87	0.69
CHAF1BNT	POLD3	POLD3	2|3|0	5	1.67	3	9|16|8|23	0	0	0	0	0	-65.25	0.12	0.87	0.69
CHAF1BNT	PABPC1	PABPC1	3|2|0	5	1.67	3	3|13|6|14	0	0	0	0	0	-43.01	0.19	0.87	0.69
CHAF1BNT	PSMB2	PSMB2	3|2|0	5	1.67	3	5|10|5|13	0	0	0	0	0	-39.96	0.2	0.87	0.69
CHAF1BNT	PRPS1	PRPS1	2|3|0	5	1.67	3	3|17|6|27	0	0	0	0	0	-61.44	0.13	0.87	0.69
CHAF1BNT	BYSL	BYSL	2|2|0	4	1.33	3	10|38|20|39	0	0	0	0	0	-121.95	0.05	0.87	0.69
CHAF1BNT	ZC3H14	ZC3H14	2|2|0	4	1.33	3	23|65|33|60	0	0	0	0	0	-204.81	0.03	0.87	0.69
CHAF1BNT	CPSF6	CPSF6	2|2|0	4	1.33	3	1|5|2|7	0	0	0	0	0	-20.16	0.36	0.87	0.69
CHAF1BNT	MYH10	MYH10	1|3|0	4	1.33	3	12|60|25|71	0	0	0	0	0	-189.86	0.03	0.87	0.69
CHAF1BNT	SAR1A	SAR1A	2|2|0	4	1.33	3	2|6|3|3	0	0	0	0	0	-19.25	0.38	0.87	0.69
CHAF1BNT	SARS	SARS	0|4|0	4	1.33	3	11|45|15|49	0	0	0	0	0	-136.21	0.04	0.87	0.69
CHAF1BNT	HMGB1	HMGB1	2|2|0	4	1.33	3	3|9|5|27	0	0	0	0	0	-51.29	0.12	0.87	0.69
CHAF1BNT	PSMD6	PSMD6	2|2|0	4	1.33	3	6|33|19|38	0	0	0	0	0	-109.52	0.06	0.87	0.69
CHAF1BNT	YARS2	YARS2	1|3|0	4	1.33	3	2|22|3|24	0	0	0	0	0	-59.16	0.1	0.87	0.7
CHAF1BNT	AAAS	AAAS	1|3|0	4	1.33	3	5|16|6|17	0	0	0	0	0	-51.83	0.12	0.87	0.7
CHAF1BNT	ZMPSTE24	ZMPSTE24	2|2|0	4	1.33	3	6|18|6|15	0	0	0	0	0	-53.01	0.12	0.87	0.7
CHAF1BNT	TBL3	TBL3	1|3|0	4	1.33	3	12|42|15|32	0	0	0	0	0	-115.17	0.05	0.87	0.7
CHAF1BNT	RUVBL1	RUVBL1	2|2|0	4	1.33	3	2|17|4|18	0	0	0	0	0	-48.21	0.13	0.87	0.7
CHAF1BNT	DDX55	DDX55	1|3|0	4	1.33	3	13|39|14|40	0	0	0	0	0	-120.75	0.05	0.87	0.7
CHAF1BNT	CCDC47	CCDC47	2|2|0	4	1.33	3	0|12|1|26	0	0	0	0	0	-45.66	0.14	0.87	0.7
CHAF1BNT	PGAM5	PGAM5	2|2|0	4	1.33	3	4|15|9|21	0	0	0	0	0	-57.34	0.11	0.87	0.7
CHAF1BNT	TECR	TECR	2|2|0	4	1.33	3	7|22|13|24	0	0	0	0	0	-76.4	0.08	0.87	0.7
CHAF1BNT	SNRPA1	SNRPA1	2|2|0	4	1.33	3	5|17|7|13	0	0	0	0	0	-49.77	0.13	0.87	0.7
CHAF1BNT	SUGP2	SUGP2	1|3|0	4	1.33	3	28|72|35|92	0	0	0	0	0	-256.17	0.02	0.87	0.7
CHAF1BNT	AGAP3	AGAP3	2|0|2	4	1.33	3	1|1|1|2	0	0	0	0	0	-9.63	1.07	0.73	0.7
CHAF1BNT	API5	API5	1|3|0	4	1.33	3	16|30|20|30	0	0	0	0	0	-110.23	0.06	0.87	0.7
CHAF1BNT	TCEB2	TCEB2	3|1|0	4	1.33	3	7|9|12|14	0	0	0	0	0	-50.17	0.13	0.87	0.7
CHAF1BNT	HDGFRP2	HDGFRP2	2|2|0	4	1.33	3	7|10|8|14	0	0	0	0	0	-46.84	0.14	0.87	0.7
CHAF1BNT	DDHD1	DDHD1	2|1|1	4	1.33	3	0|7|0|5	0	0	0	0	0	-13.89	0.44	0.87	0.71
CHAF1BNT	SLC16A1	SLC16A1	2|2|0	4	1.33	3	5|12|7|15	0	0	0	0	0	-46.59	0.14	0.87	0.7
CHAF1BNT	DYNLL1	DYNLL1	2|2|0	4	1.33	3	6|8|6|14	0	0	0	0	0	-41.14	0.16	0.87	0.7
CHAF1BNT	PPIL1	PPIL1	2|2|0	4	1.33	3	4|7|5|9	0	0	0	0	0	-31.3	0.21	0.87	0.71
CHAF1BNT	TMED10	TMED10	2|2|0	4	1.33	3	6|17|9|22	0	0	0	0	0	-62.98	0.1	0.87	0.7
CHAF1BNT	SUGT1	SUGT1	1|3|0	4	1.33	3	19|32|23|27	0	0	0	0	0	-116.11	0.05	0.87	0.7
CHAF1BNT	AHSA1	AHSA1	2|2|0	4	1.33	3	1|10|3|12	0	0	0	0	0	-31.83	0.21	0.87	0.71
CHAF1BNT	NUP210	NUP210	1|3|0	4	1.33	3	4|19|5|31	0	0	0	0	0	-68.07	0.09	0.87	0.71
CHAF1BNT	SLC25A1	SLC25A1	1|3|0	4	1.33	3	10|22|12|27	0	0	0	0	0	-82.01	0.08	0.87	0.71
CHAF1BNT	PRMT1	PRMT1	1|3|0	4	1.33	3	6|27|12|41	0	0	0	0	0	-98.21	0.06	0.87	0.71
CHAF1BNT	NOC2L	NOC2L	1|3|0	4	1.33	3	10|25|13|29	0	0	0	0	0	-88.61	0.07	0.87	0.71
CHAF1BNT	CISD2	CISD2	2|2|0	4	1.33	3	4|8|5|15	0	0	0	0	0	-38.58	0.17	0.87	0.71
CHAF1BNT	CISD1	CISD1	3|1|0	4	1.33	3	3|9|5|16	0	0	0	0	0	-39.59	0.16	0.87	0.71
CHAF1BNT	TP53	TP53	3|1|0	4	1.33	3	6|23|11|38	0	0	0	0	0	-89.31	0.07	0.87	0.71
CHAF1BNT	SAFB2	SAFB2	2|2|0	4	1.33	3	20|22|22|29	0	0	0	0	0	-107.14	0.06	0.87	0.71
CHAF1BNT	NVL	NVL	2|2|0	4	1.33	3	20|45|25|47	0	0	0	0	0	-155.7	0.04	0.87	0.72
CHAF1BNT	H2AFY2	H2AFY2	2|2|0	4	1.33	3	4|11|5|23	0	0	0	0	0	-50.47	0.12	0.87	0.71
CHAF1BNT	ZNF536	ZNF536	1|3|0	4	1.33	3	7|28|8|57	0	0	0	0	0	-113.54	0.05	0.87	0.71
CHAF1BNT	FHL1	FHL1	2|2|0	4	1.33	3	4|5|4|6	0	0	0	0	0	-24.71	0.28	0.87	0.72
CHAF1BNT	DCXR	DCXR	2|2|0	4	1.33	3	1|5|0|12	0	0	0	0	0	-22.85	0.3	0.87	0.71
CHAF1BNT	NOC3L	NOC3L	1|2|1	4	1.33	3	14|41|24|39	0	0	0	0	0	-129.62	0.05	0.87	0.71
CHAF1BNT	NME1-NME2	NME1;NME1-NME2	2|1|1	4	1.33	3	4|4|6|6	0	0	0	0	0	-22.75	0.27	0.87	0.71
CHAF1BNT	THOC2	THOC2	1|3|0	4	1.33	3	13|56|17|45	0	0	0	0	0	-148.55	0.04	0.87	0.71
CHAF1BNT	DDX3X	DDX3X	1|3|0	4	1.33	3	8|22|12|28	0	0	0	0	0	-80.75	0.08	0.87	0.71
CHAF1BNT	FDPS	FDPS	2|2|0	4	1.33	3	4|15|7|23	0	0	0	0	0	-57.19	0.11	0.87	0.72
CHAF1BNT	EIF4G1	EIF4G1	2|2|0	4	1.33	3	24|71|36|88	0	0	0	0	0	-247.19	0.02	0.87	0.71
CHAF1BNT	ECI1	ECI1	2|2|0	4	1.33	3	2|5|2|9	0	0	0	0	0	-23.31	0.3	0.87	0.71
CHAF1BNT	GCN1L1	GCN1L1	1|3|0	4	1.33	3	18|162|40|170	0	0	0	0	0	-438.57	0.01	0.87	0.72
CHAF1BNT	PIAS2	PIAS2	2|2|0	4	1.33	3	7|18|13|27	0	0	0	0	0	-75.19	0.08	0.87	0.73
CHAF1BNT	KARS	KARS	2|2|0	4	1.33	3	5|24|12|28	0	0	0	0	0	-79.47	0.08	0.87	0.72
CHAF1BNT	ZNF318	ZNF318	2|2|0	4	1.33	3	22|56|22|78	0	0	0	0	0	-201.14	0.03	0.87	0.73
CHAF1BNT	RPL36	RPL36	1|3|0	4	1.33	3	7|9|7|14	0	0	0	0	0	-44.63	0.14	0.87	0.72
CHAF1BNT	EMG1	EMG1	1|3|0	4	1.33	3	7|20|7|20	0	0	0	0	0	-62.96	0.1	0.87	0.72
CHAF1BNT	AP1M1	AP1M1	1|2|0	3	1	3	2|25|11|25	0	0	0	0	0	-72.69	0.06	0.87	0.73
CHAF1BNT	YBX1	YBX1	1|2|0	3	1	3	7|10|4|13	0	0	0	0	0	-41.12	0.12	0.87	0.72
CHAF1BNT	ZNF451	ZNF451	2|1|0	3	1	3	3|18|4|31	0	0	0	0	0	-64.6	0.07	0.87	0.72
CHAF1BNT	CCT2	CCT2	1|2|0	3	1	3	1|5|3|6	0	0	0	0	0	-20.32	0.27	0.87	0.73
CHAF1BNT	JAGN1	JAGN1	1|2|0	3	1	3	2|3|2|3	0	0	0	0	0	-14.93	0.4	0.87	0.72
CHAF1BNT	PPP1R10	PPP1R10	2|1|0	3	1	3	10|27|15|34	0	0	0	0	0	-98.57	0.05	0.87	0.72
CHAF1BNT	PSIP1	PSIP1	1|2|0	3	1	3	11|25|11|31	0	0	0	0	0	-89.65	0.05	0.87	0.73
CHAF1BNT	MSH6	MSH6	0|3|0	3	1	3	12|57|28|56	0	0	0	0	0	-173.23	0.03	0.87	0.72
CHAF1BNT	SMC3	SMC3	1|2|0	3	1	3	4|38|10|62	0	0	0	0	0	-129.18	0.04	0.87	0.72
CHAF1BNT	CPSF7	CPSF7	2|1|0	3	1	3	0|15|4|14	0	0	0	0	0	-39.34	0.12	0.87	0.73
CHAF1BNT	CDCA2	CDCA2	1|2|0	3	1	3	6|35|7|52	0	0	0	0	0	-113.58	0.04	0.87	0.72
CHAF1BNT	NUP93	NUP93	1|2|0	3	1	3	3|25|8|29	0	0	0	0	0	-74.79	0.06	0.87	0.72
CHAF1BNT	RTN3	RTN3	2|1|0	3	1	3	2|0|2|7	0	0	0	0	0	-15.68	0.36	0.87	0.72
CHAF1BNT	WDR75	WDR75	1|2|0	3	1	3	18|37|22|29	0	0	0	0	0	-121.33	0.04	0.87	0.72
CHAF1BNT	COPS3	COPS3	1|2|0	3	1	3	6|15|8|21	0	0	0	0	0	-58.55	0.08	0.87	0.73
CHAF1BNT	DHX38	DHX38	2|1|0	3	1	3	1|23|4|30	0	0	0	0	0	-66.83	0.07	0.87	0.72
CHAF1BNT	EPHX1	EPHX1	1|2|0	3	1	3	3|12|9|23	0	0	0	0	0	-55	0.09	0.87	0.72
CHAF1BNT	TMEM14C	TMEM14C	1|2|0	3	1	3	0|4|0|3	0	0	0	0	0	-11.62	0.57	0.8	0.72
CHAF1BNT	RAB14	RAB14	1|2|0	3	1	3	3|9|4|22	0	0	0	0	0	-44.83	0.11	0.87	0.73
CHAF1BNT	NUDT19	NUDT19	1|2|0	3	1	3	5|29|6|34	0	0	0	0	0	-84.75	0.05	0.87	0.74
CHAF1BNT	GTF2A1	GTF2A1	1|2|0	3	1	3	2|6|2|5	0	0	0	0	0	-20.37	0.27	0.87	0.73
CHAF1BNT	YWHAZ	YWHAZ	1|0|2	3	1	3	3|20|12|25	0	0	0	0	0	-69.42	0.07	0.87	0.73
CHAF1BNT	PITPNB	PITPNB	0|3|0	3	1	3	4|11|7|36	0	0	0	0	0	-66.8	0.07	0.87	0.74
CHAF1BNT	MAT2A	MAT2A	1|2|0	3	1	3	5|12|9|24	0	0	0	0	0	-58.38	0.08	0.87	0.73
CHAF1BNT	LSM4	LSM4	1|1|1	3	1	3	0|3|0|6	0	0	0	0	0	-11.12	0.44	0.87	0.73
CHAF1BNT	SYNGAP1	SYNGAP1	1|1|1	3	1	3	2|0|0|2	0	0	0	0	0	-7.07	1	0.87	0.73
CHAF1BNT	FAM3C	FAM3C	2|1|0	3	1	3	2|9|3|8	0	0	0	0	0	-27.74	0.18	0.87	0.73
CHAF1BNT	LUC7L3	LUC7L3	1|2|0	3	1	3	2|8|4|7	0	0	0	0	0	-26.82	0.19	0.87	0.74
CHAF1BNT	ZNF207	ZNF207	1|2|0	3	1	3	4|10|4|10	0	0	0	0	0	-34.44	0.14	0.87	0.74
CHAF1BNT	LAS1L	LAS1L	1|2|0	3	1	3	23|32|21|36	0	0	0	0	0	-128.22	0.04	0.87	0.74
CHAF1BNT	KPNA2	KPNA2	0|3|0	3	1	3	17|45|24|30	0	0	0	0	0	-132.21	0.03	0.87	0.74
CHAF1BNT	YARS	YARS	1|2|0	3	1	3	27|46|23|55	0	0	0	0	0	-171.36	0.03	0.87	0.74
CHAF1BNT	SURF4	SURF4	1|2|0	3	1	3	2|11|3|9	0	0	0	0	0	-30.85	0.16	0.87	0.73
CHAF1BNT	RPS26	RPS26	1|2|0	3	1	3	4|7|5|11	0	0	0	0	0	-33.47	0.15	0.87	0.74
CHAF1BNT	WBP11	WBP11	2|1|0	3	1	3	7|20|12|32	0	0	0	0	0	-81.72	0.06	0.87	0.74
CHAF1BNT	PRDX1	PRDX1	1|1|1	3	1	3	9|8|7|18	0	0	0	0	0	-46.09	0.1	0.87	0.74
CHAF1BNT	AIMP2	AIMP2	1|2|0	3	1	3	5|9|7|20	0	0	0	0	0	-48.43	0.1	0.87	0.73
CHAF1BNT	TMEM33	TMEM33	1|2|0	3	1	3	6|7|5|10	0	0	0	0	0	-34.6	0.14	0.87	0.74
CHAF1BNT	APMAP	APMAP	2|1|0	3	1	3	1|8|2|13	0	0	0	0	0	-29.46	0.17	0.87	0.74
CHAF1BNT	IK	IK	1|2|0	3	1	3	19|31|23|42	0	0	0	0	0	-131.27	0.03	0.87	0.73
CHAF1BNT	NNT	NNT	1|2|0	3	1	3	10|16|12|31	0	0	0	0	0	-79.58	0.06	0.87	0.73
CHAF1BNT	TWF1	TWF1	2|1|0	3	1	3	3|15|7|12	0	0	0	0	0	-44.16	0.11	0.87	0.74
CHAF1BNT	PPP2CA	PPP2CA	2|1|0	3	1	3	3|20|3|19	0	0	0	0	0	-52.58	0.09	0.87	0.74
CHAF1BNT	KDELR2	KDELR2	1|2|0	3	1	3	0|3|0|0	0	0.01	0	0.01	0	-8.06	1.33	0.69	0.73
CHAF1BNT	CHD7	CHD7	1|1|1	3	1	3	0|0|0|4	0	0	0	0	0	-6.52	1	0.87	0.74
CHAF1BNT	STAG2	STAG2	2|1|0	3	1	3	11|34|21|46	0	0	0	0	0	-127.47	0.04	0.87	0.73
CHAF1BNT	TMEM97	TMEM97	1|2|0	3	1	3	3|3|2|6	0	0	0	0	0	-19.25	0.29	0.87	0.73
CHAF1BNT	ACO2	ACO2	1|2|0	3	1	3	1|10|4|16	0	0	0	0	0	-37.26	0.13	0.87	0.74
CHAF1BNT	ATP5O	ATP5O	1|2|0	3	1	3	0|7|1|17	0	0	0	0	0	-30.3	0.16	0.87	0.74
CHAF1BNT	ATP5L	ATP5L	1|2|0	3	1	3	7|7|6|11	0	0	0	0	0	-37.96	0.13	0.87	0.74
CHAF1BNT	LTN1	LTN1	2|1|0	3	1	3	0|11|2|15	0	0	0	0	0	-33.71	0.14	0.87	0.74
CHAF1BNT	HM13	HM13	1|2|0	3	1	3	4|8|3|4	0	0	0	0	0	-24.78	0.21	0.87	0.75
CHAF1BNT	AGK	AGK	0|2|0	2	0.67	3	0|5|0|4	0	0	0	0	0	-13.41	0.3	0.87	0.75
CHAF1BNT	FKBP5	FKBP5	1|1|0	2	0.67	3	0|9|1|14	0	0	0	0	0	-29.28	0.11	0.87	0.74
CHAF1BNT	SRSF11	SRSF11	1|1|0	2	0.67	3	2|9|3|9	0	0	0	0	0	-28.82	0.12	0.87	0.77
CHAF1BNT	LARP7	LARP7	1|1|0	2	0.67	3	1|6|2|10	0	0	0	0	0	-24.28	0.14	0.87	0.75
CHAF1BNT	GTF2F2	GTF2F2	1|1|0	2	0.67	3	2|14|6|21	0	0	0	0	0	-50.5	0.06	0.87	0.76
CHAF1BNT	ATAD5	ATAD5	1|1|0	2	0.67	3	2|30|3|32	0	0	0	0	0	-76.82	0.04	0.87	0.74
CHAF1BNT	VAPA	VAPA	1|1|0	2	0.67	3	7|25|13|30	0	0	0	0	0	-86.25	0.04	0.87	0.76
CHAF1BNT	CDIPT	CDIPT	0|2|0	2	0.67	3	2|6|2|4	0	0	0	0	0	-19.31	0.19	0.87	0.78
CHAF1BNT	RPGRIP1L	RPGRIP1L	1|1|0	2	0.67	3	0|1|0|1	0	0	0	0	0	-6.91	1.33	0.87	0.76
CHAF1BNT	PSMD8	PSMD8	1|1|0	2	0.67	3	5|13|6|15	0	0	0	0	0	-46.51	0.07	0.87	0.76
CHAF1BNT	PRC1	PRC1	0|2|0	2	0.67	3	2|4|2|5	0	0	0	0	0	-18.14	0.21	0.87	0.74
CHAF1BNT	ALDH7A1	ALDH7A1	1|1|0	2	0.67	3	2|10|6|11	0	0	0	0	0	-35.42	0.09	0.87	0.77
CHAF1BNT	QRICH1	QRICH1	0|2|0	2	0.67	3	0|3|0|8	0	0	0	0	0	-15.5	0.24	0.87	0.78
CHAF1BNT	USP39	USP39	1|1|0	2	0.67	3	3|28|7|26	0	0	0	0	0	-73.64	0.04	0.87	0.75
CHAF1BNT	MIF	MIF	1|1|0	2	0.67	3	1|4|2|4	0	0	0	0	0	-16.01	0.24	0.87	0.76
CHAF1BNT	EIF3M	EIF3M	2|0|0	2	0.67	3	2|27|7|30	0	0	0	0	0	-75.83	0.04	0.87	0.77
CHAF1BNT	DDX39A	DDX39A	1|1|0	2	0.67	3	2|10|1|16	0	0	0	0	0	-34.89	0.09	0.87	0.77
CHAF1BNT	EIF3C	EIF3C	1|1|0	2	0.67	3	9|34|18|48	0	0	0	0	0	-123.98	0.02	0.87	0.76
CHAF1BNT	IMP3	IMP3	1|1|0	2	0.67	3	0|2|0|2	0	0	0	0	0	-8.47	0.67	0.87	0.75
CHAF1BNT	CENPV	CENPV	1|1|0	2	0.67	3	0|4|0|7	0	0	0	0	0	-15.58	0.24	0.87	0.77
CHAF1BNT	MTCH2	MTCH2	0|2|0	2	0.67	3	5|15|3|17	0	0	0	0	0	-47.24	0.07	0.87	0.76
CHAF1BNT	HNRNPH1	HNRNPH1	0|2|0	2	0.67	3	1|9|3|13	0	0	0	0	0	-31.8	0.1	0.87	0.76
CHAF1BNT	ABCE1	ABCE1	0|2|0	2	0.67	3	13|41|18|50	0	0	0	0	0	-138.58	0.02	0.87	0.76
CHAF1BNT	SEC63	SEC63	0|2|0	2	0.67	3	1|21|2|23	0	0	0	0	0	-54.66	0.06	0.87	0.76
CHAF1BNT	ADSL	ADSL	2|0|0	2	0.67	3	6|21|7|25	0	0	0	0	0	-68.35	0.05	0.87	0.76
CHAF1BNT	COX6C	COX6C	1|1|0	2	0.67	3	0|2|2|16	0	0	0	0	0	-24.68	0.13	0.87	0.76
CHAF1BNT	PFN1	PFN1	1|1|0	2	0.67	3	1|2|1|4	0	0	0	0	0	-12.7	0.33	0.87	0.77
CHAF1BNT	KDM3B	KDM3B	1|1|0	2	0.67	3	7|56|10|67	0	0	0	0	0	-158.26	0.02	0.87	0.77
CHAF1BNT	TP53BP1	TP53BP1	1|1|0	2	0.67	3	8|36|19|38	0	0	0	0	0	-115.17	0.03	0.87	0.76
CHAF1BNT	ZNF507	ZNF507	0|2|0	2	0.67	3	0|3|0|12	0	0	0	0	0	-19.55	0.18	0.87	0.77
CHAF1BNT	ALDH3A2	ALDH3A2	1|1|0	2	0.67	3	3|10|5|15	0	0	0	0	0	-39.66	0.08	0.87	0.77
CHAF1BNT	RAB10	RAB10	0|2|0	2	0.67	3	4|10|5|9	0	0	0	0	0	-34.6	0.1	0.87	0.75
CHAF1BNT	SFXN4	SFXN4	1|1|0	2	0.67	3	0|6|0|4	0	0	0	0	0	-14.5	0.27	0.87	0.76
CHAF1BNT	DIDO1	DIDO1	1|1|0	2	0.67	3	23|58|38|61	0	0	0	0	0	-203.81	0.01	0.87	0.77
CHAF1BNT	ELAC2	ELAC2	2|0|0	2	0.67	3	0|22|7|28	0	0	0	0	0	-65.77	0.05	0.87	0.77
CHAF1BNT	PAF1	PAF1	1|1|0	2	0.67	3	4|19|7|21	0	0	0	0	0	-59.48	0.05	0.87	0.77
CHAF1BNT	WDR43	WDR43	1|1|0	2	0.67	3	2|12|1|16	0	0	0	0	0	-37.16	0.09	0.87	0.77
CHAF1BNT	EEF1E1	EEF1E1	1|1|0	2	0.67	3	4|13|4|9	0	0	0	0	0	-36.51	0.09	0.87	0.76
CHAF1BNT	DDX27	DDX27	1|1|0	2	0.67	3	23|42|30|49	0	0	0	0	0	-163.73	0.02	0.87	0.76
CHAF1BNT	TPI1	TPI1	1|1|0	2	0.67	3	0|0|3|1	0	0	0	0	0	-8.27	0.67	0.87	0.77
CHAF1BNT	CCNT1	CCNT1	0|2|0	2	0.67	3	7|16|9|31	0	0	0	0	0	-72.73	0.04	0.87	0.76
CHAF1BNT	PLD3	PLD3	1|1|0	2	0.67	3	3|5|2|3	0	0	0	0	0	-18.14	0.21	0.87	0.76
CHAF1BNT	KIF5B	KIF5B	1|1|0	2	0.67	3	1|31|11|41	0	0	0	0	0	-95.79	0.03	0.87	0.77
CHAF1BNT	MAATS1	MAATS1	1|0|1	2	0.67	3	2|0|2|0	0	0	0	0	0	-8.47	0.67	0.87	0.77
CHAF1BNT	NOP14	NOP14	0|2|0	2	0.67	3	24|40|29|51	0	0	0	0	0	-163.7	0.02	0.87	0.75
CHAF1BNT	PWP2	PWP2	0|2|0	2	0.67	3	12|30|17|35	0	0	0	0	0	-107.58	0.03	0.87	0.75
CHAF1BNT	NAA15	NAA15	1|1|0	2	0.67	3	9|40|18|57	0	0	0	0	0	-140.62	0.02	0.87	0.77
CHAF1BNT	UTP6	UTP6	0|0|2	2	0.67	3	0|15|2|10	0	0	0	0	0	-32.74	0.1	0.87	0.75
CHAF1BNT	MYO1B	MYO1B	1|1|0	2	0.67	3	0|12|0|12	0	0	0	0	0	-29.24	0.11	0.87	0.76
CHAF1BNT	DARS2	DARS2	1|1|0	2	0.67	3	7|28|11|34	0	0	0	0	0	-91.62	0.03	0.87	0.77
CHAF1BNT	BLMH	BLMH	0|2|0	2	0.67	3	4|17|5|20	0	0	0	0	0	-53.88	0.06	0.87	0.77
CHAF1BNT	PPP2R1A	PPP2R1A	1|1|0	2	0.67	3	1|18|1|19	0	0	0	0	0	-45.84	0.07	0.87	0.76
CHAF1BNT	KMT2C	KMT2C	1|1|0	2	0.67	3	0|2|0|4	0	0	0	0	0	-10.5	0.44	0.87	0.77
CHAF1BNT	PSMC1	PSMC1	1|1|0	2	0.67	3	1|9|1|10	0	0	0	0	0	-26.26	0.13	0.87	0.77
CHAF1BNT	EPB41L3	EPB41L3	1|1|0	2	0.67	3	0|10|3|18	0	0	0	0	0	-37.09	0.09	0.87	0.76
CHAF1BNT	ATP5C1	ATP5C1	0|2|0	2	0.67	3	0|4|0|9	0	0	0	0	0	-17.42	0.21	0.87	0.76
CHAF1BNT	CHD4	CHD4	0|2|0	2	0.67	3	8|69|18|83	0	0	0	0	0	-200.85	0.01	0.87	0.76
CHAF1BNT	CHD8	CHD8	1|1|0	2	0.67	3	10|43|19|50	0	0	0	0	0	-138.51	0.02	0.87	0.75
CHAF1BNT	DNM2	DNM2	1|1|0	2	0.67	3	9|42|17|47	0	0	0	0	0	-130.67	0.02	0.87	0.75
CHAF1BNT	ACTR2	ACTR2	0|2|0	2	0.67	3	8|20|10|26	0	0	0	0	0	-74.05	0.04	0.87	0.75
CHAF1BNT	LMAN2	LMAN2	1|1|0	2	0.67	3	2|12|5|14	0	0	0	0	0	-39.6	0.08	0.87	0.75
CHAF1BNT	ATP5B	ATP5B	1|0|1	2	0.67	3	16|17|22|11	0	0	0	0	0	-76.95	0.04	0.87	0.75
CHAF1BNT	FUS	FUS	1|1|0	2	0.67	3	7|10|8|12	0	0	0	0	0	-44.61	0.07	0.87	0.75
CHAF1BNT	SAP30BP	SAP30BP	1|1|0	2	0.67	3	7|15|10|18	0	0	0	0	0	-58.87	0.05	0.87	0.75
CHAF1BNT	PDCD4	PDCD4	1|1|0	2	0.67	3	9|12|9|19	0	0	0	0	0	-57.78	0.05	0.87	0.76
CHAF1BNT	ADH5	ADH5	1|1|0	2	0.67	3	2|11|2|16	0	0	0	0	0	-37.22	0.09	0.87	0.75
CHAF1BNT	MED1	MED1	0|2|0	2	0.67	3	17|46|22|63	0	0	0	0	0	-167.63	0.02	0.87	0.77
CHAF1BNT	RPL32	RPL32	0|2|0	2	0.67	3	8|18|7|24	0	0	0	0	0	-66.23	0.05	0.87	0.75
CHAF1BNT	GNA13	GNA13	0|1|1	2	0.67	3	3|8|0|4	0	0	0	0	0	-20.02	0.18	0.87	0.75
CHAF1BNT	TMCO1	TMCO1	0|1|0	1	0.33	3	1|5|1|7	0	0	0	0	0	-18.94	0.1	0.87	0.77
CHAF1BNT	LEMD3	LEMD3	0|1|0	1	0.33	3	7|22|12|35	0	0	0	0	0	-87.18	0.02	0.87	0.75
CHAF1BNT	SUPT5H	SUPT5H	0|1|0	1	0.33	3	3|32|12|21	0	0	0	0	0	-78.17	0.02	0.87	0.77
CHAF1BNT	CAMK2D	CAMK2D	1|0|0	1	0.33	3	0|8|2|12	0	0	0	0	0	-27.32	0.06	0.87	0.77
CHAF1BNT	PPP2R2A	PPP2R2A	0|0|1	1	0.33	3	0|12|4|10	0	0	0	0	0	-31.8	0.05	0.87	0.76
CHAF1BNT	POLR3D	POLR3D	0|1|0	1	0.33	3	0|1|0|6	0	0	0	0	0	-11.43	0.19	0.87	0.75
CHAF1BNT	POLR1B	POLR1B	1|0|0	1	0.33	3	0|8|0|8	0	0	0	0	0	-20.64	0.08	0.87	0.75
CHAF1BNT	ANAPC5	ANAPC5	0|0|1	1	0.33	3	0|3|0|2	0	0	0	0	0	-9.48	0.27	0.87	0.76
CHAF1BNT	PSMD12	PSMD12	1|0|0	1	0.33	3	12|36|19|35	0	0	0	0	0	-116.48	0.01	0.87	0.75
CHAF1BNT	EMC1	EMC1	0|1|0	1	0.33	3	1|16|2|18	0	0	0	0	0	-43.64	0.04	0.87	0.75
CHAF1BNT	TAF15	TAF15	0|1|0	1	0.33	3	5|5|7|11	0	0	0	0	0	-34.64	0.05	0.87	0.77
CHAF1BNT	ARF4	ARF4	0|1|0	1	0.33	3	4|8|5|8	0	0	0	0	0	-31.3	0.05	0.87	0.77
CHAF1BNT	NOL8	NOL8	0|1|0	1	0.33	3	15|42|17|53	0	0	0	0	0	-144.16	0.01	0.87	0.77
CHAF1BNT	LRRIQ1	LRRIQ1	0|1|0	1	0.33	3	0|0|1|0	0	0	0	0	0	-6.01	1.33	0.87	0.88
CHAF1BNT	THAP4	THAP4	0|1|0	1	0.33	3	2|0|1|1	0	0	0	0	0	-8.51	0.33	0.87	0.87
CHAF1BNT	PYCR2	PYCR2	0|1|0	1	0.33	3	0|0|0|3	0	0	0	0	0	-8.06	0.44	0.87	0.89
CHAF1BNT	PRPF4	PRPF4	0|1|0	1	0.33	3	6|23|10|21	0	0	0	0	0	-69.57	0.02	0.87	0.89
CHAF1BNT	DLD	DLD	1|0|0	1	0.33	3	0|0|0|11	0	0	0	0	0	-15.18	0.12	0.87	0.89
CHAF1BNT	PUS3	PUS3	1|0|0	1	0.33	3	0|2|0|0	0	0	0	0	0	-7.01	0.67	0.87	0.89
CHAF1BNT	ZW10	ZW10	1|0|0	1	0.33	3	0|4|0|10	0	0	0	0	0	-18.52	0.1	0.87	0.89
CHAF1BNT	IQGAP1	IQGAP1	1|0|0	1	0.33	3	11|66|19|70	0	0	0	0	0	-187.53	0.01	0.87	0.89
CHAF1BNT	AIFM1	AIFM1	1|0|0	1	0.33	3	7|24|11|25	0	0	0	0	0	-77.4	0.02	0.87	0.89
CHAF1BNT	SLTM	SLTM	0|0|1	1	0.33	3	3|12|7|16	0	0	0	0	0	-45.24	0.04	0.87	0.87
CHAF1BNT	CXORF56	CXORF56	0|1|0	1	0.33	3	10|12|10|19	0	0	0	0	0	-60.13	0.03	0.87	0.88
CHAF1BNT	PARP2	PARP2	0|1|0	1	0.33	3	0|3|0|6	0	0	0	0	0	-13.33	0.15	0.87	0.89
CHAF1BNT	BCCIP	BCCIP	0|1|0	1	0.33	3	3|17|9|18	0	0	0	0	0	-55.16	0.03	0.87	0.89
CHAF1BNT	PHF3	PHF3	0|0|1	1	0.33	3	10|44|16|66	0	0	0	0	0	-153.93	0.01	0.87	0.89
CHAF1BNT	TMTC3	TMTC3	1|0|0	1	0.33	3	0|8|0|9	0	0	0	0	0	-21.77	0.08	0.87	0.89
CHAF1BNT	RHEB	RHEB	0|1|0	1	0.33	3	4|7|4|8	0	0	0	0	0	-29.11	0.06	0.87	0.89
CHAF1BNT	MCM3AP	MCM3AP	0|0|1	1	0.33	3	10|36|9|44	0	0	0	0	0	-112.72	0.01	0.87	0.89
CHAF1BNT	ERCC6	ERCC6	1|0|0	1	0.33	3	1|3|0|2	0	0	0	0	0	-10.74	0.22	0.87	0.89
CHAF1BNT	CORO1C	CORO1C	1|0|0	1	0.33	3	6|13|7|22	0	0	0	0	0	-56.19	0.03	0.87	0.89
CHAF1BNT	MDH2	MDH2	0|1|0	1	0.33	3	1|4|1|10	0	0	0	0	0	-20.73	0.08	0.87	0.88
CHAF1BNT	SPTBN1	SPTBN1	0|1|0	1	0.33	3	5|34|7|44	0	0	0	0	0	-102.5	0.01	0.87	0.89
CHAF1BNT	KMT2D	KMT2D	1|0|0	1	0.33	3	0|4|0|11	0	0	0	0	0	-19.63	0.09	0.87	0.89
CHAF1BNT	CKAP4	CKAP4	0|1|0	1	0.33	3	9|22|11|43	0	0	0	0	0	-97.08	0.02	0.87	0.88
CHAF1BNT	BCS1L	BCS1L	0|0|1	1	0.33	3	0|10|0|8	0	0	0	0	0	-22.89	0.07	0.87	0.89
CHAF1BNT	FLII	FLII	0|1|0	1	0.33	3	0|8|1|22	0	0	0	0	0	-36.86	0.04	0.87	0.88
CHAF1BNT	NAE1	NAE1	0|1|0	1	0.33	3	1|6|1|5	0	0	0	0	0	-17.88	0.1	0.87	0.89
CHAF1BNT	EP400	EP400	1|0|0	1	0.33	3	1|34|5|27	0	0	0	0	0	-76.83	0.02	0.87	0.89
CHAF1BNT	TOMM22	TOMM22	0|0|1	1	0.33	3	0|6|0|7	0	0	0	0	0	-17.54	0.1	0.87	0.89
CHAF1BNT	PSME3	PSME3	0|1|0	1	0.33	3	9|12|8|15	0	0	0	0	0	-52.38	0.03	0.87	0.89
CHAF1BNT	AGPS	AGPS	0|1|0	1	0.33	3	0|26|1|29	0	0	0	0	0	-64.44	0.02	0.87	0.89
CHAF1BNT	RPL35A	RPL35A	1|0|0	1	0.33	3	5|5|4|18	0	0	0	0	0	-38.28	0.04	0.87	0.89
CHAF1BNT	HNRNPUL1	HNRNPUL1	0|1|0	1	0.33	3	2|12|4|23	0	0	0	0	0	-48.08	0.03	0.87	0.89
CHAF1BNT	VPS26A	VPS26A	1|0|0	1	0.33	3	6|15|10|14	0	0	0	0	0	-53.41	0.03	0.87	0.88
CHAF1BNT	CKMT1A	CKMT1A	0|1|0	1	0.33	3	1|7|3|12	0	0	0	0	0	-28.6	0.06	0.87	0.88

## Sheet: SAINT_CHAF1_NT_Results_interact
Bait	Prey	PreyGene	Spec	SpecSum	AvgSpec	NumReplicates	ctrlCounts	AvgP	MaxP	TopoAvgP	TopoMaxP	SaintScore	logOddsScore	FoldChange	BFDR	BioGrid	Hum Cell Map
CHAF1BNT	CHAF1B	CHAF1B	113|118|75	306	102	3	2|0|0	1	1	1	1	1	42.24	153	0			SAINT score (HEK293 as control) ≥ 0.95 and Min AvgSpec = 5
CHAF1BNT	AMBP	AMBP	19|31|48	98	32.67	3	0|0|0	1	1	1	1	1	29.86	326.67	0			Fold Change (CHAF1B/NLS & GFP) ≥ 1.5
CHAF1BNT	HBB	HBB	9|8|7	24	8	3	1|0|0	1	1	1	1	1	14.31	24	0			Fold Change (CHAF1B/NLS) ≥ 1.5
CHAF1BNT	NUDC	NUDC	19|23|8	50	16.67	3	1|0|0	1	1	1	1	1	17.49	50	0	1		Fold Change (CHAF1B/GFP) ≥ 1.5
CHAF1BNT	LPL	LPL	2|3|5	10	3.33	3	0|0|0	0.98	1	0.98	1	0.98	3.14	33.33	0			SAINT score (HEK293 as control)
CHAF1BNT	MKI67	MKI67	83|113|15	211	70.33	3	0|0|0	1	1	1	1	1	23.91	703.33	0
CHAF1BNT	NCL	NCL	46|51|24	121	40.33	3	0|1|0	1	1	1	1	1	79.25	121	0
CHAF1BNT	AHCTF1	AHCTF1	47|64|3	114	38	3	0|0|0	1	1	1	1	1	4.98	380	0
CHAF1BNT	DVL2	DVL2	44|55|15	114	38	3	0|0|0	1	1	1	1	1	23.91	380	0
CHAF1BNT	RBM27	RBM27	40|50|15	105	35	3	0|0|0	1	1	1	1	1	23.91	350	0
CHAF1BNT	NASP	NASP	27|26|4	57	19	3	0|0|0	1	1	1	1	1	6.73	190	0
CHAF1BNT	DVL3	DVL3	23|27|6	56	18.67	3	0|0|0	1	1	1	1	1	10.04	186.67	0
CHAF1BNT	BCLAF1	BCLAF1	25|26|5	56	18.67	3	1|0|0	1	1	1	1	1	8.38	56	0
CHAF1BNT	CHAF1A	CHAF1A	21|29|3	53	17.67	3	0|0|0	1	1	1	1	1	4.98	176.67	0
CHAF1BNT	NPM1	NPM1	22|23|4	49	16.33	3	1|0|0	1	1	1	1	1	5.67	49	0
CHAF1BNT	TCOF1	TCOF1	13|26|5	44	14.67	3	0|0|0	1	1	1	1	1	8.41	146.67	0
CHAF1BNT	THRAP3	THRAP3	16|22|3	41	13.67	3	0|0|0	1	1	1	1	1	4.98	136.67	0
CHAF1BNT	CD2BP2	CD2BP2	16|16|6	38	12.67	3	0|0|0	1	1	1	1	1	10.04	126.67	0
CHAF1BNT	NACA	NACA	13|13|9	35	11.67	3	0|0|0	1	1	1	1	1	14.79	116.67	0
CHAF1BNT	NELFA	NELFA	17|14|3	34	11.33	3	0|0|0	1	1	1	1	1	4.98	113.33	0
CHAF1BNT	TAF9	TAF9	11|16|4	31	10.33	3	0|0|0	1	1	1	1	1	6.73	103.33	0
CHAF1BNT	PCNP	PCNP	10|10|7	27	9	3	0|0|0	1	1	1	1	1	11.65	90	0
CHAF1BNT	WDR70	WDR70	8|13|4	25	8.33	3	0|0|0	1	1	1	1	1	6.73	83.33	0
CHAF1BNT	PSPC1	PSPC1	7|9|3	19	6.33	3	0|0|0	1	1	1	1	1	4.98	63.33	0
CHAF1BNT	TOX4	TOX4	8|8|3	19	6.33	3	0|0|0	1	1	1	1	1	4.98	63.33	0
CHAF1BNT	HCFC1	HCFC1	41|53|16	110	36.67	3	5|0|0	0.99	1	0.99	1	0.99	3.53	22	0	Percent	20
CHAF1BNT	SF3B2	SF3B2	14|19|2	35	11.67	3	0|0|0	0.99	1	0.99	1	0.99	3.14	116.67	0
CHAF1BNT	NSFL1C	NSFL1C	9|10|2	21	7	3	0|0|0	0.99	1	0.99	1	0.99	3.14	70	0
CHAF1BNT	TXNL1	TXNL1	7|11|2	20	6.67	3	0|0|0	0.99	1	0.99	1	0.99	3.14	66.67	0
CHAF1BNT	CBX1	CBX1	8|5|2	15	5	3	0|0|0	0.99	1	0.99	1	0.99	3.14	50	0
CHAF1BNT	NONO	NONO	58|68|33	159	53	3	22|0|0	0.95	0.98	0.95	0.98	0.95	2.09	7.23	0
CHAF1BNT	HNRNPF	HNRNPF	10|12|2	24	8	3	1|0|0	0.91	1	0.91	1	0.91	0.99	24	0
CHAF1BNT	HNRNPD	HNRNPD	9|13|2	24	8	3	2|0|0	0.81	1	0.81	1	0.81	-0.23	12	0.01
CHAF1BNT	RPL14	RPL14	8|9|7	24	8	3	3|3|1	0.8	0.95	0.8	0.95	0.8	0.49	3.43	0.01
CHAF1BNT	SNRPD3	SNRPD3	5|5|2	12	4	3	2|0|0	0.75	0.9	0.75	0.9	0.75	-0.23	6	0.02
CHAF1BNT	NAT10	NAT10	31|40|0	71	23.67	3	4|0|0	0.67	1	0.67	1	0.67	-5.47	17.75	0.19
CHAF1BNT	SMCHD1	SMCHD1	24|28|1	53	17.67	3	0|0|0	0.67	1	0.67	1	0.67	1.11	176.67	0.03
CHAF1BNT	CHAMP1	CHAMP1	15|21|0	36	12	3	0|0|0	0.67	1	0.67	1	0.67	-1.4	120	0.03
CHAF1BNT	ADNP	ADNP	12|19|0	31	10.33	3	0|0|0	0.67	1	0.67	1	0.67	-1.4	103.33	0.07
CHAF1BNT	GPKOW	GPKOW	13|17|1	31	10.33	3	0|0|0	0.67	1	0.67	1	0.67	1.11	103.33	0.04
CHAF1BNT	DVL1	DVL1	13|14|0	27	9	3	0|0|0	0.67	1	0.67	1	0.67	-1.4	90	0.06
CHAF1BNT	L3MBTL3	L3MBTL3	13|14|0	27	9	3	0|0|0	0.67	1	0.67	1	0.67	-1.4	90	0.06
CHAF1BNT	NUP50	NUP50	12|13|0	25	8.33	3	0|0|0	0.67	1	0.67	1	0.67	-1.4	83.33	0.08
CHAF1BNT	ZBTB33	ZBTB33	11|14|0	25	8.33	3	0|0|0	0.67	1	0.67	1	0.67	-1.4	83.33	0.08
CHAF1BNT	WAPAL	WAPAL	10|12|0	22	7.33	3	0|0|0	0.67	1	0.67	1	0.67	-1.4	73.33	0.09
CHAF1BNT	SART1	SART1	7|15|0	22	7.33	3	0|0|0	0.67	1	0.67	1	0.67	-1.4	73.33	0.11	1	1	In colour: SAINT (HEK293 as control) ≥ 0.95 and Min AvgSpec = 5
CHAF1BNT	RPL17	RPL17	9|11|1	21	7	3	1|0|0	0.67	1	0.67	1	0.67	-0.8	21	0.05	1		Fold Change (SSRP1/NLS) ≥ 1.5
CHAF1BNT	RNF219	RNF219	11|9|0	20	6.67	3	0|0|0	0.67	1	0.67	1	0.67	-1.4	66.67	0.09	1		Fold Change (SSRP1/GFP) ≥ 1.5
CHAF1BNT	KNOP1	KNOP1	6|14|0	20	6.67	3	0|0|0	0.67	1	0.67	1	0.67	-1.4	66.67	0.14	1
CHAF1BNT	EBNA1BP2	EBNA1BP2	7|13|0	20	6.67	3	0|0|0	0.67	1	0.67	1	0.67	-1.4	66.67	0.12	1
CHAF1BNT	U2AF2	U2AF2	9|9|1	19	6.33	3	0|0|0	0.67	1	0.67	1	0.67	1.11	63.33	0.1
CHAF1BNT	RIF1	RIF1	7|12|0	19	6.33	3	0|0|0	0.67	1	0.67	1	0.67	-1.4	63.33	0.12
CHAF1BNT	NOL6	NOL6	6|13|0	19	6.33	3	1|0|0	0.67	1	0.67	1	0.67	-2.21	19	0.13
CHAF1BNT	MRE11A	MRE11A	9|10|0	19	6.33	3	0|0|0	0.67	1	0.67	1	0.67	-1.4	63.33	0.1
CHAF1BNT	DDX42	DDX42	6|12|0	18	6	3	0|0|0	0.67	1	0.67	1	0.67	-1.4	60	0.14
CHAF1BNT	SAFB	SAFB	7|11|0	18	6	3	0|0|0	0.67	1	0.67	1	0.67	-1.4	60	0.13	1
CHAF1BNT	MGA	MGA	8|9|0	17	5.67	3	0|0|0	0.67	1	0.67	1	0.67	-1.4	56.67	0.11
CHAF1BNT	YEATS2	YEATS2	6|11|0	17	5.67	3	0|0|0	0.67	1	0.67	1	0.67	-1.4	56.67	0.14
CHAF1BNT	TPX2	TPX2	5|12|0	17	5.67	3	0|0|0	0.67	1	0.67	1	0.67	-1.4	56.67	0.17
CHAF1BNT	DNTTIP2	DNTTIP2	7|9|0	16	5.33	3	0|0|0	0.67	1	0.67	1	0.67	-1.4	53.33	0.13
CHAF1BNT	ZC3H11A	ZC3H11A	6|10|0	16	5.33	3	0|0|0	0.67	1	0.67	1	0.67	-1.4	53.33	0.15
CHAF1BNT	CASC5	CASC5	6|10|0	16	5.33	3	0|0|0	0.67	1	0.67	1	0.67	-1.4	53.33	0.15
CHAF1BNT	NUP153	NUP153	6|10|0	16	5.33	3	0|0|0	0.67	1	0.67	1	0.67	-1.4	53.33	0.15
CHAF1BNT	GNL2	GNL2	8|6|0	14	4.67	3	0|0|0	0.67	1	0.67	1	0.67	-1.4	46.67	0.16
CHAF1BNT	PPM1G	PPM1G	5|9|0	14	4.67	3	0|0|0	0.67	1	0.67	1	0.67	-1.4	46.67	0.17
CHAF1BNT	SALL2	SALL2	6|7|1	14	4.67	3	0|0|0	0.67	1	0.67	1	0.67	1.11	46.67	0.16
CHAF1BNT	SF3A1	SF3A1	5|7|1	13	4.33	3	1|0|0	0.67	1	0.67	1	0.67	-0.8	13	0.18
CHAF1BNT	MDC1	MDC1	6|6|1	13	4.33	3	0|0|0	0.67	1	0.67	1	0.67	1.11	43.33	0.16
CHAF1BNT	NSUN2	NSUN2	5|8|0	13	4.33	3	1|0|0	0.67	1	0.67	1	0.67	-2.21	13	0.17
CHAF1BNT	RBM25	RBM25	7|6|0	13	4.33	3	0|0|0	0.67	1	0.67	1	0.67	-1.4	43.33	0.16
CHAF1BNT	APBB1	APBB1	4|7|1	12	4	3	0|0|0	0.67	1	0.67	1	0.67	1.11	40	0.19
CHAF1BNT	ZNF384	ZNF384	5|7|0	12	4	3	0|0|0	0.67	1	0.67	1	0.67	-1.4	40	0.18
CHAF1BNT	LIN54	LIN54	6|6|0	12	4	3	0|0|0	0.67	1	0.67	1	0.67	-1.4	40	0.16
CHAF1BNT	RBM17	RBM17	5|6|0	11	3.67	3	0|0|0	0.67	1	0.67	1	0.67	-1.4	36.67	0.18
CHAF1BNT	KMT2A	KMT2A	5|6|0	11	3.67	3	0|0|0	0.67	1	0.67	1	0.67	-1.4	36.67	0.18
CHAF1BNT	MTA1	MTA1	5|6|0	11	3.67	3	0|0|0	0.67	1	0.67	1	0.67	-1.4	36.67	0.18
CHAF1BNT	RPL35	RPL35	5|6|0	11	3.67	3	1|0|0	0.67	1	0.67	1	0.67	-2.21	11	0.18
CHAF1BNT	LRIF1	LRIF1	5|5|0	10	3.33	3	0|0|0	0.67	1	0.67	1	0.67	-1.4	33.33	0.19
CHAF1BNT	SNW1	SNW1	4|6|0	10	3.33	3	0|0|0	0.67	1	0.67	1	0.67	-1.4	33.33	0.2
CHAF1BNT	H1FX	H1FX	4|5|0	9	3	3	0|0|0	0.67	1	0.67	1	0.67	-1.4	30	0.2
CHAF1BNT	CFDP1	CFDP1	4|5|0	9	3	3	0|0|0	0.67	1	0.67	1	0.67	-1.4	30	0.2
CHAF1BNT	SON	SON	4|5|0	9	3	3	0|0|0	0.67	1	0.67	1	0.67	-1.4	30	0.2
CHAF1BNT	SERBP1	SERBP1	4|4|0	8	2.67	3	0|0|0	0.67	1	0.67	1	0.67	-1.4	26.67	0.2
CHAF1BNT	STMN1	STMN1	4|4|0	8	2.67	3	0|0|0	0.67	1	0.67	1	0.67	-1.4	26.67	0.2
CHAF1BNT	RPL31	RPL31	4|4|0	8	2.67	3	0|0|0	0.67	1	0.67	1	0.67	-1.4	26.67	0.2
CHAF1BNT	HNRNPA0	HNRNPA0	8|10|1	19	6.33	3	2|0|0	0.66	1	0.66	1	0.66	-1.53	9.5	0.22
CHAF1BNT	BAZ1B	BAZ1B	3|6|0	9	3	3	0|0|0	0.66	1	0.66	1	0.66	-1.4	30	0.21
CHAF1BNT	GATAD2B	GATAD2B	3|6|0	9	3	3	0|0|0	0.66	1	0.66	1	0.66	-1.4	30	0.21
CHAF1BNT	MAZ	MAZ	3|5|0	8	2.67	3	0|0|0	0.66	1	0.66	1	0.66	-1.4	26.67	0.21
CHAF1BNT	CBX5	CBX5	5|3|0	8	2.67	3	0|0|0	0.66	1	0.66	1	0.66	-1.4	26.67	0.21
CHAF1BNT	CHERP	CHERP	3|5|0	8	2.67	3	0|0|0	0.66	1	0.66	1	0.66	-1.4	26.67	0.21
CHAF1BNT	UTP14A	UTP14A	3|4|0	7	2.33	3	0|0|0	0.66	1	0.66	1	0.66	-1.4	23.33	0.21
CHAF1BNT	NOLC1	NOLC1	4|3|0	7	2.33	3	0|0|0	0.66	1	0.66	1	0.66	-1.4	23.33	0.21
CHAF1BNT	HMGN2	HMGN2	3|4|0	7	2.33	3	0|0|0	0.66	1	0.66	1	0.66	-1.4	23.33	0.21
CHAF1BNT	TAF9B	TAF9B	4|3|0	7	2.33	3	0|0|0	0.66	1	0.66	1	0.66	-1.4	23.33	0.21
CHAF1BNT	RBBP6	RBBP6	4|3|0	7	2.33	3	0|0|0	0.66	1	0.66	1	0.66	-1.4	23.33	0.21
CHAF1BNT	RPS17	RPS17	3|4|0	7	2.33	3	0|0|0	0.66	1	0.66	1	0.66	-1.4	23.33	0.21
CHAF1BNT	RPRD2	RPRD2	3|3|0	6	2	3	0|0|0	0.66	0.99	0.66	0.99	0.66	-1.4	20	0.22
CHAF1BNT	ILKAP	ILKAP	3|3|0	6	2	3	0|0|0	0.66	0.99	0.66	0.99	0.66	-1.4	20	0.22
CHAF1BNT	NOP56	NOP56	14|17|0	31	10.33	3	5|0|1	0.65	0.98	0.65	0.98	0.65	-8.11	5.17	0.24
CHAF1BNT	RPL24	RPL24	10|7|2	19	6.33	3	3|1|1	0.65	1	0.65	1	0.65	-3.92	3.8	0.24
CHAF1BNT	RPL23	RPL23	6|11|0	17	5.67	3	2|0|0	0.65	1	0.65	1	0.65	-3.57	8.5	0.24
CHAF1BNT	EMSY	EMSY	3|9|0	12	4	3	1|0|0	0.65	1	0.65	1	0.65	-2.21	12	0.22
CHAF1BNT	C19ORF43	C19ORF43	2|6|0	8	2.67	3	0|0|0	0.65	1	0.65	1	0.65	-1.4	26.67	0.23
CHAF1BNT	HP1BP3	HP1BP3	2|6|0	8	2.67	3	0|0|0	0.65	1	0.65	1	0.65	-1.4	26.67	0.23
CHAF1BNT	SRP14	SRP14	4|3|0	7	2.33	3	1|0|0	0.65	1	0.65	1	0.65	-2.21	7	0.23
CHAF1BNT	KRI1	KRI1	5|2|0	7	2.33	3	0|0|0	0.65	1	0.65	1	0.65	-1.4	23.33	0.23
CHAF1BNT	ERCC5	ERCC5	2|5|0	7	2.33	3	0|0|0	0.65	1	0.65	1	0.65	-1.4	23.33	0.23
CHAF1BNT	NIFK	NIFK	4|3|0	7	2.33	3	1|0|0	0.65	1	0.65	1	0.65	-2.21	7	0.23
CHAF1BNT	SNRPD2	SNRPD2	2|4|0	6	2	3	0|0|0	0.65	1	0.65	1	0.65	-1.4	20	0.23
CHAF1BNT	KIF23	KIF23	2|4|0	6	2	3	0|0|0	0.65	1	0.65	1	0.65	-1.4	20	0.23
CHAF1BNT	HMGB3	HMGB3	2|3|0	5	1.67	3	0|0|0	0.65	0.99	0.65	0.99	0.65	-1.4	16.67	0.24
CHAF1BNT	ZNF638	ZNF638	2|3|0	5	1.67	3	0|0|0	0.65	0.99	0.65	0.99	0.65	-1.4	16.67	0.24
CHAF1BNT	PRCC	PRCC	3|2|0	5	1.67	3	0|0|0	0.65	0.99	0.65	0.99	0.65	-1.4	16.67	0.24
CHAF1BNT	BBX	BBX	2|3|0	5	1.67	3	0|0|0	0.65	0.99	0.65	0.99	0.65	-1.4	16.67	0.24
CHAF1BNT	POLD3	POLD3	2|3|0	5	1.67	3	0|0|0	0.65	0.99	0.65	0.99	0.65	-1.4	16.67	0.24
CHAF1BNT	CDC5L	CDC5L	2|3|0	5	1.67	3	0|0|0	0.65	0.99	0.65	0.99	0.65	-1.4	16.67	0.24
CHAF1BNT	GPATCH4	GPATCH4	3|2|0	5	1.67	3	0|0|0	0.65	0.99	0.65	0.99	0.65	-1.4	16.67	0.24
CHAF1BNT	SF3B1	SF3B1	41|56|3	100	33.33	3	20|0|0	0.64	0.98	0.64	0.98	0.64	-19.66	5	0.24
CHAF1BNT	ZC3H14	ZC3H14	2|2|0	4	1.33	3	0|0|0	0.64	0.96	0.64	0.96	0.64	-1.4	13.33	0.25
CHAF1BNT	SNRPA1	SNRPA1	2|2|0	4	1.33	3	0|0|0	0.64	0.96	0.64	0.96	0.64	-1.4	13.33	0.25
CHAF1BNT	HDGFRP2	HDGFRP2	2|2|0	4	1.33	3	0|0|0	0.64	0.96	0.64	0.96	0.64	-1.4	13.33	0.25
CHAF1BNT	SAFB2	SAFB2	2|2|0	4	1.33	3	0|0|0	0.64	0.96	0.64	0.96	0.64	-1.4	13.33	0.25
CHAF1BNT	NVL	NVL	2|2|0	4	1.33	3	0|0|0	0.64	0.96	0.64	0.96	0.64	-1.4	13.33	0.25
CHAF1BNT	ZNF318	ZNF318	2|2|0	4	1.33	3	0|0|0	0.64	0.96	0.64	0.96	0.64	-1.4	13.33	0.25
CHAF1BNT	FHL1	FHL1	2|2|0	4	1.33	3	0|0|0	0.64	0.96	0.64	0.96	0.64	-1.4	13.33	0.25
CHAF1BNT	VWA8	VWA8	2|2|0	4	1.33	3	0|0|0	0.64	0.96	0.64	0.96	0.64	-1.4	13.33	0.25
CHAF1BNT	PIAS2	PIAS2	2|2|0	4	1.33	3	0|0|0	0.64	0.96	0.64	0.96	0.64	-1.4	13.33	0.25
CHAF1BNT	DDX21	DDX21	24|27|6	57	19	3	11|2|6	0.63	0.97	0.63	0.97	0.63	-14.12	3	0.26
CHAF1BNT	MYBBP1A	MYBBP1A	20|28|0	48	16	3	10|0|0	0.63	0.97	0.63	0.97	0.63	-13.46	4.8	0.26
CHAF1BNT	RPL7A	RPL7A	14|21|5	40	13.33	3	7|2|4	0.63	1	0.63	1	0.63	-8.89	3.08	0.26
CHAF1BNT	KPRP	KPRP	27|1|7	35	11.67	3	3|0|0	0.63	1	0.63	1	0.63	-2.59	11.67	0.25
CHAF1BNT	RPL13	RPL13	11|11|4	26	8.67	3	6|0|0	0.63	0.87	0.63	0.87	0.63	-1.61	4.33	0.25
CHAF1BNT	ACIN1	ACIN1	5|8|0	13	4.33	3	0|0|2	0.63	0.99	0.63	0.99	0.63	-3.57	6.5	0.26
CHAF1BNT	PARP1	PARP1	81|94|34	209	69.67	3	39|3|16	0.62	0.97	0.62	0.97	0.62	-22.16	3.6	0.26
CHAF1BNT	NOP2	NOP2	9|15|1	25	8.33	3	5|0|0	0.61	0.96	0.61	0.96	0.61	-5.03	5	0.26
CHAF1BNT	RPS14	RPS14	9|10|0	19	6.33	3	4|0|0	0.61	0.93	0.61	0.93	0.61	-5.47	4.75	0.26
CHAF1BNT	HNRNPR	HNRNPR	17|19|3	39	13	3	9|1|1	0.6	0.92	0.6	0.92	0.6	-8.91	3.55	0.27
CHAF1BNT	CCAR2	CCAR2	15|20|1	36	12	3	9|0|0	0.6	0.93	0.6	0.93	0.6	-9.44	4	0.26
CHAF1BNT	U2SURP	U2SURP	11|21|0	32	10.67	3	7|0|0	0.6	0.97	0.6	0.97	0.6	-9.35	4.57	0.26
CHAF1BNT	LBR	LBR	8|10|0	18	6	3	4|0|0	0.6	0.93	0.6	0.93	0.6	-5.47	4.5	0.26
CHAF1BNT	RPS25	RPS25	5|5|1	11	3.67	3	2|0|0	0.6	0.9	0.6	0.9	0.6	-1.53	5.5	0.26
CHAF1BNT	RPL26	RPL26	5|5|0	10	3.33	3	2|0|0	0.6	0.9	0.6	0.9	0.6	-3.57	5	0.26
CHAF1BNT	RPS13	RPS13	13|13|2	28	9.33	3	7|0|0	0.59	0.88	0.59	0.88	0.59	-5.52	4	0.27
CHAF1BNT	RSL1D1	RSL1D1	9|15|0	24	8	3	5|1|1	0.59	0.99	0.59	0.99	0.59	-9.86	3.43	0.27
CHAF1BNT	FANCI	FANCI	4|6|0	10	3.33	3	2|0|0	0.59	0.95	0.59	0.95	0.59	-3.57	5	0.27
CHAF1BNT	RPL23A	RPL23A	6|7|1	14	4.67	3	3|0|0	0.58	0.9	0.58	0.9	0.58	-2.59	4.67	0.27
CHAF1BNT	NCOR1	NCOR1	2|6|0	8	2.67	3	1|0|0	0.58	1	0.58	1	0.58	-2.21	8	0.27
CHAF1BNT	RBM10	RBM10	2|5|0	7	2.33	3	0|0|1	0.58	1	0.58	1	0.58	-2.21	7	0.27
CHAF1BNT	GTPBP4	GTPBP4	2|4|0	6	2	3	1|0|0	0.58	1	0.58	1	0.58	-2.21	6	0.27
CHAF1BNT	RPL7L1	RPL7L1	2|4|0	6	2	3	1|0|0	0.58	1	0.58	1	0.58	-2.21	6	0.27
CHAF1BNT	SFPQ	SFPQ	7|11|0	18	6	3	5|0|0	0.56	0.91	0.56	0.91	0.56	-6.95	3.6	0.28
CHAF1BNT	HNRNPAB	HNRNPAB	6|6|1	13	4.33	3	3|0|0	0.56	0.84	0.56	0.84	0.56	-2.59	4.33	0.28
CHAF1BNT	RPL29	RPL29	2|3|0	5	1.67	3	1|0|0	0.56	0.96	0.56	0.96	0.56	-2.21	5	0.28
CHAF1BNT	RPL37A	RPL37A	2|3|0	5	1.67	3	1|0|0	0.56	0.96	0.56	0.96	0.56	-2.21	5	0.28
CHAF1BNT	RPL6	RPL6	22|21|7	50	16.67	3	12|2|2	0.55	0.85	0.55	0.85	0.55	-8.82	3.13	0.28
CHAF1BNT	RPL27	RPL27	9|8|0	17	5.67	3	5|0|0	0.55	0.85	0.55	0.85	0.55	-6.95	3.4	0.28
CHAF1BNT	RPL19	RPL19	5|7|0	12	4	3	3|0|0	0.55	0.9	0.55	0.9	0.55	-3.99	4	0.28
CHAF1BNT	RPS19	RPS19	10|11|0	21	7	3	7|0|0	0.54	0.84	0.54	0.84	0.54	-9.35	3	0.28
CHAF1BNT	SYNCRIP	SYNCRIP	5|6|1	12	4	3	3|0|0	0.54	0.84	0.54	0.84	0.54	-2.59	4	0.29
CHAF1BNT	RPS7	RPS7	5|6|0	11	3.67	3	3|0|0	0.54	0.84	0.54	0.84	0.54	-3.99	3.67	0.29
CHAF1BNT	RALY	RALY	4|4|0	8	2.67	3	2|0|0	0.54	0.81	0.54	0.81	0.54	-3.57	4	0.28
CHAF1BNT	HNRNPA1	HNRNPA1	36|46|13	95	31.67	3	28|0|1	0.53	0.92	0.53	0.92	0.53	-14.89	3.28	0.29
CHAF1BNT	HNRNPA3	HNRNPA3	7|14|0	21	7	3	6|0|0	0.53	0.93	0.53	0.93	0.53	-7.84	3.5	0.29
CHAF1BNT	RPL8	RPL8	5|7|2	14	4.67	3	4|0|0	0.53	0.82	0.53	0.82	0.53	-2.06	3.5	0.29
CHAF1BNT	RBMX	RBMX	4|4|2	10	3.33	3	3|0|0	0.53	0.67	0.53	0.67	0.53	-1.07	3.33	0.29
CHAF1BNT	SET	SET	6|9|0	15	5	3	5|0|0	0.51	0.85	0.51	0.85	0.51	-6.95	3	0.29
CHAF1BNT	RPS20	RPS20	6|6|1	13	4.33	3	4|0|0	0.51	0.76	0.51	0.76	0.51	-3.78	3.25	0.29
CHAF1BNT	CPSF6	CPSF6	2|2|0	4	1.33	3	0|0|1	0.49	0.73	0.49	0.73	0.49	-2.21	4	0.29
CHAF1BNT	KIF21A	KIF21A	2|2|0	4	1.33	3	1|0|0	0.49	0.73	0.49	0.73	0.49	-2.21	4	0.29
CHAF1BNT	TOP1	TOP1	3|7|0	10	3.33	3	2|0|1	0.48	0.99	0.48	0.99	0.48	-4.44	3.33	0.3
CHAF1BNT	DKC1	DKC1	4|5|0	9	3	3	3|0|0	0.48	0.77	0.48	0.77	0.48	-3.99	3	0.3
CHAF1BNT	RPS11	RPS11	7|8|0	15	5	3	6|0|0	0.47	0.75	0.47	0.75	0.47	-7.84	2.5	0.3
CHAF1BNT	FTSJ3	FTSJ3	7|12|2	21	7	3	7|0|0	0.46	0.86	0.46	0.86	0.46	-5.52	3	0.3
CHAF1BNT	EBP	EBP	5|6|2	13	4.33	3	3|1|1	0.45	0.79	0.45	0.79	0.45	-3.92	2.6	0.3
CHAF1BNT	SUB1	SUB1	3|3|1	7	2.33	3	2|0|0	0.44	0.66	0.44	0.66	0.44	-1.53	3.5	0.31
CHAF1BNT	RPS23	RPS23	3|3|1	7	2.33	3	2|0|0	0.44	0.66	0.44	0.66	0.44	-1.53	3.5	0.31
CHAF1BNT	PREX1	PREX1	2|2|2	6	2	3	2|0|0	0.44	0.44	0.44	0.44	0.44	-0.23	3	0.3
CHAF1BNT	VRK1	VRK1	3|3|0	6	2	3	2|0|0	0.44	0.66	0.44	0.66	0.44	-3.57	3	0.31
CHAF1BNT	IGF2BP1	IGF2BP1	6|8|0	14	4.67	3	6|0|0	0.42	0.75	0.42	0.75	0.42	-7.84	2.33	0.31
CHAF1BNT	RPL38	RPL38	3|5|0	8	2.67	3	3|0|0	0.42	0.77	0.42	0.77	0.42	-3.99	2.67	0.31
CHAF1BNT	DEK	DEK	5|11|1	17	5.67	3	4|0|2	0.41	0.96	0.41	0.96	0.41	-6.29	2.83	0.31
CHAF1BNT	CDK13	CDK13	4|5|0	9	3	3	2|1|1	0.41	0.76	0.41	0.76	0.41	-5.92	2.25	0.31
CHAF1BNT	HIST1H2BC	HIST1H2BC	31|34|23	88	29.33	3	18|7|3	0.38	0.72	0.38	0.72	0.38	-5	3.14	0.32
CHAF1BNT	RPS18	RPS18	8|7|0	15	5	3	7|0|0	0.38	0.64	0.38	0.64	0.38	-9.35	2.14	0.32
CHAF1BNT	EXOSC9	EXOSC9	2|5|0	7	2.33	3	3|0|0	0.34	0.77	0.34	0.77	0.34	-3.99	2.33	0.32
CHAF1BNT	NOP58	NOP58	6|16|0	22	7.33	3	7|1|1	0.33	0.93	0.33	0.93	0.33	-12.35	2.44	0.34
CHAF1BNT	KHDRBS1	KHDRBS1	8|8|0	16	5.33	3	8|0|0	0.33	0.5	0.33	0.5	0.33	-10.86	2	0.33
CHAF1BNT	S100A8	S100A8	2|2|3	7	2.33	3	3|0|0	0.33	0.49	0.33	0.49	0.33	-1.07	2.33	0.32
CHAF1BNT	EXOSC10	EXOSC10	1|4|0	5	1.67	3	0|0|0	0.33	1	0.33	1	0.33	-1.4	16.67	0.32
CHAF1BNT	PSMD4	PSMD4	1|4|0	5	1.67	3	0|0|0	0.33	1	0.33	1	0.33	-1.4	16.67	0.32
CHAF1BNT	FIP1L1	FIP1L1	1|4|0	5	1.67	3	0|0|0	0.33	1	0.33	1	0.33	-1.4	16.67	0.32
CHAF1BNT	DNAJB1	DNAJB1	0|5|0	5	1.67	3	0|0|0	0.33	1	0.33	1	0.33	-1.4	16.67	0.32
CHAF1BNT	DDX55	DDX55	1|3|0	4	1.33	3	0|0|0	0.33	0.99	0.33	0.99	0.33	-1.4	13.33	0.33
CHAF1BNT	SUGP2	SUGP2	1|3|0	4	1.33	3	0|0|0	0.33	0.99	0.33	0.99	0.33	-1.4	13.33	0.33
CHAF1BNT	TCEB2	TCEB2	3|1|0	4	1.33	3	0|0|0	0.33	0.99	0.33	0.99	0.33	-1.4	13.33	0.33
CHAF1BNT	SUGT1	SUGT1	1|3|0	4	1.33	3	0|0|0	0.33	0.99	0.33	0.99	0.33	-1.4	13.33	0.33
CHAF1BNT	TP53	TP53	3|1|0	4	1.33	3	0|0|0	0.33	0.99	0.33	0.99	0.33	-1.4	13.33	0.33
CHAF1BNT	ZNF536	ZNF536	1|3|0	4	1.33	3	0|0|0	0.33	0.99	0.33	0.99	0.33	-1.4	13.33	0.33
CHAF1BNT	THOC2	THOC2	1|3|0	4	1.33	3	0|0|0	0.33	0.99	0.33	0.99	0.33	-1.4	13.33	0.33
CHAF1BNT	LGALS7	LGALS7	0|0|3	3	1	3	0|0|0	0.33	0.99	0.33	0.99	0.33	-1.4	10	0.33
CHAF1BNT	TOP2A	TOP2A	6|19|0	25	8.33	3	8|1|1	0.32	0.94	0.32	0.94	0.32	-13.8	2.5	0.35
CHAF1BNT	RPS27	RPS27	7|7|2	16	5.33	3	5|1|1	0.32	0.47	0.32	0.47	0.32	-6.03	2.29	0.38
CHAF1BNT	RPS24	RPS24	3|5|1	9	3	3	4|0|0	0.32	0.67	0.32	0.67	0.32	-3.78	2.25	0.35
CHAF1BNT	RPL36	RPL36	1|3|0	4	1.33	3	1|0|0	0.32	0.96	0.32	0.96	0.32	-2.21	4	0.35
CHAF1BNT	YBX1	YBX1	1|2|0	3	1	3	0|0|0	0.32	0.96	0.32	0.96	0.32	-1.4	10	0.35
CHAF1BNT	JAGN1	JAGN1	1|2|0	3	1	3	0|0|0	0.32	0.96	0.32	0.96	0.32	-1.4	10	0.35
CHAF1BNT	PPP1R10	PPP1R10	2|1|0	3	1	3	0|0|0	0.32	0.96	0.32	0.96	0.32	-1.4	10	0.35
CHAF1BNT	ZNF207	ZNF207	1|2|0	3	1	3	0|0|0	0.32	0.96	0.32	0.96	0.32	-1.4	10	0.35
CHAF1BNT	CDCA2	CDCA2	1|2|0	3	1	3	0|0|0	0.32	0.96	0.32	0.96	0.32	-1.4	10	0.35
CHAF1BNT	DHX38	DHX38	2|1|0	3	1	3	0|0|0	0.32	0.96	0.32	0.96	0.32	-1.4	10	0.35
CHAF1BNT	GTF2A1	GTF2A1	1|2|0	3	1	3	0|0|0	0.32	0.96	0.32	0.96	0.32	-1.4	10	0.35
CHAF1BNT	ASF1B	ASF1B	1|2|0	3	1	3	0|0|0	0.32	0.96	0.32	0.96	0.32	-1.4	10	0.35
CHAF1BNT	WBP11	WBP11	2|1|0	3	1	3	0|0|0	0.32	0.96	0.32	0.96	0.32	-1.4	10	0.35
CHAF1BNT	IK	IK	1|2|0	3	1	3	0|0|0	0.32	0.96	0.32	0.96	0.32	-1.4	10	0.35
CHAF1BNT	KDELR2	KDELR2	1|2|0	3	1	3	0|0|0	0.32	0.96	0.32	0.96	0.32	-1.4	10	0.35
CHAF1BNT	TMEM97	TMEM97	1|2|0	3	1	3	0|0|0	0.32	0.96	0.32	0.96	0.32	-1.4	10	0.35
CHAF1BNT	LTN1	LTN1	2|1|0	3	1	3	0|0|0	0.32	0.96	0.32	0.96	0.32	-1.4	10	0.35
CHAF1BNT	PRC1	PRC1	0|2|0	2	0.67	3	0|0|0	0.32	0.96	0.32	0.96	0.32	-1.4	6.67	0.35
CHAF1BNT	QRICH1	QRICH1	0|2|0	2	0.67	3	0|0|0	0.32	0.96	0.32	0.96	0.32	-1.4	6.67	0.35
CHAF1BNT	MED1	MED1	0|2|0	2	0.67	3	0|0|0	0.32	0.96	0.32	0.96	0.32	-1.4	6.67	0.35
CHAF1BNT	CCNT1	CCNT1	0|2|0	2	0.67	3	0|0|0	0.32	0.96	0.32	0.96	0.32	-1.4	6.67	0.35
CHAF1BNT	SRSF3	SRSF3	2|4|1	7	2.33	3	2|0|1	0.3	0.72	0.3	0.72	0.3	-3.03	2.33	0.38
CHAF1BNT	ZFR	ZFR	0|5|0	5	1.67	3	2|0|0	0.3	0.9	0.3	0.9	0.3	-3.57	2.5	0.38
CHAF1BNT	BYSL	BYSL	2|2|0	4	1.33	3	2|0|0	0.3	0.44	0.3	0.44	0.3	-3.57	2	0.38
CHAF1BNT	APEX1	APEX1	6|12|0	18	6	3	9|0|0	0.29	0.78	0.29	0.78	0.29	-11.95	2	0.38
CHAF1BNT	DDX18	DDX18	6|10|0	16	5.33	3	7|0|1	0.29	0.72	0.29	0.72	0.29	-11.03	2	0.38
CHAF1BNT	DSG1	DSG1	16|0|2	18	6	3	10|0|1	0.28	0.84	0.28	0.84	0.28	-15.11	1.64	0.39
CHAF1BNT	HSD17B12	HSD17B12	3|4|0	7	2.33	3	4|0|0	0.27	0.51	0.27	0.51	0.27	-5.47	1.75	0.39
CHAF1BNT	CYCS	CYCS	3|4|0	7	2.33	3	4|0|0	0.27	0.51	0.27	0.51	0.27	-5.47	1.75	0.39
CHAF1BNT	JUP	JUP	30|4|10	44	14.67	3	22|0|1	0.26	0.77	0.26	0.77	0.26	-21.58	1.91	0.39
CHAF1BNT	RPL30	RPL30	6|9|4	19	6.33	3	6|1|1	0.26	0.62	0.26	0.62	0.26	-4.1	2.38	0.39
CHAF1BNT	TRIM28	TRIM28	26|35|12	73	24.33	3	28|0|0	0.25	0.68	0.25	0.68	0.25	-15.01	2.61	0.4
CHAF1BNT	EEF1A2	EEF1A2	5|4|0	9	3	3	3|2|0	0.25	0.5	0.25	0.5	0.25	-7.32	1.8	0.39
CHAF1BNT	KHSRP	KHSRP	5|4|0	9	3	3	4|0|1	0.25	0.47	0.25	0.47	0.25	-7.16	1.8	0.4
CHAF1BNT	DRG1	DRG1	2|3|0	5	1.67	3	3|0|0	0.25	0.49	0.25	0.49	0.25	-3.99	1.67	0.39
CHAF1BNT	NOC3L	NOC3L	1|2|1	4	1.33	3	1|0|0	0.24	0.73	0.24	0.73	0.24	-0.8	4	0.4
CHAF1BNT	PSIP1	PSIP1	1|2|0	3	1	3	1|0|0	0.24	0.73	0.24	0.73	0.24	-2.21	3	0.4
CHAF1BNT	WDR75	WDR75	1|2|0	3	1	3	1|0|0	0.24	0.73	0.24	0.73	0.24	-2.21	3	0.4
CHAF1BNT	TMEM14C	TMEM14C	1|2|0	3	1	3	1|0|0	0.24	0.73	0.24	0.73	0.24	-2.21	3	0.4
CHAF1BNT	ZNF507	ZNF507	0|2|0	2	0.67	3	1|0|0	0.24	0.73	0.24	0.73	0.24	-2.21	2	0.4
CHAF1BNT	NOP14	NOP14	0|2|0	2	0.67	3	1|0|0	0.24	0.73	0.24	0.73	0.24	-2.21	2	0.4
CHAF1BNT	UTP6	UTP6	0|0|2	2	0.67	3	1|0|0	0.24	0.73	0.24	0.73	0.24	-2.21	2	0.4
CHAF1BNT	DDX5	DDX5	11|14|2	27	9	3	12|1|0	0.23	0.52	0.23	0.52	0.23	-12.74	2.08	0.41
CHAF1BNT	FEN1	FEN1	5|7|0	12	4	3	6|1|0	0.21	0.47	0.21	0.47	0.21	-9.56	1.71	0.41
CHAF1BNT	RPS6	RPS6	9|7|3	19	6.33	3	6|3|0	0.2	0.45	0.2	0.45	0.2	-6.74	2.11	0.42
CHAF1BNT	HAT1	HAT1	6|6|1	13	4.33	3	6|0|1	0.2	0.3	0.2	0.3	0.2	-7.31	1.86	0.41
CHAF1BNT	PPP1CC	PPP1CC	6|4|0	10	3.33	3	4|0|2	0.2	0.48	0.2	0.48	0.2	-8.39	1.67	0.41
CHAF1BNT	SNRPD1	SNRPD1	9|11|2	22	7.33	3	8|1|2	0.18	0.41	0.18	0.41	0.18	-10.71	2	0.42
CHAF1BNT	HNRNPL	HNRNPL	11|11|0	22	7.33	3	11|0|1	0.18	0.28	0.18	0.28	0.18	-16.3	1.83	0.42
CHAF1BNT	SART3	SART3	3|7|0	10	3.33	3	7|0|0	0.18	0.51	0.18	0.51	0.18	-9.35	1.43	0.42
CHAF1BNT	RPL18	RPL18	17|21|9	47	15.67	3	9|9|6	0.17	0.49	0.17	0.49	0.17	-16.1	1.96	0.43
CHAF1BNT	DDX17	DDX17	7|6|0	13	4.33	3	8|0|0	0.17	0.34	0.17	0.34	0.17	-10.86	1.62	0.42
CHAF1BNT	RPL21	RPL21	3|3|2	8	2.67	3	3|0|1	0.17	0.22	0.17	0.22	0.17	-2.54	2	0.42
CHAF1BNT	RPL28	RPL28	2|2|2	6	2	3	2|0|1	0.17	0.17	0.17	0.17	0.17	-1.58	2	0.43
CHAF1BNT	CACYBP	CACYBP	1|5|0	6	2	3	5|0|0	0.17	0.52	0.17	0.52	0.17	-6.95	1.2	0.42
CHAF1BNT	CISD2	CISD2	2|2|0	4	1.33	3	3|0|0	0.17	0.26	0.17	0.26	0.17	-3.99	1.33	0.43
CHAF1BNT	H2AFY2	H2AFY2	2|2|0	4	1.33	3	3|0|0	0.17	0.26	0.17	0.26	0.17	-3.99	1.33	0.43
CHAF1BNT	SLC25A11	SLC25A11	7|11|0	18	6	3	11|0|0	0.16	0.45	0.16	0.45	0.16	-14.97	1.64	0.43
CHAF1BNT	SLC25A1	SLC25A1	1|3|0	4	1.33	3	3|0|0	0.16	0.49	0.16	0.49	0.16	-3.99	1.33	0.43
CHAF1BNT	DDHD1	DDHD1	2|1|1	4	1.33	3	0|2|0	0.15	0.44	0.15	0.44	0.15	-1.53	2	0.44
CHAF1BNT	CMYA5	CMYA5	2|1|1	4	1.33	3	2|0|0	0.15	0.44	0.15	0.44	0.15	-1.53	2	0.44
CHAF1BNT	CPSF7	CPSF7	2|1|0	3	1	3	2|0|0	0.15	0.44	0.15	0.44	0.15	-3.57	1.5	0.44
CHAF1BNT	STAG2	STAG2	2|1|0	3	1	3	2|0|0	0.15	0.44	0.15	0.44	0.15	-3.57	1.5	0.44
CHAF1BNT	CDIPT	CDIPT	0|2|0	2	0.67	3	2|0|0	0.15	0.44	0.15	0.44	0.15	-3.57	1	0.44
CHAF1BNT	ELAVL1	ELAVL1	2|3|0	5	1.67	3	4|0|0	0.14	0.3	0.14	0.3	0.14	-5.47	1.25	0.44
CHAF1BNT	RPA1	RPA1	12|16|1	29	9.67	3	16|0|0	0.13	0.35	0.13	0.35	0.13	-18.88	1.81	0.45
CHAF1BNT	MATR3	MATR3	8|10|0	18	6	3	11|0|0	0.13	0.31	0.13	0.31	0.13	-14.97	1.64	0.45
CHAF1BNT	HNRNPH1	HNRNPH1	0|2|0	2	0.67	3	1|0|1	0.13	0.39	0.13	0.39	0.13	-3.44	1	0.45
CHAF1BNT	SSRP1	SSRP1	13|21|0	34	11.33	3	19|0|1	0.12	0.36	0.12	0.36	0.12	-27.87	1.7	0.45
CHAF1BNT	LRRC59	LRRC59	7|15|2	24	8	3	13|1|1	0.11	0.34	0.11	0.34	0.11	-15.33	1.6	0.45
CHAF1BNT	HACD3	HACD3	9|12|1	22	7.33	3	13|0|0	0.11	0.28	0.11	0.28	0.11	-14.81	1.69	0.45
CHAF1BNT	FBLL1	FBLL1	2|2|1	5	1.67	3	2|0|1	0.11	0.17	0.11	0.17	0.11	-3.03	1.67	0.45
CHAF1BNT	CROCC	CROCC	2|0|3	5	1.67	3	3|1|0	0.1	0.22	0.1	0.22	0.1	-5.8	1.25	0.46
CHAF1BNT	CISD1	CISD1	3|1|0	4	1.33	3	4|0|0	0.1	0.3	0.1	0.3	0.1	-5.47	1	0.46
CHAF1BNT	AP1M1	AP1M1	1|2|0	3	1	3	3|0|0	0.09	0.26	0.09	0.26	0.09	-3.99	1	0.46
CHAF1BNT	ZNF451	ZNF451	2|1|0	3	1	3	3|0|0	0.09	0.26	0.09	0.26	0.09	-3.99	1	0.46
CHAF1BNT	FAM3C	FAM3C	2|1|0	3	1	3	3|0|0	0.09	0.26	0.09	0.26	0.09	-3.99	1	0.46
CHAF1BNT	HM13	HM13	1|2|0	3	1	3	3|0|0	0.09	0.26	0.09	0.26	0.09	-3.99	1	0.46
CHAF1BNT	SEC63	SEC63	0|2|0	2	0.67	3	3|0|0	0.09	0.26	0.09	0.26	0.09	-3.99	0.67	0.46
CHAF1BNT	PWP2	PWP2	0|2|0	2	0.67	3	3|0|0	0.09	0.26	0.09	0.26	0.09	-3.99	0.67	0.46
CHAF1BNT	RPL32	RPL32	0|2|0	2	0.67	3	3|0|0	0.09	0.26	0.09	0.26	0.09	-3.99	0.67	0.46
CHAF1BNT	ZMPSTE24	ZMPSTE24	2|2|0	4	1.33	3	4|0|0	0.08	0.11	0.08	0.11	0.08	-5.47	1	0.47
CHAF1BNT	SLC16A1	SLC16A1	2|2|0	4	1.33	3	4|0|0	0.08	0.11	0.08	0.11	0.08	-5.47	1	0.47
CHAF1BNT	RPS10	RPS10	7|9|4	20	6.67	3	10|0|1	0.07	0.17	0.07	0.17	0.07	-7.08	1.82	0.48
CHAF1BNT	H2AFV	H2AFV	7|6|2	15	5	3	5|2|2	0.07	0.16	0.07	0.16	0.07	-8.61	1.67	0.47
CHAF1BNT	BRIX1	BRIX1	4|7|0	11	3.67	3	9|0|0	0.07	0.19	0.07	0.19	0.07	-11.95	1.22	0.48
CHAF1BNT	DHX9	DHX9	64|82|11	157	52.33	3	59|5|4	0.06	0.18	0.06	0.18	0.06	-66.33	2.31	0.48
CHAF1BNT	RCC1	RCC1	6|10|0	16	5.33	3	12|0|0	0.06	0.18	0.06	0.18	0.06	-16.17	1.33	0.49
CHAF1BNT	RPL9	RPL9	3|7|0	10	3.33	3	9|0|0	0.06	0.19	0.06	0.19	0.06	-11.95	1.11	0.48
CHAF1BNT	USMG5	USMG5	4|3|0	7	2.33	3	5|0|1	0.06	0.13	0.06	0.13	0.06	-8.11	1.17	0.49
CHAF1BNT	NUDT21	NUDT21	1|5|0	6	2	3	7|0|0	0.06	0.18	0.06	0.18	0.06	-9.35	0.86	0.49
CHAF1BNT	RRP1B	RRP1B	2|3|0	5	1.67	3	5|0|0	0.06	0.15	0.06	0.15	0.06	-6.95	1	0.48
CHAF1BNT	PES1	PES1	1|4|0	5	1.67	3	6|0|0	0.06	0.17	0.06	0.17	0.06	-7.84	0.83	0.49
CHAF1BNT	PABPC1	PABPC1	3|2|0	5	1.67	3	5|0|0	0.06	0.15	0.06	0.15	0.06	-6.95	1	0.48
CHAF1BNT	TBL3	TBL3	1|3|0	4	1.33	3	5|0|0	0.05	0.15	0.05	0.15	0.05	-6.95	0.8	0.49
CHAF1BNT	TMPO	TMPO	8|14|14	36	12	3	15|1|1	0.04	0.06	0.04	0.06	0.04	-8.34	2.12	0.49
CHAF1BNT	RPL27A	RPL27A	4|4|1	9	3	3	6|0|1	0.04	0.06	0.04	0.06	0.04	-7.31	1.29	0.5
CHAF1BNT	AGAP3	AGAP3	2|0|2	4	1.33	3	1|2|1	0.04	0.06	0.04	0.06	0.04	-5.92	1	0.49
CHAF1BNT	RTN3	RTN3	2|1|0	3	1	3	4|0|0	0.04	0.11	0.04	0.11	0.04	-5.47	0.75	0.5
CHAF1BNT	LAS1L	LAS1L	1|2|0	3	1	3	4|0|0	0.04	0.11	0.04	0.11	0.04	-5.47	0.75	0.5
CHAF1BNT	AGK	AGK	0|2|0	2	0.67	3	4|0|0	0.04	0.11	0.04	0.11	0.04	-5.47	0.5	0.5
CHAF1BNT	HIST1H4A	HIST1H4A	81|74|35	190	63.33	3	37|16|24	0.03	0.08	0.03	0.08	0.03	-41.02	2.47	0.51
CHAF1BNT	SUPT16H	SUPT16H	22|26|2	50	16.67	3	26|0|1	0.03	0.09	0.03	0.09	0.03	-31.41	1.85	0.5
CHAF1BNT	COX4I1	COX4I1	7|7|0	14	4.67	3	11|0|0	0.03	0.04	0.03	0.04	0.03	-14.97	1.27	0.51
CHAF1BNT	PRMT5	PRMT5	4|8|0	12	4	3	11|0|0	0.03	0.09	0.03	0.09	0.03	-14.97	1.09	0.5
CHAF1BNT	SKIV2L2	SKIV2L2	1|6|0	7	2.33	3	9|0|0	0.03	0.09	0.03	0.09	0.03	-11.95	0.78	0.51
CHAF1BNT	PPIL1	PPIL1	2|2|0	4	1.33	3	5|0|0	0.03	0.04	0.03	0.04	0.03	-6.95	0.8	0.51
CHAF1BNT	H2AFY	H2AFY	17|20|5	42	14	3	14|3|6	0.02	0.04	0.02	0.04	0.02	-20.48	1.83	0.52
CHAF1BNT	HNRNPC	HNRNPC	13|11|5	29	9.67	3	11|1|4	0.02	0.06	0.02	0.06	0.02	-11.85	1.81	0.51
CHAF1BNT	HNRNPK	HNRNPK	11|15|1	27	9	3	17|0|1	0.02	0.07	0.02	0.07	0.02	-21.66	1.5	0.51
CHAF1BNT	RPL22	RPL22	4|6|2	12	4	3	6|2|1	0.02	0.05	0.02	0.05	0.02	-8.29	1.33	0.52
CHAF1BNT	HIST1H1C	HIST1H1C	4|4|1	9	3	3	3|1|3	0.02	0.03	0.02	0.03	0.02	-7.87	1.29	0.51
CHAF1BNT	SNRPE	SNRPE	2|5|2	9	3	3	6|0|2	0.02	0.05	0.02	0.05	0.02	-7.11	1.12	0.52
CHAF1BNT	AAAS	AAAS	1|3|0	4	1.33	3	6|0|0	0.02	0.06	0.02	0.06	0.02	-7.84	0.67	0.52
CHAF1BNT	NOC2L	NOC2L	1|3|0	4	1.33	3	6|0|0	0.02	0.06	0.02	0.06	0.02	-7.84	0.67	0.52
CHAF1BNT	DSP	DSP	21|2|16	39	13	3	24|0|0	0.01	0.04	0.01	0.04	0.01	-27.2	1.62	0.52
CHAF1BNT	SLC25A6	SLC25A6	12|12|2	26	8.67	3	15|1|1	0.01	0.01	0.01	0.01	0.01	-18.07	1.53	0.53
CHAF1BNT	RPS8	RPS8	9|11|5	25	8.33	3	13|0|2	0.01	0.03	0.01	0.03	0.01	-10.29	1.67	0.53
CHAF1BNT	RPL18A	RPL18A	9|8|1	18	6	3	9|0|4	0.01	0.03	0.01	0.03	0.01	-15.3	1.38	0.53
CHAF1BNT	RPL3	RPL3	7|8|0	15	5	3	13|0|0	0.01	0.02	0.01	0.02	0.01	-17.68	1.15	0.54
CHAF1BNT	ADAR	ADAR	5|8|1	14	4.67	3	13|0|0	0.01	0.02	0.01	0.02	0.01	-14.81	1.08	0.54
CHAF1BNT	RPL13A	RPL13A	7|6|1	14	4.67	3	8|2|1	0.01	0.02	0.01	0.02	0.01	-12.74	1.27	0.53
CHAF1BNT	SFXN1	SFXN1	5|6|0	11	3.67	3	10|1|0	0.01	0.01	0.01	0.01	0.01	-15.11	1	0.54
CHAF1BNT	VIM	VIM	6|5|0	11	3.67	3	7|1|2	0.01	0.02	0.01	0.02	0.01	-14.02	1.1	0.54
CHAF1BNT	RECQL	RECQL	3|4|0	7	2.33	3	8|0|0	0.01	0.03	0.01	0.03	0.01	-10.86	0.88	0.53
CHAF1BNT	GTF2I	GTF2I	1|4|0	5	1.67	3	8|0|0	0.01	0.03	0.01	0.03	0.01	-10.86	0.63	0.54
CHAF1BNT	EIF5A	EIF5A	0|4|1	5	1.67	3	6|2|0	0.01	0.02	0.01	0.02	0.01	-11.2	0.63	0.54
CHAF1BNT	EMG1	EMG1	1|3|0	4	1.33	3	7|0|0	0.01	0.02	0.01	0.02	0.01	-9.35	0.57	0.54
CHAF1BNT	RPS26	RPS26	1|2|0	3	1	3	5|0|0	0.01	0.04	0.01	0.04	0.01	-6.95	0.6	0.52
CHAF1BNT	TMEM33	TMEM33	1|2|0	3	1	3	5|0|0	0.01	0.04	0.01	0.04	0.01	-6.95	0.6	0.52
CHAF1BNT	ELAC2	ELAC2	2|0|0	2	0.67	3	5|0|0	0.01	0.04	0.01	0.04	0.01	-6.95	0.4	0.52
CHAF1BNT	PC	PC	162|161|93	416	138.67	3	354|148|157	0	0	0	0	0	-682.68	0.63	0.64
CHAF1BNT	PCCA	PCCA	119|116|70	305	101.67	3	231|91|93	0	0	0	0	0	-404.54	0.73	0.64
CHAF1BNT	MCCC1	MCCC1	103|123|60	286	95.33	3	204|87|86	0	0	0	0	0	-375.15	0.76	0.64
CHAF1BNT	PRKDC	PRKDC	69|98|2	169	56.33	3	134|7|6	0	0	0	0	0	-206.42	1.15	0.63
CHAF1BNT	EEF1A1	EEF1A1	45|43|37	125	41.67	3	69|25|25	0	0	0	0	0	-85.87	1.05	0.63
CHAF1BNT	GAPDH	GAPDH	48|49|26	123	41	3	61|21|13	0	0	0	0	0	-73.87	1.29	0.63
CHAF1BNT	EEF2	EEF2	47|58|11	116	38.67	3	121|17|21	0	0	0	0	0	-192.88	0.73	0.64
CHAF1BNT	PKM	PKM	47|48|16	111	37	3	76|7|14	0	0	0	0	0	-94.42	1.14	0.63
CHAF1BNT	GPI	GPI	39|45|14	98	32.67	3	65|18|16	0	0	0	0	0	-101.76	0.99	0.63
CHAF1BNT	LDHB	LDHB	35|38|17	90	30	3	64|21|14	0	0	0	0	0	-95.33	0.91	0.63
CHAF1BNT	ILF3	ILF3	36|46|6	88	29.33	3	48|2|4	0	0	0	0	0	-58.63	1.63	0.58
CHAF1BNT	TUBB	TUBB	34|30|22	86	28.67	3	88|13|26	0	0	0	0	0	-121.88	0.68	0.64
CHAF1BNT	LDHA	LDHA	36|33|15	84	28	3	61|17|17	0	0	0	0	0	-94.27	0.88	0.63
CHAF1BNT	HSP90AA1	HSP90AA1	31|41|10	82	27.33	3	127|25|15	0	0	0	0	0	-207.34	0.49	0.64
CHAF1BNT	XRCC6	XRCC6	37|39|5	81	27	3	35|3|13	0	0	0	0	0	-57.4	1.59	0.59
CHAF1BNT	CCT8	CCT8	34|35|11	80	26.67	3	62|9|8	0	0	0	0	0	-81.19	1.01	0.63
CHAF1BNT	PTBP1	PTBP1	32|38|9	79	26.33	3	33|5|7	0	0	0	0	0	-40.55	1.76	0.57
CHAF1BNT	HNRNPU	HNRNPU	31|37|11	79	26.33	3	63|1|4	0	0	0	0	0	-66.22	1.16	0.62
CHAF1BNT	FASN	FASN	28|45|5	78	26	3	131|0|5	0	0	0	0	0	-178.51	0.57	0.64
CHAF1BNT	TKT	TKT	32|37|5	74	24.67	3	62|1|9	0	0	0	0	0	-86.48	1.03	0.62
CHAF1BNT	EEF1G	EEF1G	27|32|13	72	24	3	42|8|16	0	0	0	0	0	-60.2	1.09	0.62
CHAF1BNT	SLC25A5	SLC25A5	23|26|18	67	22.33	3	33|13|12	0	0	0	0	0	-42.13	1.16	0.62
CHAF1BNT	RPS3	RPS3	24|25|18	67	22.33	3	38|14|11	0	0	0	0	0	-47.92	1.06	0.63
CHAF1BNT	ILF2	ILF2	27|31|8	66	22	3	39|6|7	0	0	0	0	0	-51.69	1.27	0.61
CHAF1BNT	HSPA1A	HSPA1A	26|22|17	65	21.67	3	60|8|8	0	0	0	0	0	-65.19	0.86	0.63
CHAF1BNT	RAN	RAN	20|25|17	62	20.67	3	36|10|15	0	0	0	0	0	-47.14	1.02	0.62
CHAF1BNT	FLNA	FLNA	20|22|14	56	18.67	3	41|0|1	0	0	0	0	0	-28.26	1.33	0.6
CHAF1BNT	XRCC5	XRCC5	22|32|1	55	18.33	3	63|0|8	0	0	0	0	0	-98.55	0.77	0.62
CHAF1BNT	DDX39B	DDX39B	19|28|7	54	18	3	45|12|7	0	0	0	0	0	-70.34	0.84	0.62
CHAF1BNT	EIF4A1	EIF4A1	20|24|9	53	17.67	3	75|9|16	0	0	0	0	0	-115.1	0.53	0.64
CHAF1BNT	HSP90AB1	HSP90AB1	22|22|6	50	16.67	3	79|18|10	0	0	0	0	0	-133.7	0.47	0.64
CHAF1BNT	HIST1H1E	HIST1H1E	21|18|11	50	16.67	3	13|11|8	0	0	0	0	0	-22.59	1.56	0.58
CHAF1BNT	ACTN4	ACTN4	22|26|0	48	16	3	94|4|6	0	0	0	0	0	-152.21	0.46	0.64
CHAF1BNT	PHB2	PHB2	20|25|2	47	15.67	3	26|8|9	0	0	0	0	0	-54.88	1.09	0.6
CHAF1BNT	RPL15	RPL15	18|20|9	47	15.67	3	24|4|8	0	0	0	0	0	-29.42	1.31	0.6
CHAF1BNT	RPL7	RPL7	19|21|6	46	15.33	3	25|7|9	0	0	0	0	0	-41.8	1.12	0.61
CHAF1BNT	RPL10A	RPL10A	20|18|7	45	15	3	15|5|7	0	0	0	0	0	-22.16	1.67	0.56
CHAF1BNT	HNRNPA2B1	HNRNPA2B1	19|23|3	45	15	3	24|4|0	0	0.01	0	0.01	0	-30.47	1.61	0.55
CHAF1BNT	RPL5	RPL5	20|20|5	45	15	3	23|0|9	0	0	0	0	0	-31.63	1.41	0.58
CHAF1BNT	CCT4	CCT4	18|23|3	44	14.67	3	59|8|13	0	0	0	0	0	-104.54	0.55	0.64
CHAF1BNT	RPS2	RPS2	13|20|11	44	14.67	3	21|8|4	0	0	0	0	0	-22.89	1.33	0.59
CHAF1BNT	TARS	TARS	15|27|1	43	14.33	3	43|2|3	0	0	0	0	0	-64.79	0.9	0.61
CHAF1BNT	RPS3A	RPS3A	15|21|6	42	14	3	29|6|6	0	0	0	0	0	-41.5	1.02	0.61
CHAF1BNT	SNRNP200	SNRNP200	17|24|0	41	13.67	3	45|0|1	0	0	0	0	0	-65.9	0.89	0.61
CHAF1BNT	SHMT2	SHMT2	17|22|0	39	13	3	43|9|9	0	0	0	0	0	-88.66	0.64	0.63
CHAF1BNT	HNRNPM	HNRNPM	17|19|2	38	12.67	3	32|0|4	0	0	0	0	0	-44.17	1.06	0.6
CHAF1BNT	CSE1L	CSE1L	15|22|1	38	12.67	3	50|3|3	0	0	0	0	0	-76.53	0.68	0.62
CHAF1BNT	DHX15	DHX15	15|21|1	37	12.33	3	32|0|3	0	0	0	0	0	-45.96	1.06	0.59
CHAF1BNT	RPS9	RPS9	14|18|5	37	12.33	3	18|4|4	0	0	0	0	0	-24.03	1.42	0.57
CHAF1BNT	CLTC	CLTC	19|18|0	37	12.33	3	117|2|7	0	0	0	0	0	-184.95	0.29	0.64
CHAF1BNT	PGD	PGD	13|19|3	35	11.67	3	37|2|7	0	0	0	0	0	-55.58	0.76	0.62
CHAF1BNT	FBL	FBL	15|16|4	35	11.67	3	18|2|4	0	0	0	0	0	-23.16	1.46	0.57
CHAF1BNT	AHCY	AHCY	16|16|2	34	11.33	3	41|12|12	0	0	0	0	0	-86.57	0.52	0.64
CHAF1BNT	UBA1	UBA1	14|19|0	33	11	3	50|1|4	0	0	0	0	0	-79.33	0.6	0.62
CHAF1BNT	RUVBL2	RUVBL2	15|17|1	33	11	3	25|0|0	0	0	0	0	0	-31.47	1.32	0.56
CHAF1BNT	CKB	CKB	14|10|8	32	10.67	3	55|5|10	0	0	0	0	0	-75.94	0.46	0.64
CHAF1BNT	ATP5A1	ATP5A1	16|11|4	31	10.33	3	54|7|14	0	0	0	0	0	-94.06	0.41	0.64
CHAF1BNT	PRPF8	PRPF8	9|21|0	30	10	3	57|0|0	0	0	0	0	0	-82.12	0.53	0.62
CHAF1BNT	RPS4X	RPS4X	14|12|4	30	10	3	20|1|1	0	0	0	0	0	-20.33	1.36	0.56
CHAF1BNT	RPL12	RPL12	12|14|2	28	9.33	3	12|5|3	0	0	0	0	0	-22.73	1.4	0.55
CHAF1BNT	ASNS	ASNS	10|18|0	28	9.33	3	46|2|9	0	0	0	0	0	-82.45	0.49	0.64
CHAF1BNT	ARF3	ARF3	11|14|2	27	9	3	25|0|3	0	0	0	0	0	-32.96	0.96	0.6
CHAF1BNT	RPS5	RPS5	10|15|2	27	9	3	17|1|4	0	0	0	0	0	-24.92	1.23	0.56
CHAF1BNT	GOT2	GOT2	13|11|3	27	9	3	11|6|9	0	0	0	0	0	-29.04	1.04	0.59
CHAF1BNT	PAICS	PAICS	8|16|2	26	8.67	3	48|3|8	0	0	0	0	0	-77.38	0.44	0.64
CHAF1BNT	RPLP0	RPLP0	12|14|0	26	8.67	3	26|6|6	0	0	0	0	0	-54.73	0.68	0.61
CHAF1BNT	ENO1	ENO1	9|9|8	26	8.67	3	79|17|23	0	0	0	0	0	-145.01	0.22	0.64
CHAF1BNT	SLC25A3	SLC25A3	10|12|3	25	8.33	3	19|2|1	0	0	0	0	0	-22.44	1.14	0.58
CHAF1BNT	RPS16	RPS16	11|10|4	25	8.33	3	14|7|6	0	0	0	0	0	-27.88	0.93	0.6
CHAF1BNT	PRDX6	PRDX6	13|11|0	24	8	3	33|8|7	0	0	0	0	0	-69.43	0.5	0.64
CHAF1BNT	LARS	LARS	7|16|0	23	7.67	3	37|0|0	0	0	0	0	0	-52.59	0.62	0.61
CHAF1BNT	RAB7A	RAB7A	11|12|0	23	7.67	3	17|2|3	0	0	0	0	0	-31.04	1.05	0.58
CHAF1BNT	HSPA8	HSPA8	9|10|3	22	7.33	3	38|7|9	0	0	0	0	0	-67.16	0.41	0.64
CHAF1BNT	RPL4	RPL4	8|13|1	22	7.33	3	29|1|2	0	0	0	0	0	-41.66	0.69	0.61
CHAF1BNT	MYH9	MYH9	7|12|2	21	7	3	70|0|3	0	0	0	0	0	-97.46	0.29	0.64
CHAF1BNT	ALDOA	ALDOA	5|8|8	21	7	3	47|5|16	0	0	0	0	0	-81.22	0.31	0.64
CHAF1BNT	BCAP31	BCAP31	8|11|2	21	7	3	18|0|0	0	0	0	0	0	-19.06	1.17	0.56
CHAF1BNT	XPO1	XPO1	4|16|0	20	6.67	3	30|0|0	0	0	0	0	0	-42.26	0.67	0.59
CHAF1BNT	GANAB	GANAB	9|11|0	20	6.67	3	62|0|11	0	0	0	0	0	-106.14	0.27	0.64
CHAF1BNT	RARS	RARS	5|15|0	20	6.67	3	32|0|3	0	0	0	0	0	-49.82	0.57	0.61
CHAF1BNT	RPS15A	RPS15A	6|8|6	20	6.67	3	10|5|8	0	0	0	0	0	-19.36	0.87	0.6
CHAF1BNT	VDAC3	VDAC3	7|10|3	20	6.67	3	14|4|3	0	0	0	0	0	-21.53	0.95	0.59
CHAF1BNT	TRAP1	TRAP1	8|12|0	20	6.67	3	59|0|3	0	0	0	0	0	-89.66	0.32	0.64
CHAF1BNT	PCBP1	PCBP1	8|10|2	20	6.67	3	13|2|4	0	0	0	0	0	-21.08	1.05	0.58
CHAF1BNT	RCC2	RCC2	8|12|0	20	6.67	3	35|0|3	0	0	0	0	0	-54.22	0.53	0.64
CHAF1BNT	RPN1	RPN1	10|9|0	19	6.33	3	25|0|1	0	0	0	0	0	-36.56	0.73	0.6
CHAF1BNT	ANXA2	ANXA2	6|9|4	19	6.33	3	37|1|4	0	0	0	0	0	-47.11	0.45	0.64
CHAF1BNT	DARS	DARS	7|12|0	19	6.33	3	33|0|0	0	0	0	0	0	-46.67	0.58	0.61
CHAF1BNT	CCT7	CCT7	7|10|1	18	6	3	49|3|3	0	0	0	0	0	-75.05	0.33	0.64
CHAF1BNT	MDH1	MDH1	6|10|1	17	5.67	3	15|4|3	0	0	0	0	0	-27.87	0.77	0.59
CHAF1BNT	CCT5	CCT5	8|7|1	16	5.33	3	23|0|0	0	0	0	0	0	-28.7	0.7	0.6
CHAF1BNT	EIF3A	EIF3A	7|8|1	16	5.33	3	43|0|3	0	0	0	0	0	-61.83	0.35	0.64
CHAF1BNT	CDK1	CDK1	6|10|0	16	5.33	3	27|1|7	0	0	0	0	0	-50.07	0.46	0.64
CHAF1BNT	TAGLN2	TAGLN2	6|8|2	16	5.33	3	10|1|3	0	0	0	0	0	-14.49	1.14	0.55
CHAF1BNT	PGK1	PGK1	6|8|2	16	5.33	3	35|2|3	0	0	0	0	0	-49.92	0.4	0.64
CHAF1BNT	SLC25A13	SLC25A13	5|10|0	15	5	3	20|0|0	0	0	0	0	0	-27.79	0.75	0.58
CHAF1BNT	PSAT1	PSAT1	5|10|0	15	5	3	39|5|7	0	0	0	0	0	-73.67	0.29	0.64
CHAF1BNT	CAND1	CAND1	5|10|0	15	5	3	56|0|2	0	0	0	0	0	-83.68	0.26	0.64
CHAF1BNT	GDI2	GDI2	6|8|0	14	4.67	3	47|0|5	0	0	0	0	0	-74.89	0.27	0.64
CHAF1BNT	CYB5R3	CYB5R3	5|9|0	14	4.67	3	14|0|1	0	0.01	0	0.01	0	-20.55	0.93	0.55
CHAF1BNT	ACACA	ACACA	6|8|0	14	4.67	3	257|60|80	0	0	0	0	0	-590.94	0.04	0.64
CHAF1BNT	VARS	VARS	5|9|0	14	4.67	3	35|0|1	0	0	0	0	0	-51.12	0.39	0.64
CHAF1BNT	DDOST	DDOST	8|6|0	14	4.67	3	13|0|2	0	0	0	0	0	-20.66	0.93	0.56
CHAF1BNT	MCM3	MCM3	7|6|0	13	4.33	3	24|0|0	0	0	0	0	0	-33.48	0.54	0.64
CHAF1BNT	IARS	IARS	6|7|0	13	4.33	3	57|0|2	0	0	0	0	0	-85.19	0.22	0.64
CHAF1BNT	PPIB	PPIB	6|7|0	13	4.33	3	17|3|3	0	0	0	0	0	-32.62	0.57	0.64
CHAF1BNT	MCM7	MCM7	4|9|0	13	4.33	3	34|0|1	0	0	0	0	0	-49.73	0.37	0.64
CHAF1BNT	GNB2L1	GNB2L1	5|4|4	13	4.33	3	41|12|11	0	0	0	0	0	-78.61	0.2	0.64
CHAF1BNT	ALDH18A1	ALDH18A1	6|7|0	13	4.33	3	42|0|0	0	0	0	0	0	-59.93	0.31	0.64
CHAF1BNT	ACLY	ACLY	3|9|0	12	4	3	54|0|5	0	0	0	0	0	-85.27	0.2	0.64
CHAF1BNT	RPL11	RPL11	4|5|3	12	4	3	11|3|2	0	0	0	0	0	-15.11	0.75	0.64
CHAF1BNT	MSN	MSN	5|7|0	12	4	3	29|0|2	0	0	0	0	0	-43.87	0.39	0.64
CHAF1BNT	BSG	BSG	6|5|0	11	3.67	3	12|0|2	0	0	0	0	0	-19.41	0.79	0.57
CHAF1BNT	EIF2S3	EIF2S3	3|8|0	11	3.67	3	27|1|3	0	0	0	0	0	-43.98	0.35	0.64
CHAF1BNT	LCP1	LCP1	6|5|0	11	3.67	3	20|0|0	0	0	0	0	0	-27.79	0.55	0.64
CHAF1BNT	RAB1B	RAB1B	5|5|1	11	3.67	3	15|2|2	0	0	0	0	0	-23.4	0.58	0.64
CHAF1BNT	PFKP	PFKP	1|10|0	11	3.67	3	37|0|1	0	0	0	0	0	-54.14	0.29	0.64
CHAF1BNT	CANX	CANX	4|7|0	11	3.67	3	21|1|1	0	0	0	0	0	-32.28	0.48	0.64
CHAF1BNT	SNRPB	SNRPB	3|6|2	11	3.67	3	8|1|4	0	0	0	0	0	-13.35	0.85	0.57
CHAF1BNT	EIF4A3	EIF4A3	4|5|1	10	3.33	3	23|0|2	0	0	0	0	0	-31.59	0.4	0.64
CHAF1BNT	MARS	MARS	2|8|0	10	3.33	3	19|0|1	0	0	0	0	0	-27.87	0.5	0.59
CHAF1BNT	PSMD3	PSMD3	4|6|0	10	3.33	3	13|0|0	0	0	0	0	0	-17.68	0.77	0.56
CHAF1BNT	KPNB1	KPNB1	3|7|0	10	3.33	3	41|2|1	0	0	0	0	0	-63.05	0.23	0.64
CHAF1BNT	TUFM	TUFM	4|6|0	10	3.33	3	28|1|2	0	0	0	0	0	-43.93	0.32	0.64
CHAF1BNT	HPRT1	HPRT1	5|5|0	10	3.33	3	15|2|4	0	0	0	0	0	-29.66	0.48	0.64
CHAF1BNT	LRPPRC	LRPPRC	1|9|0	10	3.33	3	80|0|0	0	0	0	0	0	-116.32	0.12	0.64
CHAF1BNT	DDX6	DDX6	2|8|0	10	3.33	3	17|0|0	0	0	0	0	0	-23.47	0.59	0.57
CHAF1BNT	MTHFD1	MTHFD1	2|7|0	9	3	3	37|2|1	0	0	0	0	0	-57.13	0.22	0.64
CHAF1BNT	MCM5	MCM5	5|4|0	9	3	3	13|0|0	0	0	0	0	0	-17.68	0.69	0.57
CHAF1BNT	SSB	SSB	3|6|0	9	3	3	16|0|0	0	0	0	0	0	-21.96	0.56	0.58
CHAF1BNT	SND1	SND1	5|4|0	9	3	3	32|1|0	0	0	0	0	0	-46.71	0.27	0.64
CHAF1BNT	EPRS	EPRS	3|6|0	9	3	3	62|0|0	0	0	0	0	0	-89.58	0.15	0.64
CHAF1BNT	UBA2	UBA2	3|6|0	9	3	3	25|0|1	0	0	0	0	0	-36.56	0.35	0.64
CHAF1BNT	PSMA7	PSMA7	5|4|0	9	3	3	19|2|5	0	0	0	0	0	-37	0.35	0.64
CHAF1BNT	SF3B3	SF3B3	6|3|0	9	3	3	29|0|1	0	0	0	0	0	-42.31	0.3	0.64
CHAF1BNT	PPIA	PPIA	3|5|1	9	3	3	30|7|17	0	0	0	0	0	-74.38	0.17	0.64
CHAF1BNT	PPP1CA	PPP1CA	4|5|0	9	3	3	19|0|1	0	0	0	0	0	-27.87	0.45	0.64
CHAF1BNT	EIF3L	EIF3L	5|4|0	9	3	3	27|0|0	0	0	0	0	0	-37.87	0.33	0.64
CHAF1BNT	EIF3B	EIF3B	2|6|0	8	2.67	3	39|0|0	0	0	0	0	0	-55.5	0.21	0.64
CHAF1BNT	PHGDH	PHGDH	3|5|0	8	2.67	3	28|6|6	0	0	0	0	0	-57.6	0.2	0.64
CHAF1BNT	HDAC2	HDAC2	4|4|0	8	2.67	3	11|0|1	0	0	0	0	0	-16.3	0.67	0.64
CHAF1BNT	TCP1	TCP1	3|5|0	8	2.67	3	51|2|3	0	0	0	0	0	-80.83	0.14	0.64
CHAF1BNT	VDAC1	VDAC1	3|3|2	8	2.67	3	20|2|2	0	0	0	0	0	-27.49	0.33	0.64
CHAF1BNT	ANXA5	ANXA5	3|5|0	8	2.67	3	34|3|4	0	0	0	0	0	-58.81	0.2	0.64
CHAF1BNT	MCM2	MCM2	3|5|0	8	2.67	3	32|0|0	0	0	0	0	0	-45.28	0.25	0.64
CHAF1BNT	PSMB1	PSMB1	5|3|0	8	2.67	3	13|0|1	0	0	0	0	0	-19.3	0.57	0.58
CHAF1BNT	CPNE3	CPNE3	3|5|0	8	2.67	3	11|1|0	0	0	0	0	0	-16.3	0.67	0.57
CHAF1BNT	ATP1A1	ATP1A1	4|3|0	7	2.33	3	37|1|2	0	0	0	0	0	-57.13	0.18	0.64
CHAF1BNT	EIF3D	EIF3D	1|6|0	7	2.33	3	16|0|1	0	0	0	0	0	-23.56	0.41	0.59
CHAF1BNT	COPA	COPA	2|4|1	7	2.33	3	21|0|1	0	0	0	0	0	-27.3	0.32	0.64
CHAF1BNT	RAC1	RAC1	3|4|0	7	2.33	3	8|1|0	0	0.01	0	0.01	0	-12.12	0.78	0.55
CHAF1BNT	NSUN4	NSUN4	2|2|3	7	2.33	3	4|5|3	0	0	0	0	0	-12.4	0.58	0.64
CHAF1BNT	TIMM44	TIMM44	3|4|0	7	2.33	3	16|0|0	0	0	0	0	0	-21.96	0.44	0.64
CHAF1BNT	RPN2	RPN2	4|3|0	7	2.33	3	16|0|0	0	0	0	0	0	-21.96	0.44	0.64
CHAF1BNT	NARS	NARS	3|4|0	7	2.33	3	28|0|2	0	0	0	0	0	-42.36	0.23	0.64
CHAF1BNT	MCM4	MCM4	4|3|0	7	2.33	3	13|0|0	0	0	0	0	0	-17.68	0.54	0.64
CHAF1BNT	TALDO1	TALDO1	0|7|0	7	2.33	3	22|0|5	0	0	0	0	0	-38.17	0.26	0.64
CHAF1BNT	PDIA4	PDIA4	2|5|0	7	2.33	3	20|0|0	0	0	0	0	0	-27.79	0.35	0.64
CHAF1BNT	ATP2A2	ATP2A2	2|4|0	6	2	3	27|0|2	0	0	0	0	0	-40.99	0.21	0.64
CHAF1BNT	RAB6A	RAB6A	2|3|1	6	2	3	8|2|2	0	0	0	0	0	-14.07	0.5	0.64
CHAF1BNT	SMARCA5	SMARCA5	2|4|0	6	2	3	9|0|1	0	0	0	0	0	-13.61	0.6	0.56
CHAF1BNT	CAD	CAD	2|4|0	6	2	3	32|0|0	0	0	0	0	0	-45.28	0.19	0.64
CHAF1BNT	EIF3E	EIF3E	2|4|0	6	2	3	23|0|0	0	0	0	0	0	-32.14	0.26	0.64
CHAF1BNT	TMEM43	TMEM43	3|3|0	6	2	3	10|0|0	0	0	0	0	0	-13.46	0.6	0.64
CHAF1BNT	ATP5F1	ATP5F1	4|2|0	6	2	3	16|0|0	0	0	0	0	0	-21.96	0.38	0.64
CHAF1BNT	PFKL	PFKL	1|5|0	6	2	3	15|0|0	0	0	0	0	0	-20.45	0.4	0.64
CHAF1BNT	RBM39	RBM39	1|3|2	6	2	3	31|0|4	0	0	0	0	0	-46	0.17	0.64
CHAF1BNT	RPSA	RPSA	2|2|2	6	2	3	21|1|5	0	0	0	0	0	-31.74	0.22	0.64
CHAF1BNT	IPO5	IPO5	2|4|0	6	2	3	53|0|0	0	0	0	0	0	-76.25	0.11	0.64
CHAF1BNT	DYNC1H1	DYNC1H1	1|5|0	6	2	3	158|0|2	0	0	0	0	0	-235.62	0.04	0.64
CHAF1BNT	SEC22B	SEC22B	1|5|0	6	2	3	9|0|1	0	0.01	0	0.01	0	-13.61	0.6	0.55
CHAF1BNT	MRTO4	MRTO4	3|1|2	6	2	3	8|0|1	0	0	0	0	0	-9.62	0.67	0.64
CHAF1BNT	VDAC2	VDAC2	2|4|0	6	2	3	17|1|4	0	0	0	0	0	-31.02	0.27	0.64
CHAF1BNT	PLS3	PLS3	3|3|0	6	2	3	33|0|3	0	0	0	0	0	-51.21	0.17	0.64
CHAF1BNT	GART	GART	2|3|0	5	1.67	3	34|1|1	0	0	0	0	0	-51.17	0.14	0.64
CHAF1BNT	HSD17B4	HSD17B4	2|3|0	5	1.67	3	17|0|0	0	0	0	0	0	-23.47	0.29	0.64
CHAF1BNT	RAB5C	RAB5C	2|3|0	5	1.67	3	10|2|2	0	0	0	0	0	-19.72	0.36	0.64
CHAF1BNT	UQCRC2	UQCRC2	2|3|0	5	1.67	3	18|0|0	0	0	0	0	0	-24.77	0.28	0.64
CHAF1BNT	CCT6A	CCT6A	2|3|0	5	1.67	3	25|0|0	0	0	0	0	0	-34.99	0.2	0.64
CHAF1BNT	ATAD3A	ATAD3A	2|3|0	5	1.67	3	16|0|0	0	0	0	0	0	-21.96	0.31	0.64
CHAF1BNT	XRN2	XRN2	1|4|0	5	1.67	3	9|0|0	0	0.01	0	0.01	0	-11.95	0.56	0.55
CHAF1BNT	MT-CO2	MT-CO2	2|2|1	5	1.67	3	6|0|0	0	0	0	0	0	-5.74	0.83	0.64
CHAF1BNT	PSMB2	PSMB2	3|2|0	5	1.67	3	10|0|0	0	0	0	0	0	-13.46	0.5	0.64
CHAF1BNT	PRPS1	PRPS1	2|3|0	5	1.67	3	21|0|1	0	0	0	0	0	-30.7	0.23	0.64
CHAF1BNT	MYH10	MYH10	1|3|0	4	1.33	3	26|0|0	0	0	0	0	0	-36.51	0.15	0.64
CHAF1BNT	SAR1A	SAR1A	2|2|0	4	1.33	3	8|1|1	0	0	0	0	0	-13.8	0.4	0.64
CHAF1BNT	SARS	SARS	0|4|0	4	1.33	3	24|0|0	0	0	0	0	0	-33.48	0.17	0.64
CHAF1BNT	HMGB1	HMGB1	2|2|0	4	1.33	3	8|0|0	0	0	0	0	0	-10.86	0.5	0.64
CHAF1BNT	PSMD6	PSMD6	2|2|0	4	1.33	3	19|0|1	0	0	0	0	0	-27.87	0.2	0.64
CHAF1BNT	YARS2	YARS2	1|3|0	4	1.33	3	10|0|0	0	0	0	0	0	-13.46	0.4	0.64
CHAF1BNT	RUVBL1	RUVBL1	2|2|0	4	1.33	3	9|0|0	0	0	0	0	0	-11.95	0.44	0.64
CHAF1BNT	CCDC47	CCDC47	2|2|0	4	1.33	3	6|0|0	0	0	0	0	0	-7.84	0.67	0.64
CHAF1BNT	PGAM5	PGAM5	2|2|0	4	1.33	3	9|0|0	0	0	0	0	0	-11.95	0.44	0.64
CHAF1BNT	TECR	TECR	2|2|0	4	1.33	3	6|0|0	0	0	0	0	0	-7.84	0.67	0.64
CHAF1BNT	API5	API5	1|3|0	4	1.33	3	11|0|1	0	0	0	0	0	-16.3	0.33	0.64
CHAF1BNT	DYNLL1	DYNLL1	2|2|0	4	1.33	3	9|0|2	0	0	0	0	0	-15.24	0.36	0.64
CHAF1BNT	TMED10	TMED10	2|2|0	4	1.33	3	8|0|0	0	0	0	0	0	-10.86	0.5	0.64
CHAF1BNT	AHSA1	AHSA1	2|2|0	4	1.33	3	13|0|0	0	0	0	0	0	-17.68	0.31	0.64
CHAF1BNT	NUP210	NUP210	1|3|0	4	1.33	3	11|0|0	0	0	0	0	0	-14.97	0.36	0.64
CHAF1BNT	PRMT1	PRMT1	1|3|0	4	1.33	3	29|2|3	0	0	0	0	0	-48.42	0.12	0.64
CHAF1BNT	DCXR	DCXR	2|2|0	4	1.33	3	9|0|0	0	0	0	0	0	-11.95	0.44	0.64
CHAF1BNT	NME1-NME2	NME1;NME1-NME2	2|1|1	4	1.33	3	32|2|4	0	0	0	0	0	-50.42	0.11	0.64
CHAF1BNT	DDX3X	DDX3X	1|3|0	4	1.33	3	12|0|0	0	0	0	0	0	-16.17	0.33	0.64
CHAF1BNT	FDPS	FDPS	2|2|0	4	1.33	3	10|0|1	0	0	0	0	0	-15.11	0.36	0.64
CHAF1BNT	EIF4G1	EIF4G1	2|2|0	4	1.33	3	35|0|0	0	0	0	0	0	-49.69	0.11	0.64
CHAF1BNT	ECI1	ECI1	2|2|0	4	1.33	3	5|0|1	0	0	0	0	0	-8.11	0.67	0.64
CHAF1BNT	GCN1L1	GCN1L1	1|3|0	4	1.33	3	63|0|0	0	0	0	0	0	-91.02	0.06	0.64
CHAF1BNT	KARS	KARS	2|2|0	4	1.33	3	20|0|1	0	0	0	0	0	-29.19	0.19	0.64
CHAF1BNT	NUP93	NUP93	1|2|0	3	1	3	11|0|0	0	0	0	0	0	-14.97	0.27	0.64
CHAF1BNT	CCT2	CCT2	1|2|0	3	1	3	34|0|2	0	0	0	0	0	-51.17	0.08	0.64
CHAF1BNT	MSH6	MSH6	0|3|0	3	1	3	10|0|0	0	0	0	0	0	-13.46	0.3	0.64
CHAF1BNT	SMC3	SMC3	1|2|0	3	1	3	10|0|0	0	0	0	0	0	-13.46	0.3	0.64
CHAF1BNT	PRDX1	PRDX1	1|1|1	3	1	3	30|10|16	0	0	0	0	0	-77.49	0.05	0.64
CHAF1BNT	COPS3	COPS3	1|2|0	3	1	3	6|0|1	0	0	0	0	0	-9.56	0.43	0.64
CHAF1BNT	APMAP	APMAP	2|1|0	3	1	3	13|0|1	0	0	0	0	0	-19.3	0.21	0.64
CHAF1BNT	EPHX1	EPHX1	1|2|0	3	1	3	6|0|0	0	0	0	0	0	-7.84	0.5	0.64
CHAF1BNT	RAB14	RAB14	1|2|0	3	1	3	11|0|1	0	0	0	0	0	-16.3	0.25	0.64
CHAF1BNT	NUDT19	NUDT19	1|2|0	3	1	3	12|0|0	0	0	0	0	0	-16.17	0.25	0.64
CHAF1BNT	YWHAZ	YWHAZ	1|0|2	3	1	3	40|4|6	0	0	0	0	0	-72.16	0.06	0.64
CHAF1BNT	PITPNB	PITPNB	0|3|0	3	1	3	13|0|1	0	0	0	0	0	-19.3	0.21	0.64
CHAF1BNT	MAT2A	MAT2A	1|2|0	3	1	3	14|0|1	0	0	0	0	0	-20.55	0.2	0.64
CHAF1BNT	SYNGAP1	SYNGAP1	1|1|1	3	1	3	1|0|1	0	0	0	0	0	-1.83	1.5	0.64
CHAF1BNT	LUC7L3	LUC7L3	1|2|0	3	1	3	7|2|4	0	0	0	0	0	-18.72	0.23	0.64
CHAF1BNT	KPNA2	KPNA2	0|3|0	3	1	3	17|0|4	0	0	0	0	0	-29.42	0.14	0.64
CHAF1BNT	YARS	YARS	1|2|0	3	1	3	57|3|3	0	0	0	0	0	-91.18	0.05	0.64
CHAF1BNT	SURF4	SURF4	1|2|0	3	1	3	7|0|1	0	0	0	0	0	-11.03	0.38	0.64
CHAF1BNT	AIMP2	AIMP2	1|2|0	3	1	3	7|0|2	0	0	0	0	0	-12.31	0.33	0.64
CHAF1BNT	NNT	NNT	1|2|0	3	1	3	8|0|0	0	0	0	0	0	-10.86	0.38	0.64
CHAF1BNT	TWF1	TWF1	2|1|0	3	1	3	6|0|0	0	0	0	0	0	-7.84	0.5	0.64
CHAF1BNT	PPP2CA	PPP2CA	2|1|0	3	1	3	10|0|0	0	0	0	0	0	-13.46	0.3	0.64
CHAF1BNT	CHD7	CHD7	1|1|1	3	1	3	0|0|0	0	0	0	0	0	1.11	10	0.64
CHAF1BNT	LSM4	LSM4	1|1|1	3	1	3	1|0|0	0	0	0	0	0	-0.8	3	0.64
CHAF1BNT	ACO2	ACO2	1|2|0	3	1	3	9|0|0	0	0	0	0	0	-11.95	0.33	0.64
CHAF1BNT	ATP5O	ATP5O	1|2|0	3	1	3	8|0|0	0	0	0	0	0	-10.86	0.38	0.64
CHAF1BNT	ATP5L	ATP5L	1|2|0	3	1	3	6|2|3	0	0	0	0	0	-15.92	0.27	0.64
CHAF1BNT	FKBP5	FKBP5	1|1|0	2	0.67	3	4|0|0	0	0	0	0	0	-5.47	0.5	0.64
CHAF1BNT	SRSF11	SRSF11	1|1|0	2	0.67	3	15|0|6	0	0	0	0	0	-29.59	0.1	0.64
CHAF1BNT	LARP7	LARP7	1|1|0	2	0.67	3	0|0|0	0	0	0	0	0	-1.4	6.67	0.64
CHAF1BNT	GTF2F2	GTF2F2	1|1|0	2	0.67	3	0|0|0	0	0	0	0	0	-1.4	6.67	0.64
CHAF1BNT	WDR43	WDR43	1|1|0	2	0.67	3	5|0|0	0	0	0	0	0	-6.95	0.4	0.64
CHAF1BNT	ATAD5	ATAD5	1|1|0	2	0.67	3	1|0|1	0	0	0	0	0	-3.44	1	0.64
CHAF1BNT	VAPA	VAPA	1|1|0	2	0.67	3	8|0|0	0	0	0	0	0	-10.86	0.25	0.64
CHAF1BNT	RPGRIP1L	RPGRIP1L	1|1|0	2	0.67	3	0|0|0	0	0	0	0	0	-1.4	6.67	0.64
CHAF1BNT	PSMD8	PSMD8	1|1|0	2	0.67	3	7|0|0	0	0	0	0	0	-9.35	0.29	0.64
CHAF1BNT	PSMC1	PSMC1	1|1|0	2	0.67	3	0|0|0	0	0	0	0	0	-1.4	6.67	0.64
CHAF1BNT	ALDH7A1	ALDH7A1	1|1|0	2	0.67	3	15|0|1	0	0	0	0	0	-22.06	0.12	0.64
CHAF1BNT	USP39	USP39	1|1|0	2	0.67	3	1|0|0	0	0	0	0	0	-2.21	2	0.64
CHAF1BNT	MIF	MIF	1|1|0	2	0.67	3	6|3|3	0	0	0	0	0	-17.3	0.17	0.64
CHAF1BNT	EIF3M	EIF3M	2|0|0	2	0.67	3	11|0|0	0	0	0	0	0	-14.97	0.18	0.64
CHAF1BNT	DDX39A	DDX39A	1|1|0	2	0.67	3	10|0|1	0	0	0	0	0	-15.11	0.18	0.64
CHAF1BNT	EIF3C	EIF3C	1|1|0	2	0.67	3	25|0|1	0	0	0	0	0	-36.56	0.08	0.64
CHAF1BNT	IMP3	IMP3	1|1|0	2	0.67	3	0|0|0	0	0	0	0	0	-1.4	6.67	0.64
CHAF1BNT	CENPV	CENPV	1|1|0	2	0.67	3	0|0|0	0	0	0	0	0	-1.4	6.67	0.64
CHAF1BNT	MTCH2	MTCH2	0|2|0	2	0.67	3	9|0|0	0	0	0	0	0	-11.95	0.22	0.64
CHAF1BNT	ABCE1	ABCE1	0|2|0	2	0.67	3	13|0|0	0	0	0	0	0	-17.68	0.15	0.64
CHAF1BNT	ADSL	ADSL	2|0|0	2	0.67	3	14|0|0	0	0	0	0	0	-19.19	0.14	0.64
CHAF1BNT	COX6C	COX6C	1|1|0	2	0.67	3	2|0|1	0	0	0	0	0	-4.44	0.67	0.64
CHAF1BNT	PFN1	PFN1	1|1|0	2	0.67	3	15|6|7	0	0	0	0	0	-40.55	0.07	0.64
CHAF1BNT	KDM3B	KDM3B	1|1|0	2	0.67	3	0|0|0	0	0	0	0	0	-1.4	6.67	0.64
CHAF1BNT	ALDH3A2	ALDH3A2	1|1|0	2	0.67	3	3|0|0	0	0	0	0	0	-3.99	0.67	0.64
CHAF1BNT	RAB10	RAB10	0|2|0	2	0.67	3	6|0|0	0	0	0	0	0	-7.84	0.33	0.64
CHAF1BNT	DIDO1	DIDO1	1|1|0	2	0.67	3	0|0|0	0	0	0	0	0	-1.4	6.67	0.64
CHAF1BNT	PAF1	PAF1	1|1|0	2	0.67	3	0|0|0	0	0	0	0	0	-1.4	6.67	0.64
CHAF1BNT	PDCD4	PDCD4	1|1|0	2	0.67	3	6|0|0	0	0	0	0	0	-7.84	0.33	0.64
CHAF1BNT	SFXN4	SFXN4	1|1|0	2	0.67	3	1|0|0	0	0	0	0	0	-2.21	2	0.64
CHAF1BNT	LMAN2	LMAN2	1|1|0	2	0.67	3	12|1|0	0	0	0	0	0	-17.8	0.15	0.64
CHAF1BNT	EEF1E1	EEF1E1	1|1|0	2	0.67	3	4|0|2	0	0	0	0	0	-8.39	0.33	0.64
CHAF1BNT	DDX27	DDX27	1|1|0	2	0.67	3	2|0|0	0	0	0	0	0	-3.57	1	0.64
CHAF1BNT	TPI1	TPI1	1|1|0	2	0.67	3	22|9|5	0	0	0	0	0	-51.93	0.06	0.64
CHAF1BNT	PLD3	PLD3	1|1|0	2	0.67	3	6|0|1	0	0	0	0	0	-9.56	0.29	0.64
CHAF1BNT	KIF5B	KIF5B	1|1|0	2	0.67	3	12|0|0	0	0	0	0	0	-16.17	0.17	0.64
CHAF1BNT	MAATS1	MAATS1	1|0|1	2	0.67	3	2|2|1	0	0	0	0	0	-7.35	0.4	0.64
CHAF1BNT	NAA15	NAA15	1|1|0	2	0.67	3	12|0|0	0	0	0	0	0	-16.17	0.17	0.64
CHAF1BNT	MYO1B	MYO1B	1|1|0	2	0.67	3	5|0|0	0	0	0	0	0	-6.95	0.4	0.64
CHAF1BNT	DARS2	DARS2	1|1|0	2	0.67	3	18|0|0	0	0	0	0	0	-24.77	0.11	0.64
CHAF1BNT	BLMH	BLMH	0|2|0	2	0.67	3	11|0|0	0	0	0	0	0	-14.97	0.18	0.64
CHAF1BNT	PPP2R1A	PPP2R1A	1|1|0	2	0.67	3	25|0|2	0	0	0	0	0	-37.98	0.07	0.64
CHAF1BNT	KMT2C	KMT2C	1|1|0	2	0.67	3	1|0|0	0	0	0	0	0	-2.21	2	0.64
CHAF1BNT	TP53BP1	TP53BP1	1|1|0	2	0.67	3	2|0|0	0	0	0	0	0	-3.57	1	0.64
CHAF1BNT	EPB41L3	EPB41L3	1|1|0	2	0.67	3	6|0|0	0	0	0	0	0	-7.84	0.33	0.64
CHAF1BNT	ATP5C1	ATP5C1	0|2|0	2	0.67	3	10|0|0	0	0	0	0	0	-13.46	0.2	0.64
CHAF1BNT	CHD4	CHD4	0|2|0	2	0.67	3	6|0|0	0	0	0	0	0	-7.84	0.33	0.64
CHAF1BNT	CHD8	CHD8	1|1|0	2	0.67	3	0|0|0	0	0	0	0	0	-1.4	6.67	0.64
CHAF1BNT	DNM2	DNM2	1|1|0	2	0.67	3	17|0|0	0	0	0	0	0	-23.47	0.12	0.64
CHAF1BNT	ACTR2	ACTR2	0|2|0	2	0.67	3	9|0|1	0	0	0	0	0	-13.61	0.2	0.64
CHAF1BNT	ATP5B	ATP5B	1|0|1	2	0.67	3	34|4|16	0	0	0	0	0	-78.4	0.04	0.64
CHAF1BNT	FUS	FUS	1|1|0	2	0.67	3	0|0|0	0	0	0	0	0	-1.4	6.67	0.64
CHAF1BNT	SAP30BP	SAP30BP	1|1|0	2	0.67	3	0|0|0	0	0	0	0	0	-1.4	6.67	0.64
CHAF1BNT	ADH5	ADH5	1|1|0	2	0.67	3	9|0|0	0	0	0	0	0	-11.95	0.22	0.64
CHAF1BNT	GNA13	GNA13	0|1|1	2	0.67	3	2|0|0	0	0	0	0	0	-3.57	1	0.64
CHAF1BNT	TMCO1	TMCO1	0|1|0	1	0.33	3	1|0|0	0	0	0	0	0	-2.21	1	0.64
CHAF1BNT	LEMD3	LEMD3	0|1|0	1	0.33	3	0|0|0	0	0	0	0	0	-1.4	3.33	0.64
CHAF1BNT	SUPT5H	SUPT5H	0|1|0	1	0.33	3	1|0|0	0	0	0	0	0	-2.21	1	0.64
CHAF1BNT	CAMK2D	CAMK2D	1|0|0	1	0.33	3	2|0|0	0	0	0	0	0	-3.57	0.5	0.64
CHAF1BNT	POLR3D	POLR3D	0|1|0	1	0.33	3	0|0|0	0	0	0	0	0	-1.4	3.33	0.64
CHAF1BNT	POLR1B	POLR1B	1|0|0	1	0.33	3	0|0|0	0	0	0	0	0	-1.4	3.33	0.64
CHAF1BNT	PSMD12	PSMD12	1|0|0	1	0.33	3	17|0|1	0	0	0	0	0	-24.85	0.06	0.64
CHAF1BNT	EMC1	EMC1	0|1|0	1	0.33	3	2|0|0	0	0	0	0	0	-3.57	0.5	0.64
CHAF1BNT	TAF15	TAF15	0|1|0	1	0.33	3	0|0|0	0	0	0	0	0	-1.4	3.33	0.64
CHAF1BNT	ARF4	ARF4	0|1|0	1	0.33	3	4|0|0	0	0	0	0	0	-5.47	0.25	0.64
CHAF1BNT	NOL8	NOL8	0|1|0	1	0.33	3	0|0|0	0	0	0	0	0	-1.4	3.33	0.64
CHAF1BNT	PPP2R2A	PPP2R2A	0|0|1	1	0.33	3	13|0|0	0	0	0	0	0	-17.68	0.08	0.64
CHAF1BNT	THAP4	THAP4	0|1|0	1	0.33	3	0|0|0	0	0	0	0	0	-1.4	3.33	0.64
CHAF1BNT	PYCR2	PYCR2	0|1|0	1	0.33	3	1|0|0	0	0	0	0	0	-2.21	1	0.64
CHAF1BNT	PRPF4	PRPF4	0|1|0	1	0.33	3	0|0|0	0	0	0	0	0	-1.4	3.33	0.64
CHAF1BNT	DLD	DLD	1|0|0	1	0.33	3	8|0|0	0	0	0	0	0	-10.86	0.12	0.64
CHAF1BNT	PUS3	PUS3	1|0|0	1	0.33	3	0|0|0	0	0	0	0	0	-1.4	3.33	0.64
CHAF1BNT	NAE1	NAE1	0|1|0	1	0.33	3	6|0|0	0	0	0	0	0	-7.84	0.17	0.64
CHAF1BNT	ZW10	ZW10	1|0|0	1	0.33	3	2|0|0	0	0	0	0	0	-3.57	0.5	0.64
CHAF1BNT	ERCC6	ERCC6	1|0|0	1	0.33	3	1|0|0	0	0	0	0	0	-2.21	1	0.64
CHAF1BNT	IQGAP1	IQGAP1	1|0|0	1	0.33	3	9|0|0	0	0	0	0	0	-11.95	0.11	0.64
CHAF1BNT	AIFM1	AIFM1	1|0|0	1	0.33	3	7|0|0	0	0	0	0	0	-9.35	0.14	0.64
CHAF1BNT	LRRIQ1	LRRIQ1	0|1|0	1	0.33	3	4|0|3	0	0	0	0	0	-9.95	0.14	0.64
CHAF1BNT	SLTM	SLTM	0|0|1	1	0.33	3	0|0|0	0	0	0	0	0	-1.4	3.33	0.64
CHAF1BNT	CXORF56	CXORF56	0|1|0	1	0.33	3	0|0|0	0	0	0	0	0	-1.4	3.33	0.64
CHAF1BNT	PARP2	PARP2	0|1|0	1	0.33	3	0|0|0	0	0	0	0	0	-1.4	3.33	0.64
CHAF1BNT	BCCIP	BCCIP	0|1|0	1	0.33	3	2|0|0	0	0	0	0	0	-3.57	0.5	0.64
CHAF1BNT	PHF3	PHF3	0|0|1	1	0.33	3	0|0|2	0	0	0	0	0	-3.57	0.5	0.64
CHAF1BNT	ANAPC5	ANAPC5	0|0|1	1	0.33	3	0|0|0	0	0	0	0	0	-1.4	3.33	0.64
CHAF1BNT	TMTC3	TMTC3	1|0|0	1	0.33	3	0|0|0	0	0	0	0	0	-1.4	3.33	0.64
CHAF1BNT	RHEB	RHEB	0|1|0	1	0.33	3	3|0|0	0	0	0	0	0	-3.99	0.33	0.64
CHAF1BNT	MCM3AP	MCM3AP	0|0|1	1	0.33	3	0|0|0	0	0	0	0	0	-1.4	3.33	0.64
CHAF1BNT	CORO1C	CORO1C	1|0|0	1	0.33	3	4|0|0	0	0	0	0	0	-5.47	0.25	0.64
CHAF1BNT	MDH2	MDH2	0|1|0	1	0.33	3	22|2|5	0	0	0	0	0	-41.32	0.03	0.64
CHAF1BNT	SPTBN1	SPTBN1	0|1|0	1	0.33	3	16|0|0	0	0	0	0	0	-21.96	0.06	0.64
CHAF1BNT	KMT2D	KMT2D	1|0|0	1	0.33	3	0|0|0	0	0	0	0	0	-1.4	3.33	0.64
CHAF1BNT	CKAP4	CKAP4	0|1|0	1	0.33	3	19|1|0	0	0	0	0	0	-27.87	0.05	0.64
CHAF1BNT	BCS1L	BCS1L	0|0|1	1	0.33	3	2|0|0	0	0	0	0	0	-3.57	0.5	0.64
CHAF1BNT	FLII	FLII	0|1|0	1	0.33	3	0|0|0	0	0	0	0	0	-1.4	3.33	0.64
CHAF1BNT	EP400	EP400	1|0|0	1	0.33	3	0|0|0	0	0	0	0	0	-1.4	3.33	0.64
CHAF1BNT	TOMM22	TOMM22	0|0|1	1	0.33	3	3|0|0	0	0	0	0	0	-3.99	0.33	0.64
CHAF1BNT	PSME3	PSME3	0|1|0	1	0.33	3	12|0|2	0	0	0	0	0	-19.41	0.07	0.64
CHAF1BNT	AGPS	AGPS	0|1|0	1	0.33	3	2|0|0	0	0	0	0	0	-3.57	0.5	0.64
CHAF1BNT	RPL35A	RPL35A	1|0|0	1	0.33	3	1|0|0	0	0	0	0	0	-2.21	1	0.64
CHAF1BNT	HNRNPUL1	HNRNPUL1	0|1|0	1	0.33	3	16|0|0	0	0	0	0	0	-21.96	0.06	0.64
CHAF1BNT	VPS26A	VPS26A	1|0|0	1	0.33	3	4|0|0	0	0	0	0	0	-5.47	0.25	0.64
CHAF1BNT	CKMT1A	CKMT1A	0|1|0	1	0.33	3	8|0|1	0	0	0	0	0	-12.12	0.11	0.64

## Sheet: PROSTAR_CHAF1B_HU_filter_Log2FC
ID	Peptides	Unique_peptides	Sequence_coverage____	MS_MS_count	Intensity_NLS_NT_N1	Intensity_NLS_NT_N2	Intensity_NLS_NT_N3	Intensity_NLS_NT_N4	Intensity_CHAF1B_HU_N2	Intensity_CHAF1B_HU_N3	Intensity_CHAF1B_HU_N4	Intensity_CHAF1B_NT_N2	Intensity_CHAF1B_NT_N3	Intensity_CHAF1B_NT_N4	Protein_Name	Mean_Intensity_NLS_NT	Mean_Intensity_CHAF1B_HU	Mean_Intensity_CHAF1B_NT	FC (CHAF1BHU/NLSNT)	FC (CHAF1BNT/NLSNT)	Log2 FC (CHAF1BHU/NLSNT)	Log2 FC (CHAF1BNT/NLSNT)
P11940;A0A087WTT1;E7ERJ7;E7EQV3;H0YAR2;H0YBN4;H0YAP2;E5RJB9;Q4VXU2;H0YB86;E5RH24;H0YEQ8;E5RGH3;H0YCC8;E5RHG7;E5RFD8;H0YB75;H0YAS6;Q5JQF8;E5RGC4	14	3	31.1	90	206227	454955	321170	401814	90705.6	72387.2	44710.5	84051.8	87484.9	142043	PABPC1	346041	69267.7	104527	0.200172	0.302064	-2.32069	-1.72707
Q96C36;A0A087WTV6;J3KR12;A0A087WZR9;P32322;J3QKT4;E2QRB3	4	4	20.3	8	22711	63137.9	28171	288126	10526.8	9125.29	2642.4	10096.5	18424.9	11706.8	PYCR2	100536	7431.5	13409.4	0.0739185	0.133378	-3.75792	-2.9064
O60841;A0A087WUT6	12	12	16.3	40	168931	111617	80389.1	204579	859937	1.13781e+06	486234	1.06689e+06	547234	704347	EIF5B	141379	827993	772823	5.85655	5.46632	2.55005	2.45057
Q01082;A0A087WUZ3;F8W6C1	45	38	26.1	260	757548	554476	771552	492071	61894.9	478507	861868	52630.8	165018	137538	SPTBN1	643912	467423	118396	0.725911	0.183869	-0.462135	-2.44325
Q00610;A0A087WVQ6;J3KS13;K7EJJ5;J3KSQ2;J3QL20;J3KRF5;F5H5N6	96	74	66.8	1189	5.00199e+06	4.92016e+06	5.12653e+06	4.85157e+06	6142.14	530865	357192	131744	1.00899e+06	957008	CLTC	4.97506e+06	298066	699247	0.0599121	0.14055	-4.06101	-2.83084
Q68CZ1;H3BS47;A0A087WX34;H3BV03;H3BPF5;I3L2P2	4	4	4.3	8	95013.1	127483	194593	201284	34256	271338	122092	35790.4	101447	91745.1	RPGRIP1L	154593	142562	76327.5	0.922172	0.493731	-0.116892	-1.0182
P18621;A0A087WXM6;J3QQT2;J3KRX5;A0A0A6YYL6;J3QLC8;A0A0A0MRF8;J3KRB3;A0A087WWH0;J3QS96;A0A087WY81;J3KSJ0	13	13	55.4	277	3.6241e+06	5.32006e+06	3.60829e+06	4.31431e+06	69666.4	613300	552025	59676.9	1.4359e+06	787589	RPL17	4.21669e+06	411664	761054	0.0976272	0.180486	-3.35657	-2.47004
P84103;A0A087X2D0;Q16629;A0A0B4J1Z1;C9JAB2	3	3	18.3	42	19146.2	205092	111842	103007	163935	176758	237061	46942.1	483450	186618	SRSF3	109772	192585	239003	1.75441	2.17728	0.810989	1.12253
Q96PV0;A0A2R8YDS2;A0A0A0MQZ2;A0A2R8Y6T2;A0A1B0GW70;B7ZCA0	3	3	3.6	18	63494.9	268053	84275	429361	471961	440035	360263	269394	501924	346740	SYNGAP1	211296	424086	372686	2.00707	1.76381	1.00509	0.818696
P45880;A0A0A0MR02;Q5JSD2;Q5JSD1;A2A3S1	11	11	48.6	191	428038	2.05297e+06	1.08142e+06	1.35216e+06	26508.4	51222.5	28126	42211.9	142203	70730.1	VDAC2	1.22865e+06	35285.6	85048.3	0.0287191	0.0692211	-5.12185	-3.85264
A8K968;A0A0A0MRA8;Q9Y2J2;A0A0A0MSA4;A0A1B0GTF8;A0A0J9YY18;A0A0J9YW26;J3QS55;A0A0J9YW31;A0A0J9YWN0;A0A0J9YWE1;A0A0J9YWS4	19	11	31.5	101	213093	86637.9	193008	54681.6	304526	744421	392490	329683	364158	483804	EPB41L3	136855	480479	392548	3.51086	2.86835	1.81182	1.52022
Q14978;A0A0A0MRM9;S4R349;S4R402;S4R3C2	20	17	26.2	250	1.58783e+06	5.37996e+06	2.5271e+06	6.62862e+06	47138.3	6604.32	48249.5	48772.6	230147	109343	NOLC1	4.03088e+06	33997.4	129421	0.00843424	0.0321073	-6.88953	-4.96095
Q13617;A0A0A0MTN0;Q5T2B5;Q5T2B7	28	28	42.6	184	700232	220289	509310	208199	46870	82891.6	46667.1	208979	20295.8	5596.47	CUL2	409507	58809.6	78290.4	0.14361	0.191182	-2.79977	-2.38698
A0A0B4J1V9;Q9NRZ9;F6XU50;A0A087WSW7;Q9NW36;B1ALG6	23	23	28.4	147	669224	514886	399936	110834	34155.2	93169.1	26927.1	70789.1	112290	64290.1	HELLS	423720	51417.1	82456.2	0.121347	0.194601	-3.04279	-2.36141
Q01105;A0A0C4DFV9;P0DME0;A0A087X027	8	8	37.9	172	1.32552e+06	4.34215e+06	2.1474e+06	4.29546e+06	300811	524881	372301	237978	863159	668239	SET	3.02763e+06	399331	589792	0.131895	0.194803	-2.92253	-2.35991
Q9H3P2;A0A0C4DFX9;H0Y3X6;C9JEM7;H7C2C7;H7C0W2;F8W954;F8WF98;H7C2M8;H7C3C2	22	9	58.7	276	1.35828e+06	3.4734e+06	1.15932e+06	2.56847e+06	24860.2	563451	378255	127500	1.54267e+06	1.43683e+06	NELFA	2.13987e+06	322189	1.03567e+06	0.150565	0.483986	-2.73154	-1.04696
P08865;C9J9K3;A0A0C4DG17;F8WD59	15	15	64.1	161	474865	708950	373276	700133	56874	106222	123799	68115.9	91603.2	114302	RPSA	564306	95631.7	91340.4	0.169468	0.161863	-2.56092	-2.62715
Q14839;F5GWX5;A0A2R8Y425;A0A2R8YFK9;A0A2U3TZM0;A0A2R8Y5J0;A0A2R8Y212;A0A2R8Y521;A0A0C4DGG9;A0A2R8YFD8;A0A2R8YDJ9;A0A2R8YD40;A0A2R8Y8C1;A0A2R8Y445;A0A2R8YER1;A0A2R8YDW2;A0A2R8Y4X2;A0A2R8Y5Z7;A0A2R8Y685;A0A2R8Y8B3;A0A2R8Y7I0;A0A2R8Y7M9;A0A2R8Y5M9;A0A2R8YE38;Q12873;A0A5F9ZHX5;F5H6N4;H7C3H7;I3L229;H7C0J3;A0A2R8Y7X1;F6T542;A0A2R8Y6G9;A0A2R8Y795	67	51	45.1	456	1.74995e+06	2.04314e+06	2.27022e+06	1.13574e+06	47006.5	125088	85334.7	533195	47814.8	2012.29	CHD4	1.79977e+06	85809.8	194341	0.0476783	0.107981	-4.39052	-3.21115
P39656;A0A0C4DGS1;U3KQ84	15	15	53.7	258	1.20507e+06	2.49823e+06	1.75787e+06	2.05584e+06	89716.8	204423	89931	38057.2	916394	348805	DDOST	1.87926e+06	128024	434419	0.0681247	0.231165	-3.87568	-2.113
A0A0D9SFB3;O00571;A0A0D9SF53;A0A2R8Y4A4;A0A2R8YFS5;A0A0D9SG12;A0A2R8YF78;A0A2R8Y645;A0A2U3TZJ9;A0A2R8YFR4;A0A2R8YCW1;F6S8Q4;A0A2R8Y5G6;A0A2R8YDT5;A0A2R8Y7T2;A0A2R8YDH3;A0A0J9YVQ7;A0A087WVZ1;C9J081;A0A2R8Y650;A0A2R8YCU0;A0A087WX09;A0A2R8Y4D2;H0Y960;A0A2R8YF89;A0A2R8Y770	29	8	57	220	789273	1.99402e+06	810615	1.21698e+06	20572.4	3205.56	6080.15	38034.2	70081.8	59800.8	DDX3X	1.20272e+06	9952.7	55972.2	0.00827515	0.046538	-6.917	-4.42545
Q149N8;A0A0D9SFM0;H7C2W2;K4DI94	4	4	4.2	12	1.80913e+06	17331.3	8104.64	21584.6	91007.6	1.21605e+06	726617	209055	34686.8	3.06245e+06	SHPRH	464037	677891	1.10206e+06	1.46085	2.37495	0.546813	1.2479
P0DMV8;A0A0G2JIW1;P0DMV9;V9GZ37	36	22	66.5	783	3.23263e+06	1.44697e+07	3.43127e+06	9.8259e+06	323288	2.38141e+06	1.74836e+06	1.44809e+06	2.45495e+06	2.71253e+06	HSPA1A	7.73989e+06	1.48436e+06	2.20519e+06	0.19178	0.284913	-2.38248	-1.81141
P43243;A8MXP9;A0A0R4J2E8;D6REM6;D6R991;H0Y8T4;B3KM87;D6R8Z5;Q68E03;D6RCM3;D6REK4;D6RB45;A0A1B0GX04;D6R9F3;D6RBS2;D6RBK5	33	30	45.6	464	2.20003e+06	6.59482e+06	2.98784e+06	5.1666e+06	232854	491478	423440	206853	952948	681062	MATR3	4.23732e+06	382591	613621	0.0902907	0.144813	-3.46928	-2.78773
Q8WXI9;A0A0U1RRM1;A0A0U1RR34;A0A0U1RR30;A0A0U1RRK3;A0A1B0GW07	27	24	60.5	306	1.76313e+06	4.73273e+06	1.68309e+06	4.72918e+06	50963.4	110385	48972.9	62517.4	321173	195954	GATAD2B	3.22703e+06	70107.2	193215	0.021725	0.0598738	-5.5245	-4.06193
P49419;A0A1B0GW77;A0A1B0GTG2;A0A1B0GW82;A0A1B0GUA1;A0A1B0GTY9;A0A1B0GTJ4;A0A1B0GV49;A0A0J9YWF7;A0A1B0GUY0;H0YHM6;F8VVF2;F8WDY6;A0A1B0GVU0;A0A1B0GW65;F8WD33;A0A0J9YWM6	14	14	34.7	113	231145	361051	236258	167836	31868.8	31912.9	26186.6	46825	55717.5	40386.2	ALDH7A1	249073	29989.4	47642.9	0.120404	0.191281	-3.05404	-2.38623
P30566;A0A1B0GTJ7;A0A1B0GWJ0;A0A0A6YY92;A0A1B0GWF8;A0A096LNY6;A0A1B0GTG9;A0A096LNY5;A0A096LPA2;A0A096LNY4;A0A096LP72;B4DEP1;A0A096LP92;A0A1W2PRX2;A0A096LP76;A0A096LNT0;V9GY96	20	20	53.1	197	743707	1.1061e+06	876081	1.00396e+06	9865.03	14505.8	8758.14	32865.2	61526.8	40031.5	ADSL	932463	11043	44807.8	0.0118428	0.0480532	-6.39985	-4.37922
A0A1B0GUC3;Q9C0B1;A0A1B0GV98;A0A1B0GTC5;A0A1B0GU26;A0A1B0GTC3;A0A1B0GVH5;A0A1B0GTY1;A0A1B0GTI3;A0A1B0GTZ8;X6R3I0;A0A1B0GUY7	5	5	13.3	7	3986.92	9313.77	18328.8	29619.1	246542	705222	584732	248472	245047	338975	FTO	15312.1	512165	277498	33.4483	18.1228	5.06386	4.17973
Q7Z4S6;A0A1B0GV47;H0YIM7	3	3	3.3	11	12830.5	89721.5	268917	13294.6	952158	4.77306e+06	1.42566e+06	749990	1.73957e+06	1.83397e+06	KIF21A	96190.8	2.38363e+06	1.44118e+06	24.7802	14.9825	4.63111	3.9052
Q92841;A0A1X7SBZ2;A0A5H1ZRQ2;A0A1W2PQ51;A0A0U1RQJ0	29	20	45.1	243	1.19312e+06	2.35406e+06	922355	2.32384e+06	56145.4	162566	45263.2	80977.3	529656	349486	DDX17	1.69835e+06	87991.6	320040	0.0518102	0.188442	-4.27062	-2.40781
O43175;A0A286YF22;A0A2C9F2M7;A0A286YFA2;A0A286YFL2;A0A286YFM8;A0A286YER3;A0A286YFC8;A0A286YFB2;A0A286YF34;A0A286YF78;A0A286YFF3;A0A286YFK5;A0A286YFE1	21	21	51	202	127689	1.75462e+06	242272	2.1282e+06	38889.3	53891.5	48598	96120	224259	147506	PHGDH	1.0632e+06	47126.3	155962	0.0443251	0.146691	-4.49573	-2.76914
P62263;A0A2R8Y811;E5RH77	11	11	43	171	1.54966e+06	2.52137e+06	1.63407e+06	2.42286e+06	50635.1	364411	175395	96119	859394	540679	RPS14	2.03199e+06	196814	498730	0.0968576	0.245439	-3.36799	-2.02656
P62847;E7ETK0;A0A2R8Y849;A0A2R8YD14;A0A2R8Y8A0	5	5	30.1	142	3.1352e+06	1.92019e+06	2.50257e+06	1.07037e+06	104075	229717	277857	31719.2	544151	312509	RPS24	2.15708e+06	203883	296126	0.0945178	0.137281	-3.40327	-2.8648
P51659;A0A2R8YD50;E7EWE5;E7ER27;G5E9S2;E7ET17;A0A2R8Y7L2;E7EPL9;A0A2R8YDT8;A0A2R8YF45;A0A2R8YEG2;A0A2R8Y7W2	29	29	49.6	285	1.42508e+06	1.87988e+06	1.60237e+06	2.05196e+06	45295.3	178355	163587	28734.7	61800.5	30704.5	HSD17B4	1.73983e+06	129079	40413.3	0.0741908	0.0232283	-3.75262	-5.42797
A0A2R8YH03;Q5VWN6;J3KPH3	12	12	6.4	24	149994	416711	58942.5	717807	100376	1019.41	20892.2	24962.6	134489	96095.6	FAM208B	335864	40762.5	85182.5	0.121366	0.253622	-3.04256	-1.97925
Q05639;A0A2U3TZH3;A0A2R8Y488;A0A2R8Y660;A0A2R8YDN5	24	6	60	118	1.28001e+06	286956	1.20987e+06	428462	101100	279988	195493	55754.1	521592	321914	EEF1A2	801327	192194	299753	0.239844	0.374071	-2.05983	-1.41862
Q9Y6M9;A0A3B3IT57;E7EWZ0;E9PF49;E9PH64	4	4	26.8	10	47796	50289.4	6771.27	111598	1.68669e+06	3.92903e+06	2.70307e+06	1.37197e+06	1.89604e+06	1.83585e+06	NDUFB9	54113.7	2.77293e+06	1.70129e+06	51.2427	31.4391	5.67927	4.97449
Q53H12;E9PC15;A0A3B3ITD0;A0A3B3ISY9;A0A3B3ISZ0;E9PG39;A0A0G2JLG5;A0A3B3ITV0;A0A3B3ITX7;A0A0G2JLD0;A0A3B3IUC9;A0A3B3IS09	7	7	24.6	32	77503	126894	206165	182929	41097.4	46440.3	28782.4	54121	92191.9	73626.7	AGK	148373	38773.4	73313.2	0.261324	0.494115	-1.93609	-1.01708
P14866;M0QXS5;A0A3B3ITJ4;M0R1W6;B4DVF8;M0R076;H7C464	24	9	56.7	358	3.26072e+06	5.7724e+06	2.40582e+06	5.13295e+06	113349	398227	208133	21227.4	1.17702e+06	827561	HNRNPL	4.14297e+06	239903	675271	0.0579061	0.162992	-4.11014	-2.61713
P47914;A0A3B3ITT5	3	3	20.8	53	752333	2.55835e+06	585632	2.29312e+06	36040	136476	42221.1	97231.1	259724	146775	RPL29	1.54736e+06	71579	167910	0.0462588	0.108514	-4.43413	-3.20405
Q9Y2W1;A0A3B3ITZ9	38	37	33.8	703	5.53187e+06	2.01109e+07	4.91169e+06	2.00167e+07	40610.5	401170	173038	44063.3	1.6217e+06	1.02605e+06	THRAP3	1.26428e+07	204940	897273	0.01621	0.0709711	-5.94697	-3.81662
P33991;A0A3B3IU45;A0A3B3IT92;A0A3B3IS57;E5RG31;A0A3B3ITP6;A0A3B3IRR8	36	36	49	418	1.64629e+06	5.36345e+06	2.10372e+06	3.1494e+06	29867.7	81047.9	17013.2	76496.3	111185	241635	MCM4	3.06572e+06	42642.9	143106	0.0139096	0.0466794	-6.16777	-4.42107
Q8TCT9;A0A3B3IUB5;A0A075B6F6;A0A0S2Z6F0;A0A3B3IT72;A0A0C4DGU3	5	5	17	47	161351	254208	238253	433761	92900.2	128029	144066	90623.3	86988.9	196556	HM13	271893	121665	124723	0.447473	0.45872	-1.16013	-1.12431
Q13642;Q5JXI8;A0A494C0D6;A0A0D9SFI6;A0A0D9SFB0;Q5JXH9;A0A0D9SFZ9;Q5JXH8;Q5JXH7;Q5JXI3;Q5JXI2;A0A0D9SGB2;Q5JXI0;A0A494C0J3;A0A0D9SGD1	4	4	14.2	57	211159	628492	193981	647221	58523.2	71929.5	46770.1	52989.9	125884	73726.5	FHL1	420213	59074.3	84200	0.140582	0.200374	-2.83052	-2.31923
Q8N9T8;A0A494C108;F8WFC1;H0YFD2;H0YH26;H0YG91	23	23	36.8	277	2.98073e+06	5.35227e+06	2.6184e+06	4.6201e+06	37683.3	48708.9	40695.9	88003.5	165978	234196	KRI1	3.89288e+06	42362.7	162726	0.0108821	0.041801	-6.5219	-4.58032
A0A499FI31;Q15020;H0YHU8;F8W667;F8VVK9;F8VZM2	43	38	51.3	522	2.33395e+06	6.97901e+06	2.48274e+06	4.5443e+06	83089.8	21921.9	2145.35	30314.8	189647	61130.5	SART3	4.085e+06	35719	93697.3	0.00874395	0.0229369	-6.8375	-5.44618
A0A5F9ZHN9;P51648;A0A5F9ZHI5;J3QRD1;A0A5F9ZGX4;A0A5F9ZI12;A0A5K1VW72;A0A5F9ZHZ9;I3L1M4;A0A5F9ZHP6;J3QS00;I3L2W1;J3QKK9;J3KTG1;A0A0D9SGC3;I3L0X1;E9PJV0;C9JKT2;C9JMC5;K7EN73;I3L3I9;A8MYB8;J3KTD9;E9PNN6;P48448;P43353;P30838	14	14	34	107	495900	466244	452257	401555	46851.1	82844.8	46640.9	229281	11937.7	10386	ALDH3A2	453989	58779	83868.1	0.129472	0.184736	-2.94929	-2.43646
Q99798;A2A274	17	17	31.5	114	265707	289086	186927	44555.6	99881.6	38952	2538.37	46026.8	46807.9	20555.6	ACO2	196569	47124	37796.8	0.239733	0.192283	-2.0605	-2.3787
A3KMH1	5	5	4	9	7390.93	80471.3	27079.8	121922	2225.47	1.29665e+06	208730	183370	2.97483e+06	1.37785e+06	VWA8	59216	502536	1.51202e+06	8.48649	25.5339	3.08517	4.67434
A6NHQ2	5	3	15.3	39	561842	1.54831e+06	442041	1.43554e+06	34531	253357	211537	25809.8	399410	295131	FBLL1	996932	166475	240117	0.166987	0.240856	-2.58219	-2.05376
A6NHR9;J3KTL8;A0A2R8YCU7;A0A2R8YE92;J3QSH1;J3KRK8;J3KTK7	118	118	64	1552	1.00338e+07	3.47473e+07	1.14234e+07	4.37199e+07	8897.58	754755	425391	24069.8	2.41655e+06	1.71957e+06	SMCHD1	2.49811e+07	396348	1.38673e+06	0.0158659	0.0555112	-5.97793	-4.17108
P55196;A8MQ02;J3KN01;Q5TIG5;H0Y8L4;H0Y9I0;H0Y7R8;H0Y8U8;H0YA98;H0Y948;F8W9I4	16	15	12.9	35	96239.7	304839	114234	370333	18782.3	38334.7	53892.8	133169	86141	93343.4	MLLT4	221411	37003.2	104218	0.167124	0.470698	-2.58101	-1.08713
A8MXV4	17	17	64	227	1.40387e+06	654637	1.19789e+06	522022	48146.1	166271	118395	37632.4	39195.4	19979.7	NUDT19	944607	110937	32269.2	0.117443	0.0341615	-3.08997	-4.87149
Q9Y262;B0QY89;B0QY90;C9JHP4;C9K0Q7;H7C3A0;H0Y7E6	31	31	59.2	494	2.24897e+06	6.19306e+06	2.61202e+06	4.01185e+06	3050.6	182210	104874	31136.5	162490	160092	EIF3L	3.76648e+06	96711.6	117906	0.0256769	0.0313041	-5.28338	-4.9975
P60891;B1ALA9;A0A2R8Y7H4;B7ZB02;P21108;A0A0B4J207;B1ALA7;Q15244	20	11	61	202	433712	310172	407974	163388	29206.6	15103.2	4607	50293.5	49191.9	22330.9	PRPS1	328812	16305.6	40605.4	0.0495895	0.123492	-4.33382	-3.01752
B4DY08;G3V4C1;B2R5W2;G3V4W0;P07910;G3V2Q1;G3V576;G3V575;G3V555;G3V251;G3V5X6;G3V3K6;B4DSU6;G3V2D6;A0A0G2JPF8;A0A0G2JNQ3;G3V4M8;G3V5V7;O60812;P0DMR1;B7ZW38;B2RXH8;G3V2H6;B3KT61;E5RG71;Q86SE5	18	18	51.4	317	3.4298e+06	1.17016e+07	3.4253e+06	1.15024e+07	50219.9	1.55913e+06	1.44395e+06	315228	2.48557e+06	2.37595e+06	HNRNPC	7.51477e+06	1.01777e+06	1.72558e+06	0.135435	0.229625	-2.88432	-2.12265
O14735;B3KY94;H3BUR9	3	3	16	35	92981.2	175635	97805.6	189152	93593	138213	153735	72000.9	89034.7	54674.4	CDIPT	138894	128514	71903.3	0.925268	0.517687	-0.112056	-0.949848
O00541;B5MCF9	25	9	42.5	300	1.49891e+06	2.99682e+06	1.80689e+06	2.60745e+06	46223	81213.3	42607.2	37740.8	178895	52168.1	PES1	2.22752e+06	56681.1	89601.3	0.0254459	0.0402248	-5.29642	-4.63577
P62826;B5MDF5;J3KQE5;F5H018;H0YFC6;B4DV51;A0A087X0W0	21	21	56	607	1.49532e+07	3.7849e+07	1.54911e+07	3.30122e+07	78062.8	4.57603e+06	3.71468e+06	1.28351e+06	7.59621e+06	4.2195e+06	RAN	2.53264e+07	2.78959e+06	4.36641e+06	0.110146	0.172405	-3.18252	-2.53612
Q96GQ7;B7Z6D5;A0A087X059;A0A087WYH5	34	34	40.7	305	1.69467e+06	5.49791e+06	1.97692e+06	4.21929e+06	39881.4	9334.52	30738.7	95517.1	24736.2	20078.5	DDX27	3.3472e+06	26651.6	46777.3	0.00796236	0.0139751	-6.97259	-6.161
Q8TCN5;B9EGE7	12	12	19.6	38	148125	80903.1	66803.8	56666.9	1.03602e+06	41798	867161	39154.6	587691	385272	ZNF507	88124.7	648328	337373	7.35693	3.82835	2.8791	1.93672
O95602;B9ZVN9	22	22	21.7	73	200635	242381	285341	223663	98602.5	118317	11652.4	1.72079e+06	95393	67927.5	POLR1A	238005	76190.7	628036	0.320122	2.63875	-1.64331	1.39985
P61513;C9J4Z3;M0R0A1;Q6P4E4;E9PEL3;M0R2L6;G5E9R3;A6NKH3	5	5	52.2	87	764254	1.48659e+06	524785	1.18743e+06	25550.1	145865	122061	111286	263468	160695	RPL37A	990766	97825.4	178483	0.0987372	0.180146	-3.34026	-2.47276
P99999;C9JFR7;CON__P62894	10	10	60	115	632313	1.48763e+06	545893	557481	100575	155854	106595	31908.6	391399	188248	CYCS	805829	121008	203852	0.150166	0.252972	-2.73537	-1.98295
P83731;C9JXB8;C9JNW5	6	6	31.8	182	4.4165e+06	8.04798e+06	4.67131e+06	7.94901e+06	58704.5	859531	584204	122014	1.08135e+06	907296	RPL24	6.2712e+06	500813	703553	0.0798592	0.112188	-3.6464	-3.15601
P62910;D3YTB1;F8W727;D3YTI8	11	11	54.1	162	1.28618e+06	734802	665709	585657	33022.6	7355.54	6.18822e+06	179275	37213.6	10557.9	RPL32	818086	2.0762e+06	75682.3	2.53787	0.0925115	1.34362	-3.43422
Q13557;E9PF82;E9PBG7;D6R938;H0Y9J2;H0Y9C2;A0A5F9ZH50;D6RFJ0;A0A5F9ZHR5;A0A5F9ZH21;A0A5F9ZHM9;Q9UQM7;A0A5K1VW76;A0A5F9ZHY2;A0A5F9ZH90;E7EQE4;E9PBE8;E7ETC9	12	7	31.9	68	461739	162677	429533	151726	546891	1.02886e+06	400274	602600	546221	437313	CAMK2D	301419	658674	528711	2.18524	1.75407	1.12779	0.810709
D6R9P3;D6RD18;D6RBZ0;Q99729	9	9	32.1	74	418236	926098	318529	738625	111601	416258	211852	10910.8	814008	606711	HNRNPAB	600372	246570	477210	0.410696	0.794857	-1.28386	-0.331232
O15347;E9PES6;E7ES08;E7EQU1	11	11	41.5	46	373501	297526	190274	412204	64906.9	32093.5	18376.8	104432	251362	152347	HMGB3	318376	38459	169380	0.120797	0.532013	-3.04934	-0.910467
Q13330;E7ESY4;H0Y4T7;F8W9Y9;Q9BTC8;E9PCS8;E7EQY4;E7EV10;F6RRE2;H7C3F3;H0YIT0;E9PF88	41	37	67.8	474	2.87785e+06	8.25005e+06	3.24137e+06	6.6349e+06	56213.8	75720.7	65111	110608	260897	228091	MTA1	5.25104e+06	65681.8	199865	0.0125083	0.038062	-6.32097	-4.7155
E7ETR9;H0Y2W4;H0Y3S5;H0Y7Y5;Q9H579	3	3	4.2	11	5194	202378	52718.9	763842	74918	172083	70842	42194.7	213391	139981	MROH8	256033	105948	131855	0.413805	0.514994	-1.27298	-0.957373
Q04637;E7EX73;E9PGM1;E7EUU4;C9JF13;C9J6B6;C9K073;C9J2Z7;H7C044;H7C0V6;F8WCF2;REV__F5H7J8;C9JHW9;REV__Q8NEG2;REV__C9JQZ6;REV__J3KQX6	55	50	36.3	707	3.02859e+06	5.66963e+06	3.35225e+06	3.32414e+06	22070.7	68137.5	5113.92	17587.8	79563	77795.7	EIF4G1	3.84365e+06	31774	58315.5	0.00826663	0.0151719	-6.91849	-6.04245
E9PAV3;F8VZJ2;H0YHX9;Q13765;F8W0W4;F8W1N5;F8VNW4;F8VZ58;Q9BZK3	9	9	4.3	274	7.04932e+06	1.83987e+07	6.38704e+06	2.07825e+07	3.90077e+06	1.45727e+07	1.12998e+07	1.38503e+06	6.29652e+06	4.93002e+06	NACA	1.31544e+07	9.92442e+06	4.20386e+06	0.754457	0.319578	-0.406489	-1.64576
P31943;G8JLB6;E9PCY7;D6RIU0;D6RBM0;D6RIT2;E7EQJ0;D6RAM1;H0YB39;D6RIH9;D6RJ04;D6RDU3;D6RFM3;D6R9T0;E5RGV0;E7EN40;H0YBG7;H0YBD7;E5RGH4;D6RDL0;D6R9D3;H0YAQ2;D6RF17;E5RJ94	10	5	33.2	70	273983	305220	287144	114166	79292.3	73832	141326	71779.3	286497	92183.2	HNRNPH1	245128	98150.2	150153	0.400403	0.612548	-1.32047	-0.707104
O43795;E9PDF6;E7EQD9;H7C2Y7;C9JYW1;A0A0U1RRI3;C9JUP5;C9K0I9	21	18	26.1	73	192359	555106	222681	636149	189520	146012	129547	48872.3	160517	84234	MYO1B	401574	155027	97874.4	0.386048	0.243727	-1.37315	-2.03666
Q99873;E9PKG1;E9PIX6;E9PQ98;H0YDE4;E9PNR9;E9PMW9;Q9NR22;E9PMZ2	23	23	58.2	307	1.39877e+06	1.25179e+06	1.09303e+06	636202	51788.1	84217	36970	29410.3	200238	17033.7	PRMT1	1.09495e+06	57658.4	82227.4	0.0526585	0.0750971	-4.24719	-3.7351
P46776;E9PLL6;E9PJD9;E9PLX7	8	8	33.1	125	979162	3.78437e+06	905040	2.42371e+06	162400	209787	221119	96733.6	535565	375745	RPL27A	2.02307e+06	197769	336015	0.0977566	0.166091	-3.35466	-2.58995
F5H0F9;Q9UJX4;F5GY68;H0YFB5;F5H0N1	8	6	14.8	17	161520	47194.4	26188.2	20555.8	65147.2	104333	65275.1	104381	42520.2	71109.7	ANAPC5	63864.6	78251.6	72670.3	1.22527	1.13788	0.293104	0.18635
F5H433;Q9Y467;E7EW59;H0YFS7;Q9BXA9;F5H1G6;A9JR48;A0A087WXW6;A0A140TA74;A0A140TA70	23	21	43.2	275	1.4797e+06	1.94911e+06	943689	1.60999e+06	107789	364608	205248	6101.1	513251	310118	SALL2	1.49562e+06	225881	276490	0.151028	0.184866	-2.72711	-2.43545
P27708;F8VPD4;H7C2E4;H7BZB3;H7C3Z5	67	66	42.8	607	2.28119e+06	2.70556e+06	2.2863e+06	1.37242e+06	29263.3	32514.2	13430.7	35190.1	173050	137854	CAD	2.16137e+06	25069.4	115365	0.0115989	0.0533759	-6.42987	-4.22767
P36873;F8VYE8;F8VR82;F8W0W8;A0A087WYY5;F8WE71;H0Y3Y6;F8W1A0;F8W0V8	21	4	68.7	92	833922	2.20981e+06	1.18933e+06	2.19568e+06	52457.9	158078	35743.6	32379	218638	230739	PPP1CC	1.60719e+06	82093.3	160585	0.0510789	0.0999168	-4.29113	-3.32313
P09651;F8W6I7;F8VZ49;Q32P51;F8VTQ5;A0A2R8Y4L2;F8W646;F8VYN5;H0YH80	25	24	51.1	701	7.58809e+06	2.40531e+07	9.10261e+06	2.498e+07	400461	4.12833e+06	3.5203e+06	1.1343e+06	8.38925e+06	5.81223e+06	HNRNPA1	1.6431e+07	2.68303e+06	5.11193e+06	0.163291	0.311116	-2.61448	-1.68448
P49959;F8W7U8;F5GXT0;F5H742;F5H256	39	39	52.5	440	3.02372e+06	9.01044e+06	3.82584e+06	8.16865e+06	66159.2	94419.9	66399.7	68142	569601	421318	MRE11A	6.00716e+06	75659.6	353020	0.0125949	0.0587666	-6.31102	-4.08886
Q16630;F8WJN3	7	7	16	42	125545	79124.6	39610.5	9360.37	104180	9797.18	2416.94	18743	14808	16245.4	CPSF6	63410.2	38798.1	16598.8	0.611859	0.261768	-0.708729	-1.93364
Q9UGN5;G3V167;H0YH02	7	7	15.6	22	98827.5	102351	47148.8	165739	578553	565819	794481	624980	704284	1.05599e+06	PARP2	103517	646285	795084	6.24329	7.68074	2.64231	2.94124
Q14103;H0Y8G5;H0YA96;D6RAF8;D6RF44;D6RBQ9;D6RD83	14	13	32.1	172	1.12337e+06	3.11344e+06	733767	3.02024e+06	302639	1.21447e+06	965152	91012.5	2.10051e+06	1.76383e+06	HNRNPD	1.9977e+06	827422	1.31845e+06	0.414186	0.659984	-1.27165	-0.599498
P35659;H0Y993;B4DFG0;A0A494C028;H0Y8X0;D6RDA2;A0A494C198;D6R9L5	16	16	38.4	160	584683	1.43228e+06	642685	2.46605e+06	2.81278e+06	277026	326527	25484.9	1.15815e+06	452003	DEK	1.28142e+06	1.13878e+06	545211	0.888681	0.425473	-0.170263	-1.23286
Q15643;H0YJ97	4	4	2.5	9	14760.4	165700	25279.3	98758.9	31570.5	31041.2	12801.6	39697.6	29053.3	26506.9	TRIP11	76124.7	25137.7	31752.6	0.330218	0.417113	-1.59851	-1.26149
P08708;H3BNC9;H0YN88;A0A075B716;H0YN73;A0A0J9YYC4	8	8	64.4	73	496788	456061	428256	366942	42968	59288.8	23922.5	89018.5	162864	111912	RPS17	437012	42059.8	121265	0.0962441	0.277486	-3.37716	-1.84951
Q99848;H7C2Q8	20	20	52.9	286	2.4121e+06	9.57035e+06	3.07423e+06	1.08457e+07	42770.5	146308	89067.3	51348.8	704786	382048	EBNA1BP2	6.47559e+06	92715.2	379394	0.0143176	0.0585884	-6.12606	-4.09324
P56270;I3L2Z5;A0A087WWR2;H3BQI4;H3BQS2;H3BPU3;Q9HBE1	10	7	22	149	493177	366323	291400	487190	25422.8	15953.5	14494.4	45563.4	134374	69962.5	MAZ	409523	18623.6	83299.9	0.0454763	0.203407	-4.45874	-2.29756
O00213;J3KPL8;A0A075B7G8;A0A087X0V7;A0A087WYH9;V9GY97;V9GYR7;V9GYD5	24	22	45.5	196	1.31486e+06	2.10425e+06	1.67543e+06	1.83284e+06	91458.7	192997	121787	33384.3	603349	270621	APBB1	1.73185e+06	135414	302451	0.0781908	0.174641	-3.67686	-2.51753
O95232;J3KPP4;D6RDI2;D6RHH0;U3KQT3;C9JL41;H0YA81;H7C5U7;E7EN55;H0YAY6	10	10	24.5	94	93915.5	440684	147771	244387	110606	13909.4	146522	91219.7	11563.3	4693.31	LUC7L3	231689	90345.9	35825.4	0.389944	0.154627	-1.35866	-2.69314
Q99623;J3KPX7;F5GY37;F5GWA7;F5H3X6;F5H0C5;F5H2D2;U3KPZ5	25	25	79.3	551	4.58874e+06	1.27732e+07	6.4569e+06	1.17409e+07	14951.6	1.91304e+06	1.31592e+06	180207	3.42633e+06	2.18953e+06	PHB2	8.88994e+06	1.08131e+06	1.93202e+06	0.121633	0.217327	-3.0394	-2.20206
P84098;J3QR09;J3KTE4	10	10	34.2	158	2.27832e+06	4.07457e+06	1.98233e+06	3.80331e+06	78719	331323	329524	30575.5	683645	422869	RPL19	3.03463e+06	246522	379030	0.0812362	0.124901	-3.62173	-3.00114
P14678;P63162;J3QLE5;J3KRY3;S4R3P3	8	8	25.4	201	1.97899e+06	5.47102e+06	1.77556e+06	2.66461e+06	99703.6	230258	269169	65436.5	441478	252117	SNRPB	2.97254e+06	199710	253010	0.067185	0.0851158	-3.89572	-3.55443
Q07020;J3QQ67;G3V203;H0YHA7;F8VYV2;A0A075B7A0;F8VUA6;F8VXR6	14	14	54.8	374	6.59882e+06	2.66455e+07	1.16259e+07	2.52118e+07	115433	2.98442e+06	2.15754e+06	762623	4.74191e+06	3.04329e+06	RPL18	1.75205e+07	1.75246e+06	2.84927e+06	0.100024	0.162625	-3.32159	-2.62038
Q9UHR5;J3QQJ0;X6R3T8;J3QLH3;J3KRR6;J3QLM2;F5H478;J3KRU5;J3KS14	10	10	34.4	120	688511	2.12792e+06	790821	1.2903e+06	48196.3	22655.7	9170.2	43956.8	38069.1	36562.9	SAP30BP	1.22439e+06	26674.1	39529.6	0.0217857	0.0322852	-5.52048	-4.95298
Q9UM00;J3QQY2;J3KS45	3	3	15.5	39	434285	104173	462023	82315.1	33023.9	19805.6	14899.8	214532	22166.7	34260.4	TMCO1	270699	22576.4	90319.9	0.0834005	0.333654	-3.5838	-1.58357
O43670;J3QRS9;X6R4W8;J3KS31	9	6	20.5	63	215030	1.09034e+06	403129	1.01816e+06	91402.9	124941	141297	45037.2	82750.1	25847.9	ZNF207	681665	119213	51211.7	0.174886	0.0751274	-2.51552	-3.73452
Q16763;K7EPJ1;K7EM75	3	3	18.5	27	61795.5	50788.4	53894.5	40964.6	211829	248327	306063	167461	80590.4	112263	UBE2S	51860.7	255406	120105	4.92485	2.31591	2.30008	1.21158
M0QXA7;A0A669KBH9;A0A669KAV7;B9EGQ5;A0A669KBG4;O95785;A0A2R8YFV2	27	27	37.5	205	921072	2.09514e+06	922130	1.63954e+06	40948	18701.3	5981.95	33399	39791.8	31674	WIZ	1.39447e+06	21877.1	34954.9	0.0156885	0.0250668	-5.99415	-5.31808
P37198;M0QXN5	3	3	11.3	6	5106.3	12312.9	18515.1	32017.7	608378	1.1422e+06	904258	1.69131e+06	1.33659e+06	1.27205e+06	NUP62	16988	884944	1.43332e+06	52.0923	84.3722	5.703	6.3987
P46782;M0R0F0;M0R0R2;M0QZN2	18	18	72.5	395	4.44229e+06	7.43881e+06	6.20036e+06	6.71884e+06	20713.5	409870	681057	118694	1.23377e+06	564902	RPS5	6.20008e+06	370547	639122	0.0597649	0.103083	-4.06456	-3.27812
M0R2J8;H0Y2Q8;H7C298;B6ZDN3	5	5	4.4	10	1.95792	14.0176	2.46504	20.747	305962	590112	70672.3	130072	548589	355299	DCDC1	9.7969	322249	344653	32892.9	35179.8	15.0055	15.1025
Q8IX01;M0R2Z9;M0R3F6;M0R065;M0R216;M0R2Y3	54	54	59.5	534	2.52868e+06	6.1707e+06	3.16433e+06	5.68833e+06	47734.8	123180	82800.5	25027.6	72302.5	32486.8	SUGP2	4.38801e+06	84571.7	43272.3	0.0192734	0.00986148	-5.69725	-6.66398
O00116;A0A1B0GWA2;A0A2R8YEL0;B8ZZ81	21	21	44.5	154	467958	65122.9	662066	46341.9	1729.3	125018	137904	190436	2905.5	31509.6	AGPS	310372	88217.1	74950.4	0.28423	0.241486	-1.81487	-2.04999
O00148;K7EQN7;K7EN69;K7ENP6;K7EL56;K7EIL8;A0A0D9SEM9	28	8	57.4	100	499883	163119	585219	145743	84090.5	83517.6	55546.5	63447.7	96775.2	137923	DDX39A	348491	74384.9	99382.1	0.213448	0.285179	-2.22804	-1.81006
O00232;J3KTJ5;J3KSK1	26	26	57	290	1.09365e+06	3.45237e+06	1.75536e+06	2.17017e+06	15633.1	25197.9	16234.3	54409	33846.3	45075.8	PSMD12	2.11789e+06	19021.8	44443.7	0.00898149	0.0209849	-6.79883	-5.5745
O00267;M0QYL9	38	38	43.1	292	399551	1.13829e+06	815084	194802	32788.3	23664.5	12431.7	55706	20994.5	46987	SUPT5H	636933	22961.5	41229.1	0.0360501	0.0647307	-4.79385	-3.94941
O00410;H0Y8C6;E7ETV3;E7EQT5;E7EV12;E7EWK4;E7EX05;H0Y3V4;E7ESZ1;E7ETV8;C9JZD8;C9JQT6;C9J875;C9JXE0;O60518;F8WF30;C9JZ53;C9J583	45	45	52.3	442	2.51386e+06	137086	1.60598e+06	120744	9792.3	14281.4	8004.31	25164.8	63359.9	10657.7	IPO5	1.09442e+06	10692.7	33060.8	0.00977019	0.0302086	-6.6774	-5.0489
O00567;A0A494C128;Q5JXT2;H0YDU4;H0Y653	42	42	76.4	720	4.25745e+06	7.88637e+06	4.99958e+06	6.80721e+06	32160.3	229608	164472	54455	966131	445710	NOP56	5.98765e+06	142080	488765	0.0237289	0.0816289	-5.39721	-3.61478
O14640;P54792;A0A087WWA7;A0A0J9YYK1	25	16	49.4	226	571156	895852	420669	749828	69179	732050	404765	136679	1.17052e+06	844000	DVL1	659377	401998	717066	0.609664	1.08749	-0.713914	0.121003
O14641;I3L2N2;I3L2W9;I3L0M7;A0A3B3ITC6	26	15	45.4	703	6.61773e+06	1.3728e+07	5.07169e+06	2.1136e+07	626449	1.47804e+07	1.12144e+07	1.73941e+06	2.44258e+07	1.63402e+07	DVL2	1.16384e+07	8.87375e+06	1.41685e+07	0.762458	1.21739	-0.39127	0.283797
O14686;F8VWW4;H0YEF2	15	15	5.1	28	112603	97591.4	48467.1	162091	53266.2	99962.8	42076.8	32178.7	39619.9	171938	KMT2D	105188	65101.9	81245.4	0.618908	0.77238	-0.692202	-0.372617
O14744;H0YJX6;G3V580;G3V5L5;G3V2X6;G3V2L6;C9JSX3;H0YJ77;H0YJD3;G3V5T6;H7BZ44;G3V507;G3V2F5	27	27	57.8	338	1.57668e+06	4.8504e+06	1.99908e+06	3.746e+06	108818	149821	71892.6	42200.9	306485	154876	PRMT5	3.04304e+06	110177	167854	0.0362063	0.05516	-4.78762	-4.18023
O14818;H0Y586;Q8TAA3;F5GY34	13	10	64.5	243	947580	3.01147e+06	1.18715e+06	2.62915e+06	122029	185222	64234.4	61025.2	267863	243542	PSMA7	1.94384e+06	123828	190810	0.0637031	0.0981614	-3.97249	-3.3487
O14929;F8W9G7;F8WEW1	17	17	55.1	272	2.72218e+06	6.21357e+06	3.24039e+06	4.75358e+06	61785.9	448371	265054	39527.5	691719	539621	HAT1	4.23243e+06	258404	423623	0.0610533	0.10009	-4.03379	-3.32063
O14980;C9JKM9;C9J673;C9IZS4;C9JQ02;C9JV99;F8WF71;C9IYM2;H7BZC5;C9JF49	43	43	49.3	584	2.31523e+06	4.44625e+06	3.2713e+06	3.30628e+06	11454	18786	27079.5	25823.7	587414	81142.8	XPO1	3.33477e+06	19106.5	231460	0.00572948	0.0694082	-7.44738	-3.84875
O15042;E7ET15;H0Y8D9;E7EW00;H7C4V2;C9J5L1;C9JDJ7;U3KPT1	51	51	53.1	807	6.62977e+06	2.16463e+07	7.58219e+06	2.2178e+07	3358.21	254744	231371	112105	1.28358e+06	615365	U2SURP	1.45091e+07	163158	670351	0.0112452	0.0462022	-6.47454	-4.43589
O15090;K7EKT4;K7EJP8	38	36	44.5	231	1.24769e+06	553092	814859	672623	46686	64736.1	50178.7	59372.1	88131.3	16194	ZNF536	822066	53866.9	54565.8	0.0655263	0.0663765	-3.93178	-3.91318
O15260;Q5T8U5;B7Z1G8	6	6	27.5	89	284033	357084	343454	299107	44458.8	57562.5	34939.1	53868.5	72091.3	36939.3	SURF4	320920	45653.5	54299.7	0.142258	0.1692	-2.81342	-2.5632
O15294;C9JZL3	10	10	13.3	41	122783	53850.2	93910.7	82752.9	37638.2	451383	377219	160260	729969	498415	OGT	88324.1	288747	462881	3.26917	5.24071	1.70892	2.38976
O15355	21	21	49.6	316	2.11087e+06	5.81287e+06	2.31954e+06	4.7399e+06	33926.1	141456	15198.5	22341.8	506617	235490	PPM1G	3.7458e+06	63526.8	254816	0.0169595	0.0680273	-5.88176	-3.87774
O15371;B0QYA5;B0QYA4;B0QYA6;B0QYA8;A0A0D9SGB5	24	24	50.9	324	2.35177e+06	3.17281e+06	3.10405e+06	2.04571e+06	47415	72295.7	46086.2	34371	428945	79800.2	EIF3D	2.66859e+06	55265.6	181039	0.0207097	0.0678407	-5.59355	-3.88171
O15381;C9J6P7;E7EWK7;C9JP83;A0A087WV72	38	23	46.6	329	1.34129e+06	3.88927e+06	1.7614e+06	3.21067e+06	46022.5	63425.4	43774.4	50793.3	47415.9	83483.2	NVL	2.55066e+06	51074.1	60564.1	0.0200239	0.0237445	-5.64213	-5.39626
O43143	43	42	56.2	899	6.80888e+06	1.61596e+07	7.5082e+06	1.10113e+07	2213.31	390571	223649	14190.4	1.52464e+06	769372	DHX15	1.0372e+07	205478	769401	0.0198108	0.0741806	-5.65757	-3.75282
O43172	18	18	45.4	138	577948	1.4663e+06	829132	877875	46797.4	13698.8	29687.3	99235.1	27479.6	31462.3	PRPF4	937814	30061.2	52725.6	0.0320545	0.0562218	-4.96333	-4.15273
O43242;F5H8K4;H0YGV8	32	32	59.9	475	2.9707e+06	5.8986e+06	2.71399e+06	4.50843e+06	28586.6	40799	77746.2	33199.2	289067	131048	PSMD3	4.02293e+06	49043.9	151105	0.0121911	0.0375608	-6.35803	-4.73463
O43264;F5H3C1	11	11	23.1	42	123941	110330	98023.4	261327	156778	375621	138268	141469	127046	170772	ZW10	148405	223556	146429	1.50638	0.986682	0.59109	-0.0193429
O43290;E9PQI8	54	54	63.1	687	4.79651e+06	1.56729e+07	6.13802e+06	1.47215e+07	86591.4	132569	53655	1044.42	734545	317646	SART1	1.03322e+07	90938.3	351078	0.00880143	0.033979	-6.82805	-4.87921
O43324;D6RBD7;C9J1V9;H0YAL7;D6RCQ0;H0YAH9	9	9	59.8	79	318564	697182	589125	870517	161529	64741.3	52231.5	65752.3	35745.9	27150	EEF1E1	618847	92834	42882.8	0.150011	0.0692946	-2.73686	-3.85111
O43390;B4DT28;A0A286YEZ8	28	23	49.3	549	2.53174e+06	1.01968e+07	3.49155e+06	9.43063e+06	116626	1.07078e+06	793811	150073	1.98276e+06	1.5866e+06	HNRNPR	6.41269e+06	660407	1.23981e+06	0.102984	0.193337	-3.2795	-2.37081
O43396;K7ER96;K7EML9;K7EPB7;K7EME7;K7EKG2	16	16	60.2	249	1.78718e+06	7.85069e+06	2.71981e+06	6.96251e+06	176175	834621	737723	39322	1.11356e+06	789377	TXNL1	4.83005e+06	582840	647420	0.12067	0.13404	-3.05087	-2.89926
O43615;M0QXU7;M0R301;M0QXM9	24	19	48.2	235	1.32378e+06	1.0053e+06	711983	837830	98559.9	125020	85443	59216.1	232045	157326	TIMM44	969723	103008	149529	0.106224	0.154198	-3.23482	-2.69715
O43663;H0YLA0;H0YL53;G3V3N7;H0YM42	7	7	12.6	36	288530	1.53667e+06	463487	1.65725e+06	53521.1	68877.6	64262.8	137740	228227	154923	PRC1	986484	62220.5	173630	0.063073	0.176009	-3.98683	-2.50628
O43707;F5GXS2;H7C144;K7EJH8;K7EP19;D6RH00	72	47	83.2	1218	6.13484e+06	1.29958e+07	6.10609e+06	1.12569e+07	9888.98	666435	470932	6681.31	1.84431e+06	1.31927e+06	ACTN4	9.1234e+06	382419	1.05675e+06	0.0419162	0.115829	-4.57635	-3.10993
O43776;K7EIU7;K7EQ35;K7EJ19;K7EPK2;K7EMQ6	30	30	50.4	403	2.56863e+06	5.11265e+06	2.83467e+06	4.47885e+06	8531.78	15409.3	9474.93	42646.5	160592	379569	NARS	3.7487e+06	11138.7	194269	0.00297134	0.051823	-8.39467	-4.27026
O43809;H3BND3;H3BV41	11	11	60.8	164	417577	3.57457e+06	1.06734e+06	3.13328e+06	31222.9	180695	125232	88654.6	302144	72250.5	NUDT21	2.04819e+06	112383	154350	0.0548695	0.0753591	-4.18785	-3.73007
O60231;A0A140T947;Q5SQH5;A0A140T8Y5;A0A140T9T4;A2AB15	29	28	33.2	176	534158	1.13403e+06	769149	191659	26833.4	19628.4	57349.5	56823.6	32359.1	14792.1	DHX16	657250	34603.8	34658.3	0.0526493	0.0527323	-4.24744	-4.24517
O60244;H7C017;H7C3E5	6	6	4.3	8	15336.1	75603.3	10683.5	62995.3	114258	121806	147402	70001.6	79431.2	74465.1	MED14	41154.6	127822	74632.6	3.1059	1.81347	1.63501	0.858755
O60264	53	39	51.7	631	2.88902e+06	6.22555e+06	5.40335e+06	3.97155e+06	28688.5	61846.7	12154.3	29001.9	190692	78102	SMARCA5	4.62237e+06	34229.8	99265.3	0.00740526	0.021475	-7.07723	-5.5412
O60318	42	42	32.8	227	1.16773e+06	800351	1.00551e+06	1.0629e+06	88409.8	24958.7	8464.13	12019.2	63980	22733	MCM3AP	1.00912e+06	40610.9	32910.7	0.0402437	0.0326132	-4.63509	-4.9384
O60506;B7Z645;F6UXX1	25	20	49.4	202	683123	2.97606e+06	1.38701e+06	2.60197e+06	118939	395521	186968	28362.6	698290	400453	SYNCRIP	1.91204e+06	233809	375702	0.122283	0.196493	-3.03171	-2.34745
O60563;A0A1W2PQ16;F8WDY7;F2Z2C9	19	18	38	161	794030	1.1778e+06	501160	996862	27904.9	6933.72	17560.2	48589.6	83309	21730.3	CCNT1	867464	17466.3	51209.6	0.0201349	0.0590338	-5.63416	-4.08232
P62807;O60814;P57053;Q99880;Q93079;Q99877;P58876;Q5QNW6;Q99879;U3KQK0;A0A2R8Y619	12	4	63.5	565	3.684e+07	4.75589e+07	4.39111e+07	9.55967e+07	6.33308e+06	3.71044e+07	4.12477e+07	1.06517e+07	7.38011e+07	5.87457e+07	HIST1H2BC	5.59767e+07	2.82284e+07	4.77328e+07	0.504289	0.852727	-0.987678	-0.229844
O60832;C9IYT0;H7C0M1;H7C2Q9;H7C2Q2;H7BZF2	27	27	55.6	333	2.40364e+06	2.93559e+06	2.52653e+06	1.95771e+06	20377.9	62140.9	14861.2	19914.6	159269	142903	DKC1	2.45587e+06	32460	107362	0.0132173	0.0437165	-6.24143	-4.51568
O60934;A0A0C4DG07;E5RGU1;A0A087X1V5;E2QRP0;E5RGR7;E5RGN7	28	28	51.5	173	793801	990448	836155	1.91926e+06	91953.3	35930.5	282419	101016	302560	243400	NBN	1.13492e+06	136768	215659	0.120509	0.190022	-3.05279	-2.39576
O75131;A0A087WYQ3;E5RHZ0;H0YB26;A0A087WXR6;A0A087WUS8;E5RFT7;Q8IYJ1;Q96FN4;Q9HCH3	21	20	50.1	252	1.19146e+06	2.57302e+06	1.22809e+06	1.52709e+06	48008.8	67795	54449.6	40353	192089	107170	CPNE3	1.62992e+06	56751.1	113204	0.0348184	0.0694538	-4.84401	-3.8478
O75152;E9PQ61;E9PBY7;A0A1W2PPR9	44	35	54.1	489	2.73633e+06	1.16084e+07	3.15648e+06	1.10568e+07	53474	85545.6	39376.1	19699.2	516622	247187	ZC3H11A	7.13952e+06	59465.2	261169	0.00832903	0.0365808	-6.90764	-4.77277
O75362;A2A326;Q9BZ31	6	5	10.2	6	16757.5	45249.5	5534.43	112269	83484.5	112098	76822.5	20523.1	17804.7	31005.9	ZNF217	44952.7	90801.6	23111.2	2.01993	0.514123	1.01431	-0.959815
O75367;B4DJC3;D6RCF2	21	19	53.5	552	6.91492e+06	1.6994e+07	8.3131e+06	1.19509e+07	107301	1.7416e+06	1.47392e+06	272937	3.78259e+06	2.69139e+06	H2AFY	1.10432e+07	1.10761e+06	2.24897e+06	0.100297	0.203652	-3.31764	-2.29582
O75376;A0A088AWL3;E7EVK1;E7EVU5;E7EW50;J3KS51;C9JAP0;J3KRE4;J3KS29;J3KT44;C9JNV9	67	60	39.5	552	3.07645e+06	4.19705e+06	2.43661e+06	4.58534e+06	65163	108958	51134.1	42298.2	173893	66526.5	NCOR1	3.57386e+06	75085.1	94239.1	0.0210095	0.026369	-5.57281	-5.24502
O75396;A0A087X1A9	13	13	47.9	169	1.10944e+06	2.70982e+06	1.03297e+06	1.56459e+06	35994.5	54076.6	28019.4	34303.9	219278	57847.6	SEC22B	1.6042e+06	39363.5	103810	0.0245377	0.0647111	-5.34886	-3.94984
O75436;S4R3Q6;S4R2Y3	10	10	43.1	119	661601	1.77067e+06	685240	1.06235e+06	15280.2	23273.8	14547.8	46162	49558.4	27108.5	VPS26A	1.04496e+06	17700.6	40943	0.0169389	0.0391812	-5.88351	-4.67369
O75475;H3BPQ6	18	16	31.7	182	903361	1.18294e+06	858729	1.38877e+06	50146.4	82231	44957	42324.7	64422.3	26784.5	PSIP1	1.08345e+06	59111.5	44510.5	0.0545586	0.0410822	-4.19605	-4.60534
O75533;H7C341;B4DGZ4;A0A494C1M2;F8WC19	80	80	70.6	1648	1.09686e+07	4.65764e+07	1.99273e+07	4.16974e+07	21206.4	1.45855e+06	696633	74353.2	3.82877e+06	2.67529e+06	SF3B1	2.97924e+07	725463	2.1928e+06	0.0243506	0.0736027	-5.3599	-3.7641
O75643;A0A494C1A5	115	115	59.8	1432	6.57044e+06	1.55773e+07	8.99631e+06	1.26301e+07	1498.72	295834	134061	57077	1.05714e+06	539789	SNRNP200	1.09435e+07	143798	551334	0.01314	0.0503798	-6.24989	-4.31101
O75683	11	11	38.5	86	434715	1.24604e+06	286303	1.36152e+06	64470.2	67254.7	93464.9	112631	74278.5	128440	SURF6	832144	75063.3	105117	0.0902047	0.12632	-3.47065	-2.98484
O75844	13	13	31.2	140	467786	798461	657972	627698	58774.9	77723.4	80862.5	60772.4	175919	118254	ZMPSTE24	637979	72453.6	118315	0.113567	0.185453	-3.13838	-2.43087
O75928;A0A087WUY7;B4DGW0;K7ER97;K7EJT4;A0A0A0MS92	19	15	38	159	856104	2.63316e+06	1.01317e+06	2.22124e+06	48027.4	113072	29935.7	76445.8	161594	139899	PIAS2	1.68092e+06	63678.4	125980	0.0378831	0.074947	-4.7223	-3.73799
O75964;E9PN17;A0A3B3ITX4;A0A3B3IRW3	6	6	70.9	100	827360	2.1769e+06	551941	2.15431e+06	49596.3	97184.8	60597.2	50395.4	100161	31107.6	ATP5L	1.42763e+06	69126.1	60554.6	0.0484202	0.0424162	-4.36825	-4.55924
O76021;J3QSV6;I3L3U9;I3L3C4;I3L234;I3L1A3;J3KPU7;I3L2F2;I3L4T8;I3L1Y4	37	37	64.9	609	4.32852e+06	1.16731e+07	6.17107e+06	1.09769e+07	17725.2	546651	511544	66439.8	1.66842e+06	819440	RSL1D1	8.28742e+06	358640	851434	0.0432753	0.102738	-4.53031	-3.28296
O94822;H7BYG8;S4R3T2	15	15	11.6	61	262093	55011	229670	94222.7	69238.3	317141	132649	130760	140038	420627	LTN1	160249	173009	230475	1.07963	1.43823	0.110534	0.524291
O94842;A0A669KB71;O15405;O94900	12	10	25.4	190	1.52432e+06	5.71516e+06	1.77079e+06	5.44761e+06	256521	572633	476154	58461.2	1.06951e+06	814757	TOX4	3.61447e+06	435103	647576	0.120378	0.179162	-3.05436	-2.48066
O95197;F5H891;F5GWG7;F5H617	4	3	6.9	44	132269	187757	9698.3	358900	95681	18966.1	24806.5	40730.9	32950.3	30774.7	RTN3	172156	46484.5	34818.6	0.270014	0.202251	-1.88889	-2.30578
O95400	16	16	61.9	321	3.14265e+06	1.8408e+07	4.9793e+06	1.6355e+07	44590.3	1.67517e+06	591154	210422	2.7198e+06	2.32616e+06	CD2BP2	1.07212e+07	770304	1.75212e+06	0.0718483	0.163425	-3.7989	-2.6133
O95433;G3V438;H0YJG7;H0YJ63;G3V3W9	13	10	45.3	103	265658	324789	395992	41220.4	64134.6	98899.9	66759.4	124903	161605	100126	AHSA1	256915	76598	128878	0.298145	0.501636	-1.74591	-0.995287
O95831;E9PMA0	19	19	38.8	193	838479	1.21713e+06	946694	569609	15124.3	25929.1	16275.3	30786.2	58179.2	34549.5	AIFM1	892977	19109.6	41171.6	0.0213998	0.046106	-5.54626	-4.4389
P00338;F5GXY2;F5GYU2;F5GXH2;F5H5J4;F5H6W8;F5GZQ4;F5H8H6;F5GXC7;F5GXU1;Q6ZMR3;F5H5G7;A0A087WUM2	34	27	91.9	890	8.59887e+06	2.74736e+07	1.09967e+07	2.7545e+07	26373.8	3.62148e+06	3.12271e+06	908444	5.19982e+06	3.89636e+06	LDHA	1.86535e+07	2.25685e+06	3.33487e+06	0.120988	0.17878	-3.04706	-2.48375
P00387;B1AHF3	19	19	68.1	302	2.0682e+06	3.62782e+06	2.43402e+06	1.94943e+06	49888.8	345397	100592	20695.8	713756	272241	CYB5R3	2.51987e+06	165292	335564	0.0655957	0.133167	-3.93025	-2.90869
P00403	7	7	44.9	59	381411	208068	214928	208202	30719.1	65360.2	36873.5	17352.6	206819	131057	MT-CO2	253152	44317.6	118410	0.175063	0.467741	-2.51406	-1.09622
P00492	12	12	65.6	172	467242	1.95233e+06	1.00645e+06	1.19683e+06	33671.1	144635	15923	11602	429073	254350	HPRT1	1.15571e+06	64742.9	231675	0.0560199	0.200461	-4.15792	-2.31861
P00505	25	25	58.4	367	1.41534e+06	4.92868e+06	1.08131e+06	4.30359e+06	43211.8	564671	592475	212386	817912	752370	GOT2	2.93223e+06	400119	594223	0.136456	0.202652	-2.8735	-2.30292
P00558	27	22	80.1	276	307702	3.40604e+06	511000	3.2878e+06	269508	448666	502938	42232.2	494148	422840	PGK1	1.87813e+06	407037	319740	0.216724	0.170243	-2.20607	-2.55433
P02760;S4R471;S4R3Y4	4	4	12.8	153	310998	1.47099e+06	154066	2.2033e+06	1.45682e+06	146150	360240	7.17447e+06	2.90006e+06	2.29514e+06	AMBP	1.03484e+06	654405	4.12322e+06	0.632374	3.98441	-0.66115	1.99437
P04075;J3KPS3;H3BQN4;H3BUH7;H3BPS8;H3BR04;H3BMQ8;H3BU78;H3BR68;P05062;A0A087WXX2;A0A3B3IS80	30	28	86.3	380	320656	4.63288e+06	620487	4.5639e+06	36521.5	571570	441669	476942	527384	486639	ALDOA	2.53448e+06	349920	496988	0.138064	0.196091	-2.85659	-2.35041
P04350;M0QY85;M0QY37;M0QX14;M0QZL7;M0QYM7;M0R278;M0R042;M0R2T4;M0R1I1;A0A075B724	24	3	58.3	12	95474.5	223754	132560	267448	27545.7	28896.4	105255	46188.5	25979.6	48482.1	TUBB4A	179809	53899.2	40216.7	0.299758	0.223664	-1.73813	-2.1606
P04406;E7EUT5;O14556	29	29	91	1017	1.40078e+07	4.70637e+07	2.3284e+07	3.57365e+07	1.6537e+06	1.04874e+07	8.41241e+06	3.49036e+06	1.556e+07	1.19459e+07	GAPDH	3.0023e+07	6.85117e+06	1.03321e+07	0.228197	0.344139	-2.13165	-1.53894
P04637;A0A0U1RQC9;A0A087WZU8;J3KP33;A0A087X1Q1;E7EQX7;E7ESS1;E9PFT5;A0A087WXZ1;A0A087WT22;E7EMR6;E9PCY9;S4R334	20	20	61.1	203	1.89083e+06	1.99586e+06	1.63265e+06	1.13031e+06	17530.4	32473.9	19273.6	35102.1	81952.3	75418.8	TP53	1.66241e+06	23092.6	64157.7	0.013891	0.0385932	-6.1697	-4.69551
P04843;B7Z4L4;F8WF32	33	33	65.2	471	2.52249e+06	4.4364e+06	2.70862e+06	5.01056e+06	88676.2	253977	121299	37770	699666	472581	RPN1	3.66952e+06	154651	403339	0.0421447	0.109916	-4.5685	-3.18553
P04844;Q5JYR7;Q5JYR4;Q5JYR3;H0Y5M1	23	18	48.5	227	963314	1.10059e+06	1.37273e+06	1.19993e+06	28191.8	91010.8	12068	49351.8	129979	108869	RPN2	1.15914e+06	43756.8	96066.6	0.0377493	0.0828773	-4.72741	-3.59288
P05023;P50993;B1AKY9;H0Y7C1;Q5TC01;P54707;P20648;Q5TC02;M0QXF2;E9PRA5;Q5TC05;A0A669K9X0	32	20	37.3	339	1.3545e+06	2.37009e+06	1.02613e+06	2.82664e+06	72937.2	164161	45880	56664.8	125692	149788	ATP1A1	1.89434e+06	94326	110715	0.0497936	0.0584451	-4.3279	-4.09677
P05026;V9GYR2	4	4	16.2	31	87934.5	76989.3	475995	31196.4	107278	5108.96	56298.8	85639	128496	87234.6	ATP1B1	168029	56228.7	100456	0.334637	0.597852	-1.57933	-0.742139
P05109	5	5	67.7	30	530441	1.48303e+06	680589	1.31922e+06	123158	107718	79913.5	180804	166074	142527	S100A8	1.00332e+06	103597	163135	0.103254	0.162596	-3.27573	-2.62064
P05141;Q9H0C2	29	13	61.4	702	1.26144e+07	3.58229e+07	1.12529e+07	3.25123e+07	405196	6.20523e+06	5.03934e+06	2.32985e+06	8.24195e+06	5.913e+06	SLC25A5	2.30506e+07	3.88326e+06	5.49493e+06	0.168466	0.238385	-2.56947	-2.06863
P05165;A0A1B0GU58;A0A1B0GWI4;A0A1B0GUX9;A0A1B0GWA1;A0A1B0GTR1;H0Y5U0;Q5JTW6;Q5JVH2;H0Y4B9;H0Y798;A0A2R8Y725	75	75	83.5	2541	1.32822e+07	3.03117e+07	8.85884e+06	4.62565e+07	3.52505e+06	3.55829e+07	2.93088e+07	9.88107e+06	5.16259e+07	4.21358e+07	PCCA	2.46773e+07	2.28056e+07	3.45476e+07	0.924152	1.39997	-0.113798	0.4854
P05204;Q15651;A0A087WZE9	5	5	45.6	49	195176	71821.6	147572	47329.4	176297	255069	283252	221667	702674	513649	HMGN2	115475	238206	479330	2.06284	4.15095	1.04463	2.05344
P05388;F8VWS0;F8VU65;G3V210;F8VQY6;F8VPE8;F8VRK7;F8VW21;F8VZS0;F8VWV4;F8VS58;F8W1K8	17	6	53.3	334	1.9546e+06	5.07245e+06	2.92234e+06	4.25182e+06	100670	1.26644e+06	898629	112844	1.71205e+06	1.14747e+06	RPLP0	3.5503e+06	755246	990786	0.212727	0.279071	-2.23292	-1.8413
P05423;E5RHT4	8	8	25.9	26	99896.4	79490.8	38641.5	140058	83201.9	129124	59748.4	24071.8	76580.8	35980	POLR3D	89521.8	90691.4	45544.2	1.01307	0.50875	0.018728	-0.974971
P05455;E7ERC4;E9PGX9;E9PFL9	29	29	56.1	320	1.28085e+06	3.93267e+06	2.10391e+06	2.62161e+06	93131.8	201628	225691	21350.4	435857	241853	SSB	2.48476e+06	173484	233020	0.0698192	0.0937797	-3.84023	-3.41458
P06493;A0A024QZP7;A0A087WZZ9;E5RIU6	22	20	81.5	490	2.96439e+06	7.9042e+06	3.13447e+06	6.26995e+06	64381.4	102423	52140	7582.14	597909	171068	CDK1	5.06826e+06	72981.6	258853	0.0143997	0.0510734	-6.11781	-4.29128
P06576;F8W079;F8W0P7	29	6	80.3	274	110239	2.83628e+06	247673	1.54658e+06	94730.7	18053.7	25404	33662.7	69455.3	26741	ATP5B	1.18519e+06	46062.8	43286.3	0.0388652	0.0365226	-4.68538	-4.77507
P06733;A0A2R8Y6G6;K7EM90;A0A2R8YEM5;A0A2R8Y879;K7ERS8;A0A2R8Y798;A0A2R8YEG5;A0A2R8Y6I8;E5RI09;E5RG95;K7EPM1;K7EKN2	43	40	85.9	627	1.45718e+06	7.65287e+06	1.97576e+06	7.71903e+06	354368	1.23071e+06	854633	545459	1.2455e+06	995131	ENO1	4.70121e+06	813238	928698	0.172985	0.197544	-2.53128	-2.33975
P06744;A0A2U3TZU2;K7EQ48;A0A2R8Y6C7;A0A0J9YXP8;A0A0J9YYH3;A0A0J9YX90;K7ERC6;K7EPY4;K7EP41;K7ENA0;A0A0J9YXM3;K7ELR7;A0A2R8YF08;K7ERK8;K7EIL4;A0A0J9YXH9;A0A0J9YYI8;K7ESF4	37	29	69.2	1172	2.15535e+07	4.85892e+07	2.5212e+07	4.38715e+07	246542	6.54645e+06	4.80351e+06	1.38361e+06	9.96754e+06	7.83282e+06	GPI	3.48066e+07	3.8655e+06	6.39466e+06	0.111057	0.18372	-3.17063	-2.44442
P06748;E5RI98;E5RGW4	17	17	60.5	483	7.95807e+06	2.39964e+07	1.21262e+07	2.59428e+07	453537	4.86744e+06	1.28625e+06	175490	4.06812e+06	2.95269e+06	NPM1	1.75059e+07	2.20241e+06	2.39877e+06	0.12581	0.137027	-2.99068	-2.86747
P06858;E7EW14;E5RJI0	3	3	10.5	16	1.95792	14.0176	2.46504	20.747	21988.8	103713	54452.6	109341	44607.5	97366.4	LPL	9.7969	60051.3	83771.6	6129.63	8550.83	12.5816	13.0618
P07099;B1AQP8	24	17	67.5	178	826041	1.02466e+06	553143	301606	35452.2	68470.2	30531.1	32181.3	139910	44102.7	EPHX1	676363	44817.8	72064.6	0.066263	0.106547	-3.91565	-3.23043
P07195;A0A5F9ZHM4;A0A3B3IS95;A8MW50;C9J7H8;F5H793	31	29	76.6	885	8.26586e+06	2.24003e+07	1.00833e+07	2.80756e+07	252571	5.23267e+06	4.84923e+06	1.39809e+06	8.1835e+06	6.31221e+06	LDHB	1.72063e+07	3.44482e+06	5.29793e+06	0.200208	0.307907	-2.32043	-1.69943
P07355;H0YN42;H0YMU9;H0YMD0;A6NMY6;H0YM50;H0YKS4;H0YNP5;H0YN28;H0YL33;H0YMM1;H0YKX9;H0YMT9;H0YLV6;H0YKZ7;H0YMW4;H0YKL9;H0YKV8;H0YNA0;H0YMD9;H0YN52;H0YNB8;H0YKN4;H0YLE2	30	30	72.6	490	2.05722e+06	6.0035e+06	3.17981e+06	4.63193e+06	122390	185635	167866	167736	359251	296712	ANXA2	3.96812e+06	158630	274566	0.0399763	0.0691932	-4.64471	-3.85323
P07437;Q5JP53;Q5ST81;A6NNZ2;Q9H4B7;G3V2A3;CON__ENSEMBL:ENSBTAP00000025008;G3V5W4;G3V2R8;G3V3R4;G3V2N6	31	8	65.3	928	6.00817e+06	1.73388e+07	8.29845e+06	1.28568e+07	368063	4.21306e+06	3.29677e+06	1.84428e+06	4.15057e+06	3.76437e+06	TUBB	1.11255e+07	2.62596e+06	3.25307e+06	0.23603	0.292397	-2.08296	-1.774
P07737;K7EJ44;I3L3D5;CON__P02584	10	10	85	80	79755.5	59638.3	49030.5	68464	98783.7	65454.1	18607.4	126329	18291.6	25929.9	PFN1	64222.1	60948.4	56850.1	0.949026	0.885211	-0.0754807	-0.175906
P07814;V9GYZ6;V9GZ76	89	89	68.8	1030	6.00617e+06	6.62598e+06	5.58138e+06	5.23611e+06	1641.2	58202.2	23374.9	15982.9	203022	82703.7	EPRS	5.86241e+06	27739.4	100570	0.00473175	0.017155	-7.72341	-5.86523
P07900;Q14568	69	34	72.8	1263	9.92316e+06	2.68026e+07	7.39289e+06	2.45104e+07	288647	3.85935e+06	2.95242e+06	1.22561e+06	5.38125e+06	4.3995e+06	HSP90AA1	1.71573e+07	2.3668e+06	3.66879e+06	0.137948	0.213833	-2.85781	-2.22544
P08238	67	27	78.6	851	5.70984e+06	1.56274e+07	4.80126e+06	1.37771e+07	47819.1	2.18605e+06	1.53722e+06	313781	3.74984e+06	2.31558e+06	HSP90AB1	9.97889e+06	1.25703e+06	2.1264e+06	0.125969	0.21309	-2.98886	-2.23047
P08243;F8WEJ5;C9J057;C9JT45;C9JM09;C9JLN6	32	32	64.5	670	4.8094e+06	1.43963e+07	7.88417e+06	1.11075e+07	76118.3	143985	32007.5	50798.1	787225	558688	ASNS	9.54933e+06	84036.9	465571	0.0088003	0.0487543	-6.82823	-4.35833
P08670;B0YJC4;B0YJC5;A0A1B0GTT5;A0A1B0GVG8;P17661;Q16352;H7C5W5;P07196;F8W835	30	25	62.7	255	906026	937892	617896	680092	37677.6	53642.6	89902.6	93959.4	198062	222756	VIM	785476	60407.6	171593	0.0769056	0.218457	-3.70077	-2.19458
P08758;D6RBE9;D6RBL5;E9PHT9;D6RCN3	21	21	65	137	12671.5	767737	104330	449106	54843.3	61488.1	41402.1	60124.8	509358	86196	ANXA5	333461	52577.8	218560	0.157673	0.655428	-2.66499	-0.609491
P09429;Q5T7C4;B2RPK0	14	10	47.9	99	809219	487996	224040	397710	32016	47849.7	62077.3	77830.8	183407	112188	HMGB1	479741	47314.3	124475	0.0986247	0.259463	-3.34191	-1.9464
P09622;E9PEX6;F8WDM5;A0A1W2PR83;F2Z2E3	10	10	30.1	62	226310	437951	246725	181143	67426.3	2053.58	87385.3	107857	255056	2845.9	DLD	273032	52288.4	121919	0.19151	0.446539	-2.38451	-1.16314
P09661;H0YKK0;H0YMA0	14	9	68.6	86	402045	1.43832e+06	942036	1.09174e+06	78189.3	42200.5	46688.7	82640.7	128209	115962	SNRPA1	968536	55692.8	108937	0.0575021	0.112476	-4.12024	-3.15231
P09669	8	8	52	69	536795	169724	113874	23268.7	96867.1	84224.1	60572.5	215399	17329.5	5756.21	COX6C	210915	80554.6	79495	0.381928	0.376905	-1.38863	-1.40773
P09874;Q5VX84;Q5VX85	81	81	68.7	2269	3.05983e+07	8.36161e+07	3.87992e+07	7.33818e+07	62590.3	8.21679e+06	6.26778e+06	1.94145e+06	1.50821e+07	1.02388e+07	PARP1	5.65988e+07	4.84905e+06	9.08746e+06	0.0856741	0.160559	-3.545	-2.63882
Q71UI9;P0C0S5;C9J0D1;A0A494C189;C9J386	7	5	56.2	139	3.58742e+06	1.99804e+06	2.10229e+06	3.52725e+06	32273	1.3869e+06	1.14177e+06	50315.8	2.09945e+06	1.72402e+06	H2AFV	2.80375e+06	853647	1.29126e+06	0.304466	0.460547	-1.71565	-1.11858
P0DPA2	8	8	19.3	22	1.95792	14.0176	2.46504	20.747	59012.3	4.75596e+06	3.01602e+06	6.13671	6.18356	5.36921	P0DPA2	9.7969	2.61033e+06	5.89649	266445	0.601873	18.0235	-0.732468
P10412;P16401	19	3	39.7	525	3.44986e+07	1.48923e+08	3.65922e+07	1.49019e+08	51549	7.29039e+06	8.20798e+06	1.79843e+06	2.33613e+07	1.83961e+07	HIST1H1E	9.22582e+07	5.1833e+06	1.45186e+07	0.0561826	0.157369	-4.15373	-2.66777
P11142;E9PKE3;E9PNE6;E9PN89;A8K7Q2;E9PLF4;E9PQQ4;E9PQK7;E9PK54;P54652;E9PPY6;E9PN25;E9PI65;E9PS65;E9PM13	35	30	62.5	456	895509	3.48964e+06	1.08965e+06	1.03835e+06	31294	461077	361653	40596.4	429158	441709	HSPA8	1.62829e+06	284674	303821	0.174831	0.18659	-2.51597	-2.42206
P11387;H0YBR3;H0YAR3;H0YC03;E5RGE7;E5RGR4;E5RFE3	37	31	45.4	405	2.53068e+06	4.08203e+06	1.90924e+06	4.47368e+06	12149.2	15619.9	59894.7	6063.35	428827	163412	TOP1	3.24891e+06	29221.3	199434	0.00899418	0.061385	-6.79679	-4.02597
P11388;J3KTB7	88	68	54	1058	6.80258e+06	1.25696e+07	6.92001e+06	1.15164e+07	1856.65	277479	64886.7	14170.4	745894	207532	TOP2A	9.45214e+06	114741	322532	0.0121391	0.0341226	-6.36419	-4.87313
P11498;A0A494C016;A0A494C101;A0A494C0T2;A0A494BZT5	117	78	85.1	3695	1.6771e+07	4.51308e+07	1.53225e+07	6.46814e+07	1.02311e+07	5.57487e+07	4.56991e+07	1.97567e+07	7.08711e+07	6.14002e+07	PC	3.54764e+07	3.72263e+07	5.0676e+07	1.04933	1.42844	0.069462	0.514442
P11586;V9GYY3;A0A384N5Y3;F5H2F4;V9GZ78;A0A494C1T2	47	46	62.7	382	1.33713e+06	2.57984e+06	1.29837e+06	2.09933e+06	38615.7	49550.3	42218	28048	168570	31272.6	MTHFD1	1.82866e+06	43461.3	75963.5	0.0237667	0.0415404	-5.39491	-4.58934
P11766;H0YAG8;D6RFE4;D6RAY0;D6R9G2	12	12	36.6	111	350059	277717	334282	229899	50831.8	74329.8	50070.9	197650	26899.3	6276.15	ADH5	297989	58410.8	76941.8	0.196016	0.258203	-2.35095	-1.95342
P12236	27	6	67.8	336	2.20421e+06	5.38449e+06	2.36277e+06	4.50659e+06	40670.1	672035	592993	67316.2	1.19206e+06	957709	SLC25A6	3.61451e+06	435233	739030	0.120413	0.204462	-3.05394	-2.2901
P12277;H0YJG0;G3V4N7;H0YJK0;G3V461;G3V2I1	23	23	75.9	430	1.56324e+06	5.34641e+06	1.38588e+06	5.05013e+06	121177	964907	399278	615141	678739	670857	CKB	3.33642e+06	495120	654912	0.148399	0.196292	-2.75245	-2.34893
P12532;F8WCN3;C9JSQ1;C9J995;C9J8F6;C9JJX8;C9J6W7;C9JT96	13	11	48.7	92	227697	186979	245126	132794	58316.7	80108.9	73492.6	131897	14113.6	7551.56	CKMT1A	198149	70639.4	51187.4	0.356496	0.258328	-1.48804	-1.95273
P12956;B1AHC9	53	53	71.9	1057	1.0065e+07	2.8235e+07	1.26062e+07	2.36718e+07	97756.5	2.35061e+06	1.7319e+06	183001	4.63226e+06	3.3367e+06	XRCC6	1.86445e+07	1.39342e+06	2.71732e+06	0.0747364	0.145744	-3.74204	-2.77849
P13010;C9JZ81;H7C0H9	51	51	79.4	884	4.52798e+06	7.71571e+06	4.53609e+06	7.22577e+06	10669.6	1.46564e+06	571727	9973.48	3.07904e+06	1.85798e+06	XRCC5	6.00139e+06	682677	1.649e+06	0.113753	0.274769	-3.13602	-1.86371
P13073;H3BN72;H3BNV9;H3BPG0;Q86WV2;H3BNI5	10	10	41.4	190	1.42425e+06	3.7849e+06	657596	3.5352e+06	76497.3	397401	267543	75129.3	755739	538199	COX4I1	2.35049e+06	247147	456356	0.105147	0.194154	-3.24952	-2.36473
P13639;M0R0I6	74	72	76.5	1710	1.38169e+07	4.03251e+07	2.03078e+07	3.36023e+07	242567	3.8501e+06	3.11082e+06	734037	6.98663e+06	4.64342e+06	EEF2	2.7013e+07	2.40116e+06	4.12136e+06	0.0888891	0.152569	-3.49185	-2.71246
P13667;A0A499FI48;C9JMN9	37	37	51.8	353	2.84197e+06	551548	1.85722e+06	1.43854e+06	12875.5	33326.2	7377.54	27834.3	223427	65671	PDIA4	1.67232e+06	17859.7	105644	0.0106796	0.0631722	-6.54899	-3.98457
P13796;Q5TBN3;Q5TBN5	31	27	57.9	211	468417	388741	661653	594383	25482.9	17591.2	56774.4	44122.7	341844	329610	LCP1	528298	33282.8	238525	0.0630001	0.451498	-3.9885	-1.14721
P13797;A0A0A0MSQ0;U3KQI3;H7C4N2;F2Z2Z9	33	27	61.6	297	781335	1.13182e+06	1.36635e+06	1.112e+06	36382.5	50600.5	37459.7	39701.7	158554	83997.9	PLS3	1.09788e+06	41480.9	94084.6	0.0377828	0.0856968	-4.72613	-3.54461
P13807;M0QYU1	7	7	12.3	25	28502.5	102602	19454.5	167123	73743.1	105641	75379.6	18503.1	16980.7	33570.5	GYS1	79420.5	84921.2	23018.1	1.06926	0.289826	0.0966138	-1.78674
P13984	16	16	71.9	96	416804	559988	373397	325075	92669.6	136919	150449	109107	22191.2	1987.79	GTF2F2	418816	126679	44428.6	0.30247	0.106082	-1.72514	-3.23675
P14174	3	3	35.7	58	85919.9	144402	79822	95888.8	55381.2	23523.8	32191.5	68315.1	60631.5	21355.9	MIF	101508	37032.2	50100.8	0.36482	0.493564	-1.45474	-1.01869
P14324;A0A087X1D8;A0A087X090;A0A087WVN4;A0A087WTP2	10	10	31.3	157	962483	1.31321e+06	673559	1.00307e+06	82615.1	109824	75442.8	56132	185369	153503	FDPS	988082	89294	131668	0.090371	0.133256	-3.468	-2.90773
P14618;B4DNK4	52	4	83.4	1214	1.0664e+07	2.69677e+07	1.44902e+07	2.18052e+07	149563	5.38522e+06	4.35765e+06	1.29089e+06	8.62999e+06	6.32111e+06	PKM	1.84818e+07	3.29748e+06	5.414e+06	0.178418	0.292937	-2.48667	-1.77134
P14868;H7BZ35;C9J7S3;C9JLC1;H7C278;C9JQM9	33	33	75.6	465	1.67154e+06	4.61238e+06	1.79119e+06	3.19765e+06	101514	220652	150369	18341.9	572225	328454	DARS	2.81819e+06	157512	306340	0.0558911	0.108701	-4.16124	-3.20156
P14923;C9JTX4;C9J826;C9JK18;C9JKY1;C9JPI2;K7ERP3	30	27	49.7	175	195700	114042	94913.5	94902.4	224944	189523	445306	809955	77825.5	7.47509e+06	JUP	124890	286591	2.78762e+06	2.29475	22.3207	1.19834	4.48031
P15880;H0YEN5;E9PQD7;E9PMM9;I3L404;E9PPT0;E9PM36;H3BNG3;H0YE27	19	19	63.1	513	7.1545e+06	1.9605e+07	8.09563e+06	1.71822e+07	38202.4	2.39057e+06	1.73546e+06	683062	3.72168e+06	2.4124e+06	RPS2	1.30093e+07	1.38808e+06	2.27238e+06	0.106698	0.174673	-3.22839	-2.51727
P15924	37	37	14.9	134	192777	116795	6904.61	191108	466182	570153	1.04575e+06	1.4321e+06	425745	4.57199e+06	DSP	126896	694027	2.14328e+06	5.46924	16.89	2.45134	4.0781
P16403	18	3	40.4	77	6.92867e+06	289725	3.45542e+06	9.75416e+06	17382.6	2.13261e+06	449990	156561	5.49517e+06	2.81004e+06	HIST1H1C	5.107e+06	866662	2.82059e+06	0.169701	0.552299	-2.55893	-0.856479
P16615;H7C5W9;Q93084;J3QSY6;A0A0C4DH86	39	28	40.8	486	2.71991e+06	3.06605e+06	1.90131e+06	3.15705e+06	81063.2	124794	67609.8	27136.8	252866	88270.6	ATP2A2	2.71108e+06	91155.5	122758	0.0336233	0.04528	-4.89439	-4.46498
P16949;A2A2D0	10	7	57	106	768467	3.25029e+06	873602	2.77391e+06	18690.4	219639	50585.4	43547.2	436902	361312	STMN1	1.91657e+06	96304.9	280587	0.0502486	0.146401	-4.31477	-2.772
P17612;Q15136;K7ERP6;K7ENJ5	13	4	33.9	96	222441	486452	302503	194270	44556.7	13492.1	29597.9	114236	49852.1	9028.3	PRKACA	301416	29215.6	57705.4	0.0969277	0.191447	-3.36695	-2.38498
P17844;J3KTA4;J3QRQ7;J3QSF1;J3KRZ1;J3KRX8;J3KTQ4;J3QR02;X6RLV5;J3QRN5;J3QS79;J3QKN9;J3QLG9;J3QR62	31	22	54.2	426	1.93537e+06	8.43509e+06	2.26331e+06	7.98192e+06	97673.3	732326	484862	85917.9	1.34683e+06	1.02161e+06	DDX5	5.15392e+06	438287	818119	0.0850395	0.158737	-3.55572	-2.65529
P17858;F8WEU2	28	23	50.6	362	1.683e+06	2.83974e+06	1.62416e+06	1.26005e+06	19389.7	28720.2	14395.8	31055.2	194233	60538.7	PFKL	1.85174e+06	20835.3	95275.7	0.0112517	0.051452	-6.47371	-4.28063
P17987;E7ERF2;E7EQR6;F5H282;F5GZ03;F5H136;F5H676;F5H726;F5GZI8;F5H7Y1;F5GYL4	35	35	75.9	534	1.89462e+06	4.6044e+06	2.07627e+06	3.86062e+06	50832.1	84567.4	143328	43050.9	284747	166099	TCP1	3.10898e+06	92909.1	164632	0.0298842	0.0529539	-5.06447	-4.23912
P18077;C9K025;F8WBS5;F8WB72	11	11	47.3	106	1.12592e+06	836880	293969	1.60053e+06	40170.1	64120.1	33406.6	25119.5	135118	54892.8	RPL35A	964324	45898.9	71710.1	0.047597	0.0743631	-4.39298	-3.74927
P18085;C9JPM4;C9JAK5;U3KQF2	13	8	65.6	82	219664	557778	377363	515551	66578.8	85105.1	53445.5	96958	36280.3	11180.3	ARF4	417589	68376.5	48139.5	0.163741	0.11528	-2.61051	-3.11679
P18124;A8MUD9;C9JIJ5;C9JZ88	22	22	57.7	607	8.48825e+06	1.84487e+07	1.06704e+07	1.81118e+07	63113.6	2.24255e+06	1.61688e+06	526045	3.59518e+06	2.54399e+06	RPL7	1.39298e+07	1.30751e+06	2.22174e+06	0.0938647	0.159496	-3.41327	-2.64841
P18583;J3QSZ5;H7C2G8;H7C1S4;H7C257	53	20	27.5	475	3.75221e+06	1.08323e+07	4.53121e+06	1.06334e+07	57879.2	86845.7	59406	66607.5	320725	498030	SON	7.4373e+06	68043.7	295121	0.00914897	0.0396812	-6.77217	-4.6554
P18669;P15259;Q8N0Y7	18	18	76	238	833779	788823	1.03725e+06	619970	25222.8	35030.8	41978.2	77539.2	137940	100917	PGAM1	819956	34077.3	105465	0.0415599	0.128623	-4.58866	-2.95877
P18754;C9JW69;C9JRH2;C9J3R0;C9JMJ4;C9JQZ4	17	17	68.6	267	1.35008e+06	2.10406e+06	1.13761e+06	1.3661e+06	68809.6	88788.5	82376.5	19486	557282	216483	RCC1	1.48946e+06	79991.5	264417	0.0537049	0.177525	-4.2188	-2.49391
P19338;H7BY16;C9JYW2;C9JLB1;C9J1H7;C9JWL1	45	45	43.1	989	1.76371e+07	5.81207e+07	1.96708e+07	6.48441e+07	505640	7.64912e+06	5.83889e+06	2.30494e+06	1.37616e+07	1.03712e+07	NCL	4.00682e+07	4.66455e+06	8.81259e+06	0.116415	0.21994	-3.10265	-2.18482
P20340;Q9NRW1;F5H3K7;Q53S08;C9J0I2	10	4	50.5	139	675615	2.1059e+06	688433	2.21258e+06	136521	341578	261701	70701.1	603168	390376	RAB6A	1.42063e+06	246600	354749	0.173585	0.249712	-2.52629	-2.00166
P20618	12	12	51.9	193	779730	2.34594e+06	1.2664e+06	1.9211e+06	36304.1	72712	41820.5	70449	145019	141599	PSMB1	1.57829e+06	50278.9	119022	0.0318564	0.0754119	-4.97227	-3.72906
P21333;F8WE98;H0Y5F3;H0Y5C6;H7C2E7	88	3	42.6	1091	6.70657e+06	1.59961e+07	7.16415e+06	8.89855e+06	11574.5	820065	683566	426290	1.4792e+06	1.11339e+06	FLNA	9.69134e+06	505069	1.00629e+06	0.0521154	0.103834	-4.26215	-3.26765
P21796;C9JI87	13	13	62.5	160	517279	1.35893e+06	847573	1.38551e+06	155504	254715	352142	123745	305834	317982	VDAC1	1.02732e+06	254120	249187	0.247362	0.24256	-2.01531	-2.04359
P22087;M0QXL5;M0R299;M0R2Q4;M0R0P1;M0R2U2;M0R1H0;M0R2B0;M0QXC9	22	20	65.1	475	3.36561e+06	7.64116e+06	2.7825e+06	6.58129e+06	83294.8	943255	816134	85798.5	2.19299e+06	1.45906e+06	FBL	5.09264e+06	614228	1.24595e+06	0.120611	0.244657	-3.05157	-2.03117
P22102;F8WD69;C9JBJ1;C9JTV6;A0A140TA71;C9JZG2;C9JKQ7;H7C366	53	53	71.4	670	3.33179e+06	4.62862e+06	3.91636e+06	2.94917e+06	67963.1	107728	53929.3	32511.4	218243	93395	GART	3.70649e+06	76540.1	114716	0.0206503	0.0309502	-5.59769	-5.01391
P22234;E9PBS1;D6RF62	33	33	68.2	580	2.86057e+06	8.3853e+06	3.62245e+06	6.822e+06	4066.77	324532	212970	73036.3	930666	344162	PAICS	5.42258e+06	180523	449288	0.033291	0.082855	-4.90873	-3.59327
P22314;Q5JRR6;Q5JRR9;Q5JRS0;Q5JRS2;Q5JRS1;Q5JRS3	44	44	53.3	608	2.68498e+06	5.18188e+06	3.76161e+06	5.78261e+06	5838.89	404890	179378	32808.2	1.32507e+06	728057	UBA1	4.35277e+06	196703	695313	0.0451902	0.15974	-4.46785	-2.6462
P22626;A0A087WUI2	28	27	62.6	551	4.38125e+06	1.32344e+07	4.61947e+06	1.47729e+07	222101	1.84838e+06	1.28981e+06	137592	3.47721e+06	2.56059e+06	HNRNPA2B1	9.25199e+06	1.1201e+06	2.05846e+06	0.121066	0.222489	-3.04614	-2.1682
P22695;H3BRG4;H3BSJ9;H3BP04;H3BUE4;H3BUI9;A0A087WVZ4	17	17	53.6	207	811426	971226	614628	334152	491552	3.44757e+06	3.72291e+06	111092	4.87663e+06	37746.4	UQCRC2	682858	2.55401e+06	1.67516e+06	3.74018	2.45315	1.90311	1.29464
P23246;H0Y9K7;H0Y9U2	27	26	44.1	354	2.02888e+06	6.50111e+06	3.04189e+06	6.47591e+06	254537	638888	354997	121195	940127	431889	SFPQ	4.51195e+06	416141	497737	0.0922309	0.110315	-3.43861	-3.18029
P23284	17	17	67.1	269	2.17727e+06	4.13874e+06	835667	3.5755e+06	39767.3	310793	208367	70359.3	647497	537962	PPIB	2.68179e+06	186309	418606	0.0694718	0.156092	-3.84743	-2.67953
P23396;E9PL09;E9PPU1;F2Z2S8;H0YCJ7;H0YF32;H0YEU2;E9PSF4	29	15	84.8	735	1.26233e+07	3.62675e+07	1.44969e+07	3.04032e+07	12674.2	4.0244e+06	3.32826e+06	1.53525e+06	6.97138e+06	5.02891e+06	RPS3	2.34477e+07	2.45511e+06	4.51184e+06	0.104706	0.192421	-3.25559	-2.37766
P23526	27	27	51.2	635	4.07977e+06	1.13244e+07	4.40275e+06	1.22419e+07	75523.8	1.17412e+06	1.06688e+06	65951.7	1.83556e+06	1.43337e+06	AHCY	8.01219e+06	772176	1.11163e+06	0.0963752	0.138742	-3.37519	-2.84952
P24539;Q5QNZ2	18	18	59	217	1.10884e+06	1.49772e+06	972234	1.30605e+06	16861.8	41640.5	5093.39	46610.2	170042	84268.6	ATP5F1	1.22121e+06	21198.6	100307	0.0173586	0.0821372	-5.8482	-3.60582
P25205;J3KQ69;A0A499FHX9	47	40	55.9	563	3.08304e+06	7.49606e+06	3.79091e+06	5.12667e+06	7399.83	397224	248512	22097.3	552940	413602	MCM3	4.87417e+06	217712	329547	0.0446665	0.0676109	-4.48466	-3.8866
P25685;M0R080;M0QYT3;M0QXK0;M0R1D6;M0QZD0;M0R128;A0A1B0GX60;Q9UDY4	20	20	50.6	236	1.49174e+06	3.59347e+06	1.36992e+06	3.04439e+06	28092	51783.4	19320.7	31920.3	115335	52672.4	DNAJB1	2.37488e+06	33065.4	66642.4	0.013923	0.0280614	-6.16639	-5.15527
P25705;K7EK77;K7ERX7;K7ENJ4;K7EJP1;K7EQH4;K7ESA0	37	37	63.7	504	1.5925e+06	5.49152e+06	1.24556e+06	5.0871e+06	54768.7	549033	436466	276318	1.01789e+06	934859	ATP5A1	3.35417e+06	346756	743024	0.103381	0.221522	-3.27396	-2.17448
P26038;V9GZ54	38	25	57.2	475	2.28139e+06	4.14832e+06	2.42985e+06	2.87936e+06	47583	297969	89826.3	60235.7	348692	270967	MSN	2.93473e+06	145126	226631	0.0494513	0.0772239	-4.33785	-3.69481
P26196;Q8IV96	26	26	75.4	346	2.47219e+06	4.60972e+06	2.36705e+06	3.07981e+06	18332.7	21290.7	9812.02	29396.3	325066	64017.2	DDX6	3.13219e+06	16478.5	139493	0.005261	0.0445353	-7.57045	-4.48891
P26368;K7ENG2;K7ELP8	14	14	47.2	225	1.29867e+06	7.36932e+06	4.09627e+06	6.75174e+06	179367	551877	404023	7725.12	928106	519211	U2AF2	4.879e+06	378422	485014	0.0775614	0.0994085	-3.68852	-3.33049
P26373;J3QSB4;H3BTH3;J3KS98;H3BUK8	18	18	56.9	289	4.91143e+06	1.0761e+07	3.40896e+06	1.0795e+07	82259.3	935637	569654	121619	1.49168e+06	1.17128e+06	RPL13	7.4691e+06	529183	928192	0.0708497	0.124271	-3.81909	-3.00844
P26599;A0A0U1RRM4;A6NLN1;A0A0D9SF20;K7EKJ7;K7EK45;A0A087WU68;K7ELW5	24	12	62.1	683	6.07924e+06	9.83899e+06	8.38146e+06	9.39883e+06	359374	5.01546e+06	2.99387e+06	445421	7.14481e+06	5.32113e+06	PTBP1	8.42463e+06	2.78957e+06	4.30379e+06	0.331121	0.510858	-1.59457	-0.969006
P26639;D6R9F8;D6RCA5;D6RDJ6;D6RBR8;D6RJ97;D6RHV7;D6RCS6	53	48	74.4	858	6.83696e+06	1.69852e+07	8.82391e+06	1.59716e+07	3226.05	522391	326374	24781.4	2.06051e+06	1.05164e+06	TARS	1.21544e+07	283997	1.04565e+06	0.0233657	0.08603	-5.41946	-3.53902
P26640;A0A140T936;A0A140T954;H0Y426;A2ABF4;A0A0G2JJT9;A0A140T904	66	66	62.9	851	4.78877e+06	1.03864e+07	6.65559e+06	6.27143e+06	30718.2	192318	128646	5617.69	463536	220948	VARS	7.02554e+06	117227	230034	0.0166859	0.0327425	-5.90523	-4.93269
P26641	32	32	75.5	846	8.35183e+06	2.78569e+07	1.00401e+07	2.58289e+07	143891	3.6074e+06	2.3448e+06	872065	4.52347e+06	3.05899e+06	EEF1G	1.80195e+07	2.03203e+06	2.81818e+06	0.112769	0.156396	-3.14856	-2.67672
P27694;I3L4R8	30	25	54.1	537	3.61092e+06	1.05501e+07	4.75206e+06	7.80296e+06	83538	743103	579124	47242.7	1.29275e+06	1.00116e+06	RPA1	6.67902e+06	468588	780385	0.0701583	0.116841	-3.83324	-3.09738
P27695;G3V3M6;G3V5Q1;G3V3C7;A0A0C4DGK8;H7C4A8;G3V5D9;G3V5M0;G3V359;G3V3Y6;G3V2D9	24	24	74.8	414	3.15153e+06	5.5027e+06	4.476e+06	6.41748e+06	106825	119203	145990	16645.1	704124	230403	APEX1	4.88693e+06	124006	317057	0.0253751	0.0648787	-5.30044	-3.94611
P27824;H0Y9Q7;D6RAU8;D6RB85;D6RDP7;D6RGY2;D6RFL1;D6RAQ8;D6RHJ3;D6RD16;H0Y9H1	17	17	31.2	208	1.37109e+06	834137	1.20728e+06	944653	134754	350741	298991	66625	731985	444100	CANX	1.08929e+06	261495	414236	0.24006	0.380281	-2.05853	-1.39486
P28715;A0A1W2PS85;R4GMW8;A0A090HNM7;A0A494C0S2;A0A494C113;F2Z2A1	48	48	46.1	409	1.72187e+06	3.58895e+06	1.60989e+06	4.77577e+06	14241.4	23697	14860.8	65612.6	452123	38526.9	ERCC5	2.92412e+06	17599.7	185421	0.00601882	0.0634108	-7.3763	-3.97913
P29144;Q5VZU9;A0A494C1B8;A0A494C0U1;A0A494C1S4;A0A494C1L2;A0A494C0A3;A0A494C0X4;A0A494C1S6;A0A494C159	28	28	31.8	160	273757	112437	393213	78832.9	34110.5	9012.01	103427	66855.9	110999	92114.8	TPP2	214560	48849.7	89989.8	0.227674	0.419416	-2.13496	-1.25355
P29401;A0A0B4J1R6;E9PFF2;F8W888;F8WAX4	36	36	69	1028	9.22676e+06	2.54203e+07	1.04942e+07	2.14499e+07	28254.9	2.5376e+06	1.76086e+06	249453	4.25564e+06	2.77319e+06	TKT	1.66478e+07	1.44224e+06	2.42609e+06	0.0866325	0.145731	-3.52895	-2.77862
P30041	24	24	82.1	445	2.86982e+06	1.0339e+07	5.89575e+06	1.21472e+07	50660.3	650974	537952	93172.7	1.41243e+06	1.03633e+06	PRDX6	7.81295e+06	413195	847310	0.052886	0.108449	-4.24097	-3.20491
P30050	8	8	64.8	266	3.43095e+06	5.73406e+06	2.68256e+06	5.08932e+06	207480	1.0821e+06	1.03975e+06	83696.1	1.81434e+06	1.19983e+06	RPL12	4.23422e+06	776445	1.03262e+06	0.183374	0.243875	-2.44714	-2.03579
P30153;B3KQV6;C9J9C1;P30154;E9PH38;H0YDG7;M0QXG4;M0R0K6;E9PPI5;E9PNM7;E9PHZ6	22	22	48.7	140	289103	36754.8	382997	26923.4	72754.2	67510	54140.2	103799	37417.3	16523.9	PPP2R1A	183945	64801.5	52580.2	0.352288	0.285848	-1.50517	-1.80668
P31153;Q00266	16	16	41	178	648189	1.45613e+06	403655	699209	34170.8	34265.4	17524.3	38613.1	135654	40425.7	MAT2A	801796	28653.5	71564.2	0.0357366	0.0892548	-4.80645	-3.48593
P32969;A0A2R8Y5Y7;D6RAN4;E7ESE0;H0Y9V9;H0Y9R4	13	13	70.8	193	945001	933765	738425	223547	40385.1	106675	29511	66851.1	357406	107515	RPL9	710185	58857	177257	0.0828756	0.249594	-3.59291	-2.00235
P33176	40	31	52.3	262	1.00834e+06	760628	1.12552e+06	70198.2	59232.9	113677	97597.3	389393	18890	4799.51	KIF5B	741169	90169.2	137694	0.121658	0.18578	-3.0391	-2.42834
P33764	5	5	47.5	13	1.95792	14.0176	2.46504	20.747	8304.83	2.53035e+06	1.51782e+06	6.13671	6.18356	5.36921	S100A3	9.7969	1.35216e+06	5.89649	138019	0.601873	17.0745	-0.732468
P33947;H7BYF7	3	3	18.4	15	37327.2	59630.4	17187	138468	37569.9	11560.1	1951.07	5733.56	11565.5	4115.67	KDELR2	63153.1	17027	7138.23	0.269615	0.113031	-1.89103	-3.14522
P33992;B1AHB1;B1AHB2;B1AHA9	45	45	57.5	485	2.46288e+06	3.75455e+06	2.69811e+06	1.93094e+06	85899.9	112993	90963.3	9322.05	389426	163204	MCM5	2.71162e+06	96618.9	187318	0.0356314	0.0690796	-4.81071	-3.8556
P33993;C9J8M6	36	36	61.2	480	1.75634e+06	2.70742e+06	2.38272e+06	1.26682e+06	37164.3	44964.1	18752.9	31864.2	313365	94389.8	MCM7	2.02832e+06	33627.1	146540	0.0165788	0.0722466	-5.91452	-3.79093
P34897;H0YIZ0;G3V2Y4;G3V5L0;G3V4W5;G3V540;G3V2W0;G3V241;G3V3Y8;G3V4T0;G3V4X0;G3V2E4;G3V2D2;G3V2Y1;G3V3C6	31	30	68.7	435	1.50381e+06	2.91083e+06	1.15361e+06	3.60978e+06	60823.3	502314	229085	28634.9	1.6265e+06	1.0058e+06	SHMT2	2.29451e+06	264074	886979	0.11509	0.386567	-3.11917	-1.37121
P35221;G3XAM7;E5RIB1;E5RJ41;E5RGY7;E5RGD2;A0A0A0MRI5;A0A0A0MTJ6;H0YBB8;E5RGG4;E5RJ43;E5RFM5;E5RFK9;E5RFG3;E5RHJ5;E5RGU3;A0A087WZL6;E5RGS1;E5RJP7	23	13	39.7	104	397029	208515	370726	36197.3	38545.1	60498.3	109005	77694.6	561742	416742	CTNNA1	253117	69349.4	352059	0.273982	1.3909	-1.86785	0.476015
P35268;K7ERI7;K7EP65;K7EKS7;K7ELC4;K7EMH1;K7EJT5	7	7	53.1	113	854270	2.47818e+06	1.2442e+06	2.36248e+06	360580	794496	577285	100402	1.2214e+06	820230	RPL22	1.73479e+06	577454	714010	0.332867	0.411584	-1.58698	-1.28074
P35579;Q5BKV1;B1AH99;A0A0C4DFM8	105	84	54.1	1144	6.52946e+06	8.71545e+06	6.75888e+06	6.69221e+06	1965.07	355524	191470	52968.9	682600	236221	MYH9	7.174e+06	182986	323930	0.0255069	0.0451533	-5.29297	-4.46902
P35580;E7ERA5	70	48	39.8	506	2.37369e+06	2.83309e+06	2.73645e+06	1.25203e+06	40887.7	291563	252859	20572.2	65996.6	22377.4	MYH10	2.29882e+06	195103	36315.4	0.0848712	0.0157974	-3.55858	-5.98417
P35613;A0A087WUV8;A0A087X2B5;I3L192;A0A2R8YDZ0	8	5	25.7	132	598095	828467	418265	898137	63485.9	106695	73587.4	35078.9	290016	337503	BSG	685741	81256	220866	0.118494	0.322084	-3.07712	-1.63449
P35637;H3BPE7	8	6	20	91	552156	1.82107e+06	366317	1.61288e+06	58097.8	79451	72779.7	45903.1	69679.7	13975.1	FUS	1.0881e+06	70109.5	43186	0.0644327	0.0396892	-3.95606	-4.65511
P35749;A0A494C024	17	3	11.7	7	61609.2	114650	55831.1	129617	942794	1.95959e+06	1.06851e+06	771308	909418	1.01588e+06	MYH11	90426.9	1.32363e+06	898868	14.6376	9.94027	3.87161	3.31328
P36507;G5E9C7;M0R1B6	13	6	41	10	1.95792	14.0176	2.46504	20.747	40715.6	58228	27828.3	108339	636039	775173	MAP2K2	9.7969	42257.3	506517	4313.33	51701.8	12.0746	15.6579
P36542	10	10	34.2	56	211336	35865.6	50994.9	62415.8	55769.5	16921	26581.6	90006.2	41719.1	5832.48	ATP5C1	90153.2	33090.7	45852.6	0.36705	0.508608	-1.44595	-0.975375
P36578;H3BM89;H3BTP7;H3BU31	36	36	56.2	589	5.81301e+06	1.44282e+07	6.59174e+06	1.0037e+07	4128.52	417694	202443	39967.8	744603	516781	RPL4	9.2175e+06	208089	433784	0.0225754	0.0470609	-5.4691	-4.40933
P37108;H0YLA2	6	6	37.5	53	541237	290577	510888	289826	124827	240228	215734	155758	481978	353675	SRP14	408132	193596	330470	0.474346	0.809714	-1.07599	-0.304515
P37802;X6RJP6;Q9UI15;C9J5W6	19	19	91.5	254	1.474e+06	6.32352e+06	2.45457e+06	4.99651e+06	187394	590821	285619	111608	759013	522481	TAGLN2	3.81215e+06	354612	464367	0.0930214	0.121812	-3.42629	-3.03727
P37837;F2Z393;E9PM01;E9PKI8	16	16	48.7	225	807958	1.92152e+06	679043	1.54813e+06	16805.5	1820.53	4546.74	42123.5	293163	25615.8	TALDO1	1.23916e+06	7724.26	120301	0.00623344	0.0970822	-7.32575	-3.36465
P38159;H3BT71;H0Y6E7;H3BR27;A0A1B0GUK8;O75526;H3BNC1	17	5	43.7	182	1.0098e+06	3.71728e+06	1.00232e+06	3.79333e+06	75046.3	214186	200259	34298.3	552908	420271	RBMX	2.38068e+06	163164	335826	0.0685366	0.141063	-3.86698	-2.82559
P38398;Q5YLB2;A0A0U1RRA9;E7EWN5;E9PH68;A0A494C182;A0A0A0MSN1;A0A2R8Y7V5;E7EUM2;Q3B891;B7ZA85;H0Y8B8;K7EPC7;H0Y850;E7EQW4;E7ENB7;H0Y881;C6YB45;A0A2R8Y6Y9;E9PC22;A0A2R8Y587	43	37	31.6	208	828477	197320	480427	474841	40686.9	276003	92707.9	56432.2	89100.8	60308.5	BRCA1	495266	136466	68613.9	0.27554	0.138539	-1.85966	-2.85163
P38919;I3L3H2	28	22	59.1	364	1.30142e+06	4.17814e+06	1.70559e+06	3.43381e+06	45981.1	385266	191104	33469.3	569175	370480	EIF4A3	2.65474e+06	207450	324375	0.0781433	0.122187	-3.67773	-3.03284
P39019;M0R2L9;M0QYF7;M0R140;A0A075B6E2	15	15	65.5	176	1.88636e+06	527373	1.1061e+06	780555	82271.3	211185	180567	69078.2	710855	528418	RPS19	1.0751e+06	158008	436117	0.146971	0.405654	-2.7664	-1.30168
P39023;G5E9G0;H7C422;B5MCW2;H7C3M2;F8WCR1;Q92901	24	24	51.1	361	1.57539e+06	2.59251e+06	1.80542e+06	1.2906e+06	66145.1	649645	203297	117404	763280	643679	RPL3	1.81598e+06	306362	508121	0.168704	0.279805	-2.56744	-1.83751
P39748;I3L3E9;F5H1Y3	15	15	51.3	221	1.11898e+06	2.48026e+06	1.16176e+06	1.82593e+06	79698.6	229835	109686	29409.1	425873	220840	FEN1	1.64673e+06	139740	225374	0.0848587	0.136861	-3.55879	-2.86922
P40227	21	18	47.5	210	425458	781501	523207	484787	4853.47	130974	44392.4	43133.5	100386	72182.4	CCT6A	553739	60073.4	71900.5	0.108487	0.129846	-3.20441	-2.94513
P40429;Q8J015;M0QYS1;Q6NVV1;M0QZU1;A0A096LPE0	16	16	48.3	240	2.85561e+06	7.25777e+06	3.84311e+06	6.8978e+06	13332.4	606292	400761	60406.7	771098	559123	RPL13A	5.21357e+06	340129	463543	0.0652391	0.0889107	-3.93812	-3.4915
P40925;A0A5K1VW95;B9A041;C9JF79;C9JRL4;C9JLV6;C9IZI0;F8WFC2	15	7	67.4	253	997503	3.84081e+06	1.35087e+06	2.1667e+06	42930.1	466313	360494	29168.4	763194	407774	MDH1	2.08897e+06	289912	400045	0.138782	0.191504	-2.8491	-2.38456
P40926;G3XAL0	15	15	59.2	120	275301	64928.5	88532.1	60381.2	42351.5	14511.7	39173.9	144013	21888.3	20244	MDH2	122286	32012.4	62048.6	0.261783	0.507406	-1.93356	-0.978786
P41091;Q2VIR3;H7BZU1	25	25	60	379	2.5116e+06	5.89967e+06	2.5319e+06	4.69701e+06	112516	154949	80873.7	8769.33	531256	164686	EIF2S3	3.91004e+06	116113	234904	0.0296961	0.060077	-5.07358	-4.05704
P41252;A0A0A0MSX9;J3KR24;Q5TCD1;Q5TCC6;Q5TCC9	65	65	54.8	829	4.6237e+06	8.00351e+06	5.33123e+06	6.1875e+06	16746.8	19682.6	8053.22	26906.6	202990	226975	IARS	6.03649e+06	14827.5	152290	0.00245632	0.0252283	-8.66929	-5.30881
P42126;Q96DC0;H3BS70	6	6	25.8	74	271332	309533	121660	232122	50056.5	46062.4	34985.6	109853	159333	109560	ECI1	233662	43701.5	126249	0.187029	0.540305	-2.41867	-0.888153
P42166	46	32	75.6	1116	1.87166e+07	6.53652e+07	2.16431e+07	7.25868e+07	49468.8	3.90758e+06	3.06886e+06	1.01921e+06	8.80065e+06	6.23605e+06	TMPO	4.45779e+07	2.34197e+06	5.35197e+06	0.0525365	0.120059	-4.25054	-3.05819
P42167;G5E972;H0YJH7	31	17	67.4	404	5.31637e+06	1.31068e+07	5.55621e+06	1.32949e+07	55171.6	819524	601630	149790	2.13272e+06	1.12722e+06	TMPO	9.31859e+06	492108	1.13658e+06	0.0528093	0.121969	-4.24306	-3.03542
P42285;H0YAC4;H0Y8U3;D6REC7	42	42	54.5	411	1.80644e+06	2.17147e+06	1.8224e+06	1.18222e+06	18509.5	6635.02	5938.97	139528	163333	7227.03	SKIV2L2	1.74563e+06	10361.2	103363	0.00593547	0.0592121	-7.39642	-4.07796
P42677	6	3	41.7	178	3.02228e+06	8.05277e+06	2.80136e+06	5.40768e+06	23734.5	763475	518880	359614	1.23068e+06	919763	RPS27	4.82102e+06	435363	836685	0.0903052	0.173549	-3.46905	-2.52658
P42704;A0A0C4DG06;B8ZZ38;C9JCA9;Q9NP80;H7C3W8;A0A0C4DG51	85	85	63.1	707	2.19968e+06	1.3224e+06	1.60805e+06	1.10476e+06	6930.18	9717.66	4628.36	11379.7	196430	22014.8	LRPPRC	1.55872e+06	7092.07	76608.3	0.00454993	0.0491482	-7.77994	-4.34672
P42766;F2Z388	9	9	44.7	128	2.08041e+06	1.21574e+06	1.27174e+06	2.16729e+06	45708.3	223457	200431	30048.2	477850	298194	RPL35	1.68379e+06	156532	268697	0.0929641	0.159579	-3.42718	-2.64766
P45973;F8VNY3	11	10	51.3	145	747518	1.66905e+06	719607	1.32975e+06	37521.2	98712.9	20869.2	5622.02	197486	194097	CBX5	1.11648e+06	52367.8	132402	0.0469043	0.118588	-4.41414	-3.07597
P46013	251	251	73.1	4640	4.68531e+07	1.32064e+08	4.51243e+07	1.23617e+08	96110.6	4.40458e+06	3.27472e+06	774830	1.1815e+07	7.25084e+06	MKI67	8.69146e+07	2.5918e+06	6.61357e+06	0.0298201	0.0760927	-5.06757	-3.7161
P46063;F8WA66;F8WD97;F5H2L2;F5H4P4;F5H3W0;F5GYB7	27	27	52.1	284	1.12311e+06	1.91242e+06	991127	1.95405e+06	47345.2	79359.1	43843.9	50270.3	189593	98920.4	RECQL	1.49518e+06	56849.4	112928	0.0380218	0.0755282	-4.71703	-3.72684
P46087;F5H5X6;F5GWB7;F5H709;F5GYR3;F5H359;F5H8G6	36	36	47.4	575	4.49531e+06	2.10377e+07	6.82987e+06	1.7414e+07	9862.1	535225	347915	29394.1	1.35771e+06	685191	NOP2	1.24442e+07	297667	690766	0.0239201	0.055509	-5.38563	-4.17114
P46777;A0A2R8Y6J3;Q5T7N0;A0A2R8Y4A2;R4GNJ2	27	27	55.9	651	7.61847e+06	1.3347e+07	6.41408e+06	1.3072e+07	48329.8	1.36062e+06	1.11951e+06	135173	2.39213e+06	1.61396e+06	RPL5	1.01129e+07	842823	1.38042e+06	0.0833415	0.136501	-3.58482	-2.87301
P46778;G3V1B3;M0R181;M0R3I5	10	10	43.8	142	1.57645e+06	2.55164e+06	1.09866e+06	2.49485e+06	117968	327337	259303	98537.4	496228	321825	RPL21	1.9304e+06	234869	305530	0.121669	0.158273	-3.03897	-2.65952
P46779;H0YKD8;H0YMF4;H0YLP6	16	16	65	198	1.8659e+06	3.37649e+06	1.38611e+06	3.29974e+06	147881	273493	197668	118663	445168	292484	RPL28	2.48206e+06	206347	285438	0.0831355	0.115001	-3.58839	-3.12029
P46781;B5MCT8;C9JM19;F2Z3C0;A8MXK4	22	22	66.5	441	4.30817e+06	1.32402e+07	4.92634e+06	1.17449e+07	42530.1	965891	703451	196392	1.72933e+06	1.06103e+06	RPS9	8.55492e+06	570624	995581	0.0667013	0.116375	-3.90614	-3.10314
P46783;F6U211;A0A2R8Y7H1;A0A2R8YFH6;A0A1W2PQS6;A0A2R8Y6L3;S4R435;Q9NQ39	16	16	69.1	270	5.39833e+06	4.7511e+06	3.68119e+06	3.9342e+06	40648.1	577722	596417	200178	1.35409e+06	827491	RPS10	4.44121e+06	404929	793918	0.0911755	0.178762	-3.45521	-2.48389
P46940;H0YLE8;A0A0J9YXZ5;A0A087WWP1;A0A087X225	64	59	47.4	431	1.97858e+06	2.20563e+06	2.56432e+06	917143	207677	109096	136916	117591	148517	226925	IQGAP1	1.91642e+06	151230	164344	0.0789127	0.085756	-3.6636	-3.54362
P47929	3	3	20.6	4	7249.36	79788	25693.7	121220	31140.6	52662.6	15740.1	193578	1.89899e+06	1.53793e+06	LGALS7	58487.7	33181.1	1.21017e+06	0.567317	20.691	-0.817772	4.37093
P48047;H7C068	11	4	62.9	80	518970	77668.2	133138	67535.1	204136	37503.1	124499	41940.1	86863.1	21458.6	ATP5O	199328	122046	50087.3	0.612289	0.251281	-0.707715	-1.99263
P48444;B0YIW6;E9PK34	21	13	48.7	146	266561	432777	332877	29030.7	51331.6	53263.8	44973.6	23437.1	127739	64460.3	ARCN1	265311	49856.3	71879	0.187916	0.270923	-2.41184	-1.88404
P48556;R4GMR5;K7EJR3;K7EJC1;K7ERW6;K7ENY6	9	9	34	119	646842	1.05637e+06	707100	1.3245e+06	49613.5	97203.4	60722.5	150914	27730.2	24187.2	PSMD8	933704	69179.8	67610.4	0.0740918	0.072411	-3.75454	-3.78765
P48643;E7ENZ3;B7ZAR1;E9PCA1;D6RIZ7;H0Y914	34	34	79.7	358	1.02739e+06	1.65249e+06	955032	864785	96283	278965	163182	14481.9	420796	405610	CCT5	1.12492e+06	179477	280296	0.159546	0.249169	-2.64796	-2.00481
P48739;A0A0A0MSW4;B3KYB6;B3KYB7	21	19	74.5	181	938696	1.00629e+06	436707	580036	20786.1	34980.6	8864.77	33795.4	64508.6	22955.3	PITPNB	740432	21543.8	40419.8	0.0290963	0.0545894	-5.10302	-4.19523
P49321;Q5T624;E9PI86;H0YF33;H0YDS9;E9PPQ8	42	14	68.7	588	4.18494e+06	1.28254e+07	4.51506e+06	1.30298e+07	110773	1.26536e+06	1.18464e+06	197799	2.09177e+06	2.26046e+06	NASP	8.63882e+06	853591	1.51667e+06	0.0988089	0.175565	-3.33922	-2.50992
P49327;A0A0U1RQF0	125	115	67.1	1896	1.00541e+07	2.28939e+07	1.21851e+07	1.6987e+07	12932.6	1.51091e+06	919042	183072	2.94443e+06	1.64242e+06	FASN	1.553e+07	814294	1.58997e+06	0.0524335	0.10238	-4.25337	-3.28799
P49411	30	28	70.4	336	1.45592e+06	1.7548e+06	992967	2.85884e+06	81588.2	387943	242355	18471.2	461509	217342	TUFM	1.76563e+06	237295	232441	0.134397	0.131647	-2.89543	-2.92525
P49591;Q5T5C7	23	23	50.6	360	1.53329e+06	3.30034e+06	1.82833e+06	2.51464e+06	38401.6	36036.8	17930.7	30919.6	133777	13915.8	SARS	2.29415e+06	30789.7	59537.3	0.013421	0.0259518	-6.21937	-5.26802
P49721;A0A087WVV1	11	11	61.2	107	294147	546782	474154	557000	3662.95	221450	183778	213775	325514	380902	PSMB2	468021	136297	306730	0.29122	0.655377	-1.77982	-0.609603
P49736;H0Y8E6;F8WDM3	33	33	46.1	395	1.37017e+06	2.04807e+06	1.52106e+06	1.55571e+06	69587.8	99539.6	98187.6	42799.2	182266	121534	MCM2	1.62375e+06	89105	115533	0.054876	0.0711518	-4.18768	-3.81296
P49755;G3V2K7	10	10	42.9	160	778956	925778	650648	850550	20913.4	33668.7	16613.3	46259.6	78605.2	90806.6	TMED10	801483	23731.8	71890.5	0.0296099	0.0896968	-5.07778	-3.4788
P49756;E9PQU5;H0YE46;E9PSE8	40	40	45.4	525	2.43471e+06	7.76523e+06	2.73799e+06	7.8514e+06	84293.4	108988	86983.4	64303.7	262497	271441	RBM25	5.19733e+06	93421.5	199414	0.0179749	0.0383685	-5.79787	-4.70393
P49790	81	81	61.4	1171	1.28666e+07	4.57351e+07	1.41705e+07	5.05456e+07	37413.8	50290.4	22049.6	20440.4	512153	251633	NUP153	3.08295e+07	36584.6	261409	0.00118668	0.00847918	-9.71886	-6.88186
P50395;Q5SX87;V9GYF8;Q5SX90;Q5SX86;V9GYJ7;Q5SX91	38	28	86.7	608	3.17962e+06	6.24951e+06	3.75162e+06	4.67113e+06	63178	90696.8	88744.2	8756.24	428614	233959	GDI2	4.46297e+06	80873	223777	0.0181209	0.0501407	-5.7862	-4.31787
P50570;A0A1B0GUX5	34	14	42.5	367	1.62428e+06	2.10422e+06	1.79513e+06	909341	45080.9	266986	266962	134606	33437.7	6466.72	DNM2	1.60824e+06	193010	58170.2	0.120013	0.03617	-3.05874	-4.78906
P50914;E7EPB3	10	10	37.7	209	4.15858e+06	1.0483e+07	5.10437e+06	9.81332e+06	98775.6	1.40255e+06	1.12571e+06	638928	1.97486e+06	1.43041e+06	RPL14	7.38983e+06	875679	1.34807e+06	0.118498	0.182422	-3.07707	-2.45465
P50990;H7C4C8;H7C2U0	47	47	82.5	879	4.01385e+06	1.54791e+07	4.68257e+06	1.49278e+07	261993	5.07707e+06	4.02499e+06	791087	5.40056e+06	4.61734e+06	CCT8	9.77582e+06	3.12135e+06	3.60299e+06	0.319293	0.368562	-1.64705	-1.44002
P50991	34	34	71.6	799	3.40716e+06	1.16412e+07	4.96239e+06	1.02955e+07	28638.6	782214	592129	53665.3	1.75524e+06	1.09955e+06	CCT4	7.57656e+06	467661	969488	0.0617247	0.127959	-4.01801	-2.96625
P51148;K7ERI8;K7ERQ8;F8VVK3;K7ENY4;F8VVZ0;F8VWU4;K7EIP6	8	5	47.7	159	696851	1.80819e+06	768548	1.59919e+06	34943.6	69707.3	37267.9	33422.1	172485	61263.9	RAB5C	1.21819e+06	47306.3	89056.8	0.0388331	0.0731056	-4.68657	-3.77387
P51149;C9J8S3;C9J592;C9J4V0;C9J4S4;C9IZZ0;C9J7D1	15	15	76.3	261	1.42127e+06	2.74549e+06	1.07027e+06	2.54925e+06	148826	173127	226057	74488.1	999218	711994	RAB7A	1.94657e+06	182670	595233	0.093842	0.305786	-3.41362	-1.70941
P51572;A0A2R8Y5M6;C9JSP1;C9JQ75;C9J0M4;C9JMD7;C9JM14	14	14	48.8	279	1.01324e+06	2.52342e+06	756416	2.56899e+06	73723.8	410845	269342	44121	725105	561939	BCAP31	1.71552e+06	251303	443722	0.146489	0.258652	-2.77114	-1.95092
P51610;A6NEM2;H7C1C4;Q9Y5Z7	55	55	42.6	1155	9.39069e+06	3.83362e+07	1.31467e+07	3.46276e+07	79094.1	4.491e+06	3.44938e+06	842923	8.07609e+06	5.85747e+06	HCFC1	2.38753e+07	2.67316e+06	4.92549e+06	0.111963	0.206301	-3.1589	-2.27718
P51991;H7C1J8	20	20	43.1	231	1.00676e+06	3.60306e+06	1.33904e+06	2.9474e+06	116838	175498	168994	289381	983826	454068	HNRNPA3	2.22406e+06	153777	575758	0.0691422	0.258877	-3.85429	-1.94966
P52209;K7EM49;K7EPF6;K7EMN2;K7ELN9	39	39	81	753	6.49307e+06	1.89647e+07	9.42449e+06	1.63133e+07	20308.7	1.15405e+06	708348	133857	1.9594e+06	1.11418e+06	PGD	1.27989e+07	627568	1.06914e+06	0.049033	0.0835341	-4.3501	-3.58149
P52272;A0A087X0X3;M0R2T0;M0QZM1;M0R019;M0R0N3;M0R2I7;M0QYQ7;M0R0Y6;M0QY96;M0QYL3	48	48	73.7	676	3.76367e+06	1.33228e+07	4.73028e+06	1.14536e+07	18699.2	1.25581e+06	822850	96915.8	2.73068e+06	1.92941e+06	HNRNPM	8.31757e+06	699120	1.58567e+06	0.0840534	0.190641	-3.57255	-2.39107
P52292;J3QLL0;J3KS65;J3QL07	24	24	64.1	324	2.0792e+06	7.27587e+06	2.93503e+06	4.45963e+06	83452.4	24121.6	2784.87	35842.9	157072	60630.9	KPNA2	4.18743e+06	36786.3	84515.2	0.00878492	0.0201831	-6.83075	-5.63071
P52597;A0A1B0GW42	20	18	68.7	422	4.69678e+06	1.25472e+07	6.77916e+06	9.766e+06	82437.9	650797	474031	147775	1.31953e+06	993748	HNRNPF	8.44728e+06	402422	820350	0.0476392	0.0971141	-4.39171	-3.36418
P52655;J3KNC0	4	4	21.8	40	276780	1.08023e+06	571284	1.34188e+06	76846.4	41167.1	69095.3	117327	239192	28550.9	GTF2A1	817543	62369.6	128356	0.0762891	0.157003	-3.71238	-2.67114
P52701;A0A494C0M1;F8WAX8;A0A087WYT6;F8W7G9	49	9	40.5	443	1.74889e+06	3.84001e+06	2.57277e+06	1.56414e+06	12607.1	15531.3	55342.7	35592.6	90162.1	37943.9	MSH6	2.43145e+06	27827	54566.2	0.0114446	0.0224418	-6.44919	-5.47767
P53007;B4DP62	12	12	48.2	187	1.27374e+06	1.99354e+06	1.07736e+06	1.36392e+06	59099.1	111008	97230.5	18976	67649.9	46918.3	SLC25A1	1.42714e+06	89112.6	44514.7	0.0624413	0.0311915	-4.00136	-5.0027
P53396;K7ESG8;K7EIE7	59	59	60	1000	6.8e+06	1.42024e+07	8.97866e+06	8.67115e+06	2888.08	143532	63981.4	7365.41	346121	146173	ACLY	9.66306e+06	70134	166553	0.00725795	0.0172361	-7.10622	-5.85843
P53621;A0A3B3IT15;A0A3B3IS84;A0A3B3ISC6;A0A3B3IU89;A0A3B3ITV3;A0A3B3ISK1;A0A3B3ITI7;A0A3B3IU78	59	57	63	671	3.32377e+06	6.48859e+06	4.28369e+06	3.4953e+06	99738.4	351440	84537.7	144060	150384	160725	COPA	4.39784e+06	178572	151723	0.0406045	0.0344994	-4.62222	-4.85728
P53985;Q5T8R3;Q5T8R5;Q5T8R4	8	8	16.4	113	404567	1.09484e+06	236435	980371	28190.5	35304.4	29196	52463	117990	88112.6	SLC16A1	679054	30897	86188.7	0.0455	0.126925	-4.45799	-2.97796
P53999	8	8	42.5	130	755944	4.27878e+06	1.19448e+06	4.36349e+06	37338	338370	381070	46079.7	440784	426139	SUB1	2.64817e+06	252259	304334	0.0952578	0.114922	-3.39202	-3.12127
P54136;E5RJM9;E5RH09;E5RI24	46	46	67.9	582	2.52584e+06	5.28784e+06	3.04737e+06	5.52415e+06	33714.9	54488	111586	7044.36	461125	199125	RARS	4.0963e+06	66596.2	222431	0.0162576	0.0543006	-5.94274	-4.20289
P54577;A0A0C4DGZ5	49	49	77.7	528	1.8698e+06	3.68932e+06	2.12814e+06	5.81959e+06	40559.9	367274	271928	19824.3	60418.1	23282.3	YARS	3.37671e+06	226587	34508.3	0.0671029	0.0102195	-3.89748	-6.61253
P54886	37	37	54.7	466	1.87888e+06	2.53495e+06	1.66521e+06	1.31448e+06	22794.5	48013.1	17757.2	28349.3	188153	123529	ALDH18A1	1.84838e+06	29521.6	113344	0.0159716	0.0613207	-5.96835	-4.02748
P55036;Q5VWC4;A6PVX3;H0Y561;H0Y3Y9	11	8	36.1	100	514098	1.77251e+06	595848	1.49729e+06	50958.8	80161.2	38253.3	46671.1	162032	80806.9	PSMD4	1.09494e+06	56457.8	96503.2	0.0515626	0.0881359	-4.27753	-3.50413
P55060	56	56	65.8	992	6.19846e+06	1.61939e+07	7.64829e+06	1.73796e+07	6305.12	624421	257220	3437.53	1.39238e+06	684411	CSE1L	1.18551e+07	295982	693409	0.0249667	0.0584904	-5.32385	-4.09566
P55265;A0A3B3ISX1	47	5	45.9	593	3.39398e+06	7.22555e+06	3.72086e+06	5.55484e+06	53345.6	76186.1	66213.7	6673.11	444379	210496	ADAR	4.97381e+06	65248.5	220516	0.0131184	0.0443354	-6.25226	-4.4954
P55884;C9JZG1;C9JQN7	43	43	61.2	605	2.51269e+06	5.78811e+06	3.32622e+06	3.43492e+06	1358.8	70445.4	32276.9	18322.5	172805	44454.4	EIF3B	3.76548e+06	34693.7	78527.2	0.00921361	0.0208545	-6.76202	-5.5835
P56192;H0YIP0;H0YHV5;F5H2V6;F8VS26;F8W0M7;F8W0S4;F8VZZ9;H0YI94;H0YIC2;F8VPL7;H0YHL6;H0YI27	40	40	56.3	451	3.51778e+06	5.1675e+06	4.43919e+06	4.53506e+06	33176.5	33771.1	13600.2	27610.7	310624	127264	MARS	4.41488e+06	26849.3	155166	0.00608154	0.0351461	-7.36135	-4.83049
P57088;D6RAA6;H0Y8N0;J3KN43;D6RBY2	10	10	36	102	386225	1.05523e+06	435768	1.33182e+06	30559.6	26052.1	13494.5	58809.1	65271.3	16147.5	TMEM33	802261	23368.7	46742.7	0.0291286	0.0582637	-5.10142	-4.10126
P57740;H0YG15;G3V1T4;F5GY77	23	23	33.1	163	445261	658817	620788	474804	49319.5	74618.3	38604.9	33575.6	279943	247472	NUP107	549917	54180.9	186997	0.0985255	0.340045	-3.34336	-1.5562
P60174;U3KPZ0;U3KQF3;U3KPS5	19	19	69.2	100	2799.3	134415	15271.7	62676.2	106583	166388	4025.39	25434.4	19840.4	16792.7	TPI1	53790.6	92332	20689.2	1.71651	0.384624	0.779477	-1.37848
P60228;E5RGA2;H0YBR5;E5RHS5;H0YAW4;E5RIT4;E5RII3;E5RIP5;E5RJ25;H0YBP5	28	28	58.7	343	1.24843e+06	3.0136e+06	1.72388e+06	2.06427e+06	22184.5	37085.7	22050.9	39098.7	126044	40276.5	EIF3E	2.01255e+06	27107.1	68472.9	0.013469	0.034023	-6.21421	-4.87734
P60842;J3KT12;J3QS69;J3KTB5;J3KSZ0;J3QL43;J3QR64;J3QLN6;J3KS25;J3QKZ9;J3QL52;J3KS93;J3KSN7;J3KT04;E7EMV8;J3QQP0;F8WE11;E9PBH4;C9JUF0	41	15	76.8	931	6.49163e+06	1.37272e+07	5.96562e+06	1.55098e+07	73477.3	2.05683e+06	1.22661e+06	517998	3.34537e+06	2.21403e+06	EIF4A1	1.04236e+07	1.11897e+06	2.0258e+06	0.10735	0.194348	-3.2196	-2.36328
P60866;E5RJX2;G3XAN0;E5RIP1	6	6	46.2	107	693211	679930	457403	662751	75193.8	290450	249650	4298.43	532941	413662	RPS20	623324	205098	316967	0.32904	0.508511	-1.60367	-0.975648
P61026	9	7	45	80	261752	454556	370373	413757	72665.6	67331	53932	43655.5	59676.8	19617.1	RAB10	375109	64642.9	40983.2	0.172331	0.109257	-2.53675	-3.19421
P61106;X6RFL8	13	13	67.9	139	559234	466856	303186	353664	50897.4	70625.1	65146.2	66003.1	78996.7	12586.1	RAB14	420735	62222.9	52528.6	0.147891	0.12485	-2.75739	-3.00174
P61160;F5H6T1;A0A1B0GWD0;A0A1B0GWH0	15	15	48.7	179	1.04874e+06	2.23383e+06	1.09213e+06	1.64841e+06	56171.3	82592.8	66455.7	137286	63547.6	4862.54	ACTR2	1.50578e+06	68406.6	68565.3	0.0454295	0.0455349	-4.46023	-4.45688
P61204;P84077;F5H423;F5H0C7;F5H1V1;F5H6T5;F8WDB3	13	4	65.2	346	2.02255e+06	6.37331e+06	3.48953e+06	5.91794e+06	45335.1	883919	538989	112428	1.61093e+06	1.14065e+06	ARF3	4.45083e+06	489414	954670	0.10996	0.214492	-3.18495	-2.221
P61221;D6R9I9;D6RGF4;H0Y990	31	31	58.4	372	2.09539e+06	4.00269e+06	3.39856e+06	2.71087e+06	33366.9	46069.3	51043.7	15484.4	48064.4	16261.8	ABCE1	3.05188e+06	43493.3	26603.5	0.0142513	0.0087171	-6.13276	-6.84194
P61247;D6RAT0;E9PFI5;H0Y9Y4;D6RG13;H0Y8L7;D6RB09;D6RAS7;D6RI02;D6RED7;D6RGE0	34	17	78.8	653	9.65205e+06	1.61071e+07	7.38838e+06	1.45425e+07	27918.3	1.4804e+06	754631	134809	2.77164e+06	1.5213e+06	RPS3A	1.19225e+07	754316	1.47591e+06	0.0632682	0.123792	-3.98238	-3.01401
P61254;J3QRI7;J3QQQ9;J3QQV1;J3QRC4;J3KSS0;J3KS10	14	3	53.1	215	2.1387e+06	2.06708e+06	1.36541e+06	3.2922e+06	40298.1	364982	119613	24254.9	582113	312084	RPL26	2.21585e+06	174964	306150	0.0789605	0.138164	-3.66273	-2.85554
P61289;K9J957;K7ESG5;A0A087WTV2;B3KQ25;K7ENH2;K7EMD0;K7EPX6;K7EKR3;B7Z8D3;K7EJF8	13	13	53.1	153	838565	2.30214e+06	1.27741e+06	1.75146e+06	39617.7	102640	21004.4	20689	80607.3	41788.7	PSME3	1.54239e+06	54420.6	47695	0.0352832	0.0309227	-4.82487	-5.01519
P61313;A0A2R8YEM3;E7EQV9;E7ENU7;E7EX53;A0A2R8Y738;E7ERA2	18	18	55.9	527	3.67598e+06	1.57677e+07	5.94083e+06	1.18573e+07	54005.5	1.0763e+06	744378	381833	1.92015e+06	1.37311e+06	RPL15	9.31045e+06	624893	1.22503e+06	0.0671174	0.131576	-3.89717	-2.92604
P61353;K7ELC7;K7EQQ9;K7ERY7	10	10	54.4	173	3.56822e+06	585920	1.81793e+06	1.72047e+06	103274	284181	211324	44082.2	678472	575394	RPL27	1.92314e+06	199593	432649	0.103785	0.224971	-3.26833	-2.15219
P61978;S4R457;S4R359	26	4	55.3	435	3.2249e+06	1.25155e+07	4.50604e+06	1.15889e+07	43558.4	542714	338242	5333.73	1.34054e+06	822532	HNRNPK	7.95884e+06	308172	722802	0.0387207	0.0908175	-4.69075	-3.46089
P62081;A0A2R8Y623	12	5	57.7	79	466841	1.48341e+06	511752	2.42807e+06	96836.4	205221	109025	116687	521432	313635	RPS7	1.22252e+06	137027	317251	0.112086	0.259506	-3.15732	-1.94616
P62136;E9PMD7;F5H1L6;F5H037	23	6	66.1	319	1.7979e+06	4.29609e+06	2.28453e+06	3.92792e+06	78748.3	98535.8	101984	23937.3	367774	274968	PPP1CA	3.07661e+06	93089.3	222226	0.0302571	0.0722309	-5.04658	-3.79124
P62191;G3V4X1	10	10	34.1	35	134088	105544	262930	51869.4	80150.7	50012.5	102634	19018.7	8552.76	14824.7	PSMC1	138608	77599.2	14132.1	0.559847	0.101957	-0.836895	-3.29397
P62241;Q5JR95	15	15	59.6	347	4.52368e+06	1.1487e+07	3.84649e+06	6.54727e+06	75057.9	810991	731871	259171	1.62928e+06	1.23984e+06	RPS8	6.60112e+06	539307	1.04276e+06	0.0816993	0.157967	-3.61353	-2.6623
P62244;I3L3P7;I3L246;H3BV27;H3BT37;I3L303	13	4	71.5	245	3.69976e+06	1.00355e+07	3.09823e+06	8.68076e+06	17520.8	609058	691857	342386	1.28123e+06	805668	RPS15A	6.37856e+06	439479	809763	0.0688994	0.126951	-3.85936	-2.97766
P62249;M0R210;M0R3H0;M0R1M5;Q6IPX4;M0QX76	15	15	65.1	380	5.51239e+06	1.39924e+07	5.37443e+06	1.16373e+07	42204	1.10139e+06	713886	310521	1.68282e+06	1.29309e+06	RPS16	9.12913e+06	619161	1.09548e+06	0.0678225	0.119998	-3.88209	-3.05892
P62266;D6RD47;D6RIX0;D6R9I7;D6RDJ2	8	8	53.8	112	1.03542e+06	1.00099e+06	631980	841528	36896.9	133258	121929	39457.7	246061	137123	RPS23	877479	97361.2	140881	0.110956	0.160551	-3.17195	-2.63889
P62269;A0A0G2JQH2;Q5GGW2;J3JS69	14	14	63.2	172	2.45196e+06	1.00562e+06	1.78123e+06	1.94399e+06	188157	341440	380826	102010	804601	719206	RPS18	1.7957e+06	303474	541939	0.169	0.301798	-2.5649	-1.72835
P62277;J3KMX5;E9PS50	14	14	55.6	271	4.87646e+06	2.1683e+06	4.43506e+06	4.59718e+06	73163.1	960576	499555	27156.1	1.53435e+06	1.16169e+06	RPS13	4.01925e+06	511098	907732	0.127163	0.225846	-2.97525	-2.14659
P62280;M0QZC5;M0R1H6;M0R1H5	14	14	62	279	2.35716e+06	3.22899e+06	1.73233e+06	4.0492e+06	94353.7	198194	163141	8144.89	468453	337898	RPS11	2.84192e+06	151896	271499	0.0534485	0.0955336	-4.22571	-3.38785
P62304;A6NHK2	5	5	69.6	110	1.73121e+06	4.22314e+06	1.60861e+06	3.99152e+06	5085.95	379430	161099	119807	872161	449039	SNRPE	2.88862e+06	181872	480336	0.0629615	0.166286	-3.98939	-2.58826
P62314;J3QLI9;J3QLR7	5	5	54.6	187	1.11904e+06	3.79129e+06	1.89662e+06	2.61898e+06	80758	695203	454908	83223.4	1.26065e+06	803297	SNRPD1	2.35648e+06	410290	715723	0.174111	0.303725	-2.52192	-1.71916
P62316;K7ERG4	9	7	61.9	88	365076	1.1929e+06	562683	677356	27152	30039	113831	114149	356243	184682	SNRPD2	699503	57007.4	218358	0.081497	0.312161	-3.61711	-1.67964
P62318;H3BT13	5	5	49.2	132	1.64346e+06	3.12089e+06	1.47835e+06	3.03947e+06	320815	465083	449706	148585	1.09159e+06	862049	SNRPD3	2.32054e+06	411868	700741	0.177488	0.301973	-2.49421	-1.72751
P62424;Q5T8U2	24	13	59	532	9.65778e+06	1.60414e+07	8.23385e+06	1.40152e+07	132475	1.77919e+06	1.55805e+06	349168	3.19413e+06	2.24851e+06	RPL7A	1.19871e+07	1.15657e+06	1.9306e+06	0.0964852	0.161057	-3.37355	-2.63436
P62701;P22090;C9JEH7	25	13	71.1	463	4.297e+06	7.2828e+06	3.33208e+06	6.79575e+06	56674.4	1.18869e+06	676230	128361	1.47141e+06	1.05954e+06	RPS4X	5.4269e+06	640531	886440	0.118029	0.163342	-3.08279	-2.61403
P62750;H7BY10;K7EJV9;K7ERT8;A8MUS3;K7EMA7	16	16	52.6	201	1.79612e+06	4.5003e+06	2.21193e+06	4.51102e+06	58422.5	638160	424964	42366.8	1.18758e+06	925394	RPL23A	3.25484e+06	373849	718449	0.114859	0.220732	-3.12206	-2.17963
P62753;A2A3R5;A2A3R7	14	14	39.8	289	4.22707e+06	1.30336e+07	4.32763e+06	1.08549e+07	21110.7	1.05986e+06	499646	183669	1.21489e+06	1.01054e+06	RPS6	8.11082e+06	526872	803034	0.0649592	0.0990078	-3.94432	-3.33631
P62805	23	23	71.8	1363	9.63142e+07	2.57246e+08	8.35705e+07	3.38264e+08	4.76553e+06	6.85735e+07	5.65701e+07	1.23299e+07	1.10343e+08	1.00758e+08	HIST1H4A	1.93849e+08	4.33031e+07	7.44769e+07	0.223386	0.384201	-2.16239	-1.38007
P62829;C9JD32;J3KT29;J3KTJ3;J3QQT9	11	5	53.6	187	2.51398e+06	1.2695e+06	2.74111e+06	1.82142e+06	80800.3	425243	268143	98189.9	1.04171e+06	549392	RPL23	2.0865e+06	258062	563098	0.123682	0.269877	-3.01529	-1.88963
P62851	6	6	31.2	83	1.18332e+06	580275	766332	920212	92099.6	426946	295699	114949	734673	500697	RPS25	862535	271581	450106	0.314864	0.521841	-1.6672	-0.938318
P62854;Q5JNZ5	4	4	37.4	75	1.09268e+06	2.15523e+06	1.17705e+06	1.47917e+06	63414.8	70661.9	75725.5	45979.6	238701	63418.5	RPS26	1.47603e+06	69934.1	116033	0.0473798	0.0786114	-4.39958	-3.66912
P62888;E5RI99;A0A0C4DH44;A0A0B4J213;E5RJH3	9	9	67	162	1.55221e+06	3.36131e+06	1.70157e+06	3.09637e+06	534216	802862	896973	282989	1.58074e+06	1.01133e+06	RPL30	2.42787e+06	744684	958355	0.306724	0.394732	-1.70499	-1.34106
P62899;H7C2W9;C9JU56;B7Z4E3;B7Z4C8;B8ZZK4	8	8	52.8	78	1.11274e+06	1.36878e+06	1.04544e+06	751742	140455	355721	312657	69023.7	549997	407408	RPL31	1.06968e+06	269611	342143	0.25205	0.319857	-1.98822	-1.6445
P62906	16	16	61.8	519	6.73036e+06	2.20065e+07	8.34578e+06	1.75323e+07	37695.1	2.04246e+06	1.11301e+06	342538	2.84523e+06	2.30669e+06	RPL10A	1.36538e+07	1.06439e+06	1.83149e+06	0.0779558	0.134138	-3.6812	-2.89821
P62913;Q5VVC8	12	12	52.2	167	1.33065e+06	4.12676e+06	1.42201e+06	3.22934e+06	137691	687005	623750	206677	1.10609e+06	851656	RPL11	2.52719e+06	482815	721476	0.191048	0.285485	-2.38799	-1.80851
P62917;E9PKZ0;E9PKU4;G3V1A1;E9PP36	16	16	60.7	233	2.73212e+06	4.52932e+06	1.73102e+06	4.89113e+06	69253.9	350918	285812	41154.2	578465	335883	RPL8	3.4709e+06	235328	318501	0.0678004	0.0917632	-3.88256	-3.44594
P62937;F8WE65;C9J5S7;P0DN37;E5RIZ5	15	13	81.8	252	302888	3.76467e+06	650385	2.96644e+06	44955.1	63590.6	78824.3	48500.9	200430	82002.3	PPIA	1.9211e+06	62456.6	110311	0.032511	0.057421	-4.94293	-4.12228
P63000;P15153;B1AH77;B1AH78;B1AH80	10	4	54.2	142	651915	1.53454e+06	671118	1.3536e+06	96647.6	124065	89693.2	61798.4	257335	140265	RAC1	1.05279e+06	103469	153133	0.0982801	0.145454	-3.34696	-2.78137
P63104;E7EX29;B0AZS6;E7ESK7;H0YB80;B7Z2E6;E9PD24;E7EVZ2;E5RIR4;E5RGE1	29	21	93.9	271	1.51696e+06	1.86125e+06	2.00693e+06	637348	46567.9	142655	92138.6	90655.1	3164.05	1897.1	YWHAZ	1.50562e+06	93787.3	31905.4	0.0622914	0.0211909	-4.00482	-5.56041
P63151;A0A590UJY3;A0A590UJJ1;E5RFR9;E5RIY1;E5RHQ2;E5RJV2;H0YB06	16	12	45.6	93	279139	261687	251861	124738	161895	107868	391891	682981	116006	87028	PPP2R2A	229356	220551	295338	0.961612	1.28768	-0.056473	0.364779
P63167;F8VXL2;F8VRV5;F8VXI7	7	4	65.2	104	553273	758684	413157	700170	36092.9	30398	15672	33034.4	111527	54377.1	DYNLL1	606321	27387.6	66312.7	0.0451702	0.109369	-4.46849	-3.19272
P63173;J3KT73;J3QL01;J3KSP2	5	5	50	79	785576	409108	484408	174443	50564.6	190438	101538	4723.16	431323	192417	RPL38	463384	114180	209488	0.246405	0.452083	-2.0209	-1.14534
P63241;I3L397;I3L504;Q6IS14;Q9GZV4;F8WCJ1	13	7	83.8	130	394450	863371	471187	427697	28497.7	3855.91	18980.3	3820.96	78859.1	42686.8	EIF5A	539176	17111.3	41788.9	0.0317361	0.0775052	-4.97773	-3.68956
P63244;J3KPE3;D6RAC2;H0Y8W2;H0YAF8;D6REE5;D6RHH4;D6R9L0;H0YAM7;D6R9Z1;D6RFX4;D6RFZ9;D6RBD0;E9PD14;D6RAU2;H0Y8R5;D6RF23;D6RGK8;D6R909;H0Y9P0;D6RHJ5;D6RDI0	21	21	79.8	417	1.57688e+06	6.5666e+06	1.91585e+06	5.13998e+06	6737.06	358063	277958	167058	445275	353685	GNB2L1	3.79983e+06	214253	322006	0.0563849	0.0847423	-4.14855	-3.56077
P67775;P62714;E5RHC1;H0YC23;E5RFI3;E5RHP4;E7ESG8;H0YBN9;E5RI56	14	12	66	147	1.31114e+06	685867	1.67956e+06	675766	17725.4	23256.1	43155.9	25076.2	88940.8	60449.8	PPP2CA	1.08808e+06	28045.8	58155.6	0.0257754	0.0534478	-5.27786	-4.22573
P67809;H0Y449;C9J5V9;Q9Y2T7	10	7	42.6	85	234475	331339	383635	956337	105291	11790.4	168248	57188.6	67752.3	21984.2	YBX1	476446	95109.8	48975	0.199623	0.102792	-2.32465	-3.2822
P68104;Q5VTE0;A0A087WVQ9	42	5	80.1	1407	5.91131e+07	1.45448e+08	7.81844e+07	1.17667e+08	3.52066e+06	2.64448e+07	2.23019e+07	1.17702e+07	3.71283e+07	2.58835e+07	EEF1A1	1.00103e+08	1.74225e+07	2.49273e+07	0.174045	0.249016	-2.52247	-2.00569
P68871;F8W6P5;A0A2R8Y7R2	5	3	47.6	60	274196	53426.9	368356	1.02411e+06	859451	936956	1.07664e+06	729300	1.09809e+06	1.10736e+06	HBB	430023	957681	978251	2.22705	2.27488	1.15513	1.18579
P78316;E9PFK5	31	31	37.1	352	1.73135e+06	4.643e+06	2.24401e+06	3.66203e+06	31211.3	51774.6	37406.9	18904.4	48393	19681.9	NOP14	3.0701e+06	40130.9	28993.1	0.0130716	0.0094437	-6.25743	-6.72643
P78347;A0A494C1K3;A0A494C0Q7;C9J6M0;A0A087WW90;A0A0D9SF80	47	46	51.8	475	3.07702e+06	6.52693e+06	2.90187e+06	5.97119e+06	23755.1	44426.7	23784.3	39738	213912	66600.6	GTF2I	4.61925e+06	30655.4	106750	0.00663643	0.0231099	-7.23538	-5.43535
P78371;F5GWF6;F8VQ14	31	31	72.7	152	70046.1	254746	66694.9	38813.3	10368.9	1508.15	1677.75	118676	29252.3	13811.1	CCT2	107575	4518.27	53913	0.0420011	0.501166	-4.57343	-0.996638
P78527;F5GX40;H0YG84	236	236	57.8	3565	2.4084e+07	8.52242e+07	4.21608e+07	9.77154e+07	17964.6	3.05735e+06	1.99964e+06	44745.5	6.54377e+06	3.9332e+06	PRKDC	6.22961e+07	1.69165e+06	3.50724e+06	0.027155	0.0562995	-5.20264	-4.15073
P83916;J3KS05;B5MD17;K7ELA4;C9JWS9	11	10	60.5	206	2.51383e+06	7.75404e+06	2.9167e+06	7.31414e+06	68372	976992	794065	373047	1.57658e+06	1.52723e+06	CBX1	5.12468e+06	613143	1.15895e+06	0.119645	0.226151	-3.06317	-2.14464
P98175	32	29	38.7	351	1.80257e+06	5.42815e+06	2.07927e+06	4.75876e+06	53761.4	82045.5	68028.7	41942	69201.8	31581.8	RBM10	3.51719e+06	67945.2	47575.2	0.0193181	0.0135265	-5.69391	-6.20807
Q00325	22	4	47	376	2.91338e+06	9.09564e+06	2.93533e+06	7.536e+06	83332.9	1.3061e+06	951943	276824	1.94297e+06	1.28815e+06	SLC25A3	5.62009e+06	780459	1.16931e+06	0.13887	0.20806	-2.8482	-2.26493
Q00839;A0A1W2PPS1;A0A1X7SBS1;Q5RI18;A0A1W2PP35;A0A1W2PPH7;A0A1W2PPL4;A0A1W2PP34;A0A1W2PQL0;A0A1W2PQ74;A0A1W2PRZ7;A0A1W2PQD4;A0A1W2PRI6;A0A1W2PPE9;A0A1W2PNG3;A0A1W2PP22;A0A087WZF3	51	51	52.2	1034	1.11282e+07	2.89512e+07	1.12717e+07	2.405e+07	42405.3	4.16297e+06	3.14374e+06	982327	7.06855e+06	5.17057e+06	HNRNPU	1.88503e+07	2.44971e+06	4.40715e+06	0.129956	0.233797	-2.94391	-2.09667
Q01780;K7EJ37	44	44	65.5	468	2.8589e+06	5.70531e+06	3.57798e+06	3.77854e+06	46631.5	142796	89662.7	58729.7	92626.1	16016.2	EXOSC10	3.98018e+06	93030.2	55790.6	0.0233733	0.0140171	-5.41899	-6.15667
Q01813;B1APP6;H0Y757;Q5VSR5;V9GY25;V9GYV7;H0Y3Y3	41	36	52.3	848	6.64152e+06	1.10392e+07	6.85954e+06	8.04959e+06	22302.5	93990.8	111515	11206.6	420892	48603.7	PFKP	8.14746e+06	75936	160234	0.0093202	0.0196667	-6.74542	-5.6681
Q02241;H7BYN4;A0A2U3TZL8;H0YME6;A0A2R8Y531;H0YMJ4	33	33	41.8	314	1.47102e+06	3.35971e+06	1.80347e+06	1.50028e+06	13830.9	17018.4	10086.7	43559.5	74880.5	38183.1	KIF23	2.03362e+06	13645.4	52207.7	0.00670988	0.0256723	-7.2195	-5.28364
Q02413	13	13	17.3	50	11138	39361.3	197091	84919.5	56126.2	67632.6	40281.4	64921.3	26011.9	1.99372e+06	DSG1	83127.5	54680.1	694885	0.657786	8.35927	-0.60431	3.06338
Q02543;M0R3D6;M0R1A7;M0R117;M0R0P7	17	17	54.5	301	2.64818e+06	6.81581e+06	2.58817e+06	4.67556e+06	22949.7	338803	448659	18530.9	712497	472048	RPL18A	4.18193e+06	270137	401025	0.0645963	0.0958948	-3.9524	-3.3824
Q02878;F8VZ45;U3KQR5;F8VR69;F8VZA3;F8VWR1;F8VU16	24	24	56.2	572	4.12963e+06	1.26063e+07	1.09562e+07	1.11692e+07	56877.3	1.07984e+06	853668	261539	2.0427e+06	1.63135e+06	RPL6	9.71534e+06	663461	1.31186e+06	0.0682901	0.13503	-3.87218	-2.88865
Q02978;I3L1P8	19	19	66.9	325	1.57347e+06	4.50163e+06	1.74108e+06	3.29641e+06	128513	166847	138054	18196.8	543330	251959	SLC25A11	2.77815e+06	144472	271162	0.0520028	0.0976053	-4.26527	-3.3569
Q03164;E9PR05;A0A3B3ITZ1;A0A3B3ITZ6;A0A3B3ISN4;H7C5W4	50	49	18.8	320	1.27669e+06	1.66886e+06	1.74183e+06	1.70265e+06	65612.1	93879.6	71171.2	25530.6	427238	271727	KMT2A	1.59751e+06	76887.6	241499	0.0481297	0.151172	-4.37693	-2.72574
Q03468;D6R9X7;P0DP91	4	4	4.6	10	25314.3	71595.8	30087.6	255716	76094	1.28994e+06	846874	33348.3	586844	404099	ERCC6	95678.4	737637	341430	7.70955	3.56852	2.94665	1.83533
Q05519;Q5T760;B4DWT1;S4R3C4	8	5	20.9	118	365907	288607	233978	137135	25300.2	46779.9	28948.6	95808.1	60420.3	9003.01	SRSF11	256407	33676.2	55077.1	0.131339	0.214804	-2.92863	-2.21891
Q06265;D6RIY6;D6R905;D6RA17;D6RAP4;H0Y9L5	9	9	26.9	108	408177	1.95739e+06	596186	1.88439e+06	29131.8	20581.1	13730.3	61854.4	218136	75834.7	EXOSC9	1.21153e+06	21147.7	118608	0.0174553	0.0978994	-5.84019	-3.35256
Q06830;A0A0A0MSI0;A0A0A0MRQ5	21	17	89.4	256	504813	1.39498e+06	368679	1.73401e+06	24973.1	43694.5	18467.2	29963	82037.6	66933.5	PRDX1	1.00062e+06	29044.9	59644.7	0.029027	0.0596078	-5.10646	-4.06835
Q07065	29	29	59	305	929956	1.28398e+06	772792	769055	19090.5	28103.2	15276.4	55770.5	64086.3	19121.2	CKAP4	938946	20823.3	46326	0.0221774	0.0493383	-5.49477	-4.34115
Q07666;Q5VWX1;O75525	10	10	27.5	202	821313	2.17025e+06	1.36368e+06	2.37073e+06	52752.9	108545	53017.9	23056.1	305536	180661	KHDRBS1	1.68149e+06	71438.6	169751	0.0424852	0.100953	-4.5569	-3.30825
Q08211	72	72	65.1	1742	1.61162e+07	4.68587e+07	1.9039e+07	4.21485e+07	134201	5.2308e+06	3.99166e+06	379413	1.04628e+07	6.75806e+06	DHX9	3.10406e+07	3.11889e+06	5.86675e+06	0.100478	0.189003	-3.31505	-2.40352
Q08945;E9PMD4;A0A0U1RRK2;E9PPZ7	28	28	45.8	454	2.23479e+06	3.56658e+06	2.31131e+06	4.97581e+06	152190	841146	596458	150213	1.75844e+06	1.08592e+06	SSRP1	3.27212e+06	529931	998193	0.161953	0.30506	-2.62635	-1.71284
Q08J23;A0A140T9Y7	45	45	67.9	505	3.0048e+06	8.58738e+06	2.92891e+06	6.85639e+06	124671	152429	109686	26229.6	413521	204489	NSUN2	5.34437e+06	128929	214747	0.0241242	0.0401819	-5.37337	-4.63731
Q12788;J3KNP2;A0A087WYP7	29	29	54.6	270	937837	1.77988e+06	1.24789e+06	1.3634e+06	14368.8	15623.8	9528.56	264359	72767.6	1691.61	TBL3	1.33225e+06	13173.7	112939	0.00988832	0.0847733	-6.66006	-3.56025
Q12792;F8VS81;F8VRG3;F8W1Q9	11	10	37.4	110	572274	821890	784323	618047	45235.9	65794.8	45374.3	237107	16184	8678.48	TWF1	699134	52135	87323.2	0.0745709	0.124902	-3.74524	-3.00113
Q12888;A6NNK5;C9JXV0;H7BZY0;H7C3N7;M0R142	35	35	27	233	976783	2.4952e+06	1.10516e+06	1.47595e+06	365642	687959	324098	17723.1	1.03549e+06	82585.1	TP53BP1	1.51327e+06	459233	378601	0.30347	0.250187	-1.72037	-1.99892
Q12905;B4DY09;A0A0A0MRL0;X6R6Z1	28	28	82.1	696	6.91807e+06	1.58366e+07	8.91368e+06	1.68453e+07	70158.3	3.44639e+06	2.36045e+06	378239	6.07274e+06	3.75143e+06	ILF2	1.21284e+07	1.959e+06	3.4008e+06	0.161521	0.280399	-2.6302	-1.83445
Q12906;K7EKJ9;K7EQR9;K7EKY0;K7ER69;K7EJ09;K7EPG3;K7ERM6;K7ENK6;K7EM82;K7ELV3;K7EQ75	48	42	58.2	1030	7.67034e+06	2.5633e+07	7.45824e+06	2.50325e+07	108726	3.02861e+06	2.24431e+06	178183	5.45122e+06	3.4592e+06	ILF3	1.64485e+07	1.79388e+06	3.02953e+06	0.10906	0.184183	-3.1968	-2.44079
Q12907;D6RBV2;D6RDX1;D6RBH1	13	5	46.9	116	265302	378251	229344	181698	101123	85959.1	61098.5	209642	24811.9	4729.37	LMAN2	263649	82726.9	79727.8	0.313777	0.302402	-1.67219	-1.72546
Q12931;I3L239;I3L2D5;I3L253	47	9	63.2	581	2.75691e+06	4.96728e+06	2.62103e+06	4.89002e+06	87226.5	332150	25476.1	47088	702684	524447	TRAP1	3.80881e+06	148284	424740	0.0389319	0.111515	-4.68291	-3.16469
Q13045;J3KS54;J3QQQ2;J3KS39;K7EP37;K7EP27	20	18	21.8	92	363843	11022.2	286070	31244.3	435324	701659	722045	235141	1.64101e+06	59559.6	FLII	173045	619676	645236	3.58101	3.72872	1.84037	1.89868
Q13085;A0A0C4DGT1;A0A087WWN5;S4R3S7;A0A087X2F8;A0A087X126;A0A087WYS8	149	65	69	1191	593939	628385	535827	901946	25860.1	466933	330154	33409.5	510361	536104	ACACA	665024	274316	359958	0.41249	0.541271	-1.27757	-0.885578
Q13111;K7EPA1;K7EJF1	35	35	40.4	392	1.05743e+06	1.94655e+06	1.02827e+06	1.57849e+06	110786	1.01606e+06	662188	148970	2.65153e+06	1.46617e+06	CHAF1A	1.40269e+06	596346	1.42222e+06	0.425146	1.01393	-1.23397	0.0199583
Q13112	46	46	71.9	967	311542	261716	437721	231349	2.36396e+07	1.53433e+08	1.34478e+08	6.34596e+07	2.38786e+08	1.76768e+08	CHAF1B	310582	1.0385e+08	1.59671e+08	334.373	514.104	8.38531	9.00592
Q13123;E7EQZ7;D6REL4;D6RAY9;A0A0C4DGW5	30	26	58.2	290	1.83163e+06	4.70264e+06	1.83558e+06	4.51842e+06	20358.1	14868	10587.4	45574.7	85963.9	50061.8	IK	3.22207e+06	15271.1	60533.5	0.00473954	0.0187872	-7.72104	-5.73411
Q13151	10	10	36.1	221	981798	3.5333e+06	1.53394e+06	3.57225e+06	263202	351932	389432	61639.6	1.46139e+06	990982	HNRNPA0	2.40532e+06	334855	838003	0.139214	0.348395	-2.84462	-1.5212
Q13155;A8MU58;F8WCL2	13	13	66.9	125	889003	868749	719682	645705	26291.7	43019.3	26987	41872	140070	34356.9	AIMP2	780785	32099.3	72099.5	0.0411116	0.0923424	-4.60431	-3.43686
Q13263;M0R0K9;M0R3C0;M0R2I3	40	40	65	854	9.27032e+06	4.39513e+07	1.54111e+07	3.75413e+07	66301.2	3.54067e+06	2.25854e+06	1.00095e+06	6.37993e+06	4.43724e+06	TRIM28	2.65435e+07	1.95517e+06	3.93938e+06	0.0736591	0.148412	-3.76299	-2.75232
Q13423;A0A590UJM2;A0A590UK29;A0A590UK15;E9PCX7;A0A590UJI3;D6RAI5;D6RHU2;A0A590UJA4;A0A590UKC7;D6RCR6	24	24	32.1	189	690546	1.12852e+06	388781	836314	47006.1	79445.3	54059.9	59194.2	83516	32495.6	NNT	761041	60170.4	58401.9	0.0790634	0.0767396	-3.66085	-3.70389
Q13428	58	6	40.4	1088	7.13042e+06	3.58708e+07	9.92817e+06	4.20117e+07	15286.1	633416	390174	178334	2.0603e+06	1.10598e+06	TCOF1	2.37353e+07	346292	1.11487e+06	0.0145898	0.046971	-6.0989	-4.41209
Q13435;E9PPJ0;H0YCG1;E9PJ04;E9PJT3;E9PIL8	46	35	54.1	760	5.75312e+06	2.4522e+07	5.91904e+06	1.47777e+07	9467.17	495513	306297	45384.3	1.34267e+06	856279	SF3B2	1.2743e+07	270426	748112	0.0212216	0.0587079	-5.55832	-4.0903
Q13451	16	16	43.1	88	268340	30729.7	216787	51234	31788.5	32102.9	26240.7	76421.7	27578.8	23124.2	FKBP5	141773	30044	42374.9	0.211917	0.298893	-2.23843	-1.7423
Q13564;J3QRA5;H3BMR3;J3KRK3;J3KTE3;J3QLH4	11	11	27.5	39	87272.5	320183	151343	306261	834091	14917.1	1.12124e+06	63491.1	1.5128e+06	49646	NAE1	216265	656750	541979	3.03678	2.50609	1.60254	1.32544
Q13573;G3V3A4;G3V4X8	32	22	58.2	489	3.10367e+06	9.38904e+06	4.18003e+06	8.93848e+06	14934.9	132913	35070.9	35509.3	495214	249776	SNW1	6.4028e+06	60973	260166	0.00952285	0.0406332	-6.71439	-4.6212
Q13823;H0YG10	39	39	44	556	3.21114e+06	9.69415e+06	3.55161e+06	7.69647e+06	33858	59829.1	27819.2	22746.6	358739	412012	GNL2	6.03834e+06	40502.1	264499	0.00670749	0.0438033	-7.22001	-4.51282
Q13838;Q5STU3;A0A0G2JJZ9;A0A140T9X3;F6WLT2;A0A140T996;H0Y400	40	4	74.5	679	6.2873e+06	1.90182e+07	7.88154e+06	2.08472e+07	89289.9	2.88324e+06	2.15012e+06	486487	5.08483e+06	3.24522e+06	DDX39B	1.35086e+07	1.70755e+06	2.93885e+06	0.126405	0.217554	-2.98387	-2.20055
Q13867;K7ESE8;K7ES02;J3KSD8;J3KS79;K7ENH5	19	19	48.6	171	713959	1.0667e+06	698048	1.02578e+06	80071.7	83267.8	72923.9	32406.3	82741.6	34513.5	BLMH	876121	78754.4	49887.1	0.0898899	0.0569409	-3.4757	-4.13439
Q13895;H7BY94;F8WBL2	22	22	62.2	287	1.20593e+06	2.59701e+06	1.49323e+06	1.42341e+06	22172.1	4782.51	5743.21	293183	13705.1	21148.4	BYSL	1.67989e+06	10899.3	109345	0.00648806	0.0650906	-7.268	-3.94141
Q14004;A0A2R8Y4Z0;A0A2R8Y7W5;A0A2R8YF61;A0A087X209;A0A2R8YD28;A0A2R8Y644;Q9BVE2;A0A2R8YCQ1;A0A2R8YEB7;A0A2R8Y7Y0	28	23	29.4	312	1.69301e+06	5.06819e+06	2.67065e+06	4.59902e+06	24743	17165	47187.7	54245.2	176548	93414.7	CDK13	3.50772e+06	29698.6	108069	0.00846663	0.030809	-6.884	-5.0205
Q14151;K7EQU4;K7ERX3	36	20	36.5	228	1.47704e+06	6.30143e+06	1.87908e+06	7.68612e+06	36707.6	2.30071e+06	26504.4	98141.2	222648	164894	SAFB2	4.33591e+06	787974	161894	0.181732	0.037338	-2.46012	-4.74321
Q14152	57	57	43.2	707	3.79519e+06	5.62224e+06	4.73629e+06	3.55003e+06	2098.74	259833	168821	18198.8	526520	371003	EIF3A	4.42594e+06	143584	305241	0.0324415	0.0689664	-4.94601	-3.85796
Q14204;A0A2R8Y706;A0A2R8YFZ7;A0A2R8Y5T0;A0A2R8Y6H2;A0A2R8Y542;A0A2R8Y6I5;A0A2R8YGC7;H0YJ21	230	230	58.2	2045	8.15495e+06	6.20531e+06	7.28997e+06	5.42506e+06	1543.72	40303	13902.4	9989.63	189167	53880.2	DYNC1H1	6.76882e+06	18583	84345.5	0.00274539	0.0124609	-8.50877	-6.32645
Q14344	7	7	21.2	45	77265.1	786029	220254	1.02193e+06	3.14767e+06	2.54715e+06	149723	3.6256e+06	3.15445e+06	1.10509e+06	GNA13	526370	1.94818e+06	2.62838e+06	3.70116	4.99341	1.88798	2.32002
Q14498;G3XAC6;H0Y4X3;A0A0U1RQH7;A0A0U1RQW2;Q5QP23;Q5QP22;Q86U06;F8WF24;A8MYG5;F2Z2Z5;H0YJJ3;F8WF73;G3XAP0;F2Z3E6;G3V5Z6;G3V546;A0A087X122	23	23	47.4	255	812973	3.27824e+06	1.01547e+06	1.75893e+06	16831.5	59974.7	7769.64	65872.8	198948	66744.8	RBM39	1.7164e+06	28192	110522	0.016425	0.0643915	-5.92796	-3.95699
Q14573;A0A3B3ITM1;A0A3B3ITQ4	12	10	5.9	27	104416	28661	38547.6	210880	284731	237492	194985	141769	273089	210190	ITPR3	95626.2	239069	208349	2.50004	2.17879	1.32195	1.12353
Q14676;A2AB05;H0Y6Z8;A2AB06;A2AB07;A0A087X0R2	70	70	52	767	5.1662e+06	1.34138e+07	8.87575e+06	1.08982e+07	119672	232266	169207	40782.7	429979	365935	MDC1	9.58849e+06	173715	278899	0.018117	0.0290869	-5.78651	-5.10349
Q14684	38	38	54.2	442	2.74066e+06	4.68587e+06	2.34733e+06	4.20782e+06	44984.8	267100	266954	24025.7	56518.5	16347.1	RRP1B	3.49542e+06	193013	32297.1	0.0552187	0.00923983	-4.1787	-6.75792
Q14697;F5H6X6;E9PKU7;E9PNH1	43	43	54.3	753	2.85088e+06	4.94093e+06	3.01477e+06	5.60476e+06	6531.18	352936	246236	47864	692935	572539	GANAB	4.10283e+06	201901	437779	0.0492101	0.106702	-4.3449	-3.22834
Q14739;A0A494C1L1;C9JXK0;C9JES9	16	16	25.4	300	1.8796e+06	5.07352e+06	2.62498e+06	5.72049e+06	29816.4	560469	267452	24261.1	979901	499947	LBR	3.82465e+06	285912	501370	0.0747553	0.131089	-3.74168	-2.93138
Q14807;H3BRB3;H3BTH5;H3BQB9;I3L306	18	18	42	81	195024	219783	182679	214970	100477	111483	13609.3	39257.6	18844.1	18254.6	KIF22	203114	75189.6	25452.1	0.370184	0.125309	-1.43369	-2.99643
Q14966;A0A096LPK8;A0A096LNS4;A0A096LPI0;C9JWN0;A0A096LPB4;A0A096LNQ0;A0A096LNR2;A0A096LNX0	69	69	41.6	624	3.56765e+06	7.73727e+06	3.95504e+06	8.81313e+06	11290.7	18911	9652.9	32794.9	142875	72634.8	ZNF638	6.01827e+06	13284.8	82768.2	0.00220742	0.0137528	-8.82342	-6.18413
Q14974;J3KTM9;J3QR48;J3KS06;J3QRG4	33	28	46.1	433	2.87871e+06	582299	1.93838e+06	582551	19536.7	32517.2	18455	36167.4	272780	149245	KPNB1	1.49549e+06	23503	152731	0.015716	0.102128	-5.99163	-3.29155
Q15003;E9PHA2;C9J470;H7C415;C9JZP1	21	21	40.4	141	634290	2.01932e+06	536616	1.68561e+06	143193	45120.7	134846	335321	70633.2	82708.6	NCAPH	1.21896e+06	107720	162888	0.0883705	0.133629	-3.50029	-2.9037
Q15008;C9J0E9;C9J7B7;H7C531	25	25	54.8	309	1.11285e+06	2.31788e+06	1.06384e+06	825998	47628.7	123347	85962.6	20260.5	38446.6	19523.3	PSMD6	1.33014e+06	85646	26076.8	0.0643886	0.0196045	-3.95705	-5.67267
Q15046;H3BVA8;J3KRL2;H3BRC9;H3BPV7	28	28	48.9	272	822889	1.01026e+06	823610	462232	47551.9	123471	85885.7	50308.2	56636.9	18707.2	KARS	779747	85636.1	41884.1	0.109826	0.053715	-3.18671	-4.21853
Q15054;H0YEX7;E9PM91;E9PNC0;H0YD46;E9PRK3	14	14	34.1	145	831114	1.4593e+06	694029	1.90217e+06	34945.1	24560.1	43813.3	48209.7	132358	39674.9	POLD3	1.22165e+06	34439.5	73414.2	0.0281909	0.0600941	-5.14863	-4.05663
Q15061;C9IZK7;C9JEE7	12	12	28.1	87	274883	115581	310664	225917	106752	156384	168937	175957	20194.5	4414.62	WDR43	231761	144024	66855.3	0.621433	0.288466	-0.686329	-1.79353
Q15125;C9J719;C9JJ78;A0A494C0F3	3	3	16.5	88	508681	1.88438e+06	860269	2.0266e+06	146674	357089	212442	71193	639156	424568	EBP	1.31998e+06	238735	378306	0.180862	0.286599	-2.46704	-1.80289
Q15233;H7C367;C9JYS8;C9IZL7;C9J4X2	41	39	68.2	1741	3.90295e+07	1.45382e+08	4.55299e+07	1.46105e+08	1.58001e+06	1.45137e+07	1.26624e+07	4.83693e+06	2.22477e+07	1.76354e+07	NONO	9.40116e+07	9.58534e+06	1.49067e+07	0.101959	0.158562	-3.29394	-2.65688
Q15269;A0A0B4J2E5;C9J544;A0A0J9YX21	24	22	35.3	250	1.35166e+06	2.01987e+06	1.36428e+06	1.46767e+06	96199.7	22688.1	2805.09	23519.8	53068	21167.8	PWP2	1.55087e+06	40564.3	32585.2	0.0261558	0.0210109	-5.25673	-5.57272
Q15365	16	13	71.3	259	1.68513e+06	5.56127e+06	1.63652e+06	4.78279e+06	39883.7	377491	439891	78786.8	773050	455115	PCBP1	3.41643e+06	285755	435651	0.0836415	0.127516	-3.57964	-2.97125
Q15370;B8ZZU8;I3L0M9;A0A0B4J296	8	8	52.5	98	350861	2.58029e+06	570796	1.9481e+06	52626.2	20222.9	12931.6	98233.3	32542.8	62151	TCEB2	1.36251e+06	28593.6	64309.1	0.0209859	0.0471989	-5.57443	-4.4051
Q15382;C9J931;C9J469;F8WBL3	7	7	33.7	69	301713	1.08608e+06	462849	844079	233199	88642.3	65737.2	55360.2	38277	22735	RHEB	673681	129193	38790.8	0.191772	0.0575803	-2.38254	-4.11828
Q15393;J3QL37;J3QRB2;I3L4G7;H3BMB0;J3QKV4	36	36	37.2	306	1.4889e+06	1.36255e+06	1.16736e+06	1.37061e+06	47557.6	123461	85891.4	41466	115900	171226	SF3B3	1.34736e+06	85636.8	109531	0.0635592	0.0812931	-3.97576	-3.62072
Q15424;K7EII0;K7ES42	40	24	37.6	504	4.49818e+06	2.19623e+07	4.92671e+06	1.96888e+07	114229	393110	202677	143460	1.00723e+06	618556	SAFB	1.2769e+07	236672	589748	0.0185349	0.0461859	-5.75361	-4.4364
Q15459;H7C1L2;F8WB66;F8WC79	41	41	53.2	567	2.70438e+06	1.34583e+07	3.82433e+06	9.78855e+06	116865	149762	102482	12957.5	351860	229721	SF3A1	7.44389e+06	123036	198179	0.0165285	0.0266231	-5.9189	-5.23118
Q15648;J3QKZ7;J3KSD7	47	47	45.2	357	1.56075e+06	2.07022e+06	1.90402e+06	1.53024e+06	61839.9	76917.6	78609.9	59692.9	43791.5	18351.6	MED1	1.76631e+06	72455.8	40612	0.0410211	0.0229926	-4.60749	-5.44269
Q15717;M0QZR9;M0R055	10	10	41.7	105	306928	1.23781e+06	323314	1.05924e+06	30944.8	45915.8	44835.4	127946	133563	59855.1	ELAVL1	731824	40565.3	107121	0.0554304	0.146376	-4.17318	-2.77225
Q16594;D6RIE8;D6RIV9;D6RGK3;D6RIY1;D6RHW1	18	10	64.4	248	2.23218e+06	6.76415e+06	1.93087e+06	9.35335e+06	90099.9	938668	446891	127197	2.18435e+06	1.31295e+06	TAF9	5.07014e+06	491887	1.20816e+06	0.0970164	0.23829	-3.36563	-2.06921
Q1ED39;H3BPL4;H3BNU8;H3BMC9	54	54	64.2	795	5.28971e+06	1.69724e+07	5.10888e+06	1.76292e+07	83654.5	168481	34171.7	3666.69	929876	259072	KNOP1	1.12501e+07	95435.8	397538	0.00848314	0.0353366	-6.88119	-4.82269
Q2TAL8	8	8	15.5	28	134535	51020.8	34830.3	121704	89080.4	400747	175466	77153	339295	127096	QRICH1	85522.6	221765	181181	2.59305	2.11852	1.37465	1.08306
Q2TAY7	20	20	49.5	269	1.22164e+06	1.00134e+06	1.14775e+06	453506	17351.6	2276.5	1925.06	57995.1	296978	151801	SMU1	956058	7184.4	168925	0.00751461	0.176689	-7.05609	-2.50072
Q32Q12;P22392;J3KPD9;E7ERL0;O60361;F6XY72	17	8	75.7	148	72000.6	689408	72989.9	396046	26720.9	34192.3	47937.5	2447.57	53068	97965.1	NME1-NME2	307611	36283.6	51160.2	0.117953	0.166315	-3.08372	-2.58801
Q4G0J3;H0YA82;D6RFF0;D6R9Z6;D6RF22;D6RF49;D6RAF3	14	14	29.7	50	259155	468161	171141	136610	55855.6	87887	73479.7	48563.2	67067.5	72850.2	LARP7	258767	72407.4	62827	0.279817	0.242794	-1.83744	-2.0422
Q53EL6;Q5VZS7	11	11	36.5	84	596003	1.37855e+06	551527	1.13951e+06	6.49906	5.40309	5.44802	52221.8	41691.3	29180.2	PDCD4	916399	5.78339	41031.1	6.311e-06	0.0447743	-17.2737	-4.48118
Q53GQ0;A0A1B0GVY6;A0A1B0GV93;E9PI21	15	15	51.9	149	930844	1.08763e+06	1.14478e+06	954858	21872.7	40094.4	20593.7	36241	141894	69947.7	HSD17B12	1.02953e+06	27520.2	82694.1	0.0267309	0.0803223	-5.22535	-3.63806
Q53GS9;A0A087X1B2;B9A018;F8WC91;C9JIU2;A0A087WW31	17	17	38.2	183	952939	666857	1.40812e+06	319758	58465.4	121964	78695.5	43624.7	33700.1	23459.1	USP39	836917	86374.9	33594.7	0.103206	0.040141	-3.2764	-4.63878
Q5BJF2;J3KT68;J3KTD1;Q86XC5	4	4	34.7	43	92112.9	514540	141345	559182	53505.3	51285.4	40927.5	66840.8	145957	51214.7	TMEM97	326795	48572.8	88004.4	0.148634	0.269295	-2.75017	-1.89274
Q5JSZ5;A0A494C0D3;A0A1W2PQP5;H0Y412;A0A494C065;A0A2R8YET3;Q5JT00	39	37	24.5	173	462141	208734	283294	88592.8	91034.9	46576.7	175771	65891	195822	120951	PRRC2B	260690	104461	127555	0.400709	0.489296	-1.31937	-1.03122
Q5QJE6;J3KP30;E9PRB3	27	27	47.2	362	2.26918e+06	4.04183e+06	2.42459e+06	4.48366e+06	25823.2	49634	25940.7	24261.9	435537	172264	DNTTIP2	3.30481e+06	33799.3	210687	0.0102273	0.0637516	-6.61143	-3.97139
Q9UKM9;Q5QPL9;Q5QPM1;Q5QPM0;Q5QPM2	7	7	25.8	118	394221	1.38803e+06	388969	1.33793e+06	77511.1	199571	114380	168107	347582	286665	RALY	877286	130487	267451	0.14874	0.304862	-2.74914	-1.71377
Q5SSJ5;X6RGJ2;B0QZK4;Q5SWC8;B0QZK9;B0QZK8	20	20	36	205	687451	1.3749e+06	681710	745835	53479.7	85680.5	123210	78909.7	135142	10276.3	HP1BP3	872474	87456.6	74776	0.10024	0.0857057	-3.31847	-3.54447
Q5T3I0;A0A0A0MRK1;E9PAV9;F8W895;E9PPY4;F2Z3C6	24	24	53.4	278	1.73926e+06	5.78465e+06	1.65973e+06	5.16882e+06	35045.4	128406	33105.8	66835.1	170991	208530	GPATCH4	3.58811e+06	65518.9	148786	0.01826	0.0414662	-5.77517	-4.59192
Q5T3J3	27	27	53.3	208	1.03092e+06	1.02783e+06	975690	679464	13311.5	15532.3	23322	59932.2	247383	127876	LRIF1	928475	17388.6	145064	0.0187281	0.156239	-5.73865	-2.67817
Q5T749	13	13	31.4	93	377833	185653	1.54607e+06	1.0436e+06	711086	208075	301379	309307	69634.9	4.43052e+06	KPRP	788288	406847	1.60315e+06	0.516114	2.03372	-0.954238	1.02412
Q5TZA2;A0A087WW81;B1AKD8	4	4	2.4	34	13554.1	205401	17722.2	1.21931e+06	513639	305055	248848	698923	82725.6	624563	CROCC	363996	355847	468737	0.977613	1.28775	-0.032665	0.364856
Q5UIP0;H7C2B5;H7BZN3	91	91	44.3	1009	6.50023e+06	1.72983e+07	7.68998e+06	1.62301e+07	1745.82	335919	125313	61039.4	973075	488022	RIF1	1.19296e+07	154326	507379	0.0129363	0.0425309	-6.27243	-4.55534
Q5VT52	49	49	51.6	480	2.78545e+06	6.70585e+06	3.16892e+06	5.41693e+06	31104.7	42120.8	4681.07	35959.3	136699	51372.8	RPRD2	4.51929e+06	25968.8	74677.1	0.00574623	0.0165241	-7.44317	-5.91928
Q5VUA4	65	65	36.7	425	2.09436e+06	2.56724e+06	1.86556e+06	3.03633e+06	20165.2	17571.5	10056.6	27850.4	175492	66953.3	ZNF318	2.39087e+06	15931.1	90098.7	0.00666331	0.0376845	-7.22955	-4.72989
Q5W0B1	26	26	39.5	250	1.03599e+06	2.48234e+06	921716	3.10584e+06	103225	236360	183900	31564.5	503523	444317	RNF219	1.88647e+06	174495	326468	0.0924982	0.173058	-3.43443	-2.53068
Q69YH5;E9PEI0	34	34	51	256	1.49684e+06	1.06031e+06	1.3141e+06	840455	16927.7	24641.8	19771.9	45444	120476	40806	CDCA2	1.17793e+06	20447.1	68908.6	0.0173586	0.0584998	-5.84821	-4.09542
Q6DKI1;R4GMU7	9	9	37.6	140	888545	1.6753e+06	995484	971312	12951	27239.1	3499.78	57179.7	248365	92548.3	RPL7L1	1.13266e+06	14563.3	132698	0.0128576	0.117156	-6.28124	-3.0935
Q6MZP7;D6REW4	21	21	42.1	237	773196	1.37607e+06	784323	1.39309e+06	27050	67628.7	15150.7	52598.7	320938	212363	LIN54	1.08167e+06	36609.8	195300	0.0338456	0.180554	-4.88489	-2.4695
Q6P1J9;A0A3B3IRP5;A0A1B0GUB2;A0A2R8YHB3;A0A2R8Y640;A0A3B3ISN2	31	31	58.9	286	1.16005e+06	2.77717e+06	1.71817e+06	2.3122e+06	206573	287212	124906	84659.7	193198	111111	CDC73	1.9919e+06	206231	129657	0.103535	0.0650919	-3.27181	-3.94138
Q6P2Q9;I3L0J9;I3L3Z8;I3L1T8	114	114	58.9	1440	6.98455e+06	9.9604e+06	9.038e+06	4.75247e+06	31119.8	149841	57446	41245.4	1.30737e+06	410767	PRPF8	7.68386e+06	79468.9	586460	0.0103423	0.0763236	-6.5953	-3.71173
Q6P4A7	5	5	22.6	36	44626.4	67069.5	325068	48255.1	2.40205e+06	1.45835e+06	1.48876e+06	671289	857122	1.03188e+06	SFXN4	121255	1.78305e+06	853431	14.705	7.03833	3.87824	2.81523
Q6PI48;A0A3B3ISK7;A0A3B3IT01;A0A3B3IS01;A0A3B3ITS3;A0A3B3IS54;A0A3B3ITK9;A0A3B3IT89	28	28	47.3	268	1.28331e+06	2.05142e+06	1.47775e+06	1.04382e+06	12714.4	20512.2	20465.8	25636.8	48041	58143	DARS2	1.46408e+06	17897.5	43940.2	0.0122244	0.0300123	-6.35409	-5.0583
Q6PJT7;G3V256;A0A3B3IT62;G3V3Y4;G3V411;G3V240;G3V572;A0A087WTC9;G3V2X4;G3V473	33	5	55.6	430	1.66552e+06	5.16777e+06	2.09309e+06	4.16752e+06	63858.7	69969.8	61345.6	38104.9	54920.7	34193.9	ZC3H14	3.27348e+06	65058	42406.5	0.0198743	0.0129546	-5.65295	-6.27039
Q6UN15;H0Y8P7	13	4	38	155	1.23545e+06	2.15411e+06	1.43136e+06	2.68606e+06	50008.8	76572.3	61155.3	63436.6	108316	7664.68	FIP1L1	1.87675e+06	62578.8	59805.8	0.0333443	0.0318668	-4.90642	-4.9718
Q6UX04;D6REK3	11	11	43.2	124	738863	1.35658e+06	806821	459829	83020.5	123308	85235.3	83954.2	15563.2	28371.4	CWC27	840524	97187.8	42629.6	0.115628	0.0507179	-3.11244	-4.30136
Q6ZXV5;F8W044;F8VRY4	12	12	19.2	45	148177	185420	242260	109786	1801.57	24566	24879.1	56162.5	41715.3	93936.3	TMTC3	171411	17082.2	63938	0.0996567	0.373011	-3.32689	-1.42271
Q75V66	3	3	5.4	16	44156.4	326706	251827	114758	740849	682202	582572	37155.6	634431	404905	ANO5	184362	668541	358830	3.62624	1.94634	1.85847	0.960761
Q76FK4;F5H101;F8WE42;F5GWN9;A0A0A0MSJ1;F5H8B8;F5H692;F5H532;F5H797;F5H0I5;F5GXV1;F5H7D5	49	49	46.2	293	914910	2.14139e+06	1.60132e+06	1.98759e+06	81250.8	19671.7	48516.4	54995.1	127590	74428.9	NOL8	1.6613e+06	49813	85671.4	0.0299843	0.0515688	-5.05965	-4.27736
Q7KZF4;H7C597	50	50	61.8	570	3.05209e+06	4.36797e+06	3.07498e+06	3.48669e+06	31470.3	4727.69	4222.51	24294.8	51375.2	35791.3	SND1	3.49543e+06	13473.5	37153.8	0.0038546	0.0106292	-8.0192	-6.55582
Q7KZN9;A0A3B3IRX1	6	6	20.2	60	149547	234815	188403	106667	90013.7	149467	110265	54048.8	86113.2	51473.6	COX15	169858	116582	63878.5	0.686348	0.37607	-0.542988	-1.41093
Q7L2H7;H0YCQ8;E9PRY0;E7ESM3;E9PRI2	19	6	59.9	198	970048	655941	1.49525e+06	120356	29097.7	15861	2830.89	109657	25655.7	5565.35	EIF3M	810400	15929.9	46959.4	0.0196568	0.0579459	-5.66883	-4.10915
Q7L7X3;J3QS76	3	3	3.8	13	3659.64	93864	16900.2	99663.3	31972.4	50815	25418.2	136988	106661	147911	TAOK1	53521.8	36068.5	130520	0.673904	2.43863	-0.569386	1.28607
Q7LBC6;H0Y9V5	48	46	39.3	299	1.60319e+06	1.22136e+06	1.94364e+06	763028	47374.8	90253.2	72673.8	67545.7	40914.8	45043.2	KDM3B	1.38281e+06	70100.6	51167.9	0.0506944	0.037003	-4.30203	-4.75622
Q7Z4T9	3	3	4	17	106103	347579	88438.2	297018	122078	129508	106841	122804	171717	255298	MAATS1	209785	119476	183273	0.569516	0.873624	-0.812192	-0.194916
Q7Z4V5;M0R0J3;K7EPS6;Q9Y3E1;A0A087WZ99;K7ERA4;A0A087WX58;A0A087WT54	15	13	23	95	396026	1.81612e+06	535602	1.63621e+06	90130.6	65443.1	16017.4	73024.1	92290.1	54683.3	HDGFRP2	1.09599e+06	57197	73332.5	0.0521876	0.0669099	-4.26015	-3.90164
Q7Z4W1;J3KS22;J3QS36;J3QL34;J3KRZ4;J3KSZ5;J3QS45;J3QRQ2	13	13	62.3	88	147996	121207	71731.6	57892.7	55814.5	14639.6	2027.58	112043	10004.7	13688.6	DCXR	99706.8	24160.6	45245.4	0.242316	0.453784	-2.04504	-1.13992
Q7Z589;E9PMC9;H0YET8;H0YCS3;H0YEP9;E9PPE6;H0YDI4	37	37	46.7	304	1.06872e+06	1.4408e+06	772792	1.73545e+06	49162.1	83454.3	133269	350484	437606	341524	EMSY	1.25444e+06	88628.4	376538	0.0706518	0.300164	-3.82313	-1.73618
Q7Z5K2;F6QZY1;Q8WVX6	63	63	60.8	733	4.13938e+06	7.38982e+06	4.80727e+06	7.87063e+06	86156.6	200073	116910	26653.5	707218	404494	WAPAL	6.05178e+06	134380	379455	0.022205	0.0627014	-5.49297	-3.99536
Q7Z6E9;A0A2R8Y880;H3BSK8;H3BUN0;I3L3Y2;A0A087WY32	60	60	34.9	615	3.3957e+06	6.49339e+06	2.93856e+06	5.6336e+06	21764.2	74395.9	14797.1	39657.5	127195	110232	RBBP6	4.61531e+06	36985.7	92361.7	0.0080137	0.020012	-6.96332	-5.64299
Q7Z7K6	6	4	38.2	47	281342	210695	197493	219110	86849.5	118269	120592	101641	36317.6	16689.9	CENPV	227160	108570	51549.6	0.477945	0.226931	-1.06508	-2.13967
Q86T24	20	20	41.7	164	476584	223207	340967	87735.4	83291	393287	211893	6182.28	1.20422e+06	851458	ZBTB33	282124	229490	687288	0.813439	2.43612	-0.297894	1.28459
Q86VP6;A0A0C4DGH5;H0YH27	49	45	47.2	611	3.15898e+06	2.80833e+06	2.75136e+06	2.59853e+06	42342.5	50016.8	17318.4	26602.9	438374	97631.2	CAND1	2.8293e+06	36559.3	187536	0.0129217	0.0662835	-6.27407	-3.91521
Q86XP3;A0A0A0MSJ0;J3QRI2;J3KTK9;J3KRE3	44	44	59.7	538	3.76596e+06	9.03121e+06	5.4811e+06	7.85473e+06	30482	42088.3	18141.8	22322.7	762245	231993	DDX42	6.53325e+06	30237.4	338854	0.00462823	0.051866	-7.75532	-4.26907
Q86YA3;G3XAL8;D6REN9;D6REQ7;D6RB47;I3L0G6	10	10	7.1	22	42677.7	125171	39367.1	518509	51542.4	68130.6	77581.6	52534.1	26398.8	78302.8	ZGRF1	181431	65751.5	52411.9	0.362405	0.28888	-1.46433	-1.79146
Q8IV08;M0R1F7;M0QZK2;M0R2E7;M0QY94;M0R3G9;M0QX50;M0QX99;A0A0A0MS28;E2QRG1	6	6	16.1	52	89098.1	248591	185575	258567	105069	152932	165190	123419	45404.3	28291.1	PLD3	195458	141064	65704.8	0.72171	0.336159	-0.47051	-1.57278
Q8IWA0;F8WE20;F8WC81	25	25	36.5	250	875104	3.34507e+06	1.55479e+06	3.33919e+06	18201.7	23460.8	14763.6	45534.3	73485.4	35271.7	WDR75	2.27854e+06	18808.7	51430.5	0.00825472	0.0225717	-6.92057	-5.46934
Q8IWC1;A0A0A0MRP0	10	10	15.1	46	118137	276075	73527	311364	758591	1.42361e+06	695465	208407	91125.8	86719.6	MAP7D3	194776	959222	128751	4.92475	0.66102	2.30005	-0.597233
Q8IWI9;H3BP52;H3BTF4;H3BTN2	73	56	33.3	596	2.11018e+06	5.32937e+06	2.49479e+06	4.61677e+06	22241.2	35366.4	14932.2	43219.5	261068	263310	MGA	3.63778e+06	24179.9	189199	0.00664689	0.0520095	-7.23311	-4.26508
Q8IWX8;J3QK89	24	24	37.8	320	1.99478e+06	4.60706e+06	1.89789e+06	3.78186e+06	61040.2	129813	53909	67033.9	270198	94222.8	CHERP	3.0704e+06	81587.4	143818	0.0265722	0.0468403	-5.23394	-4.41611
Q8IWZ8;B4DVK3;K7ESM0;K7EM86;K7ELR6	25	17	50.1	189	898002	1.92871e+06	720396	471883	175458	74934	58592.3	80270.2	3940.23	38601	SUGP1	1.00475e+06	102995	40937.1	0.102508	0.0407437	-3.28619	-4.61728
Q8IY81;J3KS36;J3QSE2;J3KS74;J3QRS5;J3QR05	36	36	52.4	589	5.09226e+06	1.70909e+07	7.58745e+06	1.68638e+07	13571.1	532882	367607	26848.3	1.44944e+06	787500	FTSJ3	1.16586e+07	304687	754597	0.0261341	0.0647244	-5.25793	-3.94955
Q8IYW5;F8WD60	5	5	10.2	15	21989.1	228316	209794	349741	54360.1	34214.6	41780.1	53313.2	74532.8	63797.9	RNF168	202460	43451.6	63881.3	0.214618	0.315526	-2.22016	-1.66417
Q8N163;H0YB24;G3V119;E5RHJ4;A0A087X2B6;E5RFJ3;E5RGU7;H0YC69;H0YC58;E5RHH8	39	39	59.6	520	3.63729e+06	1.14119e+07	4.29045e+06	7.79778e+06	40127.2	810922	421093	33290.2	1.60432e+06	997404	CCAR2	6.78437e+06	424048	878337	0.0625036	0.129465	-3.99992	-2.94937
Q8N1F7;H3BVG0;H3BM93;H3BRI8;H3BV11;H3BMX0;H3BNN5;H3BP95;H3BRD9;H3BPA9;H3BV15;H3BVE2;H3BNG7	25	25	36.3	192	739494	941620	727119	543098	48283.8	117407	70933.5	156074	44461.4	9503.79	NUP93	737833	78874.9	70012.9	0.106901	0.09489	-3.22565	-3.3976
Q8N3K9	4	4	1.6	20	172342	346837	160692	454356	1.15521e+06	1.15887e+06	734004	1.283e+06	735803	1.03682e+06	CMYA5	283557	1.01603e+06	1.01854e+06	3.58315	3.59202	1.84123	1.84479
Q8N3U4;B1AMT4;B1AMT3;B1AMT2;B1AMT1;B1AMT0;C9JJQ0	37	32	35.8	311	1.08437e+06	2.23596e+06	1.33146e+06	1.18082e+06	71882.5	25399.3	3798.5	39136.7	76424	24453	STAG2	1.45815e+06	33693.4	46671.2	0.023107	0.0320072	-5.43553	-4.96546
Q8N5K1;A0A2R8Y540;I3L1N9;D6RCF4	12	12	69.6	104	646556	1.03616e+06	494286	799560	39072.7	77230.3	38786	49332.6	117201	85541	CISD2	744141	51696.3	84024.9	0.0694711	0.112915	-3.84744	-3.14669
Q8N5M9;A0A3B3ITE9	4	4	11.5	30	94451.4	720212	246576	794569	107593	158089	170642	132012	103779	26881.3	JAGN1	463952	145441	87557.3	0.313483	0.188721	-1.67354	-2.40568
Q8N684;F5H669;F5H6M0;F5H047;J3QT54;C9J286;C9J323;F5H5B7;F5H1W4;F5H2K8;F5H6A8;F5GXA3;C9JM38	11	10	31.4	86	279760	431286	281157	402262	92723.4	3861.61	127458	114186	6143.68	10229.9	CPSF7	348617	74681.1	43520	0.214221	0.124836	-2.22283	-3.00189
Q8N766;A0A286YEW0;H7C4E3;Q5TG59	24	24	33.3	103	360204	198138	352626	57079.2	59345.9	62706.6	152727	285479	12979.8	10461.9	EMC1	242012	91593.1	102973	0.378466	0.42549	-1.40177	-1.2328
Q8N7H5;B4DGJ5;M0QYC7	21	21	41.8	134	770559	846917	735908	468592	233283	89615.6	66569.6	87522.8	33533.7	14181.6	PAF1	705494	129823	45079.4	0.184017	0.0638976	-2.44209	-3.96809
Q8NC51	19	19	48.8	207	724764	104074	1.51253e+06	709931	70827	110425	68604.5	56184.2	316575	132470	SERBP1	762825	83285.4	168410	0.10918	0.220771	-3.19522	-2.17938
Q8NEL9;A0A087X0H7;A0A669KB51;A0A669KAW5;A0A669KB64	11	11	16.3	29	33464.1	78612.5	73230.3	70010.1	43581.3	71147.1	31782.9	31061.2	51471.2	68525.1	DDHD1	63829.2	48837.1	50352.5	0.765121	0.788863	-0.386239	-0.342154
Q8NEZ4;H0YMU7;H7BY37;H0Y765;C9J4Z5	12	12	4.1	24	71845.9	202413	79968.5	258796	164823	226294	106441	25277.2	69615.7	34817.3	KMT2C	153256	165853	43236.7	1.0822	0.282121	0.113961	-1.82561
Q8NG31;E9PPJ1;H0YCZ2;H0YEY7;H0YN41	79	79	46.6	642	2.52813e+06	1.2183e+06	1.69304e+06	763657	73762.8	143690	27753.1	30219.5	333823	188683	CASC5	1.55078e+06	81735.2	184242	0.0527058	0.118806	-4.24589	-3.07333
Q8NHQ9;F5H5U2;E7EX41;F5H2I2;F5H735	27	27	51.8	243	962769	2.11466e+06	1.96674e+06	1.85784e+06	72510	67017.1	53567.4	35861.3	83100	17105.8	DDX55	1.7255e+06	64364.8	45355.7	0.0373021	0.0262855	-4.7446	-5.24959
Q8NI27;A0A0C4DG98;H0Y815;F2Z2V2;H0Y594;H0Y7U4;H7C477;B7ZBA0	42	42	34.6	325	1.1724e+06	2.39765e+06	2.00344e+06	1.74277e+06	62681.8	68240.8	72029.7	43342.6	89966.9	26157.1	THOC2	1.82906e+06	67650.8	53155.6	0.0369866	0.0290616	-4.75686	-5.10474
Q8TCU6;H0YDZ4	4	4	2.7	28	15255.6	133485	40855.5	395010	197020	309839	299814	339329	323338	301493	PREX1	146152	268891	321387	1.83981	2.199	0.879555	1.13684
Q8TDN6	19	19	62.6	288	1.77207e+06	1.73332e+06	2.17914e+06	1.95605e+06	39362.5	55262.5	25996.4	39143	281334	126493	BRIX1	1.91015e+06	40207.1	148990	0.0210492	0.0779994	-5.57009	-3.68039
Q8TEM1	27	27	21.4	178	667935	422287	534550	298866	25582.8	17280.2	14329.5	54511.5	79350.8	27202.4	NUP210	480910	19064.2	53688.2	0.0396419	0.111639	-4.65683	-3.16309
Q8TF68;E9PHB3;F5H8L7;F5H105;F5H0D6;F5H3Z9;F5GYZ1;R4GMR4;F5H6N8	15	13	37.3	179	836014	1.46117e+06	724565	955745	30147.9	50878	85216.4	27264.2	447248	210042	ZNF384	994372	55414.1	228185	0.0557277	0.229476	-4.16546	-2.12358
Q8WTT2	32	32	41.5	306	1.28004e+06	2.79794e+06	1.85485e+06	1.92188e+06	112206	415431	231036	276561	248717	164825	NOC3L	1.96368e+06	252891	230034	0.128784	0.117144	-2.95697	-3.09364
Q8WW12	9	9	47.2	226	1.78603e+06	1.01308e+07	1.91296e+06	1.06131e+07	262653	942517	863625	251660	1.32198e+06	1.04314e+06	PCNP	6.11072e+06	689598	872261	0.112851	0.142743	-3.14751	-2.80851
Q8WXF1;X6RDA4	26	25	51.6	334	3.05839e+06	8.52455e+06	3.33185e+06	8.43155e+06	141143	309789	273162	72396.6	700349	697481	PSPC1	5.83658e+06	241365	490075	0.0413538	0.0839661	-4.59584	-3.57405
Q8WY36;C9JA69;C9J8D0;C9JYU6;C9JZA0;H7C1Q0;C9JNU3;C9JIZ2;C9K0D1;C9JSH4	24	24	33.9	160	909608	1.02743e+06	709917	1.12299e+06	97242.7	80247.1	61134.8	48119.5	156080	66235.1	BBX	942485	79541.5	90144.8	0.0843955	0.0956459	-3.56669	-3.38615
Q8WY91;B5MCC0	5	5	12.1	13	4231.66	1.49274e+06	8101.13	3.87948e+06	1.2139e+06	2.58691e+06	946172	457335	1.20038e+06	622370	THAP4	1.34614e+06	1.58233e+06	760030	1.17546	0.5646	0.233221	-0.824699
Q8WYP5;H7C4S1	108	108	55.8	1506	9.59817e+06	2.53564e+07	1.0007e+07	3.55151e+07	127951	3.39305e+06	2.31523e+06	164264	7.61488e+06	5.2506e+06	AHCTF1	2.01192e+07	1.94541e+06	4.34325e+06	0.0966944	0.215876	-3.37042	-2.21173
Q92520;C9JP35;C9JMN4	8	8	36.1	66	260806	157815	449553	175102	92681.8	76891	6703.57	70003	28373.4	42533.9	FAM3C	260819	58758.8	46970.1	0.225286	0.180087	-2.15017	-2.47323
Q92522	7	7	31.9	126	1.56247e+06	1.29506e+06	1.06076e+06	1.60396e+06	24743.2	28686.8	24083.7	26485.4	358355	205556	H1FX	1.38056e+06	25837.9	196799	0.0187155	0.14255	-5.73962	-2.81046
Q92576;E7EVH3;E7ER40;E9PE34;A0A1B0GX99;D6R9X2;H0Y8L0;D6RBF0	54	54	31.8	341	1.54186e+06	1.3355e+06	1.42412e+06	956892	516906	743378	816064	405306	1.13336e+06	920618	PHF3	1.31459e+06	692116	819763	0.526487	0.623587	-0.92553	-0.681337
Q92616	131	131	58	1219	4.03506e+06	3.39619e+06	5.22494e+06	1.75553e+06	28538.2	31390	8799.44	880234	37082.4	993.946	GCN1L1	3.60293e+06	22909.2	306104	0.0063585	0.0849597	-7.2971	-3.55708
Q92620;J3KTG2;H3BQT9;H3BV01;J3KRT1;H3BMS7;J3KSA8	26	26	28.5	133	394393	252779	373573	27452.9	108983	8116.01	160037	116388	43617.7	91664.1	DHX38	262049	92378.7	83889.9	0.352524	0.32013	-1.50421	-1.64327
Q92733;H0YE12;H0Y679	15	15	37.1	181	1.77603e+06	4.57671e+06	2.20386e+06	4.43633e+06	18325.7	25360.3	12429.6	64979.8	156197	151132	PRCC	3.24823e+06	18705.2	124103	0.00575858	0.0382063	-7.44007	-4.71004
Q92769;H3BM24;E5RH52;E5RG37;E5RFI6;E5RJ04;E5RGV4;E5RHE7;E5RFP9;E5RK19	16	10	41.8	276	1.19777e+06	4.46515e+06	1.48605e+06	3.37354e+06	42628.3	44255.1	28894.2	56872.6	203555	153829	HDAC2	2.63063e+06	38592.5	138086	0.0146705	0.0524915	-6.09094	-4.25177
Q92804;A0A075B7D9;A0A075B7F4;A0A075B7F2	8	6	20.8	74	636525	2.19842e+06	360010	2.14984e+06	67386.8	25152.6	295211	185039	70863.6	68723.4	TAF15	1.3362e+06	129250	108209	0.0967299	0.0809825	-3.36989	-3.62625
Q92917	31	31	65.3	489	3.70463e+06	9.79612e+06	4.73553e+06	7.95382e+06	38563.1	444248	405293	41877.9	1.22577e+06	1.02299e+06	GPKOW	6.54753e+06	296035	763546	0.0452132	0.116616	-4.46711	-3.10016
Q92945;A0A087WTP3;M0R0I5;M0QYH3;M0R0C6;M0QYG1;M0QXW7;M0R3J3;M0R251;M0R263	27	25	48.8	357	2.34704e+06	9.2048e+06	2.56439e+06	7.85731e+06	63491.1	68205.5	75875.1	56133.3	112284	109955	KHSRP	5.49339e+06	69190.5	92790.9	0.0125952	0.0168914	-6.31098	-5.88757
Q92979;V9GYP5;A0A087WWQ2;A0A087WVM7	15	15	79.1	171	615633	1.31574e+06	824624	1.00019e+06	47606.8	102311	54638.2	41483.9	151493	47106	EMG1	939048	68185.3	80027.7	0.0726111	0.0852222	-3.78367	-3.55263
Q92997;F8WCF1;A0A3B3ISG4	20	15	38.7	359	1.69533e+06	5.64753e+06	1.96963e+06	6.88264e+06	72234.8	2.35061e+06	1.62278e+06	330584	4.7145e+06	2.86872e+06	DVL3	4.04878e+06	1.34854e+06	2.63793e+06	0.333073	0.651538	-1.58609	-0.61808
Q96A33;A0A087WYW6;J3QR89	15	15	46.6	140	678022	9763.11	509573	30782.6	18618.9	2198.45	10914	228015	6368.63	10481.8	CCDC47	307035	10577.1	81621.9	0.0344492	0.265839	-4.85939	-1.91138
Q96AG4;I3L223	15	15	50.5	313	4.09524e+06	8.44228e+06	4.80277e+06	7.61291e+06	5980.62	368446	234236	95611	1.47803e+06	527263	LRRC59	6.2383e+06	202888	700300	0.0325229	0.112258	-4.9424	-3.15511
Q96CB9;M0R1K5;A0A087X0V6;A0A087WUV3	3	3	9.4	60	48005.2	6.39142e+06	12346.6	1.03088e+07	1.08947e+07	6.51673e+06	8.42135e+06	9.85779e+06	5.06382e+06	1.26987e+06	NSUN4	4.19014e+06	8.61094e+06	5.39716e+06	2.05505	1.28806	1.03917	0.365201
Q96ER3;E9PMD2;J3KND1;E9PRZ1;H0YCN7;E9PL53;H0YEK5	3	3	9.9	7	17084.2	43153.2	4821.17	121599	897283	1.78451e+06	1.32364e+06	728503	1.66927e+06	885413	SAAL1	46664.4	1.33515e+06	1.0944e+06	28.6116	23.4525	4.83853	4.55167
Q96HS1;F5GXG4	14	14	47.8	173	544705	1.25528e+06	620112	830287	22639.1	46832.1	25833.4	33028.1	70213	56108.9	PGAM5	812596	31768.2	53116.7	0.0390947	0.0653667	-4.67688	-3.9353
Q96I25;Q5W010;Q5W012;Q5W011;H0Y6J6	29	29	68.3	367	2.99993e+06	1.19013e+07	3.10743e+06	1.21524e+07	49888.4	144605	48061.5	19441.5	439334	230492	RBM17	7.54027e+06	80851.6	229756	0.0107227	0.0304705	-6.54319	-5.03644
Q96IX5	3	3	44.8	68	544533	1.81215e+06	564936	1.47599e+06	18418.1	24501.1	16527.4	85836.5	165509	159361	USMG5	1.0994e+06	19815.5	136902	0.0180239	0.124524	-5.79395	-3.0055
Q96JM3;S4R3K0;A0A2R8Y735;A0A2R8Y4S6	50	50	65.8	753	4.96588e+06	1.4605e+07	4.75018e+06	1.66183e+07	18526.2	675401	386953	53592.4	1.74788e+06	1.3492e+06	CHAMP1	1.02348e+07	360293	1.05023e+06	0.0352026	0.102613	-4.82817	-3.28472
Q96JM4;H0YEZ5	4	4	3.5	24	51869.8	597448	14874.8	213626	54263	74767.9	45984.6	51459.6	36952.3	32424.5	LRRIQ1	219455	58338.5	40278.8	0.265834	0.183541	-1.9114	-2.44583
Q96JM7;E9PI01;E9PLL7	35	35	50.9	350	2.46397e+06	4.13102e+06	2.38377e+06	5.88799e+06	67392.3	811257	376121	194620	1.48176e+06	1.11576e+06	L3MBTL3	3.71669e+06	418257	930713	0.112535	0.250415	-3.15156	-1.99761
Q96KR1;H0Y8W1	34	34	43.5	341	1.65071e+06	2.73617e+06	1.89406e+06	2.55102e+06	28646	5206.49	9971.99	45701.7	494628	270421	ZFR	2.20799e+06	14608.1	270250	0.00661603	0.122396	-7.23982	-3.03037
Q96L91;A0A0A0MR70;A0A0A0MR80;Q6ZTU2;A0A0A0MR72	29	29	13.5	125	289791	246258	529179	17529.4	102540	10968.6	42700.1	30616.9	41363.5	18913.7	EP400	270689	52069.4	30298	0.192359	0.111929	-2.37813	-3.15934
Q96P47;C9J975;Q9UPQ3;A0A087X044;H0Y873;E7ESL9;A0A087X1U1;F5GXM9	5	3	8.5	33	37264.1	348431	16833.9	951530	316654	410244	415789	251599	202137	312864	AGAP3	338515	380896	255534	1.1252	0.754866	0.170177	-0.405707
Q96QC0	23	23	34	229	1.15782e+06	2.06519e+06	1.38434e+06	1.27762e+06	49649.6	97378.4	60194.2	111921	24379.9	29972.5	PPP1R10	1.47124e+06	69074.1	55424.4	0.0469495	0.0376719	-4.41275	-4.73037
Q96QE3;A0A075B754	30	30	20.8	136	453314	137591	697860	111552	43181.9	42256.3	29353.5	39529.5	22697.9	59089.5	ATAD5	350079	38263.9	40438.9	0.109301	0.115514	-3.19363	-3.11386
Q96RQ3;E9PHF7;E9PG35;F5GYT8;G5E9X5;F8WDI3	65	65	75.7	2223	1.26523e+07	2.93772e+07	1.20353e+07	4.49549e+07	6.93701e+06	5.01212e+07	4.26936e+07	1.29869e+07	7.30235e+07	5.55003e+07	MCCC1	2.47549e+07	3.32506e+07	4.71703e+07	1.34319	1.90549	0.425664	0.930162
Q96S55	25	25	45.1	195	1.12363e+06	2.84134e+06	898692	2.86849e+06	30752.5	39758.1	17708.2	191926	2112.03	30923.1	WRNIP1	1.93304e+06	29406.2	74987	0.0152125	0.0387923	-6.0386	-4.68809
Q99459	40	40	60.6	368	2.25479e+06	6.07379e+06	3.39773e+06	4.05659e+06	46412.5	72264	46682.8	56591.1	105570	65598.9	CDC5L	3.94573e+06	55119.8	75919.9	0.0139695	0.019241	-6.16158	-5.69967
Q99575;E5RK39	16	16	23.1	60	197199	48549	128770	144859	77410.4	83340.8	104707	87176.1	186003	134963	POP1	129844	88486	136047	0.681478	1.04777	-0.553262	0.0673267
Q99613;B5ME19;H3BPE4;H3BPE3;H3BTY8	30	30	34.5	329	1.89244e+06	1.82131e+06	1.14246e+06	1.07122e+06	61290.8	7397.86	5746.77	32990.7	29604.3	13850.6	EIF3C	1.48186e+06	24811.8	25481.9	0.0167437	0.0171959	-5.90023	-5.86179
Q99832;F8WAM2;F8WBP8;A0A0D9SG95	41	41	75.3	554	1.88737e+06	6.14328e+06	2.55827e+06	5.05789e+06	34298.6	223280	203866	16513.5	577857	366163	CCT7	3.9117e+06	153815	320178	0.0393217	0.0818512	-4.66853	-3.61085
Q99986;H0YJ50;H0YJF7	19	13	54.5	205	1.33209e+06	3.88528e+06	1.8802e+06	2.32332e+06	26636.4	121064	51374.9	52068.2	319146	196873	VRK1	2.35522e+06	66358.3	189362	0.028175	0.080401	-5.14944	-3.63664
Q9BQ52;G5E9D5;E7ES68;H7C2I4;V9GYS7;V9GZ72;J3QQT1	28	24	49.2	152	610647	493241	716377	177382	52773.7	799437	210135	415145	268566	652254	ELAC2	499412	354115	445322	0.709065	0.891693	-0.496011	-0.165381
Q9BQ61;K7EN60;K7ELS0;K7ERU7	12	12	43.8	179	966065	4.56579e+06	1.32518e+06	4.64192e+06	18660.8	1996.4	40880.9	69574.8	308437	114944	C19orf43	2.87474e+06	20512.7	164319	0.00713549	0.0571595	-7.13077	-4.12886
Q9BQG0;I3L1L3;I3L2H8;I3L311	66	66	57.2	1088	5.80757e+06	1.84027e+07	9.77079e+06	1.7096e+07	3027.51	590309	228800	144868	1.75247e+06	845659	MYBBP1A	1.27693e+07	274046	914333	0.0214613	0.0716042	-5.54212	-3.80381
Q9BTC0	51	51	37.3	401	1.68174e+06	4.77692e+06	2.15093e+06	3.01089e+06	49613.5	97203.4	60722.5	226723	16579.7	6191.19	DIDO1	2.90512e+06	69179.8	83164.7	0.0238131	0.0286269	-5.3921	-5.12648
Q9BTV4;V9GY05	13	13	45.8	147	500313	386424	716265	225433	114398	151642	110285	73035.1	262487	171434	TMEM43	457109	125442	168985	0.274424	0.369683	-1.86552	-1.43564
Q9BUI4;E9PHH9	13	13	33	71	318650	188313	248082	34338.1	94538.5	82837.4	45533.5	71133.3	81559.8	323623	POLR3C	197346	74303.2	158772	0.376513	0.804537	-1.40923	-0.31377
Q9BUJ2;A0A0A0MRA5;B7Z4B8;M0R3F1;M0QYZ0;M0QYM5;M0R0K8;M0QYI8;M0R203;M0R247;M0QZV6;A0A087X1I2	20	20	28.6	142	600015	457591	354234	134824	44649.4	79871.8	45659.5	86932.2	21073.4	66340.8	HNRNPUL1	386666	56726.9	58115.4	0.146708	0.150299	-2.76898	-2.73409
Q9BVJ6;X6RJY0;Q5TAP6	45	45	62.3	505	3.19853e+06	6.66964e+06	3.62538e+06	6.96768e+06	20522.8	38180.2	18788.9	41299.1	189145	108395	UTP14A	5.11531e+06	25830.6	112946	0.00504966	0.0220801	-7.6296	-5.50111
Q9BXJ9;A0A0B4J1W3	48	41	62.4	395	1.62148e+06	2.35057e+06	1.55373e+06	1.00884e+06	44894.4	282641	266862	176340	32840.4	5252.08	NAA15	1.63366e+06	198132	71477.6	0.121281	0.0437531	-3.04357	-4.51447
Q9BXS5;E7ENJ6;K7EJL1;K7EQX3;K7ENA7;K7EPJ8;K7EQ90;K7ER75;A0A087WZX7;K7ERH5;K7EL08;K7EMG5	20	17	57.4	189	840256	1.10863e+06	1.13096e+06	377225	59349.2	112048	90260.4	172043	39207.1	8110.03	AP1M1	864269	87219.1	73120	0.100917	0.0846033	-3.30876	-3.56314
Q9BYG3;C9J808;C9J6C5;H7BZL0	21	21	67.6	318	2.80368e+06	9.4998e+06	3.70369e+06	7.85177e+06	11815.4	181108	3433.53	35119.4	393351	275877	NIFK	5.96473e+06	65452.4	234782	0.0109732	0.0393618	-6.50987	-4.66706
Q9BZE2;A0A087WY59	3	3	10	4	39516.9	46010.7	23131.6	162203	58417.7	90392.7	65339.9	68227.2	75722.1	104235	PUS3	67715.4	71383.4	82728.2	1.05417	1.2217	0.0761051	0.288896
Q9BZE4;Q5T3R7	33	33	54.3	363	1.64976e+06	4.39939e+06	3.35799e+06	2.83592e+06	44650.3	174505	166831	23276.5	118385	31511.7	GTPBP4	3.06077e+06	128662	57724.4	0.0420359	0.0188595	-4.57223	-5.72857
Q9BZZ5;G3V1C3;H0YER7;E9PQK6	24	24	46.9	265	1.1673e+06	3.21514e+06	1.30918e+06	2.7782e+06	29332.9	41416.1	19826.3	40048.8	175663	30381.5	API5	2.11746e+06	30191.8	82031.1	0.0142585	0.0387404	-6.13203	-4.69002
Q9H0A0;E9PMU0;E9PJN6	60	10	64.1	1158	4.66669e+06	2.77478e+07	1.0587e+07	3.85951e+07	91304.4	1.23002e+06	1.00622e+06	11050.5	3.83581e+06	2.27301e+06	NAT10	2.03991e+07	775850	2.03996e+06	0.0380335	0.100002	-4.71659	-3.3219
Q9H0C8;F8SNU7;H7C2I8;E9PC05;F8SNU6	16	16	48.7	194	963744	3.19518e+06	941285	2.76067e+06	32342.6	59191.3	35980.3	51456.3	156058	85297	ILKAP	1.96522e+06	42504.8	97603.9	0.0216285	0.0496657	-5.53092	-4.33161
Q9H0D6	38	38	46.6	388	1.70739e+06	3.48644e+06	1.6604e+06	1.47706e+06	18453.6	23092.7	11935.5	44341	171066	37270.3	XRN2	2.08283e+06	17827.3	84225.7	0.00855918	0.0404382	-6.86831	-4.62814
Q9H0U4;E9PLD0;Q92928	13	7	71.1	185	1.11423e+06	1.95507e+06	1.1295e+06	1.9532e+06	172001	382294	367932	23412.8	675240	416882	RAB1B	1.538e+06	307409	371845	0.199876	0.241772	-2.32282	-2.04828
Q9H2P0;A0A669KBJ7;A0A2R8Y6X0;A0A2R8YCL6	56	56	57.1	683	4.45748e+06	6.62145e+06	4.08537e+06	7.44799e+06	79551.7	99834.9	70232.3	25312.1	779034	375992	ADNP	5.65308e+06	83206.3	393446	0.0147188	0.0695986	-6.0862	-3.8448
Q9H5V9	11	11	45.9	124	872381	1.94852e+06	924045	1.67714e+06	129540	422743	339860	8326.89	85667.4	504254	CXorf56	1.35552e+06	297381	199416	0.219385	0.147114	-2.18846	-2.76499
Q9H6R4;A0A0A0MRW6;A0A0C4DFX0	44	44	61.2	556	3.32319e+06	1.32956e+07	4.36332e+06	9.72199e+06	16773.6	57011.4	6270.11	11534.4	527352	174714	NOL6	7.67603e+06	26685	237867	0.00347641	0.0309882	-8.16818	-5.01214
Q9H9B4;D6RFI0;S4R2X2;D6RDG7;D6RAE9	16	15	60.9	250	950360	2.37957e+06	986282	1.88975e+06	88980	168117	68883	52467	326431	236409	SFXN1	1.55149e+06	108660	205102	0.0700359	0.132197	-3.83576	-2.91924
Q9H9Y6;H7C0D9;C9JJG2;C9JS83	9	9	12.2	28	85146.1	183911	144192	168958	143877	785393	227784	192394	614826	1.08108e+06	POLR1B	145552	385685	629434	2.64981	4.32446	1.40589	2.11252
Q9HB71;B2ZWH1	11	11	55.3	92	213228	197238	62597.1	167474	52179.9	400521	39934.9	50504	160848	65376.6	CACYBP	160134	164212	92242.7	1.02546	0.576034	0.0362769	-0.795774
Q9HBM6	13	5	52.6	68	399666	1.10227e+06	337741	649218	68557.4	131191	55354.9	15655.1	160944	220958	TAF9B	622224	85034.4	132519	0.136662	0.212976	-2.87132	-2.23123
Q9HCK8;A0A2R8Y840;H0YJG4;A0A2R8Y4P3;A0A2R8Y808;A0A2R8YFT4;H0YJA4;G3V2T9;A0A2R8YFI9;C9JFU2;H7C294	44	35	24	283	1.09196e+06	2.78303e+06	1.5555e+06	1.2304e+06	57537	88655.5	77879	26659.5	34448.9	24732.6	CHD8	1.66522e+06	74690.5	28613.7	0.0448532	0.0171831	-4.47865	-5.86287
Q9HDC9;H0Y512	13	13	35.1	97	357109	253878	320313	120259	49213.8	26945.8	32275	47145	36058.5	57519.6	APMAP	262890	36144.9	46907.7	0.137491	0.178431	-2.8626	-2.48656
Q9NR30	60	58	66.3	1216	1.22625e+07	3.95636e+07	1.91953e+07	3.02375e+07	23792	1.53955e+06	1.29611e+06	276358	3.30111e+06	2.34996e+06	DDX21	2.53147e+07	953149	1.97581e+06	0.037652	0.0780498	-4.73113	-3.67946
Q9NR31;Q5SQT8;H0Y5E8	6	4	43.9	58	43961.5	467788	115549	376375	72097.2	33361.6	44554.9	53915.9	80371.6	78174.1	SAR1A	250918	50004.6	70820.5	0.199286	0.282245	-2.32708	-1.82498
Q9NRG9;F8VZ44;H3BU82;F8VUB6	15	15	37.2	110	348282	830650	479225	684566	58507	44217.1	13301.5	58754.8	72605.4	41216	AAAS	585681	38675.2	57525.4	0.0660346	0.0982197	-3.92063	-3.34784
Q9NS69	5	5	48.6	45	382930	887611	410791	823803	122290	213143	410323	1.55772e+06	149920	116926	TOMM22	626284	248585	608188	0.396921	0.971106	-1.33308	-0.0422996
Q9NV31	3	3	17.4	11	25381.9	54837.1	48162.9	83265.3	940860	394635	268329	617279	761882	776495	IMP3	52911.8	534608	718552	10.1038	13.5802	3.33682	3.76343
Q9NVI1;F8W7R3;H3BP78;H3BMG4;H3BT54;H3BQE2;H3BN35;H3BS60	56	56	49.7	683	2.92513e+06	6.64088e+06	4.08913e+06	4.90703e+06	29925.8	50503	27257.3	28404.8	73567.5	38980.3	FANCI	4.64054e+06	35895.4	46984.2	0.00773517	0.0101247	-7.01435	-6.62597
Q9NVI7;Q5SV16	25	9	45.9	276	1.22565e+06	1.8899e+06	1.09761e+06	747314	24331.1	49370.2	21914.8	35339.7	97762.9	48687.6	ATAD3A	1.24012e+06	31872	60596.8	0.0257008	0.0488638	-5.28204	-4.35509
Q9NVP1;H7C452	30	30	51.6	360	2.25548e+06	4.96276e+06	2.99907e+06	4.54356e+06	55278.4	80068.7	58121.7	10637.1	455760	244313	DDX18	3.69022e+06	64489.6	236903	0.0174758	0.0641976	-5.8385	-3.96134
Q9NVP2;K7ES22;K7ELW9;K7EM93;K7EIL9	5	4	33.7	38	23691.1	64336.1	31371.1	115937	75296.7	400668	311929	46630.3	137211	55282	ASF1B	58833.9	262631	79707.8	4.46395	1.35479	2.15832	0.438073
Q9NVU7;E7EW05;F8W8T7;D6RC74	16	16	27.8	81	194342	274842	416725	170343	703527	802114	811582	75339.3	687752	367389	SDAD1	264063	772407	376827	2.92509	1.42703	1.54848	0.513019
Q9NW82;D6RIW8	35	35	60.2	471	2.70097e+06	9.55278e+06	3.54838e+06	7.62215e+06	42903.1	379213	221962	113714	1.07196e+06	564675	WDR70	5.85607e+06	214693	583450	0.0366616	0.0996317	-4.76959	-3.32725
Q9NWH9;H7C3F4;H7BXE3;H0YLW7;H0YMW8;H0YKH2;H0YMM0;H0YNF3;H0YMR6;H0YLE6;H0YL55	11	11	11.8	84	298560	3.43506e+07	1.06715e+07	2.93364e+07	100261	53144.6	2.06477e+06	429407	58896	49863.8	SLTM	1.86643e+07	739392	179389	0.0396154	0.00961136	-4.65779	-6.70104
Q9NYF8;H0YF14	45	3	42	804	5.76544e+06	2.59735e+07	6.8186e+06	2.43225e+07	11931.3	1.27845e+06	862213	224249	3.0144e+06	2.14428e+06	BCLAF1	1.572e+07	717530	1.79431e+06	0.0456443	0.114142	-4.45342	-3.1311
Q9NYH9;J3KRR8	14	14	28.5	77	218925	169011	296042	183321	143784	102932	28362.8	758523	98134.3	83042.5	UTP6	216825	91692.9	313233	0.422889	1.44464	-1.24165	0.530708
Q9NZ01;M0R2N5;M0R3C3	11	11	26	185	807471	1.19258e+06	771628	914665	21566.6	129350	52447.9	56958.2	192804	136471	TECR	921586	67788.3	128744	0.0735561	0.139699	-3.76501	-2.83961
Q9NZ45	6	6	49.1	96	637184	699366	348006	428621	50216.5	82326.6	45094.3	50982.5	54969.8	82028.9	CISD1	528294	59212.5	62660.4	0.112082	0.118609	-3.15737	-3.07572
Q9NZI8	21	19	43.2	294	1.49621e+06	3.51067e+06	1.91371e+06	2.13334e+06	78016.9	422025	295638	49930	720412	268823	IGF2BP1	2.26348e+06	265227	346388	0.117176	0.153033	-3.09325	-2.70808
Q9P035;H3BS72;H3BPZ1;H3BRL8;H3BMZ1	17	17	36.2	284	2.18263e+06	5.44412e+06	2.53081e+06	2.54392e+06	67796.2	653808	435105	32799.2	1.23356e+06	704288	HACD3	3.17537e+06	385570	656881	0.121425	0.206867	-3.04186	-2.27322
Q9P0L0;J3QKM9	14	13	55	201	1.03344e+06	1.41992e+06	1.04702e+06	1.16251e+06	53670.8	87068.3	82249.3	300235	14122.2	12850.9	VAPA	1.16572e+06	74329.5	109069	0.0637625	0.0935637	-3.97115	-3.41791
Q9P0M6;Q5SQT3	14	12	50.5	117	560639	467122	398133	429693	45501	15731.1	24539.2	46041.9	69717	48950.4	H2AFY2	463897	28590.5	54903.1	0.061631	0.118352	-4.0202	-3.07884
Q9P0S9	3	3	50	28	24397.8	44581.5	53503.9	73607.3	100777	2506.4	2958.72	20573.4	26518.5	5616.13	TMEM14C	49022.6	35414.1	17569.3	0.722403	0.358393	-0.469124	-1.48039
Q9P258	29	29	65.5	581	3.8442e+06	8.12598e+06	3.28238e+06	6.92183e+06	29765.5	236025	68741.7	12762.1	723740	244204	RCC2	5.5436e+06	111511	326902	0.0201152	0.0589692	-5.63557	-4.08389
Q9P287	13	13	54.5	101	733218	1.43869e+06	1.12987e+06	589761	97935.4	32522.2	7669.76	141330	50039.8	98134.8	BCCIP	972886	46042.5	96501.6	0.0473256	0.099191	-4.40123	-3.33365
Q9P2D1	13	5	5.1	10	68659.1	46857.4	32156.4	44251.5	69187.3	172930	203683	187495	77758.3	83759.8	CHD7	47981.1	148600	116338	3.09705	2.42466	1.6309	1.27778
Q9P2J5;A0A087WXY1	67	67	64.6	818	7.22471e+06	8.05969e+06	6.7108e+06	5.71273e+06	40002.1	57317.5	64382.7	3288.01	584225	137528	LARS	6.92698e+06	53900.8	241680	0.00778128	0.0348897	-7.00578	-4.84106
Q9P2N5;U3KPZ7	49	47	47.6	1063	7.9532e+06	2.2182e+07	9.68779e+06	3.26838e+07	196771	4.27398e+06	3.37114e+06	1.57735e+06	8.3949e+06	5.30533e+06	RBM27	1.81267e+07	2.61397e+06	5.09253e+06	0.144205	0.280941	-2.7938	-1.83166
Q9UBT2;K7EPL2;K7ESK7;U3KQ93;U3KQ55;K7ES38	37	37	72.5	378	1.3475e+06	3.73219e+06	2.3402e+06	3.23832e+06	18208.9	3093.07	4484.16	28560.3	169423	53926.6	UBA2	2.66455e+06	8595.38	83970.1	0.00322583	0.0315138	-8.27612	-4.98787
Q9UEE9	10	10	31.4	136	993462	3.96062e+06	1.78608e+06	3.97007e+06	137511	311502	198755	58089.8	629631	394476	CFDP1	2.67756e+06	215922	360732	0.0806415	0.134724	-3.63233	-2.89192
Q9UEG4	15	15	23	85	251028	195220	300921	23534.6	100649	62126.4	132240	32487.5	154351	111299	ZNF629	192676	98338.4	99379	0.510382	0.515784	-0.970349	-0.955162
Q9UGP8;A6PVC9	19	19	30.8	125	717026	200600	661916	57031.2	36232.2	231282	25495.4	725065	949684	874772	SEC63	409143	97669.7	849840	0.238718	2.07712	-2.06662	1.05459
Q9UIG0	49	49	38.4	395	2.15758e+06	3.37303e+06	2.32123e+06	2.08291e+06	20551.1	33019.1	16415.8	45942.1	231960	73757.1	BAZ1B	2.48369e+06	23328.7	117220	0.00939277	0.0471958	-6.73423	-4.4052
Q9UJS0;R4GN64	28	21	53.8	352	1.74041e+06	2.21229e+06	1.96344e+06	827662	61077.5	89550.2	52147.1	14814.2	549911	254202	SLC25A13	1.68595e+06	67591.6	272976	0.0400912	0.161912	-4.64057	-2.62672
Q9UKD2	17	17	63.6	213	2.79313e+06	4.10173e+06	3.27063e+06	1.61783e+06	123369	203360	423034	141520	95381.2	1.70979e+06	MRTO4	2.94583e+06	249921	648898	0.0848389	0.220277	-3.55913	-2.18261
Q9UKX7;B0QY21;X6RKQ2;B1AHA5;F2Z3L9	42	42	88.2	694	1.31237e+07	4.54582e+07	1.48808e+07	5.16919e+07	61123	312535	90408.6	77197	833624	569842	NUP50	3.12887e+07	154689	493554	0.00494393	0.0157742	-7.66013	-5.98629
Q9ULM3;H0Y6M6	46	46	51.8	420	1.57155e+06	3.37622e+06	1.70131e+06	2.2716e+06	50938.1	167527	46487.6	1524.52	477679	222677	YEATS2	2.23017e+06	88317.4	233960	0.0396012	0.104907	-4.65831	-3.25282
Q9ULV4;B4E3S0;H0YHL7;F8W1H8;F8VUX3;F8VSA4;F8VRE9;F8VTT6;F8VVB7;F8VV53;Q6QEF8;J3QLV6;J3KSS5	15	15	36.5	142	622741	848328	655192	421485	15561.7	22371.3	13104.9	37144.9	38290.9	35488.1	CORO1C	636937	17012.6	36974.6	0.0267101	0.0580507	-5.22647	-4.10654
Q9ULW0	54	54	59.8	764	5.05586e+06	7.71198e+06	3.69517e+06	5.08378e+06	1568.98	366340	125293	14962.2	679475	197386	TPX2	5.3867e+06	164401	297274	0.0305197	0.0551868	-5.03411	-4.17953
Q9UNS1	18	18	21.4	46	171757	464274	79604.1	226295	57941.9	36181.5	26517.6	73466.1	304661	73442.4	TIMELESS	235482	40213.7	150523	0.170772	0.639213	-2.54986	-0.645632
Q9UNS2;H7C3P9;C9JLV5;J3QKR0;J3KTQ1;K7ES36;J3QL22;J3QS85;K7ELN6	13	13	44.7	153	738405	1.41279e+06	838221	905237	47527.4	92869.7	57323.9	55097.3	70422	24138.8	COPS3	973663	65907	49886.1	0.0676897	0.0512355	-3.88492	-4.28671
Q9UNZ2;F2Z2K0;G3V4V8;R4GMY2	24	21	66.8	346	1.65693e+06	7.17284e+06	1.99589e+06	5.76819e+06	98754.9	289899	151751	22236.6	637929	528606	NSFL1C	4.14846e+06	180135	396257	0.0434221	0.0955191	-4.52543	-3.38807
Q9UQE7	45	45	45.2	318	1.51091e+06	1.10001e+06	1.03278e+06	327275	55025.7	111176	79175.2	32628.5	73313.7	28958.9	SMC3	992744	81792.4	44967	0.0823902	0.0452957	-3.60138	-4.46448
Q9Y230;M0R0Y3;X6R2L4;M0QXI6;M0R0Z0;M0QXZ7;A0A1W2PS48	29	29	67	518	4.33769e+06	1.81444e+07	5.10362e+06	1.71016e+07	43231.2	574247	370858	12974.7	1.33382e+06	1.071e+06	RUVBL2	1.11718e+07	329446	805933	0.029489	0.0721397	-5.08368	-3.79306
Q9Y265;E7ETR0;J3QLR1;H7C4I3	17	9	52.6	128	515502	520744	691813	223281	101262	134576	105536	59963.1	177732	73922.1	RUVBL1	487835	113791	103873	0.233258	0.212926	-2.1	-2.23158
Q9Y266;A0A0A0MSU9;A0A0A0MSS4	30	30	71.6	299	269257	1.62131e+06	448802	834465	237746	2.4446e+06	2.0289e+06	341769	2.3468e+06	2.17856e+06	NUDC	793458	1.57042e+06	1.62238e+06	1.9792	2.04469	0.98492	1.03188
Q9Y276;C9J8G3;C9J1S9;H7C492;C9JAS4;A0A2R8Y7T3;H7BZF6;C9J4Q9	13	13	38.4	61	133292	255779	138434	253490	59088.3	232482	53358.3	28865.7	165587	25165.3	BCS1L	195249	114976	73205.9	0.588871	0.374937	-0.763978	-1.41528
Q9Y277;E5RJN6;E5RHZ6;E5RFP6;E5RHE1;E5RK27;E5RFL1	13	13	54.4	272	2.46202e+06	7.49153e+06	1.93012e+06	6.44965e+06	211012	1.28573e+06	834850	183537	2.04771e+06	746492	VDAC3	4.58333e+06	777197	992581	0.16957	0.216563	-2.56004	-2.20714
Q9Y295;F8WEE0;H0YI06	24	24	71.1	253	1.26826e+06	3.14645e+06	2.14631e+06	1.6754e+06	43810.9	173088	163214	111816	69196.5	9707.99	DRG1	2.05911e+06	126704	63573.4	0.0615336	0.0308742	-4.02248	-5.01745
Q9Y2U8	29	29	44	166	1.01129e+06	2.90151e+06	1.08093e+06	1.95216e+06	30259.1	14926	24040.1	130990	24110.1	51192.6	LEMD3	1.73647e+06	23075.1	68764.2	0.0132885	0.0395999	-6.23368	-4.65836
Q9Y2W2;F5H5G4;F5GXS9	17	17	32.1	165	778412	1.46196e+06	748190	937257	86160.9	1804.39	124694	107959	17735.9	24873.8	WBP11	981456	70886.4	50189.6	0.0722258	0.0511379	-3.79134	-4.28946
Q9Y2X3;H7BZ72;F8WED0	26	26	50.9	492	3.6734e+06	7.54638e+06	4.54398e+06	4.66891e+06	103167	426129	27998	82511.9	1.20934e+06	474676	NOP58	5.10816e+06	185765	588844	0.0363662	0.115275	-4.78126	-3.11685
Q9Y2Z0	18	18	66.3	262	626266	2.77851e+06	955069	2.71482e+06	85931.3	109627	76925.2	35978	145072	38180.1	SUGT1	1.76867e+06	90828	73076.8	0.051354	0.0413174	-4.28338	-4.59711
Q9Y2Z4;H0YHS6	17	17	50.3	169	658219	196151	896176	124175	33104.8	59698.2	28020.4	54661.4	109553	54390.9	YARS2	468680	40274.5	72868.6	0.0859316	0.155476	-3.54067	-2.68524
Q9Y3B4	5	5	48	44	423452	789808	323487	283159	68976.8	25351.4	19478.2	66499.7	182436	184724	SF3B6	454977	37935.5	144553	0.0833789	0.317716	-3.58417	-1.65419
Q9Y3C6	5	5	33.1	85	283472	550802	257885	506381	49600.3	97189.2	60627.1	60249.1	40480.7	30894.2	PPIL1	399635	69138.8	43874.7	0.173005	0.109787	-2.53111	-3.18722
Q9Y3T9	22	22	28.6	212	914824	2.28644e+06	856100	2.08764e+06	53804.1	82139	67239.2	172620	110961	6598.41	NOC2L	1.53625e+06	67727.4	96726.5	0.0440862	0.0629627	-4.50353	-3.98936
Q9Y3U8;J3QSB5;J3KTD3	7	7	46.7	106	1.1708e+06	1.722e+06	756604	1.39672e+06	47162	92857.1	50754.2	44349.2	146245	35160.1	RPL36	1.26153e+06	63591.1	75251.6	0.0504079	0.059651	-4.31021	-4.06731
Q9Y483	6	6	14.5	14	31102.6	73679.9	42957.1	106071	90423.8	549860	320207	228257	341705	256069	MTF2	63452.6	320163	275344	5.0457	4.33936	2.33506	2.11748
Q9Y4E5;E9PH99;D6RIA1	27	27	29.9	178	482287	199466	292421	307312	60844.6	301758	256735	86682.1	60148.3	181609	ZNF451	320372	206446	109480	0.644396	0.341728	-0.633982	-1.54908
Q9Y4W2	23	23	45.2	280	1.34005e+06	5.27879e+06	1.60711e+06	5.70423e+06	21538.7	33341	14740.7	37108.4	146384	53921.6	LAS1L	3.48254e+06	23206.8	79138.1	0.00666374	0.0227242	-7.22945	-5.45963
Q9Y4Z0;V9GZ56;M0QXB0;U3KQK1	6	6	30.9	23	115363	79604.1	84967.7	128017	933431	1.75754e+06	2.0603e+06	912979	24415.1	810568	LSM4	101988	1.58376e+06	582654	15.5289	5.71297	3.95688	2.51424
Q9Y5B9;G3V5A4;G3V401;G3V2X0	61	61	57	801	6.84384e+06	1.20363e+07	5.98364e+06	1.39021e+07	78868.4	1.70243e+06	1.24226e+06	31305.2	2.8895e+06	2.22312e+06	SUPT16H	9.69147e+06	1.00785e+06	1.71464e+06	0.103994	0.176923	-3.26543	-2.49881
Q9Y617	22	22	64.3	362	1.40092e+06	3.40444e+06	1.92963e+06	3.90906e+06	29156.9	78244	20994.2	10854.1	444827	183308	PSAT1	2.66101e+06	42798.4	212996	0.0160835	0.0800433	-5.95828	-3.64307
Q9Y6C9;E9PIE4	10	10	48.2	140	312717	240952	271948	288321	47811.5	67589	47885.1	223204	19381.7	4032.49	MTCH2	278484	54428.5	82206	0.195446	0.295191	-2.35516	-1.76028
S4R3H4;Q9UKV3;E7EQT4;G3V3B0;G3V3T3;A0A087WYN3	46	46	41.2	591	4.20357e+06	9.35975e+06	3.20219e+06	8.27884e+06	55952.6	92084.5	49652.7	50442.9	381394	193158	ACIN1	6.26109e+06	65896.6	208332	0.0105248	0.0332741	-6.57007	-4.90946

## Sheet: PROSTAR_CHAF1B_HU_Outlier_list
Protein_Name	Mean_CHAF1B_HU	Mean_CHAF1B_NT	Is_Outlier_HU	Is_Outlier_NT	Is_High_Expressed	Is_Outlier
P0DPA2	18.0235	-0.732468	yes	no	yes	yes
S100A3	17.0745	-0.732468	yes	no	yes	yes
MAP2K2	12.0746	15.6579	yes	yes	yes	yes
