# Supplementary material for: Replisome Proximal Protein Associations and Dynamic Proteomic Changes at Stalled Replication Forks
Source: Mol Cell Proteomics. 2024 Apr 13;23(5):100767. doi: 10.1016/j.mcpro.2024.100767 (PMC11101681; doi:10.1016/j.mcpro.2024.100767)
Supplement: Supplemental Table S13 [file mmc13.xlsx]

## Sheet: SAINT_NT_SSRP1 vs HEK293
Bait	Prey	PreyGene	Spec	SpecSum	AvgSpec	NumReplicates	ctrlCounts	AvgP	MaxP	TopoAvgP	TopoMaxP	SaintScore	logOddsScore	FoldChange	BFDR	boosted_by
SSRP1NT	SSRP1	SSRP1	302|271|299	872	290.67	3	19|0|1	1	1	1	1	1	14.63	43.6	0
SSRP1NT	MKI67	MKI67	303|269|270	842	280.67	3	0|0|0	1	1	1	1	1	385.33	2806.67	0		SAINT score (HEK293 as control) ≥ 0.95 and Min AvgSpec = 5
SSRP1NT	PARP1	PARP1	141|124|131	396	132	3	39|3|16	1	1	1	1	1	5.93	6.83	0
SSRP1NT	TCOF1	TCOF1	131|135|127	393	131	3	0|0|0	1	1	1	1	1	185.04	1310	0
SSRP1NT	SUPT16H	SUPT16H	116|106|134	356	118.67	3	26|0|1	1	1	1	1	1	6.15	13.19	0
SSRP1NT	NAT10	NAT10	106|103|127	336	112	3	4|0|0	1	1	1	1	1	24.75	84	0
SSRP1NT	NONO	NONO	93|81|79	253	84.33	3	22|0|0	1	1	1	1	1	5.56	11.5	0
SSRP1NT	KNOP1	KNOP1	94|77|72	243	81	3	0|0|0	1	1	1	1	1	107.06	810	0
SSRP1NT	NCL	NCL	86|73|71	230	76.67	3	0|1|0	1	1	1	1	1	311.72	230	0
SSRP1NT	DDX21	DDX21	78|75|70	223	74.33	3	11|2|6	1	1	1	1	1	16.51	11.74	0
SSRP1NT	SMCHD1	SMCHD1	77|68|68	213	71	3	0|0|0	1	1	1	1	1	101.36	710	0
SSRP1NT	SF3B1	SF3B1	72|68|67	207	69	3	20|0|0	1	1	1	1	1	5.27	10.35	0
SSRP1NT	RBM27	RBM27	69|67|62	198	66	3	0|0|0	1	1	1	1	1	92.81	660	0
SSRP1NT	HCFC1	HCFC1	59|64|56	179	59.67	3	5|0|0	1	1	1	1	1	12.05	35.8	0
SSRP1NT	MYBBP1A	MYBBP1A	59|54|59	172	57.33	3	10|0|0	1	1	1	1	1	6.93	17.2	0
SSRP1NT	TOP2A	TOP2A	50|48|70	168	56	3	8|1|1	1	1	1	1	1	9.22	16.8	0
SSRP1NT	DVL2	DVL2	52|46|52	150	50	3	0|0|0	1	1	1	1	1	69.93	500	0
SSRP1NT	NOL8	NOL8	52|46|47	145	48.33	3	0|0|0	1	1	1	1	1	69.93	483.33	0
SSRP1NT	FTSJ3	FTSJ3	43|39|41	123	41	3	7|0|0	1	1	1	1	1	7	17.57	0
SSRP1NT	AHCTF1	AHCTF1	48|39|35	122	40.67	3	0|0|0	1	1	1	1	1	54.1	406.67	0
SSRP1NT	NOP2	NOP2	40|42|36	118	39.33	3	5|0|0	1	1	1	1	1	8.49	23.6	0
SSRP1NT	THRAP3	THRAP3	41|41|35	117	39	3	0|0|0	1	1	1	1	1	54.1	390	0
SSRP1NT	NPM1	NPM1	39|40|37	116	38.67	3	1|0|0	1	1	1	1	1	138.99	116	0
SSRP1NT	COIL	COIL	45|35|31	111	37	3	1|0|0	1	1	1	1	1	111.16	111	0
SSRP1NT	BCLAF1	BCLAF1	39|33|38	110	36.67	3	1|0|0	1	1	1	1	1	120.32	110	0
SSRP1NT	U2SURP	U2SURP	37|33|35	105	35	3	7|0|0	1	1	1	1	1	6.18	15	0
SSRP1NT	NOP56	NOP56	31|31|36	98	32.67	3	5|0|1	1	1	1	1	1	8.99	16.33	0
SSRP1NT	SART1	SART1	29|28|34	91	30.33	3	0|0|0	1	1	1	1	1	43.96	303.33	0
SSRP1NT	TP53	TP53	29|28|33	90	30	3	0|0|0	1	1	1	1	1	43.96	300	0
SSRP1NT	ADNP	ADNP	33|27|27	87	29	3	0|0|0	1	1	1	1	1	42.5	290	0
SSRP1NT	RPL7A	RPL7A	31|27|29	87	29	3	7|2|4	1	1	1	1	1	13.98	6.69	0
SSRP1NT	DVL3	DVL3	31|27|25	83	27.67	3	0|0|0	1	1	1	1	1	39.59	276.67	0
SSRP1NT	RSL1D1	RSL1D1	24|30|28	82	27.33	3	5|1|1	1	1	1	1	1	9.47	11.71	0
SSRP1NT	NOL6	NOL6	29|25|25	79	26.33	3	1|0|0	1	1	1	1	1	84.48	79	0
SSRP1NT	TPX2	TPX2	24|22|33	79	26.33	3	0|0|0	1	1	1	1	1	35.19	263.33	0
SSRP1NT	GPATCH4	GPATCH4	31|20|27	78	26	3	0|0|0	1	1	1	1	1	32.25	260	0
SSRP1NT	GPKOW	GPKOW	26|25|25	76	25.33	3	0|0|0	1	1	1	1	1	39.59	253.33	0
SSRP1NT	WDR75	WDR75	27|20|28	75	25	3	1|0|0	1	1	1	1	1	63.32	75	0
SSRP1NT	WAPAL	WAPAL	26|21|24	71	23.67	3	0|0|0	1	1	1	1	1	33.72	236.67	0
SSRP1NT	FANCI	FANCI	23|24|24	71	23.67	3	2|0|0	1	1	1	1	1	14.38	35.5	0
SSRP1NT	SERBP1	SERBP1	26|23|21	70	23.33	3	0|0|0	1	1	1	1	1	33.72	233.33	0
SSRP1NT	RTF1	RTF1	21|22|26	69	23	3	0|0|0	1	1	1	1	1	33.72	230	0
SSRP1NT	EBNA1BP2	EBNA1BP2	24|22|23	69	23	3	0|0|0	1	1	1	1	1	35.19	230	0
SSRP1NT	NSUN2	NSUN2	22|24|22	68	22.67	3	1|0|0	1	1	1	1	1	71.65	68	0
SSRP1NT	TOP1	TOP1	23|21|23	67	22.33	3	2|0|1	1	1	1	1	1	24.54	22.33	0
SSRP1NT	NIFK	NIFK	21|24|22	67	22.33	3	1|0|0	1	1	1	1	1	67.46	67	0
SSRP1NT	ESF1	ESF1	25|19|23	67	22.33	3	0|0|0	1	1	1	1	1	30.77	223.33	0
SSRP1NT	NSFL1C	NSFL1C	21|24|21	66	22	3	0|0|0	1	1	1	1	1	33.72	220	0
SSRP1NT	GNL2	GNL2	23|20|21	64	21.33	3	0|0|0	1	1	1	1	1	32.25	213.33	0
SSRP1NT	RBBP6	RBBP6	26|16|21	63	21	3	0|0|0	1	1	1	1	1	26.32	210	0
SSRP1NT	MRE11A	MRE11A	20|20|21	61	20.33	3	0|0|0	1	1	1	1	1	32.25	203.33	0
SSRP1NT	AGTPBP1	AGTPBP1	26|18|16	60	20	3	0|0|0	1	1	1	1	1	26.32	200	0
SSRP1NT	KRI1	KRI1	17|23|20	60	20	3	0|0|0	1	1	1	1	1	27.81	200	0
SSRP1NT	ZC3H11A	ZC3H11A	22|19|19	60	20	3	0|0|0	1	1	1	1	1	30.77	200	0
SSRP1NT	NASP	NASP	20|19|19	58	19.33	3	0|0|0	1	1	1	1	1	30.77	193.33	0
SSRP1NT	GTPBP4	GTPBP4	21|19|18	58	19.33	3	1|0|0	1	1	1	1	1	55.18	58	0
SSRP1NT	L3MBTL3	L3MBTL3	20|22|16	58	19.33	3	0|0|0	1	1	1	1	1	26.32	193.33	0
SSRP1NT	CDC73	CDC73	22|18|17	57	19	3	0|0|0	1	1	1	1	1	27.81	190	0
SSRP1NT	DKC1	DKC1	20|16|20	56	18.67	3	3|0|0	1	1	1	1	1	6.69	18.67	0
SSRP1NT	DDX42	DDX42	21|14|21	56	18.67	3	0|0|0	1	1	1	1	1	23.33	186.67	0
SSRP1NT	DNTTIP2	DNTTIP2	18|16|20	54	18	3	0|0|0	1	1	1	1	1	26.32	180	0
SSRP1NT	RFC1	RFC1	19|20|15	54	18	3	0|0|0	1	1	1	1	1	24.83	180	0
SSRP1NT	RIF1	RIF1	18|14|21	53	17.67	3	0|0|0	1	1	1	1	1	23.33	176.67	0
SSRP1NT	MDC1	MDC1	22|12|19	53	17.67	3	0|0|0	1	1	1	1	1	20.31	176.67	0
SSRP1NT	CHAMP1	CHAMP1	17|15|21	53	17.67	3	0|0|0	1	1	1	1	1	24.83	176.67	0
SSRP1NT	TOP2B	TOP2B	16|19|17	52	17.33	3	0|0|0	1	1	1	1	1	26.32	173.33	0
SSRP1NT	CD2BP2	CD2BP2	16|17|18	51	17	3	0|0|0	1	1	1	1	1	26.32	170	0
SSRP1NT	CHD8	CHD8	19|14|17	50	16.67	3	0|0|0	1	1	1	1	1	23.33	166.67	0
SSRP1NT	U2AF2	U2AF2	16|11|22	49	16.33	3	0|0|0	1	1	1	1	1	18.78	163.33	0
SSRP1NT	RSF1	RSF1	18|14|16	48	16	3	0|0|0	1	1	1	1	1	23.33	160	0
SSRP1NT	SF3B2	SF3B2	16|14|18	48	16	3	0|0|0	1	1	1	1	1	23.33	160	0
SSRP1NT	PHF3	PHF3	23|13|12	48	16	3	0|0|2	1	1	1	1	1	7.78	24	0
SSRP1NT	NACA	NACA	16|15|16	47	15.67	3	0|0|0	1	1	1	1	1	24.83	156.67	0
SSRP1NT	IK	IK	16|16|15	47	15.67	3	0|0|0	1	1	1	1	1	24.83	156.67	0
SSRP1NT	NVL	NVL	17|15|15	47	15.67	3	0|0|0	1	1	1	1	1	24.83	156.67	0
SSRP1NT	WDR70	WDR70	19|15|12	46	15.33	3	0|0|0	1	1	1	1	1	20.31	153.33	0
SSRP1NT	PCNP	PCNP	16|15|15	46	15.33	3	0|0|0	1	1	1	1	1	24.83	153.33	0
SSRP1NT	BMS1	BMS1	19|13|14	46	15.33	3	1|0|0	1	1	1	1	1	35.85	46	0
SSRP1NT	DDX55	DDX55	17|13|15	45	15	3	0|0|0	1	1	1	1	1	21.82	150	0
SSRP1NT	RBM25	RBM25	15|14|16	45	15	3	0|0|0	1	1	1	1	1	23.33	150	0
SSRP1NT	TXNL1	TXNL1	15|17|13	45	15	3	0|0|0	1	1	1	1	1	21.82	150	0
SSRP1NT	NUP50	NUP50	17|13|14	44	14.67	3	0|0|0	1	1	1	1	1	21.82	146.67	0
SSRP1NT	DVL1	DVL1	17|13|14	44	14.67	3	0|0|0	1	1	1	1	1	21.82	146.67	0
SSRP1NT	CTTN	CTTN	18|14|11	43	14.33	3	0|0|0	1	1	1	1	1	18.78	143.33	0
SSRP1NT	RPL17	RPL17	13|15|15	43	14.33	3	1|0|0	1	1	1	1	1	35.85	43	0
SSRP1NT	THOC2	THOC2	15|12|15	42	14	3	0|0|0	1	1	1	1	1	20.31	140	0
SSRP1NT	RBM34	RBM34	13|15|13	41	13.67	3	0|0|0	1	1	1	1	1	21.82	136.67	0
SSRP1NT	SNW1	SNW1	18|11|11	40	13.33	3	0|0|0	1	1	1	1	1	18.78	133.33	0
SSRP1NT	UTP14A	UTP14A	13|12|15	40	13.33	3	0|0|0	1	1	1	1	1	20.31	133.33	0
SSRP1NT	SYNCRIP	SYNCRIP	13|11|16	40	13.33	3	3|0|0	1	1	1	1	1	4.77	13.33	0
SSRP1NT	YEATS2	YEATS2	17|13|10	40	13.33	3	0|0|0	1	1	1	1	1	17.25	133.33	0
SSRP1NT	GTF2F2	GTF2F2	15|11|13	39	13	3	0|0|0	1	1	1	1	1	18.78	130	0
SSRP1NT	DDX10	DDX10	15|9|14	38	12.67	3	0|0|0	1	1	1	1	1	15.7	126.67	0
SSRP1NT	LIG3	LIG3	12|13|13	38	12.67	3	0|0|0	1	1	1	1	1	20.31	126.67	0
SSRP1NT	PSIP1	PSIP1	12|9|16	37	12.33	3	1|0|0	1	1	1	1	1	21.7	37	0
SSRP1NT	MGA	MGA	18|7|12	37	12.33	3	0|0|0	1	1	1	1	1	12.56	123.33	0
SSRP1NT	HIRIP3	HIRIP3	11|13|13	37	12.33	3	0|0|0	1	1	1	1	1	18.78	123.33	0
SSRP1NT	TAF9	TAF9	13|12|12	37	12.33	3	0|0|0	1	1	1	1	1	20.31	123.33	0
SSRP1NT	HNRNPF	HNRNPF	19|10|8	37	12.33	3	1|0|0	1	1	1	1	1	18.41	37	0
SSRP1NT	HNRNPA0	HNRNPA0	9|15|11	35	11.67	3	2|0|0	1	1	1	1	1	5.86	17.5	0
SSRP1NT	BAZ1B	BAZ1B	12|11|11	34	11.33	3	0|0|0	1	1	1	1	1	18.78	113.33	0
SSRP1NT	EXOSC10	EXOSC10	9|9|14	32	10.67	3	0|0|0	1	1	1	1	1	15.7	106.67	0
SSRP1NT	DDX50	DDX50	16|8|8	32	10.67	3	0|0|0	1	1	1	1	1	14.14	106.67	0
SSRP1NT	RPS17	RPS17	11|10|11	32	10.67	3	0|0|0	1	1	1	1	1	17.25	106.67	0
SSRP1NT	IWS1	IWS1	12|10|10	32	10.67	3	0|0|0	1	1	1	1	1	17.25	106.67	0
SSRP1NT	PAF1	PAF1	8|14|10	32	10.67	3	0|0|0	1	1	1	1	1	14.14	106.67	0
SSRP1NT	RRP12	RRP12	7|10|14	31	10.33	3	1|0|0	1	1	1	1	1	15.23	31	0
SSRP1NT	NOL11	NOL11	13|9|9	31	10.33	3	0|0|0	1	1	1	1	1	15.7	103.33	0
SSRP1NT	NOC3L	NOC3L	8|10|13	31	10.33	3	1|0|0	1	1	1	1	1	18.41	31	0
SSRP1NT	PDCD11	PDCD11	9|11|10	30	10	3	0|0|0	1	1	1	1	1	15.7	100	0
SSRP1NT	BUD13	BUD13	11|7|12	30	10	3	0|0|0	1	1	1	1	1	12.56	100	0
SSRP1NT	NOL10	NOL10	9|11|10	30	10	3	0|0|0	1	1	1	1	1	15.7	100	0
SSRP1NT	ATRX	ATRX	12|9|9	30	10	3	0|0|0	1	1	1	1	1	15.7	100	0
SSRP1NT	CBX1	CBX1	9|8|13	30	10	3	0|0|0	1	1	1	1	1	14.14	100	0
SSRP1NT	DIDO1	DIDO1	14|10|5	29	9.67	3	0|0|0	1	1	1	1	1	9.32	96.67	0
SSRP1NT	LYAR	LYAR	11|7|11	29	9.67	3	0|0|0	1	1	1	1	1	12.56	96.67	0
SSRP1NT	RPL24	RPL24	10|10|9	29	9.67	3	3|1|1	1	1	1	1	1	5.59	5.8	0
SSRP1NT	DDX27	DDX27	9|9|11	29	9.67	3	2|0|0	1	1	1	1	1	5.86	14.5	0
SSRP1NT	RPS23	RPS23	9|10|10	29	9.67	3	2|0|0	1	1	1	1	1	5.86	14.5	0
SSRP1NT	HNRNPD	HNRNPD	7|9|13	29	9.67	3	2|0|0	1	1	1	1	1	4.52	14.5	0
SSRP1NT	HDLBP	HDLBP	10|9|10	29	9.67	3	0|0|0	1	1	1	1	1	15.7	96.67	0
SSRP1NT	RPL28	RPL28	11|10|7	28	9.33	3	2|0|1	1	1	1	1	1	5.44	9.33	0
SSRP1NT	LIN54	LIN54	13|8|7	28	9.33	3	0|0|0	1	1	1	1	1	12.56	93.33	0
SSRP1NT	LEO1	LEO1	9|9|9	27	9	3	0|0|0	1	1	1	1	1	15.7	90	0
SSRP1NT	TOX4	TOX4	9|9|9	27	9	3	0|0|0	1	1	1	1	1	15.7	90	0
SSRP1NT	SNRPD3	SNRPD3	10|9|8	27	9	3	2|0|0	1	1	1	1	1	5.2	13.5	0
SSRP1NT	LRIF1	LRIF1	13|8|5	26	8.67	3	0|0|0	1	1	1	1	1	9.32	86.67	0
SSRP1NT	GNL3	GNL3	8|6|12	26	8.67	3	0|0|0	1	1	1	1	1	10.96	86.67	0
SSRP1NT	PINX1	PINX1	10|8|8	26	8.67	3	0|0|0	1	1	1	1	1	14.14	86.67	0
SSRP1NT	RBM17	RBM17	9|9|8	26	8.67	3	0|0|0	1	1	1	1	1	14.14	86.67	0
SSRP1NT	RPS15	RPS15	8|10|8	26	8.67	3	0|0|0	1	1	1	1	1	14.14	86.67	0
SSRP1NT	NOP14	NOP14	11|6|9	26	8.67	3	1|0|0	1	1	1	1	1	12.18	26	0
SSRP1NT	RNF219	RNF219	10|8|7	25	8.33	3	0|0|0	1	1	1	1	1	12.56	83.33	0
SSRP1NT	RPS25	RPS25	9|8|8	25	8.33	3	2|0|0	1	1	1	1	1	5.2	12.5	0
SSRP1NT	CHERP	CHERP	9|7|8	24	8	3	0|0|0	1	1	1	1	1	12.56	80	0
SSRP1NT	TCERG1	TCERG1	5|9|10	24	8	3	0|0|0	1	1	1	1	1	9.32	80	0
SSRP1NT	CFDP1	CFDP1	8|8|8	24	8	3	0|0|0	1	1	1	1	1	14.14	80	0
SSRP1NT	MED1	MED1	13|3|7	23	7.67	3	0|0|0	1	1	1	1	1	5.9	76.67	0
SSRP1NT	ILKAP	ILKAP	11|6|6	23	7.67	3	0|0|0	1	1	1	1	1	10.96	76.67	0
SSRP1NT	MFAP1	MFAP1	11|6|6	23	7.67	3	0|0|0	1	1	1	1	1	10.96	76.67	0
SSRP1NT	CDC5L	CDC5L	8|8|6	22	7.33	3	0|0|0	1	1	1	1	1	10.96	73.33	0
SSRP1NT	PSPC1	PSPC1	9|6|7	22	7.33	3	0|0|0	1	1	1	1	1	10.96	73.33	0
SSRP1NT	SALL2	SALL2	7|7|8	22	7.33	3	0|0|0	1	1	1	1	1	12.56	73.33	0
SSRP1NT	SAFB	SAFB	8|8|6	22	7.33	3	0|0|0	1	1	1	1	1	10.96	73.33	0
SSRP1NT	MTA1	MTA1	8|6|8	22	7.33	3	0|0|0	1	1	1	1	1	10.96	73.33	0
SSRP1NT	PPM1G	PPM1G	9|5|7	21	7	3	0|0|0	1	1	1	1	1	9.32	70	0
SSRP1NT	RPF2	RPF2	7|7|7	21	7	3	0|0|0	1	1	1	1	1	12.56	70	0
SSRP1NT	RBM28	RBM28	5|7|9	21	7	3	0|0|0	1	1	1	1	1	9.32	70	0
SSRP1NT	POLD3	POLD3	9|7|5	21	7	3	0|0|0	1	1	1	1	1	9.32	70	0
SSRP1NT	RPL35	RPL35	6|7|7	20	6.67	3	1|0|0	1	1	1	1	1	12.18	20	0
SSRP1NT	DNAJB1	DNAJB1	6|9|5	20	6.67	3	0|0|0	1	1	1	1	1	9.32	66.67	0
SSRP1NT	NUP153	NUP153	8|7|5	20	6.67	3	0|0|0	1	1	1	1	1	9.32	66.67	0
SSRP1NT	MMTAG2	MMTAG2	6|7|7	20	6.67	3	0|0|0	1	1	1	1	1	10.96	66.67	0
SSRP1NT	WDHD1	WDHD1	8|6|6	20	6.67	3	0|0|0	1	1	1	1	1	10.96	66.67	0
SSRP1NT	CTR9	CTR9	10|5|5	20	6.67	3	0|0|0	1	1	1	1	1	9.32	66.67	0
SSRP1NT	HMGN2	HMGN2	6|6|8	20	6.67	3	0|0|0	1	1	1	1	1	10.96	66.67	0
SSRP1NT	PSMD4	PSMD4	6|7|7	20	6.67	3	0|0|0	1	1	1	1	1	10.96	66.67	0
SSRP1NT	RPL36	RPL36	6|7|6	19	6.33	3	1|0|0	1	1	1	1	1	12.18	19	0
SSRP1NT	GTF2F1	GTF2F1	6|5|8	19	6.33	3	0|0|0	1	1	1	1	1	9.32	63.33	0
SSRP1NT	EDF1	EDF1	6|6|7	19	6.33	3	0|0|0	1	1	1	1	1	10.96	63.33	0
SSRP1NT	CACTIN	CACTIN	6|6|6	18	6	3	0|0|0	1	1	1	1	1	10.96	60	0
SSRP1NT	PPP1R10	PPP1R10	7|5|6	18	6	3	0|0|0	1	1	1	1	1	9.32	60	0
SSRP1NT	KIF23	KIF23	4|6|8	18	6	3	0|0|0	1	1	1	1	1	7.64	60	0
SSRP1NT	GATAD2B	GATAD2B	9|3|6	18	6	3	0|0|0	1	1	1	1	1	5.9	60	0
SSRP1NT	HP1BP3	HP1BP3	7|3|8	18	6	3	0|0|0	1	1	1	1	1	5.9	60	0
SSRP1NT	CWC27	CWC27	7|5|5	17	5.67	3	0|0|0	1	1	1	1	1	9.32	56.67	0
SSRP1NT	SNRPD2	SNRPD2	5|5|7	17	5.67	3	0|0|0	1	1	1	1	1	9.32	56.67	0
SSRP1NT	GTF3C5	GTF3C5	6|4|6	16	5.33	3	1|0|0	1	1	1	1	1	6.58	16	0
SSRP1NT	NUDC	NUDC	7|4|5	16	5.33	3	1|0|0	1	1	1	1	1	6.58	16	0
SSRP1NT	EMSY	EMSY	4|6|6	16	5.33	3	0|0|0	1	1	1	1	1	7.64	53.33	0
SSRP1NT	HDGFRP2	HDGFRP2	6|5|5	16	5.33	3	1|0|0	1	1	1	1	1	9.29	16	0
SSRP1NT	SMARCAD1	SMARCAD1	7|5|4	16	5.33	3	0|0|0	1	1	1	1	1	7.64	53.33	0
SSRP1NT	ERCC5	ERCC5	4|7|4	15	5	3	0|0|0	1	1	1	1	1	7.64	50	0
SSRP1NT	RPL31	RPL31	5|6|4	15	5	3	0|0|0	1	1	1	1	1	7.64	50	0
SSRP1NT	PPIL4	PPIL4	7|4|4	15	5	3	1|0|0	1	1	1	1	1	6.58	15	0
SSRP1NT	TCEB2	TCEB2	5|6|4	15	5	3	0|0|0	1	1	1	1	1	7.64	50	0
SSRP1NT	ZNF384	ZNF384	7|4|4	15	5	3	0|0|0	1	1	1	1	1	7.64	50	0
SSRP1NT	MPHOSPH10	MPHOSPH10	7|3|5	15	5	3	0|0|0	1	1	1	1	1	5.9	50	0
SSRP1NT	FLNA	FLNA	98|88|75	261	87	3	41|0|1	0.99	0.99	0.99	0.99	0.99	3.87	6.21	0
SSRP1NT	RPL6	RPL6	34|35|33	102	34	3	12|2|2	0.99	0.99	0.99	0.99	0.99	4.63	6.38	0
SSRP1NT	NOP58	NOP58	21|24|24	69	23	3	7|1|1	0.99	1	0.99	1	0.99	4.77	7.67	0
SSRP1NT	RRP1B	RRP1B	23|22|16	61	20.33	3	5|0|0	0.99	1	0.99	1	0.99	4.44	12.2	0
SSRP1NT	RPS14	RPS14	13|12|12	37	12.33	3	4|0|0	0.99	0.99	0.99	0.99	0.99	4.11	9.25	0
SSRP1NT	SLC25A1	SLC25A1	11|13|10	34	11.33	3	3|0|0	0.99	1	0.99	1	0.99	4.36	11.33	0
SSRP1NT	RPL19	RPL19	9|12|11	32	10.67	3	3|0|0	0.99	0.99	0.99	0.99	0.99	3.94	10.67	0
SSRP1NT	RPL23A	RPL23A	11|9|12	32	10.67	3	3|0|0	0.99	0.99	0.99	0.99	0.99	3.94	10.67	0
SSRP1NT	RPS7	RPS7	10|10|9	29	9.67	3	3|0|0	0.99	0.99	0.99	0.99	0.99	3.94	9.67	0
SSRP1NT	ADSS	ADSS	10|10|9	29	9.67	3	3|0|0	0.99	0.99	0.99	0.99	0.99	3.94	9.67	0
SSRP1NT	SUB1	SUB1	9|7|10	26	8.67	3	2|0|0	0.99	1	0.99	1	0.99	4.52	13	0
SSRP1NT	BYSL	BYSL	9|7|6	22	7.33	3	2|0|0	0.99	1	0.99	1	0.99	3.82	11	0
SSRP1NT	ACIN1	ACIN1	8|7|6	21	7	3	0|0|2	0.99	0.99	0.99	0.99	0.99	3.82	10.5	0
SSRP1NT	CHAF1A	CHAF1A	11|2|4	17	5.67	3	0|0|0	0.99	1	0.99	1	0.99	4.05	56.67	0
SSRP1NT	RAB9A	RAB9A	3|8|5	16	5.33	3	1|0|0	0.99	1	0.99	1	0.99	4.1	16	0
SSRP1NT	PIAS2	PIAS2	7|2|6	15	5	3	0|0|0	0.99	1	0.99	1	0.99	4.05	50	0
SSRP1NT	MSH6	MSH6	29|24|24	77	25.67	3	10|0|0	0.98	0.99	0.98	0.99	0.98	3.86	7.7	0
SSRP1NT	HNRNPR	HNRNPR	22|21|30	73	24.33	3	9|1|1	0.98	0.99	0.98	0.99	0.98	3.66	6.64	0
SSRP1NT	DDX18	DDX18	18|15|21	54	18	3	7|0|1	0.98	0.99	0.98	0.99	0.98	3.22	6.75	0
SSRP1NT	PWP2	PWP2	15|9|8	32	10.67	3	3|0|0	0.98	1	0.98	1	0.98	3.51	10.67	0
SSRP1NT	RPL38	RPL38	8|13|9	30	10	3	3|0|0	0.98	1	0.98	1	0.98	3.51	10	0
SSRP1NT	RPL32	RPL32	11|9|9	29	9.67	3	3|0|0	0.98	0.99	0.98	0.99	0.98	3.94	9.67	0
SSRP1NT	EXOSC9	EXOSC9	8|8|10	26	8.67	3	3|0|0	0.98	0.99	0.98	0.99	0.98	3.51	8.67	0
SSRP1NT	APEX1	APEX1	20|21|18	59	19.67	3	9|0|0	0.97	0.98	0.97	0.98	0.97	3.28	6.56	0
SSRP1NT	SART3	SART3	15|16|16	47	15.67	3	7|0|0	0.97	0.97	0.97	0.97	0.97	3.34	6.71	0
SSRP1NT	IGF2BP1	IGF2BP1	17|10|18	45	15	3	6|0|0	0.97	0.99	0.97	0.99	0.97	2.57	7.5	0
SSRP1NT	PES1	PES1	13|14|13	40	13.33	3	6|0|0	0.97	0.97	0.97	0.97	0.97	3.26	6.67	0
SSRP1NT	RPL8	RPL8	10|10|12	32	10.67	3	4|0|0	0.97	0.98	0.97	0.98	0.97	3.49	8	0
SSRP1NT	VPS26A	VPS26A	10|10|10	30	10	3	4|0|0	0.97	0.97	0.97	0.97	0.97	3.49	7.5	0
SSRP1NT	RPL26	RPL26	13|11|4	28	9.33	3	2|0|0	0.97	1	0.97	1	0.97	2.35	14	0
SSRP1NT	RPL14	RPL14	9|10|8	27	9	3	3|3|1	0.97	0.99	0.97	0.99	0.97	2.6	3.86	0
SSRP1NT	DRG1	DRG1	7|10|9	26	8.67	3	3|0|0	0.97	0.99	0.97	0.99	0.97	3.06	8.67	0
SSRP1NT	G3BP1	G3BP1	9|7|10	26	8.67	3	3|0|0	0.97	0.99	0.97	0.99	0.97	3.06	8.67	0
SSRP1NT	HEATR1	HEATR1	9|4|11	24	8	3	2|0|0	0.97	1	0.97	1	0.97	2.35	12	0
SSRP1NT	RPL21	RPL21	8|7|8	23	7.67	3	3|0|1	0.97	0.98	0.97	0.98	0.97	3.16	5.75	0
SSRP1NT	TRIM28	TRIM28	47|44|41	132	44	3	28|0|0	0.96	0.97	0.96	0.97	0.96	2.96	4.71	0
SSRP1NT	LBR	LBR	11|13|7	31	10.33	3	4|0|0	0.96	0.99	0.96	0.99	0.96	2.46	7.75	0
SSRP1NT	SFPQ	SFPQ	10|7|13	30	10	3	4|0|0	0.96	0.99	0.96	0.99	0.96	2.46	7.5	0
SSRP1NT	RPS20	RPS20	8|9|10	27	9	3	4|0|0	0.96	0.97	0.96	0.97	0.96	2.81	6.75	0
SSRP1NT	VRK1	VRK1	6|5|5	16	5.33	3	2|0|0	0.96	0.98	0.96	0.98	0.96	3.1	8	0
SSRP1NT	RPA1	RPA1	34|21|27	82	27.33	3	16|0|0	0.95	0.98	0.95	0.98	0.95	2.22	5.12	0.01
SSRP1NT	RPS19	RPS19	15|13|12	40	13.33	3	7|0|0	0.95	0.97	0.95	0.97	0.95	2.75	5.71	0.01
SSRP1NT	RPS13	RPS13	13|14|11	38	12.67	3	7|0|0	0.95	0.96	0.95	0.96	0.95	2.54	5.43	0.01
SSRP1NT	NOC2L	NOC2L	12|14|10	36	12	3	6|0|0	0.95	0.97	0.95	0.97	0.95	2.57	6	0.01
SSRP1NT	ESYT1	ESYT1	14|12|10	36	12	3	6|0|0	0.95	0.97	0.95	0.97	0.95	2.57	6	0.01
SSRP1NT	HAT1	HAT1	11|12|13	36	12	3	6|0|1	0.95	0.96	0.95	0.96	0.95	2.62	5.14	0.01
SSRP1NT	RPL13	RPL13	10|13|12	35	11.67	3	6|0|0	0.95	0.96	0.95	0.96	0.95	2.57	5.83	0.01
SSRP1NT	RPL27	RPL27	10|10|10	30	10	3	5|0|0	0.95	0.95	0.95	0.95	0.95	2.94	6	0.01
SSRP1NT	BCCIP	BCCIP	6|4|5	15	5	3	2|0|0	0.95	0.98	0.95	0.98	0.95	2.35	7.5	0.01
SSRP1NT	SRRM1	SRRM1	5|4|5	14	4.67	3	0|1|0	1	1	1	1	1	6.58	14	0
SSRP1NT	YBX1	YBX1	5|3|6	14	4.67	3	0|0|0	1	1	1	1	1	5.9	46.67	0
SSRP1NT	SEC61B	SEC61B	5|5|4	14	4.67	3	1|0|0	1	1	1	1	1	6.58	14	0
SSRP1NT	PIN4	PIN4	5|5|4	14	4.67	3	0|0|0	1	1	1	1	1	7.64	46.67	0
SSRP1NT	C19ORF43	C19ORF43	3|4|7	14	4.67	3	0|0|0	1	1	1	1	1	5.9	46.67	0
SSRP1NT	KDM3B	KDM3B	7|3|3	13	4.33	3	0|0|0	1	1	1	1	1	5.9	43.33	0
SSRP1NT	BBX	BBX	3|3|7	13	4.33	3	0|0|0	1	1	1	1	1	5.9	43.33	0
SSRP1NT	PALLD	PALLD	6|4|3	13	4.33	3	0|0|0	1	1	1	1	1	5.9	43.33	0
SSRP1NT	GGH	GGH	6|3|4	13	4.33	3	0|0|0	1	1	1	1	1	5.9	43.33	0
SSRP1NT	TRIM25	TRIM25	5|4|3	12	4	3	0|0|0	1	1	1	1	1	5.9	40	0
SSRP1NT	RPL29	RPL29	4|4|4	12	4	3	1|0|0	1	1	1	1	1	6.58	12	0
SSRP1NT	CHMP4B	CHMP4B	4|4|4	12	4	3	0|0|0	1	1	1	1	1	7.64	40	0
SSRP1NT	ZNF207	ZNF207	4|4|4	12	4	3	0|0|0	1	1	1	1	1	7.64	40	0
SSRP1NT	CXORF56	CXORF56	4|5|3	12	4	3	0|0|0	1	1	1	1	1	5.9	40	0
SSRP1NT	STMN1	STMN1	4|4|4	12	4	3	0|0|0	1	1	1	1	1	7.64	40	0
SSRP1NT	SLU7	SLU7	5|3|4	12	4	3	0|0|0	1	1	1	1	1	5.9	40	0
SSRP1NT	AATF	AATF	3|3|6	12	4	3	0|0|0	1	1	1	1	1	5.9	40	0
SSRP1NT	C17ORF85	C17ORF85	4|3|4	11	3.67	3	0|0|0	1	1	1	1	1	5.9	36.67	0
SSRP1NT	CSTF3	CSTF3	3|5|3	11	3.67	3	0|0|0	1	1	1	1	1	5.9	36.67	0
SSRP1NT	TAF15	TAF15	4|4|3	11	3.67	3	0|0|0	1	1	1	1	1	5.9	36.67	0
SSRP1NT	CBX5	CBX5	4|4|3	11	3.67	3	0|0|0	1	1	1	1	1	5.9	36.67	0
SSRP1NT	KMT2A	KMT2A	4|3|4	11	3.67	3	0|0|0	1	1	1	1	1	5.9	36.67	0
SSRP1NT	SNRPA1	SNRPA1	3|4|3	10	3.33	3	0|0|0	1	1	1	1	1	5.9	33.33	0
SSRP1NT	NAP1L1	NAP1L1	4|3|3	10	3.33	3	0|0|0	1	1	1	1	1	5.9	33.33	0
SSRP1NT	NHP2	NHP2	3|3|4	10	3.33	3	0|0|0	1	1	1	1	1	5.9	33.33	0
SSRP1NT	NUCKS1	NUCKS1	3|4|3	10	3.33	3	0|0|0	1	1	1	1	1	5.9	33.33	0
SSRP1NT	UBAP2L	UBAP2L	3|4|3	10	3.33	3	0|0|0	1	1	1	1	1	5.9	33.33	0
SSRP1NT	PRCC	PRCC	4|3|3	10	3.33	3	0|0|0	1	1	1	1	1	5.9	33.33	0
SSRP1NT	CNN3	CNN3	3|4|3	10	3.33	3	0|0|0	1	1	1	1	1	5.9	33.33	0
SSRP1NT	CENPC	CENPC	3|3|3	9	3	3	0|0|0	1	1	1	1	1	5.9	30	0
SSRP1NT	SAP30BP	SAP30BP	3|3|3	9	3	3	0|0|0	1	1	1	1	1	5.9	30	0
SSRP1NT	MTA2	MTA2	3|3|3	9	3	3	0|0|0	1	1	1	1	1	5.9	30	0
SSRP1NT	SPEN	SPEN	8|4|2	14	4.67	3	0|0|0	0.99	1	0.99	1	0.99	4.05	46.67	0
SSRP1NT	CEBPZ	CEBPZ	5|2|7	14	4.67	3	0|0|0	0.99	1	0.99	1	0.99	4.05	46.67	0
SSRP1NT	MAZ	MAZ	2|4|7	13	4.33	3	0|0|0	0.99	1	0.99	1	0.99	4.05	43.33	0
SSRP1NT	RPL37A	RPL37A	4|3|5	12	4	3	1|0|0	0.99	1	0.99	1	0.99	4.1	12	0
SSRP1NT	ATR	ATR	4|3|5	12	4	3	0|0|1	0.99	1	0.99	1	0.99	4.1	12	0
SSRP1NT	BRI3BP	BRI3BP	5|2|5	12	4	3	0|0|0	0.99	1	0.99	1	0.99	4.05	40	0
SSRP1NT	SF3A1	SF3A1	6|3|3	12	4	3	1|0|0	0.99	1	0.99	1	0.99	4.1	12	0
SSRP1NT	INTS12	INTS12	7|3|2	12	4	3	0|0|0	0.99	1	0.99	1	0.99	4.05	40	0
SSRP1NT	FAM178A	FAM178A	3|2|6	11	3.67	3	0|0|0	0.99	1	0.99	1	0.99	4.05	36.67	0
SSRP1NT	NCOR1	NCOR1	5|3|3	11	3.67	3	1|0|0	0.99	1	0.99	1	0.99	4.1	11	0
SSRP1NT	MAP1B	MAP1B	6|2|3	11	3.67	3	0|0|0	0.99	1	0.99	1	0.99	4.05	36.67	0
SSRP1NT	SUPT5H	SUPT5H	3|3|5	11	3.67	3	1|0|0	0.99	1	0.99	1	0.99	4.1	11	0
SSRP1NT	RPL7L1	RPL7L1	3|5|3	11	3.67	3	1|0|0	0.99	1	0.99	1	0.99	4.1	11	0
SSRP1NT	CLINT1	CLINT1	4|2|5	11	3.67	3	0|0|0	0.99	1	0.99	1	0.99	4.05	36.67	0
SSRP1NT	NSRP1	NSRP1	4|2|4	10	3.33	3	0|0|0	0.99	1	0.99	1	0.99	4.05	33.33	0
SSRP1NT	NKRF	NKRF	2|2|6	10	3.33	3	0|0|0	0.99	1	0.99	1	0.99	4.05	33.33	0
SSRP1NT	PHAX	PHAX	4|2|4	10	3.33	3	0|0|0	0.99	1	0.99	1	0.99	4.05	33.33	0
SSRP1NT	PARN	PARN	2|4|4	10	3.33	3	0|0|0	0.99	1	0.99	1	0.99	4.05	33.33	0
SSRP1NT	RP9	RP9	4|4|2	10	3.33	3	0|0|0	0.99	1	0.99	1	0.99	4.05	33.33	0
SSRP1NT	RRS1	RRS1	4|3|2	9	3	3	0|0|0	0.99	1	0.99	1	0.99	4.05	30	0
SSRP1NT	PSMC1	PSMC1	3|2|4	9	3	3	0|0|0	0.99	1	0.99	1	0.99	4.05	30	0
SSRP1NT	RBSN	RBSN	4|3|2	9	3	3	0|0|0	0.99	1	0.99	1	0.99	4.05	30	0
SSRP1NT	ZNF146	ZNF146	4|3|2	9	3	3	0|0|0	0.99	1	0.99	1	0.99	4.05	30	0
SSRP1NT	NPM3	NPM3	4|3|2	9	3	3	0|0|0	0.99	1	0.99	1	0.99	4.05	30	0
SSRP1NT	DDX41	DDX41	3|2|4	9	3	3	0|0|0	0.99	1	0.99	1	0.99	4.05	30	0
SSRP1NT	SLX4	SLX4	4|2|3	9	3	3	0|0|0	0.99	1	0.99	1	0.99	4.05	30	0
SSRP1NT	CCNB1	CCNB1	2|4|3	9	3	3	0|0|0	0.99	1	0.99	1	0.99	4.05	30	0
SSRP1NT	C12ORF43	C12ORF43	5|2|2	9	3	3	0|0|0	0.99	1	0.99	1	0.99	4.05	30	0
SSRP1NT	TFAM	TFAM	2|2|5	9	3	3	0|0|0	0.99	1	0.99	1	0.99	4.05	30	0
SSRP1NT	UTP3	UTP3	4|2|3	9	3	3	0|0|0	0.99	1	0.99	1	0.99	4.05	30	0
SSRP1NT	NGDN	NGDN	4|2|3	9	3	3	0|0|0	0.99	1	0.99	1	0.99	4.05	30	0
SSRP1NT	IPO11	IPO11	4|2|2	8	2.67	3	0|0|0	0.99	1	0.99	1	0.99	4.05	26.67	0
SSRP1NT	HMGB3	HMGB3	2|2|4	8	2.67	3	0|0|0	0.99	1	0.99	1	0.99	4.05	26.67	0
SSRP1NT	FRG1	FRG1	2|3|3	8	2.67	3	0|0|0	0.99	1	0.99	1	0.99	4.05	26.67	0
SSRP1NT	KRR1	KRR1	3|2|3	8	2.67	3	0|0|0	0.99	1	0.99	1	0.99	4.05	26.67	0
SSRP1NT	RRP15	RRP15	3|2|3	8	2.67	3	0|0|0	0.99	1	0.99	1	0.99	4.05	26.67	0
SSRP1NT	BRCA1	BRCA1	2|2|4	8	2.67	3	0|0|0	0.99	1	0.99	1	0.99	4.05	26.67	0
SSRP1NT	APBB1	APBB1	3|2|3	8	2.67	3	0|0|0	0.99	1	0.99	1	0.99	4.05	26.67	0
SSRP1NT	SON	SON	3|2|3	8	2.67	3	0|0|0	0.99	1	0.99	1	0.99	4.05	26.67	0
SSRP1NT	PPAN	PPAN	2|2|3	7	2.33	3	0|0|0	0.99	1	0.99	1	0.99	4.05	23.33	0
SSRP1NT	ING3	ING3	3|2|2	7	2.33	3	0|0|0	0.99	1	0.99	1	0.99	4.05	23.33	0
SSRP1NT	GPATCH1	GPATCH1	2|2|3	7	2.33	3	0|0|0	0.99	1	0.99	1	0.99	4.05	23.33	0
SSRP1NT	FAM208A	FAM208A	2|2|3	7	2.33	3	0|0|0	0.99	1	0.99	1	0.99	4.05	23.33	0
SSRP1NT	CCDC137	CCDC137	2|2|3	7	2.33	3	0|0|0	0.99	1	0.99	1	0.99	4.05	23.33	0
SSRP1NT	FAU	FAU	2|2|2	6	2	3	0|0|0	0.98	0.98	0.98	0.98	0.98	4.05	20	0
SSRP1NT	PAXBP1	PAXBP1	2|2|2	6	2	3	0|0|0	0.98	0.98	0.98	0.98	0.98	4.05	20	0
SSRP1NT	BAZ1A	BAZ1A	2|2|2	6	2	3	0|0|0	0.98	0.98	0.98	0.98	0.98	4.05	20	0
SSRP1NT	ZRANB2	ZRANB2	2|2|2	6	2	3	0|0|0	0.98	0.98	0.98	0.98	0.98	4.05	20	0
SSRP1NT	VWA8	VWA8	2|2|2	6	2	3	0|0|0	0.98	0.98	0.98	0.98	0.98	4.05	20	0
SSRP1NT	TMEM97	TMEM97	2|2|2	6	2	3	0|0|0	0.98	0.98	0.98	0.98	0.98	4.05	20	0
SSRP1NT	PHIP	PHIP	2|2|2	6	2	3	0|0|0	0.98	0.98	0.98	0.98	0.98	4.05	20	0
SSRP1NT	STAU1	STAU1	2|2|2	6	2	3	0|0|0	0.98	0.98	0.98	0.98	0.98	4.05	20	0
SSRP1NT	DIS3	DIS3	2|5|7	14	4.67	3	1|0|0	0.96	1	0.96	1	0.96	1.9	14	0
SSRP1NT	RPL35A	RPL35A	4|4|2	10	3.33	3	1|0|0	0.96	1	0.96	1	0.96	1.9	10	0
SSRP1NT	USP39	USP39	4|4|2	10	3.33	3	1|0|0	0.96	1	0.96	1	0.96	1.9	10	0
SSRP1NT	RBM10	RBM10	4|2|4	10	3.33	3	0|0|1	0.96	1	0.96	1	0.96	1.9	10	0
SSRP1NT	DNMT1	DNMT1	3|5|2	10	3.33	3	1|0|0	0.95	1	0.95	1	0.95	1.9	10	0.01
SSRP1NT	MPDU1	MPDU1	3|2|4	9	3	3	1|0|0	0.95	1	0.95	1	0.95	1.9	9	0.01
SSRP1NT	RAB3GAP2	RAB3GAP2	3|3|2	8	2.67	3	1|0|0	0.95	0.98	0.95	0.98	0.95	1.9	8	0.01
SSRP1NT	RPL18	RPL18	22|23|23	68	22.67	3	9|9|6	0.94	0.97	0.94	0.97	0.94	2.13	2.83	0.01
SSRP1NT	CCAR2	CCAR2	17|13|15	45	15	3	9|0|0	0.94	0.96	0.94	0.96	0.94	2.45	5	0.01
SSRP1NT	RPS18	RPS18	13|12|12	37	12.33	3	7|0|0	0.94	0.95	0.94	0.95	0.94	2.75	5.29	0.01
SSRP1NT	RPL30	RPL30	13|11|11	35	11.67	3	6|1|1	0.94	0.96	0.94	0.96	0.94	2.48	4.38	0.01
SSRP1NT	LARP1	LARP1	13|9|11	33	11	3	6|0|0	0.94	0.96	0.94	0.96	0.94	2.33	5.5	0.01
SSRP1NT	AP1M1	AP1M1	7|5|8	20	6.67	3	3|0|0	0.94	0.97	0.94	0.97	0.94	2.1	6.67	0.01
SSRP1NT	VIM	VIM	25|11|23	59	19.67	3	7|1|2	0.93	1	0.93	1	0.93	1.34	5.9	0.01
SSRP1NT	RPL3	RPL3	19|17|20	56	18.67	3	13|0|0	0.93	0.94	0.93	0.94	0.93	2.18	4.31	0.01
SSRP1NT	DDX5	DDX5	19|13|15	47	15.67	3	9|1|0	0.93	0.97	0.93	0.97	0.93	2.07	4.7	0.01
SSRP1NT	RPS6	RPS6	13|12|12	37	12.33	3	6|3|0	0.93	0.95	0.93	0.95	0.93	2.5	4.11	0.01
SSRP1NT	SET	SET	9|8|10	27	9	3	5|0|0	0.93	0.95	0.93	0.95	0.93	2.37	5.4	0.01
SSRP1NT	RPS24	RPS24	8|7|7	22	7.33	3	4|0|0	0.93	0.94	0.93	0.94	0.93	2.46	5.5	0.01
SSRP1NT	TSR1	TSR1	10|4|7	21	7	3	3|0|0	0.93	0.99	0.93	0.99	0.93	1.61	7	0.01
SSRP1NT	HNRNPAB	HNRNPAB	5|7|6	18	6	3	3|0|0	0.93	0.96	0.93	0.96	0.93	2.1	6	0.01
SSRP1NT	PDS5A	PDS5A	3|5|4	12	4	3	1|0|1	0.93	0.99	0.93	0.99	0.93	1.68	6	0.01
SSRP1NT	HNRNPA1	HNRNPA1	40|39|40	119	39.67	3	28|0|1	0.92	0.93	0.92	0.93	0.92	2.33	4.1	0.01
SSRP1NT	FEN1	FEN1	11|11|10	32	10.67	3	6|1|0	0.92	0.93	0.92	0.93	0.92	2.31	4.57	0.01
SSRP1NT	HM13	HM13	5|6|6	17	5.67	3	3|0|0	0.92	0.93	0.92	0.93	0.92	2.1	5.67	0.01
SSRP1NT	WDR43	WDR43	7|7|10	24	8	3	5|0|0	0.91	0.95	0.91	0.95	0.91	2.05	4.8	0.01
SSRP1NT	RALY	RALY	4|4|4	12	4	3	2|0|0	0.91	0.91	0.91	0.91	0.91	2.35	6	0.01
SSRP1NT	HBB	HBB	2|6|2	10	3.33	3	1|0|0	0.91	1	0.91	1	0.91	1.9	10	0.01
SSRP1NT	SRP14	SRP14	2|4|2	8	2.67	3	1|0|0	0.91	1	0.91	1	0.91	1.9	8	0.01
SSRP1NT	TJP1	TJP1	3|2|2	7	2.33	3	1|0|0	0.91	0.98	0.91	0.98	0.91	1.9	7	0.01
SSRP1NT	NDUFA4	NDUFA4	3|2|2	7	2.33	3	1|0|0	0.91	0.98	0.91	0.98	0.91	1.9	7	0.01
SSRP1NT	SFXN4	SFXN4	3|2|2	7	2.33	3	1|0|0	0.91	0.98	0.91	0.98	0.91	1.9	7	0.01
SSRP1NT	CPSF6	CPSF6	3|2|2	7	2.33	3	0|0|1	0.91	0.98	0.91	0.98	0.91	1.9	7	0.01
SSRP1NT	DDX3X	DDX3X	21|19|19	59	19.67	3	15|0|0	0.9	0.93	0.9	0.93	0.9	2.02	3.93	0.01
SSRP1NT	PSMD3	PSMD3	17|16|19	52	17.33	3	13|0|0	0.9	0.94	0.9	0.94	0.9	1.86	4	0.01
SSRP1NT	BRIX1	BRIX1	11|12|16	39	13	3	9|0|0	0.9	0.95	0.9	0.95	0.9	1.82	4.33	0.01
SSRP1NT	HNRNPA3	HNRNPA3	12|7|10	29	9.67	3	6|0|0	0.9	0.95	0.9	0.95	0.9	1.56	4.83	0.01
SSRP1NT	EEF1A2	EEF1A2	6|6|7	19	6.33	3	3|2|0	0.9	0.95	0.9	0.95	0.9	2	3.8	0.01
SSRP1NT	EBP	EBP	6|6|6	18	6	3	3|1|1	0.9	0.9	0.9	0.9	0.9	2.23	3.6	0.01
SSRP1NT	RANBP2	RANBP2	5|6|5	16	5.33	3	3|0|0	0.9	0.93	0.9	0.93	0.9	2.1	5.33	0.01
SSRP1NT	NCKAP1	NCKAP1	4|3|5	12	4	3	2|0|0	0.9	0.96	0.9	0.96	0.9	1.56	6	0.01
SSRP1NT	WDR3	WDR3	4|3|5	12	4	3	2|0|0	0.9	0.96	0.9	0.96	0.9	1.56	6	0.01
SSRP1NT	ORC2	ORC2	5|4|3	12	4	3	2|0|0	0.9	0.96	0.9	0.96	0.9	1.56	6	0.01
SSRP1NT	DDX17	DDX17	9|13|13	35	11.67	3	8|0|0	0.89	0.94	0.89	0.94	0.89	1.45	4.38	0.01
SSRP1NT	KHDRBS1	KHDRBS1	10|11|11	32	10.67	3	8|0|0	0.89	0.9	0.89	0.9	0.89	1.89	4	0.01
SSRP1NT	SRP68	SRP68	9|10|9	28	9.33	3	7|0|0	0.89	0.91	0.89	0.91	0.89	1.95	4	0.02
SSRP1NT	ISYNA1	ISYNA1	9|8|8	25	8.33	3	6|0|0	0.89	0.91	0.89	0.91	0.89	2	4.17	0.02
SSRP1NT	ZFR	ZFR	10|2|8	20	6.67	3	2|0|0	0.89	1	0.89	1	0.89	0.69	10	0.02
SSRP1NT	CDK13	CDK13	7|4|7	18	6	3	2|1|1	0.89	0.99	0.89	0.99	0.89	0.84	4.5	0.02
SSRP1NT	HNRNPL	HNRNPL	20|13|18	51	17	3	11|0|1	0.88	0.95	0.88	0.95	0.88	1.07	4.25	0.02
SSRP1NT	PRMT5	PRMT5	14|15|13	42	14	3	11|0|0	0.88	0.91	0.88	0.91	0.88	1.66	3.82	0.02
SSRP1NT	GTF2I	GTF2I	17|8|14	39	13	3	8|0|0	0.88	0.97	0.88	0.97	0.88	0.9	4.88	0.02
SSRP1NT	RPL9	RPL9	10|15|12	37	12.33	3	9|0|0	0.88	0.94	0.88	0.94	0.88	1.38	4.11	0.02
SSRP1NT	RPS11	RPS11	13|13|6	32	10.67	3	6|0|0	0.88	0.96	0.88	0.96	0.88	0.98	5.33	0.02
SSRP1NT	DEK	DEK	7|7|10	24	8	3	4|0|2	0.88	0.97	0.88	0.97	0.88	1.67	4	0.02
SSRP1NT	ZMPSTE24	ZMPSTE24	6|5|7	18	6	3	4|0|0	0.88	0.92	0.88	0.92	0.88	1.61	4.5	0.02
SSRP1NT	LAMP1	LAMP1	4|3|4	11	3.67	3	2|0|0	0.88	0.91	0.88	0.91	0.88	1.56	5.5	0.02
SSRP1NT	CPNE3	CPNE3	17|14|15	46	15.33	3	11|1|0	0.87	0.92	0.87	0.92	0.87	1.52	3.83	0.02
SSRP1NT	STX7	STX7	7|7|6	20	6.67	3	5|0|0	0.87	0.89	0.87	0.89	0.87	1.6	4	0.02
SSRP1NT	WDR36	WDR36	6|5|6	17	5.67	3	4|0|0	0.87	0.89	0.87	0.89	0.87	1.61	4.25	0.02
SSRP1NT	UTP18	UTP18	2|2|2	6	2	3	1|0|0	0.87	0.87	0.87	0.87	0.87	1.9	6	0.02
SSRP1NT	RNASEH2B	RNASEH2B	2|2|2	6	2	3	1|0|0	0.87	0.87	0.87	0.87	0.87	1.9	6	0.02
SSRP1NT	SLC25A11	SLC25A11	12|15|14	41	13.67	3	11|0|0	0.86	0.91	0.86	0.91	0.86	1.22	3.73	0.02
SSRP1NT	PPP2R4	PPP2R4	8|7|8	23	7.67	3	6|0|0	0.86	0.88	0.86	0.88	0.86	1.56	3.83	0.02
SSRP1NT	CORO1C	CORO1C	5|7|5	17	5.67	3	4|0|0	0.86	0.92	0.86	0.92	0.86	1.61	4.25	0.02
SSRP1NT	LAS1L	LAS1L	5|5|7	17	5.67	3	4|0|0	0.86	0.92	0.86	0.92	0.86	1.61	4.25	0.02
SSRP1NT	WDR18	WDR18	8|6|10	24	8	3	6|0|0	0.85	0.93	0.85	0.93	0.85	0.98	4	0.02
SSRP1NT	AP3D1	AP3D1	8|7|5	20	6.67	3	5|0|0	0.84	0.91	0.84	0.91	0.84	0.99	4	0.02
SSRP1NT	LCP1	LCP1	40|35|29	104	34.67	3	25|0|1	0.83	0.96	0.83	0.96	0.83	0.54	4	0.02
SSRP1NT	CYCS	CYCS	4|5|7	16	5.33	3	4|0|0	0.83	0.92	0.83	0.92	0.83	0.96	4	0.02
SSRP1NT	RER1	RER1	3|3|3	9	3	3	2|0|0	0.83	0.83	0.83	0.83	0.83	1.56	4.5	0.02
SSRP1NT	H2AFY	H2AFY	27|24|33	84	28	3	14|3|6	0.82	0.99	0.82	0.99	0.82	0.4	3.65	0.02
SSRP1NT	PSMB2	PSMB2	13|11|11	35	11.67	3	10|0|0	0.82	0.89	0.82	0.89	0.82	1.3	3.5	0.02
SSRP1NT	RPS27	RPS27	7|10|8	25	8.33	3	5|1|1	0.82	0.95	0.82	0.95	0.82	0.81	3.57	0.02
SSRP1NT	ABCF1	ABCF1	4|3|5	12	4	3	3|0|0	0.81	0.89	0.81	0.89	0.81	0.88	4	0.02
SSRP1NT	PDCD4	PDCD4	11|9|5	25	8.33	3	6|0|0	0.8	0.94	0.8	0.94	0.8	0.24	4.17	0.02
SSRP1NT	HIST1H2BC	HIST1H2BC	32|34|33	99	33	3	18|7|3	0.8	0.86	0.8	0.86	0.8	1.02	3.54	0.03
SSRP1NT	SRSF3	SRSF3	3|4|4	11	3.67	3	2|0|1	0.8	0.87	0.8	0.87	0.8	0.66	3.67	0.03
SSRP1NT	EEF1E1	EEF1E1	7|6|7	20	6.67	3	4|0|2	0.79	0.84	0.79	0.84	0.79	0.83	3.33	0.03
SSRP1NT	H2AFV	H2AFV	9|8|9	26	8.67	3	5|2|2	0.78	0.85	0.78	0.85	0.78	0.54	2.89	0.03
SSRP1NT	SLC16A1	SLC16A1	6|8|3	17	5.67	3	4|0|0	0.78	0.94	0.78	0.94	0.78	0.07	4.25	0.03
SSRP1NT	CCDC47	CCDC47	9|5|7	21	7	3	6|0|0	0.77	0.91	0.77	0.91	0.77	0.24	3.5	0.03
SSRP1NT	RHEB	RHEB	5|3|3	11	3.67	3	3|0|0	0.77	0.89	0.77	0.89	0.77	0.88	3.67	0.03
SSRP1NT	HBS1L	HBS1L	2|3|3	8	2.67	3	2|0|0	0.77	0.83	0.77	0.83	0.77	0.69	4	0.03
SSRP1NT	COPS7B	COPS7B	2|2|5	9	3	3	2|0|0	0.76	0.96	0.76	0.96	0.76	0.69	4.5	0.03
SSRP1NT	RPS26	RPS26	7|6|4	17	5.67	3	5|0|0	0.75	0.89	0.75	0.89	0.75	0.19	3.4	0.03
SSRP1NT	CKAP5	CKAP5	5|2|5	12	4	3	3|0|0	0.75	0.89	0.75	0.89	0.75	-0.16	4	0.03
SSRP1NT	SCAMP3	SCAMP3	3|3|4	10	3.33	3	3|0|0	0.75	0.83	0.75	0.83	0.75	0.88	3.33	0.03
SSRP1NT	PTRH2	PTRH2	2|2|4	8	2.67	3	2|0|0	0.75	0.91	0.75	0.91	0.75	0.69	4	0.03
SSRP1NT	RPS8	RPS8	21|19|14	54	18	3	13|0|2	0.74	0.93	0.74	0.93	0.74	-0.32	3.6	0.03
SSRP1NT	SFXN1	SFXN1	10|13|14	37	12.33	3	10|1|0	0.74	0.88	0.74	0.88	0.74	0.01	3.36	0.03
SSRP1NT	RPS10	RPS10	14|13|12	39	13	3	10|1|1	0.72	0.82	0.72	0.82	0.72	0.48	3.25	0.03
SSRP1NT	COPS7A	COPS7A	2|2|3	7	2.33	3	2|0|0	0.72	0.83	0.72	0.83	0.72	0.69	3.5	0.03
SSRP1NT	KIF5B	KIF5B	14|12|12	38	12.67	3	12|0|0	0.71	0.83	0.71	0.83	0.71	0.63	3.17	0.03
SSRP1NT	ARF5	ARF5	4|4|2	10	3.33	3	3|0|0	0.71	0.83	0.71	0.83	0.71	-0.16	3.33	0.03
SSRP1NT	HACD3	HACD3	11|17|16	44	14.67	3	13|0|0	0.7	0.9	0.7	0.9	0.7	-0.67	3.38	0.04
SSRP1NT	ATP5J2	ATP5J2	5|4|8	17	5.67	3	4|0|1	0.7	0.93	0.7	0.93	0.7	-0.1	3.4	0.04
SSRP1NT	DHX9	DHX9	90|82|95	267	89	3	59|5|4	0.69	0.92	0.69	0.92	0.69	-0.58	3.93	0.04
SSRP1NT	ALDH3A2	ALDH3A2	5|2|3	10	3.33	3	3|0|0	0.69	0.89	0.69	0.89	0.69	-0.16	3.33	0.04
SSRP1NT	RNPS1	RNPS1	2|2|3	7	2.33	3	1|0|1	0.69	0.84	0.69	0.84	0.69	0.47	3.5	0.04
SSRP1NT	SNRPD1	SNRPD1	11|11|12	34	11.33	3	8|1|2	0.68	0.76	0.68	0.76	0.68	0.56	3.09	0.04
SSRP1NT	SRP54	SRP54	5|2|9	16	5.33	3	4|0|0	0.68	0.96	0.68	0.96	0.68	-1.15	4	0.04
SSRP1NT	RPL18A	RPL18A	17|15|11	43	14.33	3	9|0|4	0.67	0.92	0.67	0.92	0.67	-0.97	3.31	0.04
SSRP1NT	HMGB2	HMGB2	1|4|6	11	3.67	3	0|0|0	0.67	1	0.67	1	0.67	2.02	36.67	0.04
SSRP1NT	AHNAK	AHNAK	6|4|1	11	3.67	3	0|0|0	0.67	1	0.67	1	0.67	2.02	36.67	0.04
SSRP1NT	SF1	SF1	4|4|1	9	3	3	0|0|0	0.67	1	0.67	1	0.67	2.02	30	0.04
SSRP1NT	RBMX	RBMX	4|2|3	9	3	3	3|0|0	0.67	0.83	0.67	0.83	0.67	-0.16	3	0.04
SSRP1NT	SUGT1	SUGT1	4|1|4	9	3	3	0|0|0	0.67	1	0.67	1	0.67	2.02	30	0.04
SSRP1NT	FAM50A	FAM50A	1|4|4	9	3	3	0|0|0	0.67	1	0.67	1	0.67	2.02	30	0.04
SSRP1NT	PRPF3	PRPF3	4|0|4	8	2.67	3	0|0|0	0.67	1	0.67	1	0.67	-0.49	26.67	0.04
SSRP1NT	BRD2	BRD2	4|0|4	8	2.67	3	0|0|0	0.67	1	0.67	1	0.67	-0.49	26.67	0.04
SSRP1NT	CBX3	CBX3	4|3|1	8	2.67	3	0|0|0	0.67	1	0.67	1	0.67	2.02	26.67	0.05
SSRP1NT	INTS1	INTS1	5|0|3	8	2.67	3	0|0|0	0.67	1	0.67	1	0.67	-0.49	26.67	0.05
SSRP1NT	NCAPH	NCAPH	4|3|0	7	2.33	3	0|0|0	0.67	1	0.67	1	0.67	-0.49	23.33	0.05
SSRP1NT	PPP1CB	PPP1CB	2|2|2	6	2	3	2|0|0	0.67	0.67	0.67	0.67	0.67	0.69	3	0.05
SSRP1NT	PREX1	PREX1	2|2|2	6	2	3	2|0|0	0.67	0.67	0.67	0.67	0.67	0.69	3	0.05
SSRP1NT	NFRKB	NFRKB	5|1|2	8	2.67	3	0|0|0	0.66	1	0.66	1	0.66	2.02	26.67	0.05
SSRP1NT	PRPF6	PRPF6	4|1|3	8	2.67	3	1|0|0	0.66	1	0.66	1	0.66	0.11	8	0.05
SSRP1NT	EXOSC7	EXOSC7	1|4|3	8	2.67	3	1|0|0	0.66	1	0.66	1	0.66	0.11	8	0.05
SSRP1NT	POLR3D	POLR3D	3|1|3	7	2.33	3	0|0|0	0.66	1	0.66	1	0.66	2.02	23.33	0.05
SSRP1NT	ZMYM4	ZMYM4	2|1|4	7	2.33	3	0|0|0	0.66	1	0.66	1	0.66	2.02	23.33	0.05
SSRP1NT	TTF1	TTF1	2|0|5	7	2.33	3	0|0|0	0.66	1	0.66	1	0.66	-0.49	23.33	0.05
SSRP1NT	KDELR2	KDELR2	2|1|4	7	2.33	3	0|0|0	0.66	1	0.66	1	0.66	2.02	23.33	0.05
SSRP1NT	ORC3	ORC3	2|0|5	7	2.33	3	0|0|0	0.66	1	0.66	1	0.66	-0.49	23.33	0.05
SSRP1NT	AFF4	AFF4	2|0|4	6	2	3	0|0|0	0.66	1	0.66	1	0.66	-0.49	20	0.05
SSRP1NT	CBX2	CBX2	3|0|3	6	2	3	0|0|0	0.66	1	0.66	1	0.66	-0.49	20	0.05
SSRP1NT	CDCA2	CDCA2	3|1|2	6	2	3	0|0|0	0.66	1	0.66	1	0.66	2.02	20	0.06
SSRP1NT	SIN3A	SIN3A	3|2|1	6	2	3	0|0|0	0.66	1	0.66	1	0.66	2.02	20	0.06
SSRP1NT	H1FX	H1FX	2|1|3	6	2	3	0|0|0	0.66	1	0.66	1	0.66	2.02	20	0.06
SSRP1NT	SUGP2	SUGP2	2|1|3	6	2	3	0|0|0	0.66	1	0.66	1	0.66	2.02	20	0.06
SSRP1NT	SAFB2	SAFB2	3|2|1	6	2	3	0|0|0	0.66	1	0.66	1	0.66	2.02	20	0.06
SSRP1NT	ANKRD11	ANKRD11	1|3|2	6	2	3	0|0|0	0.66	1	0.66	1	0.66	2.02	20	0.06
SSRP1NT	GPALPP1	GPALPP1	2|1|3	6	2	3	0|0|0	0.66	1	0.66	1	0.66	2.02	20	0.06
SSRP1NT	MORC2	MORC2	2|1|3	6	2	3	0|0|0	0.66	1	0.66	1	0.66	2.02	20	0.06
SSRP1NT	ATXN2L	ATXN2L	1|2|3	6	2	3	0|0|0	0.66	1	0.66	1	0.66	2.02	20	0.06
SSRP1NT	PDCD5	PDCD5	3|2|1	6	2	3	0|0|0	0.66	1	0.66	1	0.66	2.02	20	0.06
SSRP1NT	HMGA1	HMGA1	1|2|3	6	2	3	0|0|0	0.66	1	0.66	1	0.66	2.02	20	0.06
SSRP1NT	PNN	PNN	2|0|3	5	1.67	3	0|0|0	0.66	1	0.66	1	0.66	-0.49	16.67	0.06
SSRP1NT	ZFYVE16	ZFYVE16	2|3|0	5	1.67	3	0|0|0	0.66	1	0.66	1	0.66	-0.49	16.67	0.06
SSRP1NT	SCAF1	SCAF1	3|0|2	5	1.67	3	0|0|0	0.66	1	0.66	1	0.66	-0.49	16.67	0.06
SSRP1NT	MLLT4	MLLT4	3|0|2	5	1.67	3	0|0|0	0.66	1	0.66	1	0.66	-0.49	16.67	0.06
SSRP1NT	ATP5O	ATP5O	8|6|11	25	8.33	3	8|0|0	0.66	0.9	0.66	0.9	0.66	-0.56	3.13	0.07
SSRP1NT	SMARCA4	SMARCA4	1|3|3	7	2.33	3	1|0|0	0.66	0.98	0.66	0.98	0.66	0.11	7	0.07
SSRP1NT	DNAJA3	DNAJA3	2|1|2	5	1.67	3	0|0|0	0.66	0.98	0.66	0.98	0.66	2.02	16.67	0.07
SSRP1NT	FLYWCH2	FLYWCH2	2|2|1	5	1.67	3	0|0|0	0.66	0.98	0.66	0.98	0.66	2.02	16.67	0.07
SSRP1NT	ZNF318	ZNF318	2|1|2	5	1.67	3	0|0|0	0.66	0.98	0.66	0.98	0.66	2.02	16.67	0.07
SSRP1NT	ALKBH5	ALKBH5	1|2|2	5	1.67	3	0|0|0	0.66	0.98	0.66	0.98	0.66	2.02	16.67	0.07
SSRP1NT	TAF9B	TAF9B	2|2|1	5	1.67	3	0|0|0	0.66	0.98	0.66	0.98	0.66	2.02	16.67	0.07
SSRP1NT	ZNF687	ZNF687	2|1|2	5	1.67	3	0|0|0	0.66	0.98	0.66	0.98	0.66	2.02	16.67	0.07
SSRP1NT	URB1	URB1	2|1|2	5	1.67	3	0|0|0	0.66	0.98	0.66	0.98	0.66	2.02	16.67	0.07
SSRP1NT	DDX52	DDX52	2|1|2	5	1.67	3	0|0|0	0.66	0.98	0.66	0.98	0.66	2.02	16.67	0.07
SSRP1NT	NFATC2IP	NFATC2IP	2|1|2	5	1.67	3	0|0|0	0.66	0.98	0.66	0.98	0.66	2.02	16.67	0.07
SSRP1NT	RAD51AP1	RAD51AP1	2|1|2	5	1.67	3	0|0|0	0.66	0.98	0.66	0.98	0.66	2.02	16.67	0.07
SSRP1NT	UIMC1	UIMC1	1|2|2	5	1.67	3	0|0|0	0.66	0.98	0.66	0.98	0.66	2.02	16.67	0.07
SSRP1NT	FUS	FUS	2|2|1	5	1.67	3	0|0|0	0.66	0.98	0.66	0.98	0.66	2.02	16.67	0.07
SSRP1NT	TEX10	TEX10	2|0|2	4	1.33	3	0|0|0	0.66	0.98	0.66	0.98	0.66	-0.49	13.33	0.07
SSRP1NT	NSMCE1	NSMCE1	2|0|2	4	1.33	3	0|0|0	0.66	0.98	0.66	0.98	0.66	-0.49	13.33	0.07
SSRP1NT	PDS5B	PDS5B	2|0|2	4	1.33	3	0|0|0	0.66	0.98	0.66	0.98	0.66	-0.49	13.33	0.07
SSRP1NT	IQGAP2	IQGAP2	2|0|2	4	1.33	3	0|0|0	0.66	0.98	0.66	0.98	0.66	-0.49	13.33	0.07
SSRP1NT	BPTF	BPTF	2|2|0	4	1.33	3	0|0|0	0.66	0.98	0.66	0.98	0.66	-0.49	13.33	0.07
SSRP1NT	RRP8	RRP8	2|0|2	4	1.33	3	0|0|0	0.66	0.98	0.66	0.98	0.66	-0.49	13.33	0.07
SSRP1NT	MLLT6	MLLT6	2|0|2	4	1.33	3	0|0|0	0.66	0.98	0.66	0.98	0.66	-0.49	13.33	0.07
SSRP1NT	TELO2	TELO2	2|0|2	4	1.33	3	0|0|0	0.66	0.98	0.66	0.98	0.66	-0.49	13.33	0.07
SSRP1NT	PRKAG1	PRKAG1	3|4|4	11	3.67	3	4|0|0	0.66	0.72	0.66	0.72	0.66	0.07	2.75	0.08
SSRP1NT	RPN2	RPN2	20|14|18	52	17.33	3	16|0|0	0.65	0.87	0.65	0.87	0.65	-0.87	3.25	0.08
SSRP1NT	SMARCA5	SMARCA5	11|10|9	30	10	3	9|0|1	0.65	0.77	0.65	0.77	0.65	0.05	3	0.08
SSRP1NT	IPO9	IPO9	6|3|6	15	5	3	5|0|0	0.65	0.83	0.65	0.83	0.65	-0.86	3	0.08
SSRP1NT	ZC3HAV1	ZC3HAV1	5|5|1	11	3.67	3	2|0|0	0.64	0.96	0.64	0.96	0.64	-0.61	5.5	0.08
SSRP1NT	VAT1	VAT1	6|7|4	17	5.67	3	6|0|0	0.63	0.83	0.63	0.83	0.63	-0.7	2.83	0.08
SSRP1NT	STAG2	STAG2	4|1|7	12	4	3	2|0|0	0.63	0.99	0.63	0.99	0.63	-0.61	6	0.08
SSRP1NT	SKIV2L2	SKIV2L2	14|5|11	30	10	3	9|0|0	0.62	0.94	0.62	0.94	0.62	-2.5	3.33	0.08
SSRP1NT	SEH1L	SEH1L	3|3|5	11	3.67	3	4|0|0	0.62	0.83	0.62	0.83	0.62	0.07	2.75	0.08
SSRP1NT	FAF2	FAF2	2|1|6	9	3	3	1|0|0	0.62	1	0.62	1	0.62	0.11	9	0.08
SSRP1NT	RFC2	RFC2	4|2|0	6	2	3	1|0|0	0.62	1	0.62	1	0.62	-1.29	6	0.08
SSRP1NT	MARS	MARS	23|23|19	65	21.67	3	19|0|1	0.62	0.76	0.62	0.76	0.62	-0.68	3.25	0.09
SSRP1NT	HNRNPK	HNRNPK	19|18|20	57	19	3	17|0|1	0.62	0.72	0.62	0.72	0.62	0.04	3.17	0.09
SSRP1NT	RPL13A	RPL13A	11|12|10	33	11	3	8|2|1	0.62	0.76	0.62	0.76	0.62	-0.13	3	0.09
SSRP1NT	KPNA3	KPNA3	9|6|2	17	5.67	3	5|0|0	0.62	0.93	0.62	0.93	0.62	-2.24	3.4	0.09
SSRP1NT	NSF	NSF	6|4|2	12	4	3	4|0|0	0.62	0.89	0.62	0.89	0.62	-1.15	3	0.09
SSRP1NT	SLC38A2	SLC38A2	2|1|3	6	2	3	1|0|0	0.62	0.98	0.62	0.98	0.62	0.11	6	0.09
SSRP1NT	HNRNPH1	HNRNPH1	2|2|2	6	2	3	1|0|1	0.62	0.62	0.62	0.62	0.62	0.47	3	0.09
SSRP1NT	DHX16	DHX16	3|2|1	6	2	3	1|0|0	0.62	0.98	0.62	0.98	0.62	0.11	6	0.09
SSRP1NT	LSM4	LSM4	3|2|1	6	2	3	1|0|0	0.62	0.98	0.62	0.98	0.62	0.11	6	0.09
SSRP1NT	EIF2AK2	EIF2AK2	3|2|0	5	1.67	3	1|0|0	0.62	0.98	0.62	0.98	0.62	-1.29	5	0.09
SSRP1NT	POGZ	POGZ	2|0|3	5	1.67	3	1|0|0	0.62	0.98	0.62	0.98	0.62	-1.29	5	0.09
SSRP1NT	TECR	TECR	6|4|6	16	5.33	3	6|0|0	0.6	0.73	0.6	0.73	0.6	-0.7	2.67	0.09
SSRP1NT	HSPH1	HSPH1	12|9|8	29	9.67	3	10|0|0	0.59	0.85	0.59	0.85	0.59	-0.56	2.9	0.09
SSRP1NT	ARL1	ARL1	3|3|4	10	3.33	3	4|0|0	0.59	0.72	0.59	0.72	0.59	0.07	2.5	0.09
SSRP1NT	RTN3	RTN3	3|3|4	10	3.33	3	4|0|0	0.59	0.72	0.59	0.72	0.59	0.07	2.5	0.09
SSRP1NT	TBL3	TBL3	5|5|3	13	4.33	3	5|0|0	0.58	0.73	0.58	0.73	0.58	-0.86	2.6	0.09
SSRP1NT	DOLPP1	DOLPP1	2|1|2	5	1.67	3	1|0|0	0.58	0.87	0.58	0.87	0.58	0.11	5	0.09
SSRP1NT	TMEM14C	TMEM14C	2|2|1	5	1.67	3	1|0|0	0.58	0.87	0.58	0.87	0.58	0.11	5	0.09
SSRP1NT	SPCS2	SPCS2	2|1|2	5	1.67	3	1|0|0	0.58	0.87	0.58	0.87	0.58	0.11	5	0.09
SSRP1NT	SDE2	SDE2	1|2|2	5	1.67	3	1|0|0	0.58	0.87	0.58	0.87	0.58	0.11	5	0.09
SSRP1NT	RRP1	RRP1	2|2|1	5	1.67	3	1|0|0	0.58	0.87	0.58	0.87	0.58	0.11	5	0.09
SSRP1NT	GTPBP1	GTPBP1	0|2|2	4	1.33	3	1|0|0	0.58	0.87	0.58	0.87	0.58	-1.29	4	0.09
SSRP1NT	BLM	BLM	2|0|2	4	1.33	3	1|0|0	0.58	0.87	0.58	0.87	0.58	-1.29	4	0.09
SSRP1NT	BZW2	BZW2	2|2|0	4	1.33	3	1|0|0	0.58	0.87	0.58	0.87	0.58	-1.29	4	0.09
SSRP1NT	RPL34	RPL34	4|4|1	9	3	3	1|1|1	0.58	0.87	0.58	0.87	0.58	-2.12	3	0.1
SSRP1NT	RAC1	RAC1	9|8|8	25	8.33	3	8|1|0	0.57	0.68	0.57	0.68	0.57	0.08	2.78	0.1
SSRP1NT	PSME2	PSME2	5|7|4	16	5.33	3	6|0|0	0.57	0.83	0.57	0.83	0.57	-0.7	2.67	0.1
SSRP1NT	EIF5B	EIF5B	6|1|5	12	4	3	4|0|0	0.57	0.89	0.57	0.89	0.57	-2.86	3	0.1
SSRP1NT	SEC61A1	SEC61A1	2|4|4	10	3.33	3	4|0|0	0.56	0.72	0.56	0.72	0.56	-1.15	2.5	0.1
SSRP1NT	HSD17B12	HSD17B12	2|3|6	11	3.67	3	4|0|0	0.55	0.89	0.55	0.89	0.55	-1.15	2.75	0.1
SSRP1NT	PRPF4B	PRPF4B	3|1|3	7	2.33	3	2|0|0	0.55	0.83	0.55	0.83	0.55	-0.61	3.5	0.1
SSRP1NT	EIF2S2	EIF2S2	0|3|3	6	2	3	2|0|0	0.55	0.83	0.55	0.83	0.55	-2.66	3	0.1
SSRP1NT	EMG1	EMG1	5|6|7	18	6	3	7|0|0	0.55	0.72	0.55	0.72	0.55	-0.6	2.57	0.11
SSRP1NT	PPP1CC	PPP1CC	5|5|6	16	5.33	3	4|0|2	0.55	0.7	0.55	0.7	0.55	-0.12	2.67	0.11
SSRP1NT	KHSRP	KHSRP	4|4|5	13	4.33	3	4|0|1	0.55	0.69	0.55	0.69	0.55	-0.1	2.6	0.11
SSRP1NT	FAM3C	FAM3C	3|6|1	10	3.33	3	3|0|0	0.55	0.93	0.55	0.93	0.55	-1.67	3.33	0.11
SSRP1NT	DRG2	DRG2	2|2|3	7	2.33	3	3|0|0	0.54	0.71	0.54	0.71	0.54	-0.16	2.33	0.11
SSRP1NT	H2AFY2	H2AFY2	2|2|3	7	2.33	3	3|0|0	0.54	0.71	0.54	0.71	0.54	-0.16	2.33	0.11
SSRP1NT	TAGLN2	TAGLN2	15|14|12	41	13.67	3	10|1|3	0.52	0.71	0.52	0.71	0.52	-1.02	2.93	0.11
SSRP1NT	ECI1	ECI1	5|3|10	18	6	3	5|0|1	0.52	0.94	0.52	0.94	0.52	-2.18	3	0.11
SSRP1NT	PABPC1	PABPC1	4|2|8	14	4.67	3	5|0|0	0.52	0.91	0.52	0.91	0.52	-2.24	2.8	0.11
SSRP1NT	CKMT1A	CKMT1A	9|5|10	24	8	3	8|0|1	0.51	0.79	0.51	0.79	0.51	-2.68	2.67	0.11
SSRP1NT	COPS3	COPS3	5|7|6	18	6	3	6|0|1	0.5	0.69	0.5	0.69	0.5	-0.82	2.57	0.11
SSRP1NT	TBCB	TBCB	1|2|3	6	2	3	2|0|0	0.5	0.83	0.5	0.83	0.5	-0.61	3	0.11
SSRP1NT	DPM1	DPM1	3|2|1	6	2	3	2|0|0	0.5	0.83	0.5	0.83	0.5	-0.61	3	0.11
SSRP1NT	A0A5F9YFS9	A0A5F9YFS9	0|2|3	5	1.67	3	2|0|0	0.5	0.83	0.5	0.83	0.5	-2.66	2.5	0.11
SSRP1NT	SNRPB2	SNRPB2	2|0|3	5	1.67	3	2|0|0	0.5	0.83	0.5	0.83	0.5	-2.66	2.5	0.11
SSRP1NT	RAB5A	RAB5A	0|2|3	5	1.67	3	2|0|0	0.5	0.83	0.5	0.83	0.5	-2.66	2.5	0.11
SSRP1NT	NMT1	NMT1	10|8|6	24	8	3	8|0|1	0.49	0.79	0.49	0.79	0.49	-1.61	2.67	0.12
SSRP1NT	PSMD8	PSMD8	6|6|5	17	5.67	3	7|0|0	0.49	0.56	0.49	0.56	0.49	-0.6	2.43	0.12
SSRP1NT	ARF4	ARF4	4|3|2	9	3	3	4|0|0	0.49	0.72	0.49	0.72	0.49	-1.15	2.25	0.12
SSRP1NT	COPZ1	COPZ1	3|4|2	9	3	3	4|0|0	0.49	0.72	0.49	0.72	0.49	-1.15	2.25	0.12
SSRP1NT	CYB5R3	CYB5R3	15|15|13	43	14.33	3	14|0|1	0.48	0.58	0.48	0.58	0.48	-0.88	2.87	0.12
SSRP1NT	HDAC2	HDAC2	11|10|12	33	11	3	11|0|1	0.48	0.63	0.48	0.63	0.48	-0.73	2.75	0.12
SSRP1NT	TSN	TSN	9|9|8	26	8.67	3	10|0|0	0.48	0.54	0.48	0.54	0.48	-0.56	2.6	0.12
SSRP1NT	RUVBL2	RUVBL2	27|26|25	78	26	3	25|0|0	0.46	0.57	0.46	0.57	0.46	-0.63	3.12	0.12
SSRP1NT	YKT6	YKT6	4|3|4	11	3.67	3	5|0|0	0.46	0.55	0.46	0.55	0.46	-0.86	2.2	0.12
SSRP1NT	ZNF451	ZNF451	2|2|2	6	2	3	3|0|0	0.46	0.46	0.46	0.46	0.46	-0.16	2	0.12
SSRP1NT	CISD2	CISD2	2|2|2	6	2	3	3|0|0	0.46	0.46	0.46	0.46	0.46	-0.16	2	0.12
SSRP1NT	NAA25	NAA25	2|2|2	6	2	3	3|0|0	0.46	0.46	0.46	0.46	0.46	-0.16	2	0.12
SSRP1NT	TNXB	TNXB	3|2|2	7	2.33	3	2|0|1	0.45	0.66	0.45	0.66	0.45	-0.66	2.33	0.13
SSRP1NT	ATAD1	ATAD1	2|1|2	5	1.67	3	2|0|0	0.44	0.67	0.44	0.67	0.44	-0.61	2.5	0.13
SSRP1NT	GNA13	GNA13	1|2|2	5	1.67	3	2|0|0	0.44	0.67	0.44	0.67	0.44	-0.61	2.5	0.13
SSRP1NT	CDIPT	CDIPT	2|1|2	5	1.67	3	2|0|0	0.44	0.67	0.44	0.67	0.44	-0.61	2.5	0.13
SSRP1NT	OGFOD1	OGFOD1	2|0|2	4	1.33	3	2|0|0	0.44	0.67	0.44	0.67	0.44	-2.66	2	0.13
SSRP1NT	CAMK2D	CAMK2D	2|0|2	4	1.33	3	2|0|0	0.44	0.67	0.44	0.67	0.44	-2.66	2	0.13
SSRP1NT	NDUFS7	NDUFS7	2|0|2	4	1.33	3	2|0|0	0.44	0.67	0.44	0.67	0.44	-2.66	2	0.13
SSRP1NT	AIMP2	AIMP2	8|8|7	23	7.67	3	7|0|2	0.43	0.49	0.43	0.49	0.43	-0.84	2.56	0.13
SSRP1NT	CISD1	CISD1	2|3|3	8	2.67	3	4|0|0	0.43	0.52	0.43	0.52	0.43	-1.15	2	0.13
SSRP1NT	CPNE1	CPNE1	3|2|3	8	2.67	3	4|0|0	0.43	0.52	0.43	0.52	0.43	-1.15	2	0.13
SSRP1NT	TROVE2	TROVE2	2|3|3	8	2.67	3	4|0|0	0.43	0.52	0.43	0.52	0.43	-1.15	2	0.13
SSRP1NT	AP1G1	AP1G1	2|1|4	7	2.33	3	3|0|0	0.43	0.83	0.43	0.83	0.43	-1.67	2.33	0.13
SSRP1NT	CDC42	CDC42	5|6|5	16	5.33	3	7|0|0	0.42	0.56	0.42	0.56	0.42	-0.6	2.29	0.13
SSRP1NT	SLC1A5	SLC1A5	3|5|5	13	4.33	3	6|0|0	0.42	0.56	0.42	0.56	0.42	-1.88	2.17	0.14
SSRP1NT	IPO8	IPO8	5|5|3	13	4.33	3	6|0|0	0.42	0.56	0.42	0.56	0.42	-1.88	2.17	0.14
SSRP1NT	STT3A	STT3A	3|5|5	13	4.33	3	6|0|0	0.42	0.56	0.42	0.56	0.42	-1.88	2.17	0.14
SSRP1NT	CHD4	CHD4	4|4|5	13	4.33	3	6|0|0	0.41	0.56	0.41	0.56	0.41	-0.7	2.17	0.14
SSRP1NT	ELAVL1	ELAVL1	1|3|4	8	2.67	3	4|0|0	0.41	0.72	0.41	0.72	0.41	-2.86	2	0.14
SSRP1NT	HIGD1A	HIGD1A	2|1|2	5	1.67	3	1|0|1	0.41	0.62	0.41	0.62	0.41	-0.92	2.5	0.14
SSRP1NT	LARS	LARS	39|42|41	122	40.67	3	37|0|0	0.4	0.52	0.4	0.52	0.4	-1.08	3.3	0.14
SSRP1NT	PFKL	PFKL	12|16|13	41	13.67	3	15|0|0	0.4	0.7	0.4	0.7	0.4	-1.49	2.73	0.14
SSRP1NT	SRPRB	SRPRB	4|2|4	10	3.33	3	5|0|0	0.4	0.55	0.4	0.55	0.4	-2.24	2	0.14
SSRP1NT	TIMM23	TIMM23	2|1|4	7	2.33	3	2|0|1	0.4	0.87	0.4	0.87	0.4	-2.12	2.33	0.14
SSRP1NT	ABCE1	ABCE1	12|10|12	34	11.33	3	13|0|0	0.39	0.49	0.39	0.49	0.39	-1.41	2.62	0.14
SSRP1NT	LUC7L3	LUC7L3	9|12|11	32	10.67	3	7|2|4	0.39	0.69	0.39	0.69	0.39	-2.66	2.46	0.14
SSRP1NT	RPN1	RPN1	26|28|26	80	26.67	3	25|0|1	0.39	0.53	0.39	0.53	0.39	-0.78	3.08	0.15
SSRP1NT	TMX1	TMX1	5|8|6	19	6.33	3	7|0|1	0.39	0.69	0.39	0.69	0.39	-1.72	2.38	0.15
SSRP1NT	MLEC	MLEC	2|1|3	6	2	3	3|0|0	0.39	0.71	0.39	0.71	0.39	-1.67	2	0.15
SSRP1NT	POLD1	POLD1	1|3|2	6	2	3	3|0|0	0.39	0.71	0.39	0.71	0.39	-1.67	2	0.15
SSRP1NT	ELAC2	ELAC2	8|2|2	12	4	3	5|0|0	0.37	0.91	0.37	0.91	0.37	-2.24	2.4	0.15
SSRP1NT	RPS4X	RPS4X	22|24|18	64	21.33	3	20|1|1	0.36	0.63	0.36	0.63	0.36	-2.76	2.91	0.15
SSRP1NT	API5	API5	10|10|5	25	8.33	3	11|0|0	0.36	0.53	0.36	0.53	0.36	-4.6	2.27	0.15
SSRP1NT	RPL22	RPL22	7|8|7	22	7.33	3	6|2|1	0.35	0.49	0.35	0.49	0.35	-0.96	2.44	0.15
SSRP1NT	DHX15	DHX15	42|31|37	110	36.67	3	32|0|3	0.34	0.72	0.34	0.72	0.34	-3.94	3.14	0.15
SSRP1NT	XPO1	XPO1	31|34|27	92	30.67	3	30|0|0	0.34	0.62	0.34	0.62	0.34	-2.75	3.07	0.15
SSRP1NT	MT-CO2	MT-CO2	4|3|5	12	4	3	6|0|0	0.34	0.56	0.34	0.56	0.34	-1.88	2	0.15
SSRP1NT	FBLL1	FBLL1	2|2|2	6	2	3	2|0|1	0.34	0.34	0.34	0.34	0.34	-0.66	2	0.15
SSRP1NT	OSGEP	OSGEP	3|2|2	7	2.33	3	4|0|0	0.33	0.52	0.33	0.52	0.33	-1.15	1.75	0.16
SSRP1NT	AP3B1	AP3B1	3|2|2	7	2.33	3	4|0|0	0.33	0.52	0.33	0.52	0.33	-1.15	1.75	0.16
SSRP1NT	NDUFA9	NDUFA9	3|2|2	7	2.33	3	4|0|0	0.33	0.52	0.33	0.52	0.33	-1.15	1.75	0.16
SSRP1NT	TFIP11	TFIP11	1|4|1	6	2	3	0|0|0	0.33	1	0.33	1	0.33	2.02	20	0.16
SSRP1NT	CWC22	CWC22	1|1|4	6	2	3	0|0|0	0.33	1	0.33	1	0.33	2.02	20	0.16
SSRP1NT	DHX29	DHX29	4|1|1	6	2	3	0|0|0	0.33	1	0.33	1	0.33	2.02	20	0.16
SSRP1NT	TOMM20	TOMM20	2|3|1	6	2	3	2|0|1	0.33	0.66	0.33	0.66	0.33	-2.12	2	0.16
SSRP1NT	FIP1L1	FIP1L1	1|1|3	5	1.67	3	0|0|0	0.33	1	0.33	1	0.33	2.02	16.67	0.16
SSRP1NT	ZNF512B	ZNF512B	3|1|1	5	1.67	3	0|0|0	0.33	1	0.33	1	0.33	2.02	16.67	0.16
SSRP1NT	NOL9	NOL9	0|3|1	4	1.33	3	0|0|0	0.33	1	0.33	1	0.33	-0.49	13.33	0.16
SSRP1NT	SCAF11	SCAF11	1|3|0	4	1.33	3	0|0|0	0.33	1	0.33	1	0.33	-0.49	13.33	0.16
SSRP1NT	GTF2A1	GTF2A1	0|1|3	4	1.33	3	0|0|0	0.33	1	0.33	1	0.33	-0.49	13.33	0.16
SSRP1NT	MAP7D3	MAP7D3	3|1|0	4	1.33	3	0|0|0	0.33	1	0.33	1	0.33	-0.49	13.33	0.16
SSRP1NT	RBM15	RBM15	3|1|0	4	1.33	3	0|0|0	0.33	1	0.33	1	0.33	-0.49	13.33	0.16
SSRP1NT	CASC5	CASC5	3|0|0	3	1	3	0|0|0	0.33	1	0.33	1	0.33	-0.49	10	0.16
SSRP1NT	SPAG7	SPAG7	0|3|0	3	1	3	0|0|0	0.33	1	0.33	1	0.33	-0.49	10	0.16
SSRP1NT	RPS5	RPS5	20|26|17	63	21	3	17|1|4	0.33	0.79	0.33	0.79	0.33	-3.64	2.86	0.17
SSRP1NT	SURF4	SURF4	6|5|7	18	6	3	7|0|1	0.33	0.52	0.33	0.52	0.33	-1.72	2.25	0.17
SSRP1NT	RAB10	RAB10	6|3|3	12	4	3	6|0|0	0.33	0.73	0.33	0.73	0.33	-1.88	2	0.17
SSRP1NT	SMEK1	SMEK1	3|1|1	5	1.67	3	1|0|0	0.33	0.98	0.33	0.98	0.33	0.11	5	0.17
SSRP1NT	SMAD2	SMAD2	1|1|3	5	1.67	3	1|0|0	0.33	0.98	0.33	0.98	0.33	0.11	5	0.17
SSRP1NT	DDX23	DDX23	3|1|0	4	1.33	3	0|1|0	0.33	0.98	0.33	0.98	0.33	-1.29	4	0.17
SSRP1NT	MTDH	MTDH	3|1|0	4	1.33	3	1|0|0	0.33	0.98	0.33	0.98	0.33	-1.29	4	0.17
SSRP1NT	KPNA1	KPNA1	3|0|0	3	1	3	1|0|0	0.33	0.98	0.33	0.98	0.33	-1.29	3	0.17
SSRP1NT	NELFE	NELFE	1|1|2	4	1.33	3	0|0|0	0.33	0.98	0.33	0.98	0.33	2.02	13.33	0.18
SSRP1NT	C1ORF123	C1ORF123	1|1|2	4	1.33	3	0|0|0	0.33	0.98	0.33	0.98	0.33	2.02	13.33	0.18
SSRP1NT	GOSR1	GOSR1	2|1|1	4	1.33	3	0|0|0	0.33	0.98	0.33	0.98	0.33	2.02	13.33	0.18
SSRP1NT	KIF18B	KIF18B	1|1|2	4	1.33	3	0|0|0	0.33	0.98	0.33	0.98	0.33	2.02	13.33	0.18
SSRP1NT	VPS51	VPS51	1|1|2	4	1.33	3	0|0|0	0.33	0.98	0.33	0.98	0.33	2.02	13.33	0.18
SSRP1NT	DNAJC19	DNAJC19	1|2|1	4	1.33	3	0|0|0	0.33	0.98	0.33	0.98	0.33	2.02	13.33	0.18
SSRP1NT	SEC11A	SEC11A	2|1|1	4	1.33	3	0|0|0	0.33	0.98	0.33	0.98	0.33	2.02	13.33	0.18
SSRP1NT	ZNF512	ZNF512	1|2|1	4	1.33	3	0|0|0	0.33	0.98	0.33	0.98	0.33	2.02	13.33	0.18
SSRP1NT	CENPV	CENPV	1|1|2	4	1.33	3	0|0|0	0.33	0.98	0.33	0.98	0.33	2.02	13.33	0.18
SSRP1NT	CCNT1	CCNT1	2|1|1	4	1.33	3	0|0|0	0.33	0.98	0.33	0.98	0.33	2.02	13.33	0.18
SSRP1NT	FHL1	FHL1	1|2|1	4	1.33	3	0|0|0	0.33	0.98	0.33	0.98	0.33	2.02	13.33	0.18
SSRP1NT	RBM19	RBM19	2|1|1	4	1.33	3	0|0|0	0.33	0.98	0.33	0.98	0.33	2.02	13.33	0.18
SSRP1NT	ZNF280C	ZNF280C	1|1|2	4	1.33	3	0|0|0	0.33	0.98	0.33	0.98	0.33	2.02	13.33	0.18
SSRP1NT	EHMT1	EHMT1	1|2|1	4	1.33	3	0|0|0	0.33	0.98	0.33	0.98	0.33	2.02	13.33	0.18
SSRP1NT	HTATSF1	HTATSF1	1|1|2	4	1.33	3	0|0|0	0.33	0.98	0.33	0.98	0.33	2.02	13.33	0.18
SSRP1NT	CGN	CGN	1|2|1	4	1.33	3	0|0|0	0.33	0.98	0.33	0.98	0.33	2.02	13.33	0.18
SSRP1NT	ZNF106	ZNF106	2|1|1	4	1.33	3	0|0|0	0.33	0.98	0.33	0.98	0.33	2.02	13.33	0.18
SSRP1NT	UTP20	UTP20	2|0|1	3	1	3	0|0|0	0.33	0.98	0.33	0.98	0.33	-0.49	10	0.18
SSRP1NT	THAP4	THAP4	1|2|0	3	1	3	0|0|0	0.33	0.98	0.33	0.98	0.33	-0.49	10	0.18
SSRP1NT	PRPF4	PRPF4	2|1|0	3	1	3	0|0|0	0.33	0.98	0.33	0.98	0.33	-0.49	10	0.18
SSRP1NT	FAM21A	FAM21A	2|0|1	3	1	3	0|0|0	0.33	0.98	0.33	0.98	0.33	-0.49	10	0.18
SSRP1NT	XAB2	XAB2	0|1|2	3	1	3	0|0|0	0.33	0.98	0.33	0.98	0.33	-0.49	10	0.18
SSRP1NT	RBM42	RBM42	2|1|0	3	1	3	0|0|0	0.33	0.98	0.33	0.98	0.33	-0.49	10	0.18
SSRP1NT	JAGN1	JAGN1	0|1|2	3	1	3	0|0|0	0.33	0.98	0.33	0.98	0.33	-0.49	10	0.18
SSRP1NT	CHD1	CHD1	2|0|1	3	1	3	0|0|0	0.33	0.98	0.33	0.98	0.33	-0.49	10	0.18
SSRP1NT	SLC4A1AP	SLC4A1AP	1|0|2	3	1	3	0|0|0	0.33	0.98	0.33	0.98	0.33	-0.49	10	0.18
SSRP1NT	WRNIP1	WRNIP1	0|1|2	3	1	3	0|0|0	0.33	0.98	0.33	0.98	0.33	-0.49	10	0.18
SSRP1NT	ATP6V0A1	ATP6V0A1	2|0|1	3	1	3	0|0|0	0.33	0.98	0.33	0.98	0.33	-0.49	10	0.18
SSRP1NT	CLSPN	CLSPN	2|1|0	3	1	3	0|0|0	0.33	0.98	0.33	0.98	0.33	-0.49	10	0.18
SSRP1NT	GLYR1	GLYR1	0|1|2	3	1	3	0|0|0	0.33	0.98	0.33	0.98	0.33	-0.49	10	0.18
SSRP1NT	WBP11	WBP11	1|0|2	3	1	3	0|0|0	0.33	0.98	0.33	0.98	0.33	-0.49	10	0.18
SSRP1NT	SNRPA	SNRPA	1|2|0	3	1	3	0|0|0	0.33	0.98	0.33	0.98	0.33	-0.49	10	0.18
SSRP1NT	BTAF1	BTAF1	2|0|1	3	1	3	0|0|0	0.33	0.98	0.33	0.98	0.33	-0.49	10	0.18
SSRP1NT	MYH11	MYH11	0|2|1	3	1	3	0|0|0	0.33	0.98	0.33	0.98	0.33	-0.49	10	0.18
SSRP1NT	ARFGAP2	ARFGAP2	2|1|0	3	1	3	0|0|0	0.33	0.98	0.33	0.98	0.33	-0.49	10	0.18
SSRP1NT	C1ORF52	C1ORF52	1|2|0	3	1	3	0|0|0	0.33	0.98	0.33	0.98	0.33	-0.49	10	0.18
SSRP1NT	NSD1	NSD1	2|0|1	3	1	3	0|0|0	0.33	0.98	0.33	0.98	0.33	-0.49	10	0.18
SSRP1NT	RANBP1	RANBP1	0|2|1	3	1	3	0|0|0	0.33	0.98	0.33	0.98	0.33	-0.49	10	0.18
SSRP1NT	USP36	USP36	1|0|2	3	1	3	0|0|0	0.33	0.98	0.33	0.98	0.33	-0.49	10	0.18
SSRP1NT	RRP9	RRP9	1|0|2	3	1	3	0|0|0	0.33	0.98	0.33	0.98	0.33	-0.49	10	0.18
SSRP1NT	RPRD2	RPRD2	0|1|2	3	1	3	0|0|0	0.33	0.98	0.33	0.98	0.33	-0.49	10	0.18
SSRP1NT	TIMELESS	TIMELESS	2|1|0	3	1	3	0|0|0	0.33	0.98	0.33	0.98	0.33	-0.49	10	0.18
SSRP1NT	ERCC1	ERCC1	1|0|2	3	1	3	0|0|0	0.33	0.98	0.33	0.98	0.33	-0.49	10	0.18
SSRP1NT	FAM192A	FAM192A	2|0|1	3	1	3	0|0|0	0.33	0.98	0.33	0.98	0.33	-0.49	10	0.18
SSRP1NT	SLTM	SLTM	0|2|1	3	1	3	0|0|0	0.33	0.98	0.33	0.98	0.33	-0.49	10	0.18
SSRP1NT	BOD1L1	BOD1L1	2|0|1	3	1	3	0|0|0	0.33	0.98	0.33	0.98	0.33	-0.49	10	0.18
SSRP1NT	ZFP1	ZFP1	2|0|1	3	1	3	0|0|0	0.33	0.98	0.33	0.98	0.33	-0.49	10	0.18
SSRP1NT	PTBP3	PTBP3	0|1|2	3	1	3	0|0|0	0.33	0.98	0.33	0.98	0.33	-0.49	10	0.18
SSRP1NT	ZNF281	ZNF281	2|1|0	3	1	3	0|0|0	0.33	0.98	0.33	0.98	0.33	-0.49	10	0.18
SSRP1NT	NUB1	NUB1	1|2|0	3	1	3	0|0|0	0.33	0.98	0.33	0.98	0.33	-0.49	10	0.18
SSRP1NT	ZC3H14	ZC3H14	0|2|0	2	0.67	3	0|0|0	0.33	0.98	0.33	0.98	0.33	-0.49	6.67	0.18
SSRP1NT	IBTK	IBTK	0|2|0	2	0.67	3	0|0|0	0.33	0.98	0.33	0.98	0.33	-0.49	6.67	0.18
SSRP1NT	PAK4	PAK4	2|0|0	2	0.67	3	0|0|0	0.33	0.98	0.33	0.98	0.33	-0.49	6.67	0.18
SSRP1NT	MYBL2	MYBL2	0|0|2	2	0.67	3	0|0|0	0.33	0.98	0.33	0.98	0.33	-0.49	6.67	0.18
SSRP1NT	COL27A1	COL27A1	0|0|2	2	0.67	3	0|0|0	0.33	0.98	0.33	0.98	0.33	-0.49	6.67	0.18
SSRP1NT	PPWD1	PPWD1	0|0|2	2	0.67	3	0|0|0	0.33	0.98	0.33	0.98	0.33	-0.49	6.67	0.18
SSRP1NT	GTF2B	GTF2B	2|0|0	2	0.67	3	0|0|0	0.33	0.98	0.33	0.98	0.33	-0.49	6.67	0.18
SSRP1NT	ZNF638	ZNF638	2|0|0	2	0.67	3	0|0|0	0.33	0.98	0.33	0.98	0.33	-0.49	6.67	0.18
SSRP1NT	SETD2	SETD2	2|0|0	2	0.67	3	0|0|0	0.33	0.98	0.33	0.98	0.33	-0.49	6.67	0.18
SSRP1NT	SCML2	SCML2	2|0|0	2	0.67	3	0|0|0	0.33	0.98	0.33	0.98	0.33	-0.49	6.67	0.18
SSRP1NT	PRR14L	PRR14L	0|2|0	2	0.67	3	0|0|0	0.33	0.98	0.33	0.98	0.33	-0.49	6.67	0.18
SSRP1NT	ZNF250	ZNF250	0|0|2	2	0.67	3	0|0|0	0.33	0.98	0.33	0.98	0.33	-0.49	6.67	0.18
SSRP1NT	POLDIP3	POLDIP3	2|0|0	2	0.67	3	0|0|0	0.33	0.98	0.33	0.98	0.33	-0.49	6.67	0.18
SSRP1NT	CRNKL1	CRNKL1	2|0|0	2	0.67	3	0|0|0	0.33	0.98	0.33	0.98	0.33	-0.49	6.67	0.18
SSRP1NT	PUS7	PUS7	0|0|2	2	0.67	3	0|0|0	0.33	0.98	0.33	0.98	0.33	-0.49	6.67	0.18
SSRP1NT	YTHDC2	YTHDC2	2|0|0	2	0.67	3	0|0|0	0.33	0.98	0.33	0.98	0.33	-0.49	6.67	0.18
SSRP1NT	CNOT11	CNOT11	2|0|0	2	0.67	3	0|0|0	0.33	0.98	0.33	0.98	0.33	-0.49	6.67	0.18
SSRP1NT	ATAD5	ATAD5	4|1|1	6	2	3	1|0|1	0.32	0.95	0.32	0.95	0.32	-0.92	3	0.23
SSRP1NT	COPA	COPA	23|19|21	63	21	3	21|0|1	0.31	0.53	0.31	0.53	0.31	-2.05	2.86	0.23
SSRP1NT	TIMM50	TIMM50	11|13|12	36	12	3	13|0|1	0.31	0.46	0.31	0.46	0.31	-1.54	2.57	0.23
SSRP1NT	PSMB1	PSMB1	7|13|13	33	11	3	13|0|1	0.31	0.46	0.31	0.46	0.31	-5.39	2.36	0.23
SSRP1NT	SF3A3	SF3A3	9|7|7	23	7.67	3	10|0|0	0.31	0.54	0.31	0.54	0.31	-1.4	2.3	0.23
SSRP1NT	USP14	USP14	6|2|7	15	5	3	8|0|0	0.31	0.56	0.31	0.56	0.31	-5.85	1.88	0.23
SSRP1NT	EIF3K	EIF3K	2|4|3	9	3	3	5|0|0	0.31	0.55	0.31	0.55	0.31	-2.24	1.8	0.23
SSRP1NT	NDUFAF4	NDUFAF4	1|2|2	5	1.67	3	3|0|0	0.31	0.46	0.31	0.46	0.31	-1.67	1.67	0.23
SSRP1NT	AP3S1	AP3S1	2|2|1	5	1.67	3	3|0|0	0.31	0.46	0.31	0.46	0.31	-1.67	1.67	0.23
SSRP1NT	NIP7	NIP7	1|2|2	5	1.67	3	3|0|0	0.31	0.46	0.31	0.46	0.31	-1.67	1.67	0.23
SSRP1NT	REEP5	REEP5	2|2|1	5	1.67	3	3|0|0	0.31	0.46	0.31	0.46	0.31	-1.67	1.67	0.23
SSRP1NT	MTX2	MTX2	2|0|2	4	1.33	3	3|0|0	0.31	0.46	0.31	0.46	0.31	-3.08	1.33	0.23
SSRP1NT	MOGS	MOGS	2|0|2	4	1.33	3	3|0|0	0.31	0.46	0.31	0.46	0.31	-3.08	1.33	0.23
SSRP1NT	RBBP7	RBBP7	0|2|2	4	1.33	3	3|0|0	0.31	0.46	0.31	0.46	0.31	-3.08	1.33	0.23
SSRP1NT	TMPO	TMPO	14|16|16	46	15.33	3	15|1|1	0.3	0.38	0.3	0.38	0.3	-1.76	2.71	0.23
SSRP1NT	MCM5	MCM5	12|10|10	32	10.67	3	13|0|0	0.3	0.49	0.3	0.49	0.3	-1.41	2.46	0.24
SSRP1NT	RCC1	RCC1	9|7|12	28	9.33	3	12|0|0	0.3	0.65	0.3	0.65	0.3	-3.26	2.33	0.24
SSRP1NT	KPRP	KPRP	1|1|5	7	2.33	3	3|0|0	0.3	0.89	0.3	0.89	0.3	-1.67	2.33	0.24
SSRP1NT	NUDT19	NUDT19	6|11|10	27	9	3	12|0|0	0.29	0.51	0.29	0.51	0.29	-4.39	2.25	0.24
SSRP1NT	SRPR	SRPR	2|1|1	4	1.33	3	1|0|0	0.29	0.87	0.29	0.87	0.29	0.11	4	0.24
SSRP1NT	TMCO1	TMCO1	1|1|2	4	1.33	3	1|0|0	0.29	0.87	0.29	0.87	0.29	0.11	4	0.24
SSRP1NT	FAM162A	FAM162A	1|2|1	4	1.33	3	1|0|0	0.29	0.87	0.29	0.87	0.29	0.11	4	0.24
SSRP1NT	H3BN98	H3BN98	1|1|2	4	1.33	3	1|0|0	0.29	0.87	0.29	0.87	0.29	0.11	4	0.24
SSRP1NT	ZGRF1	ZGRF1	1|1|2	4	1.33	3	1|0|0	0.29	0.87	0.29	0.87	0.29	0.11	4	0.24
SSRP1NT	CFAP20	CFAP20	2|1|0	3	1	3	1|0|0	0.29	0.87	0.29	0.87	0.29	-1.29	3	0.24
SSRP1NT	SLC25A4	SLC25A4	0|1|2	3	1	3	1|0|0	0.29	0.87	0.29	0.87	0.29	-1.29	3	0.24
SSRP1NT	AKAP1	AKAP1	1|0|2	3	1	3	1|0|0	0.29	0.87	0.29	0.87	0.29	-1.29	3	0.24
SSRP1NT	EMC4	EMC4	2|1|0	3	1	3	1|0|0	0.29	0.87	0.29	0.87	0.29	-1.29	3	0.24
SSRP1NT	POLA1	POLA1	0|2|1	3	1	3	1|0|0	0.29	0.87	0.29	0.87	0.29	-1.29	3	0.24
SSRP1NT	PCMT1	PCMT1	1|0|2	3	1	3	1|0|0	0.29	0.87	0.29	0.87	0.29	-1.29	3	0.24
SSRP1NT	SRSF10	SRSF10	0|1|2	3	1	3	0|0|1	0.29	0.87	0.29	0.87	0.29	-1.29	3	0.24
SSRP1NT	IFIT5	IFIT5	0|1|2	3	1	3	1|0|0	0.29	0.87	0.29	0.87	0.29	-1.29	3	0.24
SSRP1NT	ASPH	ASPH	2|1|0	3	1	3	1|0|0	0.29	0.87	0.29	0.87	0.29	-1.29	3	0.24
SSRP1NT	IGF2BP3	IGF2BP3	2|1|0	3	1	3	1|0|0	0.29	0.87	0.29	0.87	0.29	-1.29	3	0.24
SSRP1NT	TBC1D15	TBC1D15	2|0|1	3	1	3	1|0|0	0.29	0.87	0.29	0.87	0.29	-1.29	3	0.24
SSRP1NT	KIAA0020	KIAA0020	0|0|2	2	0.67	3	1|0|0	0.29	0.87	0.29	0.87	0.29	-1.29	2	0.24
SSRP1NT	CDK11B	CDK11B	0|0|2	2	0.67	3	1|0|0	0.29	0.87	0.29	0.87	0.29	-1.29	2	0.24
SSRP1NT	TRIM33	TRIM33	2|0|0	2	0.67	3	1|0|0	0.29	0.87	0.29	0.87	0.29	-1.29	2	0.24
SSRP1NT	SETX	SETX	2|0|0	2	0.67	3	1|0|0	0.29	0.87	0.29	0.87	0.29	-1.29	2	0.24
SSRP1NT	TAF3	TAF3	0|0|2	2	0.67	3	1|0|0	0.29	0.87	0.29	0.87	0.29	-1.29	2	0.24
SSRP1NT	MRTO4	MRTO4	7|7|6	20	6.67	3	8|0|1	0.28	0.33	0.28	0.33	0.28	-1.61	2.22	0.25
SSRP1NT	NAE1	NAE1	4|3|1	8	2.67	3	5|0|0	0.28	0.55	0.28	0.55	0.28	-4.12	1.6	0.25
SSRP1NT	RAB18	RAB18	3|4|0	7	2.33	3	5|0|0	0.28	0.55	0.28	0.55	0.28	-6.03	1.4	0.25
SSRP1NT	SEC63	SEC63	1|1|4	6	2	3	3|0|0	0.28	0.83	0.28	0.83	0.28	-1.67	2	0.25
SSRP1NT	DDRGK1	DDRGK1	1|1|3	5	1.67	3	2|0|0	0.28	0.83	0.28	0.83	0.28	-0.61	2.5	0.25
SSRP1NT	BZW1	BZW1	3|1|0	4	1.33	3	2|0|0	0.28	0.83	0.28	0.83	0.28	-2.66	2	0.25
SSRP1NT	SNRPB	SNRPB	8|10|13	31	10.33	3	8|1|4	0.27	0.65	0.27	0.65	0.27	-3.84	2.38	0.26
SSRP1NT	MATR3	MATR3	10|8|7	25	8.33	3	11|0|0	0.27	0.53	0.27	0.53	0.27	-2.3	2.27	0.26
SSRP1NT	VAPA	VAPA	5|4|7	16	5.33	3	8|0|0	0.27	0.56	0.27	0.56	0.27	-2.68	2	0.26
SSRP1NT	NUDT21	NUDT21	3|3|7	13	4.33	3	7|0|0	0.27	0.72	0.27	0.72	0.27	-2.96	1.86	0.26
SSRP1NT	RDH11	RDH11	4|3|4	11	3.67	3	6|0|0	0.27	0.33	0.27	0.33	0.27	-1.88	1.83	0.26
SSRP1NT	DPP3	DPP3	5|2|1	8	2.67	3	5|0|0	0.27	0.73	0.27	0.73	0.27	-4.12	1.6	0.26
SSRP1NT	EIF4G1	EIF4G1	40|35|33	108	36	3	35|0|0	0.26	0.58	0.26	0.58	0.26	-2.74	3.09	0.26
SSRP1NT	SSB	SSB	14|11|15	40	13.33	3	16|0|0	0.26	0.43	0.26	0.43	0.26	-3.12	2.5	0.26
SSRP1NT	MCM4	MCM4	12|9|10	31	10.33	3	13|0|0	0.26	0.49	0.26	0.49	0.26	-2.25	2.38	0.26
SSRP1NT	PSME1	PSME1	11|9|11	31	10.33	3	13|0|0	0.26	0.34	0.26	0.34	0.26	-2.25	2.38	0.26
SSRP1NT	PRPSAP2	PRPSAP2	6|10|4	20	6.67	3	10|0|0	0.26	0.69	0.26	0.69	0.26	-4.88	2	0.26
SSRP1NT	LRRC59	LRRC59	12|14|12	38	12.67	3	13|1|1	0.25	0.42	0.25	0.42	0.25	-1.67	2.53	0.26
SSRP1NT	XRN2	XRN2	7|7|4	18	6	3	9|0|0	0.25	0.37	0.25	0.37	0.25	-3.76	2	0.26
SSRP1NT	PPP2R5D	PPP2R5D	4|1|1	6	2	3	4|0|0	0.24	0.72	0.24	0.72	0.24	-2.86	1.5	0.26
SSRP1NT	EIF3D	EIF3D	14|17|11	42	14	3	16|0|1	0.24	0.53	0.24	0.53	0.24	-4.1	2.47	0.27
SSRP1NT	DDOST	DDOST	14|9|13	36	12	3	13|0|2	0.24	0.42	0.24	0.42	0.24	-4.29	2.4	0.27
SSRP1NT	AGK	AGK	2|2|2	6	2	3	4|0|0	0.24	0.24	0.24	0.24	0.24	-1.15	1.5	0.27
SSRP1NT	SCFD1	SCFD1	0|3|1	4	1.33	3	3|0|0	0.24	0.71	0.24	0.71	0.24	-3.08	1.33	0.27
SSRP1NT	FDFT1	FDFT1	3|0|0	3	1	3	3|0|0	0.24	0.71	0.24	0.71	0.24	-3.08	1	0.27
SSRP1NT	CDK5	CDK5	3|0|0	3	1	3	3|0|0	0.24	0.71	0.24	0.71	0.24	-3.08	1	0.27
SSRP1NT	RAB6A	RAB6A	10|10|9	29	9.67	3	8|2|2	0.23	0.28	0.23	0.28	0.23	-1.83	2.42	0.27
SSRP1NT	PRPF38A	PRPF38A	0|2|2	4	1.33	3	2|0|1	0.23	0.34	0.23	0.34	0.23	-3.52	1.33	0.27
SSRP1NT	UNC45A	UNC45A	4|1|4	9	3	3	6|0|0	0.22	0.33	0.22	0.33	0.22	-4.83	1.5	0.27
SSRP1NT	PRPF31	PRPF31	2|1|1	4	1.33	3	2|0|0	0.22	0.67	0.22	0.67	0.22	-0.61	2	0.27
SSRP1NT	EMC1	EMC1	2|1|1	4	1.33	3	2|0|0	0.22	0.67	0.22	0.67	0.22	-0.61	2	0.27
SSRP1NT	PCID2	PCID2	1|2|1	4	1.33	3	2|0|0	0.22	0.67	0.22	0.67	0.22	-0.61	2	0.27
SSRP1NT	TMED9	TMED9	1|1|2	4	1.33	3	2|0|0	0.22	0.67	0.22	0.67	0.22	-0.61	2	0.27
SSRP1NT	MGST3	MGST3	0|1|2	3	1	3	2|0|0	0.22	0.67	0.22	0.67	0.22	-2.66	1.5	0.27
SSRP1NT	BRE	BRE	1|2|0	3	1	3	2|0|0	0.22	0.67	0.22	0.67	0.22	-2.66	1.5	0.27
SSRP1NT	NME3	NME3	2|1|0	3	1	3	2|0|0	0.22	0.67	0.22	0.67	0.22	-2.66	1.5	0.27
SSRP1NT	KATNAL2	KATNAL2	2|0|1	3	1	3	2|0|0	0.22	0.67	0.22	0.67	0.22	-2.66	1.5	0.27
SSRP1NT	CNP	CNP	2|1|0	3	1	3	2|0|0	0.22	0.67	0.22	0.67	0.22	-2.66	1.5	0.27
SSRP1NT	PUS1	PUS1	0|1|2	3	1	3	2|0|0	0.22	0.67	0.22	0.67	0.22	-2.66	1.5	0.27
SSRP1NT	GAPVD1	GAPVD1	1|0|2	3	1	3	2|0|0	0.22	0.67	0.22	0.67	0.22	-2.66	1.5	0.27
SSRP1NT	CPSF7	CPSF7	0|1|2	3	1	3	2|0|0	0.22	0.67	0.22	0.67	0.22	-2.66	1.5	0.27
SSRP1NT	AGPS	AGPS	2|1|0	3	1	3	2|0|0	0.22	0.67	0.22	0.67	0.22	-2.66	1.5	0.27
SSRP1NT	KIF20B	KIF20B	0|0|2	2	0.67	3	2|0|0	0.22	0.67	0.22	0.67	0.22	-2.66	1	0.27
SSRP1NT	PITPNA	PITPNA	0|0|2	2	0.67	3	2|0|0	0.22	0.67	0.22	0.67	0.22	-2.66	1	0.27
SSRP1NT	SLC25A6	SLC25A6	15|15|14	44	14.67	3	15|1|1	0.22	0.25	0.22	0.25	0.22	-1.76	2.59	0.28
SSRP1NT	MAPRE1	MAPRE1	5|4|8	17	5.67	3	9|0|0	0.22	0.55	0.22	0.55	0.22	-3.76	1.89	0.28
SSRP1NT	USMG5	USMG5	4|3|4	11	3.67	3	5|0|1	0.22	0.28	0.22	0.28	0.22	-2.18	1.83	0.28
SSRP1NT	ARCN1	ARCN1	7|6|5	18	6	3	9|0|0	0.21	0.37	0.21	0.37	0.21	-2.5	2	0.28
SSRP1NT	LMAN1	LMAN1	2|4|7	13	4.33	3	8|0|0	0.21	0.56	0.21	0.56	0.21	-5.85	1.62	0.28
SSRP1NT	CMBL	CMBL	1|2|4	7	2.33	3	5|0|0	0.21	0.55	0.21	0.55	0.21	-4.12	1.4	0.28
SSRP1NT	ALDH7A1	ALDH7A1	15|13|10	38	12.67	3	15|0|1	0.2	0.42	0.2	0.42	0.2	-4.13	2.38	0.29
SSRP1NT	DYNC1LI1	DYNC1LI1	3|1|3	7	2.33	3	5|0|0	0.2	0.3	0.2	0.3	0.2	-4.12	1.4	0.29
SSRP1NT	FBL	FBL	22|21|24	67	22.33	3	18|2|4	0.19	0.34	0.19	0.34	0.19	-2.42	2.79	0.29
SSRP1NT	IPO7	IPO7	11|6|7	24	8	3	12|0|0	0.19	0.51	0.19	0.51	0.19	-4.39	2	0.29
SSRP1NT	PDCD10	PDCD10	5|4|3	12	4	3	7|0|0	0.19	0.35	0.19	0.35	0.19	-2.96	1.71	0.29
SSRP1NT	RAB1A	RAB1A	3|1|2	6	2	3	3|0|1	0.19	0.42	0.19	0.42	0.19	-3.19	1.5	0.29
SSRP1NT	ADAR	ADAR	10|6|11	27	9	3	13|0|0	0.18	0.34	0.18	0.34	0.18	-5.46	2.08	0.29
SSRP1NT	SSR4	SSR4	5|5|6	16	5.33	3	6|0|2	0.18	0.29	0.18	0.29	0.18	-1.93	2	0.29
SSRP1NT	CAP1	CAP1	2|4|9	15	5	3	10|0|0	0.18	0.54	0.18	0.54	0.18	-8.01	1.5	0.29
SSRP1NT	COASY	COASY	5|4|2	11	3.67	3	7|0|0	0.17	0.35	0.17	0.35	0.17	-4.61	1.57	0.29
SSRP1NT	SLC3A2	SLC3A2	4|0|5	9	3	3	7|0|0	0.17	0.35	0.17	0.35	0.17	-8.44	1.29	0.29
SSRP1NT	GEMIN5	GEMIN5	4|4|6	14	4.67	3	8|0|0	0.16	0.36	0.16	0.36	0.16	-2.68	1.75	0.29
SSRP1NT	RAB8A	RAB8A	3|2|2	7	2.33	3	5|0|0	0.16	0.3	0.16	0.3	0.16	-2.24	1.4	0.29
SSRP1NT	CUL4B	CUL4B	2|2|3	7	2.33	3	5|0|0	0.16	0.3	0.16	0.3	0.16	-2.24	1.4	0.29
SSRP1NT	HSP90AB2P	HSP90AB2P	2|2|1	5	1.67	3	4|0|0	0.16	0.24	0.16	0.24	0.16	-2.86	1.25	0.29
SSRP1NT	PAIP1	PAIP1	2|1|2	5	1.67	3	4|0|0	0.16	0.24	0.16	0.24	0.16	-2.86	1.25	0.29
SSRP1NT	FKBP5	FKBP5	2|1|2	5	1.67	3	4|0|0	0.16	0.24	0.16	0.24	0.16	-2.86	1.25	0.29
SSRP1NT	CTNNA1	CTNNA1	2|2|0	4	1.33	3	4|0|0	0.16	0.24	0.16	0.24	0.16	-4.55	1	0.29
SSRP1NT	RPL10A	RPL10A	24|26|20	70	23.33	3	15|5|7	0.16	0.36	0.16	0.36	0.16	-5.37	2.59	0.3
SSRP1NT	CDK2	CDK2	2|3|4	9	3	3	6|0|0	0.16	0.33	0.16	0.33	0.16	-3.4	1.5	0.3
SSRP1NT	PTPN11	PTPN11	4|3|1	8	2.67	3	6|0|0	0.16	0.33	0.16	0.33	0.16	-4.83	1.33	0.3
SSRP1NT	KPNA2	KPNA2	21|16|15	52	17.33	3	17|0|4	0.15	0.41	0.15	0.41	0.15	-4.33	2.48	0.3
SSRP1NT	DDX6	DDX6	12|10|16	38	12.67	3	17|0|0	0.15	0.41	0.15	0.41	0.15	-4.99	2.24	0.3
SSRP1NT	DCXR	DCXR	6|5|6	17	5.67	3	9|0|0	0.15	0.19	0.15	0.19	0.15	-2.5	1.89	0.3
SSRP1NT	SNRPE	SNRPE	4|5|6	15	5	3	6|0|2	0.15	0.29	0.15	0.29	0.15	-3.13	1.88	0.3
SSRP1NT	SRRM2	SRRM2	3|1|3	7	2.33	3	4|0|1	0.15	0.23	0.15	0.23	0.15	-4.33	1.4	0.3
SSRP1NT	PAPOLA	PAPOLA	2|1|0	3	1	3	3|0|0	0.15	0.46	0.15	0.46	0.15	-3.08	1	0.3
SSRP1NT	TMEM63A	TMEM63A	2|1|0	3	1	3	3|0|0	0.15	0.46	0.15	0.46	0.15	-3.08	1	0.3
SSRP1NT	APOO	APOO	2|0|0	2	0.67	3	3|0|0	0.15	0.46	0.15	0.46	0.15	-3.08	0.67	0.3
SSRP1NT	EIF3M	EIF3M	9|4|7	20	6.67	3	11|0|0	0.15	0.36	0.15	0.36	0.15	-6.02	1.82	0.31
SSRP1NT	ASS1	ASS1	3|5|3	11	3.67	3	7|0|0	0.15	0.35	0.15	0.35	0.15	-2.96	1.57	0.31
SSRP1NT	COX4I1	COX4I1	7|7|8	22	7.33	3	11|0|0	0.13	0.2	0.13	0.2	0.13	-2.3	2	0.31
SSRP1NT	NNT	NNT	3|6|3	12	4	3	8|0|0	0.13	0.36	0.13	0.36	0.13	-4.1	1.5	0.31
SSRP1NT	EPHX1	EPHX1	3|3|3	9	3	3	6|0|0	0.13	0.13	0.13	0.13	0.13	-1.88	1.5	0.31
SSRP1NT	UBE2M	UBE2M	3|0|4	7	2.33	3	5|0|1	0.13	0.28	0.13	0.28	0.13	-7.19	1.17	0.31
SSRP1NT	AP2A2	AP2A2	2|1|3	6	2	3	5|0|0	0.13	0.3	0.13	0.3	0.13	-4.12	1.2	0.31
SSRP1NT	ARPC3	ARPC3	3|2|1	6	2	3	5|0|0	0.13	0.3	0.13	0.3	0.13	-4.12	1.2	0.31
SSRP1NT	NCAPG	NCAPG	2|3|1	6	2	3	5|0|0	0.13	0.3	0.13	0.3	0.13	-4.12	1.2	0.31
SSRP1NT	PSMG1	PSMG1	3|1|2	6	2	3	5|0|0	0.13	0.3	0.13	0.3	0.13	-4.12	1.2	0.31
SSRP1NT	VAPB	VAPB	0|2|3	5	1.67	3	5|0|0	0.13	0.3	0.13	0.3	0.13	-6.03	1	0.31
SSRP1NT	FAM49B	FAM49B	2|0|3	5	1.67	3	5|0|0	0.13	0.3	0.13	0.3	0.13	-6.03	1	0.31
SSRP1NT	RPL4	RPL4	33|30|28	91	30.33	3	29|1|2	0.12	0.26	0.12	0.26	0.12	-3.65	2.84	0.31
SSRP1NT	GFPT1	GFPT1	5|3|10	18	6	3	12|0|0	0.12	0.35	0.12	0.35	0.12	-8.64	1.5	0.31
SSRP1NT	RECQL	RECQL	2|2|6	10	3.33	3	8|0|0	0.12	0.36	0.12	0.36	0.12	-5.85	1.25	0.31
SSRP1NT	MDH1	MDH1	20|20|16	56	18.67	3	15|4|3	0.12	0.17	0.12	0.17	0.12	-4.55	2.55	0.32
SSRP1NT	RPS6KA6	RPS6KA6	0|1|2	3	1	3	1|0|2	0.11	0.34	0.11	0.34	0.11	-3.52	1	0.32
SSRP1NT	LYZ	LYZ	0|2|0	2	0.67	3	2|0|1	0.11	0.34	0.11	0.34	0.11	-3.52	0.67	0.32
SSRP1NT	TARS	TARS	54|43|38	135	45	3	43|2|3	0.1	0.29	0.1	0.29	0.1	-9.01	2.81	0.32
SSRP1NT	EIF3L	EIF3L	19|21|27	67	22.33	3	27|0|0	0.1	0.3	0.1	0.3	0.1	-5.93	2.48	0.32
SSRP1NT	NAMPT	NAMPT	12|13|11	36	12	3	16|0|0	0.1	0.18	0.1	0.18	0.1	-3.12	2.25	0.32
SSRP1NT	RAB5C	RAB5C	11|11|8	30	10	3	10|2|2	0.1	0.14	0.1	0.14	0.1	-4.69	2.14	0.32
SSRP1NT	PITPNB	PITPNB	10|8|9	27	9	3	12|0|1	0.1	0.18	0.1	0.18	0.1	-3.31	2.08	0.32
SSRP1NT	NAA15	NAA15	7|10|9	26	8.67	3	13|0|0	0.1	0.2	0.1	0.2	0.1	-4.25	2	0.32
SSRP1NT	TLN1	TLN1	3|1|1	5	1.67	3	5|0|0	0.1	0.3	0.1	0.3	0.1	-4.12	1	0.32
SSRP1NT	YTHDF2	YTHDF2	3|1|1	5	1.67	3	5|0|0	0.1	0.3	0.1	0.3	0.1	-4.12	1	0.32
SSRP1NT	MYO6	MYO6	1|1|3	5	1.67	3	5|0|0	0.1	0.3	0.1	0.3	0.1	-4.12	1	0.32
SSRP1NT	NCBP1	NCBP1	3|0|1	4	1.33	3	5|0|0	0.1	0.3	0.1	0.3	0.1	-6.03	0.8	0.32
SSRP1NT	CDK4	CDK4	3|0|1	4	1.33	3	5|0|0	0.1	0.3	0.1	0.3	0.1	-6.03	0.8	0.32
SSRP1NT	CCT5	CCT5	15|10|22	47	15.67	3	23|0|0	0.1	0.28	0.1	0.28	0.1	-11.19	2.04	0.33
SSRP1NT	ACSL3	ACSL3	2|2|2	6	2	3	5|0|0	0.1	0.1	0.1	0.1	0.1	-2.24	1.2	0.33
SSRP1NT	PGRMC2	PGRMC2	2|2|2	6	2	3	5|0|0	0.1	0.1	0.1	0.1	0.1	-2.24	1.2	0.33
SSRP1NT	PPIL1	PPIL1	2|2|2	6	2	3	5|0|0	0.1	0.1	0.1	0.1	0.1	-2.24	1.2	0.33
SSRP1NT	2007-09-01	2007-09-01	2|2|2	6	2	3	5|0|0	0.1	0.1	0.1	0.1	0.1	-2.24	1.2	0.33
SSRP1NT	CARM1	CARM1	2|2|2	6	2	3	5|0|0	0.1	0.1	0.1	0.1	0.1	-2.24	1.2	0.33
SSRP1NT	HNRNPC	HNRNPC	10|9|14	33	11	3	11|1|4	0.09	0.24	0.09	0.24	0.09	-5.61	2.06	0.33
SSRP1NT	APMAP	APMAP	6|10|11	27	9	3	13|0|1	0.09	0.18	0.09	0.18	0.09	-6.66	1.93	0.33
SSRP1NT	SRPK1	SRPK1	3|0|3	6	2	3	6|0|0	0.09	0.13	0.09	0.13	0.09	-6.92	1	0.33
SSRP1NT	VTA1	VTA1	1|2|1	4	1.33	3	4|0|0	0.08	0.24	0.08	0.24	0.08	-2.86	1	0.33
SSRP1NT	DDX56	DDX56	1|1|2	4	1.33	3	4|0|0	0.08	0.24	0.08	0.24	0.08	-2.86	1	0.33
SSRP1NT	MPC2	MPC2	1|1|2	4	1.33	3	4|0|0	0.08	0.24	0.08	0.24	0.08	-2.86	1	0.33
SSRP1NT	TNPO3	TNPO3	1|0|2	3	1	3	4|0|0	0.08	0.24	0.08	0.24	0.08	-4.55	0.75	0.33
SSRP1NT	TUBG1	TUBG1	0|0|2	2	0.67	3	4|0|0	0.08	0.24	0.08	0.24	0.08	-4.55	0.5	0.33
SSRP1NT	PGLS	PGLS	0|0|2	2	0.67	3	4|0|0	0.08	0.24	0.08	0.24	0.08	-4.55	0.5	0.33
SSRP1NT	PPP2CA	PPP2CA	7|5|4	16	5.33	3	10|0|0	0.08	0.2	0.08	0.2	0.08	-4.88	1.6	0.34
SSRP1NT	RPS9	RPS9	22|26|17	65	21.67	3	18|5|4	0.07	0.19	0.07	0.19	0.07	-8.2	2.41	0.34
SSRP1NT	CANX	CANX	20|15|20	55	18.33	3	21|1|1	0.07	0.1	0.07	0.1	0.07	-5.95	2.39	0.34
SSRP1NT	RPL11	RPL11	13|11|12	36	12	3	11|3|2	0.07	0.13	0.07	0.13	0.07	-3.61	2.25	0.34
SSRP1NT	PSMB5	PSMB5	10|14|12	36	12	3	16|0|1	0.07	0.16	0.07	0.16	0.07	-5.08	2.12	0.34
SSRP1NT	SEC22B	SEC22B	6|6|6	18	6	3	9|0|1	0.07	0.07	0.07	0.07	0.07	-2.54	1.8	0.34
SSRP1NT	ERLIN2	ERLIN2	5|3|2	10	3.33	3	8|0|0	0.07	0.18	0.07	0.18	0.07	-5.85	1.25	0.34
SSRP1NT	CYC1	CYC1	3|3|2	8	2.67	3	5|0|1	0.07	0.1	0.07	0.1	0.07	-3.67	1.33	0.34
SSRP1NT	CNOT1	CNOT1	4|3|0	7	2.33	3	7|0|0	0.07	0.16	0.07	0.16	0.07	-8.44	1	0.34
SSRP1NT	MYH10	MYH10	24|22|14	60	20	3	26|0|0	0.06	0.14	0.06	0.14	0.06	-9.65	2.31	0.34
SSRP1NT	NSDHL	NSDHL	2|1|2	5	1.67	3	5|0|0	0.06	0.1	0.06	0.1	0.06	-4.12	1	0.34
SSRP1NT	HDAC1	HDAC1	2|2|1	5	1.67	3	5|0|0	0.06	0.1	0.06	0.1	0.06	-4.12	1	0.34
SSRP1NT	GYS1	GYS1	2|2|1	5	1.67	3	5|0|0	0.06	0.1	0.06	0.1	0.06	-4.12	1	0.34
SSRP1NT	CACYBP	CACYBP	2|2|0	4	1.33	3	5|0|0	0.06	0.1	0.06	0.1	0.06	-6.03	0.8	0.34
SSRP1NT	RAB7A	RAB7A	19|17|18	54	18	3	17|2|3	0.06	0.1	0.06	0.1	0.06	-3.65	2.45	0.35
SSRP1NT	HSD17B4	HSD17B4	14|9|8	31	10.33	3	17|0|0	0.06	0.17	0.06	0.17	0.06	-7.23	1.82	0.35
SSRP1NT	PSME3	PSME3	11|6|8	25	8.33	3	12|0|2	0.06	0.16	0.06	0.16	0.06	-6.79	1.79	0.35
SSRP1NT	SAR1A	SAR1A	6|6|6	18	6	3	8|1|1	0.06	0.06	0.06	0.06	0.06	-2.73	1.8	0.35
SSRP1NT	EIF5A	EIF5A	5|3|4	12	4	3	6|2|0	0.06	0.13	0.06	0.13	0.06	-4.53	1.5	0.35
SSRP1NT	CSK	CSK	5|2|1	8	2.67	3	8|0|0	0.06	0.18	0.06	0.18	0.06	-7.56	1	0.35
SSRP1NT	MAATS1	MAATS1	1|1|3	5	1.67	3	2|2|1	0.06	0.17	0.06	0.17	0.06	-4.52	1	0.35
SSRP1NT	SARS	SARS	23|17|15	55	18.33	3	25|0|0	0.05	0.16	0.05	0.16	0.05	-7.67	2.2	0.35
SSRP1NT	ADSL	ADSL	9|8|10	27	9	3	14|0|0	0.05	0.1	0.05	0.1	0.05	-4.15	1.93	0.35
SSRP1NT	CDC37	CDC37	5|4|5	14	4.67	3	8|0|1	0.05	0.06	0.05	0.06	0.05	-3.95	1.56	0.35
SSRP1NT	GNAS	GNAS	4|3|6	13	4.33	3	7|1|1	0.05	0.14	0.05	0.14	0.05	-5.68	1.44	0.35
SSRP1NT	PDCD6	PDCD6	1|6|6	13	4.33	3	9|0|1	0.05	0.07	0.05	0.07	0.05	-10.09	1.3	0.35
SSRP1NT	AIFM1	AIFM1	4|4|3	11	3.67	3	8|0|0	0.05	0.06	0.05	0.06	0.05	-4.1	1.38	0.35
SSRP1NT	CAPNS1	CAPNS1	4|1|1	6	2	3	7|0|0	0.05	0.16	0.05	0.16	0.05	-6.18	0.86	0.35
SSRP1NT	DDX39A	DDX39A	6|6|7	19	6.33	3	10|0|1	0.05	0.08	0.05	0.08	0.05	-3.51	1.73	0.36
SSRP1NT	KPNB1	KPNB1	45|42|37	124	41.33	3	41|2|1	0.04	0.08	0.04	0.08	0.04	-6.64	2.82	0.36
SSRP1NT	EIF3E	EIF3E	18|18|19	55	18.33	3	23|0|0	0.04	0.06	0.04	0.06	0.04	-3.42	2.39	0.36
SSRP1NT	RPL12	RPL12	15|16|15	46	15.33	3	12|5|3	0.04	0.06	0.04	0.06	0.04	-3.62	2.3	0.36
SSRP1NT	YARS2	YARS2	4|5|6	15	5	3	10|0|0	0.04	0.08	0.04	0.08	0.04	-4.88	1.5	0.36
SSRP1NT	USP7	USP7	5|3|6	14	4.67	3	10|0|0	0.04	0.08	0.04	0.08	0.04	-6.48	1.4	0.36
SSRP1NT	ADH5	ADH5	5|4|4	13	4.33	3	9|0|0	0.04	0.08	0.04	0.08	0.04	-3.76	1.44	0.36
SSRP1NT	PLD3	PLD3	4|2|2	8	2.67	3	6|0|1	0.04	0.13	0.04	0.13	0.04	-4.82	1.14	0.36
SSRP1NT	GSTO1	GSTO1	2|2|3	7	2.33	3	6|0|0	0.04	0.13	0.04	0.13	0.04	-3.4	1.17	0.36
SSRP1NT	EPB41L3	EPB41L3	2|3|2	7	2.33	3	6|0|0	0.04	0.13	0.04	0.13	0.04	-3.4	1.17	0.36
SSRP1NT	RFC5	RFC5	2|3|1	6	2	3	6|0|0	0.04	0.13	0.04	0.13	0.04	-4.83	1	0.36
SSRP1NT	CECR5	CECR5	3|2|1	6	2	3	6|0|0	0.04	0.13	0.04	0.13	0.04	-4.83	1	0.36
SSRP1NT	TSFM	TSFM	0|1|3	4	1.33	3	6|0|0	0.04	0.13	0.04	0.13	0.04	-6.92	0.67	0.36
SSRP1NT	FARSA	FARSA	5|7|4	16	5.33	3	11|0|0	0.03	0.09	0.03	0.09	0.03	-6.02	1.45	0.36
SSRP1NT	GART	GART	29|35|29	93	31	3	34|1|1	0.03	0.08	0.03	0.08	0.03	-5.88	2.58	0.37
SSRP1NT	RPL5	RPL5	28|29|29	86	28.67	3	23|0|9	0.03	0.04	0.03	0.04	0.03	-3.78	2.69	0.37
SSRP1NT	PPP2R1A	PPP2R1A	22|24|19	65	21.67	3	25|0|2	0.03	0.07	0.03	0.07	0.03	-6.03	2.41	0.37
SSRP1NT	PSMD7	PSMD7	13|8|9	30	10	3	17|0|0	0.03	0.09	0.03	0.09	0.03	-7.23	1.76	0.37
SSRP1NT	DNM2	DNM2	13|9|7	29	9.67	3	17|0|0	0.03	0.09	0.03	0.09	0.03	-8.53	1.71	0.37
SSRP1NT	MTCH2	MTCH2	5|3|4	12	4	3	9|0|0	0.03	0.08	0.03	0.08	0.03	-5.27	1.33	0.37
SSRP1NT	TIPRL	TIPRL	4|3|3	10	3.33	3	8|0|0	0.03	0.06	0.03	0.06	0.03	-4.1	1.25	0.37
SSRP1NT	HIST1H1C	HIST1H1C	3|2|4	9	3	3	3|1|3	0.03	0.08	0.03	0.08	0.03	-5.38	1.29	0.37
SSRP1NT	FAF1	FAF1	1|1|2	4	1.33	3	5|0|0	0.03	0.1	0.03	0.1	0.03	-4.12	0.8	0.37
SSRP1NT	FASTKD2	FASTKD2	1|1|2	4	1.33	3	5|0|0	0.03	0.1	0.03	0.1	0.03	-4.12	0.8	0.37
SSRP1NT	XPNPEP1	XPNPEP1	2|0|1	3	1	3	5|0|0	0.03	0.1	0.03	0.1	0.03	-6.03	0.6	0.37
SSRP1NT	AHCYL1	AHCYL1	2|0|1	3	1	3	5|0|0	0.03	0.1	0.03	0.1	0.03	-6.03	0.6	0.37
SSRP1NT	GHITM	GHITM	0|2|0	2	0.67	3	5|0|0	0.03	0.1	0.03	0.1	0.03	-6.03	0.4	0.37
SSRP1NT	LANCL1	LANCL1	2|0|0	2	0.67	3	5|0|0	0.03	0.1	0.03	0.1	0.03	-6.03	0.4	0.37
SSRP1NT	ALDH5A1	ALDH5A1	2|0|0	2	0.67	3	5|0|0	0.03	0.1	0.03	0.1	0.03	-6.03	0.4	0.37
SSRP1NT	ARF3	ARF3	24|22|24	70	23.33	3	25|0|3	0.03	0.04	0.03	0.04	0.03	-4.61	2.5	0.38
SSRP1NT	PPP1CA	PPP1CA	15|13|15	43	14.33	3	19|0|1	0.03	0.04	0.03	0.04	0.03	-4.99	2.15	0.38
SSRP1NT	HLA-A	HLA-A	6|0|3	9	3	3	10|0|0	0.03	0.08	0.03	0.08	0.03	-12.55	0.9	0.38
SSRP1NT	KPNA6	KPNA6	5|2|1	8	2.67	3	9|0|0	0.03	0.08	0.03	0.08	0.03	-8.53	0.89	0.38
SSRP1NT	S100A9	S100A9	0|3|0	3	1	3	4|0|2	0.03	0.08	0.03	0.08	0.03	-7.47	0.5	0.38
SSRP1NT	HNRNPA2B1	HNRNPA2B1	23|22|24	69	23	3	24|4|0	0.02	0.04	0.02	0.04	0.02	-4.65	2.46	0.38
SSRP1NT	BCAP31	BCAP31	12|12|12	36	12	3	18|0|0	0.02	0.02	0.02	0.02	0.02	-4.01	2	0.38
SSRP1NT	ATAD3A	ATAD3A	10|11|8	29	9.67	3	16|0|0	0.02	0.04	0.02	0.04	0.02	-6.17	1.81	0.38
SSRP1NT	TXNRD1	TXNRD1	10|6|12	28	9.33	3	17|0|0	0.02	0.04	0.02	0.04	0.02	-9.97	1.65	0.38
SSRP1NT	LMAN2	LMAN2	5|8|8	21	7	3	12|1|0	0.02	0.04	0.02	0.04	0.02	-6.95	1.62	0.38
SSRP1NT	FDPS	FDPS	6|5|5	16	5.33	3	10|0|1	0.02	0.03	0.02	0.03	0.02	-4.75	1.45	0.38
SSRP1NT	MSH2	MSH2	6|5|4	15	5	3	11|0|0	0.02	0.03	0.02	0.03	0.02	-6.02	1.36	0.38
SSRP1NT	OLA1	OLA1	2|2|3	7	2.33	3	7|0|0	0.02	0.05	0.02	0.05	0.02	-4.61	1	0.38
SSRP1NT	GNAI3	GNAI3	4|2|0	6	2	3	8|0|0	0.02	0.06	0.02	0.06	0.02	-9.94	0.75	0.38
SSRP1NT	TAOK1	TAOK1	1|2|0	3	1	3	2|1|2	0.02	0.05	0.02	0.05	0.02	-6.43	0.6	0.38
SSRP1NT	PGAM5	PGAM5	4|4|3	11	3.67	3	9|0|0	0.02	0.02	0.02	0.02	0.02	-5.27	1.22	0.39
SSRP1NT	VARS	VARS	33|26|27	86	28.67	3	35|0|1	0.01	0.03	0.01	0.03	0.01	-8	2.39	0.39
SSRP1NT	DARS	DARS	28|28|23	79	26.33	3	33|0|0	0.01	0.01	0.01	0.01	0.01	-7.81	2.39	0.39
SSRP1NT	EIF4A3	EIF4A3	19|19|15	53	17.67	3	23|0|2	0.01	0.01	0.01	0.01	0.01	-7.79	2.12	0.39
SSRP1NT	SLC25A3	SLC25A3	12|16|16	44	14.67	3	19|2|1	0.01	0.01	0.01	0.01	0.01	-8.02	2	0.39
SSRP1NT	XPO5	XPO5	11|9|14	34	11.33	3	19|0|0	0.01	0.04	0.01	0.04	0.01	-8.13	1.79	0.39
SSRP1NT	AHSA1	AHSA1	7|7|6	20	6.67	3	13|0|0	0.01	0.01	0.01	0.01	0.01	-5.46	1.54	0.39
SSRP1NT	FARSB	FARSB	5|10|2	17	5.67	3	15|0|0	0.01	0.04	0.01	0.04	0.01	-14.19	1.13	0.39
SSRP1NT	RAB14	RAB14	7|4|6	17	5.67	3	11|0|1	0.01	0.03	0.01	0.03	0.01	-7.33	1.42	0.39
SSRP1NT	NUP210	NUP210	5|3|6	14	4.67	3	11|0|0	0.01	0.03	0.01	0.03	0.01	-7.71	1.27	0.39
SSRP1NT	ANXA7	ANXA7	6|3|4	13	4.33	3	11|0|0	0.01	0.03	0.01	0.03	0.01	-7.71	1.18	0.39
SSRP1NT	C14ORF166	C14ORF166	5|3|4	12	4	3	9|0|1	0.01	0.02	0.01	0.02	0.01	-6.63	1.2	0.39
SSRP1NT	TMED10	TMED10	3|2|3	8	2.67	3	8|0|0	0.01	0.02	0.01	0.02	0.01	-5.85	1	0.39
SSRP1NT	SMC2	SMC2	2|5|1	8	2.67	3	10|0|0	0.01	0.03	0.01	0.03	0.01	-9.94	0.8	0.39
SSRP1NT	VCP	VCP	3|2|3	8	2.67	3	8|0|0	0.01	0.02	0.01	0.02	0.01	-5.85	1	0.39
SSRP1NT	PGD	PGD	44|36|37	117	39	3	37|2|7	0.01	0.02	0.01	0.02	0.01	-8.95	2.54	0.4
SSRP1NT	PLS3	PLS3	26|20|16	62	20.67	3	29|0|2	0.01	0.02	0.01	0.02	0.01	-12.63	2	0.4
SSRP1NT	HPRT1	HPRT1	14|14|15	43	14.33	3	15|2|4	0.01	0.01	0.01	0.01	0.01	-5.36	2.05	0.4
SSRP1NT	PSMD13	PSMD13	10|13|11	34	11.33	3	19|0|0	0.01	0.02	0.01	0.02	0.01	-6.96	1.79	0.4
SSRP1NT	SLC25A13	SLC25A13	14|10|8	32	10.67	3	20|0|0	0.01	0.02	0.01	0.02	0.01	-10.52	1.6	0.4
SSRP1NT	IRS4	IRS4	6|13|2	21	7	3	19|0|0	0.01	0.02	0.01	0.02	0.01	-19.55	1.11	0.4
SSRP1NT	VPS35	VPS35	8|6|4	18	6	3	14|0|0	0.01	0.02	0.01	0.02	0.01	-9.62	1.29	0.4
SSRP1NT	EMD	EMD	4|3|3	10	3.33	3	9|0|0	0.01	0.02	0.01	0.02	0.01	-5.27	1.11	0.4
SSRP1NT	IQGAP1	IQGAP1	4|3|2	9	3	3	9|0|0	0.01	0.02	0.01	0.02	0.01	-6.71	1	0.4
SSRP1NT	CLIC4	CLIC4	3|2|2	7	2.33	3	8|0|0	0.01	0.02	0.01	0.02	0.01	-5.85	0.88	0.4
SSRP1NT	DLD	DLD	2|1|3	6	2	3	8|0|0	0.01	0.02	0.01	0.02	0.01	-7.56	0.75	0.4
SSRP1NT	DNM1L	DNM1L	3|2|1	6	2	3	8|0|0	0.01	0.02	0.01	0.02	0.01	-7.56	0.75	0.4
SSRP1NT	CUL1	CUL1	1|1|3	5	1.67	3	8|0|0	0.01	0.02	0.01	0.02	0.01	-7.56	0.63	0.4
SSRP1NT	NCAPD2	NCAPD2	1|3|1	5	1.67	3	8|0|0	0.01	0.02	0.01	0.02	0.01	-7.56	0.63	0.4
SSRP1NT	SMC4	SMC4	0|3|1	4	1.33	3	8|0|0	0.01	0.02	0.01	0.02	0.01	-9.94	0.5	0.4
SSRP1NT	DYNLL1	DYNLL1	5|5|3	13	4.33	3	9|0|2	0	0.01	0	0.01	0	-7.98	1.18	0.4
SSRP1NT	XRCC6	XRCC6	47|45|47	139	46.33	3	35|3|12	0	0.01	0	0.01	0	-6.24	2.78	0.41
SSRP1NT	PFKP	PFKP	33|28|28	89	29.67	3	37|0|1	0	0.01	0	0.01	0	-8.13	2.34	0.41
SSRP1NT	CDK1	CDK1	26|30|24	80	26.67	3	27|1|7	0	0.01	0	0.01	0	-9.03	2.29	0.41
SSRP1NT	GOT2	GOT2	18|18|15	51	17	3	11|6|9	0	0.01	0	0.01	0	-9.12	1.96	0.41
SSRP1NT	MCM3	MCM3	17|12|15	44	14.67	3	24|0|0	0	0.01	0	0.01	0	-9.83	1.83	0.41
SSRP1NT	BSG	BSG	7|7|6	20	6.67	3	12|0|2	0	0	0	0	0	-6.79	1.43	0.41
SSRP1NT	EIF2B1	EIF2B1	4|6|4	14	4.67	3	12|0|0	0	0.01	0	0.01	0	-7.2	1.17	0.41
SSRP1NT	ISOC1	ISOC1	5|4|4	13	4.33	3	10|0|1	0	0.01	0	0.01	0	-6.17	1.18	0.41
SSRP1NT	NUP93	NUP93	5|4|3	12	4	3	11|0|0	0	0.01	0	0.01	0	-7.71	1.09	0.41
SSRP1NT	PGM2	PGM2	5|4|2	11	3.67	3	11|0|0	0	0.01	0	0.01	0	-9.34	1	0.41
SSRP1NT	CNDP2	CNDP2	3|3|5	11	3.67	3	11|0|0	0	0.01	0	0.01	0	-7.71	1	0.41
SSRP1NT	ATP5C1	ATP5C1	3|3|4	10	3.33	3	10|0|0	0	0.01	0	0.01	0	-6.48	1	0.41
SSRP1NT	BLMH	BLMH	5|3|2	10	3.33	3	11|0|0	0	0.01	0	0.01	0	-9.34	0.91	0.41
SSRP1NT	TMEM43	TMEM43	4|3|2	9	3	3	10|0|0	0	0.01	0	0.01	0	-8.01	0.9	0.41
SSRP1NT	CCDC22	CCDC22	2|3|4	9	3	3	5|2|2	0	0.01	0	0.01	0	-7.7	1	0.41
SSRP1NT	AP1B1	AP1B1	4|1|1	6	2	3	10|0|0	0	0.01	0	0.01	0	-9.94	0.6	0.41
SSRP1NT	LETM1	LETM1	0|1|4	5	1.67	3	10|0|0	0	0.01	0	0.01	0	-12.55	0.5	0.41
SSRP1NT	CCT3	CCT3	51|48|49	148	49.33	3	46|4|4	0	0	0	0	0	-7.19	2.74	0.42
SSRP1NT	PTBP1	PTBP1	38|36|39	113	37.67	3	33|5|7	0	0	0	0	0	-8.25	2.51	0.42
SSRP1NT	SNRNP200	SNRNP200	42|31|38	111	37	3	45|0|1	0	0.01	0	0.01	0	-12.5	2.41	0.42
SSRP1NT	RPL15	RPL15	28|27|30	85	28.33	3	24|4|8	0	0	0	0	0	-7.61	2.36	0.42
SSRP1NT	RPS2	RPS2	25|26|24	75	25	3	21|8|4	0	0	0	0	0	-7.46	2.27	0.42
SSRP1NT	RPS16	RPS16	19|19|16	54	18	3	14|7|6	0	0	0	0	0	-9.28	2	0.42
SSRP1NT	PCBP1	PCBP1	12|11|9	32	10.67	3	13|2|4	0	0	0	0	0	-8.76	1.68	0.42
SSRP1NT	RAB1B	RAB1B	10|10|11	31	10.33	3	15|2|2	0	0	0	0	0	-7.34	1.63	0.42
SSRP1NT	SMU1	SMU1	9|10|7	26	8.67	3	18|0|0	0	0	0	0	0	-9.65	1.44	0.42
SSRP1NT	ATP5F1	ATP5F1	9|7|7	23	7.67	3	16|0|0	0	0.01	0	0.01	0	-7.42	1.44	0.42
SSRP1NT	MAT2A	MAT2A	5|8|7	20	6.67	3	14|0|1	0	0.01	0	0.01	0	-9.27	1.33	0.42
SSRP1NT	RHOA	RHOA	6|8|5	19	6.33	3	12|2|1	0	0	0	0	0	-9.52	1.27	0.42
SSRP1NT	COPG2	COPG2	4|4|6	14	4.67	3	13|0|0	0	0	0	0	0	-8.4	1.08	0.42
SSRP1NT	ATP1B3	ATP1B3	4|4|6	14	4.67	3	12|0|1	0	0	0	0	0	-8.52	1.08	0.42
SSRP1NT	NUP155	NUP155	5|2|5	12	4	3	12|0|0	0	0	0	0	0	-10.35	1	0.42
SSRP1NT	ACTR2	ACTR2	2|4|3	9	3	3	9|0|1	0	0.01	0	0.01	0	-8.16	0.9	0.42
SSRP1NT	UBA1	UBA1	46|49|48	143	47.67	3	50|1|4	0	0	0	0	0	-9.02	2.6	0.43
SSRP1NT	ILF3	ILF3	47|45|50	142	47.33	3	48|2|4	0	0	0	0	0	-8.94	2.63	0.43
SSRP1NT	CCT7	CCT7	48|50|39	137	45.67	3	49|3|3	0	0	0	0	0	-13.91	2.49	0.43
SSRP1NT	RCC2	RCC2	29|29|28	86	28.67	3	35|0|3	0	0	0	0	0	-8.19	2.26	0.43
SSRP1NT	SND1	SND1	22|23|24	69	23	3	32|1|0	0	0	0	0	0	-8.68	2.09	0.43
SSRP1NT	PPIB	PPIB	11|14|14	39	13	3	17|3|3	0	0	0	0	0	-10.45	1.7	0.43
SSRP1NT	GOT1	GOT1	13|13|10	36	12	3	22|0|0	0	0	0	0	0	-10.1	1.64	0.43
SSRP1NT	VDAC3	VDAC3	11|13|10	34	11.33	3	14|4|3	0	0	0	0	0	-9.73	1.62	0.43
SSRP1NT	EIF4G2	EIF4G2	10|10|10	30	10	3	19|0|0	0	0	0	0	0	-6.96	1.58	0.43
SSRP1NT	CKAP4	CKAP4	8|10|11	29	9.67	3	19|1|0	0	0	0	0	0	-10.6	1.45	0.43
SSRP1NT	RANGAP1	RANGAP1	10|7|9	26	8.67	3	17|0|2	0	0	0	0	0	-10.97	1.37	0.43
SSRP1NT	PPP5C	PPP5C	5|5|4	14	4.67	3	13|0|0	0	0	0	0	0	-8.4	1.08	0.43
SSRP1NT	PGM1	PGM1	5|4|3	12	4	3	13|0|0	0	0	0	0	0	-9.92	0.92	0.43
SSRP1NT	RAB21	RAB21	4|3|2	9	3	3	11|0|0	0	0	0	0	0	-9.34	0.82	0.43
SSRP1NT	PAFAH1B1	PAFAH1B1	4|3|2	9	3	3	11|0|0	0	0	0	0	0	-9.34	0.82	0.43
SSRP1NT	DHX30	DHX30	2|1|4	7	2.33	3	11|0|0	0	0	0	0	0	-11.36	0.64	0.43
SSRP1NT	ALDH2	ALDH2	0|2|4	6	2	3	11|0|0	0	0	0	0	0	-14.06	0.55	0.43
SSRP1NT	ACLY	ACLY	50|52|38	140	46.67	3	54|0|5	0	0	0	0	0	-18.15	2.37	0.44
SSRP1NT	CSE1L	CSE1L	47|37|48	132	44	3	50|3|3	0	0	0	0	0	-16.38	2.36	0.44
SSRP1NT	RARS	RARS	23|24|25	72	24	3	32|0|3	0	0	0	0	0	-9.67	2.06	0.44
SSRP1NT	HIST1H1E	HIST1H1E	20|20|15	55	18.33	3	13|11|8	0	0	0	0	0	-15.99	1.72	0.44
SSRP1NT	NARS	NARS	18|20|16	54	18	3	28|0|2	0	0	0	0	0	-11.62	1.8	0.44
SSRP1NT	ATP2A2	ATP2A2	19|15|13	47	15.67	3	27|0|2	0	0	0	0	0	-14.03	1.62	0.44
SSRP1NT	UBA2	UBA2	16|15|15	46	15.33	3	25|0|1	0	0	0	0	0	-8.68	1.77	0.44
SSRP1NT	MCM7	MCM7	24|10|9	43	14.33	3	34|0|1	0	0	0	0	0	-26.73	1.23	0.44
SSRP1NT	TALDO1	TALDO1	16|11|14	41	13.67	3	22|0|5	0	0	0	0	0	-14.61	1.52	0.44
SSRP1NT	CCT6A	CCT6A	12|11|14	37	12.33	3	25|0|0	0	0	0	0	0	-12.1	1.48	0.44
SSRP1NT	VCL	VCL	11|9|13	33	11	3	24|0|0	0	0	0	0	0	-13.67	1.38	0.44
SSRP1NT	MAPK1	MAPK1	7|7|10	24	8	3	18|0|2	0	0	0	0	0	-12.12	1.2	0.44
SSRP1NT	PSMD6	PSMD6	11|7|5	23	7.67	3	19|0|1	0	0	0	0	0	-15.17	1.15	0.44
SSRP1NT	COPB1	COPB1	9|7|7	23	7.67	3	18|0|0	0	0	0	0	0	-9.65	1.28	0.44
SSRP1NT	DARS2	DARS2	8|8|6	22	7.33	3	18|0|0	0	0	0	0	0	-11.15	1.22	0.44
SSRP1NT	TIMM44	TIMM44	4|6|4	14	4.67	3	16|0|0	0	0	0	0	0	-11.86	0.88	0.44
SSRP1NT	NDUFS2	NDUFS2	6|2|6	14	4.67	3	15|0|0	0	0	0	0	0	-14.19	0.93	0.44
SSRP1NT	TTLL12	TTLL12	4|4|6	14	4.67	3	15|0|0	0	0	0	0	0	-10.6	0.93	0.44
SSRP1NT	ILF2	ILF2	42|38|39	119	39.67	3	39|6|7	0	0	0	0	0	-12.38	2.29	0.45
SSRP1NT	GDI2	GDI2	42|35|37	114	38	3	47|0|5	0	0	0	0	0	-14.52	2.19	0.45
SSRP1NT	PSAT1	PSAT1	39|38|30	107	35.67	3	39|5|7	0	0	0	0	0	-18.29	2.1	0.45
SSRP1NT	ANXA2	ANXA2	29|28|31	88	29.33	3	37|1|4	0	0	0	0	0	-11.65	2.1	0.45
SSRP1NT	RPS3A	RPS3A	27|29|27	83	27.67	3	29|6|6	0	0	0	0	0	-11.89	2.02	0.45
SSRP1NT	RPL7	RPL7	22|29|30	81	27	3	25|7|9	0	0	0	0	0	-16.92	1.98	0.45
SSRP1NT	EIF2S3	EIF2S3	19|15|17	51	17	3	27|1|3	0	0	0	0	0	-13.87	1.65	0.45
SSRP1NT	MSN	MSN	12|18|13	43	14.33	3	28|0|2	0	0	0	0	0	-16.42	1.43	0.45
SSRP1NT	NPEPPS	NPEPPS	14|13|15	42	14	3	28|0|0	0	0	0	0	0	-12.85	1.5	0.45
SSRP1NT	PSMD11	PSMD11	16|14|8	38	12.67	3	27|0|1	0	0	0	0	0	-19.89	1.36	0.45
SSRP1NT	YWHAQ	YWHAQ	13|13|11	37	12.33	3	19|4|2	0	0	0	0	0	-12.55	1.48	0.45
SSRP1NT	EIF3C	EIF3C	12|10|14	36	12	3	25|0|1	0	0	0	0	0	-14.6	1.38	0.45
SSRP1NT	AARS	AARS	9|7|5	21	7	3	21|0|0	0	0	0	0	0	-16.18	1	0.45
SSRP1NT	HK1	HK1	6|4|6	16	5.33	3	17|0|0	0	0	0	0	0	-13.14	0.94	0.45
SSRP1NT	COPS2	COPS2	4|4|7	15	5	3	19|0|0	0	0	0	0	0	-15.5	0.79	0.45
SSRP1NT	PDIA4	PDIA4	9|2|4	15	5	3	20|0|0	0	0	0	0	0	-20.96	0.75	0.45
SSRP1NT	PNP	PNP	2|4|6	12	4	3	16|0|1	0	0	0	0	0	-17.06	0.71	0.45
SSRP1NT	RRM1	RRM1	7|1|0	8	2.67	3	19|0|0	0	0	0	0	0	-25.37	0.42	0.45
SSRP1NT	CCT8	CCT8	64|58|54	176	58.67	3	62|9|8	0	0	0	0	0	-22.59	2.23	0.46
SSRP1NT	HIST1H4A	HIST1H4A	60|58|54	172	57.33	3	37|17|24	0	0	0	0	0	-21.04	2.21	0.46
SSRP1NT	EPRS	EPRS	48|42|38	128	42.67	3	62|0|0	0	0	0	0	0	-20.76	2.06	0.46
SSRP1NT	ASNS	ASNS	44|41|31	116	38.67	3	46|2|9	0	0	0	0	0	-23.02	2.04	0.46
SSRP1NT	EIF3A	EIF3A	28|31|28	87	29	3	43|0|3	0	0	0	0	0	-15.18	1.89	0.46
SSRP1NT	PHB2	PHB2	24|24|26	74	24.67	3	26|8|9	0	0	0	0	0	-16.82	1.72	0.46
SSRP1NT	PHGDH	PHGDH	22|22|26	70	23.33	3	28|6|6	0	0	0	0	0	-15.72	1.75	0.46
SSRP1NT	EIF3B	EIF3B	20|21|24	65	21.67	3	39|0|0	0	0	0	0	0	-16.28	1.67	0.46
SSRP1NT	ANXA5	ANXA5	16|24|20	60	20	3	34|3|4	0	0	0	0	0	-23.6	1.46	0.46
SSRP1NT	PGK1	PGK1	17|18|24	59	19.67	3	34|2|3	0	0	0	0	0	-20	1.51	0.46
SSRP1NT	HNRNPM	HNRNPM	20|16|16	52	17.33	3	32|0|4	0	0	0	0	0	-17.95	1.44	0.46
SSRP1NT	LTA4H	LTA4H	17|20|12	49	16.33	3	35|0|1	0	0	0	0	0	-23.29	1.36	0.46
SSRP1NT	MCM2	MCM2	12|16|11	39	13	3	32|0|0	0	0	0	0	0	-20.04	1.22	0.46
SSRP1NT	QARS	QARS	15|12|10	37	12.33	3	30|0|0	0	0	0	0	0	-19.19	1.23	0.46
SSRP1NT	SF3B3	SF3B3	11|12|12	35	11.67	3	29|0|1	0	0	0	0	0	-17.76	1.17	0.46
SSRP1NT	PSMA7	PSMA7	12|10|11	33	11	3	19|2|5	0	0	0	0	0	-15.05	1.27	0.46
SSRP1NT	RPS15A	RPS15A	11|10|9	30	10	3	10|5|8	0	0	0	0	0	-14.02	1.3	0.46
SSRP1NT	PRPS1	PRPS1	7|7|8	22	7.33	3	21|0|1	0	0	0	0	0	-14.41	1	0.46
SSRP1NT	PDIA6	PDIA6	6|4|8	18	6	3	20|1|1	0	0	0	0	0	-19.41	0.82	0.46
SSRP1NT	FASN	FASN	119|100|89	308	102.67	3	131|0|5	0	0	0	0	0	-43.32	2.26	0.47
SSRP1NT	PKM	PKM	74|67|72	213	71	3	76|7|14	0	0	0	0	0	-27.64	2.2	0.47
SSRP1NT	CCT4	CCT4	58|52|49	159	53	3	59|8|13	0	0	0	0	0	-27.82	1.99	0.47
SSRP1NT	TKT	TKT	51|47|50	148	49.33	3	61|1|9	0	0	0	0	0	-21.25	2.08	0.47
SSRP1NT	MYH9	MYH9	55|41|46	142	47.33	3	70|0|3	0	0	0	0	0	-28.37	1.95	0.47
SSRP1NT	EEF1G	EEF1G	47|46|45	138	46	3	42|8|16	0	0	0	0	0	-18.84	2.09	0.47
SSRP1NT	HNRNPU	HNRNPU	41|38|45	124	41.33	3	63|1|4	0	0	0	0	0	-26.54	1.82	0.47
SSRP1NT	PRPF8	PRPF8	33|36|33	102	34	3	57|0|0	0	0	0	0	0	-20.73	1.79	0.47
SSRP1NT	YARS	YARS	39|31|32	102	34	3	57|3|3	0	0	0	0	0	-28.91	1.62	0.47
SSRP1NT	IARS	IARS	36|29|26	91	30.33	3	56|0|2	0	0	0	0	0	-29.33	1.57	0.47
SSRP1NT	PAICS	PAICS	33|29|27	89	29.67	3	47|3|7	0	0	0	0	0	-27.34	1.56	0.47
SSRP1NT	CAND1	CAND1	34|29|24	87	29	3	56|0|2	0	0	0	0	0	-31.82	1.5	0.47
SSRP1NT	PRDX6	PRDX6	22|24|23	69	23	3	33|8|6	0	0	0	0	0	-22.9	1.47	0.47
SSRP1NT	MTHFD1	MTHFD1	17|20|16	53	17.67	3	37|2|1	0	0	0	0	0	-22.3	1.32	0.47
SSRP1NT	RPLP0	RPLP0	16|18|15	49	16.33	3	26|6|6	0	0	0	0	0	-21.92	1.29	0.47
SSRP1NT	ALDH18A1	ALDH18A1	14|15|20	49	16.33	3	42|0|0	0	0	0	0	0	-27.32	1.17	0.47
SSRP1NT	ATP1A1	ATP1A1	13|11|15	39	13	3	37|1|2	0	0	0	0	0	-29.6	0.97	0.47
SSRP1NT	EFTUD2	EFTUD2	15|9|10	34	11.33	3	33|0|1	0	0	0	0	0	-25.48	1	0.47
SSRP1NT	NME1-NME2	NME1;NME1-NME2	10|7|17	34	11.33	3	32|2|4	0	0	0	0	0	-34.3	0.89	0.47
SSRP1NT	CTPS1	CTPS1	4|6|10	20	6.67	3	28|0|0	0	0	0	0	0	-27.06	0.71	0.47
SSRP1NT	PRKDC	PRKDC	124|125|126	375	125	3	134|7|6	0	0	0	0	0	-27.49	2.55	0.48
SSRP1NT	EEF1A1	EEF1A1	82|82|73	237	79	3	69|25|25	0	0	0	0	0	-42.38	1.99	0.48
SSRP1NT	CLTC	CLTC	76|71|69	216	72	3	117|2|7	0	0	0	0	0	-52.25	1.71	0.48
SSRP1NT	ACTN4	ACTN4	70|68|59	197	65.67	3	94|4|6	0	0	0	0	0	-40.79	1.89	0.48
SSRP1NT	GPI	GPI	61|72|61	194	64.67	3	65|18|16	0	0	0	0	0	-34.66	1.96	0.48
SSRP1NT	LDHB	LDHB	65|63|62	190	63.33	3	63|21|14	0	0	0	0	0	-32.87	1.94	0.48
SSRP1NT	GAPDH	GAPDH	58|49|54	161	53.67	3	60|21|13	0	0	0	0	0	-41.56	1.71	0.48
SSRP1NT	LDHA	LDHA	48|47|45	140	46.67	3	61|17|17	0	0	0	0	0	-47	1.47	0.48
SSRP1NT	XRCC5	XRCC5	38|36|41	115	38.33	3	63|0|8	0	0	0	0	0	-31.65	1.62	0.48
SSRP1NT	HSPA1A	HSPA1A	31|33|38	102	34	3	60|8|8	0	0	0	0	0	-43.08	1.34	0.48
SSRP1NT	RPS3	RPS3	32|34|29	95	31.67	3	38|14|11	0	0	0	0	0	-31.9	1.51	0.48
SSRP1NT	GANAB	GANAB	33|29|29	91	30.33	3	62|0|11	0	0	0	0	0	-42.2	1.25	0.48
SSRP1NT	SLC25A5	SLC25A5	30|31|29	90	30	3	33|13|12	0	0	0	0	0	-26.74	1.55	0.48
SSRP1NT	SHMT2	SHMT2	26|34|29	89	29.67	3	43|9|9	0	0	0	0	0	-33.11	1.46	0.48
SSRP1NT	AHCY	AHCY	30|30|28	88	29.33	3	41|12|12	0	0	0	0	0	-35.2	1.35	0.48
SSRP1NT	TRAP1	TRAP1	30|27|29	86	28.67	3	59|0|3	0	0	0	0	0	-32.45	1.39	0.48
SSRP1NT	GCN1L1	GCN1L1	23|21|21	65	21.67	3	63|0|0	0	0	0	0	0	-41.63	1.03	0.48
SSRP1NT	CKB	CKB	17|19|28	64	21.33	3	55|5|10	0	0	0	0	0	-56.74	0.91	0.48
SSRP1NT	IPO5	IPO5	25|19|16	60	20	3	53|0|0	0	0	0	0	0	-37.29	1.13	0.48
SSRP1NT	TCP1	TCP1	19|18|22	59	19.67	3	51|2|3	0	0	0	0	0	-38	1.05	0.48
SSRP1NT	HSPA8	HSPA8	17|15|20	52	17.33	3	39|7|9	0	0	0	0	0	-41.79	0.95	0.48
SSRP1NT	PC	PC	139|122|122	383	127.67	3	356|150|156	0	0	0	0	0	-623.69	0.58	0.49
SSRP1NT	EEF2	EEF2	111|105|101	317	105.67	3	121|18|21	0	0	0	0	0	-54.84	1.98	0.49
SSRP1NT	PCCA	PCCA	94|82|91	267	89	3	231|90|92	0	0	0	0	0	-376.76	0.65	0.49
SSRP1NT	MCCC1	MCCC1	97|85|84	266	88.67	3	204|87|86	0	0	0	0	0	-326.63	0.71	0.49
SSRP1NT	HSP90AA1	HSP90AA1	57|57|60	174	58	3	128|25|15	0	0	0	0	0	-112.71	1.04	0.49
SSRP1NT	EIF4A1	EIF4A1	49|42|43	134	44.67	3	74|9|16	0	0	0	0	0	-54.58	1.35	0.49
SSRP1NT	TUBB	TUBB	37|37|45	119	39.67	3	87|13|26	0	0	0	0	0	-92.92	0.94	0.49
SSRP1NT	DYNC1H1	DYNC1H1	41|33|23	97	32.33	3	158|0|2	0	0	0	0	0	-162.35	0.61	0.49
SSRP1NT	HSP90AB1	HSP90AB1	34|32|30	96	32	3	79|18|10	0	0	0	0	0	-80.87	0.9	0.49
SSRP1NT	ENO1	ENO1	20|25|30	75	25	3	79|17|23	0	0	0	0	0	-114.63	0.63	0.49
SSRP1NT	ATP5A1	ATP5A1	24|21|24	69	23	3	54|7|14	0	0	0	0	0	-56.4	0.92	0.49
SSRP1NT	LRPPRC	LRPPRC	22|19|16	57	19	3	79|0|0	0	0	0	0	0	-69.57	0.72	0.49
SSRP1NT	ALDOA	ALDOA	16|11|13	40	13.33	3	47|5|16	0	0	0	0	0	-65.78	0.59	0.49
SSRP1NT	ACACA	ACACA	12|13|10	35	11.67	3	257|60|80	0	0	0	0	0	-542.22	0.09	0.49
SSRP1NT	GNB2L1	GNB2L1	15|11|9	35	11.67	3	41|12|11	0	0	0	0	0	-64.94	0.55	0.49
SSRP1NT	PGAM1	PGAM1	9|9|11	29	9.67	3	33|0|2	0	0	0	0	0	-26.78	0.83	0.49
SSRP1NT	RBM39	RBM39	11|8|9	28	9.33	3	31|0|4	0	0	0	0	0	-28.56	0.8	0.49
SSRP1NT	PA2G4	PA2G4	10|10|7	27	9	3	32|2|0	0	0	0	0	0	-28.97	0.79	0.49
SSRP1NT	PRMT1	PRMT1	11|7|7	25	8.33	3	29|2|3	0	0	0	0	0	-29.13	0.74	0.49
SSRP1NT	CAD	CAD	8|8|9	25	8.33	3	32|0|0	0	0	0	0	0	-24.69	0.78	0.49
SSRP1NT	RPSA	RPSA	7|8|9	24	8	3	21|1|5	0	0	0	0	0	-20.55	0.89	0.49
SSRP1NT	OAT	OAT	7|6|11	24	8	3	35|0|0	0	0	0	0	0	-32.13	0.69	0.49
SSRP1NT	PRDX1	PRDX1	6|8|7	21	7	3	30|10|16	0	0	0	0	0	-61.47	0.38	0.49
SSRP1NT	CCT2	CCT2	5|6|9	20	6.67	3	34|0|2	0	0	0	0	0	-35.56	0.56	0.49
SSRP1NT	TUFM	TUFM	6|6|7	19	6.33	3	28|1|2	0	0	0	0	0	-27.09	0.61	0.49
SSRP1NT	GARS	GARS	7|5|6	18	6	3	28|0|0	0	0	0	0	0	-25.01	0.64	0.49
SSRP1NT	YWHAE	YWHAE	6|5|7	18	6	3	48|4|3	0	0	0	0	0	-61.68	0.33	0.49
SSRP1NT	COPB2	COPB2	7|4|6	17	5.67	3	22|0|0	0	0	0	0	0	-19.27	0.77	0.49
SSRP1NT	VDAC2	VDAC2	4|3|7	14	4.67	3	17|2|4	0	0	0	0	0	-23.15	0.61	0.49
SSRP1NT	SDHA	SDHA	7|3|4	14	4.67	3	22|0|0	0	0	0	0	0	-21.3	0.64	0.49
SSRP1NT	HSPD1	HSPD1	2|2|10	14	4.67	3	29|6|7	0	0	0	0	0	-52.24	0.33	0.49
SSRP1NT	YWHAZ	YWHAZ	3|4|6	13	4.33	3	36|2|5	0	0	0	0	0	-50.38	0.3	0.49
SSRP1NT	WARS	WARS	4|5|4	13	4.33	3	21|0|1	0	0	0	0	0	-19.34	0.59	0.49
SSRP1NT	KARS	KARS	6|3|4	13	4.33	3	20|0|1	0	0	0	0	0	-20	0.62	0.49
SSRP1NT	PYGL	PYGL	6|3|3	12	4	3	34|0|0	0	0	0	0	0	-37.55	0.35	0.49
SSRP1NT	ME2	ME2	3|5|3	11	3.67	3	17|0|0	0	0	0	0	0	-14.91	0.65	0.49
SSRP1NT	TPI1	TPI1	2|4|5	11	3.67	3	22|9|5	0	0	0	0	0	-43.93	0.31	0.49
SSRP1NT	ACOT7	ACOT7	3|6|2	11	3.67	3	17|0|1	0	0	0	0	0	-18.23	0.61	0.49
SSRP1NT	JUP	JUP	3|3|5	11	3.67	3	22|0|1	0	0	0	0	0	-22.74	0.48	0.49
SSRP1NT	VDAC1	VDAC1	1|4|5	10	3.33	3	20|2|2	0	0	0	0	0	-29.37	0.42	0.49
SSRP1NT	PSMD12	PSMD12	4|4|2	10	3.33	3	17|0|1	0	0	0	0	0	-18.23	0.56	0.49
SSRP1NT	ERO1L	ERO1L	4|3|3	10	3.33	3	11|0|1	0	0	0	0	0	-8.77	0.83	0.49
SSRP1NT	SEC23B	SEC23B	4|4|2	10	3.33	3	15|0|0	0	0	0	0	0	-14.19	0.67	0.49
SSRP1NT	IMMT	IMMT	2|3|5	10	3.33	3	15|0|0	0	0	0	0	0	-14.19	0.67	0.49
SSRP1NT	ATP5L	ATP5L	4|4|2	10	3.33	3	6|3|3	0	0	0	0	0	-11.49	0.83	0.49
SSRP1NT	UQCRC2	UQCRC2	4|1|4	9	3	3	18|0|0	0	0	0	0	0	-20.66	0.5	0.49
SSRP1NT	TRIP13	TRIP13	3|3|3	9	3	3	10|0|1	0	0	0	0	0	-7.84	0.82	0.49
SSRP1NT	HARS	HARS	3|3|3	9	3	3	18|0|0	0	0	0	0	0	-16.03	0.5	0.49
SSRP1NT	MDH2	MDH2	2|4|3	9	3	3	22|2|5	0	0	0	0	0	-33.75	0.31	0.49
SSRP1NT	XPOT	XPOT	3|3|2	8	2.67	3	10|0|0	0	0	0	0	0	-8.01	0.8	0.49
SSRP1NT	PYGB	PYGB	3|3|2	8	2.67	3	12|0|0	0	0	0	0	0	-10.35	0.67	0.49
SSRP1NT	ACTR3	ACTR3	4|1|3	8	2.67	3	14|0|0	0	0	0	0	0	-15.34	0.57	0.49
SSRP1NT	RNPEP	RNPEP	3|2|3	8	2.67	3	16|0|0	0	0	0	0	0	-15.58	0.5	0.49
SSRP1NT	PPIA	PPIA	4|2|2	8	2.67	3	30|7|16	0	0	0	0	0	-68.43	0.15	0.49
SSRP1NT	XPO7	XPO7	3|2|2	7	2.33	3	13|0|0	0	0	0	0	0	-11.71	0.54	0.49
SSRP1NT	CUL2	CUL2	3|1|3	7	2.33	3	9|0|0	0	0	0	0	0	-8.53	0.78	0.49
SSRP1NT	GLS	GLS	3|2|2	7	2.33	3	10|0|0	0	0	0	0	0	-8.01	0.7	0.49
SSRP1NT	CAPZA2	CAPZA2	3|3|1	7	2.33	3	8|1|2	0	0	0	0	0	-11.82	0.64	0.49
SSRP1NT	PSMC2	PSMC2	3|3|1	7	2.33	3	15|0|0	0	0	0	0	0	-16.52	0.47	0.49
SSRP1NT	EIF3F	EIF3F	2|2|3	7	2.33	3	10|0|1	0	0	0	0	0	-9.47	0.64	0.49
SSRP1NT	SPTBN1	SPTBN1	3|2|2	7	2.33	3	16|0|0	0	0	0	0	0	-15.58	0.44	0.49
SSRP1NT	IPO4	IPO4	2|4|1	7	2.33	3	12|0|0	0	0	0	0	0	-12.46	0.58	0.49
SSRP1NT	MAP2K1	MAP2K1	2|3|2	7	2.33	3	9|0|0	0	0	0	0	0	-6.71	0.78	0.49
SSRP1NT	MIF	MIF	1|2|4	7	2.33	3	6|3|3	0	0	0	0	0	-13.6	0.58	0.49
SSRP1NT	GSPT1	GSPT1	3|2|2	7	2.33	3	9|0|0	0	0	0	0	0	-6.71	0.78	0.49
SSRP1NT	TNPO1	TNPO1	2|2|3	7	2.33	3	17|0|0	0	0	0	0	0	-16.97	0.41	0.49
SSRP1NT	HMGB1	HMGB1	2|2|2	6	2	3	8|0|0	0	0	0	0	0	-5.85	0.75	0.49
SSRP1NT	ACTR1A	ACTR1A	3|1|2	6	2	3	13|0|0	0	0	0	0	0	-13.9	0.46	0.49
SSRP1NT	AAAS	AAAS	2|2|2	6	2	3	6|0|0	0	0	0	0	0	-3.4	1	0.49
SSRP1NT	ARGLU1	ARGLU1	2|2|2	6	2	3	5|2|2	0	0	0	0	0	-7.7	0.67	0.49
SSRP1NT	CLIC1	CLIC1	2|2|2	6	2	3	14|0|0	0	0	0	0	0	-13.08	0.43	0.49
SSRP1NT	ECM29	ECM29	4|2|0	6	2	3	13|0|0	0	0	0	0	0	-16.77	0.46	0.49
SSRP1NT	PSMA4	PSMA4	2|2|2	6	2	3	8|0|0	0	0	0	0	0	-5.85	0.75	0.49
SSRP1NT	PGM3	PGM3	2|2|2	6	2	3	8|0|0	0	0	0	0	0	-5.85	0.75	0.49
SSRP1NT	ANP32B	ANP32B	1|2|3	6	2	3	10|1|0	0	0	0	0	0	-11.49	0.55	0.49
SSRP1NT	BLVRA	BLVRA	2|3|1	6	2	3	9|0|0	0	0	0	0	0	-8.53	0.67	0.49
SSRP1NT	PHB	PHB	0|1|5	6	2	3	18|1|8	0	0	0	0	0	-37.55	0.22	0.49
SSRP1NT	G6PD	G6PD	3|2|1	6	2	3	21|0|0	0	0	0	0	0	-24.85	0.29	0.49
SSRP1NT	PFN1	PFN1	3|1|1	5	1.67	3	15|6|6	0	0	0	0	0	-34.45	0.19	0.49
SSRP1NT	ATXN10	ATXN10	0|2|3	5	1.67	3	14|0|0	0	0	0	0	0	-18.28	0.36	0.49
SSRP1NT	TWF1	TWF1	2|2|1	5	1.67	3	6|0|0	0	0	0	0	0	-4.83	0.83	0.49
SSRP1NT	SAMM50	SAMM50	2|1|2	5	1.67	3	8|0|0	0	0	0	0	0	-7.56	0.63	0.49
SSRP1NT	DAD1	DAD1	2|1|2	5	1.67	3	4|0|2	0	0	0	0	0	-5.38	0.83	0.49
SSRP1NT	CBR1	CBR1	3|0|2	5	1.67	3	15|0|3	0	0	0	0	0	-24.12	0.28	0.49
SSRP1NT	MCM6	MCM6	2|1|2	5	1.67	3	18|0|0	0	0	0	0	0	-20.66	0.28	0.49
SSRP1NT	PFAS	PFAS	3|2|0	5	1.67	3	12|0|0	0	0	0	0	0	-15.25	0.42	0.49
SSRP1NT	CA2	CA2	2|1|2	5	1.67	3	6|0|0	0	0	0	0	0	-4.83	0.83	0.49
SSRP1NT	SEC24C	SEC24C	2|2|1	5	1.67	3	8|0|0	0	0	0	0	0	-7.56	0.63	0.49
SSRP1NT	RUVBL1	RUVBL1	2|2|1	5	1.67	3	9|0|0	0	0	0	0	0	-8.53	0.56	0.49
SSRP1NT	TFRC	TFRC	1|1|3	5	1.67	3	13|0|0	0	0	0	0	0	-13.9	0.38	0.49
SSRP1NT	MRPS27	MRPS27	2|1|2	5	1.67	3	8|0|0	0	0	0	0	0	-7.56	0.63	0.49
SSRP1NT	RRM2	RRM2	2|1|2	5	1.67	3	7|0|0	0	0	0	0	0	-6.18	0.71	0.49
SSRP1NT	PMPCA	PMPCA	2|0|3	5	1.67	3	10|0|0	0	0	0	0	0	-12.55	0.5	0.49
SSRP1NT	HSPA4	HSPA4	1|2|1	4	1.33	3	35|0|0	0	0	0	0	0	-44.91	0.11	0.49
SSRP1NT	HLCS	HLCS	3|0|1	4	1.33	3	28|4|1	0	0	0	0	0	-46.01	0.12	0.49
SSRP1NT	PRPF40A	PRPF40A	1|1|2	4	1.33	3	3|0|3	0	0	0	0	0	-5.52	0.67	0.49
SSRP1NT	ETF1	ETF1	2|0|2	4	1.33	3	10|0|0	0	0	0	0	0	-12.55	0.4	0.49
SSRP1NT	PRDX3	PRDX3	0|2|2	4	1.33	3	11|0|1	0	0	0	0	0	-15.38	0.33	0.49
SSRP1NT	ARPC2	ARPC2	2|2|0	4	1.33	3	17|0|0	0	0	0	0	0	-22.56	0.24	0.49
SSRP1NT	ACO2	ACO2	1|1|2	4	1.33	3	9|0|0	0	0	0	0	0	-8.53	0.44	0.49
SSRP1NT	ANXA6	ANXA6	0|3|1	4	1.33	3	25|0|0	0	0	0	0	0	-34.08	0.16	0.49
SSRP1NT	MTHFD1L	MTHFD1L	2|2|0	4	1.33	3	12|0|0	0	0	0	0	0	-15.25	0.33	0.49
SSRP1NT	SMC3	SMC3	3|0|1	4	1.33	3	10|0|0	0	0	0	0	0	-12.55	0.4	0.49
SSRP1NT	ATP5B	ATP5B	0|0|4	4	1.33	3	34|4|16	0	0	0	0	0	-77.49	0.07	0.49
SSRP1NT	HNRNPUL1	HNRNPUL1	1|2|1	4	1.33	3	16|0|0	0	0	0	0	0	-17.97	0.25	0.49
SSRP1NT	SRSF11	SRSF11	1|0|3	4	1.33	3	15|0|6	0	0	0	0	0	-28.67	0.19	0.49
SSRP1NT	FLNB	FLNB	2|2|0	4	1.33	3	6|0|0	0	0	0	0	0	-6.92	0.67	0.49
SSRP1NT	PSMD2	PSMD2	3|0|1	4	1.33	3	14|0|0	0	0	0	0	0	-18.28	0.29	0.49
SSRP1NT	SNX2	SNX2	1|3|0	4	1.33	3	10|0|0	0	0	0	0	0	-12.55	0.4	0.49
SSRP1NT	RAD50	RAD50	2|0|2	4	1.33	3	8|0|1	0	0	0	0	0	-11.21	0.44	0.49
SSRP1NT	PFKM	PFKM	0|2|2	4	1.33	3	11|0|0	0	0	0	0	0	-14.06	0.36	0.49
SSRP1NT	NUP85	NUP85	1|1|1	3	1	3	4|0|0	0	0	0	0	0	-2.86	0.75	0.49
SSRP1NT	COPS5	COPS5	1|1|1	3	1	3	9|0|0	0	0	0	0	0	-8.53	0.33	0.49
SSRP1NT	ATP6V0D1	ATP6V0D1	1|1|1	3	1	3	1|0|0	0	0	0	0	0	0.11	3	0.49
SSRP1NT	ABCF2	ABCF2	1|1|1	3	1	3	2|0|0	0	0	0	0	0	-0.61	1.5	0.49
SSRP1NT	2002-09-01	2002-09-01	2|0|1	3	1	3	7|0|0	0	0	0	0	0	-8.44	0.43	0.49
SSRP1NT	C5ORF24	C5ORF24	1|1|1	3	1	3	0|0|0	0	0	0	0	0	2.02	10	0.49
SSRP1NT	EIF3G	EIF3G	1|1|1	3	1	3	0|0|0	0	0	0	0	0	2.02	10	0.49
SSRP1NT	ADCK3	ADCK3	1|1|1	3	1	3	4|0|0	0	0	0	0	0	-2.86	0.75	0.49
SSRP1NT	DDX20	DDX20	1|1|1	3	1	3	2|0|0	0	0	0	0	0	-0.61	1.5	0.49
SSRP1NT	SMAP	SMAP	1|1|1	3	1	3	0|0|0	0	0	0	0	0	2.02	10	0.49
SSRP1NT	TMEM33	TMEM33	1|1|1	3	1	3	5|0|0	0	0	0	0	0	-4.12	0.6	0.49
SSRP1NT	RDX	RDX	2|1|0	3	1	3	8|0|0	0	0	0	0	0	-9.94	0.38	0.49
SSRP1NT	FXR2	FXR2	1|1|1	3	1	3	2|0|0	0	0	0	0	0	-0.61	1.5	0.49
SSRP1NT	AP3M1	AP3M1	1|1|1	3	1	3	4|0|0	0	0	0	0	0	-2.86	0.75	0.49
SSRP1NT	NEDD1	NEDD1	1|1|1	3	1	3	0|0|0	0	0	0	0	0	2.02	10	0.49
SSRP1NT	RSRC2	RSRC2	1|1|1	3	1	3	2|0|1	0	0	0	0	0	-2.12	1	0.49
SSRP1NT	SYNGAP1	SYNGAP1	1|1|1	3	1	3	1|0|1	0	0	0	0	0	-0.92	1.5	0.49
SSRP1NT	SPAG9	SPAG9	1|1|1	3	1	3	0|0|0	0	0	0	0	0	2.02	10	0.49
SSRP1NT	TRMT1L	TRMT1L	1|1|1	3	1	3	0|0|0	0	0	0	0	0	2.02	10	0.49
SSRP1NT	TM9SF4	TM9SF4	1|1|1	3	1	3	1|0|0	0	0	0	0	0	0.11	3	0.49
SSRP1NT	EZR	EZR	1|1|1	3	1	3	13|0|0	0	0	0	0	0	-13.9	0.23	0.49
SSRP1NT	ATP6V1A	ATP6V1A	2|1|0	3	1	3	14|0|0	0	0	0	0	0	-18.28	0.21	0.49
SSRP1NT	EIF4A2	EIF4A2	1|1|1	3	1	3	4|1|0	0	0	0	0	0	-4.33	0.6	0.49
SSRP1NT	NDUFA13	NDUFA13	1|1|1	3	1	3	3|0|0	0	0	0	0	0	-1.67	1	0.49
SSRP1NT	PEF1	PEF1	1|1|1	3	1	3	3|0|0	0	0	0	0	0	-1.67	1	0.49
SSRP1NT	KIF11	KIF11	0|1|2	3	1	3	6|0|0	0	0	0	0	0	-6.92	0.5	0.49
SSRP1NT	ATIC	ATIC	0|0|3	3	1	3	23|0|0	0	0	0	0	0	-31.23	0.13	0.49
SSRP1NT	PDCD6IP	PDCD6IP	2|1|0	3	1	3	24|0|0	0	0	0	0	0	-32.57	0.12	0.49
SSRP1NT	NELFB	NELFB	0|1|1	2	0.67	3	4|0|0	0	0	0	0	0	-4.55	0.5	0.49
SSRP1NT	PIK3C3	PIK3C3	1|1|0	2	0.67	3	0|0|0	0	0	0	0	0	-0.49	6.67	0.49
SSRP1NT	GK	GK	0|1|1	2	0.67	3	4|0|0	0	0	0	0	0	-4.55	0.5	0.49
SSRP1NT	HNRNPDL	HNRNPDL	0|1|1	2	0.67	3	0|0|0	0	0	0	0	0	-0.49	6.67	0.49
SSRP1NT	TRAPPC3	TRAPPC3	0|1|1	2	0.67	3	6|0|0	0	0	0	0	0	-6.92	0.33	0.49
SSRP1NT	PREP	PREP	0|2|0	2	0.67	3	10|0|0	0	0	0	0	0	-12.55	0.2	0.49
SSRP1NT	GIT1	GIT1	1|1|0	2	0.67	3	0|0|0	0	0	0	0	0	-0.49	6.67	0.49
SSRP1NT	PLRG1	PLRG1	1|1|0	2	0.67	3	0|0|0	0	0	0	0	0	-0.49	6.67	0.49
SSRP1NT	NIPSNAP1	NIPSNAP1	0|1|1	2	0.67	3	6|0|0	0	0	0	0	0	-6.92	0.33	0.49
SSRP1NT	CHAF1B	CHAF1B	0|1|1	2	0.67	3	2|0|0	0	0	0	0	0	-2.66	1	0.49
SSRP1NT	ZNF780A	ZNF780A	1|0|1	2	0.67	3	0|0|0	0	0	0	0	0	-0.49	6.67	0.49
SSRP1NT	NSUN4	NSUN4	1|0|1	2	0.67	3	4|5|3	0	0	0	0	0	-16.39	0.17	0.49
SSRP1NT	GLO1	GLO1	1|0|1	2	0.67	3	2|0|1	0	0	0	0	0	-3.52	0.67	0.49
SSRP1NT	NKAP	NKAP	1|1|0	2	0.67	3	0|0|0	0	0	0	0	0	-0.49	6.67	0.49
SSRP1NT	PTPN1	PTPN1	1|0|1	2	0.67	3	6|0|0	0	0	0	0	0	-6.92	0.33	0.49
SSRP1NT	PRRC2B	PRRC2B	1|0|1	2	0.67	3	0|0|0	0	0	0	0	0	-0.49	6.67	0.49
SSRP1NT	TWF2	TWF2	1|0|1	2	0.67	3	0|0|0	0	0	0	0	0	-0.49	6.67	0.49
SSRP1NT	ARPC1A	ARPC1A	0|1|1	2	0.67	3	0|0|0	0	0	0	0	0	-0.49	6.67	0.49
SSRP1NT	PRKCA	PRKCA	1|0|1	2	0.67	3	1|0|0	0	0	0	0	0	-1.29	2	0.49
SSRP1NT	POLR2B	POLR2B	0|1|1	2	0.67	3	7|0|0	0	0	0	0	0	-8.44	0.29	0.49
SSRP1NT	HSPBP1	HSPBP1	1|1|0	2	0.67	3	6|0|0	0	0	0	0	0	-6.92	0.33	0.49
SSRP1NT	RPL39	RPL39	1|1|0	2	0.67	3	0|0|0	0	0	0	0	0	-0.49	6.67	0.49
SSRP1NT	METTL16	METTL16	1|1|0	2	0.67	3	0|0|0	0	0	0	0	0	-0.49	6.67	0.49
SSRP1NT	TUBB4A	TUBB4A	1|1|0	2	0.67	3	1|0|1	0	0	0	0	0	-2.53	1	0.49
SSRP1NT	WDR46	WDR46	1|0|1	2	0.67	3	0|0|0	0	0	0	0	0	-0.49	6.67	0.49
SSRP1NT	DNAJC7	DNAJC7	1|0|1	2	0.67	3	2|0|0	0	0	0	0	0	-2.66	1	0.49
SSRP1NT	MECP2	MECP2	1|1|0	2	0.67	3	0|0|0	0	0	0	0	0	-0.49	6.67	0.49
SSRP1NT	MTCH1	MTCH1	1|0|1	2	0.67	3	1|0|0	0	0	0	0	0	-1.29	2	0.49
SSRP1NT	EXOSC3	EXOSC3	0|1|1	2	0.67	3	1|0|0	0	0	0	0	0	-1.29	2	0.49
SSRP1NT	SF3B6	SF3B6	1|1|0	2	0.67	3	1|0|0	0	0	0	0	0	-1.29	2	0.49
SSRP1NT	DDX24	DDX24	0|1|1	2	0.67	3	0|0|0	0	0	0	0	0	-0.49	6.67	0.49
SSRP1NT	SAE1	SAE1	0|1|1	2	0.67	3	13|0|0	0	0	0	0	0	-16.77	0.15	0.49
SSRP1NT	OCIAD1	OCIAD1	1|1|0	2	0.67	3	1|0|0	0	0	0	0	0	-1.29	2	0.49
SSRP1NT	IDH2	IDH2	1|0|1	2	0.67	3	4|0|0	0	0	0	0	0	-4.55	0.5	0.49
SSRP1NT	UBE2S	UBE2S	1|1|0	2	0.67	3	3|0|0	0	0	0	0	0	-3.08	0.67	0.49
SSRP1NT	PNO1	PNO1	1|0|1	2	0.67	3	0|0|0	0	0	0	0	0	-0.49	6.67	0.49
SSRP1NT	GSTM3	GSTM3	1|0|1	2	0.67	3	12|1|0	0	0	0	0	0	-16.88	0.15	0.49
SSRP1NT	COLGALT1	COLGALT1	1|0|1	2	0.67	3	4|0|0	0	0	0	0	0	-4.55	0.5	0.49
SSRP1NT	NDUFS3	NDUFS3	0|0|2	2	0.67	3	12|0|0	0	0	0	0	0	-15.25	0.17	0.49
SSRP1NT	BCS1L	BCS1L	1|1|0	2	0.67	3	2|0|0	0	0	0	0	0	-2.66	1	0.49
SSRP1NT	RNH1	RNH1	0|1|1	2	0.67	3	5|0|0	0	0	0	0	0	-6.03	0.4	0.49
SSRP1NT	MMS19	MMS19	1|1|0	2	0.67	3	2|0|0	0	0	0	0	0	-2.66	1	0.49
SSRP1NT	CAB39	CAB39	1|1|0	2	0.67	3	7|0|0	0	0	0	0	0	-8.44	0.29	0.49
SSRP1NT	MAK16	MAK16	0|1|1	2	0.67	3	0|0|0	0	0	0	0	0	-0.49	6.67	0.49
SSRP1NT	USP10	USP10	1|0|1	2	0.67	3	0|0|0	0	0	0	0	0	-0.49	6.67	0.49
SSRP1NT	ARL8A	ARL8A	1|0|1	2	0.67	3	4|0|0	0	0	0	0	0	-4.55	0.5	0.49
SSRP1NT	WDR82	WDR82	1|1|0	2	0.67	3	2|0|0	0	0	0	0	0	-2.66	1	0.49
SSRP1NT	QRICH1	QRICH1	0|1|1	2	0.67	3	0|0|0	0	0	0	0	0	-0.49	6.67	0.49
SSRP1NT	USP24	USP24	1|1|0	2	0.67	3	1|0|0	0	0	0	0	0	-1.29	2	0.49
SSRP1NT	SEC24B	SEC24B	1|0|1	2	0.67	3	0|0|0	0	0	0	0	0	-0.49	6.67	0.49
SSRP1NT	DDX51	DDX51	1|1|0	2	0.67	3	0|0|0	0	0	0	0	0	-0.49	6.67	0.49
SSRP1NT	NUP62	NUP62	1|1|0	2	0.67	3	0|0|0	0	0	0	0	0	-0.49	6.67	0.49
SSRP1NT	RANBP3	RANBP3	0|1|1	2	0.67	3	0|0|0	0	0	0	0	0	-0.49	6.67	0.49
SSRP1NT	ZW10	ZW10	1|1|0	2	0.67	3	2|0|0	0	0	0	0	0	-2.66	1	0.49
SSRP1NT	TOR1AIP1	TOR1AIP1	1|0|1	2	0.67	3	1|0|0	0	0	0	0	0	-1.29	2	0.49
SSRP1NT	DOCK7	DOCK7	1|1|0	2	0.67	3	1|0|0	0	0	0	0	0	-1.29	2	0.49
SSRP1NT	XRCC4	XRCC4	1|1|0	2	0.67	3	0|0|0	0	0	0	0	0	-0.49	6.67	0.49
SSRP1NT	THUMPD1	THUMPD1	1|0|1	2	0.67	3	0|0|0	0	0	0	0	0	-0.49	6.67	0.49
SSRP1NT	CHORDC1	CHORDC1	0|1|1	2	0.67	3	1|0|0	0	0	0	0	0	-1.29	2	0.49
SSRP1NT	CHTOP	CHTOP	1|0|1	2	0.67	3	0|0|0	0	0	0	0	0	-0.49	6.67	0.49
SSRP1NT	KDELR1	KDELR1	0|1|1	2	0.67	3	0|0|0	0	0	0	0	0	-0.49	6.67	0.49
SSRP1NT	SMC1A	SMC1A	1|0|1	2	0.67	3	0|0|0	0	0	0	0	0	-0.49	6.67	0.49
SSRP1NT	GBAS	GBAS	1|0|1	2	0.67	3	3|0|0	0	0	0	0	0	-3.08	0.67	0.49
SSRP1NT	UROD	UROD	1|0|1	2	0.67	3	5|0|0	0	0	0	0	0	-6.03	0.4	0.49
SSRP1NT	INPPL1	INPPL1	1|1|0	2	0.67	3	0|0|0	0	0	0	0	0	-0.49	6.67	0.49
SSRP1NT	CBS	CBS	0|1|1	2	0.67	3	5|0|0	0	0	0	0	0	-6.03	0.4	0.49
SSRP1NT	POLE	POLE	0|1|1	2	0.67	3	0|0|0	0	0	0	0	0	-0.49	6.67	0.49
SSRP1NT	TUBGCP2	TUBGCP2	1|1|0	2	0.67	3	2|0|0	0	0	0	0	0	-2.66	1	0.49
SSRP1NT	CNOT3	CNOT3	1|0|1	2	0.67	3	1|0|0	0	0	0	0	0	-1.29	2	0.49
SSRP1NT	HUWE1	HUWE1	0|2|0	2	0.67	3	10|0|0	0	0	0	0	0	-12.55	0.2	0.49
SSRP1NT	LPL	LPL	0|1|1	2	0.67	3	0|0|0	0	0	0	0	0	-0.49	6.67	0.49
SSRP1NT	ZNF280D	ZNF280D	0|1|1	2	0.67	3	0|0|0	0	0	0	0	0	-0.49	6.67	0.49
SSRP1NT	OSBP	OSBP	0|1|1	2	0.67	3	3|0|0	0	0	0	0	0	-3.08	0.67	0.49
SSRP1NT	DAP3	DAP3	1|1|0	2	0.67	3	7|0|0	0	0	0	0	0	-8.44	0.29	0.49
SSRP1NT	RFC3	RFC3	1|0|1	2	0.67	3	2|0|0	0	0	0	0	0	-2.66	1	0.49
SSRP1NT	GNPDA1	GNPDA1	1|1|0	2	0.67	3	17|0|0	0	0	0	0	0	-22.56	0.12	0.49
SSRP1NT	UBE2N	UBE2N	0|1|1	2	0.67	3	5|1|2	0	0	0	0	0	-10.57	0.25	0.49
SSRP1NT	ILVBL	ILVBL	1|1|0	2	0.67	3	2|0|0	0	0	0	0	0	-2.66	1	0.49
SSRP1NT	GCFC2	GCFC2	1|0|1	2	0.67	3	0|0|0	0	0	0	0	0	-0.49	6.67	0.49
SSRP1NT	STAT1	STAT1	1|1|0	2	0.67	3	8|0|0	0	0	0	0	0	-9.94	0.25	0.49
SSRP1NT	MARK2	MARK2	0|1|1	2	0.67	3	1|0|1	0	0	0	0	0	-2.53	1	0.49
SSRP1NT	ALDOC	ALDOC	1|1|0	2	0.67	3	4|0|0	0	0	0	0	0	-4.55	0.5	0.49
SSRP1NT	ZNF711	ZNF711	1|0|1	2	0.67	3	0|0|0	0	0	0	0	0	-0.49	6.67	0.49
SSRP1NT	SCO1	SCO1	1|0|1	2	0.67	3	1|0|0	0	0	0	0	0	-1.29	2	0.49
SSRP1NT	HK2	HK2	1|0|1	2	0.67	3	3|0|0	0	0	0	0	0	-3.08	0.67	0.49
SSRP1NT	DENND5B	DENND5B	1|0|1	2	0.67	3	0|0|0	0	0	0	0	0	-0.49	6.67	0.49
SSRP1NT	SNX6	SNX6	1|1|0	2	0.67	3	1|0|0	0	0	0	0	0	-1.29	2	0.49
SSRP1NT	GLUD1	GLUD1	0|1|1	2	0.67	3	28|0|0	0	0	0	0	0	-38.46	0.07	0.49
SSRP1NT	SNF8	SNF8	0|1|1	2	0.67	3	2|0|0	0	0	0	0	0	-2.66	1	0.49
SSRP1NT	SERPINH1	SERPINH1	0|1|1	2	0.67	3	12|0|0	0	0	0	0	0	-15.25	0.17	0.49
SSRP1NT	OPA1	OPA1	0|1|0	1	0.33	3	1|0|0	0	0	0	0	0	-1.29	1	0.49
SSRP1NT	WHSC1	WHSC1	0|1|0	1	0.33	3	0|0|0	0	0	0	0	0	-0.49	3.33	0.49
SSRP1NT	GTSE1	GTSE1	0|0|1	1	0.33	3	0|0|0	0	0	0	0	0	-0.49	3.33	0.49
SSRP1NT	KIAA1279	KIAA1279	0|1|0	1	0.33	3	10|0|0	0	0	0	0	0	-12.55	0.1	0.49
SSRP1NT	GTF3C1	GTF3C1	1|0|0	1	0.33	3	0|0|0	0	0	0	0	0	-0.49	3.33	0.49
SSRP1NT	TTK	TTK	1|0|0	1	0.33	3	0|0|0	0	0	0	0	0	-0.49	3.33	0.49
SSRP1NT	LSS	LSS	0|1|0	1	0.33	3	0|0|0	0	0	0	0	0	-0.49	3.33	0.49
SSRP1NT	NUP133	NUP133	0|1|0	1	0.33	3	5|0|0	0	0	0	0	0	-6.03	0.2	0.49
SSRP1NT	KIF4A	KIF4A	1|0|0	1	0.33	3	0|0|0	0	0	0	0	0	-0.49	3.33	0.49
SSRP1NT	PCK2	PCK2	1|0|0	1	0.33	3	2|0|0	0	0	0	0	0	-2.66	0.5	0.49
SSRP1NT	ZFP82	ZFP82	1|0|0	1	0.33	3	0|0|0	0	0	0	0	0	-0.49	3.33	0.49
SSRP1NT	BOP1	BOP1	0|0|1	1	0.33	3	0|0|0	0	0	0	0	0	-0.49	3.33	0.49
SSRP1NT	CALML5	CALML5	0|1|0	1	0.33	3	0|6|1	0	0	0	0	0	-8.65	0.14	0.49
SSRP1NT	PRKAR2A	PRKAR2A	0|1|0	1	0.33	3	0|0|0	0	0	0	0	0	-0.49	3.33	0.49
SSRP1NT	QTRTD1	QTRTD1	0|1|0	1	0.33	3	1|0|0	0	0	0	0	0	-1.29	1	0.49
SSRP1NT	EDC4	EDC4	0|1|0	1	0.33	3	4|0|0	0	0	0	0	0	-4.55	0.25	0.49
SSRP1NT	SMARCA2	SMARCA2	0|1|0	1	0.33	3	1|0|0	0	0	0	0	0	-1.29	1	0.49
SSRP1NT	CROCC	CROCC	0|0|1	1	0.33	3	3|1|0	0	0	0	0	0	-4.88	0.25	0.49
SSRP1NT	NLE1	NLE1	1|0|0	1	0.33	3	4|0|0	0	0	0	0	0	-4.55	0.25	0.49
SSRP1NT	AP2A1	AP2A1	0|0|1	1	0.33	3	2|0|0	0	0	0	0	0	-2.66	0.5	0.49
SSRP1NT	WDR62	WDR62	0|1|0	1	0.33	3	0|0|0	0	0	0	0	0	-0.49	3.33	0.49
SSRP1NT	CUL3	CUL3	0|1|0	1	0.33	3	6|0|0	0	0	0	0	0	-6.92	0.17	0.49
SSRP1NT	PRMT7	PRMT7	0|0|1	1	0.33	3	0|0|0	0	0	0	0	0	-0.49	3.33	0.49
SSRP1NT	C1ORF131	C1ORF131	0|1|0	1	0.33	3	0|0|0	0	0	0	0	0	-0.49	3.33	0.49
SSRP1NT	ARHGAP1	ARHGAP1	1|0|0	1	0.33	3	1|0|0	0	0	0	0	0	-1.29	1	0.49
SSRP1NT	XDH	XDH	0|0|1	1	0.33	3	0|0|0	0	0	0	0	0	-0.49	3.33	0.49
SSRP1NT	UMPS	UMPS	0|1|0	1	0.33	3	4|0|0	0	0	0	0	0	-4.55	0.25	0.49
SSRP1NT	PTPN9	PTPN9	1|0|0	1	0.33	3	0|0|0	0	0	0	0	0	-0.49	3.33	0.49
SSRP1NT	SORD	SORD	1|0|0	1	0.33	3	7|0|0	0	0	0	0	0	-8.44	0.14	0.49
SSRP1NT	HN1	HN1	1|0|0	1	0.33	3	0|0|0	0	0	0	0	0	-0.49	3.33	0.49
SSRP1NT	PCYOX1	PCYOX1	0|0|1	1	0.33	3	9|0|0	0	0	0	0	0	-11.03	0.11	0.49
SSRP1NT	SMARCB1	SMARCB1	0|1|0	1	0.33	3	1|0|0	0	0	0	0	0	-1.29	1	0.49
SSRP1NT	EPCAM	EPCAM	0|1|0	1	0.33	3	0|0|0	0	0	0	0	0	-0.49	3.33	0.49
SSRP1NT	TERF2	TERF2	1|0|0	1	0.33	3	1|0|0	0	0	0	0	0	-1.29	1	0.49
SSRP1NT	ARPC1B	ARPC1B	1|0|0	1	0.33	3	1|0|0	0	0	0	0	0	-1.29	1	0.49
SSRP1NT	TBRG4	TBRG4	0|1|0	1	0.33	3	11|0|0	0	0	0	0	0	-14.06	0.09	0.49
SSRP1NT	CHD2	CHD2	0|0|1	1	0.33	3	1|0|0	0	0	0	0	0	-1.29	1	0.49
SSRP1NT	DYNC1LI2	DYNC1LI2	1|0|0	1	0.33	3	1|0|0	0	0	0	0	0	-1.29	1	0.49
SSRP1NT	ITPR3	ITPR3	0|1|0	1	0.33	3	2|0|0	0	0	0	0	0	-2.66	0.5	0.49
SSRP1NT	MPG	MPG	1|0|0	1	0.33	3	0|0|0	0	0	0	0	0	-0.49	3.33	0.49
SSRP1NT	ASCC3	ASCC3	0|1|0	1	0.33	3	1|0|0	0	0	0	0	0	-1.29	1	0.49
SSRP1NT	MAPK13	MAPK13	1|0|0	1	0.33	3	0|0|0	0	0	0	0	0	-0.49	3.33	0.49
SSRP1NT	ZNF629	ZNF629	0|0|1	1	0.33	3	0|0|0	0	0	0	0	0	-0.49	3.33	0.49
SSRP1NT	NBN	NBN	1|0|0	1	0.33	3	0|0|0	0	0	0	0	0	-0.49	3.33	0.49
SSRP1NT	ARMT1	ARMT1	1|0|0	1	0.33	3	2|0|0	0	0	0	0	0	-2.66	0.5	0.49
SSRP1NT	PIAS1	PIAS1	1|0|0	1	0.33	3	0|0|0	0	0	0	0	0	-0.49	3.33	0.49
SSRP1NT	TEX30	TEX30	1|0|0	1	0.33	3	0|0|0	0	0	0	0	0	-0.49	3.33	0.49
SSRP1NT	TMEM165	TMEM165	1|0|0	1	0.33	3	1|0|0	0	0	0	0	0	-1.29	1	0.49
SSRP1NT	SUMO1	SUMO1	0|1|0	1	0.33	3	0|0|0	0	0	0	0	0	-0.49	3.33	0.49
SSRP1NT	OSBPL9	OSBPL9	1|0|0	1	0.33	3	2|0|0	0	0	0	0	0	-2.66	0.5	0.49
SSRP1NT	EIF2A	EIF2A	1|0|0	1	0.33	3	3|0|0	0	0	0	0	0	-3.08	0.33	0.49
SSRP1NT	CELF1	CELF1	0|1|0	1	0.33	3	0|0|0	0	0	0	0	0	-0.49	3.33	0.49
SSRP1NT	POLR1A	POLR1A	1|0|0	1	0.33	3	1|0|0	0	0	0	0	0	-1.29	1	0.49
SSRP1NT	ERMP1	ERMP1	0|1|0	1	0.33	3	0|0|0	0	0	0	0	0	-0.49	3.33	0.49
SSRP1NT	BSN	BSN	0|1|0	1	0.33	3	0|0|0	0	0	0	0	0	-0.49	3.33	0.49
SSRP1NT	UBFD1	UBFD1	1|0|0	1	0.33	3	0|0|0	0	0	0	0	0	-0.49	3.33	0.49
SSRP1NT	PLCG1	PLCG1	0|0|1	1	0.33	3	1|0|0	0	0	0	0	0	-1.29	1	0.49
SSRP1NT	CBLL1	CBLL1	1|0|0	1	0.33	3	0|0|0	0	0	0	0	0	-0.49	3.33	0.49
SSRP1NT	CDK12	CDK12	0|1|0	1	0.33	3	0|0|0	0	0	0	0	0	-0.49	3.33	0.49
SSRP1NT	CDK16	CDK16	1|0|0	1	0.33	3	0|0|0	0	0	0	0	0	-0.49	3.33	0.49
SSRP1NT	MCTS1	MCTS1	1|0|0	1	0.33	3	6|0|0	0	0	0	0	0	-6.92	0.17	0.49
SSRP1NT	CPVL	CPVL	0|1|0	1	0.33	3	5|0|0	0	0	0	0	0	-6.03	0.2	0.49
SSRP1NT	NCLN	NCLN	1|0|0	1	0.33	3	7|0|0	0	0	0	0	0	-8.44	0.14	0.49
SSRP1NT	UBLCP1	UBLCP1	0|1|0	1	0.33	3	2|0|0	0	0	0	0	0	-2.66	0.5	0.49
SSRP1NT	DYRK1A	DYRK1A	0|0|1	1	0.33	3	0|0|0	0	0	0	0	0	-0.49	3.33	0.49
SSRP1NT	TPR	TPR	0|1|0	1	0.33	3	0|0|0	0	0	0	0	0	-0.49	3.33	0.49
SSRP1NT	GTF2E2	GTF2E2	0|0|1	1	0.33	3	0|0|0	0	0	0	0	0	-0.49	3.33	0.49
SSRP1NT	BRIP1	BRIP1	0|1|0	1	0.33	3	0|0|0	0	0	0	0	0	-0.49	3.33	0.49
SSRP1NT	RCL1	RCL1	0|0|1	1	0.33	3	0|0|0	0	0	0	0	0	-0.49	3.33	0.49
SSRP1NT	RAB29	RAB29	0|0|1	1	0.33	3	0|0|0	0	0	0	0	0	-0.49	3.33	0.49
SSRP1NT	E2F8	E2F8	1|0|0	1	0.33	3	0|0|0	0	0	0	0	0	-0.49	3.33	0.49
SSRP1NT	TYMS	TYMS	1|0|0	1	0.33	3	7|0|0	0	0	0	0	0	-8.44	0.14	0.49
SSRP1NT	CDKN2AIP	CDKN2AIP	1|0|0	1	0.33	3	0|0|0	0	0	0	0	0	-0.49	3.33	0.49
SSRP1NT	NUP214	NUP214	1|0|0	1	0.33	3	0|0|0	0	0	0	0	0	-0.49	3.33	0.49
SSRP1NT	KIAA1551	KIAA1551	0|1|0	1	0.33	3	1|0|0	0	0	0	0	0	-1.29	1	0.49
SSRP1NT	TOMM34	TOMM34	1|0|0	1	0.33	3	0|0|0	0	0	0	0	0	-0.49	3.33	0.49
SSRP1NT	VPS45	VPS45	0|1|0	1	0.33	3	1|0|0	0	0	0	0	0	-1.29	1	0.49
SSRP1NT	TARDBP	TARDBP	1|0|0	1	0.33	3	3|0|0	0	0	0	0	0	-3.08	0.33	0.49
SSRP1NT	MROH8	MROH8	1|0|0	1	0.33	3	0|0|1	0	0	0	0	0	-1.29	1	0.49
SSRP1NT	CPT2	CPT2	1|0|0	1	0.33	3	5|0|0	0	0	0	0	0	-6.03	0.2	0.49
SSRP1NT	PITRM1	PITRM1	0|0|1	1	0.33	3	25|0|0	0	0	0	0	0	-34.08	0.04	0.49
SSRP1NT	ARID4B	ARID4B	0|0|1	1	0.33	3	0|0|0	0	0	0	0	0	-0.49	3.33	0.49
SSRP1NT	MAPK3	MAPK3	1|0|0	1	0.33	3	3|0|0	0	0	0	0	0	-3.08	0.33	0.49
SSRP1NT	MAPK9	MAPK9	1|0|0	1	0.33	3	1|0|0	0	0	0	0	0	-1.29	1	0.49
SSRP1NT	METTL1	METTL1	1|0|0	1	0.33	3	0|0|0	0	0	0	0	0	-0.49	3.33	0.49
SSRP1NT	EPB41L2	EPB41L2	0|1|0	1	0.33	3	3|0|0	0	0	0	0	0	-3.08	0.33	0.49
SSRP1NT	UFL1	UFL1	0|1|0	1	0.33	3	2|0|0	0	0	0	0	0	-2.66	0.5	0.49
SSRP1NT	DGCR14	DGCR14	0|1|0	1	0.33	3	0|0|0	0	0	0	0	0	-0.49	3.33	0.49
SSRP1NT	CRKL	CRKL	1|0|0	1	0.33	3	0|0|0	0	0	0	0	0	-0.49	3.33	0.49
SSRP1NT	LEMD3	LEMD3	1|0|0	1	0.33	3	0|0|0	0	0	0	0	0	-0.49	3.33	0.49
SSRP1NT	CDC42BPA	CDC42BPA	1|0|0	1	0.33	3	1|0|2	0	0	0	0	0	-3.52	0.33	0.49
SSRP1NT	CHCHD2	CHCHD2	1|0|0	1	0.33	3	0|0|0	0	0	0	0	0	-0.49	3.33	0.49
SSRP1NT	FLOT1	FLOT1	1|0|0	1	0.33	3	2|0|0	0	0	0	0	0	-2.66	0.5	0.49
SSRP1NT	SCAF4	SCAF4	1|0|0	1	0.33	3	0|0|0	0	0	0	0	0	-0.49	3.33	0.49
SSRP1NT	RBM6	RBM6	0|1|0	1	0.33	3	0|0|0	0	0	0	0	0	-0.49	3.33	0.49
SSRP1NT	RBM4	RBM4	1|0|0	1	0.33	3	0|0|0	0	0	0	0	0	-0.49	3.33	0.49
SSRP1NT	ARHGEF2	ARHGEF2	0|1|0	1	0.33	3	1|0|0	0	0	0	0	0	-1.29	1	0.49
SSRP1NT	RAB5B	RAB5B	0|0|1	1	0.33	3	2|0|0	0	0	0	0	0	-2.66	0.5	0.49
SSRP1NT	POM121C	POM121C	1|0|0	1	0.33	3	0|0|0	0	0	0	0	0	-0.49	3.33	0.49
SSRP1NT	COX6C	COX6C	0|1|0	1	0.33	3	2|0|1	0	0	0	0	0	-3.52	0.33	0.49
SSRP1NT	MCMBP	MCMBP	0|0|1	1	0.33	3	4|0|0	0	0	0	0	0	-4.55	0.25	0.49
SSRP1NT	AURKB	AURKB	1|0|0	1	0.33	3	0|0|0	0	0	0	0	0	-0.49	3.33	0.49
SSRP1NT	ACADVL	ACADVL	1|0|0	1	0.33	3	2|0|0	0	0	0	0	0	-2.66	0.5	0.49
SSRP1NT	JUN	JUN	0|0|1	1	0.33	3	0|0|0	0	0	0	0	0	-0.49	3.33	0.49
SSRP1NT	RPP30	RPP30	0|0|1	1	0.33	3	0|0|0	0	0	0	0	0	-0.49	3.33	0.49
SSRP1NT	ZNF536	ZNF536	1|0|0	1	0.33	3	0|0|0	0	0	0	0	0	-0.49	3.33	0.49
SSRP1NT	SLFN11	SLFN11	0|1|0	1	0.33	3	0|0|0	0	0	0	0	0	-0.49	3.33	0.49
SSRP1NT	NT5DC1	NT5DC1	1|0|0	1	0.33	3	3|0|0	0	0	0	0	0	-3.08	0.33	0.49
SSRP1NT	DIP2B	DIP2B	1|0|0	1	0.33	3	1|0|0	0	0	0	0	0	-1.29	1	0.49
SSRP1NT	UBN2	UBN2	1|0|0	1	0.33	3	1|0|0	0	0	0	0	0	-1.29	1	0.49
SSRP1NT	TP53BP1	TP53BP1	0|1|0	1	0.33	3	2|0|0	0	0	0	0	0	-2.66	0.5	0.49
SSRP1NT	SETD1A	SETD1A	1|0|0	1	0.33	3	1|0|0	0	0	0	0	0	-1.29	1	0.49
SSRP1NT	ERO1LB	ERO1LB	0|1|0	1	0.33	3	0|0|0	0	0	0	0	0	-0.49	3.33	0.49
SSRP1NT	FLII	FLII	0|1|0	1	0.33	3	0|0|0	0	0	0	0	0	-0.49	3.33	0.49
SSRP1NT	CAPN1	CAPN1	0|1|0	1	0.33	3	5|0|0	0	0	0	0	0	-6.03	0.2	0.49
SSRP1NT	COG1	COG1	0|1|0	1	0.33	3	0|0|0	0	0	0	0	0	-0.49	3.33	0.49
SSRP1NT	ELP3	ELP3	1|0|0	1	0.33	3	0|0|0	0	0	0	0	0	-0.49	3.33	0.49
SSRP1NT	ASXL2	ASXL2	1|0|0	1	0.33	3	0|0|0	0	0	0	0	0	-0.49	3.33	0.49
SSRP1NT	CMAS	CMAS	1|0|0	1	0.33	3	2|0|0	0	0	0	0	0	-2.66	0.5	0.49
SSRP1NT	XRN1	XRN1	0|1|0	1	0.33	3	0|0|0	0	0	0	0	0	-0.49	3.33	0.49
SSRP1NT	KIF3A	KIF3A	1|0|0	1	0.33	3	0|0|0	0	0	0	0	0	-0.49	3.33	0.49
SSRP1NT	RBM20	RBM20	0|0|1	1	0.33	3	0|0|0	0	0	0	0	0	-0.49	3.33	0.49
SSRP1NT	CLPP	CLPP	0|0|1	1	0.33	3	4|0|0	0	0	0	0	0	-4.55	0.25	0.49
SSRP1NT	CLPB	CLPB	0|1|0	1	0.33	3	0|0|0	0	0	0	0	0	-0.49	3.33	0.49
SSRP1NT	DPY19L1	DPY19L1	0|1|0	1	0.33	3	1|0|0	0	0	0	0	0	-1.29	1	0.49
SSRP1NT	FKBP8	FKBP8	0|0|1	1	0.33	3	7|0|0	0	0	0	0	0	-8.44	0.14	0.49
SSRP1NT	MCCC2	MCCC2	1|0|0	1	0.33	3	9|0|0	0	0	0	0	0	-11.03	0.11	0.49
SSRP1NT	FLNC	FLNC	0|1|0	1	0.33	3	1|0|0	0	0	0	0	0	-1.29	1	0.49
SSRP1NT	SMS	SMS	1|0|0	1	0.33	3	2|0|0	0	0	0	0	0	-2.66	0.5	0.49
SSRP1NT	RBM14	RBM14	1|0|0	1	0.33	3	6|0|0	0	0	0	0	0	-6.92	0.17	0.49
SSRP1NT	BROX	BROX	1|0|0	1	0.33	3	2|0|0	0	0	0	0	0	-2.66	0.5	0.49
SSRP1NT	MOB1B	MOB1B	0|1|0	1	0.33	3	4|0|0	0	0	0	0	0	-4.55	0.25	0.49
SSRP1NT	ATP1B1	ATP1B1	0|0|1	1	0.33	3	1|0|0	0	0	0	0	0	-1.29	1	0.49
SSRP1NT	ARID1A	ARID1A	1|0|0	1	0.33	3	0|0|0	0	0	0	0	0	-0.49	3.33	0.49
SSRP1NT	SNX1	SNX1	0|1|0	1	0.33	3	3|0|0	0	0	0	0	0	-3.08	0.33	0.49
SSRP1NT	SNX5	SNX5	1|0|0	1	0.33	3	3|0|0	0	0	0	0	0	-3.08	0.33	0.49
SSRP1NT	BTF3L4	BTF3L4	0|0|1	1	0.33	3	0|0|0	0	0	0	0	0	-0.49	3.33	0.49
SSRP1NT	DIEXF	DIEXF	0|1|0	1	0.33	3	0|0|0	0	0	0	0	0	-0.49	3.33	0.49
SSRP1NT	SRCAP	SRCAP	0|0|1	1	0.33	3	0|0|0	0	0	0	0	0	-0.49	3.33	0.49
SSRP1NT	ERCC4	ERCC4	1|0|0	1	0.33	3	0|0|1	0	0	0	0	0	-1.29	1	0.49
SSRP1NT	SRSF5	SRSF5	0|0|1	1	0.33	3	0|0|0	0	0	0	0	0	-0.49	3.33	0.49
SSRP1NT	TOMM40	TOMM40	1|0|0	1	0.33	3	10|0|2	0	0	0	0	0	-15.52	0.08	0.49
SSRP1NT	GNL1	GNL1	0|0|1	1	0.33	3	0|0|0	0	0	0	0	0	-0.49	3.33	0.49
SSRP1NT	TRRAP	TRRAP	1|0|0	1	0.33	3	0|0|0	0	0	0	0	0	-0.49	3.33	0.49
SSRP1NT	RPAP3	RPAP3	1|0|0	1	0.33	3	1|0|0	0	0	0	0	0	-1.29	1	0.49
SSRP1NT	TFDP1	TFDP1	1|0|0	1	0.33	3	0|0|0	0	0	0	0	0	-0.49	3.33	0.49
SSRP1NT	APOA1BP	APOA1BP	0|1|0	1	0.33	3	2|0|0	0	0	0	0	0	-2.66	0.5	0.49
SSRP1NT	GABPA	GABPA	1|0|0	1	0.33	3	0|0|0	0	0	0	0	0	-0.49	3.33	0.49
SSRP1NT	STIM1	STIM1	0|0|1	1	0.33	3	0|0|0	0	0	0	0	0	-0.49	3.33	0.49
SSRP1NT	USP9X	USP9X	1|0|0	1	0.33	3	19|0|0	0	0	0	0	0	-25.37	0.05	0.49
SSRP1NT	NOC4L	NOC4L	0|1|0	1	0.33	3	1|0|0	0	0	0	0	0	-1.29	1	0.49
SSRP1NT	PKN2	PKN2	1|0|0	1	0.33	3	3|0|0	0	0	0	0	0	-3.08	0.33	0.49
SSRP1NT	ATP2B1	ATP2B1	0|0|1	1	0.33	3	1|0|0	0	0	0	0	0	-1.29	1	0.49
SSRP1NT	CSNK2A2	CSNK2A2	1|0|0	1	0.33	3	7|0|0	0	0	0	0	0	-8.44	0.14	0.49
SSRP1NT	MACF1	MACF1	1|0|0	1	0.33	3	2|0|0	0	0	0	0	0	-2.66	0.5	0.49
SSRP1NT	CTNNBL1	CTNNBL1	0|0|1	1	0.33	3	6|0|0	0	0	0	0	0	-6.92	0.17	0.49
SSRP1NT	IDE	IDE	0|0|1	1	0.33	3	6|0|0	0	0	0	0	0	-6.92	0.17	0.49
SSRP1NT	CYB5R1	CYB5R1	1|0|0	1	0.33	3	0|0|0	0	0	0	0	0	-0.49	3.33	0.49
SSRP1NT	WIZ	WIZ	1|0|0	1	0.33	3	0|0|0	0	0	0	0	0	-0.49	3.33	0.49
SSRP1NT	AAR2	AAR2	0|1|0	1	0.33	3	2|0|0	0	0	0	0	0	-2.66	0.5	0.49
SSRP1NT	SEC31A	SEC31A	0|0|1	1	0.33	3	2|0|0	0	0	0	0	0	-2.66	0.5	0.49
SSRP1NT	CLASP2	CLASP2	0|1|0	1	0.33	3	1|0|0	0	0	0	0	0	-1.29	1	0.49

## Sheet: SAINT_NT_Analysis_SSRP1 vs GFP
Bait	Prey	PreyGene	Spec	SpecSum	AvgSpec	NumReplicates	ctrlCounts	AvgP	MaxP	TopoAvgP	TopoMaxP	SaintScore	logOddsScore	FoldChange	BFDR	boosted_by		HEK293FT Control selection
SSRP1NT	HIST1H4A	HIST1H4A	85|60|58	203	67.67	3	103|114|102|74	0.00	0.00	0.00	0.00	0.00	-274.83	0.69	0.96			SSRP1		Fold Change (SSRP1/GFP) ≥ 1.5
SSRP1NT	AGL	AGL	14|0|0	14	4.67	3	13|15|24|23	0.00	0.00	0.00	0.00	0.00	-86.02	0.25	0.96			MKI67
SSRP1NT	NCBP1	NCBP1	22|3|0	25	8.33	3	16|23|23|32	0.00	0.00	0.00	0.00	0.00	-107.22	0.35	0.96			PARP1
SSRP1NT	HSPA4	HSPA4	16|1|2	19	6.33	3	16|24|32|28	0.00	0.00	0.00	0.00	0.00	-109.29	0.25	0.96			TCOF1
SSRP1NT	NELFB	NELFB	9|0|1	10	3.33	3	10|11|19|17	0.00	0.00	0.00	0.00	0.00	-65.98	0.23	0.96			SUPT16H
SSRP1NT	HSPA8	HSPA8	34|17|15	66	22.00	3	42|45|45|47	0.00	0.00	0.00	0.00	0.00	-152.43	0.49	0.96			NAT10
SSRP1NT	NELFE	NELFE	13|1|1	15	5.00	3	8|14|20|17	0.00	0.00	0.00	0.00	0.00	-64.01	0.34	0.96			NONO
SSRP1NT	PDCD10	PDCD10	11|5|4	20	6.67	3	4|5|4|6	0.00	0.00	0.00	0.00	0.00	-15.13	1.40	0.82			KNOP1
SSRP1NT	PDCD11	PDCD11	85|9|11	105	35.00	3	73|74|68|55	0.00	0.00	0.00	0.00	0.00	-267.16	0.52	0.96			NCL
SSRP1NT	ASS1	ASS1	11|3|5	19	6.33	3	12|12|15|23	0.00	0.00	0.00	0.00	0.00	-60.81	0.41	0.96			DDX21
SSRP1NT	CAMK1	CAMK1	0|1|0	1	0.33	3	0|0|1|5	0.00	0.00	0.00	0.00	0.00	-9.49	0.22	0.96			SMCHD1
SSRP1NT	CAMK4	CAMK4	1|0|0	1	0.33	3	1|2|3|4	0.00	0.00	0.00	0.00	0.00	-14.07	0.13	0.96			SF3B1
SSRP1NT	ZC3H13	ZC3H13	3|0|1	4	1.33	3	2|0|1|0	0.02	0.06	0.02	0.06	0.02	-6.96	1.78	0.73			RBM27
SSRP1NT	SPTLC2	SPTLC2	1|0|0	1	0.33	3	3|6|5|3	0.00	0.00	0.00	0.00	0.00	-21.65	0.08	0.96			HCFC1
SSRP1NT	ZC3H14	ZC3H14	16|0|2	18	6.00	3	29|49|51|56	0.00	0.00	0.00	0.00	0.00	-208.99	0.13	0.96			MYBBP1A
SSRP1NT	ABCD3	ABCD3	10|1|0	11	3.67	3	9|11|13|4	0.00	0.00	0.00	0.00	0.00	-43.62	0.40	0.93			TOP2A
SSRP1NT	DHX9	DHX9	141|92|83	316	105.33	3	165|163|171|153	0.00	0.00	0.00	0.00	0.00	-480.84	0.65	0.96			DVL2
SSRP1NT	OSGEP	OSGEP	4|3|2	9	3.00	3	1|4|7|6	0.00	0.00	0.00	0.00	0.00	-17.53	0.67	0.96			NOL8
SSRP1NT	TCOF1	TCOF1	146|130|135	411	137.00	3	35|2|3|4	0.94	0.96	0.94	0.96	0.94	2.58	12.45	0.00			FTSJ3
SSRP1NT	NUP93	NUP93	25|5|4	34	11.33	3	24|28|30|33	0.00	0.00	0.00	0.00	0.00	-115.05	0.39	0.96			AHCTF1
SSRP1NT	RPL17 RPL17-C18ORF32	RPL17 RPL17-C18ORF32	31|13|15	59	19.67	3	28|34|40|34	0.00	0.00	0.00	0.00	0.00	-112.82	0.58	0.96			NOP2
SSRP1NT	OPA1	OPA1	1|0|1	2	0.67	3	1|1|7|6	0.00	0.00	0.00	0.00	0.00	-19.19	0.18	0.96			THRAP3
SSRP1NT	PIK3C3	PIK3C3	4|1|1	6	2.00	3	2|9|7|5	0.00	0.00	0.00	0.00	0.00	-25.01	0.35	0.96			NPM1
SSRP1NT	PTRH2	PTRH2	11|2|2	15	5.00	3	7|12|17|14	0.00	0.00	0.00	0.00	0.00	-51.00	0.40	0.96			COIL
SSRP1NT	HNRNPDL	HNRNPDL	0|0|1	1	0.33	3	3|3|3|5	0.00	0.00	0.00	0.00	0.00	-18.39	0.10	0.96			BCLAF1
SSRP1NT	WHSC1	WHSC1	11|0|1	12	4.00	3	0|5|4|10	0.00	0.00	0.00	0.00	0.00	-23.43	0.84	0.83			U2SURP
SSRP1NT	TRAPPC3	TRAPPC3	7|1|2	10	3.33	3	2|3|2|3	0.01	0.04	0.01	0.04	0.01	-11.75	1.33	0.75			NOP56
SSRP1NT	MAZ	MAZ	28|2|4	34	11.33	3	20|17|20|15	0.00	0.00	0.00	0.00	0.00	-74.89	0.63	0.93			SART1
SSRP1NT	ACLY	ACLY	97|50|53	200	66.67	3	121|116|105|109	0.00	0.00	0.00	0.00	0.00	-349.78	0.59	0.96			TP53
SSRP1NT	ATP2A2	ATP2A2	58|19|15	92	30.67	3	60|69|64|66	0.00	0.00	0.00	0.00	0.00	-236.74	0.47	0.96			ADNP
SSRP1NT	ALDH3A2	ALDH3A2	16|5|2	23	7.67	3	15|17|17|10	0.00	0.00	0.00	0.00	0.00	-60.77	0.52	0.94			RPL7A
SSRP1NT	NOP2	NOP2	67|40|42	149	49.67	3	50|45|46|38	0.00	0.00	0.00	0.00	0.00	-104.06	1.11	0.95			DVL3
SSRP1NT	EEF1E1 EEF1E1-BLOC1S5	EEF1E1 EEF1E1-BLOC1S5	11|7|6	24	8.00	3	5|10|8|9	0.00	0.00	0.00	0.00	0.00	-23.78	1.00	0.91			RSL1D1
SSRP1NT	KIAA1279	KIAA1279	20|0|1	21	7.00	3	9|15|18|18	0.00	0.00	0.00	0.00	0.00	-69.39	0.47	0.94			NOL6
SSRP1NT	MGST3	MGST3	8|0|1	9	3.00	3	6|8|8|11	0.00	0.00	0.00	0.00	0.00	-39.31	0.36	0.96			TPX2
SSRP1NT	GTF3C1	GTF3C1	33|1|0	34	11.33	3	25|20|29|14	0.00	0.00	0.00	0.00	0.00	-100.47	0.52	0.94			GPATCH4
SSRP1NT	PPP3CA PPP3CB	PPP3CA PPP3CB	2|1|0	3	1.00	3	1|1|3|9	0.00	0.00	0.00	0.00	0.00	-17.87	0.29	0.96			GPKOW
SSRP1NT	EDC4	EDC4	30|0|1	31	10.33	3	119|143|157|150	0.00	0.00	0.00	0.00	0.00	-640.66	0.07	0.96			WDR75
SSRP1NT	DENND4C	DENND4C	2|0|0	2	0.67	3	11|20|15|24	0.00	0.00	0.00	0.00	0.00	-80.37	0.04	0.96			WAPAL
SSRP1NT	XPO1	XPO1	66|31|34	131	43.67	3	65|71|67|70	0.00	0.00	0.00	0.00	0.00	-211.60	0.64	0.96			FANCI
SSRP1NT	ZNF451	ZNF451	2|2|2	6	2.00	3	17|18|24|28	0.00	0.00	0.00	0.00	0.00	-91.30	0.09	0.96			SERBP1
SSRP1NT	XPO5	XPO5	44|11|9	64	21.33	3	50|61|75|71	0.00	0.00	0.00	0.00	0.00	-252.73	0.33	0.96			RTF1
SSRP1NT	XPO7	XPO7	35|3|2	40	13.33	3	36|43|37|43	0.00	0.00	0.00	0.00	0.00	-170.79	0.34	0.96			EBNA1BP2
SSRP1NT	ERCC5 BIVM-ERCC5 ERCC5-201	ERCC5 BIVM-ERCC5 ERCC5-201	37|4|7	48	16.00	3	28|38|35|48	0.00	0.00	0.00	0.00	0.00	-151.94	0.43	0.96			NSUN2
SSRP1NT	TTK	TTK	10|1|0	11	3.67	3	20|29|23|29	0.00	0.00	0.00	0.00	0.00	-115.25	0.15	0.96			TOP1
SSRP1NT	GMDS	GMDS	8|0|0	8	2.67	3	10|7|10|8	0.00	0.00	0.00	0.00	0.00	-41.54	0.30	0.96			NIFK
SSRP1NT	TIPRL	TIPRL	15|4|3	22	7.33	3	15|20|24|23	0.00	0.00	0.00	0.00	0.00	-82.49	0.36	0.96			ESF1
SSRP1NT	LSS	LSS	4|0|1	5	1.67	3	0|1|9|10	0.00	0.00	0.00	0.00	0.00	-24.17	0.33	0.96			NSFL1C
SSRP1NT	XPOT	XPOT	15|3|3	21	7.00	3	8|20|15|33	0.00	0.00	0.00	0.00	0.00	-75.22	0.37	0.96			GNL2
SSRP1NT	NME1-NME2 NME2 NME2P1	NME1	7|10|7	24	8.00	3	9|9|11|15	0.00	0.00	0.00	0.00	0.00	-33.36	0.73	0.96			RBBP6
SSRP1NT	GART	GART	80|29|35	144	48.00	3	82|82|80|89	0.00	0.00	0.00	0.00	0.00	-277.74	0.58	0.96			MRE11A
SSRP1NT	ANAPC5	ANAPC5	0|0|1	1	0.33	3	5|8|7|12	0.00	0.00	0.00	0.00	0.00	-38.25	0.04	0.96			AGTPBP1
SSRP1NT	GARS	GARS	26|7|5	38	12.67	3	29|35|35|40	0.00	0.00	0.00	0.00	0.00	-137.85	0.36	0.96			KRI1
SSRP1NT	RPS6KA1	RPS6KA1	9|0|0	9	3.00	3	11|11|17|10	0.00	0.00	0.00	0.00	0.00	-57.11	0.24	0.96			ZC3H11A
SSRP1NT	RPS6KA3	RPS6KA3	22|2|2	26	8.67	3	24|25|30|27	0.00	0.00	0.00	0.00	0.00	-112.18	0.33	0.96			NASP
SSRP1NT	A8K968	EPB41L3	25|2|3	30	10.00	3	75|82|84|92	0.00	0.00	0.00	0.00	0.00	-364.69	0.12	0.96			GTPBP4
SSRP1NT	ATAD5	ATAD5	16|4|1	21	7.00	3	3|9|11|11	0.00	0.00	0.00	0.00	0.00	-36.74	0.82	0.89			L3MBTL3
SSRP1NT	HLCS	HLCS	4|3|0	7	2.33	3	3|5|9|12	0.00	0.00	0.00	0.00	0.00	-34.59	0.32	0.96			CDC73
SSRP1NT	PSMD11	PSMD11	47|16|14	77	25.67	3	38|40|37|39	0.00	0.00	0.00	0.00	0.00	-128.98	0.67	0.96			DKC1
SSRP1NT	IBTK	IBTK	1|0|2	3	1.00	3	33|32|24|33	0.00	0.00	0.00	0.00	0.00	-138.78	0.03	0.96			DDX42
SSRP1NT	TOP1	TOP1	75|23|21	119	39.67	3	42|48|50|31	0.00	0.00	0.00	0.00	0.00	-130.39	0.93	0.95			DNTTIP2
SSRP1NT	PSMD12	PSMD12	31|4|4	39	13.00	3	40|44|43|35	0.00	0.00	0.00	0.00	0.00	-166.39	0.32	0.96			RFC1
SSRP1NT	GIT1	GIT1	3|1|1	5	1.67	3	24|31|35|33	0.00	0.00	0.00	0.00	0.00	-135.07	0.05	0.96			RIF1
SSRP1NT	UTP20	UTP20	5|2|0	7	2.33	3	21|24|26|17	0.00	0.00	0.00	0.00	0.00	-100.69	0.11	0.96			MDC1
SSRP1NT	SERBP1	SERBP1	37|27|23	87	29.00	3	62|68|65|54	0.00	0.00	0.00	0.00	0.00	-205.41	0.47	0.96			CHAMP1
SSRP1NT	MINPP1	MINPP1	6|0|0	6	2.00	3	3|8|6|6	0.00	0.00	0.00	0.00	0.00	-28.26	0.35	0.91			TOP2B
SSRP1NT	FAM134C	FAM134C	2|0|1	3	1.00	3	1|3|4|3	0.00	0.00	0.00	0.00	0.00	-15.16	0.36	0.96			CD2BP2
SSRP1NT	GANAB	GANAB	72|33|29	134	44.67	3	76|82|76|77	0.00	0.00	0.00	0.00	0.00	-254.99	0.57	0.96			CHD8
SSRP1NT	SESN2	SESN2	4|0|1	5	1.67	3	4|4|2|3	0.00	0.00	0.00	0.00	0.00	-17.28	0.51	0.88			U2AF2
SSRP1NT	VAPB	VAPB	12|0|2	14	4.67	3	10|15|17|19	0.00	0.00	0.00	0.00	0.00	-70.50	0.31	0.96			RSF1
SSRP1NT	SMAD2	SMAD2	6|1|1	8	2.67	3	4|7|6|7	0.00	0.00	0.00	0.00	0.00	-26.13	0.44	0.96			SF3B2
SSRP1NT	SHROOM3	SHROOM3	0|1|1	2	0.67	3	2|3|3|8	0.00	0.00	0.00	0.00	0.00	-20.32	0.17	0.96			PHF3
SSRP1NT	SHROOM1	SHROOM1	2|0|0	2	0.67	3	0|0|2|0	0.02	0.05	0.02	0.05	0.02	-6.16	1.33	0.74			NACA
SSRP1NT	TELO2	TELO2	13|2|0	15	5.00	3	12|17|12|21	0.00	0.00	0.00	0.00	0.00	-71.63	0.32	0.96			IK
SSRP1NT	CTH	CTH	1|0|0	1	0.33	3	0|1|1|3	0.00	0.00	0.00	0.00	0.00	-8.77	0.27	0.96			NVL
SSRP1NT	EXOSC10	EXOSC10	57|9|9	75	25.00	3	41|43|58|41	0.00	0.00	0.00	0.00	0.00	-172.84	0.55	0.96			WDR70
SSRP1NT	C16ORF62	C16ORF62	2|0|1	3	1.00	3	1|6|5|11	0.00	0.00	0.00	0.00	0.00	-27.89	0.17	0.96			PCNP
SSRP1NT	PLRG1	PLRG1	23|1|1	25	8.33	3	20|26|26|24	0.00	0.00	0.00	0.00	0.00	-105.06	0.35	0.96			BMS1
SSRP1NT	ARF5	ARF5	9|4|4	17	5.67	3	10|9|13|10	0.00	0.00	0.00	0.00	0.00	-37.45	0.54	0.96			DDX55
SSRP1NT	ARF4	ARF4	9|4|3	16	5.33	3	9|13|8|5	0.00	0.00	0.00	0.00	0.00	-32.59	0.61	0.93			RBM25
SSRP1NT	AP3D1	AP3D1	51|8|7	66	22.00	3	53|54|54|50	0.00	0.00	0.00	0.00	0.00	-209.55	0.42	0.96			TXNL1
SSRP1NT	COX4I1	COX4I1	23|7|7	37	12.33	3	25|23|25|21	0.00	0.00	0.00	0.00	0.00	-83.97	0.52	0.96			NUP50
SSRP1NT	NOL9	NOL9	16|0|3	19	6.33	3	20|19|20|17	0.00	0.00	0.00	0.00	0.00	-87.26	0.33	0.96			DVL1
SSRP1NT	NOL8	NOL8	107|52|46	205	68.33	3	17|28|29|35	0.33	1.00	0.33	1.00	0.33	-35.87	2.51	0.53			CTTN
SSRP1NT	SAR1A	SAR1A	9|6|6	21	7.00	3	7|7|7|11	0.00	0.00	0.00	0.00	0.00	-23.78	0.88	0.92			RPL17
SSRP1NT	NOL6	NOL6	52|29|25	106	35.33	3	52|53|48|54	0.00	0.00	0.00	0.00	0.00	-158.12	0.68	0.96			THOC2
SSRP1NT	NFRKB	NFRKB	37|5|1	43	14.33	3	2|13|15|14	0.04	0.12	0.04	0.12	0.04	-47.23	1.30	0.71			RBM34
SSRP1NT	NIPSNAP1	NIPSNAP1	7|0|1	8	2.67	3	6|7|8|7	0.00	0.00	0.00	0.00	0.00	-33.75	0.38	0.96			SNW1
SSRP1NT	CADPS2	CADPS2	2|0|3	5	1.67	3	0|0|0|3	0.03	0.07	0.03	0.07	0.03	-7.20	2.22	0.72			UTP14A
SSRP1NT	CCDC110	CCDC110	1|0|0	1	0.33	3	0|0|1|1	0.00	0.00	0.00	0.00	0.00	-6.06	0.67	0.96			SYNCRIP
SSRP1NT	LEO1	LEO1	13|9|9	31	10.33	3	0|3|3|8	0.05	0.12	0.05	0.12	0.05	-4.63	2.95	0.70			YEATS2
SSRP1NT	MTCL1	MTCL1	1|0|3	4	1.33	3	0|0|2|3	0.00	0.01	0.00	0.01	0.00	-8.63	1.07	0.78			GTF2F2
SSRP1NT	CLPTM1	CLPTM1	2|0|0	2	0.67	3	4|5|9|5	0.00	0.00	0.00	0.00	0.00	-28.26	0.12	0.96			DDX10
SSRP1NT	ATP1A1	ATP1A1	52|13|11	76	25.33	3	41|41|48|49	0.00	0.00	0.00	0.00	0.00	-162.90	0.57	0.96			LIG3
SSRP1NT	CDC42	CDC42	16|5|6	27	9.00	3	14|13|14|15	0.00	0.00	0.00	0.00	0.00	-49.45	0.64	0.94			PSIP1
SSRP1NT	IPO11	IPO11	4|4|2	10	3.33	3	3|11|17|27	0.00	0.00	0.00	0.00	0.00	-58.84	0.23	0.96			MGA
SSRP1NT	ACTR10	ACTR10	2|0|0	2	0.67	3	4|8|9|10	0.00	0.00	0.00	0.00	0.00	-37.10	0.09	0.96			HIRIP3
SSRP1NT	HMGB3	HMGB3	2|2|2	6	2.00	3	2|4|4|2	0.00	0.00	0.00	0.00	0.00	-11.83	0.67	0.96			TAF9
SSRP1NT	HMGB2	HMGB2	6|1|4	11	3.67	3	2|7|13|9	0.00	0.00	0.00	0.00	0.00	-33.31	0.47	0.96			HNRNPF
SSRP1NT	HMGB1	HMGB1	11|2|2	15	5.00	3	6|7|20|10	0.00	0.00	0.00	0.00	0.00	-43.05	0.47	0.93			HNRNPA0
SSRP1NT	RAB2A	RAB2A	18|7|6	31	10.33	3	14|15|13|16	0.00	0.00	0.00	0.00	0.00	-49.22	0.71	0.94			BAZ1B
SSRP1NT	CHAF1A	CHAF1A	28|11|2	41	13.67	3	19|25|29|27	0.00	0.00	0.00	0.00	0.00	-105.57	0.55	0.95			EXOSC10
SSRP1NT	CHAF1B	CHAF1B	11|0|1	12	4.00	3	9|10|11|7	0.00	0.00	0.00	0.00	0.00	-43.75	0.43	0.92			DDX50
SSRP1NT	ZNF780A	ZNF780A	7|1|0	8	2.67	3	0|1|0|1	0.33	0.98	0.33	0.98	0.33	-6.06	5.33	0.59			RPS17
SSRP1NT	FRG1	FRG1	14|2|3	19	6.33	3	4|8|10|9	0.00	0.00	0.00	0.00	0.00	-30.89	0.82	0.89			IWS1
SSRP1NT	KIF4A	KIF4A	15|1|0	16	5.33	3	12|20|20|12	0.00	0.00	0.00	0.00	0.00	-73.81	0.33	0.96			PAF1
SSRP1NT	CDCA2	CDCA2	33|3|1	37	12.33	3	14|30|38|29	0.00	0.00	0.00	0.00	0.00	-121.21	0.44	0.95			RRP12
SSRP1NT	SLIT3	SLIT3	0|1|0	1	0.33	3	1|2|1|1	0.00	0.00	0.00	0.00	0.00	-8.78	0.27	0.96			NOL11
SSRP1NT	FIP1L1	FIP1L1	10|1|1	12	4.00	3	14|18|20|19	0.00	0.00	0.00	0.00	0.00	-77.40	0.23	0.96			NOC3L
SSRP1NT	TIMM50	TIMM50	24|11|13	48	16.00	3	21|20|20|17	0.00	0.00	0.00	0.00	0.00	-58.76	0.82	0.95			PDCD11
SSRP1NT	DHRS7B	DHRS7B	4|0|0	4	1.33	3	5|4|7|3	0.00	0.00	0.00	0.00	0.00	-23.86	0.28	0.96			BUD13
SSRP1NT	RSF1	RSF1	50|18|14	82	27.33	3	13|17|27|34	0.00	0.00	0.00	0.00	0.00	-65.10	1.20	0.92			NOL10
SSRP1NT	RAB21	RAB21	15|4|3	22	7.33	3	14|13|13|11	0.00	0.00	0.00	0.00	0.00	-49.28	0.58	0.93			ATRX
SSRP1NT	SNW1	SNW1	39|18|11	68	22.67	3	42|46|48|45	0.00	0.00	0.00	0.00	0.00	-165.02	0.50	0.96			CBX1
SSRP1NT	THAP4	THAP4	2|1|2	5	1.67	3	1|2|1|1	0.00	0.00	0.00	0.00	0.00	-7.15	1.33	0.80			DIDO1
SSRP1NT	RPS26 RPS26P11	RPS26 RPS26P11	11|7|6	24	8.00	3	10|10|8|7	0.00	0.00	0.00	0.00	0.00	-26.61	0.91	0.92			LYAR
SSRP1NT	PNP	PNP	19|2|4	25	8.33	3	10|15|19|24	0.00	0.00	0.00	0.00	0.00	-70.27	0.49	0.94			RPL24
SSRP1NT	TLN1	TLN1	12|3|1	16	5.33	3	34|50|87|100	0.00	0.00	0.00	0.00	0.00	-299.18	0.08	0.96			DDX27
SSRP1NT	ACTR1A	ACTR1A	10|3|1	14	4.67	3	13|15|11|21	0.00	0.00	0.00	0.00	0.00	-65.26	0.31	0.96			RPS23
SSRP1NT	NAP1L1	NAP1L1	13|4|3	20	6.67	3	21|24|31|31	0.00	0.00	0.00	0.00	0.00	-109.69	0.25	0.96			HNRNPD
SSRP1NT	WDR70	WDR70	49|19|15	83	27.67	3	36|45|46|50	0.00	0.00	0.00	0.00	0.00	-150.35	0.63	0.96			HDLBP
SSRP1NT	WDR75	WDR75	54|27|20	101	33.67	3	28|28|26|26	0.00	0.00	0.00	0.00	0.00	-71.11	1.25	0.93			RPL28
SSRP1NT	RPN1	RPN1	57|26|28	111	37.00	3	52|51|50|49	0.00	0.00	0.00	0.00	0.00	-151.03	0.73	0.96			LIN54
SSRP1NT	RPN2	RPN2	26|20|14	60	20.00	3	26|29|39|37	0.00	0.00	0.00	0.00	0.00	-105.46	0.61	0.96			LEO1
SSRP1NT	AHCTF1	AHCTF1	95|48|39	182	60.67	3	106|125|124|112	0.00	0.00	0.00	0.00	0.00	-392.18	0.52	0.96			TOX4
SSRP1NT	PRPF8	PRPF8	181|33|36	250	83.33	3	192|183|161|146	0.00	0.00	0.00	0.00	0.00	-636.56	0.49	0.96			SNRPD3
SSRP1NT	PRPF3	PRPF3	37|4|0	41	13.67	3	8|10|19|9	0.09	0.26	0.09	0.26	0.09	-53.49	1.19	0.67			LRIF1
SSRP1NT	FAU	FAU	4|2|2	8	2.67	3	0|3|4|3	0.00	0.00	0.00	0.00	0.00	-10.12	1.07	0.85			GNL3
SSRP1NT	PRPF4	PRPF4	24|2|1	27	9.00	3	16|14|19|15	0.00	0.00	0.00	0.00	0.00	-69.67	0.56	0.93			PINX1
SSRP1NT	PRPF6	PRPF6	46|4|1	51	17.00	3	48|44|55|38	0.00	0.00	0.00	0.00	0.00	-204.26	0.37	0.96			RBM17
SSRP1NT	RAB1B RAB1C	RAB1B RAB1C	17|10|10	37	12.33	3	14|15|23|20	0.00	0.00	0.00	0.00	0.00	-54.84	0.69	0.96			RPS15
SSRP1NT	PCF11	PCF11	3|0|0	3	1.00	3	12|20|22|27	0.00	0.00	0.00	0.00	0.00	-92.64	0.05	0.96			NOP14
SSRP1NT	ZMPSTE24	ZMPSTE24	18|6|5	29	9.67	3	16|16|17|22	0.00	0.00	0.00	0.00	0.00	-65.04	0.54	0.95			RNF219
SSRP1NT	TBL3	TBL3	35|5|5	45	15.00	3	41|40|36|38	0.00	0.00	0.00	0.00	0.00	-155.26	0.39	0.96			RPS25
SSRP1NT	ZFP82	ZFP82	14|1|0	15	5.00	3	8|14|10|12	0.00	0.00	0.00	0.00	0.00	-51.53	0.45	0.93			CHERP
SSRP1NT	THOC2	THOC2	52|15|12	79	26.33	3	27|61|42|38	0.00	0.00	0.00	0.00	0.00	-147.90	0.63	0.96			TCERG1
SSRP1NT	C1ORF123	C1ORF123	6|1|1	8	2.67	3	6|9|8|9	0.00	0.00	0.00	0.00	0.00	-34.70	0.33	0.96			CFDP1
SSRP1NT	RFX5	RFX5	7|1|0	8	2.67	3	2|12|13|19	0.00	0.00	0.00	0.00	0.00	-53.17	0.23	0.96			MED1
SSRP1NT	PAK4	PAK4	27|2|0	29	9.67	3	28|30|27|25	0.00	0.00	0.00	0.00	0.00	-125.33	0.35	0.96			ILKAP
SSRP1NT	APC	APC	0|1|0	1	0.33	3	3|6|9|22	0.00	0.00	0.00	0.00	0.00	-46.21	0.03	0.96			MFAP1
SSRP1NT	ABCE1	ABCE1	57|12|10	79	26.33	3	52|52|53|41	0.00	0.00	0.00	0.00	0.00	-186.04	0.53	0.96			CDC5L
SSRP1NT	UQCRC2	UQCRC2	22|4|1	27	9.00	3	15|15|11|13	0.00	0.00	0.00	0.00	0.00	-58.69	0.67	0.92			PSPC1
SSRP1NT	XPNPEP1	XPNPEP1	10|2|0	12	4.00	3	8|10|13|19	0.00	0.00	0.00	0.00	0.00	-58.04	0.32	0.96			SALL2
SSRP1NT	TMEM43	TMEM43	19|4|3	26	8.67	3	18|22|15|15	0.00	0.00	0.00	0.00	0.00	-69.55	0.50	0.95			SAFB
SSRP1NT	GTSE1	GTSE1	6|0|0	6	2.00	3	3|7|8|9	0.00	0.00	0.00	0.00	0.00	-32.75	0.30	0.96			MTA1
SSRP1NT	FANCD2	FANCD2	10|0|0	10	3.33	3	4|8|6|10	0.00	0.00	0.00	0.00	0.00	-33.75	0.48	0.91			PPM1G
SSRP1NT	NSDHL	NSDHL	14|2|1	17	5.67	3	6|15|17|17	0.00	0.00	0.00	0.00	0.00	-59.56	0.41	0.94			RPF2
SSRP1NT	COPS2	COPS2	25|4|4	33	11.00	3	5|5|16|28	0.00	0.00	0.00	0.00	0.00	-48.86	0.81	0.92			RBM28
SSRP1NT	COPS3	COPS3	16|5|7	28	9.33	3	26|28|29|30	0.00	0.00	0.00	0.00	0.00	-109.74	0.33	0.96			POLD3
SSRP1NT	KHDRBS1	KHDRBS1	19|10|11	40	13.33	3	20|24|25|21	0.00	0.00	0.00	0.00	0.00	-72.77	0.59	0.96			RPL35
SSRP1NT	NUP85	NUP85	10|1|1	12	4.00	3	9|19|18|21	0.00	0.00	0.00	0.00	0.00	-72.84	0.24	0.96			DNAJB1
SSRP1NT	COPS4	COPS4	0|0|1	1	0.33	3	0|1|0|2	0.00	0.00	0.00	0.00	0.00	-6.96	0.44	0.96			NUP153
SSRP1NT	COPS5	COPS5	6|1|1	8	2.67	3	11|11|19|21	0.00	0.00	0.00	0.00	0.00	-67.30	0.17	0.96			MMTAG2
SSRP1NT	YTHDF3	YTHDF3	4|0|0	4	1.33	3	4|3|1|5	0.00	0.00	0.00	0.00	0.00	-17.28	0.41	0.88			WDHD1
SSRP1NT	YTHDF2	YTHDF2	20|3|1	24	8.00	3	21|21|24|26	0.00	0.00	0.00	0.00	0.00	-100.62	0.35	0.96			CTR9
SSRP1NT	MED1	MED1	38|13|3	54	18.00	3	22|44|47|47	0.00	0.00	0.00	0.00	0.00	-167.36	0.45	0.96			HMGN2
SSRP1NT	SUB1	SUB1	16|9|7	32	10.67	3	9|12|10|9	0.00	0.00	0.00	0.00	0.00	-29.56	1.07	0.91			PSMD4
SSRP1NT	CBX3	CBX3	5|4|3	12	4.00	3	7|9|11|9	0.00	0.00	0.00	0.00	0.00	-33.60	0.44	0.96			RPL36
SSRP1NT	TKT	TKT	84|53|47	184	61.33	3	101|98|106|99	0.00	0.00	0.00	0.00	0.00	-308.85	0.61	0.96			GTF2F1
SSRP1NT	PRKG1	PRKG1	1|0|1	2	0.67	3	0|1|2|4	0.00	0.00	0.00	0.00	0.00	-10.86	0.38	0.96			EDF1
SSRP1NT	PPP1R9A	PPP1R9A	0|0|1	1	0.33	3	0|0|1|2	0.00	0.00	0.00	0.00	0.00	-6.96	0.44	0.96			CACTIN
SSRP1NT	FDFT1	FDFT1	9|3|0	12	4.00	3	13|17|15|11	0.00	0.00	0.00	0.00	0.00	-64.91	0.29	0.96			PPP1R10
SSRP1NT	FAM135A	FAM135A	0|0|1	1	0.33	3	2|2|2|6	0.00	0.00	0.00	0.00	0.00	-16.12	0.11	0.96			KIF23
SSRP1NT	DPYSL5	DPYSL5	1|0|2	3	1.00	3	1|4|2|1	0.00	0.00	0.00	0.00	0.00	-11.85	0.50	0.96			GATAD2B
SSRP1NT	DPYSL2	DPYSL2	2|1|0	3	1.00	3	18|18|28|32	0.00	0.00	0.00	0.00	0.00	-109.37	0.04	0.96			HP1BP3
SSRP1NT	DLD	DLD	9|2|1	12	4.00	3	5|7|7|8	0.00	0.00	0.00	0.00	0.00	-29.36	0.59	0.91			CWC27
SSRP1NT	BOP1	BOP1	3|0|0	3	1.00	3	1|3|6|8	0.00	0.00	0.00	0.00	0.00	-22.52	0.22	0.96			SNRPD2
SSRP1NT	TK1	TK1	2|0|0	2	0.67	3	0|2|11|7	0.00	0.00	0.00	0.00	0.00	-24.22	0.13	0.96			GTF3C5
SSRP1NT	ARGLU1	ARGLU1	6|2|2	10	3.33	3	3|5|2|1	0.00	0.01	0.00	0.01	0.00	-11.05	1.21	0.82			NUDC
SSRP1NT	LARS	LARS	109|39|42	190	63.33	3	98|106|124|121	0.00	0.00	0.00	0.00	0.00	-373.43	0.56	0.96			EMSY
SSRP1NT	ABTB2	ABTB2	2|3|3	8	2.67	3	4|2|1|3	0.00	0.00	0.00	0.00	0.00	-10.11	1.07	0.86			HDGFRP2
SSRP1NT	PPP5C	PPP5C	21|5|5	31	10.33	3	19|22|23|20	0.00	0.00	0.00	0.00	0.00	-78.73	0.49	0.96			SMARCAD1
SSRP1NT	CALML5	CALML5	1|0|1	2	0.67	3	0|0|0|0	0.00	0.00	0.00	0.00	0.00	-4.62	6.67	0.96			ERCC5
SSRP1NT	PFN1	PFN1	3|3|1	7	2.33	3	2|3|4|2	0.00	0.00	0.00	0.00	0.00	-12.74	0.85	0.87			RPL31
SSRP1NT	DDRGK1	DDRGK1	14|1|1	16	5.33	3	10|15|18|20	0.00	0.00	0.00	0.00	0.00	-68.59	0.34	0.96			PPIL4
SSRP1NT	KDM3B	KDM3B	11|7|3	21	7.00	3	36|56|64|91	0.00	0.00	0.00	0.00	0.00	-263.31	0.11	0.96			TCEB2
SSRP1NT	TP53BP1	TP53BP1	4|0|1	5	1.67	3	27|32|26|43	0.00	0.00	0.00	0.00	0.00	-145.29	0.05	0.96			ZNF384
SSRP1NT	ATP5A1	ATP5A1	29|24|21	74	24.67	3	34|28|33|27	0.00	0.00	0.00	0.00	0.00	-82.60	0.81	0.96			MPHOSPH10
SSRP1NT	SSB	SSB	23|14|11	48	16.00	3	31|34|52|55	0.00	0.00	0.00	0.00	0.00	-154.96	0.37	0.96			SRRM1
SSRP1NT	MDN1	MDN1	15|0|0	15	5.00	3	26|24|32|44	0.00	0.00	0.00	0.00	0.00	-142.90	0.16	0.96			YBX1
SSRP1NT	EPHX1	EPHX1	24|3|3	30	10.00	3	21|22|22|17	0.00	0.00	0.00	0.00	0.00	-82.49	0.49	0.95			SEC61B
SSRP1NT	NOC2L	NOC2L	25|12|14	51	17.00	3	23|23|29|13	0.00	0.00	0.00	0.00	0.00	-66.36	0.77	0.95			PIN4
SSRP1NT	RPLP0	RPLP0	21|16|18	55	18.33	3	23|22|26|20	0.00	0.00	0.00	0.00	0.00	-62.04	0.81	0.96			C19ORF43
SSRP1NT	TEX10	TEX10	24|2|0	26	8.67	3	22|27|24|27	0.00	0.00	0.00	0.00	0.00	-114.12	0.35	0.96			KDM3B
SSRP1NT	EIF2B1	EIF2B1	26|4|6	36	12.00	3	27|25|26|25	0.00	0.00	0.00	0.00	0.00	-102.05	0.47	0.95			BBX
SSRP1NT	PRKAR2A	PRKAR2A	3|0|1	4	1.33	3	44|52|49|55	0.00	0.00	0.00	0.00	0.00	-226.28	0.03	0.96			PALLD
SSRP1NT	CFAP20	CFAP20	5|2|1	8	2.67	3	6|6|5|4	0.00	0.00	0.00	0.00	0.00	-22.98	0.51	0.96			GGH
SSRP1NT	SNRPA1	SNRPA1	4|3|4	11	3.67	3	9|13|20|18	0.00	0.00	0.00	0.00	0.00	-58.68	0.24	0.96			TRIM25
SSRP1NT	PRPF40A	PRPF40A	7|1|1	9	3.00	3	9|16|22|20	0.00	0.00	0.00	0.00	0.00	-72.77	0.18	0.96			RPL29
SSRP1NT	ETF1	ETF1	14|2|0	16	5.33	3	9|8|9|11	0.00	0.00	0.00	0.00	0.00	-43.75	0.58	0.91			CHMP4B
SSRP1NT	FAM21A	FAM21A	11|2|0	13	4.33	3	91|107|120|147	0.00	0.00	0.00	0.00	0.00	-523.30	0.04	0.96			ZNF207
SSRP1NT	UTP18	UTP18	11|2|2	15	5.00	3	5|8|10|13	0.00	0.00	0.00	0.00	0.00	-36.10	0.56	0.92			CXORF56
SSRP1NT	CLIC4	CLIC4	7|2|2	11	3.67	3	8|14|19|23	0.00	0.00	0.00	0.00	0.00	-65.80	0.23	0.96			STMN1
SSRP1NT	RBMX RBMXL1	RBMX RBMXL1	19|4|2	25	8.33	3	18|15|17|13	0.00	0.00	0.00	0.00	0.00	-65.11	0.53	0.94			SLU7
SSRP1NT	CLIC1	CLIC1	7|2|2	11	3.67	3	1|4|6|5	0.00	0.00	0.00	0.00	0.00	-15.65	0.92	0.86			AATF
SSRP1NT	YKT6	YKT6	13|4|3	20	6.67	3	17|18|18|14	0.00	0.00	0.00	0.00	0.00	-66.33	0.40	0.96			C17ORF85
SSRP1NT	BBX	BBX	18|3|3	24	8.00	3	11|11|12|19	0.00	0.00	0.00	0.00	0.00	-51.43	0.60	0.93			CSTF3
SSRP1NT	RPS4X	RPS4X	50|22|24	96	32.00	3	43|48|44|31	0.00	0.00	0.00	0.00	0.00	-123.47	0.77	0.96			TAF15
SSRP1NT	TJP2	TJP2	32|1|2	35	11.67	3	69|90|87|112	0.00	0.00	0.00	0.00	0.00	-397.33	0.13	0.96			CBX5
SSRP1NT	ATXN2L	ATXN2L	22|1|2	25	8.33	3	72|87|87|88	0.00	0.00	0.00	0.00	0.00	-370.95	0.10	0.96			KMT2A
SSRP1NT	RAB12	RAB12	1|0|0	1	0.33	3	0|1|0|0	0.00	0.00	0.00	0.00	0.00	-5.16	1.33	0.96			SNRPA1
SSRP1NT	BUD13	BUD13	29|11|7	47	15.67	3	4|7|2|6	0.34	1.00	0.34	1.00	0.34	-10.86	3.30	0.44			NAP1L1
SSRP1NT	CSNK2A1 CSNK2A3	CSNK2A1 CSNK2A3	38|11|10	59	19.67	3	31|37|41|41	0.00	0.00	0.00	0.00	0.00	-134.94	0.52	0.96			NHP2
SSRP1NT	TCP1	TCP1	61|19|18	98	32.67	3	60|61|64|51	0.00	0.00	0.00	0.00	0.00	-204.31	0.55	0.96			NUCKS1
SSRP1NT	FANCI	FANCI	73|23|24	120	40.00	3	72|78|70|70	0.00	0.00	0.00	0.00	0.00	-247.98	0.55	0.96			UBAP2L
SSRP1NT	XAB2	XAB2	30|0|1	31	10.33	3	34|36|27|30	0.00	0.00	0.00	0.00	0.00	-144.39	0.33	0.96			PRCC
SSRP1NT	MAD2L1	MAD2L1	7|0|0	7	2.33	3	3|2|1|3	0.03	0.08	0.03	0.08	0.03	-12.97	1.04	0.72			CNN3
SSRP1NT	GTF3C5	GTF3C5	33|6|4	43	14.33	3	38|39|37|38	0.00	0.00	0.00	0.00	0.00	-155.42	0.38	0.96			CENPC
SSRP1NT	TCEB3	TCEB3	55|22|20	97	32.33	3	7|16|15|18	0.33	1.00	0.33	1.00	0.33	-24.73	2.31	0.56			SAP30BP
SSRP1NT	PRDX6	PRDX6	35|22|24	81	27.00	3	47|46|43|52	0.00	0.00	0.00	0.00	0.00	-145.47	0.57	0.96			MTA2
SSRP1NT	GTF3C4	GTF3C4	17|0|0	17	5.67	3	16|19|29|21	0.00	0.00	0.00	0.00	0.00	-97.25	0.27	0.96			FLNA
SSRP1NT	PRDX3	PRDX3	5|0|2	7	2.33	3	0|1|5|6	0.00	0.00	0.00	0.00	0.00	-15.73	0.78	0.85			RPL6
SSRP1NT	PRDX1	PRDX1	19|6|8	33	11.00	3	19|21|25|24	0.00	0.00	0.00	0.00	0.00	-81.32	0.49	0.96			NOP58
SSRP1NT	AP3S1	AP3S1	10|2|2	14	4.67	3	6|7|7|7	0.00	0.00	0.00	0.00	0.00	-26.74	0.69	0.90			RRP1B
SSRP1NT	RABL6	RABL6	1|1|0	2	0.67	3	5|9|10|16	0.00	0.00	0.00	0.00	0.00	-46.82	0.07	0.96			RPS14
SSRP1NT	MYBL2	MYBL2	10|0|0	10	3.33	3	7|12|40|27	0.00	0.00	0.00	0.00	0.00	-97.41	0.16	0.96			SLC25A1
SSRP1NT	SMARCA5	SMARCA5	81|11|9	101	33.67	3	80|75|72|49	0.00	0.00	0.00	0.00	0.00	-273.25	0.49	0.96			RPL19
SSRP1NT	RDH14	RDH14	2|0|1	3	1.00	3	2|3|6|4	0.00	0.00	0.00	0.00	0.00	-19.49	0.27	0.96			RPL23A
SSRP1NT	RRS1	RRS1	9|4|3	16	5.33	3	3|7|12|9	0.00	0.00	0.00	0.00	0.00	-28.35	0.69	0.92			RPS7
SSRP1NT	CARS	CARS	22|0|0	22	7.33	3	29|31|36|36	0.00	0.00	0.00	0.00	0.00	-149.98	0.22	0.96			ADSS
SSRP1NT	CCT6A	CCT6A	20|12|11	43	14.33	3	44|45|56|54	0.00	0.00	0.00	0.00	0.00	-184.19	0.29	0.96			SUB1
SSRP1NT	CDC5L	CDC5L	24|8|8	40	13.33	3	39|53|58|50	0.00	0.00	0.00	0.00	0.00	-194.31	0.27	0.96			BYSL
SSRP1NT	VCL	VCL	20|11|9	40	13.33	3	17|22|29|32	0.00	0.00	0.00	0.00	0.00	-85.05	0.53	0.96			ACIN1
SSRP1NT	CROCC	CROCC	5|1|0	6	2.00	3	1|0|0|0	0.32	0.95	0.32	0.95	0.32	-5.16	8.00	0.60			CHAF1A
SSRP1NT	VCP	VCP	31|3|3	37	12.33	3	29|30|39|40	0.00	0.00	0.00	0.00	0.00	-143.67	0.36	0.96			RAB9A
SSRP1NT	OLA1	OLA1	13|2|2	17	5.67	3	12|13|21|17	0.00	0.00	0.00	0.00	0.00	-65.17	0.36	0.96			PIAS2
SSRP1NT	AP2A1	AP2A1	8|0|0	8	2.67	3	15|16|12|13	0.00	0.00	0.00	0.00	0.00	-64.91	0.19	0.96			SPEN
SSRP1NT	AP2A2	AP2A2	31|2|1	34	11.33	3	22|28|31|33	0.00	0.00	0.00	0.00	0.00	-125.06	0.40	0.95
SSRP1NT	PAPOLA	PAPOLA	14|2|1	17	5.67	3	9|13|17|21	0.00	0.00	0.00	0.00	0.00	-65.08	0.38	0.96
SSRP1NT	MYH7B	MYH7B	1|1|0	2	0.67	3	0|1|0|2	0.00	0.00	0.00	0.00	0.00	-6.96	0.89	0.96
SSRP1NT	SLC16A1	SLC16A1	10|6|8	24	8.00	3	11|14|11|10	0.00	0.00	0.00	0.00	0.00	-37.22	0.70	0.96
SSRP1NT	NSUN2	NSUN2	44|22|24	90	30.00	3	41|45|57|51	0.00	0.00	0.00	0.00	0.00	-151.62	0.62	0.96
SSRP1NT	NSUN4	NSUN4	0|1|0	1	0.33	3	1|0|3|2	0.00	0.00	0.00	0.00	0.00	-9.89	0.22	0.96
SSRP1NT	ARHGAP35	ARHGAP35	0|1|1	2	0.67	3	7|11|12|10	0.00	0.00	0.00	0.00	0.00	-47.08	0.07	0.96
SSRP1NT	TARS	TARS	88|54|43	185	61.67	3	97|95|88|84	0.00	0.00	0.00	0.00	0.00	-277.23	0.68	0.96
SSRP1NT	TIMM44	TIMM44	30|4|6	40	13.33	3	19|23|28|22	0.00	0.00	0.00	0.00	0.00	-90.17	0.58	0.95
SSRP1NT	TUFM	TUFM	19|6|6	31	10.33	3	24|25|28|19	0.00	0.00	0.00	0.00	0.00	-88.70	0.43	0.96
SSRP1NT	DYNLL1	DYNLL1	11|5|5	21	7.00	3	15|15|17|13	0.00	0.00	0.00	0.00	0.00	-53.57	0.47	0.96
SSRP1NT	LAMP1	LAMP1	4|4|3	11	3.67	3	4|6|6|5	0.00	0.00	0.00	0.00	0.00	-18.62	0.70	0.96
SSRP1NT	CKB	CKB	28|17|19	64	21.33	3	27|27|31|36	0.00	0.00	0.00	0.00	0.00	-89.13	0.71	0.96
SSRP1NT	ZFR	ZFR	32|10|2	44	14.67	3	26|45|53|39	0.00	0.00	0.00	0.00	0.00	-174.77	0.36	0.96
SSRP1NT	POLR3D	POLR3D	18|3|1	22	7.33	3	8|10|13|13	0.00	0.00	0.00	0.00	0.00	-47.73	0.67	0.91
SSRP1NT	POLR3B	POLR3B	5|0|0	5	1.67	3	7|8|12|10	0.00	0.00	0.00	0.00	0.00	-43.75	0.18	0.96
SSRP1NT	DNMT1	DNMT1	60|3|5	68	22.67	3	39|40|50|26	0.00	0.00	0.00	0.00	0.00	-162.05	0.58	0.95
SSRP1NT	ECM29 KIAA0368	ECM29 KIAA0368	44|3|2	49	16.33	3	56|54|59|52	0.00	0.00	0.00	0.00	0.00	-239.72	0.30	0.96
SSRP1NT	CYP51A1	CYP51A1	1|0|0	1	0.33	3	4|9|4|5	0.00	0.00	0.00	0.00	0.00	-27.23	0.06	0.96
SSRP1NT	WDR62	WDR62	2|0|1	3	1.00	3	27|36|32|31	0.00	0.00	0.00	0.00	0.00	-143.26	0.03	0.96
SSRP1NT	GLO1	GLO1	8|1|0	9	3.00	3	12|15|8|19	0.00	0.00	0.00	0.00	0.00	-62.57	0.22	0.96
SSRP1NT	ATP6V0D1	ATP6V0D1	2|1|1	4	1.33	3	2|2|1|3	0.00	0.00	0.00	0.00	0.00	-9.75	0.67	0.96
SSRP1NT	CUL1	CUL1	33|1|1	35	11.67	3	39|36|41|44	0.00	0.00	0.00	0.00	0.00	-176.30	0.29	0.96
SSRP1NT	CUL2	CUL2	33|3|1	37	12.33	3	21|29|27|23	0.00	0.00	0.00	0.00	0.00	-109.50	0.49	0.95
SSRP1NT	CUL3	CUL3	24|0|1	25	8.33	3	32|37|40|33	0.00	0.00	0.00	0.00	0.00	-161.20	0.23	0.96
SSRP1NT	TRIM28	TRIM28	69|47|44	160	53.33	3	65|72|79|74	0.00	0.00	0.00	0.00	0.00	-201.83	0.74	0.96
SSRP1NT	TRIM24	TRIM24	1|0|1	2	0.67	3	1|1|1|2	0.00	0.00	0.00	0.00	0.00	-8.78	0.53	0.96
SSRP1NT	TRIM25	TRIM25	34|5|4	43	14.33	3	51|51|46|41	0.00	0.00	0.00	0.00	0.00	-196.07	0.30	0.96
SSRP1NT	SLC25A1	SLC25A1	21|11|13	45	15.00	3	23|22|24|21	0.00	0.00	0.00	0.00	0.00	-70.63	0.67	0.96
SSRP1NT	PRMT1	PRMT1	41|11|7	59	19.67	3	38|40|42|43	0.00	0.00	0.00	0.00	0.00	-157.48	0.48	0.96
SSRP1NT	SLC25A6	SLC25A6	52|29|32	113	37.67	3	53|44|45|29	0.00	0.00	0.00	0.00	0.00	-114.64	0.88	0.96
SSRP1NT	SLC25A5	SLC25A5	24|16|14	54	18.00	3	22|23|23|15	0.00	0.00	0.00	0.00	0.00	-57.99	0.87	0.95
SSRP1NT	SLC25A4	SLC25A4	7|0|1	8	2.67	3	10|7|8|4	0.00	0.00	0.00	0.00	0.00	-34.88	0.37	0.96
SSRP1NT	COIL	COIL	79|45|35	159	53.00	3	8|14|18|15	0.67	1.00	0.67	1.00	0.67	-4.38	3.85	0.09
SSRP1NT	MTPAP	MTPAP	10|0|0	10	3.33	3	4|7|8|7	0.00	0.00	0.00	0.00	0.00	-31.57	0.51	0.90
SSRP1NT	BRD2	BRD2	22|4|0	26	8.67	3	6|8|9|5	0.25	0.75	0.25	0.75	0.25	-33.75	1.24	0.62
SSRP1NT	KAT8	KAT8	0|0|1	1	0.33	3	0|0|0|2	0.00	0.00	0.00	0.00	0.00	-6.16	0.67	0.96
SSRP1NT	RBM42	RBM42	4|2|1	7	2.33	3	3|8|10|8	0.00	0.00	0.00	0.00	0.00	-31.49	0.32	0.96
SSRP1NT	RAB11B RAB11A	RAB11B RAB11A	17|13|16	46	15.33	3	17|13|13|14	0.00	0.00	0.00	0.00	0.00	-35.56	1.08	0.94
SSRP1NT	KIF5B	KIF5B	39|14|12	65	21.67	3	45|54|63|48	0.00	0.00	0.00	0.00	0.00	-193.07	0.41	0.96
SSRP1NT	ARCN1	ARCN1	20|7|6	33	11.00	3	36|32|36|26	0.00	0.00	0.00	0.00	0.00	-125.00	0.34	0.96
SSRP1NT	IRS4	IRS4	50|6|13	69	23.00	3	98|96|88|98	0.00	0.00	0.00	0.00	0.00	-399.28	0.24	0.96
SSRP1NT	NKAP	NKAP	5|1|1	7	2.33	3	0|0|0|0	0.33	0.99	0.33	0.99	0.33	-2.11	23.33	0.58
SSRP1NT	LYAR	LYAR	22|11|7	40	13.33	3	1|8|6|8	0.24	0.72	0.24	0.72	0.24	-14.08	2.32	0.63
SSRP1NT	SEH1L	SEH1L	9|3|2	14	4.67	3	13|12|8|12	0.00	0.00	0.00	0.00	0.00	-45.69	0.41	0.96
SSRP1NT	MMGT1	MMGT1	4|2|0	6	2.00	3	3|2|5|3	0.00	0.00	0.00	0.00	0.00	-17.28	0.62	0.88
SSRP1NT	GAPDH	GAPDH	62|59|49	170	56.67	3	68|73|76|57	0.00	0.00	0.00	0.00	0.00	-177.36	0.83	0.96
SSRP1NT	C1ORF131	C1ORF131	11|0|1	12	4.00	3	0|0|0|0	0.33	1.00	0.33	1.00	0.33	-4.62	40.00	0.55
SSRP1NT	RICTOR	RICTOR	1|0|0	1	0.33	3	21|27|23|24	0.00	0.00	0.00	0.00	0.00	-108.53	0.01	0.96
SSRP1NT	ARHGAP1	ARHGAP1	2|1|0	3	1.00	3	9|12|13|21	0.00	0.00	0.00	0.00	0.00	-63.61	0.07	0.96
SSRP1NT	PPM1G	PPM1G	23|9|5	37	12.33	3	18|21|28|27	0.00	0.00	0.00	0.00	0.00	-89.38	0.52	0.96
SSRP1NT	IARS2	IARS2	16|0|0	16	5.33	3	11|16|20|20	0.00	0.00	0.00	0.00	0.00	-77.27	0.32	0.96
SSRP1NT	ABCF2	ABCF2	27|1|1	29	9.67	3	31|25|26|17	0.00	0.00	0.00	0.00	0.00	-108.35	0.39	0.95
SSRP1NT	ABCF1	ABCF1	27|4|3	34	11.33	3	31|38|40|31	0.00	0.00	0.00	0.00	0.00	-145.87	0.32	0.96
SSRP1NT	USP47	USP47	1|1|1	3	1.00	3	7|15|20|22	0.00	0.00	0.00	0.00	0.00	-69.26	0.06	0.96
SSRP1NT	RPL10A	RPL10A	44|24|26	94	31.33	3	42|47|46|39	0.00	0.00	0.00	0.00	0.00	-127.36	0.72	0.96
SSRP1NT	NSMCE1	NSMCE1	3|2|0	5	1.67	3	2|4|4|5	0.00	0.00	0.00	0.00	0.00	-19.49	0.44	0.96
SSRP1NT	CISD2	CISD2	9|2|2	13	4.33	3	12|9|10|6	0.00	0.00	0.00	0.00	0.00	-37.18	0.47	0.96
SSRP1NT	CISD1	CISD1	12|2|3	17	5.67	3	11|10|16|11	0.00	0.00	0.00	0.00	0.00	-48.90	0.47	0.96
SSRP1NT	UMPS	UMPS	1|0|1	2	0.67	3	2|4|5|8	0.00	0.00	0.00	0.00	0.00	-23.84	0.14	0.96
SSRP1NT	HSPA4L	HSPA4L	2|1|0	3	1.00	3	3|8|8|11	0.00	0.00	0.00	0.00	0.00	-35.91	0.13	0.96
SSRP1NT	PTPN9	PTPN9	10|1|0	11	3.67	3	9|11|12|10	0.00	0.00	0.00	0.00	0.00	-49.32	0.35	0.96
SSRP1NT	KPRP	KPRP	2|1|1	4	1.33	3	1|0|0|0	0.04	0.13	0.04	0.13	0.04	-3.55	5.33	0.70
SSRP1NT	PTPN1	PTPN1	16|1|0	17	5.67	3	13|16|17|15	0.00	0.00	0.00	0.00	0.00	-70.50	0.37	0.94
SSRP1NT	BTF3	BTF3	5|0|0	5	1.67	3	6|8|11|14	0.00	0.00	0.00	0.00	0.00	-45.98	0.17	0.96
SSRP1NT	SLC3A2	SLC3A2	11|4|0	15	5.00	3	12|11|18|26	0.00	0.00	0.00	0.00	0.00	-76.81	0.30	0.96
SSRP1NT	ACAD9	ACAD9	11|0|0	11	3.67	3	8|10|17|19	0.00	0.00	0.00	0.00	0.00	-62.44	0.27	0.96
SSRP1NT	RBCK1	RBCK1	4|5|4	13	4.33	3	0|1|2|2	0.08	0.14	0.08	0.14	0.08	-3.03	3.47	0.68
SSRP1NT	RTKN	RTKN	4|1|0	5	1.67	3	4|4|5|6	0.00	0.00	0.00	0.00	0.00	-23.86	0.35	0.96
SSRP1NT	RPS7	RPS7	14|10|10	34	11.33	3	6|10|22|17	0.00	0.00	0.00	0.00	0.00	-38.00	0.82	0.94
SSRP1NT	RPS6	RPS6	33|14|12	59	19.67	3	34|33|36|23	0.00	0.00	0.00	0.00	0.00	-104.98	0.62	0.95
SSRP1NT	RPS5	RPS5	36|20|26	82	27.33	3	41|41|35|35	0.00	0.00	0.00	0.00	0.00	-113.70	0.72	0.96
SSRP1NT	RPS3	RPS3	55|32|34	121	40.33	3	62|49|54|40	0.00	0.00	0.00	0.00	0.00	-141.97	0.79	0.96
SSRP1NT	RPS2	RPS2	46|25|26	97	32.33	3	40|39|38|29	0.00	0.00	0.00	0.00	0.00	-98.30	0.89	0.95
SSRP1NT	VDAC3	VDAC3	25|11|13	49	16.33	3	26|24|24|21	0.00	0.00	0.00	0.00	0.00	-75.64	0.69	0.95
SSRP1NT	VDAC2	VDAC2	14|4|3	21	7.00	3	16|9|9|6	0.00	0.00	0.00	0.00	0.00	-37.55	0.70	0.92
SSRP1NT	VDAC1	VDAC1	13|1|4	18	6.00	3	10|7|9|7	0.00	0.00	0.00	0.00	0.00	-35.80	0.73	0.91
SSRP1NT	RPS9	RPS9	32|22|26	80	26.67	3	32|28|31|22	0.00	0.00	0.00	0.00	0.00	-72.41	0.94	0.95
SSRP1NT	RPS8	RPS8	32|21|19	72	24.00	3	31|29|27|21	0.00	0.00	0.00	0.00	0.00	-72.85	0.89	0.95
SSRP1NT	CTPS2	CTPS2	2|0|0	2	0.67	3	0|0|0|1	0.04	0.13	0.04	0.13	0.04	-5.16	2.67	0.70
SSRP1NT	CTPS1	CTPS1	26|4|6	36	12.00	3	48|47|52|45	0.00	0.00	0.00	0.00	0.00	-199.37	0.25	0.96
SSRP1NT	PSMA7	PSMA7	21|12|10	43	14.33	3	20|20|21|24	0.00	0.00	0.00	0.00	0.00	-67.74	0.67	0.96
SSRP1NT	PSMA4	PSMA4	5|2|2	9	3.00	3	4|3|4|5	0.00	0.00	0.00	0.00	0.00	-15.62	0.75	0.88
SSRP1NT	DSG2	DSG2	2|0|0	2	0.67	3	28|33|34|39	0.00	0.00	0.00	0.00	0.00	-152.23	0.02	0.96
SSRP1NT	ZNF106	ZNF106	28|2|1	31	10.33	3	0|6|6|8	0.32	0.97	0.32	0.97	0.32	-21.57	2.07	0.60
SSRP1NT	NEMF	NEMF	5|0|0	5	1.67	3	4|5|5|5	0.00	0.00	0.00	0.00	0.00	-23.86	0.35	0.90
SSRP1NT	SORD	SORD	6|1|0	7	2.33	3	3|2|7|8	0.00	0.00	0.00	0.00	0.00	-24.74	0.47	0.90
SSRP1NT	SNRPB2	SNRPB2	9|2|0	11	3.67	3	6|5|6|5	0.00	0.00	0.00	0.00	0.00	-27.15	0.67	0.88
SSRP1NT	SF3B3	SF3B3	55|11|12	78	26.00	3	47|54|50|68	0.00	0.00	0.00	0.00	0.00	-205.47	0.47	0.96
SSRP1NT	ATXN10	ATXN10	21|0|2	23	7.67	3	7|12|16|23	0.00	0.00	0.00	0.00	0.00	-66.70	0.53	0.93
SSRP1NT	CFAP36	CFAP36	0|0|2	2	0.67	3	3|7|9|8	0.00	0.00	0.00	0.00	0.00	-32.75	0.10	0.96
SSRP1NT	NUP50	NUP50	25|17|13	55	18.33	3	52|55|60|56	0.00	0.00	0.00	0.00	0.00	-204.07	0.33	0.96
SSRP1NT	RPSA	RPSA	6|7|8	21	7.00	3	10|12|18|18	0.00	0.00	0.00	0.00	0.00	-49.25	0.48	0.96
SSRP1NT	EIF2AK2	EIF2AK2	14|3|2	19	6.33	3	12|13|15|14	0.00	0.00	0.00	0.00	0.00	-55.37	0.47	0.94
SSRP1NT	HN1	HN1	3|1|0	4	1.33	3	7|12|11|16	0.00	0.00	0.00	0.00	0.00	-53.79	0.12	0.96
SSRP1NT	JAGN1	JAGN1	3|0|1	4	1.33	3	2|3|5|1	0.00	0.00	0.00	0.00	0.00	-15.20	0.48	0.87
SSRP1NT	WAPAL	WAPAL	62|26|21	109	36.33	3	61|79|82|99	0.00	0.00	0.00	0.00	0.00	-285.41	0.45	0.96
SSRP1NT	KIAA1211	KIAA1211	1|0|1	2	0.67	3	0|3|3|5	0.00	0.00	0.00	0.00	0.00	-15.09	0.24	0.96
SSRP1NT	TMPO	TMPO	31|14|16	61	20.33	3	83|97|112|85	0.00	0.00	0.00	0.00	0.00	-366.72	0.22	0.96
SSRP1NT	MCM3AP	MCM3AP	2|1|0	3	1.00	3	0|7|13|11	0.00	0.00	0.00	0.00	0.00	-36.55	0.13	0.96
SSRP1NT	VARS	VARS	86|33|26	145	48.33	3	90|89|100|84	0.00	0.00	0.00	0.00	0.00	-316.74	0.53	0.96
SSRP1NT	ATAD1	ATAD1	17|2|1	20	6.67	3	18|20|22|19	0.00	0.00	0.00	0.00	0.00	-86.24	0.34	0.96
SSRP1NT	KIAA1524	KIAA1524	2|0|0	2	0.67	3	1|1|5|5	0.00	0.00	0.00	0.00	0.00	-15.98	0.22	0.96
SSRP1NT	PSMD13	PSMD13	29|10|13	52	17.33	3	6|19|19|17	0.00	0.00	0.00	0.00	0.00	-43.83	1.14	0.92
SSRP1NT	MPDU1	MPDU1	5|3|2	10	3.33	3	3|4|4|5	0.00	0.00	0.00	0.00	0.00	-15.62	0.83	0.88
SSRP1NT	NIP7	NIP7	7|1|2	10	3.33	3	6|7|6|6	0.00	0.00	0.00	0.00	0.00	-27.21	0.53	0.91
SSRP1NT	ATAD2	ATAD2	1|0|0	1	0.33	3	1|3|8|6	0.00	0.00	0.00	0.00	0.00	-22.52	0.07	0.96
SSRP1NT	AP3B1	AP3B1	20|3|2	25	8.33	3	14|22|28|31	0.00	0.00	0.00	0.00	0.00	-99.77	0.35	0.96
SSRP1NT	RPL29	RPL29	5|4|4	13	4.33	3	5|5|5|4	0.00	0.00	0.00	0.00	0.00	-15.13	0.91	0.90
SSRP1NT	RPL28	RPL28	17|11|11	39	13.00	3	22|18|23|11	0.00	0.00	0.00	0.00	0.00	-54.74	0.70	0.96
SSRP1NT	PCYOX1	PCYOX1	4|0|0	4	1.33	3	6|6|7|11	0.00	0.00	0.00	0.00	0.00	-35.99	0.18	0.96
SSRP1NT	RPL24	RPL24	17|10|10	37	12.33	3	10|17|14|12	0.00	0.00	0.00	0.00	0.00	-36.65	0.93	0.93
SSRP1NT	RPL27	RPL27	16|10|10	36	12.00	3	19|20|23|18	0.00	0.00	0.00	0.00	0.00	-62.74	0.60	0.96
SSRP1NT	RPL26	RPL26	20|13|11	44	14.67	3	24|23|23|15	0.00	0.00	0.00	0.00	0.00	-65.66	0.69	0.96
SSRP1NT	RPL21	RPL21	12|8|7	27	9.00	3	14|13|17|9	0.00	0.00	0.00	0.00	0.00	-42.11	0.68	0.96
SSRP1NT	RPL23	RPL23	19|17|18	54	18.00	3	24|30|32|21	0.00	0.00	0.00	0.00	0.00	-75.51	0.67	0.96
SSRP1NT	RPL22	RPL22	9|7|8	24	8.00	3	10|10|16|5	0.00	0.00	0.00	0.00	0.00	-30.29	0.78	0.96
SSRP1NT	SPAG7	SPAG7	8|0|3	11	3.67	3	5|6|10|11	0.00	0.00	0.00	0.00	0.00	-38.25	0.46	0.96
SSRP1NT	H2AFV H2AFZ	H2AFV H2AFZ	11|9|8	28	9.33	3	15|15|17|12	0.00	0.00	0.00	0.00	0.00	-46.03	0.63	0.96
SSRP1NT	EPCAM	EPCAM	5|0|1	6	2.00	3	2|2|2|2	0.01	0.02	0.01	0.02	0.01	-11.85	1.00	0.78
SSRP1NT	PPP1CB	PPP1CB	8|2|2	12	4.00	3	1|2|6|5	0.00	0.00	0.00	0.00	0.00	-13.65	1.14	0.82
SSRP1NT	PPP1CC	PPP1CC	8|5|5	18	6.00	3	7|10|9|9	0.00	0.00	0.00	0.00	0.00	-28.41	0.69	0.96
SSRP1NT	PPP1CA	PPP1CA	42|15|13	70	23.33	3	38|44|36|42	0.00	0.00	0.00	0.00	0.00	-137.65	0.58	0.96
SSRP1NT	SRRM1	SRRM1	14|5|4	23	7.67	3	3|8|10|11	0.00	0.00	0.00	0.00	0.00	-27.27	0.96	0.90
SSRP1NT	SRRM2	SRRM2	24|3|1	28	9.33	3	14|23|24|32	0.00	0.00	0.00	0.00	0.00	-101.42	0.40	0.95
SSRP1NT	PDK1	PDK1	1|0|0	1	0.33	3	1|2|0|2	0.00	0.00	0.00	0.00	0.00	-8.78	0.27	0.96
SSRP1NT	EBP	EBP	7|6|6	19	6.33	3	9|9|8|7	0.00	0.00	0.00	0.00	0.00	-24.72	0.77	0.96
SSRP1NT	RDH11	RDH11	14|4|3	21	7.00	3	12|14|15|10	0.00	0.00	0.00	0.00	0.00	-49.28	0.55	0.94
SSRP1NT	SEC61A1	SEC61A1	6|2|4	12	4.00	3	14|10|15|10	0.00	0.00	0.00	0.00	0.00	-49.98	0.33	0.96
SSRP1NT	FAM178A	FAM178A	18|3|2	23	7.67	3	2|2|1|0	0.34	1.00	0.34	1.00	0.34	-5.67	6.13	0.38
SSRP1NT	PUF60	PUF60	13|1|0	14	4.67	3	13|17|30|28	0.00	0.00	0.00	0.00	0.00	-100.22	0.21	0.96
SSRP1NT	CANX	CANX	28|20|15	63	21.00	3	16|27|30|33	0.00	0.00	0.00	0.00	0.00	-78.10	0.79	0.95
SSRP1NT	HNRNPC HNRNPCL1 HNRNPCL4 HNRNPCL3 HNRNPCL2	HNRNPC HNRNPCL1 HNRNPCL4 HNRNPCL3 HNRNPCL2	16|10|9	35	11.67	3	20|22|21|19	0.00	0.00	0.00	0.00	0.00	-66.88	0.57	0.96
SSRP1NT	NUP133	NUP133	5|0|1	6	2.00	3	15|28|25|30	0.00	0.00	0.00	0.00	0.00	-111.70	0.08	0.96
SSRP1NT	HSP90AB1	HSP90AB1	64|35|32	131	43.67	3	65|80|97|84	0.00	0.00	0.00	0.00	0.00	-263.05	0.54	0.96
SSRP1NT	PTP4A1	PTP4A1	4|2|1	7	2.33	3	5|5|3|4	0.00	0.00	0.00	0.00	0.00	-18.80	0.55	0.96
SSRP1NT	MRPS9	MRPS9	9|0|0	9	3.00	3	6|10|12|12	0.00	0.00	0.00	0.00	0.00	-47.08	0.30	0.96
SSRP1NT	2002-09-01	2002-09-01	5|2|0	7	2.33	3	8|9|13|13	0.00	0.00	0.00	0.00	0.00	-50.44	0.22	0.96
SSRP1NT	NKRF	NKRF	31|2|2	35	11.67	3	26|27|35|27	0.00	0.00	0.00	0.00	0.00	-122.10	0.41	0.95
SSRP1NT	VAPA	VAPA	29|5|4	38	12.67	3	31|36|35|31	0.00	0.00	0.00	0.00	0.00	-134.65	0.38	0.96
SSRP1NT	PPIB	PPIB	23|11|14	48	16.00	3	19|21|22|16	0.00	0.00	0.00	0.00	0.00	-58.76	0.82	0.95
SSRP1NT	ATG2B	ATG2B	7|0|0	7	2.33	3	95|113|90|130	0.00	0.00	0.00	0.00	0.00	-481.94	0.02	0.96
SSRP1NT	PA2G4	PA2G4	35|10|10	55	18.33	3	27|28|33|32	0.00	0.00	0.00	0.00	0.00	-103.52	0.61	0.95
SSRP1NT	TWF1	TWF1	17|2|2	21	7.00	3	16|15|12|15	0.00	0.00	0.00	0.00	0.00	-59.69	0.48	0.94
SSRP1NT	TWF2	TWF2	7|1|0	8	2.67	3	15|22|28|29	0.00	0.00	0.00	0.00	0.00	-107.24	0.11	0.96
SSRP1NT	SRPR	SRPR	22|2|1	25	8.33	3	18|21|23|11	0.00	0.00	0.00	0.00	0.00	-79.50	0.46	0.94
SSRP1NT	ACSL3	ACSL3	17|2|2	21	7.00	3	26|28|33|28	0.00	0.00	0.00	0.00	0.00	-122.10	0.24	0.96
SSRP1NT	ARPC1A	ARPC1A	1|0|1	2	0.67	3	3|2|2|1	0.00	0.00	0.00	0.00	0.00	-11.85	0.33	0.96
SSRP1NT	TERF2	TERF2	8|1|0	9	3.00	3	6|8|9|6	0.00	0.00	0.00	0.00	0.00	-34.88	0.41	0.92
SSRP1NT	ARPC1B	ARPC1B	5|1|0	6	2.00	3	2|2|2|2	0.01	0.02	0.01	0.02	0.01	-11.85	1.00	0.78
SSRP1NT	AATF	AATF	24|3|3	30	10.00	3	4|8|8|11	0.32	0.95	0.32	0.95	0.32	-28.59	1.29	0.60
SSRP1NT	RPL8	RPL8	24|11|11	46	15.33	3	29|28|35|32	0.00	0.00	0.00	0.00	0.00	-105.22	0.49	0.96
SSRP1NT	RPL9	RPL9	22|10|15	47	15.67	3	15|20|26|20	0.00	0.00	0.00	0.00	0.00	-63.74	0.77	0.95
SSRP1NT	RPL6	RPL6	49|34|35	118	39.33	3	49|51|53|45	0.00	0.00	0.00	0.00	0.00	-131.71	0.79	0.96
SSRP1NT	RPL7	RPL7	52|23|29	104	34.67	3	49|51|44|46	0.00	0.00	0.00	0.00	0.00	-145.34	0.73	0.96
SSRP1NT	RPL4	RPL4	52|34|30	116	38.67	3	60|65|66|67	0.00	0.00	0.00	0.00	0.00	-198.64	0.60	0.96
SSRP1NT	RPL5	RPL5	48|28|29	105	35.00	3	54|49|61|46	0.00	0.00	0.00	0.00	0.00	-154.86	0.67	0.96
SSRP1NT	TBRG4	TBRG4	12|0|1	13	4.33	3	12|12|17|18	0.00	0.00	0.00	0.00	0.00	-68.27	0.29	0.96
SSRP1NT	NHP2	NHP2	5|3|3	11	3.67	3	0|0|0|0	0.90	0.99	0.90	0.99	0.90	1.76	36.67	0.03
SSRP1NT	TIMMDC1	TIMMDC1	2|0|0	2	0.67	3	6|6|6|3	0.00	0.00	0.00	0.00	0.00	-26.04	0.13	0.96
SSRP1NT	NCKAP1	NCKAP1	24|4|3	31	10.33	3	27|30|30|32	0.00	0.00	0.00	0.00	0.00	-122.82	0.35	0.96
SSRP1NT	ATP5C1	ATP5C1	4|3|3	10	3.33	3	4|4|6|4	0.00	0.00	0.00	0.00	0.00	-15.80	0.74	0.96
SSRP1NT	CHD4	CHD4	51|4|4	59	19.67	3	68|72|74|57	0.00	0.00	0.00	0.00	0.00	-286.70	0.29	0.96
SSRP1NT	CHD7	CHD7	2|0|0	2	0.67	3	0|0|0|0	0.16	0.48	0.16	0.48	0.16	-4.62	6.67	0.64
SSRP1NT	CHD8	CHD8	67|19|14	100	33.33	3	15|15|18|18	0.33	1.00	0.33	1.00	0.33	-42.14	2.02	0.52
SSRP1NT	CAP1	CAP1	12|2|4	18	6.00	3	16|20|33|33	0.00	0.00	0.00	0.00	0.00	-107.33	0.24	0.96
SSRP1NT	SUPT16H	SUPT16H	181|117|106	404	134.67	3	53|67|82|72	0.00	0.00	0.00	0.00	0.00	-96.13	1.97	0.92
SSRP1NT	COL27A1	COL27A1	1|0|0	1	0.33	3	0|1|0|1	0.00	0.00	0.00	0.00	0.00	-6.06	0.67	0.96
SSRP1NT	FLYWCH2	FLYWCH2	4|2|2	8	2.67	3	2|2|5|3	0.00	0.00	0.00	0.00	0.00	-11.83	0.89	0.87
SSRP1NT	RAB3GAP2	RAB3GAP2	26|3|3	32	10.67	3	102|111|116|104	0.00	0.00	0.00	0.00	0.00	-471.54	0.10	0.96
SSRP1NT	ARPC3	ARPC3	12|3|2	17	5.67	3	7|13|12|11	0.00	0.00	0.00	0.00	0.00	-43.57	0.53	0.93
SSRP1NT	ARPC2	ARPC2	21|2|2	25	8.33	3	16|17|16|21	0.00	0.00	0.00	0.00	0.00	-72.72	0.48	0.94
SSRP1NT	UAP1	UAP1	2|0|0	2	0.67	3	2|3|6|8	0.00	0.00	0.00	0.00	0.00	-23.76	0.14	0.96
SSRP1NT	PSME3	PSME3	14|11|6	31	10.33	3	14|16|18|16	0.00	0.00	0.00	0.00	0.00	-55.32	0.65	0.96
SSRP1NT	POLR2A	POLR2A	11|0|0	11	3.67	3	10|13|25|18	0.00	0.00	0.00	0.00	0.00	-75.73	0.22	0.96
SSRP1NT	DCUN1D5	DCUN1D5	10|1|0	11	3.67	3	8|9|12|12	0.00	0.00	0.00	0.00	0.00	-48.20	0.36	0.96
SSRP1NT	DYNC1LI2	DYNC1LI2	0|1|0	1	0.33	3	2|9|10|15	0.00	0.00	0.00	0.00	0.00	-42.15	0.04	0.96
SSRP1NT	POLR2B	POLR2B	42|0|1	43	14.33	3	49|51|52|51	0.00	0.00	0.00	0.00	0.00	-229.65	0.28	0.96
SSRP1NT	ITPR3	ITPR3	6|0|1	7	2.33	3	2|2|9|6	0.00	0.00	0.00	0.00	0.00	-23.59	0.49	0.89
SSRP1NT	ACO2	ACO2	7|1|1	9	3.00	3	3|8|11|10	0.00	0.00	0.00	0.00	0.00	-34.58	0.38	0.96
SSRP1NT	MPG	MPG	14|1|0	15	5.00	3	7|10|5|5	0.00	0.00	0.00	0.00	0.00	-32.68	0.74	0.86
SSRP1NT	USMG5	USMG5	8|4|3	15	5.00	3	6|7|7|6	0.00	0.00	0.00	0.00	0.00	-23.51	0.77	0.91
SSRP1NT	MPI	MPI	0|4|5	9	3.00	3	2|3|4|8	0.00	0.00	0.00	0.00	0.00	-21.52	0.71	0.89
SSRP1NT	ASCC3	ASCC3	4|0|1	5	1.67	3	29|24|19|30	0.00	0.00	0.00	0.00	0.00	-116.47	0.07	0.96
SSRP1NT	LMAN1	LMAN1	14|2|4	20	6.67	3	11|16|12|22	0.00	0.00	0.00	0.00	0.00	-62.80	0.44	0.96
SSRP1NT	AIFM1	AIFM1	26|4|4	34	11.33	3	25|24|24|20	0.00	0.00	0.00	0.00	0.00	-91.25	0.49	0.95
SSRP1NT	CIR1	CIR1	2|0|0	2	0.67	3	0|0|0|0	0.16	0.48	0.16	0.48	0.16	-4.62	6.67	0.64
SSRP1NT	FAM120A	FAM120A	5|0|0	5	1.67	3	18|24|18|19	0.00	0.00	0.00	0.00	0.00	-90.63	0.08	0.96
SSRP1NT	MAPK13	MAPK13	2|1|0	3	1.00	3	0|0|0|0	0.16	0.48	0.16	0.48	0.16	-4.62	10.00	0.64
SSRP1NT	C14ORF166	C14ORF166	5|5|3	13	4.33	3	5|6|5|5	0.00	0.00	0.00	0.00	0.00	-18.62	0.83	0.96
SSRP1NT	PAXBP1	PAXBP1	8|2|2	12	4.00	3	13|14|22|20	0.00	0.00	0.00	0.00	0.00	-71.67	0.23	0.96
SSRP1NT	NCOR1	NCOR1	25|5|3	33	11.00	3	34|55|65|85	0.00	0.00	0.00	0.00	0.00	-254.48	0.18	0.96
SSRP1NT	OGFOD1	OGFOD1	5|2|0	7	2.33	3	2|4|5|9	0.00	0.00	0.00	0.00	0.00	-24.74	0.47	0.96
SSRP1NT	ZNF629	ZNF629	6|0|0	6	2.00	3	3|9|12|12	0.00	0.00	0.00	0.00	0.00	-42.39	0.22	0.96
SSRP1NT	ZNF622	ZNF622	3|0|1	4	1.33	3	0|0|3|2	0.00	0.01	0.00	0.01	0.00	-8.63	1.07	0.78
SSRP1NT	TRIM33	TRIM33	6|2|0	8	2.67	3	7|7|15|13	0.00	0.00	0.00	0.00	0.00	-49.19	0.25	0.96
SSRP1NT	NBN	NBN	10|1|0	11	3.67	3	16|21|22|25	0.00	0.00	0.00	0.00	0.00	-96.21	0.17	0.96
SSRP1NT	TES	TES	0|0|1	1	0.33	3	12|16|21|17	0.00	0.00	0.00	0.00	0.00	-76.09	0.02	0.96
SSRP1NT	PTPMT1	PTPMT1	1|0|1	2	0.67	3	1|0|1|0	0.00	0.00	0.00	0.00	0.00	-6.06	1.33	0.96
SSRP1NT	ARMT1	ARMT1	1|1|0	2	0.67	3	0|0|9|14	0.00	0.00	0.00	0.00	0.00	-27.41	0.12	0.96
SSRP1NT	FAM49B	FAM49B	12|2|0	14	4.67	3	13|13|13|12	0.00	0.00	0.00	0.00	0.00	-59.35	0.37	0.96
SSRP1NT	RPL3	RPL3	42|19|17	78	26.00	3	41|40|44|50	0.00	0.00	0.00	0.00	0.00	-143.49	0.59	0.96
SSRP1NT	CLPTM1L	CLPTM1L	8|3|1	12	4.00	3	9|8|9|7	0.00	0.00	0.00	0.00	0.00	-35.80	0.48	0.96
SSRP1NT	USO1	USO1	8|1|0	9	3.00	3	5|13|21|39	0.00	0.00	0.00	0.00	0.00	-88.44	0.15	0.96
SSRP1NT	HIST1H1D	HIST1H1D	2|2|2	6	2.00	3	4|3|5|2	0.00	0.00	0.00	0.00	0.00	-13.76	0.57	0.96
SSRP1NT	HIST1H1E	HIST1H1E	41|20|20	81	27.00	3	53|44|41|29	0.00	0.00	0.00	0.00	0.00	-128.35	0.65	0.96
SSRP1NT	HIST1H1C	HIST1H1C	6|3|2	11	3.67	3	10|11|8|6	0.00	0.00	0.00	0.00	0.00	-35.08	0.42	0.96
SSRP1NT	ADH5	ADH5	19|5|4	28	9.33	3	15|13|18|15	0.00	0.00	0.00	0.00	0.00	-57.15	0.61	0.94
SSRP1NT	PIAS2	PIAS2	13|7|2	22	7.33	3	19|18|17|16	0.00	0.00	0.00	0.00	0.00	-72.72	0.42	0.96
SSRP1NT	PIAS1	PIAS1	3|1|0	4	1.33	3	4|4|8|8	0.00	0.00	0.00	0.00	0.00	-29.33	0.22	0.96
SSRP1NT	FEN1	FEN1	20|11|11	42	14.00	3	19|16|26|16	0.00	0.00	0.00	0.00	0.00	-57.82	0.73	0.95
SSRP1NT	BRE	BRE	4|1|2	7	2.33	3	4|4|4|3	0.00	0.00	0.00	0.00	0.00	-16.76	0.62	0.89
SSRP1NT	MRTO4	MRTO4	21|7|7	35	11.67	3	28|20|19|17	0.00	0.00	0.00	0.00	0.00	-73.60	0.56	0.96
SSRP1NT	KIF20B	KIF20B	2|0|0	2	0.67	3	2|2|5|3	0.00	0.00	0.00	0.00	0.00	-16.16	0.22	0.96
SSRP1NT	PSMB2	PSMB2	19|13|11	43	14.33	3	10|11|14|8	0.00	0.00	0.00	0.00	0.00	-26.11	1.33	0.91
SSRP1NT	PSMB1	PSMB1	18|7|13	38	12.67	3	17|15|17|18	0.00	0.00	0.00	0.00	0.00	-56.12	0.76	0.95
SSRP1NT	MKI67	MKI67	569|305|270	1144	381.33	3	314|411|445|287	0.00	0.00	0.00	0.00	0.00	#NAME?	1.05	0.96
SSRP1NT	TALDO1	TALDO1	27|16|11	54	18.00	3	21|19|26|28	0.00	0.00	0.00	0.00	0.00	-74.64	0.77	0.95
SSRP1NT	ZNF318	ZNF318	14|2|1	17	5.67	3	31|55|60|85	0.00	0.00	0.00	0.00	0.00	-254.67	0.10	0.96
SSRP1NT	TEX30	TEX30	2|1|0	3	1.00	3	0|0|0|0	0.16	0.48	0.16	0.48	0.16	-4.62	10.00	0.64
SSRP1NT	CKMT1A	CKMT1A	20|9|5	34	11.33	3	10|10|9|8	0.00	0.00	0.00	0.00	0.00	-30.35	1.23	0.87
SSRP1NT	MYO6	MYO6	40|1|1	42	14.00	3	41|52|71|62	0.00	0.00	0.00	0.00	0.00	-249.60	0.25	0.96
SSRP1NT	HSPBP1	HSPBP1	13|1|1	15	5.00	3	5|9|10|11	0.00	0.00	0.00	0.00	0.00	-37.97	0.57	0.91
SSRP1NT	HIGD1A	HIGD1A	4|2|1	7	2.33	3	6|6|5|7	0.00	0.00	0.00	0.00	0.00	-26.13	0.39	0.96
SSRP1NT	LTN1	LTN1	14|0|0	14	4.67	3	15|21|19|19	0.00	0.00	0.00	0.00	0.00	-85.03	0.25	0.96
SSRP1NT	VPS13C	VPS13C	2|0|0	2	0.67	3	20|26|23|58	0.00	0.00	0.00	0.00	0.00	-143.37	0.02	0.96
SSRP1NT	SIN3A	SIN3A	24|3|2	29	9.67	3	18|33|33|27	0.00	0.00	0.00	0.00	0.00	-117.51	0.35	0.96
SSRP1NT	CHD1	CHD1	51|2|0	53	17.67	3	5|10|13|9	0.33	1.00	0.33	1.00	0.33	-43.77	1.91	0.51
SSRP1NT	TRAF2	TRAF2	6|0|0	6	2.00	3	0|2|2|2	0.07	0.20	0.07	0.20	0.07	-9.86	1.33	0.69
SSRP1NT	PGRMC2	PGRMC2	3|2|2	7	2.33	3	4|4|4|5	0.00	0.00	0.00	0.00	0.00	-16.63	0.55	0.96
SSRP1NT	SCAF11	SCAF11	5|1|3	9	3.00	3	4|11|5|11	0.00	0.00	0.00	0.00	0.00	-33.48	0.39	0.96
SSRP1NT	TMEM165	TMEM165	3|1|0	4	1.33	3	5|7|6|6	0.00	0.00	0.00	0.00	0.00	-29.33	0.22	0.96
SSRP1NT	RTF1	RTF1	65|21|22	108	36.00	3	2|14|15|19	0.33	0.99	0.33	0.99	0.33	-18.69	2.88	0.59
SSRP1NT	LRRC59	LRRC59	35|12|14	61	20.33	3	36|38|38|34	0.00	0.00	0.00	0.00	0.00	-125.58	0.56	0.96
SSRP1NT	DIS3	DIS3	41|2|5	48	16.00	3	37|51|63|42	0.00	0.00	0.00	0.00	0.00	-208.17	0.33	0.96
SSRP1NT	RPL38	RPL38	6|8|13	27	9.00	3	7|7|9|8	0.00	0.00	0.00	0.00	0.00	-22.89	1.16	0.90
SSRP1NT	RPL36	RPL36	9|6|7	22	7.33	3	10|12|8|9	0.00	0.00	0.00	0.00	0.00	-30.41	0.75	0.96
SSRP1NT	RPL34	RPL34	10|4|5	19	6.33	3	11|11|12|5	0.00	0.00	0.00	0.00	0.00	-34.48	0.65	0.93
SSRP1NT	RPL35	RPL35	11|6|7	24	8.00	3	17|15|20|12	0.00	0.00	0.00	0.00	0.00	-55.32	0.50	0.96
SSRP1NT	RPL32	RPL32	18|11|9	38	12.67	3	20|21|25|19	0.00	0.00	0.00	0.00	0.00	-69.92	0.60	0.96
SSRP1NT	RPL30	RPL30	12|13|11	36	12.00	3	12|12|10|7	0.00	0.00	0.00	0.00	0.00	-24.35	1.17	0.92
SSRP1NT	RPL31	RPL31	10|5|6	21	7.00	3	11|13|15|12	0.00	0.00	0.00	0.00	0.00	-44.35	0.55	0.96
SSRP1NT	TARBP1	TARBP1	0|1|0	1	0.33	3	1|1|2|4	0.00	0.00	0.00	0.00	0.00	-11.85	0.17	0.96
SSRP1NT	GNA13	GNA13	1|1|2	4	1.33	3	7|5|8|5	0.00	0.00	0.00	0.00	0.00	-27.21	0.21	0.96
SSRP1NT	EMG1	EMG1	22|5|6	33	11.00	3	20|20|20|19	0.00	0.00	0.00	0.00	0.00	-73.46	0.56	0.95
SSRP1NT	DKC1	DKC1	42|20|16	78	26.00	3	33|34|38|37	0.00	0.00	0.00	0.00	0.00	-112.15	0.73	0.95
SSRP1NT	SDHA	SDHA	28|7|3	38	12.67	3	22|23|30|26	0.00	0.00	0.00	0.00	0.00	-103.14	0.50	0.95
SSRP1NT	SLC4A1AP	SLC4A1AP	16|1|0	17	5.67	3	4|12|21|21	0.00	0.00	0.00	0.00	0.00	-66.52	0.39	0.94
SSRP1NT	SMARCC1	SMARCC1	0|1|0	1	0.33	3	0|0|0|2	0.00	0.00	0.00	0.00	0.00	-6.16	0.67	0.96
SSRP1NT	ZCCHC17	ZCCHC17	5|0|1	6	2.00	3	0|0|0|1	0.32	0.95	0.32	0.95	0.32	-5.16	8.00	0.60
SSRP1NT	SUMO1	SUMO1	6|0|1	7	2.33	3	4|5|6|6	0.00	0.00	0.00	0.00	0.00	-26.04	0.44	0.90
SSRP1NT	SUMO2	SUMO2	2|2|2	6	2.00	3	2|4|4|1	0.00	0.00	0.00	0.00	0.00	-11.00	0.73	0.96
SSRP1NT	PSPC1	PSPC1	16|9|6	31	10.33	3	26|28|45|47	0.00	0.00	0.00	0.00	0.00	-141.75	0.28	0.96
SSRP1NT	PPWD1	PPWD1	4|0|0	4	1.33	3	6|4|8|6	0.00	0.00	0.00	0.00	0.00	-29.33	0.22	0.96
SSRP1NT	DROSHA	DROSHA	3|0|0	3	1.00	3	1|1|1|1	0.01	0.03	0.01	0.03	0.01	-7.65	1.00	0.75
SSRP1NT	AAAS	AAAS	8|2|2	12	4.00	3	18|20|22|18	0.00	0.00	0.00	0.00	0.00	-81.45	0.21	0.96
SSRP1NT	EEF2K	EEF2K	1|0|1	2	0.67	3	4|10|8|14	0.00	0.00	0.00	0.00	0.00	-42.41	0.07	0.96
SSRP1NT	CDC73	CDC73	53|22|18	93	31.00	3	22|25|20|20	0.00	0.00	0.00	0.00	0.00	-54.96	1.43	0.84
SSRP1NT	SRPK1	SRPK1	24|3|0	27	9.00	3	21|25|20|26	0.00	0.00	0.00	0.00	0.00	-105.16	0.39	0.95
SSRP1NT	KCNJ12 KCNJ18	KCNJ12 KCNJ18	0|1|2	3	1.00	3	0|1|1|0	0.01	0.04	0.01	0.04	0.01	-6.06	2.00	0.75
SSRP1NT	PPP2R4	PPP2R4	15|8|7	30	10.00	3	12|16|22|21	0.00	0.00	0.00	0.00	0.00	-60.20	0.56	0.96
SSRP1NT	ILKAP ILKAP3	ILKAP ILKAP3	19|11|6	36	12.00	3	20|20|24|22	0.00	0.00	0.00	0.00	0.00	-78.17	0.56	0.96
SSRP1NT	METTL13	METTL13	3|0|0	3	1.00	3	0|1|4|3	0.00	0.00	0.00	0.00	0.00	-11.70	0.50	0.84
SSRP1NT	METTL16	METTL16	1|1|0	2	0.67	3	0|0|0|3	0.00	0.00	0.00	0.00	0.00	-7.20	0.89	0.96
SSRP1NT	ZMYM3	ZMYM3	1|0|0	1	0.33	3	3|3|6|1	0.00	0.00	0.00	0.00	0.00	-17.26	0.10	0.96
SSRP1NT	ZMYM4	ZMYM4	24|2|1	27	9.00	3	29|29|24|33	0.00	0.00	0.00	0.00	0.00	-126.17	0.31	0.96
SSRP1NT	SLC38A2	SLC38A2	6|2|1	9	3.00	3	5|6|4|9	0.00	0.00	0.00	0.00	0.00	-26.13	0.50	0.96
SSRP1NT	SRFBP1	SRFBP1	13|0|0	13	4.33	3	0|1|0|0	0.33	1.00	0.33	1.00	0.33	-5.16	17.33	0.54
SSRP1NT	PCBP1	PCBP1	11|8|7	26	8.67	3	24|27|27|29	0.00	0.00	0.00	0.00	0.00	-97.63	0.32	0.96
SSRP1NT	OSBPL6	OSBPL6	1|0|0	1	0.33	3	1|3|1|2	0.00	0.00	0.00	0.00	0.00	-10.91	0.19	0.96
SSRP1NT	GTF2F1	GTF2F1	31|6|5	42	14.00	3	3|7|8|11	0.33	1.00	0.33	1.00	0.33	-22.58	1.93	0.57
SSRP1NT	AKAP1	AKAP1	5|1|0	6	2.00	3	65|68|69|79	0.00	0.00	0.00	0.00	0.00	-317.24	0.03	0.96
SSRP1NT	GTF2F2	GTF2F2	32|15|11	58	19.33	3	6|6|5|8	0.34	1.00	0.34	1.00	0.34	-10.46	3.09	0.46
SSRP1NT	AKAP9	AKAP9	0|0|1	1	0.33	3	12|12|14|38	0.00	0.00	0.00	0.00	0.00	-86.29	0.02	0.96
SSRP1NT	EIF2A	EIF2A	17|1|0	18	6.00	3	16|21|21|15	0.00	0.00	0.00	0.00	0.00	-83.91	0.33	0.96
SSRP1NT	KPNA6 KPNA5	KPNA6 KPNA5	16|5|2	23	7.67	3	3|12|18|16	0.00	0.00	0.00	0.00	0.00	-49.45	0.63	0.93
SSRP1NT	YBX1	YBX1	13|5|3	21	7.00	3	14|11|13|13	0.00	0.00	0.00	0.00	0.00	-49.28	0.55	0.94
SSRP1NT	RRP1B	RRP1B	65|23|22	110	36.67	3	34|35|38|35	0.00	0.00	0.00	0.00	0.00	-99.97	1.03	0.94
SSRP1NT	CELF1	CELF1	0|0|2	2	0.67	3	5|4|6|5	0.00	0.00	0.00	0.00	0.00	-24.91	0.13	0.96
SSRP1NT	DVL1 DVL1P1	DVL1 DVL1P1	30|15|11	56	18.67	3	14|24|16|32	0.00	0.00	0.00	0.00	0.00	-66.20	0.87	0.95
SSRP1NT	POLR1A	POLR1A	7|2|0	9	3.00	3	13|16|14|12	0.00	0.00	0.00	0.00	0.00	-63.81	0.22	0.96
SSRP1NT	KRR1	KRR1	8|3|2	13	4.33	3	2|4|8|3	0.00	0.00	0.00	0.00	0.00	-16.50	1.02	0.86
SSRP1NT	HNRNPH1 HNRNPH2	HNRNPH1 HNRNPH2	4|2|2	8	2.67	3	6|9|10|11	0.00	0.00	0.00	0.00	0.00	-36.11	0.30	0.96
SSRP1NT	WDR43	WDR43	17|7|7	31	10.33	3	13|16|19|19	0.00	0.00	0.00	0.00	0.00	-56.12	0.62	0.95
SSRP1NT	WDR45	WDR45	1|0|0	1	0.33	3	0|0|1|1	0.00	0.00	0.00	0.00	0.00	-6.06	0.67	0.96
SSRP1NT	WDR46	WDR46	15|1|0	16	5.33	3	19|20|15|10	0.00	0.00	0.00	0.00	0.00	-73.82	0.33	0.96
SSRP1NT	GTF2B	GTF2B	10|2|0	12	4.00	3	1|1|3|4	0.24	0.73	0.24	0.73	0.24	-12.97	1.78	0.62
SSRP1NT	AHSA1	AHSA1	15|7|7	29	9.67	3	15|18|21|21	0.00	0.00	0.00	0.00	0.00	-64.28	0.52	0.96
SSRP1NT	JAK1	JAK1	4|1|2	7	2.33	3	0|0|1|1	0.15	0.41	0.15	0.41	0.15	-4.45	4.67	0.65
SSRP1NT	GTF2I	GTF2I	35|17|8	60	20.00	3	30|42|44|38	0.00	0.00	0.00	0.00	0.00	-144.80	0.52	0.96
SSRP1NT	ALPK3	ALPK3	3|1|0	4	1.33	3	0|1|0|3	0.01	0.03	0.01	0.03	0.01	-7.41	1.33	0.75
SSRP1NT	DSP	DSP	17|0|0	17	5.67	3	75|103|90|116	0.00	0.00	0.00	0.00	0.00	-432.47	0.06	0.96
SSRP1NT	SAMM50	SAMM50	13|2|1	16	5.33	3	10|15|15|14	0.00	0.00	0.00	0.00	0.00	-58.69	0.40	0.96
SSRP1NT	CUX2	CUX2	3|0|1	4	1.33	3	0|0|0|0	0.28	0.85	0.28	0.85	0.28	-4.62	13.33	0.62
SSRP1NT	ING3	ING3	16|3|2	21	7.00	3	4|9|5|11	0.00	0.00	0.00	0.00	0.00	-28.70	0.97	0.85
SSRP1NT	PDAP1	PDAP1	4|0|0	4	1.33	3	7|7|10|5	0.00	0.00	0.00	0.00	0.00	-34.88	0.18	0.96
SSRP1NT	GSTO1	GSTO1	2|2|2	6	2.00	3	1|2|3|6	0.00	0.00	0.00	0.00	0.00	-11.72	0.67	0.96
SSRP1NT	CAMSAP2	CAMSAP2	0|1|1	2	0.67	3	14|21|21|23	0.00	0.00	0.00	0.00	0.00	-90.63	0.03	0.96
SSRP1NT	CAMSAP1	CAMSAP1	4|0|0	4	1.33	3	46|56|56|52	0.00	0.00	0.00	0.00	0.00	-237.51	0.03	0.96
SSRP1NT	ERMP1	ERMP1	5|0|1	6	2.00	3	5|4|9|8	0.00	0.00	0.00	0.00	0.00	-31.57	0.31	0.96
SSRP1NT	TTC37	TTC37	15|0|0	15	5.00	3	24|27|28|26	0.00	0.00	0.00	0.00	0.00	-119.73	0.19	0.96
SSRP1NT	RRP12	RRP12	60|7|10	77	25.67	3	42|57|56|43	0.00	0.00	0.00	0.00	0.00	-195.37	0.52	0.96
SSRP1NT	GFPT1	GFPT1	38|5|3	46	15.33	3	35|38|45|41	0.00	0.00	0.00	0.00	0.00	-166.80	0.39	0.96
SSRP1NT	RRP15	RRP15	7|3|2	12	4.00	3	0|0|0|0	0.78	1.00	0.78	1.00	0.78	-0.08	40.00	0.05
SSRP1NT	RALBP1	RALBP1	1|0|0	1	0.33	3	3|2|4|4	0.00	0.00	0.00	0.00	0.00	-17.28	0.10	0.96
SSRP1NT	RAP1B	RAP1B	16|4|4	24	8.00	3	15|15|12|13	0.00	0.00	0.00	0.00	0.00	-50.87	0.58	0.94
SSRP1NT	C5ORF24	C5ORF24	6|1|1	8	2.67	3	7|7|10|9	0.00	0.00	0.00	0.00	0.00	-35.80	0.32	0.96
SSRP1NT	PRKDC	PRKDC	304|124|125	553	184.33	3	393|340|366|307	0.00	0.00	0.00	0.00	0.00	#NAME?	0.52	0.96
SSRP1NT	ANKRD32	ANKRD32	1|0|0	1	0.33	3	0|0|1|0	0.00	0.00	0.00	0.00	0.00	-5.16	1.33	0.96
SSRP1NT	GLS	GLS	9|3|2	14	4.67	3	2|3|3|3	0.06	0.17	0.06	0.17	0.06	-11.00	1.70	0.69
SSRP1NT	CDIPT	CDIPT	3|2|1	6	2.00	3	5|5|5|3	0.00	0.00	0.00	0.00	0.00	-19.85	0.44	0.96
SSRP1NT	LRIF1	LRIF1	37|13|8	58	19.33	3	14|19|20|29	0.00	0.00	0.00	0.00	0.00	-68.92	0.94	0.93
SSRP1NT	SPCS2	SPCS2	5|2|1	8	2.67	3	8|9|11|8	0.00	0.00	0.00	0.00	0.00	-39.03	0.30	0.96
SSRP1NT	PHAX	PHAX	11|4|2	17	5.67	3	7|12|16|20	0.00	0.00	0.00	0.00	0.00	-56.17	0.41	0.96
SSRP1NT	SET SETSIP	SET SETSIP	14|9|8	31	10.33	3	9|12|15|15	0.00	0.00	0.00	0.00	0.00	-38.26	0.81	0.94
SSRP1NT	LIMD1	LIMD1	1|0|0	1	0.33	3	20|30|26|40	0.00	0.00	0.00	0.00	0.00	-131.71	0.01	0.96
SSRP1NT	BSG	BSG	16|7|7	30	10.00	3	13|13|15|18	0.00	0.00	0.00	0.00	0.00	-48.07	0.68	0.94
SSRP1NT	SETX	SETX	2|3|2	7	2.33	3	4|4|6|7	0.00	0.00	0.00	0.00	0.00	-20.60	0.44	0.96
SSRP1NT	EEF1A2	EEF1A2	16|6|6	28	9.33	3	7|14|18|16	0.00	0.00	0.00	0.00	0.00	-46.05	0.68	0.94
SSRP1NT	RIF1	RIF1	70|18|14	102	34.00	3	101|130|111|113	0.00	0.00	0.00	0.00	0.00	-451.95	0.30	0.96
SSRP1NT	CAPZA2	CAPZA2	15|3|3	21	7.00	3	18|22|19|24	0.00	0.00	0.00	0.00	0.00	-83.58	0.34	0.96
SSRP1NT	ERO1L	ERO1L	17|4|3	24	8.00	3	14|19|21|19	0.00	0.00	0.00	0.00	0.00	-72.77	0.44	0.96
SSRP1NT	ZNF638	ZNF638	16|2|1	19	6.33	3	58|81|82|81	0.00	0.00	0.00	0.00	0.00	-334.91	0.08	0.96
SSRP1NT	ZFYVE26	ZFYVE26	2|0|0	2	0.67	3	0|0|3|1	0.00	0.01	0.00	0.01	0.00	-7.41	0.67	0.79
SSRP1NT	NUP210	NUP210	18|5|3	26	8.67	3	27|22|39|21	0.00	0.00	0.00	0.00	0.00	-111.52	0.32	0.96
SSRP1NT	TBCB	TBCB	10|1|2	13	4.33	3	11|14|23|18	0.00	0.00	0.00	0.00	0.00	-71.75	0.26	0.96
SSRP1NT	GEMIN4	GEMIN4	1|0|0	1	0.33	3	2|6|11|25	0.00	0.00	0.00	0.00	0.00	-50.53	0.03	0.96
SSRP1NT	GEMIN5	GEMIN5	38|4|4	46	15.33	3	87|90|89|73	0.00	0.00	0.00	0.00	0.00	-362.19	0.18	0.96
SSRP1NT	UBFD1	UBFD1	3|1|0	4	1.33	3	6|10|8|9	0.00	0.00	0.00	0.00	0.00	-39.31	0.16	0.96
SSRP1NT	SARS	SARS	44|23|17	84	28.00	3	62|59|57|58	0.00	0.00	0.00	0.00	0.00	-206.91	0.47	0.96
SSRP1NT	CMTR1	CMTR1	18|0|0	18	6.00	3	18|19|22|14	0.00	0.00	0.00	0.00	0.00	-83.91	0.33	0.96
SSRP1NT	CDK5RAP1	CDK5RAP1	2|0|0	2	0.67	3	1|3|0|1	0.00	0.00	0.00	0.00	0.00	-8.77	0.53	0.82
SSRP1NT	CTTN	CTTN	41|18|14	73	24.33	3	106|115|101|96	0.00	0.00	0.00	0.00	0.00	-411.57	0.23	0.96
SSRP1NT	ITCH	ITCH	3|0|0	3	1.00	3	4|7|9|8	0.00	0.00	0.00	0.00	0.00	-33.75	0.14	0.96
SSRP1NT	EIF4G2	EIF4G2	57|10|10	77	25.67	3	74|81|82|65	0.00	0.00	0.00	0.00	0.00	-298.62	0.34	0.96
SSRP1NT	ERC1	ERC1	0|1|0	1	0.33	3	4|3|10|11	0.00	0.00	0.00	0.00	0.00	-33.42	0.05	0.96
SSRP1NT	CHMP4B	CHMP4B	12|4|4	20	6.67	3	16|17|18|16	0.00	0.00	0.00	0.00	0.00	-63.48	0.40	0.96
SSRP1NT	WRNIP1	WRNIP1	15|0|1	16	5.33	3	11|10|16|15	0.00	0.00	0.00	0.00	0.00	-60.45	0.41	0.94
SSRP1NT	PLCG2	PLCG2	2|0|0	2	0.67	3	1|0|0|2	0.01	0.02	0.01	0.02	0.01	-6.96	0.89	0.77
SSRP1NT	PLCG1	PLCG1	12|0|0	12	4.00	3	12|9|11|14	0.00	0.00	0.00	0.00	0.00	-53.77	0.35	0.93
SSRP1NT	CBLL1	CBLL1	3|1|0	4	1.33	3	2|6|4|5	0.00	0.00	0.00	0.00	0.00	-21.65	0.31	0.96
SSRP1NT	EIF2S1	EIF2S1	10|0|1	11	3.67	3	8|9|13|9	0.00	0.00	0.00	0.00	0.00	-45.99	0.38	0.93
SSRP1NT	EIF2S2	EIF2S2	13|0|3	16	5.33	3	9|12|9|7	0.00	0.00	0.00	0.00	0.00	-43.75	0.58	0.92
SSRP1NT	DDX17	DDX17	19|9|13	41	13.67	3	12|14|19|18	0.00	0.00	0.00	0.00	0.00	-47.99	0.87	0.94
SSRP1NT	LAS1L	LAS1L	30|5|5	40	13.33	3	24|26|30|28	0.00	0.00	0.00	0.00	0.00	-104.36	0.49	0.95
SSRP1NT	PMPCA	PMPCA	3|2|0	5	1.67	3	6|6|8|7	0.00	0.00	0.00	0.00	0.00	-32.68	0.25	0.96
SSRP1NT	CDK12	CDK12	14|0|1	15	5.00	3	11|21|26|28	0.00	0.00	0.00	0.00	0.00	-98.08	0.23	0.96
SSRP1NT	CDK13	CDK13	17|5|2	24	8.00	3	25|24|33|35	0.00	0.00	0.00	0.00	0.00	-124.38	0.27	0.96
SSRP1NT	DDX18	DDX18	43|18|15	76	25.33	3	38|34|43|35	0.00	0.00	0.00	0.00	0.00	-122.53	0.68	0.96
SSRP1NT	NDNL2	NDNL2	2|1|0	3	1.00	3	0|0|1|0	0.04	0.13	0.04	0.13	0.04	-5.16	4.00	0.70
SSRP1NT	PSMC1	PSMC1	7|3|2	12	4.00	3	5|11|10|11	0.00	0.00	0.00	0.00	0.00	-37.18	0.43	0.96
SSRP1NT	PSMC2	PSMC2	29|3|3	35	11.67	3	67|77|65|61	0.00	0.00	0.00	0.00	0.00	-289.82	0.17	0.96
SSRP1NT	HEATR1	HEATR1	43|9|4	56	18.67	3	48|54|49|44	0.00	0.00	0.00	0.00	0.00	-202.68	0.38	0.96
SSRP1NT	MDC1	MDC1	68|22|12	102	34.00	3	73|82|87|61	0.00	0.00	0.00	0.00	0.00	-292.96	0.45	0.96
SSRP1NT	KIF18B	KIF18B	5|1|1	7	2.33	3	0|4|14|5	0.00	0.00	0.00	0.00	0.00	-24.41	0.41	0.96
SSRP1NT	TRIP11	TRIP11	2|0|0	2	0.67	3	19|40|38|65	0.00	0.00	0.00	0.00	0.00	-182.67	0.02	0.96
SSRP1NT	TRIP13	TRIP13	24|3|3	30	10.00	3	25|28|28|29	0.00	0.00	0.00	0.00	0.00	-112.96	0.36	0.96
SSRP1NT	SEC61B	SEC61B	6|5|5	16	5.33	3	5|3|5|4	0.00	0.00	0.00	0.00	0.00	-11.90	1.25	0.88
SSRP1NT	CPVL	CPVL	3|0|1	4	1.33	3	1|3|4|10	0.00	0.00	0.00	0.00	0.00	-22.32	0.30	0.96
SSRP1NT	FAM192A NIP30	FAM192A NIP30	2|2|0	4	1.33	3	4|4|5|8	0.00	0.00	0.00	0.00	0.00	-26.04	0.25	0.96
SSRP1NT	IFT172	IFT172	1|0|0	1	0.33	3	1|0|0|3	0.00	0.00	0.00	0.00	0.00	-7.41	0.33	0.96
SSRP1NT	NCLN	NCLN	14|1|0	15	5.00	3	18|21|24|20	0.00	0.00	0.00	0.00	0.00	-95.10	0.24	0.96
SSRP1NT	NCL	NCL	113|87|73	273	91.00	3	73|80|83|68	0.00	0.00	0.00	0.00	0.00	-166.18	1.20	0.96
SSRP1NT	SLC1A5	SLC1A5	9|3|5	17	5.67	3	10|11|10|11	0.00	0.00	0.00	0.00	0.00	-39.83	0.54	0.96
SSRP1NT	CHERP	CHERP	19|9|7	35	11.67	3	21|37|43|49	0.00	0.00	0.00	0.00	0.00	-142.91	0.31	0.96
SSRP1NT	MT-CO2	MT-CO2	6|4|3	13	4.33	3	5|5|10|11	0.00	0.00	0.00	0.00	0.00	-28.49	0.56	0.96
SSRP1NT	GPATCH8	GPATCH8	6|2|0	8	2.67	3	3|8|13|18	0.00	0.00	0.00	0.00	0.00	-48.76	0.25	0.96
SSRP1NT	LRRC41	LRRC41	17|0|0	17	5.67	3	7|11|5|5	0.00	0.01	0.00	0.01	0.00	-33.79	0.81	0.79
SSRP1NT	LRRC40	LRRC40	17|0|0	17	5.67	3	24|25|28|23	0.00	0.00	0.00	0.00	0.00	-114.12	0.23	0.96
SSRP1NT	GNL3	GNL3	29|8|6	43	14.33	3	17|12|11|15	0.00	0.00	0.00	0.00	0.00	-46.19	1.04	0.89
SSRP1NT	GNL2	GNL2	78|23|20	121	40.33	3	37|42|41|32	0.00	0.00	0.00	0.00	0.00	-113.70	1.06	0.94
SSRP1NT	DNTTIP2	DNTTIP2	43|18|16	77	25.67	3	17|29|39|34	0.00	0.00	0.00	0.00	0.00	-88.73	0.86	0.95
SSRP1NT	EIF3K	EIF3K	6|2|4	12	4.00	3	6|4|3|7	0.00	0.00	0.00	0.00	0.00	-19.57	0.80	0.90
SSRP1NT	EIF3L	EIF3L	54|19|21	94	31.33	3	56|55|48|48	0.00	0.00	0.00	0.00	0.00	-171.67	0.61	0.96
SSRP1NT	EIF3M	EIF3M	26|9|4	39	13.00	3	27|33|30|40	0.00	0.00	0.00	0.00	0.00	-131.38	0.40	0.96
SSRP1NT	TSFM	TSFM	5|0|1	6	2.00	3	7|7|8|8	0.00	0.00	0.00	0.00	0.00	-35.99	0.27	0.96
SSRP1NT	EIF3A	EIF3A	88|28|31	147	49.00	3	92|100|112|93	0.00	0.00	0.00	0.00	0.00	-347.24	0.49	0.96
SSRP1NT	EIF3B	EIF3B	63|20|21	104	34.67	3	70|75|75|70	0.00	0.00	0.00	0.00	0.00	-255.81	0.48	0.96
SSRP1NT	EIF3D	EIF3D	40|14|17	71	23.67	3	48|43|49|43	0.00	0.00	0.00	0.00	0.00	-159.12	0.52	0.96
SSRP1NT	EIF3E	EIF3E	39|18|19	76	25.33	3	37|43|38|31	0.00	0.00	0.00	0.00	0.00	-114.88	0.68	0.96
SSRP1NT	EIF3F	EIF3F	0|2|2	4	1.33	3	0|0|2|5	0.00	0.00	0.00	0.00	0.00	-10.69	0.76	0.83
SSRP1NT	EIF3G	EIF3G	9|1|1	11	3.67	3	27|31|26|29	0.00	0.00	0.00	0.00	0.00	-123.95	0.13	0.96
SSRP1NT	RARS	RARS	72|23|25	120	40.00	3	63|61|66|53	0.00	0.00	0.00	0.00	0.00	-199.23	0.66	0.96
SSRP1NT	MIPEP	MIPEP	2|0|0	2	0.67	3	0|2|1|1	0.00	0.01	0.00	0.01	0.00	-7.65	0.67	0.80
SSRP1NT	DYRK1A	DYRK1A	3|0|0	3	1.00	3	0|0|1|1	0.05	0.14	0.05	0.14	0.05	-6.06	2.00	0.69
SSRP1NT	NOL11	NOL11	23|13|9	45	15.00	3	15|20|22|24	0.00	0.00	0.00	0.00	0.00	-65.87	0.74	0.95
SSRP1NT	NOL10	NOL10	40|9|11	60	20.00	3	10|12|15|13	0.33	1.00	0.33	1.00	0.33	-35.54	1.60	0.58
SSRP1NT	CCNL1	CCNL1	5|0|0	5	1.67	3	1|2|4|2	0.00	0.01	0.00	0.01	0.00	-12.97	0.74	0.81
SSRP1NT	BAZ1A	BAZ1A	17|2|2	21	7.00	3	1|7|9|9	0.00	0.01	0.00	0.01	0.00	-25.44	1.08	0.81
SSRP1NT	BAZ1B	BAZ1B	55|12|11	78	26.00	3	36|43|56|28	0.00	0.00	0.00	0.00	0.00	-145.47	0.64	0.96
SSRP1NT	TPR	TPR	1|0|1	2	0.67	3	16|25|40|47	0.00	0.00	0.00	0.00	0.00	-144.69	0.02	0.96
SSRP1NT	NMT1	NMT1	18|10|8	36	12.00	3	23|26|26|28	0.00	0.00	0.00	0.00	0.00	-90.83	0.47	0.96
SSRP1NT	SDE2	SDE2	6|1|2	9	3.00	3	5|6|6|11	0.00	0.00	0.00	0.00	0.00	-30.48	0.43	0.96
SSRP1NT	OSBPL11	OSBPL11	3|0|0	3	1.00	3	13|16|22|17	0.00	0.00	0.00	0.00	0.00	-78.31	0.06	0.96
SSRP1NT	VAT1	VAT1	19|6|7	32	10.67	3	6|12|17|22	0.00	0.00	0.00	0.00	0.00	-47.72	0.75	0.93
SSRP1NT	CNN3	CNN3	17|3|4	24	8.00	3	20|25|29|29	0.00	0.00	0.00	0.00	0.00	-105.32	0.31	0.96
SSRP1NT	MTCH1	MTCH1	5|1|0	6	2.00	3	6|7|7|7	0.00	0.00	0.00	0.00	0.00	-32.68	0.30	0.96
SSRP1NT	HIGD2A	HIGD2A	3|2|1	6	2.00	3	4|5|4|4	0.00	0.00	0.00	0.00	0.00	-18.80	0.47	0.96
SSRP1NT	ME1	ME1	4|0|0	4	1.33	3	2|7|11|12	0.00	0.00	0.00	0.00	0.00	-37.82	0.17	0.96
SSRP1NT	CD2BP2	CD2BP2	24|17|17	58	19.33	3	19|18|28|27	0.00	0.00	0.00	0.00	0.00	-61.26	0.84	0.95
SSRP1NT	RPL37A	RPL37A	10|4|3	17	5.67	3	12|11|11|9	0.00	0.00	0.00	0.00	0.00	-40.88	0.53	0.96
SSRP1NT	ATP5L	ATP5L	9|4|4	17	5.67	3	10|11|11|12	0.00	0.00	0.00	0.00	0.00	-39.48	0.52	0.96
SSRP1NT	EXOSC9	EXOSC9	17|8|8	33	11.00	3	6|8|9|7	0.00	0.00	0.00	0.00	0.00	-19.00	1.47	0.84
SSRP1NT	CCAR1	CCAR1	4|0|0	4	1.33	3	11|21|25|25	0.00	0.00	0.00	0.00	0.00	-93.72	0.07	0.96
SSRP1NT	CCAR2	CCAR2	36|17|13	66	22.00	3	45|46|51|48	0.00	0.00	0.00	0.00	0.00	-169.09	0.46	0.96
SSRP1NT	MTDH	MTDH	19|3|1	23	7.67	3	18|19|21|23	0.00	0.00	0.00	0.00	0.00	-88.45	0.38	0.96
SSRP1NT	EXOSC7	EXOSC7	14|1|4	19	6.33	3	3|3|3|4	0.31	0.94	0.31	0.94	0.31	-14.70	1.95	0.61
SSRP1NT	DNASE2B	DNASE2B	3|2|2	7	2.33	3	5|2|2|3	0.00	0.00	0.00	0.00	0.00	-11.83	0.78	0.96
SSRP1NT	GTF2E2	GTF2E2	7|0|0	7	2.33	3	3|6|6|6	0.00	0.00	0.00	0.00	0.00	-26.04	0.44	0.90
SSRP1NT	RRBP1	RRBP1	6|0|1	7	2.33	3	11|16|9|13	0.00	0.00	0.00	0.00	0.00	-57.11	0.19	0.96
SSRP1NT	NCAPG	NCAPG	20|2|3	25	8.33	3	31|36|41|40	0.00	0.00	0.00	0.00	0.00	-158.59	0.23	0.96
SSRP1NT	RPL13A RPL13A	RPL13A RPL13A	26|11|12	49	16.33	3	19|22|23|17	0.00	0.00	0.00	0.00	0.00	-61.71	0.81	0.95
SSRP1NT	RALY	RALY	4|4|4	12	4.00	3	7|8|9|7	0.00	0.00	0.00	0.00	0.00	-26.44	0.52	0.96
SSRP1NT	SRRT	SRRT	2|0|0	2	0.67	3	2|2|5|4	0.00	0.00	0.00	0.00	0.00	-17.28	0.21	0.96
SSRP1NT	ATP6V0A1	ATP6V0A1	4|2|0	6	2.00	3	6|5|10|12	0.00	0.00	0.00	0.00	0.00	-39.28	0.24	0.96
SSRP1NT	VPS51	VPS51	16|1|1	18	6.00	3	65|68|67|64	0.00	0.00	0.00	0.00	0.00	-292.55	0.09	0.96
SSRP1NT	ALKBH5	ALKBH5	16|1|2	19	6.33	3	2|6|8|5	0.12	0.36	0.12	0.36	0.12	-22.99	1.21	0.67
SSRP1NT	RALA	RALA	7|0|1	8	2.67	3	7|8|7|5	0.00	0.00	0.00	0.00	0.00	-32.68	0.40	0.92
SSRP1NT	SCYL2	SCYL2	8|0|0	8	2.67	3	15|11|14|12	0.00	0.00	0.00	0.00	0.00	-60.45	0.21	0.96
SSRP1NT	SCYL1	SCYL1	4|1|0	5	1.67	3	6|14|16|12	0.00	0.00	0.00	0.00	0.00	-55.87	0.14	0.96
SSRP1NT	STXBP3	STXBP3	4|0|1	5	1.67	3	7|8|12|7	0.00	0.00	0.00	0.00	0.00	-40.43	0.20	0.96
SSRP1NT	ATR	ATR	2|4|4	10	3.33	3	1|2|0|0	0.13	0.19	0.13	0.19	0.13	-3.95	4.44	0.66
SSRP1NT	FASN	FASN	211|119|100	430	143.33	3	249|248|248|240	0.00	0.00	0.00	0.00	0.00	#NAME?	0.58	0.96
SSRP1NT	BRIP1	BRIP1	17|0|1	18	6.00	3	10|14|14|18	0.00	0.00	0.00	0.00	0.00	-64.91	0.43	0.94
SSRP1NT	SKP2	SKP2	4|0|0	4	1.33	3	3|2|7|3	0.00	0.00	0.00	0.00	0.00	-19.47	0.36	0.89
SSRP1NT	DNAJB1	DNAJB1	22|6|9	37	12.33	3	39|39|38|35	0.00	0.00	0.00	0.00	0.00	-147.65	0.33	0.96
SSRP1NT	H1FX	H1FX	16|2|1	19	6.33	3	14|14|11|7	0.00	0.00	0.00	0.00	0.00	-49.93	0.55	0.92
SSRP1NT	HNRNPAB	HNRNPAB	3|5|7	15	5.00	3	4|9|14|9	0.00	0.00	0.00	0.00	0.00	-33.40	0.56	0.96
SSRP1NT	TTC26	TTC26	3|2|2	7	2.33	3	0|1|1|4	0.00	0.01	0.00	0.01	0.00	-6.27	1.56	0.79
SSRP1NT	SUGP2	SUGP2	26|2|1	29	9.67	3	39|50|62|60	0.00	0.00	0.00	0.00	0.00	-233.00	0.18	0.96
SSRP1NT	DIDO1	DIDO1	41|14|10	65	21.67	3	29|52|51|49	0.00	0.00	0.00	0.00	0.00	-167.48	0.48	0.96
SSRP1NT	PATL1	PATL1	2|0|1	3	1.00	3	11|16|21|20	0.00	0.00	0.00	0.00	0.00	-78.32	0.06	0.96
SSRP1NT	HNRNPA3	HNRNPA3	15|12|7	34	11.33	3	27|34|41|36	0.00	0.00	0.00	0.00	0.00	-130.60	0.33	0.96
SSRP1NT	HNRNPA0	HNRNPA0	24|9|15	48	16.00	3	12|15|19|14	0.00	0.00	0.00	0.00	0.00	-45.06	1.07	0.93
SSRP1NT	RCL1	RCL1	9|0|0	9	3.00	3	10|12|9|8	0.00	0.00	0.00	0.00	0.00	-45.99	0.31	0.96
SSRP1NT	U2SURP	U2SURP	73|37|33	143	47.67	3	76|88|88|91	0.00	0.00	0.00	0.00	0.00	-278.44	0.56	0.96
SSRP1NT	ENO1	ENO1	34|20|25	79	26.33	3	42|36|46|34	0.00	0.00	0.00	0.00	0.00	-119.67	0.67	0.96
SSRP1NT	CHAMP1	CHAMP1	42|17|15	74	24.67	3	57|68|65|68	0.00	0.00	0.00	0.00	0.00	-235.67	0.38	0.96
SSRP1NT	HIST1H2BH HIST2H2BF HIST1H2BN HIST1H2BC HIST	HIST1H2BH HIST2H2BF HIST1H2BN HIST1H2BC HIST	30|31|34	95	31.67	3	27|29|37|32	0.00	0.00	0.00	0.00	0.00	-70.80	1.01	0.95
SSRP1NT	SKIV2L2	SKIV2L2	56|14|5	75	25.00	3	50|57|56|52	0.00	0.00	0.00	0.00	0.00	-220.96	0.47	0.96
SSRP1NT	EPPK1	EPPK1	0|0|1	1	0.33	3	1|0|6|7	0.00	0.00	0.00	0.00	0.00	-17.94	0.10	0.96
SSRP1NT	TFIP11	TFIP11	31|1|4	36	12.00	3	35|42|40|41	0.00	0.00	0.00	0.00	0.00	-174.07	0.30	0.96
SSRP1NT	CDK2	CDK2	19|2|3	24	8.00	3	13|20|14|17	0.00	0.00	0.00	0.00	0.00	-66.18	0.50	0.94
SSRP1NT	CDK4	CDK4	14|3|0	17	5.67	3	1|3|3|5	0.32	0.97	0.32	0.97	0.32	-16.16	1.89	0.60
SSRP1NT	CDK5	CDK5	6|3|0	9	3.00	3	6|7|8|7	0.00	0.00	0.00	0.00	0.00	-33.75	0.43	0.96
SSRP1NT	TAF9B	TAF9B	4|2|2	8	2.67	3	5|6|4|5	0.00	0.00	0.00	0.00	0.00	-19.57	0.53	0.96
SSRP1NT	PHB2	PHB2	36|23|24	83	27.67	3	41|41|40|30	0.00	0.00	0.00	0.00	0.00	-107.77	0.73	0.96
SSRP1NT	MSH2	MSH2	26|6|5	37	12.33	3	15|22|31|33	0.00	0.00	0.00	0.00	0.00	-96.46	0.49	0.95
SSRP1NT	SF3B6	SF3B6	2|1|1	4	1.33	3	3|5|5|7	0.00	0.00	0.00	0.00	0.00	-21.90	0.27	0.96
SSRP1NT	SF3B1	SF3B1	133|72|68	273	91.00	3	157|159|152|139	0.00	0.00	0.00	0.00	0.00	-467.90	0.60	0.96
SSRP1NT	MSH6	MSH6	65|29|24	118	39.33	3	51|48|55|46	0.00	0.00	0.00	0.00	0.00	-153.23	0.79	0.96
SSRP1NT	SF3B2	SF3B2	41|16|14	71	23.67	3	63|68|76|72	0.00	0.00	0.00	0.00	0.00	-261.04	0.34	0.96
SSRP1NT	INPPL1	INPPL1	0|1|1	2	0.67	3	3|4|8|8	0.00	0.00	0.00	0.00	0.00	-28.27	0.12	0.96
SSRP1NT	ADCK3	ADCK3	11|1|1	13	4.33	3	12|15|14|9	0.00	0.00	0.00	0.00	0.00	-54.30	0.35	0.96
SSRP1NT	HSPD1	HSPD1	3|2|2	7	2.33	3	28|32|38|49	0.00	0.00	0.00	0.00	0.00	-157.19	0.06	0.96
SSRP1NT	MTX2	MTX2	3|2|0	5	1.67	3	2|4|5|6	0.00	0.00	0.00	0.00	0.00	-21.65	0.39	0.96
SSRP1NT	DNAJC11	DNAJC11	20|0|0	20	6.67	3	23|23|26|20	0.00	0.00	0.00	0.00	0.00	-105.16	0.29	0.96
SSRP1NT	NANP	NANP	2|1|0	3	1.00	3	8|11|10|12	0.00	0.00	0.00	0.00	0.00	-48.20	0.10	0.96
SSRP1NT	EPRS	EPRS	131|48|42	221	73.67	3	140|139|143|147	0.00	0.00	0.00	0.00	0.00	-491.20	0.52	0.96
SSRP1NT	DNAJC19	DNAJC19	2|1|2	5	1.67	3	4|5|5|1	0.00	0.00	0.00	0.00	0.00	-16.76	0.44	0.96
SSRP1NT	EDF1	EDF1	9|6|6	21	7.00	3	11|11|11|10	0.00	0.00	0.00	0.00	0.00	-34.28	0.65	0.96
SSRP1NT	COPA	COPA	91|23|19	133	44.33	3	101|97|95|90	0.00	0.00	0.00	0.00	0.00	-357.74	0.46	0.96
SSRP1NT	PRKCA	PRKCA	7|1|0	8	2.67	3	10|15|18|15	0.00	0.00	0.00	0.00	0.00	-67.16	0.18	0.96
SSRP1NT	PNN	PNN	6|2|0	8	2.67	3	5|9|12|12	0.00	0.00	0.00	0.00	0.00	-44.90	0.28	0.96
SSRP1NT	RER1	RER1	10|3|3	16	5.33	3	6|7|6|7	0.00	0.00	0.00	0.00	0.00	-23.51	0.82	0.90
SSRP1NT	LMAN2	LMAN2	19|5|8	32	10.67	3	8|15|14|17	0.00	0.00	0.00	0.00	0.00	-47.46	0.79	0.93
SSRP1NT	SCML2	SCML2	2|1|0	3	1.00	3	3|7|7|6	0.00	0.00	0.00	0.00	0.00	-28.26	0.17	0.96
SSRP1NT	AGTPBP1	AGTPBP1	66|26|18	110	36.67	3	68|75|71|76	0.00	0.00	0.00	0.00	0.00	-261.27	0.51	0.96
SSRP1NT	PES1	PES1	39|13|14	66	22.00	3	32|37|35|24	0.00	0.00	0.00	0.00	0.00	-104.73	0.69	0.95
SSRP1NT	DDX23	DDX23	12|3|1	16	5.33	3	0|4|8|10	0.00	0.00	0.00	0.00	0.00	-23.56	0.97	0.85
SSRP1NT	TOE1	TOE1	8|0|0	8	2.67	3	8|8|13|10	0.00	0.00	0.00	0.00	0.00	-45.99	0.27	0.96
SSRP1NT	DDX21	DDX21	114|78|75	267	89.00	3	124|119|138|88	0.00	0.00	0.00	0.00	0.00	-316.14	0.76	0.96
SSRP1NT	DDX20	DDX20	14|1|1	16	5.33	3	16|19|22|26	0.00	0.00	0.00	0.00	0.00	-90.66	0.26	0.96
SSRP1NT	DDX27	DDX27	31|9|9	49	16.33	3	14|16|17|20	0.00	0.00	0.00	0.00	0.00	-51.91	0.98	0.92
SSRP1NT	DDX24	DDX24	21|0|1	22	7.33	3	14|12|26|10	0.00	0.00	0.00	0.00	0.00	-71.14	0.47	0.94
SSRP1NT	SCRIB	SCRIB	1|0|0	1	0.33	3	18|30|35|56	0.00	0.00	0.00	0.00	0.00	-156.97	0.01	0.96
SSRP1NT	TYMS	TYMS	15|1|0	16	5.33	3	11|10|14|14	0.00	0.00	0.00	0.00	0.00	-57.11	0.44	0.93
SSRP1NT	SAE1	SAE1	1|0|1	2	0.67	3	0|0|6|8	0.00	0.00	0.00	0.00	0.00	-17.80	0.19	0.96
SSRP1NT	ZNF91	ZNF91	7|0|0	7	2.33	3	2|3|4|2	0.01	0.02	0.01	0.02	0.01	-15.16	0.85	0.78
SSRP1NT	CDKN2AIP	CDKN2AIP	8|1|0	9	3.00	3	7|16|16|15	0.00	0.00	0.00	0.00	0.00	-62.63	0.22	0.96
SSRP1NT	FAM3C	FAM3C	11|3|6	20	6.67	3	10|11|7|7	0.00	0.00	0.00	0.00	0.00	-32.60	0.76	0.92
SSRP1NT	QTRTD1	QTRTD1	8|0|1	9	3.00	3	6|5|5|6	0.00	0.00	0.00	0.00	0.00	-27.15	0.55	0.89
SSRP1NT	PPIL1	PPIL1	7|2|2	11	3.67	3	5|6|6|5	0.00	0.00	0.00	0.00	0.00	-21.62	0.67	0.90
SSRP1NT	TPI1	TPI1	4|2|4	10	3.33	3	7|6|7|6	0.00	0.00	0.00	0.00	0.00	-25.70	0.51	0.96
SSRP1NT	PPIL4	PPIL4	18|7|4	29	9.67	3	8|11|14|12	0.00	0.00	0.00	0.00	0.00	-40.51	0.86	0.92
SSRP1NT	CWC27	CWC27	16|7|5	28	9.33	3	10|12|16|15	0.00	0.00	0.00	0.00	0.00	-46.39	0.70	0.94
SSRP1NT	CWC22	CWC22	9|1|1	11	3.67	3	2|1|2|1	0.29	0.88	0.29	0.88	0.29	-8.05	2.44	0.61
SSRP1NT	TMED10	TMED10	18|3|2	23	7.67	3	20|25|23|17	0.00	0.00	0.00	0.00	0.00	-89.10	0.36	0.96
SSRP1NT	OCIAD1	OCIAD1	4|1|1	6	2.00	3	12|14|13|13	0.00	0.00	0.00	0.00	0.00	-56.48	0.15	0.96
SSRP1NT	PRPF31	PRPF31	4|2|1	7	2.33	3	5|11|13|16	0.00	0.00	0.00	0.00	0.00	-48.61	0.21	0.96
SSRP1NT	BCLAF1	BCLAF1	54|39|32	125	41.67	3	60|64|66|55	0.00	0.00	0.00	0.00	0.00	-181.39	0.68	0.96
SSRP1NT	PRMT7	PRMT7	8|0|0	8	2.67	3	25|28|30|36	0.00	0.00	0.00	0.00	0.00	-135.42	0.09	0.96
SSRP1NT	NUP214	NUP214	20|1|0	21	7.00	3	100|101|127|109	0.00	0.00	0.00	0.00	0.00	-492.44	0.06	0.96
SSRP1NT	A0A494C071	A0A494C071	1|2|3	6	2.00	3	1|0|2|0	0.03	0.06	0.03	0.06	0.03	-5.36	2.67	0.72
SSRP1NT	LUC7L3	LUC7L3	7|9|12	28	9.33	3	8|8|6|7	0.00	0.00	0.00	0.00	0.00	-19.58	1.29	0.90
SSRP1NT	ZNF207	ZNF207	2|4|4	10	3.33	3	5|8|7|13	0.00	0.00	0.00	0.00	0.00	-32.91	0.40	0.96
SSRP1NT	IARS	IARS	87|36|29	152	50.67	3	85|98|96|100	0.00	0.00	0.00	0.00	0.00	-325.70	0.53	0.96
SSRP1NT	IDH2	IDH2	8|1|0	9	3.00	3	1|3|7|5	0.00	0.00	0.00	0.00	0.00	-20.37	0.75	0.84
SSRP1NT	IDH1	IDH1	1|0|1	2	0.67	3	0|0|1|2	0.00	0.00	0.00	0.00	0.00	-6.96	0.89	0.96
SSRP1NT	RPL14	RPL14	16|9|10	35	11.67	3	21|23|16|14	0.00	0.00	0.00	0.00	0.00	-58.85	0.63	0.96
SSRP1NT	RPL15	RPL15	37|28|27	92	30.67	3	36|36|34|34	0.00	0.00	0.00	0.00	0.00	-89.17	0.88	0.96
SSRP1NT	TOMM34	TOMM34	3|1|0	4	1.33	3	5|11|12|2	0.00	0.00	0.00	0.00	0.00	-35.57	0.18	0.96
SSRP1NT	PRR14L	PRR14L	3|0|2	5	1.67	3	2|8|3|13	0.00	0.00	0.00	0.00	0.00	-31.03	0.26	0.96
SSRP1NT	RPL11	RPL11	20|13|11	44	14.67	3	13|14|10|8	0.00	0.00	0.00	0.00	0.00	-27.87	1.30	0.91
SSRP1NT	RPL12	RPL12	25|15|16	56	18.67	3	18|22|20|18	0.00	0.00	0.00	0.00	0.00	-51.55	0.96	0.94
SSRP1NT	RPL13	RPL13	23|10|13	46	15.33	3	27|23|27|16	0.00	0.00	0.00	0.00	0.00	-75.84	0.66	0.96
SSRP1NT	GPATCH4	GPATCH4	59|31|20	110	36.67	3	14|18|20|19	0.33	1.00	0.33	1.00	0.33	-37.74	2.07	0.55
SSRP1NT	SETD2	SETD2	16|2|0	18	6.00	3	12|25|25|35	0.00	0.00	0.00	0.00	0.00	-110.23	0.25	0.96
SSRP1NT	RPL18	RPL18	24|22|23	69	23.00	3	27|30|29|24	0.00	0.00	0.00	0.00	0.00	-69.63	0.84	0.96
SSRP1NT	RPL19	RPL19	16|9|12	37	12.33	3	18|18|27|22	0.00	0.00	0.00	0.00	0.00	-69.92	0.58	0.96
SSRP1NT	GPATCH1	GPATCH1	23|2|2	27	9.00	3	29|44|39|43	0.00	0.00	0.00	0.00	0.00	-166.36	0.23	0.96
SSRP1NT	GHITM	GHITM	5|0|2	7	2.33	3	7|7|1|6	0.00	0.00	0.00	0.00	0.00	-25.92	0.44	0.96
SSRP1NT	NME3	NME3	5|2|1	8	2.67	3	6|6|5|7	0.00	0.00	0.00	0.00	0.00	-26.13	0.44	0.96
SSRP1NT	C17ORF85	C17ORF85	9|4|3	16	5.33	3	9|7|6|11	0.00	0.00	0.00	0.00	0.00	-30.54	0.65	0.92
SSRP1NT	SPEN	SPEN	39|8|4	51	17.00	3	36|59|71|70	0.00	0.00	0.00	0.00	0.00	-247.30	0.29	0.96
SSRP1NT	PGK1	PGK1	18|17|18	53	17.67	3	10|9|12|11	0.00	0.00	0.00	0.00	0.00	-16.78	1.68	0.91
SSRP1NT	EMD	EMD	19|4|3	26	8.67	3	19|26|27|28	0.00	0.00	0.00	0.00	0.00	-102.04	0.35	0.96
SSRP1NT	CXORF56	CXORF56	15|4|5	24	8.00	3	10|14|10|11	0.00	0.00	0.00	0.00	0.00	-40.51	0.71	0.93
SSRP1NT	MAP1B	MAP1B	39|7|2	48	16.00	3	165|173|171|178	0.00	0.00	0.00	0.00	0.00	#NAME?	0.09	0.96
SSRP1NT	MATR3	MATR3	15|10|8	33	11.00	3	37|44|52|46	0.00	0.00	0.00	0.00	0.00	-171.65	0.25	0.96
SSRP1NT	GLYR1	GLYR1	5|0|1	6	2.00	3	7|9|15|9	0.00	0.00	0.00	0.00	0.00	-47.09	0.20	0.96
SSRP1NT	AHNAK	AHNAK	18|6|4	28	9.33	3	370|413|507|577	0.00	0.00	0.00	0.00	0.00	#NAME?	0.02	0.96
SSRP1NT	AFF4	AFF4	35|2|0	37	12.33	3	0|0|2|2	0.34	1.00	0.34	1.00	0.34	-7.62	12.33	0.42
SSRP1NT	CLUH	CLUH	31|0|0	31	10.33	3	28|30|23|26	0.00	0.00	0.00	0.00	0.00	-121.97	0.39	0.95
SSRP1NT	KIAA0196	KIAA0196	15|0|0	15	5.00	3	66|62|63|77	0.00	0.00	0.00	0.00	0.00	-302.63	0.07	0.96
SSRP1NT	SFPQ	SFPQ	19|10|7	36	12.00	3	36|42|44|45	0.00	0.00	0.00	0.00	0.00	-161.80	0.29	0.96
SSRP1NT	MAP1S	MAP1S	4|0|0	4	1.33	3	3|8|10|5	0.00	0.00	0.00	0.00	0.00	-31.48	0.21	0.96
SSRP1NT	UBA2	UBA2	44|16|15	75	25.00	3	37|37|45|40	0.00	0.00	0.00	0.00	0.00	-131.75	0.63	0.96
SSRP1NT	UBA1	UBA1	73|47|49	169	56.33	3	56|65|66|62	0.00	0.00	0.00	0.00	0.00	-157.18	0.90	0.96
SSRP1NT	PWP2	PWP2	36|15|9	60	20.00	3	29|28|28|27	0.00	0.00	0.00	0.00	0.00	-97.68	0.71	0.95
SSRP1NT	PSMB5	PSMB5	18|10|14	42	14.00	3	19|19|16|17	0.00	0.00	0.00	0.00	0.00	-53.87	0.79	0.95
SSRP1NT	HSPA1A HSPA1B	HSPA1A HSPA1B	60|31|33	124	41.33	3	78|85|82|76	0.00	0.00	0.00	0.00	0.00	-260.54	0.52	0.96
SSRP1NT	NAA15	NAA15	50|7|10	67	22.33	3	58|54|64|38	0.00	0.00	0.00	0.00	0.00	-212.51	0.42	0.96
SSRP1NT	TP53	TP53	62|29|28	119	39.67	3	64|63|61|60	0.00	0.00	0.00	0.00	0.00	-192.92	0.64	0.96
SSRP1NT	FAM162A	FAM162A	9|1|2	12	4.00	3	13|12|14|9	0.00	0.00	0.00	0.00	0.00	-52.10	0.33	0.96
SSRP1NT	EMSY C11ORF30	EMSY C11ORF30	19|4|6	29	9.67	3	26|32|50|55	0.00	0.00	0.00	0.00	0.00	-166.82	0.24	0.96
SSRP1NT	GNAS	GNAS	19|4|3	26	8.67	3	14|16|12|10	0.00	0.00	0.00	0.00	0.00	-50.32	0.67	0.93
SSRP1NT	MOGS	MOGS	10|2|0	12	4.00	3	27|27|33|20	0.00	0.00	0.00	0.00	0.00	-122.05	0.15	0.96
SSRP1NT	SAFB2	SAFB2	19|9|8	36	12.00	3	43|48|58|47	0.00	0.00	0.00	0.00	0.00	-190.00	0.24	0.96
SSRP1NT	UBE2S	UBE2S	6|1|1	8	2.67	3	3|3|1|1	0.02	0.05	0.02	0.05	0.02	-9.75	1.33	0.73
SSRP1NT	RPL18A	RPL18A	24|17|15	56	18.67	3	30|32|27|20	0.00	0.00	0.00	0.00	0.00	-81.40	0.69	0.96
SSRP1NT	ILK	ILK	1|1|0	2	0.67	3	0|0|3|1	0.00	0.00	0.00	0.00	0.00	-7.41	0.67	0.96
SSRP1NT	RPS15A	RPS15A	20|12|10	42	14.00	3	27|25|26|17	0.00	0.00	0.00	0.00	0.00	-77.84	0.59	0.96
SSRP1NT	GPALPP1	GPALPP1	22|2|1	25	8.33	3	3|4|4|12	0.10	0.29	0.10	0.29	0.10	-24.72	1.45	0.67
SSRP1NT	HARS	HARS	22|3|3	28	9.33	3	16|20|24|22	0.00	0.00	0.00	0.00	0.00	-82.49	0.46	0.95
SSRP1NT	VPS45	VPS45	12|0|1	13	4.33	3	10|11|12|12	0.00	0.00	0.00	0.00	0.00	-52.65	0.39	0.93
SSRP1NT	SRPRB	SRPRB	14|4|2	20	6.67	3	11|15|15|6	0.00	0.00	0.00	0.00	0.00	-47.74	0.57	0.93
SSRP1NT	PNO1	PNO1	11|1|0	12	4.00	3	12|14|10|8	0.00	0.00	0.00	0.00	0.00	-51.53	0.36	0.96
SSRP1NT	H3BN98	H3BN98	4|1|1	6	2.00	3	3|4|2|2	0.00	0.00	0.00	0.00	0.00	-12.74	0.73	0.86
SSRP1NT	NDUFA4	NDUFA4	8|3|2	13	4.33	3	3|4|3|2	0.01	0.03	0.01	0.03	0.01	-11.83	1.44	0.76
SSRP1NT	RPS18	RPS18	17|13|12	42	14.00	3	18|21|25|20	0.00	0.00	0.00	0.00	0.00	-62.67	0.67	0.96
SSRP1NT	THRAP3	THRAP3	64|42|41	147	49.00	3	44|61|66|63	0.00	0.00	0.00	0.00	0.00	-153.32	0.84	0.96
SSRP1NT	WBP11	WBP11	10|1|0	11	3.67	3	11|19|26|32	0.00	0.00	0.00	0.00	0.00	-100.13	0.17	0.96
SSRP1NT	NDUFA9	NDUFA9	23|3|2	28	9.33	3	23|29|28|23	0.00	0.00	0.00	0.00	0.00	-108.88	0.36	0.96
SSRP1NT	MAST2	MAST2	1|0|3	4	1.33	3	2|4|7|8	0.00	0.00	0.00	0.00	0.00	-25.96	0.25	0.96
SSRP1NT	SALL2	SALL2	26|6|6	38	12.67	3	19|27|33|33	0.00	0.00	0.00	0.00	0.00	-105.58	0.45	0.96
SSRP1NT	UBE2M	UBE2M	12|3|0	15	5.00	3	9|15|16|17	0.00	0.00	0.00	0.00	0.00	-66.04	0.35	0.96
SSRP1NT	QARS	QARS	72|15|12	99	33.00	3	59|64|60|55	0.00	0.00	0.00	0.00	0.00	-223.00	0.55	0.96
SSRP1NT	RAB9A	RAB9A	12|3|8	23	7.67	3	0|2|2|6	0.12	0.32	0.12	0.32	0.12	-8.24	3.07	0.66
SSRP1NT	RBSN	RBSN	16|4|3	23	7.67	3	44|51|61|60	0.00	0.00	0.00	0.00	0.00	-229.86	0.14	0.96
SSRP1NT	GSTM3	GSTM3	2|1|0	3	1.00	3	1|1|4|6	0.00	0.00	0.00	0.00	0.00	-15.92	0.33	0.96
SSRP1NT	FARSB	FARSB	30|5|10	45	15.00	3	36|30|34|30	0.00	0.00	0.00	0.00	0.00	-128.10	0.46	0.96
SSRP1NT	PALLD	PALLD	30|6|4	40	13.33	3	40|50|52|64	0.00	0.00	0.00	0.00	0.00	-214.60	0.26	0.96
SSRP1NT	STX12	STX12	6|1|0	7	2.33	3	0|5|5|9	0.00	0.00	0.00	0.00	0.00	-23.52	0.49	0.89
SSRP1NT	BLMH	BLMH	31|5|3	39	13.00	3	24|30|35|38	0.00	0.00	0.00	0.00	0.00	-131.61	0.41	0.96
SSRP1NT	COLGALT1	COLGALT1	12|1|0	13	4.33	3	16|21|18|19	0.00	0.00	0.00	0.00	0.00	-85.03	0.23	0.96
SSRP1NT	BIRC6	BIRC6	4|2|3	9	3.00	3	43|47|44|56	0.00	0.00	0.00	0.00	0.00	-205.22	0.06	0.96
SSRP1NT	TTF1	TTF1	33|2|0	35	11.67	3	0|1|0|3	0.34	1.00	0.34	1.00	0.34	-7.41	11.67	0.40
SSRP1NT	PINX1	PINX1	24|10|8	42	14.00	3	8|12|13|13	0.00	0.00	0.00	0.00	0.00	-33.50	1.22	0.88
SSRP1NT	ATP11C	ATP11C	1|1|0	2	0.67	3	0|0|2|3	0.00	0.00	0.00	0.00	0.00	-8.63	0.53	0.96
SSRP1NT	LTA4H	LTA4H	52|17|20	89	29.67	3	28|51|54|53	0.00	0.00	0.00	0.00	0.00	-154.32	0.64	0.96
SSRP1NT	SPTBN4	SPTBN4	3|1|0	4	1.33	3	5|4|6|4	0.00	0.00	0.00	0.00	0.00	-23.86	0.28	0.96
SSRP1NT	DAD1	DAD1	3|2|1	6	2.00	3	2|2|2|1	0.00	0.00	0.00	0.00	0.00	-8.95	1.14	0.82
SSRP1NT	SPTBN1	SPTBN1	31|3|2	36	12.00	3	46|52|66|83	0.00	0.00	0.00	0.00	0.00	-268.06	0.19	0.96
SSRP1NT	ANKRD11	ANKRD11	35|1|3	39	13.00	3	0|2|1|1	0.34	1.00	0.34	1.00	0.34	-6.25	13.00	0.35
SSRP1NT	HMGN2 HMGN3	HMGN2 HMGN3	3|6|6	15	5.00	3	2|5|5|4	0.00	0.00	0.00	0.00	0.00	-13.91	1.25	0.87
SSRP1NT	CBR1	CBR1	6|3|0	9	3.00	3	5|3|3|3	0.00	0.00	0.00	0.00	0.00	-18.39	0.86	0.86
SSRP1NT	NSF	NSF	23|6|4	33	11.00	3	23|25|33|29	0.00	0.00	0.00	0.00	0.00	-109.63	0.40	0.96
SSRP1NT	TMEM33	TMEM33	8|1|1	10	3.33	3	13|10|6|5	0.00	0.00	0.00	0.00	0.00	-36.76	0.39	0.96
SSRP1NT	DPP3	DPP3	13|5|2	20	6.67	3	39|48|36|51	0.00	0.00	0.00	0.00	0.00	-187.47	0.15	0.96
SSRP1NT	ANXA2	ANXA2	54|29|28	111	37.00	3	61|66|66|54	0.00	0.00	0.00	0.00	0.00	-191.91	0.60	0.96
SSRP1NT	ANXA5	ANXA5	23|16|24	63	21.00	3	6|5|8|15	0.01	0.01	0.01	0.01	0.01	-11.91	2.47	0.78
SSRP1NT	ANXA7	ANXA7	5|6|3	14	4.67	3	0|0|0|3	0.18	0.28	0.18	0.28	0.18	-2.64	6.22	0.64
SSRP1NT	ANXA6	ANXA6	13|0|2	15	5.00	3	1|5|12|17	0.00	0.00	0.00	0.00	0.00	-40.83	0.57	0.91
SSRP1NT	MCM7	MCM7	46|24|10	80	26.67	3	51|50|52|45	0.00	0.00	0.00	0.00	0.00	-186.04	0.54	0.96
SSRP1NT	MCM6	MCM6	21|2|1	24	8.00	3	24|24|19|24	0.00	0.00	0.00	0.00	0.00	-99.53	0.35	0.96
SSRP1NT	MCM5	MCM5	41|12|10	63	21.00	3	46|48|50|43	0.00	0.00	0.00	0.00	0.00	-174.26	0.45	0.96
SSRP1NT	MCM4	MCM4	29|12|9	50	16.67	3	58|56|52|52	0.00	0.00	0.00	0.00	0.00	-210.64	0.31	0.96
SSRP1NT	MCM3	MCM3	55|17|12	84	28.00	3	55|51|60|61	0.00	0.00	0.00	0.00	0.00	-211.22	0.49	0.96
SSRP1NT	MCM2	MCM2	38|12|16	66	22.00	3	42|40|44|44	0.00	0.00	0.00	0.00	0.00	-150.69	0.52	0.96
SSRP1NT	RPA1	RPA1	49|34|21	104	34.67	3	58|54|59|54	0.00	0.00	0.00	0.00	0.00	-185.45	0.62	0.96
SSRP1NT	POGZ	POGZ	22|2|0	24	8.00	3	15|29|28|30	0.00	0.00	0.00	0.00	0.00	-116.15	0.31	0.96
SSRP1NT	NDUFS2	NDUFS2	19|6|2	27	9.00	3	5|11|20|13	0.00	0.00	0.00	0.00	0.00	-49.53	0.73	0.92
SSRP1NT	NDUFS3	NDUFS3	6|0|0	6	2.00	3	2|5|5|5	0.00	0.00	0.00	0.00	0.00	-21.65	0.47	0.88
SSRP1NT	NDUFS7	NDUFS7	3|2|0	5	1.67	3	3|3|2|1	0.00	0.00	0.00	0.00	0.00	-12.97	0.74	0.85
SSRP1NT	AHCY	AHCY	47|30|30	107	35.67	3	39|38|45|48	0.00	0.00	0.00	0.00	0.00	-112.21	0.84	0.96
SSRP1NT	ILF3	ILF3	75|47|44	166	55.33	3	76|77|74|78	0.00	0.00	0.00	0.00	0.00	-216.49	0.73	0.96
SSRP1NT	ILF2	ILF2	55|42|38	135	45.00	3	65|58|63|69	0.00	0.00	0.00	0.00	0.00	-179.27	0.71	0.96
SSRP1NT	ZRANB2	ZRANB2	20|2|2	24	8.00	3	2|2|2|6	0.33	1.00	0.33	1.00	0.33	-11.79	2.67	0.57
SSRP1NT	PARN	PARN	10|2|4	16	5.33	3	7|6|10|16	0.00	0.00	0.00	0.00	0.00	-39.08	0.55	0.93
SSRP1NT	HBB	HBB	0|2|6	8	2.67	3	0|0|0|0	0.49	1.00	0.49	1.00	0.49	-4.62	26.67	0.20
SSRP1NT	DHX16	DHX16	30|3|2	35	11.67	3	28|27|30|23	0.00	0.00	0.00	0.00	0.00	-114.38	0.43	0.95
SSRP1NT	DHX15	DHX15	78|42|31	151	50.33	3	87|80|84|70	0.00	0.00	0.00	0.00	0.00	-260.54	0.63	0.96
SSRP1NT	HACD3	HACD3	31|11|17	59	19.67	3	34|35|40|34	0.00	0.00	0.00	0.00	0.00	-124.97	0.55	0.96
SSRP1NT	NHLRC2	NHLRC2	6|0|0	6	2.00	3	6|11|9|16	0.00	0.00	0.00	0.00	0.00	-49.17	0.19	0.96
SSRP1NT	TPX2	TPX2	85|25|22	132	44.00	3	53|62|94|73	0.00	0.00	0.00	0.00	0.00	-241.54	0.62	0.96
SSRP1NT	BCS1L	BCS1L	1|1|1	3	1.00	3	7|9|14|14	0.00	0.00	0.00	0.00	0.00	-47.76	0.09	0.96
SSRP1NT	ZNF146	ZNF146	38|4|3	45	15.00	3	4|4|2|4	0.33	1.00	0.33	1.00	0.33	-12.18	4.29	0.49
SSRP1NT	CCDC88A	CCDC88A	1|1|1	3	1.00	3	8|14|17|27	0.00	0.00	0.00	0.00	0.00	-71.34	0.06	0.96
SSRP1NT	CPT2	CPT2	5|1|0	6	2.00	3	0|0|1|0	0.32	0.95	0.32	0.95	0.32	-5.16	8.00	0.60
SSRP1NT	DDX31	DDX31	7|1|0	8	2.67	3	6|6|7|5	0.00	0.00	0.00	0.00	0.00	-29.33	0.44	0.91
SSRP1NT	PYGB	PYGB	27|3|3	33	11.00	3	26|34|38|36	0.00	0.00	0.00	0.00	0.00	-139.27	0.33	0.96
SSRP1NT	PITRM1	PITRM1	12|0|0	12	4.00	3	1|4|4|8	0.01	0.02	0.01	0.02	0.01	-21.43	0.94	0.76
SSRP1NT	GOT2	GOT2	56|18|18	92	30.67	3	29|33|41|30	0.00	0.00	0.00	0.00	0.00	-98.96	0.92	0.95
SSRP1NT	GOT1	GOT1	18|13|13	44	14.67	3	14|13|18|25	0.00	0.00	0.00	0.00	0.00	-47.30	0.84	0.95
SSRP1NT	PYGL	PYGL	49|6|3	58	19.33	3	53|66|76|68	0.00	0.00	0.00	0.00	0.00	-281.98	0.29	0.96
SSRP1NT	PFAS	PFAS	7|3|2	12	4.00	3	26|31|32|41	0.00	0.00	0.00	0.00	0.00	-138.68	0.12	0.96
SSRP1NT	VWA8	VWA8	0|2|2	4	1.33	3	0|0|0|1	0.09	0.13	0.09	0.13	0.09	-5.16	5.33	0.68
SSRP1NT	AP1G1	AP1G1	21|2|1	24	8.00	3	23|20|25|20	0.00	0.00	0.00	0.00	0.00	-96.19	0.36	0.96
SSRP1NT	SAFB	SAFB	9|2|2	13	4.33	3	15|24|27|23	0.00	0.00	0.00	0.00	0.00	-93.51	0.19	0.96
SSRP1NT	RANGAP1	RANGAP1	29|10|7	46	15.33	3	86|98|88|98	0.00	0.00	0.00	0.00	0.00	-384.22	0.17	0.96
SSRP1NT	H2AFY	H2AFY	46|27|24	97	32.33	3	52|54|51|40	0.00	0.00	0.00	0.00	0.00	-150.23	0.66	0.96
SSRP1NT	DDX5	DDX5	36|19|13	68	22.67	3	37|39|37|30	0.00	0.00	0.00	0.00	0.00	-120.03	0.63	0.96
SSRP1NT	CTR9	CTR9	45|10|5	60	20.00	3	9|13|15|13	0.33	1.00	0.33	1.00	0.33	-43.34	1.60	0.56
SSRP1NT	INADL	INADL	1|0|0	1	0.33	3	2|4|10|12	0.00	0.00	0.00	0.00	0.00	-33.27	0.05	0.96
SSRP1NT	EIF5A EIF5AL1	EIF5A EIF5AL1	20|5|3	28	9.33	3	31|37|37|42	0.00	0.00	0.00	0.00	0.00	-153.58	0.25	0.96
SSRP1NT	NUP205	NUP205	25|0|0	25	8.33	3	41|45|42|52	0.00	0.00	0.00	0.00	0.00	-203.83	0.19	0.96
SSRP1NT	STMN1	STMN1	10|4|4	18	6.00	3	20|23|21|17	0.00	0.00	0.00	0.00	0.00	-78.37	0.30	0.96
SSRP1NT	HLA-A	HLA-A	7|6|0	13	4.33	3	6|6|8|13	0.00	0.00	0.00	0.00	0.00	-39.28	0.53	0.96
SSRP1NT	EP400	EP400	2|0|0	2	0.67	3	18|19|19|12	0.00	0.00	0.00	0.00	0.00	-78.31	0.04	0.96
SSRP1NT	TOMM20	TOMM20	2|2|3	7	2.33	3	2|0|0|0	0.07	0.11	0.07	0.11	0.07	-2.96	4.67	0.68
SSRP1NT	CLTC	CLTC	159|76|72	307	102.33	3	132|160|172|195	0.00	0.00	0.00	0.00	0.00	-511.13	0.62	0.96
SSRP1NT	TOMM22	TOMM22	6|1|0	7	2.33	3	6|10|11|15	0.00	0.00	0.00	0.00	0.00	-49.30	0.22	0.96
SSRP1NT	MMS19	MMS19	9|1|1	11	3.67	3	4|13|18|30	0.00	0.00	0.00	0.00	0.00	-69.90	0.23	0.96
SSRP1NT	ISYNA1	ISYNA1	27|9|8	44	14.67	3	12|13|15|15	0.00	0.00	0.00	0.00	0.00	-42.12	1.07	0.90
SSRP1NT	BCAS3	BCAS3	3|0|0	3	1.00	3	18|20|25|30	0.00	0.00	0.00	0.00	0.00	-106.29	0.04	0.96
SSRP1NT	UBXN4	UBXN4	3|0|0	3	1.00	3	3|7|6|11	0.00	0.00	0.00	0.00	0.00	-32.56	0.15	0.96
SSRP1NT	TOP2B	TOP2B	55|16|19	90	30.00	3	34|33|30|20	0.00	0.00	0.00	0.00	0.00	-87.12	1.03	0.94
SSRP1NT	TOP2A	TOP2A	122|51|48	221	73.67	3	99|103|119|72	0.00	0.00	0.00	0.00	0.00	-295.07	0.75	0.96
SSRP1NT	NACA	NACA	18|16|15	49	16.33	3	18|21|22|24	0.00	0.00	0.00	0.00	0.00	-58.11	0.77	0.96
SSRP1NT	NXF1	NXF1	13|0|0	13	4.33	3	5|4|9|9	0.00	0.00	0.00	0.00	0.00	-32.75	0.64	0.87
SSRP1NT	SDAD1	SDAD1	12|0|0	12	4.00	3	4|6|8|7	0.00	0.00	0.00	0.00	0.00	-30.45	0.64	0.87
SSRP1NT	FAF1	FAF1	0|1|1	2	0.67	3	0|0|4|6	0.00	0.00	0.00	0.00	0.00	-13.65	0.27	0.96
SSRP1NT	FAF2	FAF2	17|2|1	20	6.67	3	8|14|17|16	0.00	0.00	0.00	0.00	0.00	-59.81	0.48	0.94
SSRP1NT	PGM1	PGM1	24|5|4	33	11.00	3	16|22|33|23	0.00	0.00	0.00	0.00	0.00	-92.07	0.47	0.95
SSRP1NT	PGM2	PGM2	18|5|4	27	9.00	3	15|16|18|30	0.00	0.00	0.00	0.00	0.00	-75.92	0.46	0.96
SSRP1NT	PGM3	PGM3	5|2|2	9	3.00	3	4|5|9|11	0.00	0.00	0.00	0.00	0.00	-28.70	0.41	0.96
SSRP1NT	ABCB10	ABCB10	8|0|0	8	2.67	3	9|6|13|9	0.00	0.00	0.00	0.00	0.00	-43.75	0.29	0.96
SSRP1NT	RECQL	RECQL	32|2|2	36	12.00	3	27|30|35|26	0.00	0.00	0.00	0.00	0.00	-125.41	0.41	0.95
SSRP1NT	MIA3	MIA3	1|0|0	1	0.33	3	3|3|5|7	0.00	0.00	0.00	0.00	0.00	-22.76	0.07	0.96
SSRP1NT	SART3	SART3	52|15|16	83	27.67	3	41|42|54|54	0.00	0.00	0.00	0.00	0.00	-164.99	0.58	0.96
SSRP1NT	SART1	SART1	65|29|28	122	40.67	3	56|68|76|68	0.00	0.00	0.00	0.00	0.00	-213.32	0.61	0.96
SSRP1NT	STAT1	STAT1	16|1|1	18	6.00	3	54|53|66|53	0.00	0.00	0.00	0.00	0.00	-250.03	0.11	0.96
SSRP1NT	VAV2	VAV2	0|1|0	1	0.33	3	1|0|2|3	0.00	0.00	0.00	0.00	0.00	-9.89	0.22	0.96
SSRP1NT	CDC23	CDC23	4|0|0	4	1.33	3	4|5|3|4	0.00	0.00	0.00	0.00	0.00	-20.52	0.33	0.96
SSRP1NT	NUP153	NUP153	21|8|7	36	12.00	3	76|96|99|100	0.00	0.00	0.00	0.00	0.00	-385.27	0.13	0.96
SSRP1NT	TOX4	TOX4	18|9|9	36	12.00	3	8|16|20|18	0.00	0.00	0.00	0.00	0.00	-46.84	0.77	0.94
SSRP1NT	IPO8	IPO8	16|5|5	26	8.67	3	33|37|46|52	0.00	0.00	0.00	0.00	0.00	-169.26	0.21	0.96
SSRP1NT	IPO9	IPO9	19|6|3	28	9.33	3	22|28|27|37	0.00	0.00	0.00	0.00	0.00	-117.29	0.33	0.96
SSRP1NT	IPO7	IPO7	43|11|6	60	20.00	3	46|63|63|71	0.00	0.00	0.00	0.00	0.00	-247.87	0.33	0.96
SSRP1NT	IPO4	IPO4	21|2|3	26	8.67	3	11|24|34|52	0.00	0.00	0.00	0.00	0.00	-127.69	0.29	0.96
SSRP1NT	IPO5	IPO5	71|25|19	115	38.33	3	40|57|78|94	0.00	0.00	0.00	0.00	0.00	-235.40	0.57	0.96
SSRP1NT	ACTR3	ACTR3	12|4|1	17	5.67	3	6|11|21|20	0.00	0.00	0.00	0.00	0.00	-62.56	0.39	0.96
SSRP1NT	ACTR2	ACTR2	20|2|4	26	8.67	3	22|28|27|28	0.00	0.00	0.00	0.00	0.00	-111.08	0.33	0.96
SSRP1NT	SMCHD1	SMCHD1	157|77|68	302	100.67	3	146|161|168|167	0.00	0.00	0.00	0.00	0.00	-503.47	0.63	0.96
SSRP1NT	RPL35A	RPL35A	12|4|4	20	6.67	3	17|11|12|7	0.00	0.00	0.00	0.00	0.00	-42.50	0.57	0.94
SSRP1NT	GPKOW	GPKOW	47|26|25	98	32.67	3	35|45|56|49	0.00	0.00	0.00	0.00	0.00	-136.06	0.71	0.96
SSRP1NT	CWF19L2	CWF19L2	25|0|0	25	8.33	3	2|4|9|10	0.23	0.68	0.23	0.68	0.23	-30.13	1.33	0.63
SSRP1NT	TNPO3	TNPO3	12|1|0	13	4.33	3	3|15|19|22	0.00	0.00	0.00	0.00	0.00	-67.64	0.29	0.96
SSRP1NT	RAB8A	RAB8A	8|3|2	13	4.33	3	9|5|4|5	0.00	0.00	0.00	0.00	0.00	-22.64	0.75	0.90
SSRP1NT	NAA25	NAA25	31|2|3	36	12.00	3	30|40|37|33	0.00	0.00	0.00	0.00	0.00	-149.73	0.34	0.96
SSRP1NT	POLDIP3	POLDIP3	14|2|0	16	5.33	3	9|11|15|12	0.00	0.00	0.00	0.00	0.00	-54.89	0.45	0.93
SSRP1NT	GCN1L1	GCN1L1	152|23|21	196	65.33	3	197|196|202|196	0.00	0.00	0.00	0.00	0.00	#NAME?	0.33	0.96
SSRP1NT	MAPK3	MAPK3	11|1|0	12	4.00	3	11|9|7|4	0.00	0.00	0.00	0.00	0.00	-37.13	0.52	0.91
SSRP1NT	MAPK1	MAPK1	31|7|7	45	15.00	3	25|25|24|28	0.00	0.00	0.00	0.00	0.00	-92.36	0.59	0.95
SSRP1NT	PPP1R12A	PPP1R12A	1|0|0	1	0.33	3	7|12|14|23	0.00	0.00	0.00	0.00	0.00	-64.44	0.02	0.96
SSRP1NT	ALDH18A1	ALDH18A1	53|14|15	82	27.33	3	53|47|41|34	0.00	0.00	0.00	0.00	0.00	-150.67	0.62	0.96
SSRP1NT	NIFK	NIFK	32|21|24	77	25.67	3	19|26|27|22	0.00	0.00	0.00	0.00	0.00	-56.62	1.09	0.95
SSRP1NT	RDX	RDX	15|3|1	19	6.33	3	15|13|21|17	0.00	0.00	0.00	0.00	0.00	-71.88	0.38	0.96
SSRP1NT	FERMT2	FERMT2	4|0|0	4	1.33	3	20|23|18|21	0.00	0.00	0.00	0.00	0.00	-93.98	0.07	0.96
SSRP1NT	MMTAG2	MMTAG2	18|6|7	31	10.33	3	3|7|10|9	0.00	0.01	0.00	0.01	0.00	-21.02	1.43	0.80
SSRP1NT	ANKS1A	ANKS1A	2|1|0	3	1.00	3	13|19|27|36	0.00	0.00	0.00	0.00	0.00	-107.94	0.04	0.96
SSRP1NT	CRNKL1	CRNKL1	23|2|0	25	8.33	3	26|15|20|18	0.00	0.00	0.00	0.00	0.00	-90.68	0.42	0.95
SSRP1NT	BCAP31	BCAP31	27|12|12	51	17.00	3	28|32|26|23	0.00	0.00	0.00	0.00	0.00	-87.58	0.62	0.96
SSRP1NT	VPS35	VPS35	26|8|6	40	13.33	3	15|22|23|34	0.00	0.00	0.00	0.00	0.00	-86.23	0.57	0.95
SSRP1NT	METTL1	METTL1	9|1|0	10	3.33	3	10|13|13|11	0.00	0.00	0.00	0.00	0.00	-54.89	0.28	0.96
SSRP1NT	CSE1L	CSE1L	107|47|37	191	63.67	3	79|95|92|107	0.00	0.00	0.00	0.00	0.00	-299.78	0.68	0.96
SSRP1NT	TBC1D15	TBC1D15	13|2|0	15	5.00	3	54|56|53|52	0.00	0.00	0.00	0.00	0.00	-243.12	0.09	0.96
SSRP1NT	IKBKAP	IKBKAP	25|0|0	25	8.33	3	24|25|30|28	0.00	0.00	0.00	0.00	0.00	-121.97	0.31	0.96
SSRP1NT	CACTIN	CACTIN	22|6|6	34	11.33	3	2|5|7|9	0.30	0.91	0.30	0.91	0.30	-15.62	1.97	0.61
SSRP1NT	HCFC1	HCFC1	93|59|64	216	72.00	3	105|113|133|133	0.00	0.00	0.00	0.00	0.00	-363.30	0.60	0.96
SSRP1NT	PLOD2	PLOD2	3|2|2	7	2.33	3	0|2|2|5	0.00	0.00	0.00	0.00	0.00	-9.03	1.04	0.85
SSRP1NT	CPNE1	CPNE1	6|3|2	11	3.67	3	5|8|12|10	0.00	0.00	0.00	0.00	0.00	-35.17	0.42	0.96
SSRP1NT	UFL1	UFL1	14|0|1	15	5.00	3	17|19|16|17	0.00	0.00	0.00	0.00	0.00	-79.44	0.29	0.96
SSRP1NT	ESF1	ESF1	83|26|19	128	42.67	3	6|10|26|22	0.33	0.98	0.33	0.98	0.33	-32.36	2.67	0.59
SSRP1NT	CNP	CNP	21|2|1	24	8.00	3	17|23|31|25	0.00	0.00	0.00	0.00	0.00	-105.00	0.33	0.96
SSRP1NT	AAK1	AAK1	1|0|0	1	0.33	3	8|17|15|14	0.00	0.00	0.00	0.00	0.00	-62.74	0.02	0.96
SSRP1NT	USP14	USP14	16|6|2	24	8.00	3	13|20|25|31	0.00	0.00	0.00	0.00	0.00	-93.12	0.36	0.96
SSRP1NT	CLTCL1	CLTCL1	2|0|0	2	0.67	3	0|0|2|1	0.01	0.02	0.01	0.02	0.01	-6.96	0.89	0.77
SSRP1NT	USP19	USP19	2|0|0	2	0.67	3	1|1|4|4	0.00	0.00	0.00	0.00	0.00	-14.08	0.27	0.96
SSRP1NT	NPM1	NPM1	45|40|40	125	41.67	3	28|35|39|36	0.00	0.00	0.00	0.00	0.00	-67.82	1.21	0.95
SSRP1NT	PACS1	PACS1	1|0|0	1	0.33	3	1|4|6|7	0.00	0.00	0.00	0.00	0.00	-22.66	0.07	0.96
SSRP1NT	NPM3	NPM3	5|4|3	12	4.00	3	3|3|3|3	0.00	0.00	0.00	0.00	0.00	-10.40	1.33	0.85
SSRP1NT	SNRPE	SNRPE	7|4|5	16	5.33	3	8|7|7|5	0.00	0.00	0.00	0.00	0.00	-22.56	0.79	0.92
SSRP1NT	SMU1	SMU1	45|9|10	64	21.33	3	34|35|32|30	0.00	0.00	0.00	0.00	0.00	-117.59	0.65	0.95
SSRP1NT	UNC45A	UNC45A	24|4|1	29	9.67	3	23|24|28|27	0.00	0.00	0.00	0.00	0.00	-111.73	0.38	0.96
SSRP1NT	DGCR14	DGCR14	5|0|1	6	2.00	3	5|9|16|18	0.00	0.00	0.00	0.00	0.00	-55.53	0.17	0.96
SSRP1NT	DUS4L	DUS4L	3|0|0	3	1.00	3	1|1|3|0	0.00	0.01	0.00	0.01	0.00	-8.77	0.80	0.79
SSRP1NT	SCFD1	SCFD1	15|0|3	18	6.00	3	11|20|31|24	0.00	0.00	0.00	0.00	0.00	-97.99	0.28	0.96
SSRP1NT	U2AF2	U2AF2	23|16|11	50	16.67	3	22|30|32|27	0.00	0.00	0.00	0.00	0.00	-91.87	0.60	0.96
SSRP1NT	CRKL	CRKL	7|1|0	8	2.67	3	26|29|31|34	0.00	0.00	0.00	0.00	0.00	-136.53	0.09	0.96
SSRP1NT	PRKAG1	PRKAG1	11|3|4	18	6.00	3	15|13|15|16	0.00	0.00	0.00	0.00	0.00	-57.77	0.41	0.96
SSRP1NT	IQCB1	IQCB1	2|0|0	2	0.67	3	0|1|3|4	0.00	0.00	0.00	0.00	0.00	-11.70	0.33	0.96
SSRP1NT	ANP32B	ANP32B	11|1|2	14	4.67	3	6|8|12|14	0.00	0.00	0.00	0.00	0.00	-43.33	0.47	0.93
SSRP1NT	NEK9	NEK9	3|0|0	3	1.00	3	14|16|16|18	0.00	0.00	0.00	0.00	0.00	-73.84	0.06	0.96
SSRP1NT	LEMD3	LEMD3	10|1|0	11	3.67	3	9|22|20|20	0.00	0.00	0.00	0.00	0.00	-81.46	0.21	0.96
SSRP1NT	BYSL	BYSL	39|9|7	55	18.33	3	35|34|29|32	0.00	0.00	0.00	0.00	0.00	-122.05	0.56	0.95
SSRP1NT	SUPT5H	SUPT5H	29|3|3	35	11.67	3	23|27|75|40	0.00	0.00	0.00	0.00	0.00	-172.23	0.28	0.96
SSRP1NT	RPF2	RPF2	16|7|7	30	10.00	3	22|23|19|13	0.00	0.00	0.00	0.00	0.00	-66.41	0.52	0.96
SSRP1NT	ZFYVE16	ZFYVE16	2|2|3	7	2.33	3	42|41|45|58	0.00	0.00	0.00	0.00	0.00	-200.74	0.05	0.96
SSRP1NT	EBNA1BP2	EBNA1BP2	37|24|22	83	27.67	3	13|15|21|13	0.00	0.00	0.00	0.00	0.00	-27.08	1.78	0.84
SSRP1NT	PRIM2	PRIM2	18|0|0	18	6.00	3	16|14|13|12	0.00	0.00	0.00	0.00	0.00	-63.81	0.44	0.93
SSRP1NT	SF3A1	SF3A1	18|7|3	28	9.33	3	58|71|73|73	0.00	0.00	0.00	0.00	0.00	-295.38	0.14	0.96
SSRP1NT	LARP1	LARP1	43|15|10	68	22.67	3	83|99|70|81	0.00	0.00	0.00	0.00	0.00	-332.31	0.27	0.96
SSRP1NT	AP1M1	AP1M1	25|7|5	37	12.33	3	27|28|32|27	0.00	0.00	0.00	0.00	0.00	-110.82	0.43	0.96
SSRP1NT	LARP7	LARP7	5|0|0	5	1.67	3	1|2|3|7	0.00	0.00	0.00	0.00	0.00	-17.03	0.51	0.86
SSRP1NT	ZNF687	ZNF687	12|2|1	15	5.00	3	7|14|19|24	0.00	0.00	0.00	0.00	0.00	-69.18	0.31	0.96
SSRP1NT	FXR2	FXR2	18|1|1	20	6.67	3	16|23|27|22	0.00	0.00	0.00	0.00	0.00	-96.19	0.30	0.96
SSRP1NT	DHX29	DHX29	37|4|1	42	14.00	3	111|121|133|121	0.00	0.00	0.00	0.00	0.00	-541.38	0.12	0.96
SSRP1NT	MUC16	MUC16	0|0|1	1	0.33	3	0|2|2|2	0.00	0.00	0.00	0.00	0.00	-9.86	0.22	0.96
SSRP1NT	CNDP2	CNDP2	21|3|3	27	9.00	3	19|22|32|28	0.00	0.00	0.00	0.00	0.00	-103.09	0.36	0.96
SSRP1NT	DDX49	DDX49	5|0|0	5	1.67	3	1|2|3|3	0.00	0.01	0.00	0.01	0.00	-12.97	0.74	0.81
SSRP1NT	STRBP	STRBP	7|0|0	7	2.33	3	3|6|11|13	0.00	0.00	0.00	0.00	0.00	-38.96	0.28	0.96
SSRP1NT	DDX41	DDX41	17|3|2	22	7.33	3	4|9|11|12	0.00	0.00	0.00	0.00	0.00	-36.05	0.81	0.89
SSRP1NT	DDX43	DDX43	2|2|0	4	1.33	3	6|0|2|1	0.00	0.00	0.00	0.00	0.00	-12.56	0.59	0.96
SSRP1NT	DDX42	DDX42	43|21|14	78	26.00	3	45|47|51|63	0.00	0.00	0.00	0.00	0.00	-183.28	0.50	0.96
SSRP1NT	DDX47	DDX47	20|0|0	20	6.67	3	17|19|12|13	0.00	0.00	0.00	0.00	0.00	-70.50	0.44	0.94
SSRP1NT	CTCF	CTCF	7|1|0	8	2.67	3	5|10|10|9	0.00	0.00	0.00	0.00	0.00	-40.43	0.31	0.96
SSRP1NT	TSN	TSN	22|9|9	40	13.33	3	24|23|22|24	0.00	0.00	0.00	0.00	0.00	-78.07	0.57	0.96
SSRP1NT	ELAVL1	ELAVL1	10|1|3	14	4.67	3	5|9|8|8	0.00	0.00	0.00	0.00	0.00	-32.57	0.62	0.91
SSRP1NT	PDS5A	PDS5A	51|3|5	59	19.67	3	48|51|56|39	0.00	0.00	0.00	0.00	0.00	-205.56	0.41	0.96
SSRP1NT	PDS5B	PDS5B	12|2|0	14	4.67	3	23|23|38|12	0.00	0.00	0.00	0.00	0.00	-108.97	0.19	0.96
SSRP1NT	BAZ2A	BAZ2A	4|0|1	5	1.67	3	0|4|4|4	0.00	0.00	0.00	0.00	0.00	-16.12	0.56	0.87
SSRP1NT	RPL7A	RPL7A	46|31|27	104	34.67	3	55|51|53|45	0.00	0.00	0.00	0.00	0.00	-150.95	0.68	0.96
SSRP1NT	APOO	APOO	4|2|0	6	2.00	3	3|2|3|3	0.00	0.00	0.00	0.00	0.00	-15.16	0.73	0.86
SSRP1NT	FARSA	FARSA	16|5|7	28	9.33	3	30|27|41|35	0.00	0.00	0.00	0.00	0.00	-131.39	0.28	0.96
SSRP1NT	PAICS	PAICS	52|33|29	114	38.00	3	50|53|47|47	0.00	0.00	0.00	0.00	0.00	-140.08	0.77	0.96
SSRP1NT	RSBN1L	RSBN1L	5|0|0	5	1.67	3	3|7|8|16	0.00	0.00	0.00	0.00	0.00	-39.94	0.20	0.96
SSRP1NT	ZNF512	ZNF512	20|1|2	23	7.67	3	13|18|25|15	0.00	0.00	0.00	0.00	0.00	-77.29	0.43	0.95
SSRP1NT	VTA1	VTA1	6|1|2	9	3.00	3	5|7|6|5	0.00	0.00	0.00	0.00	0.00	-25.11	0.52	0.91
SSRP1NT	NCAPD2	NCAPD2	44|1|3	48	16.00	3	55|60|59|69	0.00	0.00	0.00	0.00	0.00	-269.05	0.26	0.96
SSRP1NT	NCAPD3	NCAPD3	9|0|1	10	3.33	3	5|5|10|5	0.00	0.00	0.00	0.00	0.00	-30.45	0.53	0.90
SSRP1NT	BLM	BLM	46|2|0	48	16.00	3	4|22|36|37	0.00	0.00	0.00	0.00	0.00	-112.01	0.65	0.94
SSRP1NT	PPP1R10	PPP1R10	21|7|5	33	11.00	3	18|21|27|27	0.00	0.00	0.00	0.00	0.00	-88.31	0.47	0.96
SSRP1NT	NUFIP2	NUFIP2	13|0|0	13	4.33	3	34|42|41|37	0.00	0.00	0.00	0.00	0.00	-174.66	0.11	0.96
SSRP1NT	PSIP1	PSIP1	26|12|9	47	15.67	3	7|15|20|20	0.00	0.00	0.00	0.00	0.00	-46.69	1.01	0.93
SSRP1NT	MTHFD1L	MTHFD1L	20|2|2	24	8.00	3	16|17|16|17	0.00	0.00	0.00	0.00	0.00	-68.37	0.48	0.94
SSRP1NT	FLOT1	FLOT1	8|1|0	9	3.00	3	5|14|14|18	0.00	0.00	0.00	0.00	0.00	-59.05	0.24	0.96
SSRP1NT	EMC1	EMC1	13|2|1	16	5.33	3	26|32|27|20	0.00	0.00	0.00	0.00	0.00	-115.06	0.20	0.96
SSRP1NT	EMC4	EMC4	4|2|1	7	2.33	3	3|4|5|3	0.00	0.00	0.00	0.00	0.00	-16.76	0.62	0.89
SSRP1NT	MYH10	MYH10	63|24|22	109	36.33	3	64|74|84|91	0.00	0.00	0.00	0.00	0.00	-274.53	0.46	0.96
SSRP1NT	MYH11	MYH11	3|1|1	5	1.67	3	0|0|0|0	0.28	0.85	0.28	0.85	0.28	-2.11	16.67	0.62
SSRP1NT	MYH14	MYH14	2|2|1	5	1.67	3	4|2|7|5	0.00	0.00	0.00	0.00	0.00	-19.85	0.37	0.96
SSRP1NT	STIM1	STIM1	6|0|0	6	2.00	3	17|27|29|32	0.00	0.00	0.00	0.00	0.00	-119.60	0.08	0.96
SSRP1NT	AP3M1	AP3M1	13|1|1	15	5.00	3	13|15|12|12	0.00	0.00	0.00	0.00	0.00	-56.48	0.38	0.96
SSRP1NT	AKAP11	AKAP11	1|0|0	1	0.33	3	7|37|38|43	0.00	0.00	0.00	0.00	0.00	-141.18	0.01	0.96
SSRP1NT	NEDD1	NEDD1	3|1|0	4	1.33	3	19|23|30|28	0.00	0.00	0.00	0.00	0.00	-114.12	0.05	0.96
SSRP1NT	SMC3	SMC3	45|3|0	48	16.00	3	23|24|41|32	0.00	0.00	0.00	0.00	0.00	-136.21	0.53	0.95
SSRP1NT	SMC2	SMC2	53|2|5	60	20.00	3	49|46|54|40	0.00	0.00	0.00	0.00	0.00	-204.11	0.42	0.96
SSRP1NT	SMC4	SMC4	50|0|3	53	17.67	3	57|62|70|49	0.00	0.00	0.00	0.00	0.00	-268.92	0.30	0.96
SSRP1NT	CDC37	CDC37	8|5|4	17	5.67	3	6|9|11|16	0.00	0.00	0.00	0.00	0.00	-37.31	0.54	0.96
SSRP1NT	DYNC1LI1	DYNC1LI1	6|3|1	10	3.33	3	13|18|21|26	0.00	0.00	0.00	0.00	0.00	-85.03	0.17	0.96
SSRP1NT	MGA	MGA	61|18|7	86	28.67	3	40|56|50|75	0.00	0.00	0.00	0.00	0.00	-219.88	0.52	0.96
SSRP1NT	SCAF4	SCAF4	5|1|0	6	2.00	3	5|7|13|14	0.00	0.00	0.00	0.00	0.00	-45.77	0.21	0.96
SSRP1NT	SCAF1	SCAF1	28|3|0	31	10.33	3	3|9|14|12	0.01	0.02	0.01	0.02	0.01	-44.55	1.09	0.77
SSRP1NT	TMEM63A	TMEM63A	2|2|1	5	1.67	3	4|4|5|2	0.00	0.00	0.00	0.00	0.00	-16.76	0.44	0.96
SSRP1NT	TMEM63B	TMEM63B	2|1|0	3	1.00	3	1|2|3|2	0.00	0.00	0.00	0.00	0.00	-11.85	0.50	0.96
SSRP1NT	USP9X	USP9X	11|3|5	19	6.33	3	12|24|27|47	0.00	0.00	0.00	0.00	0.00	-112.06	0.23	0.96
SSRP1NT	ABT1	ABT1	5|0|0	5	1.67	3	0|0|0|0	0.33	0.99	0.33	0.99	0.33	-4.62	16.67	0.58
SSRP1NT	MORC2	MORC2	21|2|1	24	8.00	3	6|8|15|10	0.00	0.00	0.00	0.00	0.00	-42.21	0.82	0.87
SSRP1NT	RBM6	RBM6	1|0|1	2	0.67	3	0|0|7|3	0.00	0.00	0.00	0.00	0.00	-13.56	0.27	0.96
SSRP1NT	RPL23A	RPL23A	21|11|10	42	14.00	3	21|29|26|17	0.00	0.00	0.00	0.00	0.00	-75.81	0.60	0.96
SSRP1NT	SPCS3	SPCS3	3|0|0	3	1.00	3	4|3|3|2	0.00	0.00	0.00	0.00	0.00	-16.16	0.33	0.96
SSRP1NT	ARL8A	ARL8A	11|1|0	12	4.00	3	5|6|6|9	0.00	0.00	0.00	0.00	0.00	-31.57	0.62	0.89
SSRP1NT	CAT	CAT	1|0|0	1	0.33	3	2|0|0|0	0.00	0.00	0.00	0.00	0.00	-6.16	0.67	0.96
SSRP1NT	WDR82	WDR82	1|1|1	3	1.00	3	3|2|2|3	0.00	0.00	0.00	0.00	0.00	-11.75	0.40	0.96
SSRP1NT	CAD	CAD	81|8|8	97	32.33	3	92|100|95|88	0.00	0.00	0.00	0.00	0.00	-385.88	0.34	0.96
SSRP1NT	PGD	PGD	69|44|36	149	49.67	3	73|74|77|75	0.00	0.00	0.00	0.00	0.00	-226.95	0.66	0.96
SSRP1NT	VPS25	VPS25	2|0|0	2	0.67	3	4|5|3|3	0.00	0.00	0.00	0.00	0.00	-19.49	0.18	0.96
SSRP1NT	ATP13A1	ATP13A1	3|0|0	3	1.00	3	0|1|3|4	0.00	0.00	0.00	0.00	0.00	-11.70	0.50	0.84
SSRP1NT	NUDC	NUDC	14|7|4	25	8.33	3	51|54|60|57	0.00	0.00	0.00	0.00	0.00	-232.47	0.15	0.96
SSRP1NT	ESYT1	ESYT1	40|14|12	66	22.00	3	91|87|90|79	0.00	0.00	0.00	0.00	0.00	-340.93	0.25	0.96
SSRP1NT	CAMK2D	CAMK2D	12|2|0	14	4.67	3	15|17|19|14	0.00	0.00	0.00	0.00	0.00	-74.97	0.29	0.96
SSRP1NT	QRICH1	QRICH1	2|0|1	3	1.00	3	2|4|9|11	0.00	0.00	0.00	0.00	0.00	-31.20	0.15	0.96
SSRP1NT	PDE12	PDE12	2|0|1	3	1.00	3	5|5|9|5	0.00	0.00	0.00	0.00	0.00	-29.33	0.17	0.96
SSRP1NT	DMXL1	DMXL1	1|1|0	2	0.67	3	1|4|2|8	0.00	0.00	0.00	0.00	0.00	-19.21	0.18	0.96
SSRP1NT	EXOC4	EXOC4	14|0|0	14	4.67	3	19|19|15|23	0.00	0.00	0.00	0.00	0.00	-87.26	0.25	0.96
SSRP1NT	CA2	CA2	5|2|1	8	2.67	3	1|3|3|5	0.00	0.00	0.00	0.00	0.00	-13.66	0.89	0.85
SSRP1NT	ANK2	ANK2	0|1|1	2	0.67	3	0|2|1|12	0.00	0.00	0.00	0.00	0.00	-18.71	0.18	0.96
SSRP1NT	EEF1A1 EEF1A1P5	EEF1A1 EEF1A1P5	104|82|82	268	89.33	3	123|123|150|122	0.00	0.00	0.00	0.00	0.00	-350.86	0.69	0.96
SSRP1NT	BZW1	BZW1	14|3|1	18	6.00	3	13|17|22|16	0.00	0.00	0.00	0.00	0.00	-74.08	0.35	0.96
SSRP1NT	EEF2	EEF2	155|109|105	369	123.00	3	153|162|168|150	0.00	0.00	0.00	0.00	0.00	-419.05	0.78	0.96
SSRP1NT	BZW2	BZW2	4|2|2	8	2.67	3	9|8|9|10	0.00	0.00	0.00	0.00	0.00	-36.11	0.30	0.96
SSRP1NT	ZDBF2	ZDBF2	5|1|0	6	2.00	3	12|15|29|40	0.00	0.00	0.00	0.00	0.00	-108.77	0.08	0.96
SSRP1NT	BRI3BP	BRI3BP	4|5|2	11	3.67	3	5|6|6|3	0.00	0.00	0.00	0.00	0.00	-19.57	0.73	0.96
SSRP1NT	ATP5J2	ATP5J2	7|5|5	17	5.67	3	8|8|10|6	0.00	0.00	0.00	0.00	0.00	-25.50	0.71	0.96
SSRP1NT	RAD18	RAD18	4|0|2	6	2.00	3	3|3|2|2	0.00	0.00	0.00	0.00	0.00	-14.07	0.80	0.85
SSRP1NT	SF1	SF1	10|4|4	18	6.00	3	10|18|19|23	0.00	0.00	0.00	0.00	0.00	-66.51	0.34	0.96
SSRP1NT	TNRC6A	TNRC6A	1|1|0	2	0.67	3	14|39|24|39	0.00	0.00	0.00	0.00	0.00	-131.33	0.02	0.96
SSRP1NT	USP24	USP24	0|1|1	2	0.67	3	13|19|20|19	0.00	0.00	0.00	0.00	0.00	-81.68	0.04	0.96
SSRP1NT	USP22	USP22	7|0|0	7	2.33	3	5|7|9|7	0.00	0.00	0.00	0.00	0.00	-33.75	0.33	0.96
SSRP1NT	DDX39A	DDX39A	15|6|6	27	9.00	3	11|14|23|20	0.00	0.00	0.00	0.00	0.00	-59.25	0.53	0.96
SSRP1NT	ARHGEF2	ARHGEF2	12|0|1	13	4.33	3	11|14|19|20	0.00	0.00	0.00	0.00	0.00	-73.89	0.27	0.96
SSRP1NT	SNRPB SNRPN	SNRPB SNRPN	19|8|10	37	12.33	3	17|18|19|14	0.00	0.00	0.00	0.00	0.00	-54.95	0.73	0.94
SSRP1NT	URB1	URB1	8|2|1	11	3.67	3	4|3|7|4	0.00	0.00	0.00	0.00	0.00	-19.85	0.81	0.87
SSRP1NT	TIMM23 TIMM23B	TIMM23 TIMM23B	5|2|1	8	2.67	3	6|8|7|8	0.00	0.00	0.00	0.00	0.00	-31.49	0.37	0.96
SSRP1NT	RAB5A	RAB5A	5|0|2	7	2.33	3	1|3|3|4	0.00	0.00	0.00	0.00	0.00	-15.16	0.85	0.84
SSRP1NT	RAB5C	RAB5C	15|11|11	37	12.33	3	12|15|14|13	0.00	0.00	0.00	0.00	0.00	-35.94	0.91	0.94
SSRP1NT	RAB5B	RAB5B	4|0|0	4	1.33	3	2|3|5|4	0.00	0.00	0.00	0.00	0.00	-18.39	0.38	0.88
SSRP1NT	CENPC	CENPC	12|3|3	18	6.00	3	0|0|1|1	0.43	1.00	0.43	1.00	0.43	-1.78	12.00	0.25
SSRP1NT	SEC24C	SEC24C	17|2|2	21	7.00	3	19|19|19|24	0.00	0.00	0.00	0.00	0.00	-84.73	0.35	0.96
SSRP1NT	SEC24B	SEC24B	3|1|0	4	1.33	3	9|14|25|25	0.00	0.00	0.00	0.00	0.00	-83.39	0.07	0.96
SSRP1NT	CENPV	CENPV	11|1|1	13	4.33	3	4|6|7|4	0.00	0.00	0.00	0.00	0.00	-22.98	0.83	0.84
SSRP1NT	PAFAH1B1	PAFAH1B1	23|4|3	30	10.00	3	18|14|16|17	0.00	0.00	0.00	0.00	0.00	-64.18	0.62	0.94
SSRP1NT	SCARB1	SCARB1	1|0|0	1	0.33	3	0|3|5|4	0.00	0.00	0.00	0.00	0.00	-16.04	0.11	0.96
SSRP1NT	EIF3C EIF3CL	EIF3C EIF3CL	57|12|10	79	26.33	3	54|62|70|67	0.00	0.00	0.00	0.00	0.00	-245.35	0.42	0.96
SSRP1NT	SEC63	SEC63	14|1|1	16	5.33	3	18|18|21|24	0.00	0.00	0.00	0.00	0.00	-88.45	0.26	0.96
SSRP1NT	DHX38	DHX38	21|0|1	22	7.33	3	12|25|18|16	0.00	0.00	0.00	0.00	0.00	-81.54	0.41	0.94
SSRP1NT	ARFGAP2	ARFGAP2	9|2|1	12	4.00	3	17|21|17|23	0.00	0.00	0.00	0.00	0.00	-85.13	0.21	0.96
SSRP1NT	DHX30	DHX30	49|2|1	52	17.33	3	44|40|48|50	0.00	0.00	0.00	0.00	0.00	-200.86	0.38	0.96
SSRP1NT	CDK11B CDK11A	CDK11B CDK11A	31|0|0	31	10.33	3	3|3|7|12	0.30	0.90	0.30	0.90	0.30	-30.04	1.65	0.61
SSRP1NT	COPZ1	COPZ1	10|3|4	17	5.67	3	9|13|16|19	0.00	0.00	0.00	0.00	0.00	-55.62	0.40	0.96
SSRP1NT	RUVBL1	RUVBL1	12|2|2	16	5.33	3	41|39|41|39	0.00	0.00	0.00	0.00	0.00	-171.90	0.13	0.96
SSRP1NT	RUVBL2	RUVBL2	42|27|26	95	31.67	3	102|94|91|89	0.00	0.00	0.00	0.00	0.00	-330.44	0.34	0.96
SSRP1NT	DDX52	DDX52	24|2|1	27	9.00	3	20|21|24|17	0.00	0.00	0.00	0.00	0.00	-89.56	0.44	0.95
SSRP1NT	ADAR	ADAR	54|10|6	70	23.33	3	61|71|67|61	0.00	0.00	0.00	0.00	0.00	-266.75	0.36	0.96
SSRP1NT	DDX51	DDX51	3|1|2	6	2.00	3	4|1|5|4	0.00	0.00	0.00	0.00	0.00	-15.74	0.57	0.96
SSRP1NT	DDX56	DDX56	22|1|1	24	8.00	3	19|16|11|18	0.00	0.00	0.00	0.00	0.00	-69.67	0.50	0.94
SSRP1NT	DDX54	DDX54	18|0|0	18	6.00	3	14|12|10|15	0.00	0.00	0.00	0.00	0.00	-59.35	0.47	0.93
SSRP1NT	DDX55	DDX55	40|17|13	70	23.33	3	19|21|28|22	0.00	0.00	0.00	0.00	0.00	-66.60	1.04	0.93
SSRP1NT	C1ORF52	C1ORF52	8|1|2	11	3.67	3	8|9|6|6	0.00	0.00	0.00	0.00	0.00	-31.49	0.51	0.92
SSRP1NT	CDC42BPA	CDC42BPA	2|1|0	3	1.00	3	19|26|23|25	0.00	0.00	0.00	0.00	0.00	-106.29	0.04	0.96
SSRP1NT	SF3A3	SF3A3	12|9|7	28	9.33	3	16|20|21|30	0.00	0.00	0.00	0.00	0.00	-76.55	0.43	0.96
SSRP1NT	COX6C	COX6C	6|0|1	7	2.33	3	6|6|8|7	0.00	0.00	0.00	0.00	0.00	-32.68	0.35	0.96
SSRP1NT	TXNRD1	TXNRD1	28|10|6	44	14.67	3	32|35|35|34	0.00	0.00	0.00	0.00	0.00	-131.45	0.43	0.96
SSRP1NT	CAB39	CAB39	9|1|1	11	3.67	3	6|10|8|17	0.00	0.00	0.00	0.00	0.00	-44.18	0.36	0.96
SSRP1NT	ALYREF	ALYREF	23|6|7	36	12.00	3	19|21|21|16	0.00	0.00	0.00	0.00	0.00	-68.76	0.62	0.95
SSRP1NT	BLVRA	BLVRA	10|2|3	15	5.00	3	8|9|10|13	0.00	0.00	0.00	0.00	0.00	-40.35	0.50	0.96
SSRP1NT	DYNC2H1	DYNC2H1	0|0|1	1	0.33	3	4|4|2|7	0.00	0.00	0.00	0.00	0.00	-21.65	0.08	0.96
SSRP1NT	DNAH3	DNAH3	0|4|3	7	2.33	3	2|1|0|1	0.04	0.09	0.04	0.09	0.04	-7.65	2.33	0.71
SSRP1NT	NASP	NASP	33|20|19	72	24.00	3	50|60|60|77	0.00	0.00	0.00	0.00	0.00	-213.01	0.39	0.96
SSRP1NT	SUPT6H	SUPT6H	10|0|0	10	3.33	3	12|21|28|41	0.00	0.00	0.00	0.00	0.00	-115.60	0.13	0.96
SSRP1NT	MTHFD1	MTHFD1	49|17|20	86	28.67	3	42|46|46|50	0.00	0.00	0.00	0.00	0.00	-152.74	0.62	0.96
SSRP1NT	PCNP	PCNP	25|16|15	56	18.67	3	19|18|19|20	0.00	0.00	0.00	0.00	0.00	-49.69	0.98	0.94
SSRP1NT	IK	IK	59|16|16	91	30.33	3	19|23|27|30	0.00	0.00	0.00	0.00	0.00	-69.66	1.23	0.87
SSRP1NT	RPL7L1	RPL7L1	18|3|5	26	8.67	3	18|15|14|12	0.00	0.00	0.00	0.00	0.00	-57.77	0.59	0.94
SSRP1NT	NSD1	NSD1	16|2|0	18	6.00	3	4|10|3|25	0.00	0.00	0.00	0.00	0.00	-48.32	0.57	0.92
SSRP1NT	PCNT	PCNT	1|0|1	2	0.67	3	4|4|11|15	0.00	0.00	0.00	0.00	0.00	-39.94	0.08	0.96
SSRP1NT	ADSS	ADSS	13|10|10	33	11.00	3	11|15|15|21	0.00	0.00	0.00	0.00	0.00	-45.21	0.71	0.96
SSRP1NT	CCDC47	CCDC47	12|9|5	26	8.67	3	19|23|34|29	0.00	0.00	0.00	0.00	0.00	-100.99	0.33	0.96
SSRP1NT	TCERG1	TCERG1	37|5|9	51	17.00	3	30|37|54|47	0.00	0.00	0.00	0.00	0.00	-169.04	0.40	0.96
SSRP1NT	RNPEP	RNPEP	32|3|2	37	12.33	3	22|30|27|31	0.00	0.00	0.00	0.00	0.00	-116.59	0.45	0.95
SSRP1NT	ADSL	ADSL	26|9|8	43	14.33	3	25|28|37|43	0.00	0.00	0.00	0.00	0.00	-122.16	0.43	0.96
SSRP1NT	WDHD1	WDHD1	28|8|6	42	14.00	3	11|25|31|28	0.00	0.00	0.00	0.00	0.00	-87.18	0.59	0.95
SSRP1NT	INTS12	INTS12	20|7|3	30	10.00	3	2|10|7|11	0.00	0.01	0.00	0.01	0.00	-27.25	1.33	0.81
SSRP1NT	COASY	COASY	14|5|4	23	7.67	3	14|14|14|14	0.00	0.00	0.00	0.00	0.00	-51.90	0.55	0.96
SSRP1NT	MRE11A	MRE11A	34|20|20	74	24.67	3	70|68|83|84	0.00	0.00	0.00	0.00	0.00	-271.66	0.32	0.96
SSRP1NT	SLX4	SLX4	14|4|2	20	6.67	3	3|7|8|12	0.00	0.00	0.00	0.00	0.00	-29.66	0.89	0.88
SSRP1NT	MYH9	MYH9	163|55|41	259	86.33	3	254|247|258|231	0.00	0.00	0.00	0.00	0.00	#NAME?	0.35	0.96
SSRP1NT	NAE1	NAE1	6|3|2	11	3.67	3	3|5|12|17	0.00	0.00	0.00	0.00	0.00	-36.55	0.40	0.96
SSRP1NT	RANBP1	RANBP1	11|0|2	13	4.33	3	16|17|20|16	0.00	0.00	0.00	0.00	0.00	-79.44	0.25	0.96
SSRP1NT	RANBP3	RANBP3	7|0|1	8	2.67	3	5|8|11|12	0.00	0.00	0.00	0.00	0.00	-42.68	0.30	0.96
SSRP1NT	RANBP2	RANBP2	60|5|6	71	23.67	3	240|249|267|264	0.00	0.00	0.00	0.00	0.00	#NAME?	0.09	0.96
SSRP1NT	PUS1	PUS1	14|0|1	15	5.00	3	10|13|14|13	0.00	0.00	0.00	0.00	0.00	-58.23	0.40	0.94
SSRP1NT	A0A5F9YFS	A0A5F9YFS	7|0|2	9	3.00	3	7|8|8|8	0.00	0.00	0.00	0.00	0.00	-37.10	0.39	0.96
SSRP1NT	FGD1	FGD1	0|1|0	1	0.33	3	0|3|4|5	0.00	0.00	0.00	0.00	0.00	-16.04	0.11	0.96
SSRP1NT	UTP15	UTP15	5|0|1	6	2.00	3	8|11|13|16	0.00	0.00	0.00	0.00	0.00	-55.99	0.17	0.96
SSRP1NT	PUS7	PUS7	12|0|0	12	4.00	3	12|15|30|22	0.00	0.00	0.00	0.00	0.00	-90.16	0.20	0.96
SSRP1NT	ZW10	ZW10	8|0|1	9	3.00	3	5|8|12|16	0.00	0.00	0.00	0.00	0.00	-47.91	0.29	0.96
SSRP1NT	NUDT19	NUDT19	29|6|11	46	15.33	3	29|31|41|29	0.00	0.00	0.00	0.00	0.00	-125.09	0.47	0.96
SSRP1NT	RSRC2	RSRC2	2|1|1	4	1.33	3	1|1|2|2	0.00	0.00	0.00	0.00	0.00	-8.05	0.89	0.83
SSRP1NT	STX7	STX7	9|7|7	23	7.67	3	8|9|8|13	0.00	0.00	0.00	0.00	0.00	-27.71	0.81	0.96
SSRP1NT	RPS3A	RPS3A	60|27|30	117	39.00	3	54|51|56|43	0.00	0.00	0.00	0.00	0.00	-150.95	0.76	0.96
SSRP1NT	MCMBP	MCMBP	28|0|0	28	9.33	3	7|13|15|18	0.00	0.00	0.00	0.00	0.00	-61.44	0.70	0.89
SSRP1NT	POLA1	POLA1	16|0|2	18	6.00	3	18|29|22|21	0.00	0.00	0.00	0.00	0.00	-102.93	0.27	0.96
SSRP1NT	PHF10	PHF10	3|0|0	3	1.00	3	1|0|3|2	0.00	0.01	0.00	0.01	0.00	-9.89	0.67	0.81
SSRP1NT	EEF1G	EEF1G	64|47|46	157	52.33	3	66|63|76|64	0.00	0.00	0.00	0.00	0.00	-177.86	0.78	0.96
SSRP1NT	NOC3L	NOC3L	33|8|10	51	17.00	3	31|37|36|26	0.00	0.00	0.00	0.00	0.00	-119.23	0.52	0.96
SSRP1NT	GTF2A1	GTF2A1	2|0|1	3	1.00	3	3|6|6|6	0.00	0.00	0.00	0.00	0.00	-26.04	0.19	0.96
SSRP1NT	ECE1	ECE1	0|0|1	1	0.33	3	2|0|2|4	0.00	0.00	0.00	0.00	0.00	-11.81	0.17	0.96
SSRP1NT	IQGAP1	IQGAP1	48|4|3	55	18.33	3	62|65|75|60	0.00	0.00	0.00	0.00	0.00	-280.93	0.28	0.96
SSRP1NT	IQGAP2	IQGAP2	7|2|0	9	3.00	3	10|15|21|14	0.00	0.00	0.00	0.00	0.00	-69.32	0.20	0.96
SSRP1NT	YWHAZ	YWHAZ	20|1|2	23	7.67	3	15|20|28|27	0.00	0.00	0.00	0.00	0.00	-98.27	0.34	0.96
SSRP1NT	DRG2	DRG2	10|2|2	14	4.67	3	16|19|25|14	0.00	0.00	0.00	0.00	0.00	-77.08	0.25	0.96
SSRP1NT	HDGFRP2	HDGFRP2	20|6|5	31	10.33	3	5|6|8|7	0.18	0.55	0.18	0.55	0.18	-19.91	1.59	0.64
SSRP1NT	NOP58	NOP58	50|21|24	95	31.67	3	50|55|63|50	0.00	0.00	0.00	0.00	0.00	-178.25	0.58	0.96
SSRP1NT	NOP56	NOP56	89|31|31	151	50.33	3	76|78|100|68	0.00	0.00	0.00	0.00	0.00	-261.25	0.63	0.96
SSRP1NT	CDYL	CDYL	2|1|0	3	1.00	3	2|3|4|6	0.00	0.00	0.00	0.00	0.00	-19.49	0.27	0.96
SSRP1NT	AURKB	AURKB	10|1|0	11	3.67	3	9|11|10|11	0.00	0.00	0.00	0.00	0.00	-48.20	0.36	0.96
SSRP1NT	AP1B1	AP1B1	6|2|0	8	2.67	3	5|11|13|14	0.00	0.00	0.00	0.00	0.00	-50.35	0.25	0.96
SSRP1NT	YWHAE	YWHAE	15|3|2	20	6.67	3	11|16|24|41	0.00	0.00	0.00	0.00	0.00	-95.87	0.29	0.96
SSRP1NT	MAT2A	MAT2A	20|5|8	33	11.00	3	14|12|18|14	0.00	0.00	0.00	0.00	0.00	-51.52	0.76	0.93
SSRP1NT	KRI1	KRI1	36|17|23	76	25.33	3	17|16|19|21	0.00	0.00	0.00	0.00	0.00	-43.85	1.39	0.92
SSRP1NT	ATAD3A	ATAD3A	31|10|11	52	17.33	3	32|30|39|21	0.00	0.00	0.00	0.00	0.00	-105.42	0.57	0.95
SSRP1NT	RP9	RP9	17|4|4	25	8.33	3	2|2|1|0	0.36	1.00	0.36	1.00	0.36	-3.03	6.67	0.32
SSRP1NT	TXLNA	TXLNA	1|0|0	1	0.33	3	0|1|17|12	0.00	0.00	0.00	0.00	0.00	-35.04	0.04	0.96
SSRP1NT	BMS1	BMS1	63|19|13	95	31.67	3	28|30|34|44	0.00	0.00	0.00	0.00	0.00	-112.73	0.93	0.94
SSRP1NT	CASC5	CASC5	35|3|0	38	12.67	3	62|87|77|130	0.00	0.00	0.00	0.00	0.00	-400.47	0.14	0.96
SSRP1NT	DYNC1H1	DYNC1H1	233|41|33	307	102.33	3	298|294|314|280	0.00	0.00	0.00	0.00	0.00	#NAME?	0.35	0.96
SSRP1NT	CCNB1	CCNB1	17|2|4	23	7.67	3	13|19|16|16	0.00	0.00	0.00	0.00	0.00	-66.18	0.48	0.94
SSRP1NT	ROCK1	ROCK1	2|1|1	4	1.33	3	1|0|2|1	0.00	0.01	0.00	0.01	0.00	-6.25	1.33	0.80
SSRP1NT	CSTF3	CSTF3	19|3|5	27	9.00	3	18|19|27|21	0.00	0.00	0.00	0.00	0.00	-85.74	0.42	0.96
SSRP1NT	CUL4A	CUL4A	9|0|1	10	3.33	3	18|21|26|21	0.00	0.00	0.00	0.00	0.00	-98.46	0.16	0.96
SSRP1NT	CUL4B	CUL4B	49|2|2	53	17.67	3	50|48|59|48	0.00	0.00	0.00	0.00	0.00	-221.90	0.34	0.96
SSRP1NT	ZNF512B	ZNF512B	15|3|1	19	6.33	3	3|14|13|7	0.00	0.00	0.00	0.00	0.00	-39.71	0.68	0.91
SSRP1NT	IMMT	IMMT	8|2|3	13	4.33	3	2|2|5|14	0.00	0.00	0.00	0.00	0.00	-21.98	0.75	0.89
SSRP1NT	BPTF	BPTF	21|2|2	25	8.33	3	36|34|25|28	0.00	0.00	0.00	0.00	0.00	-130.93	0.27	0.96
SSRP1NT	ACADVL	ACADVL	11|1|0	12	4.00	3	2|4|11|11	0.00	0.00	0.00	0.00	0.00	-33.28	0.57	0.90
SSRP1NT	NDUFB9	NDUFB9	1|0|0	1	0.33	3	0|2|0|1	0.00	0.00	0.00	0.00	0.00	-6.96	0.44	0.96
SSRP1NT	RAB4A	RAB4A	7|0|0	7	2.33	3	3|2|4|5	0.00	0.00	0.00	0.00	0.00	-18.39	0.67	0.83
SSRP1NT	PCCA	PCCA	106|94|82	282	94.00	3	99|101|108|124	0.00	0.00	0.00	0.00	0.00	-268.96	0.87	0.96
SSRP1NT	CCNT1	CCNT1	21|2|1	24	8.00	3	14|21|19|27	0.00	0.00	0.00	0.00	0.00	-88.37	0.40	0.95
SSRP1NT	LRPPRC	LRPPRC	73|22|19	114	38.00	3	62|67|76|86	0.00	0.00	0.00	0.00	0.00	-259.47	0.52	0.96
SSRP1NT	BCDIN3D	BCDIN3D	1|2|1	4	1.33	3	0|2|2|1	0.00	0.00	0.00	0.00	0.00	-7.15	1.07	0.82
SSRP1NT	SUGT1	SUGT1	14|4|1	19	6.33	3	30|42|51|47	0.00	0.00	0.00	0.00	0.00	-187.23	0.15	0.96
SSRP1NT	FAM50A	FAM50A	19|1|4	24	8.00	3	5|9|15|17	0.00	0.00	0.00	0.00	0.00	-49.57	0.70	0.92
SSRP1NT	ENSA	ENSA	4|2|1	7	2.33	3	6|7|5|8	0.00	0.00	0.00	0.00	0.00	-28.29	0.36	0.96
SSRP1NT	CLINT1	CLINT1	12|4|2	18	6.00	3	54|59|65|56	0.00	0.00	0.00	0.00	0.00	-254.20	0.10	0.96
SSRP1NT	MAPRE1	MAPRE1	16|5|4	25	8.33	3	18|23|27|26	0.00	0.00	0.00	0.00	0.00	-92.33	0.35	0.96
SSRP1NT	MAPRE2	MAPRE2	7|0|1	8	2.67	3	5|6|9|7	0.00	0.00	0.00	0.00	0.00	-32.68	0.40	0.92
SSRP1NT	BRCA1	BRCA1	18|2|2	22	7.33	3	5|14|21|26	0.00	0.00	0.00	0.00	0.00	-67.68	0.44	0.94
SSRP1NT	BRCA2	BRCA2	1|0|1	2	0.67	3	0|7|6|15	0.00	0.00	0.00	0.00	0.00	-33.01	0.10	0.96
SSRP1NT	VRK1	VRK1	25|6|5	36	12.00	3	22|20|28|22	0.00	0.00	0.00	0.00	0.00	-87.23	0.52	0.95
SSRP1NT	API5	API5	26|10|10	46	15.33	3	30|30|33|26	0.00	0.00	0.00	0.00	0.00	-102.49	0.52	0.96
SSRP1NT	USP39	USP39	23|4|4	31	10.33	3	27|27|27|22	0.00	0.00	0.00	0.00	0.00	-102.05	0.40	0.96
SSRP1NT	EIF2S3 EIF2S3L	EIF2S3 EIF2S3L	44|19|16	79	26.33	3	42|35|32|27	0.00	0.00	0.00	0.00	0.00	-106.13	0.77	0.95
SSRP1NT	ACOT9	ACOT9	7|0|0	7	2.33	3	6|7|10|8	0.00	0.00	0.00	0.00	0.00	-37.10	0.30	0.96
SSRP1NT	ACOT7	ACOT7	17|3|6	26	8.67	3	11|13|14|13	0.00	0.00	0.00	0.00	0.00	-49.28	0.68	0.93
SSRP1NT	USP34	USP34	1|0|0	1	0.33	3	2|7|11|11	0.00	0.00	0.00	0.00	0.00	-36.82	0.04	0.96
SSRP1NT	SHMT2	SHMT2	29|26|34	89	29.67	3	34|29|27|39	0.00	0.00	0.00	0.00	0.00	-80.63	0.92	0.95
SSRP1NT	USP36	USP36	23|1|0	24	8.00	3	2|3|5|7	0.33	1.00	0.33	1.00	0.33	-21.68	1.88	0.56
SSRP1NT	TOR1AIP1	TOR1AIP1	7|1|0	8	2.67	3	3|5|1|3	0.00	0.01	0.00	0.01	0.00	-16.16	0.89	0.80
SSRP1NT	ZAK	ZAK	0|1|0	1	0.33	3	1|2|2|2	0.00	0.00	0.00	0.00	0.00	-10.91	0.19	0.96
SSRP1NT	PLD3	PLD3	7|4|2	13	4.33	3	5|3|6|9	0.00	0.00	0.00	0.00	0.00	-22.69	0.75	0.90
SSRP1NT	PHB	PHB	4|0|1	5	1.67	3	6|6|8|12	0.00	0.00	0.00	0.00	0.00	-38.19	0.21	0.96
SSRP1NT	RBBP7	RBBP7	23|0|2	25	8.33	3	16|19|19|18	0.00	0.00	0.00	0.00	0.00	-82.79	0.46	0.94
SSRP1NT	RBBP6	RBBP6	116|26|16	158	52.67	3	23|44|55|69	0.00	0.00	0.00	0.00	0.00	-161.51	1.10	0.94
SSRP1NT	KIF23	KIF23	37|4|6	47	15.67	3	18|18|34|21	0.00	0.00	0.00	0.00	0.00	-88.76	0.69	0.94
SSRP1NT	KIF22	KIF22	5|0|0	5	1.67	3	2|3|14|2	0.00	0.00	0.00	0.00	0.00	-25.24	0.32	0.96
SSRP1NT	RNF219	RNF219	26|10|8	44	14.67	3	28|42|22|58	0.00	0.00	0.00	0.00	0.00	-139.67	0.39	0.96
SSRP1NT	NUCKS1	NUCKS1	10|3|4	17	5.67	3	2|1|5|2	0.20	0.61	0.20	0.61	0.20	-8.64	2.27	0.63
SSRP1NT	ZBTB21	ZBTB21	7|0|0	7	2.33	3	7|8|17|16	0.00	0.00	0.00	0.00	0.00	-55.68	0.19	0.96
SSRP1NT	RRP1	RRP1	16|2|2	20	6.67	3	6|5|12|12	0.00	0.00	0.00	0.00	0.00	-34.96	0.76	0.89
SSRP1NT	FAM208A	FAM208A	13|1|2	16	5.33	3	16|22|26|25	0.00	0.00	0.00	0.00	0.00	-97.30	0.24	0.96
SSRP1NT	RRP8	RRP8	13|2|0	15	5.00	3	4|8|9|12	0.00	0.00	0.00	0.00	0.00	-39.28	0.61	0.91
SSRP1NT	RRP9	RRP9	9|1|0	10	3.33	3	3|2|2|2	0.16	0.47	0.16	0.47	0.16	-12.97	1.48	0.65
SSRP1NT	DOCK7	DOCK7	4|1|1	6	2.00	3	15|19|23|31	0.00	0.00	0.00	0.00	0.00	-95.92	0.09	0.96
SSRP1NT	UHRF1BP1	UHRF1BP1	2|2|2	6	2.00	3	7|7|5|13	0.00	0.00	0.00	0.00	0.00	-31.81	0.25	0.96
SSRP1NT	2007-09-01	2007-09-01	11|2|2	15	5.00	3	16|18|22|17	0.00	0.00	0.00	0.00	0.00	-75.99	0.27	0.96
SSRP1NT	XRCC5	XRCC5	99|38|36	173	57.67	3	110|107|114|105	0.00	0.00	0.00	0.00	0.00	-367.42	0.53	0.96
SSRP1NT	XRCC4	XRCC4	5|1|1	7	2.33	3	2|3|6|7	0.00	0.00	0.00	0.00	0.00	-19.84	0.52	0.90
SSRP1NT	XRCC6	XRCC6	96|47|46	189	63.00	3	109|106|114|100	0.00	0.00	0.00	0.00	0.00	-336.40	0.59	0.96
SSRP1NT	HSPH1	HSPH1	40|12|9	61	20.33	3	19|37|39|33	0.00	0.00	0.00	0.00	0.00	-114.06	0.64	0.95
SSRP1NT	MFF	MFF	0|2|0	2	0.67	3	0|2|3|5	0.00	0.00	0.00	0.00	0.00	-13.95	0.27	0.96
SSRP1NT	JUN	JUN	5|0|0	5	1.67	3	1|0|10|5	0.00	0.00	0.00	0.00	0.00	-19.81	0.42	0.88
SSRP1NT	NARS	NARS	45|18|20	83	27.67	3	55|57|56|53	0.00	0.00	0.00	0.00	0.00	-188.64	0.50	0.96
SSRP1NT	RBM34	RBM34	38|13|15	66	22.00	3	7|10|7|7	0.33	1.00	0.33	1.00	0.33	-12.85	2.84	0.48
SSRP1NT	JUP	JUP	14|3|3	20	6.67	3	33|28|33|30	0.00	0.00	0.00	0.00	0.00	-128.29	0.22	0.96
SSRP1NT	TFRC	TFRC	23|1|1	25	8.33	3	15|14|16|16	0.00	0.00	0.00	0.00	0.00	-66.37	0.55	0.93
SSRP1NT	UNG DKFZP781L1143	UNG DKFZP781L1143	3|0|0	3	1.00	3	1|1|6|4	0.00	0.00	0.00	0.00	0.00	-15.92	0.33	0.96
SSRP1NT	RBM39	RBM39	25|11|8	44	14.67	3	13|15|21|20	0.00	0.00	0.00	0.00	0.00	-55.96	0.85	0.94
SSRP1NT	GSPT1	GSPT1	27|3|2	32	10.67	3	22|22|34|26	0.00	0.00	0.00	0.00	0.00	-109.97	0.41	0.95
SSRP1NT	PARP1	PARP1	203|143|124	470	156.67	3	202|217|207|171	0.00	0.00	0.00	0.00	0.00	-541.70	0.79	0.96
SSRP1NT	PARP2	PARP2	3|0|0	3	1.00	3	0|2|2|2	0.00	0.01	0.00	0.01	0.00	-9.86	0.67	0.81
SSRP1NT	BCCIP	BCCIP	15|6|4	25	8.33	3	11|15|17|19	0.00	0.00	0.00	0.00	0.00	-58.20	0.54	0.96
SSRP1NT	RSL1D1	RSL1D1	65|24|30	119	39.67	3	66|66|61|52	0.00	0.00	0.00	0.00	0.00	-198.93	0.65	0.96
SSRP1NT	ELAC2	ELAC2	25|8|2	35	11.67	3	19|18|29|29	0.00	0.00	0.00	0.00	0.00	-99.97	0.49	0.95
SSRP1NT	LMNB1	LMNB1	1|0|0	1	0.33	3	1|0|2|2	0.00	0.00	0.00	0.00	0.00	-8.78	0.27	0.96
SSRP1NT	MRPS27	MRPS27	13|2|1	16	5.33	3	10|11|12|14	0.00	0.00	0.00	0.00	0.00	-51.02	0.45	0.93
SSRP1NT	ZNF148	ZNF148	8|0|1	9	3.00	3	2|11|14|12	0.00	0.00	0.00	0.00	0.00	-45.60	0.31	0.96
SSRP1NT	PPP2R5D	PPP2R5D	22|4|1	27	9.00	3	25|32|25|21	0.00	0.00	0.00	0.00	0.00	-112.84	0.35	0.96
SSRP1NT	NVL	NVL	29|17|15	61	20.33	3	15|21|31|26	0.00	0.00	0.00	0.00	0.00	-65.49	0.87	0.95
SSRP1NT	PHF2	PHF2	6|0|0	6	2.00	3	0|2|4|2	0.02	0.05	0.02	0.05	0.02	-11.81	1.00	0.74
SSRP1NT	PHF3	PHF3	47|23|13	83	27.67	3	16|36|36|40	0.00	0.00	0.00	0.00	0.00	-104.09	0.86	0.95
SSRP1NT	PPP2R5C	PPP2R5C	5|1|0	6	2.00	3	7|12|11|12	0.00	0.00	0.00	0.00	0.00	-49.32	0.19	0.96
SSRP1NT	RPP38	RPP38	6|0|0	6	2.00	3	1|4|4|4	0.00	0.00	0.00	0.00	0.00	-17.28	0.62	0.84
SSRP1NT	YY1	YY1	16|0|0	16	5.33	3	7|10|14|12	0.00	0.00	0.00	0.00	0.00	-50.44	0.50	0.92
SSRP1NT	RPP30	RPP30	12|0|0	12	4.00	3	9|16|11|10	0.00	0.00	0.00	0.00	0.00	-53.77	0.35	0.93
SSRP1NT	H2AFY2	H2AFY2	10|2|2	14	4.67	3	11|12|10|7	0.00	0.00	0.00	0.00	0.00	-40.35	0.47	0.96
SSRP1NT	NAMPT	NAMPT	37|12|13	62	20.67	3	24|31|33|37	0.00	0.00	0.00	0.00	0.00	-103.88	0.66	0.95
SSRP1NT	GNB2L1	GNB2L1	32|15|11	58	19.33	3	28|28|25|30	0.00	0.00	0.00	0.00	0.00	-91.87	0.70	0.95
SSRP1NT	ZNF536	ZNF536	6|1|0	7	2.33	3	8|20|33|43	0.00	0.00	0.00	0.00	0.00	-117.61	0.09	0.96
SSRP1NT	GDI1	GDI1	6|0|0	6	2.00	3	1|3|4|14	0.00	0.00	0.00	0.00	0.00	-26.42	0.36	0.90
SSRP1NT	ZHX2	ZHX2	1|0|0	1	0.33	3	3|3|3|4	0.00	0.00	0.00	0.00	0.00	-17.28	0.10	0.96
SSRP1NT	FHL1	FHL1	16|1|2	19	6.33	3	11|13|11|18	0.00	0.00	0.00	0.00	0.00	-57.58	0.48	0.94
SSRP1NT	TCEB2	TCEB2	9|5|6	20	6.67	3	12|18|13|19	0.00	0.00	0.00	0.00	0.00	-55.66	0.43	0.96
SSRP1NT	LIG1	LIG1	3|0|0	3	1.00	3	2|5|8|7	0.00	0.00	0.00	0.00	0.00	-27.14	0.18	0.96
SSRP1NT	RPS27	RPS27	12|7|10	29	9.67	3	18|17|18|14	0.00	0.00	0.00	0.00	0.00	-56.12	0.58	0.96
SSRP1NT	RPS24	RPS24	18|8|7	33	11.00	3	13|15|16|15	0.00	0.00	0.00	0.00	0.00	-48.07	0.75	0.94
SSRP1NT	RPS25	RPS25	8|9|8	25	8.33	3	6|6|10|5	0.00	0.00	0.00	0.00	0.00	-16.37	1.23	0.91
SSRP1NT	ACACA	ACACA	39|12|13	64	21.33	3	49|55|54|73	0.00	0.00	0.00	0.00	0.00	-215.28	0.37	0.96
SSRP1NT	RPS23	RPS23	16|9|10	35	11.67	3	14|18|17|14	0.00	0.00	0.00	0.00	0.00	-47.99	0.74	0.94
SSRP1NT	RPS20	RPS20	11|8|9	28	9.33	3	8|11|10|8	0.00	0.00	0.00	0.00	0.00	-25.19	1.01	0.92
SSRP1NT	SLFN11	SLFN11	18|0|1	19	6.33	3	9|17|15|17	0.00	0.00	0.00	0.00	0.00	-67.16	0.44	0.94
SSRP1NT	RPS29	RPS29	5|0|0	5	1.67	3	5|10|6|6	0.00	0.00	0.00	0.00	0.00	-32.68	0.25	0.96
SSRP1NT	ALDH7A1	ALDH7A1	20|15|13	48	16.00	3	9|15|14|20	0.00	0.00	0.00	0.00	0.00	-36.39	1.10	0.93
SSRP1NT	ATRX	ATRX	33|12|9	54	18.00	3	7|10|12|22	0.00	0.00	0.00	0.00	0.00	-36.02	1.41	0.86
SSRP1NT	NT5DC1	NT5DC1	10|1|0	11	3.67	3	7|10|16|17	0.00	0.00	0.00	0.00	0.00	-58.04	0.29	0.96
SSRP1NT	GATAD2B	GATAD2B	18|9|3	30	10.00	3	26|36|35|35	0.00	0.00	0.00	0.00	0.00	-137.07	0.30	0.96
SSRP1NT	PREP	PREP	22|0|2	24	8.00	3	25|29|31|36	0.00	0.00	0.00	0.00	0.00	-137.66	0.26	0.96
SSRP1NT	PPIA	PPIA	14|4|2	20	6.67	3	8|8|11|11	0.00	0.00	0.00	0.00	0.00	-38.25	0.70	0.92
SSRP1NT	DNAJC7	DNAJC7	11|1|0	12	4.00	3	10|8|19|13	0.00	0.00	0.00	0.00	0.00	-58.04	0.32	0.96
SSRP1NT	CYFIP1	CYFIP1	22|0|0	22	7.33	3	29|33|31|29	0.00	0.00	0.00	0.00	0.00	-138.78	0.24	0.96
SSRP1NT	DIP2B	DIP2B	2|1|0	3	1.00	3	16|20|13|19	0.00	0.00	0.00	0.00	0.00	-78.31	0.06	0.96
SSRP1NT	AIMP2	AIMP2	18|8|8	34	11.33	3	19|23|26|21	0.00	0.00	0.00	0.00	0.00	-76.31	0.51	0.96
SSRP1NT	SNX5	SNX5	7|1|0	8	2.67	3	4|5|8|8	0.00	0.00	0.00	0.00	0.00	-30.45	0.43	0.91
SSRP1NT	CORO1C	CORO1C	21|5|7	33	11.00	3	24|24|30|21	0.00	0.00	0.00	0.00	0.00	-94.72	0.44	0.96
SSRP1NT	MDH2	MDH2	8|2|4	14	4.67	3	4|5|5|8	0.00	0.00	0.00	0.00	0.00	-21.62	0.85	0.89
SSRP1NT	MDH1	MDH1	21|20|20	61	20.33	3	19|22|25|19	0.00	0.00	0.00	0.00	0.00	-50.07	0.96	0.96
SSRP1NT	SMAP C11ORF58	SMAP C11ORF58	4|1|1	6	2.00	3	1|5|5|3	0.00	0.00	0.00	0.00	0.00	-15.80	0.57	0.88
SSRP1NT	ZFP91 ZFP91-CNTF	ZFP91 ZFP91-CNTF	7|0|1	8	2.67	3	0|3|5|6	0.00	0.00	0.00	0.00	0.00	-18.19	0.76	0.83
SSRP1NT	PIN4	PIN4	2|5|5	12	4.00	3	4|7|5|4	0.00	0.00	0.00	0.00	0.00	-19.57	0.80	0.96
SSRP1NT	THUMPD1	THUMPD1	11|1|0	12	4.00	3	2|6|4|5	0.01	0.02	0.01	0.02	0.01	-21.65	0.94	0.77
SSRP1NT	CHORDC1	CHORDC1	13|0|1	14	4.67	3	14|21|22|16	0.00	0.00	0.00	0.00	0.00	-83.91	0.26	0.96
SSRP1NT	MLLT6	MLLT6	8|2|0	10	3.33	3	5|7|8|8	0.00	0.00	0.00	0.00	0.00	-33.75	0.48	0.91
SSRP1NT	UBN2	UBN2	4|1|0	5	1.67	3	5|7|10|13	0.00	0.00	0.00	0.00	0.00	-41.49	0.19	0.96
SSRP1NT	COPG2	COPG2	32|4|4	40	13.33	3	36|40|43|44	0.00	0.00	0.00	0.00	0.00	-167.49	0.33	0.96
SSRP1NT	HNRNPA2B1	HNRNPA2B1	53|23|22	98	32.67	3	49|55|65|62	0.00	0.00	0.00	0.00	0.00	-189.25	0.57	0.96
SSRP1NT	COPG1	COPG1	21|0|0	21	7.00	3	18|19|20|17	0.00	0.00	0.00	0.00	0.00	-85.03	0.38	0.95
SSRP1NT	DRG1	DRG1	30|7|10	47	15.67	3	33|36|32|29	0.00	0.00	0.00	0.00	0.00	-122.05	0.48	0.96
SSRP1NT	GTPBP4	GTPBP4	57|21|19	97	32.33	3	46|50|48|40	0.00	0.00	0.00	0.00	0.00	-148.07	0.70	0.96
SSRP1NT	GTPBP1	GTPBP1	20|0|2	22	7.33	3	16|15|32|32	0.00	0.00	0.00	0.00	0.00	-107.99	0.31	0.96
SSRP1NT	NFATC2IP	NFATC2IP	5|2|1	8	2.67	3	2|2|5|4	0.00	0.00	0.00	0.00	0.00	-14.70	0.82	0.87
SSRP1NT	CFDP1	CFDP1	18|8|8	34	11.33	3	7|13|13|17	0.00	0.00	0.00	0.00	0.00	-37.25	0.91	0.93
SSRP1NT	YWHAQ	YWHAQ	28|18|18	64	21.33	3	24|35|43|34	0.00	0.00	0.00	0.00	0.00	-101.73	0.63	0.96
SSRP1NT	DARS	DARS	46|28|28	102	34.00	3	43|38|35|32	0.00	0.00	0.00	0.00	0.00	-94.95	0.92	0.95
SSRP1NT	DOLPP1	DOLPP1	2|2|1	5	1.67	3	3|6|5|5	0.00	0.00	0.00	0.00	0.00	-20.90	0.35	0.96
SSRP1NT	AKT2	AKT2	3|0|0	3	1.00	3	4|3|5|8	0.00	0.00	0.00	0.00	0.00	-24.91	0.20	0.96
SSRP1NT	OAT	OAT	14|7|6	27	9.00	3	21|17|14|22	0.00	0.00	0.00	0.00	0.00	-65.65	0.49	0.96
SSRP1NT	AHCYL1	AHCYL1	8|2|0	10	3.33	3	8|9|15|10	0.00	0.00	0.00	0.00	0.00	-49.32	0.32	0.96
SSRP1NT	ERO1LB	ERO1LB	0|0|1	1	0.33	3	2|2|3|4	0.00	0.00	0.00	0.00	0.00	-15.16	0.12	0.96
SSRP1NT	NSRP1 CCDC55	NSRP1 CCDC55	32|4|2	38	12.67	3	1|6|6|6	0.33	1.00	0.33	1.00	0.33	-18.60	2.67	0.53
SSRP1NT	FLII	FLII	19|0|1	20	6.67	3	14|23|27|23	0.00	0.00	0.00	0.00	0.00	-99.52	0.31	0.96
SSRP1NT	CAPN1	CAPN1	6|0|1	7	2.33	3	6|8|8|10	0.00	0.00	0.00	0.00	0.00	-38.19	0.29	0.96
SSRP1NT	STK11IP	STK11IP	0|0|3	3	1.00	3	0|2|2|5	0.00	0.00	0.00	0.00	0.00	-12.78	0.44	0.85
SSRP1NT	PRRC2C	PRRC2C	14|0|1	15	5.00	3	85|126|112|124	0.00	0.00	0.00	0.00	0.00	-503.28	0.04	0.96
SSRP1NT	LETM1	LETM1	14|0|1	15	5.00	3	9|12|13|13	0.00	0.00	0.00	0.00	0.00	-54.89	0.43	0.93
SSRP1NT	COG1	COG1	0|0|1	1	0.33	3	5|5|13|12	0.00	0.00	0.00	0.00	0.00	-41.29	0.04	0.96
SSRP1NT	CHTOP	CHTOP	7|1|0	8	2.67	3	7|9|10|8	0.00	0.00	0.00	0.00	0.00	-40.43	0.31	0.96
SSRP1NT	TRMT1L	TRMT1L	21|1|1	23	7.67	3	16|20|28|29	0.00	0.00	0.00	0.00	0.00	-101.58	0.33	0.96
SSRP1NT	CIRH1A	CIRH1A	15|0|0	15	5.00	3	24|22|20|22	0.00	0.00	0.00	0.00	0.00	-100.69	0.23	0.96
SSRP1NT	GSK3A	GSK3A	13|0|1	14	4.67	3	14|16|14|13	0.00	0.00	0.00	0.00	0.00	-66.04	0.33	0.96
SSRP1NT	ELP3	ELP3	15|1|0	16	5.33	3	20|21|22|20	0.00	0.00	0.00	0.00	0.00	-95.10	0.26	0.96
SSRP1NT	HIRIP3	HIRIP3	31|11|14	56	18.67	3	3|4|5|5	0.49	1.00	0.49	1.00	0.49	-3.82	4.39	0.14
SSRP1NT	DDX50	DDX50	32|16|8	56	18.67	3	10|19|15|7	0.00	0.00	0.00	0.00	0.00	-37.99	1.46	0.86
SSRP1NT	DEK	DEK	9|7|7	23	7.67	3	10|10|12|7	0.00	0.00	0.00	0.00	0.00	-28.65	0.79	0.96
SSRP1NT	TP53BP2	TP53BP2	0|2|0	2	0.67	3	18|23|24|30	0.00	0.00	0.00	0.00	0.00	-108.62	0.03	0.96
SSRP1NT	ASXL2	ASXL2	0|1|0	1	0.33	3	0|2|0|3	0.00	0.00	0.00	0.00	0.00	-8.63	0.27	0.96
SSRP1NT	DDX6	DDX6	42|12|10	64	21.33	3	40|38|36|38	0.00	0.00	0.00	0.00	0.00	-137.05	0.56	0.96
SSRP1NT	CMAS	CMAS	4|1|0	5	1.67	3	4|5|5|3	0.00	0.00	0.00	0.00	0.00	-21.65	0.39	0.96
SSRP1NT	LANCL1	LANCL1	11|2|0	13	4.33	3	11|11|10|10	0.00	0.00	0.00	0.00	0.00	-49.32	0.41	0.93
SSRP1NT	PCBP2	PCBP2	20|17|17	54	18.00	3	27|34|30|36	0.00	0.00	0.00	0.00	0.00	-95.05	0.57	0.96
SSRP1NT	SRP14	SRP14	6|2|4	12	4.00	3	4|7|7|4	0.00	0.00	0.00	0.00	0.00	-21.62	0.73	0.91
SSRP1NT	NPEPPS	NPEPPS	60|14|13	87	29.00	3	41|53|58|63	0.00	0.00	0.00	0.00	0.00	-195.42	0.54	0.96
SSRP1NT	XRN1	XRN1	5|0|1	6	2.00	3	51|54|43|49	0.00	0.00	0.00	0.00	0.00	-222.91	0.04	0.96
SSRP1NT	SMC1A	SMC1A	14|1|0	15	5.00	3	20|18|23|19	0.00	0.00	0.00	0.00	0.00	-91.73	0.25	0.96
SSRP1NT	RAB7A	RAB7A	29|19|17	65	21.67	3	24|26|21|21	0.00	0.00	0.00	0.00	0.00	-61.24	0.94	0.95
SSRP1NT	TMEM97	TMEM97	4|2|2	8	2.67	3	3|1|3|1	0.00	0.00	0.00	0.00	0.00	-8.32	1.33	0.82
SSRP1NT	PLEC	PLEC	1|0|0	1	0.33	3	21|25|29|35	0.00	0.00	0.00	0.00	0.00	-125.31	0.01	0.96
SSRP1NT	GBAS	GBAS	8|1|0	9	3.00	3	6|2|7|4	0.00	0.00	0.00	0.00	0.00	-23.93	0.63	0.87
SSRP1NT	KIF3A	KIF3A	1|1|0	2	0.67	3	0|2|0|0	0.00	0.00	0.00	0.00	0.00	-6.16	1.33	0.96
SSRP1NT	NLE1	NLE1	13|1|0	14	4.67	3	10|10|10|8	0.00	0.00	0.00	0.00	0.00	-44.87	0.49	0.92
SSRP1NT	TECR	TECR	23|6|4	33	11.00	3	24|19|27|21	0.00	0.00	0.00	0.00	0.00	-89.11	0.48	0.95
SSRP1NT	RBM27	RBM27	95|69|67	231	77.00	3	57|90|78|106	0.00	0.00	0.00	0.00	0.00	-199.32	0.93	0.96
SSRP1NT	RBM25	RBM25	53|15|14	82	27.33	3	37|51|54|49	0.00	0.00	0.00	0.00	0.00	-167.54	0.57	0.96
SSRP1NT	RBM28	RBM28	53|5|7	65	21.67	3	8|13|8|6	0.33	1.00	0.33	1.00	0.33	-28.50	2.48	0.50
SSRP1NT	ATP5O	ATP5O	4|8|6	18	6.00	3	5|7|9|6	0.00	0.00	0.00	0.00	0.00	-22.56	0.89	0.91
SSRP1NT	ME2	ME2	16|3|5	24	8.00	3	13|12|14|14	0.00	0.00	0.00	0.00	0.00	-51.39	0.60	0.94
SSRP1NT	ATP5B	ATP5B	2|0|0	2	0.67	3	0|4|10|15	0.00	0.00	0.00	0.00	0.00	-34.10	0.09	0.96
SSRP1NT	GNAI3	GNAI3	11|4|2	17	5.67	3	11|11|13|11	0.00	0.00	0.00	0.00	0.00	-46.77	0.49	0.96
SSRP1NT	RAD51AP1	RAD51AP1	13|2|1	16	5.33	3	0|0|0|3	0.31	0.89	0.31	0.89	0.31	-4.83	7.11	0.61
SSRP1NT	TBC1D4	TBC1D4	6|0|0	6	2.00	3	8|11|15|17	0.00	0.00	0.00	0.00	0.00	-59.33	0.16	0.96
SSRP1NT	TBC1D5	TBC1D5	3|1|0	4	1.33	3	10|24|32|28	0.00	0.00	0.00	0.00	0.00	-106.85	0.06	0.96
SSRP1NT	TRMT5	TRMT5	1|0|0	1	0.33	3	1|1|2|1	0.00	0.00	0.00	0.00	0.00	-8.78	0.27	0.96
SSRP1NT	KDM6A	KDM6A	2|1|0	3	1.00	3	0|2|4|3	0.00	0.00	0.00	0.00	0.00	-12.95	0.44	0.96
SSRP1NT	PHIP	PHIP	27|2|2	31	10.33	3	24|32|29|18	0.00	0.00	0.00	0.00	0.00	-108.80	0.40	0.95
SSRP1NT	SAP30BP	SAP30BP	20|3|3	26	8.67	3	10|12|17|13	0.00	0.00	0.00	0.00	0.00	-50.32	0.67	0.92
SSRP1NT	PSMG1	PSMG1	18|3|1	22	7.33	3	12|11|12|8	0.00	0.00	0.00	0.00	0.00	-46.66	0.68	0.91
SSRP1NT	SYNE2	SYNE2	3|0|1	4	1.33	3	2|3|8|6	0.00	0.00	0.00	0.00	0.00	-23.76	0.28	0.96
SSRP1NT	HNRNPUL1	HNRNPUL1	12|1|2	15	5.00	3	9|15|23|19	0.00	0.00	0.00	0.00	0.00	-71.61	0.30	0.96
SSRP1NT	HNRNPA1 HNRNPA1L2	HNRNPA1 HNRNPA1L2	51|40|39	130	43.33	3	58|63|72|62	0.00	0.00	0.00	0.00	0.00	-177.35	0.68	0.96
SSRP1NT	YTHDC2	YTHDC2	18|2|0	20	6.67	3	30|32|31|31	0.00	0.00	0.00	0.00	0.00	-141.02	0.22	0.96
SSRP1NT	KIF21A	KIF21A	0|4|2	6	2.00	3	0|6|9|7	0.00	0.00	0.00	0.00	0.00	-26.80	0.36	0.96
SSRP1NT	PAIP1	PAIP1	6|2|1	9	3.00	3	7|6|12|11	0.00	0.00	0.00	0.00	0.00	-39.03	0.33	0.96
SSRP1NT	GK GK3P	GK GK3P	12|0|1	13	4.33	3	5|8|11|11	0.00	0.00	0.00	0.00	0.00	-41.54	0.50	0.92
SSRP1NT	RPS13	RPS13	28|14|14	56	18.67	3	31|29|30|26	0.00	0.00	0.00	0.00	0.00	-90.30	0.64	0.96
SSRP1NT	RPS11	RPS11	23|13|13	49	16.33	3	31|28|38|26	0.00	0.00	0.00	0.00	0.00	-99.55	0.53	0.96
SSRP1NT	RPS17	RPS17	6|11|10	27	9.00	3	6|15|19|15	0.00	0.00	0.00	0.00	0.00	-45.92	0.65	0.96
SSRP1NT	RPS16	RPS16	25|19|19	63	21.00	3	23|20|20|17	0.00	0.00	0.00	0.00	0.00	-47.10	1.05	0.95
SSRP1NT	RPS15	RPS15	4|9|10	23	7.67	3	7|10|12|11	0.00	0.00	0.00	0.00	0.00	-35.40	0.77	0.96
SSRP1NT	RPS14	RPS14	16|13|12	41	13.67	3	13|15|18|12	0.00	0.00	0.00	0.00	0.00	-38.00	0.94	0.94
SSRP1NT	ZNF250	ZNF250	20|0|0	20	6.67	3	5|10|18|18	0.00	0.00	0.00	0.00	0.00	-58.90	0.52	0.92
SSRP1NT	RPS19	RPS19	16|15|13	44	14.67	3	15|17|13|16	0.00	0.00	0.00	0.00	0.00	-39.16	0.96	0.94
SSRP1NT	CCDC22	CCDC22	3|2|3	8	2.67	3	3|3|3|1	0.00	0.00	0.00	0.00	0.00	-10.11	1.07	0.86
SSRP1NT	CCDC25	CCDC25	1|0|0	1	0.33	3	0|2|1|2	0.00	0.00	0.00	0.00	0.00	-8.78	0.27	0.96
SSRP1NT	DDOST	DDOST	23|14|9	46	15.33	3	25|24|21|18	0.00	0.00	0.00	0.00	0.00	-72.96	0.70	0.95
SSRP1NT	RRM2	RRM2	11|3|1	15	5.00	3	18|23|40|28	0.00	0.00	0.00	0.00	0.00	-119.02	0.18	0.96
SSRP1NT	RRM1	RRM1	27|7|1	35	11.67	3	32|37|37|37	0.00	0.00	0.00	0.00	0.00	-157.35	0.33	0.96
SSRP1NT	CLPB	CLPB	0|0|1	1	0.33	3	0|0|1|0	0.00	0.00	0.00	0.00	0.00	-5.16	1.33	0.96
SSRP1NT	DERA	DERA	6|0|0	6	2.00	3	4|3|5|5	0.00	0.00	0.00	0.00	0.00	-21.65	0.47	0.88
SSRP1NT	TSR1	TSR1	31|10|4	45	15.00	3	24|27|29|27	0.00	0.00	0.00	0.00	0.00	-106.38	0.56	0.95
SSRP1NT	C12ORF43	C12ORF43	9|5|2	16	5.33	3	1|0|1|2	0.41	0.98	0.41	0.98	0.41	-4.80	5.33	0.29
SSRP1NT	NR3C1	NR3C1	3|0|0	3	1.00	3	23|23|21|17	0.00	0.00	0.00	0.00	0.00	-96.21	0.05	0.96
SSRP1NT	DPY19L3	DPY19L3	0|0|1	1	0.33	3	1|3|1|3	0.00	0.00	0.00	0.00	0.00	-11.85	0.17	0.96
SSRP1NT	TFAM	TFAM	10|2|2	14	4.67	3	8|16|14|10	0.00	0.00	0.00	0.00	0.00	-48.95	0.39	0.96
SSRP1NT	TXNL1	TXNL1	33|15|17	65	21.67	3	27|28|29|28	0.00	0.00	0.00	0.00	0.00	-84.26	0.77	0.95
SSRP1NT	MAP7D3	MAP7D3	11|3|1	15	5.00	3	30|39|29|35	0.00	0.00	0.00	0.00	0.00	-146.20	0.15	0.96
SSRP1NT	TMX1	TMX1	12|5|8	25	8.33	3	10|11|11|14	0.00	0.00	0.00	0.00	0.00	-39.29	0.72	0.93
SSRP1NT	TMX2	TMX2	2|0|0	2	0.67	3	7|10|7|4	0.00	0.00	0.00	0.00	0.00	-33.75	0.10	0.96
SSRP1NT	HM13	HM13	4|5|6	15	5.00	3	3|4|6|3	0.00	0.00	0.00	0.00	0.00	-12.47	1.25	0.87
SSRP1NT	ACTN4	ACTN4	141|70|68	279	93.00	3	123|137|150|133	0.00	0.00	0.00	0.00	0.00	-403.46	0.69	0.96
SSRP1NT	PRPF38A	PRPF38A	8|0|2	10	3.33	3	5|4|3|3	0.00	0.00	0.00	0.00	0.00	-19.49	0.89	0.83
SSRP1NT	PREX1	PREX1	3|2|2	7	2.33	3	1|0|4|4	0.00	0.00	0.00	0.00	0.00	-9.03	1.04	0.85
SSRP1NT	EZR	EZR	18|0|1	19	6.33	3	24|27|36|30	0.00	0.00	0.00	0.00	0.00	-133.17	0.22	0.96
SSRP1NT	G3BP1	G3BP1	21|9|7	37	12.33	3	44|54|55|58	0.00	0.00	0.00	0.00	0.00	-209.55	0.23	0.96
SSRP1NT	FKBP5	FKBP5	8|2|1	11	3.67	3	4|5|6|6	0.00	0.00	0.00	0.00	0.00	-22.98	0.70	0.89
SSRP1NT	SRSF11	SRSF11	2|1|0	3	1.00	3	8|4|5|3	0.00	0.00	0.00	0.00	0.00	-24.91	0.20	0.96
SSRP1NT	SRSF10	SRSF10	2|0|1	3	1.00	3	2|2|5|5	0.00	0.00	0.00	0.00	0.00	-18.39	0.29	0.96
SSRP1NT	MFAP1	MFAP1	25|11|7	43	14.33	3	3|8|8|6	0.33	1.00	0.33	1.00	0.33	-16.05	2.29	0.58
SSRP1NT	FKBP3	FKBP3	0|0|1	1	0.33	3	0|0|7|5	0.00	0.00	0.00	0.00	0.00	-15.54	0.11	0.96
SSRP1NT	FKBP8	FKBP8	8|0|0	8	2.67	3	10|11|14|16	0.00	0.00	0.00	0.00	0.00	-59.35	0.21	0.96
SSRP1NT	APBB1	APBB1	19|3|2	24	8.00	3	28|40|25|45	0.00	0.00	0.00	0.00	0.00	-147.15	0.23	0.96
SSRP1NT	RAC1 RAC2	RAC1 RAC2	22|9|8	39	13.00	3	21|21|17|12	0.00	0.00	0.00	0.00	0.00	-58.06	0.73	0.94
SSRP1NT	WDR6	WDR6	4|0|1	5	1.67	3	3|5|3|4	0.00	0.00	0.00	0.00	0.00	-19.49	0.44	0.89
SSRP1NT	WDR3	WDR3	38|4|3	45	15.00	3	39|40|48|34	0.00	0.00	0.00	0.00	0.00	-169.01	0.37	0.96
SSRP1NT	DIAPH1	DIAPH1	35|1|3	39	13.00	3	44|53|62|49	0.00	0.00	0.00	0.00	0.00	-229.95	0.25	0.96
SSRP1NT	IWS1	IWS1	20|12|10	42	14.00	3	3|6|12|12	0.00	0.00	0.00	0.00	0.00	-18.44	1.70	0.85
SSRP1NT	SNAP23	SNAP23	6|0|2	8	2.67	3	10|14|11|13	0.00	0.00	0.00	0.00	0.00	-55.99	0.22	0.96
SSRP1NT	HSD17B12	HSD17B12	12|2|3	17	5.67	3	20|20|21|15	0.00	0.00	0.00	0.00	0.00	-79.25	0.30	0.96
SSRP1NT	C19ORF43	C19ORF43	20|3|4	27	9.00	3	13|18|16|17	0.00	0.00	0.00	0.00	0.00	-63.10	0.56	0.94
SSRP1NT	ATP6V1A	ATP6V1A	2|2|1	5	1.67	3	22|22|27|28	0.00	0.00	0.00	0.00	0.00	-108.40	0.07	0.96
SSRP1NT	RAB6A	RAB6A	15|10|9	34	11.33	3	9|13|14|13	0.00	0.00	0.00	0.00	0.00	-34.60	0.93	0.93
SSRP1NT	SFXN4	SFXN4	4|2|1	7	2.33	3	2|3|6|2	0.00	0.00	0.00	0.00	0.00	-14.75	0.72	0.88
SSRP1NT	SFXN1	SFXN1	28|10|13	51	17.00	3	28|33|38|33	0.00	0.00	0.00	0.00	0.00	-116.02	0.52	0.96
SSRP1NT	UROD	UROD	0|1|0	1	0.33	3	0|0|0|3	0.00	0.00	0.00	0.00	0.00	-7.20	0.44	0.96
SSRP1NT	IFIT5	IFIT5	4|0|0	4	1.33	3	9|8|8|5	0.00	0.00	0.00	0.00	0.00	-35.99	0.18	0.96
SSRP1NT	CCT8	CCT8	87|64|58	209	69.67	3	106|103|108|98	0.00	0.00	0.00	0.00	0.00	-296.87	0.67	0.96
SSRP1NT	CCT2	CCT2	13|5|6	24	8.00	3	28|32|38|39	0.00	0.00	0.00	0.00	0.00	-135.68	0.23	0.96
SSRP1NT	CCT3	CCT3	68|51|48	167	55.67	3	52|54|49|38	0.00	0.00	0.00	0.00	0.00	-104.68	1.15	0.96
SSRP1NT	CCT7	CCT7	66|48|50	164	54.67	3	71|66|59|60	0.00	0.00	0.00	0.00	0.00	-162.03	0.85	0.96
SSRP1NT	CCT4	CCT4	76|58|52	186	62.00	3	63|63|60|59	0.00	0.00	0.00	0.00	0.00	-145.22	1.01	0.96
SSRP1NT	CCT5	CCT5	48|15|11	74	24.67	3	114|132|147|130	0.00	0.00	0.00	0.00	0.00	-537.55	0.19	0.96
SSRP1NT	EFTUD2	EFTUD2	56|15|9	80	26.67	3	43|52|59|72	0.00	0.00	0.00	0.00	0.00	-218.92	0.47	0.96
SSRP1NT	PDLIM1	PDLIM1	11|0|0	11	3.67	3	41|40|36|45	0.00	0.00	0.00	0.00	0.00	-183.64	0.09	0.96
SSRP1NT	ARF3 ARF1	ARF3 ARF1	30|24|22	76	25.33	3	34|38|39|40	0.00	0.00	0.00	0.00	0.00	-108.73	0.67	0.96
SSRP1NT	GDI2	GDI2	69|42|35	146	48.67	3	57|67|67|76	0.00	0.00	0.00	0.00	0.00	-197.08	0.73	0.96
SSRP1NT	RPRD2	RPRD2	24|0|1	25	8.33	3	38|48|55|67	0.00	0.00	0.00	0.00	0.00	-234.84	0.16	0.96
SSRP1NT	MCCC2	MCCC2	3|1|0	4	1.33	3	2|1|1|3	0.00	0.00	0.00	0.00	0.00	-10.91	0.76	0.83
SSRP1NT	MCCC1	MCCC1	94|97|85	276	92.00	3	103|98|93|107	0.00	0.00	0.00	0.00	0.00	-235.26	0.92	0.96
SSRP1NT	ERLIN1	ERLIN1	8|2|3	13	4.33	3	7|7|13|13	0.00	0.00	0.00	0.00	0.00	-40.37	0.43	0.96
SSRP1NT	ERLIN2	ERLIN2	2|3|0	5	1.67	3	2|6|8|5	0.00	0.00	0.00	0.00	0.00	-26.06	0.32	0.96
SSRP1NT	SPDL1	SPDL1	5|0|0	5	1.67	3	6|11|26|29	0.00	0.00	0.00	0.00	0.00	-81.92	0.09	0.96
SSRP1NT	FAM207A	FAM207A	6|0|0	6	2.00	3	0|0|0|1	0.33	0.99	0.33	0.99	0.33	-5.16	8.00	0.59
SSRP1NT	SGIP1	SGIP1	0|1|1	2	0.67	3	1|0|1|1	0.00	0.00	0.00	0.00	0.00	-6.96	0.89	0.96
SSRP1NT	CBS	CBS	11|0|1	12	4.00	3	9|11|15|16	0.00	0.00	0.00	0.00	0.00	-59.35	0.31	0.96
SSRP1NT	WDR36	WDR36	46|6|5	57	19.00	3	42|35|42|27	0.00	0.00	0.00	0.00	0.00	-145.40	0.52	0.95
SSRP1NT	GPX4	GPX4	0|1|0	1	0.33	3	0|0|0|0	0.00	0.00	0.00	0.00	0.00	-4.62	3.33	0.96
SSRP1NT	MYBBP1A	MYBBP1A	113|59|54	226	75.33	3	125|123|131|95	0.00	0.00	0.00	0.00	0.00	-363.94	0.64	0.96
SSRP1NT	EFCAB5	EFCAB5	1|0|0	1	0.33	3	1|0|0|1	0.00	0.00	0.00	0.00	0.00	-6.06	0.67	0.96
SSRP1NT	FLNA	FLNA	5|98|1	104	34.67	3	372|385|387|360	0.00	0.00	0.00	0.00	0.00	#NAME?	0.09	0.96
SSRP1NT	FLNB	FLNB	22|2|2	26	8.67	3	27|27|39|47	0.00	0.00	0.00	0.00	0.00	-149.33	0.25	0.96
SSRP1NT	EIF4A1	EIF4A1	76|49|42	167	55.67	3	70|74|76|75	0.00	0.00	0.00	0.00	0.00	-210.62	0.75	0.96
SSRP1NT	EIF4A3	EIF4A3	32|19|19	70	23.33	3	28|27|27|16	0.00	0.00	0.00	0.00	0.00	-63.44	0.95	0.95
SSRP1NT	EIF4A2	EIF4A2	9|1|1	11	3.67	3	5|6|10|10	0.00	0.00	0.00	0.00	0.00	-33.65	0.47	0.92
SSRP1NT	CAPNS1	CAPNS1	3|5|1	9	3.00	3	1|3|8|8	0.00	0.00	0.00	0.00	0.00	-21.54	0.60	0.96
SSRP1NT	TLE3	TLE3	3|0|1	4	1.33	3	1|1|2|10	0.00	0.00	0.00	0.00	0.00	-17.75	0.38	0.96
SSRP1NT	ARPC4 ARPC4-TTLL3	ARPC4 ARPC4-TTLL3	13|6|4	23	7.67	3	12|13|15|14	0.00	0.00	0.00	0.00	0.00	-49.82	0.57	0.96
SSRP1NT	SMS	SMS	4|1|0	5	1.67	3	2|2|6|6	0.00	0.00	0.00	0.00	0.00	-20.48	0.42	0.96
SSRP1NT	POLE	POLE	2|0|1	3	1.00	3	2|1|4|2	0.00	0.00	0.00	0.00	0.00	-12.97	0.44	0.96
SSRP1NT	BRIX1	BRIX1	36|11|12	59	19.67	3	39|36|33|39	0.00	0.00	0.00	0.00	0.00	-129.16	0.54	0.96
SSRP1NT	ASPH	ASPH	3|2|1	6	2.00	3	2|3|5|4	0.00	0.00	0.00	0.00	0.00	-15.74	0.57	0.96
SSRP1NT	TM9SF4	TM9SF4	4|1|1	6	2.00	3	4|5|4|3	0.00	0.00	0.00	0.00	0.00	-17.73	0.50	0.96
SSRP1NT	RBM10	RBM10	18|4|2	24	8.00	3	31|39|42|37	0.00	0.00	0.00	0.00	0.00	-159.70	0.21	0.96
SSRP1NT	RBM17	RBM17	31|9|9	49	16.33	3	40|40|45|29	0.00	0.00	0.00	0.00	0.00	-141.95	0.42	0.96
SSRP1NT	RBM15	RBM15	13|3|1	17	5.67	3	4|6|9|6	0.00	0.00	0.00	0.00	0.00	-27.21	0.91	0.86
SSRP1NT	RBM14	RBM14	8|1|0	9	3.00	3	8|12|10|13	0.00	0.00	0.00	0.00	0.00	-50.44	0.28	0.96
SSRP1NT	RBM19	RBM19	16|2|1	19	6.33	3	1|1|3|2	0.33	1.00	0.33	1.00	0.33	-8.95	3.62	0.47
SSRP1NT	GGH	GGH	10|6|3	19	6.33	3	1|1|3|4	0.25	0.73	0.25	0.73	0.25	-7.75	2.81	0.62
SSRP1NT	RBM4 RBM4B	RBM4 RBM4B	6|1|0	7	2.33	3	13|12|15|12	0.00	0.00	0.00	0.00	0.00	-60.45	0.18	0.96
SSRP1NT	PSMD6	PSMD6	50|11|7	68	22.67	3	45|46|42|43	0.00	0.00	0.00	0.00	0.00	-171.53	0.52	0.96
SSRP1NT	BROX	BROX	5|1|0	6	2.00	3	7|10|11|9	0.00	0.00	0.00	0.00	0.00	-43.75	0.22	0.96
SSRP1NT	PPAN PPAN-P2RY11	PPAN PPAN-P2RY11	14|2|2	18	6.00	3	9|9|13|6	0.00	0.00	0.00	0.00	0.00	-37.18	0.65	0.91
SSRP1NT	SIGMAR1	SIGMAR1	3|0|0	3	1.00	3	0|2|4|5	0.00	0.00	0.00	0.00	0.00	-15.04	0.36	0.87
SSRP1NT	CMBL	CMBL	9|1|2	12	4.00	3	6|9|9|13	0.00	0.00	0.00	0.00	0.00	-40.12	0.43	0.96
SSRP1NT	SUCLA2	SUCLA2	2|0|0	2	0.67	3	1|3|5|7	0.00	0.00	0.00	0.00	0.00	-20.37	0.17	0.96
SSRP1NT	MARS	MARS	60|23|23	106	35.33	3	63|70|75|75	0.00	0.00	0.00	0.00	0.00	-240.68	0.50	0.96
SSRP1NT	TUBGCP2	TUBGCP2	16|1|1	18	6.00	3	26|27|32|29	0.00	0.00	0.00	0.00	0.00	-125.06	0.21	0.96
SSRP1NT	TUBGCP3	TUBGCP3	4|0|0	4	1.33	3	10|13|18|10	0.00	0.00	0.00	0.00	0.00	-59.39	0.10	0.96
SSRP1NT	CCBL2	CCBL2	9|0|0	9	3.00	3	1|2|6|7	0.00	0.00	0.00	0.00	0.00	-20.24	0.75	0.82
SSRP1NT	PCID2	PCID2	18|1|2	21	7.00	3	11|12|18|17	0.00	0.00	0.00	0.00	0.00	-63.08	0.48	0.94
SSRP1NT	PSMD8	PSMD8	13|6|6	25	8.33	3	13|15|15|16	0.00	0.00	0.00	0.00	0.00	-50.24	0.56	0.96
SSRP1NT	PSMD4	PSMD4	8|6|7	21	7.00	3	13|12|16|18	0.00	0.00	0.00	0.00	0.00	-50.24	0.47	0.96
SSRP1NT	PSMD7	PSMD7	26|13|8	47	15.67	3	12|18|19|18	0.00	0.00	0.00	0.00	0.00	-53.96	0.94	0.93
SSRP1NT	FLAD1	FLAD1	1|1|0	2	0.67	3	0|1|5|7	0.00	0.00	0.00	0.00	0.00	-16.82	0.21	0.96
SSRP1NT	PSMD3	PSMD3	61|17|16	94	31.33	3	65|58|59|43	0.00	0.00	0.00	0.00	0.00	-197.87	0.56	0.96
SSRP1NT	PSMD2	PSMD2	42|3|0	45	15.00	3	24|40|46|60	0.00	0.00	0.00	0.00	0.00	-191.90	0.35	0.96
SSRP1NT	CPSF7	CPSF7	10|0|1	11	3.67	3	6|8|11|12	0.00	0.00	0.00	0.00	0.00	-43.75	0.40	0.93
SSRP1NT	CPSF6	CPSF6	0|3|2	5	1.67	3	3|7|8|6	0.00	0.00	0.00	0.00	0.00	-29.33	0.28	0.96
SSRP1NT	PRC1	PRC1	1|0|0	1	0.33	3	0|1|2|1	0.00	0.00	0.00	0.00	0.00	-7.65	0.33	0.96
SSRP1NT	CPSF3	CPSF3	1|0|0	1	0.33	3	3|5|9|15	0.00	0.00	0.00	0.00	0.00	-37.66	0.04	0.96
SSRP1NT	SLC25A3	SLC25A3	26|12|16	54	18.00	3	31|31|36|28	0.00	0.00	0.00	0.00	0.00	-104.91	0.57	0.96
SSRP1NT	CNOT3	CNOT3	3|1|0	4	1.33	3	7|10|8|10	0.00	0.00	0.00	0.00	0.00	-41.54	0.15	0.96
SSRP1NT	CNOT1	CNOT1	39|3|2	44	14.67	3	117|118|111|119	0.00	0.00	0.00	0.00	0.00	-512.36	0.13	0.96
SSRP1NT	RNMT	RNMT	5|0|0	5	1.67	3	9|8|10|10	0.00	0.00	0.00	0.00	0.00	-43.75	0.18	0.96
SSRP1NT	NUP155	NUP155	31|5|2	38	12.67	3	42|46|38|53	0.00	0.00	0.00	0.00	0.00	-193.00	0.28	0.96
SSRP1NT	RTN4	RTN4	10|1|4	15	5.00	3	31|36|35|45	0.00	0.00	0.00	0.00	0.00	-161.80	0.14	0.96
SSRP1NT	KPNB1	KPNB1	69|45|43	157	52.33	3	42|57|66|75	0.00	0.00	0.00	0.00	0.00	-155.13	0.87	0.96
SSRP1NT	MAGOHB MAGOH	MAGOHB MAGOH	8|5|3	16	5.33	3	8|9|9|10	0.00	0.00	0.00	0.00	0.00	-33.60	0.59	0.96
SSRP1NT	RTN3	RTN3	7|3|3	13	4.33	3	8|9|11|15	0.00	0.00	0.00	0.00	0.00	-40.88	0.40	0.96
SSRP1NT	YARS2	YARS2	17|4|5	26	8.67	3	18|22|28|23	0.00	0.00	0.00	0.00	0.00	-89.11	0.38	0.96
SSRP1NT	LCP1	LCP1	61|40|35	136	45.33	3	30|43|38|44	0.00	0.00	0.00	0.00	0.00	-90.18	1.17	0.95
SSRP1NT	PRMT5	PRMT5	41|14|14	69	23.00	3	34|36|32|39	0.00	0.00	0.00	0.00	0.00	-115.63	0.65	0.96
SSRP1NT	COPS7B	COPS7B	7|2|2	11	3.67	3	2|5|8|8	0.00	0.00	0.00	0.00	0.00	-22.58	0.64	0.90
SSRP1NT	COPS7A	COPS7A	8|2|2	12	4.00	3	6|9|6|9	0.00	0.00	0.00	0.00	0.00	-29.84	0.53	0.92
SSRP1NT	LIN54	LIN54	24|13|8	45	15.00	3	10|17|21|25	0.00	0.00	0.00	0.00	0.00	-59.69	0.82	0.94
SSRP1NT	DDX10	DDX10	54|15|9	78	26.00	3	8|9|6|17	0.33	1.00	0.33	1.00	0.33	-26.04	2.60	0.57
SSRP1NT	PRCC	PRCC	10|4|3	17	5.67	3	15|20|25|25	0.00	0.00	0.00	0.00	0.00	-85.81	0.27	0.96
SSRP1NT	SLU7	SLU7	23|5|3	31	10.33	3	9|11|13|17	0.00	0.00	0.00	0.00	0.00	-48.22	0.83	0.91
SSRP1NT	MPC2	MPC2	6|1|1	8	2.67	3	9|8|9|10	0.00	0.00	0.00	0.00	0.00	-39.03	0.30	0.96
SSRP1NT	HUWE1	HUWE1	20|0|2	22	7.33	3	46|41|45|77	0.00	0.00	0.00	0.00	0.00	-235.66	0.14	0.96
SSRP1NT	UPRT	UPRT	1|1|0	2	0.67	3	0|0|2|0	0.00	0.00	0.00	0.00	0.00	-6.16	1.33	0.96
SSRP1NT	ARAF	ARAF	9|0|0	9	3.00	3	6|8|9|8	0.00	0.00	0.00	0.00	0.00	-37.10	0.39	0.92
SSRP1NT	PKP2	PKP2	3|1|0	4	1.33	3	2|3|4|6	0.00	0.00	0.00	0.00	0.00	-19.49	0.36	0.96
SSRP1NT	NUDT21	NUDT21	6|3|3	12	4.00	3	14|15|15|14	0.00	0.00	0.00	0.00	0.00	-56.70	0.28	0.96
SSRP1NT	RASAL2	RASAL2	1|0|0	1	0.33	3	14|16|20|23	0.00	0.00	0.00	0.00	0.00	-83.91	0.02	0.96
SSRP1NT	SLC25A13	SLC25A13	35|14|10	59	19.67	3	43|38|44|46	0.00	0.00	0.00	0.00	0.00	-157.20	0.46	0.96
SSRP1NT	SLC25A11	SLC25A11	30|12|15	57	19.00	3	34|36|35|30	0.00	0.00	0.00	0.00	0.00	-114.18	0.56	0.96
SSRP1NT	SLC25A10	SLC25A10	18|3|1	22	7.33	3	18|19|17|14	0.00	0.00	0.00	0.00	0.00	-74.08	0.43	0.95
SSRP1NT	LBR	LBR	28|11|14	53	17.67	3	27|21|21|21	0.00	0.00	0.00	0.00	0.00	-70.63	0.79	0.95
SSRP1NT	UIMC1	UIMC1	14|1|2	17	5.67	3	11|15|11|18	0.00	0.00	0.00	0.00	0.00	-59.79	0.41	0.94
SSRP1NT	NDUFA10	NDUFA10	1|0|0	1	0.33	3	1|0|4|2	0.00	0.00	0.00	0.00	0.00	-10.86	0.19	0.96
SSRP1NT	PEF1	PEF1	3|1|1	5	1.67	3	2|1|0|1	0.01	0.03	0.01	0.03	0.01	-6.25	1.67	0.75
SSRP1NT	ACIN1	ACIN1	35|8|7	50	16.67	3	39|56|69|56	0.00	0.00	0.00	0.00	0.00	-218.96	0.30	0.96
SSRP1NT	ATP1B3	ATP1B3	14|4|4	22	7.33	3	9|9|12|15	0.00	0.00	0.00	0.00	0.00	-40.51	0.65	0.93
SSRP1NT	CEP192	CEP192	1|0|1	2	0.67	3	20|32|33|43	0.00	0.00	0.00	0.00	0.00	-145.10	0.02	0.96
SSRP1NT	ILVBL	ILVBL	4|1|1	6	2.00	3	7|8|17|11	0.00	0.00	0.00	0.00	0.00	-46.47	0.19	0.96
SSRP1NT	LPL	LPL	0|0|1	1	0.33	3	0|0|0|0	0.00	0.00	0.00	0.00	0.00	-4.62	3.33	0.96
SSRP1NT	ZNF644	ZNF644	11|0|1	12	4.00	3	4|7|12|9	0.00	0.00	0.00	0.00	0.00	-38.12	0.50	0.91
SSRP1NT	SYNCRIP	SYNCRIP	31|21|18	70	23.33	3	47|48|50|35	0.00	0.00	0.00	0.00	0.00	-146.38	0.52	0.96
SSRP1NT	ZC3H11A	ZC3H11A	60|22|19	101	33.67	3	39|47|49|42	0.00	0.00	0.00	0.00	0.00	-140.95	0.76	0.96
SSRP1NT	ARID1A	ARID1A	4|1|0	5	1.67	3	7|14|21|32	0.00	0.00	0.00	0.00	0.00	-84.25	0.09	0.96
SSRP1NT	ZNF280C	ZNF280C	11|1|1	13	4.33	3	6|11|17|13	0.00	0.00	0.00	0.00	0.00	-50.86	0.37	0.96
SSRP1NT	VIM	VIM	48|25|12	85	28.33	3	139|140|159|138	0.00	0.00	0.00	0.00	0.00	-592.23	0.20	0.96
SSRP1NT	YEATS2	YEATS2	61|17|13	91	30.33	3	23|39|47|58	0.00	0.00	0.00	0.00	0.00	-144.25	0.73	0.95
SSRP1NT	ALDH5A1	ALDH5A1	8|2|0	10	3.33	3	5|5|9|9	0.00	0.00	0.00	0.00	0.00	-33.75	0.48	0.91
SSRP1NT	SPTY2D1	SPTY2D1	18|0|0	18	6.00	3	0|0|1|0	0.33	1.00	0.33	1.00	0.33	-5.16	24.00	0.52
SSRP1NT	PTPN11	PTPN11	41|4|3	48	16.00	3	39|52|55|45	0.00	0.00	0.00	0.00	0.00	-202.22	0.34	0.96
SSRP1NT	SNX2	SNX2	1|0|1	2	0.67	3	9|14|17|21	0.00	0.00	0.00	0.00	0.00	-70.35	0.04	0.96
SSRP1NT	SNX1	SNX1	2|1|3	6	2.00	3	21|24|17|25	0.00	0.00	0.00	0.00	0.00	-95.09	0.09	0.96
SSRP1NT	CYB5R3	CYB5R3	30|16|15	61	20.33	3	33|35|40|31	0.00	0.00	0.00	0.00	0.00	-111.32	0.59	0.96
SSRP1NT	FUS	FUS	10|6|6	22	7.33	3	15|15|16|14	0.00	0.00	0.00	0.00	0.00	-51.24	0.49	0.96
SSRP1NT	CYB5R1	CYB5R1	4|1|0	5	1.67	3	4|5|11|8	0.00	0.00	0.00	0.00	0.00	-33.68	0.24	0.96
SSRP1NT	RPL27A	RPL27A	9|8|7	24	8.00	3	11|11|15|11	0.00	0.00	0.00	0.00	0.00	-37.21	0.67	0.96
SSRP1NT	ALG5	ALG5	1|0|0	1	0.33	3	5|5|9|3	0.00	0.00	0.00	0.00	0.00	-27.18	0.06	0.96
SSRP1NT	BTF3L4	BTF3L4	2|0|0	2	0.67	3	3|5|6|6	0.00	0.00	0.00	0.00	0.00	-24.91	0.13	0.96
SSRP1NT	CCDC124	CCDC124	2|1|1	4	1.33	3	6|12|13|11	0.00	0.00	0.00	0.00	0.00	-45.57	0.13	0.96
SSRP1NT	KHSRP	KHSRP	12|4|4	20	6.67	3	29|39|54|52	0.00	0.00	0.00	0.00	0.00	-179.10	0.15	0.96
SSRP1NT	TIMELESS	TIMELESS	13|2|1	16	5.33	3	0|3|2|4	0.33	0.98	0.33	0.98	0.33	-10.74	2.37	0.60
SSRP1NT	FTSJ3	FTSJ3	69|43|39	151	50.33	3	45|51|50|42	0.00	0.00	0.00	0.00	0.00	-113.83	1.07	0.96
SSRP1NT	PKM	PKM	95|73|67	235	78.33	3	99|106|118|104	0.00	0.00	0.00	0.00	0.00	-291.10	0.73	0.96
SSRP1NT	CSK	CSK	33|5|2	40	13.33	3	26|28|31|30	0.00	0.00	0.00	0.00	0.00	-122.10	0.46	0.95
SSRP1NT	ST13 ST13P4 ST13P5	ST13 ST13P4 ST13P5	0|0|1	1	0.33	3	1|3|1|3	0.00	0.00	0.00	0.00	0.00	-11.85	0.17	0.96
SSRP1NT	CNOT11	CNOT11	4|2|0	6	2.00	3	6|9|11|12	0.00	0.00	0.00	0.00	0.00	-44.87	0.21	0.96
SSRP1NT	DAP3	DAP3	12|1|1	14	4.67	3	11|13|10|12	0.00	0.00	0.00	0.00	0.00	-49.93	0.41	0.93
SSRP1NT	TNPO1	TNPO1	26|2|2	30	10.00	3	7|18|28|35	0.00	0.00	0.00	0.00	0.00	-91.54	0.45	0.95
SSRP1NT	UHRF1BP1L	UHRF1BP1L	2|0|1	3	1.00	3	6|10|13|22	0.00	0.00	0.00	0.00	0.00	-58.84	0.08	0.96
SSRP1NT	ZWILCH	ZWILCH	2|0|0	2	0.67	3	1|0|0|3	0.00	0.01	0.00	0.01	0.00	-7.41	0.67	0.79
SSRP1NT	SARM1	SARM1	3|0|1	4	1.33	3	4|6|7|6	0.00	0.00	0.00	0.00	0.00	-28.26	0.23	0.96
SSRP1NT	HAT1	HAT1	30|11|12	53	17.67	3	28|32|41|34	0.00	0.00	0.00	0.00	0.00	-116.63	0.52	0.96
SSRP1NT	TUBB	TUBB	9|13|12	34	11.33	3	19|10|19|16	0.00	0.00	0.00	0.00	0.00	-49.00	0.71	0.96
SSRP1NT	SNX27	SNX27	11|0|0	11	3.67	3	8|15|13|13	0.00	0.00	0.00	0.00	0.00	-57.11	0.30	0.96
SSRP1NT	HDAC1	HDAC1	1|2|2	5	1.67	3	1|3|3|4	0.00	0.00	0.00	0.00	0.00	-12.74	0.61	0.96
SSRP1NT	HDAC2	HDAC2	23|11|10	44	14.67	3	28|30|25|33	0.00	0.00	0.00	0.00	0.00	-99.37	0.51	0.96
SSRP1NT	PI4KA	PI4KA	4|0|0	4	1.33	3	3|4|5|5	0.00	0.00	0.00	0.00	0.00	-21.65	0.31	0.96
SSRP1NT	A0A1P0AZG4	LCOR	4|1|3	8	2.67	3	2|7|7|5	0.00	0.00	0.00	0.00	0.00	-23.05	0.51	0.96
SSRP1NT	RFC5	RFC5	16|2|3	21	7.00	3	13|14|20|22	0.00	0.00	0.00	0.00	0.00	-71.67	0.41	0.96
SSRP1NT	RFC1	RFC1	37|19|20	76	25.33	3	12|17|16|10	0.06	0.18	0.06	0.18	0.06	-25.21	1.84	0.69
SSRP1NT	RFC3	RFC3	14|1|0	15	5.00	3	12|15|18|9	0.00	0.00	0.00	0.00	0.00	-62.74	0.37	0.94
SSRP1NT	RFC2	RFC2	11|4|2	17	5.67	3	2|5|11|11	0.00	0.00	0.00	0.00	0.00	-28.40	0.78	0.90
SSRP1NT	DIEXF	DIEXF	7|0|1	8	2.67	3	7|10|9|9	0.00	0.00	0.00	0.00	0.00	-41.54	0.30	0.96
SSRP1NT	PGAM5	PGAM5	16|4|4	24	8.00	3	17|18|23|18	0.00	0.00	0.00	0.00	0.00	-73.03	0.42	0.96
SSRP1NT	KIF11	KIF11	18|0|1	19	6.33	3	43|56|88|64	0.00	0.00	0.00	0.00	0.00	-282.79	0.10	0.96
SSRP1NT	OXSR1	OXSR1	7|1|0	8	2.67	3	10|10|10|13	0.00	0.00	0.00	0.00	0.00	-50.44	0.25	0.96
SSRP1NT	PGAM1	PGAM1	25|9|9	43	14.33	3	21|21|26|30	0.00	0.00	0.00	0.00	0.00	-83.20	0.59	0.95
SSRP1NT	CBX5	CBX5	10|4|4	18	6.00	3	7|10|11|12	0.00	0.00	0.00	0.00	0.00	-35.40	0.60	0.96
SSRP1NT	NDC80	NDC80	1|0|1	2	0.67	3	7|11|14|17	0.00	0.00	0.00	0.00	0.00	-57.02	0.05	0.96
SSRP1NT	CBX2	CBX2	8|3|0	11	3.67	3	4|8|8|7	0.00	0.00	0.00	0.00	0.00	-32.68	0.54	0.91
SSRP1NT	CBX1	CBX1	11|9|9	29	9.67	3	17|17|24|23	0.00	0.00	0.00	0.00	0.00	-65.87	0.48	0.96
SSRP1NT	FASTKD2	FASTKD2	3|1|1	5	1.67	3	2|3|5|10	0.00	0.00	0.00	0.00	0.00	-21.54	0.33	0.96
SSRP1NT	DCXR	DCXR	11|6|5	22	7.33	3	10|13|13|10	0.00	0.00	0.00	0.00	0.00	-39.29	0.64	0.96
SSRP1NT	RAB18	RAB18	12|3|4	19	6.33	3	3|3|4|5	0.09	0.26	0.09	0.26	0.09	-13.07	1.69	0.67
SSRP1NT	POLD3	POLD3	17|9|7	33	11.00	3	7|10|14|16	0.00	0.00	0.00	0.00	0.00	-36.21	0.94	0.92
SSRP1NT	RAB10	RAB10	11|6|3	20	6.67	3	12|11|11|12	0.00	0.00	0.00	0.00	0.00	-44.02	0.58	0.96
SSRP1NT	SRP72	SRP72	5|0|0	5	1.67	3	7|9|12|12	0.00	0.00	0.00	0.00	0.00	-47.08	0.17	0.96
SSRP1NT	RAB14	RAB14	16|7|4	27	9.00	3	10|16|14|20	0.00	0.00	0.00	0.00	0.00	-56.12	0.60	0.94
SSRP1NT	CSNK1A1 CSNK1A1L	CSNK1A1 CSNK1A1L	13|0|1	14	4.67	3	20|23|11|8	0.00	0.00	0.00	0.00	0.00	-71.15	0.30	0.96
SSRP1NT	RAB1A	RAB1A	6|3|1	10	3.33	3	6|6|8|6	0.00	0.00	0.00	0.00	0.00	-28.29	0.51	0.96
SSRP1NT	PAF1	PAF1	37|8|14	59	19.67	3	4|9|10|17	0.19	0.58	0.19	0.58	0.19	-27.48	1.97	0.63
SSRP1NT	A0A0U1RQK7	EIF4G3	88|35|25	148	49.33	3	151|175|169|173	0.00	0.00	0.00	0.00	0.00	-647.05	0.30	0.96
SSRP1NT	SND1	SND1	71|22|23	116	38.67	3	70|70|66|60	0.00	0.00	0.00	0.00	0.00	-225.48	0.58	0.96
SSRP1NT	IGF2BP1	IGF2BP1	35|17|10	62	20.67	3	48|50|52|53	0.00	0.00	0.00	0.00	0.00	-191.41	0.41	0.96
SSRP1NT	IGF2BP3	IGF2BP3	10|2|1	13	4.33	3	9|11|15|13	0.00	0.00	0.00	0.00	0.00	-52.10	0.36	0.96
SSRP1NT	IGF2BP2	IGF2BP2	2|0|0	2	0.67	3	19|24|27|22	0.00	0.00	0.00	0.00	0.00	-105.16	0.03	0.96
SSRP1NT	NAT10	NAT10	126|106|103	335	111.67	3	96|93|83|68	0.00	0.00	0.00	0.00	0.00	-154.93	1.31	0.96
SSRP1NT	KIF1A	KIF1A	8|1|0	9	3.00	3	7|15|24|27	0.00	0.00	0.00	0.00	0.00	-83.27	0.16	0.96
SSRP1NT	HNRNPD	HNRNPD	4|7|9	20	6.67	3	14|18|22|17	0.00	0.00	0.00	0.00	0.00	-67.72	0.38	0.96
SSRP1NT	ALDH2	ALDH2	3|0|2	5	1.67	3	2|2|0|2	0.00	0.01	0.00	0.01	0.00	-9.86	1.11	0.80
SSRP1NT	SMEK1	SMEK1	14|3|1	18	6.00	3	14|20|23|24	0.00	0.00	0.00	0.00	0.00	-88.45	0.30	0.96
SSRP1NT	RAD50	RAD50	26|2|0	28	9.33	3	15|22|30|29	0.00	0.00	0.00	0.00	0.00	-109.40	0.39	0.95
SSRP1NT	ATP5F1	ATP5F1	22|9|7	38	12.67	3	29|28|30|32	0.00	0.00	0.00	0.00	0.00	-110.33	0.43	0.96
SSRP1NT	SRCAP	SRCAP	14|0|0	14	4.67	3	3|6|14|5	0.00	0.00	0.00	0.00	0.00	-33.25	0.67	0.88
SSRP1NT	ERCC1	ERCC1	13|1|0	14	4.67	3	0|0|0|1	0.33	1.00	0.33	1.00	0.33	-5.16	18.67	0.54
SSRP1NT	ERCC4	ERCC4	2|1|0	3	1.00	3	3|4|5|8	0.00	0.00	0.00	0.00	0.00	-24.91	0.20	0.96
SSRP1NT	USP7	USP7	30|5|3	38	12.67	3	26|32|37|40	0.00	0.00	0.00	0.00	0.00	-140.42	0.38	0.96
SSRP1NT	RAD54B	RAD54B	1|0|0	1	0.33	3	0|1|3|2	0.00	0.00	0.00	0.00	0.00	-9.89	0.22	0.96
SSRP1NT	RALGAPB	RALGAPB	2|0|1	3	1.00	3	2|8|9|14	0.00	0.00	0.00	0.00	0.00	-38.89	0.12	0.96
SSRP1NT	PITPNA	PITPNA	8|0|0	8	2.67	3	5|12|10|15	0.00	0.00	0.00	0.00	0.00	-49.17	0.25	0.96
SSRP1NT	PFKP	PFKP	84|33|28	145	48.33	3	92|89|90|72	0.00	0.00	0.00	0.00	0.00	-290.63	0.56	0.96
SSRP1NT	DVL2	DVL2	58|53|47	158	52.67	3	45|45|53|59	0.00	0.00	0.00	0.00	0.00	-114.06	1.04	0.96
SSRP1NT	DVL3	DVL3	37|33|29	99	33.00	3	37|37|29|37	0.00	0.00	0.00	0.00	0.00	-85.88	0.94	0.96
SSRP1NT	PFKM	PFKM	28|1|2	31	10.33	3	35|38|36|33	0.00	0.00	0.00	0.00	0.00	-156.23	0.29	0.96
SSRP1NT	PFKL	PFKL	43|12|16	71	23.67	3	47|49|47|55	0.00	0.00	0.00	0.00	0.00	-180.29	0.48	0.96
SSRP1NT	SUZ12	SUZ12	8|0|1	9	3.00	3	3|7|9|4	0.00	0.00	0.00	0.00	0.00	-28.23	0.52	0.90
SSRP1NT	CEBPZ	CEBPZ	29|5|2	36	12.00	3	16|18|28|28	0.00	0.00	0.00	0.00	0.00	-94.40	0.53	0.95
SSRP1NT	PITPNB	PITPNB	30|10|8	48	16.00	3	20|22|20|28	0.00	0.00	0.00	0.00	0.00	-77.34	0.71	0.95
SSRP1NT	SRSF5	SRSF5	1|0|0	1	0.33	3	0|1|0|0	0.00	0.00	0.00	0.00	0.00	-5.16	1.33	0.96
SSRP1NT	INTS1	INTS1	27|5|0	32	10.67	3	23|33|54|57	0.00	0.00	0.00	0.00	0.00	-188.43	0.26	0.96
SSRP1NT	INTS7	INTS7	2|0|1	3	1.00	3	3|7|3|5	0.00	0.00	0.00	0.00	0.00	-22.76	0.22	0.96
SSRP1NT	LSM4	LSM4	0|3|2	5	1.67	3	3|3|4|3	0.00	0.00	0.00	0.00	0.00	-17.28	0.51	0.96
SSRP1NT	PSME2	PSME2	11|5|7	23	7.67	3	4|7|10|12	0.00	0.00	0.00	0.00	0.00	-26.38	0.93	0.92
SSRP1NT	WARS	WARS	13|4|5	22	7.33	3	13|18|26|30	0.00	0.00	0.00	0.00	0.00	-84.43	0.34	0.96
SSRP1NT	PSME1	PSME1	17|11|9	37	12.33	3	9|13|10|23	0.00	0.00	0.00	0.00	0.00	-39.86	0.90	0.94
SSRP1NT	SLK	SLK	10|0|0	10	3.33	3	42|60|61|59	0.00	0.00	0.00	0.00	0.00	-250.89	0.06	0.96
SSRP1NT	EEF1B2	EEF1B2	2|1|1	4	1.33	3	10|12|14|11	0.00	0.00	0.00	0.00	0.00	-51.02	0.11	0.96
SSRP1NT	CTNNA1	CTNNA1	16|2|2	20	6.67	3	9|17|14|28	0.00	0.00	0.00	0.00	0.00	-69.97	0.39	0.96
SSRP1NT	CTNNA2	CTNNA2	1|2|1	4	1.33	3	0|2|3|5	0.00	0.00	0.00	0.00	0.00	-11.62	0.53	0.96
SSRP1NT	TAMM41	TAMM41	6|0|0	6	2.00	3	6|7|9|6	0.00	0.00	0.00	0.00	0.00	-33.75	0.29	0.96
SSRP1NT	ZGRF1	ZGRF1	1|1|0	2	0.67	3	0|1|1|0	0.00	0.00	0.00	0.00	0.00	-6.06	1.33	0.96
SSRP1NT	SRSF3	SRSF3	0|3|4	7	2.33	3	1|1|2|1	0.02	0.05	0.02	0.05	0.02	-8.78	1.87	0.73
SSRP1NT	TOPBP1	TOPBP1	18|0|0	18	6.00	3	5|5|13|7	0.00	0.00	0.00	0.00	0.00	-35.79	0.80	0.84
SSRP1NT	NOTCH2	NOTCH2	1|0|0	1	0.33	3	1|0|0|5	0.00	0.00	0.00	0.00	0.00	-9.49	0.22	0.96
SSRP1NT	SSR4	SSR4	8|5|5	18	6.00	3	8|9|14|12	0.00	0.00	0.00	0.00	0.00	-36.29	0.56	0.96
SSRP1NT	MCU	MCU	3|1|0	4	1.33	3	4|8|8|7	0.00	0.00	0.00	0.00	0.00	-32.68	0.20	0.96
SSRP1NT	TOMM40	TOMM40	5|1|0	6	2.00	3	1|4|15|14	0.00	0.00	0.00	0.00	0.00	-39.69	0.24	0.96
SSRP1NT	MLEC	MLEC	4|2|1	7	2.33	3	7|5|5|6	0.00	0.00	0.00	0.00	0.00	-25.11	0.41	0.96
SSRP1NT	PRPF4B	PRPF4B	27|3|1	31	10.33	3	14|13|23|20	0.00	0.00	0.00	0.00	0.00	-76.26	0.59	0.93
SSRP1NT	GRHPR	GRHPR	1|0|0	1	0.33	3	1|1|4|5	0.00	0.00	0.00	0.00	0.00	-15.09	0.12	0.96
SSRP1NT	RAPGEF6	RAPGEF6	7|1|0	8	2.67	3	50|67|70|81	0.00	0.00	0.00	0.00	0.00	-302.29	0.04	0.96
SSRP1NT	SNRNP200	SNRNP200	153|42|31	226	75.33	3	168|166|175|160	0.00	0.00	0.00	0.00	0.00	-629.04	0.45	0.96
SSRP1NT	ZNF384	ZNF384	23|7|4	34	11.33	3	19|19|19|15	0.00	0.00	0.00	0.00	0.00	-68.77	0.63	0.94
SSRP1NT	BTN1A1	BTN1A1	0|2|1	3	1.00	3	0|0|1|0	0.04	0.13	0.04	0.13	0.04	-5.16	4.00	0.70
SSRP1NT	EML4	EML4	12|0|0	12	4.00	3	17|19|27|13	0.00	0.00	0.00	0.00	0.00	-87.06	0.21	0.96
SSRP1NT	YARS	YARS	79|39|31	149	49.67	3	49|57|65|63	0.00	0.00	0.00	0.00	0.00	-172.53	0.85	0.96
SSRP1NT	NSFL1C	NSFL1C	43|21|24	88	29.33	3	33|38|42|44	0.00	0.00	0.00	0.00	0.00	-116.62	0.75	0.96
SSRP1NT	TAGLN2	TAGLN2	14|15|14	43	14.33	3	34|39|40|37	0.00	0.00	0.00	0.00	0.00	-124.86	0.38	0.96
SSRP1NT	GPI	GPI	98|61|72	231	77.00	3	95|100|114|111	0.00	0.00	0.00	0.00	0.00	-295.84	0.73	0.96
SSRP1NT	PRRC2B	PRRC2B	14|1|0	15	5.00	3	24|48|58|68	0.00	0.00	0.00	0.00	0.00	-223.16	0.10	0.96
SSRP1NT	PRPSAP2	PRPSAP2	25|6|10	41	13.67	3	32|25|30|25	0.00	0.00	0.00	0.00	0.00	-105.70	0.49	0.96
SSRP1NT	MARCH5	MARCH5	3|0|0	3	1.00	3	3|5|3|7	0.00	0.00	0.00	0.00	0.00	-22.76	0.22	0.96
SSRP1NT	ATIC	ATIC	4|0|0	4	1.33	3	7|9|11|15	0.00	0.00	0.00	0.00	0.00	-49.37	0.13	0.96
SSRP1NT	SNRPD3	SNRPD3	11|10|9	30	10.00	3	14|17|14|12	0.00	0.00	0.00	0.00	0.00	-42.18	0.70	0.96
SSRP1NT	SNRPD2	SNRPD2	6|5|5	16	5.33	3	5|10|13|12	0.00	0.00	0.00	0.00	0.00	-33.27	0.53	0.96
SSRP1NT	SNRPD1	SNRPD1	13|11|11	35	11.67	3	13|11|11|10	0.00	0.00	0.00	0.00	0.00	-27.87	1.04	0.93
SSRP1NT	CNN2	CNN2	4|1|0	5	1.67	3	10|10|14|11	0.00	0.00	0.00	0.00	0.00	-52.65	0.15	0.96
SSRP1NT	SLTM	SLTM	2|0|1	3	1.00	3	1|8|6|7	0.00	0.00	0.00	0.00	0.00	-27.00	0.18	0.96
SSRP1NT	KPNA3	KPNA3	20|9|6	35	11.67	3	1|11|14|19	0.00	0.00	0.00	0.00	0.00	-35.53	1.04	0.91
SSRP1NT	KPNA2	KPNA2	38|21|16	75	25.00	3	20|27|29|31	0.00	0.00	0.00	0.00	0.00	-77.40	0.93	0.95
SSRP1NT	KPNA1	KPNA1	9|3|0	12	4.00	3	6|8|8|9	0.00	0.00	0.00	0.00	0.00	-37.10	0.52	0.92
SSRP1NT	NCAPH	NCAPH	7|4|3	14	4.67	3	55|61|70|64	0.00	0.00	0.00	0.00	0.00	-267.59	0.07	0.96
SSRP1NT	COPB1	COPB1	38|9|7	54	18.00	3	30|39|39|42	0.00	0.00	0.00	0.00	0.00	-143.48	0.48	0.96
SSRP1NT	COPB2	COPB2	44|7|4	55	18.33	3	39|47|50|47	0.00	0.00	0.00	0.00	0.00	-189.47	0.40	0.96
SSRP1NT	UBE2N	UBE2N	3|1|1	5	1.67	3	1|1|0|2	0.01	0.03	0.01	0.03	0.01	-6.25	1.67	0.75
SSRP1NT	YME1L1	YME1L1	6|0|0	6	2.00	3	10|12|10|8	0.00	0.00	0.00	0.00	0.00	-47.08	0.20	0.96
SSRP1NT	CARM1	CARM1	14|2|2	18	6.00	3	4|8|19|18	0.00	0.00	0.00	0.00	0.00	-49.35	0.49	0.93
SSRP1NT	GOLT1B	GOLT1B	3|1|0	4	1.33	3	7|3|2|4	0.00	0.00	0.00	0.00	0.00	-20.55	0.33	0.96
SSRP1NT	NOP14	NOP14	56|11|6	73	24.33	3	34|39|33|30	0.00	0.00	0.00	0.00	0.00	-131.45	0.72	0.95
SSRP1NT	EIF5B	EIF5B	17|6|1	24	8.00	3	27|40|45|48	0.00	0.00	0.00	0.00	0.00	-176.02	0.20	0.96
SSRP1NT	NONO	NONO	119|94|81	294	98.00	3	143|153|152|129	0.00	0.00	0.00	0.00	0.00	-410.52	0.68	0.96
SSRP1NT	PC	PC	143|140|123	406	135.33	3	148|155|168|190	0.00	0.00	0.00	0.00	0.00	-413.35	0.82	0.96
SSRP1NT	SMARCAD1	SMARCAD1	32|7|5	44	14.67	3	9|12|13|15	0.02	0.05	0.02	0.05	0.02	-42.31	1.20	0.74
SSRP1NT	SURF4	SURF4	6|6|5	17	5.67	3	9|9|8|7	0.00	0.00	0.00	0.00	0.00	-26.47	0.69	0.96
SSRP1NT	SURF6	SURF6	8|1|0	9	3.00	3	4|5|7|6	0.00	0.00	0.00	0.00	0.00	-27.15	0.55	0.89
SSRP1NT	GNL1	GNL1	17|0|0	17	5.67	3	6|7|13|11	0.00	0.00	0.00	0.00	0.00	-43.77	0.61	0.89
SSRP1NT	HERC2	HERC2	0|0|1	1	0.33	3	0|4|2|2	0.00	0.00	0.00	0.00	0.00	-11.81	0.17	0.96
SSRP1NT	UBLCP1	UBLCP1	6|0|1	7	2.33	3	7|7|10|11	0.00	0.00	0.00	0.00	0.00	-41.54	0.27	0.96
SSRP1NT	CCDC134	CCDC134	4|1|0	5	1.67	3	1|1|3|2	0.00	0.01	0.00	0.01	0.00	-10.91	0.95	0.79
SSRP1NT	CCDC137	CCDC137	13|2|2	17	5.67	3	2|2|2|1	0.33	1.00	0.33	1.00	0.33	-7.44	3.24	0.58
SSRP1NT	RPAP3	RPAP3	5|1|0	6	2.00	3	24|25|27|30	0.00	0.00	0.00	0.00	0.00	-120.85	0.08	0.96
SSRP1NT	KNOP1	KNOP1	141|95|77	313	104.33	3	38|51|63|68	0.00	0.00	0.00	0.00	0.00	-88.39	1.90	0.93
SSRP1NT	GPD1L	GPD1L	3|1|0	4	1.33	3	0|2|2|2	0.00	0.01	0.00	0.01	0.00	-9.86	0.89	0.81
SSRP1NT	FBL	FBL	50|22|21	93	31.00	3	35|37|38|42	0.00	0.00	0.00	0.00	0.00	-111.68	0.82	0.95
SSRP1NT	TFDP1	TFDP1	5|1|0	6	2.00	3	3|5|11|15	0.00	0.00	0.00	0.00	0.00	-39.93	0.24	0.96
SSRP1NT	DARS2	DARS2	27|8|8	43	14.33	3	29|23|28|28	0.00	0.00	0.00	0.00	0.00	-96.04	0.53	0.96
SSRP1NT	UTP3	UTP3	15|4|2	21	7.00	3	5|8|14|8	0.00	0.00	0.00	0.00	0.00	-34.96	0.80	0.90
SSRP1NT	TP53RK	TP53RK	4|0|0	4	1.33	3	1|3|5|5	0.00	0.00	0.00	0.00	0.00	-18.46	0.38	0.88
SSRP1NT	GCFC2	GCFC2	6|1|0	7	2.33	3	8|17|26|25	0.00	0.00	0.00	0.00	0.00	-86.71	0.12	0.96
SSRP1NT	EHMT1	EHMT1	16|1|2	19	6.33	3	9|17|26|29	0.00	0.00	0.00	0.00	0.00	-87.86	0.31	0.96
SSRP1NT	STAT3	STAT3	16|1|0	17	5.67	3	45|61|57|65	0.00	0.00	0.00	0.00	0.00	-257.68	0.10	0.96
SSRP1NT	SEC23B	SEC23B	29|4|4	37	12.33	3	27|36|43|43	0.00	0.00	0.00	0.00	0.00	-152.03	0.33	0.96
SSRP1NT	HPRT1	HPRT1	28|14|14	56	18.67	3	12|11|11|13	0.00	0.00	0.00	0.00	0.00	-25.30	1.59	0.83
SSRP1NT	NOMO2 NOMO1 NOMO3	NOMO2 NOMO1 NOMO3	7|0|0	7	2.33	3	8|10|13|11	0.00	0.00	0.00	0.00	0.00	-49.32	0.22	0.96
SSRP1NT	MARK2	MARK2	3|0|1	4	1.33	3	4|3|6|7	0.00	0.00	0.00	0.00	0.00	-24.91	0.27	0.96
SSRP1NT	DPM1	DPM1	13|3|2	18	6.00	3	16|12|15|16	0.00	0.00	0.00	0.00	0.00	-60.77	0.41	0.96
SSRP1NT	HTATSF1	HTATSF1	2|1|1	4	1.33	3	6|11|16|17	0.00	0.00	0.00	0.00	0.00	-54.06	0.11	0.96
SSRP1NT	BTAF1	BTAF1	11|2|0	13	4.33	3	21|26|27|28	0.00	0.00	0.00	0.00	0.00	-116.37	0.17	0.96
SSRP1NT	ISOC1	ISOC1	7|5|4	16	5.33	3	9|11|10|15	0.00	0.00	0.00	0.00	0.00	-40.51	0.47	0.96
SSRP1NT	ASNS	ASNS	59|45|41	145	48.33	3	75|75|56|61	0.00	0.00	0.00	0.00	0.00	-185.13	0.72	0.96
SSRP1NT	BOD1L1	BOD1L1	10|2|0	12	4.00	3	24|42|45|47	0.00	0.00	0.00	0.00	0.00	-178.74	0.10	0.96
SSRP1NT	SRP68	SRP68	42|9|10	61	20.33	3	46|54|55|50	0.00	0.00	0.00	0.00	0.00	-196.60	0.40	0.96
SSRP1NT	TMTC3	TMTC3	4|1|0	5	1.67	3	12|13|13|4	0.00	0.00	0.00	0.00	0.00	-49.14	0.16	0.96
SSRP1NT	GABPA	GABPA	6|1|0	7	2.33	3	3|5|6|10	0.00	0.00	0.00	0.00	0.00	-29.25	0.39	0.96
SSRP1NT	WDR18	WDR18	20|8|6	34	11.33	3	21|21|18|23	0.00	0.00	0.00	0.00	0.00	-75.03	0.55	0.96
SSRP1NT	MOB1B MOB1A	MOB1B MOB1A	9|0|1	10	3.33	3	7|8|8|10	0.00	0.00	0.00	0.00	0.00	-39.31	0.40	0.92
SSRP1NT	PPP2R1A	PPP2R1A	47|22|24	93	31.00	3	19|34|35|45	0.00	0.00	0.00	0.00	0.00	-90.78	0.93	0.95
SSRP1NT	STIM2	STIM2	0|1|0	1	0.33	3	1|1|0|0	0.00	0.00	0.00	0.00	0.00	-6.06	0.67	0.96
SSRP1NT	CYCS	CYCS	12|4|5	21	7.00	3	8|9|17|7	0.00	0.00	0.00	0.00	0.00	-36.18	0.68	0.93
SSRP1NT	MAP2K1	MAP2K1	16|2|3	21	7.00	3	12|13|18|15	0.00	0.00	0.00	0.00	0.00	-59.69	0.48	0.94
SSRP1NT	MAP4	MAP4	25|3|2	30	10.00	3	120|142|145|138	0.00	0.00	0.00	0.00	0.00	-601.96	0.07	0.96
SSRP1NT	NOC4L	NOC4L	16|0|1	17	5.67	3	16|19|26|25	0.00	0.00	0.00	0.00	0.00	-98.53	0.26	0.96
SSRP1NT	MICU2	MICU2	4|1|0	5	1.67	3	6|6|6|6	0.00	0.00	0.00	0.00	0.00	-29.33	0.28	0.96
SSRP1NT	PTPN23	PTPN23	1|0|1	2	0.67	3	17|29|30|32	0.00	0.00	0.00	0.00	0.00	-122.92	0.02	0.96
SSRP1NT	SON	SON	27|3|2	32	10.67	3	35|44|52|55	0.00	0.00	0.00	0.00	0.00	-200.61	0.23	0.96
SSRP1NT	APEX1	APEX1	48|20|21	89	29.67	3	40|41|50|47	0.00	0.00	0.00	0.00	0.00	-139.75	0.67	0.96
SSRP1NT	NIPBL	NIPBL	13|0|1	14	4.67	3	18|16|21|29	0.00	0.00	0.00	0.00	0.00	-96.09	0.22	0.96
SSRP1NT	KMT2C	KMT2C	1|0|0	1	0.33	3	0|1|3|3	0.00	0.00	0.00	0.00	0.00	-10.91	0.19	0.96
SSRP1NT	KMT2A	KMT2A	19|6|5	30	10.00	3	17|39|44|41	0.00	0.00	0.00	0.00	0.00	-139.40	0.28	0.96
SSRP1NT	CHCHD2 CHCHD2P9	CHCHD2 CHCHD2P9	2|1|0	3	1.00	3	2|4|5|4	0.00	0.00	0.00	0.00	0.00	-19.49	0.27	0.96
SSRP1NT	PKN2	PKN2	19|1|0	20	6.67	3	23|32|32|30	0.00	0.00	0.00	0.00	0.00	-133.17	0.23	0.96
SSRP1NT	CDK1 CDC2	CDK1 CDC2	53|28|32	113	37.67	3	52|53|46|41	0.00	0.00	0.00	0.00	0.00	-137.13	0.78	0.96
SSRP1NT	NUMB	NUMB	2|0|0	2	0.67	3	0|4|4|6	0.00	0.00	0.00	0.00	0.00	-18.23	0.19	0.96
SSRP1NT	ALDOA	ALDOA	32|16|11	59	19.67	3	41|39|38|37	0.00	0.00	0.00	0.00	0.00	-137.55	0.51	0.96
SSRP1NT	UTP14A	UTP14A	58|13|12	83	27.67	3	30|45|45|48	0.00	0.00	0.00	0.00	0.00	-148.46	0.66	0.96
SSRP1NT	AQR	AQR	24|0|0	24	8.00	3	26|27|26|29	0.00	0.00	0.00	0.00	0.00	-123.08	0.30	0.96
SSRP1NT	CYC1	CYC1	14|3|3	20	6.67	3	7|8|8|8	0.00	0.00	0.00	0.00	0.00	-28.52	0.86	0.89
SSRP1NT	ZNF711	ZNF711	9|1|0	10	3.33	3	3|4|10|9	0.00	0.00	0.00	0.00	0.00	-31.37	0.51	0.90
SSRP1NT	PSAT1	PSAT1	38|39|38	115	38.33	3	39|42|41|45	0.00	0.00	0.00	0.00	0.00	-96.32	0.92	0.96
SSRP1NT	CPNE3	CPNE3	32|17|14	63	21.00	3	30|27|31|31	0.00	0.00	0.00	0.00	0.00	-93.32	0.71	0.95
SSRP1NT	ABCC5	ABCC5	11|11|6	28	9.33	3	10|25|53|37	0.00	0.00	0.00	0.00	0.00	-118.55	0.30	0.96
SSRP1NT	TARDBP TDP43	TARDBP TDP43	9|1|0	10	3.33	3	11|14|17|17	0.00	0.00	0.00	0.00	0.00	-68.27	0.23	0.96
SSRP1NT	CKAP4	CKAP4	31|8|10	49	16.33	3	44|42|44|38	0.00	0.00	0.00	0.00	0.00	-159.81	0.39	0.96
SSRP1NT	CKAP5	CKAP5	73|5|2	80	26.67	3	118|134|153|114	0.00	0.00	0.00	0.00	0.00	-572.50	0.21	0.96
SSRP1NT	NGDN	NGDN	5|4|2	11	3.67	3	0|1|3|3	0.01	0.03	0.01	0.03	0.01	-7.41	2.10	0.74
SSRP1NT	PHGDH	PHGDH	14|22|22	58	19.33	3	17|18|18|21	0.00	0.00	0.00	0.00	0.00	-49.50	1.05	0.94
SSRP1NT	AFG3L2	AFG3L2	19|0|0	19	6.33	3	14|23|14|12	0.00	0.00	0.00	0.00	0.00	-72.64	0.40	0.94
SSRP1NT	SCO2	SCO2	7|0|0	7	2.33	3	6|6|7|4	0.00	0.00	0.00	0.00	0.00	-28.26	0.41	0.90
SSRP1NT	SCO1	SCO1	7|1|0	8	2.67	3	10|10|12|11	0.00	0.00	0.00	0.00	0.00	-50.44	0.25	0.96
SSRP1NT	TROVE2	TROVE2	16|2|3	21	7.00	3	13|17|18|22	0.00	0.00	0.00	0.00	0.00	-72.72	0.40	0.96
SSRP1NT	ZFP1	ZFP1	18|2|0	20	6.67	3	14|15|12|14	0.00	0.00	0.00	0.00	0.00	-63.81	0.48	0.93
SSRP1NT	PRAF2	PRAF2	4|1|0	5	1.67	3	1|5|5|3	0.00	0.00	0.00	0.00	0.00	-18.46	0.48	0.88
SSRP1NT	MYCBP2	MYCBP2	1|1|0	2	0.67	3	3|3|3|4	0.00	0.00	0.00	0.00	0.00	-17.28	0.21	0.96
SSRP1NT	LIG3	LIG3	44|12|13	69	23.00	3	45|43|50|44	0.00	0.00	0.00	0.00	0.00	-163.34	0.51	0.96
SSRP1NT	PTBP3	PTBP3	2|0|1	3	1.00	3	1|4|8|11	0.00	0.00	0.00	0.00	0.00	-28.85	0.17	0.96
SSRP1NT	PTBP2	PTBP2	3|0|0	3	1.00	3	5|14|14|24	0.00	0.00	0.00	0.00	0.00	-65.43	0.07	0.96
SSRP1NT	PTBP1	PTBP1	51|38|36	125	41.67	3	52|50|56|58	0.00	0.00	0.00	0.00	0.00	-145.29	0.77	0.96
SSRP1NT	NNT	NNT	19|3|6	28	9.33	3	20|23|19|19	0.00	0.00	0.00	0.00	0.00	-81.41	0.46	0.96
SSRP1NT	SCAMP4	SCAMP4	3|0|1	4	1.33	3	2|3|2|3	0.00	0.00	0.00	0.00	0.00	-14.07	0.53	0.87
SSRP1NT	SCAMP3	SCAMP3	7|3|3	13	4.33	3	7|8|8|6	0.00	0.00	0.00	0.00	0.00	-26.49	0.60	0.96
SSRP1NT	SCAMP1	SCAMP1	4|1|0	5	1.67	3	4|4|7|7	0.00	0.00	0.00	0.00	0.00	-27.15	0.30	0.96
SSRP1NT	HK2	HK2	5|1|0	6	2.00	3	12|10|9|13	0.00	0.00	0.00	0.00	0.00	-51.53	0.18	0.96
SSRP1NT	HK1	HK1	42|6|4	52	17.33	3	51|33|47|33	0.00	0.00	0.00	0.00	0.00	-168.30	0.42	0.96
SSRP1NT	DDX3X DDX3Y	DDX3X DDX3Y	50|21|19	90	30.00	3	110|125|119|108	0.00	0.00	0.00	0.00	0.00	-442.97	0.26	0.96
SSRP1NT	CSNK2A2	CSNK2A2	29|1|0	30	10.00	3	15|21|31|23	0.00	0.00	0.00	0.00	0.00	-102.71	0.44	0.95
SSRP1NT	MTCH2	MTCH2	17|5|3	25	8.33	3	17|15|21|17	0.00	0.00	0.00	0.00	0.00	-69.55	0.48	0.96
SSRP1NT	FDPS	FDPS	19|6|5	30	10.00	3	14|18|21|14	0.00	0.00	0.00	0.00	0.00	-60.86	0.60	0.94
SSRP1NT	PTMA	PTMA	3|1|1	5	1.67	3	3|2|2|2	0.00	0.00	0.00	0.00	0.00	-10.76	0.74	0.85
SSRP1NT	LDHA	LDHA	69|48|48	165	55.00	3	72|80|78|81	0.00	0.00	0.00	0.00	0.00	-214.61	0.71	0.96
SSRP1NT	L3MBTL3	L3MBTL3	32|20|22	74	24.67	3	27|32|35|45	0.00	0.00	0.00	0.00	0.00	-100.75	0.71	0.96
SSRP1NT	ZZEF1	ZZEF1	1|0|0	1	0.33	3	4|1|7|5	0.00	0.00	0.00	0.00	0.00	-21.56	0.08	0.96
SSRP1NT	LDHB	LDHB	76|65|63	204	68.00	3	60|63|73|71	0.00	0.00	0.00	0.00	0.00	-148.12	1.02	0.96
SSRP1NT	XRN2	XRN2	39|7|7	53	17.67	3	39|45|51|58	0.00	0.00	0.00	0.00	0.00	-189.91	0.37	0.96
SSRP1NT	MACF1	MACF1	3|1|0	4	1.33	3	13|10|8|29	0.00	0.00	0.00	0.00	0.00	-68.58	0.09	0.96
SSRP1NT	PCMT1	PCMT1	3|1|0	4	1.33	3	19|21|21|24	0.00	0.00	0.00	0.00	0.00	-97.33	0.06	0.96
SSRP1NT	DNM2	DNM2	48|13|9	70	23.33	3	39|43|59|57	0.00	0.00	0.00	0.00	0.00	-188.81	0.47	0.96
SSRP1NT	EED	EED	4|0|0	4	1.33	3	0|1|3|2	0.01	0.02	0.01	0.02	0.01	-9.89	0.89	0.77
SSRP1NT	MAPKAPK2	MAPKAPK2	4|0|0	4	1.33	3	2|4|1|1	0.00	0.00	0.00	0.00	0.00	-11.85	0.67	0.82
SSRP1NT	TAF1 TAF1L	TAF1 TAF1L	1|1|0	2	0.67	3	0|3|4|2	0.00	0.00	0.00	0.00	0.00	-12.95	0.30	0.96
SSRP1NT	TRAP1	TRAP1	56|30|27	113	37.67	3	54|48|54|50	0.00	0.00	0.00	0.00	0.00	-152.94	0.73	0.96
SSRP1NT	BCR	BCR	1|0|0	1	0.33	3	25|32|30|43	0.00	0.00	0.00	0.00	0.00	-147.57	0.01	0.96
SSRP1NT	CTNNBL1	CTNNBL1	14|0|0	14	4.67	3	4|6|15|11	0.00	0.00	0.00	0.00	0.00	-42.23	0.52	0.91
SSRP1NT	ZNF281	ZNF281	16|2|1	19	6.33	3	14|25|26|35	0.00	0.00	0.00	0.00	0.00	-109.06	0.25	0.96
SSRP1NT	STAG2	STAG2	31|4|1	36	12.00	3	34|39|51|46	0.00	0.00	0.00	0.00	0.00	-187.43	0.28	0.96
SSRP1NT	GYS1	GYS1	10|2|2	14	4.67	3	4|6|7|11	0.00	0.00	0.00	0.00	0.00	-27.74	0.67	0.90
SSRP1NT	DENND5B	DENND5B	2|2|0	4	1.33	3	0|1|2|2	0.00	0.00	0.00	0.00	0.00	-8.78	1.07	0.80
SSRP1NT	STT3A	STT3A	13|3|5	21	7.00	3	18|13|14|9	0.00	0.00	0.00	0.00	0.00	-52.55	0.52	0.96
SSRP1NT	TAF7	TAF7	1|0|1	2	0.67	3	0|4|0|3	0.00	0.00	0.00	0.00	0.00	-10.77	0.38	0.96
SSRP1NT	TAF6	TAF6	4|0|0	4	1.33	3	5|11|15|16	0.00	0.00	0.00	0.00	0.00	-54.64	0.11	0.96
SSRP1NT	TAF3	TAF3	8|0|0	8	2.67	3	0|3|2|3	0.12	0.36	0.12	0.36	0.12	-11.85	1.33	0.66
SSRP1NT	OSBP	OSBP	15|0|1	16	5.33	3	11|13|13|17	0.00	0.00	0.00	0.00	0.00	-62.69	0.40	0.94
SSRP1NT	G6PD	G6PD	19|3|2	24	8.00	3	31|41|46|45	0.00	0.00	0.00	0.00	0.00	-175.26	0.20	0.96
SSRP1NT	USP10	USP10	6|1|0	7	2.33	3	14|17|23|26	0.00	0.00	0.00	0.00	0.00	-91.64	0.12	0.96
SSRP1NT	TAF9	TAF9	17|13|12	42	14.00	3	21|18|17|17	0.00	0.00	0.00	0.00	0.00	-52.04	0.77	0.96
SSRP1NT	BUD31	BUD31	3|1|0	4	1.33	3	0|2|3|2	0.00	0.00	0.00	0.00	0.00	-10.91	0.76	0.83
SSRP1NT	SNF8	SNF8	2|0|1	3	1.00	3	2|1|2|3	0.00	0.00	0.00	0.00	0.00	-11.85	0.50	0.96
SSRP1NT	AGPS	AGPS	22|2|1	25	8.33	3	25|29|31|40	0.00	0.00	0.00	0.00	0.00	-137.27	0.27	0.96
SSRP1NT	IDE	IDE	18|0|0	18	6.00	3	10|20|21|35	0.00	0.00	0.00	0.00	0.00	-97.78	0.28	0.96
SSRP1NT	SNX6	SNX6	1|1|1	3	1.00	3	0|0|0|1	0.00	0.00	0.00	0.00	0.00	-3.55	4.00	0.96
SSRP1NT	SNRPA	SNRPA	3|1|2	6	2.00	3	2|3|2|3	0.00	0.00	0.00	0.00	0.00	-11.75	0.80	0.87
SSRP1NT	TMED2	TMED2	4|3|2	9	3.00	3	6|6|8|9	0.00	0.00	0.00	0.00	0.00	-28.79	0.41	0.96
SSRP1NT	CGN	CGN	12|1|2	15	5.00	3	62|67|85|101	0.00	0.00	0.00	0.00	0.00	-349.07	0.06	0.96
SSRP1NT	HNRNPR	HNRNPR	33|14|13	60	20.00	3	33|38|37|32	0.00	0.00	0.00	0.00	0.00	-116.94	0.57	0.96
SSRP1NT	HNRNPU	HNRNPU	73|41|38	152	50.67	3	102|86|98|77	0.00	0.00	0.00	0.00	0.00	-287.25	0.56	0.96
SSRP1NT	TMED9	TMED9	3|1|1	5	1.67	3	4|5|7|7	0.00	0.00	0.00	0.00	0.00	-25.11	0.29	0.96
SSRP1NT	AP2M1	AP2M1	15|0|0	15	5.00	3	18|16|12|15	0.00	0.00	0.00	0.00	0.00	-70.50	0.33	0.96
SSRP1NT	POLD1	POLD1	26|1|3	30	10.00	3	24|26|46|37	0.00	0.00	0.00	0.00	0.00	-145.74	0.30	0.96
SSRP1NT	HNRNPK	HNRNPK	25|19|18	62	20.67	3	38|41|51|46	0.00	0.00	0.00	0.00	0.00	-142.19	0.47	0.96
SSRP1NT	HNRNPL	HNRNPL	30|20|13	63	21.00	3	33|42|45|36	0.00	0.00	0.00	0.00	0.00	-133.49	0.54	0.96
SSRP1NT	HNRNPM	HNRNPM	38|21|17	76	25.33	3	51|58|62|56	0.00	0.00	0.00	0.00	0.00	-197.47	0.45	0.96
SSRP1NT	PDCD6	PDCD6	4|1|6	11	3.67	3	4|4|6|9	0.00	0.00	0.00	0.00	0.00	-25.11	0.64	0.91
SSRP1NT	PDCD4	PDCD4	16|11|9	36	12.00	3	13|15|9|15	0.00	0.00	0.00	0.00	0.00	-37.41	0.92	0.93
SSRP1NT	PDCD5	PDCD5	13|3|2	18	6.00	3	12|12|13|11	0.00	0.00	0.00	0.00	0.00	-48.90	0.50	0.93
SSRP1NT	REEP5	REEP5	6|2|2	10	3.33	3	5|9|10|8	0.00	0.00	0.00	0.00	0.00	-31.91	0.42	0.96
SSRP1NT	HNRNPF	HNRNPF	29|19|10	58	19.33	3	36|38|42|42	0.00	0.00	0.00	0.00	0.00	-143.40	0.49	0.96
SSRP1NT	CECR5	CECR5	6|3|2	11	3.67	3	4|4|5|5	0.00	0.00	0.00	0.00	0.00	-17.63	0.81	0.89
SSRP1NT	RCC1	RCC1	26|9|7	42	14.00	3	26|27|31|24	0.00	0.00	0.00	0.00	0.00	-98.68	0.52	0.96
SSRP1NT	NUB1	NUB1	5|1|2	8	2.67	3	5|6|8|4	0.00	0.00	0.00	0.00	0.00	-25.11	0.46	0.96
SSRP1NT	HDLBP	HDLBP	55|10|9	74	24.67	3	153|155|162|165	0.00	0.00	0.00	0.00	0.00	-669.63	0.16	0.96
SSRP1NT	HMGA1	HMGA1	1|1|2	4	1.33	3	0|0|2|1	0.01	0.02	0.01	0.02	0.01	-5.36	1.78	0.77
SSRP1NT	STAU1	STAU1	15|2|2	19	6.33	3	37|47|49|44	0.00	0.00	0.00	0.00	0.00	-190.77	0.14	0.96
SSRP1NT	VPS26A	VPS26A	29|10|10	49	16.33	3	15|15|14|12	0.00	0.00	0.00	0.00	0.00	-39.44	1.17	0.90
SSRP1NT	VPS26B	VPS26B	8|0|0	8	2.67	3	1|1|0|1	0.33	0.98	0.33	0.98	0.33	-6.96	3.56	0.60
SSRP1NT	GLUD1	GLUD1	12|0|1	13	4.33	3	14|12|12|12	0.00	0.00	0.00	0.00	0.00	-58.23	0.35	0.96
SSRP1NT	HSP90AA1	HSP90AA1	103|57|57	217	72.33	3	100|113|131|127	0.00	0.00	0.00	0.00	0.00	-354.53	0.61	0.96
SSRP1NT	UGGT1	UGGT1	4|0|1	5	1.67	3	2|2|9|10	0.00	0.00	0.00	0.00	0.00	-27.84	0.29	0.96
SSRP1NT	WIZ	WIZ	6|1|0	7	2.33	3	6|15|16|17	0.00	0.00	0.00	0.00	0.00	-62.49	0.17	0.96
SSRP1NT	KARS	KARS	38|6|3	47	15.67	3	32|33|32|28	0.00	0.00	0.00	0.00	0.00	-129.39	0.50	0.95
SSRP1NT	HP1BP3	HP1BP3	26|7|3	36	12.00	3	18|17|23|11	0.00	0.00	0.00	0.00	0.00	-68.40	0.70	0.94
SSRP1NT	SSRP1	SSRP1	425|303|271	999	333.00	3	33|32|31|36	1.00	1.00	1.00	1.00	1.00	205.79	10.09	0.00
SSRP1NT	AAR2	AAR2	9|0|1	10	3.33	3	16|19|26|25	0.00	0.00	0.00	0.00	0.00	-98.53	0.16	0.96
SSRP1NT	MSN	MSN	55|12|18	85	28.33	3	51|57|64|43	0.00	0.00	0.00	0.00	0.00	-198.30	0.53	0.96
SSRP1NT	EXOSC3	EXOSC3	3|0|1	4	1.33	3	2|2|3|2	0.00	0.00	0.00	0.00	0.00	-12.97	0.59	0.85
SSRP1NT	CACYBP	CACYBP	7|2|2	11	3.67	3	10|18|31|25	0.00	0.00	0.00	0.00	0.00	-87.43	0.17	0.96
SSRP1NT	RAB35	RAB35	4|1|0	5	1.67	3	2|4|4|4	0.00	0.00	0.00	0.00	0.00	-18.39	0.48	0.88
SSRP1NT	SRP54	SRP54	34|5|2	41	13.67	3	32|43|52|43	0.00	0.00	0.00	0.00	0.00	-182.88	0.32	0.96
SSRP1NT	HJURP	HJURP	7|0|0	7	2.33	3	0|6|4|4	0.00	0.00	0.00	0.00	0.00	-18.23	0.67	0.83
SSRP1NT	CAND1	CAND1	73|34|29	136	45.33	3	57|70|84|90	0.00	0.00	0.00	0.00	0.00	-244.27	0.60	0.96
SSRP1NT	PRPS1	PRPS1	26|7|7	40	13.33	3	18|17|21|17	0.00	0.00	0.00	0.00	0.00	-62.23	0.73	0.94
SSRP1NT	CDR2	CDR2	1|0|1	2	0.67	3	15|18|17|25	0.00	0.00	0.00	0.00	0.00	-86.25	0.04	0.96
SSRP1NT	AP2B1	AP2B1	12|2|1	15	5.00	3	13|22|33|37	0.00	0.00	0.00	0.00	0.00	-114.41	0.19	0.96
SSRP1NT	ADNP	ADNP	67|33|27	127	42.33	3	47|65|75|84	0.00	0.00	0.00	0.00	0.00	-218.05	0.62	0.96
SSRP1NT	TTLL12	TTLL12	30|4|4	38	12.67	3	20|27|32|35	0.00	0.00	0.00	0.00	0.00	-113.87	0.44	0.95
SSRP1NT	MTA1	MTA1	35|8|6	49	16.33	3	41|45|48|44	0.00	0.00	0.00	0.00	0.00	-176.96	0.37	0.96
SSRP1NT	MTA2	MTA2	20|3|3	26	8.67	3	26|23|18|18	0.00	0.00	0.00	0.00	0.00	-85.74	0.41	0.96
SSRP1NT	PLS3	PLS3	47|26|20	93	31.00	3	19|32|31|40	0.00	0.00	0.00	0.00	0.00	-84.07	1.02	0.95
SSRP1NT	PDIA6	PDIA6	3|6|4	13	4.33	3	3|0|1|3	0.04	0.10	0.04	0.10	0.04	-5.99	2.48	0.72
SSRP1NT	PDIA4	PDIA4	40|9|2	51	17.00	3	30|40|56|57	0.00	0.00	0.00	0.00	0.00	-196.90	0.37	0.96
SSRP1NT	ORC2	ORC2	14|5|4	23	7.67	3	17|21|23|26	0.00	0.00	0.00	0.00	0.00	-84.81	0.35	0.96
SSRP1NT	ORC3	ORC3	19|2|0	21	7.00	3	28|31|30|28	0.00	0.00	0.00	0.00	0.00	-133.17	0.24	0.96
SSRP1NT	LUZP1	LUZP1	1|0|1	2	0.67	3	16|36|34|47	0.00	0.00	0.00	0.00	0.00	-150.42	0.02	0.96
SSRP1NT	MPHOSPH10	MPHOSPH10	13|7|3	23	7.67	3	3|6|3|7	0.02	0.05	0.02	0.05	0.02	-16.74	1.61	0.73
SSRP1NT	PLAA	PLAA	20|0|0	20	6.67	3	12|18|17|28	0.00	0.00	0.00	0.00	0.00	-85.84	0.36	0.95
SSRP1NT	BICD1	BICD1	2|0|1	3	1.00	3	1|0|1|0	0.01	0.04	0.01	0.04	0.01	-6.06	2.00	0.75
SSRP1NT	SEC22B	SEC22B	13|6|6	25	8.33	3	22|18|18|17	0.00	0.00	0.00	0.00	0.00	-66.68	0.44	0.96
SSRP1NT	RCC2	RCC2	61|29|29	119	39.67	3	60|53|60|53	0.00	0.00	0.00	0.00	0.00	-168.70	0.70	0.96
SSRP1NT	AARS	AARS	27|9|7	43	14.33	3	15|27|37|47	0.00	0.00	0.00	0.00	0.00	-117.00	0.46	0.96
SSRP1NT	PDCD6IP	PDCD6IP	10|2|1	13	4.33	3	5|5|10|12	0.00	0.00	0.00	0.00	0.00	-34.58	0.54	0.92
SSRP1NT	DNM1L	DNM1L	24|3|2	29	9.67	3	19|36|42|45	0.00	0.00	0.00	0.00	0.00	-151.39	0.27	0.96
SSRP1NT	SERPINH1	SERPINH1	5|0|1	6	2.00	3	12|14|21|19	0.00	0.00	0.00	0.00	0.00	-76.16	0.12	0.96
SSRP1NT	PPP2CA PPP2CB	PPP2CA PPP2CB	23|7|5	35	11.67	3	11|14|21|18	0.00	0.00	0.00	0.00	0.00	-57.73	0.73	0.93
SSRP1NT	GSTK1	GSTK1	6|0|0	6	2.00	3	6|5|7|8	0.00	0.00	0.00	0.00	0.00	-31.57	0.31	0.96

## Sheet: SAINT_NT_Analysis_SSRP1 vs NLS
Bait	Prey	PreyGene	Spec	SpecSum	AvgSpec	NumReplicates	ctrlCounts	AvgP	MaxP	TopoAvgP	TopoMaxP	SaintScore	logOddsScore	FoldChange	BFDR	boosted_by	HEK293FT Control selection
SSRP1NT	HIST1H4A	HIST1H4A	60|58|54	172	57.33	3	65|91|67|128	0.00	0.00	0.00	0.00	0.00	-242.14	0.65	0.97		SSRP1		Fold Change (SSRP1/NLS) ≥ 1.5
SSRP1NT	AGK	AGK	2|2|2	6	2.00	3	0|5|0|4	0.00	0.00	0.00	0.00	0.00	-9.94	0.89	0.97		MKI67
SSRP1NT	NCBP1	NCBP1	3|0|1	4	1.33	3	1|18|2|21	0.00	0.00	0.00	0.00	0.00	-49.43	0.13	0.97		PARP1
SSRP1NT	HSPA4	HSPA4	1|2|1	4	1.33	3	1|13|3|13	0.00	0.00	0.00	0.00	0.00	-33.01	0.18	0.97		TCOF1
SSRP1NT	NELFB	NELFB	0|1|1	2	0.67	3	1|9|0|12	0.00	0.00	0.00	0.00	0.00	-27.53	0.12	0.97		SUPT16H
SSRP1NT	HSPA8	HSPA8	17|15|20	52	17.33	3	12|25|25|35	0.00	0.00	0.00	0.00	0.00	-70.18	0.71	0.97		NAT10
SSRP1NT	NELFE	NELFE	1|1|2	4	1.33	3	4|17|5|24	0.00	0.00	0.00	0.00	0.00	-54.56	0.11	0.97		NONO
SSRP1NT	PDCD10	PDCD10	5|4|3	12	4.00	3	1|6|0|8	0.00	0.00	0.00	0.00	0.00	-13.75	1.07	0.94		KNOP1
SSRP1NT	PDCD11	PDCD11	9|11|10	30	10.00	3	14|87|26|86	0.00	0.00	0.00	0.00	0.00	-204.81	0.19	0.97		NCL
SSRP1NT	ASS1	ASS1	3|5|3	11	3.67	3	3|18|2|22	0.00	0.00	0.00	0.00	0.00	-43.10	0.33	0.97		DDX21
SSRP1NT	ZC3H14	ZC3H14	0|2|0	2	0.67	3	23|65|33|59	0.00	0.00	0.00	0.00	0.00	-203.97	0.01	0.97		SMCHD1
SSRP1NT	DHX9	DHX9	90|82|95	267	89.00	3	101|145|115|164	0.00	0.00	0.00	0.00	0.00	-358.05	0.68	0.97		SF3B1
SSRP1NT	OSGEP	OSGEP	3|2|2	7	2.33	3	0|2|0|4	0.00	0.00	0.00	0.00	0.00	-7.29	1.56	0.87		RBM27
SSRP1NT	TCOF1	TCOF1	131|135|127	393	131.00	3	8|8|6|6	1.00	1.00	1.00	1.00	1.00	129.51	18.71	0.00		HCFC1
SSRP1NT	NSRP1	NSRP1	4|2|4	10	3.33	3	0|13|1|21	0.00	0.00	0.00	0.00	0.00	-35.18	0.38	0.97		MYBBP1A
SSRP1NT	NUP93	NUP93	5|4|3	12	4.00	3	3|25|8|29	0.00	0.00	0.00	0.00	0.00	-64.28	0.25	0.97		TOP2A
SSRP1NT	OPA1	OPA1	0|1|0	1	0.33	3	0|2|0|4	0.00	0.00	0.00	0.00	0.00	-10.78	0.22	0.97		DVL2
SSRP1NT	PIK3C3	PIK3C3	1|1|0	2	0.67	3	1|1|0|2	0.00	0.00	0.00	0.00	0.00	-8.79	0.67	0.97		NOL8
SSRP1NT	GK	GK	0|1|1	2	0.67	3	1|4|1|13	0.00	0.00	0.00	0.00	0.00	-24.27	0.14	0.97		FTSJ3
SSRP1NT	PTRH2	PTRH2	2|2|4	8	2.67	3	0|6|0|17	0.00	0.00	0.00	0.00	0.00	-22.79	0.46	0.97		AHCTF1
SSRP1NT	HNRNPDL	HNRNPDL	0|1|1	2	0.67	3	2|4|3|7	0.00	0.00	0.00	0.00	0.00	-21.69	0.17	0.97		NOP2
SSRP1NT	WHSC1	WHSC1	0|1|0	1	0.33	3	0|17|0|25	0.00	0.00	0.00	0.00	0.00	-49.25	0.03	0.97		THRAP3
SSRP1NT	TRAPPC3	TRAPPC3	0|1|1	2	0.67	3	0|2|0|4	0.00	0.00	0.00	0.00	0.00	-10.78	0.44	0.97		NPM1
SSRP1NT	GTSE1	GTSE1	0|0|1	1	0.33	3	1|2|2|9	0.00	0.00	0.00	0.00	0.00	-19.03	0.10	0.97		COIL
SSRP1NT	A0A5F9YFS9	A0A5F9YFS9	0|2|3	5	1.67	3	0|6|2|7	0.00	0.00	0.00	0.00	0.00	-20.30	0.44	0.97		BCLAF1
SSRP1NT	ACLY	ACLY	50|52|38	140	46.67	3	41|115|64|112	0.00	0.00	0.00	0.00	0.00	-255.70	0.56	0.97		U2SURP
SSRP1NT	ATP2A2	ATP2A2	19|15|13	47	15.67	3	18|50|17|75	0.00	0.00	0.00	0.00	0.00	-137.40	0.39	0.97		NOP56
SSRP1NT	ALDH3A2	ALDH3A2	5|2|3	10	3.33	3	3|10|5|15	0.00	0.00	0.00	0.00	0.00	-33.60	0.40	0.97		SART1
SSRP1NT	NOP2	NOP2	40|42|36	118	39.33	3	39|55|47|61	0.00	0.00	0.00	0.00	0.00	-132.90	0.78	0.97		TP53
SSRP1NT	KIAA1279	KIAA1279	0|1|0	1	0.33	3	0|12|0|17	0.00	0.00	0.00	0.00	0.00	-34.98	0.05	0.97		ADNP
SSRP1NT	MGST3	MGST3	0|1|2	3	1.00	3	0|4|1|9	0.00	0.00	0.00	0.00	0.00	-18.95	0.29	0.97		RPL7A
SSRP1NT	GTF3C1	GTF3C1	1|0|0	1	0.33	3	3|36|4|49	0.00	0.00	0.00	0.00	0.00	-104.83	0.01	0.97		DVL3
SSRP1NT	GTF3C5	GTF3C5	6|4|6	16	5.33	3	8|32|14|38	0.00	0.00	0.00	0.00	0.00	-90.32	0.23	0.97		RSL1D1
SSRP1NT	XPO1	XPO1	31|34|27	92	30.67	3	23|72|31|64	0.00	0.00	0.00	0.00	0.00	-137.14	0.65	0.97		NOL6
SSRP1NT	ZNF451	ZNF451	2|2|2	6	2.00	3	3|18|4|31	0.00	0.00	0.00	0.00	0.00	-57.49	0.14	0.97		TPX2
SSRP1NT	XPO5	XPO5	11|9|14	34	11.33	3	10|51|8|51	0.00	0.00	0.00	0.00	0.00	-105.79	0.38	0.97		GPATCH4
SSRP1NT	XPO7	XPO7	3|2|2	7	2.33	3	2|30|6|35	0.00	0.00	0.00	0.00	0.00	-75.87	0.13	0.97		GPKOW
SSRP1NT	TTK	TTK	1|0|0	1	0.33	3	0|9|0|9	0.00	0.00	0.00	0.00	0.00	-23.18	0.07	0.97		WDR75
SSRP1NT	TIPRL	TIPRL	4|3|3	10	3.33	3	0|9|0|12	0.00	0.00	0.00	0.00	0.00	-18.90	0.63	0.97		WAPAL
SSRP1NT	LSS	LSS	0|1|0	1	0.33	3	0|4|0|8	0.00	0.00	0.00	0.00	0.00	-16.61	0.11	0.97		FANCI
SSRP1NT	XPOT	XPOT	3|3|2	8	2.67	3	0|13|0|29	0.00	0.00	0.00	0.00	0.00	-42.33	0.25	0.97		SERBP1
SSRP1NT	GART	GART	29|35|29	93	31.00	3	19|81|32|80	0.00	0.00	0.00	0.00	0.00	-154.56	0.58	0.97		RTF1
SSRP1NT	GARS	GARS	7|5|6	18	6.00	3	4|31|5|31	0.00	0.00	0.00	0.00	0.00	-65.03	0.34	0.97		EBNA1BP2
SSRP1NT	SNRPB2	SNRPB2	2|0|3	5	1.67	3	1|9|4|9	0.00	0.00	0.00	0.00	0.00	-29.06	0.29	0.97		NSUN2
SSRP1NT	RPS6KA6	RPS6KA6	0|1|2	3	1.00	3	0|3|0|0	0.00	0.01	0.00	0.01	0.00	-8.34	1.33	0.84		TOP1
SSRP1NT	ATAD5	ATAD5	4|1|1	6	2.00	3	2|30|3|32	0.00	0.00	0.00	0.00	0.00	-72.88	0.12	0.97		NIFK
SSRP1NT	HLCS	HLCS	3|0|1	4	1.33	3	0|3|0|1	0.00	0.01	0.00	0.01	0.00	-8.55	1.33	0.84		ESF1
SSRP1NT	ATAD1	ATAD1	2|1|2	5	1.67	3	2|13|4|15	0.00	0.00	0.00	0.00	0.00	-37.37	0.20	0.97		NSFL1C
SSRP1NT	IBTK	IBTK	0|2|0	2	0.67	3	0|1|0|5	0.00	0.00	0.00	0.00	0.00	-10.63	0.44	0.90		GNL2
SSRP1NT	PSMD13	PSMD13	10|13|11	34	11.33	3	0|9|0|12	0.00	0.00	0.00	0.00	0.00	-9.43	2.16	0.89		RBBP6
SSRP1NT	GIT1	GIT1	1|1|0	2	0.67	3	0|0|0|0	0.00	0.00	0.00	0.00	0.00	-5.76	6.67	0.97		MRE11A
SSRP1NT	UTP20	UTP20	2|0|1	3	1.00	3	0|32|0|21	0.00	0.00	0.00	0.00	0.00	-61.35	0.08	0.97		AGTPBP1
SSRP1NT	SERBP1	SERBP1	26|23|21	70	23.33	3	10|28|2|30	0.00	0.00	0.00	0.00	0.00	-35.62	1.33	0.96		KRI1
SSRP1NT	GANAB	GANAB	33|29|29	91	30.33	3	32|68|37|83	0.00	0.00	0.00	0.00	0.00	-162.77	0.55	0.97		ZC3H11A
SSRP1NT	NUP133	NUP133	0|1|0	1	0.33	3	0|12|0|14	0.00	0.00	0.00	0.00	0.00	-31.78	0.05	0.97		NASP
SSRP1NT	VAPB	VAPB	0|2|3	5	1.67	3	0|5|1|16	0.00	0.00	0.00	0.00	0.00	-27.33	0.30	0.97		GTPBP4
SSRP1NT	VAPA	VAPA	5|4|7	16	5.33	3	7|25|13|30	0.00	0.00	0.00	0.00	0.00	-72.35	0.28	0.97		L3MBTL3
SSRP1NT	NDUFAF4	NDUFAF4	1|2|2	5	1.67	3	0|1|0|2	0.00	0.01	0.00	0.01	0.00	-6.49	2.22	0.83		CDC73
SSRP1NT	EXOSC10	EXOSC10	9|9|14	32	10.67	3	24|73|34|70	0.00	0.00	0.00	0.00	0.00	-192.27	0.21	0.97		DKC1
SSRP1NT	ARF3	ARF3	24|22|24	70	23.33	3	10|33|17|30	0.00	0.00	0.00	0.00	0.00	-51.99	1.04	0.96		DDX42
SSRP1NT	PLRG1	PLRG1	1|1|0	2	0.67	3	4|33|14|36	0.00	0.00	0.00	0.00	0.00	-99.66	0.03	0.97		DNTTIP2
SSRP1NT	ARF5	ARF5	4|4|2	10	3.33	3	3|6|4|7	0.00	0.00	0.00	0.00	0.00	-20.71	0.67	0.97		RFC1
SSRP1NT	ARF4	ARF4	4|3|2	9	3.00	3	4|8|5|8	0.00	0.00	0.00	0.00	0.00	-25.80	0.48	0.97		RIF1
SSRP1NT	AP3D1	AP3D1	8|7|5	20	6.67	3	3|47|14|43	0.00	0.00	0.00	0.00	0.00	-103.13	0.25	0.97		MDC1
SSRP1NT	COX4I1	COX4I1	7|7|8	22	7.33	3	9|10|10|25	0.00	0.00	0.00	0.00	0.00	-43.63	0.54	0.97		CHAMP1
SSRP1NT	NOL9	NOL9	0|3|1	4	1.33	3	3|17|4|23	0.00	0.00	0.00	0.00	0.00	-55.13	0.11	0.97		TOP2B
SSRP1NT	NOL8	NOL8	52|46|47	145	48.33	3	15|42|17|53	0.00	0.00	0.00	0.00	0.00	-51.62	1.52	0.96		CD2BP2
SSRP1NT	SAR1A	SAR1A	6|6|6	18	6.00	3	2|6|3|3	0.00	0.00	0.00	0.00	0.00	-9.02	1.71	0.92		CHD8
SSRP1NT	NOL6	NOL6	29|25|25	79	26.33	3	32|68|47|82	0.00	0.00	0.00	0.00	0.00	-180.49	0.46	0.97		U2AF2
SSRP1NT	NFRKB	NFRKB	5|1|2	8	2.67	3	1|15|3|16	0.00	0.00	0.00	0.00	0.00	-38.30	0.30	0.97		RSF1
SSRP1NT	NIPSNAP1	NIPSNAP1	0|1|1	2	0.67	3	0|6|0|9	0.00	0.00	0.00	0.00	0.00	-20.04	0.18	0.97		SF3B2
SSRP1NT	LEO1	LEO1	9|9|9	27	9.00	3	1|9|2|9	0.00	0.00	0.00	0.00	0.00	-10.75	1.71	0.93		PHF3
SSRP1NT	ATP1A1	ATP1A1	13|11|15	39	13.00	3	13|26|15|40	0.00	0.00	0.00	0.00	0.00	-74.96	0.55	0.97		NACA
SSRP1NT	CDC42	CDC42	5|6|5	16	5.33	3	0|9|0|12	0.00	0.00	0.00	0.00	0.00	-15.71	1.02	0.95		IK
SSRP1NT	IPO11	IPO11	4|2|2	8	2.67	3	0|6|0|3	0.00	0.00	0.00	0.00	0.00	-9.86	1.19	0.90		NVL
SSRP1NT	HMGB3	HMGB3	2|2|4	8	2.67	3	2|4|2|14	0.00	0.00	0.00	0.00	0.00	-22.03	0.48	0.97		WDR70
SSRP1NT	EEF1A1	EEF1A1	82|82|73	237	79.00	3	54|130|67|110	0.00	0.00	0.00	0.00	0.00	-217.83	0.88	0.97		PCNP
SSRP1NT	HMGB1	HMGB1	2|2|2	6	2.00	3	3|9|5|27	0.00	0.00	0.00	0.00	0.00	-44.66	0.18	0.97		BMS1
SSRP1NT	CHAF1A	CHAF1A	11|2|4	17	5.67	3	14|31|16|36	0.00	0.00	0.00	0.00	0.00	-102.73	0.23	0.97		DDX55
SSRP1NT	CHAF1B	CHAF1B	0|1|1	2	0.67	3	2|12|3|14	0.00	0.00	0.00	0.00	0.00	-37.62	0.09	0.97		RBM25
SSRP1NT	ZNF780A	ZNF780A	1|0|1	2	0.67	3	0|0|0|0	0.00	0.00	0.00	0.00	0.00	-5.76	6.67	0.97		TXNL1
SSRP1NT	FRG1	FRG1	2|3|3	8	2.67	3	4|6|6|8	0.00	0.00	0.00	0.00	0.00	-24.76	0.44	0.97		NUP50
SSRP1NT	KIF4A	KIF4A	1|0|0	1	0.33	3	0|19|8|40	0.00	0.00	0.00	0.00	0.00	-77.05	0.02	0.97		DVL1
SSRP1NT	CDCA2	CDCA2	3|1|2	6	2.00	3	6|36|7|52	0.00	0.00	0.00	0.00	0.00	-110.36	0.08	0.97		CTTN
SSRP1NT	FIP1L1	FIP1L1	1|1|3	5	1.67	3	12|21|12|23	0.00	0.00	0.00	0.00	0.00	-74.97	0.10	0.97		RPL17
SSRP1NT	RSF1	RSF1	18|14|16	48	16.00	3	4|19|7|36	0.00	0.00	0.00	0.00	0.00	-42.13	0.97	0.96		THOC2
SSRP1NT	RAB21	RAB21	4|3|2	9	3.00	3	2|13|2|15	0.00	0.00	0.00	0.00	0.00	-32.24	0.38	0.97		RBM34
SSRP1NT	SNW1	SNW1	18|11|11	40	13.33	3	34|58|41|70	0.00	0.00	0.00	0.00	0.00	-188.89	0.26	0.97		SNW1
SSRP1NT	THAP4	THAP4	1|2|0	3	1.00	3	2|0|1|1	0.00	0.00	0.00	0.00	0.00	-8.79	1.00	0.88		UTP14A
SSRP1NT	PNP	PNP	2|4|6	12	4.00	3	2|16|4|15	0.00	0.00	0.00	0.00	0.00	-37.57	0.43	0.97		SYNCRIP
SSRP1NT	TLN1	TLN1	3|1|1	5	1.67	3	0|4|2|6	0.00	0.00	0.00	0.00	0.00	-14.50	0.56	0.97		YEATS2
SSRP1NT	ACTR1A	ACTR1A	3|1|2	6	2.00	3	0|14|0|15	0.00	0.00	0.00	0.00	0.00	-31.62	0.28	0.97		GTF2F2
SSRP1NT	PNN	PNN	2|0|3	5	1.67	3	6|11|8|15	0.00	0.00	0.00	0.00	0.00	-48.10	0.17	0.97		DDX10
SSRP1NT	WDR70	WDR70	19|15|12	46	15.33	3	28|46|38|64	0.00	0.00	0.00	0.00	0.00	-157.41	0.35	0.97		LIG3
SSRP1NT	WDR75	WDR75	27|20|28	75	25.00	3	18|37|22|29	0.00	0.00	0.00	0.00	0.00	-70.01	0.94	0.96		PSIP1
SSRP1NT	PCK2	PCK2	1|0|0	1	0.33	3	0|0|0|1	0.00	0.00	0.00	0.00	0.00	-6.30	1.33	0.97		MGA
SSRP1NT	RPN1	RPN1	26|28|26	80	26.67	3	25|47|25|51	0.00	0.00	0.00	0.00	0.00	-98.82	0.72	0.97		HIRIP3
SSRP1NT	AAAS	AAAS	2|2|2	6	2.00	3	5|16|6|17	0.00	0.00	0.00	0.00	0.00	-45.20	0.18	0.97		TAF9
SSRP1NT	AHCTF1	AHCTF1	48|39|35	122	40.67	3	101|143|96|167	0.00	0.00	0.00	0.00	0.00	-444.64	0.32	0.97		HNRNPF
SSRP1NT	PRPF8	PRPF8	33|36|33	102	34.00	3	37|187|77|191	0.00	0.00	0.00	0.00	0.00	-433.35	0.28	0.97		HNRNPA0
SSRP1NT	PRPF3	PRPF3	4|0|4	8	2.67	3	8|26|8|22	0.00	0.00	0.00	0.00	0.00	-74.23	0.17	0.97		BAZ1B
SSRP1NT	FAU	FAU	2|2|2	6	2.00	3	0|2|0|8	0.00	0.00	0.00	0.00	0.00	-10.61	0.80	0.97		EXOSC10
SSRP1NT	PRPF4	PRPF4	2|1|0	3	1.00	3	6|23|10|21	0.00	0.00	0.00	0.00	0.00	-69.86	0.07	0.97		DDX50
SSRP1NT	PRPF6	PRPF6	4|1|3	8	2.67	3	13|51|27|51	0.00	0.00	0.00	0.00	0.00	-156.33	0.08	0.97		RPS17
SSRP1NT	ZMPSTE24	ZMPSTE24	6|5|7	18	6.00	3	6|18|6|16	0.00	0.00	0.00	0.00	0.00	-39.92	0.52	0.97		IWS1
SSRP1NT	DOLPP1	DOLPP1	2|1|2	5	1.67	3	0|4|0|3	0.00	0.00	0.00	0.00	0.00	-9.94	0.95	0.91		PAF1
SSRP1NT	TBL3	TBL3	5|5|3	13	4.33	3	12|42|15|32	0.00	0.00	0.00	0.00	0.00	-103.34	0.17	0.97		RRP12
SSRP1NT	ZFP82	ZFP82	1|0|0	1	0.33	3	4|14|6|16	0.00	0.00	0.00	0.00	0.00	-47.70	0.03	0.97		NOL11
SSRP1NT	THOC2	THOC2	15|12|15	42	14.00	3	13|56|17|45	0.00	0.00	0.00	0.00	0.00	-110.01	0.43	0.97		NOC3L
SSRP1NT	C1ORF123	C1ORF123	1|1|2	4	1.33	3	1|7|2|4	0.00	0.00	0.00	0.00	0.00	-16.67	0.38	0.97		PDCD11
SSRP1NT	PAK4	PAK4	2|0|0	2	0.67	3	0|15|1|30	0.00	0.00	0.00	0.00	0.00	-53.63	0.06	0.97		BUD13
SSRP1NT	ABCE1	ABCE1	12|10|12	34	11.33	3	13|41|18|50	0.00	0.00	0.00	0.00	0.00	-105.68	0.37	0.97		NOL10
SSRP1NT	UQCRC2	UQCRC2	4|1|4	9	3.00	3	5|19|8|28	0.00	0.00	0.00	0.00	0.00	-65.50	0.20	0.97		ATRX
SSRP1NT	XPNPEP1	XPNPEP1	2|0|1	3	1.00	3	0|7|0|13	0.00	0.00	0.00	0.00	0.00	-25.12	0.20	0.97		CBX1
SSRP1NT	TMEM43	TMEM43	4|3|2	9	3.00	3	3|19|5|18	0.00	0.00	0.00	0.00	0.00	-46.03	0.27	0.97		DIDO1
SSRP1NT	MAZ	MAZ	2|4|7	13	4.33	3	8|16|8|19	0.00	0.00	0.00	0.00	0.00	-52.95	0.34	0.97		LYAR
SSRP1NT	ADNP	ADNP	33|27|27	87	29.00	3	41|71|42|102	0.00	0.00	0.00	0.00	0.00	-203.23	0.45	0.97		RPL24
SSRP1NT	NSDHL	NSDHL	2|1|2	5	1.67	3	0|11|0|15	0.00	0.00	0.00	0.00	0.00	-28.49	0.26	0.97		DDX27
SSRP1NT	COPS2	COPS2	4|4|7	15	5.00	3	0|5|0|16	0.00	0.00	0.00	0.00	0.00	-17.00	0.95	0.95		RPS23
SSRP1NT	COPS3	COPS3	5|7|6	18	6.00	3	6|15|8|21	0.00	0.00	0.00	0.00	0.00	-43.93	0.48	0.97		HNRNPD
SSRP1NT	KHDRBS1	KHDRBS1	10|11|11	32	10.67	3	8|17|10|21	0.00	0.00	0.00	0.00	0.00	-40.20	0.76	0.97		HDLBP
SSRP1NT	NUP85	NUP85	1|1|1	3	1.00	3	0|7|1|14	0.00	0.00	0.00	0.00	0.00	-24.34	0.18	0.97		RPL28
SSRP1NT	COPS5	COPS5	1|1|1	3	1.00	3	0|8|2|13	0.00	0.00	0.00	0.00	0.00	-25.55	0.17	0.97		LIN54
SSRP1NT	YTHDF2	YTHDF2	3|1|1	5	1.67	3	2|10|5|15	0.00	0.00	0.00	0.00	0.00	-35.24	0.21	0.97		LEO1
SSRP1NT	MED1	MED1	13|3|7	23	7.67	3	17|46|22|63	0.00	0.00	0.00	0.00	0.00	-154.65	0.21	0.97		TOX4
SSRP1NT	SUB1	SUB1	9|7|10	26	8.67	3	8|12|12|15	0.00	0.00	0.00	0.00	0.00	-37.40	0.74	0.97		SNRPD3
SSRP1NT	TKT	TKT	51|47|50	148	49.33	3	51|81|59|91	0.00	0.00	0.00	0.00	0.00	-188.93	0.70	0.97		LRIF1
SSRP1NT	FDFT1	FDFT1	3|0|0	3	1.00	3	0|8|2|7	0.00	0.00	0.00	0.00	0.00	-22.29	0.24	0.97		GNL3
SSRP1NT	DLD	DLD	2|1|3	6	2.00	3	0|0|0|11	0.00	0.00	0.00	0.00	0.00	-13.05	0.73	0.93		PINX1
SSRP1NT	BOP1	BOP1	0|0|1	1	0.33	3	0|9|0|7	0.00	0.00	0.00	0.00	0.00	-20.91	0.08	0.97		RBM17
SSRP1NT	ARGLU1	ARGLU1	2|2|2	6	2.00	3	2|1|2|3	0.00	0.00	0.00	0.00	0.00	-9.46	1.00	0.97		RPS15
SSRP1NT	LARS	LARS	39|42|41	122	40.67	3	26|91|40|122	0.00	0.00	0.00	0.00	0.00	-200.42	0.58	0.97		NOP14
SSRP1NT	PPP5C	PPP5C	5|5|4	14	4.67	3	5|15|8|22	0.00	0.00	0.00	0.00	0.00	-46.17	0.37	0.97		RNF219
SSRP1NT	CALML5	CALML5	0|1|0	1	0.33	3	0|0|0|0	0.00	0.00	0.00	0.00	0.00	-5.76	3.33	0.97		RPS25
SSRP1NT	PFN1	PFN1	3|1|1	5	1.67	3	1|2|1|4	0.00	0.00	0.00	0.00	0.00	-10.89	0.83	0.92		CHERP
SSRP1NT	DDRGK1	DDRGK1	1|1|3	5	1.67	3	0|7|0|14	0.00	0.00	0.00	0.00	0.00	-23.18	0.32	0.97		TCERG1
SSRP1NT	KDM3B	KDM3B	7|3|3	13	4.33	3	7|56|10|67	0.00	0.00	0.00	0.00	0.00	-145.45	0.12	0.97		CFDP1
SSRP1NT	GTPBP1	GTPBP1	0|2|2	4	1.33	3	1|14|0|21	0.00	0.00	0.00	0.00	0.00	-42.64	0.15	0.97		MED1
SSRP1NT	SSB	SSB	14|11|15	40	13.33	3	16|39|24|39	0.00	0.00	0.00	0.00	0.00	-99.55	0.45	0.97		ILKAP
SSRP1NT	EPHX1	EPHX1	3|3|3	9	3.00	3	3|12|9|23	0.00	0.00	0.00	0.00	0.00	-45.46	0.26	0.97		MFAP1
SSRP1NT	NOC2L	NOC2L	12|14|10	36	12.00	3	10|25|13|29	0.00	0.00	0.00	0.00	0.00	-60.28	0.62	0.97		CDC5L
SSRP1NT	RPLP0	RPLP0	16|18|15	49	16.33	3	17|21|18|22	0.00	0.00	0.00	0.00	0.00	-52.69	0.84	0.97		PSPC1
SSRP1NT	TEX10	TEX10	2|0|2	4	1.33	3	2|38|8|33	0.00	0.00	0.00	0.00	0.00	-92.73	0.07	0.97		SALL2
SSRP1NT	EIF2B1	EIF2B1	4|6|4	14	4.67	3	2|24|12|29	0.00	0.00	0.00	0.00	0.00	-63.67	0.28	0.97		SAFB
SSRP1NT	PRKAR2A	PRKAR2A	0|1|0	1	0.33	3	0|0|0|0	0.00	0.00	0.00	0.00	0.00	-5.76	3.33	0.97		MTA1
SSRP1NT	CFAP20	CFAP20	2|1|0	3	1.00	3	3|12|5|6	0.00	0.00	0.00	0.00	0.00	-32.42	0.15	0.97		PPM1G
SSRP1NT	TMEM14C	TMEM14C	2|2|1	5	1.67	3	0|4|0|3	0.00	0.00	0.00	0.00	0.00	-9.94	0.95	0.91		RPF2
SSRP1NT	SNRPA1	SNRPA1	3|4|3	10	3.33	3	5|17|7|14	0.00	0.00	0.00	0.00	0.00	-41.61	0.31	0.97		RBM28
SSRP1NT	PRPF40A	PRPF40A	1|1|2	4	1.33	3	12|18|10|18	0.00	0.00	0.00	0.00	0.00	-64.24	0.09	0.97		POLD3
SSRP1NT	ETF1	ETF1	2|0|2	4	1.33	3	0|8|2|10	0.00	0.00	0.00	0.00	0.00	-25.40	0.27	0.97		RPL35
SSRP1NT	FAM21A	FAM21A	2|0|1	3	1.00	3	0|2|0|2	0.00	0.00	0.00	0.00	0.00	-8.75	1.00	0.88		DNAJB1
SSRP1NT	UTP18	UTP18	2|2|2	6	2.00	3	2|11|6|12	0.00	0.00	0.00	0.00	0.00	-31.66	0.26	0.97		NUP153
SSRP1NT	CLIC4	CLIC4	3|2|2	7	2.33	3	0|9|0|11	0.00	0.00	0.00	0.00	0.00	-19.85	0.47	0.97		MMTAG2
SSRP1NT	CLIC1	CLIC1	2|2|2	6	2.00	3	1|4|2|6	0.00	0.00	0.00	0.00	0.00	-13.84	0.62	0.97		WDHD1
SSRP1NT	KIAA0020	KIAA0020	0|0|2	2	0.67	3	0|31|3|35	0.00	0.00	0.00	0.00	0.00	-79.21	0.04	0.97		CTR9
SSRP1NT	YKT6	YKT6	4|3|4	11	3.67	3	0|11|4|12	0.00	0.00	0.00	0.00	0.00	-25.03	0.54	0.97		HMGN2
SSRP1NT	QTRTD1	QTRTD1	0|1|0	1	0.33	3	0|3|0|7	0.00	0.00	0.00	0.00	0.00	-14.69	0.13	0.97		PSMD4
SSRP1NT	BBX	BBX	3|3|7	13	4.33	3	6|21|5|32	0.00	0.00	0.00	0.00	0.00	-63.16	0.27	0.97		RPL36
SSRP1NT	RPS4X	RPS4X	22|24|18	64	21.33	3	23|35|28|59	0.00	0.00	0.00	0.00	0.00	-111.15	0.59	0.97		GTF2F1
SSRP1NT	API5	API5	10|10|5	25	8.33	3	16|30|20|30	0.00	0.00	0.00	0.00	0.00	-92.37	0.35	0.97		EDF1
SSRP1NT	TJP1	TJP1	3|2|2	7	2.33	3	1|12|5|14	0.00	0.00	0.00	0.00	0.00	-32.39	0.29	0.97		CACTIN
SSRP1NT	BUD13	BUD13	11|7|12	30	10.00	3	9|10|9|11	0.00	0.00	0.00	0.00	0.00	-29.78	1.03	0.96		PPP1R10
SSRP1NT	PPAN	PPAN	2|2|3	7	2.33	3	2|14|3|12	0.00	0.00	0.00	0.00	0.00	-31.41	0.30	0.97		KIF23
SSRP1NT	TCP1	TCP1	19|18|22	59	19.67	3	18|55|28|60	0.00	0.00	0.00	0.00	0.00	-127.03	0.49	0.97		GATAD2B
SSRP1NT	DIDO1	DIDO1	14|10|5	29	9.67	3	23|58|38|61	0.00	0.00	0.00	0.00	0.00	-182.82	0.21	0.97		HP1BP3
SSRP1NT	XAB2	XAB2	0|1|2	3	1.00	3	11|35|14|49	0.00	0.00	0.00	0.00	0.00	-124.22	0.04	0.97		CWC27
SSRP1NT	EDC4	EDC4	0|1|0	1	0.33	3	0|2|0|5	0.00	0.00	0.00	0.00	0.00	-11.83	0.19	0.97		SNRPD2
SSRP1NT	PRDX6	PRDX6	22|24|23	69	23.00	3	23|40|23|42	0.00	0.00	0.00	0.00	0.00	-87.15	0.72	0.97		GTF3C5
SSRP1NT	PRDX3	PRDX3	0|2|2	4	1.33	3	0|1|0|7	0.00	0.00	0.00	0.00	0.00	-12.22	0.67	0.97		NUDC
SSRP1NT	PRDX1	PRDX1	6|8|7	21	7.00	3	9|8|7|18	0.00	0.00	0.00	0.00	0.00	-34.12	0.67	0.97		EMSY
SSRP1NT	AP3S1	AP3S1	2|2|1	5	1.67	3	0|4|2|9	0.00	0.00	0.00	0.00	0.00	-17.44	0.44	0.97		HDGFRP2
SSRP1NT	SMARCA2	SMARCA2	0|1|0	1	0.33	3	0|2|0|3	0.00	0.00	0.00	0.00	0.00	-9.76	0.27	0.97		SMARCAD1
SSRP1NT	MYBL2	MYBL2	0|0|2	2	0.67	3	4|13|5|37	0.00	0.00	0.00	0.00	0.00	-68.18	0.05	0.97		ERCC5
SSRP1NT	SMARCA4	SMARCA4	1|3|3	7	2.33	3	6|36|13|48	0.00	0.00	0.00	0.00	0.00	-112.76	0.09	0.97		RPL31
SSRP1NT	SMARCA5	SMARCA5	11|10|9	30	10.00	3	23|80|40|85	0.00	0.00	0.00	0.00	0.00	-221.31	0.18	0.97		PPIL4
SSRP1NT	RRS1	RRS1	4|3|2	9	3.00	3	2|14|4|14	0.00	0.00	0.00	0.00	0.00	-34.52	0.35	0.97		TCEB2
SSRP1NT	CCT6A	CCT6A	12|11|14	37	12.33	3	5|18|7|20	0.00	0.00	0.00	0.00	0.00	-32.81	0.99	0.96		ZNF384
SSRP1NT	CDC5L	CDC5L	8|8|6	22	7.33	3	23|50|31|57	0.00	0.00	0.00	0.00	0.00	-158.81	0.18	0.97		MPHOSPH10
SSRP1NT	RAC1	RAC1	9|8|8	25	8.33	3	6|11|7|18	0.00	0.00	0.00	0.00	0.00	-30.51	0.79	0.97		SRRM1
SSRP1NT	VCL	VCL	11|9|13	33	11.00	3	0|12|0|7	0.00	0.00	0.00	0.00	0.00	-8.96	2.32	0.86		YBX1
SSRP1NT	CROCC	CROCC	0|0|1	1	0.33	3	4|0|1|2	0.00	0.00	0.00	0.00	0.00	-11.99	0.19	0.97		SEC61B
SSRP1NT	NLE1	NLE1	1|0|0	1	0.33	3	0|11|1|14	0.00	0.00	0.00	0.00	0.00	-31.85	0.05	0.97		PIN4
SSRP1NT	OLA1	OLA1	2|2|3	7	2.33	3	0|15|2|13	0.00	0.00	0.00	0.00	0.00	-30.11	0.31	0.97		C19ORF43
SSRP1NT	AP2A1	AP2A1	0|0|1	1	0.33	3	0|4|0|9	0.00	0.00	0.00	0.00	0.00	-17.71	0.10	0.97		KDM3B
SSRP1NT	AP2A2	AP2A2	2|1|3	6	2.00	3	0|25|3|26	0.00	0.00	0.00	0.00	0.00	-58.63	0.15	0.97		BBX
SSRP1NT	PAPOLA	PAPOLA	2|1|0	3	1.00	3	4|24|6|20	0.00	0.00	0.00	0.00	0.00	-62.96	0.07	0.97		PALLD
SSRP1NT	SLC16A1	SLC16A1	6|8|3	17	5.67	3	5|12|7|15	0.00	0.00	0.00	0.00	0.00	-37.61	0.58	0.97		GGH
SSRP1NT	NSUN2	NSUN2	22|24|22	68	22.67	3	37|56|47|63	0.00	0.00	0.00	0.00	0.00	-161.43	0.45	0.97		TRIM25
SSRP1NT	NSUN4	NSUN4	1|0|1	2	0.67	3	3|0|3|2	0.00	0.00	0.00	0.00	0.00	-12.98	0.33	0.97		RPL29
SSRP1NT	TUBG1	TUBG1	0|0|2	2	0.67	3	0|2|0|2	0.00	0.00	0.00	0.00	0.00	-8.75	0.67	0.88		CHMP4B
SSRP1NT	TARS	TARS	54|43|38	135	45.00	3	47|81|51|89	0.00	0.00	0.00	0.00	0.00	-192.30	0.67	0.97		ZNF207
SSRP1NT	TIMM44	TIMM44	4|6|4	14	4.67	3	6|16|6|38	0.00	0.00	0.00	0.00	0.00	-62.38	0.28	0.97		CXORF56
SSRP1NT	TUFM	TUFM	6|6|7	19	6.33	3	14|25|11|36	0.00	0.00	0.00	0.00	0.00	-78.53	0.29	0.97		STMN1
SSRP1NT	DYNLL1	DYNLL1	5|5|3	13	4.33	3	6|8|6|14	0.00	0.00	0.00	0.00	0.00	-32.56	0.51	0.97		SLU7
SSRP1NT	LAMP1	LAMP1	4|3|4	11	3.67	3	0|4|0|4	0.00	0.00	0.00	0.00	0.00	-7.59	1.83	0.86		AATF
SSRP1NT	CKB	CKB	17|19|28	64	21.33	3	12|26|13|30	0.00	0.00	0.00	0.00	0.00	-51.60	1.05	0.96		C17ORF85
SSRP1NT	ZFR	ZFR	10|2|8	20	6.67	3	16|44|18|53	0.00	0.00	0.00	0.00	0.00	-139.86	0.20	0.97		CSTF3
SSRP1NT	POLR3D	POLR3D	3|1|3	7	2.33	3	0|1|0|6	0.00	0.00	0.00	0.00	0.00	-9.75	1.33	0.87		TAF15
SSRP1NT	DNMT1	DNMT1	3|5|2	10	3.33	3	10|52|24|59	0.00	0.00	0.00	0.00	0.00	-155.17	0.09	0.97		CBX5
SSRP1NT	WDR62	WDR62	0|1|0	1	0.33	3	0|0|0|2	0.00	0.00	0.00	0.00	0.00	-7.29	0.67	0.97		KMT2A
SSRP1NT	GLO1	GLO1	1|0|1	2	0.67	3	3|11|7|8	0.00	0.00	0.00	0.00	0.00	-35.92	0.09	0.97		SNRPA1
SSRP1NT	ATP6V0D1	ATP6V0D1	1|1|1	3	1.00	3	0|1|0|2	0.00	0.00	0.00	0.00	0.00	-6.49	1.33	0.97		NAP1L1
SSRP1NT	CUL1	CUL1	1|1|3	5	1.67	3	9|34|11|37	0.00	0.00	0.00	0.00	0.00	-99.66	0.07	0.97		NHP2
SSRP1NT	CUL2	CUL2	3|1|3	7	2.33	3	3|20|3|36	0.00	0.00	0.00	0.00	0.00	-67.35	0.15	0.97		NUCKS1
SSRP1NT	CUL3	CUL3	0|1|0	1	0.33	3	1|24|3|30	0.00	0.00	0.00	0.00	0.00	-67.08	0.02	0.97		UBAP2L
SSRP1NT	TRIM28	TRIM28	47|44|41	132	44.00	3	55|80|67|78	0.00	0.00	0.00	0.00	0.00	-198.79	0.63	0.97		PRCC
SSRP1NT	SLC25A3	SLC25A3	12|16|16	44	14.67	3	19|27|28|42	0.00	0.00	0.00	0.00	0.00	-95.35	0.51	0.97		CNN3
SSRP1NT	TRIM25	TRIM25	5|4|3	12	4.00	3	5|20|10|34	0.00	0.00	0.00	0.00	0.00	-68.59	0.23	0.97		CENPC
SSRP1NT	SLC25A1	SLC25A1	11|13|10	34	11.33	3	10|22|12|27	0.00	0.00	0.00	0.00	0.00	-54.48	0.64	0.97		SAP30BP
SSRP1NT	PRMT1	PRMT1	11|7|7	25	8.33	3	6|27|12|41	0.00	0.00	0.00	0.00	0.00	-75.67	0.39	0.97		MTA2
SSRP1NT	PRMT7	PRMT7	0|0|1	1	0.33	3	1|11|7|10	0.00	0.00	0.00	0.00	0.00	-35.62	0.05	0.97		FLNA
SSRP1NT	SLC25A5	SLC25A5	30|31|29	90	30.00	3	33|36|38|57	0.00	0.00	0.00	0.00	0.00	-109.00	0.73	0.97		RPL6
SSRP1NT	PRMT5	PRMT5	14|15|13	42	14.00	3	14|36|21|37	0.00	0.00	0.00	0.00	0.00	-84.87	0.52	0.97		NOP58
SSRP1NT	COIL	COIL	45|35|31	111	37.00	3	9|22|15|33	0.00	0.00	0.00	0.00	0.00	-31.14	1.87	0.95		RRP1B
SSRP1NT	BRD2	BRD2	4|0|4	8	2.67	3	5|19|8|26	0.00	0.00	0.00	0.00	0.00	-67.48	0.18	0.97		RPS14
SSRP1NT	DNAJA3	DNAJA3	2|1|2	5	1.67	3	0|2|0|2	0.00	0.00	0.00	0.00	0.00	-7.35	1.67	0.86		SLC25A1
SSRP1NT	RBM42	RBM42	2|1|0	3	1.00	3	2|7|2|16	0.00	0.00	0.00	0.00	0.00	-33.07	0.15	0.97		RPL19
SSRP1NT	KIF5B	KIF5B	14|12|12	38	12.67	3	1|30|11|40	0.00	0.00	0.00	0.00	0.00	-60.63	0.62	0.97		RPL23A
SSRP1NT	ARCN1	ARCN1	7|6|5	18	6.00	3	1|14|6|19	0.00	0.00	0.00	0.00	0.00	-33.59	0.60	0.97		RPS7
SSRP1NT	NKAP	NKAP	1|1|0	2	0.67	3	0|3|0|1	0.00	0.00	0.00	0.00	0.00	-8.55	0.67	0.97		ADSS
SSRP1NT	LYAR	LYAR	11|7|11	29	9.67	3	3|10|5|7	0.00	0.00	0.00	0.00	0.00	-17.11	1.55	0.94		SUB1
SSRP1NT	SEH1L	SEH1L	3|3|5	11	3.67	3	2|6|2|12	0.00	0.00	0.00	0.00	0.00	-20.19	0.67	0.97		BYSL
SSRP1NT	GAPDH	GAPDH	58|49|54	161	53.67	3	36|66|51|68	0.00	0.00	0.00	0.00	0.00	-128.65	0.97	0.97		ACIN1
SSRP1NT	C1ORF131	C1ORF131	0|1|0	1	0.33	3	0|0|0|7	0.00	0.00	0.00	0.00	0.00	-11.57	0.19	0.97		CHAF1A
SSRP1NT	ARHGAP1	ARHGAP1	1|0|0	1	0.33	3	0|4|0|2	0.00	0.00	0.00	0.00	0.00	-10.78	0.22	0.97		RAB9A
SSRP1NT	PPM1G	PPM1G	9|5|7	21	7.00	3	22|40|25|33	0.00	0.00	0.00	0.00	0.00	-118.12	0.23	0.97		PIAS2
SSRP1NT	SRSF3	SRSF3	3|4|4	11	3.67	3	1|4|2|2	0.00	0.00	0.00	0.00	0.00	-8.88	1.63	0.89		SPEN
SSRP1NT	XDH	XDH	0|0|1	1	0.33	3	0|0|0|0	0.00	0.00	0.00	0.00	0.00	-5.76	3.33	0.97
SSRP1NT	SMEK1	SMEK1	3|1|1	5	1.67	3	8|36|17|32	0.00	0.00	0.00	0.00	0.00	-101.99	0.07	0.97
SSRP1NT	CDK5	CDK5	3|0|0	3	1.00	3	1|4|0|9	0.00	0.00	0.00	0.00	0.00	-18.95	0.29	0.97
SSRP1NT	CISD2	CISD2	2|2|2	6	2.00	3	4|8|5|15	0.00	0.00	0.00	0.00	0.00	-32.58	0.25	0.97
SSRP1NT	CISD1	CISD1	2|3|3	8	2.67	3	3|9|5|16	0.00	0.00	0.00	0.00	0.00	-33.53	0.32	0.97
SSRP1NT	UMPS	UMPS	0|1|0	1	0.33	3	0|2|0|0	0.00	0.00	0.00	0.00	0.00	-7.29	0.67	0.97
SSRP1NT	CDK11B	CDK11B	0|0|2	2	0.67	3	0|5|2|16	0.00	0.00	0.00	0.00	0.00	-28.52	0.12	0.97
SSRP1NT	PTPN9	PTPN9	1|0|0	1	0.33	3	0|8|0|12	0.00	0.00	0.00	0.00	0.00	-25.17	0.07	0.97
SSRP1NT	KPRP	KPRP	1|1|5	7	2.33	3	8|0|3|0	0.00	0.00	0.00	0.00	0.00	-13.37	0.85	0.90
SSRP1NT	PTPN1	PTPN1	1|0|1	2	0.67	3	0|10|1|16	0.00	0.00	0.00	0.00	0.00	-32.93	0.10	0.97
SSRP1NT	ECM29	ECM29	4|2|0	6	2.00	3	1|46|4|47	0.00	0.00	0.00	0.00	0.00	-111.51	0.08	0.97
SSRP1NT	SLC3A2	SLC3A2	4|0|5	9	3.00	3	0|6|0|9	0.00	0.00	0.00	0.00	0.00	-20.04	0.80	0.94
SSRP1NT	RPS7	RPS7	10|10|9	29	9.67	3	0|11|0|18	0.00	0.00	0.00	0.00	0.00	-16.75	1.33	0.95
SSRP1NT	RPS6	RPS6	13|12|12	37	12.33	3	16|21|19|29	0.00	0.00	0.00	0.00	0.00	-64.71	0.58	0.97
SSRP1NT	RPS5	RPS5	20|26|17	63	21.00	3	23|38|21|38	0.00	0.00	0.00	0.00	0.00	-88.86	0.70	0.97
SSRP1NT	RPS3	RPS3	32|34|29	95	31.67	3	34|50|37|71	0.00	0.00	0.00	0.00	0.00	-135.55	0.66	0.97
SSRP1NT	RPS2	RPS2	25|26|24	75	25.00	3	26|42|29|46	0.00	0.00	0.00	0.00	0.00	-98.00	0.70	0.97
SSRP1NT	VDAC3	VDAC3	11|13|10	34	11.33	3	13|15|17|32	0.00	0.00	0.00	0.00	0.00	-60.34	0.59	0.97
SSRP1NT	VDAC2	VDAC2	4|3|7	14	4.67	3	6|15|11|16	0.00	0.00	0.00	0.00	0.00	-47.07	0.39	0.97
SSRP1NT	VDAC1	VDAC1	1|4|5	10	3.33	3	7|14|9|11	0.00	0.00	0.00	0.00	0.00	-45.60	0.33	0.97
SSRP1NT	RPS9	RPS9	22|26|17	65	21.67	3	25|33|28|42	0.00	0.00	0.00	0.00	0.00	-97.00	0.68	0.97
SSRP1NT	RPS8	RPS8	21|19|14	54	18.00	3	16|31|27|31	0.00	0.00	0.00	0.00	0.00	-80.28	0.69	0.97
SSRP1NT	CTPS1	CTPS1	4|6|10	20	6.67	3	0|17|2|24	0.00	0.00	0.00	0.00	0.00	-38.51	0.62	0.97
SSRP1NT	PSMA7	PSMA7	12|10|11	33	11.00	3	12|21|14|24	0.00	0.00	0.00	0.00	0.00	-54.82	0.62	0.97
SSRP1NT	PSMA4	PSMA4	2|2|2	6	2.00	3	2|2|2|4	0.00	0.00	0.00	0.00	0.00	-11.24	0.80	0.97
SSRP1NT	DNAJB1	DNAJB1	6|9|5	20	6.67	3	17|23|20|30	0.00	0.00	0.00	0.00	0.00	-86.20	0.30	0.97
SSRP1NT	ERCC5	ERCC5	4|7|4	15	5.00	3	21|38|23|67	0.00	0.00	0.00	0.00	0.00	-152.14	0.13	0.97
SSRP1NT	SORD	SORD	1|0|0	1	0.33	3	0|3|0|4	0.00	0.00	0.00	0.00	0.00	-11.90	0.19	0.97
SSRP1NT	SF3B3	SF3B3	11|12|12	35	11.67	3	12|24|12|45	0.00	0.00	0.00	0.00	0.00	-73.71	0.50	0.97
SSRP1NT	ATXN10	ATXN10	0|2|3	5	1.67	3	0|8|0|17	0.00	0.00	0.00	0.00	0.00	-30.54	0.27	0.97
SSRP1NT	NUP50	NUP50	17|13|14	44	14.67	3	58|73|64|100	0.00	0.00	0.00	0.00	0.00	-281.78	0.20	0.97
SSRP1NT	RPSA	RPSA	7|8|9	24	8.00	3	8|10|7|14	0.00	0.00	0.00	0.00	0.00	-29.78	0.82	0.97
SSRP1NT	EIF2AK2	EIF2AK2	3|2|0	5	1.67	3	0|14|3|16	0.00	0.00	0.00	0.00	0.00	-39.55	0.20	0.97
SSRP1NT	HN1	HN1	1|0|0	1	0.33	3	3|12|5|3	0.00	0.00	0.00	0.00	0.00	-28.99	0.06	0.97
SSRP1NT	JAGN1	JAGN1	0|1|2	3	1.00	3	2|3|2|3	0.00	0.00	0.00	0.00	0.00	-15.21	0.40	0.97
SSRP1NT	WAPAL	WAPAL	26|21|24	71	23.67	3	35|91|42|113	0.00	0.00	0.00	0.00	0.00	-243.44	0.34	0.97
SSRP1NT	TMPO	TMPO	14|16|16	46	15.33	3	80|95|78|121	0.00	0.00	0.00	0.00	0.00	-364.20	0.16	0.97
SSRP1NT	VARS	VARS	33|26|27	86	28.67	3	30|102|44|99	0.00	0.00	0.00	0.00	0.00	-224.80	0.42	0.97
SSRP1NT	PSMD11	PSMD11	16|14|8	38	12.67	3	11|33|15|43	0.00	0.00	0.00	0.00	0.00	-89.95	0.50	0.97
SSRP1NT	TOP1	TOP1	23|21|23	67	22.33	3	24|39|23|59	0.00	0.00	0.00	0.00	0.00	-105.02	0.62	0.97
SSRP1NT	MPDU1	MPDU1	3|2|4	9	3.00	3	4|4|4|5	0.00	0.00	0.00	0.00	0.00	-17.76	0.71	0.97
SSRP1NT	NIP7	NIP7	1|2|2	5	1.67	3	0|3|0|4	0.00	0.00	0.00	0.00	0.00	-9.94	0.95	0.91
SSRP1NT	PSMD12	PSMD12	4|4|2	10	3.33	3	12|36|19|35	0.00	0.00	0.00	0.00	0.00	-108.17	0.13	0.97
SSRP1NT	AP3B1	AP3B1	3|2|2	7	2.33	3	1|9|0|17	0.00	0.00	0.00	0.00	0.00	-26.96	0.35	0.97
SSRP1NT	RPL29	RPL29	4|4|4	12	4.00	3	4|4|4|5	0.00	0.00	0.00	0.00	0.00	-14.49	0.94	0.97
SSRP1NT	RPL28	RPL28	11|10|7	28	9.33	3	16|17|15|27	0.00	0.00	0.00	0.00	0.00	-65.28	0.50	0.97
SSRP1NT	PCYOX1	PCYOX1	0|0|1	1	0.33	3	1|0|0|7	0.00	0.00	0.00	0.00	0.00	-12.22	0.17	0.97
SSRP1NT	RPL24	RPL24	10|10|9	29	9.67	3	12|14|12|17	0.00	0.00	0.00	0.00	0.00	-41.41	0.70	0.97
SSRP1NT	RPL27	RPL27	10|10|10	30	10.00	3	9|15|4|26	0.00	0.00	0.00	0.00	0.00	-37.90	0.74	0.97
SSRP1NT	RPL26	RPL26	13|11|4	28	9.33	3	13|17|12|36	0.00	0.00	0.00	0.00	0.00	-75.50	0.48	0.97
SSRP1NT	RPL21	RPL21	8|7|8	23	7.67	3	9|11|9|18	0.00	0.00	0.00	0.00	0.00	-37.29	0.65	0.97
SSRP1NT	RPL22	RPL22	7|8|7	22	7.33	3	4|7|3|12	0.00	0.00	0.00	0.00	0.00	-17.70	1.13	0.95
SSRP1NT	PRRC2B	PRRC2B	1|0|1	2	0.67	3	0|15|4|30	0.00	0.00	0.00	0.00	0.00	-57.02	0.05	0.97
SSRP1NT	APMAP	APMAP	6|10|11	27	9.00	3	1|8|2|13	0.00	0.00	0.00	0.00	0.00	-17.03	1.50	0.94
SSRP1NT	SMARCB1	SMARCB1	0|1|0	1	0.33	3	0|0|0|1	0.00	0.00	0.00	0.00	0.00	-6.30	1.33	0.97
SSRP1NT	ILKAP	ILKAP	11|6|6	23	7.67	3	14|24|14|22	0.00	0.00	0.00	0.00	0.00	-66.69	0.41	0.97
SSRP1NT	EPCAM	EPCAM	0|1|0	1	0.33	3	0|1|1|1	0.00	0.00	0.00	0.00	0.00	-8.10	0.44	0.97
SSRP1NT	PPP1CB	PPP1CB	2|2|2	6	2.00	3	0|4|1|5	0.00	0.00	0.00	0.00	0.00	-11.01	0.80	0.97
SSRP1NT	PPP1CC	PPP1CC	5|5|6	16	5.33	3	7|10|7|6	0.00	0.00	0.00	0.00	0.00	-24.76	0.71	0.97
SSRP1NT	PPP1CA	PPP1CA	15|13|15	43	14.33	3	17|34|19|41	0.00	0.00	0.00	0.00	0.00	-87.89	0.52	0.97
SSRP1NT	SRRM1	SRRM1	5|4|5	14	4.67	3	7|18|9|19	0.00	0.00	0.00	0.00	0.00	-49.50	0.35	0.97
SSRP1NT	SRRM2	SRRM2	3|1|3	7	2.33	3	10|44|27|47	0.00	0.00	0.00	0.00	0.00	-140.76	0.07	0.97
SSRP1NT	EBP	EBP	6|6|6	18	6.00	3	6|7|4|5	0.00	0.00	0.00	0.00	0.00	-15.99	1.09	0.95
SSRP1NT	RDH11	RDH11	4|3|4	11	3.67	3	2|10|3|14	0.00	0.00	0.00	0.00	0.00	-27.00	0.51	0.97
SSRP1NT	SEC61A1	SEC61A1	2|4|4	10	3.33	3	4|10|5|16	0.00	0.00	0.00	0.00	0.00	-35.75	0.38	0.97
SSRP1NT	FAM178A	FAM178A	3|2|6	11	3.67	3	0|1|0|6	0.01	0.02	0.01	0.02	0.01	-7.85	2.10	0.79
SSRP1NT	CANX	CANX	20|15|20	55	18.33	3	9|23|8|21	0.00	0.00	0.00	0.00	0.00	-36.72	1.20	0.96
SSRP1NT	HSP90AB1	HSP90AB1	34|32|30	96	32.00	3	31|55|37|73	0.00	0.00	0.00	0.00	0.00	-137.42	0.65	0.97
SSRP1NT	PFKL	PFKL	12|16|13	41	13.67	3	9|40|20|47	0.00	0.00	0.00	0.00	0.00	-94.74	0.47	0.97
SSRP1NT	2002-09-01	2002-09-01	2|0|1	3	1.00	3	0|1|0|7	0.00	0.00	0.00	0.00	0.00	-12.22	0.50	0.97
SSRP1NT	NKRF	NKRF	2|2|6	10	3.33	3	18|44|28|46	0.00	0.00	0.00	0.00	0.00	-145.71	0.10	0.97
SSRP1NT	SMAD2	SMAD2	1|1|3	5	1.67	3	0|7|1|5	0.00	0.00	0.00	0.00	0.00	-15.37	0.51	0.97
SSRP1NT	PPIB	PPIB	11|14|14	39	13.00	3	14|16|17|30	0.00	0.00	0.00	0.00	0.00	-58.52	0.68	0.97
SSRP1NT	PA2G4	PA2G4	10|10|7	27	9.00	3	8|25|12|34	0.00	0.00	0.00	0.00	0.00	-68.67	0.46	0.97
SSRP1NT	TWF1	TWF1	2|2|1	5	1.67	3	3|15|7|12	0.00	0.00	0.00	0.00	0.00	-40.82	0.18	0.97
SSRP1NT	TWF2	TWF2	1|0|1	2	0.67	3	1|4|2|6	0.00	0.00	0.00	0.00	0.00	-18.33	0.21	0.97
SSRP1NT	SRPR	SRPR	2|1|1	4	1.33	3	0|13|0|23	0.00	0.00	0.00	0.00	0.00	-38.95	0.15	0.97
SSRP1NT	PPP2CA	PPP2CA	7|5|4	16	5.33	3	3|20|3|19	0.00	0.00	0.00	0.00	0.00	-40.72	0.47	0.97
SSRP1NT	ACSL3	ACSL3	2|2|2	6	2.00	3	0|12|1|33	0.00	0.00	0.00	0.00	0.00	-46.54	0.17	0.97
SSRP1NT	ARPC1A	ARPC1A	0|1|1	2	0.67	3	0|1|2|1	0.00	0.00	0.00	0.00	0.00	-8.79	0.67	0.97
SSRP1NT	TERF2	TERF2	1|0|0	1	0.33	3	0|10|2|13	0.00	0.00	0.00	0.00	0.00	-30.80	0.05	0.97
SSRP1NT	ARPC1B	ARPC1B	1|0|0	1	0.33	3	0|3|0|6	0.00	0.00	0.00	0.00	0.00	-13.61	0.15	0.97
SSRP1NT	EIF4G1	EIF4G1	40|35|33	108	36.00	3	24|71|36|88	0.00	0.00	0.00	0.00	0.00	-153.67	0.66	0.97
SSRP1NT	RPL8	RPL8	10|10|12	32	10.67	3	12|21|18|30	0.00	0.00	0.00	0.00	0.00	-64.48	0.53	0.97
SSRP1NT	RPL9	RPL9	10|15|12	37	12.33	3	4|22|9|21	0.00	0.00	0.00	0.00	0.00	-39.81	0.88	0.96
SSRP1NT	RPL6	RPL6	34|35|33	102	34.00	3	35|54|37|49	0.00	0.00	0.00	0.00	0.00	-112.64	0.78	0.97
SSRP1NT	RPL7	RPL7	22|29|30	81	27.00	3	31|50|29|55	0.00	0.00	0.00	0.00	0.00	-123.03	0.65	0.97
SSRP1NT	RPL4	RPL4	33|30|28	91	30.33	3	29|50|36|71	0.00	0.00	0.00	0.00	0.00	-131.53	0.65	0.97
SSRP1NT	RPL5	RPL5	28|29|29	86	28.67	3	32|52|39|71	0.00	0.00	0.00	0.00	0.00	-139.44	0.59	0.97
SSRP1NT	TBRG4	TBRG4	0|1|0	1	0.33	3	1|16|3|17	0.00	0.00	0.00	0.00	0.00	-43.99	0.04	0.97
SSRP1NT	RPL3	RPL3	19|17|20	56	18.67	3	10|31|24|48	0.00	0.00	0.00	0.00	0.00	-81.47	0.66	0.97
SSRP1NT	FEN1	FEN1	11|11|10	32	10.67	3	11|24|13|27	0.00	0.00	0.00	0.00	0.00	-58.46	0.57	0.97
SSRP1NT	NCKAP1	NCKAP1	4|3|5	12	4.00	3	3|18|1|30	0.00	0.00	0.00	0.00	0.00	-50.23	0.31	0.97
SSRP1NT	CHD1	CHD1	2|0|1	3	1.00	3	2|17|0|19	0.00	0.00	0.00	0.00	0.00	-44.99	0.11	0.97
SSRP1NT	CHD2	CHD2	0|0|1	1	0.33	3	0|2|0|4	0.00	0.00	0.00	0.00	0.00	-10.78	0.22	0.97
SSRP1NT	CHD4	CHD4	4|4|5	13	4.33	3	8|70|18|84	0.00	0.00	0.00	0.00	0.00	-185.68	0.10	0.97
SSRP1NT	CHD8	CHD8	19|14|17	50	16.67	3	10|43|19|50	0.00	0.00	0.00	0.00	0.00	-96.35	0.55	0.97
SSRP1NT	CAP1	CAP1	2|4|9	15	5.00	3	3|8|4|13	0.00	0.00	0.00	0.00	0.00	-28.44	0.71	0.95
SSRP1NT	PRKCA	PRKCA	1|0|1	2	0.67	3	1|11|1|16	0.00	0.00	0.00	0.00	0.00	-35.11	0.09	0.97
SSRP1NT	COL27A1	COL27A1	0|0|2	2	0.67	3	0|0|0|0	0.08	0.23	0.08	0.23	0.08	-5.76	6.67	0.50
SSRP1NT	FLYWCH2	FLYWCH2	2|2|1	5	1.67	3	1|2|2|5	0.00	0.00	0.00	0.00	0.00	-12.90	0.67	0.97
SSRP1NT	RAB3GAP2	RAB3GAP2	3|3|2	8	2.67	3	0|7|2|9	0.00	0.00	0.00	0.00	0.00	-18.24	0.59	0.97
SSRP1NT	ARPC3	ARPC3	3|2|1	6	2.00	3	3|9|3|12	0.00	0.00	0.00	0.00	0.00	-30.11	0.30	0.97
SSRP1NT	ARPC2	ARPC2	2|2|0	4	1.33	3	0|12|1|22	0.00	0.00	0.00	0.00	0.00	-41.61	0.15	0.97
SSRP1NT	PSME3	PSME3	11|6|8	25	8.33	3	9|12|8|15	0.00	0.00	0.00	0.00	0.00	-36.37	0.76	0.97
SSRP1NT	DYNC1LI1	DYNC1LI1	3|1|3	7	2.33	3	0|3|0|0	0.01	0.02	0.01	0.02	0.01	-5.96	3.11	0.75
SSRP1NT	DYNC1LI2	DYNC1LI2	1|0|0	1	0.33	3	0|0|0|0	0.00	0.00	0.00	0.00	0.00	-5.76	3.33	0.97
SSRP1NT	POLR2B	POLR2B	0|1|1	2	0.67	3	1|33|2|52	0.00	0.00	0.00	0.00	0.00	-100.26	0.03	0.97
SSRP1NT	ITPR3	ITPR3	0|1|0	1	0.33	3	0|2|1|10	0.00	0.00	0.00	0.00	0.00	-17.64	0.10	0.97
SSRP1NT	RHOA	RHOA	6|8|5	19	6.33	3	5|8|7|11	0.00	0.00	0.00	0.00	0.00	-25.71	0.82	0.96
SSRP1NT	ACO2	ACO2	1|1|2	4	1.33	3	1|10|4|16	0.00	0.00	0.00	0.00	0.00	-34.09	0.17	0.97
SSRP1NT	MPG	MPG	1|0|0	1	0.33	3	0|8|5|11	0.00	0.00	0.00	0.00	0.00	-29.92	0.06	0.97
SSRP1NT	USMG5	USMG5	4|3|4	11	3.67	3	4|6|5|8	0.00	0.00	0.00	0.00	0.00	-21.70	0.64	0.97
SSRP1NT	ASCC3	ASCC3	0|1|0	1	0.33	3	0|5|0|10	0.00	0.00	0.00	0.00	0.00	-19.98	0.09	0.97
SSRP1NT	RER1	RER1	3|3|3	9	3.00	3	6|6|7|10	0.00	0.00	0.00	0.00	0.00	-27.63	0.41	0.97
SSRP1NT	AIFM1	AIFM1	4|4|3	11	3.67	3	7|24|11|25	0.00	0.00	0.00	0.00	0.00	-66.80	0.22	0.97
SSRP1NT	MAPK13	MAPK13	1|0|0	1	0.33	3	0|3|0|2	0.00	0.00	0.00	0.00	0.00	-9.76	0.27	0.97
SSRP1NT	C14ORF166	C14ORF166	5|3|4	12	4.00	3	0|0|0|0	0.85	0.98	0.85	0.98	0.85	0.63	40.00	0.03
SSRP1NT	PAXBP1	PAXBP1	2|2|2	6	2.00	3	4|26|11|25	0.00	0.00	0.00	0.00	0.00	-68.65	0.12	0.97
SSRP1NT	NCOR1	NCOR1	5|3|3	11	3.67	3	26|67|25|97	0.00	0.00	0.00	0.00	0.00	-228.44	0.07	0.97
SSRP1NT	OGFOD1	OGFOD1	2|0|2	4	1.33	3	0|4|0|5	0.00	0.00	0.00	0.00	0.00	-13.70	0.59	0.97
SSRP1NT	ZNF629	ZNF629	0|0|1	1	0.33	3	0|14|4|19	0.00	0.00	0.00	0.00	0.00	-43.95	0.04	0.97
SSRP1NT	TRIM33	TRIM33	2|0|0	2	0.67	3	2|13|8|15	0.00	0.00	0.00	0.00	0.00	-45.51	0.07	0.97
SSRP1NT	NBN	NBN	1|0|0	1	0.33	3	8|26|7|35	0.00	0.00	0.00	0.00	0.00	-87.35	0.02	0.97
SSRP1NT	ARMT1	ARMT1	1|0|0	1	0.33	3	0|2|0|4	0.00	0.00	0.00	0.00	0.00	-10.78	0.22	0.97
SSRP1NT	SEC11A	SEC11A	2|1|1	4	1.33	3	3|8|4|5	0.00	0.00	0.00	0.00	0.00	-23.04	0.27	0.97
SSRP1NT	FAM49B	FAM49B	2|0|3	5	1.67	3	0|12|0|12	0.00	0.00	0.00	0.00	0.00	-29.53	0.28	0.97
SSRP1NT	HIST1H1E	HIST1H1E	20|20|15	55	18.33	3	28|32|29|60	0.00	0.00	0.00	0.00	0.00	-121.83	0.49	0.97
SSRP1NT	HIST1H1C	HIST1H1C	3|2|4	9	3.00	3	2|4|1|11	0.00	0.00	0.00	0.00	0.00	-18.18	0.67	0.97
SSRP1NT	ADH5	ADH5	5|4|4	13	4.33	3	2|11|2|16	0.00	0.00	0.00	0.00	0.00	-26.84	0.56	0.97
SSRP1NT	PIAS2	PIAS2	7|2|6	15	5.00	3	7|18|13|27	0.00	0.00	0.00	0.00	0.00	-67.78	0.31	0.97
SSRP1NT	PIAS1	PIAS1	1|0|0	1	0.33	3	0|15|2|8	0.00	0.00	0.00	0.00	0.00	-30.72	0.05	0.97
SSRP1NT	RPL10A	RPL10A	24|26|20	70	23.33	3	25|37|33|42	0.00	0.00	0.00	0.00	0.00	-99.97	0.68	0.97
SSRP1NT	PSMB5	PSMB5	10|14|12	36	12.00	3	15|20|13|21	0.00	0.00	0.00	0.00	0.00	-53.04	0.70	0.97
SSRP1NT	MRTO4	MRTO4	7|7|6	20	6.67	3	7|22|15|28	0.00	0.00	0.00	0.00	0.00	-64.04	0.37	0.97
SSRP1NT	KIF20B	KIF20B	0|0|2	2	0.67	3	0|6|0|11	0.00	0.00	0.00	0.00	0.00	-21.98	0.16	0.97
SSRP1NT	PSMB2	PSMB2	13|11|11	35	11.67	3	5|10|5|13	0.00	0.00	0.00	0.00	0.00	-18.34	1.41	0.95
SSRP1NT	PSMB1	PSMB1	7|13|13	33	11.00	3	9|20|12|19	0.00	0.00	0.00	0.00	0.00	-49.97	0.73	0.97
SSRP1NT	MKI67	MKI67	303|269|270	842	280.67	3	263|416|321|586	0.00	0.00	0.00	0.00	0.00	#NAME?	0.71	0.97
SSRP1NT	TALDO1	TALDO1	16|11|14	41	13.67	3	10|16|12|21	0.00	0.00	0.00	0.00	0.00	-41.58	0.93	0.96
SSRP1NT	ZNF318	ZNF318	2|1|2	5	1.67	3	22|56|22|78	0.00	0.00	0.00	0.00	0.00	-196.23	0.04	0.97
SSRP1NT	TEX30	TEX30	1|0|0	1	0.33	3	1|1|0|2	0.00	0.00	0.00	0.00	0.00	-8.79	0.33	0.97
SSRP1NT	CKMT1A	CKMT1A	9|5|10	24	8.00	3	1|7|3|12	0.00	0.00	0.00	0.00	0.00	-17.82	1.39	0.94
SSRP1NT	MYO6	MYO6	1|1|3	5	1.67	3	2|37|9|71	0.00	0.00	0.00	0.00	0.00	-130.14	0.06	0.97
SSRP1NT	HSPBP1	HSPBP1	1|1|0	2	0.67	3	0|3|1|8	0.00	0.00	0.00	0.00	0.00	-16.68	0.22	0.97
SSRP1NT	HIGD1A	HIGD1A	2|1|2	5	1.67	3	2|4|2|3	0.00	0.00	0.00	0.00	0.00	-13.88	0.61	0.97
SSRP1NT	SIN3A	SIN3A	3|2|1	6	2.00	3	10|44|12|42	0.00	0.00	0.00	0.00	0.00	-118.35	0.07	0.97
SSRP1NT	ATP5C1	ATP5C1	3|3|4	10	3.33	3	0|4|0|9	0.00	0.00	0.00	0.00	0.00	-11.71	1.03	0.94
SSRP1NT	PGRMC2	PGRMC2	2|2|2	6	2.00	3	2|4|2|3	0.00	0.00	0.00	0.00	0.00	-12.14	0.73	0.97
SSRP1NT	SCAF11	SCAF11	1|3|0	4	1.33	3	3|11|5|16	0.00	0.00	0.00	0.00	0.00	-42.14	0.15	0.97
SSRP1NT	TMEM165	TMEM165	1|0|0	1	0.33	3	0|3|1|5	0.00	0.00	0.00	0.00	0.00	-13.85	0.15	0.97
SSRP1NT	RTF1	RTF1	21|22|26	69	23.00	3	11|15|15|34	0.00	0.00	0.00	0.00	0.00	-40.21	1.23	0.96
SSRP1NT	LRRC59	LRRC59	12|14|12	38	12.67	3	14|26|15|37	0.00	0.00	0.00	0.00	0.00	-70.98	0.55	0.97
SSRP1NT	DIS3	DIS3	2|5|7	14	4.67	3	8|43|16|43	0.00	0.00	0.00	0.00	0.00	-116.60	0.17	0.97
SSRP1NT	RPL38	RPL38	8|13|9	30	10.00	3	2|10|2|11	0.00	0.00	0.00	0.00	0.00	-15.21	1.60	0.93
SSRP1NT	RPL39	RPL39	1|1|0	2	0.67	3	0|2|0|4	0.00	0.00	0.00	0.00	0.00	-10.78	0.44	0.97
SSRP1NT	RPL36	RPL36	6|7|6	19	6.33	3	7|9|7|14	0.00	0.00	0.00	0.00	0.00	-29.65	0.68	0.97
SSRP1NT	RPL34	RPL34	4|4|1	9	3.00	3	7|8|8|14	0.00	0.00	0.00	0.00	0.00	-41.31	0.32	0.97
SSRP1NT	RPL35	RPL35	6|7|7	20	6.67	3	6|8|6|20	0.00	0.00	0.00	0.00	0.00	-31.83	0.67	0.97
SSRP1NT	RPL32	RPL32	11|9|9	29	9.67	3	8|18|7|24	0.00	0.00	0.00	0.00	0.00	-42.65	0.68	0.97
SSRP1NT	RPL30	RPL30	13|11|11	35	11.67	3	8|13|8|15	0.00	0.00	0.00	0.00	0.00	-28.16	1.06	0.96
SSRP1NT	RPL31	RPL31	5|6|4	15	5.00	3	0|8|0|17	0.00	0.00	0.00	0.00	0.00	-20.73	0.80	0.97
SSRP1NT	GNA13	GNA13	1|2|2	5	1.67	3	3|8|0|4	0.00	0.00	0.00	0.00	0.00	-17.57	0.44	0.97
SSRP1NT	EMG1	EMG1	5|6|7	18	6.00	3	7|20|7|20	0.00	0.00	0.00	0.00	0.00	-47.96	0.44	0.97
SSRP1NT	DKC1	DKC1	20|16|20	56	18.67	3	14|36|21|51	0.00	0.00	0.00	0.00	0.00	-92.29	0.61	0.97
SSRP1NT	SDHA	SDHA	7|3|4	14	4.67	3	7|18|5|27	0.00	0.00	0.00	0.00	0.00	-55.89	0.33	0.97
SSRP1NT	SLC4A1AP	SLC4A1AP	1|0|2	3	1.00	3	0|14|6|21	0.00	0.00	0.00	0.00	0.00	-48.40	0.10	0.97
SSRP1NT	SUMO1	SUMO1	0|1|0	1	0.33	3	0|0|0|2	0.00	0.00	0.00	0.00	0.00	-7.29	0.67	0.97
SSRP1NT	TMCO1	TMCO1	1|1|2	4	1.33	3	1|5|1|7	0.00	0.00	0.00	0.00	0.00	-16.56	0.38	0.97
SSRP1NT	AP1M1	AP1M1	7|5|8	20	6.67	3	2|25|11|25	0.00	0.00	0.00	0.00	0.00	-56.93	0.42	0.97
SSRP1NT	PSPC1	PSPC1	9|6|7	22	7.33	3	26|36|29|46	0.00	0.00	0.00	0.00	0.00	-133.35	0.21	0.97
SSRP1NT	PPWD1	PPWD1	0|0|2	2	0.67	3	0|6|2|6	0.00	0.00	0.00	0.00	0.00	-19.22	0.19	0.97
SSRP1NT	CDC73	CDC73	22|18|17	57	19.00	3	17|37|21|42	0.00	0.00	0.00	0.00	0.00	-85.65	0.65	0.97
SSRP1NT	SRPK1	SRPK1	3|0|3	6	2.00	3	2|13|3|26	0.00	0.00	0.00	0.00	0.00	-51.56	0.18	0.97
SSRP1NT	PPP2R4	PPP2R4	8|7|8	23	7.67	3	2|9|2|11	0.00	0.00	0.00	0.00	0.00	-15.75	1.28	0.95
SSRP1NT	METTL16	METTL16	1|1|0	2	0.67	3	0|2|0|1	0.00	0.00	0.00	0.00	0.00	-8.09	0.89	0.97
SSRP1NT	ZMYM4	ZMYM4	2|1|4	7	2.33	3	14|31|19|55	0.00	0.00	0.00	0.00	0.00	-130.68	0.08	0.97
SSRP1NT	SLC38A2	SLC38A2	2|1|3	6	2.00	3	0|6|2|4	0.00	0.00	0.00	0.00	0.00	-14.50	0.67	0.97
SSRP1NT	PCBP1	PCBP1	12|11|9	32	10.67	3	12|23|14|27	0.00	0.00	0.00	0.00	0.00	-61.58	0.56	0.97
SSRP1NT	OSBPL9	OSBPL9	1|0|0	1	0.33	3	0|5|0|3	0.00	0.00	0.00	0.00	0.00	-12.54	0.17	0.97
SSRP1NT	GTF2F1	GTF2F1	6|5|8	19	6.33	3	2|18|13|28	0.00	0.00	0.00	0.00	0.00	-54.85	0.42	0.97
SSRP1NT	AKAP1	AKAP1	1|0|2	3	1.00	3	0|0|0|0	0.08	0.23	0.08	0.23	0.08	-5.76	10.00	0.50
SSRP1NT	GTF2F2	GTF2F2	15|11|13	39	13.00	3	2|14|6|21	0.00	0.00	0.00	0.00	0.00	-26.39	1.21	0.96
SSRP1NT	TUBB4A	TUBB4A	1|1|0	2	0.67	3	0|2|0|2	0.00	0.00	0.00	0.00	0.00	-8.75	0.67	0.97
SSRP1NT	EIF2A	EIF2A	1|0|0	1	0.33	3	0|18|4|22	0.00	0.00	0.00	0.00	0.00	-51.60	0.03	0.97
SSRP1NT	YBX1	YBX1	5|3|6	14	4.67	3	7|10|4|13	0.00	0.00	0.00	0.00	0.00	-32.54	0.55	0.97
SSRP1NT	RRP1B	RRP1B	23|22|16	61	20.33	3	22|43|25|69	0.00	0.00	0.00	0.00	0.00	-129.45	0.51	0.97
SSRP1NT	CELF1	CELF1	0|1|0	1	0.33	3	0|3|0|3	0.00	0.00	0.00	0.00	0.00	-10.85	0.22	0.97
SSRP1NT	POLR1A	POLR1A	1|0|0	1	0.33	3	0|16|0|18	0.00	0.00	0.00	0.00	0.00	-40.50	0.04	0.97
SSRP1NT	KRR1	KRR1	3|2|3	8	2.67	3	4|11|4|9	0.00	0.00	0.00	0.00	0.00	-28.68	0.38	0.97
SSRP1NT	WDR43	WDR43	7|7|10	24	8.00	3	2|12|1|16	0.00	0.00	0.00	0.00	0.00	-21.69	1.03	0.95
SSRP1NT	WDR46	WDR46	1|0|1	2	0.67	3	4|22|8|24	0.00	0.00	0.00	0.00	0.00	-67.46	0.05	0.97
SSRP1NT	GTF2B	GTF2B	2|0|0	2	0.67	3	2|10|6|11	0.00	0.00	0.00	0.00	0.00	-35.70	0.09	0.97
SSRP1NT	AHSA1	AHSA1	7|7|6	20	6.67	3	1|10|3|12	0.00	0.00	0.00	0.00	0.00	-18.94	1.03	0.95
SSRP1NT	GTF2I	GTF2I	17|8|14	39	13.00	3	37|51|42|69	0.00	0.00	0.00	0.00	0.00	-193.81	0.26	0.97
SSRP1NT	SAMM50	SAMM50	2|1|2	5	1.67	3	0|11|1|20	0.00	0.00	0.00	0.00	0.00	-34.74	0.21	0.97
SSRP1NT	ING3	ING3	3|2|2	7	2.33	3	1|7|2|15	0.00	0.00	0.00	0.00	0.00	-24.99	0.37	0.97
SSRP1NT	GSTO1	GSTO1	2|2|3	7	2.33	3	1|3|2|2	0.00	0.00	0.00	0.00	0.00	-9.46	1.17	0.92
SSRP1NT	DNAJC7	DNAJC7	1|0|1	2	0.67	3	0|7|0|9	0.00	0.00	0.00	0.00	0.00	-20.91	0.17	0.97
SSRP1NT	ERMP1	ERMP1	0|1|0	1	0.33	3	1|5|1|4	0.00	0.00	0.00	0.00	0.00	-16.22	0.12	0.97
SSRP1NT	RRP12	RRP12	7|10|14	31	10.33	3	19|87|26|68	0.00	0.00	0.00	0.00	0.00	-197.28	0.21	0.97
SSRP1NT	GFPT1	GFPT1	5|3|10	18	6.00	3	7|32|12|40	0.00	0.00	0.00	0.00	0.00	-92.33	0.26	0.97
SSRP1NT	GOSR1	GOSR1	2|1|1	4	1.33	3	0|4|2|3	0.00	0.00	0.00	0.00	0.00	-11.87	0.59	0.97
SSRP1NT	RRP15	RRP15	3|2|3	8	2.67	3	0|2|4|2	0.00	0.00	0.00	0.00	0.00	-9.42	1.33	0.91
SSRP1NT	C5ORF24	C5ORF24	1|1|1	3	1.00	3	4|10|5|12	0.00	0.00	0.00	0.00	0.00	-34.59	0.13	0.97
SSRP1NT	PRKDC	PRKDC	124|125|126	375	125.00	3	170|364|175|438	0.00	0.00	0.00	0.00	0.00	#NAME?	0.44	0.97
SSRP1NT	GLS	GLS	3|2|2	7	2.33	3	0|9|1|9	0.00	0.00	0.00	0.00	0.00	-19.16	0.49	0.97
SSRP1NT	CDIPT	CDIPT	2|1|2	5	1.67	3	2|6|2|4	0.00	0.00	0.00	0.00	0.00	-16.94	0.48	0.97
SSRP1NT	LRIF1	LRIF1	13|8|5	26	8.67	3	4|29|7|34	0.00	0.00	0.00	0.00	0.00	-68.19	0.47	0.97
SSRP1NT	SPCS2	SPCS2	2|1|2	5	1.67	3	0|8|1|8	0.00	0.00	0.00	0.00	0.00	-19.32	0.39	0.97
SSRP1NT	PHAX	PHAX	4|2|4	10	3.33	3	10|16|9|14	0.00	0.00	0.00	0.00	0.00	-51.12	0.27	0.97
SSRP1NT	BSN	BSN	0|1|0	1	0.33	3	1|1|0|1	0.00	0.00	0.00	0.00	0.00	-8.10	0.44	0.97
SSRP1NT	HMGB2	HMGB2	1|4|6	11	3.67	3	0|7|0|20	0.00	0.00	0.00	0.00	0.00	-29.42	0.54	0.97
SSRP1NT	SETX	SETX	2|0|0	2	0.67	3	0|7|1|8	0.00	0.00	0.00	0.00	0.00	-21.05	0.17	0.97
SSRP1NT	EEF1A2	EEF1A2	6|6|7	19	6.33	3	0|15|4|16	0.00	0.00	0.00	0.00	0.00	-26.93	0.72	0.97
SSRP1NT	RIF1	RIF1	18|14|21	53	17.67	3	60|127|66|148	0.00	0.00	0.00	0.00	0.00	-392.81	0.18	0.97
SSRP1NT	MECP2	MECP2	1|1|0	2	0.67	3	0|6|0|8	0.00	0.00	0.00	0.00	0.00	-18.93	0.19	0.97
SSRP1NT	CAPZA2	CAPZA2	3|3|1	7	2.33	3	2|17|1|16	0.00	0.00	0.00	0.00	0.00	-39.20	0.26	0.97
SSRP1NT	ERO1L	ERO1L	4|3|3	10	3.33	3	3|13|2|17	0.00	0.00	0.00	0.00	0.00	-32.99	0.38	0.97
SSRP1NT	ZNF638	ZNF638	2|0|0	2	0.67	3	40|87|50|101	0.00	0.00	0.00	0.00	0.00	-313.86	0.01	0.97
SSRP1NT	PHGDH	PHGDH	22|22|26	70	23.33	3	11|8|11|9	0.01	0.02	0.01	0.02	0.01	-8.76	2.39	0.78
SSRP1NT	TBCB	TBCB	1|2|3	6	2.00	3	4|4|4|8	0.00	0.00	0.00	0.00	0.00	-23.04	0.40	0.97
SSRP1NT	GEMIN5	GEMIN5	4|4|6	14	4.67	3	1|23|4|25	0.00	0.00	0.00	0.00	0.00	-48.80	0.35	0.97
SSRP1NT	UBFD1	UBFD1	1|0|0	1	0.33	3	0|4|3|6	0.00	0.00	0.00	0.00	0.00	-18.21	0.10	0.97
SSRP1NT	SARS	SARS	23|17|15	55	18.33	3	11|45|15|49	0.00	0.00	0.00	0.00	0.00	-92.16	0.61	0.97
SSRP1NT	CTTN	CTTN	18|14|11	43	14.33	3	0|12|0|15	0.00	0.00	0.00	0.00	0.00	-12.78	2.12	0.90
SSRP1NT	EIF4G2	EIF4G2	10|10|10	30	10.00	3	5|49|13|57	0.00	0.00	0.00	0.00	0.00	-107.38	0.32	0.97
SSRP1NT	CHMP4B	CHMP4B	4|4|4	12	4.00	3	4|13|9|12	0.00	0.00	0.00	0.00	0.00	-34.38	0.42	0.97
SSRP1NT	WRNIP1	WRNIP1	0|1|2	3	1.00	3	14|24|17|34	0.00	0.00	0.00	0.00	0.00	-102.42	0.04	0.97
SSRP1NT	PLCG1	PLCG1	0|0|1	1	0.33	3	0|6|0|10	0.00	0.00	0.00	0.00	0.00	-20.87	0.08	0.97
SSRP1NT	CBLL1	CBLL1	1|0|0	1	0.33	3	2|4|4|6	0.00	0.00	0.00	0.00	0.00	-21.66	0.08	0.97
SSRP1NT	EIF2S3	EIF2S3	19|15|17	51	17.00	3	15|36|25|36	0.00	0.00	0.00	0.00	0.00	-84.85	0.61	0.97
SSRP1NT	EIF2S2	EIF2S2	0|3|3	6	2.00	3	3|6|6|14	0.00	0.00	0.00	0.00	0.00	-35.57	0.28	0.97
SSRP1NT	DDX17	DDX17	9|13|13	35	11.67	3	14|24|13|36	0.00	0.00	0.00	0.00	0.00	-72.39	0.54	0.97
SSRP1NT	DDX10	DDX10	15|9|14	38	12.67	3	2|28|7|29	0.00	0.00	0.00	0.00	0.00	-50.96	0.77	0.97
SSRP1NT	CDK12	CDK12	0|1|0	1	0.33	3	1|19|6|18	0.00	0.00	0.00	0.00	0.00	-51.78	0.03	0.97
SSRP1NT	CDK13	CDK13	7|4|7	18	6.00	3	21|40|25|45	0.00	0.00	0.00	0.00	0.00	-133.02	0.18	0.97
SSRP1NT	CDK16	CDK16	1|0|0	1	0.33	3	0|0|0|1	0.00	0.00	0.00	0.00	0.00	-6.30	1.33	0.97
SSRP1NT	DDX18	DDX18	18|15|21	54	18.00	3	18|47|20|39	0.00	0.00	0.00	0.00	0.00	-96.49	0.58	0.97
SSRP1NT	PSMC1	PSMC1	3|2|4	9	3.00	3	1|9|1|10	0.00	0.00	0.00	0.00	0.00	-21.10	0.57	0.97
SSRP1NT	PSMC2	PSMC2	3|3|1	7	2.33	3	5|18|11|14	0.00	0.00	0.00	0.00	0.00	-52.88	0.19	0.97
SSRP1NT	MCTS1	MCTS1	1|0|0	1	0.33	3	0|7|0|9	0.00	0.00	0.00	0.00	0.00	-20.91	0.08	0.97
SSRP1NT	HEATR1	HEATR1	9|4|11	24	8.00	3	4|55|6|60	0.00	0.00	0.00	0.00	0.00	-125.48	0.26	0.97
SSRP1NT	MDC1	MDC1	22|12|19	53	17.67	3	45|113|52|115	0.00	0.00	0.00	0.00	0.00	-316.80	0.22	0.97
SSRP1NT	KIF18B	KIF18B	1|1|2	4	1.33	3	0|8|3|18	0.00	0.00	0.00	0.00	0.00	-31.68	0.18	0.97
SSRP1NT	TRIP13	TRIP13	3|3|3	9	3.00	3	4|18|10|25	0.00	0.00	0.00	0.00	0.00	-56.00	0.21	0.97
SSRP1NT	SEC61B	SEC61B	5|5|4	14	4.67	3	4|3|4|5	0.00	0.00	0.00	0.00	0.00	-13.61	1.17	0.94
SSRP1NT	CPVL	CPVL	0|1|0	1	0.33	3	0|2|0|3	0.00	0.00	0.00	0.00	0.00	-9.76	0.27	0.97
SSRP1NT	NCLN	NCLN	1|0|0	1	0.33	3	0|16|1|17	0.00	0.00	0.00	0.00	0.00	-40.56	0.04	0.97
SSRP1NT	RPL17	RPL17	13|15|15	43	14.33	3	13|25|19|38	0.00	0.00	0.00	0.00	0.00	-71.98	0.60	0.97
SSRP1NT	NCL	NCL	86|73|71	230	76.67	3	59|74|67|118	0.00	0.00	0.00	0.00	0.00	-181.92	0.96	0.97
SSRP1NT	SLC1A5	SLC1A5	3|5|5	13	4.33	3	2|5|4|6	0.00	0.00	0.00	0.00	0.00	-15.99	1.02	0.94
SSRP1NT	CHERP	CHERP	9|7|8	24	8.00	3	21|38|27|48	0.00	0.00	0.00	0.00	0.00	-126.84	0.24	0.97
SSRP1NT	MT-CO2	MT-CO2	4|3|5	12	4.00	3	0|6|0|9	0.00	0.00	0.00	0.00	0.00	-13.61	1.07	0.94
SSRP1NT	SETD2	SETD2	2|0|0	2	0.67	3	4|21|11|44	0.00	0.00	0.00	0.00	0.00	-91.61	0.03	0.97
SSRP1NT	GNL3	GNL3	8|6|12	26	8.67	3	9|21|10|39	0.00	0.00	0.00	0.00	0.00	-70.98	0.44	0.97
SSRP1NT	GNL2	GNL2	23|20|21	64	21.33	3	38|70|48|82	0.00	0.00	0.00	0.00	0.00	-201.63	0.36	0.97
SSRP1NT	DNTTIP2	DNTTIP2	18|16|20	54	18.00	3	23|44|24|51	0.00	0.00	0.00	0.00	0.00	-112.53	0.51	0.97
SSRP1NT	EIF3K	EIF3K	2|4|3	9	3.00	3	0|1|0|7	0.00	0.00	0.00	0.00	0.00	-8.70	1.50	0.87
SSRP1NT	EIF3L	EIF3L	19|21|27	67	22.33	3	24|49|37|53	0.00	0.00	0.00	0.00	0.00	-127.33	0.55	0.97
SSRP1NT	UBLCP1	UBLCP1	0|1|0	1	0.33	3	0|4|0|7	0.00	0.00	0.00	0.00	0.00	-15.87	0.12	0.97
SSRP1NT	TSFM	TSFM	0|1|3	4	1.33	3	1|7|2|11	0.00	0.00	0.00	0.00	0.00	-26.60	0.25	0.97
SSRP1NT	EIF3A	EIF3A	28|31|28	87	29.00	3	23|76|35|80	0.00	0.00	0.00	0.00	0.00	-158.71	0.54	0.97
SSRP1NT	EIF3B	EIF3B	20|21|24	65	21.67	3	24|63|40|67	0.00	0.00	0.00	0.00	0.00	-156.18	0.45	0.97
SSRP1NT	EIF3C	EIF3C	12|10|14	36	12.00	3	9|34|18|48	0.00	0.00	0.00	0.00	0.00	-92.20	0.44	0.97
SSRP1NT	EIF3D	EIF3D	14|17|11	42	14.00	3	8|40|16|43	0.00	0.00	0.00	0.00	0.00	-87.84	0.52	0.97
SSRP1NT	EIF3E	EIF3E	18|18|19	55	18.33	3	15|41|21|34	0.00	0.00	0.00	0.00	0.00	-77.96	0.66	0.97
SSRP1NT	EIF3F	EIF3F	2|2|3	7	2.33	3	0|0|0|0	0.37	0.65	0.37	0.65	0.37	-1.22	23.33	0.14
SSRP1NT	EIF3G	EIF3G	1|1|1	3	1.00	3	4|12|5|13	0.00	0.00	0.00	0.00	0.00	-37.68	0.12	0.97
SSRP1NT	RARS	RARS	23|24|25	72	24.00	3	29|70|34|59	0.00	0.00	0.00	0.00	0.00	-147.54	0.50	0.97
SSRP1NT	DYRK1A	DYRK1A	0|0|1	1	0.33	3	0|1|0|2	0.00	0.00	0.00	0.00	0.00	-8.09	0.44	0.97
SSRP1NT	NOL11	NOL11	13|9|9	31	10.33	3	9|24|15|21	0.00	0.00	0.00	0.00	0.00	-54.66	0.60	0.97
SSRP1NT	NOL10	NOL10	9|11|10	30	10.00	3	6|25|11|27	0.00	0.00	0.00	0.00	0.00	-54.22	0.58	0.97
SSRP1NT	BAZ1A	BAZ1A	2|2|2	6	2.00	3	0|22|4|31	0.00	0.00	0.00	0.00	0.00	-58.50	0.14	0.97
SSRP1NT	BAZ1B	BAZ1B	12|11|11	34	11.33	3	12|45|24|70	0.00	0.00	0.00	0.00	0.00	-133.19	0.30	0.97
SSRP1NT	TPR	TPR	0|1|0	1	0.33	3	6|30|11|50	0.00	0.00	0.00	0.00	0.00	-110.61	0.01	0.97
SSRP1NT	NMT1	NMT1	10|8|6	24	8.00	3	5|20|8|23	0.00	0.00	0.00	0.00	0.00	-47.57	0.57	0.97
SSRP1NT	TIMM50	TIMM50	11|13|12	36	12.00	3	4|14|6|22	0.00	0.00	0.00	0.00	0.00	-29.14	1.04	0.96
SSRP1NT	SDE2	SDE2	1|2|2	5	1.67	3	3|8|4|18	0.00	0.00	0.00	0.00	0.00	-36.18	0.20	0.97
SSRP1NT	VAT1	VAT1	6|7|4	17	5.67	3	6|8|3|18	0.00	0.00	0.00	0.00	0.00	-30.91	0.65	0.97
SSRP1NT	SNRPD1	SNRPD1	11|11|12	34	11.33	3	10|17|11|13	0.00	0.00	0.00	0.00	0.00	-34.35	0.89	0.97
SSRP1NT	MTCH1	MTCH1	1|0|1	2	0.67	3	2|5|2|7	0.00	0.00	0.00	0.00	0.00	-21.56	0.17	0.97
SSRP1NT	HNRNPH1	HNRNPH1	2|2|2	6	2.00	3	1|9|3|13	0.00	0.00	0.00	0.00	0.00	-26.22	0.31	0.97
SSRP1NT	CD2BP2	CD2BP2	16|17|18	51	17.00	3	23|33|30|30	0.00	0.00	0.00	0.00	0.00	-87.33	0.59	0.97
SSRP1NT	RPL37A	RPL37A	4|3|5	12	4.00	3	3|8|4|14	0.00	0.00	0.00	0.00	0.00	-27.13	0.55	0.97
SSRP1NT	ME2	ME2	3|5|3	11	3.67	3	2|15|3|18	0.00	0.00	0.00	0.00	0.00	-35.98	0.39	0.97
SSRP1NT	EXOSC9	EXOSC9	8|8|10	26	8.67	3	9|11|10|10	0.00	0.00	0.00	0.00	0.00	-29.04	0.87	0.97
SSRP1NT	EXOSC3	EXOSC3	0|1|1	2	0.67	3	2|4|2|3	0.00	0.00	0.00	0.00	0.00	-16.29	0.24	0.97
SSRP1NT	CCAR2	CCAR2	17|13|15	45	15.00	3	23|52|33|64	0.00	0.00	0.00	0.00	0.00	-150.38	0.35	0.97
SSRP1NT	MTDH	MTDH	3|1|0	4	1.33	3	2|12|4|17	0.00	0.00	0.00	0.00	0.00	-41.99	0.15	0.97
SSRP1NT	EXOSC7	EXOSC7	1|4|3	8	2.67	3	0|2|0|7	0.00	0.00	0.00	0.00	0.00	-11.27	1.19	0.89
SSRP1NT	GTF2E2	GTF2E2	0|0|1	1	0.33	3	0|7|0|12	0.00	0.00	0.00	0.00	0.00	-24.24	0.07	0.97
SSRP1NT	NCAPG	NCAPG	2|3|1	6	2.00	3	3|22|2|26	0.00	0.00	0.00	0.00	0.00	-57.60	0.15	0.97
SSRP1NT	RALY	RALY	4|4|4	12	4.00	3	9|11|10|10	0.00	0.00	0.00	0.00	0.00	-36.54	0.40	0.97
SSRP1NT	ATP6V0A1	ATP6V0A1	2|0|1	3	1.00	3	0|2|0|7	0.00	0.00	0.00	0.00	0.00	-13.48	0.44	0.97
SSRP1NT	VPS51	VPS51	1|1|2	4	1.33	3	0|15|4|15	0.00	0.00	0.00	0.00	0.00	-37.20	0.16	0.97
SSRP1NT	ALKBH5	ALKBH5	1|2|2	5	1.67	3	0|9|2|8	0.00	0.00	0.00	0.00	0.00	-21.53	0.35	0.97
SSRP1NT	EEF1E1	EEF1E1	7|6|7	20	6.67	3	4|13|4|9	0.00	0.00	0.00	0.00	0.00	-22.77	0.89	0.97
SSRP1NT	ATR	ATR	4|3|5	12	4.00	3	0|1|1|0	0.24	0.48	0.24	0.48	0.24	-2.92	8.00	0.27
SSRP1NT	HNRNPL	HNRNPL	20|13|18	51	17.00	3	18|33|24|43	0.00	0.00	0.00	0.00	0.00	-95.04	0.58	0.97
SSRP1NT	BRIP1	BRIP1	0|1|0	1	0.33	3	3|23|5|43	0.00	0.00	0.00	0.00	0.00	-84.83	0.02	0.97
SSRP1NT	SET	SET	9|8|10	27	9.00	3	11|16|12|19	0.00	0.00	0.00	0.00	0.00	-46.19	0.62	0.97
SSRP1NT	IQGAP2	IQGAP2	2|0|2	4	1.33	3	2|14|0|10	0.00	0.00	0.00	0.00	0.00	-31.91	0.21	0.97
SSRP1NT	ATP5A1	ATP5A1	24|21|24	69	23.00	3	20|26|21|39	0.00	0.00	0.00	0.00	0.00	-68.30	0.87	0.97
SSRP1NT	H1FX	H1FX	2|1|3	6	2.00	3	9|16|7|19	0.00	0.00	0.00	0.00	0.00	-56.20	0.16	0.97
SSRP1NT	HNRNPAB	HNRNPAB	5|7|6	18	6.00	3	2|8|2|13	0.00	0.00	0.00	0.00	0.00	-19.49	0.96	0.95
SSRP1NT	SUGP2	SUGP2	2|1|3	6	2.00	3	28|72|35|92	0.00	0.00	0.00	0.00	0.00	-251.01	0.04	0.97
SSRP1NT	FANCI	FANCI	23|24|24	71	23.67	3	39|99|58|97	0.00	0.00	0.00	0.00	0.00	-251.12	0.32	0.97
SSRP1NT	HNRNPA3	HNRNPA3	12|7|10	29	9.67	3	14|24|17|34	0.00	0.00	0.00	0.00	0.00	-79.36	0.43	0.97
SSRP1NT	HNRNPA0	HNRNPA0	9|15|11	35	11.67	3	14|21|16|30	0.00	0.00	0.00	0.00	0.00	-66.66	0.58	0.97
SSRP1NT	HNRNPA1	HNRNPA1	40|39|40	119	39.67	3	42|52|43|66	0.00	0.00	0.00	0.00	0.00	-128.53	0.78	0.97
SSRP1NT	RCL1	RCL1	0|0|1	1	0.33	3	3|12|2|15	0.00	0.00	0.00	0.00	0.00	-38.60	0.04	0.97
SSRP1NT	U2SURP	U2SURP	37|33|35	105	35.00	3	58|82|61|107	0.00	0.00	0.00	0.00	0.00	-242.93	0.45	0.97
SSRP1NT	ENO1	ENO1	20|25|30	75	25.00	3	20|23|16|28	0.00	0.00	0.00	0.00	0.00	-53.01	1.15	0.96
SSRP1NT	TAOK1	TAOK1	1|2|0	3	1.00	3	0|0|0|0	0.08	0.23	0.08	0.23	0.08	-5.76	10.00	0.50
SSRP1NT	CHAMP1	CHAMP1	17|15|21	53	17.67	3	60|68|58|91	0.00	0.00	0.00	0.00	0.00	-256.59	0.26	0.97
SSRP1NT	IRS4	IRS4	6|13|2	21	7.00	3	6|42|16|49	0.00	0.00	0.00	0.00	0.00	-119.79	0.25	0.97
SSRP1NT	SKIV2L2	SKIV2L2	14|5|11	30	10.00	3	15|59|22|63	0.00	0.00	0.00	0.00	0.00	-159.51	0.25	0.97
SSRP1NT	TFIP11	TFIP11	1|4|1	6	2.00	3	14|47|29|61	0.00	0.00	0.00	0.00	0.00	-166.31	0.05	0.97
SSRP1NT	CDK1	CDK1	26|30|24	80	26.67	3	30|45|29|53	0.00	0.00	0.00	0.00	0.00	-111.34	0.68	0.97
SSRP1NT	CDK2	CDK2	2|3|4	9	3.00	3	2|19|5|26	0.00	0.00	0.00	0.00	0.00	-53.29	0.23	0.97
SSRP1NT	CDK4	CDK4	3|0|1	4	1.33	3	0|3|0|5	0.00	0.00	0.00	0.00	0.00	-12.54	0.67	0.91
SSRP1NT	NSMCE1	NSMCE1	2|0|2	4	1.33	3	0|3|0|6	0.00	0.00	0.00	0.00	0.00	-13.61	0.59	0.97
SSRP1NT	RAB29	RAB29	0|0|1	1	0.33	3	0|1|0|0	0.00	0.00	0.00	0.00	0.00	-6.30	1.33	0.97
SSRP1NT	TAF9B	TAF9B	2|2|1	5	1.67	3	3|5|6|8	0.00	0.00	0.00	0.00	0.00	-25.18	0.30	0.97
SSRP1NT	PHB2	PHB2	24|24|26	74	24.67	3	31|43|29|41	0.00	0.00	0.00	0.00	0.00	-99.27	0.69	0.97
SSRP1NT	MSH2	MSH2	6|5|4	15	5.00	3	0|26|3|35	0.00	0.00	0.00	0.00	0.00	-60.08	0.31	0.97
SSRP1NT	SF3B6	SF3B6	1|1|0	2	0.67	3	1|5|3|8	0.00	0.00	0.00	0.00	0.00	-22.53	0.16	0.97
SSRP1NT	SF3B1	SF3B1	72|68|67	207	69.00	3	111|181|128|172	0.00	0.00	0.00	0.00	0.00	-455.14	0.47	0.97
SSRP1NT	MSH6	MSH6	29|24|24	77	25.67	3	12|57|28|56	0.00	0.00	0.00	0.00	0.00	-106.82	0.67	0.97
SSRP1NT	SF3B2	SF3B2	16|14|18	48	16.00	3	50|83|63|88	0.00	0.00	0.00	0.00	0.00	-266.90	0.23	0.97
SSRP1NT	E2F8	E2F8	1|0|0	1	0.33	3	0|4|0|4	0.00	0.00	0.00	0.00	0.00	-12.60	0.17	0.97
SSRP1NT	ELAC2	ELAC2	8|2|2	12	4.00	3	0|22|7|28	0.00	0.00	0.00	0.00	0.00	-58.62	0.28	0.97
SSRP1NT	ADCK3	ADCK3	1|1|1	3	1.00	3	4|11|3|8	0.00	0.00	0.00	0.00	0.00	-29.18	0.15	0.97
SSRP1NT	HSPD1	HSPD1	2|2|10	14	4.67	3	2|9|3|6	0.00	0.00	0.00	0.00	0.00	-20.47	0.93	0.93
SSRP1NT	MTX2	MTX2	2|0|2	4	1.33	3	0|2|0|1	0.00	0.01	0.00	0.01	0.00	-8.09	1.78	0.83
SSRP1NT	EPRS	EPRS	48|42|38	128	42.67	3	32|108|45|150	0.00	0.00	0.00	0.00	0.00	-258.33	0.51	0.97
SSRP1NT	DNAJC19	DNAJC19	1|2|1	4	1.33	3	0|3|0|5	0.00	0.00	0.00	0.00	0.00	-10.44	0.67	0.97
SSRP1NT	EDF1	EDF1	6|6|7	19	6.33	3	5|9|4|13	0.00	0.00	0.00	0.00	0.00	-23.77	0.82	0.97
SSRP1NT	COPA	COPA	23|19|21	63	21.00	3	20|86|39|91	0.00	0.00	0.00	0.00	0.00	-201.48	0.36	0.97
SSRP1NT	SUPT16H	SUPT16H	116|106|134	356	118.67	3	33|73|34|110	0.00	0.00	0.00	0.00	0.00	-81.51	1.90	0.96
SSRP1NT	LMAN1	LMAN1	2|4|7	13	4.33	3	1|6|3|19	0.00	0.00	0.00	0.00	0.00	-28.95	0.60	0.97
SSRP1NT	LMAN2	LMAN2	5|8|8	21	7.00	3	2|12|5|14	0.00	0.00	0.00	0.00	0.00	-27.05	0.85	0.97
SSRP1NT	SCML2	SCML2	2|0|0	2	0.67	3	1|12|4|11	0.00	0.00	0.00	0.00	0.00	-34.29	0.10	0.97
SSRP1NT	AGTPBP1	AGTPBP1	26|18|16	60	20.00	3	6|31|4|53	0.00	0.00	0.00	0.00	0.00	-64.58	0.85	0.96
SSRP1NT	DDX23	DDX23	3|1|0	4	1.33	3	4|9|12|13	0.00	0.00	0.00	0.00	0.00	-45.85	0.14	0.97
SSRP1NT	DDX21	DDX21	78|75|70	223	74.33	3	71|124|89|137	0.00	0.00	0.00	0.00	0.00	-279.88	0.71	0.97
SSRP1NT	DDX20	DDX20	1|1|1	3	1.00	3	0|10|1|12	0.00	0.00	0.00	0.00	0.00	-25.51	0.17	0.97
SSRP1NT	DDX27	DDX27	9|9|11	29	9.67	3	23|42|30|48	0.00	0.00	0.00	0.00	0.00	-130.87	0.27	0.97
SSRP1NT	DDX24	DDX24	0|1|1	2	0.67	3	2|23|7|37	0.00	0.00	0.00	0.00	0.00	-79.35	0.04	0.97
SSRP1NT	TYMS	TYMS	1|0|0	1	0.33	3	0|10|2|14	0.00	0.00	0.00	0.00	0.00	-31.91	0.05	0.97
SSRP1NT	SAE1	SAE1	0|1|1	2	0.67	3	0|0|0|0	0.00	0.00	0.00	0.00	0.00	-5.76	6.67	0.97
SSRP1NT	CDKN2AIP	CDKN2AIP	1|0|0	1	0.33	3	8|20|10|20	0.00	0.00	0.00	0.00	0.00	-67.89	0.02	0.97
SSRP1NT	FAM3C	FAM3C	3|6|1	10	3.33	3	2|9|3|8	0.00	0.00	0.00	0.00	0.00	-24.91	0.61	0.95
SSRP1NT	RPN2	RPN2	20|14|18	52	17.33	3	8|33|8|29	0.00	0.00	0.00	0.00	0.00	-53.40	0.89	0.96
SSRP1NT	PPIL1	PPIL1	2|2|2	6	2.00	3	4|7|5|9	0.00	0.00	0.00	0.00	0.00	-25.80	0.32	0.97
SSRP1NT	TPI1	TPI1	2|4|5	11	3.67	3	0|0|3|1	0.02	0.05	0.02	0.05	0.02	-5.66	3.67	0.70
SSRP1NT	PPIL4	PPIL4	7|4|4	15	5.00	3	2|12|6|13	0.00	0.00	0.00	0.00	0.00	-29.06	0.61	0.97
SSRP1NT	CWC27	CWC27	7|5|5	17	5.67	3	5|17|11|19	0.00	0.00	0.00	0.00	0.00	-46.03	0.44	0.97
SSRP1NT	CWC22	CWC22	1|1|4	6	2.00	3	1|7|2|6	0.00	0.00	0.00	0.00	0.00	-18.59	0.50	0.97
SSRP1NT	TMED10	TMED10	3|2|3	8	2.67	3	6|18|9|22	0.00	0.00	0.00	0.00	0.00	-57.02	0.19	0.97
SSRP1NT	OCIAD1	OCIAD1	1|1|0	2	0.67	3	0|6|0|9	0.00	0.00	0.00	0.00	0.00	-20.04	0.18	0.97
SSRP1NT	PRPF31	PRPF31	2|1|1	4	1.33	3	0|13|4|10	0.00	0.00	0.00	0.00	0.00	-29.87	0.20	0.97
SSRP1NT	BCLAF1	BCLAF1	39|33|38	110	36.67	3	63|83|69|84	0.00	0.00	0.00	0.00	0.00	-234.55	0.49	0.97
SSRP1NT	NUP214	NUP214	1|0|0	1	0.33	3	1|17|7|34	0.00	0.00	0.00	0.00	0.00	-68.24	0.02	0.97
SSRP1NT	NUP210	NUP210	5|3|6	14	4.67	3	4|19|5|31	0.00	0.00	0.00	0.00	0.00	-57.85	0.32	0.97
SSRP1NT	LUC7L3	LUC7L3	9|12|11	32	10.67	3	2|8|4|7	0.00	0.00	0.00	0.00	0.00	-10.93	2.03	0.90
SSRP1NT	ZNF207	ZNF207	4|4|4	12	4.00	3	4|10|4|10	0.00	0.00	0.00	0.00	0.00	-24.46	0.57	0.97
SSRP1NT	IARS	IARS	36|29|26	91	30.33	3	30|91|42|102	0.00	0.00	0.00	0.00	0.00	-214.54	0.46	0.97
SSRP1NT	IDH2	IDH2	1|0|1	2	0.67	3	0|1|0|12	0.00	0.00	0.00	0.00	0.00	-17.40	0.21	0.97
SSRP1NT	KIAA1551	KIAA1551	0|1|0	1	0.33	3	0|1|2|5	0.00	0.00	0.00	0.00	0.00	-12.66	0.17	0.97
SSRP1NT	RPL14	RPL14	9|10|8	27	9.00	3	11|15|9|22	0.00	0.00	0.00	0.00	0.00	-44.89	0.63	0.97
SSRP1NT	RPL15	RPL15	28|27|30	85	28.33	3	30|41|37|35	0.00	0.00	0.00	0.00	0.00	-93.11	0.79	0.97
SSRP1NT	TOMM34	TOMM34	1|0|0	1	0.33	3	0|4|0|5	0.00	0.00	0.00	0.00	0.00	-13.70	0.15	0.97
SSRP1NT	PRR14L	PRR14L	0|2|0	2	0.67	3	0|5|1|11	0.00	0.00	0.00	0.00	0.00	-22.04	0.16	0.97
SSRP1NT	RPL11	RPL11	13|11|12	36	12.00	3	7|11|7|16	0.00	0.00	0.00	0.00	0.00	-25.29	1.17	0.96
SSRP1NT	RPL12	RPL12	15|16|15	46	15.33	3	10|18|12|25	0.00	0.00	0.00	0.00	0.00	-40.43	0.94	0.97
SSRP1NT	RPL13	RPL13	10|13|12	35	11.67	3	14|19|16|41	0.00	0.00	0.00	0.00	0.00	-73.06	0.52	0.97
SSRP1NT	GPATCH4	GPATCH4	31|20|27	78	26.00	3	21|32|23|31	0.00	0.00	0.00	0.00	0.00	-71.35	0.97	0.96
SSRP1NT	SF1	SF1	4|4|1	9	3.00	3	8|23|8|24	0.00	0.00	0.00	0.00	0.00	-69.04	0.19	0.97
SSRP1NT	RPL18	RPL18	22|23|23	68	22.67	3	21|22|21|25	0.00	0.00	0.00	0.00	0.00	-51.82	1.02	0.96
SSRP1NT	RPL19	RPL19	9|12|11	32	10.67	3	6|15|8|24	0.00	0.00	0.00	0.00	0.00	-38.81	0.81	0.97
SSRP1NT	GPATCH1	GPATCH1	2|2|3	7	2.33	3	4|25|4|31	0.00	0.00	0.00	0.00	0.00	-66.16	0.15	0.97
SSRP1NT	GHITM	GHITM	0|2|0	2	0.67	3	3|8|6|6	0.00	0.00	0.00	0.00	0.00	-29.40	0.12	0.97
SSRP1NT	NME3	NME3	2|1|0	3	1.00	3	1|7|2|6	0.00	0.00	0.00	0.00	0.00	-21.38	0.25	0.97
SSRP1NT	C17ORF85	C17ORF85	4|3|4	11	3.67	3	11|13|13|14	0.00	0.00	0.00	0.00	0.00	-50.42	0.29	0.97
SSRP1NT	SPEN	SPEN	8|4|2	14	4.67	3	20|72|36|109	0.00	0.00	0.00	0.00	0.00	-257.15	0.08	0.97
SSRP1NT	EMD	EMD	4|3|3	10	3.33	3	3|12|8|15	0.00	0.00	0.00	0.00	0.00	-36.42	0.35	0.97
SSRP1NT	CLSPN	CLSPN	2|1|0	3	1.00	3	0|22|0|37	0.00	0.00	0.00	0.00	0.00	-68.02	0.07	0.97
SSRP1NT	CXORF56	CXORF56	4|5|3	12	4.00	3	10|12|10|19	0.00	0.00	0.00	0.00	0.00	-50.35	0.31	0.97
SSRP1NT	MATR3	MATR3	10|8|7	25	8.33	3	26|48|35|58	0.00	0.00	0.00	0.00	0.00	-162.27	0.20	0.97
SSRP1NT	GLYR1	GLYR1	0|1|2	3	1.00	3	4|19|8|26	0.00	0.00	0.00	0.00	0.00	-66.30	0.07	0.97
SSRP1NT	AHNAK	AHNAK	6|4|1	11	3.67	3	1|5|1|11	0.00	0.00	0.00	0.00	0.00	-20.36	0.81	0.94
SSRP1NT	AFF4	AFF4	2|0|4	6	2.00	3	0|4|0|15	0.00	0.00	0.00	0.00	0.00	-24.07	0.42	0.97
SSRP1NT	MAP1B	MAP1B	6|2|3	11	3.67	3	3|15|3|24	0.00	0.00	0.00	0.00	0.00	-45.84	0.33	0.97
SSRP1NT	SMAP	SMAP	1|1|1	3	1.00	3	2|9|3|9	0.00	0.00	0.00	0.00	0.00	-25.95	0.17	0.97
SSRP1NT	KATNAL2	KATNAL2	2|0|1	3	1.00	3	1|1|2|1	0.00	0.00	0.00	0.00	0.00	-9.91	0.80	0.90
SSRP1NT	SFPQ	SFPQ	10|7|13	30	10.00	3	26|34|28|47	0.00	0.00	0.00	0.00	0.00	-128.15	0.30	0.97
SSRP1NT	UBA2	UBA2	16|15|15	46	15.33	3	18|49|20|47	0.00	0.00	0.00	0.00	0.00	-106.45	0.46	0.97
SSRP1NT	UBA1	UBA1	46|49|48	143	47.67	3	26|63|28|59	0.00	0.00	0.00	0.00	0.00	-92.69	1.08	0.97
SSRP1NT	PWP2	PWP2	15|9|8	32	10.67	3	12|30|17|35	0.00	0.00	0.00	0.00	0.00	-81.93	0.45	0.97
SSRP1NT	BRE	BRE	1|2|0	3	1.00	3	0|2|0|4	0.00	0.00	0.00	0.00	0.00	-10.78	0.67	0.91
SSRP1NT	NAA15	NAA15	7|10|9	26	8.67	3	9|41|18|57	0.00	0.00	0.00	0.00	0.00	-116.60	0.28	0.97
SSRP1NT	TP53	TP53	29|28|33	90	30.00	3	6|22|11|38	0.00	0.00	0.00	0.00	0.00	-32.75	1.56	0.96
SSRP1NT	FAM162A	FAM162A	1|2|1	4	1.33	3	2|5|4|8	0.00	0.00	0.00	0.00	0.00	-22.01	0.28	0.97
SSRP1NT	GNAS	GNAS	4|3|6	13	4.33	3	4|16|6|19	0.00	0.00	0.00	0.00	0.00	-43.43	0.39	0.97
SSRP1NT	MOGS	MOGS	2|0|2	4	1.33	3	1|20|5|23	0.00	0.00	0.00	0.00	0.00	-57.23	0.11	0.97
SSRP1NT	SAFB2	SAFB2	3|2|1	6	2.00	3	20|22|22|29	0.00	0.00	0.00	0.00	0.00	-102.87	0.09	0.97
SSRP1NT	UBE2S	UBE2S	1|1|0	2	0.67	3	0|3|1|4	0.00	0.00	0.00	0.00	0.00	-12.83	0.33	0.97
SSRP1NT	RPL18A	RPL18A	17|15|11	43	14.33	3	15|24|13|38	0.00	0.00	0.00	0.00	0.00	-71.01	0.64	0.97
SSRP1NT	RPS15A	RPS15A	11|10|9	30	10.00	3	11|15|12|23	0.00	0.00	0.00	0.00	0.00	-46.95	0.66	0.97
SSRP1NT	PES1	PES1	13|14|13	40	13.33	3	18|30|21|37	0.00	0.00	0.00	0.00	0.00	-83.15	0.50	0.97
SSRP1NT	HARS	HARS	3|3|3	9	3.00	3	2|13|4|15	0.00	0.00	0.00	0.00	0.00	-32.05	0.35	0.97
SSRP1NT	VPS45	VPS45	0|1|0	1	0.33	3	0|8|0|11	0.00	0.00	0.00	0.00	0.00	-24.28	0.07	0.97
SSRP1NT	SRPRB	SRPRB	4|2|4	10	3.33	3	4|17|5|13	0.00	0.00	0.00	0.00	0.00	-39.90	0.34	0.97
SSRP1NT	PNO1	PNO1	1|0|1	2	0.67	3	1|14|3|15	0.00	0.00	0.00	0.00	0.00	-39.64	0.08	0.97
SSRP1NT	ZNF250	ZNF250	0|0|2	2	0.67	3	0|4|0|10	0.00	0.00	0.00	0.00	0.00	-18.81	0.19	0.97
SSRP1NT	H3BN98	H3BN98	1|1|2	4	1.33	3	0|6|2|3	0.00	0.00	0.00	0.00	0.00	-13.68	0.48	0.97
SSRP1NT	NDUFA4	NDUFA4	3|2|2	7	2.33	3	1|3|1|6	0.00	0.00	0.00	0.00	0.00	-11.98	0.85	0.94
SSRP1NT	RPS18	RPS18	13|12|12	37	12.33	3	8|18|6|22	0.00	0.00	0.00	0.00	0.00	-34.90	0.91	0.97
SSRP1NT	THRAP3	THRAP3	41|41|35	117	39.00	3	58|66|69|81	0.00	0.00	0.00	0.00	0.00	-205.14	0.57	0.97
SSRP1NT	WBP11	WBP11	1|0|2	3	1.00	3	7|20|12|32	0.00	0.00	0.00	0.00	0.00	-82.00	0.06	0.97
SSRP1NT	NDUFA9	NDUFA9	3|2|2	7	2.33	3	1|27|6|30	0.00	0.00	0.00	0.00	0.00	-66.13	0.15	0.97
SSRP1NT	SALL2	SALL2	7|7|8	22	7.33	3	11|24|14|40	0.00	0.00	0.00	0.00	0.00	-78.98	0.33	0.97
SSRP1NT	UBE2M	UBE2M	3|0|4	7	2.33	3	3|8|5|6	0.00	0.00	0.00	0.00	0.00	-28.29	0.42	0.97
SSRP1NT	QARS	QARS	15|12|10	37	12.33	3	14|48|18|73	0.00	0.00	0.00	0.00	0.00	-137.86	0.32	0.97
SSRP1NT	TARDBP	TARDBP	1|0|0	1	0.33	3	6|16|8|17	0.00	0.00	0.00	0.00	0.00	-55.68	0.03	0.97
SSRP1NT	RAB9A	RAB9A	3|8|5	16	5.33	3	0|2|1|4	0.04	0.11	0.04	0.11	0.04	-6.99	3.05	0.67
SSRP1NT	RBSN	RBSN	4|3|2	9	3.00	3	0|1|0|0	0.26	0.55	0.26	0.55	0.26	-3.04	12.00	0.21
SSRP1NT	GSTM3	GSTM3	1|0|1	2	0.67	3	0|2|0|3	0.00	0.00	0.00	0.00	0.00	-9.76	0.53	0.97
SSRP1NT	FARSB	FARSB	5|10|2	17	5.67	3	5|23|10|33	0.00	0.00	0.00	0.00	0.00	-73.98	0.32	0.97
SSRP1NT	PALLD	PALLD	6|4|3	13	4.33	3	0|6|0|19	0.00	0.00	0.00	0.00	0.00	-22.50	0.69	0.97
SSRP1NT	BLMH	BLMH	5|3|2	10	3.33	3	4|17|5|20	0.00	0.00	0.00	0.00	0.00	-47.16	0.29	0.97
SSRP1NT	COLGALT1	COLGALT1	1|0|1	2	0.67	3	0|22|4|19	0.00	0.00	0.00	0.00	0.00	-52.73	0.06	0.97
SSRP1NT	TTF1	TTF1	2|0|5	7	2.33	3	0|7|1|8	0.00	0.00	0.00	0.00	0.00	-21.05	0.58	0.94
SSRP1NT	PINX1	PINX1	10|8|8	26	8.67	3	7|16|9|26	0.00	0.00	0.00	0.00	0.00	-45.50	0.60	0.97
SSRP1NT	LTA4H	LTA4H	17|20|12	49	16.33	3	2|31|2|36	0.00	0.00	0.00	0.00	0.00	-49.95	0.92	0.96
SSRP1NT	DAD1	DAD1	2|1|2	5	1.67	3	4|3|4|3	0.00	0.00	0.00	0.00	0.00	-16.87	0.48	0.97
SSRP1NT	SPTBN1	SPTBN1	3|2|2	7	2.33	3	5|35|7|45	0.00	0.00	0.00	0.00	0.00	-96.59	0.10	0.97
SSRP1NT	ANKRD11	ANKRD11	1|3|2	6	2.00	3	0|3|0|6	0.00	0.00	0.00	0.00	0.00	-11.40	0.89	0.92
SSRP1NT	CBR1	CBR1	3|0|2	5	1.67	3	0|7|6|2	0.00	0.00	0.00	0.00	0.00	-20.30	0.44	0.97
SSRP1NT	NSF	NSF	6|4|2	12	4.00	3	3|15|4|27	0.00	0.00	0.00	0.00	0.00	-50.07	0.33	0.97
SSRP1NT	TMEM33	TMEM33	1|1|1	3	1.00	3	6|7|5|10	0.00	0.00	0.00	0.00	0.00	-31.54	0.14	0.97
SSRP1NT	DPP3	DPP3	5|2|1	8	2.67	3	0|7|4|11	0.00	0.00	0.00	0.00	0.00	-24.65	0.48	0.97
SSRP1NT	ANXA2	ANXA2	29|28|31	88	29.33	3	23|42|27|47	0.00	0.00	0.00	0.00	0.00	-87.17	0.84	0.97
SSRP1NT	ANXA5	ANXA5	16|24|20	60	20.00	3	2|4|5|0	0.92	1.00	0.92	1.00	0.92	1.22	7.27	0.00
SSRP1NT	ANXA7	ANXA7	6|3|4	13	4.33	3	0|0|0|1	0.57	0.97	0.57	0.97	0.57	-1.41	17.33	0.08
SSRP1NT	ANXA6	ANXA6	0|3|1	4	1.33	3	0|1|0|10	0.00	0.00	0.00	0.00	0.00	-15.57	0.48	0.93
SSRP1NT	MCM7	MCM7	24|10|9	43	14.33	3	9|53|21|52	0.00	0.00	0.00	0.00	0.00	-121.72	0.42	0.97
SSRP1NT	MCM6	MCM6	2|1|2	5	1.67	3	4|21|5|28	0.00	0.00	0.00	0.00	0.00	-63.21	0.11	0.97
SSRP1NT	MCM5	MCM5	12|10|10	32	10.67	3	12|54|20|65	0.00	0.00	0.00	0.00	0.00	-135.83	0.28	0.97
SSRP1NT	MCM4	MCM4	12|9|10	31	10.33	3	15|49|29|58	0.00	0.00	0.00	0.00	0.00	-138.85	0.27	0.97
SSRP1NT	MCM3	MCM3	17|12|15	44	14.67	3	22|55|36|69	0.00	0.00	0.00	0.00	0.00	-163.47	0.32	0.97
SSRP1NT	MCM2	MCM2	12|16|11	39	13.00	3	12|39|17|51	0.00	0.00	0.00	0.00	0.00	-100.12	0.44	0.97
SSRP1NT	NOC3L	NOC3L	8|10|13	31	10.33	3	14|41|24|39	0.00	0.00	0.00	0.00	0.00	-106.94	0.35	0.97
SSRP1NT	POGZ	POGZ	2|0|3	5	1.67	3	3|27|6|41	0.00	0.00	0.00	0.00	0.00	-88.22	0.09	0.97
SSRP1NT	NDUFS2	NDUFS2	6|2|6	14	4.67	3	0|8|2|16	0.00	0.00	0.00	0.00	0.00	-25.96	0.72	0.97
SSRP1NT	NDUFS3	NDUFS3	0|0|2	2	0.67	3	0|4|1|8	0.00	0.00	0.00	0.00	0.00	-17.87	0.21	0.97
SSRP1NT	NDUFS7	NDUFS7	2|0|2	4	1.33	3	2|6|3|6	0.00	0.00	0.00	0.00	0.00	-22.78	0.31	0.97
SSRP1NT	AHCY	AHCY	30|30|28	88	29.33	3	34|51|36|45	0.00	0.00	0.00	0.00	0.00	-113.01	0.71	0.97
SSRP1NT	ILF3	ILF3	47|45|50	142	47.33	3	55|81|59|108	0.00	0.00	0.00	0.00	0.00	-212.80	0.62	0.97
SSRP1NT	ILF2	ILF2	42|38|39	119	39.67	3	28|55|30|65	0.00	0.00	0.00	0.00	0.00	-106.51	0.89	0.97
SSRP1NT	ZRANB2	ZRANB2	2|2|2	6	2.00	3	2|13|8|12	0.00	0.00	0.00	0.00	0.00	-35.84	0.23	0.97
SSRP1NT	PARN	PARN	2|4|4	10	3.33	3	5|14|4|15	0.00	0.00	0.00	0.00	0.00	-38.88	0.35	0.97
SSRP1NT	HBB	HBB	2|6|2	10	3.33	3	4|0|1|0	0.02	0.04	0.02	0.04	0.02	-6.31	2.67	0.73
SSRP1NT	DHX16	DHX16	3|2|1	6	2.00	3	3|25|10|26	0.00	0.00	0.00	0.00	0.00	-69.87	0.12	0.97
SSRP1NT	MROH8	MROH8	1|0|0	1	0.33	3	1|1|0|1	0.00	0.00	0.00	0.00	0.00	-8.10	0.44	0.97
SSRP1NT	DHX15	DHX15	42|31|37	110	36.67	3	42|97|65|97	0.00	0.00	0.00	0.00	0.00	-240.16	0.49	0.97
SSRP1NT	HACD3	HACD3	11|17|16	44	14.67	3	11|30|19|33	0.00	0.00	0.00	0.00	0.00	-74.13	0.63	0.97
SSRP1NT	TPX2	TPX2	24|22|33	79	26.33	3	26|78|45|96	0.00	0.00	0.00	0.00	0.00	-203.54	0.43	0.97
SSRP1NT	BCS1L	BCS1L	1|1|0	2	0.67	3	0|10|0|8	0.00	0.00	0.00	0.00	0.00	-23.17	0.15	0.97
SSRP1NT	ZNF146	ZNF146	4|3|2	9	3.00	3	0|1|0|2	0.03	0.07	0.03	0.07	0.03	-5.08	4.00	0.68
SSRP1NT	CPT2	CPT2	1|0|0	1	0.33	3	0|0|0|1	0.00	0.00	0.00	0.00	0.00	-6.30	1.33	0.97
SSRP1NT	LYZ	LYZ	0|2|0	2	0.67	3	9|1|1|0	0.00	0.00	0.00	0.00	0.00	-15.70	0.24	0.97
SSRP1NT	PYGB	PYGB	3|3|2	8	2.67	3	0|26|3|36	0.00	0.00	0.00	0.00	0.00	-67.06	0.16	0.97
SSRP1NT	PITRM1	PITRM1	0|0|1	1	0.33	3	0|4|1|10	0.00	0.00	0.00	0.00	0.00	-20.04	0.09	0.97
SSRP1NT	GOT2	GOT2	18|18|15	51	17.00	3	16|20|20|33	0.00	0.00	0.00	0.00	0.00	-62.70	0.76	0.97
SSRP1NT	GOT1	GOT1	13|13|10	36	12.00	3	1|10|2|14	0.00	0.00	0.00	0.00	0.00	-14.14	1.78	0.94
SSRP1NT	PYGL	PYGL	6|3|3	12	4.00	3	3|51|16|72	0.00	0.00	0.00	0.00	0.00	-147.65	0.11	0.97
SSRP1NT	PFAS	PFAS	3|2|0	5	1.67	3	0|1|0|4	0.00	0.01	0.00	0.01	0.00	-9.57	1.33	0.85
SSRP1NT	DDX3X	DDX3X	21|19|19	59	19.67	3	10|26|15|30	0.00	0.00	0.00	0.00	0.00	-48.51	0.97	0.96
SSRP1NT	VWA8	VWA8	2|2|2	6	2.00	3	0|0|0|1	0.05	0.05	0.05	0.05	0.05	-3.04	8.00	0.64
SSRP1NT	SAFB	SAFB	8|8|6	22	7.33	3	40|49|49|69	0.00	0.00	0.00	0.00	0.00	-209.32	0.14	0.97
SSRP1NT	RANGAP1	RANGAP1	10|7|9	26	8.67	3	4|10|6|13	0.00	0.00	0.00	0.00	0.00	-24.03	1.05	0.95
SSRP1NT	H2AFV	H2AFV	9|8|9	26	8.67	3	4|10|4|14	0.00	0.00	0.00	0.00	0.00	-21.46	1.08	0.95
SSRP1NT	H2AFY	H2AFY	27|24|33	84	28.00	3	29|50|34|53	0.00	0.00	0.00	0.00	0.00	-120.14	0.67	0.97
SSRP1NT	DDX5	DDX5	19|13|15	47	15.67	3	28|34|30|44	0.00	0.00	0.00	0.00	0.00	-113.87	0.46	0.97
SSRP1NT	DDX6	DDX6	12|10|16	38	12.67	3	16|34|20|48	0.00	0.00	0.00	0.00	0.00	-101.72	0.43	0.97
SSRP1NT	GPALPP1	GPALPP1	2|1|3	6	2.00	3	7|10|9|18	0.00	0.00	0.00	0.00	0.00	-48.59	0.18	0.97
SSRP1NT	STMN1	STMN1	4|4|4	12	4.00	3	8|7|7|17	0.00	0.00	0.00	0.00	0.00	-35.24	0.41	0.97
SSRP1NT	HLA-A	HLA-A	6|0|3	9	3.00	3	0|6|2|8	0.00	0.00	0.00	0.00	0.00	-21.16	0.75	0.94
SSRP1NT	RNH1	RNH1	0|1|1	2	0.67	3	0|1|0|0	0.00	0.00	0.00	0.00	0.00	-6.30	2.67	0.97
SSRP1NT	CLTC	CLTC	76|71|69	216	72.00	3	29|123|34|134	0.00	0.00	0.00	0.00	0.00	-186.10	0.90	0.97
SSRP1NT	ARID4B	ARID4B	0|0|1	1	0.33	3	0|7|0|6	0.00	0.00	0.00	0.00	0.00	-17.82	0.10	0.97
SSRP1NT	MMS19	MMS19	1|1|0	2	0.67	3	0|6|0|13	0.00	0.00	0.00	0.00	0.00	-24.19	0.14	0.97
SSRP1NT	ISYNA1	ISYNA1	9|8|8	25	8.33	3	0|10|2|8	0.00	0.00	0.00	0.00	0.00	-11.01	1.67	0.93
SSRP1NT	TOP2B	TOP2B	16|19|17	52	17.33	3	16|44|23|48	0.00	0.00	0.00	0.00	0.00	-101.35	0.53	0.97
SSRP1NT	TOP2A	TOP2A	50|48|70	168	56.00	3	54|127|68|143	0.00	0.00	0.00	0.00	0.00	-294.39	0.57	0.97
SSRP1NT	NACA	NACA	16|15|16	47	15.67	3	15|18|11|24	0.00	0.00	0.00	0.00	0.00	-43.34	0.92	0.97
SSRP1NT	FAF1	FAF1	1|1|2	4	1.33	3	0|2|0|0	0.01	0.02	0.01	0.02	0.01	-5.25	2.67	0.80
SSRP1NT	FAF2	FAF2	2|1|6	9	3.00	3	2|10|4|22	0.00	0.00	0.00	0.00	0.00	-41.43	0.32	0.97
SSRP1NT	PGM1	PGM1	5|4|3	12	4.00	3	4|21|6|19	0.00	0.00	0.00	0.00	0.00	-48.59	0.32	0.97
SSRP1NT	PGM2	PGM2	5|4|2	11	3.67	3	4|9|6|18	0.00	0.00	0.00	0.00	0.00	-37.73	0.40	0.97
SSRP1NT	PGM3	PGM3	2|2|2	6	2.00	3	0|2|0|7	0.00	0.00	0.00	0.00	0.00	-9.73	0.89	0.97
SSRP1NT	RECQL	RECQL	2|2|6	10	3.33	3	9|30|13|40	0.00	0.00	0.00	0.00	0.00	-96.91	0.14	0.97
SSRP1NT	HIST1H2BC	HIST1H2BC	32|34|33	99	33.00	3	30|46|24|44	0.00	0.00	0.00	0.00	0.00	-85.45	0.92	0.97
SSRP1NT	SART3	SART3	15|16|16	47	15.67	3	25|64|38|72	0.00	0.00	0.00	0.00	0.00	-173.42	0.31	0.97
SSRP1NT	SART1	SART1	29|28|34	91	30.33	3	54|85|60|80	0.00	0.00	0.00	0.00	0.00	-225.12	0.43	0.97
SSRP1NT	SEC23B	SEC23B	4|4|2	10	3.33	3	2|24|6|28	0.00	0.00	0.00	0.00	0.00	-61.88	0.22	0.97
SSRP1NT	NUP153	NUP153	8|7|5	20	6.67	3	106|141|115|153	0.00	0.00	0.00	0.00	0.00	-554.24	0.05	0.97
SSRP1NT	ECI1	ECI1	5|3|10	18	6.00	3	2|5|2|9	0.00	0.00	0.00	0.00	0.00	-16.63	1.33	0.91
SSRP1NT	TOX4	TOX4	9|9|9	27	9.00	3	11|18|12|22	0.00	0.00	0.00	0.00	0.00	-48.98	0.57	0.97
SSRP1NT	IPO8	IPO8	5|5|3	13	4.33	3	13|25|13|19	0.00	0.00	0.00	0.00	0.00	-70.48	0.25	0.97
SSRP1NT	IPO9	IPO9	6|3|6	15	5.00	3	0|10|0|20	0.00	0.00	0.00	0.00	0.00	-27.55	0.67	0.97
SSRP1NT	IPO7	IPO7	11|6|7	24	8.00	3	4|36|4|36	0.00	0.00	0.00	0.00	0.00	-71.70	0.40	0.97
SSRP1NT	IPO4	IPO4	2|4|1	7	2.33	3	3|17|0|23	0.00	0.00	0.00	0.00	0.00	-46.75	0.22	0.97
SSRP1NT	IPO5	IPO5	25|19|16	60	20.00	3	0|41|3|77	0.00	0.00	0.00	0.00	0.00	-90.50	0.66	0.97
SSRP1NT	ACTR3	ACTR3	4|1|3	8	2.67	3	0|14|0|15	0.00	0.00	0.00	0.00	0.00	-31.62	0.37	0.97
SSRP1NT	ACTR2	ACTR2	2|4|3	9	3.00	3	8|20|10|26	0.00	0.00	0.00	0.00	0.00	-66.67	0.19	0.97
SSRP1NT	NAP1L1	NAP1L1	4|3|3	10	3.33	3	0|3|0|3	0.00	0.01	0.00	0.01	0.00	-6.07	2.22	0.83
SSRP1NT	SMCHD1	SMCHD1	77|68|68	213	71.00	3	124|163|127|191	0.00	0.00	0.00	0.00	0.00	-466.17	0.47	0.97
SSRP1NT	RPL35A	RPL35A	4|4|2	10	3.33	3	5|5|4|18	0.00	0.00	0.00	0.00	0.00	-32.29	0.42	0.97
SSRP1NT	GPKOW	GPKOW	26|25|25	76	25.33	3	33|51|42|59	0.00	0.00	0.00	0.00	0.00	-136.95	0.55	0.97
SSRP1NT	TNPO3	TNPO3	1|0|2	3	1.00	3	0|9|0|12	0.00	0.00	0.00	0.00	0.00	-26.32	0.19	0.97
SSRP1NT	RAB8A	RAB8A	3|2|2	7	2.33	3	2|6|7|8	0.00	0.00	0.00	0.00	0.00	-23.79	0.41	0.97
SSRP1NT	NAA25	NAA25	2|2|2	6	2.00	3	0|21|7|40	0.00	0.00	0.00	0.00	0.00	-70.32	0.12	0.97
SSRP1NT	POLDIP3	POLDIP3	2|0|0	2	0.67	3	7|20|12|25	0.00	0.00	0.00	0.00	0.00	-74.39	0.04	0.97
SSRP1NT	TECR	TECR	6|4|6	16	5.33	3	7|22|13|24	0.00	0.00	0.00	0.00	0.00	-63.01	0.32	0.97
SSRP1NT	MAPK3	MAPK3	1|0|0	1	0.33	3	2|9|1|19	0.00	0.00	0.00	0.00	0.00	-37.34	0.04	0.97
SSRP1NT	MAPK1	MAPK1	7|7|10	24	8.00	3	4|25|8|29	0.00	0.00	0.00	0.00	0.00	-55.26	0.48	0.97
SSRP1NT	ALDH18A1	ALDH18A1	14|15|20	49	16.33	3	11|42|18|51	0.00	0.00	0.00	0.00	0.00	-96.35	0.54	0.97
SSRP1NT	MAPK9	MAPK9	1|0|0	1	0.33	3	0|5|1|6	0.00	0.00	0.00	0.00	0.00	-16.87	0.11	0.97
SSRP1NT	NIFK	NIFK	21|24|22	67	22.33	3	22|44|27|40	0.00	0.00	0.00	0.00	0.00	-93.79	0.67	0.97
SSRP1NT	RDX	RDX	2|1|0	3	1.00	3	2|10|2|20	0.00	0.00	0.00	0.00	0.00	-40.64	0.12	0.97
SSRP1NT	MMTAG2	MMTAG2	6|7|7	20	6.67	3	4|10|9|17	0.00	0.00	0.00	0.00	0.00	-32.06	0.67	0.97
SSRP1NT	CRNKL1	CRNKL1	2|0|0	2	0.67	3	5|29|15|37	0.00	0.00	0.00	0.00	0.00	-98.59	0.03	0.97
SSRP1NT	BCAP31	BCAP31	12|12|12	36	12.00	3	13|20|18|29	0.00	0.00	0.00	0.00	0.00	-59.62	0.60	0.97
SSRP1NT	VPS35	VPS35	8|6|4	18	6.00	3	0|14|1|22	0.00	0.00	0.00	0.00	0.00	-32.40	0.65	0.97
SSRP1NT	METTL1	METTL1	1|0|0	1	0.33	3	2|14|3|11	0.00	0.00	0.00	0.00	0.00	-36.50	0.04	0.97
SSRP1NT	CSE1L	CSE1L	47|37|48	132	44.00	3	56|102|62|108	0.00	0.00	0.00	0.00	0.00	-254.16	0.54	0.97
SSRP1NT	MAK16	MAK16	0|1|1	2	0.67	3	1|4|2|8	0.00	0.00	0.00	0.00	0.00	-20.35	0.18	0.97
SSRP1NT	FBL	FBL	22|21|24	67	22.33	3	23|35|27|50	0.00	0.00	0.00	0.00	0.00	-95.61	0.66	0.97
SSRP1NT	EPB41L3	EPB41L3	2|3|2	7	2.33	3	0|10|3|18	0.00	0.00	0.00	0.00	0.00	-31.15	0.30	0.97
SSRP1NT	HSPA1A	HSPA1A	31|33|38	102	34.00	3	29|46|46|61	0.00	0.00	0.00	0.00	0.00	-122.43	0.75	0.97
SSRP1NT	EPB41L2	EPB41L2	0|1|0	1	0.33	3	0|7|2|15	0.00	0.00	0.00	0.00	0.00	-29.56	0.06	0.97
SSRP1NT	CACTIN	CACTIN	6|6|6	18	6.00	3	2|8|3|10	0.00	0.00	0.00	0.00	0.00	-16.49	1.04	0.95
SSRP1NT	HCFC1	HCFC1	59|64|56	179	59.67	3	75|113|87|115	0.00	0.00	0.00	0.00	0.00	-276.81	0.61	0.97
SSRP1NT	CPNE3	CPNE3	17|14|15	46	15.33	3	7|29|16|29	0.00	0.00	0.00	0.00	0.00	-56.46	0.76	0.97
SSRP1NT	CPNE1	CPNE1	3|2|3	8	2.67	3	2|8|1|8	0.00	0.00	0.00	0.00	0.00	-19.39	0.56	0.97
SSRP1NT	UFL1	UFL1	0|1|0	1	0.33	3	0|25|3|23	0.00	0.00	0.00	0.00	0.00	-59.35	0.03	0.97
SSRP1NT	ESF1	ESF1	25|19|23	67	22.33	3	13|36|15|42	0.00	0.00	0.00	0.00	0.00	-71.17	0.84	0.97
SSRP1NT	CNP	CNP	2|1|0	3	1.00	3	0|18|3|20	0.00	0.00	0.00	0.00	0.00	-48.30	0.10	0.97
SSRP1NT	USP10	USP10	1|0|1	2	0.67	3	0|4|0|2	0.00	0.00	0.00	0.00	0.00	-10.78	0.44	0.97
SSRP1NT	USP14	USP14	6|2|7	15	5.00	3	0|7|1|14	0.00	0.00	0.00	0.00	0.00	-21.92	0.91	0.95
SSRP1NT	SNRPB	SNRPB	8|10|13	31	10.33	3	7|13|12|20	0.00	0.00	0.00	0.00	0.00	-40.05	0.79	0.97
SSRP1NT	SNRPA	SNRPA	1|2|0	3	1.00	3	0|3|3|5	0.00	0.00	0.00	0.00	0.00	-16.22	0.36	0.97
SSRP1NT	NPM1	NPM1	39|40|37	116	38.67	3	34|50|34|50	0.00	0.00	0.00	0.00	0.00	-99.64	0.92	0.97
SSRP1NT	NPM3	NPM3	4|3|2	9	3.00	3	1|7|2|5	0.00	0.00	0.00	0.00	0.00	-15.67	0.80	0.95
SSRP1NT	SNRPE	SNRPE	4|5|6	15	5.00	3	6|9|6|11	0.00	0.00	0.00	0.00	0.00	-28.53	0.62	0.97
SSRP1NT	SMU1	SMU1	9|10|7	26	8.67	3	4|32|11|40	0.00	0.00	0.00	0.00	0.00	-76.65	0.40	0.97
SSRP1NT	UNC45A	UNC45A	4|1|4	9	3.00	3	1|25|4|20	0.00	0.00	0.00	0.00	0.00	-54.37	0.24	0.97
SSRP1NT	DGCR14	DGCR14	0|1|0	1	0.33	3	0|17|0|21	0.00	0.00	0.00	0.00	0.00	-44.88	0.04	0.97
SSRP1NT	ADAR	ADAR	10|6|11	27	9.00	3	28|70|38|84	0.00	0.00	0.00	0.00	0.00	-222.80	0.16	0.97
SSRP1NT	SCFD1	SCFD1	0|3|1	4	1.33	3	0|14|0|20	0.00	0.00	0.00	0.00	0.00	-40.47	0.16	0.97
SSRP1NT	U2AF2	U2AF2	16|11|22	49	16.33	3	10|26|16|32	0.00	0.00	0.00	0.00	0.00	-65.14	0.78	0.96
SSRP1NT	CRKL	CRKL	1|0|0	1	0.33	3	2|12|4|22	0.00	0.00	0.00	0.00	0.00	-47.26	0.03	0.97
SSRP1NT	PRKAG1	PRKAG1	3|4|4	11	3.67	3	6|12|7|12	0.00	0.00	0.00	0.00	0.00	-35.83	0.40	0.97
SSRP1NT	ANP32B	ANP32B	1|2|3	6	2.00	3	0|5|0|7	0.00	0.00	0.00	0.00	0.00	-14.18	0.67	0.97
SSRP1NT	LEMD3	LEMD3	1|0|0	1	0.33	3	7|22|12|35	0.00	0.00	0.00	0.00	0.00	-87.46	0.02	0.97
SSRP1NT	BYSL	BYSL	9|7|6	22	7.33	3	10|38|20|39	0.00	0.00	0.00	0.00	0.00	-100.64	0.27	0.97
SSRP1NT	SUPT5H	SUPT5H	3|3|5	11	3.67	3	3|32|12|21	0.00	0.00	0.00	0.00	0.00	-67.52	0.22	0.97
SSRP1NT	RPF2	RPF2	7|7|7	21	7.00	3	2|19|5|19	0.00	0.00	0.00	0.00	0.00	-34.59	0.62	0.97
SSRP1NT	ZFYVE16	ZFYVE16	2|3|0	5	1.67	3	0|0|0|1	0.08	0.20	0.08	0.20	0.08	-6.30	6.67	0.47
SSRP1NT	BTAF1	BTAF1	2|0|1	3	1.00	3	3|22|6|29	0.00	0.00	0.00	0.00	0.00	-69.44	0.07	0.97
SSRP1NT	CDC42BPA	CDC42BPA	1|0|0	1	0.33	3	0|0|0|1	0.00	0.00	0.00	0.00	0.00	-6.30	1.33	0.97
SSRP1NT	LARP1	LARP1	13|9|11	33	11.00	3	4|37|10|35	0.00	0.00	0.00	0.00	0.00	-70.90	0.51	0.97
SSRP1NT	ZNF687	ZNF687	2|1|2	5	1.67	3	6|19|9|29	0.00	0.00	0.00	0.00	0.00	-68.89	0.11	0.97
SSRP1NT	FXR2	FXR2	1|1|1	3	1.00	3	2|11|2|15	0.00	0.00	0.00	0.00	0.00	-32.99	0.13	0.97
SSRP1NT	DHX29	DHX29	4|1|1	6	2.00	3	0|19|0|23	0.00	0.00	0.00	0.00	0.00	-45.52	0.19	0.97
SSRP1NT	CNDP2	CNDP2	3|3|5	11	3.67	3	0|19|0|19	0.00	0.00	0.00	0.00	0.00	-35.70	0.39	0.97
SSRP1NT	DDX41	DDX41	3|2|4	9	3.00	3	2|8|2|18	0.00	0.00	0.00	0.00	0.00	-30.12	0.40	0.97
SSRP1NT	DDX42	DDX42	21|14|21	56	18.67	3	35|71|37|73	0.00	0.00	0.00	0.00	0.00	-194.05	0.35	0.97
SSRP1NT	TSN	TSN	9|9|8	26	8.67	3	7|23|13|27	0.00	0.00	0.00	0.00	0.00	-57.44	0.50	0.97
SSRP1NT	ELAVL1	ELAVL1	1|3|4	8	2.67	3	5|10|6|13	0.00	0.00	0.00	0.00	0.00	-37.90	0.31	0.97
SSRP1NT	PDS5A	PDS5A	3|5|4	12	4.00	3	11|66|17|72	0.00	0.00	0.00	0.00	0.00	-174.18	0.10	0.97
SSRP1NT	PDS5B	PDS5B	2|0|2	4	1.33	3	4|26|9|28	0.00	0.00	0.00	0.00	0.00	-77.41	0.08	0.97
SSRP1NT	CHCHD2	CHCHD2	1|0|0	1	0.33	3	0|2|0|3	0.00	0.00	0.00	0.00	0.00	-9.76	0.27	0.97
SSRP1NT	RPL7A	RPL7A	31|27|29	87	29.00	3	30|48|36|59	0.00	0.00	0.00	0.00	0.00	-121.13	0.67	0.97
SSRP1NT	APOO	APOO	2|0|0	2	0.67	3	0|4|0|3	0.00	0.00	0.00	0.00	0.00	-11.90	0.38	0.92
SSRP1NT	FARSA	FARSA	5|7|4	16	5.33	3	2|26|7|28	0.00	0.00	0.00	0.00	0.00	-59.34	0.34	0.97
SSRP1NT	PAICS	PAICS	33|29|27	89	29.67	3	29|39|37|53	0.00	0.00	0.00	0.00	0.00	-106.93	0.75	0.97
SSRP1NT	ZNF512	ZNF512	1|2|1	4	1.33	3	2|11|5|21	0.00	0.00	0.00	0.00	0.00	-42.62	0.14	0.97
SSRP1NT	VTA1	VTA1	1|2|1	4	1.33	3	0|9|0|9	0.00	0.00	0.00	0.00	0.00	-20.27	0.30	0.97
SSRP1NT	NCAPD2	NCAPD2	1|3|1	5	1.67	3	2|46|8|53	0.00	0.00	0.00	0.00	0.00	-119.14	0.06	0.97
SSRP1NT	BLM	BLM	2|0|2	4	1.33	3	5|40|14|53	0.00	0.00	0.00	0.00	0.00	-127.37	0.05	0.97
SSRP1NT	PPP1R10	PPP1R10	7|5|6	18	6.00	3	10|27|15|34	0.00	0.00	0.00	0.00	0.00	-81.26	0.28	0.97
SSRP1NT	WDR18	WDR18	8|6|10	24	8.00	3	8|12|9|20	0.00	0.00	0.00	0.00	0.00	-40.98	0.65	0.97
SSRP1NT	PSIP1	PSIP1	12|9|16	37	12.33	3	11|26|11|31	0.00	0.00	0.00	0.00	0.00	-64.29	0.62	0.97
SSRP1NT	MTHFD1L	MTHFD1L	2|2|0	4	1.33	3	0|15|3|20	0.00	0.00	0.00	0.00	0.00	-45.02	0.14	0.97
SSRP1NT	FLOT1	FLOT1	1|0|0	1	0.33	3	0|1|0|3	0.00	0.00	0.00	0.00	0.00	-8.55	0.33	0.97
SSRP1NT	EMC1	EMC1	2|1|1	4	1.33	3	1|16|2|18	0.00	0.00	0.00	0.00	0.00	-40.30	0.14	0.97
SSRP1NT	EMC4	EMC4	2|1|0	3	1.00	3	0|3|2|4	0.00	0.00	0.00	0.00	0.00	-14.09	0.44	0.97
SSRP1NT	MYH10	MYH10	24|22|14	60	20.00	3	12|60|25|71	0.00	0.00	0.00	0.00	0.00	-143.25	0.48	0.97
SSRP1NT	MYH11	MYH11	0|2|1	3	1.00	3	0|0|0|2	0.01	0.02	0.01	0.02	0.01	-7.29	2.00	0.80
SSRP1NT	STIM1	STIM1	0|0|1	1	0.33	3	0|2|0|6	0.00	0.00	0.00	0.00	0.00	-12.40	0.17	0.97
SSRP1NT	AP3M1	AP3M1	1|1|1	3	1.00	3	0|9|2|13	0.00	0.00	0.00	0.00	0.00	-26.47	0.17	0.97
SSRP1NT	NEDD1	NEDD1	1|1|1	3	1.00	3	0|1|0|3	0.00	0.00	0.00	0.00	0.00	-7.14	1.00	0.97
SSRP1NT	SMC3	SMC3	3|0|1	4	1.33	3	4|38|10|61	0.00	0.00	0.00	0.00	0.00	-128.34	0.05	0.97
SSRP1NT	SMC2	SMC2	2|5|1	8	2.67	3	5|41|12|67	0.00	0.00	0.00	0.00	0.00	-136.91	0.09	0.97
SSRP1NT	SMC4	SMC4	0|3|1	4	1.33	3	4|32|7|59	0.00	0.00	0.00	0.00	0.00	-116.01	0.05	0.97
SSRP1NT	CDC37	CDC37	5|4|5	14	4.67	3	2|10|3|13	0.00	0.00	0.00	0.00	0.00	-24.03	0.67	0.97
SSRP1NT	S100A9	S100A9	0|3|0	3	1.00	3	13|0|0|0	0.00	0.00	0.00	0.00	0.00	-17.30	0.31	0.97
SSRP1NT	MGA	MGA	18|7|12	37	12.33	3	34|84|35|92	0.00	0.00	0.00	0.00	0.00	-246.55	0.20	0.97
SSRP1NT	SCAF4	SCAF4	1|0|0	1	0.33	3	3|11|3|14	0.00	0.00	0.00	0.00	0.00	-37.70	0.04	0.97
SSRP1NT	SCAF1	SCAF1	3|0|2	5	1.67	3	2|10|3|15	0.00	0.00	0.00	0.00	0.00	-36.47	0.22	0.97
SSRP1NT	TMEM63A	TMEM63A	2|1|0	3	1.00	3	2|1|1|3	0.00	0.00	0.00	0.00	0.00	-12.05	0.57	0.92
SSRP1NT	PGLS	PGLS	0|0|2	2	0.67	3	0|0|0|0	0.08	0.23	0.08	0.23	0.08	-5.76	6.67	0.50
SSRP1NT	MAP2K1	MAP2K1	2|3|2	7	2.33	3	0|8|1|14	0.00	0.00	0.00	0.00	0.00	-22.98	0.41	0.97
SSRP1NT	MORC2	MORC2	2|1|3	6	2.00	3	2|25|7|25	0.00	0.00	0.00	0.00	0.00	-64.32	0.14	0.97
SSRP1NT	RBM6	RBM6	0|1|0	1	0.33	3	1|8|0|3	0.00	0.00	0.00	0.00	0.00	-16.68	0.11	0.97
SSRP1NT	RBM4	RBM4	1|0|0	1	0.33	3	5|9|7|17	0.00	0.00	0.00	0.00	0.00	-45.60	0.04	0.97
SSRP1NT	RPL23A	RPL23A	11|9|12	32	10.67	3	12|18|13|24	0.00	0.00	0.00	0.00	0.00	-52.87	0.64	0.97
SSRP1NT	ARL8A	ARL8A	1|0|1	2	0.67	3	2|4|2|5	0.00	0.00	0.00	0.00	0.00	-18.42	0.21	0.97
SSRP1NT	NHP2	NHP2	3|3|4	10	3.33	3	0|2|0|3	0.01	0.01	0.01	0.01	0.01	-5.32	2.67	0.79
SSRP1NT	WDR82	WDR82	1|1|0	2	0.67	3	0|2|0|2	0.00	0.00	0.00	0.00	0.00	-8.75	0.67	0.97
SSRP1NT	CAD	CAD	8|8|9	25	8.33	3	14|63|21|83	0.00	0.00	0.00	0.00	0.00	-173.45	0.18	0.97
SSRP1NT	PGD	PGD	44|36|37	117	39.00	3	35|67|43|75	0.00	0.00	0.00	0.00	0.00	-149.43	0.71	0.97
SSRP1NT	FBLL1	FBLL1	2|2|2	6	2.00	3	2|2|2|4	0.00	0.00	0.00	0.00	0.00	-11.24	0.80	0.97
SSRP1NT	NUDC	NUDC	7|4|5	16	5.33	3	4|10|11|12	0.00	0.00	0.00	0.00	0.00	-33.46	0.58	0.97
SSRP1NT	ESYT1	ESYT1	14|12|10	36	12.00	3	1|34|2|32	0.00	0.00	0.00	0.00	0.00	-51.68	0.70	0.97
SSRP1NT	CAMK2D	CAMK2D	2|0|2	4	1.33	3	0|8|2|12	0.00	0.00	0.00	0.00	0.00	-27.60	0.24	0.97
SSRP1NT	QRICH1	QRICH1	0|1|1	2	0.67	3	0|3|0|8	0.00	0.00	0.00	0.00	0.00	-15.78	0.24	0.97
SSRP1NT	CA2	CA2	2|1|2	5	1.67	3	0|4|0|3	0.00	0.00	0.00	0.00	0.00	-9.94	0.95	0.91
SSRP1NT	RBMX	RBMX	4|2|3	9	3.00	3	14|11|16|22	0.00	0.00	0.00	0.00	0.00	-66.20	0.19	0.97
SSRP1NT	BZW1	BZW1	3|1|0	4	1.33	3	0|14|5|15	0.00	0.00	0.00	0.00	0.00	-40.80	0.16	0.97
SSRP1NT	EEF2	EEF2	111|105|101	317	105.67	3	76|136|88|135	0.00	0.00	0.00	0.00	0.00	-241.32	0.97	0.97
SSRP1NT	BZW2	BZW2	2|2|0	4	1.33	3	2|4|2|6	0.00	0.00	0.00	0.00	0.00	-19.59	0.38	0.97
SSRP1NT	BRI3BP	BRI3BP	5|2|5	12	4.00	3	3|5|2|10	0.00	0.00	0.00	0.00	0.00	-20.35	0.80	0.97
SSRP1NT	ATP5J2	ATP5J2	5|4|8	17	5.67	3	5|8|6|9	0.00	0.00	0.00	0.00	0.00	-24.63	0.81	0.95
SSRP1NT	MIF	MIF	1|2|4	7	2.33	3	1|4|2|4	0.00	0.00	0.00	0.00	0.00	-13.88	0.85	0.93
SSRP1NT	USP24	USP24	1|1|0	2	0.67	3	1|1|0|5	0.00	0.00	0.00	0.00	0.00	-11.87	0.38	0.97
SSRP1NT	DDX39A	DDX39A	6|6|7	19	6.33	3	2|10|1|16	0.00	0.00	0.00	0.00	0.00	-21.35	0.87	0.97
SSRP1NT	ARHGEF2	ARHGEF2	0|1|0	1	0.33	3	0|14|0|18	0.00	0.00	0.00	0.00	0.00	-38.23	0.04	0.97
SSRP1NT	URB1	URB1	2|1|2	5	1.67	3	0|13|0|10	0.00	0.00	0.00	0.00	0.00	-25.42	0.29	0.97
SSRP1NT	RAB5A	RAB5A	0|2|3	5	1.67	3	2|5|3|4	0.00	0.00	0.00	0.00	0.00	-19.53	0.48	0.97
SSRP1NT	RAB5C	RAB5C	11|11|8	30	10.00	3	7|16|10|15	0.00	0.00	0.00	0.00	0.00	-36.41	0.83	0.97
SSRP1NT	RAB5B	RAB5B	0|0|1	1	0.33	3	0|5|0|4	0.00	0.00	0.00	0.00	0.00	-13.70	0.15	0.97
SSRP1NT	CENPC	CENPC	3|3|3	9	3.00	3	1|2|0|9	0.00	0.00	0.00	0.00	0.00	-10.78	1.00	0.97
SSRP1NT	SEC24C	SEC24C	2|2|1	5	1.67	3	2|16|3|20	0.00	0.00	0.00	0.00	0.00	-44.68	0.16	0.97
SSRP1NT	SEC24B	SEC24B	1|0|1	2	0.67	3	0|3|0|4	0.00	0.00	0.00	0.00	0.00	-11.90	0.38	0.97
SSRP1NT	CENPV	CENPV	1|1|2	4	1.33	3	0|4|0|7	0.00	0.00	0.00	0.00	0.00	-13.45	0.48	0.97
SSRP1NT	PAFAH1B1	PAFAH1B1	4|3|2	9	3.00	3	4|13|12|23	0.00	0.00	0.00	0.00	0.00	-53.67	0.23	0.97
SSRP1NT	POM121C	POM121C	1|0|0	1	0.33	3	3|18|7|24	0.00	0.00	0.00	0.00	0.00	-60.70	0.03	0.97
SSRP1NT	SEC63	SEC63	1|1|4	6	2.00	3	1|22|2|23	0.00	0.00	0.00	0.00	0.00	-52.08	0.17	0.97
SSRP1NT	ARFGAP2	ARFGAP2	2|1|0	3	1.00	3	0|8|2|9	0.00	0.00	0.00	0.00	0.00	-24.50	0.21	0.97
SSRP1NT	DHX30	DHX30	2|1|4	7	2.33	3	1|55|8|56	0.00	0.00	0.00	0.00	0.00	-131.28	0.08	0.97
SSRP1NT	COPZ1	COPZ1	3|4|2	9	3.00	3	0|4|2|10	0.00	0.00	0.00	0.00	0.00	-16.09	0.75	0.97
SSRP1NT	RUVBL1	RUVBL1	2|2|1	5	1.67	3	2|17|4|18	0.00	0.00	0.00	0.00	0.00	-44.76	0.16	0.97
SSRP1NT	RUVBL2	RUVBL2	27|26|25	78	26.00	3	33|49|39|61	0.00	0.00	0.00	0.00	0.00	-133.90	0.57	0.97
SSRP1NT	DDX52	DDX52	2|1|2	5	1.67	3	0|29|1|17	0.00	0.00	0.00	0.00	0.00	-50.93	0.14	0.97
SSRP1NT	DDX50	DDX50	16|8|8	32	10.67	3	6|28|8|33	0.00	0.00	0.00	0.00	0.00	-62.13	0.57	0.97
SSRP1NT	DDX51	DDX51	1|1|0	2	0.67	3	2|3|2|5	0.00	0.00	0.00	0.00	0.00	-17.29	0.22	0.97
SSRP1NT	DDX56	DDX56	1|1|2	4	1.33	3	2|15|4|29	0.00	0.00	0.00	0.00	0.00	-54.32	0.11	0.97
SSRP1NT	DDX55	DDX55	17|13|15	45	15.00	3	13|39|14|40	0.00	0.00	0.00	0.00	0.00	-82.60	0.57	0.97
SSRP1NT	C1ORF52	C1ORF52	1|2|0	3	1.00	3	6|15|14|12	0.00	0.00	0.00	0.00	0.00	-55.97	0.09	0.97
SSRP1NT	SF3A1	SF3A1	6|3|3	12	4.00	3	46|62|58|75	0.00	0.00	0.00	0.00	0.00	-258.40	0.07	0.97
SSRP1NT	SF3A3	SF3A3	9|7|7	23	7.67	3	4|14|8|13	0.00	0.00	0.00	0.00	0.00	-29.52	0.79	0.97
SSRP1NT	COX6C	COX6C	0|1|0	1	0.33	3	0|2|2|16	0.00	0.00	0.00	0.00	0.00	-24.96	0.07	0.97
SSRP1NT	TXNRD1	TXNRD1	10|6|12	28	9.33	3	4|27|11|31	0.00	0.00	0.00	0.00	0.00	-64.75	0.51	0.97
SSRP1NT	RNPS1	RNPS1	2|2|3	7	2.33	3	2|6|2|6	0.00	0.00	0.00	0.00	0.00	-16.72	0.58	0.97
SSRP1NT	CAB39	CAB39	1|1|0	2	0.67	3	0|5|0|8	0.00	0.00	0.00	0.00	0.00	-17.78	0.21	0.97
SSRP1NT	COASY	COASY	5|4|2	11	3.67	3	0|11|1|13	0.00	0.00	0.00	0.00	0.00	-24.94	0.59	0.97
SSRP1NT	NUP62	NUP62	1|1|0	2	0.67	3	0|2|0|1	0.00	0.00	0.00	0.00	0.00	-8.09	0.89	0.97
SSRP1NT	BLVRA	BLVRA	2|3|1	6	2.00	3	0|8|2|13	0.00	0.00	0.00	0.00	0.00	-25.55	0.35	0.97
SSRP1NT	NASP	NASP	20|19|19	58	19.33	3	39|61|39|72	0.00	0.00	0.00	0.00	0.00	-176.23	0.37	0.97
SSRP1NT	MTHFD1	MTHFD1	17|20|16	53	17.67	3	13|31|16|41	0.00	0.00	0.00	0.00	0.00	-71.87	0.70	0.97
SSRP1NT	PCNP	PCNP	16|15|15	46	15.33	3	17|14|17|22	0.00	0.00	0.00	0.00	0.00	-45.34	0.88	0.97
SSRP1NT	IK	IK	16|16|15	47	15.67	3	19|30|23|42	0.00	0.00	0.00	0.00	0.00	-86.86	0.55	0.97
SSRP1NT	RPL7L1	RPL7L1	3|5|3	11	3.67	3	6|17|11|18	0.00	0.00	0.00	0.00	0.00	-51.12	0.28	0.97
SSRP1NT	NSD1	NSD1	2|0|1	3	1.00	3	1|22|4|42	0.00	0.00	0.00	0.00	0.00	-79.17	0.06	0.97
SSRP1NT	ADSS	ADSS	10|10|9	29	9.67	3	4|15|4|9	0.00	0.00	0.00	0.00	0.00	-19.93	1.21	0.95
SSRP1NT	CCDC47	CCDC47	9|5|7	21	7.00	3	0|12|1|26	0.00	0.00	0.00	0.00	0.00	-32.28	0.72	0.97
SSRP1NT	TCERG1	TCERG1	5|9|10	24	8.00	3	34|46|42|67	0.00	0.00	0.00	0.00	0.00	-192.94	0.17	0.97
SSRP1NT	RNPEP	RNPEP	3|2|3	8	2.67	3	0|25|2|41	0.00	0.00	0.00	0.00	0.00	-70.21	0.16	0.97
SSRP1NT	ADSL	ADSL	9|8|10	27	9.00	3	6|21|7|25	0.00	0.00	0.00	0.00	0.00	-46.39	0.61	0.97
SSRP1NT	WDHD1	WDHD1	8|6|6	20	6.67	3	9|37|18|67	0.00	0.00	0.00	0.00	0.00	-125.83	0.20	0.97
SSRP1NT	INTS12	INTS12	7|3|2	12	4.00	3	3|13|3|25	0.00	0.00	0.00	0.00	0.00	-44.71	0.36	0.97
SSRP1NT	MRE11A	MRE11A	20|20|21	61	20.33	3	31|48|33|66	0.00	0.00	0.00	0.00	0.00	-140.11	0.46	0.97
SSRP1NT	SLX4	SLX4	4|2|3	9	3.00	3	11|20|10|29	0.00	0.00	0.00	0.00	0.00	-73.22	0.17	0.97
SSRP1NT	MYH9	MYH9	55|41|46	142	47.33	3	34|103|47|162	0.00	0.00	0.00	0.00	0.00	-262.84	0.55	0.97
SSRP1NT	NAE1	NAE1	4|3|1	8	2.67	3	1|5|1|5	0.00	0.00	0.00	0.00	0.00	-14.61	0.89	0.93
SSRP1NT	RANBP1	RANBP1	0|2|1	3	1.00	3	0|0|0|0	0.08	0.23	0.08	0.23	0.08	-5.76	10.00	0.50
SSRP1NT	RANBP3	RANBP3	0|1|1	2	0.67	3	8|19|13|18	0.00	0.00	0.00	0.00	0.00	-68.12	0.05	0.97
SSRP1NT	RANBP2	RANBP2	5|6|5	16	5.33	3	9|49|14|57	0.00	0.00	0.00	0.00	0.00	-126.81	0.17	0.97
SSRP1NT	PUS1	PUS1	0|1|2	3	1.00	3	1|13|4|15	0.00	0.00	0.00	0.00	0.00	-39.71	0.12	0.97
SSRP1NT	PUS7	PUS7	0|0|2	2	0.67	3	1|18|10|29	0.00	0.00	0.00	0.00	0.00	-67.28	0.05	0.97
SSRP1NT	ZW10	ZW10	1|1|0	2	0.67	3	0|4|0|10	0.00	0.00	0.00	0.00	0.00	-18.81	0.19	0.97
SSRP1NT	NUDT19	NUDT19	6|11|10	27	9.00	3	5|29|6|34	0.00	0.00	0.00	0.00	0.00	-65.65	0.49	0.97
SSRP1NT	RSRC2	RSRC2	1|1|1	3	1.00	3	3|7|4|9	0.00	0.00	0.00	0.00	0.00	-26.22	0.17	0.97
SSRP1NT	STX7	STX7	7|7|6	20	6.67	3	3|7|3|8	0.00	0.00	0.00	0.00	0.00	-15.08	1.27	0.95
SSRP1NT	RPS3A	RPS3A	27|29|27	83	27.67	3	34|51|42|68	0.00	0.00	0.00	0.00	0.00	-142.57	0.57	0.97
SSRP1NT	MCMBP	MCMBP	0|0|1	1	0.33	3	0|16|0|20	0.00	0.00	0.00	0.00	0.00	-42.61	0.04	0.97
SSRP1NT	POLA1	POLA1	0|2|1	3	1.00	3	3|29|9|38	0.00	0.00	0.00	0.00	0.00	-90.59	0.05	0.97
SSRP1NT	EEF1G	EEF1G	47|46|45	138	46.00	3	43|66|47|57	0.00	0.00	0.00	0.00	0.00	-128.01	0.86	0.97
SSRP1NT	RPA1	RPA1	34|21|27	82	27.33	3	29|58|42|62	0.00	0.00	0.00	0.00	0.00	-151.16	0.57	0.97
SSRP1NT	GTF2A1	GTF2A1	0|1|3	4	1.33	3	2|6|2|5	0.00	0.00	0.00	0.00	0.00	-20.65	0.36	0.97
SSRP1NT	IQGAP1	IQGAP1	4|3|2	9	3.00	3	11|66|19|72	0.00	0.00	0.00	0.00	0.00	-180.43	0.07	0.97
SSRP1NT	UIMC1	UIMC1	1|2|2	5	1.67	3	6|10|5|20	0.00	0.00	0.00	0.00	0.00	-44.96	0.16	0.97
SSRP1NT	YWHAZ	YWHAZ	3|4|6	13	4.33	3	1|18|9|23	0.00	0.00	0.00	0.00	0.00	-49.57	0.34	0.97
SSRP1NT	DRG2	DRG2	2|2|3	7	2.33	3	1|15|4|21	0.00	0.00	0.00	0.00	0.00	-41.61	0.23	0.97
SSRP1NT	DRG1	DRG1	7|10|9	26	8.67	3	10|30|18|33	0.00	0.00	0.00	0.00	0.00	-81.29	0.38	0.97
SSRP1NT	NOP58	NOP58	21|24|24	69	23.00	3	20|59|32|56	0.00	0.00	0.00	0.00	0.00	-126.74	0.55	0.97
SSRP1NT	NOP56	NOP56	31|31|36	98	32.67	3	28|86|40|90	0.00	0.00	0.00	0.00	0.00	-182.31	0.54	0.97
SSRP1NT	AURKB	AURKB	1|0|0	1	0.33	3	0|11|0|11	0.00	0.00	0.00	0.00	0.00	-27.46	0.06	0.97
SSRP1NT	AP1B1	AP1B1	4|1|1	6	2.00	3	0|5|0|7	0.00	0.00	0.00	0.00	0.00	-14.18	0.67	0.93
SSRP1NT	YWHAE	YWHAE	6|5|7	18	6.00	3	4|9|7|24	0.00	0.00	0.00	0.00	0.00	-37.52	0.55	0.97
SSRP1NT	MAT2A	MAT2A	5|8|7	20	6.67	3	5|12|9|24	0.00	0.00	0.00	0.00	0.00	-43.76	0.53	0.97
SSRP1NT	KRI1	KRI1	17|23|20	60	20.00	3	17|29|20|42	0.00	0.00	0.00	0.00	0.00	-76.94	0.74	0.97
SSRP1NT	ATAD3A	ATAD3A	10|11|8	29	9.67	3	7|29|10|38	0.00	0.00	0.00	0.00	0.00	-71.22	0.46	0.97
SSRP1NT	RP9	RP9	4|4|2	10	3.33	3	3|4|4|12	0.00	0.00	0.00	0.00	0.00	-23.39	0.58	0.97
SSRP1NT	SYNGAP1	SYNGAP1	1|1|1	3	1.00	3	2|0|0|2	0.00	0.00	0.00	0.00	0.00	-7.35	1.00	0.97
SSRP1NT	BMS1	BMS1	19|13|14	46	15.33	3	13|52|20|70	0.00	0.00	0.00	0.00	0.00	-132.25	0.40	0.97
SSRP1NT	CASC5	CASC5	3|0|0	3	1.00	3	11|62|16|106	0.00	0.00	0.00	0.00	0.00	-220.07	0.02	0.97
SSRP1NT	DYNC1H1	DYNC1H1	41|33|23	97	32.33	3	28|221|56|286	0.00	0.00	0.00	0.00	0.00	-568.87	0.22	0.97
SSRP1NT	CCNB1	CCNB1	2|4|3	9	3.00	3	1|11|2|17	0.00	0.00	0.00	0.00	0.00	-31.20	0.39	0.97
SSRP1NT	CSTF3	CSTF3	3|5|3	11	3.67	3	2|22|6|25	0.00	0.00	0.00	0.00	0.00	-53.68	0.27	0.97
SSRP1NT	CUL4B	CUL4B	2|2|3	7	2.33	3	13|38|21|55	0.00	0.00	0.00	0.00	0.00	-135.42	0.07	0.97
SSRP1NT	ZNF512B	ZNF512B	3|1|1	5	1.67	3	3|18|4|23	0.00	0.00	0.00	0.00	0.00	-52.27	0.14	0.97
SSRP1NT	IMMT	IMMT	2|3|5	10	3.33	3	0|2|0|1	0.08	0.22	0.08	0.22	0.08	-5.08	4.44	0.43
SSRP1NT	BPTF	BPTF	2|2|0	4	1.33	3	16|39|21|57	0.00	0.00	0.00	0.00	0.00	-151.18	0.04	0.97
SSRP1NT	ACADVL	ACADVL	1|0|0	1	0.33	3	0|8|2|6	0.00	0.00	0.00	0.00	0.00	-21.16	0.08	0.97
SSRP1NT	PCCA	PCCA	94|82|91	267	89.00	3	70|83|76|128	0.00	0.00	0.00	0.00	0.00	-200.24	1.00	0.97
SSRP1NT	CCNT1	CCNT1	2|1|1	4	1.33	3	7|16|9|31	0.00	0.00	0.00	0.00	0.00	-68.85	0.08	0.97
SSRP1NT	SUGT1	SUGT1	4|1|4	9	3.00	3	19|32|23|27	0.00	0.00	0.00	0.00	0.00	-111.75	0.12	0.97
SSRP1NT	FAM50A	FAM50A	1|4|4	9	3.00	3	9|17|11|19	0.00	0.00	0.00	0.00	0.00	-61.87	0.21	0.97
SSRP1NT	ZC3HAV1	ZC3HAV1	5|5|1	11	3.67	3	2|11|6|25	0.00	0.00	0.00	0.00	0.00	-47.86	0.33	0.97
SSRP1NT	CLINT1	CLINT1	4|2|5	11	3.67	3	2|10|6|7	0.00	0.00	0.00	0.00	0.00	-25.63	0.59	0.97
SSRP1NT	MAPRE1	MAPRE1	5|4|8	17	5.67	3	3|11|8|13	0.00	0.00	0.00	0.00	0.00	-31.28	0.65	0.97
SSRP1NT	BRCA1	BRCA1	2|2|4	8	2.67	3	3|22|2|40	0.00	0.00	0.00	0.00	0.00	-69.26	0.16	0.97
SSRP1NT	VRK1	VRK1	6|5|5	16	5.33	3	8|21|13|28	0.00	0.00	0.00	0.00	0.00	-64.50	0.30	0.97
SSRP1NT	ATXN2L	ATXN2L	1|2|3	6	2.00	3	0|1|2|9	0.00	0.00	0.00	0.00	0.00	-14.04	0.67	0.97
SSRP1NT	USP39	USP39	4|4|2	10	3.33	3	3|28|7|26	0.00	0.00	0.00	0.00	0.00	-66.26	0.21	0.97
SSRP1NT	ACOT7	ACOT7	3|6|2	11	3.67	3	6|15|7|22	0.00	0.00	0.00	0.00	0.00	-51.57	0.29	0.97
SSRP1NT	SHMT2	SHMT2	26|34|29	89	29.67	3	17|27|18|36	0.00	0.00	0.00	0.00	0.00	-53.48	1.21	0.96
SSRP1NT	USP36	USP36	1|0|2	3	1.00	3	4|17|5|21	0.00	0.00	0.00	0.00	0.00	-55.27	0.09	0.97
SSRP1NT	TOR1AIP1	TOR1AIP1	1|0|1	2	0.67	3	0|3|0|5	0.00	0.00	0.00	0.00	0.00	-12.54	0.33	0.97
SSRP1NT	PLD3	PLD3	4|2|2	8	2.67	3	3|5|2|3	0.00	0.00	0.00	0.00	0.00	-13.93	0.82	0.94
SSRP1NT	PHB	PHB	0|1|5	6	2.00	3	0|4|0|3	0.00	0.01	0.00	0.01	0.00	-11.90	1.14	0.85
SSRP1NT	MAATS1	MAATS1	1|1|3	5	1.67	3	2|0|2|0	0.00	0.01	0.00	0.01	0.00	-7.35	1.67	0.84
SSRP1NT	RBBP7	RBBP7	0|2|2	4	1.33	3	7|12|9|13	0.00	0.00	0.00	0.00	0.00	-49.34	0.13	0.97
SSRP1NT	RBBP6	RBBP6	26|16|21	63	21.00	3	37|65|48|111	0.00	0.00	0.00	0.00	0.00	-235.89	0.32	0.97
SSRP1NT	KIF23	KIF23	4|6|8	18	6.00	3	12|33|22|49	0.00	0.00	0.00	0.00	0.00	-116.29	0.21	0.97
SSRP1NT	RNF219	RNF219	10|8|7	25	8.33	3	17|31|17|38	0.00	0.00	0.00	0.00	0.00	-93.95	0.32	0.97
SSRP1NT	NUCKS1	NUCKS1	3|4|3	10	3.33	3	6|8|6|13	0.00	0.00	0.00	0.00	0.00	-31.64	0.40	0.97
SSRP1NT	RRP1	RRP1	2|2|1	5	1.67	3	2|15|4|13	0.00	0.00	0.00	0.00	0.00	-37.37	0.20	0.97
SSRP1NT	FAM208A	FAM208A	2|2|3	7	2.33	3	5|29|9|31	0.00	0.00	0.00	0.00	0.00	-77.20	0.13	0.97
SSRP1NT	RRP8	RRP8	2|0|2	4	1.33	3	4|12|5|14	0.00	0.00	0.00	0.00	0.00	-42.30	0.15	0.97
SSRP1NT	RRP9	RRP9	1|0|2	3	1.00	3	0|4|0|7	0.00	0.00	0.00	0.00	0.00	-15.87	0.36	0.97
SSRP1NT	DOCK7	DOCK7	1|1|0	2	0.67	3	0|2|0|4	0.00	0.00	0.00	0.00	0.00	-10.78	0.44	0.97
SSRP1NT	2007-09-01	2007-09-01	2|2|2	6	2.00	3	1|13|3|19	0.00	0.00	0.00	0.00	0.00	-36.31	0.22	0.97
SSRP1NT	XRCC5	XRCC5	38|36|41	115	38.33	3	30|82|33|93	0.00	0.00	0.00	0.00	0.00	-166.36	0.64	0.97
SSRP1NT	XRCC4	XRCC4	1|1|0	2	0.67	3	1|7|3|14	0.00	0.00	0.00	0.00	0.00	-30.88	0.11	0.97
SSRP1NT	PITPNB	PITPNB	10|8|9	27	9.00	3	4|11|7|37	0.00	0.00	0.00	0.00	0.00	-45.95	0.61	0.97
SSRP1NT	EMSY	EMSY	4|6|6	16	5.33	3	17|33|14|48	0.00	0.00	0.00	0.00	0.00	-111.94	0.19	0.97
SSRP1NT	HSPH1	HSPH1	12|9|8	29	9.67	3	3|7|4|13	0.00	0.00	0.00	0.00	0.00	-17.06	1.43	0.94
SSRP1NT	UBAP2L	UBAP2L	3|4|3	10	3.33	3	1|8|2|14	0.00	0.00	0.00	0.00	0.00	-22.90	0.53	0.97
SSRP1NT	JUN	JUN	0|0|1	1	0.33	3	2|3|5|9	0.00	0.00	0.00	0.00	0.00	-24.80	0.07	0.97
SSRP1NT	NARS	NARS	18|20|16	54	18.00	3	20|35|21|56	0.00	0.00	0.00	0.00	0.00	-102.25	0.55	0.97
SSRP1NT	RBM34	RBM34	13|15|13	41	13.67	3	12|20|15|32	0.00	0.00	0.00	0.00	0.00	-56.55	0.69	0.97
SSRP1NT	JUP	JUP	3|3|5	11	3.67	3	0|8|1|13	0.00	0.00	0.00	0.00	0.00	-19.94	0.67	0.97
SSRP1NT	TFRC	TFRC	1|1|3	5	1.67	3	0|12|0|14	0.00	0.00	0.00	0.00	0.00	-28.50	0.26	0.97
SSRP1NT	RBM39	RBM39	11|8|9	28	9.33	3	7|25|16|30	0.00	0.00	0.00	0.00	0.00	-65.48	0.48	0.97
SSRP1NT	GSPT1	GSPT1	3|2|2	7	2.33	3	1|13|1|23	0.00	0.00	0.00	0.00	0.00	-38.30	0.25	0.97
SSRP1NT	PARP1	PARP1	141|124|131	396	132.00	3	127|208|140|216	0.00	0.00	0.00	0.00	0.00	-440.20	0.76	0.97
SSRP1NT	BCCIP	BCCIP	6|4|5	15	5.00	3	3|17|9|18	0.00	0.00	0.00	0.00	0.00	-43.13	0.43	0.97
SSRP1NT	RSL1D1	RSL1D1	24|30|28	82	27.33	3	34|61|45|78	0.00	0.00	0.00	0.00	0.00	-171.69	0.50	0.97
SSRP1NT	MRPS27	MRPS27	2|1|2	5	1.67	3	0|12|0|15	0.00	0.00	0.00	0.00	0.00	-29.59	0.25	0.97
SSRP1NT	PPP2R5D	PPP2R5D	4|1|1	6	2.00	3	1|36|10|26	0.00	0.00	0.00	0.00	0.00	-79.55	0.11	0.97
SSRP1NT	NVL	NVL	17|15|15	47	15.67	3	20|45|25|47	0.00	0.00	0.00	0.00	0.00	-109.68	0.46	0.97
SSRP1NT	PHF3	PHF3	23|13|12	48	16.00	3	10|43|16|65	0.00	0.00	0.00	0.00	0.00	-112.92	0.48	0.97
SSRP1NT	RPP30	RPP30	0|0|1	1	0.33	3	0|13|1|11	0.00	0.00	0.00	0.00	0.00	-30.73	0.05	0.97
SSRP1NT	H2AFY2	H2AFY2	2|2|3	7	2.33	3	4|11|5|23	0.00	0.00	0.00	0.00	0.00	-43.88	0.22	0.97
SSRP1NT	NAMPT	NAMPT	12|13|11	36	12.00	3	9|32|11|32	0.00	0.00	0.00	0.00	0.00	-64.88	0.57	0.97
SSRP1NT	ZNF536	ZNF536	1|0|0	1	0.33	3	8|28|8|57	0.00	0.00	0.00	0.00	0.00	-114.97	0.01	0.97
SSRP1NT	FHL1	FHL1	1|2|1	4	1.33	3	4|5|4|6	0.00	0.00	0.00	0.00	0.00	-22.03	0.28	0.97
SSRP1NT	DCXR	DCXR	6|5|6	17	5.67	3	1|5|0|12	0.00	0.00	0.00	0.00	0.00	-13.04	1.26	0.94
SSRP1NT	RPS26	RPS26	7|6|4	17	5.67	3	4|7|5|11	0.00	0.00	0.00	0.00	0.00	-23.64	0.84	0.95
SSRP1NT	RPS27	RPS27	7|10|8	25	8.33	3	8|13|14|17	0.00	0.00	0.00	0.00	0.00	-42.32	0.64	0.97
SSRP1NT	RPS24	RPS24	8|7|7	22	7.33	3	6|16|8|16	0.00	0.00	0.00	0.00	0.00	-36.11	0.64	0.97
SSRP1NT	RPS25	RPS25	9|8|8	25	8.33	3	4|7|3|11	0.00	0.00	0.00	0.00	0.00	-15.52	1.33	0.95
SSRP1NT	ACACA	ACACA	12|13|10	35	11.67	3	9|25|8|38	0.00	0.00	0.00	0.00	0.00	-62.82	0.58	0.97
SSRP1NT	RPS23	RPS23	9|10|10	29	9.67	3	6|11|7|15	0.00	0.00	0.00	0.00	0.00	-26.48	0.99	0.96
SSRP1NT	RPS20	RPS20	8|9|10	27	9.00	3	4|10|4|12	0.00	0.00	0.00	0.00	0.00	-19.83	1.20	0.95
SSRP1NT	SLFN11	SLFN11	0|1|0	1	0.33	3	2|18|5|15	0.00	0.00	0.00	0.00	0.00	-47.43	0.03	0.97
SSRP1NT	ALDH7A1	ALDH7A1	15|13|10	38	12.67	3	2|10|6|11	0.00	0.00	0.00	0.00	0.00	-16.19	1.75	0.94
SSRP1NT	ATRX	ATRX	12|9|9	30	10.00	3	3|19|2|44	0.00	0.00	0.00	0.00	0.00	-52.57	0.59	0.97
SSRP1NT	NT5DC1	NT5DC1	1|0|0	1	0.33	3	1|7|2|8	0.00	0.00	0.00	0.00	0.00	-23.54	0.07	0.97
SSRP1NT	GATAD2B	GATAD2B	9|3|6	18	6.00	3	22|27|23|50	0.00	0.00	0.00	0.00	0.00	-126.48	0.20	0.97
SSRP1NT	PREP	PREP	0|2|0	2	0.67	3	0|12|0|24	0.00	0.00	0.00	0.00	0.00	-42.53	0.07	0.97
SSRP1NT	PPIA	PPIA	4|2|2	8	2.67	3	6|10|9|14	0.00	0.00	0.00	0.00	0.00	-40.49	0.27	0.97
SSRP1NT	DIP2B	DIP2B	1|0|0	1	0.33	3	0|3|0|4	0.00	0.00	0.00	0.00	0.00	-11.90	0.19	0.97
SSRP1NT	AIMP2	AIMP2	8|8|7	23	7.67	3	5|9|7|20	0.00	0.00	0.00	0.00	0.00	-31.03	0.75	0.97
SSRP1NT	CORO1C	CORO1C	5|7|5	17	5.67	3	6|13|7|22	0.00	0.00	0.00	0.00	0.00	-41.78	0.47	0.97
SSRP1NT	MDH2	MDH2	2|4|3	9	3.00	3	1|4|2|9	0.00	0.00	0.00	0.00	0.00	-16.29	0.75	0.97
SSRP1NT	MDH1	MDH1	20|20|16	56	18.67	3	12|24|19|15	0.00	0.00	0.00	0.00	0.00	-43.70	1.07	0.96
SSRP1NT	PIN4	PIN4	5|5|4	14	4.67	3	0|6|1|8	0.00	0.00	0.00	0.00	0.00	-12.12	1.24	0.93
SSRP1NT	THUMPD1	THUMPD1	1|0|1	2	0.67	3	2|5|3|12	0.00	0.00	0.00	0.00	0.00	-27.79	0.12	0.97
SSRP1NT	CHORDC1	CHORDC1	0|1|1	2	0.67	3	0|2|0|5	0.00	0.00	0.00	0.00	0.00	-11.83	0.38	0.97
SSRP1NT	MLLT4	MLLT4	3|0|2	5	1.67	3	0|8|0|9	0.00	0.00	0.00	0.00	0.00	-22.05	0.39	0.97
SSRP1NT	MLLT6	MLLT6	2|0|2	4	1.33	3	1|3|2|8	0.00	0.00	0.00	0.00	0.00	-19.19	0.38	0.97
SSRP1NT	UBN2	UBN2	1|0|0	1	0.33	3	0|8|1|18	0.00	0.00	0.00	0.00	0.00	-32.85	0.05	0.97
SSRP1NT	COPG2	COPG2	4|4|6	14	4.67	3	4|33|5|37	0.00	0.00	0.00	0.00	0.00	-76.14	0.24	0.97
SSRP1NT	HNRNPA2B1	HNRNPA2B1	23|22|24	69	23.00	3	37|43|35|55	0.00	0.00	0.00	0.00	0.00	-128.39	0.54	0.97
SSRP1NT	HDGFRP2	HDGFRP2	6|5|5	16	5.33	3	7|10|8|14	0.00	0.00	0.00	0.00	0.00	-33.46	0.55	0.97
SSRP1NT	GTPBP4	GTPBP4	21|19|18	58	19.33	3	19|54|26|49	0.00	0.00	0.00	0.00	0.00	-114.08	0.52	0.97
SSRP1NT	TP53BP1	TP53BP1	0|1|0	1	0.33	3	8|36|19|38	0.00	0.00	0.00	0.00	0.00	-115.45	0.01	0.97
SSRP1NT	NFATC2IP	NFATC2IP	2|1|2	5	1.67	3	2|7|2|9	0.00	0.00	0.00	0.00	0.00	-22.68	0.33	0.97
SSRP1NT	CFDP1	CFDP1	8|8|8	24	8.00	3	7|16|8|19	0.00	0.00	0.00	0.00	0.00	-38.04	0.64	0.97
SSRP1NT	YWHAQ	YWHAQ	13|13|11	37	12.33	3	4|19|10|26	0.00	0.00	0.00	0.00	0.00	-40.92	0.84	0.97
SSRP1NT	DARS	DARS	28|28|23	79	26.33	3	22|40|29|42	0.00	0.00	0.00	0.00	0.00	-90.25	0.79	0.97
SSRP1NT	SETD1A	SETD1A	1|0|0	1	0.33	3	3|19|7|21	0.00	0.00	0.00	0.00	0.00	-58.58	0.03	0.97
SSRP1NT	OAT	OAT	7|6|11	24	8.00	3	4|15|6|18	0.00	0.00	0.00	0.00	0.00	-34.84	0.74	0.96
SSRP1NT	AHCYL1	AHCYL1	2|0|1	3	1.00	3	0|7|1|8	0.00	0.00	0.00	0.00	0.00	-21.05	0.25	0.97
SSRP1NT	ERO1LB	ERO1LB	0|1|0	1	0.33	3	0|3|0|4	0.00	0.00	0.00	0.00	0.00	-11.90	0.19	0.97
SSRP1NT	FLII	FLII	0|1|0	1	0.33	3	0|8|1|22	0.00	0.00	0.00	0.00	0.00	-37.14	0.04	0.97
SSRP1NT	CAPN1	CAPN1	0|1|0	1	0.33	3	0|11|2|12	0.00	0.00	0.00	0.00	0.00	-30.82	0.05	0.97
SSRP1NT	SPAG9	SPAG9	1|1|1	3	1.00	3	0|4|0|9	0.00	0.00	0.00	0.00	0.00	-15.12	0.31	0.97
SSRP1NT	SPAG7	SPAG7	0|3|0	3	1.00	3	2|6|5|9	0.00	0.00	0.00	0.00	0.00	-28.20	0.18	0.97
SSRP1NT	COG1	COG1	0|1|0	1	0.33	3	0|5|0|5	0.00	0.00	0.00	0.00	0.00	-14.81	0.13	0.97
SSRP1NT	CHTOP	CHTOP	1|0|1	2	0.67	3	4|6|4|13	0.00	0.00	0.00	0.00	0.00	-33.47	0.10	0.97
SSRP1NT	TRMT1L	TRMT1L	1|1|1	3	1.00	3	0|23|4|30	0.00	0.00	0.00	0.00	0.00	-61.88	0.07	0.97
SSRP1NT	KDELR2	KDELR2	2|1|4	7	2.33	3	0|3|0|0	0.02	0.04	0.02	0.04	0.02	-5.96	3.11	0.72
SSRP1NT	KDELR1	KDELR1	0|1|1	2	0.67	3	0|2|0|0	0.00	0.00	0.00	0.00	0.00	-7.29	1.33	0.97
SSRP1NT	ELP3	ELP3	1|0|0	1	0.33	3	0|18|3|21	0.00	0.00	0.00	0.00	0.00	-49.42	0.03	0.97
SSRP1NT	HIRIP3	HIRIP3	11|13|13	37	12.33	3	1|6|5|9	0.00	0.00	0.00	0.00	0.00	-8.64	2.35	0.88
SSRP1NT	DEK	DEK	7|7|10	24	8.00	3	10|13|7|16	0.00	0.00	0.00	0.00	0.00	-36.40	0.70	0.97
SSRP1NT	ASXL2	ASXL2	1|0|0	1	0.33	3	0|1|0|3	0.00	0.00	0.00	0.00	0.00	-8.55	0.33	0.97
SSRP1NT	TNXB	TNXB	3|2|2	7	2.33	3	1|0|0|0	0.10	0.20	0.10	0.20	0.10	-3.04	9.33	0.38
SSRP1NT	CTR9	CTR9	10|5|5	20	6.67	3	0|21|3|16	0.00	0.00	0.00	0.00	0.00	-33.37	0.67	0.97
SSRP1NT	CMAS	CMAS	1|0|0	1	0.33	3	0|5|0|5	0.00	0.00	0.00	0.00	0.00	-14.81	0.13	0.97
SSRP1NT	LANCL1	LANCL1	2|0|0	2	0.67	3	6|9|7|12	0.00	0.00	0.00	0.00	0.00	-41.56	0.08	0.97
SSRP1NT	SRP14	SRP14	2|4|2	8	2.67	3	2|6|2|13	0.00	0.00	0.00	0.00	0.00	-23.20	0.46	0.97
SSRP1NT	NPEPPS	NPEPPS	14|13|15	42	14.00	3	7|32|4|64	0.00	0.00	0.00	0.00	0.00	-83.00	0.52	0.97
SSRP1NT	XRN1	XRN1	0|1|0	1	0.33	3	0|7|0|8	0.00	0.00	0.00	0.00	0.00	-20.07	0.09	0.97
SSRP1NT	SMC1A	SMC1A	1|0|1	2	0.67	3	0|10|4|14	0.00	0.00	0.00	0.00	0.00	-34.14	0.10	0.97
SSRP1NT	RAB7A	RAB7A	19|17|18	54	18.00	3	12|22|13|26	0.00	0.00	0.00	0.00	0.00	-44.62	0.99	0.96
SSRP1NT	TMEM97	TMEM97	2|2|2	6	2.00	3	3|3|2|6	0.00	0.00	0.00	0.00	0.00	-14.89	0.57	0.97
SSRP1NT	GBAS	GBAS	1|0|1	2	0.67	3	0|7|0|10	0.00	0.00	0.00	0.00	0.00	-22.02	0.16	0.97
SSRP1NT	KIF3A	KIF3A	1|0|0	1	0.33	3	0|1|0|3	0.00	0.00	0.00	0.00	0.00	-8.55	0.33	0.97
SSRP1NT	VCP	VCP	3|2|3	8	2.67	3	1|33|11|34	0.00	0.00	0.00	0.00	0.00	-82.51	0.14	0.97
SSRP1NT	RBM27	RBM27	69|67|62	198	66.00	3	72|93|67|108	0.00	0.00	0.00	0.00	0.00	-217.42	0.78	0.97
SSRP1NT	RBM25	RBM25	15|14|16	45	15.00	3	34|65|34|87	0.00	0.00	0.00	0.00	0.00	-198.08	0.27	0.97
SSRP1NT	RBM20	RBM20	0|0|1	1	0.33	3	0|5|0|7	0.00	0.00	0.00	0.00	0.00	-16.68	0.11	0.97
SSRP1NT	RBM28	RBM28	5|7|9	21	7.00	3	5|26|11|29	0.00	0.00	0.00	0.00	0.00	-65.30	0.39	0.97
SSRP1NT	ATP5O	ATP5O	8|6|11	25	8.33	3	0|8|1|17	0.00	0.00	0.00	0.00	0.00	-18.57	1.28	0.94
SSRP1NT	ATP5L	ATP5L	4|4|2	10	3.33	3	7|7|6|11	0.00	0.00	0.00	0.00	0.00	-32.02	0.43	0.97
SSRP1NT	ATP5B	ATP5B	0|0|4	4	1.33	3	16|17|22|11	0.00	0.00	0.00	0.00	0.00	-77.23	0.08	0.97
SSRP1NT	GNAI3	GNAI3	4|2|0	6	2.00	3	0|6|0|8	0.00	0.00	0.00	0.00	0.00	-18.93	0.57	0.94
SSRP1NT	TM9SF4	TM9SF4	1|1|1	3	1.00	3	0|4|0|4	0.00	0.00	0.00	0.00	0.00	-10.50	0.50	0.97
SSRP1NT	HSP90AB2P	HSP90AB2P	2|2|1	5	1.67	3	1|2|2|6	0.00	0.00	0.00	0.00	0.00	-13.76	0.61	0.97
SSRP1NT	PHIP	PHIP	2|2|2	6	2.00	3	11|37|13|35	0.00	0.00	0.00	0.00	0.00	-101.37	0.08	0.97
SSRP1NT	RBM17	RBM17	9|9|8	26	8.67	3	32|28|30|50	0.00	0.00	0.00	0.00	0.00	-130.55	0.25	0.97
SSRP1NT	PSMG1	PSMG1	3|1|2	6	2.00	3	1|7|3|12	0.00	0.00	0.00	0.00	0.00	-25.73	0.35	0.97
SSRP1NT	PCMT1	PCMT1	1|0|2	3	1.00	3	0|5|2|6	0.00	0.00	0.00	0.00	0.00	-18.12	0.31	0.97
SSRP1NT	HNRNPUL1	HNRNPUL1	1|2|1	4	1.33	3	2|12|4|23	0.00	0.00	0.00	0.00	0.00	-44.63	0.13	0.97
SSRP1NT	YTHDC2	YTHDC2	2|0|0	2	0.67	3	0|25|3|28	0.00	0.00	0.00	0.00	0.00	-64.79	0.05	0.97
SSRP1NT	BSG	BSG	7|7|6	20	6.67	3	6|9|6|15	0.00	0.00	0.00	0.00	0.00	-28.42	0.74	0.97
SSRP1NT	PAIP1	PAIP1	2|1|2	5	1.67	3	0|4|0|4	0.00	0.00	0.00	0.00	0.00	-10.50	0.83	0.97
SSRP1NT	TOMM20	TOMM20	2|3|1	6	2.00	3	2|5|4|2	0.00	0.00	0.00	0.00	0.00	-15.84	0.62	0.97
SSRP1NT	RPS13	RPS13	13|14|11	38	12.67	3	11|18|11|36	0.00	0.00	0.00	0.00	0.00	-57.04	0.67	0.97
SSRP1NT	RPS11	RPS11	13|13|6	32	10.67	3	22|27|18|30	0.00	0.00	0.00	0.00	0.00	-90.93	0.44	0.97
SSRP1NT	RPS10	RPS10	14|13|12	39	13.00	3	10|22|17|38	0.00	0.00	0.00	0.00	0.00	-65.96	0.60	0.97
SSRP1NT	RPS17	RPS17	11|10|11	32	10.67	3	0|13|0|18	0.00	0.00	0.00	0.00	0.00	-17.12	1.38	0.95
SSRP1NT	RPS16	RPS16	19|19|16	54	18.00	3	23|28|20|30	0.00	0.00	0.00	0.00	0.00	-72.72	0.71	0.97
SSRP1NT	RPS15	RPS15	8|10|8	26	8.67	3	0|7|0|12	0.00	0.00	0.00	0.00	0.00	-10.00	1.82	0.92
SSRP1NT	RPS14	RPS14	13|12|12	37	12.33	3	6|17|7|29	0.00	0.00	0.00	0.00	0.00	-39.18	0.84	0.97
SSRP1NT	ARL1	ARL1	3|3|4	10	3.33	3	0|11|2|7	0.00	0.00	0.00	0.00	0.00	-18.08	0.67	0.97
SSRP1NT	CLPP	CLPP	0|0|1	1	0.33	3	0|0|0|4	0.00	0.00	0.00	0.00	0.00	-8.20	0.33	0.97
SSRP1NT	RPS19	RPS19	15|13|12	40	13.33	3	6|15|5|27	0.00	0.00	0.00	0.00	0.00	-33.70	1.01	0.96
SSRP1NT	CCDC22	CCDC22	2|3|4	9	3.00	3	1|2|2|1	0.00	0.01	0.00	0.01	0.00	-7.69	2.00	0.85
SSRP1NT	DDOST	DDOST	14|9|13	36	12.00	3	12|26|15|27	0.00	0.00	0.00	0.00	0.00	-65.57	0.60	0.97
SSRP1NT	RRM2	RRM2	2|1|2	5	1.67	3	0|11|2|15	0.00	0.00	0.00	0.00	0.00	-30.65	0.24	0.97
SSRP1NT	RRM1	RRM1	7|1|0	8	2.67	3	1|19|5|13	0.00	0.00	0.00	0.00	0.00	-45.19	0.28	0.97
SSRP1NT	CLPB	CLPB	0|1|0	1	0.33	3	0|1|0|2	0.00	0.00	0.00	0.00	0.00	-8.09	0.44	0.97
SSRP1NT	TSR1	TSR1	10|4|7	21	7.00	3	4|30|8|26	0.00	0.00	0.00	0.00	0.00	-64.63	0.41	0.97
SSRP1NT	C12ORF43	C12ORF43	5|2|2	9	3.00	3	0|7|1|4	0.00	0.00	0.00	0.00	0.00	-12.47	1.00	0.92
SSRP1NT	DPY19L1	DPY19L1	0|1|0	1	0.33	3	0|0|0|3	0.00	0.00	0.00	0.00	0.00	-8.34	0.44	0.97
SSRP1NT	TFAM	TFAM	2|2|5	9	3.00	3	0|10|0|17	0.00	0.00	0.00	0.00	0.00	-26.91	0.44	0.97
SSRP1NT	TXNL1	TXNL1	15|17|13	45	15.00	3	16|22|18|31	0.00	0.00	0.00	0.00	0.00	-64.58	0.69	0.97
SSRP1NT	MAP7D3	MAP7D3	3|1|0	4	1.33	3	2|5|0|10	0.00	0.00	0.00	0.00	0.00	-22.17	0.31	0.97
SSRP1NT	TMX1	TMX1	5|8|6	19	6.33	3	5|4|5|10	0.00	0.00	0.00	0.00	0.00	-19.20	1.06	0.95
SSRP1NT	HM13	HM13	5|6|6	17	5.67	3	4|8|3|4	0.00	0.00	0.00	0.00	0.00	-14.89	1.19	0.95
SSRP1NT	ACTN4	ACTN4	70|68|59	197	65.67	3	60|101|70|125	0.00	0.00	0.00	0.00	0.00	-237.60	0.74	0.97
SSRP1NT	PRPF38A	PRPF38A	0|2|2	4	1.33	3	0|3|1|8	0.00	0.00	0.00	0.00	0.00	-16.68	0.44	0.97
SSRP1NT	TRAP1	TRAP1	30|27|29	86	28.67	3	20|47|23|57	0.00	0.00	0.00	0.00	0.00	-95.89	0.78	0.97
SSRP1NT	EZR	EZR	1|1|1	3	1.00	3	2|13|4|22	0.00	0.00	0.00	0.00	0.00	-44.67	0.10	0.97
SSRP1NT	G3BP1	G3BP1	9|7|10	26	8.67	3	0|14|9|13	0.00	0.00	0.00	0.00	0.00	-26.33	0.96	0.96
SSRP1NT	FKBP5	FKBP5	2|1|2	5	1.67	3	0|9|1|14	0.00	0.00	0.00	0.00	0.00	-26.37	0.28	0.97
SSRP1NT	SRSF11	SRSF11	1|0|3	4	1.33	3	2|9|3|9	0.00	0.00	0.00	0.00	0.00	-29.10	0.23	0.97
SSRP1NT	SRSF10	SRSF10	0|1|2	3	1.00	3	1|7|2|7	0.00	0.00	0.00	0.00	0.00	-22.47	0.24	0.97
SSRP1NT	MFAP1	MFAP1	11|6|6	23	7.67	3	7|12|12|19	0.00	0.00	0.00	0.00	0.00	-42.10	0.61	0.97
SSRP1NT	FKBP8	FKBP8	0|0|1	1	0.33	3	3|9|3|13	0.00	0.00	0.00	0.00	0.00	-34.38	0.05	0.97
SSRP1NT	GAPVD1	GAPVD1	1|0|2	3	1.00	3	2|7|2|15	0.00	0.00	0.00	0.00	0.00	-31.98	0.15	0.97
SSRP1NT	APBB1	APBB1	3|2|3	8	2.67	3	10|26|9|29	0.00	0.00	0.00	0.00	0.00	-77.45	0.14	0.97
SSRP1NT	TCEB2	TCEB2	5|6|4	15	5.00	3	7|9|12|14	0.00	0.00	0.00	0.00	0.00	-38.59	0.48	0.97
SSRP1NT	HBS1L	HBS1L	2|3|3	8	2.67	3	0|19|2|23	0.00	0.00	0.00	0.00	0.00	-44.60	0.24	0.97
SSRP1NT	WDR3	WDR3	4|3|5	12	4.00	3	8|43|10|57	0.00	0.00	0.00	0.00	0.00	-121.47	0.14	0.97
SSRP1NT	IWS1	IWS1	12|10|10	32	10.67	3	4|12|4|17	0.00	0.00	0.00	0.00	0.00	-22.75	1.15	0.96
SSRP1NT	HSD17B12	HSD17B12	2|3|6	11	3.67	3	5|22|7|18	0.00	0.00	0.00	0.00	0.00	-53.61	0.28	0.97
SSRP1NT	C19ORF43	C19ORF43	3|4|7	14	4.67	3	12|14|12|24	0.00	0.00	0.00	0.00	0.00	-61.84	0.30	0.97
SSRP1NT	ATP6V1A	ATP6V1A	2|1|0	3	1.00	3	0|1|0|3	0.00	0.00	0.00	0.00	0.00	-8.55	1.00	0.87
SSRP1NT	HMGN2	HMGN2	6|6|8	20	6.67	3	0|5|2|8	0.00	0.00	0.00	0.00	0.00	-9.51	1.78	0.90
SSRP1NT	RAB6A	RAB6A	10|10|9	29	9.67	3	6|11|8|15	0.00	0.00	0.00	0.00	0.00	-27.39	0.97	0.97
SSRP1NT	SFXN4	SFXN4	3|2|2	7	2.33	3	0|6|0|4	0.00	0.00	0.00	0.00	0.00	-10.82	0.93	0.93
SSRP1NT	SFXN1	SFXN1	10|13|14	37	12.33	3	10|21|15|28	0.00	0.00	0.00	0.00	0.00	-57.47	0.67	0.97
SSRP1NT	UROD	UROD	1|0|1	2	0.67	3	0|0|0|0	0.00	0.00	0.00	0.00	0.00	-5.76	6.67	0.97
SSRP1NT	IFIT5	IFIT5	0|1|2	3	1.00	3	1|8|1|6	0.00	0.00	0.00	0.00	0.00	-21.19	0.25	0.97
SSRP1NT	CCT8	CCT8	64|58|54	176	58.67	3	43|56|46|61	0.00	0.00	0.00	0.00	0.00	-108.45	1.14	0.97
SSRP1NT	CCT2	CCT2	5|6|9	20	6.67	3	1|5|4|6	0.00	0.00	0.00	0.00	0.00	-12.19	1.67	0.89
SSRP1NT	CCT3	CCT3	51|48|49	148	49.33	3	24|43|32|43	0.00	0.00	0.00	0.00	0.00	-61.52	1.39	0.96
SSRP1NT	CCT7	CCT7	48|50|39	137	45.67	3	20|51|27|51	0.00	0.00	0.00	0.00	0.00	-79.17	1.23	0.96
SSRP1NT	CCT4	CCT4	58|52|49	159	53.00	3	40|69|48|70	0.00	0.00	0.00	0.00	0.00	-134.11	0.93	0.97
SSRP1NT	CCT5	CCT5	15|10|22	47	15.67	3	9|29|18|43	0.00	0.00	0.00	0.00	0.00	-82.09	0.63	0.97
SSRP1NT	EFTUD2	EFTUD2	15|9|10	34	11.33	3	4|48|9|55	0.00	0.00	0.00	0.00	0.00	-101.51	0.39	0.97
SSRP1NT	INPPL1	INPPL1	1|1|0	2	0.67	3	0|0|1|0	0.00	0.00	0.00	0.00	0.00	-6.30	2.67	0.97
SSRP1NT	GDI2	GDI2	42|35|37	114	38.00	3	21|66|30|72	0.00	0.00	0.00	0.00	0.00	-121.36	0.80	0.97
SSRP1NT	RPRD2	RPRD2	0|1|2	3	1.00	3	32|62|42|71	0.00	0.00	0.00	0.00	0.00	-234.48	0.02	0.97
SSRP1NT	MCCC2	MCCC2	1|0|0	1	0.33	3	0|3|0|3	0.00	0.00	0.00	0.00	0.00	-10.85	0.22	0.97
SSRP1NT	MCCC1	MCCC1	97|85|84	266	88.67	3	62|88|62|100	0.00	0.00	0.00	0.00	0.00	-157.86	1.14	0.97
SSRP1NT	ERLIN2	ERLIN2	5|3|2	10	3.33	3	3|7|4|7	0.00	0.00	0.00	0.00	0.00	-21.73	0.63	0.97
SSRP1NT	CBS	CBS	0|1|1	2	0.67	3	1|10|3|13	0.00	0.00	0.00	0.00	0.00	-33.21	0.10	0.97
SSRP1NT	WDR36	WDR36	6|5|6	17	5.67	3	4|41|15|51	0.00	0.00	0.00	0.00	0.00	-107.43	0.20	0.97
SSRP1NT	MYBBP1A	MYBBP1A	59|54|59	172	57.33	3	67|126|67|119	0.00	0.00	0.00	0.00	0.00	-269.45	0.61	0.97
SSRP1NT	FLNA	FLNA	98|88|75	261	87.00	3	40|102|71|125	0.00	0.00	0.00	0.00	0.00	-193.50	1.03	0.97
SSRP1NT	FLNB	FLNB	2|2|0	4	1.33	3	0|13|3|28	0.00	0.00	0.00	0.00	0.00	-51.43	0.12	0.97
SSRP1NT	FLNC	FLNC	0|1|0	1	0.33	3	0|0|0|0	0.00	0.00	0.00	0.00	0.00	-5.76	3.33	0.97
SSRP1NT	EIF4A1	EIF4A1	49|42|43	134	44.67	3	44|72|45|77	0.00	0.00	0.00	0.00	0.00	-155.93	0.75	0.97
SSRP1NT	EIF4A3	EIF4A3	19|19|15	53	17.67	3	19|32|21|31	0.00	0.00	0.00	0.00	0.00	-76.39	0.69	0.97
SSRP1NT	EIF4A2	EIF4A2	1|1|1	3	1.00	3	0|4|2|10	0.00	0.00	0.00	0.00	0.00	-18.20	0.25	0.97
SSRP1NT	CAPNS1	CAPNS1	4|1|1	6	2.00	3	0|2|0|2	0.01	0.03	0.01	0.03	0.01	-7.35	2.00	0.77
SSRP1NT	SMS	SMS	1|0|0	1	0.33	3	0|0|0|3	0.00	0.00	0.00	0.00	0.00	-8.34	0.44	0.97
SSRP1NT	POLE	POLE	0|1|1	2	0.67	3	0|2|0|7	0.00	0.00	0.00	0.00	0.00	-13.48	0.30	0.97
SSRP1NT	TAF15	TAF15	4|4|3	11	3.67	3	5|5|7|11	0.00	0.00	0.00	0.00	0.00	-26.65	0.52	0.97
SSRP1NT	BRIX1	BRIX1	11|12|16	39	13.00	3	12|37|11|40	0.00	0.00	0.00	0.00	0.00	-80.78	0.52	0.97
SSRP1NT	ASPH	ASPH	2|1|0	3	1.00	3	0|6|2|10	0.00	0.00	0.00	0.00	0.00	-23.33	0.22	0.97
SSRP1NT	RAD51AP1	RAD51AP1	2|1|2	5	1.67	3	0|2|0|2	0.00	0.00	0.00	0.00	0.00	-7.35	1.67	0.86
SSRP1NT	RBM10	RBM10	4|2|4	10	3.33	3	24|34|31|48	0.00	0.00	0.00	0.00	0.00	-147.11	0.10	0.97
SSRP1NT	SAP30BP	SAP30BP	3|3|3	9	3.00	3	7|15|10|18	0.00	0.00	0.00	0.00	0.00	-49.14	0.24	0.97
SSRP1NT	RBM15	RBM15	3|1|0	4	1.33	3	1|8|1|8	0.00	0.00	0.00	0.00	0.00	-23.41	0.30	0.97
SSRP1NT	RBM14	RBM14	1|0|0	1	0.33	3	6|16|8|19	0.00	0.00	0.00	0.00	0.00	-57.78	0.03	0.97
SSRP1NT	RBM19	RBM19	2|1|1	4	1.33	3	0|8|4|3	0.00	0.00	0.00	0.00	0.00	-17.57	0.36	0.97
SSRP1NT	GGH	GGH	6|3|4	13	4.33	3	0|0|0|5	0.02	0.04	0.02	0.04	0.02	-4.83	3.47	0.71
SSRP1NT	BROX	BROX	1|0|0	1	0.33	3	2|5|2|9	0.00	0.00	0.00	0.00	0.00	-23.59	0.07	0.97
SSRP1NT	CMBL	CMBL	1|2|4	7	2.33	3	0|8|1|7	0.00	0.00	0.00	0.00	0.00	-18.26	0.58	0.97
SSRP1NT	MARS	MARS	23|23|19	65	21.67	3	18|56|20|59	0.00	0.00	0.00	0.00	0.00	-116.73	0.57	0.97
SSRP1NT	TUBGCP2	TUBGCP2	1|1|0	2	0.67	3	0|23|2|20	0.00	0.00	0.00	0.00	0.00	-52.64	0.06	0.97
SSRP1NT	PCID2	PCID2	1|2|1	4	1.33	3	0|5|2|10	0.00	0.00	0.00	0.00	0.00	-19.32	0.31	0.97
SSRP1NT	PSMD8	PSMD8	6|6|5	17	5.67	3	5|13|6|15	0.00	0.00	0.00	0.00	0.00	-33.13	0.58	0.97
SSRP1NT	PSMD4	PSMD4	6|7|7	20	6.67	3	8|10|8|12	0.00	0.00	0.00	0.00	0.00	-30.58	0.70	0.97
SSRP1NT	PSMD7	PSMD7	13|8|9	30	10.00	3	1|15|3|19	0.00	0.00	0.00	0.00	0.00	-26.33	1.05	0.95
SSRP1NT	PSMD6	PSMD6	11|7|5	23	7.67	3	6|33|19|38	0.00	0.00	0.00	0.00	0.00	-91.66	0.32	0.97
SSRP1NT	PSMD3	PSMD3	17|16|19	52	17.33	3	23|52|32|59	0.00	0.00	0.00	0.00	0.00	-136.88	0.42	0.97
SSRP1NT	PSMD2	PSMD2	3|0|1	4	1.33	3	1|11|1|27	0.00	0.00	0.00	0.00	0.00	-46.96	0.13	0.97
SSRP1NT	CPSF7	CPSF7	0|1|2	3	1.00	3	0|15|4|14	0.00	0.00	0.00	0.00	0.00	-39.62	0.12	0.97
SSRP1NT	CPSF6	CPSF6	3|2|2	7	2.33	3	1|5|2|7	0.00	0.00	0.00	0.00	0.00	-15.67	0.62	0.97
SSRP1NT	MOB1B	MOB1B	0|1|0	1	0.33	3	0|11|4|8	0.00	0.00	0.00	0.00	0.00	-28.89	0.06	0.97
SSRP1NT	CNOT3	CNOT3	1|0|1	2	0.67	3	0|3|3|4	0.00	0.00	0.00	0.00	0.00	-15.22	0.27	0.97
SSRP1NT	CNOT1	CNOT1	4|3|0	7	2.33	3	1|33|3|36	0.00	0.00	0.00	0.00	0.00	-83.68	0.13	0.97
SSRP1NT	HSD17B4	HSD17B4	14|9|8	31	10.33	3	11|31|14|38	0.00	0.00	0.00	0.00	0.00	-81.74	0.44	0.97
SSRP1NT	NUP155	NUP155	5|2|5	12	4.00	3	2|21|3|31	0.00	0.00	0.00	0.00	0.00	-58.53	0.28	0.97
SSRP1NT	KPNB1	KPNB1	45|42|37	124	41.33	3	6|47|7|57	0.00	0.00	0.00	0.00	0.00	-53.95	1.41	0.96
SSRP1NT	SLC25A6	SLC25A6	15|15|14	44	14.67	3	14|36|16|32	0.00	0.00	0.00	0.00	0.00	-72.92	0.60	0.97
SSRP1NT	YARS2	YARS2	4|5|6	15	5.00	3	2|22|3|22	0.00	0.00	0.00	0.00	0.00	-44.71	0.41	0.97
SSRP1NT	LCP1	LCP1	40|35|29	104	34.67	3	11|25|10|32	0.00	0.00	0.00	0.00	0.00	-32.59	1.78	0.96
SSRP1NT	SLC25A4	SLC25A4	0|1|2	3	1.00	3	2|10|7|12	0.00	0.00	0.00	0.00	0.00	-37.94	0.13	0.97
SSRP1NT	COPS7B	COPS7B	2|2|5	9	3.00	3	0|3|0|2	0.01	0.03	0.01	0.03	0.01	-6.58	2.40	0.76
SSRP1NT	COPS7A	COPS7A	2|2|3	7	2.33	3	2|11|2|9	0.00	0.00	0.00	0.00	0.00	-24.21	0.39	0.97
SSRP1NT	LIN54	LIN54	13|8|7	28	9.33	3	10|24|10|31	0.00	0.00	0.00	0.00	0.00	-64.67	0.50	0.97
SSRP1NT	PMPCA	PMPCA	2|0|3	5	1.67	3	0|6|0|8	0.00	0.00	0.00	0.00	0.00	-18.93	0.48	0.97
SSRP1NT	PRCC	PRCC	4|3|3	10	3.33	3	14|23|11|27	0.00	0.00	0.00	0.00	0.00	-75.64	0.18	0.97
SSRP1NT	SLU7	SLU7	5|3|4	12	4.00	3	2|17|7|21	0.00	0.00	0.00	0.00	0.00	-45.42	0.34	0.97
SSRP1NT	MPC2	MPC2	1|1|2	4	1.33	3	0|6|1|10	0.00	0.00	0.00	0.00	0.00	-19.26	0.31	0.97
SSRP1NT	HUWE1	HUWE1	0|2|0	2	0.67	3	1|24|6|47	0.00	0.00	0.00	0.00	0.00	-89.22	0.03	0.97
SSRP1NT	NUDT21	NUDT21	3|3|7	13	4.33	3	12|16|16|13	0.00	0.00	0.00	0.00	0.00	-56.77	0.30	0.97
SSRP1NT	SLC25A13	SLC25A13	14|10|8	32	10.67	3	8|38|16|45	0.00	0.00	0.00	0.00	0.00	-95.05	0.40	0.97
SSRP1NT	SLC25A11	SLC25A11	12|15|14	41	13.67	3	15|29|20|40	0.00	0.00	0.00	0.00	0.00	-83.01	0.53	0.97
SSRP1NT	LBR	LBR	11|13|7	31	10.33	3	18|31|19|33	0.00	0.00	0.00	0.00	0.00	-92.10	0.41	0.97
SSRP1NT	NDUFA13	NDUFA13	1|1|1	3	1.00	3	0|5|0|6	0.00	0.00	0.00	0.00	0.00	-13.50	0.36	0.97
SSRP1NT	PEF1	PEF1	1|1|1	3	1.00	3	0|0|0|0	0.00	0.00	0.00	0.00	0.00	-3.25	10.00	0.97
SSRP1NT	ACIN1	ACIN1	8|7|6	21	7.00	3	37|66|54|89	0.00	0.00	0.00	0.00	0.00	-251.58	0.11	0.97
SSRP1NT	ATP1B3	ATP1B3	4|4|6	14	4.67	3	4|11|7|12	0.00	0.00	0.00	0.00	0.00	-30.41	0.55	0.97
SSRP1NT	ATP1B1	ATP1B1	0|0|1	1	0.33	3	0|2|2|5	0.00	0.00	0.00	0.00	0.00	-13.92	0.15	0.97
SSRP1NT	UTP14A	UTP14A	13|12|15	40	13.33	3	32|67|33|79	0.00	0.00	0.00	0.00	0.00	-194.19	0.25	0.97
SSRP1NT	LPL	LPL	0|1|1	2	0.67	3	0|0|0|0	0.00	0.00	0.00	0.00	0.00	-5.76	6.67	0.97
SSRP1NT	SYNCRIP	SYNCRIP	13|11|16	40	13.33	3	8|30|12|19	0.00	0.00	0.00	0.00	0.00	-50.44	0.77	0.97
SSRP1NT	ZC3H11A	ZC3H11A	22|19|19	60	20.00	3	35|54|39|65	0.00	0.00	0.00	0.00	0.00	-157.83	0.41	0.97
SSRP1NT	ARID1A	ARID1A	1|0|0	1	0.33	3	2|10|4|29	0.00	0.00	0.00	0.00	0.00	-52.61	0.03	0.97
SSRP1NT	ZNF280D	ZNF280D	0|1|1	2	0.67	3	0|1|0|1	0.00	0.00	0.00	0.00	0.00	-7.20	1.33	0.97
SSRP1NT	ZNF280C	ZNF280C	1|1|2	4	1.33	3	5|17|9|24	0.00	0.00	0.00	0.00	0.00	-60.24	0.10	0.97
SSRP1NT	VIM	VIM	25|11|23	59	19.67	3	7|22|7|40	0.00	0.00	0.00	0.00	0.00	-56.76	1.04	0.96
SSRP1NT	YEATS2	YEATS2	17|13|10	40	13.33	3	16|56|25|67	0.00	0.00	0.00	0.00	0.00	-149.66	0.33	0.97
SSRP1NT	ALDH5A1	ALDH5A1	2|0|0	2	0.67	3	0|5|2|8	0.00	0.00	0.00	0.00	0.00	-20.25	0.18	0.97
SSRP1NT	OSBP	OSBP	0|1|1	2	0.67	3	0|12|0|16	0.00	0.00	0.00	0.00	0.00	-33.85	0.10	0.97
SSRP1NT	PTPN11	PTPN11	4|3|1	8	2.67	3	2|27|5|43	0.00	0.00	0.00	0.00	0.00	-83.79	0.14	0.97
SSRP1NT	SNX2	SNX2	1|3|0	4	1.33	3	0|4|0|4	0.00	0.00	0.00	0.00	0.00	-12.60	0.67	0.92
SSRP1NT	SNX1	SNX1	0|1|0	1	0.33	3	0|0|0|2	0.00	0.00	0.00	0.00	0.00	-7.29	0.67	0.97
SSRP1NT	CYB5R3	CYB5R3	15|15|13	43	14.33	3	7|30|16|41	0.00	0.00	0.00	0.00	0.00	-70.65	0.61	0.97
SSRP1NT	FUS	FUS	2|2|1	5	1.67	3	7|10|8|12	0.00	0.00	0.00	0.00	0.00	-41.26	0.18	0.97
SSRP1NT	SNX5	SNX5	1|0|0	1	0.33	3	0|3|0|3	0.00	0.00	0.00	0.00	0.00	-10.85	0.22	0.97
SSRP1NT	BTF3L4	BTF3L4	0|0|1	1	0.33	3	0|2|0|2	0.00	0.00	0.00	0.00	0.00	-8.75	0.33	0.97
SSRP1NT	KHSRP	KHSRP	4|4|5	13	4.33	3	25|45|31|53	0.00	0.00	0.00	0.00	0.00	-158.14	0.11	0.97
SSRP1NT	TIMELESS	TIMELESS	2|1|0	3	1.00	3	0|5|1|13	0.00	0.00	0.00	0.00	0.00	-24.24	0.21	0.97
SSRP1NT	FTSJ3	FTSJ3	43|39|41	123	41.00	3	43|64|47|58	0.00	0.00	0.00	0.00	0.00	-137.12	0.77	0.97
SSRP1NT	PKM	PKM	74|67|72	213	71.00	3	43|105|51|102	0.00	0.00	0.00	0.00	0.00	-172.49	0.94	0.97
SSRP1NT	CSK	CSK	5|2|1	8	2.67	3	4|25|11|25	0.00	0.00	0.00	0.00	0.00	-71.07	0.16	0.97
SSRP1NT	CNOT11	CNOT11	2|0|0	2	0.67	3	0|1|0|0	0.02	0.05	0.02	0.05	0.02	-6.30	2.67	0.74
SSRP1NT	DAP3	DAP3	1|1|0	2	0.67	3	0|10|1|13	0.00	0.00	0.00	0.00	0.00	-29.59	0.11	0.97
SSRP1NT	TNPO1	TNPO1	2|2|3	7	2.33	3	0|9|0|23	0.00	0.00	0.00	0.00	0.00	-31.80	0.29	0.97
SSRP1NT	TELO2	TELO2	2|0|2	4	1.33	3	0|15|0|10	0.00	0.00	0.00	0.00	0.00	-30.62	0.21	0.97
SSRP1NT	RTN3	RTN3	3|3|4	10	3.33	3	2|0|2|7	0.00	0.00	0.00	0.00	0.00	-10.14	1.21	0.92
SSRP1NT	RNASEH2B	RNASEH2B	2|2|2	6	2.00	3	3|13|5|15	0.00	0.00	0.00	0.00	0.00	-36.68	0.22	0.97
SSRP1NT	HAT1	HAT1	11|12|13	36	12.00	3	12|32|16|33	0.00	0.00	0.00	0.00	0.00	-74.07	0.52	0.97
SSRP1NT	TUBB	TUBB	37|37|45	119	39.67	3	32|57|38|58	0.00	0.00	0.00	0.00	0.00	-114.91	0.86	0.97
SSRP1NT	HDAC1	HDAC1	2|2|1	5	1.67	3	2|5|1|6	0.00	0.00	0.00	0.00	0.00	-16.76	0.48	0.97
SSRP1NT	HDAC2	HDAC2	11|10|12	33	11.00	3	15|34|19|37	0.00	0.00	0.00	0.00	0.00	-88.53	0.42	0.97
SSRP1NT	RFC5	RFC5	2|3|1	6	2.00	3	1|9|1|20	0.00	0.00	0.00	0.00	0.00	-33.81	0.26	0.97
SSRP1NT	RFC1	RFC1	19|20|15	54	18.00	3	9|30|15|30	0.00	0.00	0.00	0.00	0.00	-57.55	0.86	0.97
SSRP1NT	RFC3	RFC3	1|0|1	2	0.67	3	4|18|4|18	0.00	0.00	0.00	0.00	0.00	-51.88	0.06	0.97
SSRP1NT	RFC2	RFC2	4|2|0	6	2.00	3	0|5|0|6	0.00	0.00	0.00	0.00	0.00	-15.91	0.73	0.93
SSRP1NT	DIEXF	DIEXF	0|1|0	1	0.33	3	0|8|1|13	0.00	0.00	0.00	0.00	0.00	-27.50	0.06	0.97
SSRP1NT	PGAM5	PGAM5	4|4|3	11	3.67	3	4|15|9|21	0.00	0.00	0.00	0.00	0.00	-47.67	0.30	0.97
SSRP1NT	KIF11	KIF11	0|1|2	3	1.00	3	0|5|1|6	0.00	0.00	0.00	0.00	0.00	-16.87	0.33	0.97
SSRP1NT	PGAM1	PGAM1	9|9|11	29	9.67	3	4|20|10|21	0.00	0.00	0.00	0.00	0.00	-40.76	0.70	0.97
SSRP1NT	CBX5	CBX5	4|4|3	11	3.67	3	13|19|16|14	0.00	0.00	0.00	0.00	0.00	-62.11	0.24	0.97
SSRP1NT	CBX3	CBX3	4|3|1	8	2.67	3	12|10|11|11	0.00	0.00	0.00	0.00	0.00	-48.86	0.24	0.97
SSRP1NT	CBX2	CBX2	3|0|3	6	2.00	3	2|7|0|12	0.00	0.00	0.00	0.00	0.00	-26.45	0.38	0.97
SSRP1NT	CBX1	CBX1	9|8|13	30	10.00	3	17|18|18|28	0.00	0.00	0.00	0.00	0.00	-69.20	0.49	0.97
SSRP1NT	FASTKD2	FASTKD2	1|1|2	4	1.33	3	1|2|0|7	0.00	0.00	0.00	0.00	0.00	-12.43	0.53	0.97
SSRP1NT	RAB18	RAB18	3|4|0	7	2.33	3	0|2|0|6	0.00	0.00	0.00	0.00	0.00	-12.40	1.17	0.88
SSRP1NT	POLD3	POLD3	9|7|5	21	7.00	3	9|16|8|23	0.00	0.00	0.00	0.00	0.00	-50.07	0.50	0.97
SSRP1NT	RAB14	RAB14	7|4|6	17	5.67	3	3|9|4|22	0.00	0.00	0.00	0.00	0.00	-33.64	0.60	0.97
SSRP1NT	RAB1A	RAB1A	3|1|2	6	2.00	3	0|4|0|3	0.00	0.00	0.00	0.00	0.00	-9.94	1.14	0.89
SSRP1NT	PAF1	PAF1	8|14|10	32	10.67	3	4|19|7|21	0.00	0.00	0.00	0.00	0.00	-38.68	0.84	0.96
SSRP1NT	RAB1B	RAB1B	10|10|11	31	10.33	3	8|12|8|20	0.00	0.00	0.00	0.00	0.00	-32.79	0.86	0.97
SSRP1NT	SND1	SND1	22|23|24	69	23.00	3	14|62|24|74	0.00	0.00	0.00	0.00	0.00	-131.22	0.53	0.97
SSRP1NT	IGF2BP1	IGF2BP1	17|10|18	45	15.00	3	11|29|20|38	0.00	0.00	0.00	0.00	0.00	-81.29	0.61	0.97
SSRP1NT	IGF2BP3	IGF2BP3	2|1|0	3	1.00	3	0|7|0|12	0.00	0.00	0.00	0.00	0.00	-24.24	0.21	0.97
SSRP1NT	NAT10	NAT10	106|103|127	336	112.00	3	83|133|88|110	0.00	0.00	0.00	0.00	0.00	-219.99	1.08	0.97
SSRP1NT	HNRNPC	HNRNPC	10|9|14	33	11.00	3	18|28|22|28	0.00	0.00	0.00	0.00	0.00	-82.27	0.46	0.97
SSRP1NT	HNRNPD	HNRNPD	7|9|13	29	9.67	3	10|13|11|21	0.00	0.00	0.00	0.00	0.00	-45.05	0.70	0.97
SSRP1NT	ALDH2	ALDH2	0|2|4	6	2.00	3	0|1|0|2	0.03	0.07	0.03	0.07	0.03	-8.09	2.67	0.69
SSRP1NT	AATF	AATF	3|3|6	12	4.00	3	1|12|1|15	0.00	0.00	0.00	0.00	0.00	-26.76	0.55	0.97
SSRP1NT	RAD50	RAD50	2|0|2	4	1.33	3	2|17|3|31	0.00	0.00	0.00	0.00	0.00	-61.50	0.10	0.97
SSRP1NT	ATP5F1	ATP5F1	9|7|7	23	7.67	3	10|20|13|26	0.00	0.00	0.00	0.00	0.00	-58.85	0.44	0.97
SSRP1NT	SRCAP	SRCAP	0|0|1	1	0.33	3	2|20|4|18	0.00	0.00	0.00	0.00	0.00	-51.74	0.03	0.97
SSRP1NT	ERCC1	ERCC1	1|0|2	3	1.00	3	0|0|0|0	0.08	0.23	0.08	0.23	0.08	-5.76	10.00	0.50
SSRP1NT	ERCC4	ERCC4	1|0|0	1	0.33	3	0|5|0|3	0.00	0.00	0.00	0.00	0.00	-12.54	0.17	0.97
SSRP1NT	RAB10	RAB10	6|3|3	12	4.00	3	4|10|5|9	0.00	0.00	0.00	0.00	0.00	-26.61	0.57	0.97
SSRP1NT	USP7	USP7	5|3|6	14	4.67	3	1|31|9|41	0.00	0.00	0.00	0.00	0.00	-82.34	0.23	0.97
SSRP1NT	FAM192A	FAM192A	2|0|1	3	1.00	3	4|6|9|8	0.00	0.00	0.00	0.00	0.00	-33.81	0.15	0.97
SSRP1NT	PITPNA	PITPNA	0|0|2	2	0.67	3	0|6|0|10	0.00	0.00	0.00	0.00	0.00	-20.87	0.17	0.97
SSRP1NT	PFKP	PFKP	33|28|28	89	29.67	3	40|83|49|107	0.00	0.00	0.00	0.00	0.00	-224.41	0.43	0.97
SSRP1NT	DVL2	DVL2	52|46|52	150	50.00	3	40|46|38|55	0.00	0.00	0.00	0.00	0.00	-96.29	1.12	0.97
SSRP1NT	DVL3	DVL3	31|27|25	83	27.67	3	20|32|19|34	0.00	0.00	0.00	0.00	0.00	-61.25	1.05	0.96
SSRP1NT	PFKM	PFKM	0|2|2	4	1.33	3	5|27|12|37	0.00	0.00	0.00	0.00	0.00	-92.94	0.07	0.97
SSRP1NT	DVL1	DVL1	17|13|14	44	14.67	3	4|15|9|25	0.00	0.00	0.00	0.00	0.00	-32.36	1.11	0.96
SSRP1NT	CEBPZ	CEBPZ	5|2|7	14	4.67	3	6|40|8|32	0.00	0.00	0.00	0.00	0.00	-90.16	0.22	0.97
SSRP1NT	XRCC6	XRCC6	47|45|47	139	46.33	3	49|96|59|116	0.00	0.00	0.00	0.00	0.00	-229.23	0.58	0.97
SSRP1NT	SRSF5	SRSF5	0|0|1	1	0.33	3	2|3|1|2	0.00	0.00	0.00	0.00	0.00	-12.98	0.17	0.97
SSRP1NT	INTS1	INTS1	5|0|3	8	2.67	3	22|68|33|67	0.00	0.00	0.00	0.00	0.00	-215.08	0.06	0.97
SSRP1NT	LSM4	LSM4	3|2|1	6	2.00	3	0|3|0|6	0.00	0.00	0.00	0.00	0.00	-11.40	0.89	0.92
SSRP1NT	PSME2	PSME2	5|7|4	16	5.33	3	0|4|0|4	0.01	0.02	0.01	0.02	0.01	-6.37	2.67	0.77
SSRP1NT	WARS	WARS	4|5|4	13	4.33	3	1|8|3|15	0.00	0.00	0.00	0.00	0.00	-23.01	0.64	0.97
SSRP1NT	PSME1	PSME1	11|9|11	31	10.33	3	2|5|3|7	0.01	0.01	0.01	0.01	0.01	-7.46	2.43	0.80
SSRP1NT	CTNNA1	CTNNA1	2|2|0	4	1.33	3	0|16|0|19	0.00	0.00	0.00	0.00	0.00	-41.63	0.15	0.97
SSRP1NT	ABCF2	ABCF2	1|1|1	3	1.00	3	2|29|6|27	0.00	0.00	0.00	0.00	0.00	-69.66	0.06	0.97
SSRP1NT	ZGRF1	ZGRF1	1|1|2	4	1.33	3	3|0|1|6	0.00	0.00	0.00	0.00	0.00	-12.57	0.53	0.97
SSRP1NT	ABCF1	ABCF1	4|3|5	12	4.00	3	0|21|6|27	0.00	0.00	0.00	0.00	0.00	-52.49	0.30	0.97
SSRP1NT	SSR4	SSR4	5|5|6	16	5.33	3	2|8|5|11	0.00	0.00	0.00	0.00	0.00	-20.76	0.82	0.97
SSRP1NT	TOMM40	TOMM40	1|0|0	1	0.33	3	0|6|0|5	0.00	0.00	0.00	0.00	0.00	-15.91	0.12	0.97
SSRP1NT	MLEC	MLEC	2|1|3	6	2.00	3	0|4|0|8	0.00	0.00	0.00	0.00	0.00	-14.10	0.67	0.97
SSRP1NT	PRPF4B	PRPF4B	3|1|3	7	2.33	3	7|26|15|39	0.00	0.00	0.00	0.00	0.00	-95.27	0.11	0.97
SSRP1NT	SNRNP200	SNRNP200	42|31|38	111	37.00	3	69|175|87|181	0.00	0.00	0.00	0.00	0.00	-460.40	0.29	0.97
SSRP1NT	ZNF384	ZNF384	7|4|4	15	5.00	3	7|18|12|25	0.00	0.00	0.00	0.00	0.00	-58.78	0.32	0.97
SSRP1NT	YARS	YARS	39|31|32	102	34.00	3	27|46|23|55	0.00	0.00	0.00	0.00	0.00	-93.11	0.90	0.97
SSRP1NT	NSFL1C	NSFL1C	21|24|21	66	22.00	3	24|30|31|41	0.00	0.00	0.00	0.00	0.00	-87.43	0.70	0.97
SSRP1NT	TAGLN2	TAGLN2	15|14|12	41	13.67	3	17|26|17|24	0.00	0.00	0.00	0.00	0.00	-63.89	0.65	0.97
SSRP1NT	GNPDA1	GNPDA1	1|1|0	2	0.67	3	0|6|0|7	0.00	0.00	0.00	0.00	0.00	-17.82	0.21	0.97
SSRP1NT	GPI	GPI	61|72|61	194	64.67	3	52|96|59|103	0.00	0.00	0.00	0.00	0.00	-190.67	0.83	0.97
SSRP1NT	LAS1L	LAS1L	5|5|7	17	5.67	3	23|32|21|36	0.00	0.00	0.00	0.00	0.00	-109.59	0.20	0.97
SSRP1NT	PRPSAP2	PRPSAP2	6|10|4	20	6.67	3	4|25|8|33	0.00	0.00	0.00	0.00	0.00	-66.73	0.38	0.97
SSRP1NT	ATIC	ATIC	0|0|3	3	1.00	3	0|8|2|3	0.00	0.00	0.00	0.00	0.00	-17.92	0.31	0.97
SSRP1NT	SNRPD3	SNRPD3	10|9|8	27	9.00	3	9|13|8|17	0.00	0.00	0.00	0.00	0.00	-35.51	0.77	0.97
SSRP1NT	SNRPD2	SNRPD2	5|5|7	17	5.67	3	6|11|9|13	0.00	0.00	0.00	0.00	0.00	-33.46	0.58	0.97
SSRP1NT	CNN3	CNN3	3|4|3	10	3.33	3	6|18|6|19	0.00	0.00	0.00	0.00	0.00	-47.69	0.27	0.97
SSRP1NT	SLTM	SLTM	0|2|1	3	1.00	3	3|12|6|16	0.00	0.00	0.00	0.00	0.00	-44.35	0.11	0.97
SSRP1NT	KPNA6	KPNA6	5|2|1	8	2.67	3	8|23|13|24	0.00	0.00	0.00	0.00	0.00	-74.68	0.16	0.97
SSRP1NT	KPNA3	KPNA3	9|6|2	17	5.67	3	8|23|12|21	0.00	0.00	0.00	0.00	0.00	-66.84	0.35	0.97
SSRP1NT	KPNA2	KPNA2	21|16|15	52	17.33	3	17|45|24|30	0.00	0.00	0.00	0.00	0.00	-88.66	0.60	0.97
SSRP1NT	KPNA1	KPNA1	3|0|0	3	1.00	3	4|11|10|9	0.00	0.00	0.00	0.00	0.00	-41.60	0.12	0.97
SSRP1NT	NCAPH	NCAPH	4|3|0	7	2.33	3	6|24|10|31	0.00	0.00	0.00	0.00	0.00	-81.93	0.13	0.97
SSRP1NT	COPB1	COPB1	9|7|7	23	7.67	3	3|20|4|31	0.00	0.00	0.00	0.00	0.00	-47.07	0.53	0.97
SSRP1NT	COPB2	COPB2	7|4|6	17	5.67	3	4|32|9|40	0.00	0.00	0.00	0.00	0.00	-82.58	0.27	0.97
SSRP1NT	UBE2N	UBE2N	0|1|1	2	0.67	3	2|1|0|1	0.00	0.00	0.00	0.00	0.00	-8.79	0.67	0.97
SSRP1NT	CARM1	CARM1	2|2|2	6	2.00	3	0|3|0|14	0.00	0.00	0.00	0.00	0.00	-16.74	0.47	0.97
SSRP1NT	ILVBL	ILVBL	1|1|0	2	0.67	3	0|7|0|8	0.00	0.00	0.00	0.00	0.00	-20.07	0.18	0.97
SSRP1NT	NOP14	NOP14	11|6|9	26	8.67	3	24|40|29|51	0.00	0.00	0.00	0.00	0.00	-140.62	0.24	0.97
SSRP1NT	EIF5B	EIF5B	6|1|5	12	4.00	3	0|5|0|11	0.00	0.00	0.00	0.00	0.00	-18.01	1.00	0.93
SSRP1NT	EIF5A	EIF5A	5|3|4	12	4.00	3	3|15|6|18	0.00	0.00	0.00	0.00	0.00	-40.31	0.38	0.97
SSRP1NT	NONO	NONO	93|81|79	253	84.33	3	111|165|136|182	0.00	0.00	0.00	0.00	0.00	-431.69	0.57	0.97
SSRP1NT	LETM1	LETM1	0|1|4	5	1.67	3	0|12|2|22	0.00	0.00	0.00	0.00	0.00	-42.65	0.19	0.97
SSRP1NT	PC	PC	139|122|122	383	127.67	3	95|134|87|158	0.00	0.00	0.00	0.00	0.00	-245.02	1.08	0.97
SSRP1NT	SMARCAD1	SMARCAD1	7|5|4	16	5.33	3	0|13|2|16	0.00	0.00	0.00	0.00	0.00	-26.72	0.69	0.97
SSRP1NT	SURF4	SURF4	6|5|7	18	6.00	3	2|11|3|9	0.00	0.00	0.00	0.00	0.00	-19.67	0.96	0.95
SSRP1NT	PGK1	PGK1	17|18|24	59	19.67	3	17|13|17|10	0.00	0.00	0.00	0.00	0.00	-30.91	1.38	0.96
SSRP1NT	GNL1	GNL1	0|0|1	1	0.33	3	0|7|0|16	0.00	0.00	0.00	0.00	0.00	-28.47	0.06	0.97
SSRP1NT	TRRAP	TRRAP	1|0|0	1	0.33	3	0|5|1|6	0.00	0.00	0.00	0.00	0.00	-16.87	0.11	0.97
SSRP1NT	EIF3M	EIF3M	9|4|7	20	6.67	3	2|27|7|30	0.00	0.00	0.00	0.00	0.00	-62.45	0.40	0.97
SSRP1NT	CCDC137	CCDC137	2|2|3	7	2.33	3	0|6|3|9	0.00	0.00	0.00	0.00	0.00	-18.32	0.52	0.97
SSRP1NT	RPAP3	RPAP3	1|0|0	1	0.33	3	1|1|0|1	0.00	0.00	0.00	0.00	0.00	-8.10	0.44	0.97
SSRP1NT	KNOP1	KNOP1	94|77|72	243	81.00	3	59|80|59|117	0.00	0.00	0.00	0.00	0.00	-177.64	1.03	0.97
SSRP1NT	TBC1D15	TBC1D15	2|0|1	3	1.00	3	1|2|2|7	0.00	0.00	0.00	0.00	0.00	-16.95	0.33	0.97
SSRP1NT	TFDP1	TFDP1	1|0|0	1	0.33	3	0|9|0|10	0.00	0.00	0.00	0.00	0.00	-24.30	0.07	0.97
SSRP1NT	DARS2	DARS2	8|8|6	22	7.33	3	7|28|11|34	0.00	0.00	0.00	0.00	0.00	-72.05	0.37	0.97
SSRP1NT	UTP3	UTP3	4|2|3	9	3.00	3	1|12|2|9	0.00	0.00	0.00	0.00	0.00	-24.08	0.50	0.97
[truncated: 124 more rows]

## Sheet: SAINT_SSRP1_NT_Results_interact
Bait	Prey	PreyGene	Spec	SpecSum	AvgSpec	NumReplicates	ctrlCounts	AvgP	MaxP	TopoAvgP	TopoMaxP	SaintScore	logOddsScore	FoldChange	BFDR	BioGrid	Hum Cell Map
[truncated: 1,476 more rows]

[truncated: 2 more sheets: PROSTAR_SSRP1_HU_filter_Log2FC, PROSTAR_SSRP1_HU_Outlier_list]
