# Supplementary material for: Replisome Proximal Protein Associations and Dynamic Proteomic Changes at Stalled Replication Forks
Source: Mol Cell Proteomics. 2024 Apr 13;23(5):100767. doi: 10.1016/j.mcpro.2024.100767 (PMC11101681; doi:10.1016/j.mcpro.2024.100767)
Supplement: Supplemental Table S14 [file mmc14.xlsx]

## Sheet: SAINT_NT_RPA1 vs HEK293
Bait	Prey	PreyGene	Spec	SpecSum	AvgSpec	NumReplicates	ctrlCounts	AvgP	MaxP	TopoAvgP	TopoMaxP	SaintScore	logOddsScore	FoldChange	BFDR	boosted_by
RPA1NT	MKI67	MKI67	14|160|78	252	84	3	0|0|0	1	1	1	1	1	24.99	840	0
RPA1NT	RBM27	RBM27	85|75|64	224	74.67	3	0|0|0	1	1	1	1	1	97.32	746.67	0		SAINT score (HEK293 as control) ≥ 0.95 and Min AvgSpec = 5
RPA1NT	DVL2	DVL2	70|63|64	197	65.67	3	0|0|0	1	1	1	1	1	95.89	656.67	0
RPA1NT	DVL3	DVL3	55|41|51	147	49	3	0|0|0	1	1	1	1	1	64.4	490	0
RPA1NT	PDCD11	PDCD11	5|122|7	134	44.67	3	0|0|0	1	1	1	1	1	10.98	446.67	0
RPA1NT	CTTN	CTTN	53|46|25	124	41.33	3	0|0|0	1	1	1	1	1	41.24	413.33	0
RPA1NT	MRE11A	MRE11A	35|42|27	104	34.67	3	0|0|0	1	1	1	1	1	44.16	346.67	0
RPA1NT	NSFL1C	NSFL1C	44|28|30	102	34	3	0|0|0	1	1	1	1	1	45.61	340	0
RPA1NT	WRN	WRN	32|41|28	101	33.67	3	0|0|0	1	1	1	1	1	45.61	336.67	0
RPA1NT	TXNL1	TXNL1	44|17|37	98	32.67	3	0|0|0	1	1	1	1	1	29.47	326.67	0
RPA1NT	NACA	NACA	30|31|31	92	30.67	3	0|0|0	1	1	1	1	1	48.52	306.67	0
RPA1NT	PUS7	PUS7	35|27|15	77	25.67	3	0|0|0	1	1	1	1	1	26.49	256.67	0
RPA1NT	CD2AP	CD2AP	42|14|21	77	25.67	3	0|0|0	1	1	1	1	1	24.99	256.67	0
RPA1NT	RPF2	RPF2	3|57|10	70	23.33	3	0|0|0	1	1	1	1	1	7.55	233.33	0
RPA1NT	MAP4	MAP4	35|23|10	68	22.67	3	0|0|0	1	1	1	1	1	18.91	226.67	0
RPA1NT	DVL1	DVL1	26|23|18	67	22.33	3	0|0|0	1	1	1	1	1	30.95	223.33	0
RPA1NT	TPX2	TPX2	22|33|11	66	22	3	0|0|0	1	1	1	1	1	20.44	220	0
RPA1NT	AHNAK	AHNAK	47|14|4	65	21.67	3	0|0|0	1	1	1	1	1	9.3	216.67	0
RPA1NT	LIG3	LIG3	4|54|7	65	21.67	3	0|0|0	1	1	1	1	1	9.3	216.67	0
RPA1NT	ATXN2L	ATXN2L	29|24|11	64	21.33	3	0|0|0	1	1	1	1	1	20.44	213.33	0
RPA1NT	WDHD1	WDHD1	30|17|16	63	21	3	0|0|0	1	1	1	1	1	27.98	210	0
RPA1NT	SF3B2	SF3B2	30|23|9	62	20.67	3	0|0|0	1	1	1	1	1	17.36	206.67	0
RPA1NT	SMCHD1	SMCHD1	30|18|13	61	20.33	3	0|0|0	1	1	1	1	1	23.48	203.33	0
RPA1NT	HDLBP	HDLBP	35|16|7	58	19.33	3	0|0|0	1	1	1	1	1	14.22	193.33	0
RPA1NT	TCOF1	TCOF1	29|22|6	57	19	3	0|0|0	1	1	1	1	1	12.61	190	0
RPA1NT	DDX42	DDX42	26|18|11	55	18.33	3	0|0|0	1	1	1	1	1	20.44	183.33	0
RPA1NT	AHCTF1	AHCTF1	10|28|16	54	18	3	0|0|0	1	1	1	1	1	18.91	180	0
RPA1NT	PCNP	PCNP	13|26|15	54	18	3	0|0|0	1	1	1	1	1	23.48	180	0
RPA1NT	KIAA0196	KIAA0196	30|11|12	53	17.67	3	0|0|0	1	1	1	1	1	20.44	176.67	0
RPA1NT	WAPAL	WAPAL	38|9|4	51	17	3	0|0|0	1	1	1	1	1	9.3	170	0
RPA1NT	TOP2B	TOP2B	6|42|3	51	17	3	0|0|0	1	1	1	1	1	7.55	170	0
RPA1NT	CASC5	CASC5	32|15|4	51	17	3	0|0|0	1	1	1	1	1	9.3	170	0
RPA1NT	PALLD	PALLD	29|12|8	49	16.33	3	0|0|0	1	1	1	1	1	15.8	163.33	0
RPA1NT	UBAP2L	UBAP2L	23|19|7	49	16.33	3	0|0|0	1	1	1	1	1	14.22	163.33	0
RPA1NT	NUP153	NUP153	21|20|7	48	16	3	0|0|0	1	1	1	1	1	14.22	160	0
RPA1NT	RIF1	RIF1	22|18|7	47	15.67	3	0|0|0	1	1	1	1	1	14.22	156.67	0
RPA1NT	EXOSC10	EXOSC10	14|21|11	46	15.33	3	0|0|0	1	1	1	1	1	20.44	153.33	0
RPA1NT	MDC1	MDC1	19|20|7	46	15.33	3	0|0|0	1	1	1	1	1	14.22	153.33	0
RPA1NT	BRIP1	BRIP1	21|12|12	45	15	3	0|0|0	1	1	1	1	1	21.96	150	0
RPA1NT	RNF219	RNF219	19|13|13	45	15	3	0|0|0	1	1	1	1	1	23.48	150	0
RPA1NT	ADNP	ADNP	17|22|5	44	14.67	3	0|0|0	1	1	1	1	1	10.98	146.67	0
RPA1NT	THRAP3	THRAP3	18|18|7	43	14.33	3	0|0|0	1	1	1	1	1	14.22	143.33	0
RPA1NT	NUP214	NUP214	22|15|5	42	14	3	0|0|0	1	1	1	1	1	10.98	140	0
RPA1NT	GTF3C1	GTF3C1	25|11|5	41	13.67	3	0|0|0	1	1	1	1	1	10.98	136.67	0
RPA1NT	GNL2	GNL2	12|26|2	40	13.33	3	0|0|0	1	1	1	1	1	5.71	133.33	0
RPA1NT	PDS5B	PDS5B	3|33|4	40	13.33	3	0|0|0	1	1	1	1	1	7.55	133.33	0
RPA1NT	PSPC1	PSPC1	16|17|5	38	12.67	3	0|0|0	1	1	1	1	1	10.98	126.67	0
RPA1NT	GATAD2B	GATAD2B	14|16|8	38	12.67	3	0|0|0	1	1	1	1	1	15.8	126.67	0
RPA1NT	PAK4	PAK4	7|27|3	37	12.33	3	0|0|0	1	1	1	1	1	7.55	123.33	0
RPA1NT	NOL9	NOL9	10|23|3	36	12	3	0|0|0	1	1	1	1	1	7.55	120	0
RPA1NT	NASP	NASP	19|9|8	36	12	3	0|0|0	1	1	1	1	1	15.8	120	0
RPA1NT	MAP1B	MAP1B	24|6|6	36	12	3	0|0|0	1	1	1	1	1	12.61	120	0
RPA1NT	ZC3H11A	ZC3H11A	16|14|6	36	12	3	0|0|0	1	1	1	1	1	12.61	120	0
RPA1NT	SERBP1	SERBP1	10|19|6	35	11.67	3	0|0|0	1	1	1	1	1	12.61	116.67	0
RPA1NT	WDR46	WDR46	4|28|3	35	11.67	3	0|0|0	1	1	1	1	1	7.55	116.67	0
RPA1NT	CRNKL1	CRNKL1	12|17|6	35	11.67	3	0|0|0	1	1	1	1	1	12.61	116.67	0
RPA1NT	CIRH1A	CIRH1A	9|22|4	35	11.67	3	0|0|0	1	1	1	1	1	9.3	116.67	0
RPA1NT	RBM17	RBM17	17|10|7	34	11.33	3	0|0|0	1	1	1	1	1	14.22	113.33	0
RPA1NT	PPAN	PPAN	3|28|2	33	11	3	0|0|0	1	1	1	1	1	5.71	110	0
RPA1NT	SART1	SART1	14|14|5	33	11	3	0|0|0	1	1	1	1	1	10.98	110	0
RPA1NT	TEX10	TEX10	10|21|2	33	11	3	0|0|0	1	1	1	1	1	5.71	110	0
RPA1NT	CHAMP1	CHAMP1	12|12|6	30	10	3	0|0|0	1	1	1	1	1	12.61	100	0
RPA1NT	RBBP6	RBBP6	13|12|5	30	10	3	0|0|0	1	1	1	1	1	10.98	100	0
RPA1NT	SUGP2	SUGP2	16|10|3	29	9.67	3	0|0|0	1	1	1	1	1	7.55	96.67	0
RPA1NT	MTA1	MTA1	14|10|5	29	9.67	3	0|0|0	1	1	1	1	1	10.98	96.67	0
RPA1NT	CSTF3	CSTF3	11|13|5	29	9.67	3	0|0|0	1	1	1	1	1	10.98	96.67	0
RPA1NT	RPRD2	RPRD2	18|9|2	29	9.67	3	0|0|0	1	1	1	1	1	5.71	96.67	0
RPA1NT	TFIP11	TFIP11	20|5|3	28	9.33	3	0|0|0	1	1	1	1	1	7.55	93.33	0
RPA1NT	PLRG1	PLRG1	4|20|3	27	9	3	0|0|0	1	1	1	1	1	7.55	90	0
RPA1NT	PRKAR2A	PRKAR2A	15|8|4	27	9	3	0|0|0	1	1	1	1	1	9.3	90	0
RPA1NT	SAFB	SAFB	6|15|6	27	9	3	0|0|0	1	1	1	1	1	12.61	90	0
RPA1NT	DHX29	DHX29	12|11|4	27	9	3	0|0|0	1	1	1	1	1	9.3	90	0
RPA1NT	TCERG1	TCERG1	10|12|5	27	9	3	0|0|0	1	1	1	1	1	10.98	90	0
RPA1NT	CCNB1	CCNB1	8|17|2	27	9	3	0|0|0	1	1	1	1	1	5.71	90	0
RPA1NT	DNAJB1	DNAJB1	12|6|8	26	8.67	3	0|0|0	1	1	1	1	1	12.61	86.67	0
RPA1NT	NKRF	NKRF	6|18|2	26	8.67	3	0|0|0	1	1	1	1	1	5.71	86.67	0
RPA1NT	DIS3	DIS3	22|55|9	86	28.67	3	1|0|0	1	1	1	1	1	23.36	86	0
RPA1NT	ETAA1	ETAA1	25|30|30	85	28.33	3	0|0|1	1	1	1	1	1	86.14	85	0
RPA1NT	NBN	NBN	9|12|4	25	8.33	3	0|0|0	1	1	1	1	1	9.3	83.33	0
RPA1NT	POLDIP3	POLDIP3	2|21|2	25	8.33	3	0|0|0	1	1	1	1	1	5.71	83.33	0
RPA1NT	ORC3	ORC3	9|14|2	25	8.33	3	0|0|0	1	1	1	1	1	5.71	83.33	0
RPA1NT	GTPBP4	GTPBP4	8|54|18	80	26.67	3	1|0|0	1	1	1	1	1	20.06	80	0
RPA1NT	VPS51	VPS51	15|7|2	24	8	3	0|0|0	1	1	1	1	1	5.71	80	0
RPA1NT	YEATS2	YEATS2	12|6|6	24	8	3	0|0|0	1	1	1	1	1	12.61	80	0
RPA1NT	ZC3H14	ZC3H14	11|7|5	23	7.67	3	0|0|0	1	1	1	1	1	10.98	76.67	0
RPA1NT	CHMP4B	CHMP4B	9|8|6	23	7.67	3	0|0|0	1	1	1	1	1	12.61	76.67	0
RPA1NT	NOL10	NOL10	7|14|2	23	7.67	3	0|0|0	1	1	1	1	1	5.71	76.67	0
RPA1NT	GPKOW	GPKOW	10|8|5	23	7.67	3	0|0|0	1	1	1	1	1	10.98	76.67	0
RPA1NT	RBM25	RBM25	14|6|3	23	7.67	3	0|0|0	1	1	1	1	1	7.55	76.67	0
RPA1NT	CEBPZ	CEBPZ	9|12|2	23	7.67	3	0|0|0	1	1	1	1	1	5.71	76.67	0
RPA1NT	CNN3	CNN3	13|6|4	23	7.67	3	0|0|0	1	1	1	1	1	9.3	76.67	0
RPA1NT	BCLAF1	BCLAF1	26|35|15	76	25.33	3	1|0|0	1	1	1	1	1	45.05	76	0
RPA1NT	POLA1	POLA1	31|23|22	76	25.33	3	1|0|0	1	1	1	1	1	73.31	76	0
RPA1NT	THOC2	THOC2	4|15|3	22	7.33	3	0|0|0	1	1	1	1	1	7.55	73.33	0
RPA1NT	TJP1	TJP1	14|5|3	22	7.33	3	0|0|0	1	1	1	1	1	7.55	73.33	0
RPA1NT	NOL11	NOL11	11|8|3	22	7.33	3	0|0|0	1	1	1	1	1	7.55	73.33	0
RPA1NT	CD2BP2	CD2BP2	9|8|5	22	7.33	3	0|0|0	1	1	1	1	1	10.98	73.33	0
RPA1NT	CCNT1	CCNT1	8|11|3	22	7.33	3	0|0|0	1	1	1	1	1	7.55	73.33	0
RPA1NT	PRPF6	PRPF6	15|51|7	73	24.33	3	1|0|0	1	1	1	1	1	16.88	73	0
RPA1NT	RRP12	RRP12	16|49|7	72	24	3	1|0|0	1	1	1	1	1	16.88	72	0
RPA1NT	SMARCAL1	SMARCAL1	6|10|4	20	6.67	3	0|0|0	1	1	1	1	1	9.3	66.67	0
RPA1NT	CHERP	CHERP	14|2|4	20	6.67	3	0|0|0	1	1	1	1	1	5.71	66.67	0
RPA1NT	FXR1	FXR1	13|5|2	20	6.67	3	0|0|0	1	1	1	1	1	5.71	66.67	0
RPA1NT	TAF9	TAF9	8|6|6	20	6.67	3	0|0|0	1	1	1	1	1	12.61	66.67	0
RPA1NT	NUP50	NUP50	11|5|3	19	6.33	3	0|0|0	1	1	1	1	1	7.55	63.33	0
RPA1NT	METTL1	METTL1	6|9|4	19	6.33	3	0|0|0	1	1	1	1	1	9.3	63.33	0
RPA1NT	NOC3L	NOC3L	7|51|4	62	20.67	3	1|0|0	1	1	1	1	1	8.24	62	0
RPA1NT	NCL	NCL	47|38|38	123	41	3	0|1|1	1	1	1	1	1	52.98	61.5	0
RPA1NT	WDR70	WDR70	5|10|3	18	6	3	0|0|0	1	1	1	1	1	7.55	60	0
RPA1NT	NUFIP2	NUFIP2	10|5|3	18	6	3	0|0|0	1	1	1	1	1	7.55	60	0
RPA1NT	IK	IK	9|6|3	18	6	3	0|0|0	1	1	1	1	1	7.55	60	0
RPA1NT	BPTF	BPTF	5|10|3	18	6	3	0|0|0	1	1	1	1	1	7.55	60	0
RPA1NT	PRRC2C	PRRC2C	11|5|2	18	6	3	0|0|0	1	1	1	1	1	5.71	60	0
RPA1NT	POLD3	POLD3	6|6|6	18	6	3	0|0|0	1	1	1	1	1	12.61	60	0
RPA1NT	FUBP1	FUBP1	11|3|4	18	6	3	0|0|0	1	1	1	1	1	7.55	60	0
RPA1NT	IRAK1	IRAK1	9|6|2	17	5.67	3	0|0|0	1	1	1	1	1	5.71	56.67	0
RPA1NT	PPM1G	PPM1G	7|5|5	17	5.67	3	0|0|0	1	1	1	1	1	10.98	56.67	0
RPA1NT	WRNIP1	WRNIP1	8|5|4	17	5.67	3	0|0|0	1	1	1	1	1	9.3	56.67	0
RPA1NT	EMC3	EMC3	4|11|2	17	5.67	3	0|0|0	1	1	1	1	1	5.71	56.67	0
RPA1NT	KIF23	KIF23	3|12|2	17	5.67	3	0|0|0	1	1	1	1	1	5.71	56.67	0
RPA1NT	DIDO1	DIDO1	9|5|2	16	5.33	3	0|0|0	1	1	1	1	1	5.71	53.33	0
RPA1NT	TP53	TP53	9|4|3	16	5.33	3	0|0|0	1	1	1	1	1	7.55	53.33	0
RPA1NT	STMN1	STMN1	4|8|4	16	5.33	3	0|0|0	1	1	1	1	1	9.3	53.33	0
RPA1NT	RFC4	RFC4	6|7|3	16	5.33	3	0|0|0	1	1	1	1	1	7.55	53.33	0
RPA1NT	STAU1	STAU1	7|6|3	16	5.33	3	0|0|0	1	1	1	1	1	7.55	53.33	0
RPA1NT	ILKAP	ILKAP	7|4|4	15	5	3	0|0|0	1	1	1	1	1	9.3	50	0
RPA1NT	PPP1R10	PPP1R10	6|7|2	15	5	3	0|0|0	1	1	1	1	1	5.71	50	0
RPA1NT	SMARCA4	SMARCA4	9|38|2	49	16.33	3	1|0|0	0.99	1	0.99	1	0.99	3.56	49	0
RPA1NT	FXR2	FXR2	40|24|30	94	31.33	3	2|0|0	1	1	1	1	1	16.62	47	0
RPA1NT	RPL17	RPL17	6|37|3	46	15.33	3	1|0|0	1	1	1	1	1	5.76	46	0
RPA1NT	GTF3C5	GTF3C5	15|24|5	44	14.67	3	1|0|0	1	1	1	1	1	10.95	44	0
RPA1NT	RPL29	RPL29	3|35|6	44	14.67	3	1|0|0	1	1	1	1	1	5.76	44	0
RPA1NT	DDX54	DDX54	8|30|4	42	14	3	1|0|0	1	1	1	1	1	8.24	42	0
RPA1NT	CKAP5	CKAP5	52|58|13	123	41	3	3|0|0	1	1	1	1	1	7.21	41	0
RPA1NT	DHX16	DHX16	15|24|2	41	13.67	3	1|0|0	0.99	1	0.99	1	0.99	3.56	41	0
RPA1NT	RPL7L1	RPL7L1	6|28|6	40	13.33	3	1|0|0	1	1	1	1	1	13.84	40	0
RPA1NT	RPA1	RPA1	192|220|199	611	203.67	3	16|0|0	1	1	1	1	1	13.91	38.19	0
RPA1NT	RPL26	RPL26	5|63|4	72	24	3	2|0|0	0.99	1	0.99	1	0.99	4.01	36	0
RPA1NT	RPL35A	RPL35A	4|26|6	36	12	3	1|0|0	1	1	1	1	1	8.24	36	0
RPA1NT	NOC4L	NOC4L	10|23|3	36	12	3	1|0|0	1	1	1	1	1	5.76	36	0
RPA1NT	NOP14	NOP14	8|20|7	35	11.67	3	1|0|0	1	1	1	1	1	16.88	35	0
RPA1NT	RPL19	RPL19	6|89|7	102	34	3	3|0|0	0.99	1	0.99	1	0.99	4.25	34	0
RPA1NT	RAB3GAP2	RAB3GAP2	19|9|6	34	11.33	3	1|0|0	1	1	1	1	1	13.84	34	0
RPA1NT	RANBP2	RANBP2	55|27|13	95	31.67	3	3|0|0	1	1	1	1	1	7.21	31.67	0
RPA1NT	RPL36	RPL36	5|24|2	31	10.33	3	1|0|0	0.99	1	0.99	1	0.99	3.56	31	0
RPA1NT	SRP54	SRP54	47|43|24	114	38	3	4|0|0	1	1	1	1	1	9.04	28.5	0
RPA1NT	NOP56	NOP56	27|105|37	169	56.33	3	5|0|1	1	1	1	1	1	9.54	28.17	0
RPA1NT	HCFC1	HCFC1	54|48|38	140	46.67	3	5|0|0	1	1	1	1	1	10.52	28	0
RPA1NT	DKC1	DKC1	15|53|16	84	28	3	3|0|0	1	1	1	1	1	7.97	28	0
RPA1NT	CSTF2T	CSTF2T	11|8|9	28	9.33	3	0|0|1	1	1	1	1	1	20.06	28	0
RPA1NT	BLM	BLM	12|12|4	28	9.33	3	1|0|0	1	1	1	1	1	8.24	28	0
RPA1NT	USP39	USP39	8|16|4	28	9.33	3	1|0|0	1	1	1	1	1	8.24	28	0
RPA1NT	UTP6	UTP6	8|17|3	28	9.33	3	1|0|0	1	1	1	1	1	5.76	28	0
RPA1NT	ZC3HAV1	ZC3HAV1	21|25|8	54	18	3	2|0|0	1	1	1	1	1	6.85	27	0
RPA1NT	RBM10	RBM10	11|10|5	26	8.67	3	0|0|1	1	1	1	1	1	10.95	26	0
RPA1NT	NSUN2	NSUN2	16|8|2	26	8.67	3	1|0|0	0.99	1	0.99	1	0.99	3.56	26	0
RPA1NT	NAT10	NAT10	32|52|16	100	33.33	3	4|0|0	1	1	1	1	1	6.93	25	0
RPA1NT	NCKAP1	NCKAP1	20|22|8	50	16.67	3	2|0|0	1	1	1	1	1	6.85	25	0
RPA1NT	SF3A1	SF3A1	14|5|6	25	8.33	3	1|0|0	1	1	1	1	1	10.95	25	0
RPA1NT	WDR3	WDR3	15|29|4	48	16	3	2|0|0	0.99	1	0.99	1	0.99	4.01	24	0
RPA1NT	TOP1	TOP1	5|81|8	94	31.33	3	2|0|2	1	1	1	1	1	4.2	23.5	0
RPA1NT	RPL28	RPL28	5|58|6	69	23	3	2|0|1	1	1	1	1	1	4.63	23	0
RPA1NT	BYSL	BYSL	16|23|7	46	15.33	3	2|0|0	1	1	1	1	1	6.17	23	0
RPA1NT	ABCF2	ABCF2	13|25|8	46	15.33	3	2|0|0	1	1	1	1	1	6.85	23	0
RPA1NT	SRPR	SRPR	10|10|3	23	7.67	3	1|0|0	1	1	1	1	1	5.76	23	0
RPA1NT	NOP2	NOP2	18|72|22	112	37.33	3	5|0|0	1	1	1	1	1	6.55	22.4	0
RPA1NT	UTP18	UTP18	5|15|2	22	7.33	3	1|0|0	0.99	1	0.99	1	0.99	3.56	22	0
RPA1NT	RRP1	RRP1	9|11|2	22	7.33	3	1|0|0	0.99	1	0.99	1	0.99	3.56	22	0
RPA1NT	RNASEH2B	RNASEH2B	3|17|2	22	7.33	3	1|0|0	0.99	1	0.99	1	0.99	3.56	22	0
RPA1NT	TOP2A	TOP2A	33|146|32	211	70.33	3	8|1|1	1	1	1	1	1	7.95	21.1	0
RPA1NT	RSL1D1	RSL1D1	29|86|32	147	49	3	5|1|1	1	1	1	1	1	13.43	21	0
RPA1NT	CHORDC1	CHORDC1	16|2|3	21	7	3	1|0|0	0.99	1	0.99	1	0.99	3.56	21	0
RPA1NT	RPL8	RPL8	11|56|13	80	26.67	3	4|0|0	1	1	1	1	1	5.46	20	0
RPA1NT	DRG1	DRG1	16|27|17	60	20	3	3|0|0	1	1	1	1	1	8.35	20	0
RPA1NT	RPL13	RPL13	16|87|14	117	39	3	6|0|0	1	1	1	1	1	5.13	19.5	0
RPA1NT	RPL32	RPL32	13|38|7	58	19.33	3	3|0|0	1	1	1	1	1	4.72	19.33	0
RPA1NT	NPM1	NPM1	16|25|15	56	18.67	3	1|0|2	1	1	1	1	1	17.83	18.67	0
RPA1NT	MYBBP1A	MYBBP1A	36|125|25	186	62	3	10|0|0	1	1	1	1	1	5.64	18.6	0
RPA1NT	SLC25A1	SLC25A1	15|31|8	54	18	3	3|0|0	1	1	1	1	1	5.17	18	0
RPA1NT	BZW1	BZW1	12|18|6	36	12	3	2|0|0	1	1	1	1	1	5.48	18	0
RPA1NT	PRKCA	PRKCA	7|8|3	18	6	3	1|0|0	1	1	1	1	1	5.76	18	0
RPA1NT	NXF1	NXF1	8|8|2	18	6	3	1|0|0	0.99	1	0.99	1	0.99	3.56	18	0
RPA1NT	AGPS	AGPS	12|19|4	35	11.67	3	2|0|0	0.99	1	0.99	1	0.99	4.01	17.5	0
RPA1NT	DPM1	DPM1	8|22|3	33	11	3	2|0|0	0.99	1	0.99	1	0.99	3.22	16.5	0
RPA1NT	VRK1	VRK1	10|21|2	33	11	3	2|0|0	0.97	1	0.97	1	0.97	2.35	16.5	0.01
RPA1NT	ACSL3	ACSL3	24|46|10	80	26.67	3	5|0|0	1	1	1	1	1	4.6	16	0
RPA1NT	HBS1L	HBS1L	17|13|2	32	10.67	3	2|0|0	0.97	1	0.97	1	0.97	2.35	16	0.01
RPA1NT	NIFK	NIFK	4|10|2	16	5.33	3	1|0|0	0.99	1	0.99	1	0.99	3.56	16	0
RPA1NT	CHD4	CHD4	33|44|17	94	31.33	3	6|0|0	1	1	1	1	1	5.75	15.67	0
RPA1NT	UFL1	UFL1	15|11|5	31	10.33	3	2|0|0	1	1	1	1	1	4.76	15.5	0
RPA1NT	RRP1B	RRP1B	21|42|14	77	25.67	3	5|0|0	1	1	1	1	1	5.63	15.4	0
RPA1NT	OCRL	OCRL	10|3|2	15	5	3	1|0|0	0.99	1	0.99	1	0.99	3.56	15	0
RPA1NT	MTCH1	MTCH1	6|7|2	15	5	3	1|0|0	0.99	1	0.99	1	0.99	3.56	15	0
RPA1NT	BZW2	BZW2	4|9|2	15	5	3	1|0|0	0.99	1	0.99	1	0.99	3.56	15	0
RPA1NT	SMEK1	SMEK1	11|2|2	15	5	3	1|0|0	0.98	1	0.98	1	0.98	3.56	15	0
RPA1NT	RPL21	RPL21	6|48|5	59	19.67	3	3|0|1	0.98	1	0.98	1	0.98	3.32	14.75	0
RPA1NT	POLR2B	POLR2B	24|59|5	88	29.33	3	6|0|0	0.96	1	0.96	1	0.96	1.9	14.67	0.01
RPA1NT	RPS23	RPS23	5|21|3	29	9.67	3	2|0|0	0.98	1	0.98	1	0.98	3.22	14.5	0
RPA1NT	STAG2	STAG2	17|10|2	29	9.67	3	2|0|0	0.97	1	0.97	1	0.97	2.35	14.5	0.01
RPA1NT	AQR	AQR	10|17|2	29	9.67	3	2|0|0	0.97	1	0.97	1	0.97	2.35	14.5	0.01
RPA1NT	RPL23A	RPL23A	7|31|4	42	14	3	3|0|0	0.98	1	0.98	1	0.98	3.26	14	0
RPA1NT	WDR36	WDR36	27|33|9	69	23	3	5|0|0	1	1	1	1	1	4.32	13.8	0
RPA1NT	RPS24	RPS24	10|40|5	55	18.33	3	4|0|0	0.99	1	0.99	1	0.99	3.27	13.75	0
RPA1NT	LARP1	LARP1	35|38|9	82	27.33	3	6|0|0	0.99	1	0.99	1	0.99	3.99	13.67	0
RPA1NT	RFC3	RFC3	5|15|7	27	9	3	2|0|0	1	1	1	1	1	4.76	13.5	0
RPA1NT	DDX27	DDX27	12|13|2	27	9	3	2|0|0	0.97	1	0.97	1	0.97	2.35	13.5	0.01
RPA1NT	PES1	PES1	22|35|10	67	22.33	3	5|0|0	1	1	1	1	1	4.6	13.4	0
RPA1NT	NONO	NONO	108|110|102	320	106.67	3	22|0|2	1	1	1	1	1	8.4	13.33	0
RPA1NT	RBMX	RBMX	3|31|6	40	13.33	3	3|0|0	0.97	1	0.97	1	0.97	2.54	13.33	0.01
RPA1NT	MDN1	MDN1	14|35|4	53	17.67	3	3|0|1	0.97	1	0.97	1	0.97	2.41	13.25	0.01
RPA1NT	SMARCA5	SMARCA5	34|73|25	132	44	3	9|0|1	1	1	1	1	1	5.91	13.2	0
RPA1NT	RPS13	RPS13	13|65|13	91	30.33	3	7|0|0	0.99	1	0.99	1	0.99	4.61	13	0
RPA1NT	AP3D1	AP3D1	32|22|11	65	21.67	3	5|0|0	1	1	1	1	1	4.87	13	0
RPA1NT	EIF2A	EIF2A	7|26|6	39	13	3	3|0|0	0.99	1	0.99	1	0.99	4.25	13	0
RPA1NT	HNRNPA0	HNRNPA0	6|18|2	26	8.67	3	2|0|0	0.97	1	0.97	1	0.97	2.35	13	0.01
RPA1NT	TBC1D15	TBC1D15	9|2|2	13	4.33	3	1|0|0	0.98	1	0.98	1	0.98	3.56	13	0
RPA1NT	NOP58	NOP58	29|63|23	115	38.33	3	7|1|1	1	1	1	1	1	6.92	12.78	0
RPA1NT	PPP2R5D	PPP2R5D	15|28|8	51	17	3	4|0|0	1	1	1	1	1	4.47	12.75	0
RPA1NT	VIM	VIM	63|48|41	152	50.67	3	7|1|4	1	1	1	1	1	16.66	12.67	0
RPA1NT	PWP2	PWP2	14|19|5	38	12.67	3	3|0|0	0.99	1	0.99	1	0.99	3.75	12.67	0
RPA1NT	DRG2	DRG2	9|25|4	38	12.67	3	3|0|0	0.99	1	0.99	1	0.99	3.26	12.67	0
RPA1NT	RPL27	RPL27	7|49|7	63	21	3	5|0|0	0.98	1	0.98	1	0.98	3.7	12.6	0
RPA1NT	CUL3	CUL3	25|39|11	75	25	3	6|0|0	1	1	1	1	1	4.46	12.5	0
RPA1NT	RPL13A	RPL13A	20|102|15	137	45.67	3	8|2|1	0.99	1	0.99	1	0.99	4.28	12.45	0
RPA1NT	DDX18	DDX18	26|61|12	99	33	3	7|0|1	0.99	1	0.99	1	0.99	4.19	12.38	0
RPA1NT	RPS11	RPS11	16|43|15	74	24.67	3	6|0|0	1	1	1	1	1	5.34	12.33	0
RPA1NT	TSR1	TSR1	10|21|6	37	12.33	3	3|0|0	0.99	1	0.99	1	0.99	4.25	12.33	0
RPA1NT	U2SURP	U2SURP	35|26|25	86	28.67	3	7|0|0	1	1	1	1	1	6.67	12.29	0
RPA1NT	FANCI	FANCI	18|4|2	24	8	3	2|0|0	0.96	1	0.96	1	0.96	2.35	12	0.01
RPA1NT	AP1M1	AP1M1	15|13|7	35	11.67	3	3|0|0	1	1	1	1	1	4.72	11.67	0
RPA1NT	HNRNPF	HNRNPF	12|2|9	23	7.67	3	1|0|1	0.96	1	0.96	1	0.96	2.13	11.5	0.01
RPA1NT	SART3	SART3	42|24|12	78	26	3	7|0|0	1	1	1	1	1	4.41	11.14	0
RPA1NT	PSMD3	PSMD3	48|67|29	144	48	3	13|0|0	1	1	1	1	1	5.46	11.08	0
RPA1NT	FTSJ3	FTSJ3	24|39|14	77	25.67	3	7|0|0	1	1	1	1	1	4.81	11	0
RPA1NT	EPB41L2	EPB41L2	15|15|3	33	11	3	3|0|0	0.98	1	0.98	1	0.98	2.54	11	0
RPA1NT	UTP15	UTP15	8|11|3	22	7.33	3	2|0|0	0.99	1	0.99	1	0.99	3.22	11	0
RPA1NT	CAMK2D	CAMK2D	7|12|3	22	7.33	3	2|0|0	0.99	1	0.99	1	0.99	3.22	11	0
RPA1NT	RALY	RALY	6|13|3	22	7.33	3	2|0|0	0.99	1	0.99	1	0.99	3.22	11	0
RPA1NT	SF3B1	SF3B1	92|90|36	218	72.67	3	20|0|0	1	1	1	1	1	5.13	10.9	0
RPA1NT	RPL18A	RPL18A	18|94|27	139	46.33	3	9|0|4	1	1	1	1	1	4.4	10.69	0
RPA1NT	RPL6	RPL6	28|145|30	203	67.67	3	12|2|5	1	1	1	1	1	5.71	10.68	0
RPA1NT	NUDC	NUDC	16|7|9	32	10.67	3	1|0|2	1	1	1	1	1	7.1	10.67	0
RPA1NT	RPS14	RPS14	6|29|7	42	14	3	4|0|0	0.99	1	0.99	1	0.99	3.73	10.5	0
RPA1NT	PRIM2	PRIM2	10|6|5	21	7	3	2|0|0	1	1	1	1	1	4.76	10.5	0
RPA1NT	GSK3A	GSK3A	10|9|2	21	7	3	2|0|0	0.97	1	0.97	1	0.97	2.35	10.5	0.01
RPA1NT	SMC4	SMC4	26|49|8	83	27.67	3	8|0|0	0.98	1	0.98	1	0.98	2.56	10.38	0
RPA1NT	DDX21	DDX21	44|129|55	228	76	3	11|2|9	1	1	1	1	1	10.77	10.36	0
RPA1NT	G3BP1	G3BP1	16|9|6	31	10.33	3	3|0|0	0.99	1	0.99	1	0.99	4.25	10.33	0
RPA1NT	DDX56	DDX56	12|25|4	41	13.67	3	4|0|0	0.98	1	0.98	1	0.98	2.62	10.25	0
RPA1NT	RPL3	RPL3	43|73|15	131	43.67	3	13|0|0	0.99	1	0.99	1	0.99	3.14	10.08	0
RPA1NT	SFPQ	SFPQ	13|32|5	50	16.67	3	5|0|0	0.98	1	0.98	1	0.98	2.64	10	0
RPA1NT	LBR	LBR	10|24|6	40	13.33	3	4|0|0	0.99	1	0.99	1	0.99	3.73	10	0
RPA1NT	ACADVL	ACADVL	10|3|7	20	6.67	3	2|0|0	0.99	1	0.99	1	0.99	3.22	10	0
RPA1NT	STK26	STK26	13|4|3	20	6.67	3	2|0|0	0.98	1	0.98	1	0.98	3.22	10	0
RPA1NT	SNRPD3	SNRPD3	5|13|2	20	6.67	3	2|0|0	0.97	1	0.97	1	0.97	2.35	10	0.01
RPA1NT	WDR12	WDR12	15|3|2	20	6.67	3	2|0|0	0.96	1	0.96	1	0.96	2.35	10	0.01
RPA1NT	IGF2BP1	IGF2BP1	16|35|8	59	19.67	3	6|0|0	0.99	1	0.99	1	0.99	3.66	9.83	0
RPA1NT	SRP68	SRP68	33|20|15	68	22.67	3	7|0|0	1	1	1	1	1	5	9.71	0
RPA1NT	RPL24	RPL24	6|39|13	58	19.33	3	3|1|2	0.98	1	0.98	1	0.98	2.87	9.67	0
RPA1NT	STIP1	STIP1	16|7|6	29	9.67	3	3|0|0	0.99	1	0.99	1	0.99	4.25	9.67	0
RPA1NT	OSBP	OSBP	14|10|5	29	9.67	3	3|0|0	0.99	1	0.99	1	0.99	3.75	9.67	0
RPA1NT	TROVE2	TROVE2	21|10|7	38	12.67	3	4|0|0	0.99	1	0.99	1	0.99	4.11	9.5	0
RPA1NT	EIF2S2	EIF2S2	7|9|3	19	6.33	3	2|0|0	0.99	1	0.99	1	0.99	3.22	9.5	0
RPA1NT	RPS25	RPS25	2|13|4	19	6.33	3	2|0|0	0.96	1	0.96	1	0.96	2.35	9.5	0.01
RPA1NT	NAA15	NAA15	42|49|18	109	36.33	3	12|0|0	1	1	1	1	1	4.38	9.08	0
RPA1NT	XRN2	XRN2	29|43|9	81	27	3	9|0|0	0.97	1	0.97	1	0.97	2.5	9	0.01
RPA1NT	TBL3	TBL3	18|21|6	45	15	3	5|0|0	0.99	1	0.99	1	0.99	3.25	9	0
RPA1NT	ATAD1	ATAD1	9|5|4	18	6	3	2|0|0	0.99	1	0.99	1	0.99	4.01	9	0
RPA1NT	AAR2	AAR2	8|7|3	18	6	3	2|0|0	0.99	1	0.99	1	0.99	3.22	9	0
RPA1NT	CSNK2A2	CSNK2A2	24|26|12	62	20.67	3	7|0|0	1	1	1	1	1	4.41	8.86	0
RPA1NT	CUL1	CUL1	28|32|10	70	23.33	3	8|0|0	0.99	1	0.99	1	0.99	3.54	8.75	0
RPA1NT	COPA	COPA	59|95|37	191	63.67	3	21|0|1	1	1	1	1	1	5.04	8.68	0
RPA1NT	NAA25	NAA25	9|13|4	26	8.67	3	3|0|0	0.99	1	0.99	1	0.99	3.26	8.67	0
RPA1NT	CYFIP1	CYFIP1	19|25|7	51	17	3	6|0|0	0.99	1	0.99	1	0.99	3.21	8.5	0
RPA1NT	HSD17B12	HSD17B12	12|16|6	34	11.33	3	4|0|0	0.99	1	0.99	1	0.99	3.73	8.5	0
RPA1NT	TIMM23	TIMM23	6|7|4	17	5.67	3	2|0|0	0.99	1	0.99	1	0.99	4.01	8.5	0
RPA1NT	DDX20	DDX20	11|3|3	17	5.67	3	2|0|0	0.97	1	0.97	1	0.97	3.22	8.5	0.01
RPA1NT	RBBP7	RBBP7	13|6|6	25	8.33	3	3|0|0	0.99	1	0.99	1	0.99	4.25	8.33	0
RPA1NT	CORO1C	CORO1C	14|11|8	33	11	3	4|0|0	0.99	1	0.99	1	0.99	4.47	8.25	0
RPA1NT	BRIX1	BRIX1	22|36|16	74	24.67	3	9|0|0	1	1	1	1	1	4.63	8.22	0
RPA1NT	RPS18	RPS18	10|40|7	57	19	3	7|0|0	0.97	1	0.97	1	0.97	2.61	8.14	0.01
RPA1NT	NOC2L	NOC2L	18|23|7	48	16	3	6|0|0	0.99	1	0.99	1	0.99	3.21	8	0
RPA1NT	PRKACA	PRKACA	13|16|3	32	10.67	3	4|0|0	0.95	1	0.95	1	0.95	1.73	8	0.01
RPA1NT	ALDH3A2	ALDH3A2	8|13|3	24	8	3	3|0|0	0.97	1	0.97	1	0.97	2.54	8	0.01
RPA1NT	MPDU1	MPDU1	2|3|3	8	2.67	3	1|0|0	0.99	1	0.99	1	0.99	3.56	8	0
RPA1NT	RPL7A	RPL7A	26|80|28	134	44.67	3	7|2|8	1	1	1	1	1	9.76	7.88	0
RPA1NT	ADAR	ADAR	36|43|21	100	33.33	3	13|0|0	1	1	1	1	1	4.63	7.69	0
RPA1NT	ADSS	ADSS	9|8|6	23	7.67	3	3|0|0	0.99	1	0.99	1	0.99	4.25	7.67	0
RPA1NT	RPS6	RPS6	14|42|19	75	25	3	6|3|1	1	1	1	1	1	5.73	7.5	0
RPA1NT	ESYT1	ESYT1	26|14|5	45	15	3	6|0|0	0.95	1	0.95	1	0.95	1.9	7.5	0.01
RPA1NT	PPP1CB	PPP1CB	6|5|4	15	5	3	2|0|0	0.99	1	0.99	1	0.99	4.01	7.5	0
RPA1NT	TBCB	TBCB	7|4|4	15	5	3	2|0|0	0.99	1	0.99	1	0.99	4.01	7.5	0
RPA1NT	TMEM205	TMEM205	5|8|2	15	5	3	2|0|0	0.97	1	0.97	1	0.97	2.35	7.5	0.01
RPA1NT	SKIV2L2	SKIV2L2	30|25|12	67	22.33	3	9|0|0	0.99	1	0.99	1	0.99	3.83	7.44	0
RPA1NT	KHSRP	KHSRP	15|10|12	37	12.33	3	4|0|1	1	1	1	1	1	5.18	7.4	0
RPA1NT	RPL38	RPL38	5|12|5	22	7.33	3	3|0|0	0.98	1	0.98	1	0.98	3.75	7.33	0
RPA1NT	IRS4	IRS4	53|59|27	139	46.33	3	19|0|0	0.99	1	0.99	1	0.99	4.35	7.32	0
RPA1NT	MSH6	MSH6	28|30|15	73	24.33	3	10|0|0	0.99	1	0.99	1	0.99	4.28	7.3	0
RPA1NT	COLGALT1	COLGALT1	11|15|3	29	9.67	3	4|0|0	0.95	1	0.95	1	0.95	1.73	7.25	0.01
RPA1NT	TECR	TECR	12|25|6	43	14.33	3	6|0|0	0.97	1	0.97	1	0.97	2.64	7.17	0.01
RPA1NT	ABCE1	ABCE1	39|34|20	93	31	3	13|0|0	0.99	1	0.99	1	0.99	4.5	7.15	0
RPA1NT	MCM5	MCM5	34|35|23	92	30.67	3	13|0|0	1	1	1	1	1	4.85	7.08	0
RPA1NT	COX6C	COX6C	8|15|5	28	9.33	3	2|0|2	1	1	1	1	1	4.2	7	0
RPA1NT	EIF5B	EIF5B	10|14|4	28	9.33	3	4|0|0	0.97	1	0.97	1	0.97	2.62	7	0
RPA1NT	RECQL	RECQL	28|22|12	62	20.67	3	8|0|1	0.99	1	0.99	1	0.99	3.81	6.89	0
RPA1NT	ATAD3A	ATAD3A	26|67|17	110	36.67	3	16|0|0	0.97	1	0.97	1	0.97	2.43	6.88	0.01
RPA1NT	MRTO4	MRTO4	23|29|9	61	20.33	3	8|0|1	0.97	1	0.97	1	0.97	2.4	6.78	0.01
RPA1NT	VAPA	VAPA	18|23|13	54	18	3	8|0|0	0.99	1	0.99	1	0.99	4.35	6.75	0
RPA1NT	VPS26A	VPS26A	12|9|6	27	9	3	4|0|0	0.99	1	0.99	1	0.99	3.73	6.75	0
RPA1NT	CACYBP	CACYBP	12|8|13	33	11	3	5|0|0	0.99	1	0.99	1	0.99	4.02	6.6	0
RPA1NT	CDK2	CDK2	11|22|6	39	13	3	6|0|0	0.97	1	0.97	1	0.97	2.64	6.5	0.01
RPA1NT	HIGD1A	HIGD1A	3|8|2	13	4.33	3	1|0|1	0.95	1	0.95	1	0.95	2.13	6.5	0.01
RPA1NT	RPS8	RPS8	33|53|17	103	34.33	3	13|0|3	0.97	1	0.97	1	0.97	2.31	6.44	0.01
RPA1NT	AIFM1	AIFM1	13|25|7	45	15	3	7|0|0	0.97	1	0.97	1	0.97	2.61	6.43	0.01
RPA1NT	YTHDF2	YTHDF2	14|12|6	32	10.67	3	5|0|0	0.98	1	0.98	1	0.98	3.25	6.4	0
RPA1NT	RPL5	RPL5	61|89|61	211	70.33	3	23|0|10	1	1	1	1	1	6.19	6.39	0
RPA1NT	KHDRBS1	KHDRBS1	14|25|12	51	17	3	8|0|0	0.99	1	0.99	1	0.99	4.16	6.38	0
RPA1NT	RPA2	RPA2	11|5|3	19	6.33	3	3|0|0	0.97	1	0.97	1	0.97	2.54	6.33	0.01
RPA1NT	SYNCRIP	SYNCRIP	10|6|3	19	6.33	3	3|0|0	0.97	1	0.97	1	0.97	2.54	6.33	0.01
RPA1NT	NSF	NSF	11|7|7	25	8.33	3	4|0|0	0.99	1	0.99	1	0.99	4.11	6.25	0
RPA1NT	SEH1L	SEH1L	9|11|5	25	8.33	3	4|0|0	0.98	1	0.98	1	0.98	3.27	6.25	0
RPA1NT	CCAR2	CCAR2	26|19|10	55	18.33	3	9|0|0	0.98	1	0.98	1	0.98	3.04	6.11	0
RPA1NT	PFKL	PFKL	25|34|20	79	26.33	3	13|0|0	0.99	1	0.99	1	0.99	4.5	6.08	0
RPA1NT	RPS27	RPS27	14|21|13	48	16	3	5|1|2	1	1	1	1	1	6.87	6	0
RPA1NT	NCAPD2	NCAPD2	25|14|9	48	16	3	8|0|0	0.98	1	0.98	1	0.98	3.1	6	0
RPA1NT	GEMIN5	GEMIN5	28|12|8	48	16	3	8|0|0	0.97	1	0.97	1	0.97	2.56	6	0.01
RPA1NT	HADHA	HADHA	11|10|3	24	8	3	4|0|0	0.95	1	0.95	1	0.95	1.73	6	0.01
RPA1NT	NUDT19	NUDT19	21|37|13	71	23.67	3	12|0|0	0.98	1	0.98	1	0.98	2.8	5.92	0
RPA1NT	DDX5	DDX5	25|24|10	59	19.67	3	9|1|0	0.97	1	0.97	1	0.97	2.34	5.9	0.01
RPA1NT	ELAC2	ELAC2	14|8|7	29	9.67	3	5|0|0	0.98	1	0.98	1	0.98	3.7	5.8	0
RPA1NT	EZR	EZR	32|28|14	74	24.67	3	13|0|0	0.98	1	0.98	1	0.98	2.71	5.69	0
RPA1NT	TRIM28	TRIM28	61|56|42	159	53	3	28|0|0	0.99	1	0.99	1	0.99	4.75	5.68	0
RPA1NT	EPHX1	EPHX1	13|12|9	34	11.33	3	6|0|0	0.99	0.99	0.99	0.99	0.99	3.99	5.67	0
RPA1NT	SRPK1	SRPK1	17|12|5	34	11.33	3	6|0|0	0.95	1	0.95	1	0.95	1.9	5.67	0.01
RPA1NT	VPS25	VPS25	8|3|6	17	5.67	3	3|0|0	0.97	0.99	0.97	0.99	0.97	2.54	5.67	0.01
RPA1NT	PFKP	PFKP	76|84|51	211	70.33	3	37|0|1	0.99	1	0.99	1	0.99	3.87	5.55	0
RPA1NT	EML4	EML4	12|5|5	22	7.33	3	4|0|0	0.97	1	0.97	1	0.97	3.27	5.5	0.01
RPA1NT	DHX15	DHX15	66|81|55	202	67.33	3	32|0|5	1	1	1	1	1	4.81	5.46	0
RPA1NT	COX4I1	COX4I1	17|32|11	60	20	3	11|0|0	0.97	1	0.97	1	0.97	2.37	5.45	0.01
RPA1NT	APEX1	APEX1	19|18|12	49	16.33	3	9|0|0	0.99	0.99	0.99	0.99	0.99	3.83	5.44	0
RPA1NT	EIF3D	EIF3D	36|37|19	92	30.67	3	16|0|1	0.98	1	0.98	1	0.98	2.72	5.41	0
RPA1NT	ACIN1	ACIN1	7|4|5	16	5.33	3	0|0|3	0.98	0.99	0.98	0.99	0.98	3.26	5.33	0
RPA1NT	RPS4X	RPS4X	38|68|27	133	44.33	3	20|1|4	0.95	1	0.95	1	0.95	1.82	5.32	0.01
RPA1NT	EMG1	EMG1	15|15|7	37	12.33	3	7|0|0	0.97	0.99	0.97	0.99	0.97	2.61	5.29	0.01
RPA1NT	AP3M1	AP3M1	8|8|5	21	7	3	4|0|0	0.98	0.99	0.98	0.99	0.98	3.27	5.25	0
RPA1NT	SLC16A1	SLC16A1	7|10|4	21	7	3	4|0|0	0.97	0.99	0.97	0.99	0.97	2.62	5.25	0.01
RPA1NT	COPZ1	COPZ1	7|10|4	21	7	3	4|0|0	0.97	0.99	0.97	0.99	0.97	2.62	5.25	0.01
RPA1NT	SEC22B	SEC22B	17|25|10	52	17.33	3	9|0|1	0.97	1	0.97	1	0.97	2.34	5.2	0.01
RPA1NT	HAT1	HAT1	15|18|8	41	13.67	3	6|0|2	0.97	1	0.97	1	0.97	2.38	5.12	0.01
RPA1NT	ARCN1	ARCN1	21|15|10	46	15.33	3	9|0|0	0.98	1	0.98	1	0.98	3.04	5.11	0
RPA1NT	XRCC6	XRCC6	74|120|61	255	85	3	34|3|14	0.96	1	0.96	1	0.96	2	5	0.01
RPA1NT	H2AFY	H2AFY	38|62|30	130	43.33	3	14|3|9	0.99	1	0.99	1	0.99	3.88	5	0
RPA1NT	HNRNPR	HNRNPR	21|26|13	60	20	3	9|1|2	0.98	1	0.98	1	0.98	2.71	5	0
RPA1NT	SSR4	SSR4	14|17|9	40	13.33	3	6|0|2	0.98	1	0.98	1	0.98	3.03	5	0
RPA1NT	TMED10	TMED10	10|22|8	40	13.33	3	8|0|0	0.97	1	0.97	1	0.97	2.56	5	0.01
RPA1NT	DDX19A	DDX19A	14|10|6	30	10	3	6|0|0	0.97	0.99	0.97	0.99	0.97	2.64	5	0.01
RPA1NT	ATP5J2	ATP5J2	7|10|8	25	8.33	3	4|0|1	0.99	0.99	0.99	0.99	0.99	3.79	5	0
RPA1NT	PSMG1	PSMG1	10|9|6	25	8.33	3	5|0|0	0.98	0.99	0.98	0.99	0.98	3.25	5	0
RPA1NT	NAA50	NAA50	7|13|5	25	8.33	3	5|0|0	0.97	1	0.97	1	0.97	2.64	5	0.01
RPA1NT	GYS1	GYS1	12|8|5	25	8.33	3	5|0|0	0.97	0.99	0.97	0.99	0.97	2.64	5	0.01
RPA1NT	AP1G1	AP1G1	5|7|3	15	5	3	3|0|0	0.97	0.99	0.97	0.99	0.97	2.54	5	0.01
RPA1NT	SCAMP3	SCAMP3	4|8|3	15	5	3	3|0|0	0.96	0.99	0.96	0.99	0.96	2.54	5	0.01
RPA1NT	LRRC59	LRRC59	25|29|19	73	24.33	3	13|1|1	0.99	1	0.99	1	0.99	3.64	4.87	0
RPA1NT	FARSB	FARSB	35|22|16	73	24.33	3	15|0|0	0.97	1	0.97	1	0.97	2.52	4.87	0.01
RPA1NT	RPL27A	RPL27A	12|15|7	34	11.33	3	6|0|1	0.97	1	0.97	1	0.97	2.47	4.86	0.01
RPA1NT	PSMD8	PSMD8	18|7|8	33	11	3	7|0|0	0.96	1	0.96	1	0.96	2.61	4.71	0.01
RPA1NT	RPS27A	RPS27A	17|26|18	61	20.33	3	9|2|2	0.99	1	0.99	1	0.99	4.25	4.69	0
RPA1NT	GFPT1	GFPT1	28|16|12	56	18.67	3	12|0|0	0.96	1	0.96	1	0.96	2.29	4.67	0.01
RPA1NT	TMEM43	TMEM43	14|23|9	46	15.33	3	10|0|0	0.95	1	0.95	1	0.95	1.82	4.6	0.01
RPA1NT	PPIL1	PPIL1	6|11|6	23	7.67	3	5|0|0	0.97	0.99	0.97	0.99	0.97	3.25	4.6	0.01
RPA1NT	CARM1	CARM1	10|9|4	23	7.67	3	5|0|0	0.95	0.99	0.95	0.99	0.95	1.84	4.6	0.01
RPA1NT	ACTR2	ACTR2	22|17|11	50	16.67	3	9|0|2	0.96	1	0.96	1	0.96	2.22	4.55	0.01
RPA1NT	MCM4	MCM4	28|17|14	59	19.67	3	13|0|0	0.97	1	0.97	1	0.97	2.71	4.54	0.01
RPA1NT	MOB1B	MOB1B	5|6|7	18	6	3	4|0|0	0.97	0.98	0.97	0.98	0.97	3.27	4.5	0
RPA1NT	RAC1	RAC1	18|9|13	40	13.33	3	8|1|0	0.96	0.99	0.96	0.99	0.96	2.4	4.44	0.01
RPA1NT	RPL22	RPL22	13|20|11	44	14.67	3	6|2|2	0.99	1	0.99	1	0.99	3.93	4.4	0
RPA1NT	ARPC4	ARPC4	10|15|10	35	11.67	3	6|0|2	0.98	1	0.98	1	0.98	3.58	4.38	0
RPA1NT	RAB10	RAB10	9|7|10	26	8.67	3	6|0|0	0.98	0.99	0.98	0.99	0.98	3.21	4.33	0
RPA1NT	PRPSAP2	PRPSAP2	17|17|9	43	14.33	3	10|0|0	0.95	0.99	0.95	0.99	0.95	1.82	4.3	0.01
RPA1NT	TIPRL	TIPRL	17|10|7	34	11.33	3	8|0|0	0.95	0.99	0.95	0.99	0.95	1.9	4.25	0.01
RPA1NT	SRRM2	SRRM2	9|5|7	21	7	3	4|0|1	0.96	0.99	0.96	0.99	0.96	2.46	4.2	0.01
RPA1NT	RPL18	RPL18	23|52|32	107	35.67	3	9|9|8	0.98	1	0.98	1	0.98	2.92	4.12	0
RPA1NT	NMT1	NMT1	15|13|9	37	12.33	3	8|0|1	0.96	0.99	0.96	0.99	0.96	2.4	4.11	0.01
RPA1NT	CYB5R3	CYB5R3	20|23|18	61	20.33	3	14|0|1	0.98	0.99	0.98	0.99	0.98	3.3	4.07	0
RPA1NT	BCAP31	BCAP31	23|27|23	73	24.33	3	18|0|0	0.98	0.99	0.98	0.99	0.98	3.71	4.06	0
RPA1NT	MCM3	MCM3	35|37|29	101	33.67	3	24|0|1	0.97	0.99	0.97	0.99	0.97	2.67	4.04	0.01
RPA1NT	VAPB	VAPB	8|6|6	20	6.67	3	5|0|0	0.97	0.98	0.97	0.98	0.97	3.25	4	0.01
RPA1NT	ARPC3	ARPC3	7|8|5	20	6.67	3	5|0|0	0.96	0.98	0.96	0.98	0.96	2.64	4	0.01
RPA1NT	METTL7A	METTL7A	3|3|2	8	2.67	3	2|0|0	0.95	0.96	0.95	0.96	0.95	2.35	4	0.01
RPA1NT	TYMS	TYMS	9|13|9	31	10.33	3	7|0|1	0.96	0.99	0.96	0.99	0.96	3.02	3.88	0.01
RPA1NT	MAT2A	MAT2A	22|21|18	61	20.33	3	14|0|2	0.97	0.98	0.97	0.98	0.97	2.79	3.81	0.01
RPA1NT	RPS26	RPS26	7|7|5	19	6.33	3	5|0|0	0.96	0.98	0.96	0.98	0.96	2.64	3.8	0.01
RPA1NT	SNRPE	SNRPE	10|15|9	34	11.33	3	5|0|4	0.96	1	0.96	1	0.96	2.48	3.78	0.01
RPA1NT	EXOSC9	EXOSC9	6|4|5	15	5	3	4|0|0	0.96	0.98	0.96	0.98	0.96	2.62	3.75	0.01
RPA1NT	FEN1	FEN1	9|15|9	33	11	3	6|1|2	0.95	1	0.95	1	0.95	2.48	3.67	0.01
RPA1NT	RAB8A	RAB8A	6|7|5	18	6	3	5|0|0	0.96	0.98	0.96	0.98	0.96	2.64	3.6	0.01
RPA1NT	LANCL1	LANCL1	7|6|5	18	6	3	5|0|0	0.96	0.98	0.96	0.98	0.96	2.64	3.6	0.01
RPA1NT	USMG5	USMG5	6|8|7	21	7	3	5|0|1	0.95	0.97	0.95	0.97	0.95	2.48	3.5	0.01
RPA1NT	BAZ1B	BAZ1B	1|46|1	48	16	3	0|0|0	0.33	1	0.33	1	0.33	3.68	160	0.23
RPA1NT	MYO1D	MYO1D	12|28|0	40	13.33	3	0|0|0	0.67	1	0.67	1	0.67	1.17	133.33	0.06
RPA1NT	DDX52	DDX52	1|37|0	38	12.67	3	0|0|0	0.33	1	0.33	1	0.33	1.17	126.67	0.23
RPA1NT	CHTOP	CHTOP	0|34|3	37	12.33	3	0|0|0	0.67	1	0.67	1	0.67	1.17	123.33	0.1
RPA1NT	H1FX	H1FX	1|33|2	36	12	3	0|0|0	0.67	1	0.67	1	0.67	3.68	120	0.13
RPA1NT	RFC1	RFC1	1|22|12	35	11.67	3	0|0|0	0.67	1	0.67	1	0.67	3.68	116.67	0.06
RPA1NT	TRIM25	TRIM25	16|17|1	34	11.33	3	0|0|0	0.67	1	0.67	1	0.67	3.68	113.33	0.06
RPA1NT	POLR3A	POLR3A	5|28|0	33	11	3	0|0|0	0.67	1	0.67	1	0.67	1.17	110	0.08
RPA1NT	SGPL1	SGPL1	5|26|1	32	10.67	3	0|0|0	0.67	1	0.67	1	0.67	3.68	106.67	0.08
RPA1NT	MTOR	MTOR	15|16|0	31	10.33	3	0|0|0	0.67	1	0.67	1	0.67	1.17	103.33	0.06
RPA1NT	FLII	FLII	10|20|0	30	10	3	0|0|0	0.67	1	0.67	1	0.67	1.17	100	0.07
RPA1NT	DDX10	DDX10	1|29|0	30	10	3	0|0|0	0.33	1	0.33	1	0.33	1.17	100	0.23
RPA1NT	XAB2	XAB2	13|14|1	28	9.33	3	0|0|0	0.67	1	0.67	1	0.67	3.68	93.33	0.06
RPA1NT	CMTR1	CMTR1	16|10|1	27	9	3	0|0|0	0.67	1	0.67	1	0.67	3.68	90	0.07
RPA1NT	USP36	USP36	3|23|1	27	9	3	0|0|0	0.67	1	0.67	1	0.67	3.68	90	0.1
RPA1NT	DDX24	DDX24	0|26|1	27	9	3	0|0|0	0.33	1	0.33	1	0.33	1.17	90	0.23
RPA1NT	MTA2	MTA2	11|14|1	26	8.67	3	0|0|0	0.67	1	0.67	1	0.67	3.68	86.67	0.06
RPA1NT	DIMT1	DIMT1	6|18|1	25	8.33	3	0|0|0	0.67	1	0.67	1	0.67	3.68	83.33	0.08
RPA1NT	SNW1	SNW1	8|16|1	25	8.33	3	0|0|0	0.67	1	0.67	1	0.67	3.68	83.33	0.07
RPA1NT	CDC73	CDC73	4|21|0	25	8.33	3	0|0|0	0.67	1	0.67	1	0.67	1.17	83.33	0.09
RPA1NT	AURKB	AURKB	5|20|0	25	8.33	3	0|0|0	0.67	1	0.67	1	0.67	1.17	83.33	0.08
RPA1NT	HMGB2	HMGB2	0|25|0	25	8.33	3	0|0|0	0.33	1	0.33	1	0.33	1.17	83.33	0.23
RPA1NT	POP1	POP1	5|19|0	24	8	3	0|0|0	0.67	1	0.67	1	0.67	1.17	80	0.08
RPA1NT	PLK1	PLK1	9|14|1	24	8	3	0|0|0	0.67	1	0.67	1	0.67	3.68	80	0.07
RPA1NT	RPS17	RPS17	0|24|0	24	8	3	0|0|0	0.33	1	0.33	1	0.33	1.17	80	0.23
RPA1NT	EP400	EP400	3|20|0	23	7.67	3	0|0|0	0.67	1	0.67	1	0.67	1.17	76.67	0.1
RPA1NT	KIF2C	KIF2C	6|17|0	23	7.67	3	0|0|0	0.67	1	0.67	1	0.67	1.17	76.67	0.08
RPA1NT	PRRC2B	PRRC2B	15|8|0	23	7.67	3	0|0|0	0.67	1	0.67	1	0.67	1.17	76.67	0.07
RPA1NT	TMTC3	TMTC3	2|21|0	23	7.67	3	0|0|0	0.67	1	0.67	1	0.67	1.17	76.67	0.13
RPA1NT	CSNK1E	CSNK1E	2|21|0	23	7.67	3	0|0|0	0.67	1	0.67	1	0.67	1.17	76.67	0.13
RPA1NT	UTP20	UTP20	1|22|0	23	7.67	3	0|0|0	0.33	1	0.33	1	0.33	1.17	76.67	0.23
RPA1NT	NDC1	NDC1	2|19|1	22	7.33	3	0|0|0	0.67	1	0.67	1	0.67	3.68	73.33	0.13
RPA1NT	RRBP1	RRBP1	3|19|0	22	7.33	3	0|0|0	0.67	1	0.67	1	0.67	1.17	73.33	0.1
RPA1NT	YTHDC2	YTHDC2	9|13|0	22	7.33	3	0|0|0	0.67	1	0.67	1	0.67	1.17	73.33	0.07
RPA1NT	CHID1	CHID1	2|18|1	21	7	3	0|0|0	0.67	1	0.67	1	0.67	3.68	70	0.13
RPA1NT	ELP3	ELP3	5|16|0	21	7	3	0|0|0	0.67	1	0.67	1	0.67	1.17	70	0.08
RPA1NT	SMC1A	SMC1A	8|12|1	21	7	3	0|0|0	0.67	1	0.67	1	0.67	3.68	70	0.07
RPA1NT	SLK	SLK	15|6|0	21	7	3	0|0|0	0.67	1	0.67	1	0.67	1.17	70	0.08
RPA1NT	DDX31	DDX31	1|19|0	20	6.67	3	0|0|0	0.33	1	0.33	1	0.33	1.17	66.67	0.23
RPA1NT	PHIP	PHIP	0|20|0	20	6.67	3	0|0|0	0.33	1	0.33	1	0.33	1.17	66.67	0.23
RPA1NT	CPSF1	CPSF1	11|7|1	19	6.33	3	0|0|0	0.67	1	0.67	1	0.67	3.68	63.33	0.07
RPA1NT	MARK3	MARK3	1|18|0	19	6.33	3	0|0|0	0.33	1	0.33	1	0.33	1.17	63.33	0.23
RPA1NT	TMEM214	TMEM214	7|11|0	18	6	3	0|0|0	0.67	1	0.67	1	0.67	1.17	60	0.07
RPA1NT	PSMC1	PSMC1	10|7|1	18	6	3	0|0|0	0.67	1	0.67	1	0.67	3.68	60	0.07
RPA1NT	PDLIM1	PDLIM1	8|10|0	18	6	3	0|0|0	0.67	1	0.67	1	0.67	1.17	60	0.07
RPA1NT	HP1BP3	HP1BP3	0|18|0	18	6	3	0|0|0	0.33	1	0.33	1	0.33	1.17	60	0.23
RPA1NT	SMG9	SMG9	9|7|1	17	5.67	3	0|0|0	0.67	1	0.67	1	0.67	3.68	56.67	0.07
RPA1NT	HELLS	HELLS	4|13|0	17	5.67	3	0|0|0	0.67	1	0.67	1	0.67	1.17	56.67	0.09
RPA1NT	OSBPL8	OSBPL8	4|12|0	16	5.33	3	0|0|0	0.67	1	0.67	1	0.67	1.17	53.33	0.09
RPA1NT	NMD3	NMD3	9|6|1	16	5.33	3	0|0|0	0.67	1	0.67	1	0.67	3.68	53.33	0.08
RPA1NT	DHX36	DHX36	6|10|0	16	5.33	3	0|0|0	0.67	1	0.67	1	0.67	1.17	53.33	0.08
RPA1NT	DDX51	DDX51	2|13|1	16	5.33	3	0|0|0	0.67	1	0.67	1	0.67	3.68	53.33	0.13
RPA1NT	RNMT	RNMT	9|6|1	16	5.33	3	0|0|0	0.67	1	0.67	1	0.67	3.68	53.33	0.08
RPA1NT	BTF3	BTF3	7|8|1	16	5.33	3	0|0|0	0.67	1	0.67	1	0.67	3.68	53.33	0.07
RPA1NT	LRRC41	LRRC41	4|10|1	15	5	3	0|0|0	0.67	1	0.67	1	0.67	3.68	50	0.09
RPA1NT	PATL1	PATL1	5|10|0	15	5	3	0|0|0	0.67	1	0.67	1	0.67	1.17	50	0.08
RPA1NT	FAM120A	FAM120A	5|10|0	15	5	3	0|0|0	0.67	1	0.67	1	0.67	1.17	50	0.08
RPA1NT	EIF4E2	EIF4E2	3|11|1	15	5	3	0|0|0	0.67	1	0.67	1	0.67	3.68	50	0.1
RPA1NT	ADD3	ADD3	4|10|1	15	5	3	0|0|0	0.67	1	0.67	1	0.67	3.68	50	0.09
RPA1NT	RBSN	RBSN	11|4|0	15	5	3	0|0|0	0.67	1	0.67	1	0.67	1.17	50	0.09
RPA1NT	TTF2	TTF2	7|7|1	15	5	3	0|0|0	0.67	1	0.67	1	0.67	3.68	50	0.07
RPA1NT	SQSTM1	SQSTM1	9|5|1	15	5	3	0|0|0	0.67	1	0.67	1	0.67	3.68	50	0.08
RPA1NT	ANLN	ANLN	7|8|0	15	5	3	0|0|0	0.67	1	0.67	1	0.67	1.17	50	0.07
RPA1NT	NR3C1	NR3C1	9|6|0	15	5	3	0|0|0	0.67	1	0.67	1	0.67	1.17	50	0.08
RPA1NT	TUBGCP3	TUBGCP3	6|9|0	15	5	3	0|0|0	0.67	1	0.67	1	0.67	1.17	50	0.08
RPA1NT	SLTM	SLTM	2|13|0	15	5	3	0|0|0	0.67	1	0.67	1	0.67	1.17	50	0.13
RPA1NT	TRRAP	TRRAP	3|11|1	15	5	3	0|0|0	0.67	1	0.67	1	0.67	3.68	50	0.1
RPA1NT	POLR2A	POLR2A	11|38|0	49	16.33	3	1|0|0	0.67	1	0.67	1	0.67	0.36	49	0.06
RPA1NT	DNTTIP2	DNTTIP2	3|9|2	14	4.67	3	0|0|0	1	1	1	1	1	5.71	46.67	0
RPA1NT	CHTF18	CHTF18	6|7|1	14	4.67	3	0|0|0	0.67	1	0.67	1	0.67	3.68	46.67	0.08
RPA1NT	CDC5L	CDC5L	7|6|1	14	4.67	3	0|0|0	0.67	1	0.67	1	0.67	3.68	46.67	0.08
RPA1NT	AGO2	AGO2	2|12|0	14	4.67	3	0|0|0	0.67	1	0.67	1	0.67	1.17	46.67	0.13
RPA1NT	TRIP12	TRIP12	5|9|0	14	4.67	3	0|0|0	0.67	1	0.67	1	0.67	1.17	46.67	0.08
RPA1NT	SALL2	SALL2	5|8|1	14	4.67	3	0|0|0	0.67	1	0.67	1	0.67	3.68	46.67	0.08
RPA1NT	HAUS6	HAUS6	8|6|0	14	4.67	3	0|0|0	0.67	1	0.67	1	0.67	1.17	46.67	0.08
RPA1NT	FAM21A	FAM21A	10|3|1	14	4.67	3	0|0|0	0.67	1	0.67	1	0.67	3.68	46.67	0.1
RPA1NT	TRMT1L	TRMT1L	4|9|1	14	4.67	3	0|0|0	0.67	1	0.67	1	0.67	3.68	46.67	0.09
RPA1NT	UTP14A	UTP14A	5|8|1	14	4.67	3	0|0|0	0.67	1	0.67	1	0.67	3.68	46.67	0.08
RPA1NT	MAZ	MAZ	2|9|2	13	4.33	3	0|0|0	1	1	1	1	1	5.71	43.33	0
RPA1NT	SON	SON	4|5|4	13	4.33	3	0|0|0	1	1	1	1	1	9.3	43.33	0
RPA1NT	FRG1	FRG1	3|9|1	13	4.33	3	0|0|0	0.67	1	0.67	1	0.67	3.68	43.33	0.1
RPA1NT	TCEB2	TCEB2	9|3|1	13	4.33	3	0|0|0	0.67	1	0.67	1	0.67	3.68	43.33	0.1
RPA1NT	PRRC2A	PRRC2A	7|6|0	13	4.33	3	0|0|0	0.67	1	0.67	1	0.67	1.17	43.33	0.08
RPA1NT	CHD8	CHD8	6|7|0	13	4.33	3	0|0|0	0.67	1	0.67	1	0.67	1.17	43.33	0.08
RPA1NT	MPG	MPG	3|10|0	13	4.33	3	0|0|0	0.67	1	0.67	1	0.67	1.17	43.33	0.1
RPA1NT	HIST1H1D	HIST1H1D	0|9|4	13	4.33	3	0|0|0	0.67	1	0.67	1	0.67	1.17	43.33	0.09
RPA1NT	EXOC4	EXOC4	8|4|1	13	4.33	3	0|0|0	0.67	1	0.67	1	0.67	3.68	43.33	0.09
RPA1NT	CENPF	CENPF	11|0|2	13	4.33	3	0|0|0	0.67	1	0.67	1	0.67	1.17	43.33	0.13
RPA1NT	ARFGAP2	ARFGAP2	5|8|0	13	4.33	3	0|0|0	0.67	1	0.67	1	0.67	1.17	43.33	0.08
RPA1NT	CLINT1	CLINT1	7|5|1	13	4.33	3	0|0|0	0.67	1	0.67	1	0.67	3.68	43.33	0.09
RPA1NT	ALG5	ALG5	3|10|0	13	4.33	3	0|0|0	0.67	1	0.67	1	0.67	1.17	43.33	0.1
RPA1NT	CYB5R1	CYB5R1	6|6|1	13	4.33	3	0|0|0	0.67	1	0.67	1	0.67	3.68	43.33	0.08
RPA1NT	TMEM209	TMEM209	1|12|0	13	4.33	3	0|0|0	0.33	1	0.33	1	0.33	1.17	43.33	0.24
RPA1NT	EDF1	EDF1	0|13|0	13	4.33	3	0|0|0	0.33	1	0.33	1	0.33	1.17	43.33	0.24
RPA1NT	RPF1	RPF1	0|13|0	13	4.33	3	0|0|0	0.33	1	0.33	1	0.33	1.17	43.33	0.24
RPA1NT	ZMYM4	ZMYM4	5|5|2	12	4	3	0|0|0	1	1	1	1	1	5.71	40	0
RPA1NT	ZNF638	ZNF638	6|4|2	12	4	3	0|0|0	1	1	1	1	1	5.71	40	0
RPA1NT	TOX4	TOX4	5|3|4	12	4	3	0|0|0	1	1	1	1	1	7.55	40	0
RPA1NT	RANBP1	RANBP1	7|2|3	12	4	3	0|0|0	1	1	1	1	1	5.71	40	0
RPA1NT	UNG	UNG	2|8|2	12	4	3	0|0|0	1	1	1	1	1	5.71	40	0
RPA1NT	NELFA	NELFA	5|7|0	12	4	3	0|0|0	0.67	1	0.67	1	0.67	1.17	40	0.09
RPA1NT	KDM3B	KDM3B	7|5|0	12	4	3	0|0|0	0.67	1	0.67	1	0.67	1.17	40	0.09
RPA1NT	KRR1	KRR1	2|10|0	12	4	3	0|0|0	0.67	1	0.67	1	0.67	1.17	40	0.13
RPA1NT	RCL1	RCL1	6|5|1	12	4	3	0|0|0	0.67	1	0.67	1	0.67	3.68	40	0.09
RPA1NT	DNAJC19	DNAJC19	2|9|1	12	4	3	0|0|0	0.67	1	0.67	1	0.67	3.68	40	0.13
RPA1NT	ARHGEF1	ARHGEF1	10|2|0	12	4	3	0|0|0	0.67	1	0.67	1	0.67	1.17	40	0.13
RPA1NT	PNO1	PNO1	2|9|1	12	4	3	0|0|0	0.67	1	0.67	1	0.67	3.68	40	0.13
RPA1NT	FERMT2	FERMT2	3|8|1	12	4	3	0|0|0	0.67	1	0.67	1	0.67	3.68	40	0.11
RPA1NT	CUL4A	CUL4A	3|9|0	12	4	3	0|0|0	0.67	1	0.67	1	0.67	1.17	40	0.1
RPA1NT	MLLT4	MLLT4	7|4|1	12	4	3	0|0|0	0.67	1	0.67	1	0.67	3.68	40	0.09
RPA1NT	MAGED2	MAGED2	7|5|0	12	4	3	0|0|0	0.67	1	0.67	1	0.67	1.17	40	0.09
RPA1NT	MICU2	MICU2	4|8|0	12	4	3	0|0|0	0.67	1	0.67	1	0.67	1.17	40	0.09
RPA1NT	POLR3B	POLR3B	0|12|0	12	4	3	0|0|0	0.33	1	0.33	1	0.33	1.17	40	0.24
RPA1NT	MRPL16	MRPL16	0|12|0	12	4	3	0|0|0	0.33	1	0.33	1	0.33	1.17	40	0.24
RPA1NT	ATP13A1	ATP13A1	1|11|0	12	4	3	0|0|0	0.33	1	0.33	1	0.33	1.17	40	0.24
RPA1NT	PIN4	PIN4	0|12|0	12	4	3	0|0|0	0.33	1	0.33	1	0.33	1.17	40	0.24
RPA1NT	WARS2	WARS2	1|11|0	12	4	3	0|0|0	0.33	1	0.33	1	0.33	1.17	40	0.24
RPA1NT	LMF2	LMF2	0|12|0	12	4	3	0|0|0	0.33	1	0.33	1	0.33	1.17	40	0.24
RPA1NT	NOL6	NOL6	12|25|0	37	12.33	3	1|0|0	0.67	1	0.67	1	0.67	0.36	37	0.06
RPA1NT	BMS1	BMS1	10|27|0	37	12.33	3	1|0|0	0.67	1	0.67	1	0.67	0.36	37	0.06
RPA1NT	DNMT1	DNMT1	0|36|1	37	12.33	3	1|0|0	0.33	1	0.33	1	0.33	0.36	37	0.23
RPA1NT	DCUN1D4	DCUN1D4	3|4|4	11	3.67	3	0|0|0	1	1	1	1	1	7.55	36.67	0
RPA1NT	GNL3	GNL3	5|4|2	11	3.67	3	0|0|0	1	1	1	1	1	5.71	36.67	0
RPA1NT	SF1	SF1	3|6|2	11	3.67	3	0|0|0	1	1	1	1	1	5.71	36.67	0
RPA1NT	INTS12	INTS12	5|3|3	11	3.67	3	0|0|0	1	1	1	1	1	7.55	36.67	0
RPA1NT	ST13	ST13	5|3|3	11	3.67	3	0|0|0	1	1	1	1	1	7.55	36.67	0
RPA1NT	SAP30BP	SAP30BP	6|3|2	11	3.67	3	0|0|0	1	1	1	1	1	5.71	36.67	0
RPA1NT	C19ORF43	C19ORF43	2|6|3	11	3.67	3	0|0|0	1	1	1	1	1	5.71	36.67	0
RPA1NT	MED1	MED1	2|9|0	11	3.67	3	0|0|0	0.67	1	0.67	1	0.67	1.17	36.67	0.13
RPA1NT	ELMOD2	ELMOD2	3|7|1	11	3.67	3	0|0|0	0.67	1	0.67	1	0.67	3.68	36.67	0.11
RPA1NT	ZPR1	ZPR1	7|4|0	11	3.67	3	0|0|0	0.67	1	0.67	1	0.67	1.17	36.67	0.09
RPA1NT	SEC11A	SEC11A	2|8|1	11	3.67	3	0|0|0	0.67	1	0.67	1	0.67	3.68	36.67	0.13
RPA1NT	ATRIP	ATRIP	4|6|1	11	3.67	3	0|0|0	0.67	1	0.67	1	0.67	3.68	36.67	0.1
RPA1NT	DNAJC10	DNAJC10	6|5|0	11	3.67	3	0|0|0	0.67	1	0.67	1	0.67	1.17	36.67	0.09
RPA1NT	CDKN2AIP	CDKN2AIP	3|8|0	11	3.67	3	0|0|0	0.67	1	0.67	1	0.67	1.17	36.67	0.11
RPA1NT	CXORF56	CXORF56	4|7|0	11	3.67	3	0|0|0	0.67	1	0.67	1	0.67	1.17	36.67	0.09
RPA1NT	NT5C2	NT5C2	7|4|0	11	3.67	3	0|0|0	0.67	1	0.67	1	0.67	1.17	36.67	0.09
RPA1NT	CTR9	CTR9	5|6|0	11	3.67	3	0|0|0	0.67	1	0.67	1	0.67	1.17	36.67	0.09
RPA1NT	EMC2	EMC2	3|8|0	11	3.67	3	0|0|0	0.67	1	0.67	1	0.67	1.17	36.67	0.11
RPA1NT	BRCA1	BRCA1	8|2|1	11	3.67	3	0|0|0	0.67	1	0.67	1	0.67	3.68	36.67	0.13
RPA1NT	NOB1	NOB1	6|5|0	11	3.67	3	0|0|0	0.67	1	0.67	1	0.67	1.17	36.67	0.09
RPA1NT	SLC25A19	SLC25A19	2|9|0	11	3.67	3	0|0|0	0.67	1	0.67	1	0.67	1.17	36.67	0.13
RPA1NT	SSR3	SSR3	1|7|3	11	3.67	3	0|0|0	0.67	1	0.67	1	0.67	3.68	36.67	0.11
RPA1NT	WDR11	WDR11	6|5|0	11	3.67	3	0|0|0	0.67	1	0.67	1	0.67	1.17	36.67	0.09
RPA1NT	FAM175B	FAM175B	4|7|0	11	3.67	3	0|0|0	0.67	1	0.67	1	0.67	1.17	36.67	0.09
RPA1NT	HMGB3	HMGB3	0|11|0	11	3.67	3	0|0|0	0.33	1	0.33	1	0.33	1.17	36.67	0.24
RPA1NT	SDAD1	SDAD1	0|11|0	11	3.67	3	0|0|0	0.33	1	0.33	1	0.33	1.17	36.67	0.24
RPA1NT	NAP1L1	NAP1L1	5|2|3	10	3.33	3	0|0|0	1	1	1	1	1	5.71	33.33	0
RPA1NT	SAFB2	SAFB2	2|6|2	10	3.33	3	0|0|0	1	1	1	1	1	5.71	33.33	0
RPA1NT	PSMD4	PSMD4	4|2|4	10	3.33	3	0|0|0	1	1	1	1	1	5.71	33.33	0
RPA1NT	RBBP4	RBBP4	6|2|2	10	3.33	3	0|0|0	1	1	1	1	1	5.71	33.33	0
RPA1NT	TTK	TTK	6|4|0	10	3.33	3	0|0|0	0.67	1	0.67	1	0.67	1.17	33.33	0.1
RPA1NT	DHX40	DHX40	2|7|1	10	3.33	3	0|0|0	0.67	1	0.67	1	0.67	3.68	33.33	0.13
RPA1NT	UBAP2	UBAP2	8|2|0	10	3.33	3	0|0|0	0.67	1	0.67	1	0.67	1.17	33.33	0.13
RPA1NT	SENP3	SENP3	3|7|0	10	3.33	3	0|0|0	0.67	1	0.67	1	0.67	1.17	33.33	0.11
RPA1NT	TOE1	TOE1	5|5|0	10	3.33	3	0|0|0	0.67	1	0.67	1	0.67	1.17	33.33	0.09
RPA1NT	ABCB10	ABCB10	2|8|0	10	3.33	3	0|0|0	0.67	1	0.67	1	0.67	1.17	33.33	0.13
RPA1NT	LIN54	LIN54	3|6|1	10	3.33	3	0|0|0	0.67	1	0.67	1	0.67	3.68	33.33	0.11
RPA1NT	DDX55	DDX55	2|8|0	10	3.33	3	0|0|0	0.67	1	0.67	1	0.67	1.17	33.33	0.13
RPA1NT	VPS16	VPS16	1|7|2	10	3.33	3	0|0|0	0.67	1	0.67	1	0.67	3.68	33.33	0.13
RPA1NT	LRWD1	LRWD1	3|7|0	10	3.33	3	0|0|0	0.67	1	0.67	1	0.67	1.17	33.33	0.11
RPA1NT	DIEXF	DIEXF	3|6|1	10	3.33	3	0|0|0	0.67	1	0.67	1	0.67	3.68	33.33	0.11
RPA1NT	XRN1	XRN1	3|7|0	10	3.33	3	0|0|0	0.67	1	0.67	1	0.67	1.17	33.33	0.11
RPA1NT	THEM6	THEM6	1|9|0	10	3.33	3	0|0|0	0.33	1	0.33	1	0.33	1.17	33.33	0.24
RPA1NT	POLR1B	POLR1B	1|9|0	10	3.33	3	0|0|0	0.33	1	0.33	1	0.33	1.17	33.33	0.24
RPA1NT	NFXL1	NFXL1	0|10|0	10	3.33	3	0|0|0	0.33	1	0.33	1	0.33	1.17	33.33	0.24
RPA1NT	TOMM34	TOMM34	1|9|0	10	3.33	3	0|0|0	0.33	1	0.33	1	0.33	1.17	33.33	0.24
RPA1NT	CENPV	CENPV	1|9|0	10	3.33	3	0|0|0	0.33	1	0.33	1	0.33	1.17	33.33	0.24
RPA1NT	RBM28	RBM28	0|10|0	10	3.33	3	0|0|0	0.33	1	0.33	1	0.33	1.17	33.33	0.24
RPA1NT	ERCC5	ERCC5	8|1|1	10	3.33	3	0|0|0	0.33	1	0.33	1	0.33	3.68	33.33	0.24
RPA1NT	HN1	HN1	2|5|2	9	3	3	0|0|0	1	1	1	1	1	5.71	30	0
RPA1NT	SLFN11	SLFN11	3|3|3	9	3	3	0|0|0	1	1	1	1	1	7.55	30	0
RPA1NT	CFDP1	CFDP1	4|3|2	9	3	3	0|0|0	1	1	1	1	1	5.71	30	0
RPA1NT	ATP5J2-PTCD1	ATP5J2;ATP5J2-PTCD1	2|4|3	9	3	3	0|0|0	1	1	1	1	1	5.71	30	0
RPA1NT	PDCD5	PDCD5	4|2|3	9	3	3	0|0|0	1	1	1	1	1	5.71	30	0
RPA1NT	PLOD2	PLOD2	2|4|3	9	3	3	0|0|0	1	1	1	1	1	5.71	30	0
RPA1NT	CHD1	CHD1	3|6|0	9	3	3	0|0|0	0.67	1	0.67	1	0.67	1.17	30	0.11
RPA1NT	GTF2F2	GTF2F2	3|6|0	9	3	3	0|0|0	0.67	1	0.67	1	0.67	1.17	30	0.11
RPA1NT	POLA2	POLA2	5|0|4	9	3	3	0|0|0	0.67	1	0.67	1	0.67	1.17	30	0.1
RPA1NT	TBK1	TBK1	5|4|0	9	3	3	0|0|0	0.67	1	0.67	1	0.67	1.17	30	0.1
RPA1NT	WDR33	WDR33	5|3|1	9	3	3	0|0|0	0.67	1	0.67	1	0.67	3.68	30	0.11
RPA1NT	EBNA1BP2	EBNA1BP2	2|7|0	9	3	3	0|0|0	0.67	1	0.67	1	0.67	1.17	30	0.13
RPA1NT	CGN	CGN	5|4|0	9	3	3	0|0|0	0.67	1	0.67	1	0.67	1.17	30	0.1
RPA1NT	CSDE1	CSDE1	8|0|1	9	3	3	0|0|0	0.33	1	0.33	1	0.33	1.17	30	0.24
RPA1NT	DHRS7B	DHRS7B	1|7|1	9	3	3	0|0|0	0.33	1	0.33	1	0.33	3.68	30	0.25
RPA1NT	RDH14	RDH14	1|7|1	9	3	3	0|0|0	0.33	1	0.33	1	0.33	3.68	30	0.25
RPA1NT	GOSR1	GOSR1	1|7|1	9	3	3	0|0|0	0.33	1	0.33	1	0.33	3.68	30	0.25
RPA1NT	SLC27A4	SLC27A4	1|8|0	9	3	3	0|0|0	0.33	1	0.33	1	0.33	1.17	30	0.24
RPA1NT	SQRDL	SQRDL	1|8|0	9	3	3	0|0|0	0.33	1	0.33	1	0.33	1.17	30	0.24
RPA1NT	DHX33	DHX33	1|8|0	9	3	3	0|0|0	0.33	1	0.33	1	0.33	1.17	30	0.24
RPA1NT	NDUFB6	NDUFB6	1|7|1	9	3	3	0|0|0	0.33	1	0.33	1	0.33	3.68	30	0.25
RPA1NT	PREB	PREB	1|8|0	9	3	3	0|0|0	0.33	1	0.33	1	0.33	1.17	30	0.24
RPA1NT	C19ORF52	C19ORF52	1|8|0	9	3	3	0|0|0	0.33	1	0.33	1	0.33	1.17	30	0.24
RPA1NT	SNRPD2	SNRPD2	1|8|0	9	3	3	0|0|0	0.33	1	0.33	1	0.33	1.17	30	0.24
RPA1NT	RPL35	RPL35	3|26|0	29	9.67	3	1|0|0	0.67	1	0.67	1	0.67	0.36	29	0.12
RPA1NT	POLR1A	POLR1A	4|24|1	29	9.67	3	1|0|0	0.67	1	0.67	1	0.67	1.77	29	0.1
RPA1NT	CLASRP	CLASRP	4|2|2	8	2.67	3	0|0|0	1	1	1	1	1	5.71	26.67	0
RPA1NT	GPATCH4	GPATCH4	3|3|2	8	2.67	3	0|0|0	1	1	1	1	1	5.71	26.67	0
RPA1NT	THUMPD1	THUMPD1	2|4|2	8	2.67	3	0|0|0	1	1	1	1	1	5.71	26.67	0
RPA1NT	FUS	FUS	3|2|3	8	2.67	3	0|0|0	1	1	1	1	1	5.71	26.67	0
RPA1NT	GTSE1	GTSE1	2|5|1	8	2.67	3	0|0|0	0.67	1	0.67	1	0.67	3.68	26.67	0.13
RPA1NT	FIP1L1	FIP1L1	4|3|1	8	2.67	3	0|0|0	0.67	1	0.67	1	0.67	3.68	26.67	0.11
RPA1NT	BOP1	BOP1	6|2|0	8	2.67	3	0|0|0	0.67	1	0.67	1	0.67	1.17	26.67	0.13
RPA1NT	DCAF7	DCAF7	4|3|1	8	2.67	3	0|0|0	0.67	1	0.67	1	0.67	3.68	26.67	0.11
RPA1NT	RHOG	RHOG	3|5|0	8	2.67	3	0|0|0	0.67	1	0.67	1	0.67	1.17	26.67	0.11
RPA1NT	ZNF622	ZNF622	3|4|1	8	2.67	3	0|0|0	0.67	1	0.67	1	0.67	3.68	26.67	0.11
RPA1NT	PPWD1	PPWD1	3|4|1	8	2.67	3	0|0|0	0.67	1	0.67	1	0.67	3.68	26.67	0.11
RPA1NT	PSMC4	PSMC4	4|1|3	8	2.67	3	0|0|0	0.67	1	0.67	1	0.67	3.68	26.67	0.11
RPA1NT	PPIL4	PPIL4	5|1|2	8	2.67	3	0|0|0	0.67	1	0.67	1	0.67	3.68	26.67	0.13
RPA1NT	CMSS1	CMSS1	3|5|0	8	2.67	3	0|0|0	0.67	1	0.67	1	0.67	1.17	26.67	0.11
RPA1NT	SCCPDH	SCCPDH	2|5|1	8	2.67	3	0|0|0	0.67	1	0.67	1	0.67	3.68	26.67	0.13
RPA1NT	STRBP	STRBP	5|3|0	8	2.67	3	0|0|0	0.67	1	0.67	1	0.67	1.17	26.67	0.11
RPA1NT	SKA3	SKA3	4|4|0	8	2.67	3	0|0|0	0.67	1	0.67	1	0.67	1.17	26.67	0.1
RPA1NT	BRI3BP	BRI3BP	2|5|1	8	2.67	3	0|0|0	0.67	1	0.67	1	0.67	3.68	26.67	0.13
RPA1NT	MRPL48	MRPL48	2|5|1	8	2.67	3	0|0|0	0.67	1	0.67	1	0.67	3.68	26.67	0.13
RPA1NT	RPP30	RPP30	4|4|0	8	2.67	3	0|0|0	0.67	1	0.67	1	0.67	1.17	26.67	0.1
RPA1NT	FHL1	FHL1	5|1|2	8	2.67	3	0|0|0	0.67	1	0.67	1	0.67	3.68	26.67	0.13
RPA1NT	ZC3H4	ZC3H4	3|4|1	8	2.67	3	0|0|0	0.67	1	0.67	1	0.67	3.68	26.67	0.11
RPA1NT	PRCC	PRCC	2|5|1	8	2.67	3	0|0|0	0.67	1	0.67	1	0.67	3.68	26.67	0.13
RPA1NT	BTF3L4	BTF3L4	4|3|1	8	2.67	3	0|0|0	0.67	1	0.67	1	0.67	3.68	26.67	0.11
RPA1NT	GALNT2	GALNT2	3|5|0	8	2.67	3	0|0|0	0.67	1	0.67	1	0.67	1.17	26.67	0.11
RPA1NT	IGF2BP2	IGF2BP2	3|5|0	8	2.67	3	0|0|0	0.67	1	0.67	1	0.67	1.17	26.67	0.11
RPA1NT	ARAF	ARAF	3|4|1	8	2.67	3	0|0|0	0.67	1	0.67	1	0.67	3.68	26.67	0.11
RPA1NT	RAB34	RAB34	3|4|1	8	2.67	3	0|0|0	0.67	1	0.67	1	0.67	3.68	26.67	0.11
RPA1NT	PTBP3	PTBP3	3|5|0	8	2.67	3	0|0|0	0.67	1	0.67	1	0.67	1.17	26.67	0.11
RPA1NT	PIGS	PIGS	1|6|1	8	2.67	3	0|0|0	0.33	1	0.33	1	0.33	3.68	26.67	0.25
RPA1NT	NSA2	NSA2	1|7|0	8	2.67	3	0|0|0	0.33	1	0.33	1	0.33	1.17	26.67	0.25
RPA1NT	SIN3A	SIN3A	1|7|0	8	2.67	3	0|0|0	0.33	1	0.33	1	0.33	1.17	26.67	0.25
RPA1NT	URB1	URB1	0|8|0	8	2.67	3	0|0|0	0.33	1	0.33	1	0.33	1.17	26.67	0.24
RPA1NT	DHX38	DHX38	0|7|1	8	2.67	3	0|0|0	0.33	1	0.33	1	0.33	1.17	26.67	0.25
RPA1NT	FBXO7	FBXO7	0|8|0	8	2.67	3	0|0|0	0.33	1	0.33	1	0.33	1.17	26.67	0.24
RPA1NT	PKP2	PKP2	1|7|0	8	2.67	3	0|0|0	0.33	1	0.33	1	0.33	1.17	26.67	0.25
RPA1NT	PDS5A	PDS5A	11|38|1	50	16.67	3	1|0|1	0.67	1	0.67	1	0.67	0.74	25	0.07
RPA1NT	SUPT5H	SUPT5H	17|8|0	25	8.33	3	1|0|0	0.67	1	0.67	1	0.67	0.36	25	0.07
RPA1NT	WDR75	WDR75	11|12|1	24	8	3	1|0|0	0.67	1	0.67	1	0.67	1.77	24	0.06
RPA1NT	ZNF207	ZNF207	2|2|3	7	2.33	3	0|0|0	1	1	1	1	1	5.71	23.33	0
RPA1NT	DHX8	DHX8	2|5|0	7	2.33	3	0|0|0	0.67	1	0.67	1	0.67	1.17	23.33	0.13
RPA1NT	ANAPC7	ANAPC7	5|2|0	7	2.33	3	0|0|0	0.67	1	0.67	1	0.67	1.17	23.33	0.13
RPA1NT	SPAG9	SPAG9	5|2|0	7	2.33	3	0|0|0	0.67	1	0.67	1	0.67	1.17	23.33	0.13
RPA1NT	RTKN	RTKN	3|3|1	7	2.33	3	0|0|0	0.67	1	0.67	1	0.67	3.68	23.33	0.12
RPA1NT	CDK9	CDK9	2|4|1	7	2.33	3	0|0|0	0.67	1	0.67	1	0.67	3.68	23.33	0.14
RPA1NT	TES	TES	2|5|0	7	2.33	3	0|0|0	0.67	1	0.67	1	0.67	1.17	23.33	0.13
RPA1NT	PIAS2	PIAS2	3|3|1	7	2.33	3	0|0|0	0.67	1	0.67	1	0.67	3.68	23.33	0.12
RPA1NT	OSBPL11	OSBPL11	4|2|1	7	2.33	3	0|0|0	0.67	1	0.67	1	0.67	3.68	23.33	0.14
RPA1NT	STXBP1	STXBP1	3|4|0	7	2.33	3	0|0|0	0.67	1	0.67	1	0.67	1.17	23.33	0.11
RPA1NT	PRKAA2	PRKAA2	4|3|0	7	2.33	3	0|0|0	0.67	1	0.67	1	0.67	1.17	23.33	0.11
RPA1NT	SMAP	SMAP	2|4|1	7	2.33	3	0|0|0	0.67	1	0.67	1	0.67	3.68	23.33	0.14
RPA1NT	PDE3A	PDE3A	3|1|3	7	2.33	3	0|0|0	0.67	1	0.67	1	0.67	3.68	23.33	0.12
RPA1NT	PAK2	PAK2	3|4|0	7	2.33	3	0|0|0	0.67	1	0.67	1	0.67	1.17	23.33	0.11
RPA1NT	YTHDF3	YTHDF3	3|3|1	7	2.33	3	0|0|0	0.67	1	0.67	1	0.67	3.68	23.33	0.12
RPA1NT	ESF1	ESF1	1|4|2	7	2.33	3	0|0|0	0.67	1	0.67	1	0.67	3.68	23.33	0.14
RPA1NT	CRKL	CRKL	5|0|2	7	2.33	3	0|0|0	0.67	1	0.67	1	0.67	1.17	23.33	0.13
RPA1NT	BTAF1	BTAF1	5|2|0	7	2.33	3	0|0|0	0.67	1	0.67	1	0.67	1.17	23.33	0.13
RPA1NT	DDX41	DDX41	4|3|0	7	2.33	3	0|0|0	0.67	1	0.67	1	0.67	1.17	23.33	0.11
RPA1NT	XIRP2	XIRP2	3|0|4	7	2.33	3	0|0|0	0.67	1	0.67	1	0.67	1.17	23.33	0.11
RPA1NT	MGA	MGA	3|4|0	7	2.33	3	0|0|0	0.67	1	0.67	1	0.67	1.17	23.33	0.11
RPA1NT	MORC2	MORC2	2|5|0	7	2.33	3	0|0|0	0.67	1	0.67	1	0.67	1.17	23.33	0.13
RPA1NT	SF3A2	SF3A2	3|4|0	7	2.33	3	0|0|0	0.67	1	0.67	1	0.67	1.17	23.33	0.11
RPA1NT	AUP1	AUP1	2|4|1	7	2.33	3	0|0|0	0.67	1	0.67	1	0.67	3.68	23.33	0.14
RPA1NT	RBM33	RBM33	3|4|0	7	2.33	3	0|0|0	0.67	1	0.67	1	0.67	1.17	23.33	0.11
RPA1NT	STRN4	STRN4	4|1|2	7	2.33	3	0|0|0	0.67	1	0.67	1	0.67	3.68	23.33	0.14
RPA1NT	CYFIP2	CYFIP2	2|5|0	7	2.33	3	0|0|0	0.67	1	0.67	1	0.67	1.17	23.33	0.13
RPA1NT	SLC25A12	SLC25A12	2|5|0	7	2.33	3	0|0|0	0.67	1	0.67	1	0.67	1.17	23.33	0.13
RPA1NT	USP8	USP8	3|4|0	7	2.33	3	0|0|0	0.67	1	0.67	1	0.67	1.17	23.33	0.11
RPA1NT	YME1L1	YME1L1	4|2|1	7	2.33	3	0|0|0	0.67	1	0.67	1	0.67	3.68	23.33	0.14
RPA1NT	LCLAT1	LCLAT1	4|3|0	7	2.33	3	0|0|0	0.67	1	0.67	1	0.67	1.17	23.33	0.11
RPA1NT	AGPAT1	AGPAT1	0|7|0	7	2.33	3	0|0|0	0.33	1	0.33	1	0.33	1.17	23.33	0.25
RPA1NT	THOC5	THOC5	1|6|0	7	2.33	3	0|0|0	0.33	1	0.33	1	0.33	1.17	23.33	0.25
RPA1NT	PTDSS1	PTDSS1	1|6|0	7	2.33	3	0|0|0	0.33	1	0.33	1	0.33	1.17	23.33	0.25
RPA1NT	JAGN1	JAGN1	1|6|0	7	2.33	3	0|0|0	0.33	1	0.33	1	0.33	1.17	23.33	0.25
RPA1NT	ATG2B	ATG2B	7|0|0	7	2.33	3	0|0|0	0.33	1	0.33	1	0.33	1.17	23.33	0.25
RPA1NT	SEC61G	SEC61G	1|5|1	7	2.33	3	0|0|0	0.33	1	0.33	1	0.33	3.68	23.33	0.26
RPA1NT	FCF1	FCF1	0|7|0	7	2.33	3	0|0|0	0.33	1	0.33	1	0.33	1.17	23.33	0.25
RPA1NT	ANKRD17	ANKRD17	6|1|0	7	2.33	3	0|0|0	0.33	1	0.33	1	0.33	1.17	23.33	0.25
RPA1NT	GCFC2	GCFC2	7|0|0	7	2.33	3	0|0|0	0.33	1	0.33	1	0.33	1.17	23.33	0.25
RPA1NT	USP10	USP10	6|1|0	7	2.33	3	0|0|0	0.33	1	0.33	1	0.33	1.17	23.33	0.25
RPA1NT	DDX49	DDX49	1|6|0	7	2.33	3	0|0|0	0.33	1	0.33	1	0.33	1.17	23.33	0.25
RPA1NT	TNKS1BP1	TNKS1BP1	6|1|0	7	2.33	3	0|0|0	0.33	1	0.33	1	0.33	1.17	23.33	0.25
RPA1NT	PTPN23	PTPN23	7|0|0	7	2.33	3	0|0|0	0.33	1	0.33	1	0.33	1.17	23.33	0.25
RPA1NT	RRP8	RRP8	1|5|1	7	2.33	3	0|0|0	0.33	1	0.33	1	0.33	3.68	23.33	0.26
RPA1NT	CDC123	CDC123	5|1|1	7	2.33	3	0|0|0	0.33	1	0.33	1	0.33	3.68	23.33	0.26
RPA1NT	CCDC124	CCDC124	1|6|0	7	2.33	3	0|0|0	0.33	1	0.33	1	0.33	1.17	23.33	0.25
RPA1NT	ERCC3	ERCC3	0|7|0	7	2.33	3	0|0|0	0.33	1	0.33	1	0.33	1.17	23.33	0.25
RPA1NT	CKAP2	CKAP2	1|6|0	7	2.33	3	0|0|0	0.33	1	0.33	1	0.33	1.17	23.33	0.25
RPA1NT	HEATR1	HEATR1	26|19|1	46	15.33	3	2|0|0	0.67	1	0.67	1	0.67	1.05	23	0.07
RPA1NT	KIAA0020	KIAA0020	1|22|0	23	7.67	3	1|0|0	0.33	1	0.33	1	0.33	0.36	23	0.23
RPA1NT	ABCD3	ABCD3	5|17|0	22	7.33	3	1|0|0	0.67	1	0.67	1	0.67	0.36	22	0.08
RPA1NT	MTDH	MTDH	9|10|1	20	6.67	3	1|0|0	0.67	1	0.67	1	0.67	1.77	20	0.06
RPA1NT	RPL37A	RPL37A	1|17|2	20	6.67	3	1|0|0	0.66	1	0.66	1	0.66	1.77	20	0.17
RPA1NT	RPS6KA1	RPS6KA1	2|4|0	6	2	3	0|0|0	0.67	1	0.67	1	0.67	1.17	20	0.14
RPA1NT	IBTK	IBTK	2|1|3	6	2	3	0|0|0	0.67	1	0.67	1	0.67	3.68	20	0.15
RPA1NT	CDCA2	CDCA2	3|3|0	6	2	3	0|0|0	0.67	1	0.67	1	0.67	1.17	20	0.12
RPA1NT	PRPF4	PRPF4	4|2|0	6	2	3	0|0|0	0.67	1	0.67	1	0.67	1.17	20	0.14
RPA1NT	TMEM201	TMEM201	2|4|0	6	2	3	0|0|0	0.67	1	0.67	1	0.67	1.17	20	0.14
RPA1NT	KIAA1033	KIAA1033	2|4|0	6	2	3	0|0|0	0.67	1	0.67	1	0.67	1.17	20	0.14
RPA1NT	PIGK	PIGK	2|4|0	6	2	3	0|0|0	0.67	1	0.67	1	0.67	1.17	20	0.14
RPA1NT	TERF2	TERF2	2|4|0	6	2	3	0|0|0	0.67	1	0.67	1	0.67	1.17	20	0.14
RPA1NT	LTN1	LTN1	4|2|0	6	2	3	0|0|0	0.67	1	0.67	1	0.67	1.17	20	0.14
RPA1NT	NT5C3A	NT5C3A	4|2|0	6	2	3	0|0|0	0.67	1	0.67	1	0.67	1.17	20	0.14
RPA1NT	ITCH	ITCH	3|3|0	6	2	3	0|0|0	0.67	1	0.67	1	0.67	1.17	20	0.12
RPA1NT	SPEN	SPEN	3|3|0	6	2	3	0|0|0	0.67	1	0.67	1	0.67	1.17	20	0.12
RPA1NT	SRCAP	SRCAP	2|3|1	6	2	3	0|0|0	0.67	1	0.67	1	0.67	3.68	20	0.15
RPA1NT	PAN3	PAN3	4|2|0	6	2	3	0|0|0	0.67	1	0.67	1	0.67	1.17	20	0.14
RPA1NT	SNRPA	SNRPA	2|4|0	6	2	3	0|0|0	0.67	1	0.67	1	0.67	1.17	20	0.14
RPA1NT	ESYT2	ESYT2	2|4|0	6	2	3	0|0|0	0.67	1	0.67	1	0.67	1.17	20	0.14
RPA1NT	EXOC1	EXOC1	3|3|0	6	2	3	0|0|0	0.67	1	0.67	1	0.67	1.17	20	0.12
RPA1NT	DFFB	DFFB	2|4|0	6	2	3	0|0|0	0.67	1	0.67	1	0.67	1.17	20	0.14
RPA1NT	DDX50	DDX50	2|4|0	6	2	3	0|0|0	0.67	1	0.67	1	0.67	1.17	20	0.14
RPA1NT	RNF113A	RNF113A	3|3|0	6	2	3	0|0|0	0.67	1	0.67	1	0.67	1.17	20	0.12
RPA1NT	SUGT1	SUGT1	3|3|0	6	2	3	0|0|0	0.67	1	0.67	1	0.67	1.17	20	0.12
RPA1NT	FAM50A	FAM50A	3|2|1	6	2	3	0|0|0	0.67	1	0.67	1	0.67	3.68	20	0.15
RPA1NT	PIP5K1A	PIP5K1A	2|4|0	6	2	3	0|0|0	0.67	1	0.67	1	0.67	1.17	20	0.14
RPA1NT	RRP9	RRP9	4|2|0	6	2	3	0|0|0	0.67	1	0.67	1	0.67	1.17	20	0.14
RPA1NT	JUN	JUN	2|4|0	6	2	3	0|0|0	0.67	1	0.67	1	0.67	1.17	20	0.14
RPA1NT	JMJD1C	JMJD1C	4|0|2	6	2	3	0|0|0	0.67	1	0.67	1	0.67	1.17	20	0.14
RPA1NT	PPP2R5E	PPP2R5E	3|2|1	6	2	3	0|0|0	0.67	1	0.67	1	0.67	3.68	20	0.15
RPA1NT	VPS33B	VPS33B	3|3|0	6	2	3	0|0|0	0.67	1	0.67	1	0.67	1.17	20	0.12
RPA1NT	CDV3	CDV3	3|3|0	6	2	3	0|0|0	0.67	1	0.67	1	0.67	1.17	20	0.12
RPA1NT	RBM26	RBM26	2|3|1	6	2	3	0|0|0	0.67	1	0.67	1	0.67	3.68	20	0.15
RPA1NT	PAPSS1	PAPSS1	4|2|0	6	2	3	0|0|0	0.67	1	0.67	1	0.67	1.17	20	0.14
RPA1NT	BRCA2	BRCA2	3|3|0	6	2	3	0|0|0	0.67	1	0.67	1	0.67	1.17	20	0.12
RPA1NT	CNOT10	CNOT10	4|2|0	6	2	3	0|0|0	0.67	1	0.67	1	0.67	1.17	20	0.14
RPA1NT	INTS1	INTS1	2|3|1	6	2	3	0|0|0	0.67	1	0.67	1	0.67	3.68	20	0.15
RPA1NT	SMARCAD1	SMARCAD1	3|3|0	6	2	3	0|0|0	0.67	1	0.67	1	0.67	1.17	20	0.12
RPA1NT	GNL1	GNL1	3|3|0	6	2	3	0|0|0	0.67	1	0.67	1	0.67	1.17	20	0.12
RPA1NT	CCDC134	CCDC134	2|4|0	6	2	3	0|0|0	0.67	1	0.67	1	0.67	1.17	20	0.14
RPA1NT	MAP2K4	MAP2K4	4|2|0	6	2	3	0|0|0	0.67	1	0.67	1	0.67	1.17	20	0.14
RPA1NT	STAU2	STAU2	2|4|0	6	2	3	0|0|0	0.67	1	0.67	1	0.67	1.17	20	0.14
RPA1NT	CDC40	CDC40	1|5|0	6	2	3	0|0|0	0.33	1	0.33	1	0.33	1.17	20	0.26
RPA1NT	PRPF3	PRPF3	0|5|1	6	2	3	0|0|0	0.33	1	0.33	1	0.33	1.17	20	0.26
RPA1NT	SEC16A	SEC16A	6|0|0	6	2	3	0|0|0	0.33	1	0.33	1	0.33	1.17	20	0.25
RPA1NT	CIAPIN1	CIAPIN1	5|1|0	6	2	3	0|0|0	0.33	1	0.33	1	0.33	1.17	20	0.26
RPA1NT	ACSL1	ACSL1	1|5|0	6	2	3	0|0|0	0.33	1	0.33	1	0.33	1.17	20	0.26
RPA1NT	AGTPBP1	AGTPBP1	6|0|0	6	2	3	0|0|0	0.33	1	0.33	1	0.33	1.17	20	0.25
RPA1NT	BUB1B	BUB1B	6|0|0	6	2	3	0|0|0	0.33	1	0.33	1	0.33	1.17	20	0.25
RPA1NT	YBX1	YBX1	0|6|0	6	2	3	0|0|0	0.33	1	0.33	1	0.33	1.17	20	0.25
RPA1NT	YTHDC1	YTHDC1	1|5|0	6	2	3	0|0|0	0.33	1	0.33	1	0.33	1.17	20	0.26
RPA1NT	GPX8	GPX8	1|5|0	6	2	3	0|0|0	0.33	1	0.33	1	0.33	1.17	20	0.26
RPA1NT	GNE	GNE	4|1|1	6	2	3	0|0|0	0.33	1	0.33	1	0.33	3.68	20	0.27
RPA1NT	LEMD3	LEMD3	1|5|0	6	2	3	0|0|0	0.33	1	0.33	1	0.33	1.17	20	0.26
RPA1NT	NCAPD3	NCAPD3	0|6|0	6	2	3	0|0|0	0.33	1	0.33	1	0.33	1.17	20	0.25
RPA1NT	KIFC1	KIFC1	1|5|0	6	2	3	0|0|0	0.33	1	0.33	1	0.33	1.17	20	0.26
RPA1NT	DHX37	DHX37	1|5|0	6	2	3	0|0|0	0.33	1	0.33	1	0.33	1.17	20	0.26
RPA1NT	AURKA	AURKA	1|5|0	6	2	3	0|0|0	0.33	1	0.33	1	0.33	1.17	20	0.26
RPA1NT	GATAD2A	GATAD2A	1|5|0	6	2	3	0|0|0	0.33	1	0.33	1	0.33	1.17	20	0.26
RPA1NT	CORO1B	CORO1B	4|1|1	6	2	3	0|0|0	0.33	1	0.33	1	0.33	3.68	20	0.27
RPA1NT	COG1	COG1	1|5|0	6	2	3	0|0|0	0.33	1	0.33	1	0.33	1.17	20	0.26
RPA1NT	KRI1	KRI1	4|1|1	6	2	3	0|0|0	0.33	1	0.33	1	0.33	3.68	20	0.27
RPA1NT	MRPS34	MRPS34	0|6|0	6	2	3	0|0|0	0.33	1	0.33	1	0.33	1.17	20	0.25
RPA1NT	PUSL1	PUSL1	0|6|0	6	2	3	0|0|0	0.33	1	0.33	1	0.33	1.17	20	0.25
RPA1NT	ERLIN1	ERLIN1	1|5|0	6	2	3	0|0|0	0.33	1	0.33	1	0.33	1.17	20	0.26
RPA1NT	EPS15	EPS15	5|1|0	6	2	3	0|0|0	0.33	1	0.33	1	0.33	1.17	20	0.26
RPA1NT	PRMT3	PRMT3	6|0|0	6	2	3	0|0|0	0.33	1	0.33	1	0.33	1.17	20	0.25
RPA1NT	CBX3	CBX3	5|1|0	6	2	3	0|0|0	0.33	1	0.33	1	0.33	1.17	20	0.26
RPA1NT	REEP4	REEP4	0|6|0	6	2	3	0|0|0	0.33	1	0.33	1	0.33	1.17	20	0.25
RPA1NT	INTS7	INTS7	1|5|0	6	2	3	0|0|0	0.33	1	0.33	1	0.33	1.17	20	0.26
RPA1NT	SLC25A22	SLC25A22	1|5|0	6	2	3	0|0|0	0.33	1	0.33	1	0.33	1.17	20	0.26
RPA1NT	HERC1	HERC1	6|0|0	6	2	3	0|0|0	0.33	1	0.33	1	0.33	1.17	20	0.25
RPA1NT	MYO1C	MYO1C	13|25|1	39	13	3	2|0|0	0.67	1	0.67	1	0.67	1.05	19.5	0.09
RPA1NT	AP2M1	AP2M1	10|28|1	39	13	3	2|0|0	0.67	1	0.67	1	0.67	1.05	19.5	0.1
RPA1NT	TBL2	TBL2	5|13|1	19	6.33	3	1|0|0	0.67	1	0.67	1	0.67	1.77	19	0.08
RPA1NT	GTPBP1	GTPBP1	10|6|1	17	5.67	3	1|0|0	0.67	1	0.67	1	0.67	1.77	17	0.07
RPA1NT	PRKAA1	PRKAA1	8|8|1	17	5.67	3	1|0|0	0.67	1	0.67	1	0.67	1.77	17	0.07
RPA1NT	FAM162A	FAM162A	3|13|1	17	5.67	3	1|0|0	0.67	1	0.67	1	0.67	1.77	17	0.12
RPA1NT	LPCAT1	LPCAT1	3|2|0	5	1.67	3	0|0|0	0.67	1	0.67	1	0.67	1.17	16.67	0.15
RPA1NT	DPH1	DPH1	3|2|0	5	1.67	3	0|0|0	0.67	1	0.67	1	0.67	1.17	16.67	0.15
RPA1NT	NSMCE1	NSMCE1	3|2|0	5	1.67	3	0|0|0	0.67	1	0.67	1	0.67	1.17	16.67	0.15
RPA1NT	PKN1	PKN1	3|2|0	5	1.67	3	0|0|0	0.67	1	0.67	1	0.67	1.17	16.67	0.15
RPA1NT	WDFY1	WDFY1	2|3|0	5	1.67	3	0|0|0	0.67	1	0.67	1	0.67	1.17	16.67	0.15
RPA1NT	FARP1	FARP1	2|3|0	5	1.67	3	0|0|0	0.67	1	0.67	1	0.67	1.17	16.67	0.15
RPA1NT	SMPD4	SMPD4	2|3|0	5	1.67	3	0|0|0	0.67	1	0.67	1	0.67	1.17	16.67	0.15
RPA1NT	STXBP3	STXBP3	2|3|0	5	1.67	3	0|0|0	0.67	1	0.67	1	0.67	1.17	16.67	0.15
RPA1NT	CWC22	CWC22	3|2|0	5	1.67	3	0|0|0	0.67	1	0.67	1	0.67	1.17	16.67	0.15
RPA1NT	GPATCH1	GPATCH1	3|2|0	5	1.67	3	0|0|0	0.67	1	0.67	1	0.67	1.17	16.67	0.15
RPA1NT	NFIB	NFIB	2|3|0	5	1.67	3	0|0|0	0.67	1	0.67	1	0.67	1.17	16.67	0.15
RPA1NT	DPP9	DPP9	2|3|0	5	1.67	3	0|0|0	0.67	1	0.67	1	0.67	1.17	16.67	0.15
RPA1NT	UBE3C	UBE3C	2|3|0	5	1.67	3	0|0|0	0.67	1	0.67	1	0.67	1.17	16.67	0.15
RPA1NT	METTL5	METTL5	2|3|0	5	1.67	3	0|0|0	0.67	1	0.67	1	0.67	1.17	16.67	0.15
RPA1NT	SBNO1	SBNO1	2|3|0	5	1.67	3	0|0|0	0.67	1	0.67	1	0.67	1.17	16.67	0.15
RPA1NT	ELOVL1	ELOVL1	2|3|0	5	1.67	3	0|0|0	0.67	1	0.67	1	0.67	1.17	16.67	0.15
RPA1NT	CCNA2	CCNA2	3|2|0	5	1.67	3	0|0|0	0.67	1	0.67	1	0.67	1.17	16.67	0.15
RPA1NT	EXOC6	EXOC6	2|3|0	5	1.67	3	0|0|0	0.67	1	0.67	1	0.67	1.17	16.67	0.15
RPA1NT	KIF2A	KIF2A	2|3|0	5	1.67	3	0|0|0	0.67	1	0.67	1	0.67	1.17	16.67	0.15
RPA1NT	ZBTB21	ZBTB21	2|3|0	5	1.67	3	0|0|0	0.67	1	0.67	1	0.67	1.17	16.67	0.15
RPA1NT	2022-09-06	2022-09-06	3|2|0	5	1.67	3	0|0|0	0.67	1	0.67	1	0.67	1.17	16.67	0.15
RPA1NT	LRIF1	LRIF1	2|3|0	5	1.67	3	0|0|0	0.67	1	0.67	1	0.67	1.17	16.67	0.15
RPA1NT	SLU7	SLU7	3|2|0	5	1.67	3	0|0|0	0.67	1	0.67	1	0.67	1.17	16.67	0.15
RPA1NT	FANCD2	FANCD2	3|2|0	5	1.67	3	0|0|0	0.67	1	0.67	1	0.67	1.17	16.67	0.15
RPA1NT	ZNF384	ZNF384	3|2|0	5	1.67	3	0|0|0	0.67	1	0.67	1	0.67	1.17	16.67	0.15
RPA1NT	KNOP1	KNOP1	2|3|0	5	1.67	3	0|0|0	0.67	1	0.67	1	0.67	1.17	16.67	0.15
RPA1NT	UTP3	UTP3	2|3|0	5	1.67	3	0|0|0	0.67	1	0.67	1	0.67	1.17	16.67	0.15
RPA1NT	TP53RK	TP53RK	3|2|0	5	1.67	3	0|0|0	0.67	1	0.67	1	0.67	1.17	16.67	0.15
RPA1NT	MAP4K5	MAP4K5	3|2|0	5	1.67	3	0|0|0	0.67	1	0.67	1	0.67	1.17	16.67	0.15
RPA1NT	ZNF281	ZNF281	3|2|0	5	1.67	3	0|0|0	0.67	1	0.67	1	0.67	1.17	16.67	0.15
RPA1NT	CLASP1	CLASP1	2|3|0	5	1.67	3	0|0|0	0.67	1	0.67	1	0.67	1.17	16.67	0.15
RPA1NT	KIF4A	KIF4A	2|2|1	5	1.67	3	0|0|0	0.66	1	0.66	1	0.66	3.68	16.67	0.16
RPA1NT	CHMP5	CHMP5	2|2|1	5	1.67	3	0|0|0	0.66	1	0.66	1	0.66	3.68	16.67	0.16
RPA1NT	CCZ1	CCZ1	2|2|1	5	1.67	3	0|0|0	0.66	1	0.66	1	0.66	3.68	16.67	0.16
RPA1NT	SUGP1	SUGP1	2|2|1	5	1.67	3	0|0|0	0.66	1	0.66	1	0.66	3.68	16.67	0.16
RPA1NT	RBM4	RBM4	2|2|1	5	1.67	3	0|0|0	0.66	1	0.66	1	0.66	3.68	16.67	0.16
RPA1NT	RB1	RB1	2|2|1	5	1.67	3	0|0|0	0.66	1	0.66	1	0.66	3.68	16.67	0.16
RPA1NT	ZCCHC3	ZCCHC3	2|2|1	5	1.67	3	0|0|0	0.66	1	0.66	1	0.66	3.68	16.67	0.16
RPA1NT	MPP1	MPP1	2|2|1	5	1.67	3	0|0|0	0.66	1	0.66	1	0.66	3.68	16.67	0.16
RPA1NT	NELFE	NELFE	1|4|0	5	1.67	3	0|0|0	0.33	1	0.33	1	0.33	1.17	16.67	0.27
RPA1NT	NOP9	NOP9	1|4|0	5	1.67	3	0|0|0	0.33	1	0.33	1	0.33	1.17	16.67	0.27
RPA1NT	UBTF	UBTF	1|4|0	5	1.67	3	0|0|0	0.33	1	0.33	1	0.33	1.17	16.67	0.27
RPA1NT	SMARCA1	SMARCA1	0|5|0	5	1.67	3	0|0|0	0.33	1	0.33	1	0.33	1.17	16.67	0.26
RPA1NT	ARHGAP35	ARHGAP35	1|4|0	5	1.67	3	0|0|0	0.33	1	0.33	1	0.33	1.17	16.67	0.27
RPA1NT	KAT7	KAT7	1|4|0	5	1.67	3	0|0|0	0.33	1	0.33	1	0.33	1.17	16.67	0.27
RPA1NT	ARHGAP1	ARHGAP1	4|1|0	5	1.67	3	0|0|0	0.33	1	0.33	1	0.33	1.17	16.67	0.27
RPA1NT	UBR5	UBR5	4|1|0	5	1.67	3	0|0|0	0.33	1	0.33	1	0.33	1.17	16.67	0.27
RPA1NT	RPL39	RPL39	0|5|0	5	1.67	3	0|0|0	0.33	1	0.33	1	0.33	1.17	16.67	0.26
RPA1NT	CAMK2G	CAMK2G	1|4|0	5	1.67	3	0|0|0	0.33	1	0.33	1	0.33	1.17	16.67	0.27
RPA1NT	IFRD1	IFRD1	0|5|0	5	1.67	3	0|0|0	0.33	1	0.33	1	0.33	1.17	16.67	0.26
RPA1NT	CAMSAP3	CAMSAP3	1|4|0	5	1.67	3	0|0|0	0.33	1	0.33	1	0.33	1.17	16.67	0.27
RPA1NT	TPR	TPR	1|4|0	5	1.67	3	0|0|0	0.33	1	0.33	1	0.33	1.17	16.67	0.27
RPA1NT	C3ORF17	C3ORF17	1|4|0	5	1.67	3	0|0|0	0.33	1	0.33	1	0.33	1.17	16.67	0.27
RPA1NT	ATP6V0A1	ATP6V0A1	4|1|0	5	1.67	3	0|0|0	0.33	1	0.33	1	0.33	1.17	16.67	0.27
RPA1NT	MRPS30	MRPS30	0|5|0	5	1.67	3	0|0|0	0.33	1	0.33	1	0.33	1.17	16.67	0.26
RPA1NT	ZRANB2	ZRANB2	3|1|1	5	1.67	3	0|0|0	0.33	1	0.33	1	0.33	3.68	16.67	0.28
RPA1NT	PARN	PARN	4|1|0	5	1.67	3	0|0|0	0.33	1	0.33	1	0.33	1.17	16.67	0.27
RPA1NT	CDC20	CDC20	1|4|0	5	1.67	3	0|0|0	0.33	1	0.33	1	0.33	1.17	16.67	0.27
RPA1NT	SLC4A1AP	SLC4A1AP	3|1|1	5	1.67	3	0|0|0	0.33	1	0.33	1	0.33	3.68	16.67	0.28
RPA1NT	NDUFB4	NDUFB4	1|4|0	5	1.67	3	0|0|0	0.33	1	0.33	1	0.33	1.17	16.67	0.27
RPA1NT	SMC5	SMC5	0|4|1	5	1.67	3	0|0|0	0.33	1	0.33	1	0.33	1.17	16.67	0.27
RPA1NT	COA1	COA1	1|4|0	5	1.67	3	0|0|0	0.33	1	0.33	1	0.33	1.17	16.67	0.27
RPA1NT	EXOC2	EXOC2	4|1|0	5	1.67	3	0|0|0	0.33	1	0.33	1	0.33	1.17	16.67	0.27
RPA1NT	MRPL45	MRPL45	0|5|0	5	1.67	3	0|0|0	0.33	1	0.33	1	0.33	1.17	16.67	0.26
RPA1NT	ARFGAP3	ARFGAP3	0|5|0	5	1.67	3	0|0|0	0.33	1	0.33	1	0.33	1.17	16.67	0.26
RPA1NT	CCNB2	CCNB2	0|5|0	5	1.67	3	0|0|0	0.33	1	0.33	1	0.33	1.17	16.67	0.26
RPA1NT	CLN6	CLN6	1|4|0	5	1.67	3	0|0|0	0.33	1	0.33	1	0.33	1.17	16.67	0.27
RPA1NT	CC2D1A	CC2D1A	4|1|0	5	1.67	3	0|0|0	0.33	1	0.33	1	0.33	1.17	16.67	0.27
RPA1NT	LRBA	LRBA	4|0|1	5	1.67	3	0|0|0	0.33	1	0.33	1	0.33	1.17	16.67	0.27
RPA1NT	PAK1IP1	PAK1IP1	3|1|1	5	1.67	3	0|0|0	0.33	1	0.33	1	0.33	3.68	16.67	0.28
RPA1NT	STIM1	STIM1	1|4|0	5	1.67	3	0|0|0	0.33	1	0.33	1	0.33	1.17	16.67	0.27
RPA1NT	AKAP9	AKAP9	1|3|1	5	1.67	3	0|0|0	0.33	1	0.33	1	0.33	3.68	16.67	0.28
RPA1NT	RRAGA	RRAGA	3|1|1	5	1.67	3	0|0|0	0.33	1	0.33	1	0.33	3.68	16.67	0.28
RPA1NT	MAP7D3	MAP7D3	1|4|0	5	1.67	3	0|0|0	0.33	1	0.33	1	0.33	1.17	16.67	0.27
RPA1NT	MSH3	MSH3	0|5|0	5	1.67	3	0|0|0	0.33	1	0.33	1	0.33	1.17	16.67	0.26
RPA1NT	GIGYF2	GIGYF2	4|1|0	5	1.67	3	0|0|0	0.33	1	0.33	1	0.33	1.17	16.67	0.27
RPA1NT	TAF15	TAF15	3|1|1	5	1.67	3	0|0|0	0.33	1	0.33	1	0.33	3.68	16.67	0.28
RPA1NT	TUBGCP4	TUBGCP4	3|1|1	5	1.67	3	0|0|0	0.33	1	0.33	1	0.33	3.68	16.67	0.28
RPA1NT	KIAA1429	KIAA1429	5|0|0	5	1.67	3	0|0|0	0.33	1	0.33	1	0.33	1.17	16.67	0.26
RPA1NT	KIF22	KIF22	0|5|0	5	1.67	3	0|0|0	0.33	1	0.33	1	0.33	1.17	16.67	0.26
RPA1NT	CEP170	CEP170	5|0|0	5	1.67	3	0|0|0	0.33	1	0.33	1	0.33	1.17	16.67	0.26
RPA1NT	OXA1L	OXA1L	0|5|0	5	1.67	3	0|0|0	0.33	1	0.33	1	0.33	1.17	16.67	0.26
RPA1NT	AACS	AACS	4|1|0	5	1.67	3	0|0|0	0.33	1	0.33	1	0.33	1.17	16.67	0.27
RPA1NT	GAK	GAK	4|1|0	5	1.67	3	0|0|0	0.33	1	0.33	1	0.33	1.17	16.67	0.27
RPA1NT	MTR	MTR	5|0|0	5	1.67	3	0|0|0	0.33	1	0.33	1	0.33	1.17	16.67	0.26
RPA1NT	NOM1	NOM1	0|5|0	5	1.67	3	0|0|0	0.33	1	0.33	1	0.33	1.17	16.67	0.26
RPA1NT	POGZ	POGZ	10|5|1	16	5.33	3	1|0|0	0.67	1	0.67	1	0.67	1.77	16	0.09
RPA1NT	SYMPK	SYMPK	7|9|0	16	5.33	3	1|0|0	0.67	1	0.67	1	0.67	0.36	16	0.07
RPA1NT	GTF3C4	GTF3C4	9|6|0	15	5	3	1|0|0	0.67	1	0.67	1	0.67	0.36	15	0.07
RPA1NT	VCPIP1	VCPIP1	8|6|1	15	5	3	1|0|0	0.67	1	0.67	1	0.67	1.77	15	0.07
RPA1NT	STT3B	STT3B	3|12|0	15	5	3	1|0|0	0.67	1	0.67	1	0.67	0.36	15	0.12
RPA1NT	EMC1	EMC1	12|15|1	28	9.33	3	2|0|0	0.67	1	0.67	1	0.67	1.05	14	0.09
RPA1NT	CFAP20	CFAP20	5|6|3	14	4.67	3	1|0|0	1	1	1	1	1	5.76	14	0
RPA1NT	SRC	SRC	7|4|3	14	4.67	3	1|0|0	1	1	1	1	1	5.76	14	0
RPA1NT	SEC61B	SEC61B	4|8|2	14	4.67	3	1|0|0	0.99	1	0.99	1	0.99	3.56	14	0
RPA1NT	TRMT1	TRMT1	8|5|1	14	4.67	3	1|0|0	0.67	1	0.67	1	0.67	1.77	14	0.09
RPA1NT	EHD4	EHD4	11|3|0	14	4.67	3	1|0|0	0.67	1	0.67	1	0.67	0.36	14	0.12
RPA1NT	CYP51A1	CYP51A1	1|11|2	14	4.67	3	1|0|0	0.66	1	0.66	1	0.66	1.77	14	0.17
RPA1NT	CHCHD2P9	CHCHD2P9	2|2|0	4	1.33	3	0|0|0	0.66	1	0.66	1	0.66	1.17	13.33	0.16
RPA1NT	PRIMPOL	PRIMPOL	2|2|0	4	1.33	3	0|0|0	0.66	1	0.66	1	0.66	1.17	13.33	0.16
RPA1NT	PTPN9	PTPN9	2|2|0	4	1.33	3	0|0|0	0.66	1	0.66	1	0.66	1.17	13.33	0.16
RPA1NT	VPS52	VPS52	2|2|0	4	1.33	3	0|0|0	0.66	1	0.66	1	0.66	1.17	13.33	0.16
RPA1NT	IQGAP2	IQGAP2	2|2|0	4	1.33	3	0|0|0	0.66	1	0.66	1	0.66	1.17	13.33	0.16
RPA1NT	HELZ	HELZ	2|2|0	4	1.33	3	0|0|0	0.66	1	0.66	1	0.66	1.17	13.33	0.16
RPA1NT	AGFG1	AGFG1	2|2|0	4	1.33	3	0|0|0	0.66	1	0.66	1	0.66	1.17	13.33	0.16
RPA1NT	CASK	CASK	2|2|0	4	1.33	3	0|0|0	0.66	1	0.66	1	0.66	1.17	13.33	0.16
RPA1NT	VWA9	VWA9	2|2|0	4	1.33	3	0|0|0	0.66	1	0.66	1	0.66	1.17	13.33	0.16
RPA1NT	MASTL	MASTL	2|2|0	4	1.33	3	0|0|0	0.66	1	0.66	1	0.66	1.17	13.33	0.16
RPA1NT	DHCR24	DHCR24	2|2|0	4	1.33	3	0|0|0	0.66	1	0.66	1	0.66	1.17	13.33	0.16
RPA1NT	MBOAT7	MBOAT7	2|2|0	4	1.33	3	0|0|0	0.66	1	0.66	1	0.66	1.17	13.33	0.16
RPA1NT	SCAF1	SCAF1	2|2|0	4	1.33	3	0|0|0	0.66	1	0.66	1	0.66	1.17	13.33	0.16
RPA1NT	FAM208A	FAM208A	2|2|0	4	1.33	3	0|0|0	0.66	1	0.66	1	0.66	1.17	13.33	0.16
RPA1NT	ERMP1	ERMP1	2|2|0	4	1.33	3	0|0|0	0.66	1	0.66	1	0.66	1.17	13.33	0.16
RPA1NT	APBB1	APBB1	2|2|0	4	1.33	3	0|0|0	0.66	1	0.66	1	0.66	1.17	13.33	0.16
RPA1NT	PSME4	PSME4	2|2|0	4	1.33	3	0|0|0	0.66	1	0.66	1	0.66	1.17	13.33	0.16
RPA1NT	TOPBP1	TOPBP1	2|2|0	4	1.33	3	0|0|0	0.66	1	0.66	1	0.66	1.17	13.33	0.16
RPA1NT	BCAS3	BCAS3	2|2|0	4	1.33	3	0|0|0	0.66	1	0.66	1	0.66	1.17	13.33	0.16
RPA1NT	GTF3C3	GTF3C3	3|1|0	4	1.33	3	0|0|0	0.33	1	0.33	1	0.33	1.17	13.33	0.28
RPA1NT	ANAPC5	ANAPC5	3|1|0	4	1.33	3	0|0|0	0.33	1	0.33	1	0.33	1.17	13.33	0.28
RPA1NT	NOLC1	NOLC1	2|1|1	4	1.33	3	0|0|0	0.33	1	0.33	1	0.33	3.68	13.33	0.31
RPA1NT	ZNF687	ZNF687	1|2|1	4	1.33	3	0|0|0	0.33	1	0.33	1	0.33	3.68	13.33	0.31
RPA1NT	PIP4K2A	PIP4K2A	1|2|1	4	1.33	3	0|0|0	0.33	1	0.33	1	0.33	3.68	13.33	0.31
RPA1NT	ALG9	ALG9	1|3|0	4	1.33	3	0|0|0	0.33	1	0.33	1	0.33	1.17	13.33	0.28
RPA1NT	SPG20	SPG20	4|0|0	4	1.33	3	0|0|0	0.33	1	0.33	1	0.33	1.17	13.33	0.27
RPA1NT	BCR	BCR	3|1|0	4	1.33	3	0|0|0	0.33	1	0.33	1	0.33	1.17	13.33	0.28
RPA1NT	AGPAT5	AGPAT5	1|3|0	4	1.33	3	0|0|0	0.33	1	0.33	1	0.33	1.17	13.33	0.28
RPA1NT	LPGAT1	LPGAT1	0|4|0	4	1.33	3	0|0|0	0.33	1	0.33	1	0.33	1.17	13.33	0.27
RPA1NT	TIMM17B	TIMM17B	1|3|0	4	1.33	3	0|0|0	0.33	1	0.33	1	0.33	1.17	13.33	0.28
RPA1NT	MFAP1	MFAP1	2|1|1	4	1.33	3	0|0|0	0.33	1	0.33	1	0.33	3.68	13.33	0.31
RPA1NT	AGO1	AGO1	0|4|0	4	1.33	3	0|0|0	0.33	1	0.33	1	0.33	1.17	13.33	0.27
RPA1NT	MAPK14	MAPK14	3|1|0	4	1.33	3	0|0|0	0.33	1	0.33	1	0.33	1.17	13.33	0.28
RPA1NT	PAXBP1	PAXBP1	3|1|0	4	1.33	3	0|0|0	0.33	1	0.33	1	0.33	1.17	13.33	0.28
RPA1NT	SCAF4	SCAF4	3|0|1	4	1.33	3	0|0|0	0.33	1	0.33	1	0.33	1.17	13.33	0.28
RPA1NT	SMG8	SMG8	3|1|0	4	1.33	3	0|0|0	0.33	1	0.33	1	0.33	1.17	13.33	0.28
RPA1NT	MACROD1	MACROD1	1|3|0	4	1.33	3	0|0|0	0.33	1	0.33	1	0.33	1.17	13.33	0.28
RPA1NT	SLC27A2	SLC27A2	1|3|0	4	1.33	3	0|0|0	0.33	1	0.33	1	0.33	1.17	13.33	0.28
RPA1NT	C20ORF27	C20ORF27	2|1|1	4	1.33	3	0|0|0	0.33	1	0.33	1	0.33	3.68	13.33	0.31
RPA1NT	EXOSC8	EXOSC8	2|1|1	4	1.33	3	0|0|0	0.33	1	0.33	1	0.33	3.68	13.33	0.31
RPA1NT	SKP2	SKP2	3|1|0	4	1.33	3	0|0|0	0.33	1	0.33	1	0.33	1.17	13.33	0.28
RPA1NT	TAF9B	TAF9B	1|2|1	4	1.33	3	0|0|0	0.33	1	0.33	1	0.33	3.68	13.33	0.31
RPA1NT	SUN1	SUN1	0|4|0	4	1.33	3	0|0|0	0.33	1	0.33	1	0.33	1.17	13.33	0.27
RPA1NT	ATP6V1C1	ATP6V1C1	1|3|0	4	1.33	3	0|0|0	0.33	1	0.33	1	0.33	1.17	13.33	0.28
RPA1NT	EIF5	EIF5	3|1|0	4	1.33	3	0|0|0	0.33	1	0.33	1	0.33	1.17	13.33	0.28
RPA1NT	ANXA4	ANXA4	3|1|0	4	1.33	3	0|0|0	0.33	1	0.33	1	0.33	1.17	13.33	0.28
RPA1NT	HLTF	HLTF	0|4|0	4	1.33	3	0|0|0	0.33	1	0.33	1	0.33	1.17	13.33	0.27
RPA1NT	UBXN4	UBXN4	1|3|0	4	1.33	3	0|0|0	0.33	1	0.33	1	0.33	1.17	13.33	0.28
RPA1NT	ECI2	ECI2	1|3|0	4	1.33	3	0|0|0	0.33	1	0.33	1	0.33	1.17	13.33	0.28
RPA1NT	EXOC5	EXOC5	2|1|1	4	1.33	3	0|0|0	0.33	1	0.33	1	0.33	3.68	13.33	0.31
RPA1NT	TIMMDC1	TIMMDC1	0|4|0	4	1.33	3	0|0|0	0.33	1	0.33	1	0.33	1.17	13.33	0.27
RPA1NT	TXLNG	TXLNG	1|3|0	4	1.33	3	0|0|0	0.33	1	0.33	1	0.33	1.17	13.33	0.28
RPA1NT	CSTF2	CSTF2	3|0|1	4	1.33	3	0|0|0	0.33	1	0.33	1	0.33	1.17	13.33	0.28
RPA1NT	ZNF512B	ZNF512B	1|3|0	4	1.33	3	0|0|0	0.33	1	0.33	1	0.33	1.17	13.33	0.28
RPA1NT	PAPD5	PAPD5	0|4|0	4	1.33	3	0|0|0	0.33	1	0.33	1	0.33	1.17	13.33	0.27
RPA1NT	CTNND1	CTNND1	3|1|0	4	1.33	3	0|0|0	0.33	1	0.33	1	0.33	1.17	13.33	0.28
RPA1NT	PPP6R3	PPP6R3	4|0|0	4	1.33	3	0|0|0	0.33	1	0.33	1	0.33	1.17	13.33	0.27
RPA1NT	ARID3B	ARID3B	1|3|0	4	1.33	3	0|0|0	0.33	1	0.33	1	0.33	1.17	13.33	0.28
RPA1NT	MRPS33	MRPS33	0|4|0	4	1.33	3	0|0|0	0.33	1	0.33	1	0.33	1.17	13.33	0.27
RPA1NT	KIAA2013	KIAA2013	1|3|0	4	1.33	3	0|0|0	0.33	1	0.33	1	0.33	1.17	13.33	0.28
RPA1NT	DCAF13	DCAF13	1|3|0	4	1.33	3	0|0|0	0.33	1	0.33	1	0.33	1.17	13.33	0.28
RPA1NT	UBE3A	UBE3A	3|1|0	4	1.33	3	0|0|0	0.33	1	0.33	1	0.33	1.17	13.33	0.28
RPA1NT	SPDL1	SPDL1	3|0|1	4	1.33	3	0|0|0	0.33	1	0.33	1	0.33	1.17	13.33	0.28
RPA1NT	CBL	CBL	3|1|0	4	1.33	3	0|0|0	0.33	1	0.33	1	0.33	1.17	13.33	0.28
RPA1NT	HS2ST1	HS2ST1	1|3|0	4	1.33	3	0|0|0	0.33	1	0.33	1	0.33	1.17	13.33	0.28
RPA1NT	ZNF280C	ZNF280C	1|3|0	4	1.33	3	0|0|0	0.33	1	0.33	1	0.33	1.17	13.33	0.28
RPA1NT	NR2F1	NR2F1	0|4|0	4	1.33	3	0|0|0	0.33	1	0.33	1	0.33	1.17	13.33	0.27
RPA1NT	CLK3	CLK3	0|4|0	4	1.33	3	0|0|0	0.33	1	0.33	1	0.33	1.17	13.33	0.27
RPA1NT	NUP37	NUP37	4|0|0	4	1.33	3	0|0|0	0.33	1	0.33	1	0.33	1.17	13.33	0.27
RPA1NT	SLC25A21	SLC25A21	0|4|0	4	1.33	3	0|0|0	0.33	1	0.33	1	0.33	1.17	13.33	0.27
RPA1NT	HARS2	HARS2	3|1|0	4	1.33	3	0|0|0	0.33	1	0.33	1	0.33	1.17	13.33	0.28
RPA1NT	KMT2A	KMT2A	1|2|1	4	1.33	3	0|0|0	0.33	1	0.33	1	0.33	3.68	13.33	0.31
RPA1NT	CSNK1D	CSNK1D	0|4|0	4	1.33	3	0|0|0	0.33	1	0.33	1	0.33	1.17	13.33	0.27
RPA1NT	L3MBTL3	L3MBTL3	1|3|0	4	1.33	3	0|0|0	0.33	1	0.33	1	0.33	1.17	13.33	0.28
RPA1NT	ZZEF1	ZZEF1	1|1|2	4	1.33	3	0|0|0	0.33	1	0.33	1	0.33	3.68	13.33	0.31
RPA1NT	ORC5	ORC5	3|1|0	4	1.33	3	0|0|0	0.33	1	0.33	1	0.33	1.17	13.33	0.28
RPA1NT	DHX57	DHX57	0|4|0	4	1.33	3	0|0|0	0.33	1	0.33	1	0.33	1.17	13.33	0.27
RPA1NT	GON4L	GON4L	2|1|1	4	1.33	3	0|0|0	0.33	1	0.33	1	0.33	3.68	13.33	0.31
RPA1NT	MYO6	MYO6	26|37|3	66	22	3	5|0|0	0.9	1	0.9	1	0.9	0.8	13.2	0.02
RPA1NT	ZFR	ZFR	10|16|0	26	8.67	3	2|0|0	0.67	1	0.67	1	0.67	-1	13	0.1
RPA1NT	SCO1	SCO1	3|8|2	13	4.33	3	1|0|0	0.99	1	0.99	1	0.99	3.56	13	0
RPA1NT	PRAF2	PRAF2	4|7|2	13	4.33	3	1|0|0	0.99	1	0.99	1	0.99	3.56	13	0
RPA1NT	KTN1	KTN1	7|5|1	13	4.33	3	1|0|0	0.67	1	0.67	1	0.67	1.77	13	0.09
RPA1NT	EIF2AK2	EIF2AK2	3|10|0	13	4.33	3	1|0|0	0.67	1	0.67	1	0.67	0.36	13	0.12
RPA1NT	ASCC3	ASCC3	6|7|0	13	4.33	3	1|0|0	0.67	1	0.67	1	0.67	0.36	13	0.07
RPA1NT	GPN1	GPN1	9|3|1	13	4.33	3	1|0|0	0.67	1	0.67	1	0.67	1.77	13	0.12
RPA1NT	PLCG1	PLCG1	6|7|0	13	4.33	3	1|0|0	0.67	1	0.67	1	0.67	0.36	13	0.07
RPA1NT	CUL5	CUL5	4|8|1	13	4.33	3	1|0|0	0.67	1	0.67	1	0.67	1.77	13	0.1
RPA1NT	MRPS9	MRPS9	1|12|0	13	4.33	3	1|0|0	0.33	1	0.33	1	0.33	0.36	13	0.23
RPA1NT	MOGS	MOGS	10|26|2	38	12.67	3	3|0|0	0.94	1	0.94	1	0.94	1.5	12.67	0.01
RPA1NT	RPL34	RPL34	2|39|7	48	16	3	1|1|2	0.82	1	0.82	1	0.82	-0.17	12	0.03
RPA1NT	AFG3L2	AFG3L2	4|6|2	12	4	3	1|0|0	0.99	1	0.99	1	0.99	3.56	12	0
RPA1NT	ACSL4	ACSL4	3|9|0	12	4	3	1|0|0	0.67	1	0.67	1	0.67	0.36	12	0.12
RPA1NT	FAF2	FAF2	6|5|1	12	4	3	1|0|0	0.67	1	0.67	1	0.67	1.77	12	0.09
RPA1NT	EMSY	EMSY	3|8|1	12	4	3	1|0|0	0.67	1	0.67	1	0.67	1.77	12	0.12
RPA1NT	NUP188	NUP188	7|5|0	12	4	3	1|0|0	0.67	1	0.67	1	0.67	0.36	12	0.09
RPA1NT	H2AFY2	H2AFY2	9|23|2	34	11.33	3	3|0|0	0.94	1	0.94	1	0.94	1.5	11.33	0.01
RPA1NT	CNP	CNP	8|13|1	22	7.33	3	2|0|0	0.67	1	0.67	1	0.67	1.05	11	0.12
RPA1NT	BCAT2	BCAT2	3|3|5	11	3.67	3	1|0|0	1	1	1	1	1	5.76	11	0
RPA1NT	SPCS2	SPCS2	4|5|2	11	3.67	3	1|0|0	0.99	1	0.99	1	0.99	3.56	11	0
RPA1NT	SCYL2	SCYL2	5|4|2	11	3.67	3	1|0|0	0.99	1	0.99	1	0.99	3.56	11	0
RPA1NT	EMC7	EMC7	4|5|2	11	3.67	3	1|0|0	0.99	1	0.99	1	0.99	3.56	11	0
RPA1NT	RAB13	RAB13	4|5|2	11	3.67	3	1|0|0	0.99	1	0.99	1	0.99	3.56	11	0
RPA1NT	HIST2H2AB	HIST2H2AB	2|7|2	11	3.67	3	0|0|1	0.98	1	0.98	1	0.98	3.56	11	0
RPA1NT	UQCRQ	UQCRQ	4|6|1	11	3.67	3	1|0|0	0.67	1	0.67	1	0.67	1.77	11	0.1
RPA1NT	SLC2A1	SLC2A1	3|8|0	11	3.67	3	1|0|0	0.67	1	0.67	1	0.67	0.36	11	0.12
RPA1NT	UPF2	UPF2	3|8|0	11	3.67	3	1|0|0	0.67	1	0.67	1	0.67	0.36	11	0.12
RPA1NT	2022-09-09	2022-09-09	7|4|0	11	3.67	3	1|0|0	0.67	1	0.67	1	0.67	0.36	11	0.1
RPA1NT	PRPSAP1	PRPSAP1	6|4|1	11	3.67	3	1|0|0	0.67	1	0.67	1	0.67	1.77	11	0.1
RPA1NT	CWF19L1	CWF19L1	8|2|1	11	3.67	3	1|0|0	0.66	1	0.66	1	0.66	1.77	11	0.17
RPA1NT	POLD1	POLD1	19|12|1	32	10.67	3	3|0|0	0.67	1	0.67	1	0.67	-0.02	10.67	0.12
RPA1NT	RPL23	RPL23	2|18|0	20	6.67	3	2|0|0	0.64	1	0.64	1	0.64	-1	10	0.18
RPA1NT	RAB35	RAB35	4|4|2	10	3.33	3	1|0|0	0.99	1	0.99	1	0.99	3.56	10	0
RPA1NT	AMPD2	AMPD2	6|2|2	10	3.33	3	1|0|0	0.98	1	0.98	1	0.98	3.56	10	0
RPA1NT	POLR3C	POLR3C	6|4|0	10	3.33	3	1|0|0	0.67	1	0.67	1	0.67	0.36	10	0.1
RPA1NT	NEK9	NEK9	6|3|1	10	3.33	3	1|0|0	0.67	1	0.67	1	0.67	1.77	10	0.13
RPA1NT	PSIP1	PSIP1	3|7|0	10	3.33	3	1|0|0	0.67	1	0.67	1	0.67	0.36	10	0.13
RPA1NT	MAPRE2	MAPRE2	6|3|1	10	3.33	3	1|0|0	0.67	1	0.67	1	0.67	1.77	10	0.13
RPA1NT	DERA	DERA	4|5|1	10	3.33	3	1|0|0	0.67	1	0.67	1	0.67	1.77	10	0.1
RPA1NT	SFXN4	SFXN4	3|6|1	10	3.33	3	1|0|0	0.67	1	0.67	1	0.67	1.77	10	0.13
RPA1NT	MEPCE	MEPCE	7|3|0	10	3.33	3	1|0|0	0.67	1	0.67	1	0.67	0.36	10	0.13
RPA1NT	LIG1	LIG1	7|3|0	10	3.33	3	1|0|0	0.67	1	0.67	1	0.67	0.36	10	0.13
RPA1NT	TMCO1	TMCO1	2|7|1	10	3.33	3	1|0|0	0.66	1	0.66	1	0.66	1.77	10	0.17
RPA1NT	POLRMT	POLRMT	0|10|0	10	3.33	3	1|0|0	0.33	1	0.33	1	0.33	0.36	10	0.24
RPA1NT	TOR1AIP1	TOR1AIP1	1|8|1	10	3.33	3	1|0|0	0.33	1	0.33	1	0.33	1.77	10	0.24
RPA1NT	SPTLC2	SPTLC2	0|3|0	3	1	3	0|0|0	0.33	1	0.33	1	0.33	1.17	10	0.28
RPA1NT	PIK3C3	PIK3C3	2|1|0	3	1	3	0|0|0	0.33	1	0.33	1	0.33	1.17	10	0.31
RPA1NT	TRAPPC5	TRAPPC5	3|0|0	3	1	3	0|0|0	0.33	1	0.33	1	0.33	1.17	10	0.28
RPA1NT	SWAP70	SWAP70	2|1|0	3	1	3	0|0|0	0.33	1	0.33	1	0.33	1.17	10	0.31
RPA1NT	UFSP2	UFSP2	1|2|0	3	1	3	0|0|0	0.33	1	0.33	1	0.33	1.17	10	0.31
RPA1NT	SESN2	SESN2	2|1|0	3	1	3	0|0|0	0.33	1	0.33	1	0.33	1.17	10	0.31
RPA1NT	SMAD5	SMAD5	0|3|0	3	1	3	0|0|0	0.33	1	0.33	1	0.33	1.17	10	0.28
RPA1NT	CBX1	CBX1	1|2|0	3	1	3	0|0|0	0.33	1	0.33	1	0.33	1.17	10	0.31
RPA1NT	NUDT5	NUDT5	3|0|0	3	1	3	0|0|0	0.33	1	0.33	1	0.33	1.17	10	0.28
RPA1NT	MTMR12	MTMR12	2|0|1	3	1	3	0|0|0	0.33	1	0.33	1	0.33	1.17	10	0.31
RPA1NT	RABL6	RABL6	2|0|1	3	1	3	0|0|0	0.33	1	0.33	1	0.33	1.17	10	0.31
RPA1NT	DBNL	DBNL	2|1|0	3	1	3	0|0|0	0.33	1	0.33	1	0.33	1.17	10	0.31
RPA1NT	WDR62	WDR62	2|1|0	3	1	3	0|0|0	0.33	1	0.33	1	0.33	1.17	10	0.31
RPA1NT	MTPAP	MTPAP	0|3|0	3	1	3	0|0|0	0.33	1	0.33	1	0.33	1.17	10	0.28
RPA1NT	RICTOR	RICTOR	1|2|0	3	1	3	0|0|0	0.33	1	0.33	1	0.33	1.17	10	0.31
RPA1NT	USP48	USP48	2|1|0	3	1	3	0|0|0	0.33	1	0.33	1	0.33	1.17	10	0.31
RPA1NT	CDK7	CDK7	0|3|0	3	1	3	0|0|0	0.33	1	0.33	1	0.33	1.17	10	0.28
RPA1NT	CTPS2	CTPS2	2|0|1	3	1	3	0|0|0	0.33	1	0.33	1	0.33	1.17	10	0.31
RPA1NT	DSG2	DSG2	2|1|0	3	1	3	0|0|0	0.33	1	0.33	1	0.33	1.17	10	0.31
RPA1NT	ERCC6L	ERCC6L	2|1|0	3	1	3	0|0|0	0.33	1	0.33	1	0.33	1.17	10	0.31
RPA1NT	PEX16	PEX16	1|2|0	3	1	3	0|0|0	0.33	1	0.33	1	0.33	1.17	10	0.31
RPA1NT	COG2	COG2	1|0|2	3	1	3	0|0|0	0.33	1	0.33	1	0.33	1.17	10	0.31
RPA1NT	EYA3	EYA3	1|2|0	3	1	3	0|0|0	0.33	1	0.33	1	0.33	1.17	10	0.31
RPA1NT	HIF1AN	HIF1AN	1|2|0	3	1	3	0|0|0	0.33	1	0.33	1	0.33	1.17	10	0.31
RPA1NT	ARPC1A	ARPC1A	3|0|0	3	1	3	0|0|0	0.33	1	0.33	1	0.33	1.17	10	0.28
RPA1NT	CCNK	CCNK	2|1|0	3	1	3	0|0|0	0.33	1	0.33	1	0.33	1.17	10	0.31
RPA1NT	TTC1	TTC1	2|0|1	3	1	3	0|0|0	0.33	1	0.33	1	0.33	1.17	10	0.31
RPA1NT	AGO3	AGO3	1|2|0	3	1	3	0|0|0	0.33	1	0.33	1	0.33	1.17	10	0.31
RPA1NT	PCM1	PCM1	2|1|0	3	1	3	0|0|0	0.33	1	0.33	1	0.33	1.17	10	0.31
RPA1NT	CTU1	CTU1	0|3|0	3	1	3	0|0|0	0.33	1	0.33	1	0.33	1.17	10	0.28
RPA1NT	METTL13	METTL13	2|1|0	3	1	3	0|0|0	0.33	1	0.33	1	0.33	1.17	10	0.31
RPA1NT	SRP19	SRP19	1|2|0	3	1	3	0|0|0	0.33	1	0.33	1	0.33	1.17	10	0.31
RPA1NT	GTF2F1	GTF2F1	2|1|0	3	1	3	0|0|0	0.33	1	0.33	1	0.33	1.17	10	0.31
RPA1NT	ANO8	ANO8	0|3|0	3	1	3	0|0|0	0.33	1	0.33	1	0.33	1.17	10	0.28
RPA1NT	POLR1E	POLR1E	0|3|0	3	1	3	0|0|0	0.33	1	0.33	1	0.33	1.17	10	0.28
RPA1NT	GTF2B	GTF2B	1|2|0	3	1	3	0|0|0	0.33	1	0.33	1	0.33	1.17	10	0.31
RPA1NT	SENP1	SENP1	1|2|0	3	1	3	0|0|0	0.33	1	0.33	1	0.33	1.17	10	0.31
RPA1NT	PDAP1	PDAP1	2|1|0	3	1	3	0|0|0	0.33	1	0.33	1	0.33	1.17	10	0.31
RPA1NT	TFB2M	TFB2M	1|2|0	3	1	3	0|0|0	0.33	1	0.33	1	0.33	1.17	10	0.31
RPA1NT	PHAX	PHAX	2|0|1	3	1	3	0|0|0	0.33	1	0.33	1	0.33	1.17	10	0.31
RPA1NT	LIMD1	LIMD1	3|0|0	3	1	3	0|0|0	0.33	1	0.33	1	0.33	1.17	10	0.28
RPA1NT	APOBEC3C	APOBEC3C	1|2|0	3	1	3	0|0|0	0.33	1	0.33	1	0.33	1.17	10	0.31
RPA1NT	CDK12	CDK12	3|0|0	3	1	3	0|0|0	0.33	1	0.33	1	0.33	1.17	10	0.28
RPA1NT	DHRS7	DHRS7	1|2|0	3	1	3	0|0|0	0.33	1	0.33	1	0.33	1.17	10	0.31
RPA1NT	SUZ12	SUZ12	0|3|0	3	1	3	0|0|0	0.33	1	0.33	1	0.33	1.17	10	0.28
RPA1NT	MTMR6	MTMR6	2|1|0	3	1	3	0|0|0	0.33	1	0.33	1	0.33	1.17	10	0.31
RPA1NT	YIF1B	YIF1B	0|3|0	3	1	3	0|0|0	0.33	1	0.33	1	0.33	1.17	10	0.28
RPA1NT	SRRT	SRRT	2|1|0	3	1	3	0|0|0	0.33	1	0.33	1	0.33	1.17	10	0.31
RPA1NT	VPS53	VPS53	2|1|0	3	1	3	0|0|0	0.33	1	0.33	1	0.33	1.17	10	0.31
RPA1NT	FIGNL1	FIGNL1	1|2|0	3	1	3	0|0|0	0.33	1	0.33	1	0.33	1.17	10	0.31
RPA1NT	GOLT1B	GOLT1B	1|2|0	3	1	3	0|0|0	0.33	1	0.33	1	0.33	1.17	10	0.31
RPA1NT	DNAJC17	DNAJC17	1|2|0	3	1	3	0|0|0	0.33	1	0.33	1	0.33	1.17	10	0.31
RPA1NT	HELB	HELB	2|1|0	3	1	3	0|0|0	0.33	1	0.33	1	0.33	1.17	10	0.31
RPA1NT	VPS41	VPS41	1|0|2	3	1	3	0|0|0	0.33	1	0.33	1	0.33	1.17	10	0.31
RPA1NT	CAST	CAST	3|0|0	3	1	3	0|0|0	0.33	1	0.33	1	0.33	1.17	10	0.28
RPA1NT	WBP11	WBP11	1|2|0	3	1	3	0|0|0	0.33	1	0.33	1	0.33	1.17	10	0.31
RPA1NT	STX18	STX18	1|2|0	3	1	3	0|0|0	0.33	1	0.33	1	0.33	1.17	10	0.31
RPA1NT	NCAPG2	NCAPG2	2|1|0	3	1	3	0|0|0	0.33	1	0.33	1	0.33	1.17	10	0.31
RPA1NT	NGLY1	NGLY1	2|1|0	3	1	3	0|0|0	0.33	1	0.33	1	0.33	1.17	10	0.31
RPA1NT	CDC27	CDC27	1|2|0	3	1	3	0|0|0	0.33	1	0.33	1	0.33	1.17	10	0.31
RPA1NT	REPIN1	REPIN1	1|2|0	3	1	3	0|0|0	0.33	1	0.33	1	0.33	1.17	10	0.31
RPA1NT	METTL3	METTL3	3|0|0	3	1	3	0|0|0	0.33	1	0.33	1	0.33	1.17	10	0.28
RPA1NT	PLOD3	PLOD3	1|2|0	3	1	3	0|0|0	0.33	1	0.33	1	0.33	1.17	10	0.31
RPA1NT	MEN1	MEN1	1|2|0	3	1	3	0|0|0	0.33	1	0.33	1	0.33	1.17	10	0.31
RPA1NT	LEMD2	LEMD2	2|1|0	3	1	3	0|0|0	0.33	1	0.33	1	0.33	1.17	10	0.31
RPA1NT	ESPL1	ESPL1	2|1|0	3	1	3	0|0|0	0.33	1	0.33	1	0.33	1.17	10	0.31
RPA1NT	ERGIC2	ERGIC2	1|2|0	3	1	3	0|0|0	0.33	1	0.33	1	0.33	1.17	10	0.31
RPA1NT	SYAP1	SYAP1	3|0|0	3	1	3	0|0|0	0.33	1	0.33	1	0.33	1.17	10	0.28
RPA1NT	STK38L	STK38L	0|3|0	3	1	3	0|0|0	0.33	1	0.33	1	0.33	1.17	10	0.28
RPA1NT	M0QZD8	LOC400499	0|2|1	3	1	3	0|0|0	0.33	1	0.33	1	0.33	1.17	10	0.31
RPA1NT	SOAT1	SOAT1	1|2|0	3	1	3	0|0|0	0.33	1	0.33	1	0.33	1.17	10	0.31
RPA1NT	NEDD1	NEDD1	2|1|0	3	1	3	0|0|0	0.33	1	0.33	1	0.33	1.17	10	0.31
RPA1NT	RIOK1	RIOK1	2|1|0	3	1	3	0|0|0	0.33	1	0.33	1	0.33	1.17	10	0.31
RPA1NT	QRICH1	QRICH1	2|1|0	3	1	3	0|0|0	0.33	1	0.33	1	0.33	1.17	10	0.31
RPA1NT	EXOC3	EXOC3	1|2|0	3	1	3	0|0|0	0.33	1	0.33	1	0.33	1.17	10	0.31
RPA1NT	ARMCX3	ARMCX3	1|2|0	3	1	3	0|0|0	0.33	1	0.33	1	0.33	1.17	10	0.31
RPA1NT	MRPL44	MRPL44	1|2|0	3	1	3	0|0|0	0.33	1	0.33	1	0.33	1.17	10	0.31
RPA1NT	ARFGAP1	ARFGAP1	2|0|1	3	1	3	0|0|0	0.33	1	0.33	1	0.33	1.17	10	0.31
RPA1NT	NEK7	NEK7	2|1|0	3	1	3	0|0|0	0.33	1	0.33	1	0.33	1.17	10	0.31
RPA1NT	C1ORF52	C1ORF52	1|2|0	3	1	3	0|0|0	0.33	1	0.33	1	0.33	1.17	10	0.31
RPA1NT	SATB1	SATB1	1|2|0	3	1	3	0|0|0	0.33	1	0.33	1	0.33	1.17	10	0.31
RPA1NT	GDPD1	GDPD1	1|2|0	3	1	3	0|0|0	0.33	1	0.33	1	0.33	1.17	10	0.31
RPA1NT	LETMD1	LETMD1	1|2|0	3	1	3	0|0|0	0.33	1	0.33	1	0.33	1.17	10	0.31
RPA1NT	NAA40	NAA40	0|3|0	3	1	3	0|0|0	0.33	1	0.33	1	0.33	1.17	10	0.28
RPA1NT	NDUFB3	NDUFB3	0|3|0	3	1	3	0|0|0	0.33	1	0.33	1	0.33	1.17	10	0.28
RPA1NT	USP34	USP34	1|2|0	3	1	3	0|0|0	0.33	1	0.33	1	0.33	1.17	10	0.31
RPA1NT	2022-09-08	2022-09-08	3|0|0	3	1	3	0|0|0	0.33	1	0.33	1	0.33	1.17	10	0.28
RPA1NT	PARP2	PARP2	0|3|0	3	1	3	0|0|0	0.33	1	0.33	1	0.33	1.17	10	0.28
RPA1NT	JMJD6	JMJD6	3|0|0	3	1	3	0|0|0	0.33	1	0.33	1	0.33	1.17	10	0.28
RPA1NT	CAMSAP1	CAMSAP1	2|1|0	3	1	3	0|0|0	0.33	1	0.33	1	0.33	1.17	10	0.31
RPA1NT	ZCCHC8	ZCCHC8	1|2|0	3	1	3	0|0|0	0.33	1	0.33	1	0.33	1.17	10	0.31
RPA1NT	SETD1A	SETD1A	1|2|0	3	1	3	0|0|0	0.33	1	0.33	1	0.33	1.17	10	0.31
RPA1NT	NUF2	NUF2	1|2|0	3	1	3	0|0|0	0.33	1	0.33	1	0.33	1.17	10	0.31
RPA1NT	CSNK1G3	CSNK1G3	1|2|0	3	1	3	0|0|0	0.33	1	0.33	1	0.33	1.17	10	0.31
RPA1NT	GSK3B	GSK3B	1|2|0	3	1	3	0|0|0	0.33	1	0.33	1	0.33	1.17	10	0.31
RPA1NT	EXD2	EXD2	2|1|0	3	1	3	0|0|0	0.33	1	0.33	1	0.33	1.17	10	0.31
RPA1NT	PEX5	PEX5	3|0|0	3	1	3	0|0|0	0.33	1	0.33	1	0.33	1.17	10	0.28
RPA1NT	FNBP4	FNBP4	2|1|0	3	1	3	0|0|0	0.33	1	0.33	1	0.33	1.17	10	0.31
RPA1NT	TRMT6	TRMT6	1|2|0	3	1	3	0|0|0	0.33	1	0.33	1	0.33	1.17	10	0.31
RPA1NT	DPY19L3	DPY19L3	0|3|0	3	1	3	0|0|0	0.33	1	0.33	1	0.33	1.17	10	0.28
RPA1NT	TMX3	TMX3	2|1|0	3	1	3	0|0|0	0.33	1	0.33	1	0.33	1.17	10	0.31
RPA1NT	PUM2	PUM2	0|3|0	3	1	3	0|0|0	0.33	1	0.33	1	0.33	1.17	10	0.28
RPA1NT	SFXN2	SFXN2	0|3|0	3	1	3	0|0|0	0.33	1	0.33	1	0.33	1.17	10	0.28
RPA1NT	NUDT16L1	NUDT16L1	2|1|0	3	1	3	0|0|0	0.33	1	0.33	1	0.33	1.17	10	0.31
RPA1NT	RBM15	RBM15	2|1|0	3	1	3	0|0|0	0.33	1	0.33	1	0.33	1.17	10	0.31
RPA1NT	GRAMD1A	GRAMD1A	1|2|0	3	1	3	0|0|0	0.33	1	0.33	1	0.33	1.17	10	0.31
RPA1NT	RPTOR	RPTOR	2|1|0	3	1	3	0|0|0	0.33	1	0.33	1	0.33	1.17	10	0.31
RPA1NT	PPFIA1	PPFIA1	1|2|0	3	1	3	0|0|0	0.33	1	0.33	1	0.33	1.17	10	0.31
RPA1NT	RABGGTA	RABGGTA	2|1|0	3	1	3	0|0|0	0.33	1	0.33	1	0.33	1.17	10	0.31
RPA1NT	IMP3	IMP3	0|3|0	3	1	3	0|0|0	0.33	1	0.33	1	0.33	1.17	10	0.28
RPA1NT	YEATS4	YEATS4	0|3|0	3	1	3	0|0|0	0.33	1	0.33	1	0.33	1.17	10	0.28
RPA1NT	ELMO2	ELMO2	3|0|0	3	1	3	0|0|0	0.33	1	0.33	1	0.33	1.17	10	0.28
RPA1NT	RAB8B	RAB8B	1|2|0	3	1	3	0|0|0	0.33	1	0.33	1	0.33	1.17	10	0.31
RPA1NT	RRS1	RRS1	0|3|0	3	1	3	0|0|0	0.33	1	0.33	1	0.33	1.17	10	0.28
RPA1NT	ERCC2	ERCC2	1|2|0	3	1	3	0|0|0	0.33	1	0.33	1	0.33	1.17	10	0.31
RPA1NT	MRPS15	MRPS15	0|3|0	3	1	3	0|0|0	0.33	1	0.33	1	0.33	1.17	10	0.28
RPA1NT	MRPS11	MRPS11	0|3|0	3	1	3	0|0|0	0.33	1	0.33	1	0.33	1.17	10	0.28
RPA1NT	MED16	MED16	0|3|0	3	1	3	0|0|0	0.33	1	0.33	1	0.33	1.17	10	0.28
RPA1NT	CHD1L	CHD1L	0|2|1	3	1	3	0|0|0	0.33	1	0.33	1	0.33	1.17	10	0.31
RPA1NT	RAPGEF6	RAPGEF6	3|0|0	3	1	3	0|0|0	0.33	1	0.33	1	0.33	1.17	10	0.28
RPA1NT	SLC25A24	SLC25A24	1|2|0	3	1	3	0|0|0	0.33	1	0.33	1	0.33	1.17	10	0.31
RPA1NT	CNN2	CNN2	2|1|0	3	1	3	0|0|0	0.33	1	0.33	1	0.33	1.17	10	0.31
RPA1NT	CRK	CRK	2|1|0	3	1	3	0|0|0	0.33	1	0.33	1	0.33	1.17	10	0.31
RPA1NT	GPR89B	GPR89B	1|2|0	3	1	3	0|0|0	0.33	1	0.33	1	0.33	1.17	10	0.31
RPA1NT	RAF1	RAF1	0|3|0	3	1	3	0|0|0	0.33	1	0.33	1	0.33	1.17	10	0.28
RPA1NT	SNX17	SNX17	3|0|0	3	1	3	0|0|0	0.33	1	0.33	1	0.33	1.17	10	0.28
RPA1NT	IGBP1	IGBP1	1|2|0	3	1	3	0|0|0	0.33	1	0.33	1	0.33	1.17	10	0.31
RPA1NT	PDCD2L	PDCD2L	3|0|0	3	1	3	0|0|0	0.33	1	0.33	1	0.33	1.17	10	0.28
RPA1NT	ERBB2IP	ERBB2IP	1|2|0	3	1	3	0|0|0	0.33	1	0.33	1	0.33	1.17	10	0.31
RPA1NT	SCO2	SCO2	1|2|0	3	1	3	0|0|0	0.33	1	0.33	1	0.33	1.17	10	0.31
RPA1NT	PTGES3L-AARSD1	PTGES3L;PTGES3L-AARSD1	3|0|0	3	1	3	0|0|0	0.33	1	0.33	1	0.33	1.17	10	0.28
RPA1NT	DNMT3A	DNMT3A	0|2|1	3	1	3	0|0|0	0.33	1	0.33	1	0.33	1.17	10	0.31
RPA1NT	EED	EED	1|2|0	3	1	3	0|0|0	0.33	1	0.33	1	0.33	1.17	10	0.31
RPA1NT	FAM111B	FAM111B	0|3|0	3	1	3	0|0|0	0.33	1	0.33	1	0.33	1.17	10	0.28
RPA1NT	REEP2	REEP2	0|3|0	3	1	3	0|0|0	0.33	1	0.33	1	0.33	1.17	10	0.28
RPA1NT	EEF1B2	EEF1B2	3|0|0	3	1	3	0|0|0	0.33	1	0.33	1	0.33	1.17	10	0.28
RPA1NT	ARFGEF2	ARFGEF2	3|0|0	3	1	3	0|0|0	0.33	1	0.33	1	0.33	1.17	10	0.28
RPA1NT	TIMM21	TIMM21	0|3|0	3	1	3	0|0|0	0.33	1	0.33	1	0.33	1.17	10	0.28
RPA1NT	BICD2	BICD2	2|1|0	3	1	3	0|0|0	0.33	1	0.33	1	0.33	1.17	10	0.31
RPA1NT	SMARCC2	SMARCC2	1|1|1	3	1	3	0|0|0	0	0	0	0	0	3.68	10	0.42
RPA1NT	MTMR1	MTMR1	1|1|1	3	1	3	0|0|0	0	0	0	0	0	3.68	10	0.42
RPA1NT	IFRD2	IFRD2	1|1|1	3	1	3	0|0|0	0	0	0	0	0	3.68	10	0.42
RPA1NT	MYO1B	MYO1B	17|31|0	48	16	3	5|0|0	0.67	1	0.67	1	0.67	-4.38	9.6	0.12
RPA1NT	PRPF4B	PRPF4B	10|8|1	19	6.33	3	2|0|0	0.67	1	0.67	1	0.67	1.05	9.5	0.12
RPA1NT	CYCS	CYCS	1|29|6	36	12	3	4|0|0	0.66	1	0.66	1	0.66	-1.21	9	0.17
RPA1NT	TTC37	TTC37	11|14|2	27	9	3	3|0|0	0.94	1	0.94	1	0.94	1.5	9	0.01
RPA1NT	PRIM1	PRIM1	6|11|1	18	6	3	2|0|0	0.67	1	0.67	1	0.67	1.05	9	0.15
RPA1NT	PELP1	PELP1	10|8|0	18	6	3	2|0|0	0.67	1	0.67	1	0.67	-1	9	0.12
RPA1NT	TUBGCP2	TUBGCP2	11|6|1	18	6	3	2|0|0	0.67	1	0.67	1	0.67	1.05	9	0.15
RPA1NT	NAA35	NAA35	5|2|2	9	3	3	0|0|1	0.98	1	0.98	1	0.98	3.56	9	0
RPA1NT	RPAP3	RPAP3	5|2|2	9	3	3	1|0|0	0.98	1	0.98	1	0.98	3.56	9	0
RPA1NT	PPP2R5C	PPP2R5C	3|6|0	9	3	3	1|0|0	0.67	1	0.67	1	0.67	0.36	9	0.13
RPA1NT	KIF1A	KIF1A	6|3|0	9	3	3	0|0|1	0.67	1	0.67	1	0.67	0.36	9	0.13
RPA1NT	PTPMT1	PTPMT1	1|6|2	9	3	3	0|0|1	0.66	1	0.66	1	0.66	1.77	9	0.17
RPA1NT	TRIM33	TRIM33	6|2|1	9	3	3	1|0|0	0.66	1	0.66	1	0.66	1.77	9	0.17
RPA1NT	IGF2BP3	IGF2BP3	2|7|0	9	3	3	1|0|0	0.66	1	0.66	1	0.66	0.36	9	0.17
RPA1NT	PRKCI	PRKCI	8|1|0	9	3	3	1|0|0	0.33	1	0.33	1	0.33	0.36	9	0.24
RPA1NT	CUL4B	CUL4B	19|23|2	44	14.67	3	5|0|0	0.79	1	0.79	1	0.79	-0.58	8.8	0.03
RPA1NT	GNA13	GNA13	8|8|1	17	5.67	3	2|0|0	0.67	1	0.67	1	0.67	1.05	8.5	0.12
RPA1NT	PLOD1	PLOD1	10|7|0	17	5.67	3	2|0|0	0.67	1	0.67	1	0.67	-1	8.5	0.12
RPA1NT	RPL14	RPL14	7|59|10	76	25.33	3	3|3|3	0.9	1	0.9	1	0.9	0.92	8.44	0.02
RPA1NT	SACM1L	SACM1L	11|12|2	25	8.33	3	3|0|0	0.94	1	0.94	1	0.94	1.5	8.33	0.01
RPA1NT	SMC2	SMC2	21|60|8	89	29.67	3	11|0|0	0.85	1	0.85	1	0.85	0.27	8.09	0.02
RPA1NT	UBR4	UBR4	36|12|0	48	16	3	6|0|0	0.66	1	0.66	1	0.66	-5.27	8	0.16
RPA1NT	CHAF1B	CHAF1B	7|8|1	16	5.33	3	2|0|0	0.67	1	0.67	1	0.67	1.05	8	0.12
RPA1NT	DNAJC11	DNAJC11	10|6|0	16	5.33	3	2|0|0	0.67	1	0.67	1	0.67	-1	8	0.15
RPA1NT	BCS1L	BCS1L	7|9|0	16	5.33	3	2|0|0	0.67	1	0.67	1	0.67	-1	8	0.12
RPA1NT	ILVBL	ILVBL	6|9|1	16	5.33	3	2|0|0	0.67	1	0.67	1	0.67	1.05	8	0.15
RPA1NT	PTRH2	PTRH2	3|12|1	16	5.33	3	2|0|0	0.65	1	0.65	1	0.65	1.05	8	0.18
RPA1NT	UBE2O	UBE2O	13|2|1	16	5.33	3	2|0|0	0.64	1	0.64	1	0.64	1.05	8	0.18
RPA1NT	CDC23	CDC23	2|4|2	8	2.67	3	1|0|0	0.98	1	0.98	1	0.98	3.56	8	0
RPA1NT	SLC25A4	SLC25A4	3|5|0	8	2.67	3	1|0|0	0.67	1	0.67	1	0.67	0.36	8	0.13
RPA1NT	SEC62	SEC62	5|3|0	8	2.67	3	1|0|0	0.67	1	0.67	1	0.67	0.36	8	0.13
RPA1NT	PCMT1	PCMT1	3|1|4	8	2.67	3	1|0|0	0.67	1	0.67	1	0.67	1.77	8	0.14
RPA1NT	TMX2	TMX2	4|4|0	8	2.67	3	1|0|0	0.67	1	0.67	1	0.67	0.36	8	0.11
RPA1NT	RBM12	RBM12	4|1|3	8	2.67	3	0|0|1	0.67	1	0.67	1	0.67	1.77	8	0.14
RPA1NT	GPD2	GPD2	5|3|0	8	2.67	3	1|0|0	0.67	1	0.67	1	0.67	0.36	8	0.13
RPA1NT	ORC4	ORC4	3|5|0	8	2.67	3	1|0|0	0.67	1	0.67	1	0.67	0.36	8	0.13
RPA1NT	EXOSC3	EXOSC3	1|5|2	8	2.67	3	1|0|0	0.66	1	0.66	1	0.66	1.77	8	0.17
RPA1NT	SEC24A	SEC24A	2|5|1	8	2.67	3	1|0|0	0.66	1	0.66	1	0.66	1.77	8	0.17
RPA1NT	PRPF38B	PRPF38B	1|5|2	8	2.67	3	1|0|0	0.66	1	0.66	1	0.66	1.77	8	0.17
RPA1NT	MAP2K3	MAP2K3	2|5|1	8	2.67	3	1|0|0	0.66	1	0.66	1	0.66	1.77	8	0.17
RPA1NT	TBCD	TBCD	7|1|0	8	2.67	3	1|0|0	0.33	1	0.33	1	0.33	0.36	8	0.24
RPA1NT	NDUFB5	NDUFB5	1|6|1	8	2.67	3	1|0|0	0.33	1	0.33	1	0.33	1.77	8	0.25
RPA1NT	GBF1	GBF1	7|1|0	8	2.67	3	1|0|0	0.33	1	0.33	1	0.33	0.36	8	0.24
RPA1NT	TNFRSF10B	TNFRSF10B	1|0|7	8	2.67	3	1|0|0	0.33	1	0.33	1	0.33	0.36	8	0.24
RPA1NT	CPSF3	CPSF3	7|1|0	8	2.67	3	1|0|0	0.33	1	0.33	1	0.33	0.36	8	0.24
RPA1NT	NDUFA9	NDUFA9	10|20|1	31	10.33	3	4|0|0	0.66	1	0.66	1	0.66	-1.21	7.75	0.15
RPA1NT	DEK	DEK	3|35|8	46	15.33	3	4|0|2	0.76	1	0.76	1	0.76	-0.83	7.67	0.04
RPA1NT	KIF11	KIF11	31|14|1	46	15.33	3	6|0|0	0.66	1	0.66	1	0.66	-3.17	7.67	0.15
RPA1NT	UBLCP1	UBLCP1	9|5|1	15	5	3	2|0|0	0.66	1	0.66	1	0.66	1.05	7.5	0.16
RPA1NT	SRP14	SRP14	3|11|1	15	5	3	1|0|1	0.66	1	0.66	1	0.66	0.74	7.5	0.17
RPA1NT	CPSF7	CPSF7	6|8|1	15	5	3	2|0|0	0.66	1	0.66	1	0.66	1.05	7.5	0.15
RPA1NT	RPS19	RPS19	2|40|10	52	17.33	3	7|0|0	0.66	1	0.66	1	0.66	-2.95	7.43	0.16
RPA1NT	PSMC5	PSMC5	16|5|1	22	7.33	3	3|0|0	0.66	1	0.66	1	0.66	-0.02	7.33	0.17
RPA1NT	PTBP2	PTBP2	8|13|1	22	7.33	3	3|0|0	0.66	1	0.66	1	0.66	-0.02	7.33	0.15
RPA1NT	SEC63	SEC63	13|14|2	29	9.67	3	4|0|0	0.87	1	0.87	1	0.87	0.51	7.25	0.02
RPA1NT	AP3B1	AP3B1	17|12|0	29	9.67	3	4|0|0	0.67	1	0.67	1	0.67	-2.9	7.25	0.15
RPA1NT	RPL4	RPL4	60|138|29	227	75.67	3	29|1|2	0.73	1	0.73	1	0.73	-1.4	7.09	0.05
RPA1NT	NUP205	NUP205	24|20|5	49	16.33	3	7|0|0	0.91	1	0.91	1	0.91	1.05	7	0.01
RPA1NT	RQCD1	RQCD1	6|6|2	14	4.67	3	2|0|0	0.97	1	0.97	1	0.97	2.35	7	0.01
RPA1NT	AP2A1	AP2A1	9|4|1	14	4.67	3	2|0|0	0.66	1	0.66	1	0.66	1.05	7	0.16
RPA1NT	PITPNA	PITPNA	8|5|1	14	4.67	3	2|0|0	0.66	1	0.66	1	0.66	1.05	7	0.16
RPA1NT	NCOR1	NCOR1	2|2|3	7	2.33	3	1|0|0	0.98	1	0.98	1	0.98	3.56	7	0
RPA1NT	DDX23	DDX23	4|3|0	7	2.33	3	0|1|0	0.67	1	0.67	1	0.67	0.36	7	0.14
RPA1NT	VPS45	VPS45	3|4|0	7	2.33	3	1|0|0	0.67	1	0.67	1	0.67	0.36	7	0.14
RPA1NT	GBE1	GBE1	3|4|0	7	2.33	3	1|0|0	0.67	1	0.67	1	0.67	0.36	7	0.14
RPA1NT	MAGT1	MAGT1	3|4|0	7	2.33	3	1|0|0	0.67	1	0.67	1	0.67	0.36	7	0.14
RPA1NT	TBC1D4	TBC1D4	3|4|0	7	2.33	3	1|0|0	0.67	1	0.67	1	0.67	0.36	7	0.14
RPA1NT	OPA1	OPA1	5|2|0	7	2.33	3	1|0|0	0.66	1	0.66	1	0.66	0.36	7	0.17
RPA1NT	DCAKD	DCAKD	2|5|0	7	2.33	3	1|0|0	0.66	1	0.66	1	0.66	0.36	7	0.17
RPA1NT	SMAD2	SMAD2	4|2|1	7	2.33	3	1|0|0	0.66	1	0.66	1	0.66	1.77	7	0.17
RPA1NT	RACGAP1	RACGAP1	2|5|0	7	2.33	3	1|0|0	0.66	1	0.66	1	0.66	0.36	7	0.17
RPA1NT	ADPGK	ADPGK	2|5|0	7	2.33	3	1|0|0	0.66	1	0.66	1	0.66	0.36	7	0.17
RPA1NT	SMARCD1	SMARCD1	2|5|0	7	2.33	3	1|0|0	0.66	1	0.66	1	0.66	0.36	7	0.17
RPA1NT	MAP1LC3B	MAP1LC3B	2|4|1	7	2.33	3	1|0|0	0.66	1	0.66	1	0.66	1.77	7	0.17
RPA1NT	KDELC1	KDELC1	2|4|1	7	2.33	3	1|0|0	0.66	1	0.66	1	0.66	1.77	7	0.17
RPA1NT	ATP2B1	ATP2B1	2|4|1	7	2.33	3	1|0|0	0.66	1	0.66	1	0.66	1.77	7	0.17
RPA1NT	NUDT7	NUDT7	0|7|0	7	2.33	3	1|0|0	0.33	1	0.33	1	0.33	0.36	7	0.24
RPA1NT	OGFR	OGFR	6|1|0	7	2.33	3	1|0|0	0.33	1	0.33	1	0.33	0.36	7	0.25
RPA1NT	CEP192	CEP192	7|0|0	7	2.33	3	1|0|0	0.33	1	0.33	1	0.33	0.36	7	0.24
RPA1NT	TWF1	TWF1	16|20|4	40	13.33	3	6|0|0	0.91	1	0.91	1	0.91	0.96	6.67	0.02
RPA1NT	RPS7	RPS7	3|17|0	20	6.67	3	3|0|0	0.64	1	0.64	1	0.64	-1.42	6.67	0.18
RPA1NT	DBR1	DBR1	2|0|0	2	0.67	3	0|0|0	0.33	1	0.33	1	0.33	1.17	6.67	0.31
RPA1NT	ASB6	ASB6	2|0|0	2	0.67	3	0|0|0	0.33	1	0.33	1	0.33	1.17	6.67	0.31
RPA1NT	LIMA1	LIMA1	2|0|0	2	0.67	3	0|0|0	0.33	1	0.33	1	0.33	1.17	6.67	0.31
RPA1NT	C1ORF123	C1ORF123	2|0|0	2	0.67	3	0|0|0	0.33	1	0.33	1	0.33	1.17	6.67	0.31
RPA1NT	COX15	COX15	2|0|0	2	0.67	3	0|0|0	0.33	1	0.33	1	0.33	1.17	6.67	0.31
RPA1NT	TP53BP2	TP53BP2	2|0|0	2	0.67	3	0|0|0	0.33	1	0.33	1	0.33	1.17	6.67	0.31
RPA1NT	MFN2	MFN2	2|0|0	2	0.67	3	0|0|0	0.33	1	0.33	1	0.33	1.17	6.67	0.31
RPA1NT	BRD2	BRD2	0|2|0	2	0.67	3	0|0|0	0.33	1	0.33	1	0.33	1.17	6.67	0.31
RPA1NT	LLGL1	LLGL1	2|0|0	2	0.67	3	0|0|0	0.33	1	0.33	1	0.33	1.17	6.67	0.31
RPA1NT	LYAR	LYAR	0|2|0	2	0.67	3	0|0|0	0.33	1	0.33	1	0.33	1.17	6.67	0.31
RPA1NT	CTDP1	CTDP1	2|0|0	2	0.67	3	0|0|0	0.33	1	0.33	1	0.33	1.17	6.67	0.31
RPA1NT	PLIN3	PLIN3	0|2|0	2	0.67	3	0|0|0	0.33	1	0.33	1	0.33	1.17	6.67	0.31
RPA1NT	EEF1D	EEF1D	2|0|0	2	0.67	3	0|0|0	0.33	1	0.33	1	0.33	1.17	6.67	0.31
RPA1NT	SMC6	SMC6	0|2|0	2	0.67	3	0|0|0	0.33	1	0.33	1	0.33	1.17	6.67	0.31
RPA1NT	NACC1	NACC1	2|0|0	2	0.67	3	0|0|0	0.33	1	0.33	1	0.33	1.17	6.67	0.31
RPA1NT	RMDN3	RMDN3	2|0|0	2	0.67	3	0|0|0	0.33	1	0.33	1	0.33	1.17	6.67	0.31
RPA1NT	SBF1	SBF1	0|2|0	2	0.67	3	0|0|0	0.33	1	0.33	1	0.33	1.17	6.67	0.31
RPA1NT	PPIL2	PPIL2	0|2|0	2	0.67	3	0|0|0	0.33	1	0.33	1	0.33	1.17	6.67	0.31
RPA1NT	SENP5	SENP5	0|2|0	2	0.67	3	0|0|0	0.33	1	0.33	1	0.33	1.17	6.67	0.31
RPA1NT	RBM6	RBM6	2|0|0	2	0.67	3	0|0|0	0.33	1	0.33	1	0.33	1.17	6.67	0.31
RPA1NT	UBFD1	UBFD1	2|0|0	2	0.67	3	0|0|0	0.33	1	0.33	1	0.33	1.17	6.67	0.31
RPA1NT	CDK13	CDK13	2|0|0	2	0.67	3	0|0|0	0.33	1	0.33	1	0.33	1.17	6.67	0.31
RPA1NT	CCNL1	CCNL1	0|2|0	2	0.67	3	0|0|0	0.33	1	0.33	1	0.33	1.17	6.67	0.31
RPA1NT	INF2	INF2	0|2|0	2	0.67	3	0|0|0	0.33	1	0.33	1	0.33	1.17	6.67	0.31
RPA1NT	ACOX1	ACOX1	0|2|0	2	0.67	3	0|0|0	0.33	1	0.33	1	0.33	1.17	6.67	0.31
RPA1NT	ADD2	ADD2	2|0|0	2	0.67	3	0|0|0	0.33	1	0.33	1	0.33	1.17	6.67	0.31
RPA1NT	GPATCH8	GPATCH8	0|2|0	2	0.67	3	0|0|0	0.33	1	0.33	1	0.33	1.17	6.67	0.31
RPA1NT	TEKT5	TEKT5	0|2|0	2	0.67	3	0|0|0	0.33	1	0.33	1	0.33	1.17	6.67	0.31
RPA1NT	MAP1S	MAP1S	2|0|0	2	0.67	3	0|0|0	0.33	1	0.33	1	0.33	1.17	6.67	0.31
RPA1NT	SETD1B	SETD1B	2|0|0	2	0.67	3	0|0|0	0.33	1	0.33	1	0.33	1.17	6.67	0.31
RPA1NT	GRM7	GRM7	2|0|0	2	0.67	3	0|0|0	0.33	1	0.33	1	0.33	1.17	6.67	0.31
RPA1NT	EFHD2	EFHD2	2|0|0	2	0.67	3	0|0|0	0.33	1	0.33	1	0.33	1.17	6.67	0.31
RPA1NT	PARG	PARG	2|0|0	2	0.67	3	0|0|0	0.33	1	0.33	1	0.33	1.17	6.67	0.31
RPA1NT	TRMT61A	TRMT61A	0|2|0	2	0.67	3	0|0|0	0.33	1	0.33	1	0.33	1.17	6.67	0.31
RPA1NT	OTULIN	OTULIN	2|0|0	2	0.67	3	0|0|0	0.33	1	0.33	1	0.33	1.17	6.67	0.31
RPA1NT	DGKE	DGKE	0|2|0	2	0.67	3	0|0|0	0.33	1	0.33	1	0.33	1.17	6.67	0.31
RPA1NT	LARP7	LARP7	2|0|0	2	0.67	3	0|0|0	0.33	1	0.33	1	0.33	1.17	6.67	0.31
RPA1NT	QSOX2	QSOX2	0|2|0	2	0.67	3	0|0|0	0.33	1	0.33	1	0.33	1.17	6.67	0.31
RPA1NT	CPOX	CPOX	2|0|0	2	0.67	3	0|0|0	0.33	1	0.33	1	0.33	1.17	6.67	0.31
RPA1NT	TNRC6B	TNRC6B	2|0|0	2	0.67	3	0|0|0	0.33	1	0.33	1	0.33	1.17	6.67	0.31
RPA1NT	PLEKHA6	PLEKHA6	0|2|0	2	0.67	3	0|0|0	0.33	1	0.33	1	0.33	1.17	6.67	0.31
RPA1NT	SUPT6H	SUPT6H	2|0|0	2	0.67	3	0|0|0	0.33	1	0.33	1	0.33	1.17	6.67	0.31
RPA1NT	RANBP3	RANBP3	2|0|0	2	0.67	3	0|0|0	0.33	1	0.33	1	0.33	1.17	6.67	0.31
RPA1NT	UIMC1	UIMC1	2|0|0	2	0.67	3	0|0|0	0.33	1	0.33	1	0.33	1.17	6.67	0.31
RPA1NT	XXYLT1	XXYLT1	0|2|0	2	0.67	3	0|0|0	0.33	1	0.33	1	0.33	1.17	6.67	0.31
RPA1NT	XRCC4	XRCC4	2|0|0	2	0.67	3	0|0|0	0.33	1	0.33	1	0.33	1.17	6.67	0.31
RPA1NT	MFF	MFF	0|2|0	2	0.67	3	0|0|0	0.33	1	0.33	1	0.33	1.17	6.67	0.31
RPA1NT	ATRX	ATRX	0|2|0	2	0.67	3	0|0|0	0.33	1	0.33	1	0.33	1.17	6.67	0.31
RPA1NT	LYPLA2	LYPLA2	2|0|0	2	0.67	3	0|0|0	0.33	1	0.33	1	0.33	1.17	6.67	0.31
RPA1NT	NOSIP	NOSIP	2|0|0	2	0.67	3	0|0|0	0.33	1	0.33	1	0.33	1.17	6.67	0.31
RPA1NT	TBPL1	TBPL1	0|2|0	2	0.67	3	0|0|0	0.33	1	0.33	1	0.33	1.17	6.67	0.31
RPA1NT	KNTC1	KNTC1	2|0|0	2	0.67	3	0|0|0	0.33	1	0.33	1	0.33	1.17	6.67	0.31
RPA1NT	EPHA2	EPHA2	2|0|0	2	0.67	3	0|0|0	0.33	1	0.33	1	0.33	1.17	6.67	0.31
RPA1NT	ARIH2	ARIH2	2|0|0	2	0.67	3	0|0|0	0.33	1	0.33	1	0.33	1.17	6.67	0.31
RPA1NT	ARID1B	ARID1B	2|0|0	2	0.67	3	0|0|0	0.33	1	0.33	1	0.33	1.17	6.67	0.31
RPA1NT	TELO2	TELO2	2|0|0	2	0.67	3	0|0|0	0.33	1	0.33	1	0.33	1.17	6.67	0.31
RPA1NT	FAM192A	FAM192A	2|0|0	2	0.67	3	0|0|0	0.33	1	0.33	1	0.33	1.17	6.67	0.31
RPA1NT	COX20	COX20	0|2|0	2	0.67	3	0|0|0	0.33	1	0.33	1	0.33	1.17	6.67	0.31
RPA1NT	BAZ1A	BAZ1A	0|2|0	2	0.67	3	0|0|0	0.33	1	0.33	1	0.33	1.17	6.67	0.31
RPA1NT	FAM213A	FAM213A	0|2|0	2	0.67	3	0|0|0	0.33	1	0.33	1	0.33	1.17	6.67	0.31
RPA1NT	BUD31	BUD31	0|2|0	2	0.67	3	0|0|0	0.33	1	0.33	1	0.33	1.17	6.67	0.31
RPA1NT	HJURP	HJURP	2|0|0	2	0.67	3	0|0|0	0.33	1	0.33	1	0.33	1.17	6.67	0.31
RPA1NT	MTA3	MTA3	2|0|0	2	0.67	3	0|0|0	0.33	1	0.33	1	0.33	1.17	6.67	0.31
RPA1NT	RAD54L2	RAD54L2	1|0|1	2	0.67	3	0|0|0	0	0	0	0	0	1.17	6.67	0.42
RPA1NT	ANAPC1	ANAPC1	1|1|0	2	0.67	3	0|0|0	0	0	0	0	0	1.17	6.67	0.42
RPA1NT	GIT1	GIT1	1|1|0	2	0.67	3	0|0|0	0	0	0	0	0	1.17	6.67	0.42
RPA1NT	MINPP1	MINPP1	1|1|0	2	0.67	3	0|0|0	0	0	0	0	0	1.17	6.67	0.42
RPA1NT	SMAD4	SMAD4	1|0|1	2	0.67	3	0|0|0	0	0	0	0	0	1.17	6.67	0.42
RPA1NT	CDC45	CDC45	1|1|0	2	0.67	3	0|0|0	0	0	0	0	0	1.17	6.67	0.42
RPA1NT	WDR45B	WDR45B	0|1|1	2	0.67	3	0|0|0	0	0	0	0	0	1.17	6.67	0.42
RPA1NT	RSF1	RSF1	1|1|0	2	0.67	3	0|0|0	0	0	0	0	0	1.17	6.67	0.42
RPA1NT	CDKAL1	CDKAL1	1|1|0	2	0.67	3	0|0|0	0	0	0	0	0	1.17	6.67	0.42
RPA1NT	SCYL1	SCYL1	1|1|0	2	0.67	3	0|0|0	0	0	0	0	0	1.17	6.67	0.42
RPA1NT	YTHDF1	YTHDF1	1|1|0	2	0.67	3	0|0|0	0	0	0	0	0	1.17	6.67	0.42
RPA1NT	RDH10	RDH10	0|1|1	2	0.67	3	0|0|0	0	0	0	0	0	1.17	6.67	0.42
RPA1NT	NSUN5	NSUN5	1|1|0	2	0.67	3	0|0|0	0	0	0	0	0	1.17	6.67	0.42
RPA1NT	BRD9	BRD9	1|1|0	2	0.67	3	0|0|0	0	0	0	0	0	1.17	6.67	0.42
RPA1NT	GNPAT	GNPAT	1|1|0	2	0.67	3	0|0|0	0	0	0	0	0	1.17	6.67	0.42
RPA1NT	BRD4	BRD4	1|1|0	2	0.67	3	0|0|0	0	0	0	0	0	1.17	6.67	0.42
RPA1NT	RBM42	RBM42	0|1|1	2	0.67	3	0|0|0	0	0	0	0	0	1.17	6.67	0.42
RPA1NT	KIAA1524	KIAA1524	1|0|1	2	0.67	3	0|0|0	0	0	0	0	0	1.17	6.67	0.42
RPA1NT	UBR7	UBR7	1|1|0	2	0.67	3	0|0|0	0	0	0	0	0	1.17	6.67	0.42
RPA1NT	KLHL42	KLHL42	1|1|0	2	0.67	3	0|0|0	0	0	0	0	0	1.17	6.67	0.42
RPA1NT	FAM120B	FAM120B	1|1|0	2	0.67	3	0|0|0	0	0	0	0	0	1.17	6.67	0.42
RPA1NT	NEDD4	NEDD4	1|0|1	2	0.67	3	0|0|0	0	0	0	0	0	1.17	6.67	0.42
RPA1NT	NCOR2	NCOR2	1|1|0	2	0.67	3	0|0|0	0	0	0	0	0	1.17	6.67	0.42
RPA1NT	ZNF318	ZNF318	1|1|0	2	0.67	3	0|0|0	0	0	0	0	0	1.17	6.67	0.42
RPA1NT	NFRKB	NFRKB	1|1|0	2	0.67	3	0|0|0	0	0	0	0	0	1.17	6.67	0.42
RPA1NT	SPATA31A1	SPATA31A1	1|1|0	2	0.67	3	0|0|0	0	0	0	0	0	1.17	6.67	0.42
RPA1NT	ING3	ING3	1|1|0	2	0.67	3	0|0|0	0	0	0	0	0	1.17	6.67	0.42
RPA1NT	BSN	BSN	1|1|0	2	0.67	3	0|0|0	0	0	0	0	0	1.17	6.67	0.42
RPA1NT	CDK16	CDK16	1|1|0	2	0.67	3	0|0|0	0	0	0	0	0	1.17	6.67	0.42
RPA1NT	SHKBP1	SHKBP1	1|1|0	2	0.67	3	0|0|0	0	0	0	0	0	1.17	6.67	0.42
RPA1NT	SCML2	SCML2	1|1|0	2	0.67	3	0|0|0	0	0	0	0	0	1.17	6.67	0.42
RPA1NT	LMNA	LMNA	0|1|1	2	0.67	3	0|0|0	0	0	0	0	0	1.17	6.67	0.42
RPA1NT	DSCR3	DSCR3	1|1|0	2	0.67	3	0|0|0	0	0	0	0	0	1.17	6.67	0.42
RPA1NT	ILK	ILK	1|1|0	2	0.67	3	0|0|0	0	0	0	0	0	1.17	6.67	0.42
RPA1NT	SASS6	SASS6	1|1|0	2	0.67	3	0|0|0	0	0	0	0	0	1.17	6.67	0.42
RPA1NT	DHDDS	DHDDS	1|1|0	2	0.67	3	0|0|0	0	0	0	0	0	1.17	6.67	0.42
RPA1NT	ZNF146	ZNF146	1|1|0	2	0.67	3	0|0|0	0	0	0	0	0	1.17	6.67	0.42
RPA1NT	ERAP2	ERAP2	1|1|0	2	0.67	3	0|0|0	0	0	0	0	0	1.17	6.67	0.42
RPA1NT	FAM122B	FAM122B	1|1|0	2	0.67	3	0|0|0	0	0	0	0	0	1.17	6.67	0.42
RPA1NT	GNL3L	GNL3L	1|1|0	2	0.67	3	0|0|0	0	0	0	0	0	1.17	6.67	0.42
RPA1NT	MMTAG2	MMTAG2	1|1|0	2	0.67	3	0|0|0	0	0	0	0	0	1.17	6.67	0.42
RPA1NT	NUPL2	NUPL2	1|1|0	2	0.67	3	0|0|0	0	0	0	0	0	1.17	6.67	0.42
RPA1NT	PUS7L	PUS7L	0|1|1	2	0.67	3	0|0|0	0	0	0	0	0	1.17	6.67	0.42
RPA1NT	PYROXD1	PYROXD1	1|1|0	2	0.67	3	0|0|0	0	0	0	0	0	1.17	6.67	0.42
RPA1NT	NUTF2	NUTF2	1|0|1	2	0.67	3	0|0|0	0	0	0	0	0	1.17	6.67	0.42
RPA1NT	USP22	USP22	1|1|0	2	0.67	3	0|0|0	0	0	0	0	0	1.17	6.67	0.42
RPA1NT	HSD17B11	HSD17B11	1|1|0	2	0.67	3	0|0|0	0	0	0	0	0	1.17	6.67	0.42
RPA1NT	FBXO22	FBXO22	1|1|0	2	0.67	3	0|0|0	0	0	0	0	0	1.17	6.67	0.42
RPA1NT	RANBP9	RANBP9	1|1|0	2	0.67	3	0|0|0	0	0	0	0	0	1.17	6.67	0.42
RPA1NT	GXYLT1	GXYLT1	1|1|0	2	0.67	3	0|0|0	0	0	0	0	0	1.17	6.67	0.42
RPA1NT	STX5	STX5	1|1|0	2	0.67	3	0|0|0	0	0	0	0	0	1.17	6.67	0.42
RPA1NT	NBR1	NBR1	1|1|0	2	0.67	3	0|0|0	0	0	0	0	0	1.17	6.67	0.42
RPA1NT	NUCKS1	NUCKS1	1|0|1	2	0.67	3	0|0|0	0	0	0	0	0	1.17	6.67	0.42
RPA1NT	MED23	MED23	1|1|0	2	0.67	3	0|0|0	0	0	0	0	0	1.17	6.67	0.42
RPA1NT	MED27	MED27	1|1|0	2	0.67	3	0|0|0	0	0	0	0	0	1.17	6.67	0.42
RPA1NT	LCMT2	LCMT2	1|1|0	2	0.67	3	0|0|0	0	0	0	0	0	1.17	6.67	0.42
RPA1NT	TRMT11	TRMT11	1|1|0	2	0.67	3	0|0|0	0	0	0	0	0	1.17	6.67	0.42
RPA1NT	CAPN7	CAPN7	1|1|0	2	0.67	3	0|0|0	0	0	0	0	0	1.17	6.67	0.42
RPA1NT	CCDC71L	CCDC71L	0|1|1	2	0.67	3	0|0|0	0	0	0	0	0	1.17	6.67	0.42
RPA1NT	TRPS1	TRPS1	1|0|1	2	0.67	3	0|0|0	0	0	0	0	0	1.17	6.67	0.42
RPA1NT	P0DPD7	P0DPD7	1|1|0	2	0.67	3	0|0|0	0	0	0	0	0	1.17	6.67	0.42
RPA1NT	LRRC16A	LRRC16A	1|1|0	2	0.67	3	0|0|0	0	0	0	0	0	1.17	6.67	0.42
RPA1NT	GOSR2	GOSR2	1|1|0	2	0.67	3	0|0|0	0	0	0	0	0	1.17	6.67	0.42
RPA1NT	RFT1	RFT1	1|1|0	2	0.67	3	0|0|0	0	0	0	0	0	1.17	6.67	0.42
RPA1NT	PARD3	PARD3	1|1|0	2	0.67	3	0|0|0	0	0	0	0	0	1.17	6.67	0.42
RPA1NT	SPTY2D1	SPTY2D1	0|1|1	2	0.67	3	0|0|0	0	0	0	0	0	1.17	6.67	0.42
RPA1NT	PAF1	PAF1	1|1|0	2	0.67	3	0|0|0	0	0	0	0	0	1.17	6.67	0.42
RPA1NT	TCF20	TCF20	1|1|0	2	0.67	3	0|0|0	0	0	0	0	0	1.17	6.67	0.42
RPA1NT	DHODH	DHODH	1|1|0	2	0.67	3	0|0|0	0	0	0	0	0	1.17	6.67	0.42
RPA1NT	NCAPH	NCAPH	1|1|0	2	0.67	3	0|0|0	0	0	0	0	0	1.17	6.67	0.42
RPA1NT	STK39	STK39	1|1|0	2	0.67	3	0|0|0	0	0	0	0	0	1.17	6.67	0.42
RPA1NT	TNIK	TNIK	1|1|0	2	0.67	3	0|0|0	0	0	0	0	0	1.17	6.67	0.42
RPA1NT	BOD1L1	BOD1L1	1|1|0	2	0.67	3	0|0|0	0	0	0	0	0	1.17	6.67	0.42
RPA1NT	GABPA	GABPA	1|1|0	2	0.67	3	0|0|0	0	0	0	0	0	1.17	6.67	0.42
RPA1NT	THG1L	THG1L	1|1|0	2	0.67	3	0|0|0	0	0	0	0	0	1.17	6.67	0.42
RPA1NT	NGDN	NGDN	1|1|0	2	0.67	3	0|0|0	0	0	0	0	0	1.17	6.67	0.42
RPA1NT	PRPF8	PRPF8	133|191|50	374	124.67	3	57|0|0	0.67	1	0.67	1	0.67	-6.28	6.56	0.1
RPA1NT	IQGAP1	IQGAP1	32|23|4	59	19.67	3	9|0|0	0.7	1	0.7	1	0.7	-2.1	6.56	0.05
RPA1NT	EDC4	EDC4	19|6|1	26	8.67	3	4|0|0	0.66	1	0.66	1	0.66	-1.21	6.5	0.17
RPA1NT	DDRGK1	DDRGK1	5|6|2	13	4.33	3	2|0|0	0.97	1	0.97	1	0.97	2.35	6.5	0.01
RPA1NT	PRPF31	PRPF31	8|3|2	13	4.33	3	2|0|0	0.96	1	0.96	1	0.96	2.35	6.5	0.01
RPA1NT	BCCIP	BCCIP	9|2|2	13	4.33	3	2|0|0	0.94	1	0.94	1	0.94	2.35	6.5	0.01
RPA1NT	MACF1	MACF1	5|7|1	13	4.33	3	2|0|0	0.66	1	0.66	1	0.66	1.05	6.5	0.16
RPA1NT	PCID2	PCID2	6|6|1	13	4.33	3	2|0|0	0.66	1	0.66	1	0.66	1.05	6.5	0.16
RPA1NT	SNX9	SNX9	9|3|1	13	4.33	3	2|0|0	0.65	1	0.65	1	0.65	1.05	6.5	0.18
RPA1NT	RPL9	RPL9	21|32|5	58	19.33	3	9|0|0	0.77	1	0.77	1	0.77	-0.84	6.44	0.04
RPA1NT	PTPN11	PTPN11	22|13|3	38	12.67	3	6|0|0	0.81	1	0.81	1	0.81	-0.22	6.33	0.03
RPA1NT	PKN2	PKN2	10|9|0	19	6.33	3	3|0|0	0.66	1	0.66	1	0.66	-1.42	6.33	0.15
RPA1NT	PARP1	PARP1	80|226|126	432	144	3	39|3|27	0.87	1	0.87	1	0.87	0.49	6.26	0.02
RPA1NT	EIF4G2	EIF4G2	51|53|15	119	39.67	3	19|0|0	0.77	1	0.77	1	0.77	-0.79	6.26	0.04
RPA1NT	PSMD1	PSMD1	52|9|14	75	25	3	12|0|0	0.84	1	0.84	1	0.84	0.27	6.25	0.03
RPA1NT	CTNNA1	CTNNA1	11|12|2	25	8.33	3	4|0|0	0.87	1	0.87	1	0.87	0.51	6.25	0.02
RPA1NT	RPS20	RPS20	7|19|4	30	10	3	4|0|1	0.93	1	0.93	1	0.93	1.55	6	0.01
RPA1NT	AGL	AGL	14|9|1	24	8	3	4|0|0	0.66	1	0.66	1	0.66	-1.21	6	0.16
RPA1NT	IKBKAP	IKBKAP	20|4|0	24	8	3	4|0|0	0.64	1	0.64	1	0.64	-2.9	6	0.18
RPA1NT	RHEB	RHEB	6|10|2	18	6	3	3|0|0	0.93	1	0.93	1	0.93	1.5	6	0.01
RPA1NT	ABCF1	ABCF1	7|10|1	18	6	3	3|0|0	0.66	1	0.66	1	0.66	-0.02	6	0.16
RPA1NT	MTX1	MTX1	3|5|4	12	4	3	2|0|0	0.98	0.99	0.98	0.99	0.98	3.22	6	0
RPA1NT	PICALM	PICALM	4|5|3	12	4	3	2|0|0	0.98	0.99	0.98	0.99	0.98	3.22	6	0
RPA1NT	GCLC	GCLC	5|5|2	12	4	3	2|0|0	0.97	0.99	0.97	0.99	0.97	2.35	6	0.01
RPA1NT	U2AF2	U2AF2	8|1|3	12	4	3	0|0|2	0.65	1	0.65	1	0.65	1.05	6	0.18
RPA1NT	SKIV2L	SKIV2L	10|2|0	12	4	3	2|0|0	0.64	1	0.64	1	0.64	-1	6	0.18
RPA1NT	SPTLC1	SPTLC1	3|2|1	6	2	3	1|0|0	0.66	1	0.66	1	0.66	1.77	6	0.17
RPA1NT	QTRTD1	QTRTD1	3|3|0	6	2	3	1|0|0	0.66	1	0.66	1	0.66	0.36	6	0.15
RPA1NT	COIL	COIL	3|3|0	6	2	3	1|0|0	0.66	1	0.66	1	0.66	0.36	6	0.15
RPA1NT	SMAP1	SMAP1	3|2|1	6	2	3	1|0|0	0.66	1	0.66	1	0.66	1.77	6	0.17
RPA1NT	NTMT1	NTMT1	3|2|1	6	2	3	1|0|0	0.66	1	0.66	1	0.66	1.77	6	0.17
RPA1NT	AKAP1	AKAP1	4|2|0	6	2	3	1|0|0	0.66	1	0.66	1	0.66	0.36	6	0.17
RPA1NT	ATPAF1	ATPAF1	3|0|3	6	2	3	1|0|0	0.66	1	0.66	1	0.66	0.36	6	0.15
RPA1NT	HEATR3	HEATR3	4|2|0	6	2	3	1|0|0	0.66	1	0.66	1	0.66	0.36	6	0.17
RPA1NT	ARPC1B	ARPC1B	2|3|1	6	2	3	1|0|0	0.66	1	0.66	1	0.66	1.77	6	0.17
RPA1NT	ARL8A	ARL8A	3|1|2	6	2	3	1|0|0	0.66	1	0.66	1	0.66	1.77	6	0.17
RPA1NT	GFM1	GFM1	4|2|0	6	2	3	1|0|0	0.66	1	0.66	1	0.66	0.36	6	0.17
RPA1NT	PI4KA	PI4KA	2|3|1	6	2	3	0|1|0	0.66	1	0.66	1	0.66	1.77	6	0.17
RPA1NT	AKT1	AKT1	5|1|0	6	2	3	1|0|0	0.33	1	0.33	1	0.33	0.36	6	0.27
RPA1NT	USP47	USP47	4|1|1	6	2	3	1|0|0	0.33	1	0.33	1	0.33	1.77	6	0.28
RPA1NT	NDUFA6	NDUFA6	1|4|1	6	2	3	1|0|0	0.33	1	0.33	1	0.33	1.77	6	0.28
RPA1NT	NHLRC2	NHLRC2	5|1|0	6	2	3	1|0|0	0.33	1	0.33	1	0.33	0.36	6	0.27
RPA1NT	URB2	URB2	1|4|1	6	2	3	0|0|1	0.33	1	0.33	1	0.33	1.77	6	0.28
RPA1NT	LSM4	LSM4	0|6|0	6	2	3	1|0|0	0.33	1	0.33	1	0.33	0.36	6	0.25
RPA1NT	ECM29	ECM29	39|24|7	70	23.33	3	12|0|0	0.72	1	0.72	1	0.72	-1.6	5.83	0.05
RPA1NT	SMC3	SMC3	18|34|6	58	19.33	3	10|0|0	0.77	1	0.77	1	0.77	-0.72	5.8	0.04
RPA1NT	AP2A2	AP2A2	19|7|3	29	9.67	3	5|0|0	0.89	1	0.89	1	0.89	0.8	5.8	0.02
RPA1NT	MATR3	MATR3	29|25|9	63	21	3	11|0|0	0.91	1	0.91	1	0.91	1.07	5.73	0.01
RPA1NT	RFC5	RFC5	17|13|4	34	11.33	3	6|0|0	0.9	1	0.9	1	0.9	0.96	5.67	0.02
RPA1NT	COPS7A	COPS7A	3|5|3	11	3.67	3	2|0|0	0.97	0.99	0.97	0.99	0.97	3.22	5.5	0.01
RPA1NT	A0A5F9YFS9	A0A5F9YFS9	5|6|0	11	3.67	3	2|0|0	0.66	1	0.66	1	0.66	-1	5.5	0.16
RPA1NT	HSD17B4	HSD17B4	30|51|11	92	30.67	3	17|0|0	0.69	1	0.69	1	0.69	-2.36	5.41	0.05
RPA1NT	WDR43	WDR43	12|13|2	27	9	3	5|0|0	0.78	1	0.78	1	0.78	-0.58	5.4	0.03
RPA1NT	UPF1	UPF1	22|4|1	27	9	3	5|0|0	0.62	1	0.62	1	0.62	-2.46	5.4	0.19
RPA1NT	CCDC47	CCDC47	14|16|2	32	10.67	3	6|0|0	0.66	1	0.66	1	0.66	-1.74	5.33	0.16
RPA1NT	FDFT1	FDFT1	8|6|2	16	5.33	3	3|0|0	0.93	0.99	0.93	0.99	0.93	1.5	5.33	0.01
RPA1NT	NIP7	NIP7	7|8|1	16	5.33	3	3|0|0	0.66	0.99	0.66	0.99	0.66	-0.02	5.33	0.16
RPA1NT	DCUN1D5	DCUN1D5	8|7|1	16	5.33	3	3|0|0	0.66	0.99	0.66	0.99	0.66	-0.02	5.33	0.16
RPA1NT	DDX3X	DDX3X	46|24|9	79	26.33	3	15|0|0	0.69	1	0.69	1	0.69	-2.43	5.27	0.05
RPA1NT	KIF5B	KIF5B	27|23|8	58	19.33	3	11|0|0	0.85	1	0.85	1	0.85	0.27	5.27	0.02
RPA1NT	CNOT1	CNOT1	32|8|2	42	14	3	7|0|1	0.64	1	0.64	1	0.64	-4.36	5.25	0.18
RPA1NT	CAPN2	CAPN2	19|2|0	21	7	3	4|0|0	0.54	1	0.54	1	0.54	-2.9	5.25	0.2
RPA1NT	MYH9	MYH9	196|121|67	384	128	3	70|0|4	0.67	1	0.67	1	0.67	-8.27	5.19	0.15
RPA1NT	SUPT16H	SUPT16H	44|71|24	139	46.33	3	26|0|1	0.76	1	0.76	1	0.76	-0.84	5.15	0.04
RPA1NT	HACD3	HACD3	30|29|8	67	22.33	3	13|0|0	0.72	1	0.72	1	0.72	-1.53	5.15	0.05
RPA1NT	HMGB1	HMGB1	0|40|1	41	13.67	3	8|0|0	0.33	1	0.33	1	0.33	-8.29	5.12	0.28
RPA1NT	PFKM	PFKM	25|31|10	66	22	3	13|0|0	0.85	1	0.85	1	0.85	0.24	5.08	0.02
RPA1NT	HIST1H1E	HIST1H1E	17|152|44	213	71	3	13|11|18	0.67	1	0.67	1	0.67	-23.11	5.07	0.08
RPA1NT	COPG1	COPG1	19|7|4	30	10	3	6|0|0	0.89	1	0.89	1	0.89	0.96	5	0.02
RPA1NT	2022-09-07	2022-09-07	9|17|4	30	10	3	5|0|1	0.88	1	0.88	1	0.88	0.69	5	0.02
RPA1NT	NUP85	NUP85	13|7|0	20	6.67	3	4|0|0	0.66	1	0.66	1	0.66	-2.9	5	0.16
RPA1NT	DNAAF5	DNAAF5	10|5|0	15	5	3	3|0|0	0.66	1	0.66	1	0.66	-1.42	5	0.17
RPA1NT	PAPOLA	PAPOLA	11|4|0	15	5	3	3|0|0	0.65	1	0.65	1	0.65	-1.42	5	0.18
RPA1NT	AKT2	AKT2	12|2|1	15	5	3	3|0|0	0.61	1	0.61	1	0.61	-0.02	5	0.19
RPA1NT	HK2	HK2	12|2|1	15	5	3	3|0|0	0.61	1	0.61	1	0.61	-0.02	5	0.19
RPA1NT	SUB1	SUB1	4|3|3	10	3.33	3	2|0|0	0.97	0.98	0.97	0.98	0.97	3.22	5	0.01
RPA1NT	HACL1	HACL1	4|6|0	10	3.33	3	2|0|0	0.66	1	0.66	1	0.66	-1	5	0.16
RPA1NT	SNRPB2	SNRPB2	4|5|1	10	3.33	3	2|0|0	0.66	0.99	0.66	0.99	0.66	1.05	5	0.17
RPA1NT	HNRNPD	HNRNPD	5|4|1	10	3.33	3	2|0|0	0.66	0.99	0.66	0.99	0.66	1.05	5	0.17
RPA1NT	FLOT1	FLOT1	6|4|0	10	3.33	3	2|0|0	0.66	1	0.66	1	0.66	-1	5	0.16
RPA1NT	COA3	COA3	4|6|0	10	3.33	3	2|0|0	0.66	1	0.66	1	0.66	-1	5	0.16
RPA1NT	ZW10	ZW10	6|4|0	10	3.33	3	2|0|0	0.66	1	0.66	1	0.66	-1	5	0.16
RPA1NT	TP53BP1	TP53BP1	5|4|1	10	3.33	3	2|0|0	0.66	0.99	0.66	0.99	0.66	1.05	5	0.17
RPA1NT	KDM1A	KDM1A	7|2|1	10	3.33	3	2|0|0	0.64	1	0.64	1	0.64	1.05	5	0.18
RPA1NT	STRAP	STRAP	7|1|2	10	3.33	3	2|0|0	0.64	1	0.64	1	0.64	1.05	5	0.18
RPA1NT	OGFOD1	OGFOD1	10|0|0	10	3.33	3	2|0|0	0.33	1	0.33	1	0.33	-1	5	0.28
RPA1NT	SEC31A	SEC31A	8|1|1	10	3.33	3	2|0|0	0.33	1	0.33	1	0.33	1.05	5	0.3
RPA1NT	ATP6V0D1	ATP6V0D1	3|2|0	5	1.67	3	1|0|0	0.66	1	0.66	1	0.66	0.36	5	0.17
RPA1NT	RAB3GAP1	RAB3GAP1	3|2|0	5	1.67	3	1|0|0	0.66	1	0.66	1	0.66	0.36	5	0.17
RPA1NT	MARS2	MARS2	2|3|0	5	1.67	3	1|0|0	0.66	1	0.66	1	0.66	0.36	5	0.17
RPA1NT	RAD21	RAD21	3|2|0	5	1.67	3	1|0|0	0.66	1	0.66	1	0.66	0.36	5	0.17
RPA1NT	LGALS3BP	LGALS3BP	3|2|0	5	1.67	3	1|0|0	0.66	1	0.66	1	0.66	0.36	5	0.17
RPA1NT	VAMP7	VAMP7	3|2|0	5	1.67	3	1|0|0	0.66	1	0.66	1	0.66	0.36	5	0.17
RPA1NT	ATP5E	ATP5E	0|3|2	5	1.67	3	1|0|0	0.66	1	0.66	1	0.66	0.36	5	0.17
RPA1NT	CNOT3	CNOT3	2|3|0	5	1.67	3	1|0|0	0.66	1	0.66	1	0.66	0.36	5	0.17
RPA1NT	KPNA1	KPNA1	3|2|0	5	1.67	3	1|0|0	0.66	1	0.66	1	0.66	0.36	5	0.17
RPA1NT	ARL6IP5	ARL6IP5	3|2|0	5	1.67	3	1|0|0	0.66	1	0.66	1	0.66	0.36	5	0.17
RPA1NT	SPR	SPR	2|1|2	5	1.67	3	1|0|0	0.65	0.97	0.65	0.97	0.65	1.77	5	0.18
RPA1NT	WIPI2	WIPI2	2|2|1	5	1.67	3	1|0|0	0.65	0.97	0.65	0.97	0.65	1.77	5	0.18
RPA1NT	ATP1B1	ATP1B1	2|2|1	5	1.67	3	1|0|0	0.65	0.97	0.65	0.97	0.65	1.77	5	0.18
RPA1NT	NUP88	NUP88	5|0|0	5	1.67	3	1|0|0	0.33	1	0.33	1	0.33	0.36	5	0.27
RPA1NT	SVIL	SVIL	1|4|0	5	1.67	3	0|0|1	0.33	1	0.33	1	0.33	0.36	5	0.28
RPA1NT	CDK11B	CDK11B	4|1|0	5	1.67	3	1|0|0	0.33	1	0.33	1	0.33	0.36	5	0.28
RPA1NT	PTP4A1	PTP4A1	5|0|0	5	1.67	3	1|0|0	0.33	1	0.33	1	0.33	0.36	5	0.27
RPA1NT	ZMYM2	ZMYM2	4|1|0	5	1.67	3	1|0|0	0.33	1	0.33	1	0.33	0.36	5	0.28
RPA1NT	2022-03-05	2022-03-05	1|4|0	5	1.67	3	1|0|0	0.33	1	0.33	1	0.33	0.36	5	0.28
RPA1NT	PTGES2	PTGES2	1|4|0	5	1.67	3	1|0|0	0.33	1	0.33	1	0.33	0.36	5	0.28
RPA1NT	2022-03-01	2022-03-01	1|3|1	5	1.67	3	1|0|0	0.33	1	0.33	1	0.33	1.77	5	0.31
RPA1NT	SF3B6	SF3B6	0|4|1	5	1.67	3	1|0|0	0.33	1	0.33	1	0.33	0.36	5	0.28
RPA1NT	OCIAD1	OCIAD1	1|4|0	5	1.67	3	1|0|0	0.33	1	0.33	1	0.33	0.36	5	0.28
RPA1NT	AP2S1	AP2S1	3|1|1	5	1.67	3	1|0|0	0.33	1	0.33	1	0.33	1.77	5	0.31
RPA1NT	EMC4	EMC4	1|4|0	5	1.67	3	1|0|0	0.33	1	0.33	1	0.33	0.36	5	0.28
RPA1NT	ATL2	ATL2	4|1|0	5	1.67	3	1|0|0	0.33	1	0.33	1	0.33	0.36	5	0.28
RPA1NT	MRPS35	MRPS35	1|4|0	5	1.67	3	1|0|0	0.33	1	0.33	1	0.33	0.36	5	0.28
RPA1NT	VAMP8	VAMP8	3|1|1	5	1.67	3	1|0|0	0.33	1	0.33	1	0.33	1.77	5	0.31
RPA1NT	OXSR1	OXSR1	4|1|0	5	1.67	3	1|0|0	0.33	1	0.33	1	0.33	0.36	5	0.28
RPA1NT	TFCP2	TFCP2	4|1|0	5	1.67	3	1|0|0	0.33	1	0.33	1	0.33	0.36	5	0.28
RPA1NT	CLASP2	CLASP2	4|1|0	5	1.67	3	1|0|0	0.33	1	0.33	1	0.33	0.36	5	0.28
RPA1NT	SFXN1	SFXN1	19|29|11	59	19.67	3	10|1|1	0.94	1	0.94	1	0.94	1.52	4.92	0.01
RPA1NT	CUL2	CUL2	22|18|4	44	14.67	3	9|0|0	0.7	1	0.7	1	0.7	-2.1	4.89	0.05
RPA1NT	CCT5	CCT5	66|29|27	122	40.67	3	23|0|2	0.93	1	0.93	1	0.93	1.87	4.88	0.01
RPA1NT	DDX47	DDX47	7|18|4	29	9.67	3	6|0|0	0.89	1	0.89	1	0.89	0.96	4.83	0.02
RPA1NT	HNRNPA3	HNRNPA3	6|22|1	29	9.67	3	6|0|0	0.64	1	0.64	1	0.64	-3.17	4.83	0.18
RPA1NT	CPNE1	CPNE1	10|6|3	19	6.33	3	4|0|0	0.94	0.99	0.94	0.99	0.94	1.73	4.75	0.01
RPA1NT	GMDS	GMDS	10|8|1	19	6.33	3	4|0|0	0.66	0.99	0.66	0.99	0.66	-1.21	4.75	0.16
RPA1NT	LAS1L	LAS1L	14|5|0	19	6.33	3	4|0|0	0.65	1	0.65	1	0.65	-2.9	4.75	0.18
RPA1NT	PRMT5	PRMT5	25|19|8	52	17.33	3	11|0|0	0.85	1	0.85	1	0.85	0.27	4.73	0.02
RPA1NT	FARSA	FARSA	24|22|6	52	17.33	3	11|0|0	0.71	1	0.71	1	0.71	-1.71	4.73	0.05
RPA1NT	SND1	SND1	65|59|31	155	51.67	3	32|1|0	0.76	1	0.76	1	0.76	-0.89	4.7	0.04
RPA1NT	HSPH1	HSPH1	29|10|8	47	15.67	3	10|0|0	0.89	1	0.89	1	0.89	1.1	4.7	0.02
RPA1NT	CLUH	CLUH	18|5|5	28	9.33	3	6|0|0	0.91	1	0.91	1	0.91	1.9	4.67	0.02
RPA1NT	AAAS	AAAS	13|12|3	28	9.33	3	6|0|0	0.81	0.99	0.81	0.99	0.81	-0.22	4.67	0.03
RPA1NT	RDH11	RDH11	9|18|1	28	9.33	3	6|0|0	0.66	1	0.66	1	0.66	-3.17	4.67	0.16
RPA1NT	USO1	USO1	13|1|0	14	4.67	3	3|0|0	0.33	1	0.33	1	0.33	-1.42	4.67	0.3
RPA1NT	SLC25A11	SLC25A11	18|25|8	51	17	3	11|0|0	0.85	1	0.85	1	0.85	0.27	4.64	0.02
RPA1NT	EIF4A2	EIF4A2	11|8|4	23	7.67	3	4|1|0	0.94	1	0.94	1	0.94	1.55	4.6	0.01
RPA1NT	SRPRB	SRPRB	9|11|3	23	7.67	3	5|0|0	0.89	0.99	0.89	0.99	0.89	0.8	4.6	0.02
RPA1NT	DDX6	DDX6	35|28|15	78	26	3	17|0|0	0.89	1	0.89	1	0.89	0.71	4.59	0.02
RPA1NT	DIAPH1	DIAPH1	27|4|1	32	10.67	3	7|0|0	0.5	1	0.5	1	0.5	-4.53	4.57	0.21
RPA1NT	EIF3C	EIF3C	55|38|25	118	39.33	3	25|0|1	0.86	1	0.86	1	0.86	0.38	4.54	0.02
RPA1NT	SNRNP200	SNRNP200	101|64|42	207	69	3	45|0|1	0.67	1	0.67	1	0.67	-3.4	4.5	0.06
RPA1NT	ATP5F1	ATP5F1	24|36|12	72	24	3	16|0|0	0.78	1	0.78	1	0.78	-0.64	4.5	0.04
RPA1NT	PDE12	PDE12	11|6|1	18	6	3	4|0|0	0.66	1	0.66	1	0.66	-1.21	4.5	0.17
RPA1NT	LARS2	LARS2	4|14|0	18	6	3	4|0|0	0.64	1	0.64	1	0.64	-2.9	4.5	0.18
RPA1NT	MGEA5	MGEA5	15|3|0	18	6	3	4|0|0	0.62	1	0.62	1	0.62	-2.9	4.5	0.19
RPA1NT	TMEM109	TMEM109	3|4|2	9	3	3	1|0|1	0.95	0.99	0.95	0.99	0.95	2.13	4.5	0.01
RPA1NT	NDUFA4	NDUFA4	3|4|2	9	3	3	1|0|1	0.95	0.99	0.95	0.99	0.95	2.13	4.5	0.01
RPA1NT	CMAS	CMAS	4|3|2	9	3	3	2|0|0	0.95	0.98	0.95	0.98	0.95	2.35	4.5	0.01
RPA1NT	BROX	BROX	3|4|2	9	3	3	2|0|0	0.95	0.98	0.95	0.98	0.95	2.35	4.5	0.01
RPA1NT	ANXA1	ANXA1	5|3|1	9	3	3	1|0|1	0.65	1	0.65	1	0.65	0.74	4.5	0.17
RPA1NT	WDR82	WDR82	2|6|1	9	3	3	2|0|0	0.64	1	0.64	1	0.64	1.05	4.5	0.18
RPA1NT	RAB5A	RAB5A	2|6|1	9	3	3	2|0|0	0.64	1	0.64	1	0.64	1.05	4.5	0.18
RPA1NT	ORC2	ORC2	6|2|1	9	3	3	2|0|0	0.64	1	0.64	1	0.64	1.05	4.5	0.18
RPA1NT	ATG4B	ATG4B	9|0|0	9	3	3	2|0|0	0.33	1	0.33	1	0.33	-1	4.5	0.3
RPA1NT	ARMT1	ARMT1	9|0|0	9	3	3	2|0|0	0.33	1	0.33	1	0.33	-1	4.5	0.3
RPA1NT	SEC23IP	SEC23IP	8|1|0	9	3	3	1|0|1	0.33	1	0.33	1	0.33	-0.87	4.5	0.27
RPA1NT	HK1	HK1	49|31|9	89	29.67	3	17|0|3	0.66	1	0.66	1	0.66	-7.79	4.45	0.16
RPA1NT	PSMD12	PSMD12	43|18|19	80	26.67	3	17|0|1	0.91	1	0.91	1	0.91	1.69	4.44	0.01
RPA1NT	EIF4G1	EIF4G1	81|35|38	154	51.33	3	35|0|0	0.75	1	0.75	1	0.75	-0.09	4.4	0.04
RPA1NT	NCAPG	NCAPG	13|7|2	22	7.33	3	5|0|0	0.78	1	0.78	1	0.78	-0.58	4.4	0.04
RPA1NT	DHX9	DHX9	128|110|81	319	106.33	3	59|5|9	0.73	1	0.73	1	0.73	-1.47	4.37	0.05
RPA1NT	DHX30	DHX30	15|29|4	48	16	3	11|0|0	0.66	1	0.66	1	0.66	-4.37	4.36	0.16
RPA1NT	SLC25A13	SLC25A13	31|36|20	87	29	3	20|0|0	0.94	0.99	0.94	0.99	0.94	1.55	4.35	0.01
RPA1NT	RPS9	RPS9	32|61|24	117	39	3	18|4|5	0.74	1	0.74	1	0.74	-1	4.33	0.04
RPA1NT	CISD2	CISD2	4|5|4	13	4.33	3	3|0|0	0.97	0.98	0.97	0.98	0.97	3.26	4.33	0.01
RPA1NT	TOMM22	TOMM22	6|5|2	13	4.33	3	3|0|0	0.93	0.99	0.93	0.99	0.93	1.5	4.33	0.01
RPA1NT	SNX5	SNX5	5|7|1	13	4.33	3	3|0|0	0.66	0.99	0.66	0.99	0.66	-0.02	4.33	0.17
RPA1NT	NUP98	NUP98	9|4|0	13	4.33	3	3|0|0	0.65	1	0.65	1	0.65	-1.42	4.33	0.18
RPA1NT	RPS10	RPS10	17|39|13	69	23	3	10|0|6	0.79	1	0.79	1	0.79	-0.23	4.31	0.03
RPA1NT	PRKDC	PRKDC	237|260|130	627	209	3	134|7|6	0.67	1	0.67	1	0.67	-22.39	4.27	0.15
RPA1NT	CISD1	CISD1	6|8|3	17	5.67	3	4|0|0	0.94	0.99	0.94	0.99	0.94	1.73	4.25	0.01
RPA1NT	SEC61A1	SEC61A1	8|7|2	17	5.67	3	4|0|0	0.87	0.99	0.87	0.99	0.87	0.51	4.25	0.02
RPA1NT	SNX27	SNX27	8|8|1	17	5.67	3	4|0|0	0.66	0.99	0.66	0.99	0.66	-1.21	4.25	0.17
RPA1NT	RPL10A	RPL10A	28|75|37	140	46.67	3	15|5|13	0.72	1	0.72	1	0.72	-1.65	4.24	0.05
RPA1NT	LARS	LARS	65|58|33	156	52	3	37|0|0	0.69	1	0.69	1	0.69	-2.4	4.22	0.05
RPA1NT	EIF3A	EIF3A	88|67|43	198	66	3	43|0|4	0.67	1	0.67	1	0.67	-3.57	4.21	0.06
RPA1NT	DPP3	DPP3	14|5|2	21	7	3	5|0|0	0.76	1	0.76	1	0.76	-0.58	4.2	0.04
RPA1NT	API5	API5	26|17|3	46	15.33	3	11|0|0	0.66	1	0.66	1	0.66	-6.05	4.18	0.16
RPA1NT	PABPC1	PABPC1	11|9|5	25	8.33	3	5|0|1	0.94	0.99	0.94	0.99	0.94	1.67	4.17	0.01
RPA1NT	MSN	MSN	55|57|21	133	44.33	3	29|0|3	0.66	1	0.66	1	0.66	-7.08	4.16	0.16
RPA1NT	FBL	FBL	38|50|24	112	37.33	3	18|2|7	0.75	1	0.75	1	0.75	-1.02	4.15	0.04
RPA1NT	RPN1	RPN1	40|45|23	108	36	3	25|0|1	0.77	0.99	0.77	0.99	0.77	-0.74	4.15	0.04
RPA1NT	MARS	MARS	38|27|18	83	27.67	3	19|0|1	0.86	1	0.86	1	0.86	0.4	4.15	0.02
RPA1NT	ADSL	ADSL	26|21|11	58	19.33	3	14|0|0	0.84	0.99	0.84	0.99	0.84	0.21	4.14	0.03
RPA1NT	FLNB	FLNB	17|9|3	29	9.67	3	6|0|1	0.71	1	0.71	1	0.71	-1.55	4.14	0.05
RPA1NT	NCLN	NCLN	10|17|2	29	9.67	3	7|0|0	0.66	1	0.66	1	0.66	-2.95	4.14	0.17
RPA1NT	PSMC2	PSMC2	35|15|12	62	20.67	3	15|0|0	0.81	1	0.81	1	0.81	0.16	4.13	0.03
RPA1NT	HNRNPU	HNRNPU	127|98|59	284	94.67	3	63|1|5	0.66	1	0.66	1	0.66	-9.44	4.12	0.16
RPA1NT	DDX17	DDX17	13|18|2	33	11	3	8|0|0	0.66	0.99	0.66	0.99	0.66	-4.19	4.12	0.16
RPA1NT	RAD50	RAD50	19|17|1	37	12.33	3	8|0|1	0.66	0.99	0.66	0.99	0.66	-7.05	4.11	0.16
RPA1NT	CAD	CAD	58|38|35	131	43.67	3	32|0|0	0.92	1	0.92	1	0.92	1.56	4.09	0.01
RPA1NT	SLC25A3	SLC25A3	28|47|18	93	31	3	19|2|2	0.69	1	0.69	1	0.69	-1.99	4.04	0.05
RPA1NT	DNM2	DNM2	32|23|13	68	22.67	3	17|0|0	0.77	0.99	0.77	0.99	0.77	-0.68	4	0.04
RPA1NT	PYGB	PYGB	28|16|8	52	17.33	3	12|0|1	0.71	1	0.71	1	0.71	-1.65	4	0.05
RPA1NT	ATP5O	ATP5O	6|20|6	32	10.67	3	8|0|0	0.83	1	0.83	1	0.83	1.1	4	0.03
RPA1NT	RDX	RDX	17|10|5	32	10.67	3	8|0|0	0.83	0.99	0.83	0.99	0.83	0.14	4	0.03
RPA1NT	CSK	CSK	18|10|4	32	10.67	3	8|0|0	0.74	0.99	0.74	0.99	0.74	-1.03	4	0.04
RPA1NT	COPS3	COPS3	9|13|6	28	9.33	3	6|0|1	0.94	0.99	0.94	0.99	0.94	1.73	4	0.01
RPA1NT	PTPN1	PTPN1	17|4|3	24	8	3	6|0|0	0.72	1	0.72	1	0.72	-0.22	4	0.05
RPA1NT	ATAD3B	ATAD3B	8|9|3	20	6.67	3	5|0|0	0.89	0.99	0.89	0.99	0.89	0.8	4	0.02
RPA1NT	MOV10	MOV10	11|8|1	20	6.67	3	5|0|0	0.66	0.99	0.66	0.99	0.66	-2.46	4	0.17
RPA1NT	CAPN1	CAPN1	12|7|1	20	6.67	3	5|0|0	0.66	0.99	0.66	0.99	0.66	-2.46	4	0.17
RPA1NT	ZMPSTE24	ZMPSTE24	9|5|2	16	5.33	3	4|0|0	0.86	0.99	0.86	0.99	0.86	0.51	4	0.02
RPA1NT	GSTK1	GSTK1	7|7|2	16	5.33	3	4|0|0	0.86	0.98	0.86	0.98	0.86	0.51	4	0.02
RPA1NT	FAM3C	FAM3C	3|4|5	12	4	3	3|0|0	0.96	0.98	0.96	0.98	0.96	2.54	4	0.01
RPA1NT	GBAS	GBAS	4|6|2	12	4	3	3|0|0	0.92	0.99	0.92	0.99	0.92	1.5	4	0.01
RPA1NT	CDK5	CDK5	5|7|0	12	4	3	3|0|0	0.66	0.99	0.66	0.99	0.66	-1.42	4	0.17
RPA1NT	UQCR10	UQCR10	4|2|2	8	2.67	3	2|0|0	0.94	0.98	0.94	0.98	0.94	2.35	4	0.01
RPA1NT	DNAJC7	DNAJC7	4|3|1	8	2.67	3	2|0|0	0.65	0.98	0.65	0.98	0.65	1.05	4	0.18
RPA1NT	NME3	NME3	3|4|1	8	2.67	3	2|0|0	0.65	0.98	0.65	0.98	0.65	1.05	4	0.18
RPA1NT	STAT3	STAT3	6|2|0	8	2.67	3	2|0|0	0.64	1	0.64	1	0.64	-1	4	0.18
RPA1NT	NDUFS7	NDUFS7	2|5|1	8	2.67	3	2|0|0	0.63	0.99	0.63	0.99	0.63	1.05	4	0.18
RPA1NT	FECH	FECH	5|2|1	8	2.67	3	2|0|0	0.63	0.99	0.63	0.99	0.63	1.05	4	0.18
RPA1NT	NUP160	NUP160	8|0|0	8	2.67	3	2|0|0	0.33	1	0.33	1	0.33	-1	4	0.3
RPA1NT	TK1	TK1	7|0|1	8	2.67	3	0|0|2	0.33	1	0.33	1	0.33	-1	4	0.31
RPA1NT	TRMT10C	TRMT10C	0|8|0	8	2.67	3	2|0|0	0.33	1	0.33	1	0.33	-1	4	0.3
RPA1NT	KRAS	KRAS	2|2|0	4	1.33	3	1|0|0	0.65	0.97	0.65	0.97	0.65	0.36	4	0.18
RPA1NT	FN3KRP	FN3KRP	2|2|0	4	1.33	3	0|0|1	0.65	0.97	0.65	0.97	0.65	0.36	4	0.18
RPA1NT	SLC7A5	SLC7A5	2|2|0	4	1.33	3	1|0|0	0.65	0.97	0.65	0.97	0.65	0.36	4	0.18
RPA1NT	SRSF10	SRSF10	0|2|2	4	1.33	3	0|0|1	0.65	0.97	0.65	0.97	0.65	0.36	4	0.18
RPA1NT	AP1S1	AP1S1	2|2|0	4	1.33	3	1|0|0	0.65	0.97	0.65	0.97	0.65	0.36	4	0.18
RPA1NT	DOCK7	DOCK7	2|2|0	4	1.33	3	1|0|0	0.65	0.97	0.65	0.97	0.65	0.36	4	0.18
RPA1NT	ASPH	ASPH	2|2|0	4	1.33	3	1|0|0	0.65	0.97	0.65	0.97	0.65	0.36	4	0.18
RPA1NT	DERL1	DERL1	2|2|0	4	1.33	3	1|0|0	0.65	0.97	0.65	0.97	0.65	0.36	4	0.18
RPA1NT	CLPTM1	CLPTM1	3|1|0	4	1.33	3	1|0|0	0.33	1	0.33	1	0.33	0.36	4	0.31
RPA1NT	ACTR10	ACTR10	3|1|0	4	1.33	3	1|0|0	0.33	1	0.33	1	0.33	0.36	4	0.31
RPA1NT	COPE	COPE	4|0|0	4	1.33	3	1|0|0	0.33	1	0.33	1	0.33	0.36	4	0.28
RPA1NT	UBA6	UBA6	4|0|0	4	1.33	3	1|0|0	0.33	1	0.33	1	0.33	0.36	4	0.28
RPA1NT	GLB1	GLB1	3|1|0	4	1.33	3	1|0|0	0.33	1	0.33	1	0.33	0.36	4	0.31
RPA1NT	COTL1	COTL1	1|0|3	4	1.33	3	0|0|1	0.33	1	0.33	1	0.33	0.36	4	0.31
RPA1NT	MRPS24	MRPS24	1|3|0	4	1.33	3	1|0|0	0.33	1	0.33	1	0.33	0.36	4	0.31
RPA1NT	STUB1	STUB1	3|0|1	4	1.33	3	1|0|0	0.33	1	0.33	1	0.33	0.36	4	0.31
RPA1NT	TM9SF4	TM9SF4	1|3|0	4	1.33	3	1|0|0	0.33	1	0.33	1	0.33	0.36	4	0.31
RPA1NT	DEGS1	DEGS1	1|3|0	4	1.33	3	1|0|0	0.33	1	0.33	1	0.33	0.36	4	0.31
RPA1NT	IFIT5	IFIT5	3|1|0	4	1.33	3	1|0|0	0.33	1	0.33	1	0.33	0.36	4	0.31
RPA1NT	SHMT1	SHMT1	4|0|0	4	1.33	3	1|0|0	0.33	1	0.33	1	0.33	0.36	4	0.28
RPA1NT	NIPBL	NIPBL	1|3|0	4	1.33	3	1|0|0	0.33	1	0.33	1	0.33	0.36	4	0.31
RPA1NT	TRABD	TRABD	1|3|0	4	1.33	3	1|0|0	0.33	1	0.33	1	0.33	0.36	4	0.31
RPA1NT	SLC38A2	SLC38A2	1|2|1	4	1.33	3	1|0|0	0.32	0.97	0.32	0.97	0.32	1.77	4	0.35
RPA1NT	ALG10	ALG10	1|1|2	4	1.33	3	0|0|1	0.32	0.97	0.32	0.97	0.32	1.77	4	0.35
RPA1NT	RAD18	RAD18	2|1|1	4	1.33	3	1|0|0	0.32	0.97	0.32	0.97	0.32	1.77	4	0.35
RPA1NT	GCN1L1	GCN1L1	124|87|39	250	83.33	3	63|0|0	0.66	1	0.66	1	0.66	-19.12	3.97	0.17
RPA1NT	MYH10	MYH10	57|29|17	103	34.33	3	26|0|0	0.64	1	0.64	1	0.64	-5.09	3.96	0.18
RPA1NT	HNRNPC	HNRNPC	16|31|16	63	21	3	11|1|4	0.91	1	0.91	1	0.91	1.83	3.94	0.02
RPA1NT	USP14	USP14	15|12|4	31	10.33	3	8|0|0	0.75	0.99	0.75	0.99	0.75	-1.03	3.88	0.04
RPA1NT	OLA1	OLA1	13|8|6	27	9	3	7|0|0	0.94	0.99	0.94	0.99	0.94	1.91	3.86	0.01
RPA1NT	HNRNPL	HNRNPL	17|21|12	50	16.67	3	11|0|2	0.93	0.99	0.93	0.99	0.93	1.48	3.85	0.01
RPA1NT	IPO7	IPO7	37|5|4	46	15.33	3	12|0|0	0.34	1	0.34	1	0.34	-5.54	3.83	0.23
RPA1NT	NIPSNAP1	NIPSNAP1	10|9|4	23	7.67	3	6|0|0	0.9	0.99	0.9	0.99	0.9	0.96	3.83	0.02
RPA1NT	PPP2R4	PPP2R4	13|6|4	23	7.67	3	6|0|0	0.88	0.99	0.88	0.99	0.88	0.96	3.83	0.02
RPA1NT	UNC45A	UNC45A	14|5|4	23	7.67	3	6|0|0	0.86	0.99	0.86	0.99	0.86	0.96	3.83	0.02
RPA1NT	RPL7	RPL7	49|89|33	171	57	3	25|7|13	0.61	1	0.61	1	0.61	-8.7	3.8	0.19
RPA1NT	CKAP4	CKAP4	31|33|12	76	25.33	3	19|1|0	0.67	0.99	0.67	0.99	0.67	-4.27	3.8	0.12
RPA1NT	ACOT9	ACOT9	9|7|3	19	6.33	3	5|0|0	0.88	0.99	0.88	0.99	0.88	0.8	3.8	0.02
RPA1NT	NUP133	NUP133	19|0|0	19	6.33	3	5|0|0	0.33	1	0.33	1	0.33	-4.38	3.8	0.3
RPA1NT	EPRS	EPRS	100|85|50	235	78.33	3	62|0|0	0.66	1	0.66	1	0.66	-9.86	3.79	0.17
RPA1NT	PYGL	PYGL	64|49|16	129	43	3	34|0|0	0.66	1	0.66	1	0.66	-13.98	3.79	0.16
RPA1NT	EIF3B	EIF3B	68|43|36	147	49	3	39|0|0	0.62	1	0.62	1	0.62	-2.06	3.77	0.19
RPA1NT	EIF3L	EIF3L	51|26|21	98	32.67	3	26|0|0	0.61	1	0.61	1	0.61	-1.98	3.77	0.19
RPA1NT	PSMG2	PSMG2	7|5|3	15	5	3	4|0|0	0.93	0.98	0.93	0.98	0.93	1.73	3.75	0.01
RPA1NT	PLAA	PLAA	11|2|2	15	5	3	4|0|0	0.75	1	0.75	1	0.75	0.51	3.75	0.04
RPA1NT	COPB2	COPB2	40|16|26	82	27.33	3	22|0|0	0.68	0.99	0.68	0.99	0.68	-2.46	3.73	0.06
RPA1NT	TRIP13	TRIP13	22|12|7	41	13.67	3	10|0|1	0.75	0.99	0.75	0.99	0.75	-0.79	3.73	0.04
RPA1NT	HUWE1	HUWE1	24|10|3	37	12.33	3	10|0|0	0.64	1	0.64	1	0.64	-4.82	3.7	0.18
RPA1NT	TIMM50	TIMM50	18|26|15	59	19.67	3	13|0|3	0.9	0.99	0.9	0.99	0.9	1.22	3.69	0.02
RPA1NT	RCC1	RCC1	23|16|5	44	14.67	3	12|0|0	0.66	0.99	0.66	0.99	0.66	-4.04	3.67	0.16
RPA1NT	PGAM5	PGAM5	11|16|6	33	11	3	9|0|0	0.84	0.99	0.84	0.99	0.84	0.22	3.67	0.03
RPA1NT	IPO8	IPO8	12|7|3	22	7.33	3	6|0|0	0.8	0.99	0.8	0.99	0.8	-0.22	3.67	0.03
RPA1NT	UBE2S	UBE2S	5|4|2	11	3.67	3	3|0|0	0.92	0.98	0.92	0.98	0.92	1.5	3.67	0.01
RPA1NT	UGGT1	UGGT1	5|5|1	11	3.67	3	3|0|0	0.65	0.98	0.65	0.98	0.65	-0.02	3.67	0.18
RPA1NT	EIF2B5	EIF2B5	7|4|0	11	3.67	3	3|0|0	0.65	0.99	0.65	0.99	0.65	-1.42	3.67	0.18
RPA1NT	MCM7	MCM7	49|49|30	128	42.67	3	34|0|1	0.68	0.99	0.68	0.99	0.68	-2.82	3.66	0.06
RPA1NT	TARS	TARS	76|57|46	179	59.67	3	43|2|4	0.61	0.99	0.61	0.99	0.61	-3.3	3.65	0.19
RPA1NT	KARS	KARS	35|18|20	73	24.33	3	19|0|1	0.8	0.99	0.8	0.99	0.8	0.4	3.65	0.03
RPA1NT	EIF2B1	EIF2B1	18|12|10	40	13.33	3	11|0|0	0.93	0.99	0.93	0.99	0.93	1.77	3.64	0.01
RPA1NT	VCP	VCP	28|4|8	40	13.33	3	8|0|3	0.49	1	0.49	1	0.49	-4.83	3.64	0.21
RPA1NT	SARS	SARS	37|32|18	87	29	3	24|0|0	0.68	0.99	0.68	0.99	0.68	-2.56	3.62	0.06
RPA1NT	AHSA1	AHSA1	21|11|15	47	15.67	3	13|0|0	0.89	0.99	0.89	0.99	0.89	0.98	3.62	0.02
RPA1NT	STAT1	STAT1	22|1|6	29	9.67	3	8|0|0	0.58	1	0.58	1	0.58	-5.9	3.62	0.2
RPA1NT	DARS	DARS	59|28|32	119	39.67	3	33|0|0	0.49	1	0.49	1	0.49	-2.59	3.61	0.21
RPA1NT	TMEM33	TMEM33	11|4|3	18	6	3	5|0|0	0.85	0.99	0.85	0.99	0.85	0.8	3.6	0.03
RPA1NT	NCBP1	NCBP1	12|3|3	18	6	3	5|0|0	0.79	0.99	0.79	0.99	0.79	0.8	3.6	0.03
RPA1NT	PSMD2	PSMD2	34|8|8	50	16.67	3	13|0|1	0.38	1	0.38	1	0.38	-2.6	3.57	0.22
RPA1NT	BLVRA	BLVRA	16|8|8	32	10.67	3	9|0|0	0.91	0.99	0.91	0.99	0.91	1.87	3.56	0.02
RPA1NT	GART	GART	52|43|32	127	42.33	3	34|1|1	0.67	0.99	0.67	0.99	0.67	-2.35	3.53	0.09
RPA1NT	VARS	VARS	59|47|27	133	44.33	3	35|0|3	0.65	0.99	0.65	0.99	0.65	-7.3	3.5	0.18
RPA1NT	PSMD6	PSMD6	36|17|17	70	23.33	3	19|0|1	0.63	0.99	0.63	0.99	0.63	-0.23	3.5	0.19
RPA1NT	NAMPT	NAMPT	32|19|5	56	18.67	3	16|0|0	0.65	0.99	0.65	0.99	0.65	-8.71	3.5	0.18
RPA1NT	RPL30	RPL30	10|12|6	28	9.33	3	6|1|1	0.88	0.99	0.88	0.99	0.88	0.71	3.5	0.02
RPA1NT	SAMM50	SAMM50	17|5|6	28	9.33	3	8|0|0	0.76	0.99	0.76	0.99	0.76	0.14	3.5	0.04
RPA1NT	UBE2M	UBE2M	12|4|5	21	7	3	5|0|1	0.83	0.99	0.83	0.99	0.83	0.69	3.5	0.03
RPA1NT	STT3A	STT3A	12|6|3	21	7	3	6|0|0	0.79	0.99	0.79	0.99	0.79	-0.22	3.5	0.03
RPA1NT	MARK2	MARK2	2|9|3	14	4.67	3	1|0|3	0.77	1	0.77	1	0.77	0.03	3.5	0.04
RPA1NT	ELAVL1	ELAVL1	5|8|1	14	4.67	3	4|0|0	0.65	0.99	0.65	0.99	0.65	-1.21	3.5	0.18
RPA1NT	MCMBP	MCMBP	11|2|1	14	4.67	3	4|0|0	0.54	1	0.54	1	0.54	-1.21	3.5	0.2
RPA1NT	FAM98A	FAM98A	3|2|2	7	2.33	3	2|0|0	0.93	0.96	0.93	0.96	0.93	2.35	3.5	0.01
RPA1NT	THOC1	THOC1	4|3|0	7	2.33	3	2|0|0	0.65	0.98	0.65	0.98	0.65	-1	3.5	0.18
RPA1NT	WDR44	WDR44	4|3|0	7	2.33	3	2|0|0	0.65	0.98	0.65	0.98	0.65	-1	3.5	0.18
RPA1NT	RPS15	RPS15	0|5|2	7	2.33	3	0|0|2	0.63	0.99	0.63	0.99	0.63	-1	3.5	0.18
RPA1NT	TLE3	TLE3	4|2|1	7	2.33	3	2|0|0	0.63	0.98	0.63	0.98	0.63	1.05	3.5	0.19
RPA1NT	SMS	SMS	4|2|1	7	2.33	3	2|0|0	0.63	0.98	0.63	0.98	0.63	1.05	3.5	0.19
RPA1NT	DHCR7	DHCR7	2|4|1	7	2.33	3	2|0|0	0.63	0.98	0.63	0.98	0.63	1.05	3.5	0.19
RPA1NT	ITPR3	ITPR3	1|6|0	7	2.33	3	2|0|0	0.33	1	0.33	1	0.33	-1	3.5	0.34
RPA1NT	PPME1	PPME1	5|1|1	7	2.33	3	2|0|0	0.33	0.99	0.33	0.99	0.33	1.05	3.5	0.34
RPA1NT	DYNC1H1	DYNC1H1	278|182|98	558	186	3	158|0|2	0.33	1	0.33	1	0.33	-55.45	3.49	0.31
RPA1NT	ACLY	ACLY	82|80|51	213	71	3	54|0|7	0.64	0.97	0.64	0.97	0.64	-8.62	3.49	0.18
RPA1NT	RPL15	RPL15	36|77|29	142	47.33	3	24|4|13	0.34	1	0.34	1	0.34	-8.61	3.46	0.23
RPA1NT	EIF4A3	EIF4A3	38|32|20	90	30	3	23|0|3	0.67	0.99	0.67	0.99	0.67	-2.83	3.46	0.06
RPA1NT	CPNE3	CPNE3	29|7|9	45	15	3	11|1|1	0.45	1	0.45	1	0.45	-2.86	3.46	0.21
RPA1NT	BLMH	BLMH	15|15|8	38	12.67	3	11|0|0	0.84	0.98	0.84	0.98	0.84	0.27	3.45	0.03
RPA1NT	CNDP2	CNDP2	21|13|4	38	12.67	3	11|0|0	0.66	0.99	0.66	0.99	0.66	-4.37	3.45	0.17
RPA1NT	XRCC5	XRCC5	104|80|67	251	83.67	3	63|0|10	0.37	0.99	0.37	0.99	0.37	-7.69	3.44	0.22
RPA1NT	GNAS	GNAS	14|12|5	31	10.33	3	7|1|1	0.73	0.99	0.73	0.99	0.73	-1.26	3.44	0.05
RPA1NT	HIST1H1C	HIST1H1C	5|19|7	31	10.33	3	3|1|5	0.62	1	0.62	1	0.62	-1.73	3.44	0.19
RPA1NT	QARS	QARS	48|25|30	103	34.33	3	30|0|0	0.57	0.99	0.57	0.99	0.57	-2.31	3.43	0.2
RPA1NT	TKT	TKT	83|110|72	265	88.33	3	61|1|16	0.34	0.98	0.34	0.98	0.34	-8.33	3.4	0.23
RPA1NT	PPP1CA	PPP1CA	35|14|19	68	22.67	3	19|0|1	0.6	0.99	0.6	0.99	0.6	-2.46	3.4	0.2
RPA1NT	KIAA1279	KIAA1279	21|8|5	34	11.33	3	10|0|0	0.63	0.99	0.63	0.99	0.63	-1.87	3.4	0.19
RPA1NT	USP7	USP7	26|6|2	34	11.33	3	10|0|0	0.44	1	0.44	1	0.44	-6.36	3.4	0.21
RPA1NT	CDK4	CDK4	9|2|6	17	5.67	3	5|0|0	0.77	0.99	0.77	0.99	0.77	-0.58	3.4	0.04
RPA1NT	YKT6	YKT6	9|1|7	17	5.67	3	5|0|0	0.65	0.99	0.65	0.99	0.65	-2.46	3.4	0.18
RPA1NT	TLN1	TLN1	14|2|1	17	5.67	3	5|0|0	0.45	1	0.45	1	0.45	-2.46	3.4	0.21
RPA1NT	PSMB5	PSMB5	21|22|18	61	20.33	3	16|0|2	0.92	0.97	0.92	0.97	0.92	1.65	3.39	0.01
RPA1NT	KPNA2	KPNA2	30|20|21	71	23.67	3	17|0|4	0.82	0.99	0.82	0.99	0.82	0.76	3.38	0.03
RPA1NT	PPP5C	PPP5C	21|14|9	44	14.67	3	13|0|0	0.76	0.99	0.76	0.99	0.76	-0.59	3.38	0.04
RPA1NT	PPP2R2A	PPP2R2A	30|12|2	44	14.67	3	13|0|0	0.61	1	0.61	1	0.61	-10.05	3.38	0.19
RPA1NT	SEC23A	SEC23A	13|11|3	27	9	3	8|0|0	0.68	0.99	0.68	0.99	0.68	-2.44	3.38	0.06
RPA1NT	ASNS	ASNS	74|74|50	198	66	3	46|2|11	0.61	0.91	0.61	0.91	0.61	-7.9	3.36	0.19
RPA1NT	NUP93	NUP93	23|10|4	37	12.33	3	11|0|0	0.62	0.99	0.62	0.99	0.62	-4.37	3.36	0.19
RPA1NT	FASN	FASN	222|117|140	479	159.67	3	131|0|13	0.33	1	0.33	1	0.33	-27.95	3.33	0.34
RPA1NT	ANXA2	ANXA2	60|57|46	163	54.33	3	37|1|11	0.58	0.91	0.58	0.91	0.58	-3.37	3.33	0.2
RPA1NT	CYC1	CYC1	8|8|4	20	6.67	3	5|0|1	0.87	0.97	0.87	0.97	0.87	0.69	3.33	0.02
RPA1NT	ETFB	ETFB	5|2|3	10	3.33	3	3|0|0	0.91	0.98	0.91	0.98	0.91	1.5	3.33	0.02
RPA1NT	IDH3B	IDH3B	4|6|0	10	3.33	3	3|0|0	0.65	0.99	0.65	0.99	0.65	-1.42	3.33	0.18
RPA1NT	ARF5	ARF5	7|3|0	10	3.33	3	3|0|0	0.64	0.99	0.64	0.99	0.64	-1.42	3.33	0.18
RPA1NT	ADD1	ADD1	7|1|2	10	3.33	3	3|0|0	0.6	0.99	0.6	0.99	0.6	-0.02	3.33	0.19
RPA1NT	KDM2A	KDM2A	1|0|0	1	0.33	3	0|0|0	0	0	0	0	0	1.17	3.33	0.42
RPA1NT	NSRP1	NSRP1	0|1|0	1	0.33	3	0|0|0	0	0	0	0	0	1.17	3.33	0.42
RPA1NT	WHSC1	WHSC1	1|0|0	1	0.33	3	0|0|0	0	0	0	0	0	1.17	3.33	0.42
RPA1NT	UBAC2	UBAC2	0|1|0	1	0.33	3	0|0|0	0	0	0	0	0	1.17	3.33	0.42
RPA1NT	TTL	TTL	0|1|0	1	0.33	3	0|0|0	0	0	0	0	0	1.17	3.33	0.42
RPA1NT	RPS6KA5	RPS6KA5	0|1|0	1	0.33	3	0|0|0	0	0	0	0	0	1.17	3.33	0.42
RPA1NT	ZNF292	ZNF292	0|1|0	1	0.33	3	0|0|0	0	0	0	0	0	1.17	3.33	0.42
RPA1NT	IPO11	IPO11	1|0|0	1	0.33	3	0|0|0	0	0	0	0	0	1.17	3.33	0.42
RPA1NT	YLPM1	YLPM1	0|1|0	1	0.33	3	0|0|0	0	0	0	0	0	1.17	3.33	0.42
RPA1NT	FGFR1OP	FGFR1OP	1|0|0	1	0.33	3	0|0|0	0	0	0	0	0	1.17	3.33	0.42
RPA1NT	PCF11	PCF11	1|0|0	1	0.33	3	0|0|0	0	0	0	0	0	1.17	3.33	0.42
RPA1NT	ESRP2	ESRP2	1|0|0	1	0.33	3	0|0|0	0	0	0	0	0	1.17	3.33	0.42
RPA1NT	RFX5	RFX5	0|1|0	1	0.33	3	0|0|0	0	0	0	0	0	1.17	3.33	0.42
RPA1NT	RFX1	RFX1	0|0|1	1	0.33	3	0|0|0	0	0	0	0	0	1.17	3.33	0.42
RPA1NT	GSTT2B	GSTT2B	0|1|0	1	0.33	3	0|0|0	0	0	0	0	0	1.17	3.33	0.42
RPA1NT	MAVS	MAVS	1|0|0	1	0.33	3	0|0|0	0	0	0	0	0	1.17	3.33	0.42
RPA1NT	ZNF598	ZNF598	0|1|0	1	0.33	3	0|0|0	0	0	0	0	0	1.17	3.33	0.42
RPA1NT	PRKG1	PRKG1	1|0|0	1	0.33	3	0|0|0	0	0	0	0	0	1.17	3.33	0.42
RPA1NT	ZBTB10	ZBTB10	0|0|1	1	0.33	3	0|0|0	0	0	0	0	0	1.17	3.33	0.42
RPA1NT	PCIF1	PCIF1	1|0|0	1	0.33	3	0|0|0	0	0	0	0	0	1.17	3.33	0.42
RPA1NT	SMARCA2	SMARCA2	0|0|1	1	0.33	3	0|0|0	0	0	0	0	0	1.17	3.33	0.42
RPA1NT	MYBL2	MYBL2	0|1|0	1	0.33	3	0|0|0	0	0	0	0	0	1.17	3.33	0.42
RPA1NT	XPO4	XPO4	0|1|0	1	0.33	3	0|0|0	0	0	0	0	0	1.17	3.33	0.42
RPA1NT	POLR3D	POLR3D	1|0|0	1	0.33	3	0|0|0	0	0	0	0	0	1.17	3.33	0.42
RPA1NT	BRD3	BRD3	1|0|0	1	0.33	3	0|0|0	0	0	0	0	0	1.17	3.33	0.42
RPA1NT	MYO1E	MYO1E	0|1|0	1	0.33	3	0|0|0	0	0	0	0	0	1.17	3.33	0.42
RPA1NT	ZNF326	ZNF326	1|0|0	1	0.33	3	0|0|0	0	0	0	0	0	1.17	3.33	0.42
RPA1NT	AGPAT6	AGPAT6	0|1|0	1	0.33	3	0|0|0	0	0	0	0	0	1.17	3.33	0.42
RPA1NT	MCM3AP	MCM3AP	1|0|0	1	0.33	3	0|0|0	0	0	0	0	0	1.17	3.33	0.42
RPA1NT	ANGEL2	ANGEL2	0|0|1	1	0.33	3	0|0|0	0	0	0	0	0	1.17	3.33	0.42
RPA1NT	RBPJ	RBPJ	0|1|0	1	0.33	3	0|0|0	0	0	0	0	0	1.17	3.33	0.42
RPA1NT	MRPL19	MRPL19	0|1|0	1	0.33	3	0|0|0	0	0	0	0	0	1.17	3.33	0.42
RPA1NT	QIL1	QIL1	0|1|0	1	0.33	3	0|0|0	0	0	0	0	0	1.17	3.33	0.42
RPA1NT	RHOC	RHOC	0|1|0	1	0.33	3	0|0|0	0	0	0	0	0	1.17	3.33	0.42
RPA1NT	PBK	PBK	0|1|0	1	0.33	3	0|0|0	0	0	0	0	0	1.17	3.33	0.42
RPA1NT	PRDM15	PRDM15	0|1|0	1	0.33	3	0|0|0	0	0	0	0	0	1.17	3.33	0.42
RPA1NT	GGA1	GGA1	0|1|0	1	0.33	3	0|0|0	0	0	0	0	0	1.17	3.33	0.42
RPA1NT	FHOD1	FHOD1	1|0|0	1	0.33	3	0|0|0	0	0	0	0	0	1.17	3.33	0.42
RPA1NT	GTF2H4	GTF2H4	0|1|0	1	0.33	3	0|0|0	0	0	0	0	0	1.17	3.33	0.42
RPA1NT	RTF1	RTF1	1|0|0	1	0.33	3	0|0|0	0	0	0	0	0	1.17	3.33	0.42
RPA1NT	TBC1D10B	TBC1D10B	0|1|0	1	0.33	3	0|0|0	0	0	0	0	0	1.17	3.33	0.42
RPA1NT	DNAJC2	DNAJC2	1|0|0	1	0.33	3	0|0|0	0	0	0	0	0	1.17	3.33	0.42
RPA1NT	ECHDC1	ECHDC1	0|0|1	1	0.33	3	0|0|0	0	0	0	0	0	1.17	3.33	0.42
RPA1NT	CBLL1	CBLL1	1|0|0	1	0.33	3	0|0|0	0	0	0	0	0	1.17	3.33	0.42
RPA1NT	PSMC3	PSMC3	0|1|0	1	0.33	3	0|0|0	0	0	0	0	0	1.17	3.33	0.42
RPA1NT	ABR	ABR	1|0|0	1	0.33	3	0|0|0	0	0	0	0	0	1.17	3.33	0.42
RPA1NT	EIF3G	EIF3G	0|1|0	1	0.33	3	0|0|0	0	0	0	0	0	1.17	3.33	0.42
RPA1NT	2022-03-02	2022-03-02	0|1|0	1	0.33	3	0|0|0	0	0	0	0	0	1.17	3.33	0.42
RPA1NT	ICMT	ICMT	0|1|0	1	0.33	3	0|0|0	0	0	0	0	0	1.17	3.33	0.42
RPA1NT	CREBBP	CREBBP	0|1|0	1	0.33	3	0|0|0	0	0	0	0	0	1.17	3.33	0.42
RPA1NT	STXBP2	STXBP2	0|1|0	1	0.33	3	0|0|0	0	0	0	0	0	1.17	3.33	0.42
RPA1NT	TTC26	TTC26	1|0|0	1	0.33	3	0|0|0	0	0	0	0	0	1.17	3.33	0.42
RPA1NT	SUN2	SUN2	1|0|0	1	0.33	3	0|0|0	0	0	0	0	0	1.17	3.33	0.42
RPA1NT	NRM	NRM	0|1|0	1	0.33	3	0|0|0	0	0	0	0	0	1.17	3.33	0.42
RPA1NT	EDRF1	EDRF1	0|1|0	1	0.33	3	0|0|0	0	0	0	0	0	1.17	3.33	0.42
RPA1NT	CWC27	CWC27	1|0|0	1	0.33	3	0|0|0	0	0	0	0	0	1.17	3.33	0.42
RPA1NT	CCDC93	CCDC93	0|1|0	1	0.33	3	0|0|0	0	0	0	0	0	1.17	3.33	0.42
RPA1NT	PRR14L	PRR14L	1|0|0	1	0.33	3	0|0|0	0	0	0	0	0	1.17	3.33	0.42
RPA1NT	SETD2	SETD2	0|1|0	1	0.33	3	0|0|0	0	0	0	0	0	1.17	3.33	0.42
RPA1NT	CLSPN	CLSPN	1|0|0	1	0.33	3	0|0|0	0	0	0	0	0	1.17	3.33	0.42
RPA1NT	MORF4L1	MORF4L1	0|1|0	1	0.33	3	0|0|0	0	0	0	0	0	1.17	3.33	0.42
RPA1NT	WAC	WAC	1|0|0	1	0.33	3	0|0|0	0	0	0	0	0	1.17	3.33	0.42
RPA1NT	TTF1	TTF1	1|0|0	1	0.33	3	0|0|0	0	0	0	0	0	1.17	3.33	0.42
RPA1NT	CPT1A	CPT1A	0|1|0	1	0.33	3	0|0|0	0	0	0	0	0	1.17	3.33	0.42
RPA1NT	GLTSCR1	GLTSCR1	1|0|0	1	0.33	3	0|0|0	0	0	0	0	0	1.17	3.33	0.42
RPA1NT	PMS2	PMS2	0|1|0	1	0.33	3	0|0|0	0	0	0	0	0	1.17	3.33	0.42
RPA1NT	FOXK1	FOXK1	1|0|0	1	0.33	3	0|0|0	0	0	0	0	0	1.17	3.33	0.42
RPA1NT	INO80	INO80	0|1|0	1	0.33	3	0|0|0	0	0	0	0	0	1.17	3.33	0.42
RPA1NT	ARID4A	ARID4A	0|0|1	1	0.33	3	0|0|0	0	0	0	0	0	1.17	3.33	0.42
RPA1NT	HAUS5	HAUS5	1|0|0	1	0.33	3	0|0|0	0	0	0	0	0	1.17	3.33	0.42
RPA1NT	VAV2	VAV2	0|1|0	1	0.33	3	0|0|0	0	0	0	0	0	1.17	3.33	0.42
RPA1NT	RBL1	RBL1	1|0|0	1	0.33	3	0|0|0	0	0	0	0	0	1.17	3.33	0.42
RPA1NT	ANKS1A	ANKS1A	0|1|0	1	0.33	3	0|0|0	0	0	0	0	0	1.17	3.33	0.42
RPA1NT	GGCT	GGCT	0|1|0	1	0.33	3	0|0|0	0	0	0	0	0	1.17	3.33	0.42
RPA1NT	ADAM10	ADAM10	0|0|1	1	0.33	3	0|0|0	0	0	0	0	0	1.17	3.33	0.42
RPA1NT	FAM83D	FAM83D	1|0|0	1	0.33	3	0|0|0	0	0	0	0	0	1.17	3.33	0.42
RPA1NT	VKORC1L1	VKORC1L1	1|0|0	1	0.33	3	0|0|0	0	0	0	0	0	1.17	3.33	0.42
RPA1NT	CLTCL1	CLTCL1	0|1|0	1	0.33	3	0|0|0	0	0	0	0	0	1.17	3.33	0.42
RPA1NT	DGCR14	DGCR14	0|0|1	1	0.33	3	0|0|0	0	0	0	0	0	1.17	3.33	0.42
RPA1NT	POGLUT1	POGLUT1	0|1|0	1	0.33	3	0|0|0	0	0	0	0	0	1.17	3.33	0.42
RPA1NT	SAP130	SAP130	0|1|0	1	0.33	3	0|0|0	0	0	0	0	0	1.17	3.33	0.42
RPA1NT	BNIP1	BNIP1	0|1|0	1	0.33	3	0|0|0	0	0	0	0	0	1.17	3.33	0.42
RPA1NT	VPRBP	VPRBP	0|1|0	1	0.33	3	0|0|0	0	0	0	0	0	1.17	3.33	0.42
RPA1NT	OTUD5	OTUD5	0|1|0	1	0.33	3	0|0|0	0	0	0	0	0	1.17	3.33	0.42
RPA1NT	WRB	WRB	0|1|0	1	0.33	3	0|0|0	0	0	0	0	0	1.17	3.33	0.42
RPA1NT	SEC24B	SEC24B	1|0|0	1	0.33	3	0|0|0	0	0	0	0	0	1.17	3.33	0.42
RPA1NT	SAMD4B	SAMD4B	1|0|0	1	0.33	3	0|0|0	0	0	0	0	0	1.17	3.33	0.42
RPA1NT	CCDC8	CCDC8	0|1|0	1	0.33	3	0|0|0	0	0	0	0	0	1.17	3.33	0.42
RPA1NT	GNB2	GNB2	1|0|0	1	0.33	3	0|0|0	0	0	0	0	0	1.17	3.33	0.42
RPA1NT	MYO9B	MYO9B	0|1|0	1	0.33	3	0|0|0	0	0	0	0	0	1.17	3.33	0.42
RPA1NT	SMN1	SMN1	0|1|0	1	0.33	3	0|0|0	0	0	0	0	0	1.17	3.33	0.42
RPA1NT	GTF2A1	GTF2A1	1|0|0	1	0.33	3	0|0|0	0	0	0	0	0	1.17	3.33	0.42
RPA1NT	CDYL	CDYL	0|1|0	1	0.33	3	0|0|0	0	0	0	0	0	1.17	3.33	0.42
RPA1NT	NDUFB9	NDUFB9	0|1|0	1	0.33	3	0|0|0	0	0	0	0	0	1.17	3.33	0.42
RPA1NT	NR2C2	NR2C2	0|1|0	1	0.33	3	0|0|0	0	0	0	0	0	1.17	3.33	0.42
RPA1NT	NVL	NVL	0|1|0	1	0.33	3	0|0|0	0	0	0	0	0	1.17	3.33	0.42
RPA1NT	PHF2	PHF2	0|1|0	1	0.33	3	0|0|0	0	0	0	0	0	1.17	3.33	0.42
RPA1NT	SIGMAR1	SIGMAR1	1|0|0	1	0.33	3	0|0|0	0	0	0	0	0	1.17	3.33	0.42
RPA1NT	DIP2B	DIP2B	0|1|0	1	0.33	3	0|0|0	0	0	0	0	0	1.17	3.33	0.42
RPA1NT	NFATC2IP	NFATC2IP	0|1|0	1	0.33	3	0|0|0	0	0	0	0	0	1.17	3.33	0.42
RPA1NT	MAN2B1	MAN2B1	0|1|0	1	0.33	3	0|0|0	0	0	0	0	0	1.17	3.33	0.42
RPA1NT	TDP1	TDP1	0|1|0	1	0.33	3	0|0|0	0	0	0	0	0	1.17	3.33	0.42
RPA1NT	COG7	COG7	1|0|0	1	0.33	3	0|0|0	0	0	0	0	0	1.17	3.33	0.42
RPA1NT	COG4	COG4	1|0|0	1	0.33	3	0|0|0	0	0	0	0	0	1.17	3.33	0.42
RPA1NT	KBTBD6	KBTBD6	0|1|0	1	0.33	3	0|0|0	0	0	0	0	0	1.17	3.33	0.42
RPA1NT	ZBTB33	ZBTB33	1|0|0	1	0.33	3	0|0|0	0	0	0	0	0	1.17	3.33	0.42
RPA1NT	TMEM97	TMEM97	1|0|0	1	0.33	3	0|0|0	0	0	0	0	0	1.17	3.33	0.42
RPA1NT	ZNF250	ZNF250	0|1|0	1	0.33	3	0|0|0	0	0	0	0	0	1.17	3.33	0.42
RPA1NT	C17ORF53	C17ORF53	1|0|0	1	0.33	3	0|0|0	0	0	0	0	0	1.17	3.33	0.42
RPA1NT	RASA1	RASA1	1|0|0	1	0.33	3	0|0|0	0	0	0	0	0	1.17	3.33	0.42
RPA1NT	DIAPH3	DIAPH3	0|1|0	1	0.33	3	0|0|0	0	0	0	0	0	1.17	3.33	0.42
RPA1NT	IWS1	IWS1	1|0|0	1	0.33	3	0|0|0	0	0	0	0	0	1.17	3.33	0.42
RPA1NT	PARVA	PARVA	1|0|0	1	0.33	3	0|0|0	0	0	0	0	0	1.17	3.33	0.42
RPA1NT	NMT2	NMT2	0|1|0	1	0.33	3	0|0|0	0	0	0	0	0	1.17	3.33	0.42
RPA1NT	C5ORF51	C5ORF51	0|1|0	1	0.33	3	0|0|0	0	0	0	0	0	1.17	3.33	0.42
RPA1NT	CPSF4	CPSF4	1|0|0	1	0.33	3	0|0|0	0	0	0	0	0	1.17	3.33	0.42
RPA1NT	PRC1	PRC1	1|0|0	1	0.33	3	0|0|0	0	0	0	0	0	1.17	3.33	0.42
RPA1NT	SLC25A17	SLC25A17	0|1|0	1	0.33	3	0|0|0	0	0	0	0	0	1.17	3.33	0.42
RPA1NT	ZNF267	ZNF267	1|0|0	1	0.33	3	0|0|0	0	0	0	0	0	1.17	3.33	0.42
RPA1NT	DBF4	DBF4	0|0|1	1	0.33	3	0|0|0	0	0	0	0	0	1.17	3.33	0.42
RPA1NT	CYB5R4	CYB5R4	0|1|0	1	0.33	3	0|0|0	0	0	0	0	0	1.17	3.33	0.42
RPA1NT	ALG6	ALG6	1|0|0	1	0.33	3	0|0|0	0	0	0	0	0	1.17	3.33	0.42
RPA1NT	SHPRH	SHPRH	1|0|0	1	0.33	3	0|0|0	0	0	0	0	0	1.17	3.33	0.42
RPA1NT	TIMELESS	TIMELESS	1|0|0	1	0.33	3	0|0|0	0	0	0	0	0	1.17	3.33	0.42
RPA1NT	CNOT11	CNOT11	1|0|0	1	0.33	3	0|0|0	0	0	0	0	0	1.17	3.33	0.42
RPA1NT	MMS22L	MMS22L	0|0|1	1	0.33	3	0|0|0	0	0	0	0	0	1.17	3.33	0.42
RPA1NT	EIF4H	EIF4H	1|0|0	1	0.33	3	0|0|0	0	0	0	0	0	1.17	3.33	0.42
RPA1NT	CBX5	CBX5	1|0|0	1	0.33	3	0|0|0	0	0	0	0	0	1.17	3.33	0.42
RPA1NT	AATF	AATF	0|1|0	1	0.33	3	0|0|0	0	0	0	0	0	1.17	3.33	0.42
RPA1NT	HSP90AB4P	HSP90AB4P	1|0|0	1	0.33	3	0|0|0	0	0	0	0	0	1.17	3.33	0.42
RPA1NT	MED15	MED15	0|1|0	1	0.33	3	0|0|0	0	0	0	0	0	1.17	3.33	0.42
RPA1NT	NCDN	NCDN	1|0|0	1	0.33	3	0|0|0	0	0	0	0	0	1.17	3.33	0.42
RPA1NT	C12ORF29	C12ORF29	1|0|0	1	0.33	3	0|0|0	0	0	0	0	0	1.17	3.33	0.42
RPA1NT	CHEK2	CHEK2	0|1|0	1	0.33	3	0|0|0	0	0	0	0	0	1.17	3.33	0.42
RPA1NT	KIAA1671	KIAA1671	1|0|0	1	0.33	3	0|0|0	0	0	0	0	0	1.17	3.33	0.42
RPA1NT	ICE2	ICE2	0|1|0	1	0.33	3	0|0|0	0	0	0	0	0	1.17	3.33	0.42
RPA1NT	TADA3	TADA3	1|0|0	1	0.33	3	0|0|0	0	0	0	0	0	1.17	3.33	0.42
RPA1NT	TPD52L2	TPD52L2	1|0|0	1	0.33	3	0|0|0	0	0	0	0	0	1.17	3.33	0.42
RPA1NT	HTATSF1	HTATSF1	1|0|0	1	0.33	3	0|0|0	0	0	0	0	0	1.17	3.33	0.42
RPA1NT	TBC1D9B	TBC1D9B	1|0|0	1	0.33	3	0|0|0	0	0	0	0	0	1.17	3.33	0.42
RPA1NT	GAN	GAN	0|1|0	1	0.33	3	0|0|0	0	0	0	0	0	1.17	3.33	0.42
RPA1NT	EPT1	EPT1	0|1|0	1	0.33	3	0|0|0	0	0	0	0	0	1.17	3.33	0.42
RPA1NT	DENND6A	DENND6A	0|1|0	1	0.33	3	0|0|0	0	0	0	0	0	1.17	3.33	0.42
RPA1NT	TAF6	TAF6	0|1|0	1	0.33	3	0|0|0	0	0	0	0	0	1.17	3.33	0.42
RPA1NT	TCF25	TCF25	1|0|0	1	0.33	3	0|0|0	0	0	0	0	0	1.17	3.33	0.42
RPA1NT	PALD1	PALD1	0|1|0	1	0.33	3	0|0|0	0	0	0	0	0	1.17	3.33	0.42
RPA1NT	DAK	DAK	0|1|0	1	0.33	3	0|0|0	0	0	0	0	0	1.17	3.33	0.42
RPA1NT	RPIA	RPIA	1|0|0	1	0.33	3	0|0|0	0	0	0	0	0	1.17	3.33	0.42
RPA1NT	PLS1	PLS1	0|1|0	1	0.33	3	0|0|0	0	0	0	0	0	1.17	3.33	0.42
RPA1NT	ARMC9	ARMC9	1|0|0	1	0.33	3	0|0|0	0	0	0	0	0	1.17	3.33	0.42
RPA1NT	SLC25A6	SLC25A6	24|22|17	63	21	3	15|1|3	0.83	0.97	0.83	0.97	0.83	0.33	3.32	0.03
RPA1NT	XPO5	XPO5	36|18|9	63	21	3	19|0|0	0.58	0.99	0.58	0.99	0.58	-6.47	3.32	0.2
RPA1NT	EIF3E	EIF3E	41|18|20	79	26.33	3	23|0|1	0.43	0.99	0.43	0.99	0.43	-2.61	3.29	0.22
RPA1NT	DDOST	DDOST	20|17|12	49	16.33	3	13|0|2	0.81	0.98	0.81	0.98	0.81	-0.01	3.27	0.03
RPA1NT	DDX39A	DDX39A	16|12|8	36	12	3	10|0|1	0.82	0.99	0.82	0.99	0.82	0.14	3.27	0.03
RPA1NT	EIF3M	EIF3M	19|11|6	36	12	3	11|0|0	0.69	0.99	0.69	0.99	0.69	-1.71	3.27	0.06
RPA1NT	TSN	TSN	20|6|10	36	12	3	10|0|1	0.66	0.99	0.66	0.99	0.66	-1.86	3.27	0.17
RPA1NT	MCM2	MCM2	43|36|25	104	34.67	3	32|0|0	0.63	0.98	0.63	0.98	0.63	-3.83	3.25	0.19
RPA1NT	NLE1	NLE1	6|5|2	13	4.33	3	4|0|0	0.85	0.98	0.85	0.98	0.85	0.51	3.25	0.02
RPA1NT	SRP72	SRP72	11|2|0	13	4.33	3	4|0|0	0.54	1	0.54	1	0.54	-2.9	3.25	0.2
RPA1NT	PSMD11	PSMD11	47|21|26	94	31.33	3	27|0|2	0.42	0.99	0.42	0.99	0.42	-4.46	3.24	0.22
RPA1NT	RUVBL2	RUVBL2	36|25|20	81	27	3	25|0|0	0.62	0.99	0.62	0.99	0.62	-1.9	3.24	0.19
RPA1NT	NARS	NARS	54|23|23	100	33.33	3	28|0|3	0.34	1	0.34	1	0.34	-4.61	3.23	0.23
RPA1NT	SF3B3	SF3B3	52|23|22	97	32.33	3	29|0|1	0.34	0.99	0.34	0.99	0.34	-4.47	3.23	0.23
RPA1NT	HDAC2	HDAC2	20|14|8	42	14	3	11|0|2	0.69	0.99	0.69	0.99	0.69	-1.77	3.23	0.05
RPA1NT	PPIB	PPIB	18|33|23	74	24.67	3	17|3|3	0.62	0.99	0.62	0.99	0.62	-2.09	3.22	0.19
RPA1NT	MAPRE1	MAPRE1	11|10|8	29	9.67	3	9|0|0	0.93	0.97	0.93	0.97	0.93	1.87	3.22	0.01
RPA1NT	RCC2	RCC2	55|37|36	128	42.67	3	35|0|5	0.38	0.98	0.38	0.98	0.38	-2.84	3.2	0.22
RPA1NT	ATP2A2	ATP2A2	37|45|14	96	32	3	27|0|3	0.65	0.99	0.65	0.99	0.65	-12.28	3.2	0.18
RPA1NT	NSDHL	NSDHL	8|6|2	16	5.33	3	5|0|0	0.77	0.98	0.77	0.98	0.77	-0.58	3.2	0.04
RPA1NT	HADHB	HADHB	5|10|1	16	5.33	3	3|1|1	0.65	1	0.65	1	0.65	-2.86	3.2	0.18
RPA1NT	UBA2	UBA2	38|22|23	83	27.67	3	25|0|1	0.51	0.99	0.51	0.99	0.51	-1.36	3.19	0.21
RPA1NT	TMPO	TMPO	14|28|12	54	18	3	15|1|1	0.54	0.99	0.54	0.99	0.54	-1.65	3.18	0.2
RPA1NT	RPS2	RPS2	36|47|28	111	37	3	21|8|6	0.57	1	0.57	1	0.57	-4.3	3.17	0.2
RPA1NT	XPO1	XPO1	54|19|22	95	31.67	3	30|0|0	0.34	1	0.34	1	0.34	-6.92	3.17	0.23
RPA1NT	RPS5	RPS5	24|29|23	76	25.33	3	17|1|6	0.77	0.96	0.77	0.96	0.77	0.45	3.17	0.04
RPA1NT	XPO7	XPO7	23|8|7	38	12.67	3	12|0|0	0.5	0.99	0.5	0.99	0.5	-1.6	3.17	0.21
RPA1NT	CTNNBL1	CTNNBL1	9|6|4	19	6.33	3	6|0|0	0.88	0.98	0.88	0.98	0.88	0.96	3.17	0.02
RPA1NT	RBM14	RBM14	8|9|2	19	6.33	3	6|0|0	0.65	0.98	0.65	0.98	0.65	-1.74	3.17	0.18
RPA1NT	RPS15A	RPS15A	19|37|26	82	27.33	3	10|5|11	0.7	1	0.7	1	0.7	-2.03	3.15	0.05
RPA1NT	COPG2	COPG2	21|14|6	41	13.67	3	13|0|0	0.65	0.99	0.65	0.99	0.65	-3.8	3.15	0.18
RPA1NT	HNRNPM	HNRNPM	38|50|28	116	38.67	3	32|0|5	0.5	0.98	0.5	0.98	0.5	-5.8	3.14	0.21
RPA1NT	ECI1	ECI1	10|6|6	22	7.33	3	5|0|2	0.88	0.99	0.88	0.99	0.88	1.6	3.14	0.02
RPA1NT	PUF60	PUF60	13|6|3	22	7.33	3	7|0|0	0.69	0.99	0.69	0.99	0.69	-1.31	3.14	0.05
RPA1NT	NUDT21	NUDT21	14|4|4	22	7.33	3	7|0|0	0.66	0.99	0.66	0.99	0.66	0	3.14	0.16
RPA1NT	SNRPN	SNRPN	15|21|14	50	16.67	3	8|1|7	0.83	1	0.83	1	0.83	0.75	3.13	0.03
RPA1NT	DNM1L	DNM1L	18|5|2	25	8.33	3	8|0|0	0.51	0.99	0.51	0.99	0.51	-4.19	3.13	0.21
RPA1NT	ME2	ME2	29|17|7	53	17.67	3	17|0|0	0.62	0.99	0.62	0.99	0.62	-6.87	3.12	0.19
RPA1NT	SPTBN1	SPTBN1	34|9|10	53	17.67	3	17|0|0	0.35	1	0.35	1	0.35	-4.4	3.12	0.23
RPA1NT	ACO2	ACO2	8|14|6	28	9.33	3	9|0|0	0.8	0.99	0.8	0.99	0.8	0.22	3.11	0.03
RPA1NT	GSPT1	GSPT1	21|5|2	28	9.33	3	9|0|0	0.43	1	0.43	1	0.43	-5.05	3.11	0.22
RPA1NT	RAB14	RAB14	19|13|8	40	13.33	3	11|0|2	0.67	0.99	0.67	0.99	0.67	-1.77	3.08	0.06
RPA1NT	SERPINH1	SERPINH1	13|18|6	37	12.33	3	12|0|0	0.66	0.99	0.66	0.99	0.66	-2.74	3.08	0.16
RPA1NT	PSMB1	PSMB1	17|16|10	43	14.33	3	13|0|1	0.75	0.97	0.75	0.97	0.75	-0.69	3.07	0.04
RPA1NT	PHB2	PHB2	41|66|43	150	50	3	26|8|15	0.34	1	0.34	1	0.34	-5.75	3.06	0.23
RPA1NT	EIF2S3	EIF2S3	38|35|22	95	31.67	3	27|1|3	0.61	0.95	0.61	0.95	0.61	-5.43	3.06	0.19
RPA1NT	SMU1	SMU1	27|19|9	55	18.33	3	18|0|0	0.63	0.99	0.63	0.99	0.63	-5.42	3.06	0.18
RPA1NT	RPL11	RPL11	11|27|14	52	17.33	3	11|3|3	0.5	1	0.5	1	0.5	-2.95	3.06	0.21
RPA1NT	MAPK1	MAPK1	26|15|23	64	21.33	3	18|0|3	0.65	0.97	0.65	0.97	0.65	-2.61	3.05	0.18
RPA1NT	PGD	PGD	56|50|40	146	48.67	3	37|2|9	0.37	0.82	0.37	0.82	0.37	-6.17	3.04	0.22
RPA1NT	CDK1	CDK1	42|51|28	121	40.33	3	29|2|9	0.5	0.97	0.5	0.97	0.5	-8.47	3.02	0.21
RPA1NT	VDAC3	VDAC3	22|22|19	63	21	3	14|4|3	0.77	0.88	0.77	0.88	0.77	0.18	3	0.04
RPA1NT	PDIA4	PDIA4	31|21|8	60	20	3	20|0|0	0.63	0.99	0.63	0.99	0.63	-8.86	3	0.19
RPA1NT	SSB	SSB	33|9|6	48	16	3	16|0|0	0.34	1	0.34	1	0.34	-7.15	3	0.23
RPA1NT	SEC23B	SEC23B	25|12|8	45	15	3	15|0|0	0.52	0.99	0.52	0.99	0.52	-3.49	3	0.2
RPA1NT	PITPNB	PITPNB	22|12|8	42	14	3	12|0|2	0.58	0.99	0.58	0.99	0.58	-2.72	3	0.2
RPA1NT	FDPS	FDPS	16|12|8	36	12	3	10|0|2	0.72	0.98	0.72	0.98	0.72	-0.86	3	0.05
RPA1NT	PAFAH1B1	PAFAH1B1	20|7|6	33	11	3	11|0|0	0.5	0.99	0.5	0.99	0.5	-1.71	3	0.21
RPA1NT	MTCH2	MTCH2	8|10|12	30	10	3	9|0|1	0.87	0.97	0.87	0.97	0.87	0.97	3	0.02
RPA1NT	SEC24C	SEC24C	14|5|5	24	8	3	8|0|0	0.69	0.99	0.69	0.99	0.69	0.14	3	0.06
RPA1NT	PPAT	PPAT	13|9|2	24	8	3	8|0|0	0.65	0.99	0.65	0.99	0.65	-4.19	3	0.18
RPA1NT	FKBP8	FKBP8	8|8|5	21	7	3	7|0|0	0.89	0.96	0.89	0.96	0.89	1.05	3	0.02
RPA1NT	CDC42	CDC42	9|5|7	21	7	3	7|0|0	0.88	0.97	0.88	0.97	0.88	1.05	3	0.02
RPA1NT	WDR18	WDR18	9|5|4	18	6	3	6|0|0	0.86	0.98	0.86	0.98	0.86	0.96	3	0.02
RPA1NT	GNPNAT1	GNPNAT1	6|6|3	15	5	3	5|0|0	0.87	0.96	0.87	0.96	0.87	0.8	3	0.02
RPA1NT	KPNA3	KPNA3	10|3|2	15	5	3	5|0|0	0.68	0.99	0.68	0.99	0.68	-0.58	3	0.06
RPA1NT	VTA1	VTA1	6|4|2	12	4	3	4|0|0	0.84	0.98	0.84	0.98	0.84	0.51	3	0.03
RPA1NT	SULT1A1	SULT1A1	4|3|2	9	3	3	3|0|0	0.9	0.96	0.9	0.96	0.9	1.5	3	0.02
RPA1NT	MAD2L1	MAD2L1	4|3|2	9	3	3	3|0|0	0.9	0.96	0.9	0.96	0.9	1.5	3	0.02
RPA1NT	MLEC	MLEC	4|3|2	9	3	3	3|0|0	0.9	0.96	0.9	0.96	0.9	1.5	3	0.02
RPA1NT	GLMN	GLMN	5|2|2	9	3	3	3|0|0	0.87	0.98	0.87	0.98	0.87	1.5	3	0.02
RPA1NT	TARDBP	TARDBP	5|2|2	9	3	3	3|0|0	0.87	0.98	0.87	0.98	0.87	1.5	3	0.02
RPA1NT	REEP5	REEP5	5|2|2	9	3	3	3|0|0	0.87	0.98	0.87	0.98	0.87	1.5	3	0.02
RPA1NT	OCIAD2	OCIAD2	2|5|2	9	3	3	1|0|2	0.82	0.99	0.82	0.99	0.82	0.99	3	0.03
RPA1NT	GCLM	GCLM	4|4|1	9	3	3	3|0|0	0.64	0.96	0.64	0.96	0.64	-0.02	3	0.18
RPA1NT	SCAMP1	SCAMP1	6|2|1	9	3	3	3|0|0	0.6	0.99	0.6	0.99	0.6	-0.02	3	0.19
RPA1NT	HSDL2	HSDL2	2|2|2	6	2	3	2|0|0	0.91	0.91	0.91	0.91	0.91	2.35	3	0.01
RPA1NT	GET4	GET4	2|2|2	6	2	3	2|0|0	0.91	0.91	0.91	0.91	0.91	2.35	3	0.01
RPA1NT	RER1	RER1	4|2|0	6	2	3	2|0|0	0.63	0.98	0.63	0.98	0.63	-1	3	0.19
RPA1NT	CDIPT	CDIPT	3|2|1	6	2	3	2|0|0	0.62	0.96	0.62	0.96	0.62	1.05	3	0.19
RPA1NT	HNRNPH1	HNRNPH1	2|3|1	6	2	3	1|0|1	0.62	0.97	0.62	0.97	0.62	0.74	3	0.19
RPA1NT	RIC8A	RIC8A	5|1|0	6	2	3	2|0|0	0.33	0.99	0.33	0.99	0.33	-1	3	0.34
RPA1NT	AASS	AASS	5|1|0	6	2	3	2|0|0	0.33	0.99	0.33	0.99	0.33	-1	3	0.34
RPA1NT	SRPK2	SRPK2	3|0|0	3	1	3	1|0|0	0.33	1	0.33	1	0.33	0.36	3	0.31
RPA1NT	HIP1R	HIP1R	0|3|0	3	1	3	1|0|0	0.33	1	0.33	1	0.33	0.36	3	0.31
RPA1NT	CDK5RAP1	CDK5RAP1	3|0|0	3	1	3	1|0|0	0.33	1	0.33	1	0.33	0.36	3	0.31
RPA1NT	EXOSC7	EXOSC7	3|0|0	3	1	3	1|0|0	0.33	1	0.33	1	0.33	0.36	3	0.31
RPA1NT	MGST1	MGST1	2|1|0	3	1	3	1|0|0	0.32	0.97	0.32	0.97	0.32	0.36	3	0.35
RPA1NT	COPS8	COPS8	1|0|2	3	1	3	1|0|0	0.32	0.97	0.32	0.97	0.32	0.36	3	0.35
RPA1NT	ARID2	ARID2	1|2|0	3	1	3	1|0|0	0.32	0.97	0.32	0.97	0.32	0.36	3	0.35
RPA1NT	RPS6KB1	RPS6KB1	2|1|0	3	1	3	1|0|0	0.32	0.97	0.32	0.97	0.32	0.36	3	0.35
RPA1NT	UQCC1	UQCC1	2|1|0	3	1	3	1|0|0	0.32	0.97	0.32	0.97	0.32	0.36	3	0.35
RPA1NT	CHD2	CHD2	1|2|0	3	1	3	1|0|0	0.32	0.97	0.32	0.97	0.32	0.36	3	0.35
RPA1NT	FHOD3	FHOD3	2|0|1	3	1	3	0|0|1	0.32	0.97	0.32	0.97	0.32	0.36	3	0.35
RPA1NT	CHUK	CHUK	1|2|0	3	1	3	1|0|0	0.32	0.97	0.32	0.97	0.32	0.36	3	0.35
RPA1NT	IDI1	IDI1	2|1|0	3	1	3	1|0|0	0.32	0.97	0.32	0.97	0.32	0.36	3	0.35
RPA1NT	OGT	OGT	1|2|0	3	1	3	1|0|0	0.32	0.97	0.32	0.97	0.32	0.36	3	0.35
RPA1NT	SETD3	SETD3	2|0|1	3	1	3	1|0|0	0.32	0.97	0.32	0.97	0.32	0.36	3	0.35
RPA1NT	ACSS1	ACSS1	2|1|0	3	1	3	1|0|0	0.32	0.97	0.32	0.97	0.32	0.36	3	0.35
RPA1NT	GPRIN3	GPRIN3	0|1|2	3	1	3	1|0|0	0.32	0.97	0.32	0.97	0.32	0.36	3	0.35
RPA1NT	DPY19L1	DPY19L1	1|2|0	3	1	3	1|0|0	0.32	0.97	0.32	0.97	0.32	0.36	3	0.35
RPA1NT	USP24	USP24	2|1|0	3	1	3	1|0|0	0.32	0.97	0.32	0.97	0.32	0.36	3	0.35
RPA1NT	TBC1D24	TBC1D24	2|1|0	3	1	3	1|0|0	0.32	0.97	0.32	0.97	0.32	0.36	3	0.35
RPA1NT	ACOT8	ACOT8	1|2|0	3	1	3	1|0|0	0.32	0.97	0.32	0.97	0.32	0.36	3	0.35
RPA1NT	FSD1	FSD1	2|1|0	3	1	3	1|0|0	0.32	0.97	0.32	0.97	0.32	0.36	3	0.35
RPA1NT	WDR4	WDR4	2|0|1	3	1	3	1|0|0	0.32	0.97	0.32	0.97	0.32	0.36	3	0.35
RPA1NT	RFC2	RFC2	2|0|1	3	1	3	1|0|0	0.32	0.97	0.32	0.97	0.32	0.36	3	0.35
RPA1NT	IST1	IST1	2|1|0	3	1	3	1|0|0	0.32	0.97	0.32	0.97	0.32	0.36	3	0.35
RPA1NT	PTPDC1	PTPDC1	0|2|1	3	1	3	1|0|0	0.32	0.97	0.32	0.97	0.32	0.36	3	0.35
RPA1NT	RHOT2	RHOT2	2|1|0	3	1	3	1|0|0	0.32	0.97	0.32	0.97	0.32	0.36	3	0.35
RPA1NT	PIGT	PIGT	2|1|0	3	1	3	1|0|0	0.32	0.97	0.32	0.97	0.32	0.36	3	0.35
RPA1NT	AAK1	AAK1	2|1|0	3	1	3	1|0|0	0.32	0.97	0.32	0.97	0.32	0.36	3	0.35
RPA1NT	C2ORF47	C2ORF47	1|1|1	3	1	3	1|0|0	0	0	0	0	0	1.77	3	0.42
RPA1NT	ERH	ERH	1|1|1	3	1	3	0|0|1	0	0	0	0	0	1.77	3	0.42
RPA1NT	HNRNPK	HNRNPK	33|19|19	71	23.67	3	17|0|7	0.4	0.99	0.4	0.99	0.4	-2.14	2.96	0.22
RPA1NT	RAB1B	RAB1B	12|14|6	32	10.67	3	8|0|3	0.67	0.98	0.67	0.98	0.67	-2.17	2.91	0.06
RPA1NT	CDC37	CDC37	8|12|6	26	8.67	3	8|0|1	0.78	0.98	0.78	0.98	0.78	0.04	2.89	0.04
RPA1NT	EMD	EMD	12|9|5	26	8.67	3	9|0|0	0.73	0.98	0.73	0.98	0.73	-0.84	2.89	0.05
RPA1NT	EFTUD2	EFTUD2	58|22|18	98	32.67	3	33|0|1	0.33	1	0.33	1	0.33	-11.78	2.88	0.34
RPA1NT	HNRNPUL1	HNRNPUL1	26|12|8	46	15.33	3	16|0|0	0.45	0.99	0.45	0.99	0.45	-4.52	2.88	0.21
RPA1NT	HIST1H4A	HIST1H4A	50|154|89	293	97.67	3	37|17|48	0.33	1	0.33	1	0.33	-47.34	2.87	0.26
RPA1NT	ALDH18A1	ALDH18A1	51|44|25	120	40	3	42|0|0	0.47	0.92	0.47	0.92	0.47	-12.49	2.86	0.21
RPA1NT	PPP6C	PPP6C	10|3|4	17	5.67	3	6|0|0	0.72	0.99	0.72	0.99	0.72	-0.22	2.83	0.05
RPA1NT	RARS	RARS	51|23|27	101	33.67	3	32|0|4	0.33	0.99	0.33	0.99	0.33	-8.94	2.81	0.35
RPA1NT	RAB1A	RAB1A	16|15|11	42	14	3	10|2|3	0.69	0.93	0.69	0.93	0.69	-1.06	2.8	0.05
RPA1NT	YWHAB	YWHAB	18|11|13	42	14	3	14|0|1	0.66	0.96	0.66	0.96	0.66	-0.7	2.8	0.16
RPA1NT	LETM1	LETM1	14|11|3	28	9.33	3	10|0|0	0.64	0.98	0.64	0.98	0.64	-4.82	2.8	0.18
RPA1NT	TAMM41	TAMM41	3|10|1	14	4.67	3	5|0|0	0.56	0.99	0.56	0.99	0.56	-2.46	2.8	0.2
RPA1NT	HARS	HARS	33|11|6	50	16.67	3	18|0|0	0.34	0.99	0.34	0.99	0.34	-9.49	2.78	0.23
RPA1NT	H2AFX	H2AFX	3|18|4	25	8.33	3	3|2|4	0.35	1	0.35	1	0.35	-4.61	2.78	0.23
RPA1NT	RPN2	RPN2	26|14|4	44	14.67	3	16|0|0	0.56	0.99	0.56	0.99	0.56	-10.21	2.75	0.2
RPA1NT	GTF2I	GTF2I	16|3|3	22	7.33	3	8|0|0	0.38	0.99	0.38	0.99	0.38	-2.44	2.75	0.22
RPA1NT	OSGEP	OSGEP	5|5|1	11	3.67	3	4|0|0	0.64	0.96	0.64	0.96	0.64	-1.21	2.75	0.18
RPA1NT	ABCB7	ABCB7	7|4|0	11	3.67	3	4|0|0	0.64	0.98	0.64	0.98	0.64	-2.9	2.75	0.18
RPA1NT	ARF4	ARF4	7|1|3	11	3.67	3	4|0|0	0.61	0.98	0.61	0.98	0.61	-1.21	2.75	0.19
RPA1NT	ADCK3	ADCK3	2|8|1	11	3.67	3	4|0|0	0.54	0.99	0.54	0.99	0.54	-1.21	2.75	0.2
RPA1NT	PABPC4	PABPC4	8|2|1	11	3.67	3	4|0|0	0.54	0.99	0.54	0.99	0.54	-1.21	2.75	0.2
RPA1NT	CCAR1	CCAR1	8|2|1	11	3.67	3	4|0|0	0.54	0.99	0.54	0.99	0.54	-1.21	2.75	0.2
RPA1NT	PSMD14	PSMD14	10|0|1	11	3.67	3	3|0|1	0.33	1	0.33	1	0.33	-3.23	2.75	0.3
RPA1NT	TNPO3	TNPO3	11|0|0	11	3.67	3	4|0|0	0.33	1	0.33	1	0.33	-2.9	2.75	0.34
RPA1NT	ATP5L	ATP5L	10|12|8	30	10	3	6|2|3	0.82	0.99	0.82	0.99	0.82	0.06	2.73	0.03
RPA1NT	PGM2	PGM2	14|10|6	30	10	3	11|0|0	0.66	0.98	0.66	0.98	0.66	-1.71	2.73	0.16
RPA1NT	TXNRD1	TXNRD1	22|16|8	46	15.33	3	17|0|0	0.59	0.98	0.59	0.98	0.59	-5.57	2.71	0.2
RPA1NT	VPS35	VPS35	27|7|4	38	12.67	3	14|0|0	0.34	0.99	0.34	0.99	0.34	-7.97	2.71	0.23
RPA1NT	RRM2	RRM2	13|2|4	19	6.33	3	7|0|0	0.5	0.99	0.5	0.99	0.5	-2.95	2.71	0.21
RPA1NT	ATIC	ATIC	42|9|11	62	20.67	3	23|0|0	0.33	0.99	0.33	0.99	0.33	-10.87	2.7	0.34
RPA1NT	CAP1	CAP1	14|8|5	27	9	3	10|0|0	0.62	0.98	0.62	0.98	0.62	-1.87	2.7	0.19
RPA1NT	YARS2	YARS2	9|16|2	27	9	3	10|0|0	0.62	0.99	0.62	0.99	0.62	-6.36	2.7	0.19
RPA1NT	PREP	PREP	18|7|2	27	9	3	10|0|0	0.52	0.99	0.52	0.99	0.52	-6.36	2.7	0.21
RPA1NT	ILF3	ILF3	70|43|46	159	53	3	48|2|9	0.26	0.77	0.26	0.77	0.26	-12.62	2.69	0.38
RPA1NT	WARS	WARS	35|13|11	59	19.67	3	21|0|1	0.33	0.99	0.33	0.99	0.33	-7.32	2.68	0.31
RPA1NT	EBP	EBP	6|6|4	16	5.33	3	3|1|2	0.82	0.95	0.82	0.95	0.82	0.3	2.67	0.03
RPA1NT	PPP1CC	PPP1CC	5|7|4	16	5.33	3	4|0|2	0.8	0.97	0.8	0.97	0.8	0.44	2.67	0.03
RPA1NT	EIF2B2	EIF2B2	10|5|1	16	5.33	3	6|0|0	0.62	0.99	0.62	0.99	0.62	-3.17	2.67	0.19
RPA1NT	TARS2	TARS2	3|12|1	16	5.33	3	6|0|0	0.48	0.99	0.48	0.99	0.48	-3.17	2.67	0.21
RPA1NT	NDUFA13	NDUFA13	2|4|2	8	2.67	3	3|0|0	0.87	0.96	0.87	0.96	0.87	1.5	2.67	0.02
RPA1NT	SCFD1	SCFD1	4|4|0	8	2.67	3	3|0|0	0.64	0.96	0.64	0.96	0.64	-1.42	2.67	0.18
RPA1NT	PDK3	PDK3	3|5|0	8	2.67	3	3|0|0	0.63	0.98	0.63	0.98	0.63	-1.42	2.67	0.18
RPA1NT	NT5DC1	NT5DC1	5|2|1	8	2.67	3	3|0|0	0.6	0.98	0.6	0.98	0.6	-0.02	2.67	0.2
RPA1NT	SFN	SFN	2|1|5	8	2.67	3	2|0|1	0.57	0.99	0.57	0.99	0.57	-0.46	2.67	0.2
RPA1NT	POFUT1	POFUT1	6|1|1	8	2.67	3	3|0|0	0.33	0.99	0.33	0.99	0.33	-0.02	2.67	0.35
RPA1NT	SLC25A5	SLC25A5	54|72|59	185	61.67	3	33|13|24	0.13	0.4	0.13	0.4	0.13	-12.56	2.64	0.39
RPA1NT	RAN	RAN	52|75|58	185	61.67	3	36|10|24	0.1	0.31	0.1	0.31	0.1	-14.84	2.64	0.39
RPA1NT	RPS16	RPS16	27|39|21	87	29	3	14|7|12	0.57	1	0.57	1	0.57	-7.17	2.64	0.2
RPA1NT	MSH2	MSH2	22|3|4	29	9.67	3	11|0|0	0.34	0.99	0.34	0.99	0.34	-6.05	2.64	0.23
RPA1NT	H2AFV	H2AFV	8|24|10	42	14	3	5|2|9	0.35	1	0.35	1	0.35	-5.45	2.62	0.22
[truncated: 592 more rows]

## Sheet: SAINT_NT_Analysis_RPA1 vs GFP
Bait	Prey	PreyGene	Spec	SpecSum	AvgSpec	NumReplicates	ctrlCounts	AvgP	MaxP	TopoAvgP	TopoMaxP	SaintScore	logOddsScore	FoldChange	BFDR	boosted_by		HEK293FT Control selection
RPA1NT	PSMA3	PSMA3	11|0|6	17	5.67	3	0|0|0|0	0.67	1	0.67	1	0.67	-4.46	56.67	0.17			MKI67		Fold Change (RPA1/GFP) ≥ 1.5
RPA1NT	ATRIP	ATRIP	4|7|1	12	4	3	0|0|0|0	0.66	1	0.66	1	0.66	-1.96	40	0.2			RBM27
RPA1NT	NHP2L1	NHP2L1	3|0|6	9	3	3	0|0|0|0	0.62	1	0.62	1	0.62	-4.46	30	0.24			DVL2
RPA1NT	PMPCB	PMPCB	8|0|1	9	3	3	0|0|0|0	0.33	1	0.33	1	0.33	-4.46	30	0.54			DVL3
RPA1NT	RPS12	RPS12	1|0|8	9	3	3	0|0|0|0	0.33	1	0.33	1	0.33	-4.46	30	0.54			PDCD11
RPA1NT	OGFR	OGFR	6|1|0	7	2.33	3	0|0|0|0	0.33	1	0.33	1	0.33	-4.46	23.33	0.56			CTTN
RPA1NT	FCF1	FCF1	0|7|0	7	2.33	3	0|0|0|0	0.33	1	0.33	1	0.33	-4.46	23.33	0.55			MRE11A
RPA1NT	DSG1	DSG1	1|10|3	14	4.67	3	1|0|0|0	0.49	1	0.49	1	0.49	-3.4	18.67	0.31			NSFL1C
RPA1NT	PAFAH1B2	PAFAH1B2	3|0|2	5	1.67	3	0|0|0|0	0.46	0.87	0.46	0.87	0.46	-4.46	16.67	0.32			WRN
RPA1NT	METTL5	METTL5	2|3|0	5	1.67	3	0|0|0|0	0.46	0.87	0.46	0.87	0.46	-4.46	16.67	0.32			TXNL1
RPA1NT	UBE2V1	UBE2V1	1|2|2	5	1.67	3	0|0|0|0	0.35	0.52	0.35	0.52	0.35	-1.96	16.67	0.4			NACA
RPA1NT	UQCRC1	UQCRC1	5|0|0	5	1.67	3	0|0|0|0	0.33	1	0.33	1	0.33	-4.46	16.67	0.57			PUS7
RPA1NT	CRYZ	CRYZ	1|3|1	5	1.67	3	0|0|0|0	0.29	0.87	0.29	0.87	0.29	-1.96	16.67	0.61			CD2AP
RPA1NT	ZPR1	ZPR1	7|4|0	11	3.67	3	0|0|0|1	0.6	1	0.6	1	0.6	-5	14.67	0.26			RPF2
RPA1NT	KRAS	KRAS	2|2|0	4	1.33	3	0|0|0|0	0.35	0.52	0.35	0.52	0.35	-4.46	13.33	0.4			MAP4
RPA1NT	RNH1	RNH1	9|1|0	10	3.33	3	0|1|0|0	0.33	1	0.33	1	0.33	-5	13.33	0.55			DVL1
RPA1NT	NUP37	NUP37	4|0|0	4	1.33	3	0|0|0|0	0.32	0.97	0.32	0.97	0.32	-4.46	13.33	0.59			TPX2
RPA1NT	COPE	COPE	4|0|0	4	1.33	3	0|0|0|0	0.32	0.97	0.32	0.97	0.32	-4.46	13.33	0.59			AHNAK
RPA1NT	CSNK1D	CSNK1D	0|4|0	4	1.33	3	0|0|0|0	0.32	0.97	0.32	0.97	0.32	-4.46	13.33	0.59			LIG3
RPA1NT	ALDH16A1	ALDH16A1	3|1|0	4	1.33	3	0|0|0|0	0.29	0.87	0.29	0.87	0.29	-4.46	13.33	0.61			ATXN2L
RPA1NT	COTL1	COTL1	1|0|3	4	1.33	3	0|0|0|0	0.29	0.87	0.29	0.87	0.29	-4.46	13.33	0.61			WDHD1
RPA1NT	AK2	AK2	1|1|2	4	1.33	3	0|0|0|0	0.17	0.52	0.17	0.52	0.17	-1.96	13.33	0.66			SF3B2
RPA1NT	ATP5I	ATP5I	2|1|1	4	1.33	3	0|0|0|0	0.17	0.52	0.17	0.52	0.17	-1.96	13.33	0.66			SMCHD1
RPA1NT	ETAA1	ETAA1	25|32|30	87	29	3	2|2|3|3	1	1	1	1	1	18.16	11.6	0			HDLBP
RPA1NT	DCAF7	DCAF7	4|3|1	8	2.67	3	0|0|1|0	0.43	0.82	0.43	0.82	0.43	-3.4	10.67	0.35			TCOF1
RPA1NT	2022-09-08	2022-09-08	3|0|0	3	1	3	0|0|0|0	0.29	0.87	0.29	0.87	0.29	-4.46	10	0.61			DDX42
RPA1NT	AARS2	AARS2	3|0|0	3	1	3	0|0|0|0	0.29	0.87	0.29	0.87	0.29	-4.46	10	0.61			AHCTF1
RPA1NT	NSUN5	NSUN5	1|2|0	3	1	3	0|0|0|0	0.17	0.52	0.17	0.52	0.17	-4.46	10	0.66			PCNP
RPA1NT	SRP19	SRP19	1|2|0	3	1	3	0|0|0|0	0.17	0.52	0.17	0.52	0.17	-4.46	10	0.66			KIAA0196
RPA1NT	NGLY1	NGLY1	2|1|0	3	1	3	0|0|0|0	0.17	0.52	0.17	0.52	0.17	-4.46	10	0.66			WAPAL
RPA1NT	PLOD3	PLOD3	1|2|0	3	1	3	0|0|0|0	0.17	0.52	0.17	0.52	0.17	-4.46	10	0.66			TOP2B
RPA1NT	LETMD1	LETMD1	1|2|0	3	1	3	0|0|0|0	0.17	0.52	0.17	0.52	0.17	-4.46	10	0.66			CASC5
RPA1NT	P4HB	P4HB	1|0|2	3	1	3	0|0|0|0	0.17	0.52	0.17	0.52	0.17	-4.46	10	0.66			PALLD
RPA1NT	TXN	TXN	2|1|0	3	1	3	0|0|0|0	0.17	0.52	0.17	0.52	0.17	-4.46	10	0.66			UBAP2L
RPA1NT	CRK	CRK	2|1|0	3	1	3	0|0|0|0	0.17	0.52	0.17	0.52	0.17	-4.46	10	0.66			NUP153
RPA1NT	ACACB	ACACB	9|10|2	21	7	3	1|0|1|1	0.67	1	0.67	1	0.67	-3.79	9.33	0			RIF1
RPA1NT	YWHAG	YWHAG	7|0|0	7	2.33	3	1|0|0|0	0.33	1	0.33	1	0.33	-5	9.33	0.56			EXOSC10
RPA1NT	PDE3A	PDE3A	3|1|3	7	2.33	3	0|1|0|0	0.31	0.47	0.31	0.47	0.31	-3.4	9.33	0.6			MDC1
RPA1NT	APRT	APRT	13|0|5	18	6	3	0|1|1|1	0.5	1	0.5	1	0.5	-6.8	8	0.29			BRIP1
RPA1NT	ANXA7	ANXA7	9|0|3	12	4	3	0|0|0|2	0.35	0.93	0.35	0.93	0.35	-6	8	0.38			RNF219
RPA1NT	PUSL1	PUSL1	0|6|0	6	2	3	0|0|1|0	0.33	0.99	0.33	0.99	0.33	-5	8	0.57			ADNP
RPA1NT	PAN3	PAN3	4|2|0	6	2	3	0|0|0|1	0.32	0.82	0.32	0.82	0.32	-5	8	0.59			THRAP3
RPA1NT	SLC25A22	SLC25A22	1|5|0	6	2	3	0|0|0|1	0.32	0.96	0.32	0.96	0.32	-5	8	0.59			NUP214
RPA1NT	PDIA3	PDIA3	3|0|3	6	2	3	0|0|0|1	0.31	0.47	0.31	0.47	0.31	-5	8	0.6			GTF3C1
RPA1NT	CDC20	CDC20	1|4|1	6	2	3	0|0|1|0	0.27	0.82	0.27	0.82	0.27	-3.4	8	0.62			GNL2
RPA1NT	PDIA6	PDIA6	20|2|14	36	12	3	3|0|1|3	0.67	1	0.67	1	0.67	-7.26	6.86	0.11			PDS5B
RPA1NT	SMARCAL1	SMARCAL1	6|10|4	20	6.67	3	0|0|3|1	0.39	0.82	0.39	0.82	0.39	-2.4	6.67	0.37			PSPC1
RPA1NT	PLCD4	PLCD4	0|3|2	5	1.67	3	0|1|0|0	0.21	0.47	0.21	0.47	0.21	-5	6.67	0.65			GATAD2B
RPA1NT	ATP5E	ATP5E	0|3|2	5	1.67	3	1|0|0|0	0.21	0.47	0.21	0.47	0.21	-5	6.67	0.65			PAK4
RPA1NT	CPOX	CPOX	2|0|0	2	0.67	3	0|0|0|0	0.17	0.52	0.17	0.52	0.17	-4.46	6.67	0.66			NOL9
RPA1NT	SIRT2	SIRT2	2|0|0	2	0.67	3	0|0|0|0	0.17	0.52	0.17	0.52	0.17	-4.46	6.67	0.66			NASP
RPA1NT	AAMDC	AAMDC	0|2|0	2	0.67	3	0|0|0|0	0.17	0.52	0.17	0.52	0.17	-4.46	6.67	0.66			MAP1B
RPA1NT	SPR	SPR	2|1|2	5	1.67	3	0|0|1|0	0.1	0.15	0.1	0.15	0.1	-3.4	6.67	0.71			ZC3H11A
RPA1NT	BSN	BSN	1|1|0	2	0.67	3	0|0|0|0	0	0	0	0	0	-4.46	6.67	0.95			SERBP1
RPA1NT	CLPB	CLPB	1|1|0	2	0.67	3	0|0|0|0	0	0	0	0	0	-4.46	6.67	0.95			WDR46
RPA1NT	CHTF18	CHTF18	6|7|1	14	4.67	3	1|1|1|0	0.57	0.93	0.57	0.93	0.57	-5.2	6.22	0.27			CRNKL1
RPA1NT	PTPMT1	PTPMT1	1|6|2	9	3	3	1|0|1|0	0.33	0.93	0.33	0.93	0.33	-4.3	6	0.58			CIRH1A
RPA1NT	TMEM109	TMEM109	3|4|2	9	3	3	1|0|0|1	0.22	0.44	0.22	0.44	0.22	-2.97	6	0.64			RBM17
RPA1NT	OCIAD2	OCIAD2	2|5|2	9	3	3	2|0|0|0	0.18	0.43	0.18	0.43	0.18	-2.81	6	0.65			PPAN
RPA1NT	ATP5J2-PTCD1	ATP5J2;ATP5J2-PTCD1	2|4|3	9	3	3	2|0|0|0	0.15	0.26	0.15	0.26	0.15	-2.81	6	0.69			SART1
RPA1NT	HSP90B1	HSP90B1	38|4|3	45	15	3	2|0|3|6	0.33	1	0.33	1	0.33	-9.04	5.45	0.44			TEX10
RPA1NT	C3ORF17	C3ORF17	0|4|0	4	1.33	3	1|0|0|0	0.27	0.82	0.27	0.82	0.27	-5	5.33	0.62			CHAMP1
RPA1NT	CPT2	CPT2	4|0|0	4	1.33	3	0|0|1|0	0.27	0.82	0.27	0.82	0.27	-5	5.33	0.62			RBBP6
RPA1NT	QTRT1	QTRT1	4|0|0	4	1.33	3	0|0|1|0	0.27	0.82	0.27	0.82	0.27	-5	5.33	0.62			SUGP2
RPA1NT	ANXA4	ANXA4	3|1|0	4	1.33	3	0|1|0|0	0.16	0.47	0.16	0.47	0.16	-5	5.33	0.68			MTA1
RPA1NT	MAN2B2	MAN2B2	1|3|0	4	1.33	3	0|0|0|1	0.16	0.47	0.16	0.47	0.16	-5	5.33	0.68			CSTF3
RPA1NT	GPX4	GPX4	3|1|0	4	1.33	3	0|0|1|0	0.16	0.47	0.16	0.47	0.16	-5	5.33	0.68			RPRD2
RPA1NT	CLASRP	CLASRP	4|2|2	8	2.67	3	0|0|2|0	0.12	0.26	0.12	0.26	0.12	-2.81	5.33	0.7			TFIP11
RPA1NT	IMP4	IMP4	0|7|0	7	2.33	3	1|1|0|0	0.33	0.98	0.33	0.98	0.33	-5.9	4.67	0.58			PLRG1
RPA1NT	NUDT7	NUDT7	0|7|0	7	2.33	3	0|0|2|0	0.25	0.76	0.25	0.76	0.25	-6	4.67	0.63			PRKAR2A
RPA1NT	ATG4B	ATG4B	9|0|0	9	3	3	0|0|1|2	0.33	1	0.33	1	0.33	-6.8	4	0.57			SAFB
RPA1NT	SQRDL	SQRDL	1|8|0	9	3	3	0|1|1|1	0.33	0.98	0.33	0.98	0.33	-6.8	4	0.58			DHX29
RPA1NT	EIF3F	EIF3F	13|1|7	21	7	3	0|0|2|5	0.23	0.56	0.23	0.56	0.23	-8.58	4	0.64			TCERG1
RPA1NT	ANXA1	ANXA1	5|3|1	9	3	3	0|0|1|2	0.19	0.5	0.19	0.5	0.19	-5.2	4	0.65			CCNB1
RPA1NT	PRDX4	PRDX4	3|0|0	3	1	3	0|0|0|1	0.16	0.47	0.16	0.47	0.16	-5	4	0.68			DNAJB1
RPA1NT	ESRP1	ESRP1	0|2|1	3	1	3	0|1|0|0	0.05	0.15	0.05	0.15	0.05	-5	4	0.74			NKRF
RPA1NT	ETFA	ETFA	1|0|2	3	1	3	0|0|0|1	0.05	0.15	0.05	0.15	0.05	-5	4	0.74			DIS3
RPA1NT	KPRP	KPRP	0|2|1	3	1	3	1|0|0|0	0.05	0.15	0.05	0.15	0.05	-5	4	0.74			ETAA1
RPA1NT	AGO3	AGO3	1|2|0	3	1	3	0|0|1|0	0.05	0.15	0.05	0.15	0.05	-5	4	0.74			NBN
RPA1NT	HELB	HELB	2|1|0	3	1	3	1|0|0|0	0.05	0.15	0.05	0.15	0.05	-5	4	0.74			POLDIP3
RPA1NT	EMC6	EMC6	1|1|1	3	1	3	0|0|1|0	0	0	0	0	0	-3.4	4	0.95			ORC3
RPA1NT	PSMA1	PSMA1	8|2|4	14	4.67	3	4|0|1|0	0.12	0.3	0.12	0.3	0.12	-5.02	3.73	0.7			GTPBP4
RPA1NT	DCUN1D4	DCUN1D4	3|4|4	11	3.67	3	0|1|2|1	0.08	0.11	0.08	0.11	0.08	-3.32	3.67	0.71			VPS51
RPA1NT	RPA2	RPA2	11|5|3	19	6.33	3	1|1|2|3	0.34	0.98	0.34	0.98	0.34	-5.85	3.62	0.43			YEATS2
RPA1NT	RPA1	RPA1	192|219|199	610	203.33	3	58|54|59|54	1	1	1	1	1	54.96	3.61	0			ZC3H14
RPA1NT	UCHL1	UCHL1	4|0|4	8	2.67	3	0|0|1|2	0.14	0.21	0.14	0.21	0.14	-6.8	3.56	0.69			CHMP4B
RPA1NT	WRN	WRN	32|41|28	101	33.67	3	4|9|12|13	0.65	1	0.65	1	0.65	-1.92	3.54	0.22			NOL10
RPA1NT	CSNK2B	CSNK2B	5|0|0	5	1.67	3	1|0|1|0	0.26	0.77	0.26	0.77	0.26	-5.9	3.33	0.63			GPKOW
RPA1NT	UBE2N	UBE2N	4|0|6	10	3.33	3	1|1|0|2	0.22	0.55	0.22	0.55	0.22	-7.5	3.33	0.64			RBM25
RPA1NT	SMC5	SMC5	0|4|1	5	1.67	3	0|1|0|1	0.15	0.44	0.15	0.44	0.15	-5.9	3.33	0.69			CEBPZ
RPA1NT	CCNB3	CCNB3	0|4|1	5	1.67	3	0|1|0|1	0.15	0.44	0.15	0.44	0.15	-5.9	3.33	0.69			CNN3
RPA1NT	SERPINB1	SERPINB1	3|1|1	5	1.67	3	0|1|0|1	0.05	0.16	0.05	0.16	0.05	-4.3	3.33	0.73			BCLAF1
RPA1NT	LYZ	LYZ	1|0|0	1	0.33	3	0|0|0|0	0	0	0	0	0	-4.46	3.33	0.95			POLA1
RPA1NT	GGCT	GGCT	0|1|0	1	0.33	3	0|0|0|0	0	0	0	0	0	-4.46	3.33	0.95			THOC2
RPA1NT	FAM83D	FAM83D	1|0|0	1	0.33	3	0|0|0|0	0	0	0	0	0	-4.46	3.33	0.95			TJP1
RPA1NT	MAN2B1	MAN2B1	0|1|0	1	0.33	3	0|0|0|0	0	0	0	0	0	-4.46	3.33	0.95			NOL11
RPA1NT	CRLF3	CRLF3	0|0|1	1	0.33	3	0|0|0|0	0	0	0	0	0	-4.46	3.33	0.95			CD2BP2
RPA1NT	RPIA	RPIA	1|0|0	1	0.33	3	0|0|0|0	0	0	0	0	0	-4.46	3.33	0.95			CCNT1
RPA1NT	RPL29	RPL29	4|36|6	46	15.33	3	5|5|5|4	0.33	1	0.33	1	0.33	-14.98	3.23	0.45			PRPF6
RPA1NT	PSMC6	PSMC6	6|1|0	7	2.33	3	1|0|2|0	0.26	0.79	0.26	0.79	0.26	-6.8	3.11	0.62			RRP12
RPA1NT	ATP5B	ATP5B	36|2|27	65	21.67	3	0|4|10|15	0.24	0.59	0.24	0.59	0.24	-27.87	2.99	0.64			SMARCAL1
RPA1NT	PSMD14	PSMD14	10|0|1	11	3.67	3	0|1|2|2	0.33	0.99	0.33	0.99	0.33	-8.62	2.93	0.57			CHERP
RPA1NT	NAA50	NAA50	7|13|5	25	8.33	3	5|2|4|1	0.33	0.97	0.33	0.97	0.33	-7.42	2.78	0.58			FXR1
RPA1NT	MRPS34	MRPS34	0|6|0	6	2	3	2|1|0|0	0.26	0.79	0.26	0.79	0.26	-6.8	2.67	0.62			TAF9
RPA1NT	TNFRSF10B	TNFRSF10B	1|0|7	8	2.67	3	0|0|2|2	0.24	0.73	0.24	0.73	0.24	-7.46	2.67	0.63			NUP50
RPA1NT	PSMA2	PSMA2	5|1|0	6	2	3	0|0|1|2	0.17	0.5	0.17	0.5	0.17	-6.8	2.67	0.67			METTL1
RPA1NT	JMJD6	JMJD6	4|0|0	4	1.33	3	0|1|0|1	0.15	0.44	0.15	0.44	0.15	-5.9	2.67	0.69			NOC3L
RPA1NT	PDK3	PDK3	3|5|0	8	2.67	3	0|1|1|2	0.1	0.27	0.1	0.27	0.1	-7.5	2.67	0.7			NCL
RPA1NT	COPS4	COPS4	4|2|0	6	2	3	0|1|0|2	0.08	0.21	0.08	0.21	0.08	-6.8	2.67	0.72			WDR70
RPA1NT	2022-09-06	2022-09-06	4|2|0	6	2	3	1|0|0|2	0.08	0.21	0.08	0.21	0.08	-6.8	2.67	0.72			NUFIP2
RPA1NT	UROD	UROD	4|0|2	6	2	3	0|0|0|3	0.06	0.13	0.06	0.13	0.06	-7.05	2.67	0.73			IK
RPA1NT	AGPAT5	AGPAT5	1|3|0	4	1.33	3	0|1|0|1	0.05	0.16	0.05	0.16	0.05	-5.9	2.67	0.73			BPTF
RPA1NT	ECI2	ECI2	1|3|0	4	1.33	3	0|1|1|0	0.05	0.16	0.05	0.16	0.05	-5.9	2.67	0.73			PRRC2C
RPA1NT	STOML2	STOML2	3|0|1	4	1.33	3	1|1|0|0	0.05	0.16	0.05	0.16	0.05	-5.9	2.67	0.73			POLD3
RPA1NT	WDR5	WDR5	3|1|0	4	1.33	3	1|1|0|0	0.05	0.16	0.05	0.16	0.05	-5.9	2.67	0.73			FUBP1
RPA1NT	CNOT6L	CNOT6L	2|0|0	2	0.67	3	0|1|0|0	0.05	0.15	0.05	0.15	0.05	-5	2.67	0.74			IRAK1
RPA1NT	TEKT5	TEKT5	0|2|0	2	0.67	3	0|0|0|1	0.05	0.15	0.05	0.15	0.05	-5	2.67	0.74			PPM1G
RPA1NT	ANP32A	ANP32A	2|0|0	2	0.67	3	0|0|0|1	0.05	0.15	0.05	0.15	0.05	-5	2.67	0.74			WRNIP1
RPA1NT	APOOL	APOOL	0|2|0	2	0.67	3	0|1|0|0	0.05	0.15	0.05	0.15	0.05	-5	2.67	0.74			EMC3
RPA1NT	COX6B1	COX6B1	0|0|2	2	0.67	3	0|0|1|0	0.05	0.15	0.05	0.15	0.05	-5	2.67	0.74			KIF23
RPA1NT	ASAH1	ASAH1	2|0|0	2	0.67	3	0|1|0|0	0.05	0.15	0.05	0.15	0.05	-5	2.67	0.74			DIDO1
RPA1NT	MTA3	MTA3	2|0|0	2	0.67	3	1|0|0|0	0.05	0.15	0.05	0.15	0.05	-5	2.67	0.74			TP53
RPA1NT	BICD1	BICD1	0|2|0	2	0.67	3	0|0|1|0	0.05	0.15	0.05	0.15	0.05	-5	2.67	0.74			STMN1
RPA1NT	FLNC	FLNC	0|2|2	4	1.33	3	0|0|0|2	0.04	0.06	0.04	0.06	0.04	-6	2.67	0.76			RFC4
RPA1NT	MED20	MED20	2|1|1	4	1.33	3	0|0|1|1	0.02	0.05	0.02	0.05	0.02	-4.3	2.67	0.78			STAU1
RPA1NT	C18ORF8	C18ORF8	1|1|0	2	0.67	3	0|0|0|1	0	0	0	0	0	-5	2.67	0.95			ILKAP
RPA1NT	KLHL42	KLHL42	1|1|0	2	0.67	3	0|0|0|1	0	0	0	0	0	-5	2.67	0.95			PPP1R10
RPA1NT	DCDC1	DCDC1	1|0|1	2	0.67	3	0|1|0|0	0	0	0	0	0	-5	2.67	0.95			SMARCA4
RPA1NT	CDK16	CDK16	1|1|0	2	0.67	3	0|0|1|0	0	0	0	0	0	-5	2.67	0.95			FXR2
RPA1NT	NUTF2	NUTF2	1|0|1	2	0.67	3	0|0|1|0	0	0	0	0	0	-5	2.67	0.95			RPL17
RPA1NT	POMGNT2	POMGNT2	1|1|0	2	0.67	3	0|1|0|0	0	0	0	0	0	-5	2.67	0.95			GTF3C5
RPA1NT	SLC25A32	SLC25A32	1|1|0	2	0.67	3	0|0|0|1	0	0	0	0	0	-5	2.67	0.95			RPL29
RPA1NT	MARK3	MARK3	1|18|0	19	6.33	3	1|1|6|2	0.31	0.92	0.31	0.92	0.31	-13.68	2.53	0.6			DDX54
RPA1NT	PPP6C	PPP6C	10|3|4	17	5.67	3	1|2|2|4	0.25	0.75	0.25	0.75	0.25	-7.59	2.52	0.63			CKAP5
RPA1NT	ANXA5	ANXA5	37|4|23	64	21.33	3	6|5|8|15	0.33	0.98	0.33	0.98	0.33	-28.93	2.51	0.58			DHX16
RPA1NT	PFN1	PFN1	9|1|12	22	7.33	3	2|5|3|2	0.3	0.79	0.3	0.79	0.3	-13.5	2.44	0.6			RPL7L1
RPA1NT	MDH2	MDH2	14|13|13	40	13.33	3	4|5|5|8	0.01	0.02	0.01	0.02	0.01	-5.17	2.42	0.81			RPA1
RPA1NT	DHX33	DHX33	1|8|0	9	3	3	3|1|1|0	0.28	0.83	0.28	0.83	0.28	-8.61	2.4	0.62			RPL26
RPA1NT	LMNB1	LMNB1	7|2|0	9	3	3	1|0|2|2	0.22	0.64	0.22	0.64	0.22	-8.62	2.4	0.64			RPL35A
RPA1NT	ZNF622	ZNF622	4|4|1	9	3	3	0|0|3|2	0.03	0.05	0.03	0.05	0.03	-6.85	2.4	0.77			NOC4L
RPA1NT	MAP1LC3B	MAP1LC3B	2|4|1	7	2.33	3	0|1|1|2	0.04	0.11	0.04	0.11	0.04	-6.1	2.33	0.76			NOP14
RPA1NT	DNAH1	DNAH1	4|2|6	12	4	3	2|3|1|1	0.04	0.12	0.04	0.12	0.04	-7.28	2.29	0.76			RPL19
RPA1NT	RPL13A	RPL13A	21|102|15	138	46	3	19|22|23|17	0.33	1	0.33	1	0.33	-54.19	2.27	0.46			RAB3GAP2
RPA1NT	SLC27A4	SLC27A4	1|9|0	10	3.33	3	1|1|3|1	0.3	0.9	0.3	0.9	0.3	-9.71	2.22	0.6			RANBP2
RPA1NT	WDR12	WDR12	15|3|2	20	6.67	3	0|2|4|6	0.21	0.63	0.21	0.63	0.21	-11.38	2.22	0.65			RPL36
RPA1NT	TCEB1	TCEB1	5|0|0	5	1.67	3	0|0|1|2	0.17	0.5	0.17	0.5	0.17	-6.8	2.22	0.67			SRP54
RPA1NT	BUB3	BUB3	4|1|0	5	1.67	3	1|1|0|1	0.07	0.21	0.07	0.21	0.07	-6.8	2.22	0.72			NOP56
RPA1NT	VAMP8	VAMP8	3|1|1	5	1.67	3	1|0|2|0	0.02	0.07	0.02	0.07	0.02	-5.2	2.22	0.77			HCFC1
RPA1NT	TBC1D24	TBC1D24	2|1|2	5	1.67	3	1|0|0|2	0.01	0.02	0.01	0.02	0.01	-5.2	2.22	0.79			DKC1
RPA1NT	TPI1	TPI1	10|5|28	43	14.33	3	7|6|7|6	0.33	1	0.33	1	0.33	-19.75	2.21	0.54			CSTF2T
RPA1NT	SRSF11	SRSF11	12|8|13	33	11	3	8|4|5|3	0.01	0.03	0.01	0.03	0.01	-10.13	2.2	0.8			BLM
RPA1NT	CBR1	CBR1	9|2|12	23	7.67	3	5|3|3|3	0.16	0.47	0.16	0.47	0.16	-13.6	2.19	0.68			USP39
RPA1NT	COPS6	COPS6	16|0|0	16	5.33	3	0|0|2|8	0.13	0.39	0.13	0.39	0.13	-13.29	2.13	0.7			UTP6
RPA1NT	USP36	USP36	3|23|1	27	9	3	2|3|5|7	0.33	1	0.33	1	0.33	-18.67	2.12	0.53			ZC3HAV1
RPA1NT	SAE1	SAE1	18|1|3	22	7.33	3	0|0|6|8	0.12	0.35	0.12	0.35	0.12	-14.99	2.1	0.7			RBM10
RPA1NT	PSMB4	PSMB4	10|1|0	11	3.67	3	0|0|2|5	0.1	0.3	0.1	0.3	0.1	-10.54	2.1	0.71			NSUN2
RPA1NT	ACACA	ACACA	112|106|141	359	119.67	3	49|56|53|73	0	0	0	0	0	-61.45	2.07	0.93			NAT10
RPA1NT	PPIA	PPIA	17|9|32	58	19.33	3	8|8|11|11	0.33	1	0.33	1	0.33	-24.45	2.04	0.57			NCKAP1
RPA1NT	ATIC	ATIC	42|9|12	63	21	3	7|9|11|15	0.33	1	0.33	1	0.33	-28.07	2	0.51			SF3A1
RPA1NT	CENPF	CENPF	11|0|1	12	4	3	1|2|4|1	0.32	0.95	0.32	0.95	0.32	-11.69	2	0.59			WDR3
RPA1NT	GSTM3	GSTM3	15|0|3	18	6	3	1|1|4|6	0.24	0.72	0.24	0.72	0.24	-15.76	2	0.64			TOP1
RPA1NT	SERPINB6	SERPINB6	12|0|0	12	4	3	0|0|3|5	0.14	0.42	0.14	0.42	0.14	-11.25	2	0.69			RPL28
RPA1NT	EIF2B3	EIF2B3	3|0|0	3	1	3	1|0|0|1	0.05	0.16	0.05	0.16	0.05	-5.9	2	0.73			BYSL
RPA1NT	FAM111B	FAM111B	0|3|0	3	1	3	0|0|1|1	0.05	0.16	0.05	0.16	0.05	-5.9	2	0.73			ABCF2
RPA1NT	TIMM21	TIMM21	0|3|0	3	1	3	0|0|1|1	0.05	0.16	0.05	0.16	0.05	-5.9	2	0.73			SRPR
RPA1NT	UCK2	UCK2	3|0|0	3	1	3	0|0|0|2	0.04	0.13	0.04	0.13	0.04	-6	2	0.76			NOP2
RPA1NT	HIF1AN	HIF1AN	1|2|0	3	1	3	0|1|0|1	0.02	0.05	0.02	0.05	0.02	-5.9	2	0.78			UTP18
RPA1NT	LMNA	LMNA	0|1|2	3	1	3	0|0|1|1	0.02	0.05	0.02	0.05	0.02	-5.9	2	0.78			RRP1
RPA1NT	SEMA3B	SEMA3B	1|2|0	3	1	3	1|0|1|0	0.02	0.05	0.02	0.05	0.02	-5.9	2	0.78			RNASEH2B
RPA1NT	TRMT6	TRMT6	1|2|0	3	1	3	0|0|1|1	0.02	0.05	0.02	0.05	0.02	-5.9	2	0.78			TOP2A
RPA1NT	DNMT3A	DNMT3A	0|2|1	3	1	3	0|0|1|1	0.02	0.05	0.02	0.05	0.02	-5.9	2	0.78			RSL1D1
RPA1NT	NTMT1	NTMT1	3|2|1	6	2	3	0|0|2|2	0.01	0.03	0.01	0.03	0.01	-6.06	2	0.79			CHORDC1
RPA1NT	PDZRN3	PDZRN3	1|1|1	3	1	3	0|0|1|1	0	0	0	0	0	-4.3	2	0.95			RPL8
RPA1NT	PSMG2	PSMG2	7|6|3	16	5.33	3	2|2|3|4	0.01	0.02	0.01	0.02	0.01	-9.36	1.94	0.81			DRG1
RPA1NT	HSPA9	HSPA9	5|0|5	10	3.33	3	0|2|2|3	0.03	0.04	0.03	0.04	0.03	-10.76	1.9	0.77			RPL13
RPA1NT	ATAD3B	ATAD3B	8|9|3	20	6.67	3	3|4|5|2	0.01	0.02	0.01	0.02	0.01	-12.02	1.9	0.81			RPL32
RPA1NT	CDK4	CDK4	9|2|6	17	5.67	3	1|3|3|5	0.03	0.1	0.03	0.1	0.03	-11.68	1.89	0.76			NPM1
RPA1NT	PITRM1	PITRM1	21|2|1	24	8	3	1|4|4|8	0.31	0.94	0.31	0.94	0.31	-18.43	1.88	0.6			MYBBP1A
RPA1NT	PHB	PHB	16|7|22	45	15	3	6|6|8|12	0.05	0.14	0.05	0.14	0.05	-22.06	1.88	0.75			SLC25A1
RPA1NT	ATP13A1	ATP13A1	1|10|0	11	3.67	3	0|1|3|4	0.18	0.54	0.18	0.54	0.18	-11.54	1.83	0.65			BZW1
RPA1NT	HIST2H2AB	HIST2H2AB	2|7|2	11	3.67	3	2|2|2|2	0.06	0.17	0.06	0.17	0.06	-8.17	1.83	0.72			PRKCA
RPA1NT	SSR3	SSR3	1|7|3	11	3.67	3	2|2|2|2	0.06	0.17	0.06	0.17	0.06	-9.6	1.83	0.72			NXF1
RPA1NT	NOB1	NOB1	6|5|0	11	3.67	3	1|3|2|2	0.03	0.06	0.03	0.06	0.03	-11.69	1.83	0.77			AGPS
RPA1NT	UBE2S	UBE2S	5|4|2	11	3.67	3	3|3|1|1	0.01	0.02	0.01	0.02	0.01	-8.17	1.83	0.82			DPM1
RPA1NT	ST13	ST13	5|3|3	11	3.67	3	1|3|1|3	0.01	0.02	0.01	0.02	0.01	-6.72	1.83	0.83			VRK1
RPA1NT	CLIC1	CLIC1	17|3|6	26	8.67	3	2|5|6|6	0.29	0.88	0.29	0.88	0.29	-16.58	1.82	0.6			ACSL3
RPA1NT	STT3B	STT3B	3|12|0	15	5	3	1|4|2|4	0.29	0.88	0.29	0.88	0.29	-15	1.82	0.61			HBS1L
RPA1NT	YWHAH	YWHAH	11|5|3	19	6.33	3	1|0|5|8	0.01	0.04	0.01	0.04	0.01	-11.52	1.81	0.79			NIFK
RPA1NT	ERCC3	ERCC3	1|7|0	8	2.67	3	1|1|3|1	0.15	0.46	0.15	0.46	0.15	-9.71	1.78	0.69			CHD4
RPA1NT	MRPS33	MRPS33	0|4|0	4	1.33	3	0|0|3|0	0.04	0.13	0.04	0.13	0.04	-7.05	1.78	0.75			UFL1
RPA1NT	PRDX3	PRDX3	10|1|5	16	5.33	3	0|1|5|6	0.02	0.07	0.02	0.07	0.02	-13.08	1.78	0.78			RRP1B
RPA1NT	GTF3C3	GTF3C3	3|1|0	4	1.33	3	1|1|1|0	0.02	0.07	0.02	0.07	0.02	-6.8	1.78	0.77			OCRL
RPA1NT	PRIMPOL	PRIMPOL	2|2|0	4	1.33	3	0|0|0|3	0.02	0.03	0.02	0.03	0.02	-7.05	1.78	0.78			MTCH1
RPA1NT	CLPP	CLPP	3|1|0	4	1.33	3	1|1|1|0	0.02	0.07	0.02	0.07	0.02	-6.8	1.78	0.77			BZW2
RPA1NT	COX7A2L	COX7A2L	1|3|0	4	1.33	3	0|1|2|0	0.02	0.07	0.02	0.07	0.02	-6.8	1.78	0.77			SMEK1
RPA1NT	HARS2	HARS2	3|1|0	4	1.33	3	0|1|0|2	0.02	0.07	0.02	0.07	0.02	-6.8	1.78	0.77			RPL21
RPA1NT	STK26	STK26	14|4|3	21	7	3	2|3|4|7	0.25	0.76	0.25	0.76	0.25	-13.78	1.75	0.63			POLR2B
RPA1NT	RPF1	RPF1	0|13|0	13	4.33	3	1|2|3|4	0.33	0.98	0.33	0.98	0.33	-13.92	1.73	0.58			RPS23
RPA1NT	SRM	SRM	12|0|1	13	4.33	3	0|2|3|5	0.21	0.63	0.21	0.63	0.21	-13.79	1.73	0.64			STAG2
RPA1NT	HIST1H1C	HIST1H1C	20|148|39	207	69	3	51|44|37|29	0.33	1	0.33	1	0.33	-122.21	1.71	0.5			AQR
RPA1NT	PRDX2	PRDX2	9|3|6	18	6	3	3|3|3|5	0.01	0.02	0.01	0.02	0.01	-12.02	1.71	0.82			RPL23A
RPA1NT	RPL13	RPL13	16|87|15	118	39.33	3	27|23|27|16	0.33	1	0.33	1	0.33	-65.61	1.69	0.48			WDR36
RPA1NT	RPL18A	RPL18A	18|91|27	136	45.33	3	30|31|27|20	0.33	1	0.33	1	0.33	-74.48	1.68	0.48			RPS24
RPA1NT	RPL34	RPL34	2|40|7	49	16.33	3	11|11|12|5	0.33	1	0.33	1	0.33	-39.23	1.68	0.5			LARP1
RPA1NT	PGK1	PGK1	28|10|15	53	17.67	3	10|9|12|11	0.03	0.09	0.03	0.09	0.03	-26.53	1.68	0.77			RFC3
RPA1NT	SNRPE	SNRPE	10|15|9	34	11.33	3	8|7|7|5	0	0	0	0	0	-14.79	1.68	0.88			DDX27
RPA1NT	NAPA	NAPA	5|0|0	5	1.67	3	0|1|1|2	0.09	0.27	0.09	0.27	0.09	-7.5	1.67	0.71			PES1
RPA1NT	DNPEP	DNPEP	4|1|0	5	1.67	3	0|1|1|2	0.04	0.11	0.04	0.11	0.04	-7.5	1.67	0.76			NONO
RPA1NT	CCNA2	CCNA2	3|2|0	5	1.67	3	0|0|4|0	0.02	0.05	0.02	0.05	0.02	-6.91	1.67	0.78			RBMX
RPA1NT	RPL19	RPL19	6|91|7	104	34.67	3	18|18|26|22	0.33	1	0.33	1	0.33	-75.91	1.65	0.46			MDN1
RPA1NT	PC	PC	260|285|274	819	273	3	147|155|168|190	0	0	0	0	0	-220.52	1.65	0.95			SMARCA5
RPA1NT	MCCC1	MCCC1	144|179|172	495	165	3	103|98|93|106	0	0	0	0	0	-149.07	1.65	0.95			RPS13
RPA1NT	TNXB	TNXB	5|2|4	11	3.67	3	3|3|2|1	0	0.01	0	0.01	0	-9.06	1.63	0.84			AP3D1
RPA1NT	DEK	DEK	3|35|9	47	15.67	3	10|10|12|7	0.33	1	0.33	1	0.33	-36.57	1.61	0.55			EIF2A
RPA1NT	ALDH9A1	ALDH9A1	19|2|2	23	7.67	3	0|2|5|12	0.06	0.18	0.06	0.18	0.06	-17.81	1.61	0.72			HNRNPA0
RPA1NT	TRAPPC3	TRAPPC3	6|1|5	12	4	3	2|3|2|3	0.01	0.01	0.01	0.01	0.01	-11.6	1.6	0.83			TBC1D15
RPA1NT	RPS6KA6	RPS6KA6	1|2|3	6	2	3	1|2|1|1	0.01	0.02	0.01	0.02	0.01	-7	1.6	0.83			NOP58
RPA1NT	PCCA	PCCA	164|162|186	512	170.67	3	99|101|108|120	0	0	0	0	0	-148.28	1.6	0.95			PPP2R5D
RPA1NT	GLUD1	GLUD1	27|16|17	60	20	3	14|12|12|12	0	0	0	0	0	-24.93	1.6	0.91			VIM
RPA1NT	ATP5O	ATP5O	6|20|6	32	10.67	3	5|7|9|6	0.13	0.4	0.13	0.4	0.13	-19.12	1.58	0.7			PWP2
RPA1NT	RPL11	RPL11	11|27|14	52	17.33	3	13|13|10|8	0	0.01	0	0.01	0	-26.83	1.58	0.85			DRG2
RPA1NT	CCDC22	CCDC22	4|6|3	13	4.33	3	3|3|4|1	0	0.01	0	0.01	0	-9.36	1.58	0.85			RPL27
RPA1NT	ECH1	ECH1	4|1|2	7	2.33	3	1|0|3|2	0.01	0.03	0.01	0.03	0.01	-7.92	1.56	0.81			CUL3
RPA1NT	KDELC1	KDELC1	2|4|1	7	2.33	3	1|2|2|1	0.01	0.02	0.01	0.02	0.01	-7.9	1.56	0.81			RPL13A
RPA1NT	MIF	MIF	5|2|7	14	4.67	3	4|4|2|2	0	0.01	0	0.01	0	-11.68	1.56	0.85			DDX18
RPA1NT	ALDH2	ALDH2	3|2|2	7	2.33	3	2|2|0|2	0	0.01	0	0.01	0	-6.4	1.56	0.84			RPS11
RPA1NT	CHTOP	CHTOP	0|34|3	37	12.33	3	6|9|9|8	0.33	1	0.33	1	0.33	-38.03	1.54	0.52			TSR1
RPA1NT	RPL21	RPL21	6|50|5	61	20.33	3	14|13|17|9	0.33	1	0.33	1	0.33	-46.23	1.53	0.51			U2SURP
RPA1NT	DDX51	DDX51	2|13|1	16	5.33	3	4|1|5|4	0.25	0.74	0.25	0.74	0.25	-15.58	1.52	0.63			FANCI
RPA1NT	AGK	AGK	7|1|0	8	2.67	3	2|2|1|2	0.1	0.3	0.1	0.3	0.1	-10.76	1.52	0.71			AP1M1
RPA1NT	GNB1	GNB1	7|1|0	8	2.67	3	0|2|2|3	0.1	0.3	0.1	0.3	0.1	-10.76	1.52	0.71			HNRNPF
RPA1NT	VPS25	VPS25	8|3|6	17	5.67	3	4|5|3|3	0	0	0	0	0	-12.91	1.51	0.87			SART3
RPA1NT	ENO1	ENO1	69|42|64	175	58.33	3	41|36|45|34	0	0	0	0	0	-80.57	1.5	0.94			PSMD3
RPA1NT	ATP5A1	ATP5A1	63|33|38	134	44.67	3	34|28|32|27	0	0	0	0	0	-62.79	1.48	0.93			FTSJ3
RPA1NT	SLC25A19	SLC25A19	2|9|0	11	3.67	3	2|1|5|2	0.12	0.36	0.12	0.36	0.12	-13.93	1.47	0.7			EPB41L2
RPA1NT	RPL24	RPL24	7|38|13	58	19.33	3	10|17|14|12	0.27	0.8	0.27	0.8	0.27	-41.96	1.46	0.62			UTP15
RPA1NT	PPIL1	PPIL1	6|11|6	23	7.67	3	5|6|5|5	0	0	0	0	0	-13.82	1.46	0.89			CAMK2D
RPA1NT	RPS16	RPS16	27|39|21	87	29	3	23|20|20|17	0	0	0	0	0	-44.05	1.45	0.93			RALY
RPA1NT	EIF2S1	EIF2S1	29|7|6	42	14	3	8|9|13|9	0.26	0.78	0.26	0.78	0.26	-30.25	1.44	0.63			SF3B1
RPA1NT	YWHAB	YWHAB	18|11|13	42	14	3	3|5|15|16	0	0	0	0	0	-21.77	1.44	0.92			RPL18A
RPA1NT	MARK2	MARK2	3|8|3	14	4.67	3	3|3|3|4	0	0.01	0	0.01	0	-11.13	1.44	0.84			RPL6
RPA1NT	CA2	CA2	6|2|5	13	4.33	3	1|3|3|5	0	0	0	0	0	-11.68	1.44	0.87			NUDC
RPA1NT	SLC25A5	SLC25A5	54|73|58	185	61.67	3	50|46|48|29	0	0	0	0	0	-78.44	1.43	0.94			RPS14
RPA1NT	NACA	NACA	30|31|31	92	30.67	3	18|21|23|24	0	0	0	0	0	-36.52	1.43	0.94			PRIM2
RPA1NT	RPL22	RPL22	13|20|11	44	14.67	3	10|10|16|5	0	0	0	0	0	-23.95	1.43	0.91			GSK3A
RPA1NT	PPP1CB	PPP1CB	6|5|4	15	5	3	1|2|6|5	0	0	0	0	0	-10.41	1.43	0.89			SMC4
RPA1NT	RPS9	RPS9	32|63|25	120	40	3	32|28|31|22	0	0	0	0	0	-67.44	1.42	0.92			DDX21
RPA1NT	DVL3	DVL3	55|42|50	147	49	3	37|37|29|37	0	0	0	0	0	-66.56	1.4	0.94			G3BP1
RPA1NT	MAT2A	MAT2A	22|21|18	61	20.33	3	14|12|18|14	0	0	0	0	0	-29.07	1.4	0.93			DDX56
RPA1NT	RPL14	RPL14	7|59|11	77	25.67	3	21|23|16|14	0.33	1	0.33	1	0.33	-63.1	1.39	0.53			RPL3
RPA1NT	COX6C	COX6C	8|15|5	28	9.33	3	6|6|8|7	0	0	0	0	0	-20.68	1.38	0.88			SFPQ
RPA1NT	RPL6	RPL6	28|146|30	204	68	3	49|51|53|45	0.33	1	0.33	1	0.33	-142.87	1.37	0.49			LBR
RPA1NT	VDAC2	VDAC2	17|13|11	41	13.67	3	16|9|9|6	0	0	0	0	0	-23.12	1.37	0.92			ACADVL
RPA1NT	ME2	ME2	29|17|8	54	18	3	13|12|14|14	0	0	0	0	0	-40.02	1.36	0.9			STK26
RPA1NT	HPRT1	HPRT1	20|12|16	48	16	3	12|11|11|13	0	0	0	0	0	-28.03	1.36	0.93			SNRPD3
RPA1NT	RPL5	RPL5	61|90|62	213	71	3	54|49|61|46	0	0	0	0	0	-100.69	1.35	0.95			WDR12
RPA1NT	RPL15	RPL15	36|78|29	143	47.67	3	36|36|34|35	0	0	0	0	0	-86.65	1.35	0.93			IGF2BP1
RPA1NT	WARS2	WARS2	1|11|0	12	4	3	2|3|5|2	0.18	0.54	0.18	0.54	0.18	-16	1.33	0.65			SRP68
RPA1NT	C19ORF52	C19ORF52	1|8|0	9	3	3	3|2|2|2	0.08	0.24	0.08	0.24	0.08	-12.82	1.33	0.71			RPL24
RPA1NT	NSA2	NSA2	1|7|0	8	2.67	3	2|2|2|2	0.06	0.17	0.06	0.17	0.06	-11.69	1.33	0.72			STIP1
RPA1NT	C9ORF64	C9ORF64	5|0|0	5	1.67	3	0|0|2|3	0.04	0.11	0.04	0.11	0.04	-8.47	1.33	0.76			OSBP
RPA1NT	ANO8	ANO8	0|4|0	4	1.33	3	1|1|0|2	0.04	0.11	0.04	0.11	0.04	-7.5	1.33	0.76			TROVE2
RPA1NT	SLC25A21	SLC25A21	0|4|0	4	1.33	3	0|2|1|1	0.04	0.11	0.04	0.11	0.04	-7.5	1.33	0.76			EIF2S2
RPA1NT	GPX8	GPX8	1|5|0	6	2	3	1|2|2|1	0.03	0.08	0.03	0.08	0.03	-9.71	1.33	0.77			RPS25
RPA1NT	SEC61G	SEC61G	1|6|1	8	2.67	3	2|2|2|2	0.02	0.06	0.02	0.06	0.02	-9.6	1.33	0.78			NAA15
RPA1NT	EIF3I	EIF3I	3|0|0	3	1	3	0|0|1|2	0.02	0.07	0.02	0.07	0.02	-6.8	1.33	0.77			XRN2
RPA1NT	DDX28	DDX28	0|2|0	2	0.67	3	1|0|1|0	0.02	0.05	0.02	0.05	0.02	-5.9	1.33	0.78			TBL3
RPA1NT	RMDN3	RMDN3	2|0|0	2	0.67	3	0|1|0|1	0.02	0.05	0.02	0.05	0.02	-5.9	1.33	0.78			ATAD1
RPA1NT	MIER1	MIER1	2|0|0	2	0.67	3	0|1|1|0	0.02	0.05	0.02	0.05	0.02	-5.9	1.33	0.78			AAR2
RPA1NT	COX20	COX20	0|2|0	2	0.67	3	1|0|1|0	0.02	0.05	0.02	0.05	0.02	-5.9	1.33	0.78			CSNK2A2
RPA1NT	HADHB	HADHB	5|10|1	16	5.33	3	4|3|7|2	0.01	0.02	0.01	0.02	0.01	-17.6	1.33	0.83			CUL1
RPA1NT	UNG	UNG	2|8|2	12	4	3	1|1|6|4	0.01	0.02	0.01	0.02	0.01	-11.44	1.33	0.83			COPA
RPA1NT	FAM175B	FAM175B	4|7|0	11	3.67	3	4|3|2|2	0.01	0.02	0.01	0.02	0.01	-15	1.33	0.82			NAA25
RPA1NT	ANKRD26	ANKRD26	2|1|5	8	2.67	3	1|0|2|5	0.01	0.02	0.01	0.02	0.01	-9.28	1.33	0.83			CYFIP1
RPA1NT	CMSS1	CMSS1	3|5|0	8	2.67	3	3|1|3|1	0.01	0.02	0.01	0.02	0.01	-11.69	1.33	0.83			HSD17B12
RPA1NT	RTCB	RTCB	2|5|0	7	2.33	3	0|2|2|3	0.01	0.04	0.01	0.04	0.01	-10.76	1.33	0.8			TIMM23
RPA1NT	ACSF3	ACSF3	1|4|1	6	2	3	1|0|3|2	0.01	0.03	0.01	0.03	0.01	-7.92	1.33	0.81			DDX20
RPA1NT	CWC22	CWC22	3|2|0	5	1.67	3	2|0|2|1	0.01	0.02	0.01	0.02	0.01	-8.62	1.33	0.83			RBBP7
RPA1NT	CSTF2	CSTF2	3|0|1	4	1.33	3	0|0|1|3	0.01	0.04	0.01	0.04	0.01	-7.26	1.33	0.8			CORO1C
RPA1NT	PEF1	PEF1	3|0|1	4	1.33	3	2|1|0|1	0.01	0.03	0.01	0.03	0.01	-7.5	1.33	0.8			BRIX1
RPA1NT	CTPS2	CTPS2	2|0|1	3	1	3	2|0|0|1	0.01	0.02	0.01	0.02	0.01	-6.8	1.33	0.82			RPS18
RPA1NT	NADK2	NADK2	2|1|0	3	1	3	0|0|1|2	0.01	0.02	0.01	0.02	0.01	-6.8	1.33	0.82			NOC2L
RPA1NT	VPS36	VPS36	1|2|0	3	1	3	0|0|0|3	0.01	0.03	0.01	0.03	0.01	-7.05	1.33	0.8			PRKACA
RPA1NT	ARMCX3	ARMCX3	1|2|0	3	1	3	1|1|1|0	0.01	0.02	0.01	0.02	0.01	-6.8	1.33	0.82			ALDH3A2
RPA1NT	RNF213	RNF213	2|0|1	3	1	3	1|0|1|1	0.01	0.02	0.01	0.02	0.01	-6.8	1.33	0.82			MPDU1
RPA1NT	DPY19L1	DPY19L1	1|2|0	3	1	3	1|1|0|1	0.01	0.02	0.01	0.02	0.01	-6.8	1.33	0.82			RPL7A
RPA1NT	FASTKD5	FASTKD5	1|2|0	3	1	3	1|1|1|0	0.01	0.02	0.01	0.02	0.01	-6.8	1.33	0.82			ADAR
RPA1NT	PDCD6	PDCD6	10|5|8	23	7.67	3	4|4|6|9	0	0	0	0	0	-17.05	1.33	0.91			ADSS
RPA1NT	ARGLU1	ARGLU1	5|1|5	11	3.67	3	3|5|2|1	0	0	0	0	0	-12.63	1.33	0.87			RPS6
RPA1NT	MAD2L1	MAD2L1	4|3|2	9	3	3	3|2|1|3	0	0	0	0	0	-9.06	1.33	0.87			ESYT1
RPA1NT	SEC62	SEC62	4|3|0	7	2.33	3	1|1|3|2	0	0.01	0	0.01	0	-10.76	1.33	0.84			PPP1CB
RPA1NT	NSUN4	NSUN4	3|1|2	6	2	3	1|0|3|2	0	0.01	0	0.01	0	-7.92	1.33	0.85			TBCB
RPA1NT	FAM98B	FAM98B	3|3|0	6	2	3	0|1|3|2	0	0.01	0	0.01	0	-9.73	1.33	0.84			TMEM205
RPA1NT	CDC45	CDC45	1|1|0	2	0.67	3	0|0|1|1	0	0	0	0	0	-5.9	1.33	0.95			SKIV2L2
RPA1NT	RDH10	RDH10	0|1|1	2	0.67	3	0|0|1|1	0	0	0	0	0	-5.9	1.33	0.95			KHSRP
RPA1NT	SREK1	SREK1	1|0|1	2	0.67	3	2|0|0|0	0	0	0	0	0	-6	1.33	0.95			RPL38
RPA1NT	CAT	CAT	0|1|1	2	0.67	3	2|0|0|0	0	0	0	0	0	-6	1.33	0.95			IRS4
RPA1NT	HSD17B11	HSD17B11	1|1|0	2	0.67	3	0|1|0|1	0	0	0	0	0	-5.9	1.33	0.95			MSH6
RPA1NT	CAPN7	CAPN7	1|1|0	2	0.67	3	0|0|1|1	0	0	0	0	0	-5.9	1.33	0.95			COLGALT1
RPA1NT	THG1L	THG1L	1|1|0	2	0.67	3	0|1|0|1	0	0	0	0	0	-5.9	1.33	0.95			TECR
RPA1NT	XPO4	XPO4	0|1|0	1	0.33	3	0|0|0|1	0	0	0	0	0	-5	1.33	0.95			ABCE1
RPA1NT	STXBP2	STXBP2	0|1|0	1	0.33	3	1|0|0|0	0	0	0	0	0	-5	1.33	0.95			MCM5
RPA1NT	CPT1A	CPT1A	0|1|0	1	0.33	3	0|0|0|1	0	0	0	0	0	-5	1.33	0.95			COX6C
RPA1NT	DSC1	DSC1	1|0|0	1	0.33	3	0|1|0|0	0	0	0	0	0	-5	1.33	0.95			EIF5B
RPA1NT	TERF2IP	TERF2IP	0|1|0	1	0.33	3	0|0|0|1	0	0	0	0	0	-5	1.33	0.95			RECQL
RPA1NT	GNB2	GNB2	1|0|0	1	0.33	3	0|0|0|1	0	0	0	0	0	-5	1.33	0.95			ATAD3A
RPA1NT	C17ORF53	C17ORF53	1|0|0	1	0.33	3	0|0|0|1	0	0	0	0	0	-5	1.33	0.95			MRTO4
RPA1NT	SYNGR2	SYNGR2	1|0|0	1	0.33	3	0|0|1|0	0	0	0	0	0	-5	1.33	0.95			VAPA
RPA1NT	POFUT2	POFUT2	1|0|0	1	0.33	3	0|1|0|0	0	0	0	0	0	-5	1.33	0.95			VPS26A
RPA1NT	ARMC6	ARMC6	1|0|0	1	0.33	3	0|0|0|1	0	0	0	0	0	-5	1.33	0.95			CACYBP
RPA1NT	RAN	RAN	52|75|58	185	61.67	3	48|48|52|39	0	0	0	0	0	-93.41	1.32	0.95			CDK2
RPA1NT	PUS7	PUS7	35|28|15	78	26	3	12|15|30|22	0	0	0	0	0	-51.86	1.32	0.93			HIGD1A
RPA1NT	PHB2	PHB2	41|66|43	150	50	3	41|42|40|30	0	0	0	0	0	-79.38	1.31	0.94			RPS8
RPA1NT	RPL18	RPL18	23|53|32	108	36	3	27|30|29|24	0	0	0	0	0	-67.86	1.31	0.93			AIFM1
RPA1NT	HMGB1	HMGB1	0|41|1	42	14	3	6|7|20|10	0.16	0.49	0.16	0.49	0.16	-49.76	1.3	0.68			YTHDF2
RPA1NT	DVL2	DVL2	70|63|64	197	65.67	3	45|45|53|59	0	0	0	0	0	-90.86	1.3	0.95			RPL5
RPA1NT	AKR1B1	AKR1B1	22|0|6	28	9.33	3	3|5|9|12	0.02	0.06	0.02	0.06	0.02	-34.43	1.29	0.78			KHDRBS1
RPA1NT	FXR2	FXR2	41|24|30	95	31.67	3	20|26|30|22	0	0	0	0	0	-55.56	1.29	0.94			RPA2
RPA1NT	RPS8	RPS8	33|54|17	104	34.67	3	31|29|27|21	0	0	0	0	0	-76.31	1.28	0.93			SYNCRIP
RPA1NT	ACOT7	ACOT7	20|12|16	48	16	3	11|13|13|13	0	0	0	0	0	-30.67	1.28	0.93			NSF
RPA1NT	RPL28	RPL28	5|58|6	69	23	3	22|18|22|11	0.33	1	0.33	1	0.33	-66.89	1.26	0.56			SEH1L
RPA1NT	RPF2	RPF2	3|58|10	71	23.67	3	22|23|18|13	0.33	1	0.33	1	0.33	-75.91	1.25	0.52			CCAR2
RPA1NT	PPIB	PPIB	18|33|22	73	24.33	3	19|21|22|16	0	0	0	0	0	-46.66	1.25	0.93			PFKL
RPA1NT	RPS24	RPS24	10|40|5	55	18.33	3	13|15|16|15	0.1	0.31	0.1	0.31	0.1	-52.4	1.24	0.7			RPS27
RPA1NT	HIST1H1D	HIST1H1D	0|9|4	13	4.33	3	4|3|5|2	0.01	0.02	0.01	0.02	0.01	-18.24	1.24	0.82			NCAPD2
RPA1NT	YWHAZ	YWHAZ	43|15|33	91	30.33	3	17|22|30|29	0	0	0	0	0	-70.3	1.24	0.94			GEMIN5
RPA1NT	GYS1	GYS1	12|8|6	26	8.67	3	4|6|7|11	0	0	0	0	0	-19.98	1.24	0.91			HADHA
RPA1NT	PRAF2	PRAF2	4|7|2	13	4.33	3	1|5|5|3	0	0	0	0	0	-13.67	1.24	0.88			NUDT19
RPA1NT	PPAN	PPAN	3|29|2	34	11.33	3	9|9|13|6	0.31	0.94	0.31	0.94	0.31	-37.03	1.23	0.6			DDX5
RPA1NT	RPL7	RPL7	50|91|34	175	58.33	3	49|51|44|45	0	0	0	0	0	-123.01	1.23	0.94			ELAC2
RPA1NT	RPS27A	RPS27A	17|27|18	62	20.67	3	13|16|17|21	0	0	0	0	0	-38.4	1.23	0.93			EZR
RPA1NT	EIF4A3	EIF4A3	38|32|20	90	30	3	28|27|27|16	0	0	0	0	0	-61.64	1.22	0.94			TRIM28
RPA1NT	GSTO1	GSTO1	6|0|5	11	3.67	3	1|2|3|6	0	0	0	0	0	-15.89	1.22	0.87			EPHX1
RPA1NT	UQCRQ	UQCRQ	4|6|1	11	3.67	3	4|3|3|2	0	0	0	0	0	-13.5	1.22	0.87			SRPK1
RPA1NT	TUBB	TUBB	87|52|74	213	71	3	63|52|59|60	0	0	0	0	0	-135.06	1.21	0.95			VPS25
RPA1NT	ATAD3A	ATAD3A	27|67|17	111	37	3	32|30|39|21	0	0	0	0	0	-89.78	1.21	0.93			PFKP
RPA1NT	SSR4	SSR4	14|16|9	39	13	3	8|9|14|12	0	0	0	0	0	-28.92	1.21	0.93			EML4
RPA1NT	ACO2	ACO2	8|14|7	29	9.67	3	3|8|11|10	0	0	0	0	0	-21.93	1.21	0.91			DHX15
RPA1NT	RPS3	RPS3	54|77|51	182	60.67	3	62|48|53|40	0	0	0	0	0	-108.76	1.2	0.95			COX4I1
RPA1NT	HIST1H1E	HIST1H1E	2|23|12	37	12.33	3	12|11|12|6	0	0	0	0	0	-41.27	1.2	0.89			APEX1
RPA1NT	AHCY	AHCY	56|47|49	152	50.67	3	39|38|45|48	0	0	0	0	0	-85.68	1.19	0.95			EIF3D
RPA1NT	ESD	ESD	15|3|6	24	8	3	4|5|8|10	0	0	0	0	0	-24.39	1.19	0.88			ACIN1
RPA1NT	ATP5C1	ATP5C1	10|5|1	16	5.33	3	4|4|6|4	0	0	0	0	0	-19.7	1.19	0.87			RPS4X
RPA1NT	EXOSC3	EXOSC3	1|5|2	8	2.67	3	2|2|3|2	0	0.01	0	0.01	0	-10.6	1.19	0.85			EMG1
RPA1NT	PLOD2	PLOD2	1|4|3	8	2.67	3	0|2|2|5	0	0	0	0	0	-10.41	1.19	0.87			AP3M1
RPA1NT	RPS19	RPS19	2|41|11	54	18	3	15|17|13|16	0.08	0.24	0.08	0.24	0.08	-62.78	1.18	0.71			SLC16A1
RPA1NT	PSMB5	PSMB5	22|23|18	63	21	3	19|19|16|17	0	0	0	0	0	-40.47	1.18	0.94			COPZ1
RPA1NT	NME1-NME2	NME1;NME1-NME2	24|5|9	38	12.67	3	8|9|11|15	0	0	0	0	0	-36.13	1.18	0.9			SEC22B
RPA1NT	SEC61B	SEC61B	4|9|2	15	5	3	5|3|5|4	0	0	0	0	0	-16.47	1.18	0.88			HAT1
RPA1NT	AGO2	AGO2	2|12|0	14	4.67	3	2|2|8|4	0.02	0.05	0.02	0.05	0.02	-20.13	1.17	0.78			ARCN1
RPA1NT	TUBB2B	TUBB2B	6|1|0	7	2.33	3	2|1|2|3	0.02	0.06	0.02	0.06	0.02	-11.69	1.17	0.78			XRCC6
RPA1NT	CYCS	CYCS	1|29|6	36	12	3	8|9|17|7	0.01	0.02	0.01	0.02	0.01	-44.07	1.17	0.82			H2AFY
RPA1NT	RPL4	RPL4	60|138|30	228	76	3	60|66|66|67	0	0	0	0	0	-199.5	1.17	0.94			HNRNPR
RPA1NT	TXNL1	TXNL1	45|17|36	98	32.67	3	27|28|29|28	0	0	0	0	0	-80.19	1.17	0.94			SSR4
RPA1NT	SRC	SRC	7|4|3	14	4.67	3	3|5|3|5	0	0	0	0	0	-13.75	1.17	0.9			TMED10
RPA1NT	RPS15A	RPS15A	19|36|26	81	27	3	27|24|25|17	0	0	0	0	0	-58.69	1.16	0.94			DDX19A
RPA1NT	ACSL1	ACSL1	1|5|0	6	2	3	1|1|4|1	0.01	0.04	0.01	0.04	0.01	-10.75	1.14	0.8			ATP5J2
RPA1NT	UFC1	UFC1	5|0|1	6	2	3	0|1|3|3	0.01	0.04	0.01	0.04	0.01	-10.75	1.14	0.8			PSMG1
RPA1NT	UQCRC2	UQCRC2	13|23|10	46	15.33	3	15|15|11|13	0	0	0	0	0	-37.43	1.14	0.93			NAA50
RPA1NT	ANXA6	ANXA6	25|4|1	30	10	3	1|5|12|17	0	0	0	0	0	-37.1	1.14	0.86			GYS1
RPA1NT	TMEM201	TMEM201	2|4|0	6	2	3	0|1|4|2	0	0.01	0	0.01	0	-10.7	1.14	0.84			AP1G1
RPA1NT	GET4	GET4	2|2|2	6	2	3	1|2|1|3	0	0	0	0	0	-7.28	1.14	0.87			SCAMP3
RPA1NT	CCDC134	CCDC134	2|4|0	6	2	3	1|1|3|2	0	0.01	0	0.01	0	-10.76	1.14	0.84			LRRC59
RPA1NT	RPL26	RPL26	5|62|5	72	24	3	24|23|23|15	0.33	1	0.33	1	0.33	-79.64	1.13	0.56			FARSB
RPA1NT	POLA1	POLA1	31|23|22	76	25.33	3	19|28|22|21	0	0	0	0	0	-51.41	1.13	0.94			RPL27A
RPA1NT	H2AFY2	H2AFY2	9|23|2	34	11.33	3	11|12|10|7	0	0	0	0	0	-40.2	1.13	0.89			PSMD8
RPA1NT	WDR1	WDR1	20|8|6	34	11.33	3	8|11|7|14	0	0	0	0	0	-31.19	1.13	0.91			RPS27A
RPA1NT	GNB2L1	GNB2L1	50|12|31	93	31	3	28|28|25|30	0	0	0	0	0	-89.45	1.12	0.94			GFPT1
RPA1NT	PRDX1	PRDX1	30|12|33	75	25	3	19|21|25|24	0	0	0	0	0	-67.44	1.12	0.94			TMEM43
RPA1NT	XPC	XPC	0|10|0	10	3.33	3	1|2|8|1	0.02	0.06	0.02	0.06	0.02	-15.44	1.11	0.78			PPIL1
RPA1NT	TOR1AIP1	TOR1AIP1	1|8|1	10	3.33	3	3|5|1|3	0.01	0.03	0.01	0.03	0.01	-13.5	1.11	0.81			CARM1
RPA1NT	GAPDH	GAPDH	79|76|71	226	75.33	3	68|72|75|56	0	0	0	0	0	-139.92	1.11	0.95			ACTR2
RPA1NT	RAB1A	RAB1A	16|15|11	42	14	3	10|12|16|13	0	0	0	0	0	-33.06	1.1	0.93			MCM4
RPA1NT	PPAT	PPAT	13|9|2	24	8	3	10|7|5|7	0	0	0	0	0	-28.64	1.1	0.91			MOB1B
RPA1NT	NIPSNAP1	NIPSNAP1	10|9|4	23	7.67	3	6|7|8|7	0	0	0	0	0	-23.34	1.1	0.92			RAC1
RPA1NT	RAB8A	RAB8A	6|7|6	19	6.33	3	9|5|4|5	0	0	0	0	0	-15.58	1.1	0.92			RPL22
RPA1NT	CCBL2	CCBL2	8|5|1	14	4.67	3	1|2|7|7	0	0	0	0	0	-18.32	1.1	0.89			ARPC4
RPA1NT	LARS2	LARS2	4|14|0	18	6	3	5|4|8|5	0.01	0.02	0.01	0.02	0.01	-27	1.09	0.83			RAB10
RPA1NT	OTUB1	OTUB1	17|3|2	22	7.33	3	1|6|8|12	0	0	0	0	0	-26.18	1.09	0.87			PRPSAP2
RPA1NT	RAB5A	RAB5A	2|6|1	9	3	3	1|3|3|4	0	0.01	0	0.01	0	-12.59	1.09	0.85			TIPRL
RPA1NT	HDAC1	HDAC1	5|3|1	9	3	3	1|3|3|4	0	0	0	0	0	-12.59	1.09	0.88			SRRM2
RPA1NT	PSMA4	PSMA4	10|0|3	13	4.33	3	4|3|4|5	0.01	0.02	0.01	0.02	0.01	-20.37	1.08	0.84			RPL18
RPA1NT	RPS4X	RPS4X	38|69|27	134	44.67	3	43|48|44|31	0	0	0	0	0	-113.63	1.08	0.94			NMT1
RPA1NT	DDX54	DDX54	8|30|4	42	14	3	14|12|11|15	0	0	0	0	0	-47.57	1.08	0.89			CYB5R3
RPA1NT	RPS20	RPS20	7|19|4	30	10	3	8|11|10|8	0	0	0	0	0	-32.23	1.08	0.9			BCAP31
RPA1NT	USMG5	USMG5	6|8|7	21	7	3	6|7|7|6	0	0	0	0	0	-18.24	1.08	0.92			MCM3
RPA1NT	H1FX	H1FX	1|34|2	37	12.33	3	14|14|11|7	0.29	0.87	0.29	0.87	0.29	-49.77	1.07	0.61			VAPB
RPA1NT	DDX31	DDX31	1|19|0	20	6.67	3	6|6|7|6	0.16	0.48	0.16	0.48	0.16	-30.3	1.07	0.68			ARPC3
RPA1NT	PTPRF	PTPRF	1|3|0	4	1.33	3	0|1|3|1	0.01	0.02	0.01	0.02	0.01	-8.61	1.07	0.84			METTL7A
RPA1NT	TRABD	TRABD	1|3|0	4	1.33	3	1|2|2|0	0.01	0.02	0.01	0.02	0.01	-8.62	1.07	0.84			TYMS
RPA1NT	RPL10A	RPL10A	28|74|37	139	46.33	3	42|46|47|39	0	0	0	0	0	-119.5	1.07	0.94			MAT2A
RPA1NT	DARS	DARS	59|28|32	119	39.67	3	43|38|35|32	0	0	0	0	0	-94.79	1.07	0.94			RPS26
RPA1NT	BRIP1	BRIP1	21|12|12	45	15	3	10|14|14|18	0	0	0	0	0	-36.02	1.07	0.93			SNRPE
RPA1NT	RPL36	RPL36	6|24|2	32	10.67	3	11|12|8|9	0	0	0	0	0	-40.2	1.07	0.87			EXOSC9
RPA1NT	BLVRA	BLVRA	16|8|8	32	10.67	3	8|9|10|13	0	0	0	0	0	-27.75	1.07	0.92			FEN1
RPA1NT	SORD	SORD	10|4|2	16	5.33	3	3|2|7|8	0	0	0	0	0	-19.25	1.07	0.89			RAB8A
RPA1NT	AKT2	AKT2	12|3|1	16	5.33	3	4|3|5|8	0	0.01	0	0.01	0	-21.75	1.07	0.85			LANCL1
RPA1NT	WDR82	WDR82	2|5|1	8	2.67	3	3|2|2|3	0	0	0	0	0	-11.6	1.07	0.86			USMG5
RPA1NT	NDUFS7	NDUFS7	2|5|1	8	2.67	3	3|3|3|1	0	0	0	0	0	-11.6	1.07	0.86
RPA1NT	AKR1A1	AKR1A1	3|2|3	8	2.67	3	2|2|2|4	0	0	0	0	0	-9.95	1.07	0.89
RPA1NT	CTH	CTH	1|2|1	4	1.33	3	0|1|1|3	0	0	0	0	0	-6.99	1.07	0.86
RPA1NT	RPL27	RPL27	7|49|7	63	21	3	19|19|23|18	0	0	0	0	0	-68.24	1.06	0.86
RPA1NT	PRPS1	PRPS1	31|13|14	58	19.33	3	18|17|21|17	0	0	0	0	0	-50.11	1.06	0.93
RPA1NT	EIF4A2	EIF4A2	11|8|4	23	7.67	3	4|6|10|9	0	0	0	0	0	-24.4	1.06	0.92
RPA1NT	HNRNPU	HNRNPU	128|97|59	284	94.67	3	102|85|97|77	0	0	0	0	0	-242.09	1.05	0.95
RPA1NT	SHMT2	SHMT2	45|22|35	102	34	3	34|29|27|39	0	0	0	0	0	-87.32	1.05	0.94
RPA1NT	RPS13	RPS13	13|65|13	91	30.33	3	31|29|30|26	0	0	0	0	0	-92.3	1.05	0.92
RPA1NT	PGAM1	PGAM1	34|22|21	77	25.67	3	21|21|26|30	0	0	0	0	0	-60.08	1.05	0.94
RPA1NT	HNRNPC	HNRNPC	16|31|16	63	21	3	20|22|19|19	0	0	0	0	0	-51.59	1.05	0.94
RPA1NT	RPL35A	RPL35A	4|27|6	37	12.33	3	17|11|12|7	0	0	0	0	0	-42.35	1.05	0.9
RPA1NT	PTDSS1	PTDSS1	1|6|0	7	2.33	3	3|2|2|2	0.01	0.03	0.01	0.03	0.01	-12.82	1.04	0.81
RPA1NT	DDX49	DDX49	1|6|0	7	2.33	3	1|2|3|3	0.01	0.03	0.01	0.03	0.01	-12.82	1.04	0.81
RPA1NT	YWHAE	YWHAE	52|11|16	79	26.33	3	14|18|26|43	0	0	0	0	0	-80.71	1.04	0.93
RPA1NT	DVL1	DVL1	26|23|18	67	22.33	3	14|24|16|32	0	0	0	0	0	-53.43	1.04	0.94
RPA1NT	SLC25A6	SLC25A6	24|22|17	63	21	3	25|21|20|15	0	0	0	0	0	-50.91	1.04	0.94
RPA1NT	COPS2	COPS2	26|11|5	42	14	3	5|5|16|28	0	0	0	0	0	-46.3	1.04	0.93
RPA1NT	HINT1	HINT1	4|2|1	7	2.33	3	1|2|4|2	0	0	0	0	0	-10.6	1.04	0.87
RPA1NT	EIF4A1	EIF4A1	100|57|71	228	76	3	70|74|75|75	0	0	0	0	0	-182.14	1.03	0.95
RPA1NT	SFXN4	SFXN4	3|6|1	10	3.33	3	2|3|6|2	0	0	0	0	0	-14.6	1.03	0.89
RPA1NT	RPS3A	RPS3A	49|64|44	157	52.33	3	54|52|56|43	0	0	0	0	0	-121.25	1.02	0.95
RPA1NT	TIMM50	TIMM50	18|26|15	59	19.67	3	21|20|19|17	0	0	0	0	0	-50.46	1.02	0.94
RPA1NT	HIST1H4A	HIST1H4A	50|156|90	296	98.67	3	102|114|101|74	0	0	0	0	0	-288.84	1.01	0.95
RPA1NT	CCT3	CCT3	60|41|45	146	48.67	3	52|54|49|38	0	0	0	0	0	-115.13	1.01	0.95
RPA1NT	RPS2	RPS2	35|48|28	111	37	3	40|39|38|29	0	0	0	0	0	-92.93	1.01	0.95
RPA1NT	ATP5J2	ATP5J2	7|10|8	25	8.33	3	9|8|10|6	0	0	0	0	0	-22.97	1.01	0.93
RPA1NT	HLCS	HLCS	10|7|5	22	7.33	3	3|5|9|12	0	0	0	0	0	-22.23	1.01	0.92
RPA1NT	DDX10	DDX10	1|29|0	30	10	3	8|9|6|17	0.01	0.02	0.01	0.02	0.01	-46.6	1	0.82
RPA1NT	AKT1	AKT1	5|1|0	6	2	3	1|1|2|4	0.01	0.02	0.01	0.02	0.01	-11.69	1	0.83
RPA1NT	SEC13	SEC13	5|1|0	6	2	3	0|2|2|4	0.01	0.02	0.01	0.02	0.01	-11.65	1	0.83
RPA1NT	HERC1	HERC1	6|0|0	6	2	3	0|1|2|5	0.01	0.04	0.01	0.04	0.01	-11.37	1	0.8
RPA1NT	UQCRFS1	UQCRFS1	3|0|0	3	1	3	0|1|2|1	0.01	0.03	0.01	0.03	0.01	-7.5	1	0.8
RPA1NT	CTU1	CTU1	0|3|0	3	1	3	0|1|1|2	0.01	0.03	0.01	0.03	0.01	-7.5	1	0.8
RPA1NT	CDK5RAP1	CDK5RAP1	3|0|0	3	1	3	1|2|0|1	0.01	0.03	0.01	0.03	0.01	-7.5	1	0.8
RPA1NT	ASNS	ASNS	74|76|50	200	66.67	3	75|75|56|61	0	0	0	0	0	-168.71	1	0.95
RPA1NT	PLK1	PLK1	9|14|1	24	8	3	8|10|8|6	0	0	0	0	0	-34.55	1	0.91
RPA1NT	PDE12	PDE12	11|6|1	18	6	3	5|5|9|5	0	0	0	0	0	-25.98	1	0.9
RPA1NT	NDUFA4	NDUFA4	3|4|2	9	3	3	3|4|3|2	0	0	0	0	0	-11.68	1	0.9
RPA1NT	ARPC1B	ARPC1B	2|3|1	6	2	3	2|2|2|2	0	0	0	0	0	-9.6	1	0.88
RPA1NT	ARL8A	ARL8A	3|1|2	6	2	3	2|2|2|2	0	0	0	0	0	-9.6	1	0.88
RPA1NT	SFXN3	SFXN3	0|4|2	6	2	3	3|1|2|2	0	0	0	0	0	-11.69	1	0.86
RPA1NT	MAP4K5	MAP4K5	3|3|0	6	2	3	2|2|2|2	0	0	0	0	0	-11.69	1	0.87
RPA1NT	DNAJA1	DNAJA1	2|1|0	3	1	3	1|1|0|2	0	0.01	0	0.01	0	-7.5	1	0.84
RPA1NT	MAPK15	MAPK15	2|0|1	3	1	3	2|0|1|1	0	0.01	0	0.01	0	-7.5	1	0.84
RPA1NT	NEK7	NEK7	2|1|0	3	1	3	1|2|1|0	0	0.01	0	0.01	0	-7.5	1	0.84
RPA1NT	SNTB2	SNTB2	1|2|0	3	1	3	1|1|1|1	0	0.01	0	0.01	0	-7.5	1	0.84
RPA1NT	CSNK1G3	CSNK1G3	1|2|0	3	1	3	0|1|0|3	0	0.01	0	0.01	0	-7.26	1	0.84
RPA1NT	WDR4	WDR4	2|0|1	3	1	3	0|0|1|3	0	0.01	0	0.01	0	-7.26	1	0.84
RPA1NT	DHRS7	DHRS7	1|2|0	3	1	3	1|0|2|1	0	0.01	0	0.01	0	-7.5	1	0.84
RPA1NT	CCT4	CCT4	72|51|59	182	60.67	3	63|63|60|59	0	0	0	0	0	-146.67	0.99	0.95
RPA1NT	RPL3	RPL3	43|72|15	130	43.33	3	41|40|44|50	0	0	0	0	0	-148.12	0.99	0.94
RPA1NT	FBL	FBL	38|50|24	112	37.33	3	35|37|37|42	0	0	0	0	0	-104.76	0.99	0.95
RPA1NT	RPS27	RPS27	15|21|13	49	16.33	3	18|16|18|14	0	0	0	0	0	-43.58	0.99	0.94
RPA1NT	POLR2A	POLR2A	11|38|0	49	16.33	3	10|13|25|18	0	0	0	0	0	-75.57	0.99	0.92
RPA1NT	UTP6	UTP6	8|18|3	29	9.67	3	8|11|10|10	0	0	0	0	0	-36.57	0.99	0.92
RPA1NT	MRTO4	MRTO4	23|29|10	62	20.67	3	28|20|19|17	0	0	0	0	0	-66.63	0.98	0.94
RPA1NT	SNRPN	SNRPN	15|21|14	50	16.67	3	17|18|19|14	0	0	0	0	0	-43.79	0.98	0.94
RPA1NT	ARHGDIA	ARHGDIA	14|10|7	31	10.33	3	6|8|9|19	0	0	0	0	0	-30.86	0.98	0.93
RPA1NT	SLC25A3	SLC25A3	28|46|18	92	30.67	3	31|31|37|28	0	0	0	0	0	-92.9	0.97	0.94
RPA1NT	RBM39	RBM39	26|15|9	50	16.67	3	13|15|21|20	0	0	0	0	0	-53.73	0.97	0.93
RPA1NT	RPS14	RPS14	6|29|7	42	14	3	13|15|18|12	0	0	0	0	0	-49.07	0.97	0.92
RPA1NT	POP1	POP1	5|19|0	24	8	3	3|7|10|13	0	0	0	0	0	-38.87	0.97	0.89
RPA1NT	SFN	SFN	2|1|5	8	2.67	3	2|2|3|4	0	0	0	0	0	-12.59	0.97	0.88
RPA1NT	METTL7A	METTL7A	3|3|2	8	2.67	3	1|2|3|5	0	0	0	0	0	-10.89	0.97	0.9
RPA1NT	PCNP	PCNP	13|27|15	55	18.33	3	19|18|19|20	0	0	0	0	0	-52.94	0.96	0.94
RPA1NT	HSPA8	HSPA8	59|27|40	126	42	3	42|45|44|46	0	0	0	0	0	-124.28	0.95	0.95
RPA1NT	RPLP0	RPLP0	30|16|19	65	21.67	3	23|22|26|20	0	0	0	0	0	-61.88	0.95	0.94
RPA1NT	RPL9	RPL9	21|32|5	58	19.33	3	15|20|26|20	0	0	0	0	0	-75.41	0.95	0.94
RPA1NT	SNRPD1	SNRPD1	10|16|6	32	10.67	3	13|11|11|10	0	0	0	0	0	-36.07	0.95	0.93
RPA1NT	RHOA	RHOA	14|3|8	25	8.33	3	10|10|10|5	0	0	0	0	0	-32.44	0.95	0.92
RPA1NT	RPL38	RPL38	5|12|5	22	7.33	3	7|7|9|8	0	0	0	0	0	-24.42	0.95	0.92
RPA1NT	RALY	RALY	6|13|3	22	7.33	3	7|8|9|7	0	0	0	0	0	-28.37	0.95	0.92
RPA1NT	ACADVL	ACADVL	10|3|7	20	6.67	3	2|4|11|11	0	0	0	0	0	-24.85	0.95	0.92
RPA1NT	TMEM205	TMEM205	5|8|2	15	5	3	5|6|7|3	0	0	0	0	0	-20.44	0.95	0.91
RPA1NT	RAB18	RAB18	6|1|3	10	3.33	3	3|3|3|5	0	0	0	0	0	-15.58	0.95	0.89
RPA1NT	RAB35	RAB35	4|4|2	10	3.33	3	2|4|4|4	0	0	0	0	0	-13.6	0.95	0.9
RPA1NT	DAD1	DAD1	4|0|1	5	1.67	3	2|2|2|1	0	0.01	0	0.01	0	-10.76	0.95	0.84
RPA1NT	ATL2	ATL2	4|1|0	5	1.67	3	0|1|1|5	0	0.01	0	0.01	0	-10.58	0.95	0.84
RPA1NT	MARS2	MARS2	2|3|0	5	1.67	3	0|2|3|2	0	0	0	0	0	-10.76	0.95	0.86
RPA1NT	CSNK1E	CSNK1E	2|22|0	24	8	3	9|10|8|7	0.01	0.03	0.01	0.03	0.01	-40.27	0.94	0.8
RPA1NT	EIF2S3	EIF2S3	38|35|22	95	31.67	3	41|35|32|27	0	0	0	0	0	-93.16	0.94	0.95
RPA1NT	CKB	CKB	46|18|21	85	28.33	3	27|27|31|36	0	0	0	0	0	-87.03	0.94	0.94
RPA1NT	HNRNPUL1	HNRNPUL1	26|12|8	46	15.33	3	9|15|22|19	0	0	0	0	0	-51.58	0.94	0.93
RPA1NT	RPS25	RPS25	2|13|4	19	6.33	3	6|6|10|5	0	0	0	0	0	-26.58	0.94	0.9
RPA1NT	KRR1	KRR1	2|10|0	12	4	3	2|4|8|3	0	0	0	0	0	-21.36	0.94	0.86
RPA1NT	RBM27	RBM27	87|75|65	227	75.67	3	57|90|76|104	0	0	0	0	0	-198.79	0.93	0.95
RPA1NT	ACSL3	ACSL3	24|46|10	80	26.67	3	26|28|33|28	0	0	0	0	0	-98.19	0.93	0.94
RPA1NT	EIF3K	EIF3K	7|3|4	14	4.67	3	6|4|3|7	0	0	0	0	0	-17.48	0.93	0.91
RPA1NT	XIRP2	XIRP2	3|0|4	7	2.33	3	2|4|4|0	0	0	0	0	0	-13.85	0.93	0.88
RPA1NT	CDC123	CDC123	5|1|1	7	2.33	3	2|2|2|4	0	0	0	0	0	-11.6	0.93	0.86
RPA1NT	ALDH18A1	ALDH18A1	51|45|25	121	40.33	3	53|47|41|34	0	0	0	0	0	-126.11	0.92	0.95
RPA1NT	CSNK2A2	CSNK2A2	24|27|12	63	21	3	15|21|31|24	0	0	0	0	0	-69.2	0.92	0.94
RPA1NT	RPS18	RPS18	10|41|7	58	19.33	3	18|21|25|20	0	0	0	0	0	-73.4	0.92	0.93
RPA1NT	RAB14	RAB14	19|14|9	42	14	3	10|16|14|21	0	0	0	0	0	-45.83	0.92	0.94
RPA1NT	RPSA	RPSA	23|6|11	40	13.33	3	10|12|18|18	0	0	0	0	0	-49.09	0.92	0.93
RPA1NT	RPL27A	RPL27A	12|15|6	33	11	3	11|11|15|11	0	0	0	0	0	-39.02	0.92	0.93
RPA1NT	PRPF19	PRPF19	22|4|1	27	9	3	7|11|8|13	0	0	0	0	0	-42.15	0.92	0.89
RPA1NT	PDCD6IP	PDCD6IP	19|3|0	22	7.33	3	5|5|10|12	0	0	0	0	0	-37.91	0.92	0.88
RPA1NT	MMGT1	MMGT1	3|4|2	9	3	3	3|2|5|3	0	0	0	0	0	-12.64	0.92	0.9
RPA1NT	GPI	GPI	91|120|75	286	95.33	3	95|100|114|111	0	0	0	0	0	-269.63	0.91	0.95
RPA1NT	PAICS	PAICS	61|32|42	135	45	3	50|53|47|47	0	0	0	0	0	-134.24	0.91	0.95
RPA1NT	SRP54	SRP54	47|44|24	115	38.33	3	32|43|51|43	0	0	0	0	0	-122.21	0.91	0.95
RPA1NT	BCAP31	BCAP31	23|27|23	73	24.33	3	28|30|26|23	0	0	0	0	0	-65.12	0.91	0.95
RPA1NT	RPL32	RPL32	13|39|7	59	19.67	3	20|22|25|19	0	0	0	0	0	-75.48	0.91	0.93
RPA1NT	RPL12	RPL12	21|16|17	54	18	3	18|23|20|18	0	0	0	0	0	-50.68	0.91	0.94
RPA1NT	SEC22B	SEC22B	17|24|10	51	17	3	22|18|18|17	0	0	0	0	0	-57.64	0.91	0.94
RPA1NT	ATP5L	ATP5L	10|12|8	30	10	3	10|11|11|12	0	0	0	0	0	-31.45	0.91	0.93
RPA1NT	GNA13	GNA13	8|8|1	17	5.67	3	6|5|9|5	0	0	0	0	0	-27.06	0.91	0.92
RPA1NT	SRP14	SRP14	3|11|1	15	5	3	4|7|7|4	0	0	0	0	0	-23.89	0.91	0.89
RPA1NT	SLTM	SLTM	2|13|0	15	5	3	1|8|6|7	0	0	0	0	0	-26.84	0.91	0.87
RPA1NT	PDCD10	PDCD10	9|4|0	13	4.33	3	4|5|4|6	0	0	0	0	0	-23.71	0.91	0.89
RPA1NT	POLDIP2	POLDIP2	8|5|0	13	4.33	3	1|4|8|6	0	0	0	0	0	-23.54	0.91	0.9
RPA1NT	H2AFV	H2AFV	8|22|10	40	13.33	3	15|15|17|12	0	0	0	0	0	-45.88	0.9	0.93
RPA1NT	RPL7L1	RPL7L1	6|28|6	40	13.33	3	18|15|14|12	0	0	0	0	0	-50.08	0.9	0.92
RPA1NT	FSCN1	FSCN1	8|0|0	8	2.67	3	0|2|6|4	0.01	0.02	0.01	0.02	0.01	-15.71	0.89	0.83
RPA1NT	FBXO7	FBXO7	0|8|0	8	2.67	3	2|2|2|6	0.01	0.03	0.01	0.03	0.01	-15.97	0.89	0.81
RPA1NT	REEP4	REEP4	0|6|0	6	2	3	2|3|3|1	0.01	0.03	0.01	0.03	0.01	-12.82	0.89	0.81
RPA1NT	HLTF	HLTF	0|4|0	4	1.33	3	3|1|1|1	0.01	0.02	0.01	0.02	0.01	-9.71	0.89	0.81
RPA1NT	ABCC11	ABCC11	0|2|0	2	0.67	3	0|1|2|0	0.01	0.02	0.01	0.02	0.01	-6.8	0.89	0.82
RPA1NT	TRMT61A	TRMT61A	0|2|0	2	0.67	3	0|1|1|1	0.01	0.02	0.01	0.02	0.01	-6.8	0.89	0.82
RPA1NT	PLEKHF1	PLEKHF1	0|2|0	2	0.67	3	2|0|0|1	0.01	0.02	0.01	0.02	0.01	-6.8	0.89	0.82
RPA1NT	EEF1A1	EEF1A1	90|149|105	344	114.67	3	123|124|149|122	0	0	0	0	0	-336.06	0.89	0.95
RPA1NT	H2AFY	H2AFY	38|63|30	131	43.67	3	52|54|51|40	0	0	0	0	0	-138	0.89	0.95
RPA1NT	MDH1	MDH1	22|17|17	56	18.67	3	19|22|25|18	0	0	0	0	0	-53.65	0.89	0.94
RPA1NT	TMEM43	TMEM43	14|23|9	46	15.33	3	18|21|15|15	0	0	0	0	0	-53.73	0.89	0.94
RPA1NT	RAB5C	RAB5C	15|10|11	36	12	3	12|15|14|13	0	0	0	0	0	-37.43	0.89	0.94
RPA1NT	RPL30	RPL30	10|12|6	28	9.33	3	12|13|10|7	0	0	0	0	0	-33.15	0.89	0.93
RPA1NT	VDAC1	VDAC1	16|1|5	22	7.33	3	10|7|9|7	0	0	0	0	0	-35.64	0.89	0.91
RPA1NT	NXF1	NXF1	8|8|2	18	6	3	5|4|9|9	0	0	0	0	0	-26.66	0.89	0.92
RPA1NT	CFAP20	CFAP20	5|6|3	14	4.67	3	6|6|5|4	0	0	0	0	0	-18.46	0.89	0.92
RPA1NT	DNAJC19	DNAJC19	2|9|1	12	4	3	4|5|7|2	0	0	0	0	0	-19.7	0.89	0.89
RPA1NT	POLRMT	POLRMT	0|10|0	10	3.33	3	0|0|8|7	0	0.01	0	0.01	0	-18.78	0.89	0.84
RPA1NT	IDH3B	IDH3B	4|6|0	10	3.33	3	4|3|5|3	0	0	0	0	0	-19.33	0.89	0.9
RPA1NT	AASDHPPT	AASDHPPT	7|1|0	8	2.67	3	1|5|3|3	0	0.01	0	0.01	0	-16	0.89	0.85
RPA1NT	URB2	URB2	1|4|1	6	2	3	2|2|3|2	0	0	0	0	0	-10.6	0.89	0.87
RPA1NT	GFM1	GFM1	4|2|0	6	2	3	2|1|2|4	0	0	0	0	0	-12.82	0.89	0.87
RPA1NT	RRP9	RRP9	4|2|0	6	2	3	3|2|2|2	0	0	0	0	0	-12.82	0.89	0.87
RPA1NT	PPCS	PPCS	2|2|0	4	1.33	3	0|1|3|2	0	0	0	0	0	-9.73	0.89	0.87
RPA1NT	NFIB	NFIB	1|3|0	4	1.33	3	0|0|3|3	0	0.01	0	0.01	0	-9.56	0.89	0.85
RPA1NT	DHCR24	DHCR24	2|2|0	4	1.33	3	1|4|1|0	0	0	0	0	0	-9.56	0.89	0.86
RPA1NT	CABIN1	CABIN1	0|1|1	2	0.67	3	1|0|1|1	0	0	0	0	0	-6.8	0.89	0.95
RPA1NT	MAATS1	MAATS1	1|0|1	2	0.67	3	0|1|0|2	0	0	0	0	0	-6.8	0.89	0.95
RPA1NT	CCDC71L	CCDC71L	0|1|1	2	0.67	3	1|0|2|0	0	0	0	0	0	-6.8	0.89	0.95
RPA1NT	TKT	TKT	83|111|72	266	88.67	3	102|98|106|98	0	0	0	0	0	-259.75	0.88	0.95
RPA1NT	ANXA2	ANXA2	61|57|46	164	54.67	3	61|66|66|55	0	0	0	0	0	-157.8	0.88	0.95
RPA1NT	DDX39B	DDX39B	61|52|37	150	50	3	49|53|66|58	0	0	0	0	0	-152.91	0.88	0.95
RPA1NT	DDX18	DDX18	26|62|12	100	33.33	3	38|34|44|35	0	0	0	0	0	-130.63	0.88	0.94
RPA1NT	KPNA2	KPNA2	30|20|21	71	23.67	3	20|27|29|31	0	0	0	0	0	-70.03	0.88	0.94
RPA1NT	VDAC3	VDAC3	22|22|19	63	21	3	26|24|24|21	0	0	0	0	0	-60.54	0.88	0.95
RPA1NT	WDHD1	WDHD1	30|17|16	63	21	3	12|25|31|28	0	0	0	0	0	-66.2	0.88	0.94
RPA1NT	WARS	WARS	35|12|11	58	19.33	3	13|18|27|30	0	0	0	0	0	-68.06	0.88	0.94
RPA1NT	CAPN1	CAPN1	12|7|2	21	7	3	6|8|8|10	0	0	0	0	0	-31.75	0.88	0.92
RPA1NT	HSP90AB1	HSP90AB1	162|79|88	329	109.67	3	103|125|146|129	0	0	0	0	0	-341.57	0.87	0.95
RPA1NT	RPL7A	RPL7A	26|79|28	133	44.33	3	55|51|53|45	0	0	0	0	0	-152.86	0.87	0.95
RPA1NT	NSFL1C	NSFL1C	44|28|30	102	34	3	33|38|42|44	0	0	0	0	0	-103.26	0.87	0.95
RPA1NT	RPL8	RPL8	11|56|13	80	26.67	3	28|28|34|33	0	0	0	0	0	-104.04	0.87	0.94
RPA1NT	RBMX	RBMX	3|32|6	41	13.67	3	17|15|18|13	0	0	0	0	0	-61.89	0.87	0.92
RPA1NT	PKM	PKM	109|88|79	276	92	3	100|106|118|103	0	0	0	0	0	-269.25	0.86	0.95
RPA1NT	MCM7	MCM7	49|49|30	128	42.67	3	51|50|52|45	0	0	0	0	0	-138.97	0.86	0.95
RPA1NT	CDK1	CDK1	43|51|28	122	40.67	3	52|52|45|41	0	0	0	0	0	-135.03	0.86	0.95
RPA1NT	ALDOA	ALDOA	35|21|44	100	33.33	3	41|39|38|37	0	0	0	0	0	-114.49	0.86	0.95
RPA1NT	COX4I1	COX4I1	17|32|11	60	20	3	25|23|25|20	0	0	0	0	0	-73.48	0.86	0.94
RPA1NT	TALDO1	TALDO1	25|21|14	60	20	3	21|19|25|28	0	0	0	0	0	-67.45	0.86	0.94
RPA1NT	PSMB1	PSMB1	17|16|10	43	14.33	3	17|15|17|18	0	0	0	0	0	-49.82	0.86	0.94
RPA1NT	ARPC4	ARPC4	10|15|10	35	11.67	3	12|13|15|14	0	0	0	0	0	-37.43	0.86	0.94
RPA1NT	CDC37	CDC37	8|13|6	27	9	3	6|9|11|16	0	0	0	0	0	-33	0.86	0.93
RPA1NT	MAPK3	MAPK3	6|12|2	20	6.67	3	11|9|7|4	0	0	0	0	0	-30.76	0.86	0.92
RPA1NT	CYC1	CYC1	8|8|4	20	6.67	3	7|8|8|8	0	0	0	0	0	-26.29	0.86	0.93
RPA1NT	TMEM214	TMEM214	7|11|0	18	6	3	8|6|9|5	0	0	0	0	0	-33.6	0.86	0.92
RPA1NT	COA3	COA3	4|7|0	11	3.67	3	5|7|3|2	0	0	0	0	0	-21.52	0.86	0.9
RPA1NT	EIF2B5	EIF2B5	7|4|0	11	3.67	3	2|4|4|7	0	0	0	0	0	-21.49	0.86	0.9
RPA1NT	PHF8	PHF8	0|10|1	11	3.67	3	2|7|7|1	0	0	0	0	0	-21.17	0.86	0.86
RPA1NT	DHX15	DHX15	67|81|56	204	68	3	87|80|84|70	0	0	0	0	0	-209.32	0.85	0.95
RPA1NT	PSMD3	PSMD3	48|67|29	144	48	3	65|58|59|43	0	0	0	0	0	-167.43	0.85	0.95
RPA1NT	DDX56	DDX56	12|25|4	41	13.67	3	19|16|11|18	0	0	0	0	0	-60.14	0.85	0.93
RPA1NT	AP2M1	AP2M1	10|28|1	39	13	3	18|16|12|15	0	0	0	0	0	-66.22	0.85	0.93
RPA1NT	GNPDA1	GNPDA1	23|4|5	32	10.67	3	16|12|10|12	0	0	0	0	0	-45.51	0.85	0.92
RPA1NT	LETM1	LETM1	14|12|4	30	10	3	9|12|13|13	0	0	0	0	0	-42.42	0.85	0.93
RPA1NT	H2AFX	H2AFX	3|18|4	25	8.33	3	8|9|13|9	0	0	0	0	0	-36.57	0.85	0.92
RPA1NT	UTP18	UTP18	5|16|2	23	7.67	3	5|8|10|13	0	0	0	0	0	-35.95	0.85	0.92
RPA1NT	NIP7	NIP7	7|8|1	16	5.33	3	6|7|6|6	0	0	0	0	0	-27.06	0.85	0.92
RPA1NT	JAGN1	JAGN1	1|6|0	7	2.33	3	2|3|5|1	0	0.01	0	0.01	0	-15.04	0.85	0.85
RPA1NT	AUP1	AUP1	2|4|1	7	2.33	3	3|2|3|3	0	0	0	0	0	-12.59	0.85	0.89
RPA1NT	MRPL16	MRPL16	0|12|0	12	4	3	5|5|4|5	0.01	0.02	0.01	0.02	0.01	-23.71	0.84	0.83
RPA1NT	MSN	MSN	56|58|21	135	45	3	51|57|64|43	0	0	0	0	0	-174.93	0.84	0.95
RPA1NT	NOP2	NOP2	18|73|22	113	37.67	3	51|45|46|38	0	0	0	0	0	-146.13	0.84	0.94
RPA1NT	EZR	EZR	32|28|14	74	24.67	3	24|27|37|30	0	0	0	0	0	-92.24	0.84	0.95
RPA1NT	RPS10	RPS10	17|39|13	69	23	3	28|27|32|23	0	0	0	0	0	-86.27	0.84	0.94
RPA1NT	MAPK1	MAPK1	26|15|23	64	21.33	3	25|25|23|28	0	0	0	0	0	-73.32	0.84	0.94
RPA1NT	TUFM	TUFM	21|24|16	61	20.33	3	24|25|29|19	0	0	0	0	0	-67.59	0.84	0.95
RPA1NT	AHSA1	AHSA1	21|11|15	47	15.67	3	15|18|21|21	0	0	0	0	0	-55.68	0.84	0.94
RPA1NT	TYMS	TYMS	9|13|9	31	10.33	3	11|10|14|14	0	0	0	0	0	-34.44	0.84	0.94
RPA1NT	RRP1	RRP1	10|10|2	22	7.33	3	6|5|12|12	0	0	0	0	0	-34.81	0.84	0.93
RPA1NT	GBAS	GBAS	4|6|2	12	4	3	6|2|7|4	0	0	0	0	0	-18.53	0.84	0.91
RPA1NT	THOP1	THOP1	5|0|0	5	1.67	3	1|2|2|3	0.01	0.02	0.01	0.02	0.01	-11.69	0.83	0.83
RPA1NT	ATP6V1B2	ATP6V1B2	5|0|0	5	1.67	3	0|0|1|7	0.01	0.02	0.01	0.02	0.01	-10.93	0.83	0.81
RPA1NT	NOM1	NOM1	0|5|0	5	1.67	3	3|0|2|3	0.01	0.02	0.01	0.02	0.01	-11.69	0.83	0.83
RPA1NT	TCP1	TCP1	66|44|37	147	49	3	60|61|64|51	0	0	0	0	0	-162.55	0.83	0.95
RPA1NT	PSMA7	PSMA7	17|22|14	53	17.67	3	20|20|21|24	0	0	0	0	0	-59.74	0.83	0.94
RPA1NT	HARS	HARS	33|11|6	50	16.67	3	16|19|23|22	0	0	0	0	0	-71.73	0.83	0.93
RPA1NT	PHGDH	PHGDH	21|5|20	46	15.33	3	17|18|18|21	0	0	0	0	0	-68.03	0.83	0.94
RPA1NT	ACTR3	ACTR3	26|2|8	36	12	3	6|11|21|20	0	0	0	0	0	-59.02	0.83	0.93
RPA1NT	ETF1	ETF1	15|5|3	23	7.67	3	9|8|9|11	0	0	0	0	0	-34.49	0.83	0.92
RPA1NT	PSMB3	PSMB3	8|4|3	15	5	3	5|5|7|7	0	0	0	0	0	-21.35	0.83	0.92
RPA1NT	C14ORF166	C14ORF166	8|1|4	13	4.33	3	5|6|5|5	0	0	0	0	0	-22.82	0.83	0.91
RPA1NT	ATP6V0D1	ATP6V0D1	3|2|0	5	1.67	3	2|2|1|3	0	0	0	0	0	-11.69	0.83	0.88
RPA1NT	ELOVL1	ELOVL1	2|3|0	5	1.67	3	2|2|2|2	0	0	0	0	0	-11.69	0.83	0.88
RPA1NT	NDUFB4	NDUFB4	1|4|0	5	1.67	3	2|2|2|2	0	0	0	0	0	-11.69	0.83	0.86
RPA1NT	SNF8	SNF8	2|2|1	5	1.67	3	2|1|2|3	0	0	0	0	0	-9.6	0.83	0.95
RPA1NT	EEF2	EEF2	174|91|125	390	130	3	153|162|168|149	0	0	0	0	0	-444.6	0.82	0.95
RPA1NT	PFKP	PFKP	76|85|51	212	70.67	3	92|89|90|72	0	0	0	0	0	-239.85	0.82	0.95
RPA1NT	RSL1D1	RSL1D1	30|87|33	150	50	3	66|66|61|52	0	0	0	0	0	-185.42	0.82	0.95
RPA1NT	MCM2	MCM2	43|36|25	104	34.67	3	42|39|44|44	0	0	0	0	0	-120.33	0.82	0.95
RPA1NT	RAB11B	RAB11B	18|8|9	35	11.67	3	17|13|13|14	0	0	0	0	0	-43.91	0.82	0.94
RPA1NT	RFC1	RFC1	1|21|12	34	11.33	3	12|17|16|10	0	0	0	0	0	-59.63	0.82	0.93
RPA1NT	NMD3	NMD3	9|6|1	16	5.33	3	8|6|6|6	0	0	0	0	0	-28.14	0.82	0.92
RPA1NT	GSTK1	GSTK1	7|7|2	16	5.33	3	6|5|7|8	0	0	0	0	0	-25.55	0.82	0.92
RPA1NT	RAB34	RAB34	3|4|1	8	2.67	3	1|5|5|2	0	0	0	0	0	-14.52	0.82	0.9
RPA1NT	RPS11	RPS11	16|43|15	74	24.67	3	31|27|38|26	0	0	0	0	0	-94.05	0.81	0.94
RPA1NT	ATP5F1	ATP5F1	24|36|12	72	24	3	29|28|30|32	0	0	0	0	0	-97.59	0.81	0.94
RPA1NT	TWF1	TWF1	16|20|4	40	13.33	3	17|17|15|17	0	0	0	0	0	-62.27	0.81	0.94
RPA1NT	AURKB	AURKB	5|20|0	25	8.33	3	9|11|10|11	0	0	0	0	0	-48.05	0.81	0.91
RPA1NT	ABCD3	ABCD3	5|17|0	22	7.33	3	9|11|12|4	0	0	0	0	0	-42.41	0.81	0.91
RPA1NT	PLD3	PLD3	7|3|4	14	4.67	3	5|3|6|9	0	0	0	0	0	-20.46	0.81	0.92
RPA1NT	CYP51A1	CYP51A1	1|11|2	14	4.67	3	4|10|4|5	0	0	0	0	0	-24.89	0.81	0.9
RPA1NT	OSGEP	OSGEP	5|5|1	11	3.67	3	1|4|7|6	0	0	0	0	0	-19.6	0.81	0.91
RPA1NT	SARS2	SARS2	9|1|1	11	3.67	3	2|3|5|8	0	0	0	0	0	-19.6	0.81	0.89
RPA1NT	ARHGAP8	ARHGAP8	0|3|0	3	1	3	0|0|3|2	0.01	0.02	0.01	0.02	0.01	-8.47	0.8	0.83
RPA1NT	XRCC6	XRCC6	74|121|62	257	85.67	3	108|106|113|100	0	0	0	0	0	-300.58	0.8	0.95
RPA1NT	PSMD11	PSMD11	47|21|26	94	31.33	3	39|40|37|40	0	0	0	0	0	-115.47	0.8	0.95
RPA1NT	DKC1	DKC1	15|54|16	85	28.33	3	33|34|37|37	0	0	0	0	0	-113.19	0.8	0.94
RPA1NT	RPS6	RPS6	14|43|19	76	25.33	3	34|33|36|23	0	0	0	0	0	-100.29	0.8	0.94
RPA1NT	PA2G4	PA2G4	39|18|15	72	24	3	27|28|33|32	0	0	0	0	0	-92.04	0.8	0.94
RPA1NT	DDB1	DDB1	56|10|1	67	22.33	3	16|24|28|44	0	0	0	0	0	-121.98	0.8	0.94
RPA1NT	SLC25A1	SLC25A1	15|31|8	54	18	3	23|22|24|21	0	0	0	0	0	-77.19	0.8	0.94
RPA1NT	MYO1B	MYO1B	17|31|0	48	16	3	17|20|19|24	0	0	0	0	0	-91.58	0.8	0.94
RPA1NT	FKBP4	FKBP4	36|2|3	41	13.67	3	13|15|20|20	0	0	0	0	0	-70.38	0.8	0.92
RPA1NT	CDK2	CDK2	11|22|5	38	12.67	3	13|20|13|17	0	0	0	0	0	-56.54	0.8	0.93
RPA1NT	RDH14	RDH14	1|7|1	9	3	3	2|3|6|4	0	0	0	0	0	-16.61	0.8	0.89
RPA1NT	NT5C3A	NT5C3A	4|2|0	6	2	3	3|1|2|4	0	0	0	0	0	-13.92	0.8	0.89
RPA1NT	AURKA	AURKA	1|5|0	6	2	3	3|4|1|2	0	0	0	0	0	-13.92	0.8	0.86
RPA1NT	MTCL1	MTCL1	1|2|0	3	1	3	0|0|2|3	0	0	0	0	0	-8.47	0.8	0.85
RPA1NT	TMEM70	TMEM70	2|1|0	3	1	3	1|0|2|2	0	0	0	0	0	-8.62	0.8	0.86
RPA1NT	IDI1	IDI1	2|1|0	3	1	3	1|0|1|3	0	0	0	0	0	-8.61	0.8	0.86
RPA1NT	MYLK	MYLK	1|0|2	3	1	3	3|2|0|0	0	0	0	0	0	-8.47	0.8	0.85
RPA1NT	APOA1BP	APOA1BP	2|0|1	3	1	3	0|1|2|2	0	0	0	0	0	-8.62	0.8	0.86
RPA1NT	SGPL1	SGPL1	6|26|1	33	11	3	11|14|16|15	0	0	0	0	0	-60.71	0.79	0.92
RPA1NT	GNAS	GNAS	14|12|5	31	10.33	3	14|16|12|10	0	0	0	0	0	-45.2	0.79	0.94
RPA1NT	RAB6A	RAB6A	11|9|9	29	9.67	3	9|13|14|13	0	0	0	0	0	-34.44	0.79	0.95
RPA1NT	ALG5	ALG5	3|10|0	13	4.33	3	5|5|9|3	0	0	0	0	0	-27.03	0.79	0.9
RPA1NT	XRCC5	XRCC5	104|82|68	254	84.67	3	110|104|114|104	0	0	0	0	0	-293.9	0.78	0.95
RPA1NT	HSP90AA1	HSP90AA1	82|40|49	171	57	3	61|68|82|82	0	0	0	0	0	-212.39	0.78	0.95
RPA1NT	SND1	SND1	65|60|31	156	52	3	70|70|66|60	0	0	0	0	0	-204.38	0.78	0.95
RPA1NT	CCT7	CCT7	72|40|38	150	50	3	71|66|59|60	0	0	0	0	0	-180.09	0.78	0.95
RPA1NT	KARS	KARS	35|18|20	73	24.33	3	32|33|32|28	0	0	0	0	0	-90.94	0.78	0.95
RPA1NT	CSTF2T	CSTF2T	11|8|9	28	9.33	3	5|12|18|13	0	0	0	0	0	-34.89	0.78	0.95
RPA1NT	PSMG1	PSMG1	10|9|6	25	8.33	3	12|11|12|8	0	0	0	0	0	-34.12	0.78	0.95
RPA1NT	ACTC1	ACTC1	7|2|8	17	5.67	3	6|5|8|10	0	0	0	0	0	-28.64	0.78	0.93
RPA1NT	TIMM23	TIMM23	6|7|4	17	5.67	3	6|8|7|8	0	0	0	0	0	-24.32	0.78	0.95
RPA1NT	SDHB	SDHB	2|6|2	10	3.33	3	4|5|4|4	0	0	0	0	0	-16.47	0.78	0.91
RPA1NT	NDUFS3	NDUFS3	7|1|2	10	3.33	3	2|5|5|5	0	0	0	0	0	-18.64	0.78	0.9
RPA1NT	PGRMC2	PGRMC2	3|4|3	10	3.33	3	4|4|4|5	0	0	0	0	0	-14.7	0.78	0.95
RPA1NT	DERA	DERA	4|5|1	10	3.33	3	4|3|5|5	0	0	0	0	0	-18.64	0.78	0.91
RPA1NT	SNRPA	SNRPA	3|4|0	7	2.33	3	4|3|2|3	0	0	0	0	0	-16	0.78	0.9
RPA1NT	HSPA1A	HSPA1A	80|48|58	186	62	3	78|85|82|76	0	0	0	0	0	-224.18	0.77	0.95
RPA1NT	DDOST	DDOST	20|18|13	51	17	3	25|24|21|18	0	0	0	0	0	-64.49	0.77	0.95
RPA1NT	PPP2R2A	PPP2R2A	30|12|2	44	14.67	3	17|19|21|19	0	0	0	0	0	-79.1	0.77	0.93
RPA1NT	MYO1D	MYO1D	12|28|0	40	13.33	3	14|13|19|23	0	0	0	0	0	-79.28	0.77	0.93
RPA1NT	DPM1	DPM1	8|22|4	34	11.33	3	16|12|15|16	0	0	0	0	0	-54.9	0.77	0.93
RPA1NT	ACOT9	ACOT9	9|6|3	18	6	3	6|7|10|8	0	0	0	0	0	-28.37	0.77	0.93
RPA1NT	RCC2	RCC2	55|37|36	128	42.67	3	60|53|60|53	0	0	0	0	0	-154.76	0.76	0.95
RPA1NT	KHDRBS1	KHDRBS1	14|25|12	51	17	3	20|24|25|21	0	0	0	0	0	-68.43	0.76	0.94
RPA1NT	RAC1	RAC1	18|9|13	40	13.33	3	21|20|17|12	0	0	0	0	0	-54.72	0.76	0.94
RPA1NT	KIAA1279	KIAA1279	21|8|5	34	11.33	3	9|15|18|18	0	0	0	0	0	-53.43	0.76	0.93
RPA1NT	PRKACA	PRKACA	13|16|3	32	10.67	3	14|16|16|10	0	0	0	0	0	-54.41	0.76	0.94
RPA1NT	LMF2	LMF2	0|12|0	12	4	3	4|5|6|6	0	0	0	0	0	-25.88	0.76	0.86
RPA1NT	MRPL48	MRPL48	2|5|1	8	2.67	3	5|4|3|2	0	0	0	0	0	-15.58	0.76	0.9
RPA1NT	HSDL2	HSDL2	2|2|0	4	1.33	3	1|2|2|2	0	0	0	0	0	-10.76	0.76	0.88
RPA1NT	MCCC2	MCCC2	2|2|0	4	1.33	3	2|1|1|3	0	0	0	0	0	-10.76	0.76	0.88
RPA1NT	GON4L	GON4L	2|1|1	4	1.33	3	1|1|1|4	0	0	0	0	0	-8.79	0.76	0.89
RPA1NT	EEF1G	EEF1G	57|45|48	150	50	3	66|62|75|64	0	0	0	0	0	-177.6	0.75	0.95
RPA1NT	LDHB	LDHB	61|35|53	149	49.67	3	60|64|72|68	0	0	0	0	0	-193.94	0.75	0.95
RPA1NT	CSNK2A1	CSNK2A1	34|29|23	86	28.67	3	32|38|41|41	0	0	0	0	0	-107.61	0.75	0.95
RPA1NT	FARSB	FARSB	35|22|16	73	24.33	3	36|30|34|30	0	0	0	0	0	-99.94	0.75	0.95
RPA1NT	SERPINH1	SERPINH1	13|18|6	37	12.33	3	12|14|21|19	0	0	0	0	0	-57.3	0.75	0.94
RPA1NT	PSMD8	PSMD8	18|7|8	33	11	3	13|15|15|16	0	0	0	0	0	-47.91	0.75	0.94
RPA1NT	RAB10	RAB10	9|7|10	26	8.67	3	12|11|11|12	0	0	0	0	0	-35.14	0.75	0.95
RPA1NT	KIF2C	KIF2C	6|17|0	23	7.67	3	5|13|15|8	0	0	0	0	0	-47.8	0.75	0.92
RPA1NT	VPS29	VPS29	8|1|4	13	4.33	3	4|6|5|8	0	0	0	0	0	-24.95	0.75	0.92
RPA1NT	GLMN	GLMN	5|2|2	9	3	3	1|4|5|6	0	0	0	0	0	-15.5	0.75	0.91
RPA1NT	NDUFB6	NDUFB6	1|7|1	9	3	3	4|4|3|5	0	0	0	0	0	-17.58	0.75	0.9
RPA1NT	PRPF8	PRPF8	133|195|51	379	126.33	3	191|183|161|146	0	0	0	0	0	-584.76	0.74	0.95
RPA1NT	NONO	NONO	107|111|102	320	106.67	3	143|153|152|129	0	0	0	0	0	-370.81	0.74	0.95
RPA1NT	LDHA	LDHA	67|44|61	172	57.33	3	72|80|77|83	0	0	0	0	0	-223.21	0.74	0.95
RPA1NT	UBA1	UBA1	58|39|42	139	46.33	3	56|65|66|62	0	0	0	0	0	-171.37	0.74	0.95
RPA1NT	PTBP1	PTBP1	37|48|35	120	40	3	52|50|56|58	0	0	0	0	0	-146.98	0.74	0.95
RPA1NT	TOP1	TOP1	5|81|8	94	31.33	3	41|48|50|31	0	0	0	0	0	-171.3	0.74	0.94
RPA1NT	NUDT19	NUDT19	21|38|13	72	24	3	29|31|41|29	0	0	0	0	0	-106.63	0.74	0.95
RPA1NT	RAB7A	RAB7A	24|12|15	51	17	3	24|26|21|21	0	0	0	0	0	-70.39	0.74	0.94
RPA1NT	NOC2L	NOC2L	18|23|7	48	16	3	23|23|29|12	0	0	0	0	0	-76.22	0.74	0.94
RPA1NT	PSME3	PSME3	14|11|10	35	11.67	3	14|15|18|16	0	0	0	0	0	-45.96	0.74	0.95
RPA1NT	OSBP	OSBP	14|10|6	30	10	3	11|13|13|17	0	0	0	0	0	-45.03	0.74	0.94
RPA1NT	SEH1L	SEH1L	9|11|5	25	8.33	3	13|12|8|12	0	0	0	0	0	-38.13	0.74	0.95
RPA1NT	CHID1	CHID1	2|18|1	21	7	3	7|8|10|13	0	0	0	0	0	-41.06	0.74	0.91
RPA1NT	CKMT1A	CKMT1A	2|14|4	20	6.67	3	10|9|9|8	0	0	0	0	0	-35.96	0.74	0.92
RPA1NT	EIF2B2	EIF2B2	10|5|1	16	5.33	3	8|6|6|9	0	0	0	0	0	-31.34	0.74	0.92
RPA1NT	MTCH1	MTCH1	6|7|2	15	5	3	6|7|7|7	0	0	0	0	0	-26.58	0.74	0.93
RPA1NT	HACL1	HACL1	4|6|0	10	3.33	3	3|3|6|6	0	0	0	0	0	-22.6	0.74	0.91
RPA1NT	TST	TST	4|6|0	10	3.33	3	4|5|5|4	0	0	0	0	0	-22.6	0.74	0.91
RPA1NT	UTRN	UTRN	0|3|2	5	1.67	3	1|1|3|4	0	0	0	0	0	-12.82	0.74	0.89
RPA1NT	COA1	COA1	1|4|0	5	1.67	3	2|3|2|2	0	0	0	0	0	-12.82	0.74	0.87
RPA1NT	CSRP2	CSRP2	2|2|1	5	1.67	3	0|1|4|4	0	0	0	0	0	-10.41	0.74	0.95
RPA1NT	PREX1	PREX1	3|1|1	5	1.67	3	1|0|4|4	0	0	0	0	0	-10.41	0.74	0.89
RPA1NT	PARP1	PARP1	81|228|127	436	145.33	3	200|217|206|170	0	0	0	0	0	-627.47	0.73	0.95
RPA1NT	TOP2A	TOP2A	33|148|32	213	71	3	98|103|118|72	0	0	0	0	0	-329.88	0.73	0.95
RPA1NT	TRIM28	TRIM28	61|56|42	159	53	3	65|72|79|74	0	0	0	0	0	-205.56	0.73	0.95
RPA1NT	HK1	HK1	49|32|9	90	30	3	51|34|47|33	0	0	0	0	0	-153.25	0.73	0.95
RPA1NT	RRP1B	RRP1B	21|42|14	77	25.67	3	34|35|38|34	0	0	0	0	0	-115.47	0.73	0.95
RPA1NT	BZW1	BZW1	12|19|6	37	12.33	3	13|17|22|16	0	0	0	0	0	-59.28	0.73	0.94
RPA1NT	SLC25A10	SLC25A10	8|21|8	37	12.33	3	18|19|17|14	0	0	0	0	0	-54.79	0.73	0.94
RPA1NT	WDR46	WDR46	4|28|3	35	11.67	3	19|20|15|10	0	0	0	0	0	-62.92	0.73	0.93
RPA1NT	POLR1A	POLR1A	4|25|1	30	10	3	13|16|14|12	0	0	0	0	0	-59.63	0.73	0.93
RPA1NT	RDH11	RDH11	9|18|1	28	9.33	3	12|14|15|10	0	0	0	0	0	-55.24	0.73	0.93
RPA1NT	PSMB2	PSMB2	10|6|8	24	8	3	10|11|14|9	0	0	0	0	0	-35.08	0.73	0.95
RPA1NT	TMTC3	TMTC3	2|21|0	23	7.67	3	12|13|13|4	0	0	0	0	0	-48.99	0.73	0.91
RPA1NT	NDC1	NDC1	2|19|1	22	7.33	3	11|9|11|9	0	0	0	0	0	-43.21	0.73	0.91
RPA1NT	MOB1B	MOB1B	5|6|7	18	6	3	7|8|8|10	0	0	0	0	0	-26.32	0.73	0.95
RPA1NT	MAGED2	MAGED2	7|5|0	12	4	3	3|4|7|8	0	0	0	0	0	-27.08	0.73	0.92
RPA1NT	HSP90AB2P	HSP90AB2P	5|3|3	11	3.67	3	4|5|7|4	0	0	0	0	0	-17.48	0.73	0.95
RPA1NT	EMC2	EMC2	3|8|0	11	3.67	3	5|2|9|4	0	0	0	0	0	-24.59	0.73	0.91
RPA1NT	PIGK	PIGK	2|4|0	6	2	3	4|1|5|1	0	0	0	0	0	-14.93	0.73	0.89
RPA1NT	KIAA1211	KIAA1211	3|1|2	6	2	3	0|3|3|5	0	0	0	0	0	-12.52	0.73	0.9
RPA1NT	OGDH	OGDH	3|3|0	6	2	3	1|1|3|6	0	0	0	0	0	-14.84	0.73	0.9
RPA1NT	YTHDC1	YTHDC1	1|5|0	6	2	3	0|3|3|5	0	0	0	0	0	-14.93	0.73	0.88
RPA1NT	GABARAP	GABARAP	1|5|0	6	2	3	2|2|5|2	0	0	0	0	0	-15	0.73	0.88
RPA1NT	RPN1	RPN1	40|45|23	108	36	3	52|51|50|48	0	0	0	0	0	-156.25	0.72	0.95
RPA1NT	MTHFD1	MTHFD1	39|42|18	99	33	3	42|46|46|50	0	0	0	0	0	-150.22	0.72	0.95
RPA1NT	EIF3E	EIF3E	41|19|20	80	26.67	3	37|43|38|31	0	0	0	0	0	-112.62	0.72	0.95
RPA1NT	OAT	OAT	28|7|5	40	13.33	3	21|17|14|22	0	0	0	0	0	-68.03	0.72	0.94
RPA1NT	TROVE2	TROVE2	21|10|7	38	12.67	3	13|17|18|22	0	0	0	0	0	-59.01	0.72	0.94
RPA1NT	FDPS	FDPS	16|12|8	36	12	3	14|18|21|14	0	0	0	0	0	-53.81	0.72	0.95
RPA1NT	DDX17	DDX17	13|18|3	34	11.33	3	12|14|19|18	0	0	0	0	0	-61.89	0.72	0.94
RPA1NT	GMDS	GMDS	10|8|1	19	6.33	3	10|7|10|8	0	0	0	0	0	-37.81	0.72	0.93
RPA1NT	CPNE1	CPNE1	10|6|3	19	6.33	3	5|8|12|10	0	0	0	0	0	-32.53	0.72	0.93
RPA1NT	RPS26	RPS26	7|7|5	19	6.33	3	10|10|8|7	0	0	0	0	0	-28.26	0.72	0.95
RPA1NT	HIGD1A	HIGD1A	3|8|2	13	4.33	3	6|6|5|7	0	0	0	0	0	-23.47	0.72	0.92
RPA1NT	USP8	USP8	3|4|0	7	2.33	3	3|2|4|4	0	0	0	0	0	-17.13	0.72	0.9
RPA1NT	PRPS2	PRPS2	3|3|1	7	2.33	3	4|2|3|4	0	0	0	0	0	-14.55	0.72	0.95
RPA1NT	DDX6	DDX6	35|29|16	80	26.67	3	39|38|36|38	0	0	0	0	0	-121.11	0.71	0.95
RPA1NT	PES1	PES1	22|36|10	68	22.67	3	32|37|35|24	0	0	0	0	0	-111.78	0.71	0.95
RPA1NT	YWHAQ	YWHAQ	25|10|25	60	20	3	17|29|37|30	0	0	0	0	0	-95.78	0.71	0.95
RPA1NT	EIF2A	EIF2A	7|26|6	39	13	3	16|21|21|15	0	0	0	0	0	-64.45	0.71	0.94
RPA1NT	DDX39A	DDX39A	16|12|8	36	12	3	11|14|23|20	0	0	0	0	0	-54.61	0.71	0.95
RPA1NT	POLDIP3	POLDIP3	2|21|2	25	8.33	3	9|11|15|12	0	0	0	0	0	-47.69	0.71	0.92
RPA1NT	TMEM33	TMEM33	11|4|3	18	6	3	13|10|6|5	0	0	0	0	0	-31.3	0.71	0.93
RPA1NT	LRRC41	LRRC41	4|10|1	15	5	3	7|11|5|5	0	0	0	0	0	-30.28	0.71	0.92
RPA1NT	CMAS	CMAS	4|3|2	9	3	3	4|5|5|3	0	0	0	0	0	-16.47	0.71	0.95
RPA1NT	TBK1	TBK1	5|4|0	9	3	3	4|3|7|3	0	0	0	0	0	-21.49	0.71	0.91
RPA1NT	GCLM	GCLM	4|4|1	9	3	3	5|6|3|3	0	0	0	0	0	-18.64	0.71	0.95
RPA1NT	MAGT1	MAGT1	3|5|0	8	2.67	3	4|3|4|4	0	0	0	0	0	-19.33	0.71	0.91
RPA1NT	PKP2	PKP2	1|7|0	8	2.67	3	2|3|4|6	0	0	0	0	0	-19.33	0.71	0.89
RPA1NT	NOP56	NOP56	27|105|37	169	56.33	3	76|78|101|68	0	0	0	0	0	-271.8	0.7	0.95
RPA1NT	ILF3	ILF3	70|43|46	159	53	3	76|77|73|77	0	0	0	0	0	-216.35	0.7	0.95
RPA1NT	ILF2	ILF2	51|44|38	133	44.33	3	65|58|63|69	0	0	0	0	0	-179.12	0.7	0.95
RPA1NT	NOP58	NOP58	29|63|23	115	38.33	3	50|55|63|50	0	0	0	0	0	-173.48	0.7	0.95
RPA1NT	TRAP1	TRAP1	55|26|26	107	35.67	3	54|48|53|50	0	0	0	0	0	-153.86	0.7	0.95
RPA1NT	UBA2	UBA2	39|22|23	84	28	3	37|37|45|40	0	0	0	0	0	-116.43	0.7	0.95
RPA1NT	CUL3	CUL3	25|39|11	75	25	3	32|37|40|33	0	0	0	0	0	-123.77	0.7	0.95
RPA1NT	RECQL	RECQL	28|22|12	62	20.67	3	27|30|35|26	0	0	0	0	0	-96.57	0.7	0.95
RPA1NT	HSPA4	HSPA4	41|11|8	60	20	3	20|27|36|31	0	0	0	0	0	-102.06	0.7	0.94
RPA1NT	DRG2	DRG2	9|25|4	38	12.67	3	16|18|25|13	0	0	0	0	0	-68.54	0.7	0.94
RPA1NT	EIF2S2	EIF2S2	7|10|3	20	6.67	3	9|12|10|7	0	0	0	0	0	-35.53	0.7	0.93
RPA1NT	CTNNBL1	CTNNBL1	9|6|4	19	6.33	3	4|6|15|11	0	0	0	0	0	-30.82	0.7	0.95
RPA1NT	VTA1	VTA1	6|4|2	12	4	3	5|7|6|5	0	0	0	0	0	-22.48	0.7	0.92
RPA1NT	UGGT1	UGGT1	5|6|1	12	4	3	2|2|9|10	0	0	0	0	0	-24.54	0.7	0.92
RPA1NT	EMC7	EMC7	4|5|2	11	3.67	3	7|6|4|4	0	0	0	0	0	-20.44	0.7	0.95
RPA1NT	OGFOD1	OGFOD1	10|0|0	10	3.33	3	1|4|5|9	0	0	0	0	0	-23.46	0.7	0.89
RPA1NT	HNRNPM	HNRNPM	38|50|30	118	39.33	3	51|58|63|56	0	0	0	0	0	-168.46	0.69	0.95
RPA1NT	NAA15	NAA15	43|50|18	111	37	3	57|53|65|39	0	0	0	0	0	-180.92	0.69	0.95
RPA1NT	CS	CS	38|19|16	73	24.33	3	37|38|34|33	0	0	0	0	0	-111.99	0.69	0.95
RPA1NT	ACTR1A	ACTR1A	17|8|6	31	10.33	3	13|15|11|21	0	0	0	0	0	-51.08	0.69	0.94
RPA1NT	DYNLL1	DYNLL1	13|6|12	31	10.33	3	15|15|17|13	0	0	0	0	0	-51.08	0.69	0.95
RPA1NT	RAB2A	RAB2A	12|7|11	30	10	3	14|15|13|16	0	0	0	0	0	-46.92	0.69	0.95
RPA1NT	SAMM50	SAMM50	17|5|6	28	9.33	3	10|15|15|14	0	0	0	0	0	-47.26	0.69	0.93
RPA1NT	GNPNAT1	GNPNAT1	6|6|3	15	5	3	6|7|6|10	0	0	0	0	0	-26.34	0.69	0.95
RPA1NT	SCAMP3	SCAMP3	4|8|3	15	5	3	7|8|8|6	0	0	0	0	0	-26.34	0.69	0.93
RPA1NT	SNX5	SNX5	5|7|1	13	4.33	3	4|5|8|8	0	0	0	0	0	-27.06	0.69	0.92
RPA1NT	COPA	COPA	59|98|37	194	64.67	3	100|97|95|90	0	0	0	0	0	-308.94	0.68	0.95
RPA1NT	EIF3B	EIF3B	68|43|36	147	49	3	70|74|75|70	0	0	0	0	0	-216.77	0.68	0.95
RPA1NT	SUPT16H	SUPT16H	44|72|24	140	46.67	3	53|67|82|72	0	0	0	0	0	-228.41	0.68	0.95
RPA1NT	PDCD11	PDCD11	5|125|7	137	45.67	3	74|73|68|55	0	0	0	0	0	-281.47	0.68	0.95
RPA1NT	SLC25A13	SLC25A13	31|36|20	87	29	3	43|38|44|46	0	0	0	0	0	-132.53	0.68	0.95
RPA1NT	BRIX1	BRIX1	22|37|16	75	25	3	39|36|33|38	0	0	0	0	0	-116.04	0.68	0.95
RPA1NT	GOT2	GOT2	12|13|43	68	22.67	3	29|33|41|30	0	0	0	0	0	-111.96	0.68	0.94
RPA1NT	PPP5C	PPP5C	21|14|9	44	14.67	3	20|22|24|20	0	0	0	0	0	-70.78	0.68	0.95
RPA1NT	PAFAH1B1	PAFAH1B1	20|7|6	33	11	3	18|14|16|17	0	0	0	0	0	-56.2	0.68	0.94
RPA1NT	RAB21	RAB21	11|7|8	26	8.67	3	14|13|13|11	0	0	0	0	0	-40	0.68	0.95
RPA1NT	SACM1L	SACM1L	11|12|2	25	8.33	3	13|13|14|9	0	0	0	0	0	-49.83	0.68	0.95
RPA1NT	ACTN4	ACTN4	121|68|82	271	90.33	3	123|137|150|132	0	0	0	0	0	-402.3	0.67	0.95
RPA1NT	EIF3A	EIF3A	89|67|44	200	66.67	3	92|100|113|94	0	0	0	0	0	-310.26	0.67	0.95
RPA1NT	GANAB	GANAB	78|39|39	156	52	3	76|82|76|77	0	0	0	0	0	-232.45	0.67	0.95
RPA1NT	GDI2	GDI2	64|37|34	135	45	3	57|67|67|76	0	0	0	0	0	-199	0.67	0.95
RPA1NT	PYGL	PYGL	64|51|16	131	43.67	3	53|66|75|68	0	0	0	0	0	-236.93	0.67	0.95
RPA1NT	EIF3D	EIF3D	35|37|19	91	30.33	3	48|43|49|42	0	0	0	0	0	-145.88	0.67	0.95
RPA1NT	PSMD12	PSMD12	43|20|19	82	27.33	3	40|44|43|35	0	0	0	0	0	-125.63	0.67	0.95
RPA1NT	RPS5	RPS5	24|29|23	76	25.33	3	41|41|35|35	0	0	0	0	0	-107.61	0.67	0.95
RPA1NT	LRRC59	LRRC59	25|29|19	73	24.33	3	36|38|38|34	0	0	0	0	0	-109.64	0.67	0.95
RPA1NT	PPP2R5D	PPP2R5D	15|29|8	52	17.33	3	25|32|25|21	0	0	0	0	0	-90.67	0.67	0.94
RPA1NT	RFC3	RFC3	5|15|7	27	9	3	12|15|18|9	0	0	0	0	0	-47.31	0.67	0.94
RPA1NT	DIMT1	DIMT1	6|18|1	25	8.33	3	11|12|11|16	0	0	0	0	0	-54.15	0.67	0.93
RPA1NT	HADHA	HADHA	11|10|3	24	8	3	10|12|15|11	0	0	0	0	0	-45.95	0.67	0.95
RPA1NT	DCXR	DCXR	8|9|6	23	7.67	3	10|13|13|10	0	0	0	0	0	-37.06	0.67	0.95
RPA1NT	EMC3	EMC3	4|11|2	17	5.67	3	9|9|11|5	0	0	0	0	0	-33.87	0.67	0.93
RPA1NT	TOMM40	TOMM40	11|0|6	17	5.67	3	1|4|15|14	0	0	0	0	0	-39.54	0.67	0.93
RPA1NT	EXOSC9	EXOSC9	6|4|5	15	5	3	6|8|9|7	0	0	0	0	0	-25.31	0.67	0.95
RPA1NT	CYB5R1	CYB5R1	6|7|1	14	4.67	3	4|5|11|8	0	0	0	0	0	-30.17	0.67	0.95
RPA1NT	TAMM41	TAMM41	3|10|1	14	4.67	3	6|7|9|6	0	0	0	0	0	-30.25	0.67	0.92
RPA1NT	MICU2	MICU2	4|8|0	12	4	3	6|6|6|6	0	0	0	0	0	-29.17	0.67	0.92
RPA1NT	NAA35	NAA35	5|2|4	11	3.67	3	3|6|7|6	0	0	0	0	0	-21.47	0.67	0.95
RPA1NT	THUMPD1	THUMPD1	2|5|2	9	3	3	2|6|5|5	0	0	0	0	0	-17.47	0.67	0.91
RPA1NT	CECR5	CECR5	4|5|0	9	3	3	4|4|5|5	0	0	0	0	0	-22.6	0.67	0.91
RPA1NT	MPDU1	MPDU1	2|3|3	8	2.67	3	3|4|4|5	0	0	0	0	0	-15.47	0.67	0.95
RPA1NT	SUCLA2	SUCLA2	4|1|3	8	2.67	3	1|3|5|7	0	0	0	0	0	-17.43	0.67	0.95
RPA1NT	SMAP	SMAP	2|4|1	7	2.33	3	1|5|5|3	0	0	0	0	0	-15.65	0.67	0.91
RPA1NT	TLE3	TLE3	4|2|1	7	2.33	3	1|1|2|10	0	0	0	0	0	-14.93	0.67	0.9
RPA1NT	SLC25A12	SLC25A12	2|5|0	7	2.33	3	0|2|7|5	0	0	0	0	0	-17.9	0.67	0.9
RPA1NT	LSM4	LSM4	0|6|0	6	2	3	2|3|4|3	0	0	0	0	0	-16	0.67	0.87
RPA1NT	ABTB2	ABTB2	3|2|0	5	1.67	3	4|2|1|3	0	0	0	0	0	-13.92	0.67	0.9
RPA1NT	M6PR	M6PR	3|1|1	5	1.67	3	0|1|5|4	0	0	0	0	0	-11.36	0.67	0.9
RPA1NT	PAK1IP1	PAK1IP1	3|1|1	5	1.67	3	1|3|3|3	0	0	0	0	0	-11.6	0.67	0.9
RPA1NT	LGALS3BP	LGALS3BP	3|2|0	5	1.67	3	1|2|2|5	0	0	0	0	0	-13.93	0.67	0.9
RPA1NT	AACS	AACS	4|1|0	5	1.67	3	1|2|2|5	0	0	0	0	0	-13.93	0.67	0.89
RPA1NT	SUN1	SUN1	0|4|0	4	1.33	3	1|1|4|2	0	0	0	0	0	-11.69	0.67	0.86
RPA1NT	MB21D2	MB21D2	0|2|2	4	1.33	3	3|3|1|1	0	0	0	0	0	-11.69	0.67	0.95
RPA1NT	SMAD5	SMAD5	0|3|0	3	1	3	1|1|2|2	0	0.01	0	0.01	0	-9.71	0.67	0.85
RPA1NT	REPIN1	REPIN1	1|2|0	3	1	3	1|2|1|2	0	0	0	0	0	-9.71	0.67	0.88
RPA1NT	HIP1R	HIP1R	0|3|0	3	1	3	0|1|4|1	0	0.01	0	0.01	0	-9.56	0.67	0.85
RPA1NT	ERH	ERH	1|1|1	3	1	3	0|1|3|2	0	0	0	0	0	-7.92	0.67	0.95
RPA1NT	ESPL1	ESPL1	2|1|0	3	1	3	0|0|5|1	0	0	0	0	0	-9.34	0.67	0.87
RPA1NT	ACOT8	ACOT8	1|2|0	3	1	3	1|2|2|1	0	0	0	0	0	-9.71	0.67	0.88
RPA1NT	DPY19L3	DPY19L3	0|3|0	3	1	3	0|3|0|3	0	0.01	0	0.01	0	-9.56	0.67	0.85
RPA1NT	RARS2	RARS2	2|1|0	3	1	3	0|2|2|2	0	0	0	0	0	-9.71	0.67	0.88
RPA1NT	SRSF3	SRSF3	1|0|2	3	1	3	1|1|2|2	0	0	0	0	0	-9.71	0.67	0.88
RPA1NT	MAP2K2	MAP2K2	3|0|0	3	1	3	0|0|2|4	0	0.01	0	0.01	0	-9.49	0.67	0.85
RPA1NT	EED	EED	1|2|0	3	1	3	0|1|3|2	0	0	0	0	0	-9.73	0.67	0.88
RPA1NT	HNRNPDL	HNRNPDL	1|0|1	2	0.67	3	0|1|1|2	0	0	0	0	0	-7.5	0.67	0.95
RPA1NT	GBA	GBA	1|1|0	2	0.67	3	0|1|2|1	0	0	0	0	0	-7.5	0.67	0.95
RPA1NT	MIPEP	MIPEP	2|0|0	2	0.67	3	0|2|1|1	0	0.01	0	0.01	0	-7.5	0.67	0.84
RPA1NT	ILK	ILK	1|1|0	2	0.67	3	0|0|3|1	0	0	0	0	0	-7.26	0.67	0.95
RPA1NT	OTULIN	OTULIN	2|0|0	2	0.67	3	0|0|3|1	0	0.01	0	0.01	0	-7.26	0.67	0.84
RPA1NT	NBR1	NBR1	1|1|0	2	0.67	3	0|0|3|1	0	0	0	0	0	-7.26	0.67	0.95
RPA1NT	DBR1	DBR1	2|0|0	2	0.67	3	0|0|1|3	0	0.01	0	0.01	0	-7.26	0.67	0.84
RPA1NT	R3HDM2	R3HDM2	2|0|0	2	0.67	3	0|0|2|2	0	0.01	0	0.01	0	-7.46	0.67	0.84
RPA1NT	KDM2A	KDM2A	1|0|0	1	0.33	3	0|1|1|0	0	0	0	0	0	-5.9	0.67	0.95
RPA1NT	TAP1	TAP1	0|1|0	1	0.33	3	0|0|1|1	0	0	0	0	0	-5.9	0.67	0.95
RPA1NT	SMARCA2	SMARCA2	0|0|1	1	0.33	3	1|0|0|1	0	0	0	0	0	-5.9	0.67	0.95
RPA1NT	SPG21	SPG21	0|1|0	1	0.33	3	0|0|1|1	0	0	0	0	0	-5.9	0.67	0.95
RPA1NT	MTM1	MTM1	0|0|1	1	0.33	3	0|0|1|1	0	0	0	0	0	-5.9	0.67	0.95
RPA1NT	PBK	PBK	0|1|0	1	0.33	3	0|0|1|1	0	0	0	0	0	-5.9	0.67	0.95
RPA1NT	ANO6	ANO6	0|1|0	1	0.33	3	0|0|2|0	0	0	0	0	0	-6	0.67	0.95
RPA1NT	DNAH11	DNAH11	0|0|1	1	0.33	3	1|0|0|1	0	0	0	0	0	-5.9	0.67	0.95
RPA1NT	MECR	MECR	0|1|0	1	0.33	3	1|0|0|1	0	0	0	0	0	-5.9	0.67	0.95
RPA1NT	GGA3	GGA3	0|1|0	1	0.33	3	0|0|1|1	0	0	0	0	0	-5.9	0.67	0.95
RPA1NT	CCDC93	CCDC93	0|1|0	1	0.33	3	0|0|1|1	0	0	0	0	0	-5.9	0.67	0.95
RPA1NT	NARF	NARF	1|0|0	1	0.33	3	1|0|0|1	0	0	0	0	0	-5.9	0.67	0.95
RPA1NT	FAH	FAH	0|0|1	1	0.33	3	1|0|0|1	0	0	0	0	0	-5.9	0.67	0.95
RPA1NT	HSPA12A	HSPA12A	0|0|1	1	0.33	3	0|0|1|1	0	0	0	0	0	-5.9	0.67	0.95
RPA1NT	CCDC127	CCDC127	0|1|0	1	0.33	3	0|1|1|0	0	0	0	0	0	-5.9	0.67	0.95
RPA1NT	PPP2R5A	PPP2R5A	1|0|0	1	0.33	3	0|0|1|1	0	0	0	0	0	-5.9	0.67	0.95
RPA1NT	DHX9	DHX9	129|111|82	322	107.33	3	166|163|170|153	0	0	0	0	0	-482.79	0.66	0.95
RPA1NT	DDX21	DDX21	45|133|54	232	77.33	3	124|120|138|88	0	0	0	0	0	-379.97	0.66	0.95
RPA1NT	TARS	TARS	76|57|46	179	59.67	3	97|95|88|84	0	0	0	0	0	-270.69	0.66	0.95
RPA1NT	GARS	GARS	40|19|10	69	23	3	29|35|35|40	0	0	0	0	0	-123.21	0.66	0.95
RPA1NT	CCT2	CCT2	42|6|20	68	22.67	3	28|32|38|39	0	0	0	0	0	-132.37	0.66	0.95
RPA1NT	SMC3	SMC3	19|34|6	59	19.67	3	23|24|41|32	0	0	0	0	0	-113.78	0.66	0.95
RPA1NT	APMAP	APMAP	14|12|8	34	11.33	3	13|16|19|21	0	0	0	0	0	-55.8	0.66	0.95
RPA1NT	RFC5	RFC5	17|13|4	34	11.33	3	13|14|20|22	0	0	0	0	0	-65.48	0.66	0.95
RPA1NT	RDX	RDX	17|10|5	32	10.67	3	15|13|20|17	0	0	0	0	0	-58.61	0.66	0.94
RPA1NT	FASN	FASN	222|117|140	479	159.67	3	249|248|248|239	0	0	0	0	0	#NAME?	0.65	0.95
RPA1NT	PGD	PGD	56|49|41	146	48.67	3	73|74|77|75	0	0	0	0	0	-216.4	0.65	0.95
RPA1NT	MCM5	MCM5	34|35|23	92	30.67	3	47|48|50|43	0	0	0	0	0	-143.18	0.65	0.95
RPA1NT	AIFM1	AIFM1	13|25|7	45	15	3	25|24|24|20	0	0	0	0	0	-82.77	0.65	0.94
RPA1NT	NDUFS2	NDUFS2	14|7|3	24	8	3	5|11|20|13	0	0	0	0	0	-46.55	0.65	0.93
RPA1NT	SRPRB	SRPRB	9|11|3	23	7.67	3	11|15|15|6	0	0	0	0	0	-44.81	0.65	0.95
RPA1NT	PSMC1	PSMC1	10|7|1	18	6	3	5|11|10|11	0	0	0	0	0	-39.97	0.65	0.93
RPA1NT	RFC4	RFC4	6|7|3	16	5.33	3	7|8|8|10	0	0	0	0	0	-30.39	0.65	0.95
RPA1NT	CLTC	CLTC	168|69|76	313	104.33	3	132|160|171|194	0	0	0	0	0	-515.75	0.64	0.95
RPA1NT	ACLY	ACLY	83|81|51	215	71.67	3	121|116|105|108	0	0	0	0	0	-346.4	0.64	0.95
RPA1NT	CCT8	CCT8	87|58|55	200	66.67	3	106|103|108|97	0	0	0	0	0	-301.8	0.64	0.95
RPA1NT	SMARCA5	SMARCA5	35|73|25	133	44.33	3	80|75|72|49	0	0	0	0	0	-227.92	0.64	0.95
RPA1NT	ATP1A1	ATP1A1	41|31|14	86	28.67	3	41|41|48|50	0	0	0	0	0	-155.83	0.64	0.95
RPA1NT	NOC3L	NOC3L	7|51|4	62	20.67	3	31|36|36|26	0	0	0	0	0	-130.13	0.64	0.94
RPA1NT	DDX47	DDX47	7|18|4	29	9.67	3	17|18|12|13	0	0	0	0	0	-55.93	0.64	0.94
RPA1NT	VPS26A	VPS26A	12|9|6	27	9	3	15|15|14|12	0	0	0	0	0	-47.03	0.64	0.95
RPA1NT	DLD	DLD	9|4|0	13	4.33	3	5|7|7|8	0	0	0	0	0	-32.52	0.64	0.92
RPA1NT	MPG	MPG	3|10|0	13	4.33	3	7|10|5|5	0	0	0	0	0	-32.52	0.64	0.92
RPA1NT	RALA	RALA	4|8|1	13	4.33	3	7|8|7|5	0	0	0	0	0	-29.21	0.64	0.92
RPA1NT	ACSL4	ACSL4	3|9|0	12	4	3	5|7|6|7	0	0	0	0	0	-30.3	0.64	0.92
RPA1NT	IMMT	IMMT	9|0|2	11	3.67	3	2|2|5|14	0	0	0	0	0	-27.45	0.64	0.91
RPA1NT	DYNC1H1	DYNC1H1	279|185|97	561	187	3	298|291|313|280	0	0	0	0	0	#NAME?	0.63	0.95
RPA1NT	EIF3L	EIF3L	51|26|21	98	32.67	3	56|55|49|48	0	0	0	0	0	-167.84	0.63	0.95
RPA1NT	ABCE1	ABCE1	39|35|20	94	31.33	3	52|52|53|41	0	0	0	0	0	-159.93	0.63	0.95
RPA1NT	SMC2	SMC2	22|60|8	90	30	3	49|46|54|40	0	0	0	0	0	-182.28	0.63	0.95
RPA1NT	WDR36	WDR36	27|33|9	69	23	3	42|35|42|27	0	0	0	0	0	-133.22	0.63	0.95
RPA1NT	HACD3	HACD3	30|30|8	68	22.67	3	34|35|40|34	0	0	0	0	0	-132.9	0.63	0.95
RPA1NT	DRG1	DRG1	16|28|17	61	20.33	3	33|36|32|29	0	0	0	0	0	-99.94	0.63	0.95
RPA1NT	ACTR2	ACTR2	22|17|11	50	16.67	3	22|28|27|28	0	0	0	0	0	-85.59	0.63	0.95
RPA1NT	RPL23A	RPL23A	7|33|4	44	14.67	3	21|29|26|17	0	0	0	0	0	-91.11	0.63	0.94
RPA1NT	MCM6	MCM6	25|9|9	43	14.33	3	24|24|19|24	0	0	0	0	0	-75.87	0.63	0.94
RPA1NT	TMED10	TMED10	10|22|8	40	13.33	3	20|25|23|17	0	0	0	0	0	-72.04	0.63	0.94
RPA1NT	NOL9	NOL9	10|23|3	36	12	3	20|19|20|17	0	0	0	0	0	-75.84	0.63	0.94
RPA1NT	ARPC2	ARPC2	22|7|5	34	11.33	3	16|18|16|22	0	0	0	0	0	-65.92	0.63	0.94
RPA1NT	GOT1	GOT1	25|5|3	33	11	3	14|13|18|25	0	0	0	0	0	-69.24	0.63	0.94
RPA1NT	RPS23	RPS23	5|22|3	30	10	3	14|18|17|14	0	0	0	0	0	-61.89	0.63	0.93
RPA1NT	NOL10	NOL10	6|15|2	23	7.67	3	10|12|15|12	0	0	0	0	0	-49.83	0.63	0.93
RPA1NT	CARM1	CARM1	10|9|4	23	7.67	3	4|8|19|18	0	0	0	0	0	-43.84	0.63	0.95
RPA1NT	ARPC3	ARPC3	7|8|5	20	6.67	3	7|12|12|11	0	0	0	0	0	-35.13	0.63	0.95
RPA1NT	EBP	EBP	6|6|4	16	5.33	3	9|9|8|8	0	0	0	0	0	-29.24	0.63	0.95
RPA1NT	NFXL1	NFXL1	0|10|0	10	3.33	3	4|4|9|4	0	0	0	0	0	-25.9	0.63	0.9
RPA1NT	CENPV	CENPV	1|9|0	10	3.33	3	4|6|7|4	0	0	0	0	0	-25.88	0.63	0.9
RPA1NT	DHRS7B	DHRS7B	1|7|1	9	3	3	5|4|7|3	0	0	0	0	0	-20.74	0.63	0.91
RPA1NT	GSR	GSR	3|4|1	8	2.67	3	4|4|4|5	0	0	0	0	0	-18.64	0.63	0.95
RPA1NT	EIF4E	EIF4E	5|1|2	8	2.67	3	0|2|7|8	0	0	0	0	0	-18.14	0.63	0.91
RPA1NT	UQCR10	UQCR10	4|2|2	8	2.67	3	4|5|4|4	0	0	0	0	0	-16.47	0.63	0.95
RPA1NT	EIF3C	EIF3C	55|37|24	116	38.67	3	54|62|69|65	0	0	0	0	0	-203.91	0.62	0.95
RPA1NT	NARS	NARS	55|23|24	102	34	3	55|57|55|54	0	0	0	0	0	-176.54	0.62	0.95
RPA1NT	PRMT1	PRMT1	43|14|19	76	25.33	3	38|40|42|43	0	0	0	0	0	-138.14	0.62	0.95
RPA1NT	NAMPT	NAMPT	33|20|5	58	19.33	3	24|31|33|37	0	0	0	0	0	-122.53	0.62	0.95
RPA1NT	SDHA	SDHA	28|10|9	47	15.67	3	22|23|30|26	0	0	0	0	0	-86.14	0.62	0.94
RPA1NT	ABCF2	ABCF2	13|25|8	46	15.33	3	31|25|26|17	0	0	0	0	0	-86.46	0.62	0.94
RPA1NT	TECR	TECR	12|25|5	42	14	3	24|19|27|21	0	0	0	0	0	-86.02	0.62	0.94
RPA1NT	PITPNB	PITPNB	22|12|8	42	14	3	20|22|20|28	0	0	0	0	0	-77.19	0.62	0.95
RPA1NT	GTF3C1	GTF3C1	25|11|5	41	13.67	3	25|20|29|14	0	0	0	0	0	-82.61	0.62	0.94
RPA1NT	DDX52	DDX52	1|37|0	38	12.67	3	20|21|24|17	0	0	0	0	0	-93.83	0.62	0.93
RPA1NT	EMG1	EMG1	15|15|7	37	12.33	3	20|20|20|19	0	0	0	0	0	-68.24	0.62	0.95
RPA1NT	EIF3H	EIF3H	20|7|6	33	11	3	11|16|22|22	0	0	0	0	0	-62.26	0.62	0.94
RPA1NT	ATP1B3	ATP1B3	12|5|4	21	7	3	9|9|12|15	0	0	0	0	0	-40.36	0.62	0.93
RPA1NT	RPL37A	RPL37A	1|17|2	20	6.67	3	12|11|11|9	0	0	0	0	0	-46.5	0.62	0.93
RPA1NT	ELAVL1	ELAVL1	5|8|1	14	4.67	3	5|9|8|8	0	0	0	0	0	-32.42	0.62	0.93
RPA1NT	OPA1	OPA1	5|2|0	7	2.33	3	1|1|7|6	0	0	0	0	0	-19.03	0.62	0.9
RPA1NT	AASS	AASS	5|1|0	6	2	3	1|2|5|5	0	0	0	0	0	-17.1	0.62	0.9
RPA1NT	WDFY1	WDFY1	2|4|0	6	2	3	0|2|3|8	0	0	0	0	0	-16.63	0.62	0.9
RPA1NT	NDUFA6	NDUFA6	1|4|1	6	2	3	3|5|2|3	0	0	0	0	0	-14.55	0.62	0.9
RPA1NT	MCM3	MCM3	36|37|31	104	34.67	3	55|51|60|60	0	0	0	0	0	-164.46	0.61	0.95
RPA1NT	SF3B3	SF3B3	52|26|22	100	33.33	3	47|54|50|69	0	0	0	0	0	-177.64	0.61	0.95
RPA1NT	CKAP4	CKAP4	31|33|13	77	25.67	3	43|42|44|38	0	0	0	0	0	-144.8	0.61	0.95
RPA1NT	HSPD1	HSPD1	26|5|36	67	22.33	3	28|32|39|48	0	0	0	0	0	-146.13	0.61	0.95
RPA1NT	RPL35	RPL35	3|26|0	29	9.67	3	17|15|19|12	0	0	0	0	0	-72.59	0.61	0.93
RPA1NT	HNRNPA0	HNRNPA0	6|19|2	27	9	3	12|15|18|14	0	0	0	0	0	-60.62	0.61	0.94
RPA1NT	RRBP1	RRBP1	3|20|0	23	7.67	3	11|17|9|13	0	0	0	0	0	-58.08	0.61	0.93
RPA1NT	UTP15	UTP15	8|11|3	22	7.33	3	8|11|13|16	0	0	0	0	0	-45.95	0.61	0.95
RPA1NT	SLC16A1	SLC16A1	7|10|4	21	7	3	11|14|11|10	0	0	0	0	0	-41.39	0.61	0.95
RPA1NT	RNMT	RNMT	9|7|1	17	5.67	3	9|8|10|10	0	0	0	0	0	-39.97	0.61	0.95
RPA1NT	PPP1CC	PPP1CC	5|7|4	16	5.33	3	7|10|9|9	0	0	0	0	0	-30.24	0.61	0.95
RPA1NT	CARS2	CARS2	4|8|4	16	5.33	3	10|11|8|6	0	0	0	0	0	-30.24	0.61	0.95
RPA1NT	MRPL37	MRPL37	4|5|2	11	3.67	3	5|7|7|5	0	0	0	0	0	-23.47	0.61	0.95
RPA1NT	DNAJC10	DNAJC10	6|5|0	11	3.67	3	7|7|5|5	0	0	0	0	0	-29.17	0.61	0.95
RPA1NT	RAB13	RAB13	4|5|2	11	3.67	3	5|6|6|7	0	0	0	0	0	-23.47	0.61	0.95
RPA1NT	ETFB	ETFB	5|2|3	10	3.33	3	5|6|4|7	0	0	0	0	0	-21.47	0.61	0.95
RPA1NT	POLR1B	POLR1B	1|9|0	10	3.33	3	7|7|5|3	0	0	0	0	0	-27	0.61	0.91
RPA1NT	UGP2	UGP2	5|0|0	5	1.67	3	2|2|4|3	0	0	0	0	0	-15	0.61	0.88
RPA1NT	SMARCD2	SMARCD2	1|4|0	5	1.67	3	3|1|4|3	0	0	0	0	0	-15	0.61	0.89
RPA1NT	PRKDC	PRKDC	238|260|130	628	209.33	3	391|339|362|307	0	0	0	0	0	#NAME?	0.6	0.95
RPA1NT	LRPPRC	LRPPRC	78|27|26	131	43.67	3	62|67|77|86	0	0	0	0	0	-242.32	0.6	0.95
RPA1NT	COPB2	COPB2	40|16|26	82	27.33	3	39|47|49|47	0	0	0	0	0	-152.93	0.6	0.95
RPA1NT	SFXN1	SFXN1	19|29|11	59	19.67	3	27|33|38|33	0	0	0	0	0	-112.32	0.6	0.95
RPA1NT	PCBP2	PCBP2	23|14|20	57	19	3	27|34|30|36	0	0	0	0	0	-101.23	0.6	0.95
RPA1NT	HSD17B12	HSD17B12	12|16|6	34	11.33	3	20|20|21|15	0	0	0	0	0	-67.56	0.6	0.95
RPA1NT	DDX24	DDX24	0|26|1	27	9	3	14|12|24|10	0	0	0	0	0	-68.85	0.6	0.93
RPA1NT	LANCL1	LANCL1	8|6|5	19	6.33	3	11|11|10|10	0	0	0	0	0	-35.13	0.6	0.95
RPA1NT	PCYOX1	PCYOX1	11|3|0	14	4.67	3	6|6|7|12	0	0	0	0	0	-37.01	0.6	0.92
RPA1NT	SNRPB2	SNRPB2	3|5|1	9	3	3	4|5|6|5	0	0	0	0	0	-21.75	0.6	0.95
RPA1NT	DIS3	DIS3	22|55|9	86	28.67	3	37|51|63|42	0	0	0	0	0	-183.12	0.59	0.95
RPA1NT	PSAT1	PSAT1	33|20|21	74	24.67	3	39|42|41|45	0	0	0	0	0	-128.51	0.59	0.95
RPA1NT	CYB5R3	CYB5R3	20|23|18	61	20.33	3	33|35|40|31	0	0	0	0	0	-104.75	0.59	0.95
RPA1NT	CUL2	CUL2	22|18|4	44	14.67	3	21|29|27|23	0	0	0	0	0	-98.64	0.59	0.95
RPA1NT	LBR	LBR	10|24|6	40	13.33	3	27|21|21|21	0	0	0	0	0	-82.22	0.59	0.94
RPA1NT	CRNKL1	CRNKL1	12|17|6	35	11.67	3	26|15|20|18	0	0	0	0	0	-70.75	0.59	0.95
RPA1NT	PSMD13	PSMD13	19|4|4	27	9	3	6|19|19|17	0	0	0	0	0	-56.63	0.59	0.94
RPA1NT	TFRC	TFRC	16|6|5	27	9	3	15|14|16|16	0	0	0	0	0	-54.46	0.59	0.94
RPA1NT	PTCD3	PTCD3	9|8|6	23	7.67	3	13|12|14|13	0	0	0	0	0	-43.01	0.59	0.95
RPA1NT	ISOC1	ISOC1	10|6|4	20	6.67	3	9|11|10|15	0	0	0	0	0	-40.36	0.59	0.95
RPA1NT	RBM14	RBM14	8|9|2	19	6.33	3	8|12|10|13	0	0	0	0	0	-43.41	0.59	0.95
RPA1NT	BZW2	BZW2	4|10|2	16	5.33	3	9|8|9|10	0	0	0	0	0	-35.96	0.59	0.93
RPA1NT	PMPCA	PMPCA	10|2|0	12	4	3	6|6|8|7	0	0	0	0	0	-32.52	0.59	0.92
RPA1NT	SLC2A1	SLC2A1	3|8|0	11	3.67	3	4|8|6|7	0	0	0	0	0	-30.3	0.59	0.92
RPA1NT	BOP1	BOP1	6|2|0	8	2.67	3	1|3|6|8	0	0	0	0	0	-22.36	0.59	0.91
RPA1NT	URB1	URB1	0|8|0	8	2.67	3	4|3|7|4	0	0	0	0	0	-22.6	0.59	0.9
RPA1NT	NDUFB5	NDUFB5	1|6|1	8	2.67	3	4|4|5|5	0	0	0	0	0	-19.7	0.59	0.91
RPA1NT	NDUFA13	NDUFA13	2|4|2	8	2.67	3	2|6|5|5	0	0	0	0	0	-17.47	0.59	0.95
RPA1NT	LPGAT1	LPGAT1	0|4|0	4	1.33	3	1|2|4|2	0	0	0	0	0	-12.82	0.59	0.87
RPA1NT	ACAT1	ACAT1	3|1|0	4	1.33	3	1|2|2|4	0	0	0	0	0	-12.82	0.59	0.89
RPA1NT	SMPD4	SMPD4	2|2|0	4	1.33	3	2|2|3|2	0	0	0	0	0	-12.82	0.59	0.95
RPA1NT	ALG9	ALG9	1|3|0	4	1.33	3	3|2|2|2	0	0	0	0	0	-12.82	0.59	0.89
RPA1NT	LEMD2	LEMD2	2|2|0	4	1.33	3	0|0|4|5	0	0	0	0	0	-12.41	0.59	0.95
RPA1NT	RPS21	RPS21	2|0|2	4	1.33	3	1|1|3|4	0	0	0	0	0	-12.82	0.59	0.95
RPA1NT	STK38	STK38	2|1|1	4	1.33	3	5|0|3|1	0	0	0	0	0	-10.35	0.59	0.95
RPA1NT	QARS	QARS	48|25|30	103	34.33	3	59|64|60|55	0	0	0	0	0	-189.32	0.58	0.95
RPA1NT	YARS	YARS	56|22|24	102	34	3	49|57|65|63	0	0	0	0	0	-192.19	0.58	0.95
RPA1NT	EFTUD2	EFTUD2	58|22|18	98	32.67	3	43|52|58|72	0	0	0	0	0	-192.28	0.58	0.95
RPA1NT	POLR2B	POLR2B	24|59|5	88	29.33	3	49|51|52|51	0	0	0	0	0	-207.62	0.58	0.95
RPA1NT	PFKL	PFKL	27|36|23	86	28.67	3	47|50|47|55	0	0	0	0	0	-154.23	0.58	0.95
RPA1NT	XRN2	XRN2	30|44|9	83	27.67	3	39|45|50|58	0	0	0	0	0	-182.39	0.58	0.95
RPA1NT	GTPBP4	GTPBP4	8|54|18	80	26.67	3	46|50|48|40	0	0	0	0	0	-176.88	0.58	0.95
RPA1NT	ADSL	ADSL	26|21|11	58	19.33	3	25|28|37|43	0	0	0	0	0	-114.14	0.58	0.95
RPA1NT	MDN1	MDN1	14|36|4	54	18	3	26|24|32|43	0	0	0	0	0	-125.46	0.58	0.95
RPA1NT	TOP2B	TOP2B	6|42|3	51	17	3	34|33|30|20	0	0	0	0	0	-120.4	0.58	0.94
RPA1NT	PGAM5	PGAM5	11|16|6	33	11	3	17|18|23|18	0	0	0	0	0	-67.56	0.58	0.95
RPA1NT	UFL1	UFL1	15|10|5	30	10	3	17|19|16|17	0	0	0	0	0	-62.79	0.58	0.95
RPA1NT	RPS17	RPS17	0|24|0	24	8	3	6|15|19|15	0	0	0	0	0	-63.39	0.58	0.93
RPA1NT	MOV10	MOV10	12|8|1	21	7	3	12|11|12|13	0	0	0	0	0	-51.94	0.58	0.95
RPA1NT	2022-09-02	2022-09-02	11|5|3	19	6.33	3	8|9|14|13	0	0	0	0	0	-41.75	0.58	0.95
RPA1NT	LUC7L3	LUC7L3	5|3|5	13	4.33	3	8|8|7|7	0	0	0	0	0	-27.36	0.58	0.95
RPA1NT	VPS16	VPS16	1|7|2	10	3.33	3	0|6|8|9	0	0	0	0	0	-24.6	0.58	0.92
RPA1NT	FECH	FECH	5|4|1	10	3.33	3	5|7|7|4	0	0	0	0	0	-24.95	0.58	0.95
RPA1NT	CDC23	CDC23	2|4|1	7	2.33	3	4|5|3|4	0	0	0	0	0	-17.58	0.58	0.95
RPA1NT	SMS	SMS	4|2|1	7	2.33	3	2|2|6|6	0	0	0	0	0	-17.54	0.58	0.95
RPA1NT	CUL1	CUL1	28|32|9	69	23	3	39|36|41|44	0	0	0	0	0	-148.16	0.57	0.95
RPA1NT	PPP1CA	PPP1CA	35|14|19	68	22.67	3	38|44|36|42	0	0	0	0	0	-135.02	0.57	0.95
RPA1NT	EPHX1	EPHX1	13|12|10	35	11.67	3	21|22|22|17	0	0	0	0	0	-64.59	0.57	0.95
RPA1NT	FEN1	FEN1	9|15|9	33	11	3	19|16|26|16	0	0	0	0	0	-61.73	0.57	0.95
RPA1NT	MTCH2	MTCH2	8|10|12	30	10	3	17|15|21|17	0	0	0	0	0	-56.81	0.57	0.95
RPA1NT	OLA1	OLA1	13|8|6	27	9	3	12|13|21|17	0	0	0	0	0	-54.22	0.57	0.95
RPA1NT	ALDH3A2	ALDH3A2	9|13|3	25	8.33	3	15|16|17|10	0	0	0	0	0	-56.55	0.57	0.95
RPA1NT	HELLS	HELLS	4|13|0	17	5.67	3	10|13|10|7	0	0	0	0	0	-46.92	0.57	0.93
RPA1NT	ERLIN1	ERLIN1	5|8|4	17	5.67	3	7|7|13|13	0	0	0	0	0	-35.26	0.57	0.95
RPA1NT	UBLCP1	UBLCP1	9|5|1	15	5	3	7|7|10|11	0	0	0	0	0	-37.81	0.57	0.93
RPA1NT	SURF4	SURF4	6|6|2	14	4.67	3	9|9|8|7	0	0	0	0	0	-32.81	0.57	0.95
RPA1NT	FKBP5	FKBP5	5|3|1	9	3	3	4|5|6|6	0	0	0	0	0	-22.82	0.57	0.95
RPA1NT	PPP4C	PPP4C	4|1|1	6	2	3	1|3|5|5	0	0	0	0	0	-15.65	0.57	0.91
RPA1NT	PAPSS1	PAPSS1	4|2|0	6	2	3	0|3|6|5	0	0	0	0	0	-18.04	0.57	0.91
RPA1NT	MYCBP2	MYCBP2	2|3|1	6	2	3	4|3|3|4	0	0	0	0	0	-15.58	0.57	0.95
RPA1NT	TP53RK	TP53RK	3|3|0	6	2	3	1|3|5|5	0	0	0	0	0	-18.3	0.57	0.95
RPA1NT	CLASP2	CLASP2	4|2|0	6	2	3	10|1|1|2	0	0	0	0	0	-17.59	0.57	0.9
RPA1NT	NDUFAF4	NDUFAF4	3|0|0	3	1	3	2|1|2|2	0	0	0	0	0	-10.76	0.57	0.87
RPA1NT	CHD2	CHD2	1|2|0	3	1	3	2|1|2|2	0	0	0	0	0	-10.76	0.57	0.89
RPA1NT	GPR89B	GPR89B	1|2|0	3	1	3	0|2|2|3	0	0	0	0	0	-10.76	0.57	0.89
RPA1NT	NAA40	NAA40	0|3|0	3	1	3	2|1|3|1	0	0	0	0	0	-10.76	0.57	0.87
RPA1NT	SAAL1	SAAL1	3|0|0	3	1	3	0|0|2|5	0	0	0	0	0	-10.54	0.57	0.86
RPA1NT	EXD2	EXD2	2|1|0	3	1	3	1|2|1|3	0	0	0	0	0	-10.76	0.57	0.89
RPA1NT	NUDT16L1	NUDT16L1	2|1|0	3	1	3	1|2|1|3	0	0	0	0	0	-10.76	0.57	0.89
RPA1NT	NDUFA10	NDUFA10	3|0|0	3	1	3	1|0|4|2	0	0	0	0	0	-10.7	0.57	0.87
RPA1NT	MED16	MED16	0|3|0	3	1	3	1|1|3|2	0	0	0	0	0	-10.76	0.57	0.87
RPA1NT	REEP2	REEP2	0|3|0	3	1	3	0|3|2|2	0	0	0	0	0	-10.76	0.57	0.87
RPA1NT	EPRS	EPRS	100|89|52	241	80.33	3	140|139|144|146	0	0	0	0	0	-465.87	0.56	0.95
RPA1NT	FTSJ3	FTSJ3	24|41|14	79	26.33	3	45|51|50|41	0	0	0	0	0	-163.16	0.56	0.95
RPA1NT	SMU1	SMU1	27|19|9	55	18.33	3	34|35|32|30	0	0	0	0	0	-117.43	0.56	0.95
RPA1NT	CYFIP1	CYFIP1	19|25|7	51	17	3	29|33|31|29	0	0	0	0	0	-113.37	0.56	0.95
RPA1NT	HSPH1	HSPH1	29|10|8	47	15.67	3	16|31|34|30	0	0	0	0	0	-98.74	0.56	0.95
RPA1NT	MYO1C	MYO1C	13|26|1	40	13.33	3	20|22|24|29	0	0	0	0	0	-103.81	0.56	0.94
RPA1NT	PDS5B	PDS5B	3|33|4	40	13.33	3	23|23|38|12	0	0	0	0	0	-96.85	0.56	0.94
RPA1NT	NOC4L	NOC4L	10|23|3	36	12	3	16|19|26|25	0	0	0	0	0	-86.74	0.56	0.94
RPA1NT	TIPRL	TIPRL	17|10|7	34	11.33	3	15|20|23|23	0	0	0	0	0	-70.3	0.56	0.95
RPA1NT	DDX19A	DDX19A	14|10|6	30	10	3	15|19|20|17	0	0	0	0	0	-62.38	0.56	0.95
RPA1NT	DDX27	DDX27	12|14|2	28	9.33	3	14|16|17|20	0	0	0	0	0	-69.3	0.56	0.95
RPA1NT	CCNB1	CCNB1	8|17|2	27	9	3	13|19|16|16	0	0	0	0	0	-66.03	0.56	0.94
RPA1NT	BSG	BSG	13|6|6	25	8.33	3	13|13|15|18	0	0	0	0	0	-50.08	0.56	0.95
RPA1NT	CPSF1	CPSF1	11|7|1	19	6.33	3	8|12|17|8	0	0	0	0	0	-48.54	0.56	0.95
RPA1NT	FRG1	FRG1	3|9|1	13	4.33	3	4|8|10|9	0	0	0	0	0	-33.5	0.56	0.93
RPA1NT	THEM6	THEM6	1|9|0	10	3.33	3	7|5|7|5	0	0	0	0	0	-29.17	0.56	0.91
RPA1NT	CAPZA1	CAPZA1	7|2|1	10	3.33	3	4|4|6|10	0	0	0	0	0	-25.94	0.56	0.92
RPA1NT	GSTZ1	GSTZ1	5|3|0	8	2.67	3	3|5|5|6	0	0	0	0	0	-23.71	0.56	0.92
RPA1NT	GPD2	GPD2	5|3|0	8	2.67	3	2|4|7|6	0	0	0	0	0	-23.77	0.56	0.92
RPA1NT	KIF20B	KIF20B	3|2|0	5	1.67	3	2|2|5|3	0	0	0	0	0	-16	0.56	0.95
RPA1NT	ZRANB2	ZRANB2	3|1|1	5	1.67	3	2|2|2|6	0	0	0	0	0	-13.46	0.56	0.95
RPA1NT	RAD21	RAD21	3|2|0	5	1.67	3	0|1|6|5	0	0	0	0	0	-15.58	0.56	0.95
RPA1NT	MRPL45	MRPL45	0|5|0	5	1.67	3	3|4|2|3	0	0	0	0	0	-16	0.56	0.89
RPA1NT	NCL	NCL	47|39|38	124	41.33	3	72|78|83|67	0	0	0	0	0	-223.56	0.55	0.95
RPA1NT	RARS	RARS	51|23|27	101	33.67	3	64|61|66|53	0	0	0	0	0	-200.1	0.55	0.95
RPA1NT	SART3	SART3	42|25|12	79	26.33	3	41|42|53|54	0	0	0	0	0	-171.75	0.55	0.95
RPA1NT	LTA4H	LTA4H	48|16|12	76	25.33	3	28|50|54|53	0	0	0	0	0	-165.87	0.55	0.95
RPA1NT	PSMD6	PSMD6	38|17|18	73	24.33	3	45|46|43|43	0	0	0	0	0	-145.38	0.55	0.95
RPA1NT	DDX5	DDX5	25|24|10	59	19.67	3	37|39|37|31	0	0	0	0	0	-128.46	0.55	0.95
RPA1NT	PFKM	PFKM	23|28|7	58	19.33	3	35|38|36|32	0	0	0	0	0	-133.66	0.55	0.95
RPA1NT	NPM1	NPM1	16|25|15	56	18.67	3	28|34|39|36	0	0	0	0	0	-109.14	0.55	0.95
RPA1NT	NCKAP1	NCKAP1	19|22|8	49	16.33	3	27|30|30|31	0	0	0	0	0	-106.4	0.55	0.95
RPA1NT	2022-09-07	2022-09-07	9|17|4	30	10	3	16|18|21|18	0	0	0	0	0	-69.69	0.55	0.95
RPA1NT	STT3A	STT3A	13|6|3	22	7.33	3	17|13|14|9	0	0	0	0	0	-51.23	0.55	0.95
RPA1NT	FKBP8	FKBP8	8|8|5	21	7	3	10|11|14|16	0	0	0	0	0	-44.2	0.55	0.95
RPA1NT	BTF3	BTF3	7|8|1	16	5.33	3	6|8|11|14	0	0	0	0	0	-42.14	0.55	0.95
RPA1NT	CUL5	CUL5	4|9|1	14	4.67	3	10|5|11|8	0	0	0	0	0	-36.73	0.55	0.93
RPA1NT	GDI1	GDI1	9|0|0	9	3	3	1|3|4|14	0	0	0	0	0	-26.26	0.55	0.91
RPA1NT	LIG1	LIG1	7|2|0	9	3	3	2|5|8|7	0	0	0	0	0	-26.99	0.55	0.92
RPA1NT	SCAMP1	SCAMP1	6|2|1	9	3	3	4|4|7|7	0	0	0	0	0	-23.89	0.55	0.92
RPA1NT	FAM98A	FAM98A	3|2|2	7	2.33	3	3|4|5|5	0	0	0	0	0	-16.47	0.55	0.95
RPA1NT	AGPAT1	AGPAT1	0|7|0	7	2.33	3	3|2|6|6	0	0	0	0	0	-21.49	0.55	0.9
RPA1NT	ANAPC7	ANAPC7	5|2|0	7	2.33	3	1|4|6|6	0	0	0	0	0	-21.46	0.55	0.91
RPA1NT	SMARCD1	SMARCD1	2|5|0	7	2.33	3	1|3|7|6	0	0	0	0	0	-21.32	0.55	0.91
RPA1NT	HNRNPA1	HNRNPA1	29|44|29	102	34	3	58|63|71|60	0	0	0	0	0	-194.61	0.54	0.95
RPA1NT	PRPF6	PRPF6	15|53|7	75	25	3	48|44|55|38	0	0	0	0	0	-181.18	0.54	0.95
RPA1NT	HNRNPK	HNRNPK	33|19|19	71	23.67	3	38|41|51|46	0	0	0	0	0	-139.78	0.54	0.95
RPA1NT	VAPA	VAPA	18|23|13	54	18	3	31|36|35|31	0	0	0	0	0	-109.6	0.54	0.95
RPA1NT	RCC1	RCC1	23|15|6	44	14.67	3	26|27|31|24	0	0	0	0	0	-101.28	0.54	0.95
RPA1NT	VPS35	VPS35	27|7|4	38	12.67	3	15|22|23|34	0	0	0	0	0	-91.81	0.54	0.94
RPA1NT	COPG1	COPG1	19|7|4	30	10	3	18|19|20|17	0	0	0	0	0	-70.75	0.54	0.94
RPA1NT	WDR43	WDR43	12|13|2	27	9	3	13|16|19|19	0	0	0	0	0	-69.3	0.54	0.95
RPA1NT	PSMD7	PSMD7	15|10|2	27	9	3	12|18|19|18	0	0	0	0	0	-69.3	0.54	0.95
RPA1NT	AP3M1	AP3M1	8|8|5	21	7	3	13|15|12|12	0	0	0	0	0	-45.2	0.54	0.95
RPA1NT	METTL1	METTL1	6|9|4	19	6.33	3	10|13|13|11	0	0	0	0	0	-42.42	0.54	0.95
RPA1NT	EIF4E2	EIF4E2	3|11|1	15	5	3	8|8|9|12	0	0	0	0	0	-39.97	0.54	0.93
RPA1NT	CPSF7	CPSF7	6|8|1	15	5	3	6|8|11|12	0	0	0	0	0	-39.97	0.54	0.95
RPA1NT	KTN1	KTN1	7|5|1	13	4.33	3	5|7|9|11	0	0	0	0	0	-34.55	0.54	0.95
RPA1NT	EIF4G2	EIF4G2	51|53|15	119	39.67	3	74|80|81|65	0	0	0	0	0	-280.43	0.53	0.95
RPA1NT	API5	API5	27|17|3	47	15.67	3	30|30|33|26	0	0	0	0	0	-122.66	0.53	0.95
RPA1NT	CPNE3	CPNE3	30|7|10	47	15.67	3	30|27|31|31	0	0	0	0	0	-110.18	0.53	0.95
RPA1NT	CIRH1A	CIRH1A	9|22|4	35	11.67	3	24|22|20|22	0	0	0	0	0	-85.72	0.53	0.95
RPA1NT	POLR3A	POLR3A	5|28|0	33	11	3	17|22|25|19	0	0	0	0	0	-94.95	0.53	0.94
RPA1NT	CACYBP	CACYBP	12|8|13	33	11	3	10|18|30|25	0	0	0	0	0	-69.48	0.53	0.95
RPA1NT	PRIM2	PRIM2	10|7|5	22	7.33	3	16|14|13|12	0	0	0	0	0	-48.29	0.53	0.95
RPA1NT	ILVBL	ILVBL	6|10|1	17	5.67	3	7|8|17|11	0	0	0	0	0	-46.31	0.53	0.95
RPA1NT	CHAF1B	CHAF1B	7|8|0	15	5	3	9|10|11|8	0	0	0	0	0	-44.72	0.53	0.95
RPA1NT	HSPBP1	HSPBP1	11|0|3	14	4.67	3	5|9|10|11	0	0	0	0	0	-41.39	0.53	0.93
RPA1NT	TSFM	TSFM	6|5|1	12	4	3	7|7|8|8	0	0	0	0	0	-32.42	0.53	0.95
RPA1NT	CYB5B	CYB5B	2|5|3	10	3.33	3	5|4|7|9	0	0	0	0	0	-24.51	0.53	0.95
RPA1NT	BRI3BP	BRI3BP	2|5|1	8	2.67	3	5|6|6|3	0	0	0	0	0	-21.75	0.53	0.95
RPA1NT	TK1	TK1	7|0|1	8	2.67	3	0|2|11|7	0	0	0	0	0	-24.07	0.53	0.91
RPA1NT	CAPNS1	CAPNS1	7|1|0	8	2.67	3	1|3|8|8	0	0	0	0	0	-24.4	0.53	0.91
RPA1NT	BTF3L4	BTF3L4	4|3|1	8	2.67	3	3|5|6|6	0	0	0	0	0	-21.75	0.53	0.95
RPA1NT	SHROOM3	SHROOM3	4|0|2	6	2	3	2|2|3|8	0	0	0	0	0	-19.12	0.53	0.91
RPA1NT	KIAA1033	KIAA1033	2|4|0	6	2	3	4|6|1|4	0	0	0	0	0	-19.36	0.53	0.91
RPA1NT	PRPF38A	PRPF38A	3|1|2	6	2	3	5|4|3|3	0	0	0	0	0	-16.61	0.53	0.95
RPA1NT	CTBP2	CTBP2	4|0|0	4	1.33	3	2|4|0|4	0	0	0	0	0	-13.85	0.53	0.89
RPA1NT	STK38L	STK38L	1|3|0	4	1.33	3	1|1|3|5	0	0	0	0	0	-13.85	0.53	0.9
RPA1NT	PDK1	PDK1	1|1|0	2	0.67	3	1|2|0|2	0	0	0	0	0	-8.62	0.53	0.95
RPA1NT	SMARCB1	SMARCB1	2|0|0	2	0.67	3	1|1|2|1	0	0	0	0	0	-8.62	0.53	0.86
RPA1NT	SHKBP1	SHKBP1	1|1|0	2	0.67	3	1|1|0|3	0	0	0	0	0	-8.61	0.53	0.95
RPA1NT	PIKFYVE	PIKFYVE	1|1|0	2	0.67	3	0|1|2|2	0	0	0	0	0	-8.62	0.53	0.95
RPA1NT	ATR	ATR	0|2|0	2	0.67	3	1|2|0|2	0	0	0	0	0	-8.62	0.53	0.86
RPA1NT	CASZ1	CASZ1	2|0|0	2	0.67	3	0|2|1|2	0	0	0	0	0	-8.62	0.53	0.86
RPA1NT	PGRMC1	PGRMC1	0|2|0	2	0.67	3	0|0|2|3	0	0	0	0	0	-8.47	0.53	0.85
RPA1NT	PUS7L	PUS7L	0|1|1	2	0.67	3	1|1|1|2	0	0	0	0	0	-8.62	0.53	0.95
RPA1NT	FBXO30	FBXO30	1|1|0	2	0.67	3	2|2|1|0	0	0	0	0	0	-8.62	0.53	0.95
RPA1NT	PYROXD1	PYROXD1	1|1|0	2	0.67	3	1|2|1|1	0	0	0	0	0	-8.62	0.53	0.95
RPA1NT	AIP	AIP	2|0|0	2	0.67	3	1|1|1|2	0	0	0	0	0	-8.62	0.53	0.86
RPA1NT	SNRNP40	SNRNP40	1|1|0	2	0.67	3	0|0|2|3	0	0	0	0	0	-8.47	0.53	0.95
RPA1NT	CLIP1	CLIP1	0|2|0	2	0.67	3	1|1|1|2	0	0	0	0	0	-8.62	0.53	0.86
RPA1NT	MYH9	MYH9	196|121|68	385	128.33	3	255|247|257|227	0	0	0	0	0	#NAME?	0.52	0.95
RPA1NT	MYBBP1A	MYBBP1A	36|125|25	186	62	3	125|123|132|95	0	0	0	0	0	-438.14	0.52	0.95
RPA1NT	CAND1	CAND1	74|22|21	117	39	3	57|70|84|90	0	0	0	0	0	-264.15	0.52	0.95
RPA1NT	ADAR	ADAR	36|44|21	101	33.67	3	61|71|67|61	0	0	0	0	0	-221.58	0.52	0.95
RPA1NT	FARSA	FARSA	24|22|6	52	17.33	3	30|27|41|35	0	0	0	0	0	-128.11	0.52	0.95
RPA1NT	PYGB	PYGB	28|16|8	52	17.33	3	26|34|38|36	0	0	0	0	0	-123.32	0.52	0.95
RPA1NT	DHX16	DHX16	15|25|2	42	14	3	28|27|30|23	0	0	0	0	0	-114.22	0.52	0.95
RPA1NT	EIF2B1	EIF2B1	18|12|10	40	13.33	3	27|25|26|24	0	0	0	0	0	-84.81	0.52	0.95
RPA1NT	TSN	TSN	20|6|10	36	12	3	24|23|22|24	0	0	0	0	0	-85.38	0.52	0.95
RPA1NT	COLGALT1	COLGALT1	11|15|3	29	9.67	3	16|21|18|19	0	0	0	0	0	-73.7	0.52	0.95
RPA1NT	PTPN1	PTPN1	17|4|3	24	8	3	13|16|17|15	0	0	0	0	0	-59.74	0.52	0.94
RPA1NT	RQCD1	RQCD1	6|6|2	14	4.67	3	7|8|9|12	0	0	0	0	0	-35.96	0.52	0.95
RPA1NT	CDK5	CDK5	5|7|0	12	4	3	8|8|8|7	0	0	0	0	0	-36.95	0.52	0.95
RPA1NT	MT-CO2	MT-CO2	6|4|2	12	4	3	5|5|10|11	0	0	0	0	0	-30.7	0.52	0.95
RPA1NT	ARMT1	ARMT1	9|0|0	9	3	3	0|0|9|14	0	0	0	0	0	-27.26	0.52	0.91
RPA1NT	GOSR1	GOSR1	1|7|1	9	3	3	3|4|7|9	0	0	0	0	0	-24.93	0.52	0.92
RPA1NT	MLEC	MLEC	4|3|2	9	3	3	7|5|5|6	0	0	0	0	0	-22.48	0.52	0.95
RPA1NT	MYH14	MYH14	2|3|2	7	2.33	3	4|2|7|5	0	0	0	0	0	-17.47	0.52	0.95
RPA1NT	AGAP3	AGAP3	2|5|0	7	2.33	3	2|7|5|4	0	0	0	0	0	-22.6	0.52	0.91
RPA1NT	JMJD1C	JMJD1C	5|0|2	7	2.33	3	2|5|1|10	0	0	0	0	0	-22.12	0.52	0.91
RPA1NT	S100A10	S100A10	3|3|1	7	2.33	3	2|3|5|8	0	0	0	0	0	-19.6	0.52	0.95
RPA1NT	GART	GART	52|43|32	127	42.33	3	81|82|80|89	0	0	0	0	0	-269.33	0.51	0.95
RPA1NT	SARS	SARS	37|35|18	90	30	3	61|59|57|58	0	0	0	0	0	-203.11	0.51	0.95
RPA1NT	PSMD1	PSMD1	52|9|14	75	25	3	40|47|55|54	0	0	0	0	0	-186.74	0.51	0.95
RPA1NT	SSRP1	SSRP1	23|18|9	50	16.67	3	33|32|31|36	0	0	0	0	0	-118.48	0.51	0.95
RPA1NT	HDAC2	HDAC2	20|14|10	44	14.67	3	28|30|25|33	0	0	0	0	0	-99.22	0.51	0.95
RPA1NT	PRPSAP2	PRPSAP2	17|17|9	43	14.33	3	33|25|30|25	0	0	0	0	0	-98.58	0.51	0.95
RPA1NT	RAD50	RAD50	19|17|1	37	12.33	3	15|23|30|29	0	0	0	0	0	-105.79	0.51	0.95
RPA1NT	SRPK1	SRPK1	17|13|5	35	11.67	3	21|25|20|26	0	0	0	0	0	-87.08	0.51	0.95
RPA1NT	PGM2	PGM2	14|10|6	30	10	3	15|16|18|30	0	0	0	0	0	-70.37	0.51	0.95
RPA1NT	CMTR1	CMTR1	16|10|1	27	9	3	17|19|21|14	0	0	0	0	0	-77.24	0.51	0.95
RPA1NT	DDX1	DDX1	17|4|1	22	7.33	3	9|12|19|17	0	0	0	0	0	-61.73	0.51	0.94
RPA1NT	COPZ1	COPZ1	7|11|4	22	7.33	3	9|13|16|19	0	0	0	0	0	-52.78	0.51	0.95
RPA1NT	NUDT21	NUDT21	14|4|4	22	7.33	3	14|15|15|14	0	0	0	0	0	-53.85	0.51	0.95
RPA1NT	PTBP2	PTBP2	8|13|1	22	7.33	3	5|14|14|24	0	0	0	0	0	-61.21	0.51	0.95
RPA1NT	POLD3	POLD3	6|6|6	18	6	3	7|10|14|16	0	0	0	0	0	-38	0.51	0.95
RPA1NT	CWF19L1	CWF19L1	8|2|1	11	3.67	3	5|7|11|6	0	0	0	0	0	-31.34	0.51	0.93
RPA1NT	ALDH5A1	ALDH5A1	5|4|2	11	3.67	3	5|5|9|10	0	0	0	0	0	-28.64	0.51	0.95
RPA1NT	DCAKD	DCAKD	2|6|0	8	2.67	3	5|8|3|5	0	0	0	0	0	-25.88	0.51	0.92
RPA1NT	GHITM	GHITM	7|1|0	8	2.67	3	7|7|1|6	0	0	0	0	0	-25.77	0.51	0.91
RPA1NT	ERLIN2	ERLIN2	5|3|0	8	2.67	3	2|6|8|5	0	0	0	0	0	-25.9	0.51	0.95
RPA1NT	POFUT1	POFUT1	6|1|1	8	2.67	3	5|5|6|5	0	0	0	0	0	-22.82	0.51	0.92
RPA1NT	ABHD12	ABHD12	0|5|0	5	1.67	3	1|3|5|4	0	0	0	0	0	-17.13	0.51	0.9
RPA1NT	PTGES2	PTGES2	1|4|0	5	1.67	3	0|1|6|6	0	0	0	0	0	-16.69	0.51	0.9
RPA1NT	YTHDF3	YTHDF3	2|2|1	5	1.67	3	4|3|1|5	0	0	0	0	0	-14.55	0.51	0.95
RPA1NT	TM9SF2	TM9SF2	3|0|2	5	1.67	3	4|3|2|4	0	0	0	0	0	-17.13	0.51	0.95
RPA1NT	KCTD12	KCTD12	2|2|1	5	1.67	3	1|2|4|6	0	0	0	0	0	-14.45	0.51	0.95
RPA1NT	IARS	IARS	63|47|31	141	47	3	85|100|96|98	0	0	0	0	0	-320.44	0.5	0.95
RPA1NT	CSE1L	CSE1L	74|29|37	140	46.67	3	79|95|92|107	0	0	0	0	0	-319.19	0.5	0.95
RPA1NT	ATP2A2	ATP2A2	37|45|15	97	32.33	3	60|69|63|66	0	0	0	0	0	-235.52	0.5	0.95
RPA1NT	PRDX6	PRDX6	38|7|26	71	23.67	3	47|46|43|52	0	0	0	0	0	-184.38	0.5	0.95
RPA1NT	PRMT5	PRMT5	25|19|8	52	17.33	3	34|36|32|38	0	0	0	0	0	-129.69	0.5	0.95
RPA1NT	SLC25A11	SLC25A11	18|25|8	51	17	3	34|36|35|30	0	0	0	0	0	-124.38	0.5	0.95
RPA1NT	UBR4	UBR4	36|13|1	50	16.67	3	23|32|38|41	0	0	0	0	0	-146.96	0.5	0.95
RPA1NT	TRIP13	TRIP13	22|12|7	41	13.67	3	25|28|28|29	0	0	0	0	0	-100.64	0.5	0.95
RPA1NT	CANX	CANX	19|14|6	39	13	3	16|26|30|33	0	0	0	0	0	-97.84	0.5	0.95
RPA1NT	NMT1	NMT1	15|14|9	38	12.67	3	23|26|26|27	0	0	0	0	0	-87.17	0.5	0.95
RPA1NT	CNDP2	CNDP2	21|13|4	38	12.67	3	19|22|32|29	0	0	0	0	0	-100.74	0.5	0.95
RPA1NT	CHMP4B	CHMP4B	9|9|7	25	8.33	3	15|17|19|16	0	0	0	0	0	-55.97	0.5	0.95
RPA1NT	ADH5	ADH5	12|6|5	23	7.67	3	15|13|18|15	0	0	0	0	0	-54.46	0.5	0.95
RPA1NT	CDC42	CDC42	9|5|7	21	7	3	14|13|14|15	0	0	0	0	0	-49.3	0.5	0.95
RPA1NT	ANP32B	ANP32B	15|0|0	15	5	3	6|8|12|14	0	0	0	0	0	-46.88	0.5	0.93
RPA1NT	TMEM209	TMEM209	1|12|0	13	4.33	3	7|9|12|7	0	0	0	0	0	-41.39	0.5	0.93
RPA1NT	NRD1	NRD1	11|0|1	12	4	3	5|6|6|15	0	0	0	0	0	-37.63	0.5	0.92
RPA1NT	ARHGEF1	ARHGEF1	10|2|0	12	4	3	2|5|16|9	0	0	0	0	0	-37.37	0.5	0.93
RPA1NT	HM13	HM13	5|1|0	6	2	3	3|4|6|3	0	0	0	0	0	-20.37	0.5	0.91
RPA1NT	JUN	JUN	2|4|0	6	2	3	1|0|10|5	0	0	0	0	0	-19.65	0.5	0.95
RPA1NT	MGST1	MGST1	2|1|0	3	1	3	2|2|2|2	0	0	0	0	0	-11.69	0.5	0.95
RPA1NT	ARPC1A	ARPC1A	3|0|0	3	1	3	3|2|2|1	0	0	0	0	0	-11.69	0.5	0.88
RPA1NT	METTL13	METTL13	2|1|0	3	1	3	0|1|4|3	0	0	0	0	0	-11.54	0.5	0.95
RPA1NT	POLR1E	POLR1E	0|3|0	3	1	3	1|2|2|3	0	0	0	0	0	-11.69	0.5	0.88
RPA1NT	CHUK	CHUK	1|2|0	3	1	3	1|1|2|4	0	0	0	0	0	-11.69	0.5	0.95
RPA1NT	EEFSEC	EEFSEC	1|2|0	3	1	3	1|2|3|2	0	0	0	0	0	-11.69	0.5	0.95
RPA1NT	RAF1	RAF1	0|3|0	3	1	3	1|1|6|0	0	0	0	0	0	-11.15	0.5	0.87
RPA1NT	FSD1	FSD1	2|1|0	3	1	3	0|0|4|4	0	0	0	0	0	-11.31	0.5	0.95
RPA1NT	ERCC2	ERCC2	1|2|0	3	1	3	0|3|4|1	0	0	0	0	0	-11.54	0.5	0.95
RPA1NT	IRS4	IRS4	53|60|27	140	46.67	3	98|96|88|98	0	0	0	0	0	-331.83	0.49	0.95
RPA1NT	VARS	VARS	59|48|27	134	44.67	3	89|89|100|84	0	0	0	0	0	-312.91	0.49	0.95
RPA1NT	RRP12	RRP12	16|49|7	72	24	3	42|56|55|43	0	0	0	0	0	-193.1	0.49	0.95
RPA1NT	LIG3	LIG3	4|56|7	67	22.33	3	45|43|51|44	0	0	0	0	0	-189.31	0.49	0.95
RPA1NT	GFPT1	GFPT1	28|18|12	58	19.33	3	35|38|45|41	0	0	0	0	0	-138.99	0.49	0.95
RPA1NT	TIMM44	TIMM44	16|14|4	34	11.33	3	19|23|28|22	0	0	0	0	0	-90.02	0.49	0.95
RPA1NT	VRK1	VRK1	10|22|2	34	11.33	3	22|20|28|22	0	0	0	0	0	-96.62	0.49	0.95
RPA1NT	MTOR	MTOR	15|16|0	31	10.33	3	12|19|24|29	0	0	0	0	0	-95.7	0.49	0.95
RPA1NT	SEC63	SEC63	13|14|2	29	9.67	3	18|16|21|24	0	0	0	0	0	-82.39	0.49	0.95
RPA1NT	PNP	PNP	15|4|6	25	8.33	3	10|15|19|24	0	0	0	0	0	-64.11	0.49	0.95
RPA1NT	ADSS	ADSS	9|8|6	23	7.67	3	11|15|15|21	0	0	0	0	0	-53.19	0.49	0.95
RPA1NT	UBE2M	UBE2M	12|4|5	21	7	3	9|15|16|17	0	0	0	0	0	-52.8	0.49	0.95
RPA1NT	GSK3A	GSK3A	10|9|2	21	7	3	14|16|14|13	0	0	0	0	0	-58.45	0.49	0.95
RPA1NT	DCUN1D5	DCUN1D5	8|6|1	15	5	3	8|9|12|12	0	0	0	0	0	-44.31	0.49	0.95
RPA1NT	NLE1	NLE1	6|6|2	14	4.67	3	10|10|10|8	0	0	0	0	0	-38.09	0.49	0.95
RPA1NT	INTS12	INTS12	5|3|3	11	3.67	3	2|10|7|11	0	0	0	0	0	-27.09	0.49	0.95
RPA1NT	RBM34	RBM34	0|11|0	11	3.67	3	7|10|7|6	0	0	0	0	0	-35.84	0.49	0.92
RPA1NT	COPS7A	COPS7A	3|5|3	11	3.67	3	6|9|6|9	0	0	0	0	0	-27.36	0.49	0.95
RPA1NT	MAPRE2	MAPRE2	6|3|1	10	3.33	3	5|6|9|7	0	0	0	0	0	-29.21	0.49	0.95
RPA1NT	TAF9	TAF9	3|3|4	10	3.33	3	6|7|6|8	0	0	0	0	0	-24.35	0.49	0.95
RPA1NT	THOC1	THOC1	4|3|0	7	2.33	3	3|4|5|7	0	0	0	0	0	-23.71	0.49	0.95
RPA1NT	RTKN	RTKN	3|3|1	7	2.33	3	4|4|5|6	0	0	0	0	0	-20.74	0.49	0.95
RPA1NT	ITPR3	ITPR3	1|6|0	7	2.33	3	2|2|9|6	0	0	0	0	0	-23.43	0.49	0.91
RPA1NT	SF3B1	SF3B1	94|90|37	221	73.67	3	159|159|152|139	0	0	0	0	0	-546.93	0.48	0.95
RPA1NT	IPO5	IPO5	76|8|12	96	32	3	40|57|77|94	0	0	0	0	0	-267.24	0.48	0.95
RPA1NT	MSH6	MSH6	28|30|15	73	24.33	3	51|48|56|46	0	0	0	0	0	-175.24	0.48	0.95
RPA1NT	FLII	FLII	10|21|0	31	10.33	3	14|23|27|23	0	0	0	0	0	-99.37	0.48	0.95
RPA1NT	AAAS	AAAS	13|12|3	28	9.33	3	18|20|22|18	0	0	0	0	0	-78.01	0.48	0.95
RPA1NT	CTNNA1	CTNNA1	11|12|2	25	8.33	3	9|17|14|29	0	0	0	0	0	-70.87	0.48	0.95
RPA1NT	RPS7	RPS7	3|17|0	20	6.67	3	6|11|22|17	0	0	0	0	0	-64.24	0.48	0.94
RPA1NT	BCS1L	BCS1L	7|9|0	16	5.33	3	7|9|14|14	0	0	0	0	0	-51.41	0.48	0.95
RPA1NT	RBBP4	RBBP4	6|2|2	10	3.33	3	6|9|7|6	0	0	0	0	0	-27.58	0.48	0.95
RPA1NT	GTF2F2	GTF2F2	3|6|0	9	3	3	6|6|5|8	0	0	0	0	0	-30.3	0.48	0.95
RPA1NT	PPA1	PPA1	5|0|0	5	1.67	3	0|0|4|10	0	0	0	0	0	-17.52	0.48	0.9
RPA1NT	IDH2	IDH2	5|0|0	5	1.67	3	1|3|5|5	0	0	0	0	0	-18.3	0.48	0.9
RPA1NT	RAB5B	RAB5B	3|1|1	5	1.67	3	2|3|5|4	0	0	0	0	0	-15.58	0.48	0.95
RPA1NT	SSR1	SSR1	3|0|2	5	1.67	3	2|3|3|6	0	0	0	0	0	-18.24	0.48	0.95
RPA1NT	SUMO2	SUMO2	2|2|0	4	1.33	3	2|4|4|1	0	0	0	0	0	-15	0.48	0.95
RPA1NT	GRHPR	GRHPR	2|2|0	4	1.33	3	1|1|4|5	0	0	0	0	0	-14.93	0.48	0.95
RPA1NT	CAD	CAD	58|39|35	132	44	3	92|101|95|88	0	0	0	0	0	-307.51	0.47	0.95
RPA1NT	XPO1	XPO1	54|19|22	95	31.67	3	65|70|67|70	0	0	0	0	0	-239.35	0.47	0.95
RPA1NT	SMC4	SMC4	26|49|8	83	27.67	3	57|62|69|49	0	0	0	0	0	-234.38	0.47	0.95
RPA1NT	MATR3	MATR3	29|25|9	63	21	3	37|44|52|46	0	0	0	0	0	-168.48	0.47	0.95
RPA1NT	HNRNPR	HNRNPR	21|26|14	61	20.33	3	44|47|45|36	0	0	0	0	0	-147.48	0.47	0.95
RPA1NT	PPP2R1A	PPP2R1A	30|9|8	47	15.67	3	19|34|35|46	0	0	0	0	0	-122.78	0.47	0.95
RPA1NT	ARCN1	ARCN1	21|15|10	46	15.33	3	36|32|36|26	0	0	0	0	0	-113.78	0.47	0.95
RPA1NT	BYSL	BYSL	16|23|7	46	15.33	3	35|34|29|32	0	0	0	0	0	-121.89	0.47	0.95
RPA1NT	MOGS	MOGS	10|26|2	38	12.67	3	27|27|33|20	0	0	0	0	0	-113.2	0.47	0.95
RPA1NT	VCL	VCL	20|6|9	35	11.67	3	17|22|29|32	0	0	0	0	0	-92.58	0.47	0.95
RPA1NT	NCLN	NCLN	10|17|2	29	9.67	3	18|21|24|20	0	0	0	0	0	-86.76	0.47	0.95
RPA1NT	CSTF3	CSTF3	11|13|5	29	9.67	3	18|17|26|21	0	0	0	0	0	-76.47	0.47	0.95
RPA1NT	IARS2	IARS2	16|7|0	23	7.67	3	11|16|19|19	0	0	0	0	0	-74.81	0.47	0.95
RPA1NT	SNRPD3	SNRPD3	5|13|2	20	6.67	3	14|17|14|12	0	0	0	0	0	-58.45	0.47	0.95
RPA1NT	CISD1	CISD1	6|8|3	17	5.67	3	11|10|16|11	0	0	0	0	0	-45.95	0.47	0.95
RPA1NT	FAM162A	FAM162A	3|13|1	17	5.67	3	13|12|14|9	0	0	0	0	0	-51.94	0.47	0.93
RPA1NT	PLOD1	PLOD1	10|7|0	17	5.67	3	9|11|14|14	0	0	0	0	0	-55.83	0.47	0.95
RPA1NT	MRPS9	MRPS9	1|13|0	14	4.67	3	6|10|12|12	0	0	0	0	0	-46.92	0.47	0.93
RPA1NT	SRP72	SRP72	12|2|0	14	4.67	3	7|9|12|12	0	0	0	0	0	-46.92	0.47	0.93
RPA1NT	CISD2	CISD2	4|5|4	13	4.33	3	12|9|10|6	0	0	0	0	0	-32.23	0.47	0.95
RPA1NT	A0A5F9YFS9	A0A5F9YFS9	5|6|0	11	3.67	3	7|8|8|8	0	0	0	0	0	-36.95	0.47	0.95
RPA1NT	ABCB7	ABCB7	7|4|0	11	3.67	3	5|6|10|10	0	0	0	0	0	-36.95	0.47	0.95
RPA1NT	DHX8	DHX8	2|5|0	7	2.33	3	3|3|8|6	0	0	0	0	0	-24.77	0.47	0.95
RPA1NT	PRKAA2	PRKAA2	4|3|0	7	2.33	3	4|5|7|4	0	0	0	0	0	-24.76	0.47	0.95
RPA1NT	CDC40	CDC40	1|5|0	6	2	3	5|2|7|3	0	0	0	0	0	-21.52	0.47	0.91
RPA1NT	MPI	MPI	5|0|1	6	2	3	2|3|4|8	0	0	0	0	0	-21.36	0.47	0.91
RPA1NT	HEATR3	HEATR3	4|2|0	6	2	3	1|5|5|6	0	0	0	0	0	-21.52	0.47	0.95
RPA1NT	CNOT10	CNOT10	4|2|0	6	2	3	5|4|4|4	0	0	0	0	0	-21.49	0.47	0.95
RPA1NT	PI4KA	PI4KA	2|3|1	6	2	3	3|4|5|5	0	0	0	0	0	-18.64	0.47	0.95
RPA1NT	ZZEF1	ZZEF1	2|1|3	6	2	3	4|1|7|5	0	0	0	0	0	-18.56	0.47	0.95
RPA1NT	LARS	LARS	66|57|33	156	52	3	98|106|124|121	0	0	0	0	0	-388.53	0.46	0.95
RPA1NT	CHD4	CHD4	33|44|17	94	31.33	3	68|72|76|57	0	0	0	0	0	-245.85	0.46	0.95
RPA1NT	KPNB1	KPNB1	53|14|16	83	27.67	3	42|57|66|75	0	0	0	0	0	-218.69	0.46	0.95
RPA1NT	DNM2	DNM2	33|22|13	68	22.67	3	39|43|59|57	0	0	0	0	0	-177.14	0.46	0.95
RPA1NT	RNPEP	RNPEP	28|3|7	38	12.67	3	22|30|27|31	0	0	0	0	0	-112.81	0.46	0.95
RPA1NT	TSR1	TSR1	10|21|6	37	12.33	3	24|26|30|27	0	0	0	0	0	-100.23	0.46	0.95
RPA1NT	YTHDF2	YTHDF2	14|12|6	32	10.67	3	21|21|24|26	0	0	0	0	0	-84.32	0.46	0.95
RPA1NT	USP14	USP14	15|12|4	31	10.33	3	13|20|25|31	0	0	0	0	0	-86.42	0.46	0.95
RPA1NT	RBBP7	RBBP7	13|6|6	25	8.33	3	16|19|19|18	0	0	0	0	0	-63.41	0.46	0.95
RPA1NT	SEC61A1	SEC61A1	8|7|2	17	5.67	3	14|10|15|10	0	0	0	0	0	-49.83	0.46	0.95
RPA1NT	SNX27	SNX27	8|8|1	17	5.67	3	8|15|13|13	0	0	0	0	0	-53.05	0.46	0.95
RPA1NT	KPNA6	KPNA6	13|2|2	17	5.67	3	3|12|18|16	0	0	0	0	0	-49.3	0.46	0.93
RPA1NT	MTX1	MTX1	3|5|4	12	4	3	6|9|9|11	0	0	0	0	0	-32.44	0.46	0.95
RPA1NT	FAM3C	FAM3C	3|4|5	12	4	3	10|11|7|7	0	0	0	0	0	-32.44	0.46	0.95
RPA1NT	SPCS2	SPCS2	4|6|2	12	4	3	8|9|10|8	0	0	0	0	0	-34.93	0.46	0.95
RPA1NT	SAR1A	SAR1A	7|1|3	11	3.67	3	7|7|7|11	0	0	0	0	0	-34.55	0.46	0.95
RPA1NT	EEF1E1	EEF1E1	5|4|2	11	3.67	3	5|10|8|9	0	0	0	0	0	-31.75	0.46	0.95
RPA1NT	MRPS2	MRPS2	3|5|0	8	2.67	3	6|6|5|6	0	0	0	0	0	-28.11	0.46	0.95
RPA1NT	MRE11A	MRE11A	35|42|26	103	34.33	3	70|68|83|84	0	0	0	0	0	-255.92	0.45	0.95
RPA1NT	CTPS1	CTPS1	43|10|12	65	21.67	3	48|47|52|45	0	0	0	0	0	-179.45	0.45	0.95
RPA1NT	PDIA4	PDIA4	32|22|8	62	20.67	3	30|40|56|57	0	0	0	0	0	-175.26	0.45	0.95
RPA1NT	RPL17	RPL17	6|37|3	46	15.33	3	28|34|40|34	0	0	0	0	0	-141.31	0.45	0.95
RPA1NT	TXNRD1	TXNRD1	22|16|8	46	15.33	3	32|35|35|34	0	0	0	0	0	-125.44	0.45	0.95
RPA1NT	RPN2	RPN2	26|14|4	44	14.67	3	26|29|39|37	0	0	0	0	0	-132.33	0.45	0.95
RPA1NT	PWP2	PWP2	14|19|5	38	12.67	3	29|28|28|27	0	0	0	0	0	-108.5	0.45	0.95
RPA1NT	PAK4	PAK4	7|27|3	37	12.33	3	28|30|27|25	0	0	0	0	0	-112.81	0.45	0.95
RPA1NT	TPP2	TPP2	19|10|5	34	11.33	3	26|21|25|28	0	0	0	0	0	-95.62	0.45	0.95
RPA1NT	CAMK2D	CAMK2D	7|12|3	22	7.33	3	15|17|19|14	0	0	0	0	0	-64.02	0.45	0.95
RPA1NT	CAPN2	CAPN2	20|2|0	22	7.33	3	6|17|19|23	0	0	0	0	0	-74.34	0.45	0.94
RPA1NT	MYH10	MYH10	57|29|17	103	34.33	3	64|75|84|90	0	0	0	0	0	-288.33	0.44	0.95
RPA1NT	SRP68	SRP68	33|20|15	68	22.67	3	46|54|55|50	0	0	0	0	0	-179.43	0.44	0.95
RPA1NT	HNRNPL	HNRNPL	17|22|12	51	17	3	33|41|45|36	0	0	0	0	0	-134.81	0.44	0.95
RPA1NT	TTLL12	TTLL12	23|9|6	38	12.67	3	20|27|32|35	0	0	0	0	0	-107.59	0.44	0.95
RPA1NT	NUP93	NUP93	23|10|4	37	12.33	3	24|28|30|31	0	0	0	0	0	-112.72	0.44	0.95
RPA1NT	TEX10	TEX10	10|21|2	33	11	3	22|27|24|27	0	0	0	0	0	-105.41	0.44	0.95
RPA1NT	CORO1C	CORO1C	14|11|8	33	11	3	24|24|30|21	0	0	0	0	0	-86.51	0.44	0.95
RPA1NT	CAPZA2	CAPZA2	11|10|6	27	9	3	18|22|18|24	0	0	0	0	0	-73.83	0.44	0.95
RPA1NT	EP400	EP400	3|20|0	23	7.67	3	18|19|20|12	0	0	0	0	0	-79.28	0.44	0.94
RPA1NT	VAPB	VAPB	8|6|6	20	6.67	3	10|15|17|19	0	0	0	0	0	-52.11	0.44	0.95
RPA1NT	LMAN1	LMAN1	8|9|3	20	6.67	3	11|16|12|22	0	0	0	0	0	-59.61	0.44	0.95
RPA1NT	ALDH7A1	ALDH7A1	12|3|4	19	6.33	3	9|15|14|20	0	0	0	0	0	-56.49	0.44	0.95
RPA1NT	MAP2K1	MAP2K1	11|5|3	19	6.33	3	12|13|18|14	0	0	0	0	0	-55.48	0.44	0.95
RPA1NT	RPL31	RPL31	0|17|0	17	5.67	3	11|13|15|12	0	0	0	0	0	-59.19	0.44	0.93
RPA1NT	WRNIP1	WRNIP1	8|5|4	17	5.67	3	11|10|16|15	0	0	0	0	0	-47.57	0.44	0.95
RPA1NT	KPNA3	KPNA3	10|3|2	15	5	3	1|11|14|19	0	0	0	0	0	-44.84	0.44	0.95
RPA1NT	PITPNA	PITPNA	8|5|1	14	4.67	3	4|12|11|15	0	0	0	0	0	-45.17	0.44	0.95
RPA1NT	HLA-A	HLA-A	5|4|2	11	3.67	3	6|6|8|13	0	0	0	0	0	-32.78	0.44	0.95
RPA1NT	TOMM34	TOMM34	1|9|0	10	3.33	3	5|11|12|2	0	0	0	0	0	-35.41	0.44	0.93
RPA1NT	RHOG	RHOG	3|5|0	8	2.67	3	3|5|9|7	0	0	0	0	0	-29.22	0.44	0.95
RPA1NT	PPWD1	PPWD1	3|4|1	8	2.67	3	6|4|8|6	0	0	0	0	0	-25.98	0.44	0.95
RPA1NT	PTBP3	PTBP3	3|5|0	8	2.67	3	1|4|8|11	0	0	0	0	0	-28.69	0.44	0.95
RPA1NT	STXBP1	STXBP1	3|4|0	7	2.33	3	1|6|7|7	0	0	0	0	0	-25.77	0.44	0.95
RPA1NT	SF3A2	SF3A2	3|4|0	7	2.33	3	4|6|5|6	0	0	0	0	0	-25.88	0.44	0.95
RPA1NT	CDIPT	CDIPT	3|2|1	6	2	3	5|5|5|3	0	0	0	0	0	-19.7	0.44	0.95
RPA1NT	DFFB	DFFB	2|4|0	6	2	3	3|4|6|5	0	0	0	0	0	-22.6	0.44	0.95
RPA1NT	INTS7	INTS7	1|5|0	6	2	3	3|7|3|5	0	0	0	0	0	-22.6	0.44	0.91
RPA1NT	NSMCE1	NSMCE1	3|2|0	5	1.67	3	2|4|4|5	0	0	0	0	0	-19.33	0.44	0.95
RPA1NT	EMC4	EMC4	1|4|0	5	1.67	3	3|4|5|3	0	0	0	0	0	-19.33	0.44	0.91
RPA1NT	C2ORF47	C2ORF47	2|1|1	4	1.33	3	4|4|1|3	0	0	0	0	0	-13.5	0.44	0.95
RPA1NT	PIP4K2A	PIP4K2A	1|2|1	4	1.33	3	3|2|2|5	0	0	0	0	0	-13.5	0.44	0.95
RPA1NT	GTF2B	GTF2B	1|2|0	3	1	3	1|1|3|4	0	0	0	0	0	-12.82	0.44	0.95
RPA1NT	YIF1B	YIF1B	0|3|0	3	1	3	3|1|2|3	0	0	0	0	0	-12.82	0.44	0.89
RPA1NT	TIAL1	TIAL1	0|2|1	3	1	3	2|3|2|2	0	0	0	0	0	-12.82	0.44	0.95
RPA1NT	EXOC5	EXOC5	2|1|0	3	1	3	2|2|3|2	0	0	0	0	0	-12.82	0.44	0.95
RPA1NT	DDT	DDT	1|0|2	3	1	3	3|2|0|4	0	0	0	0	0	-12.8	0.44	0.95
RPA1NT	NUF2	NUF2	1|2|0	3	1	3	2|3|2|2	0	0	0	0	0	-12.82	0.44	0.95
RPA1NT	YEATS4	YEATS4	0|3|0	3	1	3	2|3|2|2	0	0	0	0	0	-12.82	0.44	0.89
RPA1NT	IFRD2	IFRD2	1|1|0	2	0.67	3	0|2|3|1	0	0	0	0	0	-9.73	0.44	0.95
RPA1NT	VAV2	VAV2	0|2|0	2	0.67	3	1|0|2|3	0	0	0	0	0	-9.73	0.44	0.88
RPA1NT	RSRC2	RSRC2	0|0|2	2	0.67	3	1|1|2|2	0	0	0	0	0	-9.71	0.44	0.88
RPA1NT	PARP2	PARP2	0|2|0	2	0.67	3	0|1|3|2	0	0	0	0	0	-9.73	0.44	0.88
RPA1NT	VAC14	VAC14	1|1|0	2	0.67	3	0|0|4|2	0	0	0	0	0	-9.49	0.44	0.95
RPA1NT	SLC37A4	SLC37A4	2|0|0	2	0.67	3	1|3|0|2	0	0	0	0	0	-9.73	0.44	0.88
RPA1NT	KMT2C	KMT2C	2|0|0	2	0.67	3	0|1|2|3	0	0	0	0	0	-9.73	0.44	0.88
RPA1NT	ARMC1	ARMC1	1|1|0	2	0.67	3	1|1|1|3	0	0	0	0	0	-9.71	0.44	0.95
RPA1NT	UGDH	UGDH	1|0|0	1	0.33	3	0|1|0|2	0	0	0	0	0	-6.8	0.44	0.95
RPA1NT	DENND6A	DENND6A	0|1|0	1	0.33	3	0|0|2|1	0	0	0	0	0	-6.8	0.44	0.95
RPA1NT	GCDH	GCDH	1|0|0	1	0.33	3	0|0|0|3	0	0	0	0	0	-7.05	0.44	0.95
RPA1NT	DUS1L	DUS1L	0|1|0	1	0.33	3	0|0|1|2	0	0	0	0	0	-6.8	0.44	0.95
RPA1NT	IDH1	IDH1	1|0|0	1	0.33	3	0|0|1|2	0	0	0	0	0	-6.8	0.44	0.95
RPA1NT	SIK2	SIK2	1|0|0	1	0.33	3	0|0|2|1	0	0	0	0	0	-6.8	0.44	0.95
RPA1NT	INO80	INO80	0|1|0	1	0.33	3	0|1|1|1	0	0	0	0	0	-6.8	0.44	0.95
RPA1NT	CLTCL1	CLTCL1	0|1|0	1	0.33	3	0|0|2|1	0	0	0	0	0	-6.8	0.44	0.95
RPA1NT	WNK3	WNK3	0|1|0	1	0.33	3	1|1|0|1	0	0	0	0	0	-6.8	0.44	0.95
RPA1NT	RABGGTB	RABGGTB	0|1|0	1	0.33	3	1|0|1|1	0	0	0	0	0	-6.8	0.44	0.95
RPA1NT	C12ORF29	C12ORF29	1|0|0	1	0.33	3	0|1|0|2	0	0	0	0	0	-6.8	0.44	0.95
RPA1NT	ARMC8	ARMC8	0|0|1	1	0.33	3	1|2|0|0	0	0	0	0	0	-6.8	0.44	0.95
RPA1NT	CD2AP	CD2AP	42|15|21	78	26	3	52|57|65|66	0	0	0	0	0	-216.38	0.43	0.95
RPA1NT	PGM1	PGM1	17|8|5	30	10	3	16|22|32|23	0	0	0	0	0	-87.94	0.43	0.95
RPA1NT	TNPO1	TNPO1	23|3|3	29	9.67	3	7|19|29|35	0	0	0	0	0	-90.18	0.43	0.94
RPA1NT	AGL	AGL	14|9|1	24	8	3	13|15|24|23	0	0	0	0	0	-81.53	0.43	0.95
RPA1NT	PPP2R4	PPP2R4	13|6|4	23	7.67	3	12|16|22|21	0	0	0	0	0	-67.57	0.43	0.95
RPA1NT	PTRH2	PTRH2	3|12|1	16	5.33	3	7|12|17|14	0	0	0	0	0	-54.08	0.43	0.95
RPA1NT	TMX1	TMX1	8|1|6	15	5	3	10|11|12|14	0	0	0	0	0	-50.87	0.43	0.95
RPA1NT	POLR3B	POLR3B	0|12|0	12	4	3	7|8|12|10	0	0	0	0	0	-43.6	0.43	0.93
RPA1NT	POLA2	POLA2	5|0|4	9	3	3	0|6|11|11	0	0	0	0	0	-33.02	0.43	0.95
RPA1NT	GCN1L1	GCN1L1	125|87|39	251	83.67	3	197|196|202|196	0	0	0	0	0	#NAME?	0.42	0.95
RPA1NT	BCLAF1	BCLAF1	27|36|16	79	26.33	3	60|66|67|56	0	0	0	0	0	-223.16	0.42	0.95
RPA1NT	ECM29	ECM29	39|24|7	70	23.33	3	56|53|59|52	0	0	0	0	0	-219.2	0.42	0.95
RPA1NT	SKIV2L2	SKIV2L2	30|25|12	67	22.33	3	50|57|56|51	0	0	0	0	0	-197.17	0.42	0.95
RPA1NT	SEC23B	SEC23B	25|14|8	47	15.67	3	27|36|44|43	0	0	0	0	0	-140.22	0.42	0.95
RPA1NT	AP1M1	AP1M1	15|14|7	36	12	3	27|28|32|27	0	0	0	0	0	-104.87	0.42	0.95
RPA1NT	ELAC2	ELAC2	14|8|8	30	10	3	19|18|29|29	0	0	0	0	0	-82.25	0.42	0.95
RPA1NT	SRPR	SRPR	10|10|3	23	7.67	3	18|21|23|11	0	0	0	0	0	-72.52	0.42	0.95
RPA1NT	TTN	TTN	4|12|3	19	6.33	3	19|14|11|16	0	0	0	0	0	-58.67	0.42	0.95
RPA1NT	PRIM1	PRIM1	6|11|1	18	6	3	12|13|17|15	0	0	0	0	0	-61.82	0.42	0.95
RPA1NT	LMAN2	LMAN2	13|2|2	17	5.67	3	8|15|14|17	0	0	0	0	0	-55.26	0.42	0.95
RPA1NT	PRPF31	PRPF31	8|4|2	14	4.67	3	5|11|12|16	0	0	0	0	0	-44.25	0.42	0.95
RPA1NT	GPN1	GPN1	9|3|1	13	4.33	3	5|10|12|14	0	0	0	0	0	-44.23	0.42	0.95
RPA1NT	STX7	STX7	3|5|4	12	4	3	8|9|8|13	0	0	0	0	0	-35.53	0.42	0.95
RPA1NT	CTNNB1	CTNNB1	4|8|0	12	4	3	5|8|10|15	0	0	0	0	0	-44.52	0.42	0.95
RPA1NT	ARF4	ARF4	7|1|3	11	3.67	3	9|13|8|5	0	0	0	0	0	-37.81	0.42	0.95
RPA1NT	ELMOD2	ELMOD2	3|7|1	11	3.67	3	8|9|10|8	0	0	0	0	0	-37.81	0.42	0.95
RPA1NT	DIEXF	DIEXF	3|7|1	11	3.67	3	7|10|9|9	0	0	0	0	0	-37.81	0.42	0.95
RPA1NT	KDM1A	KDM1A	7|2|1	10	3.33	3	3|6|8|15	0	0	0	0	0	-34.06	0.42	0.95
RPA1NT	UPF2	UPF2	3|7|0	10	3.33	3	8|9|9|6	0	0	0	0	0	-38.03	0.42	0.95
RPA1NT	DDX23	DDX23	4|3|0	7	2.33	3	0|4|8|10	0	0	0	0	0	-26.51	0.42	0.95
RPA1NT	GNE	GNE	4|1|1	6	2	3	5|3|6|5	0	0	0	0	0	-20.74	0.42	0.95
RPA1NT	EXOC1	EXOC1	3|3|0	6	2	3	0|3|10|6	0	0	0	0	0	-23.24	0.42	0.95
RPA1NT	CCZ1	CCZ1	2|2|1	5	1.67	3	4|3|4|5	0	0	0	0	0	-17.58	0.42	0.95
RPA1NT	CAMK2G	CAMK2G	1|4|0	5	1.67	3	2|2|5|7	0	0	0	0	0	-20.27	0.42	0.95
RPA1NT	ATP1B1	ATP1B1	2|2|1	5	1.67	3	3|5|3|5	0	0	0	0	0	-17.58	0.42	0.95
RPA1NT	OXA1L	OXA1L	0|5|0	5	1.67	3	4|4|5|3	0	0	0	0	0	-20.37	0.42	0.91
RPA1NT	PKN1	PKN1	3|2|0	5	1.67	3	1|6|5|4	0	0	0	0	0	-20.4	0.42	0.95
RPA1NT	SNRNP200	SNRNP200	101|64|42	207	69	3	168|167|176|160	0	0	0	0	0	-598.82	0.41	0.95
RPA1NT	AP3D1	AP3D1	32|22|11	65	21.67	3	53|54|54|50	0	0	0	0	0	-196.87	0.41	0.95
RPA1NT	SFPQ	SFPQ	13|33|5	51	17	3	35|42|43|44	0	0	0	0	0	-164.91	0.41	0.95
RPA1NT	RNF219	RNF219	20|13|13	46	15.33	3	28|42|22|58	0	0	0	0	0	-126.26	0.41	0.95
RPA1NT	HAT1	HAT1	15|18|8	41	13.67	3	28|32|40|33	0	0	0	0	0	-122.26	0.41	0.95
RPA1NT	CCDC47	CCDC47	14|16|2	32	10.67	3	19|22|34|28	0	0	0	0	0	-108.56	0.41	0.95
RPA1NT	NDUFA9	NDUFA9	10|20|1	31	10.33	3	23|28|28|21	0	0	0	0	0	-109.34	0.41	0.95
RPA1NT	AP3B1	AP3B1	17|12|0	29	9.67	3	14|22|28|31	0	0	0	0	0	-108.06	0.41	0.95
RPA1NT	MAPRE1	MAPRE1	11|10|8	29	9.67	3	18|23|27|26	0	0	0	0	0	-81.32	0.41	0.95
RPA1NT	MTA2	MTA2	11|14|1	26	8.67	3	26|23|18|18	0	0	0	0	0	-92.72	0.41	0.95
RPA1NT	ERO1L	ERO1L	18|2|3	23	7.67	3	14|20|21|19	0	0	0	0	0	-76.93	0.41	0.95
RPA1NT	PRKCA	PRKCA	7|8|3	18	6	3	10|15|18|15	0	0	0	0	0	-56.55	0.41	0.95
RPA1NT	TOMM22	TOMM22	6|5|2	13	4.33	3	6|10|11|15	0	0	0	0	0	-42.32	0.41	0.95
RPA1NT	AHCYL1	AHCYL1	8|2|3	13	4.33	3	8|9|15|10	0	0	0	0	0	-42.34	0.41	0.95
RPA1NT	SCO1	SCO1	3|8|2	13	4.33	3	10|9|12|11	0	0	0	0	0	-42.34	0.41	0.95
RPA1NT	PRKCI	PRKCI	8|1|0	9	3	3	3|6|9|11	0	0	0	0	0	-34.57	0.41	0.93
RPA1NT	ARL8B	ARL8B	4|3|2	9	3	3	5|6|8|10	0	0	0	0	0	-28.64	0.41	0.95
RPA1NT	SCCPDH	SCCPDH	2|5|1	8	2.67	3	5|6|9|6	0	0	0	0	0	-28.14	0.41	0.95
RPA1NT	MAPK14	MAPK14	3|1|0	4	1.33	3	0|3|3|7	0	0	0	0	0	-16.79	0.41	0.95
RPA1NT	WDR41	WDR41	2|1|1	4	1.33	3	1|2|3|7	0	0	0	0	0	-14.29	0.41	0.95
RPA1NT	SLC27A2	SLC27A2	1|3|0	4	1.33	3	2|2|6|3	0	0	0	0	0	-17.18	0.41	0.95
RPA1NT	CTTN	CTTN	53|46|27	126	42	3	105|115|101|96	0	0	0	0	0	-370.92	0.4	0.95
RPA1NT	MYO6	MYO6	26|38|3	67	22.33	3	41|52|71|62	0	0	0	0	0	-240.36	0.4	0.95
RPA1NT	NPEPPS	NPEPPS	43|12|10	65	21.67	3	41|53|58|63	0	0	0	0	0	-204.01	0.4	0.95
RPA1NT	WDR3	WDR3	15|30|4	49	16.33	3	40|40|48|34	0	0	0	0	0	-166.23	0.4	0.95
RPA1NT	G6PD	G6PD	27|11|11	49	16.33	3	31|41|47|45	0	0	0	0	0	-146.87	0.4	0.95
RPA1NT	LCP1	LCP1	29|7|10	46	15.33	3	30|43|38|44	0	0	0	0	0	-148.78	0.4	0.95
RPA1NT	ARF1	ARF1	28|6|11	45	15	3	34|38|39|40	0	0	0	0	0	-147.5	0.4	0.95
RPA1NT	RRM1	RRM1	25|11|7	43	14.33	3	32|38|37|37	0	0	0	0	0	-136.87	0.4	0.95
RPA1NT	VCP	VCP	28|5|8	41	13.67	3	29|30|38|39	0	0	0	0	0	-134.44	0.4	0.95
RPA1NT	CDC73	CDC73	4|23|0	27	9	3	22|26|21|20	0	0	0	0	0	-101.66	0.4	0.94
RPA1NT	YARS2	YARS2	9|16|2	27	9	3	18|22|28|23	0	0	0	0	0	-95.53	0.4	0.95
RPA1NT	NBN	NBN	9|12|4	25	8.33	3	16|21|22|25	0	0	0	0	0	-81.43	0.4	0.95
RPA1NT	SEC24C	SEC24C	14|5|5	24	8	3	19|19|19|24	0	0	0	0	0	-75.41	0.4	0.95
RPA1NT	NUP85	NUP85	13|7|0	20	6.67	3	9|19|18|21	0	0	0	0	0	-76.91	0.4	0.95
RPA1NT	FDFT1	FDFT1	8|7|2	17	5.67	3	13|17|15|11	0	0	0	0	0	-57.36	0.4	0.95
RPA1NT	FUBP1	FUBP1	10|3|4	17	5.67	3	11|16|16|13	0	0	0	0	0	-54.41	0.4	0.95
RPA1NT	PRKAA1	PRKAA1	8|7|1	16	5.33	3	14|10|13|16	0	0	0	0	0	-57.43	0.4	0.95
RPA1NT	ACAD9	ACAD9	11|5|0	16	5.33	3	8|10|17|19	0	0	0	0	0	-62.28	0.4	0.95
RPA1NT	ATXN2	ATXN2	6|5|2	13	4.33	3	7|10|12|14	0	0	0	0	0	-43.41	0.4	0.95
RPA1NT	EDF1	EDF1	0|13|0	13	4.33	3	11|11|11|10	0	0	0	0	0	-50.28	0.4	0.93
RPA1NT	ABCB10	ABCB10	2|8|1	11	3.67	3	9|6|13|9	0	0	0	0	0	-39.97	0.4	0.95
RPA1NT	AMPD2	AMPD2	6|2|2	10	3.33	3	6|6|9|12	0	0	0	0	0	-32.81	0.4	0.95
RPA1NT	GTSE1	GTSE1	2|5|1	8	2.67	3	3|7|8|9	0	0	0	0	0	-29.28	0.4	0.95
RPA1NT	COPS8	COPS8	1|0|2	3	1	3	3|2|2|3	0	0	0	0	0	-13.92	0.4	0.95
RPA1NT	TOR1A	TOR1A	3|0|0	3	1	3	1|1|4|4	0	0	0	0	0	-13.93	0.4	0.9
RPA1NT	HCFC1	HCFC1	54|48|38	140	46.67	3	105|113|132|133	0	0	0	0	0	-411.12	0.39	0.95
RPA1NT	NAT10	NAT10	32|53|16	101	33.67	3	96|93|83|69	0	0	0	0	0	-321.33	0.39	0.95
RPA1NT	MARS	MARS	38|27|18	83	27.67	3	63|70|75|75	0	0	0	0	0	-253.69	0.39	0.95
RPA1NT	IGF2BP1	IGF2BP1	16|35|8	59	19.67	3	48|50|52|53	0	0	0	0	0	-197.43	0.39	0.95
RPA1NT	CCAR2	CCAR2	26|19|10	55	18.33	3	45|46|50|48	0	0	0	0	0	-176.25	0.39	0.95
RPA1NT	PSMD2	PSMD2	34|8|8	50	16.67	3	24|40|46|60	0	0	0	0	0	-161.09	0.39	0.95
RPA1NT	BAZ1B	BAZ1B	1|46|1	48	16	3	36|44|56|29	0	0	0	0	0	-181.24	0.39	0.95
RPA1NT	TBL3	TBL3	18|21|6	45	15	3	41|40|36|38	0	0	0	0	0	-151.83	0.39	0.95
RPA1NT	GTF3C5	GTF3C5	15|24|5	44	14.67	3	38|39|36|38	0	0	0	0	0	-150.74	0.39	0.95
RPA1NT	TAGLN2	TAGLN2	21|6|17	44	14.67	3	34|39|40|37	0	0	0	0	0	-146.41	0.39	0.95
RPA1NT	CARS	CARS	18|17|4	39	13	3	29|31|36|36	0	0	0	0	0	-133.4	0.39	0.95
RPA1NT	BLMH	BLMH	15|14|8	37	12.33	3	23|30|35|38	0	0	0	0	0	-114.79	0.39	0.95
RPA1NT	USP9X	USP9X	29|2|1	32	10.67	3	12|24|27|47	0	0	0	0	0	-119.56	0.39	0.94
RPA1NT	ASS1	ASS1	7|10|1	18	6	3	12|12|15|23	0	0	0	0	0	-67.16	0.39	0.95
RPA1NT	NSDHL	NSDHL	8|6|2	16	5.33	3	6|15|17|17	0	0	0	0	0	-56.07	0.39	0.95
RPA1NT	GLS	GLS	11|2|3	16	5.33	3	9|11|17|18	0	0	0	0	0	-56.23	0.39	0.95
RPA1NT	TUBGCP3	TUBGCP3	6|9|0	15	5	3	10|13|18|10	0	0	0	0	0	-59.24	0.39	0.95
RPA1NT	PLCG1	PLCG1	6|7|0	13	4.33	3	12|9|11|13	0	0	0	0	0	-52.5	0.39	0.95
RPA1NT	RCL1	RCL1	6|5|1	12	4	3	10|13|10|8	0	0	0	0	0	-44.31	0.39	0.95
RPA1NT	BCAT2	BCAT2	3|3|5	11	3.67	3	5|8|11|14	0	0	0	0	0	-35.41	0.39	0.95
RPA1NT	RACGAP1	RACGAP1	2|5|0	7	2.33	3	3|5|10|6	0	0	0	0	0	-29.09	0.39	0.95
RPA1NT	PPME1	PPME1	5|1|1	7	2.33	3	4|6|8|6	0	0	0	0	0	-25.98	0.39	0.95
RPA1NT	SMARCA1	SMARCA1	0|5|0	5	1.67	3	1|5|7|4	0	0	0	0	0	-21.41	0.39	0.91
RPA1NT	TUBG1	TUBG1	4|1|0	5	1.67	3	1|1|7|8	0	0	0	0	0	-21.02	0.39	0.95
RPA1NT	PTP4A1	PTP4A1	5|0|0	5	1.67	3	5|5|3|4	0	0	0	0	0	-21.49	0.39	0.91
RPA1NT	CLN6	CLN6	1|4|0	5	1.67	3	4|5|4|4	0	0	0	0	0	-21.49	0.39	0.95
RPA1NT	PRCP	PRCP	4|1|0	5	1.67	3	2|2|7|6	0	0	0	0	0	-21.36	0.39	0.95
RPA1NT	KIF5B	KIF5B	27|23|8	58	19.33	3	44|53|61|47	0	0	0	0	0	-199.65	0.38	0.95
RPA1NT	CCT6A	CCT6A	35|15|7	57	19	3	44|44|56|54	0	0	0	0	0	-195.25	0.38	0.95
RPA1NT	SSB	SSB	33|9|6	48	16	3	30|34|51|55	0	0	0	0	0	-167.57	0.38	0.95
RPA1NT	BMS1	BMS1	10|28|0	38	12.67	3	28|30|34|43	0	0	0	0	0	-153.17	0.38	0.95
RPA1NT	GATAD2B	GATAD2B	14|16|8	38	12.67	3	26|36|35|35	0	0	0	0	0	-121.19	0.38	0.95
RPA1NT	AGPS	AGPS	12|20|4	36	12	3	25|29|31|40	0	0	0	0	0	-125.75	0.38	0.95
RPA1NT	AQR	AQR	10|18|3	31	10.33	3	26|27|26|29	0	0	0	0	0	-110.62	0.38	0.95
RPA1NT	MSH2	MSH2	22|3|4	29	9.67	3	15|22|31|33	0	0	0	0	0	-102.58	0.38	0.95
RPA1NT	BLM	BLM	12|12|4	28	9.33	3	4|22|36|37	0	0	0	0	0	-96.57	0.38	0.95
RPA1NT	PLRG1	PLRG1	4|20|3	27	9	3	20|26|26|24	0	0	0	0	0	-97.53	0.38	0.95
RPA1NT	KIAA0020	KIAA0020	1|23|0	24	8	3	16|23|25|21	0	0	0	0	0	-97.18	0.38	0.94
RPA1NT	CCNT1	CCNT1	8|12|3	23	7.67	3	14|21|19|27	0	0	0	0	0	-81.18	0.38	0.95
RPA1NT	CHORDC1	CHORDC1	16|2|3	21	7	3	14|21|22|16	0	0	0	0	0	-75.83	0.38	0.95
RPA1NT	PRPF4B	PRPF4B	10|8|2	20	6.67	3	14|13|23|21	0	0	0	0	0	-73.59	0.38	0.95
RPA1NT	SLC1A5	SLC1A5	6|5|1	12	4	3	10|11|10|11	0	0	0	0	0	-45.41	0.38	0.95
RPA1NT	DHX40	DHX40	2|7|1	10	3.33	3	9|11|9|6	0	0	0	0	0	-37.81	0.38	0.95
RPA1NT	RBM28	RBM28	0|10|0	10	3.33	3	8|13|8|6	0	0	0	0	0	-41.47	0.38	0.93
RPA1NT	UHRF1BP1	UHRF1BP1	3|4|2	9	3	3	7|7|5|13	0	0	0	0	0	-31.65	0.38	0.95
RPA1NT	TMX2	TMX2	4|4|0	8	2.67	3	7|10|7|4	0	0	0	0	0	-33.6	0.38	0.95
RPA1NT	UBE3C	UBE3C	3|3|0	6	2	3	4|4|6|7	0	0	0	0	0	-25.88	0.38	0.95
RPA1NT	SMG8	SMG8	3|1|0	4	1.33	3	2|4|6|2	0	0	0	0	0	-18.3	0.38	0.95
RPA1NT	EXOSC8	EXOSC8	2|1|1	4	1.33	3	0|5|4|5	0	0	0	0	0	-15.47	0.38	0.95
RPA1NT	PPP3CA	PPP3CA	2|2|0	4	1.33	3	1|1|3|9	0	0	0	0	0	-17.72	0.38	0.95
RPA1NT	SRSF10	SRSF10	0|2|2	4	1.33	3	2|2|5|5	0	0	0	0	0	-18.24	0.38	0.95
RPA1NT	RAB4A	RAB4A	4|0|0	4	1.33	3	3|2|4|5	0	0	0	0	0	-18.24	0.38	0.91
RPA1NT	ASPH	ASPH	2|2|0	4	1.33	3	2|3|5|4	0	0	0	0	0	-18.24	0.38	0.95
RPA1NT	PSME4	PSME4	2|2|0	4	1.33	3	1|3|5|5	0	0	0	0	0	-18.3	0.38	0.95
RPA1NT	NGDN	NGDN	1|1|0	2	0.67	3	0|1|3|3	0	0	0	0	0	-10.75	0.38	0.95
RPA1NT	TAF7	TAF7	0|0|2	2	0.67	3	0|4|0|3	0	0	0	0	0	-10.61	0.38	0.89
RPA1NT	BUD31	BUD31	0|2|0	2	0.67	3	0|2|3|2	0	0	0	0	0	-10.76	0.38	0.89
RPA1NT	NUP205	NUP205	24|21|5	50	16.67	3	41|45|42|53	0	0	0	0	0	-183.5	0.37	0.95
RPA1NT	DHX30	DHX30	16|29|5	50	16.67	3	44|40|48|50	0	0	0	0	0	-184.59	0.37	0.95
RPA1NT	APEX1	APEX1	19|18|12	49	16.33	3	40|41|50|47	0	0	0	0	0	-158.96	0.37	0.95
RPA1NT	COPB1	COPB1	33|8|1	42	14	3	30|39|39|42	0	0	0	0	0	-164.99	0.37	0.95
RPA1NT	PSPC1	PSPC1	16|18|5	39	13	3	25|27|43|44	0	0	0	0	0	-137.27	0.37	0.95
RPA1NT	EIF3M	EIF3M	19|11|6	36	12	3	27|33|30|40	0	0	0	0	0	-124.84	0.37	0.95
RPA1NT	CSK	CSK	18|10|4	32	10.67	3	26|28|32|30	0	0	0	0	0	-115.98	0.37	0.95
RPA1NT	GSPT1	GSPT1	21|5|3	29	9.67	3	22|23|34|26	0	0	0	0	0	-107.39	0.37	0.95
RPA1NT	SEC23A	SEC23A	13|11|3	27	9	3	22|21|27|28	0	0	0	0	0	-99.71	0.37	0.95
RPA1NT	AIMP2	AIMP2	10|7|8	25	8.33	3	19|23|26|21	0	0	0	0	0	-78.59	0.37	0.95
RPA1NT	SF3A3	SF3A3	12|4|8	24	8	3	16|20|21|30	0	0	0	0	0	-84.53	0.37	0.95
RPA1NT	EML4	EML4	12|5|4	21	7	3	17|19|26|13	0	0	0	0	0	-71.7	0.37	0.95
RPA1NT	HP1BP3	HP1BP3	0|19|0	19	6.33	3	18|17|23|11	0	0	0	0	0	-79.22	0.37	0.94
RPA1NT	EHD4	EHD4	11|3|0	14	4.67	3	13|10|16|12	0	0	0	0	0	-59.19	0.37	0.95
RPA1NT	CHD1	CHD1	3|7|0	10	3.33	3	5|10|12|9	0	0	0	0	0	-42.47	0.37	0.95
RPA1NT	SLC25A4	SLC25A4	3|5|0	8	2.67	3	10|7|8|4	0	0	0	0	0	-34.72	0.37	0.95
RPA1NT	NUP160	NUP160	8|0|0	8	2.67	3	1|3|6|19	0	0	0	0	0	-33.75	0.37	0.93
RPA1NT	PGM3	PGM3	7|0|1	8	2.67	3	4|5|9|11	0	0	0	0	0	-34.63	0.37	0.95
RPA1NT	SMAD2	SMAD2	4|2|1	7	2.33	3	4|7|6|8	0	0	0	0	0	-27.06	0.37	0.95
RPA1NT	DPH1	DPH1	3|2|0	5	1.67	3	5|5|5|3	0	0	0	0	0	-22.6	0.37	0.95
RPA1NT	FARP1	FARP1	2|3|0	5	1.67	3	4|5|3|6	0	0	0	0	0	-22.6	0.37	0.95
RPA1NT	SYNE2	SYNE2	4|1|0	5	1.67	3	2|3|7|6	0	0	0	0	0	-22.6	0.37	0.95
RPA1NT	AP2S1	AP2S1	3|1|1	5	1.67	3	7|5|3|3	0	0	0	0	0	-19.7	0.37	0.95
RPA1NT	VIM	VIM	64|50|42	156	52	3	139|141|160|138	0	0	0	0	0	-500.5	0.36	0.95
RPA1NT	MCM4	MCM4	28|17|14	59	19.67	3	58|56|52|52	0	0	0	0	0	-195.82	0.36	0.95
RPA1NT	DDX42	DDX42	26|18|11	55	18.33	3	45|46|51|61	0	0	0	0	0	-188.38	0.36	0.95
RPA1NT	GNL2	GNL2	12|26|3	41	13.67	3	37|42|42|32	0	0	0	0	0	-160.03	0.36	0.95
RPA1NT	CLUH	CLUH	18|5|6	29	9.67	3	28|30|22|26	0	0	0	0	0	-102.06	0.36	0.95
RPA1NT	EMC1	EMC1	12|15|1	28	9.33	3	26|32|27|20	0	0	0	0	0	-114.9	0.36	0.95
RPA1NT	USP39	USP39	8|16|4	28	9.33	3	27|27|27|22	0	0	0	0	0	-101.89	0.36	0.95
RPA1NT	EMD	EMD	12|9|6	27	9	3	19|26|27|28	0	0	0	0	0	-92.78	0.36	0.95
RPA1NT	UTP20	UTP20	1|23|0	24	8	3	21|24|26|17	0	0	0	0	0	-100.53	0.36	0.94
RPA1NT	NOL11	NOL11	11|8|3	22	7.33	3	15|20|22|24	0	0	0	0	0	-81.25	0.36	0.95
RPA1NT	MTHFD1L	MTHFD1L	12|4|2	18	6	3	16|17|16|17	0	0	0	0	0	-68.21	0.36	0.95
RPA1NT	PELP1	PELP1	10|8|0	18	6	3	13|15|17|22	0	0	0	0	0	-77.05	0.36	0.95
RPA1NT	OSBPL8	OSBPL8	4|12|0	16	5.33	3	12|18|16|13	0	0	0	0	0	-68.12	0.36	0.95
RPA1NT	VAT1	VAT1	7|5|3	15	5	3	6|12|16|22	0	0	0	0	0	-53.93	0.36	0.95
RPA1NT	PNO1	PNO1	2|9|1	12	4	3	12|14|10|8	0	0	0	0	0	-47.57	0.36	0.95
RPA1NT	GCLC	GCLC	5|5|2	12	4	3	9|12|12|12	0	0	0	0	0	-45.54	0.36	0.95
RPA1NT	WDR11	WDR11	6|6|0	12	4	3	4|11|13|16	0	0	0	0	0	-51.05	0.36	0.95
RPA1NT	CMBL	CMBL	6|0|4	10	3.33	3	6|9|9|13	0	0	0	0	0	-43.6	0.36	0.95
RPA1NT	CLPTM1L	CLPTM1L	3|6|0	9	3	3	9|8|9|7	0	0	0	0	0	-39.16	0.36	0.95
RPA1NT	RER1	RER1	4|3|0	7	2.33	3	6|7|6|7	0	0	0	0	0	-31.41	0.36	0.95
RPA1NT	KIFC1	KIFC1	1|6|0	7	2.33	3	2|3|14|7	0	0	0	0	0	-30.8	0.36	0.95
RPA1NT	QTRTD1	QTRTD1	3|3|0	6	2	3	6|5|5|6	0	0	0	0	0	-27	0.36	0.95
RPA1NT	HMGCS1	HMGCS1	5|0|1	6	2	3	4|4|4|10	0	0	0	0	0	-26.87	0.36	0.95
RPA1NT	PPP2R5E	PPP2R5E	3|2|1	6	2	3	3|5|6|8	0	0	0	0	0	-23.89	0.36	0.95
RPA1NT	PRMT3	PRMT3	6|0|0	6	2	3	4|5|5|8	0	0	0	0	0	-27	0.36	0.92
RPA1NT	CHCHD2P9	CHCHD2P9	2|2|0	4	1.33	3	2|4|5|4	0	0	0	0	0	-19.33	0.36	0.95
RPA1NT	SKP2	SKP2	3|1|0	4	1.33	3	3|2|7|3	0	0	0	0	0	-19.31	0.36	0.95
RPA1NT	BRE	BRE	2|2|0	4	1.33	3	4|4|4|3	0	0	0	0	0	-19.33	0.36	0.95
RPA1NT	SLC7A5	SLC7A5	2|2|0	4	1.33	3	4|4|5|2	0	0	0	0	0	-19.33	0.36	0.95
RPA1NT	AP1S1	AP1S1	2|2|0	4	1.33	3	4|3|4|4	0	0	0	0	0	-19.33	0.36	0.95
RPA1NT	MRPS24	MRPS24	1|3|0	4	1.33	3	3|3|4|5	0	0	0	0	0	-19.33	0.36	0.95
RPA1NT	MLXIP	MLXIP	1|2|0	3	1	3	2|2|3|4	0	0	0	0	0	-15	0.36	0.95
RPA1NT	SMARCC2	SMARCC2	1|1|1	3	1	3	2|5|2|2	0	0	0	0	0	-12.59	0.36	0.95
RPA1NT	MEN1	MEN1	1|2|0	3	1	3	3|2|4|2	0	0	0	0	0	-15	0.36	0.95
RPA1NT	MRPL44	MRPL44	1|2|0	3	1	3	0|2|3|6	0	0	0	0	0	-14.81	0.36	0.95
RPA1NT	PIGT	PIGT	2|1|0	3	1	3	3|1|4|3	0	0	0	0	0	-15	0.36	0.95
RPA1NT	EXOSC10	EXOSC10	14|22|12	48	16	3	41|43|58|41	0	0	0	0	0	-164.16	0.35	0.95
RPA1NT	PLS3	PLS3	27|1|4	32	10.67	3	19|32|31|41	0	0	0	0	0	-134.55	0.35	0.95
RPA1NT	CAP1	CAP1	14|8|5	27	9	3	16|20|33|33	0	0	0	0	0	-97.33	0.35	0.95
RPA1NT	MTDH	MTDH	9|11|1	21	7	3	18|19|21|23	0	0	0	0	0	-88.29	0.35	0.95
RPA1NT	SMC1A	SMC1A	8|12|1	21	7	3	19|18|23|19	0	0	0	0	0	-86.08	0.35	0.95
RPA1NT	TARS2	TARS2	3|12|1	16	5.33	3	12|13|18|18	0	0	0	0	0	-66.22	0.35	0.95
RPA1NT	EIF2AK2	EIF2AK2	3|11|0	14	4.67	3	12|13|15|14	0	0	0	0	0	-62.54	0.35	0.95
RPA1NT	MCMBP	MCMBP	11|2|1	14	4.67	3	7|13|15|19	0	0	0	0	0	-58.34	0.35	0.95
RPA1NT	TRMT1	TRMT1	8|5|1	14	4.67	3	12|12|16|14	0	0	0	0	0	-58.53	0.35	0.95
RPA1NT	PREB	PREB	1|8|0	9	3	3	8|8|11|7	0	0	0	0	0	-40.27	0.35	0.95
RPA1NT	REEP5	REEP5	5|2|2	9	3	3	5|10|11|8	0	0	0	0	0	-33.87	0.35	0.95
RPA1NT	RPS29	RPS29	0|5|2	7	2.33	3	5|10|6|6	0	0	0	0	0	-32.52	0.35	0.95
RPA1NT	KIF22	KIF22	0|6|0	6	2	3	2|4|15|2	0	0	0	0	0	-27.36	0.35	0.92
RPA1NT	NOP9	NOP9	1|4|0	5	1.67	3	2|3|7|7	0	0	0	0	0	-23.64	0.35	0.95
RPA1NT	KAT7	KAT7	1|4|0	5	1.67	3	3|5|4|7	0	0	0	0	0	-23.71	0.35	0.95
RPA1NT	CHMP5	CHMP5	2|2|1	5	1.67	3	5|5|5|4	0	0	0	0	0	-20.74	0.35	0.95
RPA1NT	UAP1	UAP1	4|0|1	5	1.67	3	2|3|6|8	0	0	0	0	0	-23.61	0.35	0.95
RPA1NT	2022-03-05	2022-03-05	1|4|0	5	1.67	3	3|5|3|8	0	0	0	0	0	-23.72	0.35	0.95
RPA1NT	CCNB2	CCNB2	0|5|0	5	1.67	3	3|4|7|5	0	0	0	0	0	-23.71	0.35	0.92
RPA1NT	U2SURP	U2SURP	35|26|26	87	29	3	76|87|88|91	0	0	0	0	0	-294.53	0.34	0.95
RPA1NT	TCOF1	TCOF1	29|23|7	59	19.67	3	35|62|64|71	0	0	0	0	0	-231.68	0.34	0.95
RPA1NT	PDS5A	PDS5A	11|38|1	50	16.67	3	48|51|56|39	0	0	0	0	0	-214.19	0.34	0.95
RPA1NT	COPG2	COPG2	21|14|6	41	13.67	3	36|40|43|44	0	0	0	0	0	-160.5	0.34	0.95
RPA1NT	DNMT1	DNMT1	0|37|2	39	13	3	39|40|50|26	0	0	0	0	0	-175.29	0.34	0.95
RPA1NT	NOP14	NOP14	8|20|7	35	11.67	3	34|39|33|30	0	0	0	0	0	-128.3	0.34	0.95
RPA1NT	USP7	USP7	26|6|2	34	11.33	3	26|31|37|40	0	0	0	0	0	-142.97	0.34	0.95
RPA1NT	AP2A2	AP2A2	19|7|3	29	9.67	3	22|28|31|33	0	0	0	0	0	-117.18	0.34	0.95
RPA1NT	TTC37	TTC37	11|14|2	27	9	3	25|27|28|26	0	0	0	0	0	-112.03	0.34	0.95
RPA1NT	PCBP1	PCBP1	15|3|9	27	9	3	24|27|27|29	0	0	0	0	0	-109.53	0.34	0.95
RPA1NT	CEBPZ	CEBPZ	9|12|2	23	7.67	3	17|18|28|27	0	0	0	0	0	-94.34	0.34	0.95
RPA1NT	ELP3	ELP3	5|16|0	21	7	3	20|21|22|19	0	0	0	0	0	-93.83	0.34	0.95
RPA1NT	YKT6	YKT6	9|1|7	17	5.67	3	17|18|18|14	0	0	0	0	0	-72.83	0.34	0.95
RPA1NT	COPS5	COPS5	13|2|1	16	5.33	3	11|11|19|21	0	0	0	0	0	-67.15	0.34	0.95
RPA1NT	SYMPK	SYMPK	7|9|0	16	5.33	3	13|14|17|19	0	0	0	0	0	-72.59	0.34	0.95
RPA1NT	ATXN10	ATXN10	14|1|0	15	5	3	7|12|16|23	0	0	0	0	0	-66.55	0.34	0.95
RPA1NT	SENP3	SENP3	3|7|0	10	3.33	3	10|11|8|10	0	0	0	0	0	-45.83	0.34	0.95
RPA1NT	TOE1	TOE1	5|5|0	10	3.33	3	8|8|13|10	0	0	0	0	0	-45.83	0.34	0.95
RPA1NT	NT5DC2	NT5DC2	2|6|0	8	2.67	3	7|5|9|10	0	0	0	0	0	-36.95	0.34	0.95
RPA1NT	LARP1	LARP1	35|39|9	83	27.67	3	83|99|70|81	0	0	0	0	0	-335.68	0.33	0.95
RPA1NT	XPO5	XPO5	36|18|9	63	21	3	50|61|75|71	0	0	0	0	0	-252.57	0.33	0.95
RPA1NT	POLD1	POLD1	19|13|1	33	11	3	24|26|46|37	0	0	0	0	0	-145.58	0.33	0.95
RPA1NT	COPS3	COPS3	9|13|6	28	9.33	3	26|28|29|30	0	0	0	0	0	-106.62	0.33	0.95
RPA1NT	ZC3H18	ZC3H18	6|12|6	24	8	3	20|20|26|30	0	0	0	0	0	-88.55	0.33	0.95
RPA1NT	CD2BP2	CD2BP2	9|8|6	23	7.67	3	19|18|28|27	0	0	0	0	0	-84.34	0.33	0.95
RPA1NT	PUF60	PUF60	13|6|3	22	7.33	3	13|17|30|28	0	0	0	0	0	-88.37	0.33	0.95
RPA1NT	PAPOLA	PAPOLA	11|4|0	15	5	3	9|13|17|21	0	0	0	0	0	-69.04	0.33	0.95
RPA1NT	AP2A1	AP2A1	9|4|1	14	4.67	3	15|16|12|13	0	0	0	0	0	-60.71	0.33	0.95
RPA1NT	SUPV3L1	SUPV3L1	4|7|2	13	4.33	3	11|12|14|15	0	0	0	0	0	-53.04	0.33	0.95
RPA1NT	CXORF56	CXORF56	4|7|0	11	3.67	3	10|14|10|11	0	0	0	0	0	-52.5	0.33	0.95
RPA1NT	SUB1	SUB1	4|3|3	10	3.33	3	9|12|10|9	0	0	0	0	0	-37.58	0.33	0.95
RPA1NT	CAB39	CAB39	10|0|0	10	3.33	3	6|9|8|17	0	0	0	0	0	-46.6	0.33	0.95
RPA1NT	ZW10	ZW10	6|4|0	10	3.33	3	5|8|12|16	0	0	0	0	0	-47.76	0.33	0.95
RPA1NT	MPC2	MPC2	4|5|0	9	3	3	9|8|9|10	0	0	0	0	0	-42.47	0.33	0.95
RPA1NT	STRBP	STRBP	5|3|0	8	2.67	3	3|6|11|12	0	0	0	0	0	-37.73	0.33	0.95
RPA1NT	CORO1B	CORO1B	4|1|1	6	2	3	3|5|8|8	0	0	0	0	0	-25.98	0.33	0.95
RPA1NT	VPS33B	VPS33B	3|3|0	6	2	3	2|5|9|8	0	0	0	0	0	-29.02	0.33	0.95
RPA1NT	MRPS30	MRPS30	0|5|0	5	1.67	3	2|3|6|9	0	0	0	0	0	-24.52	0.33	0.95
RPA1NT	ACOT2	ACOT2	1|4|0	5	1.67	3	2|5|6|7	0	0	0	0	0	-24.76	0.33	0.95
RPA1NT	NCAPG2	NCAPG2	3|1|0	4	1.33	3	4|3|5|4	0	0	0	0	0	-20.37	0.33	0.95
RPA1NT	GDPD1	GDPD1	1|3|0	4	1.33	3	4|2|4|6	0	0	0	0	0	-20.37	0.33	0.95
RPA1NT	TM9SF4	TM9SF4	1|3|0	4	1.33	3	4|5|4|3	0	0	0	0	0	-20.37	0.33	0.95
RPA1NT	DEGS1	DEGS1	1|3|0	4	1.33	3	4|3|3|6	0	0	0	0	0	-20.37	0.33	0.95
RPA1NT	CLK3	CLK3	0|4|0	4	1.33	3	2|5|4|5	0	0	0	0	0	-20.37	0.33	0.95
RPA1NT	APOBEC3C	APOBEC3C	1|2|0	3	1	3	3|3|3|3	0	0	0	0	0	-16	0.33	0.95
RPA1NT	SRRT	SRRT	2|1|0	3	1	3	1|2|5|4	0	0	0	0	0	-16.06	0.33	0.95
RPA1NT	TOMM70A	TOMM70A	3|0|0	3	1	3	1|3|3|5	0	0	0	0	0	-16	0.33	0.95
RPA1NT	TMX3	TMX3	2|1|0	3	1	3	0|4|4|4	0	0	0	0	0	-15.97	0.33	0.95
RPA1NT	GOSR2	GOSR2	1|2|0	3	1	3	2|3|5|2	0	0	0	0	0	-16	0.33	0.95
RPA1NT	WDR24	WDR24	2|0|1	3	1	3	0|4|5|3	0	0	0	0	0	-15.89	0.33	0.95
RPA1NT	NOSIP	NOSIP	2|0|0	2	0.67	3	0|2|3|3	0	0	0	0	0	-11.69	0.33	0.95
RPA1NT	PMFBP1	PMFBP1	1|1|0	2	0.67	3	1|2|4|1	0	0	0	0	0	-11.69	0.33	0.95
RPA1NT	SENP5	SENP5	0|2|0	2	0.67	3	1|1|4|2	0	0	0	0	0	-11.69	0.33	0.95
RPA1NT	ACOX1	ACOX1	0|2|0	2	0.67	3	0|3|3|2	0	0	0	0	0	-11.69	0.33	0.95
RPA1NT	ARL2	ARL2	1|1|0	2	0.67	3	1|2|2|3	0	0	0	0	0	-11.69	0.33	0.95
RPA1NT	SASS6	SASS6	1|1|0	2	0.67	3	1|1|4|2	0	0	0	0	0	-11.69	0.33	0.95
RPA1NT	DPYSL5	DPYSL5	2|0|0	2	0.67	3	1|4|2|1	0	0	0	0	0	-11.69	0.33	0.95
RPA1NT	GNAI1	GNAI1	1|1|0	2	0.67	3	2|2|1|3	0	0	0	0	0	-11.69	0.33	0.95
RPA1NT	RFT1	RFT1	1|1|0	2	0.67	3	2|3|2|1	0	0	0	0	0	-11.69	0.33	0.95
RPA1NT	ZNF277	ZNF277	0|1|1	2	0.67	3	0|0|4|4	0	0	0	0	0	-11.31	0.33	0.95
RPA1NT	FAM213A	FAM213A	0|2|0	2	0.67	3	1|1|4|2	0	0	0	0	0	-11.69	0.33	0.95
RPA1NT	SNRPC	SNRPC	1|1|0	2	0.67	3	2|3|2|1	0	0	0	0	0	-11.69	0.33	0.95
RPA1NT	RECQL4	RECQL4	1|0|0	1	0.33	3	0|0|2|2	0	0	0	0	0	-7.46	0.33	0.95
RPA1NT	LPCAT3	LPCAT3	1|0|0	1	0.33	3	2|0|1|1	0	0	0	0	0	-7.5	0.33	0.95
RPA1NT	CADPS2	CADPS2	1|0|0	1	0.33	3	0|0|0|4	0	0	0	0	0	-6.91	0.33	0.95
RPA1NT	CCNL2	CCNL2	0|1|0	1	0.33	3	0|1|3|0	0	0	0	0	0	-7.26	0.33	0.95
RPA1NT	POGLUT1	POGLUT1	0|1|0	1	0.33	3	2|1|1|0	0	0	0	0	0	-7.5	0.33	0.95
RPA1NT	BNIP1	BNIP1	0|1|0	1	0.33	3	0|0|3|1	0	0	0	0	0	-7.26	0.33	0.95
RPA1NT	NBAS	NBAS	1|0|0	1	0.33	3	1|1|2|0	0	0	0	0	0	-7.5	0.33	0.95
RPA1NT	EFCAB6	EFCAB6	1|0|0	1	0.33	3	0|1|1|2	0	0	0	0	0	-7.5	0.33	0.95
RPA1NT	PRC1	PRC1	1|0|0	1	0.33	3	0|1|2|1	0	0	0	0	0	-7.5	0.33	0.95
RPA1NT	MED24	MED24	1|0|0	1	0.33	3	0|2|1|1	0	0	0	0	0	-7.5	0.33	0.95
RPA1NT	TCF25	TCF25	1|0|0	1	0.33	3	0|0|1|3	0	0	0	0	0	-7.26	0.33	0.95
RPA1NT	CKAP5	CKAP5	52|58|13	123	41	3	118|134|153|113	0	0	0	0	0	-524.09	0.32	0.95
RPA1NT	HNRNPA2B1	HNRNPA2B1	22|28|6	56	18.67	3	49|55|65|62	0	0	0	0	0	-234.74	0.32	0.95
RPA1NT	PALLD	PALLD	29|12|8	49	16.33	3	40|50|52|64	0	0	0	0	0	-200.47	0.32	0.95
RPA1NT	XPO7	XPO7	23|8|7	38	12.67	3	36|43|38|43	0	0	0	0	0	-154.09	0.32	0.95
RPA1NT	SRRM2	SRRM2	9|6|7	22	7.33	3	14|23|24|32	0	0	0	0	0	-85.07	0.32	0.95
RPA1NT	XPOT	XPOT	16|0|2	18	6	3	8|20|15|33	0	0	0	0	0	-86.33	0.32	0.95
RPA1NT	PRPF40A	PRPF40A	7|1|8	16	5.33	3	9|16|22|20	0	0	0	0	0	-72.61	0.32	0.95
RPA1NT	TBCB	TBCB	8|4|4	16	5.33	3	11|14|23|18	0	0	0	0	0	-62.13	0.32	0.95
RPA1NT	ANLN	ANLN	7|8|0	15	5	3	3|14|32|14	0	0	0	0	0	-71.62	0.32	0.95
RPA1NT	EEF1A2	EEF1A2	4|8|1	13	4.33	3	7|14|18|16	0	0	0	0	0	-59.49	0.32	0.95
RPA1NT	XPNPEP1	XPNPEP1	6|5|1	12	4	3	8|10|13|19	0	0	0	0	0	-53.96	0.32	0.95
RPA1NT	PABPC4	PABPC4	8|2|1	11	3.67	3	10|11|13|12	0	0	0	0	0	-49.77	0.32	0.95
RPA1NT	ARF5	ARF5	7|3|0	10	3.33	3	10|9|13|10	0	0	0	0	0	-49.17	0.32	0.95
RPA1NT	SULT1A1	SULT1A1	4|3|2	9	3	3	3|8|11|15	0	0	0	0	0	-36.64	0.32	0.95
RPA1NT	BROX	BROX	3|4|2	9	3	3	7|10|11|9	0	0	0	0	0	-37.03	0.32	0.95
RPA1NT	TERF2	TERF2	3|4|0	7	2.33	3	6|8|9|6	0	0	0	0	0	-34.72	0.32	0.95
RPA1NT	LAMP1	LAMP1	2|2|1	5	1.67	3	4|6|6|5	0	0	0	0	0	-22.82	0.32	0.95
RPA1NT	DPP9	DPP9	2|3|0	5	1.67	3	5|6|5|5	0	0	0	0	0	-25.88	0.32	0.95
RPA1NT	RB1	RB1	2|2|1	5	1.67	3	6|6|3|6	0	0	0	0	0	-22.82	0.32	0.95
RPA1NT	CCT5	CCT5	66|29|27	122	40.67	3	114|132|147|131	0	0	0	0	0	-484.98	0.31	0.95
RPA1NT	TPX2	TPX2	22|33|11	66	22	3	54|62|94|73	0	0	0	0	0	-273.89	0.31	0.95
RPA1NT	PSMC2	PSMC2	36|15|12	63	21	3	67|77|65|61	0	0	0	0	0	-257.28	0.31	0.95
RPA1NT	HEATR1	HEATR1	26|19|1	46	15.33	3	48|54|49|44	0	0	0	0	0	-215.22	0.31	0.95
RPA1NT	KHSRP	KHSRP	15|12|13	40	13.33	3	29|39|54|52	0	0	0	0	0	-154.28	0.31	0.95
RPA1NT	STIP1	STIP1	16|7|6	29	9.67	3	25|29|35|35	0	0	0	0	0	-118.39	0.31	0.95
RPA1NT	UPF1	UPF1	22|4|1	27	9	3	28|26|30|31	0	0	0	0	0	-126.02	0.31	0.95
RPA1NT	NSF	NSF	11|7|7	25	8.33	3	23|24|33|29	0	0	0	0	0	-99.58	0.31	0.95
RPA1NT	CNP	CNP	8|13|1	22	7.33	3	17|23|31|25	0	0	0	0	0	-104.85	0.31	0.95
RPA1NT	FXR1	FXR1	14|5|2	21	7	3	19|23|19|29	0	0	0	0	0	-94.44	0.31	0.95
RPA1NT	WDR18	WDR18	9|6|4	19	6.33	3	21|21|18|23	0	0	0	0	0	-80.36	0.31	0.95
RPA1NT	PATL1	PATL1	6|10|0	16	5.33	3	11|16|21|20	0	0	0	0	0	-78.17	0.31	0.95
RPA1NT	PRPSAP1	PRPSAP1	6|4|2	12	4	3	13|11|14|13	0	0	0	0	0	-51.98	0.31	0.95
RPA1NT	AP1B1	AP1B1	10|0|0	10	3.33	3	5|11|13|14	0	0	0	0	0	-50.19	0.31	0.95
RPA1NT	PSME2	PSME2	4|1|3	8	2.67	3	5|7|10|12	0	0	0	0	0	-36.77	0.31	0.95
RPA1NT	ORC4	ORC4	3|5|0	8	2.67	3	6|8|12|8	0	0	0	0	0	-40.27	0.31	0.95
RPA1NT	SMAP1	SMAP1	3|2|1	6	2	3	6|7|7|6	0	0	0	0	0	-28.14	0.31	0.95
RPA1NT	NCAPD3	NCAPD3	0|6|0	6	2	3	5|5|10|6	0	0	0	0	0	-31.41	0.31	0.95
RPA1NT	UBE3A	UBE3A	3|1|0	4	1.33	3	0|2|4|11	0	0	0	0	0	-20.79	0.31	0.95
RPA1NT	MACROD1	MACROD1	1|3|0	4	1.33	3	2|4|7|4	0	0	0	0	0	-21.49	0.31	0.95
RPA1NT	MUT	MUT	2|2|0	4	1.33	3	2|5|4|6	0	0	0	0	0	-21.49	0.31	0.95
RPA1NT	ARAF	ARAF	2|2|0	4	1.33	3	2|4|6|5	0	0	0	0	0	-21.49	0.31	0.95
RPA1NT	HIGD2A	HIGD2A	1|3|0	4	1.33	3	4|5|4|4	0	0	0	0	0	-21.49	0.31	0.95
RPA1NT	SESN2	SESN2	2|1|0	3	1	3	4|4|2|3	0	0	0	0	0	-17.13	0.31	0.95
RPA1NT	TFB2M	TFB2M	1|2|0	3	1	3	3|3|4|3	0	0	0	0	0	-17.13	0.31	0.95
RPA1NT	PUM2	PUM2	0|3|0	3	1	3	1|4|4|4	0	0	0	0	0	-17.13	0.31	0.95
RPA1NT	KIF13B	KIF13B	1|1|1	3	1	3	3|3|4|3	0	0	0	0	0	-14.55	0.31	0.95
RPA1NT	EXOSC7	EXOSC7	3|0|0	3	1	3	3|3|3|4	0	0	0	0	0	-17.13	0.31	0.95
RPA1NT	SF3B2	SF3B2	30|23|9	62	20.67	3	63|68|75|71	0	0	0	0	0	-274.59	0.3	0.95
RPA1NT	IQGAP1	IQGAP1	32|23|4	59	19.67	3	62|65|75|60	0	0	0	0	0	-276.57	0.3	0.95
RPA1NT	AARS	AARS	20|6|2	28	9.33	3	15|27|37|47	0	0	0	0	0	-133.32	0.3	0.95
RPA1NT	PREP	PREP	18|7|2	27	9	3	25|29|31|36	0	0	0	0	0	-128.57	0.3	0.95
RPA1NT	NKRF	NKRF	6|18|2	26	8.67	3	26|27|35|27	0	0	0	0	0	-121.95	0.3	0.95
RPA1NT	WDR75	WDR75	12|11|1	24	8	3	28|28|26|26	0	0	0	0	0	-118.23	0.3	0.95
RPA1NT	IKBKAP	IKBKAP	20|4|0	24	8	3	24|25|30|28	0	0	0	0	0	-121.82	0.3	0.95
RPA1NT	DARS2	DARS2	12|8|4	24	8	3	29|23|28|28	0	0	0	0	0	-107.3	0.3	0.95
RPA1NT	ATAD1	ATAD1	9|5|4	18	6	3	18|20|22|19	0	0	0	0	0	-76.09	0.3	0.95
RPA1NT	ZMPSTE24	ZMPSTE24	9|5|2	16	5.33	3	15|16|17|22	0	0	0	0	0	-72.56	0.3	0.95
RPA1NT	SQSTM1	SQSTM1	9|5|1	15	5	3	12|17|19|18	0	0	0	0	0	-71.73	0.3	0.95
RPA1NT	PCID2	PCID2	6|6|1	13	4.33	3	11|12|18|17	0	0	0	0	0	-62.92	0.3	0.95
RPA1NT	CDKN2AIP	CDKN2AIP	3|9|0	12	4	3	7|16|16|15	0	0	0	0	0	-62.48	0.3	0.95
RPA1NT	MEPCE	MEPCE	7|3|0	10	3.33	3	8|10|13|14	0	0	0	0	0	-52.5	0.3	0.95
RPA1NT	SNRPD2	SNRPD2	1|8|0	9	3	3	5|10|13|12	0	0	0	0	0	-46.91	0.3	0.95
RPA1NT	PRPF38B	PRPF38B	1|5|2	8	2.67	3	7|8|13|8	0	0	0	0	0	-38.87	0.3	0.95
RPA1NT	LCLAT1	LCLAT1	4|3|0	7	2.33	3	4|8|10|9	0	0	0	0	0	-36.95	0.3	0.95
RPA1NT	AP3S1	AP3S1	2|2|2	6	2	3	6|7|7|7	0	0	0	0	0	-26.58	0.3	0.95
RPA1NT	DHX37	DHX37	1|5|0	6	2	3	8|5|7|7	0	0	0	0	0	-32.52	0.3	0.95
RPA1NT	ACBD3	ACBD3	4|1|0	5	1.67	3	3|4|7|8	0	0	0	0	0	-27.08	0.3	0.95
RPA1NT	TIMM17B	TIMM17B	1|3|0	4	1.33	3	4|4|3|7	0	0	0	0	0	-22.6	0.3	0.95
RPA1NT	GLB1	GLB1	3|1|0	4	1.33	3	1|0|8|9	0	0	0	0	0	-21.99	0.3	0.95
RPA1NT	RBM6	RBM6	2|0|0	2	0.67	3	0|0|6|3	0	0	0	0	0	-12.32	0.3	0.95
RPA1NT	CCNL1	CCNL1	0|2|0	2	0.67	3	1|2|4|2	0	0	0	0	0	-12.82	0.3	0.95
RPA1NT	TNPO2	TNPO2	2|0|0	2	0.67	3	0|0|2|7	0	0	0	0	0	-12.19	0.3	0.95
RPA1NT	FBXO22	FBXO22	1|1|0	2	0.67	3	2|2|3|2	0	0	0	0	0	-12.82	0.3	0.95
RPA1NT	GXYLT1	GXYLT1	1|1|0	2	0.67	3	0|1|4|4	0	0	0	0	0	-12.63	0.3	0.95
RPA1NT	MFF	MFF	0|2|0	2	0.67	3	0|1|3|5	0	0	0	0	0	-12.56	0.3	0.95
RPA1NT	NFIC	NFIC	1|1|0	2	0.67	3	2|2|3|2	0	0	0	0	0	-12.82	0.3	0.95
RPA1NT	RUVBL2	RUVBL2	36|25|20	81	27	3	102|94|91|88	0	0	0	0	0	-346.04	0.29	0.95
RPA1NT	CUL4B	CUL4B	19|23|2	44	14.67	3	50|49|59|47	0	0	0	0	0	-221.75	0.29	0.95
RPA1NT	RBM17	RBM17	17|10|7	34	11.33	3	40|40|45|29	0	0	0	0	0	-147.65	0.29	0.95
RPA1NT	XAB2	XAB2	13|14|1	28	9.33	3	34|36|27|30	0	0	0	0	0	-139.37	0.29	0.95
RPA1NT	CNN3	CNN3	13|6|4	23	7.67	3	20|25|29|30	0	0	0	0	0	-102.97	0.29	0.95
RPA1NT	LONP1	LONP1	13|5|0	18	6	3	14|17|29|23	0	0	0	0	0	-94.69	0.29	0.95
RPA1NT	ADD3	ADD3	4|10|1	15	5	3	13|15|21|20	0	0	0	0	0	-75.03	0.29	0.95
RPA1NT	CLIC4	CLIC4	6|6|2	14	4.67	3	8|14|19|23	0	0	0	0	0	-65.65	0.29	0.95
RPA1NT	FAF2	FAF2	6|5|1	12	4	3	8|14|17|16	0	0	0	0	0	-59.65	0.29	0.95
RPA1NT	FAM49B	FAM49B	5|5|1	11	3.67	3	13|13|13|12	0	0	0	0	0	-55.24	0.29	0.95
RPA1NT	SCYL2	SCYL2	5|4|2	11	3.67	3	15|11|13|12	0	0	0	0	0	-51.98	0.29	0.95
RPA1NT	SET	SET	7|1|3	11	3.67	3	9|12|14|15	0	0	0	0	0	-54.15	0.29	0.95
RPA1NT	ADCK3	ADCK3	2|8|1	11	3.67	3	12|15|14|9	0	0	0	0	0	-54.15	0.29	0.95
RPA1NT	CTR9	CTR9	5|6|0	11	3.67	3	9|13|15|13	0	0	0	0	0	-58.08	0.29	0.95
RPA1NT	CBS	CBS	7|2|2	11	3.67	3	9|11|15|16	0	0	0	0	0	-51.98	0.29	0.95
RPA1NT	SAP30BP	SAP30BP	6|3|2	11	3.67	3	10|12|17|12	0	0	0	0	0	-51.98	0.29	0.95
RPA1NT	TRIM33	TRIM33	6|2|1	9	3	3	7|7|15|13	0	0	0	0	0	-45.28	0.29	0.95
RPA1NT	PPP2R5C	PPP2R5C	3|6|0	9	3	3	7|12|11|12	0	0	0	0	0	-49.17	0.29	0.95
RPA1NT	NAE1	NAE1	7|1|0	8	2.67	3	3|5|12|17	0	0	0	0	0	-42.97	0.29	0.95
RPA1NT	MGST3	MGST3	5|2|0	7	2.33	3	6|7|8|11	0	0	0	0	0	-38.03	0.29	0.95
RPA1NT	CPSF3	CPSF3	6|1|0	7	2.33	3	3|5|9|15	0	0	0	0	0	-37.51	0.29	0.95
RPA1NT	SPTLC1	SPTLC1	3|2|1	6	2	3	9|6|7|6	0	0	0	0	0	-30.25	0.29	0.95
RPA1NT	BRCA2	BRCA2	3|3|0	6	2	3	0|7|6|15	0	0	0	0	0	-32.86	0.29	0.95
RPA1NT	TAF15	TAF15	3|1|1	5	1.67	3	5|6|6|6	0	0	0	0	0	-24.95	0.29	0.95
RPA1NT	POR	POR	3|0|0	3	1	3	0|0|7|7	0	0	0	0	0	-17.66	0.29	0.95
RPA1NT	EYA3	EYA3	1|2|0	3	1	3	1|2|5|6	0	0	0	0	0	-18.13	0.29	0.95
RPA1NT	MTMR1	MTMR1	1|1|1	3	1	3	0|0|6|8	0	0	0	0	0	-14.99	0.29	0.95
RPA1NT	SAMHD1	SAMHD1	2|1|0	3	1	3	1|3|5|5	0	0	0	0	0	-18.3	0.29	0.95
RPA1NT	PPFIA1	PPFIA1	1|2|0	3	1	3	3|4|4|3	0	0	0	0	0	-18.24	0.29	0.95
RPA1NT	SPTBN1	SPTBN1	34|9|9	52	17.33	3	46|52|66|82	0	0	0	0	0	-240.24	0.28	0.95
RPA1NT	HNRNPA3	HNRNPA3	6|22|1	29	9.67	3	27|34|41|36	0	0	0	0	0	-151.62	0.28	0.95
RPA1NT	FLNB	FLNB	17|9|3	29	9.67	3	25|27|39|47	0	0	0	0	0	-143.06	0.28	0.95
RPA1NT	JUP	JUP	8|15|3	26	8.67	3	33|28|32|29	0	0	0	0	0	-125.95	0.28	0.95
RPA1NT	IPO4	IPO4	21|4|0	25	8.33	3	11|24|34|51	0	0	0	0	0	-135.36	0.28	0.95
RPA1NT	ORC3	ORC3	9|14|2	25	8.33	3	28|31|30|28	0	0	0	0	0	-124.15	0.28	0.95
RPA1NT	NUP107	NUP107	11|8|4	23	7.67	3	26|27|27|28	0	0	0	0	0	-107.3	0.28	0.95
RPA1NT	NUP210	NUP210	9|11|3	23	7.67	3	27|22|39|21	0	0	0	0	0	-111.36	0.28	0.95
RPA1NT	UNC45A	UNC45A	13|5|4	22	7.33	3	23|24|29|27	0	0	0	0	0	-101.89	0.28	0.95
RPA1NT	LRRC40	LRRC40	14|2|5	21	7	3	24|25|28|23	0	0	0	0	0	-105.41	0.28	0.95
RPA1NT	AAR2	AAR2	8|7|3	18	6	3	16|19|26|25	0	0	0	0	0	-86.74	0.28	0.95
RPA1NT	DDX20	DDX20	11|3|3	17	5.67	3	16|19|21|26	0	0	0	0	0	-82.34	0.28	0.95
RPA1NT	CHD8	CHD8	7|7|0	14	4.67	3	15|15|18|18	0	0	0	0	0	-75.94	0.28	0.95
RPA1NT	DDRGK1	DDRGK1	5|6|2	13	4.33	3	10|15|18|20	0	0	0	0	0	-64.97	0.28	0.95
RPA1NT	BCCIP	BCCIP	9|2|2	13	4.33	3	11|15|17|19	0	0	0	0	0	-63.87	0.28	0.95
RPA1NT	TCEB2	TCEB2	9|3|1	13	4.33	3	12|18|13|19	0	0	0	0	0	-67.32	0.28	0.95
RPA1NT	POLR3C	POLR3C	6|5|0	11	3.67	3	11|12|14|16	0	0	0	0	0	-61.42	0.28	0.95
RPA1NT	PIH1D1	PIH1D1	6|2|3	11	3.67	3	11|13|13|15	0	0	0	0	0	-53.04	0.28	0.95
RPA1NT	TRMT10C	TRMT10C	0|8|0	8	2.67	3	8|11|11|8	0	0	0	0	0	-44.72	0.28	0.95
RPA1NT	ZNF207	ZNF207	2|2|3	7	2.33	3	5|8|7|13	0	0	0	0	0	-32.75	0.28	0.95
RPA1NT	RRP8	RRP8	1|5|1	7	2.33	3	4|8|9|12	0	0	0	0	0	-35.61	0.28	0.95
RPA1NT	ITCH	ITCH	3|3|0	6	2	3	5|7|9|8	0	0	0	0	0	-34.72	0.28	0.95
RPA1NT	EXOC6	EXOC6	2|4|0	6	2	3	5|7|9|8	0	0	0	0	0	-34.72	0.28	0.95
RPA1NT	BAX	BAX	3|1|1	5	1.67	3	6|7|5|6	0	0	0	0	0	-25.98	0.28	0.95
RPA1NT	ACAT2	ACAT2	3|1|0	4	1.33	3	2|2|6|9	0	0	0	0	0	-23.43	0.28	0.95
RPA1NT	DCAF13	DCAF13	1|3|0	4	1.33	3	2|7|5|5	0	0	0	0	0	-23.71	0.28	0.95
RPA1NT	CBL	CBL	3|1|0	4	1.33	3	4|3|5|7	0	0	0	0	0	-23.71	0.28	0.95
RPA1NT	PTPN11	PTPN11	22|13|3	38	12.67	3	39|52|55|45	0	0	0	0	0	-202.07	0.27	0.95
RPA1NT	ZC3H11A	ZC3H11A	16|14|6	36	12	3	39|47|49|42	0	0	0	0	0	-175.71	0.27	0.95
RPA1NT	RPS6KA3	RPS6KA3	13|7|1	21	7	3	23|23|30|27	0	0	0	0	0	-112.68	0.27	0.95
RPA1NT	PSMC5	PSMC5	16|5|0	21	7	3	22|27|30|24	0	0	0	0	0	-117.34	0.27	0.95
RPA1NT	OCRL	OCRL	10|3|2	15	5	3	19|21|18|17	0	0	0	0	0	-78.02	0.27	0.95
RPA1NT	PLAA	PLAA	11|2|2	15	5	3	12|18|17|28	0	0	0	0	0	-77.7	0.27	0.95
RPA1NT	RAP1B	RAP1B	5|5|1	11	3.67	3	15|15|12|13	0	0	0	0	0	-59.63	0.27	0.95
RPA1NT	KRT18	KRT18	6|0|4	10	3.33	3	6|9|18|16	0	0	0	0	0	-56.58	0.27	0.95
RPA1NT	HN1	HN1	2|5|2	9	3	3	7|11|10|16	0	0	0	0	0	-44.44	0.27	0.95
RPA1NT	CDK9	CDK9	2|4|1	7	2.33	3	6|8|12|9	0	0	0	0	0	-37.81	0.27	0.95
RPA1NT	DHCR7	DHCR7	2|4|1	7	2.33	3	8|11|7|9	0	0	0	0	0	-37.81	0.27	0.95
RPA1NT	SF3B6	SF3B6	0|3|1	4	1.33	3	3|5|5|7	0	0	0	0	0	-24.76	0.27	0.95
RPA1NT	FASTKD2	FASTKD2	3|1|0	4	1.33	3	2|3|5|10	0	0	0	0	0	-24.4	0.27	0.95
RPA1NT	ACSS1	ACSS1	2|1|0	3	1	3	1|3|6|5	0	0	0	0	0	-19.31	0.27	0.95
RPA1NT	DLAT	DLAT	2|0|0	2	0.67	3	1|2|3|4	0	0	0	0	0	-13.92	0.27	0.95
RPA1NT	RPLP1	RPLP1	1|0|1	2	0.67	3	2|2|2|4	0	0	0	0	0	-13.92	0.27	0.95
RPA1NT	IKBIP	IKBIP	1|1|0	2	0.67	3	1|3|2|4	0	0	0	0	0	-13.92	0.27	0.95
RPA1NT	NUCKS1	NUCKS1	1|0|1	2	0.67	3	2|1|5|2	0	0	0	0	0	-13.93	0.27	0.95
RPA1NT	PDXK	PDXK	2|0|0	2	0.67	3	0|1|3|6	0	0	0	0	0	-13.6	0.27	0.95
RPA1NT	MAPKAPK3	MAPKAPK3	1|1|0	2	0.67	3	1|2|2|5	0	0	0	0	0	-13.93	0.27	0.95
RPA1NT	GDAP1	GDAP1	1|0|0	1	0.33	3	1|1|1|2	0	0	0	0	0	-8.62	0.27	0.95
RPA1NT	RBPJ	RBPJ	0|1|0	1	0.33	3	1|1|3|0	0	0	0	0	0	-8.61	0.27	0.95
RPA1NT	GTF2H4	GTF2H4	0|1|0	1	0.33	3	0|0|3|2	0	0	0	0	0	-8.47	0.27	0.95
RPA1NT	HADH	HADH	0|1|0	1	0.33	3	0|2|2|1	0	0	0	0	0	-8.62	0.27	0.95
RPA1NT	EDRF1	EDRF1	0|1|0	1	0.33	3	0|1|2|2	0	0	0	0	0	-8.62	0.27	0.95
RPA1NT	CRTAP	CRTAP	1|0|0	1	0.33	3	1|0|2|2	0	0	0	0	0	-8.62	0.27	0.95
RPA1NT	BMP2K	BMP2K	0|1|0	1	0.33	3	0|0|2|3	0	0	0	0	0	-8.47	0.27	0.95
RPA1NT	PALB2	PALB2	1|0|0	1	0.33	3	1|0|2|2	0	0	0	0	0	-8.62	0.27	0.95
RPA1NT	IMPDH2	IMPDH2	1|0|0	1	0.33	3	1|1|2|1	0	0	0	0	0	-8.62	0.27	0.95
RPA1NT	CASC3	CASC3	0|1|0	1	0.33	3	1|1|1|2	0	0	0	0	0	-8.62	0.27	0.95
RPA1NT	HNRNPH3	HNRNPH3	1|0|0	1	0.33	3	0|0|2|3	0	0	0	0	0	-8.47	0.27	0.95
RPA1NT	HDAC4	HDAC4	0|1|0	1	0.33	3	0|0|0|5	0	0	0	0	0	-8.04	0.27	0.95
RPA1NT	PHKB	PHKB	1|0|0	1	0.33	3	1|1|1|2	0	0	0	0	0	-8.62	0.27	0.95
RPA1NT	DSN1	DSN1	0|1|0	1	0.33	3	0|0|3|2	0	0	0	0	0	-8.47	0.27	0.95
RPA1NT	HMOX2	HMOX2	0|0|1	1	0.33	3	0|0|1|4	0	0	0	0	0	-8.28	0.27	0.95
RPA1NT	KIAA0196	KIAA0196	30|11|12	53	17.67	3	66|62|64|77	0	0	0	0	0	-259.33	0.26	0.95
RPA1NT	NCAPD2	NCAPD2	25|14|9	48	16	3	55|60|59|69	0	0	0	0	0	-237.58	0.26	0.95
RPA1NT	THRAP3	THRAP3	18|18|7	43	14.33	3	44|58|62|60	0	0	0	0	0	-223.59	0.26	0.95
RPA1NT	PHIP	PHIP	0|20|0	20	6.67	3	24|32|29|18	0	0	0	0	0	-117.26	0.26	0.95
RPA1NT	IK	IK	9|7|3	19	6.33	3	19|23|27|30	0	0	0	0	0	-100.8	0.26	0.95
RPA1NT	MGEA5	MGEA5	16|3|0	19	6.33	3	15|21|29|31	0	0	0	0	0	-109.18	0.26	0.95
RPA1NT	NCBP1	NCBP1	12|3|3	18	6	3	16|23|23|32	0	0	0	0	0	-95.17	0.26	0.95
RPA1NT	KIF23	KIF23	3|13|2	18	6	3	18|18|34|21	0	0	0	0	0	-95.18	0.26	0.95
RPA1NT	SMG9	SMG9	9|7|1	17	5.67	3	17|22|26|22	0	0	0	0	0	-94.94	0.26	0.95
RPA1NT	STMN1	STMN1	4|8|4	16	5.33	3	20|23|21|17	0	0	0	0	0	-78.22	0.26	0.95
RPA1NT	DHX36	DHX36	6|10|0	16	5.33	3	16|18|25|22	0	0	0	0	0	-92.7	0.26	0.95
RPA1NT	EXOC4	EXOC4	8|5|2	15	5	3	19|19|15|23	0	0	0	0	0	-79.1	0.26	0.95
RPA1NT	TAF9B	TAF9B	6|4|3	13	4.33	3	20|17|15|14	0	0	0	0	0	-65.1	0.26	0.95
RPA1NT	NELFA	NELFA	5|7|0	12	4	3	13|16|20|13	0	0	0	0	0	-71.47	0.26	0.95
RPA1NT	TOX4	TOX4	5|3|4	12	4	3	8|16|20|18	0	0	0	0	0	-60.64	0.26	0.95
RPA1NT	MACF1	MACF1	5|6|1	12	4	3	14|10|9|29	0	0	0	0	0	-66.59	0.26	0.95
RPA1NT	GNL3	GNL3	5|4|2	11	3.67	3	17|12|11|16	0	0	0	0	0	-57.36	0.26	0.95
RPA1NT	FLOT1	FLOT1	6|4|0	10	3.33	3	5|14|14|18	0	0	0	0	0	-58.89	0.26	0.95
RPA1NT	SEC31A	SEC31A	8|1|1	10	3.33	3	8|13|16|15	0	0	0	0	0	-56.32	0.26	0.95
RPA1NT	DAP3	DAP3	3|5|1	9	3	3	11|13|10|12	0	0	0	0	0	-49.77	0.26	0.95
RPA1NT	MRPS27	MRPS27	7|1|1	9	3	3	10|11|12|14	0	0	0	0	0	-50.87	0.26	0.95
RPA1NT	GNAI3	GNAI3	7|1|1	9	3	3	11|11|13|11	0	0	0	0	0	-49.77	0.26	0.95
RPA1NT	LPCAT1	LPCAT1	3|2|0	5	1.67	3	6|8|7|5	0	0	0	0	0	-31.41	0.26	0.95
RPA1NT	ATXN2L	ATXN2L	29|24|10	63	21	3	72|87|86|88	0	0	0	0	0	-332.32	0.25	0.95
RPA1NT	IPO7	IPO7	37|5|4	46	15.33	3	46|63|63|71	0	0	0	0	0	-255.34	0.25	0.95
RPA1NT	TRIM25	TRIM25	17|17|1	35	11.67	3	51|51|45|41	0	0	0	0	0	-207.4	0.25	0.95
RPA1NT	NAA25	NAA25	9|13|4	26	8.67	3	30|40|37|33	0	0	0	0	0	-142.13	0.25	0.95
RPA1NT	RPL23	RPL23	2|18|0	20	6.67	3	24|30|31|21	0	0	0	0	0	-120.7	0.25	0.95
RPA1NT	SMEK1	SMEK1	11|2|2	15	5	3	14|20|22|24	0	0	0	0	0	-83.47	0.25	0.95
RPA1NT	FAM120A	FAM120A	5|10|0	15	5	3	18|24|18|19	0	0	0	0	0	-90.47	0.25	0.95
RPA1NT	ARHGEF2	ARHGEF2	6|5|1	12	4	3	11|15|19|20	0	0	0	0	0	-70.71	0.25	0.95
RPA1NT	PICALM	PICALM	4|5|3	12	4	3	15|12|17|19	0	0	0	0	0	-61.89	0.25	0.95
RPA1NT	AFG3L2	AFG3L2	4|6|2	12	4	3	14|23|14|12	0	0	0	0	0	-64.85	0.25	0.95
RPA1NT	TNPO3	TNPO3	11|0|0	11	3.67	3	3|15|19|22	0	0	0	0	0	-67.48	0.25	0.95
RPA1NT	MAP4K4	MAP4K4	5|6|0	11	3.67	3	14|22|11|11	0	0	0	0	0	-66.8	0.25	0.95
RPA1NT	LRWD1	LRWD1	3|7|0	10	3.33	3	11|14|16|12	0	0	0	0	0	-61.42	0.25	0.95
RPA1NT	IGF2BP3	IGF2BP3	2|7|0	9	3	3	9|11|15|13	0	0	0	0	0	-55.83	0.25	0.95
RPA1NT	PDCD5	PDCD5	4|2|3	9	3	3	12|12|13|11	0	0	0	0	0	-48.74	0.25	0.95
RPA1NT	PIGS	PIGS	1|6|1	8	2.67	3	6|9|14|13	0	0	0	0	0	-45.39	0.25	0.95
RPA1NT	HNRNPAB	HNRNPAB	1|6|0	7	2.33	3	4|9|15|9	0	0	0	0	0	-43.32	0.25	0.95
RPA1NT	GBE1	GBE1	4|3|0	7	2.33	3	6|9|11|12	0	0	0	0	0	-44.72	0.25	0.95
RPA1NT	DDX41	DDX41	4|3|0	7	2.33	3	4|9|11|13	0	0	0	0	0	-43.47	0.25	0.95
RPA1NT	RBM33	RBM33	3|4|0	7	2.33	3	2|11|10|14	0	0	0	0	0	-43.19	0.25	0.95
RPA1NT	SRCAP	SRCAP	2|3|0	5	1.67	3	3|6|13|5	0	0	0	0	0	-32.17	0.25	0.95
RPA1NT	COMT	COMT	4|0|0	4	1.33	3	1|4|4|12	0	0	0	0	0	-25.29	0.25	0.95
RPA1NT	TIMMDC1	TIMMDC1	0|4|0	4	1.33	3	6|6|6|3	0	0	0	0	0	-25.88	0.25	0.95
RPA1NT	HS2ST1	HS2ST1	1|3|0	4	1.33	3	4|4|8|5	0	0	0	0	0	-25.88	0.25	0.95
RPA1NT	CDK7	CDK7	0|3|0	3	1	3	2|4|4|6	0	0	0	0	0	-20.37	0.25	0.95
RPA1NT	GOLT1B	GOLT1B	1|2|0	3	1	3	7|3|2|4	0	0	0	0	0	-20.4	0.25	0.95
RPA1NT	FCHO2	FCHO2	0|0|3	3	1	3	2|2|5|7	0	0	0	0	0	-20.27	0.25	0.95
RPA1NT	RAB8B	RAB8B	1|2|0	3	1	3	3|5|4|4	0	0	0	0	0	-20.37	0.25	0.95
RPA1NT	KIF11	KIF11	31|14|1	46	15.33	3	43|56|88|64	0	0	0	0	0	-277.09	0.24	0.95
RPA1NT	NOL6	NOL6	12|25|0	37	12.33	3	52|53|48|53	0	0	0	0	0	-232.86	0.24	0.95
RPA1NT	HUWE1	HUWE1	24|10|3	37	12.33	3	46|41|45|77	0	0	0	0	0	-221.21	0.24	0.95
RPA1NT	NUP155	NUP155	19|11|2	32	10.67	3	42|46|38|53	0	0	0	0	0	-192.84	0.24	0.95
RPA1NT	TFIP11	TFIP11	20|5|4	29	9.67	3	35|42|40|41	0	0	0	0	0	-161.85	0.24	0.95
RPA1NT	YTHDC2	YTHDC2	9|13|0	22	7.33	3	30|32|31|31	0	0	0	0	0	-140.86	0.24	0.95
RPA1NT	PPM1G	PPM1G	7|5|5	17	5.67	3	19|21|28|27	0	0	0	0	0	-90.29	0.24	0.95
RPA1NT	NIFK	NIFK	4|11|2	17	5.67	3	19|26|27|22	0	0	0	0	0	-98.83	0.24	0.95
RPA1NT	GTPBP1	GTPBP1	10|6|1	17	5.67	3	16|15|32|32	0	0	0	0	0	-103.26	0.24	0.95
RPA1NT	AP1G1	AP1G1	5|8|3	16	5.33	3	24|20|25|20	0	0	0	0	0	-89.92	0.24	0.95
RPA1NT	NR3C1	NR3C1	9|6|0	15	5	3	23|23|21|17	0	0	0	0	0	-96.05	0.24	0.95
RPA1NT	GTF3C4	GTF3C4	9|6|0	15	5	3	16|19|29|21	0	0	0	0	0	-97.1	0.24	0.95
RPA1NT	USO1	USO1	13|1|0	14	4.67	3	5|13|21|39	0	0	0	0	0	-88.28	0.24	0.95
RPA1NT	MAZ	MAZ	2|9|2	13	4.33	3	20|17|20|15	0	0	0	0	0	-74.73	0.24	0.95
RPA1NT	ISYNA1	ISYNA1	7|2|1	10	3.33	3	12|13|15|15	0	0	0	0	0	-59.63	0.24	0.95
RPA1NT	COASY	COASY	5|5|0	10	3.33	3	14|14|14|14	0	0	0	0	0	-64.76	0.24	0.95
RPA1NT	CFDP1	CFDP1	4|3|2	9	3	3	7|13|13|17	0	0	0	0	0	-50.86	0.24	0.95
RPA1NT	PPIL4	PPIL4	5|1|2	8	2.67	3	8|11|14|12	0	0	0	0	0	-48.67	0.24	0.95
RPA1NT	RPS15	RPS15	0|5|2	7	2.33	3	6|10|12|11	0	0	0	0	0	-45.83	0.24	0.95
RPA1NT	COG1	COG1	1|5|0	6	2	3	5|5|12|12	0	0	0	0	0	-40.07	0.24	0.95
RPA1NT	FANCD2	FANCD2	3|2|0	5	1.67	3	4|8|6|10	0	0	0	0	0	-33.6	0.24	0.95
RPA1NT	GNA11	GNA11	2|2|0	4	1.33	3	2|5|8|7	0	0	0	0	0	-26.99	0.24	0.95
RPA1NT	CASK	CASK	2|2|0	4	1.33	3	2|3|8|9	0	0	0	0	0	-26.73	0.24	0.95
RPA1NT	MYO18A	MYO18A	0|1|3	4	1.33	3	1|2|9|10	0	0	0	0	0	-26.47	0.24	0.95
RPA1NT	NDRG3	NDRG3	2|0|1	3	1	3	2|5|5|5	0	0	0	0	0	-21.49	0.24	0.95
RPA1NT	METTL3	METTL3	3|0|0	3	1	3	2|3|7|5	0	0	0	0	0	-21.52	0.24	0.95
RPA1NT	OSBPL3	OSBPL3	1|0|1	2	0.67	3	2|3|3|3	0	0	0	0	0	-15	0.24	0.95
RPA1NT	TRANK1	TRANK1	1|0|1	2	0.67	3	3|1|5|2	0	0	0	0	0	-15.04	0.24	0.95
RPA1NT	SETD1B	SETD1B	2|0|0	2	0.67	3	0|2|5|4	0	0	0	0	0	-14.89	0.24	0.95
RPA1NT	H3BN98	H3BN98	2|0|0	2	0.67	3	3|4|2|2	0	0	0	0	0	-15	0.24	0.95
RPA1NT	APOO	APOO	1|1|0	2	0.67	3	3|2|3|3	0	0	0	0	0	-15	0.24	0.95
RPA1NT	RSRC1	RSRC1	0|0|2	2	0.67	3	2|2|3|4	0	0	0	0	0	-15	0.24	0.95
RPA1NT	XXYLT1	XXYLT1	0|2|0	2	0.67	3	1|3|4|3	0	0	0	0	0	-15	0.24	0.95
RPA1NT	CHML	CHML	1|0|1	2	0.67	3	2|2|2|5	0	0	0	0	0	-15	0.24	0.95
RPA1NT	TBPL1	TBPL1	0|2|0	2	0.67	3	1|3|4|3	0	0	0	0	0	-15	0.24	0.95
RPA1NT	RASA1	RASA1	2|0|0	2	0.67	3	0|2|5|4	0	0	0	0	0	-14.89	0.24	0.95
RPA1NT	NARS2	NARS2	1|1|0	2	0.67	3	1|2|5|3	0	0	0	0	0	-15.04	0.24	0.95
RPA1NT	MKI67	MKI67	14|160|78	252	84	3	314|411|445|287	0	0	0	0	0	#NAME?	0.23	0.95
RPA1NT	DDX3X	DDX3X	46|24|9	79	26.33	3	110|124|119|105	0	0	0	0	0	-473.45	0.23	0.95
RPA1NT	STAG2	STAG2	17|10|2	29	9.67	3	32|39|51|46	0	0	0	0	0	-180.48	0.23	0.95
RPA1NT	EIF5B	EIF5B	10|14|3	27	9	3	27|40|45|48	0	0	0	0	0	-167.47	0.23	0.95
RPA1NT	DNAJB1	DNAJB1	12|6|8	26	8.67	3	39|39|37|36	0	0	0	0	0	-147.5	0.23	0.95
RPA1NT	RBM10	RBM10	11|10|5	26	8.67	3	31|39|42|37	0	0	0	0	0	-148.56	0.23	0.95
RPA1NT	DNM1L	DNM1L	18|5|2	25	8.33	3	19|36|42|45	0	0	0	0	0	-151.24	0.23	0.95
RPA1NT	RRM2	RRM2	13|2|4	19	6.33	3	18|23|40|28	0	0	0	0	0	-114.85	0.23	0.95
RPA1NT	LAS1L	LAS1L	14|5|0	19	6.33	3	24|26|30|28	0	0	0	0	0	-122.93	0.23	0.95
RPA1NT	PPP1R10	PPP1R10	7|7|2	16	5.33	3	18|22|26|27	0	0	0	0	0	-97.72	0.23	0.95
RPA1NT	ILKAP	ILKAP	7|4|4	15	5	3	20|20|24|22	0	0	0	0	0	-83.58	0.23	0.95
RPA1NT	ARFGAP2	ARFGAP2	5|8|0	13	4.33	3	17|21|16|23	0	0	0	0	0	-88.23	0.23	0.95
RPA1NT	SNX2	SNX2	9|2|2	13	4.33	3	13|18|21|25	0	0	0	0	0	-80.16	0.23	0.95
RPA1NT	RANBP1	RANBP1	7|2|3	12	4	3	16|18|20|16	0	0	0	0	0	-72.56	0.23	0.95
RPA1NT	NT5C2	NT5C2	7|4|0	11	3.67	3	14|11|16|23	0	0	0	0	0	-73.55	0.23	0.95
RPA1NT	C19ORF43	C19ORF43	2|6|3	11	3.67	3	13|18|16|17	0	0	0	0	0	-66.03	0.23	0.95
RPA1NT	NELFB	NELFB	9|1|0	10	3.33	3	10|11|19|17	0	0	0	0	0	-65.83	0.23	0.95
RPA1NT	PSMD4	PSMD4	4|2|4	10	3.33	3	13|12|16|18	0	0	0	0	0	-60.62	0.23	0.95
RPA1NT	RPP30	RPP30	4|4|0	8	2.67	3	9|16|11|10	0	0	0	0	0	-53.62	0.23	0.95
RPA1NT	CCDC124	CCDC124	1|6|0	7	2.33	3	6|11|13|11	0	0	0	0	0	-48.05	0.23	0.95
RPA1NT	YME1L1	YME1L1	4|2|1	7	2.33	3	10|12|10|8	0	0	0	0	0	-43.21	0.23	0.95
RPA1NT	CBX3	CBX3	5|1|0	6	2	3	7|9|11|8	0	0	0	0	0	-41.39	0.23	0.95
RPA1NT	MAP2K4	MAP2K4	4|2|0	6	2	3	6|11|8|10	0	0	0	0	0	-41.39	0.23	0.95
RPA1NT	UTP3	UTP3	2|4|0	6	2	3	5|8|14|8	0	0	0	0	0	-41.27	0.23	0.95
RPA1NT	CLPTM1	CLPTM1	3|1|0	4	1.33	3	4|5|9|5	0	0	0	0	0	-28.11	0.23	0.95
RPA1NT	ARID3B	ARID3B	1|3|0	4	1.33	3	2|4|7|10	0	0	0	0	0	-27.88	0.23	0.95
RPA1NT	TMED9	TMED9	2|2|0	4	1.33	3	4|5|7|7	0	0	0	0	0	-28.11	0.23	0.95
RPA1NT	ADNP	ADNP	17|22|5	44	14.67	3	48|64|75|84	0	0	0	0	0	-282.01	0.22	0.95
RPA1NT	RBBP6	RBBP6	14|12|5	31	10.33	3	23|44|54|68	0	0	0	0	0	-191.36	0.22	0.95
RPA1NT	MTA1	MTA1	14|10|5	29	9.67	3	41|45|48|44	0	0	0	0	0	-180.22	0.22	0.95
RPA1NT	DNAJC11	DNAJC11	10|5|0	15	5	3	23|23|26|20	0	0	0	0	0	-105.01	0.22	0.95
RPA1NT	VCPIP1	VCPIP1	8|6|1	15	5	3	16|21|25|27	0	0	0	0	0	-97.23	0.22	0.95
RPA1NT	DNAAF5	DNAAF5	10|5|0	15	5	3	13|20|20|36	0	0	0	0	0	-101.04	0.22	0.95
RPA1NT	NUP188	NUP188	7|5|0	12	4	3	11|19|20|23	0	0	0	0	0	-83.68	0.22	0.95
RPA1NT	SLC3A2	SLC3A2	5|3|3	11	3.67	3	12|11|18|26	0	0	0	0	0	-65.78	0.22	0.95
RPA1NT	BRCA1	BRCA1	8|2|1	11	3.67	3	5|14|21|26	0	0	0	0	0	-71.04	0.22	0.95
RPA1NT	SNAP23	SNAP23	4|2|2	8	2.67	3	10|14|11|13	0	0	0	0	0	-48.74	0.22	0.95
RPA1NT	MAP2K3	MAP2K3	2|5|0	7	2.33	3	7|12|13|11	0	0	0	0	0	-50.28	0.22	0.95
RPA1NT	HNRNPH1	HNRNPH1	2|3|1	6	2	3	6|9|10|11	0	0	0	0	0	-38.87	0.22	0.95
RPA1NT	GNL1	GNL1	3|3|0	6	2	3	6|7|13|11	0	0	0	0	0	-43.62	0.22	0.95
RPA1NT	MRPS35	MRPS35	1|4|0	5	1.67	3	6|9|6|9	0	0	0	0	0	-35.84	0.22	0.95
RPA1NT	TOPBP1	TOPBP1	2|3|0	5	1.67	3	5|5|13|7	0	0	0	0	0	-35.64	0.22	0.95
RPA1NT	KPNA1	KPNA1	3|2|0	5	1.67	3	6|8|8|9	0	0	0	0	0	-36.95	0.22	0.95
RPA1NT	ARL6IP5	ARL6IP5	3|2|0	5	1.67	3	6|7|9|8	0	0	0	0	0	-35.84	0.22	0.95
RPA1NT	SLC38A2	SLC38A2	1|2|1	4	1.33	3	5|6|4|9	0	0	0	0	0	-25.98	0.22	0.95
RPA1NT	ATP6V1C1	ATP6V1C1	1|3|0	4	1.33	3	5|5|6|8	0	0	0	0	0	-29.17	0.22	0.95
RPA1NT	MFAP1	MFAP1	2|1|1	4	1.33	3	3|7|8|6	0	0	0	0	0	-25.98	0.22	0.95
RPA1NT	SPTLC2	SPTLC2	0|3|0	3	1	3	3|6|5|4	0	0	0	0	0	-22.6	0.22	0.95
RPA1NT	SRPK2	SRPK2	3|0|0	3	1	3	1|3|4|10	0	0	0	0	0	-22.16	0.22	0.95
RPA1NT	SLC25A24	SLC25A24	1|2|0	3	1	3	0|1|9|8	0	0	0	0	0	-21.99	0.22	0.95
RPA1NT	CTDP1	CTDP1	2|0|0	2	0.67	3	0|2|6|4	0	0	0	0	0	-15.71	0.22	0.95
RPA1NT	KDSR	KDSR	1|0|1	2	0.67	3	2|2|4|4	0	0	0	0	0	-16	0.22	0.95
RPA1NT	SBF1	SBF1	0|2|0	2	0.67	3	1|0|6|5	0	0	0	0	0	-15.58	0.22	0.95
RPA1NT	LRRC47	LRRC47	0|2|0	2	0.67	3	2|3|3|4	0	0	0	0	0	-16	0.22	0.95
RPA1NT	RTCA	RTCA	1|1|0	2	0.67	3	3|3|4|2	0	0	0	0	0	-16	0.22	0.95
RPA1NT	SNX30	SNX30	2|0|0	2	0.67	3	2|2|3|5	0	0	0	0	0	-16	0.22	0.95
RPA1NT	SNX4	SNX4	1|0|1	2	0.67	3	1|0|5|6	0	0	0	0	0	-15.58	0.22	0.95
RPA1NT	FAM122B	FAM122B	1|1|0	2	0.67	3	2|2|4|4	0	0	0	0	0	-16	0.22	0.95
RPA1NT	ZNF292	ZNF292	0|1|0	1	0.33	3	0|2|3|1	0	0	0	0	0	-9.73	0.22	0.95
RPA1NT	RFX1	RFX1	0|0|1	1	0.33	3	0|2|2|2	0	0	0	0	0	-9.71	0.22	0.95
RPA1NT	CCDC94	CCDC94	0|1|0	1	0.33	3	0|0|4|2	0	0	0	0	0	-9.49	0.22	0.95
RPA1NT	WAC	WAC	1|0|0	1	0.33	3	0|1|2|3	0	0	0	0	0	-9.73	0.22	0.95
RPA1NT	TMEM106B	TMEM106B	0|1|0	1	0.33	3	0|1|2|3	0	0	0	0	0	-9.73	0.22	0.95
RPA1NT	TTI1	TTI1	1|0|0	1	0.33	3	0|1|2|3	0	0	0	0	0	-9.73	0.22	0.95
RPA1NT	ARNT	ARNT	0|1|0	1	0.33	3	0|0|2|4	0	0	0	0	0	-9.49	0.22	0.95
RPA1NT	ECE1	ECE1	1|0|0	1	0.33	3	1|0|1|4	0	0	0	0	0	-9.56	0.22	0.95
RPA1NT	IRF2BP1	IRF2BP1	1|0|0	1	0.33	3	0|1|2|3	0	0	0	0	0	-9.73	0.22	0.95
RPA1NT	HAUS5	HAUS5	1|0|0	1	0.33	3	1|1|3|1	0	0	0	0	0	-9.71	0.22	0.95
RPA1NT	EML1	EML1	0|1|0	1	0.33	3	0|2|1|3	0	0	0	0	0	-9.73	0.22	0.95
RPA1NT	TDP1	TDP1	0|1|0	1	0.33	3	1|1|1|3	0	0	0	0	0	-9.71	0.22	0.95
RPA1NT	WAPAL	WAPAL	38|9|4	51	17	3	62|79|82|99	0	0	0	0	0	-342.73	0.21	0.95
RPA1NT	TCERG1	TCERG1	10|12|5	27	9	3	30|37|54|47	0	0	0	0	0	-168.89	0.21	0.95
RPA1NT	ZFR	ZFR	10|16|0	26	8.67	3	26|45|53|39	0	0	0	0	0	-184.14	0.21	0.95
RPA1NT	SUPT5H	SUPT5H	18|8|0	26	8.67	3	23|27|75|40	0	0	0	0	0	-185.65	0.21	0.95
RPA1NT	PKN2	PKN2	10|9|0	19	6.33	3	23|32|32|31	0	0	0	0	0	-134.14	0.21	0.95
RPA1NT	TUBGCP2	TUBGCP2	10|7|1	18	6	3	26|27|32|29	0	0	0	0	0	-124.91	0.21	0.95
RPA1NT	POGZ	POGZ	10|5|1	16	5.33	3	15|29|29|31	0	0	0	0	0	-113.52	0.21	0.95
RPA1NT	NNT	NNT	4|7|2	13	4.33	3	21|23|19|19	0	0	0	0	0	-85.67	0.21	0.95
RPA1NT	SF1	SF1	3|6|2	11	3.67	3	10|18|20|23	0	0	0	0	0	-73.49	0.21	0.95
RPA1NT	PSIP1	PSIP1	3|7|0	10	3.33	3	8|16|19|20	0	0	0	0	0	-72.39	0.21	0.95
RPA1NT	NEK9	NEK9	6|3|1	10	3.33	3	14|16|16|18	0	0	0	0	0	-69.51	0.21	0.95
RPA1NT	PSMC4	PSMC4	4|1|3	8	2.67	3	5|11|19|15	0	0	0	0	0	-53.75	0.21	0.95
RPA1NT	NT5DC1	NT5DC1	5|2|1	8	2.67	3	7|10|16|17	0	0	0	0	0	-53.96	0.21	0.95
RPA1NT	DNAJC7	DNAJC7	4|3|1	8	2.67	3	10|8|19|13	0	0	0	0	0	-53.96	0.21	0.95
RPA1NT	RBM12	RBM12	4|1|3	8	2.67	3	10|14|15|13	0	0	0	0	0	-56.32	0.21	0.95
RPA1NT	MORC2	MORC2	2|4|0	6	2	3	6|8|15|10	0	0	0	0	0	-45.74	0.21	0.95
[truncated: 693 more rows]

## Sheet: SAINT_NT_Analysis_RPA1 vs NLS
Bait	Prey	PreyGene	Spec	SpecSum	AvgSpec	NumReplicates	ctrlCounts	AvgP	MaxP	TopoAvgP	TopoMaxP	SaintScore	logOddsScore	FoldChange	BFDR	boosted_by		HEK293FT Control selection
RPA1NT	CD2AP	CD2AP	42|14|21	77	25.67	3	0|0|0|0	1	1	1	1	1	20.61	256.67	0			MKI67	Fold Change (RPA1/NLS) ≥ 1.5
RPA1NT	PRKAR2A	PRKAR2A	15|8|4	27	9	3	0|0|0|0	1	1	1	1	1	4.92	90	0			RBM27
RPA1NT	UPF1	UPF1	22|4|1	27	9	3	0|0|0|0	0.66	1	0.66	1	0.66	-0.7	90	0.2			DVL2
RPA1NT	SAE1	SAE1	18|1|3	22	7.33	3	0|0|0|0	0.65	1	0.65	1	0.65	-0.7	73.33	0.23			DVL3
RPA1NT	EIF3F	EIF3F	13|1|7	21	7	3	0|0|0|0	0.67	1	0.67	1	0.67	-0.7	70	0.17			PDCD11
RPA1NT	SMARCAL1	SMARCAL1	6|10|4	20	6.67	3	0|0|0|0	1	1	1	1	1	4.92	66.67	0			CTTN
RPA1NT	APRT	APRT	13|0|5	18	6	3	0|0|0|0	0.67	1	0.67	1	0.67	-3.21	60	0.19			MRE11A
RPA1NT	COPS6	COPS6	16|0|0	16	5.33	3	0|0|0|0	0.33	1	0.33	1	0.33	-3.21	53.33	0.43			NSFL1C
RPA1NT	PSMA3	PSMA3	10|0|5	15	5	3	0|0|0|0	0.67	1	0.67	1	0.67	-3.21	50	0.19			WRN
RPA1NT	PSMA1	PSMA1	8|2|4	14	4.67	3	0|0|0|0	0.93	1	0.93	1	0.93	1.33	46.67	0.01			TXNL1
RPA1NT	C14ORF166	C14ORF166	8|1|4	13	4.33	3	0|0|0|0	0.66	1	0.66	1	0.66	-0.7	43.33	0.21			NACA
RPA1NT	RANBP1	RANBP1	7|2|3	12	4	3	0|0|0|0	0.92	1	0.92	1	0.92	1.33	40	0.02			PUS7
RPA1NT	SRM	SRM	11|0|1	12	4	3	0|0|0|0	0.33	1	0.33	1	0.33	-3.21	40	0.44			CD2AP
RPA1NT	ZPR1	ZPR1	7|4|0	11	3.67	3	0|0|0|0	0.66	1	0.66	1	0.66	-3.21	36.67	0.21			RPF2
RPA1NT	ATRIP	ATRIP	4|6|1	11	3.67	3	0|0|0|0	0.66	1	0.66	1	0.66	-0.7	36.67	0.22			MAP4
RPA1NT	PSMD14	PSMD14	10|0|1	11	3.67	3	0|0|0|0	0.33	1	0.33	1	0.33	-3.21	36.67	0.44			DVL1
RPA1NT	PMPCB	PMPCB	8|0|1	9	3	3	0|0|0|0	0.33	1	0.33	1	0.33	-3.21	30	0.45			TPX2
RPA1NT	RPS12	RPS12	1|0|8	9	3	3	0|0|0|0	0.33	1	0.33	1	0.33	-3.21	30	0.45			AHNAK
RPA1NT	ACACB	ACACB	9|10|2	21	7	3	0|0|0|1	0.79	1	0.79	1	0.79	-0.49	28	0.03			LIG3
RPA1NT	DCAF7	DCAF7	4|3|1	8	2.67	3	0|0|0|0	0.65	0.99	0.65	0.99	0.65	-0.7	26.67	0.24			ATXN2L
RPA1NT	PSMC4	PSMC4	4|1|3	8	2.67	3	0|0|0|0	0.65	0.99	0.65	0.99	0.65	-0.7	26.67	0.24			WDHD1
RPA1NT	TK1	TK1	7|0|1	8	2.67	3	0|0|0|0	0.33	1	0.33	1	0.33	-3.21	26.67	0.46			SF3B2
RPA1NT	PDIA6	PDIA6	20|2|14	36	12	3	0|0|1|1	0.72	1	0.72	1	0.72	-1.71	24	0.09			SMCHD1
RPA1NT	TES	TES	2|5|0	7	2.33	3	0|0|0|0	0.6	1	0.6	1	0.6	-3.21	23.33	0.27			HDLBP
RPA1NT	STRN4	STRN4	4|1|2	7	2.33	3	0|0|0|0	0.59	0.99	0.59	0.99	0.59	-0.7	23.33	0.27			TCOF1
RPA1NT	PSMC6	PSMC6	6|1|0	7	2.33	3	0|0|0|0	0.33	1	0.33	1	0.33	-3.21	23.33	0.47			DDX42
RPA1NT	TNKS1BP1	TNKS1BP1	6|1|0	7	2.33	3	0|0|0|0	0.33	1	0.33	1	0.33	-3.21	23.33	0.47			AHCTF1
RPA1NT	CEP192	CEP192	7|0|0	7	2.33	3	0|0|0|0	0.33	1	0.33	1	0.33	-3.21	23.33	0.46			PCNP
RPA1NT	SQSTM1	SQSTM1	9|5|1	15	5	3	0|1|0|0	0.66	1	0.66	1	0.66	-2.14	20	0.22			KIAA0196
RPA1NT	RBSN	RBSN	11|4|0	15	5	3	0|1|0|0	0.65	1	0.65	1	0.65	-3.75	20	0.24			WAPAL
RPA1NT	LRRIQ1	LRRIQ1	4|1|10	15	5	3	0|0|1|0	0.65	1	0.65	1	0.65	-2.14	20	0.25			TOP2B
RPA1NT	ATPAF1	ATPAF1	3|0|3	6	2	3	0|0|0|0	0.64	0.96	0.64	0.96	0.64	-3.21	20	0.25			CASC5
RPA1NT	PDIA3	PDIA3	3|0|3	6	2	3	0|0|0|0	0.64	0.96	0.64	0.96	0.64	-3.21	20	0.25			PALLD
RPA1NT	AKAP1	AKAP1	4|2|0	6	2	3	0|0|0|0	0.59	0.99	0.59	0.99	0.59	-3.21	20	0.27			UBAP2L
RPA1NT	PAN3	PAN3	4|2|0	6	2	3	0|0|0|0	0.59	0.99	0.59	0.99	0.59	-3.21	20	0.27			NUP153
RPA1NT	UROD	UROD	4|0|2	6	2	3	0|0|0|0	0.59	0.99	0.59	0.99	0.59	-3.21	20	0.27			RIF1
RPA1NT	PSMA2	PSMA2	5|1|0	6	2	3	0|0|0|0	0.33	1	0.33	1	0.33	-3.21	20	0.48			EXOSC10
RPA1NT	BUB1B	BUB1B	6|0|0	6	2	3	0|0|0|0	0.33	1	0.33	1	0.33	-3.21	20	0.47			MDC1
RPA1NT	CORO1B	CORO1B	4|1|1	6	2	3	0|0|0|0	0.33	0.99	0.33	0.99	0.33	-0.7	20	0.5			BRIP1
RPA1NT	EPS15	EPS15	5|1|0	6	2	3	0|0|0|0	0.33	1	0.33	1	0.33	-3.21	20	0.48			RNF219
RPA1NT	PAFAH1B2	PAFAH1B2	3|0|2	5	1.67	3	0|0|0|0	0.58	0.96	0.58	0.96	0.58	-3.21	16.67	0.28			ADNP
RPA1NT	METTL5	METTL5	2|3|0	5	1.67	3	0|0|0|0	0.58	0.96	0.58	0.96	0.58	-3.21	16.67	0.28			THRAP3
RPA1NT	LGALS3BP	LGALS3BP	3|2|0	5	1.67	3	0|0|0|0	0.58	0.96	0.58	0.96	0.58	-3.21	16.67	0.28			NUP214
RPA1NT	2022-09-06	2022-09-06	3|2|0	5	1.67	3	0|0|0|0	0.58	0.96	0.58	0.96	0.58	-3.21	16.67	0.28			GTF3C1
RPA1NT	ATP5E	ATP5E	0|3|2	5	1.67	3	0|0|0|0	0.58	0.96	0.58	0.96	0.58	-3.21	16.67	0.28			GNL2
RPA1NT	SPR	SPR	2|1|2	5	1.67	3	0|0|0|0	0.53	0.79	0.53	0.79	0.53	-0.7	16.67	0.32			PDS5B
RPA1NT	KCTD12	KCTD12	2|2|1	5	1.67	3	0|0|0|0	0.53	0.79	0.53	0.79	0.53	-0.7	16.67	0.32			PSPC1
RPA1NT	PPA1	PPA1	5|0|0	5	1.67	3	0|0|0|0	0.33	1	0.33	1	0.33	-3.21	16.67	0.48			GATAD2B
RPA1NT	DNPEP	DNPEP	4|1|0	5	1.67	3	0|0|0|0	0.33	0.99	0.33	0.99	0.33	-3.21	16.67	0.5			PAK4
RPA1NT	CDC20	CDC20	1|4|0	5	1.67	3	0|0|0|0	0.33	0.99	0.33	0.99	0.33	-3.21	16.67	0.5			NOL9
RPA1NT	ATP6V1B2	ATP6V1B2	5|0|0	5	1.67	3	0|0|0|0	0.33	1	0.33	1	0.33	-3.21	16.67	0.48			NASP
RPA1NT	NAPA	NAPA	5|0|0	5	1.67	3	0|0|0|0	0.33	1	0.33	1	0.33	-3.21	16.67	0.48			MAP1B
RPA1NT	GIGYF2	GIGYF2	4|1|0	5	1.67	3	0|0|0|0	0.33	0.99	0.33	0.99	0.33	-3.21	16.67	0.5			ZC3H11A
RPA1NT	CRYZ	CRYZ	1|3|1	5	1.67	3	0|0|0|0	0.32	0.96	0.32	0.96	0.32	-0.7	16.67	0.52			SERBP1
RPA1NT	M6PR	M6PR	3|1|1	5	1.67	3	0|0|0|0	0.32	0.96	0.32	0.96	0.32	-0.7	16.67	0.52			WDR46
RPA1NT	ANXA7	ANXA7	9|0|3	12	4	3	0|0|0|1	0.59	1	0.59	1	0.59	-3.75	16	0.28			CRNKL1
RPA1NT	PSMC5	PSMC5	16|5|1	22	7.33	3	0|2|0|0	0.58	1	0.58	1	0.58	-2.7	14.67	0.3			CIRH1A
RPA1NT	PSMB4	PSMB4	10|1|0	11	3.67	3	0|0|0|1	0.33	1	0.33	1	0.33	-3.75	14.67	0.45			RBM17
RPA1NT	RNH1	RNH1	10|1|0	11	3.67	3	0|1|0|0	0.33	1	0.33	1	0.33	-3.75	14.67	0.45			PPAN
RPA1NT	TPI1	TPI1	10|5|28	43	14.33	3	0|0|3|1	0.77	1	0.77	1	0.77	-0.49	14.33	0.06			SART1
RPA1NT	ETAA1	ETAA1	25|30|30	85	28.33	3	0|1|0|7	0.97	0.98	0.97	0.98	0.97	2.96	14.17	0			TEX10
RPA1NT	HSPA9	HSPA9	5|0|5	10	3.33	3	0|0|1|0	0.66	0.99	0.66	0.99	0.66	-3.75	13.33	0.23			CHAMP1
RPA1NT	KRT18	KRT18	6|0|4	10	3.33	3	0|0|1|0	0.65	1	0.65	1	0.65	-3.75	13.33	0.25			RBBP6
RPA1NT	STK26	STK26	13|4|3	20	6.67	3	0|2|0|0	0.63	1	0.63	1	0.63	-0.64	13.33	0.26			SUGP2
RPA1NT	PRIMPOL	PRIMPOL	2|2|0	4	1.33	3	0|0|0|0	0.53	0.79	0.53	0.79	0.53	-3.21	13.33	0.32			MTA1
RPA1NT	KRAS	KRAS	2|2|0	4	1.33	3	0|0|0|0	0.53	0.79	0.53	0.79	0.53	-3.21	13.33	0.32			CSTF3
RPA1NT	FN3KRP	FN3KRP	2|2|0	4	1.33	3	0|0|0|0	0.53	0.79	0.53	0.79	0.53	-3.21	13.33	0.32			RPRD2
RPA1NT	RPS21	RPS21	2|0|2	4	1.33	3	0|0|0|0	0.53	0.79	0.53	0.79	0.53	-3.21	13.33	0.32			TFIP11
RPA1NT	COPE	COPE	4|0|0	4	1.33	3	0|0|0|0	0.33	0.99	0.33	0.99	0.33	-3.21	13.33	0.5			PLRG1
RPA1NT	MRPS33	MRPS33	0|4|0	4	1.33	3	0|0|0|0	0.33	0.99	0.33	0.99	0.33	-3.21	13.33	0.5			PRKAR2A
RPA1NT	NUP37	NUP37	4|0|0	4	1.33	3	0|0|0|0	0.33	0.99	0.33	0.99	0.33	-3.21	13.33	0.5			SAFB
RPA1NT	ALDH16A1	ALDH16A1	3|1|0	4	1.33	3	0|0|0|0	0.32	0.96	0.32	0.96	0.32	-3.21	13.33	0.52			DHX29
RPA1NT	ANXA4	ANXA4	3|1|0	4	1.33	3	0|0|0|0	0.32	0.96	0.32	0.96	0.32	-3.21	13.33	0.52			TCERG1
RPA1NT	COTL1	COTL1	1|0|3	4	1.33	3	0|0|0|0	0.32	0.96	0.32	0.96	0.32	-3.21	13.33	0.52			CCNB1
RPA1NT	STOML2	STOML2	3|0|1	4	1.33	3	0|0|0|0	0.32	0.96	0.32	0.96	0.32	-3.21	13.33	0.52			DNAJB1
RPA1NT	WDR41	WDR41	2|1|1	4	1.33	3	0|0|0|0	0.26	0.79	0.26	0.79	0.26	-0.7	13.33	0.57			NKRF
RPA1NT	AK2	AK2	1|1|2	4	1.33	3	0|0|0|0	0.26	0.79	0.26	0.79	0.26	-0.7	13.33	0.57			DIS3
RPA1NT	ATP5I	ATP5I	2|1|1	4	1.33	3	0|0|0|0	0.26	0.79	0.26	0.79	0.26	-0.7	13.33	0.57			ETAA1
RPA1NT	RPA2	RPA2	11|5|3	19	6.33	3	1|0|0|1	0.78	1	0.78	1	0.78	-0.37	12.67	0.05			NBN
RPA1NT	ANXA1	ANXA1	5|3|1	9	3	3	0|0|0|1	0.58	0.99	0.58	0.99	0.58	-2.14	12	0.3			POLDIP3
RPA1NT	CSDE1	CSDE1	8|0|1	9	3	3	0|1|0|0	0.33	1	0.33	1	0.33	-3.75	12	0.46			ORC3
RPA1NT	ATG4B	ATG4B	9|0|0	9	3	3	0|0|0|1	0.33	1	0.33	1	0.33	-3.75	12	0.46			GTPBP4
RPA1NT	SLC27A4	SLC27A4	1|8|0	9	3	3	0|0|0|1	0.33	1	0.33	1	0.33	-3.75	12	0.46			VPS51
RPA1NT	SEC23IP	SEC23IP	8|1|0	9	3	3	0|0|0|1	0.33	1	0.33	1	0.33	-3.75	12	0.46			YEATS2
RPA1NT	VPS25	VPS25	8|3|6	17	5.67	3	0|2|0|0	0.72	0.96	0.72	0.96	0.72	-0.64	11.33	0.11			ZC3H14
RPA1NT	SEC62	SEC62	5|3|0	8	2.67	3	0|0|0|1	0.58	0.99	0.58	0.99	0.58	-3.75	10.67	0.3			CHMP4B
RPA1NT	CLASRP	CLASRP	4|2|2	8	2.67	3	0|0|0|1	0.57	0.94	0.57	0.94	0.57	-0.49	10.67	0.3			NOL10
RPA1NT	ZNF622	ZNF622	3|4|1	8	2.67	3	0|1|0|0	0.57	0.94	0.57	0.94	0.57	-2.14	10.67	0.31			GPKOW
RPA1NT	TNFRSF10B	TNFRSF10B	1|0|7	8	2.67	3	0|0|0|1	0.33	1	0.33	1	0.33	-3.75	10.67	0.47			RBM25
RPA1NT	AASDHPPT	AASDHPPT	7|1|0	8	2.67	3	0|1|0|0	0.33	1	0.33	1	0.33	-3.75	10.67	0.47			CEBPZ
RPA1NT	NUDT5	NUDT5	3|0|0	3	1	3	0|0|0|0	0.32	0.96	0.32	0.96	0.32	-3.21	10	0.52			CNN3
RPA1NT	PRDX4	PRDX4	3|0|0	3	1	3	0|0|0|0	0.32	0.96	0.32	0.96	0.32	-3.21	10	0.52			BCLAF1
RPA1NT	CTU1	CTU1	0|3|0	3	1	3	0|0|0|0	0.32	0.96	0.32	0.96	0.32	-3.21	10	0.52			POLA1
RPA1NT	SYAP1	SYAP1	3|0|0	3	1	3	0|0|0|0	0.32	0.96	0.32	0.96	0.32	-3.21	10	0.52			THOC2
RPA1NT	2022-09-08	2022-09-08	3|0|0	3	1	3	0|0|0|0	0.32	0.96	0.32	0.96	0.32	-3.21	10	0.52			TJP1
RPA1NT	PUM2	PUM2	0|3|0	3	1	3	0|0|0|0	0.32	0.96	0.32	0.96	0.32	-3.21	10	0.52			NOL11
RPA1NT	AARS2	AARS2	3|0|0	3	1	3	0|0|0|0	0.32	0.96	0.32	0.96	0.32	-3.21	10	0.52			CD2BP2
RPA1NT	EIF3I	EIF3I	3|0|0	3	1	3	0|0|0|0	0.32	0.96	0.32	0.96	0.32	-3.21	10	0.52			CCNT1
RPA1NT	MAP2K2	MAP2K2	3|0|0	3	1	3	0|0|0|0	0.32	0.96	0.32	0.96	0.32	-3.21	10	0.52			PRPF6
RPA1NT	PDCD2L	PDCD2L	3|0|0	3	1	3	0|0|0|0	0.32	0.96	0.32	0.96	0.32	-3.21	10	0.52			RRP12
RPA1NT	PSMF1	PSMF1	3|0|0	3	1	3	0|0|0|0	0.32	0.96	0.32	0.96	0.32	-3.21	10	0.52			SMARCAL1
RPA1NT	PEF1	PEF1	3|0|0	3	1	3	0|0|0|0	0.32	0.96	0.32	0.96	0.32	-3.21	10	0.52			CHERP
RPA1NT	AGO3	AGO3	1|2|0	3	1	3	0|0|0|0	0.26	0.79	0.26	0.79	0.26	-3.21	10	0.57			FXR1
RPA1NT	HELB	HELB	2|1|0	3	1	3	0|0|0|0	0.26	0.79	0.26	0.79	0.26	-3.21	10	0.57			TAF9
RPA1NT	VPS41	VPS41	1|0|2	3	1	3	0|0|0|0	0.26	0.79	0.26	0.79	0.26	-3.21	10	0.57			NUP50
RPA1NT	NGLY1	NGLY1	2|1|0	3	1	3	0|0|0|0	0.26	0.79	0.26	0.79	0.26	-3.21	10	0.57			METTL1
RPA1NT	P4HB	P4HB	1|0|2	3	1	3	0|0|0|0	0.26	0.79	0.26	0.79	0.26	-3.21	10	0.57			NOC3L
RPA1NT	DDT	DDT	1|0|2	3	1	3	0|0|0|0	0.26	0.79	0.26	0.79	0.26	-3.21	10	0.57			NCL
RPA1NT	TXN	TXN	2|1|0	3	1	3	0|0|0|0	0.26	0.79	0.26	0.79	0.26	-3.21	10	0.57			WDR70
RPA1NT	FLNC	FLNC	0|1|2	3	1	3	0|0|0|0	0.26	0.79	0.26	0.79	0.26	-3.21	10	0.57			NUFIP2
RPA1NT	NDRG3	NDRG3	2|0|1	3	1	3	0|0|0|0	0.26	0.79	0.26	0.79	0.26	-3.21	10	0.57			IK
RPA1NT	CRK	CRK	2|1|0	3	1	3	0|0|0|0	0.26	0.79	0.26	0.79	0.26	-3.21	10	0.57			BPTF
RPA1NT	ERBB2IP	ERBB2IP	1|2|0	3	1	3	0|0|0|0	0.26	0.79	0.26	0.79	0.26	-3.21	10	0.57			PRRC2C
RPA1NT	AAK1	AAK1	2|1|0	3	1	3	0|0|0|0	0.26	0.79	0.26	0.79	0.26	-3.21	10	0.57			POLD3
RPA1NT	PTBP2	PTBP2	8|13|1	22	7.33	3	0|1|1|1	0.66	1	0.66	1	0.66	-3.94	9.78	0.2			FUBP1
RPA1NT	XIRP2	XIRP2	3|0|4	7	2.33	3	0|1|0|0	0.57	0.94	0.57	0.94	0.57	-3.75	9.33	0.31			IRAK1
RPA1NT	HINT1	HINT1	4|2|1	7	2.33	3	0|1|0|0	0.44	0.94	0.44	0.94	0.44	-2.14	9.33	0.35			PPM1G
RPA1NT	NUDT7	NUDT7	0|7|0	7	2.33	3	0|0|0|1	0.33	1	0.33	1	0.33	-3.75	9.33	0.47			WRNIP1
RPA1NT	OGFR	OGFR	6|1|0	7	2.33	3	0|0|0|1	0.33	1	0.33	1	0.33	-3.75	9.33	0.49			EMC3
RPA1NT	ANKRD17	ANKRD17	6|1|0	7	2.33	3	0|0|0|1	0.33	1	0.33	1	0.33	-3.75	9.33	0.49			KIF23
RPA1NT	YWHAG	YWHAG	7|0|0	7	2.33	3	0|0|0|1	0.33	1	0.33	1	0.33	-3.75	9.33	0.47			DIDO1
RPA1NT	CDC123	CDC123	5|1|1	7	2.33	3	0|1|0|0	0.33	0.99	0.33	0.99	0.33	-2.14	9.33	0.51			TP53
RPA1NT	FXR1	FXR1	13|5|2	20	6.67	3	0|2|0|1	0.62	1	0.62	1	0.62	-2.53	8.89	0.26			STMN1
RPA1NT	PHB	PHB	16|7|22	45	15	3	0|4|0|3	0.77	1	0.77	1	0.77	-0.69	8.57	0.08			RFC4
RPA1NT	COPS4	COPS4	4|2|0	6	2	3	0|0|0|1	0.44	0.94	0.44	0.94	0.44	-3.75	8	0.35			STAU1
RPA1NT	PAPSS1	PAPSS1	4|2|0	6	2	3	0|1|0|0	0.44	0.94	0.44	0.94	0.44	-3.75	8	0.35			ILKAP
RPA1NT	GFM1	GFM1	4|2|0	6	2	3	0|1|0|0	0.44	0.94	0.44	0.94	0.44	-3.75	8	0.35			PPP1R10
RPA1NT	NTMT1	NTMT1	3|2|1	6	2	3	0|0|0|1	0.38	0.76	0.38	0.76	0.38	-2.14	8	0.38			SMARCA4
RPA1NT	SERPINB6	SERPINB6	12|0|0	12	4	3	0|0|0|2	0.33	1	0.33	1	0.33	-4.74	8	0.5			FXR2
RPA1NT	HMGCS1	HMGCS1	5|0|1	6	2	3	0|1|0|0	0.33	0.99	0.33	0.99	0.33	-3.75	8	0.51			RPL17
RPA1NT	GPX8	GPX8	1|5|0	6	2	3	0|0|0|1	0.33	0.99	0.33	0.99	0.33	-3.75	8	0.51			GTF3C5
RPA1NT	UFC1	UFC1	5|0|1	6	2	3	0|0|0|1	0.33	0.99	0.33	0.99	0.33	-3.75	8	0.51			RPL29
RPA1NT	UGP2	UGP2	5|1|0	6	2	3	0|1|0|0	0.33	0.99	0.33	0.99	0.33	-3.75	8	0.51			DDX54
RPA1NT	SEC13	SEC13	5|1|0	6	2	3	0|0|0|1	0.33	0.99	0.33	0.99	0.33	-3.75	8	0.51			CKAP5
RPA1NT	PUSL1	PUSL1	0|6|0	6	2	3	0|0|0|1	0.33	1	0.33	1	0.33	-3.75	8	0.49			DHX16
RPA1NT	HERC1	HERC1	6|0|0	6	2	3	1|0|0|0	0.33	1	0.33	1	0.33	-3.75	8	0.49			RPL7L1
RPA1NT	ANXA5	ANXA5	37|4|23	64	21.33	3	2|4|5|0	0.67	1	0.67	1	0.67	-6.48	7.76	0.15			RPA1
RPA1NT	ALDH9A1	ALDH9A1	19|2|2	23	7.67	3	0|1|0|3	0.36	1	0.36	1	0.36	-3.11	7.67	0.41			RPL26
RPA1NT	HLCS	HLCS	10|7|5	22	7.33	3	0|3|0|1	0.67	0.94	0.67	0.94	0.67	-0.49	7.33	0.14			RPL35A
RPA1NT	ST13	ST13	5|3|3	11	3.67	3	0|0|0|2	0.47	0.73	0.47	0.73	0.47	-0.64	7.33	0.34			NOC4L
RPA1NT	PABPC4	PABPC4	8|2|1	11	3.67	3	0|1|0|1	0.38	1	0.38	1	0.38	-3.04	7.33	0.37			NOP14
RPA1NT	ATXN2L	ATXN2L	29|24|11	64	21.33	3	0|1|2|9	0.7	0.95	0.7	0.95	0.7	-0.96	7.11	0.13			RPL19
RPA1NT	UBE2O	UBE2O	13|2|1	16	5.33	3	0|0|0|3	0.36	0.97	0.36	0.97	0.36	-3.41	7.11	0.41			RAB3GAP2
RPA1NT	UBAP2	UBAP2	8|2|0	10	3.33	3	0|0|0|2	0.38	0.96	0.38	0.96	0.38	-4.74	6.67	0.39			RANBP2
RPA1NT	TDRD9	TDRD9	0|3|2	5	1.67	3	0|0|0|1	0.38	0.76	0.38	0.76	0.38	-3.75	6.67	0.38			RPL36
RPA1NT	WDFY1	WDFY1	2|3|0	5	1.67	3	0|1|0|0	0.38	0.76	0.38	0.76	0.38	-3.75	6.67	0.38			SRP54
RPA1NT	NUP88	NUP88	5|0|0	5	1.67	3	0|1|0|0	0.33	0.99	0.33	0.99	0.33	-3.75	6.67	0.51			NOP56
RPA1NT	TCEB1	TCEB1	5|0|0	5	1.67	3	0|0|0|1	0.33	0.99	0.33	0.99	0.33	-3.75	6.67	0.51			HCFC1
RPA1NT	MTR	MTR	5|0|0	5	1.67	3	0|0|0|1	0.33	0.99	0.33	0.99	0.33	-3.75	6.67	0.51			DKC1
RPA1NT	ARHGAP35	ARHGAP35	1|4|0	5	1.67	3	0|0|0|1	0.31	0.94	0.31	0.94	0.31	-3.75	6.67	0.54			CSTF2T
RPA1NT	UAP1	UAP1	4|0|1	5	1.67	3	0|0|0|1	0.31	0.94	0.31	0.94	0.31	-3.75	6.67	0.54			BLM
RPA1NT	CC2D1A	CC2D1A	4|1|0	5	1.67	3	0|0|0|1	0.31	0.94	0.31	0.94	0.31	-3.75	6.67	0.54			USP39
RPA1NT	LRBA	LRBA	4|0|1	5	1.67	3	0|0|0|1	0.31	0.94	0.31	0.94	0.31	-3.75	6.67	0.54			UTP6
RPA1NT	ASB6	ASB6	2|0|0	2	0.67	3	0|0|0|0	0.26	0.79	0.26	0.79	0.26	-3.21	6.67	0.57			ZC3HAV1
RPA1NT	EEF1D	EEF1D	2|0|0	2	0.67	3	0|0|0|0	0.26	0.79	0.26	0.79	0.26	-3.21	6.67	0.57			RBM10
RPA1NT	RMDN3	RMDN3	2|0|0	2	0.67	3	0|0|0|0	0.26	0.79	0.26	0.79	0.26	-3.21	6.67	0.57			NSUN2
RPA1NT	TRMT61A	TRMT61A	0|2|0	2	0.67	3	0|0|0|0	0.26	0.79	0.26	0.79	0.26	-3.21	6.67	0.57			NAT10
RPA1NT	TNPO2	TNPO2	2|0|0	2	0.67	3	0|0|0|0	0.26	0.79	0.26	0.79	0.26	-3.21	6.67	0.57			NCKAP1
RPA1NT	OTULIN	OTULIN	2|0|0	2	0.67	3	0|0|0|0	0.26	0.79	0.26	0.79	0.26	-3.21	6.67	0.57			SF3A1
RPA1NT	ANP32A	ANP32A	2|0|0	2	0.67	3	0|0|0|0	0.26	0.79	0.26	0.79	0.26	-3.21	6.67	0.57			WDR3
RPA1NT	AIP	AIP	2|0|0	2	0.67	3	0|0|0|0	0.26	0.79	0.26	0.79	0.26	-3.21	6.67	0.57			TOP1
RPA1NT	CPOX	CPOX	2|0|0	2	0.67	3	0|0|0|0	0.26	0.79	0.26	0.79	0.26	-3.21	6.67	0.57			RPL28
RPA1NT	PLEKHA6	PLEKHA6	0|2|0	2	0.67	3	0|0|0|0	0.26	0.79	0.26	0.79	0.26	-3.21	6.67	0.57			BYSL
RPA1NT	MFF	MFF	0|2|0	2	0.67	3	0|0|0|0	0.26	0.79	0.26	0.79	0.26	-3.21	6.67	0.57			ABCF2
RPA1NT	AAMDC	AAMDC	0|2|0	2	0.67	3	0|0|0|0	0.26	0.79	0.26	0.79	0.26	-3.21	6.67	0.57			SRPR
RPA1NT	2022-09-11	2022-09-11	2|0|0	2	0.67	3	0|0|0|0	0.26	0.79	0.26	0.79	0.26	-3.21	6.67	0.57			NOP2
RPA1NT	SIRT2	SIRT2	2|0|0	2	0.67	3	0|0|0|0	0.26	0.79	0.26	0.79	0.26	-3.21	6.67	0.57			UTP18
RPA1NT	EPHA2	EPHA2	2|0|0	2	0.67	3	0|0|0|0	0.26	0.79	0.26	0.79	0.26	-3.21	6.67	0.57			RRP1
RPA1NT	COX6B1	COX6B1	0|0|2	2	0.67	3	0|0|0|0	0.26	0.79	0.26	0.79	0.26	-3.21	6.67	0.57			RNASEH2B
RPA1NT	ZC3H7A	ZC3H7A	0|2|0	2	0.67	3	0|0|0|0	0.26	0.79	0.26	0.79	0.26	-3.21	6.67	0.57			TOP2A
RPA1NT	MYO5A	MYO5A	2|0|0	2	0.67	3	0|0|0|0	0.26	0.79	0.26	0.79	0.26	-3.21	6.67	0.57			RSL1D1
RPA1NT	MTA3	MTA3	2|0|0	2	0.67	3	0|0|0|0	0.26	0.79	0.26	0.79	0.26	-3.21	6.67	0.57			CHORDC1
RPA1NT	SERPINB1	SERPINB1	3|1|1	5	1.67	3	0|0|0|1	0.25	0.76	0.25	0.76	0.25	-2.14	6.67	0.6			RPL8
RPA1NT	PREX1	PREX1	3|1|1	5	1.67	3	1|0|0|0	0.25	0.76	0.25	0.76	0.25	-2.14	6.67	0.6			DRG1
RPA1NT	GIT1	GIT1	1|1|0	2	0.67	3	0|0|0|0	0	0	0	0	0	-3.21	6.67	0.9			RPL13
RPA1NT	SMAD4	SMAD4	1|0|1	2	0.67	3	0|0|0|0	0	0	0	0	0	-3.21	6.67	0.9			RPL32
RPA1NT	RDH10	RDH10	0|1|1	2	0.67	3	0|0|0|0	0	0	0	0	0	-3.21	6.67	0.9			NPM1
RPA1NT	GBA	GBA	1|1|0	2	0.67	3	0|0|0|0	0	0	0	0	0	-3.21	6.67	0.9			MYBBP1A
RPA1NT	KLHL42	KLHL42	1|1|0	2	0.67	3	0|0|0|0	0	0	0	0	0	-3.21	6.67	0.9			SLC25A1
RPA1NT	OSBPL3	OSBPL3	1|0|1	2	0.67	3	0|0|0|0	0	0	0	0	0	-3.21	6.67	0.9			BZW1
RPA1NT	DCDC1	DCDC1	1|0|1	2	0.67	3	0|0|0|0	0	0	0	0	0	-3.21	6.67	0.9			PRKCA
RPA1NT	ILK	ILK	1|1|0	2	0.67	3	0|0|0|0	0	0	0	0	0	-3.21	6.67	0.9			NXF1
RPA1NT	SASS6	SASS6	1|1|0	2	0.67	3	0|0|0|0	0	0	0	0	0	-3.21	6.67	0.9			AGPS
RPA1NT	DHDDS	DHDDS	1|1|0	2	0.67	3	0|0|0|0	0	0	0	0	0	-3.21	6.67	0.9			DPM1
RPA1NT	VPS36	VPS36	1|1|0	2	0.67	3	0|0|0|0	0	0	0	0	0	-3.21	6.67	0.9			VRK1
RPA1NT	NUTF2	NUTF2	1|0|1	2	0.67	3	0|0|0|0	0	0	0	0	0	-3.21	6.67	0.9			ACSL3
RPA1NT	NBR1	NBR1	1|1|0	2	0.67	3	0|0|0|0	0	0	0	0	0	-3.21	6.67	0.9			HBS1L
RPA1NT	P0DPD7	P0DPD7	1|1|0	2	0.67	3	0|0|0|0	0	0	0	0	0	-3.21	6.67	0.9			NIFK
RPA1NT	SPTY2D1	SPTY2D1	0|1|1	2	0.67	3	0|0|0|0	0	0	0	0	0	-3.21	6.67	0.9			CHD4
RPA1NT	LSM2	LSM2	1|0|1	2	0.67	3	0|0|0|0	0	0	0	0	0	-3.21	6.67	0.9			UFL1
RPA1NT	HSP90B1	HSP90B1	36|4|3	43	14.33	3	0|4|4|1	0.34	1	0.34	1	0.34	-6.1	6.37	0.43			RRP1B
RPA1NT	ATIC	ATIC	42|9|11	62	20.67	3	0|8|2|3	0.43	1	0.43	1	0.43	-2.61	6.36	0.36			OCRL
RPA1NT	DSG1	DSG1	1|10|3	14	4.67	3	0|1|2|0	0.41	1	0.41	1	0.41	-3.94	6.22	0.37			MTCH1
RPA1NT	CTTN	CTTN	53|46|25	124	41.33	3	0|12|0|15	0.71	0.94	0.71	0.94	0.71	-0.94	6.12	0.12			BZW2
RPA1NT	CCT2	CCT2	42|6|20	68	22.67	3	1|5|3|6	0.67	1	0.67	1	0.67	-7.32	6.04	0.16			SMEK1
RPA1NT	CGN	CGN	5|4|0	9	3	3	1|1|0|0	0.55	0.92	0.55	0.92	0.55	-4.65	6	0.31			RPL21
RPA1NT	NHP2L1	NHP2L1	3|0|6	9	3	3	1|0|1|0	0.46	0.98	0.46	0.98	0.46	-4.65	6	0.35			POLR2B
RPA1NT	OCIAD2	OCIAD2	2|5|2	9	3	3	0|1|0|1	0.41	0.92	0.41	0.92	0.41	-1.71	6	0.37			RPS23
RPA1NT	MGEA5	MGEA5	15|3|0	18	6	3	0|1|0|3	0.37	1	0.37	1	0.37	-6	6	0.39			STAG2
RPA1NT	ACACA	ACACA	111|105|140	356	118.67	3	9|25|8|38	0.99	1	0.99	1	0.99	3.67	5.93	0			AQR
RPA1NT	CENPF	CENPF	11|0|2	13	4.33	3	0|1|0|2	0.36	1	0.36	1	0.36	-5.54	5.78	0.41			RPL23A
RPA1NT	WDR1	WDR1	20|8|6	34	11.33	3	0|2|0|6	0.47	0.94	0.47	0.94	0.47	-1.87	5.67	0.35			WDR36
RPA1NT	SLK	SLK	15|6|0	21	7	3	0|2|0|3	0.49	1	0.49	1	0.49	-7.21	5.6	0.34			RPS24
RPA1NT	GYS1	GYS1	12|8|5	25	8.33	3	0|2|0|4	0.54	0.89	0.54	0.89	0.54	-1.52	5.56	0.31			LARP1
RPA1NT	AHNAK	AHNAK	47|14|4	65	21.67	3	1|5|1|9	0.42	1	0.42	1	0.42	-10.51	5.42	0.36			RFC3
RPA1NT	CPSF3	CPSF3	7|1|0	8	2.67	3	0|0|0|2	0.31	0.92	0.31	0.92	0.31	-4.74	5.33	0.55			DDX27
RPA1NT	GALE	GALE	0|0|4	4	1.33	3	0|0|0|1	0.31	0.94	0.31	0.94	0.31	-3.75	5.33	0.54			PES1
RPA1NT	AGO1	AGO1	0|4|0	4	1.33	3	0|0|1|0	0.31	0.94	0.31	0.94	0.31	-3.75	5.33	0.54			NONO
RPA1NT	CSNK1D	CSNK1D	0|4|0	4	1.33	3	0|0|0|1	0.31	0.94	0.31	0.94	0.31	-3.75	5.33	0.54			RBMX
RPA1NT	SFN	SFN	2|1|5	8	2.67	3	0|0|0|2	0.3	0.73	0.3	0.73	0.3	-2.7	5.33	0.55			MDN1
RPA1NT	CLPTM1	CLPTM1	3|1|0	4	1.33	3	0|0|0|1	0.25	0.76	0.25	0.76	0.25	-3.75	5.33	0.6			SMARCA5
RPA1NT	EIF2B3	EIF2B3	3|1|0	4	1.33	3	0|0|1|0	0.25	0.76	0.25	0.76	0.25	-3.75	5.33	0.6			RPS13
RPA1NT	BCR	BCR	3|1|0	4	1.33	3	0|0|0|1	0.25	0.76	0.25	0.76	0.25	-3.75	5.33	0.6			AP3D1
RPA1NT	AGPAT5	AGPAT5	1|3|0	4	1.33	3	0|0|0|1	0.25	0.76	0.25	0.76	0.25	-3.75	5.33	0.6			EIF2A
RPA1NT	MAPK14	MAPK14	3|1|0	4	1.33	3	0|0|0|1	0.25	0.76	0.25	0.76	0.25	-3.75	5.33	0.6			HNRNPA0
RPA1NT	GRHPR	GRHPR	2|2|0	4	1.33	3	0|0|0|1	0.25	0.38	0.25	0.38	0.25	-3.75	5.33	0.59			TBC1D15
RPA1NT	HELZ	HELZ	2|2|0	4	1.33	3	0|0|0|1	0.25	0.38	0.25	0.38	0.25	-3.75	5.33	0.59			NOP58
RPA1NT	ECI2	ECI2	1|3|0	4	1.33	3	0|0|0|1	0.25	0.76	0.25	0.76	0.25	-3.75	5.33	0.6			PPP2R5D
RPA1NT	GLB1	GLB1	3|1|0	4	1.33	3	0|0|0|1	0.25	0.76	0.25	0.76	0.25	-3.75	5.33	0.6			VIM
RPA1NT	CDC42BPA	CDC42BPA	2|2|0	4	1.33	3	0|0|0|1	0.25	0.38	0.25	0.38	0.25	-3.75	5.33	0.59			PWP2
RPA1NT	TXLNG	TXLNG	1|3|0	4	1.33	3	0|0|0|1	0.25	0.76	0.25	0.76	0.25	-3.75	5.33	0.6			DRG2
RPA1NT	CSTF2	CSTF2	3|0|1	4	1.33	3	0|0|0|1	0.25	0.76	0.25	0.76	0.25	-3.75	5.33	0.6			RPL27
RPA1NT	GLRX3	GLRX3	3|1|0	4	1.33	3	0|1|0|0	0.25	0.76	0.25	0.76	0.25	-3.75	5.33	0.6			CUL3
RPA1NT	PSME4	PSME4	2|2|0	4	1.33	3	0|0|0|1	0.25	0.38	0.25	0.38	0.25	-3.75	5.33	0.59			RPL13A
RPA1NT	PRPF19	PRPF19	22|4|1	27	9	3	0|2|0|5	0.35	0.99	0.35	0.99	0.35	-7.32	5.14	0.42			DDX18
RPA1NT	KIF11	KIF11	31|14|1	46	15.33	3	0|5|1|6	0.56	1	0.56	1	0.56	-11.82	5.11	0.31			RPS11
RPA1NT	ARHGDIA	ARHGDIA	13|10|7	30	10	3	0|2|0|6	0.47	0.7	0.47	0.7	0.47	-1.24	5	0.34			TSR1
RPA1NT	TTF2	TTF2	7|7|1	15	5	3	0|1|0|3	0.47	0.7	0.47	0.7	0.47	-4.59	5	0.34			U2SURP
RPA1NT	EDC4	EDC4	19|6|1	26	8.67	3	0|2|0|5	0.39	0.97	0.39	0.97	0.39	-7.32	4.95	0.37			FANCI
RPA1NT	2022-09-09	2022-09-09	7|4|0	11	3.67	3	0|2|1|0	0.49	0.98	0.49	0.98	0.49	-5.54	4.89	0.33			AP1M1
RPA1NT	IMMT	IMMT	9|0|2	11	3.67	3	0|2|0|1	0.36	1	0.36	1	0.36	-5.54	4.89	0.41			HNRNPF
RPA1NT	GSTM3	GSTM3	15|0|3	18	6	3	0|2|0|3	0.35	1	0.35	1	0.35	-7.21	4.8	0.42			SART3
RPA1NT	PFAS	PFAS	16|0|2	18	6	3	0|1|0|4	0.33	0.98	0.33	0.98	0.33	-7.02	4.8	0.49			PSMD3
RPA1NT	ATP6V1A	ATP6V1A	9|4|1	14	4.67	3	0|1|0|3	0.38	0.9	0.38	0.9	0.38	-4.59	4.67	0.39			FTSJ3
RPA1NT	FAM21A	FAM21A	10|3|1	14	4.67	3	0|2|0|2	0.37	1	0.37	1	0.37	-4.8	4.67	0.4			EPB41L2
RPA1NT	FCF1	FCF1	0|7|0	7	2.33	3	0|0|0|2	0.31	0.92	0.31	0.92	0.31	-4.74	4.67	0.55			UTP15
RPA1NT	CCDC124	CCDC124	1|6|0	7	2.33	3	0|0|0|2	0.28	0.85	0.28	0.85	0.28	-4.74	4.67	0.56			CAMK2D
RPA1NT	ECH1	ECH1	4|1|2	7	2.33	3	0|0|0|2	0.24	0.55	0.24	0.55	0.24	-2.7	4.67	0.61			RALY
RPA1NT	HSPD1	HSPD1	26|4|36	66	22	3	2|9|2|6	0.66	1	0.66	1	0.66	-13.45	4.63	0.23			SF3B1
RPA1NT	PPP6C	PPP6C	10|3|4	17	5.67	3	0|2|0|3	0.38	0.93	0.38	0.93	0.38	-2.77	4.53	0.38			RPL18A
RPA1NT	HACL1	HACL1	4|6|0	10	3.33	3	0|0|0|3	0.32	0.61	0.32	0.61	0.32	-5.79	4.44	0.52			RPL6
RPA1NT	VPS16	VPS16	1|7|2	10	3.33	3	0|3|0|0	0.28	0.72	0.28	0.72	0.28	-3.41	4.44	0.56			NUDC
RPA1NT	CAPZA1	CAPZA1	7|2|1	10	3.33	3	0|0|0|3	0.28	0.72	0.28	0.72	0.28	-3.41	4.44	0.56			RPS14
RPA1NT	ESD	ESD	15|3|5	23	7.67	3	0|2|0|5	0.34	0.9	0.34	0.9	0.34	-4.1	4.38	0.42			PRIM2
RPA1NT	RPA1	RPA1	192|220|199	611	203.67	3	29|58|42|62	1	1	1	1	1	9.46	4.27	0			GSK3A
RPA1NT	FXR2	FXR2	40|24|30	94	31.33	3	2|11|2|15	0.51	0.9	0.51	0.9	0.51	-2.3	4.18	0.33			SMC4
RPA1NT	YWHAB	YWHAB	18|11|13	42	14	3	0|6|0|8	0.37	0.66	0.37	0.66	0.37	-1.84	4	0.4			DDX21
RPA1NT	PRDX2	PRDX2	9|3|6	18	6	3	0|2|0|4	0.33	0.67	0.33	0.67	0.33	-3.42	4	0.43			G3BP1
RPA1NT	CHORDC1	CHORDC1	16|2|3	21	7	3	0|2|0|5	0.32	0.93	0.32	0.93	0.32	-5.51	4	0.54			DDX56
RPA1NT	DYNC1LI1	DYNC1LI1	6|3|0	9	3	3	0|3|0|0	0.28	0.61	0.28	0.61	0.28	-5.79	4	0.56			RPL3
RPA1NT	SEC16A	SEC16A	6|0|0	6	2	3	0|2|0|0	0.28	0.85	0.28	0.85	0.28	-4.74	4	0.56			SFPQ
RPA1NT	SRPK2	SRPK2	3|0|0	3	1	3	0|0|1|0	0.25	0.76	0.25	0.76	0.25	-3.75	4	0.6			LBR
RPA1NT	ANO8	ANO8	0|3|0	3	1	3	0|0|0|1	0.25	0.76	0.25	0.76	0.25	-3.75	4	0.6			ACADVL
RPA1NT	HIP1R	HIP1R	0|3|0	3	1	3	0|0|0|1	0.25	0.76	0.25	0.76	0.25	-3.75	4	0.6			STK26
RPA1NT	LIMD1	LIMD1	3|0|0	3	1	3	0|0|1|0	0.25	0.76	0.25	0.76	0.25	-3.75	4	0.6			SNRPD3
RPA1NT	PEX5	PEX5	3|0|0	3	1	3	0|0|1|0	0.25	0.76	0.25	0.76	0.25	-3.75	4	0.6			WDR12
RPA1NT	PTGES3L-AARSD1	PTGES3L;PTGES3L-AARSD1	3|0|0	3	1	3	0|0|0|1	0.25	0.76	0.25	0.76	0.25	-3.75	4	0.6			IGF2BP1
RPA1NT	FAM111B	FAM111B	0|3|0	3	1	3	0|1|0|0	0.25	0.76	0.25	0.76	0.25	-3.75	4	0.6			SRP68
RPA1NT	AASS	AASS	5|1|0	6	2	3	0|0|0|2	0.24	0.73	0.24	0.73	0.24	-4.74	4	0.61			RPL24
RPA1NT	ACSL1	ACSL1	1|5|0	6	2	3	0|0|0|2	0.24	0.73	0.24	0.73	0.24	-4.74	4	0.61			STIP1
RPA1NT	RTCB	RTCB	2|4|0	6	2	3	0|0|0|2	0.24	0.55	0.24	0.55	0.24	-4.74	4	0.61			OSBP
RPA1NT	EXOC1	EXOC1	3|3|0	6	2	3	0|0|0|2	0.23	0.35	0.23	0.35	0.23	-4.74	4	0.61			TROVE2
RPA1NT	HSDL2	HSDL2	2|2|2	6	2	3	0|1|0|1	0.15	0.15	0.15	0.15	0.15	-1.71	4	0.65			EIF2S2
RPA1NT	SWAP70	SWAP70	2|1|0	3	1	3	0|0|0|1	0.13	0.38	0.13	0.38	0.13	-3.75	4	0.66			RPS25
RPA1NT	ETFA	ETFA	1|0|2	3	1	3	0|0|1|0	0.13	0.38	0.13	0.38	0.13	-3.75	4	0.66			NAA15
RPA1NT	MTMR12	MTMR12	2|0|1	3	1	3	0|0|0|1	0.13	0.38	0.13	0.38	0.13	-3.75	4	0.66			XRN2
RPA1NT	RABL6	RABL6	2|0|1	3	1	3	0|0|0|1	0.13	0.38	0.13	0.38	0.13	-3.75	4	0.66			TBL3
RPA1NT	RICTOR	RICTOR	1|2|0	3	1	3	0|1|0|0	0.13	0.38	0.13	0.38	0.13	-3.75	4	0.66			ATAD1
RPA1NT	PEX16	PEX16	1|2|0	3	1	3	0|0|0|1	0.13	0.38	0.13	0.38	0.13	-3.75	4	0.66			AAR2
RPA1NT	HIF1AN	HIF1AN	1|2|0	3	1	3	0|1|0|0	0.13	0.38	0.13	0.38	0.13	-3.75	4	0.66			CSNK2A2
RPA1NT	TTC1	TTC1	2|0|1	3	1	3	0|0|1|0	0.13	0.38	0.13	0.38	0.13	-3.75	4	0.66			CUL1
RPA1NT	PCM1	PCM1	2|1|0	3	1	3	0|0|0|1	0.13	0.38	0.13	0.38	0.13	-3.75	4	0.66			COPA
RPA1NT	FHOD3	FHOD3	2|0|1	3	1	3	1|0|0|0	0.13	0.38	0.13	0.38	0.13	-3.75	4	0.66			NAA25
RPA1NT	IDI1	IDI1	2|1|0	3	1	3	0|0|0|1	0.13	0.38	0.13	0.38	0.13	-3.75	4	0.66			CYFIP1
RPA1NT	PLOD3	PLOD3	1|2|0	3	1	3	0|0|0|1	0.13	0.38	0.13	0.38	0.13	-3.75	4	0.66			HSD17B12
RPA1NT	LETMD1	LETMD1	1|2|0	3	1	3	0|0|0|1	0.13	0.38	0.13	0.38	0.13	-3.75	4	0.66			TIMM23
RPA1NT	NUDT16L1	NUDT16L1	2|1|0	3	1	3	0|1|0|0	0.13	0.38	0.13	0.38	0.13	-3.75	4	0.66			DDX20
RPA1NT	RABGGTA	RABGGTA	2|1|0	3	1	3	0|0|0|1	0.13	0.38	0.13	0.38	0.13	-3.75	4	0.66			RBBP7
RPA1NT	PTPDC1	PTPDC1	0|2|1	3	1	3	0|1|0|0	0.13	0.38	0.13	0.38	0.13	-3.75	4	0.66			CORO1C
RPA1NT	BICD2	BICD2	2|1|0	3	1	3	0|0|0|1	0.13	0.38	0.13	0.38	0.13	-3.75	4	0.66			BRIX1
RPA1NT	WDR12	WDR12	15|3|2	20	6.67	3	0|3|0|4	0.33	0.96	0.33	0.96	0.33	-5.65	3.81	0.52			RPS18
RPA1NT	IRAK1	IRAK1	9|6|2	17	5.67	3	0|3|0|3	0.36	0.75	0.36	0.75	0.36	-4.86	3.78	0.4			NOC2L
RPA1NT	MARK2	MARK2	2|9|3	14	4.67	3	0|2|0|3	0.32	0.88	0.32	0.88	0.32	-4.03	3.73	0.54			PRKACA
RPA1NT	PFN1	PFN1	9|1|12	22	7.33	3	1|2|1|4	0.62	0.99	0.62	0.99	0.62	-8.34	3.67	0.26			ALDH3A2
RPA1NT	SLC2A1	SLC2A1	3|8|0	11	3.67	3	0|2|0|2	0.36	0.97	0.36	0.97	0.36	-6.2	3.67	0.41			MPDU1
RPA1NT	HSPA4L	HSPA4L	9|2|0	11	3.67	3	0|2|0|2	0.34	0.99	0.34	0.99	0.34	-6.2	3.67	0.42			RPL7A
RPA1NT	PDCD6IP	PDCD6IP	19|3|0	22	7.33	3	0|3|0|5	0.33	0.97	0.33	0.97	0.33	-9.99	3.67	0.52			ADAR
RPA1NT	ANXA6	ANXA6	25|4|1	30	10	3	0|1|0|10	0.28	0.85	0.28	0.85	0.28	-10.61	3.64	0.56			ADSS
RPA1NT	GNB1	GNB1	7|1|0	8	2.67	3	0|1|0|2	0.33	0.98	0.33	0.98	0.33	-5.54	3.56	0.52			RPS6
RPA1NT	GPD2	GPD2	5|3|0	8	2.67	3	0|1|0|2	0.33	0.78	0.33	0.78	0.33	-5.54	3.56	0.49			ESYT1
RPA1NT	NUP160	NUP160	8|0|0	8	2.67	3	0|0|0|3	0.27	0.8	0.27	0.8	0.27	-5.79	3.56	0.57			PPP1CB
RPA1NT	SNAP23	SNAP23	4|2|2	8	2.67	3	0|0|0|3	0.19	0.35	0.19	0.35	0.19	-2.06	3.56	0.63			TBCB
RPA1NT	POLDIP2	POLDIP2	8|5|0	13	4.33	3	0|1|0|4	0.29	0.6	0.29	0.6	0.29	-7.02	3.47	0.55			TMEM205
RPA1NT	RPL29	RPL29	3|35|6	44	14.67	3	4|4|4|5	0.33	1	0.33	1	0.33	-13.44	3.45	0.43			SKIV2L2
RPA1NT	CACYBP	CACYBP	12|8|13	33	11	3	0|2|2|9	0.24	0.39	0.24	0.39	0.24	-3.34	3.38	0.61			KHSRP
RPA1NT	UBR4	UBR4	36|12|0	48	16	3	0|2|0|17	0.28	0.82	0.28	0.82	0.28	-21.38	3.37	0.56			RPL38
RPA1NT	UBE2N	UBE2N	4|0|6	10	3.33	3	2|1|0|1	0.37	0.81	0.37	0.81	0.37	-6.24	3.33	0.4			IRS4
RPA1NT	AKT2	AKT2	12|2|1	15	5	3	0|2|0|4	0.3	0.89	0.3	0.89	0.3	-6.42	3.33	0.55			MSH6
RPA1NT	FLOT1	FLOT1	6|4|0	10	3.33	3	0|1|0|3	0.26	0.55	0.26	0.55	0.26	-6	3.33	0.59			COLGALT1
RPA1NT	STRAP	STRAP	7|1|2	10	3.33	3	0|3|0|1	0.25	0.7	0.25	0.7	0.25	-4.59	3.33	0.61			TECR
RPA1NT	CMYA5	CMYA5	4|1|0	5	1.67	3	1|1|0|0	0.25	0.74	0.25	0.74	0.25	-4.65	3.33	0.61			ABCE1
RPA1NT	SMC5	SMC5	0|4|1	5	1.67	3	0|1|0|1	0.25	0.74	0.25	0.74	0.25	-4.65	3.33	0.61			MCM5
RPA1NT	BUB3	BUB3	4|1|0	5	1.67	3	1|0|0|1	0.25	0.74	0.25	0.74	0.25	-4.65	3.33	0.61			COX6C
RPA1NT	PRCP	PRCP	4|1|0	5	1.67	3	0|1|0|1	0.25	0.74	0.25	0.74	0.25	-4.65	3.33	0.61			EIF5B
RPA1NT	ABHD10	ABHD10	5|0|0	5	1.67	3	0|0|0|2	0.24	0.73	0.24	0.73	0.24	-4.74	3.33	0.61			RECQL
RPA1NT	PSMG2	PSMG2	7|5|3	15	5	3	0|1|0|5	0.2	0.38	0.2	0.38	0.2	-3.19	3.33	0.62			ATAD3A
RPA1NT	SVIL	SVIL	1|4|0	5	1.67	3	2|0|0|0	0.18	0.55	0.18	0.55	0.18	-4.74	3.33	0.63			MRTO4
RPA1NT	ELOVL1	ELOVL1	2|3|0	5	1.67	3	0|2|0|0	0.17	0.35	0.17	0.35	0.17	-4.74	3.33	0.64			VAPA
RPA1NT	VAMP8	VAMP8	3|1|1	5	1.67	3	0|0|0|2	0.12	0.35	0.12	0.35	0.12	-2.7	3.33	0.68			VPS26A
RPA1NT	MYCBP2	MYCBP2	2|2|1	5	1.67	3	0|1|0|1	0.1	0.15	0.1	0.15	0.1	-3.04	3.33	0.69			CACYBP
RPA1NT	ALDH1A2	ALDH1A2	1|0|0	1	0.33	3	0|0|0|0	0	0	0	0	0	-3.21	3.33	0.9			CDK2
RPA1NT	VPS33A	VPS33A	1|0|0	1	0.33	3	0|0|0|0	0	0	0	0	0	-3.21	3.33	0.9			HIGD1A
RPA1NT	RFX1	RFX1	0|0|1	1	0.33	3	0|0|0|0	0	0	0	0	0	-3.21	3.33	0.9			RPS8
RPA1NT	UGDH	UGDH	1|0|0	1	0.33	3	0|0|0|0	0	0	0	0	0	-3.21	3.33	0.9			AIFM1
RPA1NT	XPO4	XPO4	0|1|0	1	0.33	3	0|0|0|0	0	0	0	0	0	-3.21	3.33	0.9			YTHDF2
RPA1NT	PBK	PBK	0|1|0	1	0.33	3	0|0|0|0	0	0	0	0	0	-3.21	3.33	0.9			RPL5
RPA1NT	GGA1	GGA1	0|1|0	1	0.33	3	0|0|0|0	0	0	0	0	0	-3.21	3.33	0.9			KHDRBS1
RPA1NT	CDK5RAP3	CDK5RAP3	0|0|1	1	0.33	3	0|0|0|0	0	0	0	0	0	-3.21	3.33	0.9			RPA2
RPA1NT	STXBP2	STXBP2	0|1|0	1	0.33	3	0|0|0|0	0	0	0	0	0	-3.21	3.33	0.9			SYNCRIP
RPA1NT	EDRF1	EDRF1	0|1|0	1	0.33	3	0|0|0|0	0	0	0	0	0	-3.21	3.33	0.9			NSF
RPA1NT	CTSD	CTSD	0|0|1	1	0.33	3	0|0|0|0	0	0	0	0	0	-3.21	3.33	0.9			SEH1L
RPA1NT	HYOU1	HYOU1	0|0|1	1	0.33	3	0|0|0|0	0	0	0	0	0	-3.21	3.33	0.9			CCAR2
RPA1NT	DSC1	DSC1	1|0|0	1	0.33	3	0|0|0|0	0	0	0	0	0	-3.21	3.33	0.9			PFKL
RPA1NT	CLTCL1	CLTCL1	0|1|0	1	0.33	3	0|0|0|0	0	0	0	0	0	-3.21	3.33	0.9			RPS27
RPA1NT	BNIP1	BNIP1	0|1|0	1	0.33	3	0|0|0|0	0	0	0	0	0	-3.21	3.33	0.9			NCAPD2
RPA1NT	ANKS1A	ANKS1A	0|1|0	1	0.33	3	0|0|0|0	0	0	0	0	0	-3.21	3.33	0.9			GEMIN5
RPA1NT	ALDH4A1	ALDH4A1	0|1|0	1	0.33	3	0|0|0|0	0	0	0	0	0	-3.21	3.33	0.9			HADHA
RPA1NT	YES1	YES1	0|0|1	1	0.33	3	0|0|0|0	0	0	0	0	0	-3.21	3.33	0.9			NUDT19
RPA1NT	MAN2B1	MAN2B1	0|1|0	1	0.33	3	0|0|0|0	0	0	0	0	0	-3.21	3.33	0.9			DDX5
RPA1NT	COG4	COG4	1|0|0	1	0.33	3	0|0|0|0	0	0	0	0	0	-3.21	3.33	0.9			ELAC2
RPA1NT	C17ORF53	C17ORF53	1|0|0	1	0.33	3	0|0|0|0	0	0	0	0	0	-3.21	3.33	0.9			EZR
RPA1NT	ADGRL3	ADGRL3	0|1|0	1	0.33	3	0|0|0|0	0	0	0	0	0	-3.21	3.33	0.9			TRIM28
RPA1NT	PDLIM5	PDLIM5	1|0|0	1	0.33	3	0|0|0|0	0	0	0	0	0	-3.21	3.33	0.9			EPHX1
RPA1NT	NMT2	NMT2	0|1|0	1	0.33	3	0|0|0|0	0	0	0	0	0	-3.21	3.33	0.9			SRPK1
RPA1NT	RABGGTB	RABGGTB	0|1|0	1	0.33	3	0|0|0|0	0	0	0	0	0	-3.21	3.33	0.9			VPS25
RPA1NT	CRLF3	CRLF3	0|0|1	1	0.33	3	0|0|0|0	0	0	0	0	0	-3.21	3.33	0.9			PFKP
RPA1NT	C12ORF29	C12ORF29	1|0|0	1	0.33	3	0|0|0|0	0	0	0	0	0	-3.21	3.33	0.9			EML4
RPA1NT	TCF25	TCF25	1|0|0	1	0.33	3	0|0|0|0	0	0	0	0	0	-3.21	3.33	0.9			DHX15
RPA1NT	PDHA1	PDHA1	1|0|0	1	0.33	3	0|0|0|0	0	0	0	0	0	-3.21	3.33	0.9			COX4I1
RPA1NT	RPIA	RPIA	1|0|0	1	0.33	3	0|0|0|0	0	0	0	0	0	-3.21	3.33	0.9			APEX1
RPA1NT	GNPDA1	GNPDA1	22|4|5	31	10.33	3	0|6|0|7	0.29	0.87	0.29	0.87	0.29	-7.73	3.18	0.56			EIF3D
RPA1NT	AARS	AARS	20|6|2	28	9.33	3	0|6|0|6	0.29	0.86	0.29	0.86	0.29	-9.83	3.11	0.56			ACIN1
RPA1NT	ALDOC	ALDOC	4|0|3	7	2.33	3	0|2|1|0	0.24	0.49	0.24	0.49	0.24	-5.54	3.11	0.61			RPS4X
RPA1NT	SMS	SMS	4|2|1	7	2.33	3	0|0|0|3	0.15	0.35	0.15	0.35	0.15	-3.41	3.11	0.65			EMG1
RPA1NT	PDE3A	PDE3A	3|1|3	7	2.33	3	0|1|1|1	0.14	0.22	0.14	0.22	0.14	-3.94	3.11	0.65			AP3M1
RPA1NT	ALDH2	ALDH2	3|2|2	7	2.33	3	0|1|0|2	0.12	0.22	0.12	0.22	0.12	-2.53	3.11	0.68			SLC16A1
RPA1NT	MDH2	MDH2	14|12|11	37	12.33	3	1|4|2|9	0.15	0.29	0.15	0.29	0.15	-2.86	3.08	0.65			COPZ1
RPA1NT	NIP7	NIP7	7|8|1	16	5.33	3	0|3|0|4	0.27	0.46	0.27	0.46	0.27	-7.39	3.05	0.57			SEC22B
RPA1NT	SORD	SORD	10|4|2	16	5.33	3	0|3|0|4	0.25	0.69	0.25	0.69	0.25	-5.65	3.05	0.61			HAT1
RPA1NT	SQRDL	SQRDL	1|8|0	9	3	3	0|1|0|3	0.27	0.82	0.27	0.82	0.27	-6	3	0.57			ARCN1
RPA1NT	WDR82	WDR82	2|6|1	9	3	3	0|2|0|2	0.26	0.76	0.26	0.76	0.26	-4.8	3	0.57			XRCC6
RPA1NT	NUFIP2	NUFIP2	10|5|3	18	6	3	0|4|0|4	0.21	0.58	0.21	0.58	0.21	-5.04	3	0.62			H2AFY
RPA1NT	RPAP3	RPAP3	5|2|2	9	3	3	1|1|0|2	0.21	0.56	0.21	0.56	0.21	-3.38	3	0.62			HNRNPR
RPA1NT	2022-09-02	2022-09-02	11|4|3	18	6	3	0|1|0|7	0.19	0.52	0.19	0.52	0.19	-4.63	3	0.63			SSR4
RPA1NT	ATAD3B	ATAD3B	8|9|3	20	6.67	3	0|2|1|6	0.2	0.36	0.2	0.36	0.2	-5.83	2.96	0.62			TMED10
RPA1NT	DCUN1D4	DCUN1D4	3|4|4	11	3.67	3	0|1|1|3	0.13	0.16	0.13	0.16	0.13	-2.88	2.93	0.68			DDX19A
RPA1NT	MAP4	MAP4	35|23|10	68	22.67	3	2|13|1|15	0.25	0.73	0.25	0.73	0.25	-14.81	2.92	0.61			ATP5J2
RPA1NT	WARS	WARS	35|13|11	59	19.67	3	1|8|3|15	0.28	0.85	0.28	0.85	0.28	-10.44	2.91	0.56			PSMG1
RPA1NT	RPL13A	RPL13A	20|102|15	137	45.67	3	11|17|11|24	0.33	1	0.33	1	0.33	-36.2	2.9	0.44			NAA50
RPA1NT	SNX5	SNX5	5|7|1	13	4.33	3	0|3|0|3	0.22	0.48	0.22	0.48	0.22	-6.49	2.89	0.62			GYS1
RPA1NT	WRN	WRN	32|41|28	101	33.67	3	0|22|1|24	0.03	0.1	0.03	0.1	0.03	-8.93	2.87	0.75			AP1G1
RPA1NT	VCPIP1	VCPIP1	8|6|1	15	5	3	0|3|0|4	0.22	0.46	0.22	0.46	0.22	-7.39	2.86	0.62			SCAMP3
RPA1NT	PSMB3	PSMB3	8|4|3	15	5	3	0|5|0|2	0.16	0.42	0.16	0.42	0.16	-4.1	2.86	0.64			LRRC59
RPA1NT	CDK4	CDK4	9|2|6	17	5.67	3	0|3|0|5	0.19	0.45	0.19	0.45	0.19	-6.47	2.83	0.63			FARSB
RPA1NT	DDB1	DDB1	56|11|1	68	22.67	3	0|6|0|27	0.28	0.83	0.28	0.83	0.28	-33.01	2.75	0.56			RPL27A
RPA1NT	SERPINH1	SERPINH1	13|18|6	37	12.33	3	0|6|0|12	0.15	0.4	0.15	0.4	0.15	-9.04	2.74	0.65			PSMD8
RPA1NT	VIM	VIM	63|48|41	152	50.67	3	7|22|7|39	0.01	0.02	0.01	0.02	0.01	-16.42	2.7	0.8			RPS27A
RPA1NT	ENO1	ENO1	69|43|62	174	58	3	20|23|16|28	0.67	1	0.67	1	0.67	-18.13	2.67	0.18			GFPT1
RPA1NT	HSPA4	HSPA4	41|11|8	60	20	3	1|13|3|13	0.31	0.93	0.31	0.93	0.31	-16.83	2.67	0.55			TMEM43
RPA1NT	NFXL1	NFXL1	0|10|0	10	3.33	3	0|3|0|2	0.31	0.93	0.31	0.93	0.31	-7.21	2.67	0.54			PPIL1
RPA1NT	MRPS34	MRPS34	0|6|0	6	2	3	0|2|0|1	0.31	0.93	0.31	0.93	0.31	-5.54	2.67	0.54			CARM1
RPA1NT	CAPNS1	CAPNS1	7|1|0	8	2.67	3	0|2|0|2	0.3	0.9	0.3	0.9	0.3	-6.2	2.67	0.55			ACTR2
RPA1NT	USO1	USO1	13|1|0	14	4.67	3	0|2|0|5	0.27	0.82	0.27	0.82	0.27	-9.28	2.67	0.57			MCM4
RPA1NT	SLC25A22	SLC25A22	1|5|0	6	2	3	0|1|0|2	0.26	0.78	0.26	0.78	0.26	-5.54	2.67	0.59			MOB1B
RPA1NT	MYO1B	MYO1B	17|31|0	48	16	3	0|12|0|12	0.25	0.73	0.25	0.73	0.25	-26.98	2.67	0.6			RAC1
RPA1NT	ATP13A1	ATP13A1	1|11|0	12	4	3	0|0|0|6	0.22	0.65	0.22	0.65	0.22	-7.9	2.67	0.62			RPL22
RPA1NT	HAUS6	HAUS6	8|6|0	14	4.67	3	0|0|0|7	0.21	0.4	0.21	0.4	0.21	-9.02	2.67	0.62			ARPC4
RPA1NT	IDH3B	IDH3B	4|6|0	10	3.33	3	0|2|0|3	0.2	0.46	0.2	0.46	0.2	-7.21	2.67	0.63			RAB10
RPA1NT	PIGK	PIGK	2|4|0	6	2	3	0|2|0|1	0.19	0.49	0.19	0.49	0.19	-5.54	2.67	0.63			PRPSAP2
RPA1NT	PRDX3	PRDX3	10|1|5	16	5.33	3	0|1|0|7	0.18	0.46	0.18	0.46	0.18	-7.57	2.67	0.64			TIPRL
RPA1NT	POFUT1	POFUT1	6|1|1	8	2.67	3	0|1|0|3	0.18	0.55	0.18	0.55	0.18	-4.59	2.67	0.63			SRRM2
RPA1NT	GAR1	GAR1	0|4|0	4	1.33	3	0|0|0|2	0.18	0.55	0.18	0.55	0.18	-4.74	2.67	0.63			RPL18
RPA1NT	RHOG	RHOG	3|5|0	8	2.67	3	0|1|0|3	0.17	0.38	0.17	0.38	0.17	-6	2.67	0.64			NMT1
RPA1NT	TRAPPC3	TRAPPC3	6|1|5	12	4	3	0|2|0|4	0.16	0.3	0.16	0.3	0.16	-6.42	2.67	0.64			CYB5R3
RPA1NT	CDV3	CDV3	3|3|0	6	2	3	0|1|0|2	0.15	0.22	0.15	0.22	0.15	-5.54	2.67	0.65			BCAP31
RPA1NT	ACAT2	ACAT2	3|1|0	4	1.33	3	0|1|0|1	0.14	0.41	0.14	0.41	0.14	-4.65	2.67	0.66			MCM3
RPA1NT	SRC	SRC	7|4|3	14	4.67	3	0|3|0|4	0.13	0.34	0.13	0.34	0.13	-4.25	2.67	0.66			VAPB
RPA1NT	BTF3L4	BTF3L4	4|3|1	8	2.67	3	0|2|0|2	0.13	0.28	0.13	0.28	0.13	-4.8	2.67	0.66			ARPC3
RPA1NT	SENP5	SENP5	0|2|0	2	0.67	3	0|0|0|1	0.13	0.38	0.13	0.38	0.13	-3.75	2.67	0.66			METTL7A
RPA1NT	ATR	ATR	0|2|0	2	0.67	3	0|1|0|0	0.13	0.38	0.13	0.38	0.13	-3.75	2.67	0.66			TYMS
RPA1NT	ACOX1	ACOX1	0|2|0	2	0.67	3	0|1|0|0	0.13	0.38	0.13	0.38	0.13	-3.75	2.67	0.66			MAT2A
RPA1NT	TEKT5	TEKT5	0|2|0	2	0.67	3	0|1|0|0	0.13	0.38	0.13	0.38	0.13	-3.75	2.67	0.66			RPS26
RPA1NT	EFHD2	EFHD2	2|0|0	2	0.67	3	0|0|0|1	0.13	0.38	0.13	0.38	0.13	-3.75	2.67	0.66			SNRPE
RPA1NT	DGKE	DGKE	0|2|0	2	0.67	3	0|0|0|1	0.13	0.38	0.13	0.38	0.13	-3.75	2.67	0.66			EXOSC9
RPA1NT	FLOT2	FLOT2	2|0|0	2	0.67	3	0|0|0|1	0.13	0.38	0.13	0.38	0.13	-3.75	2.67	0.66			FEN1
RPA1NT	TNRC6B	TNRC6B	2|0|0	2	0.67	3	0|0|0|1	0.13	0.38	0.13	0.38	0.13	-3.75	2.67	0.66			RAB8A
RPA1NT	ELP2	ELP2	2|0|0	2	0.67	3	0|0|0|1	0.13	0.38	0.13	0.38	0.13	-3.75	2.67	0.66			LANCL1
RPA1NT	KNTC1	KNTC1	2|0|0	2	0.67	3	0|1|0|0	0.13	0.38	0.13	0.38	0.13	-3.75	2.67	0.66			USMG5
RPA1NT	TLE4	TLE4	0|0|2	2	0.67	3	0|0|0|1	0.13	0.38	0.13	0.38	0.13	-3.75	2.67	0.66
RPA1NT	ARIH2	ARIH2	2|0|0	2	0.67	3	0|0|0|1	0.13	0.38	0.13	0.38	0.13	-3.75	2.67	0.66
RPA1NT	COX20	COX20	0|2|0	2	0.67	3	0|1|0|0	0.13	0.38	0.13	0.38	0.13	-3.75	2.67	0.66
RPA1NT	COX7A2L	COX7A2L	1|3|0	4	1.33	3	0|0|0|2	0.12	0.35	0.12	0.35	0.12	-4.74	2.67	0.68
RPA1NT	EIF5	EIF5	3|1|0	4	1.33	3	0|2|0|0	0.12	0.35	0.12	0.35	0.12	-4.74	2.67	0.68
RPA1NT	MBOAT7	MBOAT7	2|2|0	4	1.33	3	0|0|0|2	0.12	0.18	0.12	0.18	0.12	-4.74	2.67	0.68
RPA1NT	RAB35	RAB35	4|4|2	10	3.33	3	0|3|1|1	0.11	0.16	0.11	0.16	0.11	-4.24	2.67	0.69
RPA1NT	ARL8A	ARL8A	3|1|2	6	2	3	0|1|0|2	0.1	0.22	0.1	0.22	0.1	-3.94	2.67	0.7
RPA1NT	CCDC22	CCDC22	4|4|4	12	4	3	1|2|2|1	0.08	0.08	0.08	0.08	0.08	-2.41	2.67	0.71
RPA1NT	ALG10	ALG10	1|1|2	4	1.33	3	0|0|0|2	0.06	0.18	0.06	0.18	0.06	-2.7	2.67	0.72
RPA1NT	EXOSC8	EXOSC8	2|1|1	4	1.33	3	1|0|0|1	0.05	0.15	0.05	0.15	0.05	-3.04	2.67	0.73
RPA1NT	ZZEF1	ZZEF1	1|1|2	4	1.33	3	1|0|0|1	0.05	0.15	0.05	0.15	0.05	-3.04	2.67	0.73
RPA1NT	GON4L	GON4L	2|1|1	4	1.33	3	0|1|0|1	0.05	0.15	0.05	0.15	0.05	-3.04	2.67	0.73
RPA1NT	DICER1	DICER1	2|1|1	4	1.33	3	0|1|0|1	0.05	0.15	0.05	0.15	0.05	-3.04	2.67	0.73
RPA1NT	WDR45B	WDR45B	0|1|1	2	0.67	3	0|1|0|0	0	0	0	0	0	-3.75	2.67	0.9
RPA1NT	ECD	ECD	1|1|0	2	0.67	3	0|0|0|1	0	0	0	0	0	-3.75	2.67	0.9
RPA1NT	UBR7	UBR7	1|1|0	2	0.67	3	0|1|0|0	0	0	0	0	0	-3.75	2.67	0.9
RPA1NT	DYNC1LI2	DYNC1LI2	1|0|1	2	0.67	3	0|0|1|0	0	0	0	0	0	-3.75	2.67	0.9
RPA1NT	FAM120B	FAM120B	1|1|0	2	0.67	3	0|0|0|1	0	0	0	0	0	-3.75	2.67	0.9
RPA1NT	CDK16	CDK16	1|1|0	2	0.67	3	0|0|0|1	0	0	0	0	0	-3.75	2.67	0.9
RPA1NT	SHKBP1	SHKBP1	1|1|0	2	0.67	3	0|1|0|0	0	0	0	0	0	-3.75	2.67	0.9
RPA1NT	ERAP2	ERAP2	1|1|0	2	0.67	3	0|0|0|1	0	0	0	0	0	-3.75	2.67	0.9
RPA1NT	ALMS1	ALMS1	1|0|1	2	0.67	3	0|1|0|0	0	0	0	0	0	-3.75	2.67	0.9
RPA1NT	CAPN7	CAPN7	1|1|0	2	0.67	3	0|0|0|1	0	0	0	0	0	-3.75	2.67	0.9
RPA1NT	NARS2	NARS2	1|1|0	2	0.67	3	0|0|0|1	0	0	0	0	0	-3.75	2.67	0.9
RPA1NT	TNIK	TNIK	1|1|0	2	0.67	3	0|1|0|0	0	0	0	0	0	-3.75	2.67	0.9
RPA1NT	KIAA0196	KIAA0196	30|11|12	53	17.67	3	0|10|0|17	0.19	0.58	0.19	0.58	0.19	-10.18	2.62	0.63
RPA1NT	PALLD	PALLD	29|12|8	49	16.33	3	0|6|0|19	0.2	0.59	0.2	0.59	0.2	-12.04	2.61	0.63
RPA1NT	UBAP2L	UBAP2L	23|19|7	49	16.33	3	1|8|2|14	0.13	0.32	0.13	0.32	0.13	-13.83	2.61	0.66
RPA1NT	COPS2	COPS2	26|10|5	41	13.67	3	0|5|0|16	0.21	0.62	0.21	0.62	0.21	-12.96	2.6	0.62
RPA1NT	RPL19	RPL19	6|89|7	102	34	3	6|15|8|24	0.33	1	0.33	1	0.33	-42.07	2.57	0.47
RPA1NT	NAA50	NAA50	7|13|5	25	8.33	3	0|6|2|5	0.2	0.58	0.2	0.58	0.2	-6.72	2.56	0.63
RPA1NT	EIF2S1	EIF2S1	29|7|6	42	14	3	1|7|1|13	0.26	0.79	0.26	0.79	0.26	-12.62	2.55	0.59
RPA1NT	RAB3GAP2	RAB3GAP2	19|9|6	34	11.33	3	0|7|2|9	0.2	0.6	0.2	0.6	0.2	-9.36	2.52	0.63
RPA1NT	G6PD	G6PD	27|11|11	49	16.33	3	2|8|2|14	0.21	0.62	0.21	0.62	0.21	-9.72	2.51	0.62
RPA1NT	ADD3	ADD3	4|10|1	15	5	3	1|1|1|5	0.24	0.7	0.24	0.7	0.24	-8.09	2.5	0.61
RPA1NT	AKR1B1	AKR1B1	22|0|6	28	9.33	3	2|6|1|6	0.33	1	0.33	1	0.33	-17.93	2.49	0.49
RPA1NT	CLIC1	CLIC1	17|3|6	26	8.67	3	1|5|2|6	0.33	0.98	0.33	0.98	0.33	-10.65	2.48	0.52
RPA1NT	GPN1	GPN1	9|3|1	13	4.33	3	0|5|0|2	0.18	0.51	0.18	0.51	0.18	-7.32	2.48	0.64
RPA1NT	SNX9	SNX9	9|3|1	13	4.33	3	0|2|0|5	0.18	0.51	0.18	0.51	0.18	-7.32	2.48	0.64
RPA1NT	CA2	CA2	6|2|5	13	4.33	3	0|4|0|3	0.11	0.21	0.11	0.21	0.11	-5.65	2.48	0.69
RPA1NT	NME1-NME2	NME1;NME1-NME2	23|5|9	37	12.33	3	4|4|6|6	0.33	1	0.33	1	0.33	-13.13	2.47	0.43
RPA1NT	VCL	VCL	20|6|9	35	11.67	3	0|12|0|7	0.16	0.48	0.16	0.48	0.16	-9.9	2.46	0.64
RPA1NT	OTUB1	OTUB1	17|3|2	22	7.33	3	0|3|0|9	0.21	0.64	0.21	0.64	0.21	-9.63	2.44	0.62
RPA1NT	ELMOD2	ELMOD2	3|7|1	11	3.67	3	0|1|0|5	0.14	0.38	0.14	0.38	0.14	-6.27	2.44	0.65
RPA1NT	OSGEP	OSGEP	5|5|1	11	3.67	3	0|2|0|4	0.12	0.18	0.12	0.18	0.12	-6.42	2.44	0.68
RPA1NT	USP9X	USP9X	29|1|1	31	10.33	3	1|6|0|10	0.3	0.91	0.3	0.91	0.3	-16.71	2.43	0.55
RPA1NT	AHSA1	AHSA1	21|11|15	47	15.67	3	1|10|3|12	0.05	0.14	0.05	0.14	0.05	-9.78	2.41	0.74
RPA1NT	C19ORF52	C19ORF52	1|8|0	9	3	3	0|3|0|2	0.26	0.78	0.26	0.78	0.26	-7.21	2.4	0.59
RPA1NT	PRRC2C	PRRC2C	11|5|2	18	6	3	1|4|0|5	0.21	0.61	0.21	0.61	0.21	-8.46	2.4	0.62
RPA1NT	RDH14	RDH14	1|7|1	9	3	3	0|1|0|4	0.16	0.49	0.16	0.49	0.16	-5.39	2.4	0.64
RPA1NT	PTPMT1	PTPMT1	1|6|2	9	3	3	0|2|0|3	0.16	0.46	0.16	0.46	0.16	-5.59	2.4	0.64
RPA1NT	SCAMP1	SCAMP1	6|2|1	9	3	3	0|2|0|3	0.16	0.46	0.16	0.46	0.16	-5.59	2.4	0.64
RPA1NT	ATP5J2-PTCD1	ATP5J2;ATP5J2-PTCD1	2|4|3	9	3	3	0|2|0|3	0.08	0.15	0.08	0.15	0.08	-4.03	2.4	0.71
RPA1NT	YWHAE	YWHAE	52|11|16	79	26.33	3	4|9|7|24	0.29	0.88	0.29	0.88	0.29	-24.69	2.39	0.55
RPA1NT	PRDX1	PRDX1	30|12|32	74	24.67	3	9|8|7|18	0.07	0.17	0.07	0.17	0.07	-22.04	2.35	0.72
RPA1NT	YWHAZ	YWHAZ	43|15|32	90	30	3	1|18|9|23	0.03	0.08	0.03	0.08	0.03	-25.1	2.35	0.76
RPA1NT	EZR	EZR	32|28|14	74	24.67	3	2|13|4|23	0.01	0.02	0.01	0.02	0.01	-18.75	2.35	0.8
RPA1NT	DSP	DSP	7|6|1	14	4.67	3	2|1|1|4	0.2	0.43	0.2	0.43	0.2	-8.34	2.33	0.63
RPA1NT	PCYOX1	PCYOX1	11|3|0	14	4.67	3	1|0|0|7	0.18	0.52	0.18	0.52	0.18	-9.67	2.33	0.64
RPA1NT	ATG2B	ATG2B	7|0|0	7	2.33	3	0|0|0|4	0.18	0.55	0.18	0.55	0.18	-5.65	2.33	0.63
RPA1NT	GBE1	GBE1	3|4|0	7	2.33	3	0|0|0|4	0.14	0.26	0.14	0.26	0.14	-5.65	2.33	0.66
RPA1NT	TBC1D4	TBC1D4	3|4|0	7	2.33	3	0|0|0|4	0.14	0.26	0.14	0.26	0.14	-5.65	2.33	0.66
RPA1NT	CHTF18	CHTF18	6|7|1	14	4.67	3	0|2|0|6	0.12	0.22	0.12	0.22	0.12	-7.75	2.33	0.68
RPA1NT	WDR44	WDR44	4|3|0	7	2.33	3	0|1|0|3	0.12	0.24	0.12	0.24	0.12	-6	2.33	0.68
RPA1NT	EIF5B	EIF5B	10|14|4	28	9.33	3	0|5|0|11	0.09	0.23	0.09	0.23	0.09	-10.2	2.33	0.7
RPA1NT	EIF3K	EIF3K	7|3|4	14	4.67	3	0|1|0|7	0.09	0.24	0.09	0.24	0.09	-4.63	2.33	0.7
RPA1NT	CSTF2T	CSTF2T	11|8|9	28	9.33	3	0|7|0|9	0.02	0.05	0.02	0.05	0.02	-5.34	2.33	0.77
RPA1NT	HSPH1	HSPH1	29|10|8	47	15.67	3	3|7|4|13	0.3	0.91	0.3	0.91	0.3	-14.51	2.32	0.55
RPA1NT	ACSL3	ACSL3	24|46|10	80	26.67	3	0|12|1|33	0.12	0.37	0.12	0.37	0.12	-27.46	2.32	0.68
RPA1NT	MARK3	MARK3	1|18|0	19	6.33	3	0|5|0|6	0.28	0.84	0.28	0.84	0.28	-13.36	2.3	0.56
RPA1NT	HIST1H1C	HIST1H1C	5|19|7	31	10.33	3	2|4|1|11	0.18	0.55	0.18	0.55	0.18	-10.69	2.3	0.63
RPA1NT	YWHAH	YWHAH	11|5|3	19	6.33	3	0|3|0|8	0.12	0.36	0.12	0.36	0.12	-7.35	2.3	0.68
RPA1NT	ARHGEF1	ARHGEF1	10|2|0	12	4	3	0|2|0|5	0.2	0.6	0.2	0.6	0.2	-9.28	2.29	0.63
RPA1NT	PC	PC	259|284|272	815	271.67	3	95|134|87|158	0	0	0	0	0	-97.41	2.29	0.9
RPA1NT	PPP2R2A	PPP2R2A	30|12|2	44	14.67	3	0|12|4|10	0.27	0.81	0.27	0.81	0.27	-23.67	2.26	0.57
RPA1NT	RPL22	RPL22	13|20|11	44	14.67	3	4|7|3|12	0.05	0.16	0.05	0.16	0.05	-9.94	2.26	0.73
RPA1NT	AP1B1	AP1B1	10|0|0	10	3.33	3	0|3|0|3	0.28	0.85	0.28	0.85	0.28	-8.3	2.22	0.56
RPA1NT	CAMSAP3	CAMSAP3	1|4|0	5	1.67	3	0|1|0|2	0.16	0.49	0.16	0.49	0.16	-5.54	2.22	0.64
RPA1NT	CEP170	CEP170	5|0|0	5	1.67	3	0|3|0|0	0.16	0.48	0.16	0.48	0.16	-5.79	2.22	0.64
RPA1NT	TST	TST	4|6|0	10	3.33	3	0|3|0|3	0.14	0.32	0.14	0.32	0.14	-8.3	2.22	0.66
RPA1NT	COA1	COA1	1|4|0	5	1.67	3	0|0|0|3	0.12	0.35	0.12	0.35	0.12	-5.79	2.22	0.68
RPA1NT	CLN6	CLN6	1|4|0	5	1.67	3	0|0|0|3	0.12	0.35	0.12	0.35	0.12	-5.79	2.22	0.68
RPA1NT	ATL2	ATL2	4|1|0	5	1.67	3	0|0|0|3	0.12	0.35	0.12	0.35	0.12	-5.79	2.22	0.68
RPA1NT	ATP6V0D1	ATP6V0D1	3|2|0	5	1.67	3	0|1|0|2	0.1	0.22	0.1	0.22	0.1	-5.54	2.22	0.7
RPA1NT	MARS2	MARS2	2|3|0	5	1.67	3	0|1|0|2	0.1	0.22	0.1	0.22	0.1	-5.54	2.22	0.7
RPA1NT	MAP4K5	MAP4K5	3|2|0	5	1.67	3	0|1|0|2	0.1	0.22	0.1	0.22	0.1	-5.54	2.22	0.7
RPA1NT	RPS6KA6	RPS6KA6	1|2|2	5	1.67	3	0|3|0|0	0.08	0.11	0.08	0.11	0.08	-3.41	2.22	0.71
RPA1NT	NAP1L1	NAP1L1	5|2|3	10	3.33	3	0|3|0|3	0.07	0.18	0.07	0.18	0.07	-4.86	2.22	0.71
RPA1NT	STK38	STK38	3|1|1	5	1.67	3	0|1|0|2	0.07	0.22	0.07	0.22	0.07	-3.94	2.22	0.71
RPA1NT	PDCD6	PDCD6	10|5|8	23	7.67	3	1|5|2|6	0.05	0.13	0.05	0.13	0.05	-7.74	2.19	0.74
RPA1NT	PDE12	PDE12	11|6|1	18	6	3	0|7|0|4	0.13	0.37	0.13	0.37	0.13	-10.9	2.18	0.66
RPA1NT	MTOR	MTOR	15|16|0	31	10.33	3	0|8|0|11	0.1	0.18	0.1	0.18	0.1	-21.73	2.18	0.7
RPA1NT	RPF1	RPF1	0|13|0	13	4.33	3	0|2|0|6	0.23	0.7	0.23	0.7	0.23	-9.85	2.17	0.61
RPA1NT	ALG5	ALG5	3|10|0	13	4.33	3	0|2|0|6	0.17	0.49	0.17	0.49	0.17	-9.85	2.17	0.64
RPA1NT	SNX2	SNX2	9|2|2	13	4.33	3	0|4|0|4	0.16	0.47	0.16	0.47	0.16	-6.52	2.17	0.65
RPA1NT	KTN1	KTN1	7|5|1	13	4.33	3	0|2|2|4	0.15	0.38	0.15	0.38	0.15	-8.3	2.17	0.65
RPA1NT	TIPRL	TIPRL	17|10|7	34	11.33	3	0|9|0|12	0.04	0.13	0.04	0.13	0.04	-10.26	2.16	0.74
RPA1NT	STIP1	STIP1	16|7|6	29	9.67	3	0|8|2|8	0.1	0.3	0.1	0.3	0.1	-9.38	2.15	0.7
RPA1NT	RPS27A	RPS27A	17|26|18	61	20.33	3	8|11|9|10	0.14	0.41	0.14	0.41	0.14	-11.96	2.14	0.66
RPA1NT	FKBP4	FKBP4	35|2|3	40	13.33	3	0|8|0|17	0.25	0.75	0.25	0.75	0.25	-22.21	2.13	0.61
RPA1NT	PITRM1	PITRM1	21|2|1	24	8	3	0|4|1|10	0.24	0.73	0.24	0.73	0.24	-14.76	2.13	0.61
RPA1NT	NMD3	NMD3	9|6|1	16	5.33	3	0|5|0|5	0.1	0.26	0.1	0.26	0.1	-9.94	2.13	0.69
RPA1NT	MCCC1	MCCC1	144|177|173	494	164.67	3	62|88|62|99	0	0	0	0	0	-84.43	2.12	0.9
RPA1NT	AP2B1	AP2B1	10|0|1	11	3.67	3	0|2|1|4	0.29	0.87	0.29	0.87	0.29	-9.44	2.1	0.55
RPA1NT	DDX1	DDX1	17|4|1	22	7.33	3	0|7|1|6	0.23	0.7	0.23	0.7	0.23	-13.87	2.1	0.61
RPA1NT	RRBP1	RRBP1	3|19|0	22	7.33	3	0|10|0|4	0.22	0.65	0.22	0.65	0.22	-16.26	2.1	0.62
RPA1NT	HIST2H2AB	HIST2H2AB	2|7|2	11	3.67	3	2|1|2|2	0.2	0.6	0.2	0.6	0.2	-6.02	2.1	0.62
RPA1NT	SSR3	SSR3	1|7|3	11	3.67	3	2|2|1|2	0.2	0.6	0.2	0.6	0.2	-7.54	2.1	0.62
RPA1NT	GSTO1	GSTO1	6|0|5	11	3.67	3	1|2|2|2	0.15	0.32	0.15	0.32	0.15	-9.5	2.1	0.65
RPA1NT	UQCRQ	UQCRQ	4|6|1	11	3.67	3	0|0|0|7	0.1	0.24	0.1	0.24	0.1	-7.06	2.1	0.69
RPA1NT	RPF2	RPF2	3|57|10	70	23.33	3	2|19|5|19	0.31	0.92	0.31	0.92	0.31	-40.67	2.07	0.55
RPA1NT	TOMM40	TOMM40	11|0|6	17	5.67	3	0|6|0|5	0.13	0.38	0.13	0.38	0.13	-13.36	2.06	0.66
RPA1NT	PLOD1	PLOD1	10|7|0	17	5.67	3	0|3|0|8	0.11	0.27	0.11	0.27	0.11	-13.23	2.06	0.69
RPA1NT	SSR4	SSR4	14|17|9	40	13.33	3	2|8|5|11	0.01	0.02	0.01	0.02	0.01	-12.43	2.05	0.8
RPA1NT	RPL18A	RPL18A	18|94|27	139	46.33	3	15|24|14|38	0.33	0.98	0.33	0.98	0.33	-56.51	2.04	0.52
RPA1NT	CBR1	CBR1	9|2|12	23	7.67	3	0|7|6|2	0.07	0.18	0.07	0.18	0.07	-12.98	2.04	0.72
RPA1NT	NIPSNAP1	NIPSNAP1	10|9|4	23	7.67	3	0|6|0|9	0.02	0.05	0.02	0.05	0.02	-9.41	2.04	0.77
RPA1NT	RAB1B	RAB1B	12|14|6	32	10.67	3	2|6|2|11	0.01	0.03	0.01	0.03	0.01	-12.02	2.03	0.79
RPA1NT	SRP54	SRP54	47|43|24	114	38	3	5|28|3|39	0	0	0	0	0	-33.17	2.03	0.87
RPA1NT	CTPS1	CTPS1	43|10|12	65	21.67	3	0|17|2|24	0.14	0.42	0.14	0.42	0.14	-25.05	2.02	0.66
RPA1NT	CSNK2A2	CSNK2A2	24|26|12	62	20.67	3	0|18|0|23	0	0	0	0	0	-20.28	2.02	0.84
RPA1NT	ARMT1	ARMT1	9|0|0	9	3	3	0|2|0|4	0.22	0.67	0.22	0.67	0.22	-8.23	2	0.62
RPA1NT	CAPN2	CAPN2	19|2|0	21	7	3	0|3|0|11	0.21	0.62	0.21	0.62	0.21	-16.17	2	0.62
RPA1NT	LARS2	LARS2	4|14|0	18	6	3	0|5|0|7	0.18	0.55	0.18	0.55	0.18	-14.13	2	0.63
RPA1NT	HK2	HK2	12|2|1	15	5	3	0|7|0|3	0.17	0.51	0.17	0.51	0.17	-9.82	2	0.64
RPA1NT	EIF4E2	EIF4E2	3|11|1	15	5	3	0|4|0|6	0.16	0.46	0.16	0.46	0.16	-9.91	2	0.65
RPA1NT	DNAJC19	DNAJC19	2|9|1	12	4	3	0|3|0|5	0.15	0.45	0.15	0.45	0.15	-7.89	2	0.65
RPA1NT	ACTR1B	ACTR1B	3|0|0	3	1	3	0|0|0|2	0.12	0.35	0.12	0.35	0.12	-4.74	2	0.68
RPA1NT	RAF1	RAF1	0|3|0	3	1	3	0|0|0|2	0.12	0.35	0.12	0.35	0.12	-4.74	2	0.68
RPA1NT	REEP2	REEP2	0|3|0	3	1	3	0|2|0|0	0.12	0.35	0.12	0.35	0.12	-4.74	2	0.68
RPA1NT	REEP5	REEP5	5|2|2	9	3	3	0|1|0|5	0.07	0.19	0.07	0.19	0.07	-4.5	2	0.72
RPA1NT	UFSP2	UFSP2	1|2|0	3	1	3	0|0|0|2	0.06	0.18	0.06	0.18	0.06	-4.74	2	0.72
RPA1NT	DPYSL2	DPYSL2	2|1|0	3	1	3	0|0|0|2	0.06	0.18	0.06	0.18	0.06	-4.74	2	0.72
RPA1NT	DBNL	DBNL	2|1|0	3	1	3	0|0|0|2	0.06	0.18	0.06	0.18	0.06	-4.74	2	0.72
RPA1NT	WDR62	WDR62	2|1|0	3	1	3	0|0|0|2	0.06	0.18	0.06	0.18	0.06	-4.74	2	0.72
RPA1NT	DSG2	DSG2	2|1|0	3	1	3	0|0|0|2	0.06	0.18	0.06	0.18	0.06	-4.74	2	0.72
RPA1NT	M0QZD8	LOC400499	0|2|1	3	1	3	0|2|0|0	0.06	0.18	0.06	0.18	0.06	-4.74	2	0.72
RPA1NT	TMX3	TMX3	2|1|0	3	1	3	0|0|0|2	0.06	0.18	0.06	0.18	0.06	-4.74	2	0.72
RPA1NT	RARS2	RARS2	2|1|0	3	1	3	0|0|0|2	0.06	0.18	0.06	0.18	0.06	-4.74	2	0.72
RPA1NT	AK6	AK6	1|2|0	3	1	3	0|0|0|2	0.06	0.18	0.06	0.18	0.06	-4.74	2	0.72
RPA1NT	SNX1	SNX1	2|1|0	3	1	3	0|0|0|2	0.06	0.18	0.06	0.18	0.06	-4.74	2	0.72
RPA1NT	IST1	IST1	2|1|0	3	1	3	0|0|0|2	0.06	0.18	0.06	0.18	0.06	-4.74	2	0.72
RPA1NT	APOA1BP	APOA1BP	2|0|1	3	1	3	0|0|0|2	0.06	0.18	0.06	0.18	0.06	-4.74	2	0.72
RPA1NT	DNMT3A	DNMT3A	0|2|1	3	1	3	0|0|0|2	0.06	0.18	0.06	0.18	0.06	-4.74	2	0.72
RPA1NT	SULT1A1	SULT1A1	4|3|2	9	3	3	0|1|0|5	0.05	0.1	0.05	0.1	0.05	-4.5	2	0.74
RPA1NT	SRP19	SRP19	1|2|0	3	1	3	0|1|0|1	0.05	0.15	0.05	0.15	0.05	-4.65	2	0.73
RPA1NT	DHRS7	DHRS7	1|2|0	3	1	3	0|1|0|1	0.05	0.15	0.05	0.15	0.05	-4.65	2	0.73
RPA1NT	MP68	MP68	2|1|0	3	1	3	0|0|1|1	0.05	0.15	0.05	0.15	0.05	-4.65	2	0.73
RPA1NT	PPP1CB	PPP1CB	6|5|4	15	5	3	0|4|1|5	0.02	0.04	0.02	0.04	0.02	-5.51	2	0.77
RPA1NT	PPIA	PPIA	17|9|32	58	19.33	3	6|10|9|14	0.33	1	0.33	1	0.33	-24.12	1.98	0.47
RPA1NT	HDLBP	HDLBP	35|16|7	58	19.33	3	2|12|5|20	0.08	0.25	0.08	0.25	0.08	-26.45	1.98	0.71
RPA1NT	HARS	HARS	33|11|6	50	16.67	3	2|13|4|15	0.19	0.57	0.19	0.57	0.19	-23.6	1.96	0.63
RPA1NT	BTF3	BTF3	7|8|1	16	5.33	3	0|2|0|9	0.06	0.11	0.06	0.11	0.06	-10.71	1.94	0.73
RPA1NT	GSTK1	GSTK1	7|7|2	16	5.33	3	0|2|1|8	0.04	0.05	0.04	0.05	0.04	-9.12	1.94	0.75
RPA1NT	VPS29	VPS29	8|1|4	13	4.33	3	0|2|0|7	0.09	0.24	0.09	0.24	0.09	-8.72	1.93	0.7
RPA1NT	TMTC3	TMTC3	2|21|0	23	7.67	3	0|8|0|8	0.23	0.7	0.23	0.7	0.23	-18.38	1.92	0.61
RPA1NT	EIF4A2	EIF4A2	11|8|4	23	7.67	3	0|4|2|10	0.02	0.05	0.02	0.05	0.02	-10.39	1.92	0.77
RPA1NT	HIST1H1E	HIST1H1E	17|152|44	213	71	3	28|32|29|60	0.33	0.99	0.33	0.99	0.33	-114.81	1.91	0.5
RPA1NT	SRSF11	SRSF11	12|8|13	33	11	3	2|9|3|9	0	0	0	0	0	-11.18	1.91	0.83
RPA1NT	PCCA	PCCA	163|159|184	506	168.67	3	69|83|76|128	0	0	0	0	0	-103.6	1.9	0.9
RPA1NT	TLN1	TLN1	14|2|1	17	5.67	3	0|4|2|6	0.26	0.79	0.26	0.79	0.26	-11.95	1.89	0.59
RPA1NT	TIMM23	TIMM23	6|7|4	17	5.67	3	0|5|3|4	0.01	0.03	0.01	0.03	0.01	-7.41	1.89	0.78
RPA1NT	ALDOA	ALDOA	35|21|43	99	33	3	17|18|20|15	0	0.01	0	0.01	0	-34.02	1.89	0.82
RPA1NT	APMAP	APMAP	14|12|8	34	11.33	3	1|8|2|13	0	0	0	0	0	-11.66	1.89	0.83
RPA1NT	USP14	USP14	15|12|4	31	10.33	3	0|7|1|14	0.01	0.03	0.01	0.03	0.01	-15.59	1.88	0.79
RPA1NT	HADHA	HADHA	11|10|3	24	8	3	0|8|1|8	0.01	0.03	0.01	0.03	0.01	-12.83	1.88	0.78
RPA1NT	CKAP2	CKAP2	1|6|0	7	2.33	3	1|1|0|3	0.21	0.64	0.21	0.64	0.21	-7.35	1.87	0.62
RPA1NT	AGAP3	AGAP3	2|5|0	7	2.33	3	1|1|1|2	0.14	0.39	0.14	0.39	0.14	-7.36	1.87	0.66
RPA1NT	OPA1	OPA1	5|2|0	7	2.33	3	0|2|0|3	0.1	0.29	0.1	0.29	0.1	-7.21	1.87	0.69
RPA1NT	PAK2	PAK2	3|4|0	7	2.33	3	0|1|0|4	0.08	0.16	0.08	0.16	0.08	-7.02	1.87	0.71
RPA1NT	PRPS2	PRPS2	3|3|1	7	2.33	3	0|2|0|3	0.04	0.06	0.04	0.06	0.04	-5.59	1.87	0.75
RPA1NT	COX6C	COX6C	8|15|5	28	9.33	3	0|2|2|16	0.03	0.08	0.03	0.08	0.03	-12.04	1.87	0.76
RPA1NT	COPZ1	COPZ1	7|10|4	21	7	3	0|4|2|9	0.02	0.05	0.02	0.05	0.02	-9.57	1.87	0.78
RPA1NT	ME2	ME2	29|17|7	53	17.67	3	2|15|3|18	0.01	0.03	0.01	0.03	0.01	-25.46	1.86	0.79
RPA1NT	BLVRA	BLVRA	16|8|8	32	10.67	3	0|8|2|13	0.01	0.03	0.01	0.03	0.01	-10.75	1.86	0.79
RPA1NT	DVL1	DVL1	26|23|18	67	22.33	3	3|14|8|23	0	0	0	0	0	-18.96	1.86	0.87
RPA1NT	RAN	RAN	52|75|58	185	61.67	3	26|33|29|46	0	0	0	0	0	-47.44	1.84	0.89
RPA1NT	CHTOP	CHTOP	0|34|3	37	12.33	3	4|6|4|13	0.33	0.99	0.33	0.99	0.33	-30.92	1.83	0.51
RPA1NT	ABCD3	ABCD3	5|17|0	22	7.33	3	0|6|0|10	0.16	0.47	0.16	0.47	0.16	-18.32	1.83	0.65
RPA1NT	SARS2	SARS2	9|1|1	11	3.67	3	0|4|0|4	0.16	0.47	0.16	0.47	0.16	-7.95	1.83	0.65
RPA1NT	SLC25A19	SLC25A19	2|9|0	11	3.67	3	0|1|0|7	0.13	0.4	0.13	0.4	0.13	-9.67	1.83	0.66
RPA1NT	ARGLU1	ARGLU1	5|1|5	11	3.67	3	2|1|2|3	0.04	0.06	0.04	0.06	0.04	-8.34	1.83	0.75
RPA1NT	UBE2S	UBE2S	5|4|2	11	3.67	3	0|3|1|4	0.02	0.06	0.02	0.06	0.02	-6.76	1.83	0.77
RPA1NT	EPB41L2	EPB41L2	15|15|3	33	11	3	0|7|2|15	0.01	0.01	0.01	0.01	0.01	-19.19	1.83	0.8
RPA1NT	PATL1	PATL1	5|10|0	15	5	3	0|4|0|7	0.09	0.27	0.09	0.27	0.09	-13.32	1.82	0.7
RPA1NT	UBLCP1	UBLCP1	9|5|1	15	5	3	0|4|0|7	0.06	0.18	0.06	0.18	0.06	-10.9	1.82	0.72
RPA1NT	RPS15A	RPS15A	19|37|26	82	27.33	3	10|15|12|23	0	0	0	0	0	-27.97	1.82	0.85
RPA1NT	CARM1	CARM1	10|9|4	23	7.67	3	0|3|0|14	0.01	0.02	0.01	0.02	0.01	-10.92	1.8	0.79
RPA1NT	DVL3	DVL3	55|41|51	147	49	3	21|32|20|36	0	0	0	0	0	-40.59	1.8	0.89
RPA1NT	NACA	NACA	30|31|31	92	30.67	3	15|18|11|24	0	0	0	0	0	-20.63	1.8	0.88
RPA1NT	PGAM1	PGAM1	34|20|20	74	24.67	3	4|20|10|21	0	0	0	0	0	-22.29	1.79	0.86
RPA1NT	RPL14	RPL14	7|59|10	76	25.33	3	11|15|9|22	0.33	1	0.33	1	0.33	-44.35	1.78	0.47
RPA1NT	DDX51	DDX51	2|13|1	16	5.33	3	2|3|2|5	0.33	0.98	0.33	0.98	0.33	-12.24	1.78	0.52
RPA1NT	SGPL1	SGPL1	5|26|1	32	10.67	3	0|11|1|12	0.19	0.58	0.19	0.58	0.19	-23.86	1.78	0.63
RPA1NT	SUN1	SUN1	0|4|0	4	1.33	3	0|1|0|2	0.16	0.49	0.16	0.49	0.16	-5.54	1.78	0.64
RPA1NT	ACBD3	ACBD3	4|0|0	4	1.33	3	0|1|0|2	0.16	0.49	0.16	0.49	0.16	-5.54	1.78	0.64
RPA1NT	PKP2	PKP2	1|7|0	8	2.67	3	0|1|0|5	0.13	0.38	0.13	0.38	0.13	-8.08	1.78	0.66
RPA1NT	HADHB	HADHB	5|10|1	16	5.33	3	0|5|2|5	0.09	0.28	0.09	0.28	0.09	-12	1.78	0.7
RPA1NT	MICU2	MICU2	4|8|0	12	4	3	0|2|0|7	0.09	0.24	0.09	0.24	0.09	-10.93	1.78	0.7
RPA1NT	MAGED2	MAGED2	7|5|0	12	4	3	0|0|0|9	0.08	0.18	0.08	0.18	0.08	-10.64	1.78	0.71
RPA1NT	UNG	UNG	2|8|2	12	4	3	0|1|1|7	0.08	0.24	0.08	0.24	0.08	-7.21	1.78	0.71
RPA1NT	MRPL48	MRPL48	2|5|1	8	2.67	3	0|2|2|2	0.08	0.24	0.08	0.24	0.08	-6.64	1.78	0.71
RPA1NT	VWA9	VWA9	2|2|0	4	1.33	3	0|0|0|3	0.08	0.11	0.08	0.11	0.08	-5.79	1.78	0.71
RPA1NT	UBE3A	UBE3A	3|1|0	4	1.33	3	0|0|0|3	0.08	0.23	0.08	0.23	0.08	-5.79	1.78	0.71
RPA1NT	UBXN4	UBXN4	1|3|0	4	1.33	3	0|1|0|2	0.07	0.22	0.07	0.22	0.07	-5.54	1.78	0.71
RPA1NT	CTNND1	CTNND1	3|1|0	4	1.33	3	0|1|0|2	0.07	0.22	0.07	0.22	0.07	-5.54	1.78	0.71
RPA1NT	PPCS	PPCS	2|2|0	4	1.33	3	0|2|0|1	0.05	0.07	0.05	0.07	0.05	-5.54	1.78	0.74
RPA1NT	PPAT	PPAT	13|9|2	24	8	3	0|6|2|10	0.02	0.07	0.02	0.07	0.02	-15.64	1.78	0.77
RPA1NT	ACADVL	ACADVL	10|3|7	20	6.67	3	0|8|1|6	0.02	0.05	0.02	0.05	0.02	-11.2	1.78	0.78
RPA1NT	EXOC5	EXOC5	2|1|1	4	1.33	3	0|1|0|2	0.02	0.07	0.02	0.07	0.02	-3.94	1.78	0.76
RPA1NT	PUS7	PUS7	35|27|15	77	25.67	3	1|18|10|29	0	0	0	0	0	-31.06	1.77	0.86
RPA1NT	H2AFV	H2AFV	8|24|10	42	14	3	4|10|4|14	0.03	0.08	0.03	0.08	0.03	-18.91	1.75	0.76
RPA1NT	ATAD3A	ATAD3A	26|67|17	110	36.67	3	7|29|10|38	0	0	0	0	0	-51.31	1.75	0.83
RPA1NT	PSMA4	PSMA4	10|0|3	13	4.33	3	2|2|2|4	0.28	0.85	0.28	0.85	0.28	-12.66	1.73	0.56
RPA1NT	HIST1H1D	HIST1H1D	0|9|4	13	4.33	3	2|2|2|4	0.21	0.64	0.21	0.64	0.21	-12.66	1.73	0.62
RPA1NT	RPL13	RPL13	16|87|14	117	39	3	14|19|15|42	0.2	0.59	0.2	0.59	0.2	-62.39	1.73	0.63
RPA1NT	AP2M1	AP2M1	10|28|1	39	13	3	0|11|0|19	0.09	0.28	0.09	0.28	0.09	-30.1	1.73	0.7
RPA1NT	PSMC2	PSMC2	35|15|12	62	20.67	3	5|18|11|14	0.02	0.06	0.02	0.06	0.02	-27.3	1.72	0.77
RPA1NT	CUL3	CUL3	25|39|11	75	25	3	1|24|3|30	0	0	0	0	0	-37	1.72	0.85
RPA1NT	GDI1	GDI1	9|0|0	9	3	3	0|1|0|6	0.16	0.47	0.16	0.47	0.16	-9.16	1.71	0.65
RPA1NT	NDUFB6	NDUFB6	1|7|1	9	3	3	0|2|0|5	0.1	0.31	0.1	0.31	0.1	-7.32	1.71	0.69
RPA1NT	PSMD13	PSMD13	19|4|4	27	9	3	0|9|0|12	0.09	0.26	0.09	0.26	0.09	-14.65	1.71	0.7
RPA1NT	TBK1	TBK1	5|4|0	9	3	3	0|3|0|4	0.05	0.11	0.05	0.11	0.05	-9.35	1.71	0.74
RPA1NT	NAA35	NAA35	5|2|2	9	3	3	0|3|0|4	0.04	0.11	0.04	0.11	0.04	-5.65	1.71	0.75
RPA1NT	TMEM109	TMEM109	3|4|2	9	3	3	3|1|2|1	0.02	0.04	0.02	0.04	0.02	-6.02	1.71	0.78
RPA1NT	TIMM50	TIMM50	18|26|15	59	19.67	3	4|14|6|22	0	0	0	0	0	-20.99	1.71	0.86
RPA1NT	AGO2	AGO2	2|12|0	14	4.67	3	0|2|0|9	0.14	0.43	0.14	0.43	0.14	-13.13	1.7	0.65
RPA1NT	KIF2C	KIF2C	6|17|0	23	7.67	3	0|7|0|11	0.11	0.33	0.11	0.33	0.11	-20.59	1.7	0.69
RPA1NT	RANGAP1	RANGAP1	23|7|12	42	14	3	4|10|6|13	0.02	0.07	0.02	0.07	0.02	-21.48	1.7	0.77
RPA1NT	HSPA8	HSPA8	59|26|39	124	41.33	3	12|25|25|35	0	0	0	0	0	-49.99	1.7	0.87
RPA1NT	DCXR	DCXR	8|9|6	23	7.67	3	1|5|0|12	0	0	0	0	0	-9.09	1.7	0.83
RPA1NT	RPL11	RPL11	11|27|14	52	17.33	3	7|11|7|16	0.01	0.02	0.01	0.02	0.01	-22.75	1.69	0.8
RPA1NT	RPL34	RPL34	2|39|7	48	16	3	7|8|8|15	0.33	1	0.33	1	0.33	-36.76	1.68	0.45
RPA1NT	RPL21	RPL21	6|48|5	59	19.67	3	9|11|9|18	0.33	1	0.33	1	0.33	-38.78	1.67	0.44
RPA1NT	ANP32B	ANP32B	15|0|0	15	5	3	0|5|0|7	0.2	0.61	0.2	0.61	0.2	-14.13	1.67	0.62
RPA1NT	THEM6	THEM6	1|9|0	10	3.33	3	0|3|0|5	0.15	0.45	0.15	0.45	0.15	-9.99	1.67	0.65
RPA1NT	OXA1L	OXA1L	0|5|0	5	1.67	3	0|1|0|3	0.13	0.38	0.13	0.38	0.13	-6	1.67	0.68
RPA1NT	TRRAP	TRRAP	3|11|1	15	5	3	0|5|1|6	0.11	0.33	0.11	0.33	0.11	-11.82	1.67	0.69
RPA1NT	TOR1AIP1	TOR1AIP1	1|8|1	10	3.33	3	0|3|0|5	0.11	0.34	0.11	0.34	0.11	-7.89	1.67	0.69
RPA1NT	TUBG1	TUBG1	4|1|0	5	1.67	3	0|2|0|2	0.09	0.28	0.09	0.28	0.09	-6.2	1.67	0.7
RPA1NT	TFCP2	TFCP2	4|1|0	5	1.67	3	0|2|0|2	0.09	0.28	0.09	0.28	0.09	-6.2	1.67	0.7
RPA1NT	CAMK2G	CAMK2G	1|4|0	5	1.67	3	0|1|0|3	0.08	0.24	0.08	0.24	0.08	-6	1.67	0.71
RPA1NT	OCRL	OCRL	10|3|2	15	5	3	0|5|1|6	0.07	0.21	0.07	0.21	0.07	-9.99	1.67	0.72
RPA1NT	RAB18	RAB18	6|1|3	10	3.33	3	0|2|0|6	0.05	0.13	0.05	0.13	0.05	-7.75	1.67	0.74
RPA1NT	AMPD2	AMPD2	6|2|2	10	3.33	3	0|2|0|6	0.04	0.13	0.04	0.13	0.04	-6.32	1.67	0.74
RPA1NT	FKBP11	FKBP11	2|2|1	5	1.67	3	0|0|0|4	0.04	0.06	0.04	0.06	0.04	-4.25	1.67	0.74
RPA1NT	AKAP9	AKAP9	1|3|1	5	1.67	3	0|2|0|2	0.04	0.11	0.04	0.11	0.04	-4.8	1.67	0.75
RPA1NT	PSMD2	PSMD2	34|8|8	50	16.67	3	1|11|1|27	0.03	0.09	0.03	0.09	0.03	-25.24	1.67	0.76
RPA1NT	ATP5A1	ATP5A1	63|32|38	133	44.33	3	20|26|21|39	0	0	0	0	0	-49.59	1.67	0.88
RPA1NT	ARPC4	ARPC4	10|15|10	35	11.67	3	5|10|6|7	0	0	0	0	0	-13	1.67	0.84
RPA1NT	DDX39A	DDX39A	16|12|8	36	12	3	2|10|1|16	0	0	0	0	0	-15.82	1.66	0.85
RPA1NT	RAB1A	RAB1A	16|15|11	42	14	3	6|10|6|12	0	0	0	0	0	-16.85	1.65	0.86
RPA1NT	ATP5C1	ATP5C1	10|5|1	16	5.33	3	0|4|0|9	0.04	0.13	0.04	0.13	0.04	-12.57	1.64	0.74
RPA1NT	RNMT	RNMT	9|6|1	16	5.33	3	0|5|0|8	0.03	0.07	0.03	0.07	0.03	-12.65	1.64	0.76
RPA1NT	ATP5O	ATP5O	6|20|6	32	10.67	3	0|8|1|17	0.02	0.06	0.02	0.06	0.02	-16.02	1.64	0.77
RPA1NT	IRS4	IRS4	53|59|27	139	46.33	3	6|42|16|49	0	0	0	0	0	-61.93	1.64	0.89
RPA1NT	ZC3HAV1	ZC3HAV1	21|25|8	54	18	3	2|11|6|25	0	0	0	0	0	-29.19	1.64	0.86
RPA1NT	GOT1	GOT1	25|5|3	33	11	3	1|10|2|14	0.11	0.33	0.11	0.33	0.11	-22.4	1.63	0.69
RPA1NT	FAM175B	FAM175B	4|7|0	11	3.67	3	0|3|0|6	0.05	0.15	0.05	0.15	0.05	-11.06	1.63	0.73
RPA1NT	DNAJC10	DNAJC10	6|5|0	11	3.67	3	0|3|0|6	0.04	0.08	0.04	0.08	0.04	-11.06	1.63	0.75
RPA1NT	RPL4	RPL4	60|138|29	227	75.67	3	29|50|36|71	0	0	0	0	0	-127.08	1.63	0.88
RPA1NT	CCT5	CCT5	66|29|27	122	40.67	3	9|30|18|43	0	0	0	0	0	-50.75	1.63	0.87
RPA1NT	MAT2A	MAT2A	22|21|18	61	20.33	3	5|12|9|24	0	0	0	0	0	-20.62	1.63	0.88
RPA1NT	TROVE2	TROVE2	21|10|7	38	12.67	3	0|16|0|15	0	0.01	0	0.01	0	-18.96	1.63	0.82
RPA1NT	ECI1	ECI1	10|6|6	22	7.33	3	2|5|2|9	0	0.01	0	0.01	0	-9.6	1.63	0.82
RPA1NT	ACTR3	ACTR3	26|2|7	35	11.67	3	0|14|0|15	0.07	0.22	0.07	0.22	0.07	-26.37	1.61	0.71
RPA1NT	PPP2R1A	PPP2R1A	30|9|8	47	15.67	3	1|18|1|19	0.01	0.03	0.01	0.03	0.01	-24.6	1.61	0.79
RPA1NT	AKT1	AKT1	5|1|0	6	2	3	0|0|0|5	0.1	0.29	0.1	0.29	0.1	-6.78	1.6	0.7
RPA1NT	KIAA1033	KIAA1033	2|4|0	6	2	3	0|2|0|3	0.06	0.15	0.06	0.15	0.06	-7.21	1.6	0.73
RPA1NT	PPP4C	PPP4C	4|1|1	6	2	3	0|2|0|3	0.05	0.15	0.05	0.15	0.05	-5.59	1.6	0.74
RPA1NT	PI4KA	PI4KA	2|3|1	6	2	3	0|3|0|2	0.03	0.06	0.03	0.06	0.03	-5.59	1.6	0.76
RPA1NT	RPS13	RPS13	13|65|13	91	30.33	3	11|18|11|36	0.02	0.06	0.02	0.06	0.02	-50.79	1.6	0.77
RPA1NT	GLUD1	GLUD1	27|16|17	60	20	3	1|13|6|30	0	0	0	0	0	-22.67	1.6	0.87
RPA1NT	RPS24	RPS24	10|40|5	55	18.33	3	6|16|8|16	0.29	0.87	0.29	0.87	0.29	-37.56	1.59	0.55
RPA1NT	RPL18	RPL18	23|52|32	107	35.67	3	21|22|21|26	0	0	0	0	0	-48.7	1.59	0.86
RPA1NT	TYMS	TYMS	9|13|9	31	10.33	3	0|10|2|14	0	0	0	0	0	-11.92	1.59	0.85
RPA1NT	HIGD1A	HIGD1A	3|8|2	13	4.33	3	2|4|2|3	0.07	0.2	0.07	0.2	0.07	-9.59	1.58	0.72
RPA1NT	MIF	MIF	5|2|6	13	4.33	3	1|4|2|4	0.01	0.02	0.01	0.02	0.01	-9.59	1.58	0.8
RPA1NT	PHGDH	PHGDH	21|5|20	46	15.33	3	11|8|11|9	0	0	0	0	0	-30.91	1.57	0.85
RPA1NT	PTPN23	PTPN23	7|0|0	7	2.33	3	1|0|0|5	0.13	0.38	0.13	0.38	0.13	-8.08	1.56	0.66
RPA1NT	PTDSS1	PTDSS1	1|6|0	7	2.33	3	0|3|0|3	0.11	0.32	0.11	0.32	0.11	-8.3	1.56	0.69
RPA1NT	CYP51A1	CYP51A1	1|11|2	14	4.67	3	0|7|0|5	0.1	0.29	0.1	0.29	0.1	-11.63	1.56	0.7
RPA1NT	HSPBP1	HSPBP1	11|0|3	14	4.67	3	0|3|1|8	0.1	0.29	0.1	0.29	0.1	-14.13	1.56	0.7
RPA1NT	USP10	USP10	6|1|0	7	2.33	3	0|4|0|2	0.1	0.3	0.1	0.3	0.1	-8.23	1.56	0.69
RPA1NT	RPL27	RPL27	7|49|7	63	21	3	9|15|4|26	0.09	0.28	0.09	0.28	0.09	-40.87	1.56	0.7
RPA1NT	SLC25A12	SLC25A12	2|5|0	7	2.33	3	0|1|0|5	0.07	0.19	0.07	0.19	0.07	-8.08	1.56	0.72
RPA1NT	POLR2A	POLR2A	11|38|0	49	16.33	3	0|19|0|23	0.06	0.18	0.06	0.18	0.06	-46.72	1.56	0.73
RPA1NT	TAMM41	TAMM41	3|10|1	14	4.67	3	0|5|0|7	0.06	0.19	0.06	0.19	0.06	-11.63	1.56	0.72
RPA1NT	SEC61G	SEC61G	1|5|1	7	2.33	3	0|4|0|2	0.06	0.18	0.06	0.18	0.06	-6.42	1.56	0.72
RPA1NT	RTKN	RTKN	3|3|1	7	2.33	3	0|0|0|6	0.03	0.05	0.03	0.05	0.03	-6.09	1.56	0.75
RPA1NT	MAP1LC3B	MAP1LC3B	2|4|1	7	2.33	3	0|3|0|3	0.03	0.08	0.03	0.08	0.03	-6.49	1.56	0.76
RPA1NT	FAM98A	FAM98A	3|2|2	7	2.33	3	0|2|0|4	0.02	0.03	0.02	0.03	0.02	-4.74	1.56	0.78
RPA1NT	S100A10	S100A10	3|3|1	7	2.33	3	0|2|0|4	0.02	0.03	0.02	0.03	0.02	-6.42	1.56	0.77
RPA1NT	KIAA1279	KIAA1279	21|8|5	34	11.33	3	0|12|0|17	0.01	0.03	0.01	0.03	0.01	-20.23	1.56	0.79
RPA1NT	ANXA2	ANXA2	60|57|46	163	54.33	3	23|42|27|47	0	0	0	0	0	-59.02	1.56	0.9
RPA1NT	RPL6	RPL6	28|145|30	203	67.67	3	35|54|37|49	0.33	1	0.33	1	0.33	-118.99	1.55	0.44
RPA1NT	RPL3	RPL3	43|73|15	131	43.67	3	10|31|24|48	0	0	0	0	0	-82.86	1.55	0.88
RPA1NT	NDC1	NDC1	2|19|1	22	7.33	3	0|11|0|8	0.14	0.41	0.14	0.41	0.14	-18.77	1.54	0.66
RPA1NT	TUBB	TUBB	87|52|74	213	71	3	32|57|38|58	0	0	0	0	0	-89.98	1.54	0.9
RPA1NT	CSNK1E	CSNK1E	2|21|0	23	7.67	3	0|9|0|11	0.16	0.49	0.16	0.49	0.16	-22.65	1.53	0.64
RPA1NT	ETF1	ETF1	15|5|3	23	7.67	3	0|8|2|10	0.03	0.08	0.03	0.08	0.03	-15.57	1.53	0.76
RPA1NT	ARCN1	ARCN1	21|15|10	46	15.33	3	1|14|6|19	0	0	0	0	0	-22.67	1.53	0.86
RPA1NT	ME1	ME1	8|0|0	8	2.67	3	0|5|0|2	0.14	0.42	0.14	0.42	0.14	-9.28	1.52	0.66
RPA1NT	POLR3A	POLR3A	5|28|0	33	11	3	0|14|0|15	0.12	0.35	0.12	0.35	0.12	-32.45	1.52	0.68
RPA1NT	AURKB	AURKB	5|20|0	25	8.33	3	0|11|0|11	0.09	0.27	0.09	0.27	0.09	-24.91	1.52	0.7
RPA1NT	NDUFB5	NDUFB5	1|6|1	8	2.67	3	0|0|0|7	0.08	0.24	0.08	0.24	0.08	-7.06	1.52	0.71
RPA1NT	IGF2BP2	IGF2BP2	3|5|0	8	2.67	3	0|2|0|5	0.04	0.11	0.04	0.11	0.04	-9.28	1.52	0.74
RPA1NT	SUCLA2	SUCLA2	4|1|3	8	2.67	3	0|1|0|6	0.03	0.06	0.03	0.06	0.03	-7.2	1.52	0.76
RPA1NT	AKR1A1	AKR1A1	3|2|3	8	2.67	3	1|2|2|2	0.01	0.01	0.01	0.01	0.01	-6.02	1.52	0.8
RPA1NT	TXNL1	TXNL1	44|17|37	98	32.67	3	16|22|18|30	0	0	0	0	0	-54.06	1.52	0.88
RPA1NT	PSMD1	PSMD1	52|9|14	75	25	3	2|21|7|36	0	0.01	0	0.01	0	-48.32	1.52	0.82
RPA1NT	SEH1L	SEH1L	9|11|5	25	8.33	3	2|6|2|12	0	0	0	0	0	-14.36	1.52	0.85
RPA1NT	JUP	JUP	8|14|3	25	8.33	3	0|8|1|13	0	0.01	0	0.01	0	-17.39	1.52	0.81
RPA1NT	GNA13	GNA13	8|8|1	17	5.67	3	3|8|0|4	0.01	0.01	0.01	0.01	0.01	-15.02	1.51	0.81
RPA1NT	PRKCI	PRKCI	8|1|0	9	3	3	0|3|0|5	0.11	0.34	0.11	0.34	0.11	-9.99	1.5	0.69
RPA1NT	DHX33	DHX33	1|8|0	9	3	3	0|2|0|6	0.11	0.32	0.11	0.32	0.11	-9.85	1.5	0.69
RPA1NT	LMNB1	LMNB1	7|2|0	9	3	3	2|1|0|5	0.08	0.24	0.08	0.24	0.08	-10.11	1.5	0.71
RPA1NT	RPL35A	RPL35A	4|26|6	36	12	3	5|5|4|18	0.03	0.1	0.03	0.1	0.03	-25.23	1.5	0.75
RPA1NT	TMEM214	TMEM214	7|11|0	18	6	3	1|4|0|11	0.02	0.05	0.02	0.05	0.02	-18.3	1.5	0.77
RPA1NT	CYB5B	CYB5B	2|5|2	9	3	3	2|3|1|2	0.02	0.06	0.02	0.06	0.02	-6.91	1.5	0.77
RPA1NT	SLC25A5	SLC25A5	54|72|59	185	61.67	3	33|36|38|57	0	0	0	0	0	-69.62	1.5	0.9
RPA1NT	HNRNPUL1	HNRNPUL1	26|12|8	46	15.33	3	2|12|4|23	0	0	0	0	0	-26.45	1.5	0.85
RPA1NT	CCT6A	CCT6A	35|15|6	56	18.67	3	5|18|7|20	0	0	0	0	0	-39.13	1.49	0.83
RPA1NT	OGFOD1	OGFOD1	10|0|0	10	3.33	3	0|4|0|5	0.16	0.47	0.16	0.47	0.16	-11.15	1.48	0.65
RPA1NT	POLRMT	POLRMT	0|10|0	10	3.33	3	0|4|0|5	0.16	0.47	0.16	0.47	0.16	-11.15	1.48	0.65
RPA1NT	TOMM34	TOMM34	1|9|0	10	3.33	3	0|4|0|5	0.12	0.36	0.12	0.36	0.12	-11.15	1.48	0.68
RPA1NT	MAPRE2	MAPRE2	6|3|1	10	3.33	3	1|4|1|3	0.03	0.09	0.03	0.09	0.03	-9.34	1.48	0.75
RPA1NT	MYH9	MYH9	196|121|67	384	128	3	34|102|47|162	0	0	0	0	0	-209.88	1.48	0.9
RPA1NT	DVL2	DVL2	70|63|64	197	65.67	3	40|46|37|55	0	0	0	0	0	-69.07	1.48	0.9
RPA1NT	COX4I1	COX4I1	17|32|11	60	20	3	9|10|10|25	0	0	0	0	0	-33.92	1.48	0.86
RPA1NT	PRPS1	PRPS1	31|14|14	59	19.67	3	3|17|6|27	0	0	0	0	0	-28.14	1.48	0.86
RPA1NT	CHID1	CHID1	2|18|1	21	7	3	0|9|1|9	0.12	0.36	0.12	0.36	0.12	-18.89	1.47	0.68
RPA1NT	EIF2B5	EIF2B5	7|4|0	11	3.67	3	0|2|2|6	0.03	0.09	0.03	0.09	0.03	-12.38	1.47	0.76
RPA1NT	RAB13	RAB13	4|5|2	11	3.67	3	0|2|1|7	0.01	0.02	0.01	0.02	0.01	-8.24	1.47	0.8
RPA1NT	RRM1	RRM1	24|11|7	42	14	3	1|19|5|13	0	0	0	0	0	-25.48	1.47	0.84
RPA1NT	EIF3H	EIF3H	20|7|6	33	11	3	3|10|3|14	0	0.01	0	0.01	0	-20.01	1.47	0.81
RPA1NT	EML4	EML4	12|5|5	22	7.33	3	0|10|2|8	0	0.01	0	0.01	0	-12.48	1.47	0.82
RPA1NT	IARS2	IARS2	16|7|0	23	7.67	3	0|5|0|16	0.03	0.08	0.03	0.08	0.03	-23.57	1.46	0.76
RPA1NT	EIF3C	EIF3C	55|38|25	118	39.33	3	9|34|17|48	0	0	0	0	0	-60.58	1.46	0.89
RPA1NT	RFC5	RFC5	17|13|4	34	11.33	3	1|9|1|20	0	0	0	0	0	-24.05	1.46	0.85
RPA1NT	DLD	DLD	9|3|0	12	4	3	0|0|0|11	0.07	0.21	0.07	0.21	0.07	-12.91	1.45	0.72
RPA1NT	ACSL4	ACSL4	3|9|0	12	4	3	1|3|0|7	0.06	0.18	0.06	0.18	0.06	-13.39	1.45	0.72
RPA1NT	HSP90AB1	HSP90AB1	103|49|60	212	70.67	3	30|55|37|73	0	0	0	0	0	-102.59	1.45	0.9
RPA1NT	RPL5	RPL5	61|89|61	211	70.33	3	31|52|39|72	0	0	0	0	0	-85.49	1.45	0.9
RPA1NT	LTA4H	LTA4H	48|16|12	76	25.33	3	2|31|2|35	0	0	0	0	0	-46.44	1.45	0.86
RPA1NT	PSMG1	PSMG1	10|9|6	25	8.33	3	1|7|3|12	0	0	0	0	0	-13.71	1.45	0.85
RPA1NT	PLK1	PLK1	9|14|1	24	8	3	0|6|4|12	0	0.01	0	0.01	0	-22.03	1.45	0.81
RPA1NT	TBC1D15	TBC1D15	9|2|2	13	4.33	3	1|2|2|7	0.04	0.13	0.04	0.13	0.04	-10.08	1.44	0.74
RPA1NT	AP2A1	AP2A1	9|4|1	14	4.67	3	0|4|0|9	0.02	0.07	0.02	0.07	0.02	-12.57	1.44	0.77
RPA1NT	MYO1D	MYO1D	12|28|0	40	13.33	3	0|16|1|20	0.01	0.02	0.01	0.02	0.01	-41.25	1.44	0.8
RPA1NT	TWF1	TWF1	16|20|4	40	13.33	3	3|15|7|12	0	0	0	0	0	-30.53	1.44	0.86
RPA1NT	MYO1C	MYO1C	13|25|1	39	13	3	0|13|0|23	0	0.01	0	0.01	0	-36.4	1.44	0.82
RPA1NT	PLD3	PLD3	7|3|4	14	4.67	3	3|5|2|3	0	0.01	0	0.01	0	-9.87	1.44	0.81
RPA1NT	RQCD1	RQCD1	6|6|2	14	4.67	3	0|5|1|7	0	0	0	0	0	-10.92	1.44	0.82
RPA1NT	BZW2	BZW2	4|9|2	15	5	3	2|4|2|6	0.03	0.1	0.03	0.1	0.03	-12.41	1.43	0.75
RPA1NT	AP3B1	AP3B1	17|12|0	29	9.67	3	1|9|0|17	0	0.01	0	0.01	0	-30.35	1.43	0.82
RPA1NT	PPAN	PPAN	3|28|2	33	11	3	2|14|3|12	0.11	0.34	0.11	0.34	0.11	-28.86	1.42	0.69
RPA1NT	EMC3	EMC3	4|11|2	17	5.67	3	0|7|2|7	0.02	0.05	0.02	0.05	0.02	-13.74	1.42	0.78
RPA1NT	DPM1	DPM1	8|22|3	33	11	3	3|10|4|14	0.01	0.03	0.01	0.03	0.01	-26.65	1.42	0.79
RPA1NT	ILVBL	ILVBL	6|9|1	16	5.33	3	0|7|0|8	0.01	0.02	0.01	0.02	0.01	-14.79	1.42	0.8
RPA1NT	CKB	CKB	47|18|21	86	28.67	3	12|26|13|30	0	0	0	0	0	-47.49	1.42	0.87
RPA1NT	HPRT1	HPRT1	20|12|16	48	16	3	7|14|12|12	0	0	0	0	0	-25.01	1.42	0.87
RPA1NT	SNRPE	SNRPE	10|15|9	34	11.33	3	6|9|6|11	0	0	0	0	0	-17.91	1.42	0.86
RPA1NT	RPL24	RPL24	6|39|13	58	19.33	3	12|14|12|17	0.3	0.91	0.3	0.91	0.3	-44.78	1.41	0.55
RPA1NT	XRCC5	XRCC5	104|80|67	251	83.67	3	30|82|33|93	0	0	0	0	0	-114.29	1.41	0.9
RPA1NT	KARS	KARS	35|18|20	73	24.33	3	5|24|12|28	0	0	0	0	0	-36.61	1.41	0.88
RPA1NT	RPS18	RPS18	10|40|7	57	19	3	8|18|6|22	0	0.01	0	0.01	0	-41.07	1.41	0.81
RPA1NT	BZW1	BZW1	12|18|6	36	12	3	0|14|5|15	0	0	0	0	0	-23.49	1.41	0.86
RPA1NT	SHMT2	SHMT2	45|22|35	102	34	3	17|26|18|36	0	0	0	0	0	-55.9	1.4	0.89
RPA1NT	ATP5B	ATP5B	36|2|27	65	21.67	3	15|16|20|11	0	0	0	0	0	-62.61	1.4	0.85
RPA1NT	RAB14	RAB14	19|13|8	40	13.33	3	3|9|4|22	0	0	0	0	0	-23.79	1.4	0.86
RPA1NT	PHB2	PHB2	41|66|43	150	50	3	31|43|29|41	0	0	0	0	0	-70.19	1.39	0.89
RPA1NT	SF3B3	SF3B3	52|23|22	97	32.33	3	12|24|12|45	0	0	0	0	0	-51.74	1.39	0.88
RPA1NT	GAPDH	GAPDH	79|76|71	226	75.33	3	36|66|49|67	0	0	0	0	0	-92.83	1.38	0.9
RPA1NT	RPL7	RPL7	49|89|33	171	57	3	31|50|29|55	0	0	0	0	0	-100.38	1.38	0.89
RPA1NT	YWHAQ	YWHAQ	25|10|25	60	20	3	4|19|10|25	0	0	0	0	0	-39.16	1.38	0.88
RPA1NT	RPL9	RPL9	21|32|5	58	19.33	3	4|22|9|21	0	0	0	0	0	-47.27	1.38	0.87
RPA1NT	ACTR1A	ACTR1A	16|8|6	30	10	3	0|14|0|15	0	0	0	0	0	-18.63	1.38	0.85
RPA1NT	COPG1	COPG1	19|7|4	30	10	3	0|11|0|18	0	0.01	0	0.01	0	-22	1.38	0.82
RPA1NT	OSBP	OSBP	14|10|5	29	9.67	3	0|12|0|16	0	0	0	0	0	-19.28	1.38	0.85
RPA1NT	UTP6	UTP6	8|17|3	28	9.33	3	0|15|2|10	0	0.01	0	0.01	0	-22.3	1.38	0.82
RPA1NT	TFRC	TFRC	16|6|5	27	9	3	0|12|0|14	0	0.01	0	0.01	0	-17.57	1.38	0.82
RPA1NT	FARSB	FARSB	35|22|16	73	24.33	3	5|23|10|33	0	0	0	0	0	-41.19	1.37	0.88
RPA1NT	ATP5F1	ATP5F1	24|36|12	72	24	3	10|21|13|26	0	0	0	0	0	-47.33	1.37	0.88
RPA1NT	RPSA	RPSA	23|6|11	40	13.33	3	8|10|7|14	0	0.01	0	0.01	0	-28.99	1.37	0.82
RPA1NT	VPS35	VPS35	27|7|4	38	12.67	3	0|14|1|22	0	0.01	0	0.01	0	-29.85	1.37	0.81
RPA1NT	HSPA1A	HSPA1A	80|48|58	186	62	3	29|46|46|61	0	0	0	0	0	-92.97	1.36	0.9
RPA1NT	RPL10A	RPL10A	28|75|37	140	46.67	3	25|37|33|42	0	0	0	0	0	-83.23	1.36	0.88
RPA1NT	RPL32	RPL32	13|38|7	58	19.33	3	8|18|7|24	0	0	0	0	0	-44	1.36	0.85
RPA1NT	TMEM43	TMEM43	14|23|9	46	15.33	3	3|19|5|18	0	0	0	0	0	-28.68	1.36	0.87
RPA1NT	WARS2	WARS2	1|11|0	12	4	3	0|5|2|5	0.15	0.45	0.15	0.45	0.15	-14.5	1.33	0.65
RPA1NT	HMGB2	HMGB2	0|25|0	25	8.33	3	0|7|0|18	0.13	0.4	0.13	0.4	0.13	-27.95	1.33	0.66
RPA1NT	AGPAT1	AGPAT1	0|7|0	7	2.33	3	0|4|0|3	0.11	0.34	0.11	0.34	0.11	-9.35	1.33	0.69
RPA1NT	CCNB2	CCNB2	0|5|0	5	1.67	3	0|2|0|3	0.1	0.29	0.1	0.29	0.1	-7.21	1.33	0.7
RPA1NT	SMARCA1	SMARCA1	0|5|0	5	1.67	3	0|1|0|4	0.09	0.27	0.09	0.27	0.09	-7.02	1.33	0.7
RPA1NT	QTRT1	QTRT1	4|0|0	4	1.33	3	0|0|0|4	0.09	0.26	0.09	0.26	0.09	-5.65	1.33	0.7
RPA1NT	GOSR1	GOSR1	1|7|1	9	3	3	0|4|2|3	0.08	0.24	0.08	0.24	0.08	-9.32	1.33	0.71
RPA1NT	MRPS11	MRPS11	0|3|0	3	1	3	0|0|0|3	0.08	0.23	0.08	0.23	0.08	-5.79	1.33	0.71
RPA1NT	NHLRC2	NHLRC2	5|1|0	6	2	3	0|0|0|6	0.07	0.22	0.07	0.22	0.07	-7.9	1.33	0.72
RPA1NT	NDUFAF4	NDUFAF4	3|0|0	3	1	3	0|1|0|2	0.07	0.22	0.07	0.22	0.07	-5.54	1.33	0.71
RPA1NT	NAA40	NAA40	0|3|0	3	1	3	0|1|0|2	0.07	0.22	0.07	0.22	0.07	-5.54	1.33	0.71
RPA1NT	NDUFB3	NDUFB3	0|3|0	3	1	3	0|2|0|1	0.07	0.22	0.07	0.22	0.07	-5.54	1.33	0.71
RPA1NT	MED16	MED16	0|3|0	3	1	3	0|2|0|1	0.07	0.22	0.07	0.22	0.07	-5.54	1.33	0.71
RPA1NT	TIMM21	TIMM21	0|3|0	3	1	3	0|2|0|1	0.07	0.22	0.07	0.22	0.07	-5.54	1.33	0.71
RPA1NT	AURKA	AURKA	1|5|0	6	2	3	0|2|0|4	0.06	0.18	0.06	0.18	0.06	-8.23	1.33	0.72
RPA1NT	TSG101	TSG101	2|0|0	2	0.67	3	0|0|0|2	0.06	0.18	0.06	0.18	0.06	-4.74	1.33	0.72
RPA1NT	INF2	INF2	0|2|0	2	0.67	3	0|0|0|2	0.06	0.18	0.06	0.18	0.06	-4.74	1.33	0.72
RPA1NT	ADD2	ADD2	2|0|0	2	0.67	3	0|0|0|2	0.06	0.18	0.06	0.18	0.06	-4.74	1.33	0.72
RPA1NT	PLEKHF1	PLEKHF1	0|2|0	2	0.67	3	0|0|0|2	0.06	0.18	0.06	0.18	0.06	-4.74	1.33	0.72
RPA1NT	SFXN3	SFXN3	0|4|1	5	1.67	3	0|4|0|1	0.05	0.16	0.05	0.16	0.05	-7.02	1.33	0.73
RPA1NT	AACS	AACS	4|1|0	5	1.67	3	0|2|0|3	0.05	0.15	0.05	0.15	0.05	-7.21	1.33	0.74
RPA1NT	CLPP	CLPP	3|1|0	4	1.33	3	0|0|0|4	0.05	0.15	0.05	0.15	0.05	-5.65	1.33	0.73
RPA1NT	HARS2	HARS2	3|1|0	4	1.33	3	0|0|0|4	0.05	0.15	0.05	0.15	0.05	-5.65	1.33	0.73
RPA1NT	PDXK	PDXK	2|0|0	2	0.67	3	0|1|0|1	0.05	0.15	0.05	0.15	0.05	-4.65	1.33	0.73
RPA1NT	LIG1	LIG1	7|3|0	10	3.33	3	1|3|1|5	0.04	0.11	0.04	0.11	0.04	-12.59	1.33	0.75
RPA1NT	MYO5C	MYO5C	3|1|0	4	1.33	3	0|1|1|2	0.04	0.11	0.04	0.11	0.04	-6.24	1.33	0.75
RPA1NT	MRPS24	MRPS24	1|3|0	4	1.33	3	0|0|2|2	0.04	0.11	0.04	0.11	0.04	-6.2	1.33	0.75
RPA1NT	DEGS1	DEGS1	1|3|0	4	1.33	3	0|1|0|3	0.04	0.12	0.04	0.12	0.04	-6	1.33	0.74
RPA1NT	CTPS2	CTPS2	2|0|1	3	1	3	0|0|0|3	0.04	0.11	0.04	0.11	0.04	-5.79	1.33	0.75
RPA1NT	PDAP1	PDAP1	2|1|0	3	1	3	0|0|0|3	0.04	0.11	0.04	0.11	0.04	-5.79	1.33	0.75
RPA1NT	GPRIN3	GPRIN3	0|1|2	3	1	3	0|0|0|3	0.04	0.11	0.04	0.11	0.04	-5.79	1.33	0.75
RPA1NT	DPY19L1	DPY19L1	1|2|0	3	1	3	0|0|0|3	0.04	0.11	0.04	0.11	0.04	-5.79	1.33	0.75
RPA1NT	FASTKD5	FASTKD5	1|2|0	3	1	3	0|0|0|3	0.04	0.11	0.04	0.11	0.04	-5.79	1.33	0.75
RPA1NT	ADD1	ADD1	7|1|2	10	3.33	3	0|4|0|6	0.03	0.09	0.03	0.09	0.03	-9.91	1.33	0.76
RPA1NT	CCDC134	CCDC134	2|4|0	6	2	3	0|2|0|4	0.03	0.09	0.03	0.09	0.03	-8.23	1.33	0.75
RPA1NT	UTRN	UTRN	0|2|2	4	1.33	3	0|3|0|1	0.03	0.04	0.03	0.04	0.03	-6	1.33	0.76
RPA1NT	PDK3	PDK3	3|5|0	8	2.67	3	0|2|0|6	0.02	0.07	0.02	0.07	0.02	-9.85	1.33	0.76
RPA1NT	GSTZ1	GSTZ1	5|3|0	8	2.67	3	0|4|0|4	0.02	0.06	0.02	0.06	0.02	-10.05	1.33	0.77
RPA1NT	AUP1	AUP1	2|4|1	7	2.33	3	0|3|0|4	0.02	0.04	0.02	0.04	0.02	-7.39	1.33	0.78
RPA1NT	IBTK	IBTK	2|1|3	6	2	3	0|1|0|5	0.02	0.04	0.02	0.04	0.02	-6.27	1.33	0.78
RPA1NT	FAM98B	FAM98B	3|3|0	6	2	3	0|3|0|3	0.02	0.03	0.02	0.03	0.02	-8.3	1.33	0.77
RPA1NT	AP2S1	AP2S1	3|1|1	5	1.67	3	0|2|0|3	0.02	0.06	0.02	0.06	0.02	-5.59	1.33	0.77
RPA1NT	C20ORF27	C20ORF27	2|1|1	4	1.33	3	0|0|0|4	0.02	0.06	0.02	0.06	0.02	-4.25	1.33	0.77
RPA1NT	COPS8	COPS8	1|0|2	3	1	3	0|1|1|1	0.02	0.07	0.02	0.07	0.02	-5.55	1.33	0.76
RPA1NT	ERCC6L	ERCC6L	2|1|0	3	1	3	0|1|0|2	0.02	0.07	0.02	0.07	0.02	-5.54	1.33	0.76
RPA1NT	TBC1D24	TBC1D24	2|1|0	3	1	3	0|1|0|2	0.02	0.07	0.02	0.07	0.02	-5.54	1.33	0.76
RPA1NT	WDR4	WDR4	2|0|1	3	1	3	0|1|0|2	0.02	0.07	0.02	0.07	0.02	-5.54	1.33	0.76
RPA1NT	ERCC2	ERCC2	1|2|0	3	1	3	0|1|0|2	0.02	0.07	0.02	0.07	0.02	-5.54	1.33	0.76
RPA1NT	ETFB	ETFB	5|2|3	10	3.33	3	0|1|1|8	0.01	0.02	0.01	0.02	0.01	-8.08	1.33	0.8
RPA1NT	NEK9	NEK9	6|3|1	10	3.33	3	0|3|2|5	0.01	0.04	0.01	0.04	0.01	-10.21	1.33	0.78
RPA1NT	SFXN4	SFXN4	3|6|1	10	3.33	3	0|6|0|4	0.01	0.04	0.01	0.04	0.01	-9.91	1.33	0.78
RPA1NT	POLA2	POLA2	5|0|4	9	3	3	0|5|0|4	0.01	0.03	0.01	0.03	0.01	-11.15	1.33	0.78
RPA1NT	PSME2	PSME2	4|1|3	8	2.67	3	0|4|0|4	0.01	0.02	0.01	0.02	0.01	-7.95	1.33	0.79
RPA1NT	GNA11	GNA11	2|2|1	5	1.67	3	0|2|1|2	0.01	0.01	0.01	0.01	0.01	-5.74	1.33	0.79
RPA1NT	KATNAL2	KATNAL2	1|2|2	5	1.67	3	1|1|2|1	0.01	0.01	0.01	0.01	0.01	-5.74	1.33	0.79
RPA1NT	WIPI2	WIPI2	2|2|1	5	1.67	3	0|2|0|3	0.01	0.02	0.01	0.02	0.01	-5.59	1.33	0.78
RPA1NT	COPS7B	COPS7B	2|1|2	5	1.67	3	0|3|0|2	0.01	0.02	0.01	0.02	0.01	-5.59	1.33	0.78
RPA1NT	HSD17B4	HSD17B4	30|51|11	92	30.67	3	11|31|14|36	0	0	0	0	0	-70.37	1.33	0.88
RPA1NT	POLR2B	POLR2B	24|59|5	88	29.33	3	1|33|2|52	0	0	0	0	0	-80	1.33	0.87
RPA1NT	TALDO1	TALDO1	25|21|14	60	20	3	10|17|12|21	0	0	0	0	0	-35.17	1.33	0.88
RPA1NT	RPS19	RPS19	2|40|10	52	17.33	3	6|14|5|27	0	0.01	0	0.01	0	-50.85	1.33	0.81
RPA1NT	CNDP2	CNDP2	21|13|4	38	12.67	3	0|19|0|19	0	0	0	0	0	-30.87	1.33	0.86
RPA1NT	YTHDF2	YTHDF2	14|12|6	32	10.67	3	2|10|5|15	0	0	0	0	0	-21.77	1.33	0.87
RPA1NT	RPS20	RPS20	7|19|4	30	10	3	4|10|4|12	0	0.01	0	0.01	0	-23.76	1.33	0.82
RPA1NT	CAMK2D	CAMK2D	7|12|3	22	7.33	3	0|8|2|12	0	0	0	0	0	-17.49	1.33	0.84
RPA1NT	CDC42	CDC42	9|5|7	21	7	3	0|9|0|12	0	0	0	0	0	-13.16	1.33	0.85
RPA1NT	CPNE1	CPNE1	10|6|3	19	6.33	3	2|8|1|8	0	0	0	0	0	-14.96	1.33	0.83
RPA1NT	CTNNBL1	CTNNBL1	9|6|4	19	6.33	3	0|5|0|14	0	0	0	0	0	-12.86	1.33	0.84
RPA1NT	GNPNAT1	GNPNAT1	6|6|3	15	5	3	0|7|0|8	0	0	0	0	0	-11.09	1.33	0.84
RPA1NT	TOMM22	TOMM22	6|5|2	13	4.33	3	0|6|0|7	0	0.01	0	0.01	0	-10.79	1.33	0.82
RPA1NT	PRAF2	PRAF2	4|7|2	13	4.33	3	2|4|2|5	0	0.01	0	0.01	0	-11.38	1.33	0.81
RPA1NT	CYB5R1	CYB5R1	6|6|1	13	4.33	3	0|4|0|9	0	0.01	0	0.01	0	-12.57	1.33	0.81
RPA1NT	HSP90AB2P	HSP90AB2P	5|3|3	11	3.67	3	1|2|2|6	0	0.01	0	0.01	0	-7.9	1.33	0.82
RPA1NT	UGGT1	UGGT1	5|5|1	11	3.67	3	0|3|1|7	0	0.01	0	0.01	0	-10.97	1.33	0.81
RPA1NT	MYH14	MYH14	2|3|2	7	2.33	3	1|2|2|2	0	0.01	0	0.01	0	-6.02	1.33	0.81
RPA1NT	C2ORF47	C2ORF47	1|1|1	3	1	3	0|0|0|3	0	0	0	0	0	-3.41	1.33	0.9
RPA1NT	SNTB2	SNTB2	1|1|0	2	0.67	3	0|0|0|2	0	0	0	0	0	-4.74	1.33	0.9
RPA1NT	CDC45	CDC45	1|1|0	2	0.67	3	0|1|0|1	0	0	0	0	0	-4.65	1.33	0.9
RPA1NT	TIGAR	TIGAR	1|1|0	2	0.67	3	0|1|0|1	0	0	0	0	0	-4.65	1.33	0.9
RPA1NT	KIAA1524	KIAA1524	1|0|1	2	0.67	3	1|1|0|0	0	0	0	0	0	-4.65	1.33	0.9
RPA1NT	LMNA	LMNA	0|1|1	2	0.67	3	0|0|0|2	0	0	0	0	0	-4.74	1.33	0.9
RPA1NT	ARL2	ARL2	1|1|0	2	0.67	3	0|1|1|0	0	0	0	0	0	-4.65	1.33	0.9
RPA1NT	PYROXD1	PYROXD1	1|1|0	2	0.67	3	0|1|0|1	0	0	0	0	0	-4.65	1.33	0.9
RPA1NT	PARD3	PARD3	1|1|0	2	0.67	3	0|0|0|2	0	0	0	0	0	-4.74	1.33	0.9
RPA1NT	SNX4	SNX4	1|0|1	2	0.67	3	0|2|0|0	0	0	0	0	0	-4.74	1.33	0.9
RPA1NT	FGFR1OP	FGFR1OP	1|0|0	1	0.33	3	1|0|0|0	0	0	0	0	0	-3.75	1.33	0.9
RPA1NT	ESRP2	ESRP2	1|0|0	1	0.33	3	0|1|0|0	0	0	0	0	0	-3.75	1.33	0.9
RPA1NT	GSTT2B	GSTT2B	0|1|0	1	0.33	3	0|0|0|1	0	0	0	0	0	-3.75	1.33	0.9
RPA1NT	PPA2	PPA2	0|1|0	1	0.33	3	0|0|0|1	0	0	0	0	0	-3.75	1.33	0.9
RPA1NT	AGPAT6	AGPAT6	0|1|0	1	0.33	3	0|0|0|1	0	0	0	0	0	-3.75	1.33	0.9
RPA1NT	GCDH	GCDH	1|0|0	1	0.33	3	0|0|0|1	0	0	0	0	0	-3.75	1.33	0.9
RPA1NT	FHOD1	FHOD1	1|0|0	1	0.33	3	0|0|0|1	0	0	0	0	0	-3.75	1.33	0.9
RPA1NT	GTF2H4	GTF2H4	0|1|0	1	0.33	3	0|0|0|1	0	0	0	0	0	-3.75	1.33	0.9
RPA1NT	HADH	HADH	0|1|0	1	0.33	3	0|0|0|1	0	0	0	0	0	-3.75	1.33	0.9
RPA1NT	ICMT	ICMT	0|1|0	1	0.33	3	0|0|0|1	0	0	0	0	0	-3.75	1.33	0.9
RPA1NT	CCDC93	CCDC93	0|1|0	1	0.33	3	0|0|0|1	0	0	0	0	0	-3.75	1.33	0.9
RPA1NT	IDH1	IDH1	1|0|0	1	0.33	3	0|0|1|0	0	0	0	0	0	-3.75	1.33	0.9
RPA1NT	NLRX1	NLRX1	0|1|0	1	0.33	3	0|0|0|1	0	0	0	0	0	-3.75	1.33	0.9
RPA1NT	CPT1A	CPT1A	0|1|0	1	0.33	3	0|0|0|1	0	0	0	0	0	-3.75	1.33	0.9
RPA1NT	HAUS5	HAUS5	1|0|0	1	0.33	3	0|0|0|1	0	0	0	0	0	-3.75	1.33	0.9
RPA1NT	GGCT	GGCT	0|1|0	1	0.33	3	0|1|0|0	0	0	0	0	0	-3.75	1.33	0.9
RPA1NT	ADAM10	ADAM10	0|0|1	1	0.33	3	0|0|0|1	0	0	0	0	0	-3.75	1.33	0.9
RPA1NT	IDH3A	IDH3A	1|0|0	1	0.33	3	0|0|0|1	0	0	0	0	0	-3.75	1.33	0.9
RPA1NT	VPRBP	VPRBP	0|1|0	1	0.33	3	0|0|0|1	0	0	0	0	0	-3.75	1.33	0.9
RPA1NT	WRB	WRB	0|1|0	1	0.33	3	0|0|0|1	0	0	0	0	0	-3.75	1.33	0.9
RPA1NT	SAMD4B	SAMD4B	1|0|0	1	0.33	3	0|0|0|1	0	0	0	0	0	-3.75	1.33	0.9
RPA1NT	GNB2	GNB2	1|0|0	1	0.33	3	0|0|0|1	0	0	0	0	0	-3.75	1.33	0.9
RPA1NT	MYO9B	MYO9B	0|1|0	1	0.33	3	0|1|0|0	0	0	0	0	0	-3.75	1.33	0.9
RPA1NT	RPS28	RPS28	0|0|1	1	0.33	3	0|1|0|0	0	0	0	0	0	-3.75	1.33	0.9
RPA1NT	COG7	COG7	1|0|0	1	0.33	3	0|0|0|1	0	0	0	0	0	-3.75	1.33	0.9
RPA1NT	DIAPH3	DIAPH3	0|1|0	1	0.33	3	0|1|0|0	0	0	0	0	0	-3.75	1.33	0.9
RPA1NT	DBF4	DBF4	0|0|1	1	0.33	3	0|0|0|1	0	0	0	0	0	-3.75	1.33	0.9
RPA1NT	CNOT11	CNOT11	1|0|0	1	0.33	3	0|1|0|0	0	0	0	0	0	-3.75	1.33	0.9
RPA1NT	MMS22L	MMS22L	0|0|1	1	0.33	3	0|0|0|1	0	0	0	0	0	-3.75	1.33	0.9
RPA1NT	SYNGR2	SYNGR2	1|0|0	1	0.33	3	0|0|0|1	0	0	0	0	0	-3.75	1.33	0.9
RPA1NT	KIAA1671	KIAA1671	1|0|0	1	0.33	3	0|1|0|0	0	0	0	0	0	-3.75	1.33	0.9
RPA1NT	GAN	GAN	0|1|0	1	0.33	3	0|1|0|0	0	0	0	0	0	-3.75	1.33	0.9
RPA1NT	PALD1	PALD1	0|1|0	1	0.33	3	0|0|0|1	0	0	0	0	0	-3.75	1.33	0.9
RPA1NT	ARMC9	ARMC9	1|0|0	1	0.33	3	0|0|1|0	0	0	0	0	0	-3.75	1.33	0.9
RPA1NT	CCT7	CCT7	71|40|36	147	49	3	20|51|27|51	0	0	0	0	0	-80.97	1.32	0.9
RPA1NT	RPL15	RPL15	36|77|29	142	47.33	3	30|41|37|35	0	0	0	0	0	-87.23	1.32	0.88
RPA1NT	RPS8	RPS8	33|53|17	103	34.33	3	16|31|26|31	0	0	0	0	0	-70.98	1.32	0.89
RPA1NT	RPL8	RPL8	11|56|13	80	26.67	3	12|21|18|30	0	0	0	0	0	-59.89	1.32	0.84
RPA1NT	CLTC	CLTC	168|69|77	314	104.67	3	29|123|34|134	0	0	0	0	0	-183.55	1.31	0.9
RPA1NT	HNRNPU	HNRNPU	127|98|59	284	94.67	3	46|81|54|107	0	0	0	0	0	-170.93	1.31	0.9
RPA1NT	HSP90AA1	HSP90AA1	140|67|77	284	94.67	3	45|75|60|110	0	0	0	0	0	-160.18	1.31	0.9
RPA1NT	ALDH18A1	ALDH18A1	51|44|25	120	40	3	11|42|18|51	0	0	0	0	0	-73.27	1.31	0.9
RPA1NT	MTHFD1	MTHFD1	39|42|18	99	33	3	13|31|16|41	0	0	0	0	0	-65.72	1.31	0.89
RPA1NT	GARS	GARS	40|20|10	70	23.33	3	4|31|5|31	0	0	0	0	0	-51.31	1.31	0.87
RPA1NT	MAPK1	MAPK1	26|15|23	64	21.33	3	4|25|8|28	0	0	0	0	0	-37.31	1.31	0.89
RPA1NT	ADSL	ADSL	26|21|11	58	19.33	3	6|21|7|25	0	0	0	0	0	-38.37	1.31	0.88
RPA1NT	NCKAP1	NCKAP1	20|22|8	50	16.67	3	3|18|1|29	0	0	0	0	0	-35.7	1.31	0.88
RPA1NT	DEK	DEK	3|35|8	46	15.33	3	10|14|7|16	0.3	0.9	0.3	0.9	0.3	-43.6	1.3	0.55
RPA1NT	DDX3X	DDX3X	46|24|9	79	26.33	3	10|26|15|30	0	0	0	0	0	-63.84	1.3	0.88
RPA1NT	NOC4L	NOC4L	10|23|3	36	12	3	0|19|0|18	0	0	0	0	0	-32.1	1.3	0.84
RPA1NT	ARPC2	ARPC2	22|7|5	34	11.33	3	0|12|1|22	0	0	0	0	0	-25.93	1.3	0.84
RPA1NT	CCT8	CCT8	87|58|55	200	66.67	3	43|56|46|61	0	0	0	0	0	-104.47	1.29	0.9
RPA1NT	COPB2	COPB2	40|16|26	82	27.33	3	4|32|9|40	0	0	0	0	0	-53.76	1.29	0.89
RPA1NT	ATP5L	ATP5L	10|12|8	30	10	3	7|7|6|11	0	0	0	0	0	-18.47	1.29	0.87
RPA1NT	FLII	FLII	10|20|0	30	10	3	0|8|1|22	0	0.01	0	0.01	0	-34.59	1.29	0.83
RPA1NT	RDH11	RDH11	9|18|1	28	9.33	3	2|10|3|14	0	0	0	0	0	-29.44	1.29	0.83
RPA1NT	CAP1	CAP1	14|8|5	27	9	3	3|8|4|13	0	0	0	0	0	-19.87	1.29	0.85
RPA1NT	H2AFX	H2AFX	3|18|4	25	8.33	3	5|5|6|10	0.1	0.31	0.1	0.31	0.1	-22.1	1.28	0.69
RPA1NT	EIF4A1	EIF4A1	100|57|71	228	76	3	44|72|45|77	0	0	0	0	0	-129.11	1.28	0.9
RPA1NT	EIF4G2	EIF4G2	51|53|15	119	39.67	3	5|49|13|57	0	0	0	0	0	-93.35	1.28	0.9
RPA1NT	POLA1	POLA1	31|23|22	76	25.33	3	3|29|9|38	0	0	0	0	0	-39.29	1.28	0.89
RPA1NT	PPIB	PPIB	18|33|23	74	24.67	3	14|16|17|30	0	0	0	0	0	-44.11	1.28	0.89
RPA1NT	NUDT19	NUDT19	21|37|13	71	23.67	3	5|29|6|34	0	0	0	0	0	-48.67	1.28	0.88
RPA1NT	SEC22B	SEC22B	17|25|10	52	17.33	3	8|16|12|18	0	0	0	0	0	-36.09	1.28	0.88
RPA1NT	ACOT7	ACOT7	20|12|16	48	16	3	6|15|7|22	0	0	0	0	0	-28.79	1.28	0.88
RPA1NT	PPP2R4	PPP2R4	13|6|4	23	7.67	3	2|9|2|11	0	0	0	0	0	-17.72	1.28	0.84
RPA1NT	EEF1A1	EEF1A1	91|149|104	344	114.67	3	53|130|67|110	0	0	0	0	0	-186.74	1.27	0.9
RPA1NT	LARP1	LARP1	35|38|9	82	27.33	3	4|37|10|35	0	0	0	0	0	-68.35	1.27	0.89
RPA1NT	RAC1	RAC1	18|9|13	40	13.33	3	6|11|7|18	0	0	0	0	0	-26.36	1.27	0.87
RPA1NT	UBE2M	UBE2M	12|4|5	21	7	3	3|8|5|6	0	0.01	0	0.01	0	-16.43	1.27	0.83
RPA1NT	DPP3	DPP3	14|5|2	21	7	3	0|7|4|11	0	0.01	0	0.01	0	-19.68	1.27	0.81
RPA1NT	ISOC1	ISOC1	9|6|4	19	6.33	3	0|13|0|7	0	0	0	0	0	-13.64	1.27	0.85
RPA1NT	CYCS	CYCS	1|29|6	36	12	3	3|11|8|16	0.03	0.09	0.03	0.09	0.03	-39.36	1.26	0.76
RPA1NT	DYNC1H1	DYNC1H1	278|182|98	558	186	3	28|221|56|286	0	0	0	0	0	-387.93	1.26	0.9
RPA1NT	SNRPN	SNRPN	15|21|14	50	16.67	3	7|13|13|20	0	0	0	0	0	-28.88	1.26	0.88
RPA1NT	RPL27A	RPL27A	12|15|7	34	11.33	3	7|8|8|13	0	0	0	0	0	-24.43	1.26	0.87
RPA1NT	STT3B	STT3B	3|12|0	15	5	3	0|7|2|7	0.04	0.11	0.04	0.11	0.04	-18.64	1.25	0.75
RPA1NT	ACAD9	ACAD9	11|5|0	16	5.33	3	0|6|0|11	0.01	0.03	0.01	0.03	0.01	-19.43	1.25	0.79
RPA1NT	TKT	TKT	83|110|72	265	88.33	3	51|81|59|91	0	0	0	0	0	-146.11	1.25	0.9
RPA1NT	RPS3	RPS3	54|76|52	182	60.67	3	34|50|38|72	0	0	0	0	0	-97.55	1.25	0.9
RPA1NT	MCM7	MCM7	49|49|30	128	42.67	3	9|54|21|52	0	0	0	0	0	-77.99	1.25	0.9
RPA1NT	RPS27	RPS27	14|21|13	48	16	3	8|13|14|16	0	0	0	0	0	-28.84	1.25	0.88
RPA1NT	RDX	RDX	17|10|5	32	10.67	3	2|10|2|20	0	0	0	0	0	-25.1	1.25	0.86
RPA1NT	FDFT1	FDFT1	8|6|2	16	5.33	3	0|8|2|7	0	0	0	0	0	-14.72	1.25	0.84
RPA1NT	EIF2B2	EIF2B2	10|5|1	16	5.33	3	0|7|1|9	0	0.01	0	0.01	0	-16.75	1.25	0.81
RPA1NT	MTCH1	MTCH1	6|7|2	15	5	3	2|5|2|7	0	0	0	0	0	-14.11	1.25	0.84
RPA1NT	SCAMP3	SCAMP3	4|8|3	15	5	3	2|5|2|7	0	0	0	0	0	-12.4	1.25	0.83
RPA1NT	MCTS1	MCTS1	7|4|4	15	5	3	0|7|0|9	0	0	0	0	0	-10.31	1.25	0.84
RPA1NT	TMEM205	TMEM205	5|8|2	15	5	3	0|4|5|7	0	0	0	0	0	-13.93	1.25	0.83
RPA1NT	RPL28	RPL28	5|58|6	69	23	3	16|17|14|27	0.32	0.96	0.32	0.96	0.32	-66.58	1.24	0.54
RPA1NT	HMGB1	HMGB1	0|40|1	41	13.67	3	3|9|5|27	0.06	0.19	0.06	0.19	0.06	-49.02	1.24	0.72
RPA1NT	CCBL2	CCBL2	8|4|1	13	4.33	3	0|4|1|9	0.01	0.02	0.01	0.02	0.01	-13.74	1.24	0.8
RPA1NT	PSMD11	PSMD11	47|21|26	94	31.33	3	11|33|15|42	0	0	0	0	0	-60.59	1.24	0.89
RPA1NT	MDN1	MDN1	14|35|4	53	17.67	3	1|17|0|39	0	0	0	0	0	-50.08	1.24	0.86
RPA1NT	PGK1	PGK1	28|10|15	53	17.67	3	17|13|17|10	0	0	0	0	0	-38.98	1.24	0.87
RPA1NT	CYFIP1	CYFIP1	19|25|7	51	17	3	3|20|5|27	0	0	0	0	0	-41.69	1.24	0.88
RPA1NT	OAT	OAT	28|7|5	40	13.33	3	4|15|6|18	0	0	0	0	0	-34.29	1.24	0.84
RPA1NT	DRG2	DRG2	9|25|4	38	12.67	3	1|15|4|21	0	0	0	0	0	-34.06	1.24	0.85
RPA1NT	RAB10	RAB10	9|7|10	26	8.67	3	4|10|5|9	0	0	0	0	0	-17.28	1.24	0.87
RPA1NT	CDC37	CDC37	8|12|6	26	8.67	3	2|10|3|13	0	0	0	0	0	-18.12	1.24	0.86
RPA1NT	MRPL16	MRPL16	0|12|0	12	4	3	0|4|0|9	0.1	0.29	0.1	0.29	0.1	-15.16	1.23	0.7
RPA1NT	NRD1	NRD1	11|0|1	12	4	3	0|5|0|8	0.07	0.2	0.07	0.2	0.07	-15.23	1.23	0.72
RPA1NT	RPL26	RPL26	5|63|4	72	24	3	13|17|12|36	0.01	0.02	0.01	0.02	0.01	-72.95	1.23	0.81
RPA1NT	POP1	POP1	5|19|0	24	8	3	0|10|0|16	0.01	0.04	0.01	0.04	0.01	-29.19	1.23	0.78
RPA1NT	EIF3A	EIF3A	88|67|43	198	66	3	23|76|35|80	0	0	0	0	0	-128.62	1.23	0.9
RPA1NT	ASNS	ASNS	74|74|50	198	66	3	39|68|45|63	0	0	0	0	0	-119.23	1.23	0.9
RPA1NT	PPIL1	PPIL1	6|11|6	23	7.67	3	4|7|5|9	0	0	0	0	0	-16.09	1.23	0.86
RPA1NT	GPI	GPI	91|118|75	284	94.67	3	52|96|59|103	0	0	0	0	0	-166.17	1.22	0.9
RPA1NT	PKM	PKM	109|87|79	275	91.67	3	43|105|51|102	0	0	0	0	0	-152.22	1.22	0.9
RPA1NT	RPS4X	RPS4X	38|68|27	133	44.33	3	23|35|28|59	0	0	0	0	0	-91.57	1.22	0.9
RPA1NT	MSN	MSN	55|57|21	133	44.33	3	11|49|20|65	0	0	0	0	0	-102.07	1.22	0.9
RPA1NT	RPS9	RPS9	32|61|24	117	39	3	25|33|28|42	0	0	0	0	0	-81.45	1.22	0.89
RPA1NT	BCAP31	BCAP31	23|27|23	73	24.33	3	13|20|18|29	0	0	0	0	0	-39.67	1.22	0.89
RPA1NT	DYNLL1	DYNLL1	13|6|12	31	10.33	3	6|8|6|14	0	0	0	0	0	-24.11	1.22	0.87
RPA1NT	USMG5	USMG5	6|8|7	21	7	3	4|6|5|8	0	0	0	0	0	-14.32	1.22	0.87
RPA1NT	BCAT2	BCAT2	3|3|5	11	3.67	3	0|3|0|9	0	0	0	0	0	-8.19	1.22	0.83
RPA1NT	DDX31	DDX31	1|19|0	20	6.67	3	0|13|0|9	0.06	0.19	0.06	0.19	0.06	-24.88	1.21	0.72
RPA1NT	CENPV	CENPV	1|9|0	10	3.33	3	0|4|0|7	0.06	0.18	0.06	0.18	0.06	-13.32	1.21	0.72
RPA1NT	SDHB	SDHB	2|6|2	10	3.33	3	0|6|1|4	0.01	0.02	0.01	0.02	0.01	-9.32	1.21	0.8
RPA1NT	TCP1	TCP1	65|43|38	146	48.67	3	18|55|28|60	0	0	0	0	0	-88.47	1.21	0.9
RPA1NT	PYGL	PYGL	64|49|16	129	43	3	3|51|16|72	0	0	0	0	0	-109.18	1.21	0.9
RPA1NT	ATP1A1	ATP1A1	41|30|14	85	28.33	3	13|26|15|40	0	0	0	0	0	-66.34	1.21	0.89
RPA1NT	KHDRBS1	KHDRBS1	14|25|12	51	17	3	8|17|10|21	0	0	0	0	0	-34.38	1.21	0.88
RPA1NT	GEMIN5	GEMIN5	28|12|8	48	16	3	1|23|4|25	0	0	0	0	0	-37.65	1.21	0.87
RPA1NT	VAPB	VAPB	8|6|6	20	6.67	3	0|5|1|16	0	0	0	0	0	-12.37	1.21	0.86
RPA1NT	NUP85	NUP85	13|7|0	20	6.67	3	0|7|1|14	0	0.01	0	0.01	0	-24.9	1.21	0.82
RPA1NT	MAP2K1	MAP2K1	11|5|3	19	6.33	3	0|8|0|13	0	0	0	0	0	-16.31	1.21	0.84
RPA1NT	ERLIN2	ERLIN2	9|6|4	19	6.33	3	3|7|4|7	0	0	0	0	0	-15.5	1.21	0.85
RPA1NT	PGRMC2	PGRMC2	3|4|3	10	3.33	3	2|4|2|3	0	0	0	0	0	-8.1	1.21	0.84
RPA1NT	PREB	PREB	1|8|0	9	3	3	0|1|1|8	0.06	0.17	0.06	0.17	0.06	-12.05	1.2	0.73
RPA1NT	AHCY	AHCY	55|46|49	150	50	3	34|51|36|45	0	0	0	0	0	-82.27	1.2	0.9
RPA1NT	PA2G4	PA2G4	39|17|15	71	23.67	3	8|25|12|34	0	0	0	0	0	-50.21	1.2	0.88
RPA1NT	ACO2	ACO2	8|14|6	28	9.33	3	1|10|4|16	0	0	0	0	0	-20.78	1.2	0.86
RPA1NT	OLA1	OLA1	13|8|6	27	9	3	0|15|2|13	0	0	0	0	0	-19.69	1.2	0.86
RPA1NT	PDLIM1	PDLIM1	8|10|0	18	6	3	0|6|0|14	0	0	0	0	0	-22.52	1.2	0.84
RPA1NT	MAD2L1	MAD2L1	4|3|2	9	3	3	0|4|2|4	0	0	0	0	0	-8.63	1.2	0.83
RPA1NT	CMAS	CMAS	4|3|2	9	3	3	0|5|0|5	0	0	0	0	0	-8.3	1.2	0.82
RPA1NT	PLOD2	PLOD2	2|4|3	9	3	3	2|3|3|2	0	0	0	0	0	-8.69	1.2	0.83
RPA1NT	FBXO7	FBXO7	0|8|0	8	2.67	3	0|4|0|5	0.08	0.25	0.08	0.25	0.08	-11.15	1.19	0.71
RPA1NT	FAM162A	FAM162A	3|13|1	17	5.67	3	2|5|4|8	0.05	0.15	0.05	0.15	0.05	-19.46	1.19	0.74
RPA1NT	AGK	AGK	7|1|0	8	2.67	3	0|5|0|4	0.05	0.15	0.05	0.15	0.05	-11.15	1.19	0.74
RPA1NT	PGM3	PGM3	7|0|1	8	2.67	3	0|2|0|7	0.05	0.15	0.05	0.15	0.05	-10.93	1.19	0.73
RPA1NT	FASN	FASN	222|117|140	479	159.67	3	71|176|99|191	0	0	0	0	0	-305.69	1.19	0.9
RPA1NT	EEF2	EEF2	174|91|122	387	129	3	75|136|88|135	0	0	0	0	0	-253.46	1.19	0.9
RPA1NT	SND1	SND1	65|59|31	155	51.67	3	14|62|24|74	0	0	0	0	0	-111.46	1.19	0.9
RPA1NT	DARS	DARS	59|28|32	119	39.67	3	22|40|29|42	0	0	0	0	0	-79.27	1.19	0.89
RPA1NT	CKAP4	CKAP4	31|33|12	76	25.33	3	9|22|11|43	0	0	0	0	0	-61.14	1.19	0.89
RPA1NT	PRKACA	PRKACA	13|16|3	32	10.67	3	2|12|6|16	0	0	0	0	0	-31.56	1.19	0.87
RPA1NT	SACM1L	SACM1L	11|12|2	25	8.33	3	0|8|0|20	0	0	0	0	0	-25.16	1.19	0.86
RPA1NT	PTPN1	PTPN1	17|4|3	24	8	3	0|10|1|16	0	0.01	0	0.01	0	-22.22	1.19	0.82
RPA1NT	SNX27	SNX27	8|8|1	17	5.67	3	1|8|1|9	0	0	0	0	0	-19	1.19	0.85
RPA1NT	BCS1L	BCS1L	7|9|0	16	5.33	3	0|10|0|8	0	0	0	0	0	-20.62	1.19	0.83
RPA1NT	GSR	GSR	3|4|1	8	2.67	3	0|2|1|6	0	0.01	0	0.01	0	-8.93	1.19	0.81
RPA1NT	EIF4A3	EIF4A3	38|32|20	90	30	3	19|31|21|31	0	0	0	0	0	-63.98	1.18	0.89
RPA1NT	RPS6	RPS6	14|42|19	75	25	3	16|21|19|29	0	0	0	0	0	-58.39	1.18	0.88
RPA1NT	PSMB5	PSMB5	21|22|18	61	20.33	3	15|20|13|21	0	0	0	0	0	-37.45	1.18	0.89
RPA1NT	EIF2A	EIF2A	7|26|6	39	13	3	0|18|4|22	0	0	0	0	0	-32.76	1.18	0.86
RPA1NT	NDUFS2	NDUFS2	13|7|3	23	7.67	3	0|8|2|16	0	0	0	0	0	-21.22	1.18	0.85
RPA1NT	DDX49	DDX49	1|6|0	7	2.33	3	0|5|0|3	0.04	0.13	0.04	0.13	0.04	-9.99	1.17	0.74
RPA1NT	DCAKD	DCAKD	2|5|0	7	2.33	3	0|5|0|3	0.02	0.06	0.02	0.06	0.02	-9.99	1.17	0.77
RPA1NT	PPME1	PPME1	5|1|1	7	2.33	3	0|4|0|4	0.02	0.06	0.02	0.06	0.02	-7.95	1.17	0.77
RPA1NT	OSBPL11	OSBPL11	4|2|1	7	2.33	3	0|3|0|5	0.01	0.02	0.01	0.02	0.01	-7.89	1.17	0.8
RPA1NT	PRKAA2	PRKAA2	4|3|0	7	2.33	3	0|3|0|5	0.01	0.02	0.01	0.02	0.01	-9.99	1.17	0.79
RPA1NT	USP8	USP8	3|4|0	7	2.33	3	0|3|0|5	0.01	0.02	0.01	0.02	0.01	-9.99	1.17	0.79
RPA1NT	KDELC1	KDELC1	2|4|1	7	2.33	3	0|2|0|6	0.01	0.03	0.01	0.03	0.01	-7.75	1.17	0.79
RPA1NT	MCM2	MCM2	43|36|25	104	34.67	3	12|39|17|51	0	0	0	0	0	-70.55	1.17	0.9
RPA1NT	PPP5C	PPP5C	21|14|9	44	14.67	3	5|15|8|22	0	0	0	0	0	-33.49	1.17	0.88
RPA1NT	CIRH1A	CIRH1A	9|22|4	35	11.67	3	0|17|2|21	0	0	0	0	0	-32.89	1.17	0.86
RPA1NT	TNPO1	TNPO1	23|3|3	29	9.67	3	0|10|0|23	0	0.01	0	0.01	0	-27.92	1.17	0.81
RPA1NT	SAMM50	SAMM50	17|5|6	28	9.33	3	0|11|1|20	0	0	0	0	0	-22.99	1.17	0.85
RPA1NT	CLUH	CLUH	18|5|5	28	9.33	3	0|16|1|15	0	0	0	0	0	-23.07	1.17	0.85
RPA1NT	RPL38	RPL38	5|12|5	22	7.33	3	2|10|2|11	0	0	0	0	0	-17.02	1.17	0.85
RPA1NT	LRRC40	LRRC40	14|2|5	21	7	3	0|9|1|14	0	0	0	0	0	-21.31	1.17	0.83
RPA1NT	AP3M1	AP3M1	8|8|5	21	7	3	0|9|2|13	0	0	0	0	0	-15.85	1.17	0.87
RPA1NT	SEC61B	SEC61B	4|8|2	14	4.67	3	4|3|4|5	0	0	0	0	0	-14.21	1.17	0.83
RPA1NT	PITPNA	PITPNA	8|5|1	14	4.67	3	0|6|0|10	0	0	0	0	0	-15.53	1.17	0.83
RPA1NT	TMEM209	TMEM209	1|12|0	13	4.33	3	0|6|0|9	0.05	0.15	0.05	0.15	0.05	-17.49	1.16	0.74
RPA1NT	PDCD10	PDCD10	9|4|0	13	4.33	3	1|6|0|8	0.01	0.02	0.01	0.02	0.01	-17.62	1.16	0.8
RPA1NT	PSMD3	PSMD3	48|67|29	144	48	3	23|52|32|59	0	0	0	0	0	-107.93	1.16	0.9
RPA1NT	NAA15	NAA15	42|49|18	109	36.33	3	9|40|18|58	0	0	0	0	0	-88.41	1.16	0.9
RPA1NT	PRMT1	PRMT1	43|13|19	75	25	3	6|27|12|41	0	0	0	0	0	-60.2	1.16	0.89
RPA1NT	WDR43	WDR43	12|13|2	27	9	3	2|12|1|16	0	0	0	0	0	-28.68	1.16	0.87
RPA1NT	CCNB1	CCNB1	8|17|2	27	9	3	1|11|2|17	0	0	0	0	0	-28.65	1.16	0.85
RPA1NT	ASCC3	ASCC3	6|7|0	13	4.33	3	0|5|0|10	0	0	0	0	0	-17.43	1.16	0.83
RPA1NT	MACF1	MACF1	5|7|1	13	4.33	3	0|7|1|7	0	0	0	0	0	-14.91	1.16	0.83
RPA1NT	EIF3D	EIF3D	36|37|19	92	30.67	3	8|40|16|43	0	0	0	0	0	-69.41	1.15	0.9
RPA1NT	GNB2L1	GNB2L1	50|11|31	92	30.67	3	21|31|21|34	0	0	0	0	0	-86.22	1.15	0.89
RPA1NT	RPS16	RPS16	27|39|21	87	29	3	23|28|20|30	0	0	0	0	0	-61.56	1.15	0.89
RPA1NT	NUDC	NUDC	16|7|9	32	10.67	3	4|10|11|12	0	0	0	0	0	-25.3	1.15	0.87
RPA1NT	G3BP1	G3BP1	16|9|6	31	10.33	3	0|14|9|13	0	0	0	0	0	-25.46	1.15	0.87
RPA1NT	ATP5J2	ATP5J2	7|10|8	25	8.33	3	6|8|6|9	0	0	0	0	0	-18.16	1.15	0.87
RPA1NT	TBL2	TBL2	5|13|1	19	6.33	3	1|6|2|13	0	0.01	0	0.01	0	-21.95	1.15	0.82
RPA1NT	PIN4	PIN4	0|12|0	12	4	3	0|5|1|8	0.08	0.23	0.08	0.23	0.08	-16.48	1.14	0.71
RPA1NT	LMF2	LMF2	0|12|0	12	4	3	0|7|0|7	0.07	0.22	0.07	0.22	0.07	-16.4	1.14	0.72
RPA1NT	ERLIN1	ERLIN1	1|5|0	6	2	3	0|2|0|5	0.04	0.11	0.04	0.11	0.04	-9.28	1.14	0.75
RPA1NT	GMPS	GMPS	5|1|0	6	2	3	0|2|0|5	0.04	0.11	0.04	0.11	0.04	-9.28	1.14	0.75
RPA1NT	PMPCA	PMPCA	10|2|0	12	4	3	0|6|0|8	0.03	0.08	0.03	0.08	0.03	-16.38	1.14	0.76
RPA1NT	TMEM201	TMEM201	2|4|0	6	2	3	0|1|0|6	0.02	0.06	0.02	0.06	0.02	-9.16	1.14	0.77
RPA1NT	HEATR3	HEATR3	4|2|0	6	2	3	0|2|0|5	0.02	0.05	0.02	0.05	0.02	-9.28	1.14	0.78
RPA1NT	VPS33B	VPS33B	3|3|0	6	2	3	0|3|0|4	0.01	0.01	0.01	0.01	0.01	-9.35	1.14	0.79
RPA1NT	EIF2S3	EIF2S3	38|35|22	95	31.67	3	15|35|25|36	0	0	0	0	0	-68.64	1.14	0.9
RPA1NT	VDAC2	VDAC2	17|13|11	41	13.67	3	6|15|11|16	0	0	0	0	0	-28.93	1.14	0.88
RPA1NT	POLR1A	POLR1A	4|24|1	29	9.67	3	0|16|0|18	0	0.01	0	0.01	0	-34.41	1.14	0.81
RPA1NT	NCLN	NCLN	10|17|2	29	9.67	3	0|16|1|17	0	0	0	0	0	-31.61	1.14	0.86
RPA1NT	PSMC1	PSMC1	10|7|1	18	6	3	1|9|1|10	0	0	0	0	0	-20.93	1.14	0.85
RPA1NT	CDK5	CDK5	5|7|0	12	4	3	1|4|0|9	0	0.01	0	0.01	0	-16.4	1.14	0.82
RPA1NT	MTX1	MTX1	3|5|4	12	4	3	0|6|0|8	0	0	0	0	0	-10.17	1.14	0.85
RPA1NT	LDHA	LDHA	67|44|61	172	57.33	3	34|66|38|65	0	0	0	0	0	-117.41	1.13	0.9
RPA1NT	PAICS	PAICS	61|31|42	134	44.67	3	29|39|37|53	0	0	0	0	0	-97.46	1.13	0.9
RPA1NT	EFTUD2	EFTUD2	58|22|18	98	32.67	3	4|48|9|55	0	0	0	0	0	-79.43	1.13	0.89
RPA1NT	MRTO4	MRTO4	23|29|9	61	20.33	3	7|22|15|28	0	0	0	0	0	-54.78	1.13	0.89
RPA1NT	PSMD8	PSMD8	18|7|8	33	11	3	5|13|6|15	0	0	0	0	0	-26.9	1.13	0.87
RPA1NT	RPL36	RPL36	5|24|2	31	10.33	3	7|9|7|14	0.05	0.15	0.05	0.15	0.05	-35.79	1.12	0.74
RPA1NT	HIST1H4A	HIST1H4A	50|154|89	293	97.67	3	65|91|66|128	0	0	0	0	0	-246.37	1.12	0.9
RPA1NT	GSK3A	GSK3A	10|9|2	21	7	3	0|9|2|14	0	0	0	0	0	-22.43	1.12	0.86
RPA1NT	GLS	GLS	11|2|3	16	5.33	3	0|9|1|9	0	0.01	0	0.01	0	-16.61	1.12	0.82
RPA1NT	RPL39	RPL39	0|5|0	5	1.67	3	0|2|0|4	0.06	0.18	0.06	0.18	0.06	-8.23	1.11	0.72
RPA1NT	MRPL45	MRPL45	0|5|0	5	1.67	3	0|1|0|5	0.06	0.19	0.06	0.19	0.06	-8.08	1.11	0.72
RPA1NT	ARHGAP1	ARHGAP1	4|1|0	5	1.67	3	0|4|0|2	0.03	0.09	0.03	0.09	0.03	-8.23	1.11	0.76
RPA1NT	2022-03-05	2022-03-05	1|4|0	5	1.67	3	0|2|0|4	0.03	0.09	0.03	0.09	0.03	-8.23	1.11	0.76
RPA1NT	PTGES2	PTGES2	1|4|0	5	1.67	3	0|4|0|2	0.03	0.09	0.03	0.09	0.03	-8.23	1.11	0.76
RPA1NT	GAK	GAK	4|1|0	5	1.67	3	0|4|0|2	0.03	0.09	0.03	0.09	0.03	-8.23	1.11	0.76
RPA1NT	CHMP5	CHMP5	2|2|1	5	1.67	3	0|2|0|4	0.01	0.01	0.01	0.01	0.01	-6.42	1.11	0.8
RPA1NT	SMPD4	SMPD4	2|3|0	5	1.67	3	0|3|0|3	0.01	0.03	0.01	0.03	0.01	-8.3	1.11	0.78
RPA1NT	CCZ1	CCZ1	2|2|1	5	1.67	3	0|2|0|4	0.01	0.01	0.01	0.01	0.01	-6.42	1.11	0.8
RPA1NT	RPLP0	RPLP0	30|16|19	65	21.67	3	17|21|18|22	0	0	0	0	0	-48.5	1.11	0.89
RPA1NT	DDX52	DDX52	1|37|0	38	12.67	3	0|29|0|17	0.01	0.03	0.01	0.03	0.01	-51.07	1.1	0.79
RPA1NT	DDX39B	DDX39B	61|52|37	150	50	3	34|51|38|59	0	0	0	0	0	-109.72	1.1	0.9
RPA1NT	FBL	FBL	38|50|24	112	37.33	3	23|35|27|51	0	0	0	0	0	-88.5	1.1	0.9
RPA1NT	FARSA	FARSA	24|22|6	52	17.33	3	2|26|7|28	0	0	0	0	0	-51.85	1.1	0.89
RPA1NT	SDHA	SDHA	28|10|9	47	15.67	3	7|18|5|27	0	0	0	0	0	-39.88	1.1	0.88
RPA1NT	BLMH	BLMH	15|15|8	38	12.67	3	4|17|5|20	0	0	0	0	0	-31.34	1.1	0.88
RPA1NT	PAK4	PAK4	7|27|3	37	12.33	3	0|14|1|30	0	0	0	0	0	-40.24	1.1	0.85
RPA1NT	MAPRE1	MAPRE1	11|10|8	29	9.67	3	3|11|8|13	0	0	0	0	0	-21.76	1.1	0.88
RPA1NT	CKMT1A	CKMT1A	2|13|4	19	6.33	3	1|7|3|12	0	0	0	0	0	-20.71	1.1	0.83
RPA1NT	SLC25A3	SLC25A3	28|47|18	93	31	3	19|27|28|40	0	0	0	0	0	-78.62	1.09	0.89
RPA1NT	VDAC3	VDAC3	22|22|19	63	21	3	13|15|17|32	0	0	0	0	0	-42.48	1.09	0.89
RPA1NT	RPL12	RPL12	21|15|17	53	17.67	3	10|18|12|25	0	0	0	0	0	-37.88	1.09	0.89
RPA1NT	DDX56	DDX56	12|25|4	41	13.67	3	2|15|4|29	0	0	0	0	0	-43.14	1.09	0.87
RPA1NT	CCDC47	CCDC47	14|16|2	32	10.67	3	0|12|1|26	0	0	0	0	0	-36.72	1.09	0.87
RPA1NT	GLMN	GLMN	5|2|2	9	3	3	0|2|0|9	0	0.01	0	0.01	0	-8.98	1.09	0.82
RPA1NT	NDUFA4	NDUFA4	3|4|2	9	3	3	1|3|1|6	0	0	0	0	0	-9.43	1.09	0.84
RPA1NT	COPA	COPA	59|95|37	191	63.67	3	20|86|39|91	0	0	0	0	0	-159.88	1.08	0.9
RPA1NT	LRPPRC	LRPPRC	78|25|26	129	43	3	10|50|14|85	0	0	0	0	0	-107.77	1.08	0.9
RPA1NT	NSFL1C	NSFL1C	44|28|30	102	34	3	24|30|31|41	0	0	0	0	0	-73.18	1.08	0.9
RPA1NT	SLC25A13	SLC25A13	31|36|20	87	29	3	8|38|16|45	0	0	0	0	0	-67.68	1.08	0.9
RPA1NT	TTLL12	TTLL12	23|9|6	38	12.67	3	2|20|4|21	0	0	0	0	0	-35.87	1.08	0.87
RPA1NT	2022-09-07	2022-09-07	9|17|4	30	10	3	1|14|3|19	0	0	0	0	0	-30.05	1.08	0.87
RPA1NT	RAB21	RAB21	11|7|8	26	8.67	3	2|13|2|15	0	0	0	0	0	-20	1.08	0.87
RPA1NT	SMG9	SMG9	9|7|1	17	5.67	3	0|9|0|12	0	0	0	0	0	-20.7	1.08	0.85
RPA1NT	PLCG1	PLCG1	6|7|0	13	4.33	3	0|6|0|10	0	0	0	0	0	-18.32	1.08	0.84
RPA1NT	AHCYL1	AHCYL1	8|2|3	13	4.33	3	0|7|1|8	0	0	0	0	0	-13.6	1.08	0.83
RPA1NT	LPGAT1	LPGAT1	0|4|0	4	1.33	3	0|1|0|4	0.05	0.16	0.05	0.16	0.05	-7.02	1.07	0.73
RPA1NT	RPS17	RPS17	0|24|0	24	8	3	0|12|0|18	0.03	0.08	0.03	0.08	0.03	-33.55	1.07	0.76
RPA1NT	ANAPC5	ANAPC5	3|1|0	4	1.33	3	0|3|0|2	0.02	0.06	0.02	0.06	0.02	-7.21	1.07	0.77
RPA1NT	ACAT1	ACAT1	3|1|0	4	1.33	3	0|2|0|3	0.02	0.06	0.02	0.06	0.02	-7.21	1.07	0.77
RPA1NT	STUB1	STUB1	3|0|1	4	1.33	3	0|3|0|2	0.02	0.06	0.02	0.06	0.02	-7.21	1.07	0.77
RPA1NT	TRABD	TRABD	1|3|0	4	1.33	3	0|2|0|3	0.02	0.06	0.02	0.06	0.02	-7.21	1.07	0.77
RPA1NT	PTBP3	PTBP3	3|5|0	8	2.67	3	0|4|0|6	0.01	0.02	0.01	0.02	0.01	-12.23	1.07	0.81
RPA1NT	CHCHD2P9	CHCHD2P9	2|2|0	4	1.33	3	0|2|0|3	0.01	0.02	0.01	0.02	0.01	-7.21	1.07	0.78
RPA1NT	SLC7A5	SLC7A5	2|2|0	4	1.33	3	0|2|0|3	0.01	0.02	0.01	0.02	0.01	-7.21	1.07	0.78
RPA1NT	BCAS3	BCAS3	2|2|0	4	1.33	3	0|3|0|2	0.01	0.02	0.01	0.02	0.01	-7.21	1.07	0.78
RPA1NT	XRCC6	XRCC6	74|120|61	255	85	3	49|95|59|116	0	0	0	0	0	-196.34	1.07	0.9
RPA1NT	SMC4	SMC4	26|49|8	83	27.67	3	4|33|7|59	0	0	0	0	0	-87.93	1.07	0.89
RPA1NT	RPS10	RPS10	17|39|13	69	23	3	10|22|16|38	0	0	0	0	0	-60.46	1.07	0.89
RPA1NT	PYGB	PYGB	28|16|8	52	17.33	3	0|26|3|36	0	0	0	0	0	-49.19	1.07	0.88
RPA1NT	MAP1B	MAP1B	24|6|6	36	12	3	3|15|3|24	0	0	0	0	0	-33.82	1.07	0.87
RPA1NT	DNAJC11	DNAJC11	10|6|0	16	5.33	3	0|11|0|9	0	0	0	0	0	-22.65	1.07	0.84
RPA1NT	MT-CO2	MT-CO2	6|4|2	12	4	3	0|6|0|9	0	0	0	0	0	-12.72	1.07	0.84
RPA1NT	RAB34	RAB34	3|4|1	8	2.67	3	0|4|0|6	0	0.01	0	0.01	0	-9.91	1.07	0.82
RPA1NT	CCT4	CCT4	72|51|58	181	60.33	3	40|69|48|70	0	0	0	0	0	-128.44	1.06	0.9
RPA1NT	DDX18	DDX18	26|61|12	99	33	3	18|47|20|39	0	0	0	0	0	-100.6	1.06	0.89
RPA1NT	IPO5	IPO5	76|8|12	96	32	3	0|41|3|77	0	0	0	0	0	-106.52	1.06	0.88
RPA1NT	LRRC59	LRRC59	25|29|19	73	24.33	3	14|26|15|37	0	0	0	0	0	-55.8	1.06	0.9
RPA1NT	SFXN1	SFXN1	19|29|11	59	19.67	3	10|21|15|28	0	0	0	0	0	-52.98	1.06	0.89
RPA1NT	PSME3	PSME3	14|11|10	35	11.67	3	9|12|8|15	0	0	0	0	0	-27.02	1.06	0.88
RPA1NT	ACOT9	ACOT9	9|7|3	19	6.33	3	2|5|3|14	0	0	0	0	0	-19.39	1.06	0.86
RPA1NT	UPF2	UPF2	3|8|0	11	3.67	3	0|3|0|11	0.01	0.02	0.01	0.02	0.01	-16.17	1.05	0.8
RPA1NT	EMC2	EMC2	3|8|0	11	3.67	3	0|9|0|5	0.01	0.02	0.01	0.02	0.01	-16.33	1.05	0.8
RPA1NT	CKAP5	CKAP5	52|58|13	123	41	3	4|63|9|80	0	0	0	0	0	-130.37	1.05	0.9
RPA1NT	PSMD12	PSMD12	43|18|19	80	26.67	3	12|36|19|35	0	0	0	0	0	-66.78	1.05	0.89
RPA1NT	MDH1	MDH1	22|16|17	55	18.33	3	12|24|19|15	0	0	0	0	0	-41.15	1.05	0.89
RPA1NT	H2AFY2	H2AFY2	9|23|2	34	11.33	3	4|11|5|23	0	0	0	0	0	-41.33	1.05	0.86
RPA1NT	PGM2	PGM2	14|10|6	30	10	3	4|9|6|19	0	0	0	0	0	-27.4	1.05	0.88
RPA1NT	DDX19A	DDX19A	14|10|6	30	10	3	5|9|5|19	0	0	0	0	0	-27.41	1.05	0.88
RPA1NT	SAR1A	SAR1A	7|1|3	11	3.67	3	2|6|3|3	0	0.01	0	0.01	0	-14.32	1.05	0.83
RPA1NT	NOB1	NOB1	6|5|0	11	3.67	3	0|6|0|8	0	0	0	0	0	-16.38	1.05	0.83
RPA1NT	EHD4	EHD4	11|3|0	14	4.67	3	0|8|0|10	0.01	0.02	0.01	0.02	0.01	-20.62	1.04	0.81
RPA1NT	THOC1	THOC1	4|3|0	7	2.33	3	0|2|0|7	0.01	0.01	0.01	0.01	0.01	-10.93	1.04	0.81
RPA1NT	STXBP1	STXBP1	3|4|0	7	2.33	3	0|2|0|7	0.01	0.01	0.01	0.01	0.01	-10.93	1.04	0.81
RPA1NT	SMARCD1	SMARCD1	2|5|0	7	2.33	3	0|3|0|6	0.01	0.03	0.01	0.03	0.01	-11.06	1.04	0.79
RPA1NT	UBA1	UBA1	58|39|41	138	46	3	26|64|28|59	0	0	0	0	0	-101.39	1.04	0.9
RPA1NT	H2AFY	H2AFY	38|62|30	130	43.33	3	29|50|34|53	0	0	0	0	0	-106.52	1.04	0.9
RPA1NT	DIS3	DIS3	22|55|9	86	28.67	3	8|43|16|43	0	0	0	0	0	-93.07	1.04	0.89
RPA1NT	CUL1	CUL1	28|32|10	70	23.33	3	9|34|11|36	0	0	0	0	0	-70.37	1.04	0.89
RPA1NT	LETM1	LETM1	14|11|3	28	9.33	3	0|12|2|22	0	0	0	0	0	-31.07	1.04	0.87
RPA1NT	MOB1B	MOB1B	5|6|7	18	6	3	0|11|4|8	0	0	0	0	0	-15.29	1.04	0.87
RPA1NT	RAB8A	RAB8A	6|7|5	18	6	3	2|6|7|8	0	0	0	0	0	-15.8	1.04	0.87
RPA1NT	RHEB	RHEB	6|10|2	18	6	3	4|7|4|8	0	0	0	0	0	-21.22	1.04	0.86
RPA1NT	MAGT1	MAGT1	3|4|0	7	2.33	3	1|3|0|5	0	0.01	0	0.01	0	-11.3	1.04	0.81
RPA1NT	CAB39	CAB39	10|0|0	10	3.33	3	0|5|0|8	0.04	0.13	0.04	0.13	0.04	-15.23	1.03	0.74
RPA1NT	RPL7A	RPL7A	26|80|28	134	44.67	3	30|48|36|59	0	0	0	0	0	-120.48	1.03	0.9
RPA1NT	RPS2	RPS2	36|47|28	111	37	3	26|42|30|46	0	0	0	0	0	-89.44	1.03	0.9
RPA1NT	PCNP	PCNP	13|26|15	54	18	3	17|14|17|22	0	0	0	0	0	-46.04	1.03	0.89
RPA1NT	ACTR2	ACTR2	22|17|11	50	16.67	3	8|21|10|26	0	0	0	0	0	-44.14	1.03	0.89
RPA1NT	RPL7L1	RPL7L1	6|28|6	40	13.33	3	6|17|11|18	0	0	0	0	0	-41.41	1.03	0.87
RPA1NT	MOGS	MOGS	10|26|2	38	12.67	3	1|20|5|23	0	0	0	0	0	-47.55	1.03	0.87
RPA1NT	SRPK1	SRPK1	17|12|5	34	11.33	3	2|13|3|26	0	0	0	0	0	-34.74	1.03	0.88
RPA1NT	AGL	AGL	14|9|1	24	8	3	0|9|0|22	0	0	0	0	0	-31.12	1.03	0.86
RPA1NT	RHOA	RHOA	13|3|8	24	8	3	5|8|7|11	0	0	0	0	0	-27.11	1.03	0.87
RPA1NT	CAPN1	CAPN1	12|7|1	20	6.67	3	0|11|2|13	0	0	0	0	0	-26.11	1.03	0.86
RPA1NT	NDUFS3	NDUFS3	7|1|2	10	3.33	3	0|4|1|8	0	0.01	0	0.01	0	-12.74	1.03	0.81
RPA1NT	DERA	DERA	4|5|1	10	3.33	3	0|7|0|6	0	0	0	0	0	-12.69	1.03	0.84
RPA1NT	ABCE1	ABCE1	39|34|20	93	31	3	13|41|18|50	0	0	0	0	0	-81.94	1.02	0.9
RPA1NT	PFKL	PFKL	25|34|20	79	26.33	3	8|36|16|43	0	0	0	0	0	-63.99	1.02	0.9
RPA1NT	RPS11	RPS11	16|43|15	74	24.67	3	22|27|18|30	0	0	0	0	0	-68.2	1.02	0.89
RPA1NT	GOT2	GOT2	12|13|43	68	22.67	3	16|20|20|33	0	0	0	0	0	-65.83	1.02	0.89
RPA1NT	UQCRC2	UQCRC2	13|23|10	46	15.33	3	5|19|8|28	0	0	0	0	0	-40.92	1.02	0.89
RPA1NT	NOL9	NOL9	10|23|3	36	12	3	3|17|4|23	0	0	0	0	0	-42.76	1.02	0.87
RPA1NT	DCUN1D5	DCUN1D5	8|7|1	16	5.33	3	0|9|0|12	0	0	0	0	0	-20.7	1.02	0.86
RPA1NT	PCID2	PCID2	6|6|1	13	4.33	3	0|5|2|10	0	0	0	0	0	-16.77	1.02	0.85
RPA1NT	PRPF8	PRPF8	133|191|50	374	124.67	3	37|187|77|191	0	0	0	0	0	-388.29	1.01	0.9
RPA1NT	ACTN4	ACTN4	120|67|81	268	89.33	3	60|100|70|125	0	0	0	0	0	-219.94	1.01	0.9
RPA1NT	PFKP	PFKP	76|84|51	211	70.33	3	40|83|49|107	0	0	0	0	0	-175.88	1.01	0.9
RPA1NT	EIF3B	EIF3B	68|43|36	147	49	3	24|63|40|67	0	0	0	0	0	-122.04	1.01	0.9
RPA1NT	SLC25A1	SLC25A1	15|31|8	54	18	3	10|22|12|27	0	0	0	0	0	-56.03	1.01	0.89
RPA1NT	TPP2	TPP2	19|10|5	34	11.33	3	0|23|2|20	0	0	0	0	0	-35.72	1.01	0.88
RPA1NT	EMC1	EMC1	12|15|1	28	9.33	3	1|16|2|18	0	0	0	0	0	-37.75	1.01	0.87
RPA1NT	GMDS	GMDS	10|8|1	19	6.33	3	1|12|2|10	0	0	0	0	0	-25.13	1.01	0.86
RPA1NT	RPS25	RPS25	2|13|4	19	6.33	3	4|7|3|11	0	0	0	0	0	-23	1.01	0.85
RPA1NT	SNX17	SNX17	3|0|0	3	1	3	0|0|0|4	0.05	0.15	0.05	0.15	0.05	-5.65	1	0.73
RPA1NT	SMAD5	SMAD5	0|3|0	3	1	3	0|2|0|2	0.04	0.11	0.04	0.11	0.04	-6.2	1	0.75
RPA1NT	ARPC1A	ARPC1A	3|0|0	3	1	3	0|1|2|1	0.04	0.11	0.04	0.11	0.04	-6.24	1	0.75
RPA1NT	YIF1B	YIF1B	0|3|0	3	1	3	0|2|0|2	0.04	0.11	0.04	0.11	0.04	-6.2	1	0.75
RPA1NT	DPY19L3	DPY19L3	0|3|0	3	1	3	0|2|0|2	0.04	0.11	0.04	0.11	0.04	-6.2	1	0.75
RPA1NT	IMP3	IMP3	0|3|0	3	1	3	0|2|0|2	0.04	0.11	0.04	0.11	0.04	-6.2	1	0.75
RPA1NT	TMED7	TMED7	3|0|0	3	1	3	0|1|0|3	0.04	0.12	0.04	0.12	0.04	-6	1	0.74
RPA1NT	ARFGEF2	ARFGEF2	3|0|0	3	1	3	1|0|0|3	0.04	0.12	0.04	0.12	0.04	-6	1	0.74
RPA1NT	YTHDC1	YTHDC1	1|5|0	6	2	3	0|3|0|5	0.02	0.06	0.02	0.06	0.02	-9.99	1	0.77
RPA1NT	RHOT2	RHOT2	2|1|0	3	1	3	0|0|0|4	0.02	0.06	0.02	0.06	0.02	-5.65	1	0.77
RPA1NT	DHRS7B	DHRS7B	1|7|1	9	3	3	0|3|1|8	0.01	0.03	0.01	0.03	0.01	-11.63	1	0.79
RPA1NT	USP47	USP47	4|1|1	6	2	3	2|1|2|3	0.01	0.02	0.01	0.02	0.01	-8.34	1	0.81
RPA1NT	NT5C3A	NT5C3A	4|2|0	6	2	3	0|2|0|6	0.01	0.03	0.01	0.03	0.01	-9.85	1	0.79
RPA1NT	PIP5K1A	PIP5K1A	2|4|0	6	2	3	0|3|0|5	0.01	0.02	0.01	0.02	0.01	-9.99	1	0.8
RPA1NT	CNOT10	CNOT10	4|2|0	6	2	3	0|2|0|6	0.01	0.03	0.01	0.03	0.01	-9.85	1	0.79
[truncated: 1,372 more rows]

## Sheet: SAINT_RPA1_NT_Results_interact
Bait	Prey	PreyGene	Spec	SpecSum	AvgSpec	NumReplicates	ctrlCounts	AvgP	MaxP	TopoAvgP	TopoMaxP	SaintScore	logOddsScore	FoldChange	BFDR	BioGrid	Hum Cell Map
[truncated: 2,591 more rows]

[truncated: 2 more sheets: PROSTAR_RPA1_HU_filter_Log2FC, PROSTAR_RPA1_HU_Outlier_list]
