# Supplementary material for: Replisome Proximal Protein Associations and Dynamic Proteomic Changes at Stalled Replication Forks
Source: Mol Cell Proteomics. 2024 Apr 13;23(5):100767. doi: 10.1016/j.mcpro.2024.100767 (PMC11101681; doi:10.1016/j.mcpro.2024.100767)
Supplement: Supplemental Table S15 [file mmc15.xlsx]

## Sheet: SAINT_NT_RPA2 vs HEK293
Bait	Prey	PreyGene	Spec	SpecSum	AvgSpec	NumReplicates	ctrlCounts	AvgP	MaxP	TopoAvgP	TopoMaxP	SaintScore	logOddsScore	FoldChange	BFDR	boosted_by
RPA2NT	RPA2	RPA2	140|101|148	389	129.67	3	3|0|0	1	1	1	1	1	35.46	129.67	0
RPA2NT	RPA1	RPA1	125|115|141	381	127	3	16|0|0	1	1	1	1	1	10.59	23.81	0
RPA2NT	DVL2	DVL2	79|75|74	228	76	3	0|0|0	1	1	1	1	1	111.9	760	0		SAINT score (HEK293 as control) ≥ 0.95 and Min AvgSpec = 5
RPA2NT	CRNKL1	CRNKL1	50|42|52	144	48	3	0|0|0	1	1	1	1	1	66.18	480	0
RPA2NT	DVL1	DVL1	27|28|52	107	35.67	3	0|0|0	1	1	1	1	1	44.5	356.67	0
RPA2NT	SMARCAL1	SMARCAL1	29|18|36	83	27.67	3	0|0|0	1	1	1	1	1	31.29	276.67	0
RPA2NT	MED27	MED27	16|9|23	48	16	3	0|0|0	1	1	1	1	1	17.7	160	0
RPA2NT	ETAA1	ETAA1	15|14|7	36	12	3	0|0|1	1	1	1	1	1	17.23	36	0
RPA2NT	MYCBP2	MYCBP2	17|5|11	33	11	3	2|0|0	1	1	1	1	1	5.1	16.5	0
RPA2NT	MAGED2	MAGED2	21|2|3	26	8.67	3	0|0|0	1	1	1	1	1	6.05	86.67	0
RPA2NT	RPL29	RPL29	3|14|8	25	8.33	3	1|0|0	1	1	1	1	1	6.1	25	0
RPA2NT	ATP5J2-PTCD1	ATP5J2;ATP5J2-PTCD1	7|10|8	25	8.33	3	2|0|1	1	1	1	1	1	7.44	8.33	0
RPA2NT	MED17	MED17	10|2|7	19	6.33	3	0|0|0	1	1	1	1	1	6.05	63.33	0
RPA2NT	WAC	WAC	14|2|2	18	6	3	0|0|0	1	1	1	1	1	6.05	60	0
RPA2NT	UNG	UNG	7|3|7	17	5.67	3	0|0|0	1	1	1	1	1	7.9	56.67	0
RPA2NT	MED18	MED18	7|2|7	16	5.33	3	0|0|0	1	1	1	1	1	6.05	53.33	0
RPA2NT	MYH9	MYH9	226|107|134	467	155.67	3	71|0|4	1	1	1	1	1	4.62	6.23	0
RPA2NT	AHNAK	AHNAK	196|57|91	344	114.67	3	0|0|0	1	1	1	1	1	87.67	1146.67	0
RPA2NT	RANBP2	RANBP2	150|40|83	273	91	3	3|0|0	1	1	1	1	1	16.79	91	0
RPA2NT	CTTN	CTTN	76|66|75	217	72.33	3	0|0|0	1	1	1	1	1	100.51	723.33	0
RPA2NT	A0A0U1RQK7	EIF4G3	116|27|61	204	68	3	3|0|0	1	1	1	1	1	12.54	68	0
RPA2NT	CKAP5	CKAP5	74|35|75	184	61.33	3	3|0|0	1	1	1	1	1	15.18	61.33	0
RPA2NT	VIM	VIM	65|49|56	170	56.67	3	7|1|4	1	1	1	1	1	20.6	14.17	0
RPA2NT	IRS4	IRS4	66|46|52	164	54.67	3	19|0|0	1	1	1	1	1	6.23	8.63	0
RPA2NT	HDLBP	HDLBP	77|32|51	160	53.33	3	0|0|0	1	1	1	1	1	51.76	533.33	0
RPA2NT	GEMIN5	GEMIN5	76|19|55	150	50	3	8|0|0	1	1	1	1	1	5.7	18.75	0
RPA2NT	DVL3	DVL3	49|42|49	140	46.67	3	0|0|0	1	1	1	1	1	66.18	466.67	0
RPA2NT	ATAD3A	ATAD3A	36|62|36	134	44.67	3	16|0|0	1	1	1	1	1	5.94	8.38	0
RPA2NT	MAP1B	MAP1B	69|17|39	125	41.67	3	0|0|0	1	1	1	1	1	29.81	416.67	0
RPA2NT	MAP4	MAP4	59|28|37	124	41.33	3	0|0|0	1	1	1	1	1	45.96	413.33	0
RPA2NT	UBAP2L	UBAP2L	63|20|39	122	40.67	3	0|0|0	1	1	1	1	1	34.25	406.67	0
RPA2NT	TCOF1	TCOF1	55|33|27	115	38.33	3	0|0|0	1	1	1	1	1	44.5	383.33	0
RPA2NT	LARP1	LARP1	51|32|30	113	37.67	3	6|0|0	1	1	1	1	1	8.4	18.83	0
RPA2NT	VPS51	VPS51	49|18|42	109	36.33	3	0|0|0	1	1	1	1	1	31.29	363.33	0
RPA2NT	POLR2B	POLR2B	35|40|25	100	33.33	3	6|0|0	1	1	1	1	1	7.55	16.67	0
RPA2NT	SRP54	SRP54	53|19|28	100	33.33	3	4|0|0	1	1	1	1	1	8.09	25	0
RPA2NT	PRRC2C	PRRC2C	67|12|17	96	32	3	0|0|0	1	1	1	1	1	22.31	320	0
RPA2NT	KIF5B	KIF5B	56|19|21	96	32	3	12|0|0	1	1	1	1	1	4.88	8	0
RPA2NT	FARSB	FARSB	36|28|28	92	30.67	3	15|0|0	1	1	1	1	1	5.4	6.13	0
RPA2NT	EDC4	EDC4	58|10|23	91	30.33	3	4|0|0	1	1	1	1	1	5.49	22.75	0
RPA2NT	CGN	CGN	51|10|30	91	30.33	3	0|0|0	1	1	1	1	1	19.25	303.33	0
RPA2NT	NUP214	NUP214	53|14|23	90	30	3	0|0|0	1	1	1	1	1	25.33	300	0
RPA2NT	EZR	EZR	37|21|29	87	29	3	13|0|0	1	1	1	1	1	4.97	6.69	0
RPA2NT	TJP1	TJP1	55|14|17	86	28.67	3	1|0|0	1	1	1	1	1	41.58	86	0
RPA2NT	ZC3HAV1	ZC3HAV1	41|16|25	82	27.33	3	2|0|0	1	1	1	1	1	12.24	41	0
RPA2NT	CAMSAP1	CAMSAP1	38|15|29	82	27.33	3	0|0|0	1	1	1	1	1	26.83	273.33	0
RPA2NT	ESYT1	ESYT1	36|16|29	81	27	3	6|0|0	1	1	1	1	1	5.89	13.5	0
RPA2NT	PRRC2B	PRRC2B	54|12|15	81	27	3	0|0|0	1	1	1	1	1	22.31	270	0
RPA2NT	PRKAR2A	PRKAR2A	35|16|27	78	26	3	0|0|0	1	1	1	1	1	28.32	260	0
RPA2NT	SKA3	SKA3	39|15|21	75	25	3	0|0|0	1	1	1	1	1	26.83	250	0
RPA2NT	TJP2	TJP2	47|10|17	74	24.67	3	0|0|0	1	1	1	1	1	19.25	246.67	0
RPA2NT	CHORDC1	CHORDC1	36|10|27	73	24.33	3	1|0|0	1	1	1	1	1	27.1	73	0
RPA2NT	RBSN	RBSN	34|14|24	72	24	3	0|0|0	1	1	1	1	1	25.33	240	0
RPA2NT	ACSL3	ACSL3	28|21|22	71	23.67	3	5|0|0	1	1	1	1	1	7.54	14.2	0
RPA2NT	COX4I1	COX4I1	20|25|25	70	23.33	3	11|0|0	1	1	1	1	1	5.16	6.36	0
RPA2NT	RAB3GAP2	RAB3GAP2	36|10|23	69	23	3	1|0|0	1	1	1	1	1	27.1	69	0
RPA2NT	MDN1	MDN1	35|16|17	68	22.67	3	3|0|1	1	1	1	1	1	11.62	17	0
RPA2NT	CUL3	CUL3	25|20|23	68	22.67	3	6|0|0	1	1	1	1	1	6.66	11.33	0
RPA2NT	TTF2	TTF2	39|7|22	68	22.67	3	0|0|0	1	1	1	1	1	14.56	226.67	0
RPA2NT	FXR2	FXR2	45|5|14	64	21.33	3	2|0|0	1	1	1	1	1	5.1	32	0
RPA2NT	FAM21A	FAM21A	35|5|21	61	20.33	3	0|0|0	1	1	1	1	1	11.32	203.33	0
RPA2NT	RPL19	RPL19	10|41|9	60	20	3	3|0|0	1	1	1	1	1	5.94	20	0
RPA2NT	HAUS6	HAUS6	43|4|10	57	19	3	0|0|0	1	1	1	1	1	9.64	190	0
RPA2NT	EPB41L2	EPB41L2	33|12|12	57	19	3	3|0|0	1	1	1	1	1	7.17	19	0
RPA2NT	NUDC	NUDC	32|9|14	55	18.33	3	1|0|2	1	1	1	1	1	10.03	18.33	0
RPA2NT	STAU1	STAU1	31|10|14	55	18.33	3	0|0|0	1	1	1	1	1	19.25	183.33	0
RPA2NT	STIP1	STIP1	32|8|14	54	18	3	3|0|0	1	1	1	1	1	5.51	18	0
RPA2NT	G3BP1	G3BP1	27|9|18	54	18	3	3|0|0	1	1	1	1	1	5.94	18	0
RPA2NT	SEC16A	SEC16A	31|8|14	53	17.67	3	0|0|0	1	1	1	1	1	16.14	176.67	0
RPA2NT	KIAA0196	KIAA0196	28|8|15	51	17	3	0|0|0	1	1	1	1	1	16.14	170	0
RPA2NT	STAU2	STAU2	23|14|14	51	17	3	0|0|0	1	1	1	1	1	25.33	170	0
RPA2NT	ASCC3	ASCC3	30|7|13	50	16.67	3	1|0|0	1	1	1	1	1	17.23	50	0
RPA2NT	NUFIP2	NUFIP2	24|14|12	50	16.67	3	0|0|0	1	1	1	1	1	22.31	166.67	0
RPA2NT	CLINT1	CLINT1	30|6|13	49	16.33	3	0|0|0	1	1	1	1	1	12.95	163.33	0
RPA2NT	DRG2	DRG2	18|15|15	48	16	3	3|0|0	1	1	1	1	1	8.32	16	0
RPA2NT	KIAA1671	KIAA1671	38|4|6	48	16	3	0|0|0	1	1	1	1	1	9.64	160	0
RPA2NT	PTBP2	PTBP2	17|14|17	48	16	3	3|0|0	1	1	1	1	1	7.94	16	0
RPA2NT	TNRC6B	TNRC6B	36|3|8	47	15.67	3	0|0|0	1	1	1	1	1	7.9	156.67	0
RPA2NT	MLLT4	MLLT4	37|5|4	46	15.33	3	0|0|0	1	1	1	1	1	9.64	153.33	0
RPA2NT	MYO1D	MYO1D	29|11|3	43	14.33	3	0|0|0	1	1	1	1	1	7.9	143.33	0
RPA2NT	PCM1	PCM1	30|3|10	43	14.33	3	0|0|0	1	1	1	1	1	7.9	143.33	0
RPA2NT	SNX9	SNX9	30|5|7	42	14	3	2|0|0	1	1	1	1	1	5.1	21	0
RPA2NT	XRN1	XRN1	23|5|14	42	14	3	0|0|0	1	1	1	1	1	11.32	140	0
RPA2NT	MTOR	MTOR	29|7|4	40	13.33	3	0|0|0	1	1	1	1	1	9.64	133.33	0
RPA2NT	BICD2	BICD2	24|5|11	40	13.33	3	0|0|0	1	1	1	1	1	11.32	133.33	0
RPA2NT	IRAK1	IRAK1	19|7|13	39	13	3	0|0|0	1	1	1	1	1	14.56	130	0
RPA2NT	TBC1D15	TBC1D15	24|5|10	39	13	3	1|0|0	1	1	1	1	1	11.29	39	0
RPA2NT	ALDH3A2	ALDH3A2	14|12|12	38	12.67	3	3|0|0	1	1	1	1	1	7.17	12.67	0
RPA2NT	GIGYF2	GIGYF2	21|4|13	38	12.67	3	0|0|0	1	1	1	1	1	9.64	126.67	0
RPA2NT	DPM1	DPM1	9|19|10	38	12.67	3	2|0|0	1	1	1	1	1	7.86	19	0
RPA2NT	PRRC2A	PRRC2A	25|5|7	37	12.33	3	0|0|0	1	1	1	1	1	11.32	123.33	0
RPA2NT	AKAP1	AKAP1	21|3|13	37	12.33	3	1|0|0	1	1	1	1	1	6.1	37	0
RPA2NT	PTGES3L-AARSD1	PTGES3L;PTGES3L-AARSD1	14|7|16	37	12.33	3	0|0|0	1	1	1	1	1	14.56	123.33	0
RPA2NT	FLII	FLII	18|9|8	35	11.67	3	0|0|0	1	1	1	1	1	16.14	116.67	0
RPA2NT	SACM1L	SACM1L	15|13|7	35	11.67	3	3|0|0	1	1	1	1	1	5.06	11.67	0
RPA2NT	CD2AP	CD2AP	26|2|7	35	11.67	3	0|0|0	1	1	1	1	1	6.05	116.67	0
RPA2NT	PALLD	PALLD	22|4|8	34	11.33	3	0|0|0	1	1	1	1	1	9.64	113.33	0
RPA2NT	LIMA1	LIMA1	23|4|6	33	11	3	0|0|0	1	1	1	1	1	9.64	110	0
RPA2NT	ATG2B	ATG2B	26|2|4	32	10.67	3	0|0|0	1	1	1	1	1	6.05	106.67	0
RPA2NT	VCPIP1	VCPIP1	24|2|6	32	10.67	3	0|0|0	1	1	1	1	1	6.05	106.67	0
RPA2NT	TNKS1BP1	TNKS1BP1	26|3|3	32	10.67	3	0|0|0	1	1	1	1	1	7.9	106.67	0
RPA2NT	TTK	TTK	21|2|7	30	10	3	0|0|0	1	1	1	1	1	6.05	100	0
RPA2NT	SLK	SLK	24|3|2	29	9.67	3	0|0|0	1	1	1	1	1	6.05	96.67	0
RPA2NT	PDLIM1	PDLIM1	15|6|7	28	9.33	3	0|0|0	1	1	1	1	1	12.95	93.33	0
RPA2NT	C2ORF44	C2ORF44	15|2|9	26	8.67	3	0|0|0	1	1	1	1	1	6.05	86.67	0
RPA2NT	OCRL	OCRL	15|5|6	26	8.67	3	1|0|0	1	1	1	1	1	11.29	26	0
RPA2NT	CSTF2T	CSTF2T	14|3|8	25	8.33	3	0|0|0	1	1	1	1	1	7.9	83.33	0
RPA2NT	BCS1L	BCS1L	14|5|6	25	8.33	3	2|0|0	1	1	1	1	1	5.1	12.5	0
RPA2NT	ABCD3	ABCD3	11|8|5	24	8	3	1|0|0	1	1	1	1	1	11.29	24	0
RPA2NT	GIT1	GIT1	19|2|3	24	8	3	0|0|0	1	1	1	1	1	6.05	80	0
RPA2NT	NEK9	NEK9	17|3|4	24	8	3	1|0|0	1	1	1	1	1	6.1	24	0
RPA2NT	SCO1	SCO1	8|10|6	24	8	3	1|0|0	1	1	1	1	1	14.18	24	0
RPA2NT	NDC1	NDC1	5|14|4	23	7.67	3	0|0|0	1	1	1	1	1	9.64	76.67	0
RPA2NT	ADD3	ADD3	9|8|6	23	7.67	3	0|0|0	1	1	1	1	1	12.95	76.67	0
RPA2NT	ACADVL	ACADVL	6|5|12	23	7.67	3	2|0|0	1	1	1	1	1	5.1	11.5	0
RPA2NT	PICALM	PICALM	11|4|8	23	7.67	3	2|0|0	1	1	1	1	1	4.35	11.5	0
RPA2NT	PATL1	PATL1	13|4|4	21	7	3	0|0|0	1	1	1	1	1	9.64	70	0
RPA2NT	UBAP2	UBAP2	13|4|4	21	7	3	0|0|0	1	1	1	1	1	9.64	70	0
RPA2NT	44813	44813	10|6|5	21	7	3	1|0|0	1	1	1	1	1	11.29	21	0
RPA2NT	GNA13	GNA13	9|7|4	20	6.67	3	2|0|0	1	1	1	1	1	4.35	10	0
RPA2NT	RRAGA	RRAGA	8|3|9	20	6.67	3	0|0|0	1	1	1	1	1	7.9	66.67	0
RPA2NT	MAP7D3	MAP7D3	14|3|3	20	6.67	3	0|0|0	1	1	1	1	1	7.9	66.67	0
RPA2NT	MACF1	MACF1	12|4|4	20	6.67	3	0|0|0	1	1	1	1	1	9.64	66.67	0
RPA2NT	OCIAD1	OCIAD1	7|5|7	19	6.33	3	1|0|0	1	1	1	1	1	11.29	19	0
RPA2NT	EMC3	EMC3	9|6|4	19	6.33	3	0|0|0	1	1	1	1	1	9.64	63.33	0
RPA2NT	NAP1L1	NAP1L1	12|2|4	18	6	3	0|0|0	1	1	1	1	1	6.05	60	0
RPA2NT	STIM1	STIM1	13|3|2	18	6	3	0|0|0	1	1	1	1	1	6.05	60	0
RPA2NT	ELMOD2	ELMOD2	8|5|4	17	5.67	3	0|0|0	1	1	1	1	1	9.64	56.67	0
RPA2NT	LIMD1	LIMD1	9|2|6	17	5.67	3	0|0|0	1	1	1	1	1	6.05	56.67	0
RPA2NT	EIF4E2	EIF4E2	8|3|6	17	5.67	3	0|0|0	1	1	1	1	1	7.9	56.67	0
RPA2NT	TBC1D5	TBC1D5	13|2|2	17	5.67	3	0|0|0	1	1	1	1	1	6.05	56.67	0
RPA2NT	IGF2BP2	IGF2BP2	9|5|3	17	5.67	3	0|0|0	1	1	1	1	1	7.9	56.67	0
RPA2NT	CYP51A1	CYP51A1	7|6|3	16	5.33	3	1|0|0	1	1	1	1	1	6.1	16	0
RPA2NT	RPL13A	RPL13A	21|56|14	91	30.33	3	8|2|1	0.99	1	0.99	1	0.99	4.2	8.27	0
RPA2NT	ATAD3B	ATAD3B	14|9|8	31	10.33	3	5|0|0	0.99	1	0.99	1	0.99	4.37	6.2	0
RPA2NT	ACO2	ACO2	12|14|11	37	12.33	3	9|0|0	0.98	0.99	0.98	0.99	0.98	3.82	4.11	0
RPA2NT	NAA50	NAA50	10|7|5	22	7.33	3	5|0|0	0.98	0.99	0.98	0.99	0.98	2.99	4.4	0
RPA2NT	SMS	SMS	13|2|7	22	7.33	3	2|0|0	0.98	1	0.98	1	0.98	2.69	11	0
RPA2NT	PPP1CB	PPP1CB	12|4|2	18	6	3	2|0|0	0.97	1	0.97	1	0.97	2.69	9	0
RPA2NT	PTPMT1	PTPMT1	3|2|3	8	2.67	3	0|0|2	0.96	0.97	0.96	0.97	0.96	2.69	4	0.01
RPA2NT	GET4	GET4	3|2|3	8	2.67	3	2|0|0	0.96	0.97	0.96	0.97	0.96	2.69	4	0.01
RPA2NT	UQCRC2	UQCRC2	23|18|24	65	21.67	3	18|0|0	0.95	0.99	0.95	0.99	0.95	2.09	3.61	0.01
RPA2NT	TARDBP	TARDBP	9|2|8	19	6.33	3	3|0|0	0.95	1	0.95	1	0.95	1.84	6.33	0.01
RPA2NT	PRPS2	PRPS2	9|2|5	16	5.33	3	3|0|0	0.95	1	0.95	1	0.95	1.84	5.33	0.01
RPA2NT	PRKDC	PRKDC	238|248|255	741	247	3	134|7|6	1	1	1	1	1	6.26	5.04	0
RPA2NT	NONO	NONO	122|129|134	385	128.33	3	22|0|2	1	1	1	1	1	9.64	16.04	0
RPA2NT	MKI67	MKI67	44|151|183	378	126	3	0|0|0	1	1	1	1	1	69.06	1260	0
RPA2NT	PRPF8	PRPF8	132|103|112	347	115.67	3	57|0|0	1	1	1	1	1	6.05	6.09	0
RPA2NT	RBM27	RBM27	108|86|110	304	101.33	3	0|0|0	1	1	1	1	1	128.96	1013.33	0
RPA2NT	XRCC6	XRCC6	85|93|86	264	88	3	34|3|14	1	1	1	1	1	6.66	5.18	0
RPA2NT	SF3B1	SF3B1	107|55|72	234	78	3	20|0|0	1	1	1	1	1	6.64	11.7	0
RPA2NT	PFKP	PFKP	77|62|77	216	72	3	37|0|1	1	1	1	1	1	5.6	5.68	0
RPA2NT	COPA	COPA	76|67|69	212	70.67	3	21|0|1	1	1	1	1	1	7.15	9.64	0
RPA2NT	TOP2A	TOP2A	38|94|71	203	67.67	3	8|1|1	1	1	1	1	1	9.41	20.3	0
RPA2NT	DHX15	DHX15	67|56|70	193	64.33	3	32|0|5	1	1	1	1	1	5.28	5.22	0
RPA2NT	DDX21	DDX21	46|74|71	191	63.67	3	11|2|9	1	1	1	1	1	11.69	8.68	0
RPA2NT	MYBBP1A	MYBBP1A	56|63|71	190	63.33	3	10|0|0	1	1	1	1	1	9.11	19	0
RPA2NT	MYH10	MYH10	104|37|46	187	62.33	3	26|0|0	1	1	1	1	1	4.77	7.19	0
RPA2NT	RPL5	RPL5	53|69|64	186	62	3	23|0|10	1	1	1	1	1	5.93	5.64	0
RPA2NT	HCFC1	HCFC1	69|44|60	173	57.67	3	5|0|0	1	1	1	1	1	11.95	34.6	0
RPA2NT	SND1	SND1	71|49|50	170	56.67	3	32|1|0	1	1	1	1	1	5.09	5.15	0
RPA2NT	NOP56	NOP56	32|70|53	155	51.67	3	5|0|1	1	1	1	1	1	11.26	25.83	0
RPA2NT	SMARCA5	SMARCA5	33|55|60	148	49.33	3	9|0|1	1	1	1	1	1	7.37	14.8	0
RPA2NT	NCL	NCL	48|35|54	137	45.67	3	0|1|1	1	1	1	1	1	49.04	68.5	0
RPA2NT	EIF4G2	EIF4G2	59|31|46	136	45.33	3	19|0|0	1	1	1	1	1	5.21	7.16	0
RPA2NT	RPL6	RPL6	30|69|33	132	44	3	12|2|6	1	1	1	1	1	6.6	6.6	0
RPA2NT	HK1	HK1	52|40|38	130	43.33	3	17|0|3	1	1	1	1	1	5.81	6.5	0
RPA2NT	PSMD3	PSMD3	46|36|46	128	42.67	3	13|0|0	1	1	1	1	1	6.43	9.85	0
RPA2NT	H2AFY	H2AFY	34|51|42	127	42.33	3	14|3|9	1	1	1	1	1	6.11	4.88	0
RPA2NT	RPN1	RPN1	45|41|40	126	42	3	25|0|1	1	1	1	1	1	5.19	4.85	0
RPA2NT	RSL1D1	RSL1D1	29|50|36	115	38.33	3	5|1|1	1	1	1	1	1	13.77	16.43	0
RPA2NT	ADAR	ADAR	48|27|38	113	37.67	3	13|0|0	1	1	1	1	1	5.6	8.69	0
RPA2NT	RPL7A	RPL7A	26|47|40	113	37.67	3	7|2|8	1	1	1	1	1	10.1	6.65	0
RPA2NT	SMCHD1	SMCHD1	50|19|43	112	37.33	3	0|0|0	1	1	1	1	1	32.77	373.33	0
RPA2NT	MYO6	MYO6	69|21|20	110	36.67	3	5|0|0	1	1	1	1	1	7.33	22	0
RPA2NT	U2SURP	U2SURP	51|15|44	110	36.67	3	7|0|0	1	1	1	1	1	5.34	15.71	0
RPA2NT	CASC5	CASC5	77|8|23	108	36	3	0|0|0	1	1	1	1	1	16.14	360	0
RPA2NT	NAT10	NAT10	41|24|42	107	35.67	3	4|0|0	1	1	1	1	1	9.38	26.75	0
RPA2NT	NOP2	NOP2	28|50|27	105	35	3	5|0|0	1	1	1	1	1	8.77	21	0
RPA2NT	NOP58	NOP58	35|32|37	104	34.67	3	7|1|1	1	1	1	1	1	9.41	11.56	0
RPA2NT	ABCE1	ABCE1	40|27|36	103	34.33	3	13|0|0	1	1	1	1	1	5.6	7.92	0
RPA2NT	EIF3D	EIF3D	41|27|34	102	34	3	16|0|1	1	1	1	1	1	5.09	6	0
RPA2NT	MATR3	MATR3	48|28|25	101	33.67	3	11|0|0	1	1	1	1	1	5.75	9.18	0
RPA2NT	DIS3	DIS3	37|36|27	100	33.33	3	1|0|0	1	1	1	1	1	95.23	100	0
RPA2NT	NAA15	NAA15	35|29|35	99	33	3	13|0|0	1	1	1	1	1	5.8	7.62	0
RPA2NT	SF3B2	SF3B2	51|14|33	98	32.67	3	0|0|0	1	1	1	1	1	25.33	326.67	0
RPA2NT	CHD4	CHD4	37|24|35	96	32	3	6|0|0	1	1	1	1	1	7.38	16	0
RPA2NT	TPX2	TPX2	46|18|31	95	31.67	3	0|0|0	1	1	1	1	1	31.29	316.67	0
RPA2NT	RPRD2	RPRD2	48|15|30	93	31	3	0|0|0	1	1	1	1	1	26.83	310	0
RPA2NT	PFKL	PFKL	34|27|32	93	31	3	15|0|0	1	1	1	1	1	5.31	6.2	0
RPA2NT	RPL13	RPL13	15|52|24	91	30.33	3	6|0|0	1	1	1	1	1	5.68	15.17	0
RPA2NT	DKC1	DKC1	28|37|25	90	30	3	3|0|0	1	1	1	1	1	11.86	30	0
RPA2NT	SRP68	SRP68	42|18|30	90	30	3	7|0|0	1	1	1	1	1	5.88	12.86	0
RPA2NT	RPL18A	RPL18A	18|41|30	89	29.67	3	9|0|4	1	1	1	1	1	4.74	6.85	0
RPA2NT	SMC4	SMC4	36|28|24	88	29.33	3	8|0|0	1	1	1	1	1	6.44	11	0
RPA2NT	RPL3	RPL3	43|21|23	87	29	3	13|0|0	1	1	1	1	1	4.97	6.69	0
RPA2NT	AP3D1	AP3D1	47|13|25	85	28.33	3	5|0|0	1	1	1	1	1	5.72	17	0
RPA2NT	RPS13	RPS13	14|51|19	84	28	3	7|0|0	1	1	1	1	1	5.15	12	0
RPA2NT	XRN2	XRN2	33|30|21	84	28	3	9|0|0	1	1	1	1	1	5.71	9.33	0
RPA2NT	LRRC59	LRRC59	30|23|30	83	27.67	3	13|1|1	1	1	1	1	1	4.96	5.53	0
RPA2NT	MSH6	MSH6	36|19|27	82	27.33	3	9|0|0	1	1	1	1	1	5.43	9.11	0
RPA2NT	SMC2	SMC2	29|35|18	82	27.33	3	11|0|0	1	1	1	1	1	4.9	7.45	0
RPA2NT	HNRNPR	HNRNPR	25|26|31	82	27.33	3	9|1|2	1	1	1	1	1	6.54	6.83	0
RPA2NT	PDCD11	PDCD11	17|41|23	81	27	3	0|0|0	1	1	1	1	1	29.81	270	0
RPA2NT	PRPF6	PRPF6	26|32|23	81	27	3	1|0|0	1	1	1	1	1	77.89	81	0
RPA2NT	BCLAF1	BCLAF1	34|24|23	81	27	3	1|0|0	1	1	1	1	1	77.89	81	0
RPA2NT	MRE11A	MRE11A	37|17|27	81	27	3	0|0|0	1	1	1	1	1	29.81	270	0
RPA2NT	TXNL1	TXNL1	39|14|28	81	27	3	0|0|0	1	1	1	1	1	25.33	270	0
RPA2NT	CCAR2	CCAR2	34|20|26	80	26.67	3	9|0|0	1	1	1	1	1	5.57	8.89	0
RPA2NT	IGF2BP1	IGF2BP1	28|30|22	80	26.67	3	6|0|0	1	1	1	1	1	7.03	13.33	0
RPA2NT	MCM5	MCM5	24|28|27	79	26.33	3	13|0|0	1	1	1	1	1	5.3	6.08	0
RPA2NT	NUP153	NUP153	36|16|25	77	25.67	3	0|0|0	1	1	1	1	1	28.32	256.67	0
RPA2NT	FTSJ3	FTSJ3	34|29|14	77	25.67	3	7|0|0	1	1	1	1	1	5.15	11	0
RPA2NT	RPS6	RPS6	13|39|24	76	25.33	3	6|3|0	1	1	1	1	1	4.95	8.44	0
RPA2NT	DDX18	DDX18	25|31|20	76	25.33	3	7|0|1	1	1	1	1	1	6.25	9.5	0
RPA2NT	SFXN1	SFXN1	25|32|19	76	25.33	3	10|1|1	1	1	1	1	1	5.01	6.33	0
RPA2NT	SFPQ	SFPQ	23|30|22	75	25	3	4|0|0	1	1	1	1	1	8.87	18.75	0
RPA2NT	NACA	NACA	30|17|28	75	25	3	0|0|0	1	1	1	1	1	29.81	250	0
RPA2NT	RECQL	RECQL	34|13|27	74	24.67	3	8|0|1	1	1	1	1	1	4.46	8.22	0
RPA2NT	BRIX1	BRIX1	31|20|22	73	24.33	3	9|0|0	1	1	1	1	1	5.57	8.11	0
RPA2NT	AHCTF1	AHCTF1	21|24|27	72	24	3	0|0|0	1	1	1	1	1	35.72	240	0
RPA2NT	RRP1B	RRP1B	31|24|17	72	24	3	5|0|0	1	1	1	1	1	6.67	14.4	0
RPA2NT	NSFL1C	NSFL1C	34|14|24	72	24	3	0|0|0	1	1	1	1	1	25.33	240	0
RPA2NT	SART3	SART3	40|12|19	71	23.67	3	7|0|0	1	1	1	1	1	4.75	10.14	0
RPA2NT	SMC3	SMC3	34|21|16	71	23.67	3	10|0|0	1	1	1	1	1	4.8	7.1	0
RPA2NT	CUL1	CUL1	34|17|18	69	23	3	8|0|0	1	1	1	1	1	5.39	8.62	0
RPA2NT	RRP12	RRP12	20|27|22	69	23	3	1|0|0	1	1	1	1	1	65.32	69	0
RPA2NT	DDX42	DDX42	35|14|20	69	23	3	0|0|0	1	1	1	1	1	25.33	230	0
RPA2NT	TOP1	TOP1	12|37|19	68	22.67	3	2|0|2	1	1	1	1	1	17.79	17	0
RPA2NT	RPL10	RPL10	23|27|18	68	22.67	3	10|0|1	1	1	1	1	1	4.94	6.18	0
RPA2NT	SF3A1	SF3A1	39|6|23	68	22.67	3	1|0|0	1	1	1	1	1	14.18	68	0
RPA2NT	LIG3	LIG3	16|36|16	68	22.67	3	0|0|0	1	1	1	1	1	28.32	226.67	0
RPA2NT	ADNP	ADNP	36|13|18	67	22.33	3	0|0|0	1	1	1	1	1	23.82	223.33	0
RPA2NT	RPL8	RPL8	12|39|16	67	22.33	3	4|0|0	1	1	1	1	1	6.11	16.75	0
RPA2NT	SKIV2L2	SKIV2L2	32|14|21	67	22.33	3	9|0|0	1	1	1	1	1	4.67	7.44	0
RPA2NT	GATAD2B	GATAD2B	27|19|21	67	22.33	3	0|0|0	1	1	1	1	1	32.77	223.33	0
RPA2NT	GTPBP4	GTPBP4	18|25|24	67	22.33	3	1|0|0	1	1	1	1	1	57.18	67	0
RPA2NT	YEATS2	YEATS2	43|7|17	67	22.33	3	0|0|0	1	1	1	1	1	14.56	223.33	0
RPA2NT	THRAP3	THRAP3	32|18|16	66	22	3	0|0|0	1	1	1	1	1	28.32	220	0
RPA2NT	RPL26	RPL26	9|40|16	65	21.67	3	2|0|0	1	1	1	1	1	7.86	32.5	0
RPA2NT	NASP	NASP	40|9|16	65	21.67	3	0|0|0	1	1	1	1	1	17.7	216.67	0
RPA2NT	PDS5A	PDS5A	29|20|16	65	21.67	3	1|0|1	1	1	1	1	1	21.82	32.5	0
RPA2NT	PES1	PES1	23|21|20	64	21.33	3	6|0|0	1	1	1	1	1	6.66	10.67	0
RPA2NT	RNF219	RNF219	28|12|24	64	21.33	3	0|0|0	1	1	1	1	1	22.31	213.33	0
RPA2NT	RPS11	RPS11	9|36|18	63	21	3	6|0|0	1	1	1	1	1	4.33	10.5	0
RPA2NT	SERBP1	SERBP1	26|16|20	62	20.67	3	0|0|0	1	1	1	1	1	28.32	206.67	0
RPA2NT	AIFM1	AIFM1	22|24|16	62	20.67	3	7|0|0	1	1	1	1	1	5.52	8.86	0
RPA2NT	TRIM25	TRIM25	30|14|17	61	20.33	3	0|0|0	1	1	1	1	1	25.33	203.33	0
RPA2NT	KHDRBS1	KHDRBS1	19|19|21	59	19.67	3	8|0|0	1	1	1	1	1	5.7	7.38	0
RPA2NT	WAPAL	WAPAL	47|5|7	59	19.67	3	0|0|0	1	1	1	1	1	11.32	196.67	0
RPA2NT	MRTO4	MRTO4	21|22|15	58	19.33	3	8|0|1	1	1	1	1	1	4.89	6.44	0
RPA2NT	PSPC1	PSPC1	28|15|14	57	19	3	0|0|0	1	1	1	1	1	25.33	190	0
RPA2NT	WDR36	WDR36	27|13|17	57	19	3	5|0|0	1	1	1	1	1	5.72	11.4	0
RPA2NT	SLC25A1	SLC25A1	20|21|15	56	18.67	3	3|0|0	1	1	1	1	1	8.32	18.67	0
RPA2NT	NCKAP1	NCKAP1	32|8|16	56	18.67	3	2|0|0	1	1	1	1	1	7.19	28	0
RPA2NT	RIF1	RIF1	31|10|14	55	18.33	3	0|0|0	1	1	1	1	1	19.25	183.33	0
RPA2NT	PCNP	PCNP	12|25|18	55	18.33	3	0|0|0	1	1	1	1	1	22.31	183.33	0
RPA2NT	VAPA	VAPA	22|13|19	54	18	3	8|0|0	1	1	1	1	1	4.7	6.75	0
RPA2NT	CYFIP1	CYFIP1	28|12|13	53	17.67	3	6|0|0	1	1	1	1	1	5.04	8.83	0
RPA2NT	CHAMP1	CHAMP1	29|11|12	52	17.33	3	0|0|0	1	1	1	1	1	20.78	173.33	0
RPA2NT	RBM17	RBM17	23|10|19	52	17.33	3	0|0|0	1	1	1	1	1	19.25	173.33	0
RPA2NT	GTF3C5	GTF3C5	23|13|15	51	17	3	1|0|0	1	1	1	1	1	37.85	51	0
RPA2NT	GPKOW	GPKOW	27|7|17	51	17	3	0|0|0	1	1	1	1	1	14.56	170	0
RPA2NT	RBBP6	RBBP6	32|5|13	50	16.67	3	0|0|0	1	1	1	1	1	11.32	166.67	0
RPA2NT	CORO1C	CORO1C	22|9|19	50	16.67	3	4|0|0	1	1	1	1	1	5.16	12.5	0
RPA2NT	HSD17B12	HSD17B12	21|14|15	50	16.67	3	4|0|0	1	1	1	1	1	6.7	12.5	0
RPA2NT	KHSRP	KHSRP	21|12|17	50	16.67	3	4|0|1	1	1	1	1	1	6.41	10	0
RPA2NT	EXOSC10	EXOSC10	17|13|19	49	16.33	3	0|0|0	1	1	1	1	1	23.82	163.33	0
RPA2NT	SNW1	SNW1	17|20|11	48	16	3	0|0|0	1	1	1	1	1	20.78	160	0
RPA2NT	BRIP1	BRIP1	30|6|12	48	16	3	0|0|0	1	1	1	1	1	12.95	160	0
RPA2NT	NPM1	NPM1	19|11|18	48	16	3	1|0|2	1	1	1	1	1	12.7	16	0
RPA2NT	RPL23A	RPL23A	12|24|12	48	16	3	3|0|0	1	1	1	1	1	7.17	16	0
RPA2NT	MTA1	MTA1	26|8|14	48	16	3	0|0|0	1	1	1	1	1	16.14	160	0
RPA2NT	ZFR	ZFR	28|6|13	47	15.67	3	2|0|0	1	1	1	1	1	5.82	23.5	0
RPA2NT	SPEN	SPEN	35|3|9	47	15.67	3	0|0|0	1	1	1	1	1	7.9	156.67	0
RPA2NT	DRG1	DRG1	17|14|16	47	15.67	3	3|0|0	1	1	1	1	1	7.94	15.67	0
RPA2NT	NOL6	NOL6	16|8|22	46	15.33	3	1|0|0	1	1	1	1	1	20.4	46	0
RPA2NT	RPL32	RPL32	20|13|13	46	15.33	3	3|0|0	1	1	1	1	1	7.56	15.33	0
RPA2NT	BAZ1B	BAZ1B	2|21|23	46	15.33	3	0|0|0	1	1	1	1	1	6.05	153.33	0
RPA2NT	HAT1	HAT1	20|12|14	46	15.33	3	6|0|2	1	1	1	1	1	4.77	5.75	0
RPA2NT	NCOR1	NCOR1	27|7|11	45	15	3	1|0|0	1	1	1	1	1	17.23	45	0
RPA2NT	RPL17	RPL17	13|19|13	45	15	3	1|0|0	1	1	1	1	1	37.85	45	0
RPA2NT	NAA25	NAA25	26|7|12	45	15	3	3|0|0	1	1	1	1	1	5.06	15	0
RPA2NT	PUS7	PUS7	32|4|9	45	15	3	0|0|0	1	1	1	1	1	9.64	150	0
RPA2NT	VRK1	VRK1	17|13|15	45	15	3	2|0|0	1	1	1	1	1	10.41	22.5	0
RPA2NT	RPL21	RPL21	8|28|8	44	14.67	3	3|0|1	1	1	1	1	1	5.88	11	0
RPA2NT	SEC63	SEC63	22|15|7	44	14.67	3	3|0|0	1	1	1	1	1	5.06	14.67	0
RPA2NT	TCERG1	TCERG1	26|9|9	44	14.67	3	0|0|0	1	1	1	1	1	17.7	146.67	0
RPA2NT	HBS1L	HBS1L	29|6|9	44	14.67	3	2|0|0	1	1	1	1	1	5.82	22	0
RPA2NT	CNN3	CNN3	23|9|12	44	14.67	3	0|0|0	1	1	1	1	1	17.7	146.67	0
RPA2NT	KDM3B	KDM3B	34|5|4	43	14.33	3	0|0|0	1	1	1	1	1	9.64	143.33	0
RPA2NT	NOC2L	NOC2L	14|11|18	43	14.33	3	6|0|0	1	1	1	1	1	4.81	7.17	0
RPA2NT	MDC1	MDC1	29|6|8	43	14.33	3	0|0|0	1	1	1	1	1	12.95	143.33	0
RPA2NT	UFL1	UFL1	19|9|15	43	14.33	3	2|0|0	1	1	1	1	1	7.86	21.5	0
RPA2NT	RPS24	RPS24	15|19|9	43	14.33	3	4|0|0	1	1	1	1	1	5.16	10.75	0
RPA2NT	RPL28	RPL28	6|27|9	42	14	3	2|0|1	1	1	1	1	1	6.18	14	0
RPA2NT	EIF2A	EIF2A	16|13|13	42	14	3	3|0|0	1	1	1	1	1	7.56	14	0
RPA2NT	DHX29	DHX29	22|2|18	42	14	3	0|0|0	1	1	1	1	1	6.05	140	0
RPA2NT	WDR3	WDR3	23|10|9	42	14	3	2|0|0	1	1	1	1	1	7.86	21	0
RPA2NT	SMARCA4	SMARCA4	19|12|10	41	13.67	3	1|0|0	1	1	1	1	1	27.1	41	0
RPA2NT	TOP2B	TOP2B	8|16|16	40	13.33	3	0|0|0	1	1	1	1	1	16.14	133.33	0
RPA2NT	RBM10	RBM10	22|7|11	40	13.33	3	0|0|1	1	1	1	1	1	17.23	40	0
RPA2NT	TEX10	TEX10	20|10|9	39	13	3	0|0|0	1	1	1	1	1	17.7	130	0
RPA2NT	NOC3L	NOC3L	12|19|8	39	13	3	1|0|0	1	1	1	1	1	20.4	39	0
RPA2NT	SALL2	SALL2	18|9|12	39	13	3	0|0|0	1	1	1	1	1	17.7	130	0
RPA2NT	ABCF2	ABCF2	11|14|14	39	13	3	2|0|0	1	1	1	1	1	9.15	19.5	0
RPA2NT	TUBGCP2	TUBGCP2	26|4|9	39	13	3	2|0|0	1	1	1	1	1	4.35	19.5	0
RPA2NT	HNRNPF	HNRNPF	20|4|15	39	13	3	1|0|1	1	1	1	1	1	4.96	19.5	0
RPA2NT	THOC2	THOC2	13|11|14	38	12.67	3	0|0|0	1	1	1	1	1	20.78	126.67	0
RPA2NT	NUP50	NUP50	20|4|14	38	12.67	3	0|0|0	1	1	1	1	1	9.64	126.67	0
RPA2NT	AGTPBP1	AGTPBP1	26|3|9	38	12.67	3	0|0|0	1	1	1	1	1	7.9	126.67	0
RPA2NT	HEATR1	HEATR1	21|4|13	38	12.67	3	2|0|0	1	1	1	1	1	4.35	19	0
RPA2NT	TFIP11	TFIP11	27|4|7	38	12.67	3	0|0|0	1	1	1	1	1	9.64	126.67	0
RPA2NT	TP53	TP53	20|7|11	38	12.67	3	0|0|0	1	1	1	1	1	14.56	126.67	0
RPA2NT	SART1	SART1	24|5|9	38	12.67	3	0|0|0	1	1	1	1	1	11.32	126.67	0
RPA2NT	CNP	CNP	16|9|13	38	12.67	3	2|0|0	1	1	1	1	1	7.86	19	0
RPA2NT	YTHDC2	YTHDC2	20|10|8	38	12.67	3	0|0|0	1	1	1	1	1	16.14	126.67	0
RPA2NT	TSR1	TSR1	16|9|12	37	12.33	3	3|0|0	1	1	1	1	1	5.94	12.33	0
RPA2NT	SUGP2	SUGP2	22|6|8	36	12	3	0|0|0	1	1	1	1	1	12.95	120	0
RPA2NT	RPF2	RPF2	2|21|13	36	12	3	0|0|0	1	1	1	1	1	6.05	120	0
RPA2NT	RPS27	RPS27	12|12|12	36	12	3	5|1|2	1	1	1	1	1	6.51	4.5	0
RPA2NT	SYNCRIP	SYNCRIP	15|7|14	36	12	3	3|0|0	1	1	1	1	1	5.06	12	0
RPA2NT	GTF3C1	GTF3C1	24|4|7	35	11.67	3	0|0|0	1	1	1	1	1	9.64	116.67	0
RPA2NT	DNAJB1	DNAJB1	16|4|15	35	11.67	3	0|0|0	1	1	1	1	1	9.64	116.67	0
RPA2NT	USP34	USP34	21|4|10	35	11.67	3	0|0|0	1	1	1	1	1	9.64	116.67	0
RPA2NT	RPS14	RPS14	8|18|9	35	11.67	3	4|0|0	1	1	1	1	1	4.81	8.75	0
RPA2NT	POLR2A	POLR2A	18|13|4	35	11.67	3	1|0|0	1	1	1	1	1	8.58	35	0
RPA2NT	BYSL	BYSL	11|15|8	34	11.33	3	2|0|0	1	1	1	1	1	7.19	17	0
RPA2NT	EMC1	EMC1	17|5|12	34	11.33	3	2|0|0	1	1	1	1	1	5.1	17	0
RPA2NT	PPP2R5D	PPP2R5D	13|11|10	34	11.33	3	4|0|0	1	1	1	1	1	5.49	8.5	0
RPA2NT	NOP14	NOP14	14|11|9	34	11.33	3	1|0|0	1	1	1	1	1	23.7	34	0
RPA2NT	AQR	AQR	19|6|9	34	11.33	3	2|0|0	1	1	1	1	1	5.82	17	0
RPA2NT	NOL9	NOL9	16|5|12	33	11	3	0|0|0	1	1	1	1	1	11.32	110	0
RPA2NT	FAM208A	FAM208A	20|5|8	33	11	3	0|0|0	1	1	1	1	1	11.32	110	0
RPA2NT	ZC3H14	ZC3H14	19|3|10	32	10.67	3	0|0|0	1	1	1	1	1	7.9	106.67	0
RPA2NT	TRIP12	TRIP12	20|3|9	32	10.67	3	0|0|0	1	1	1	1	1	7.9	106.67	0
RPA2NT	GNL2	GNL2	14|10|8	32	10.67	3	0|0|0	1	1	1	1	1	16.14	106.67	0
RPA2NT	H1FX	H1FX	5|22|5	32	10.67	3	0|0|0	1	1	1	1	1	11.32	106.67	0
RPA2NT	PWP2	PWP2	16|7|9	32	10.67	3	3|0|0	1	1	1	1	1	5.06	10.67	0
RPA2NT	AGPS	AGPS	17|7|8	32	10.67	3	2|0|0	1	1	1	1	1	6.52	16	0
RPA2NT	ZC3H11A	ZC3H11A	19|3|10	32	10.67	3	0|0|0	1	1	1	1	1	7.9	106.67	0
RPA2NT	NOC4L	NOC4L	18|9|5	32	10.67	3	1|0|0	1	1	1	1	1	11.29	32	0
RPA2NT	MOGS	MOGS	12|12|7	31	10.33	3	3|0|0	1	1	1	1	1	5.06	10.33	0
RPA2NT	SAFB	SAFB	18|7|6	31	10.33	3	0|0|0	1	1	1	1	1	12.95	103.33	0
RPA2NT	DDX54	DDX54	9|14|8	31	10.33	3	1|0|0	1	1	1	1	1	20.4	31	0
RPA2NT	CSTF3	CSTF3	12|8|11	31	10.33	3	0|0|0	1	1	1	1	1	16.14	103.33	0
RPA2NT	EMSY	EMSY	17|7|7	31	10.33	3	1|0|0	1	1	1	1	1	17.23	31	0
RPA2NT	TAF9	TAF9	9|12|10	31	10.33	3	0|0|0	1	1	1	1	1	17.7	103.33	0
RPA2NT	PAK4	PAK4	9|16|5	30	10	3	0|0|0	1	1	1	1	1	11.32	100	0
RPA2NT	IK	IK	18|4|8	30	10	3	0|0|0	1	1	1	1	1	9.64	100	0
RPA2NT	MTA2	MTA2	13|7|10	30	10	3	0|0|0	1	1	1	1	1	14.56	100	0
RPA2NT	CCNT1	CCNT1	16|5|9	30	10	3	0|0|0	1	1	1	1	1	11.32	100	0
RPA2NT	LIN54	LIN54	17|6|6	29	9.67	3	0|0|0	1	1	1	1	1	12.95	96.67	0
RPA2NT	MED1	MED1	24|2|2	28	9.33	3	0|0|0	1	1	1	1	1	6.05	93.33	0
RPA2NT	GTPBP1	GTPBP1	19|6|3	28	9.33	3	1|0|0	1	1	1	1	1	6.1	28	0
RPA2NT	WRN	WRN	14|2|12	28	9.33	3	0|0|0	1	1	1	1	1	6.05	93.33	0
RPA2NT	WDR70	WDR70	13|5|9	27	9	3	0|0|0	1	1	1	1	1	11.32	90	0
RPA2NT	MAZ	MAZ	10|7|10	27	9	3	0|0|0	1	1	1	1	1	14.56	90	0
RPA2NT	DIDO1	DIDO1	21|3|3	27	9	3	0|0|0	1	1	1	1	1	7.9	90	0
RPA2NT	XAB2	XAB2	19|4|4	27	9	3	0|0|0	1	1	1	1	1	9.64	90	0
RPA2NT	MTDH	MTDH	12|7|8	27	9	3	1|0|0	1	1	1	1	1	17.23	27	0
RPA2NT	SF1	SF1	16|6|5	27	9	3	0|0|0	1	1	1	1	1	11.32	90	0
RPA2NT	KIF23	KIF23	15|5|7	27	9	3	0|0|0	1	1	1	1	1	11.32	90	0
RPA2NT	FUBP1	FUBP1	15|3|9	27	9	3	0|0|0	1	1	1	1	1	7.9	90	0
RPA2NT	PRKAA1	PRKAA1	12|6|8	26	8.67	3	1|0|0	1	1	1	1	1	14.18	26	0
RPA2NT	ILKAP	ILKAP	12|4|10	26	8.67	3	0|0|0	1	1	1	1	1	9.64	86.67	0
RPA2NT	NBN	NBN	14|6|6	26	8.67	3	0|0|0	1	1	1	1	1	12.95	86.67	0
RPA2NT	ZMYM4	ZMYM4	15|4|7	26	8.67	3	0|0|0	1	1	1	1	1	9.64	86.67	0
RPA2NT	HNRNPA0	HNRNPA0	8|14|4	26	8.67	3	2|0|0	1	1	1	1	1	4.35	13	0
RPA2NT	STMN1	STMN1	7|14|5	26	8.67	3	0|0|0	1	1	1	1	1	11.32	86.67	0
RPA2NT	EXOC4	EXOC4	20|2|4	26	8.67	3	0|0|0	1	1	1	1	1	6.05	86.67	0
RPA2NT	RPL7L1	RPL7L1	6|11|9	26	8.67	3	1|0|0	1	1	1	1	1	14.18	26	0
RPA2NT	POLA1	POLA1	10|5|11	26	8.67	3	1|0|0	1	1	1	1	1	11.29	26	0
RPA2NT	PLRG1	PLRG1	12|5|8	25	8.33	3	0|0|0	1	1	1	1	1	11.32	83.33	0
RPA2NT	RPL35	RPL35	5|12|8	25	8.33	3	1|0|0	1	1	1	1	1	11.29	25	0
RPA2NT	CHMP4B	CHMP4B	8|6|11	25	8.33	3	0|0|0	1	1	1	1	1	12.95	83.33	0
RPA2NT	CD2BP2	CD2BP2	13|6|6	25	8.33	3	0|0|0	1	1	1	1	1	12.95	83.33	0
RPA2NT	POLR1A	POLR1A	15|4|6	25	8.33	3	1|0|0	1	1	1	1	1	8.58	25	0
RPA2NT	ELP3	ELP3	13|8|4	25	8.33	3	0|0|0	1	1	1	1	1	9.64	83.33	0
RPA2NT	RFC3	RFC3	12|5|8	25	8.33	3	2|0|0	1	1	1	1	1	5.1	12.5	0
RPA2NT	ZNF384	ZNF384	13|4|8	25	8.33	3	0|0|0	1	1	1	1	1	9.64	83.33	0
RPA2NT	NSUN2	NSUN2	17|4|3	24	8	3	1|0|0	1	1	1	1	1	6.1	24	0
RPA2NT	DNMT1	DNMT1	9|9|6	24	8	3	1|0|0	1	1	1	1	1	14.18	24	0
RPA2NT	NKRF	NKRF	10|9|5	24	8	3	0|0|0	1	1	1	1	1	11.32	80	0
RPA2NT	CAMK2D	CAMK2D	10|8|6	24	8	3	2|0|0	1	1	1	1	1	5.82	12	0
RPA2NT	USP39	USP39	10|6|8	24	8	3	1|0|0	1	1	1	1	1	14.18	24	0
RPA2NT	RPS23	RPS23	8|11|5	24	8	3	2|0|0	1	1	1	1	1	5.1	12	0
RPA2NT	TRPS1	TRPS1	17|3|4	24	8	3	0|0|0	1	1	1	1	1	7.9	80	0
RPA2NT	SRPR	SRPR	11|5|7	23	7.67	3	1|0|0	1	1	1	1	1	11.29	23	0
RPA2NT	PDS5B	PDS5B	4|12|7	23	7.67	3	0|0|0	1	1	1	1	1	9.64	76.67	0
RPA2NT	SEC24A	SEC24A	16|3|4	23	7.67	3	1|0|0	1	1	1	1	1	6.1	23	0
RPA2NT	AURKB	AURKB	9|9|5	23	7.67	3	0|0|0	1	1	1	1	1	11.32	76.67	0
RPA2NT	BPTF	BPTF	13|5|5	23	7.67	3	0|0|0	1	1	1	1	1	11.32	76.67	0
RPA2NT	GSK3A	GSK3A	12|4|7	23	7.67	3	2|0|0	1	1	1	1	1	4.35	11.5	0
RPA2NT	NELFA	NELFA	14|3|5	22	7.33	3	0|0|0	1	1	1	1	1	7.9	73.33	0
RPA2NT	SMG9	SMG9	14|3|5	22	7.33	3	0|0|0	1	1	1	1	1	7.9	73.33	0
RPA2NT	CSNK1A1	CSNK1A1	9|6|7	22	7.33	3	1|0|0	1	1	1	1	1	14.18	22	0
RPA2NT	POGZ	POGZ	15|3|4	22	7.33	3	1|0|0	1	1	1	1	1	6.1	22	0
RPA2NT	WDHD1	WDHD1	17|2|3	22	7.33	3	0|0|0	1	1	1	1	1	6.05	73.33	0
RPA2NT	PRPSAP1	PRPSAP1	11|4|7	22	7.33	3	1|0|0	1	1	1	1	1	8.58	22	0
RPA2NT	SON	SON	10|7|5	22	7.33	3	0|0|0	1	1	1	1	1	11.32	73.33	0
RPA2NT	AP2M1	AP2M1	9|9|4	22	7.33	3	2|0|0	1	1	1	1	1	4.35	11	0
RPA2NT	CMTR1	CMTR1	12|5|4	21	7	3	0|0|0	1	1	1	1	1	9.64	70	0
RPA2NT	FAF2	FAF2	13|4|4	21	7	3	1|0|0	1	1	1	1	1	8.58	21	0
RPA2NT	SUGT1	SUGT1	16|2|3	21	7	3	0|0|0	1	1	1	1	1	6.05	70	0
RPA2NT	TRMT1L	TRMT1L	13|3|5	21	7	3	0|0|0	1	1	1	1	1	7.9	70	0
RPA2NT	SGPL1	SGPL1	8|11|2	21	7	3	0|0|0	1	1	1	1	1	6.05	70	0
RPA2NT	WDR33	WDR33	14|2|5	21	7	3	0|0|0	1	1	1	1	1	6.05	70	0
RPA2NT	TCF20	TCF20	17|2|2	21	7	3	0|0|0	1	1	1	1	1	6.05	70	0
RPA2NT	AFG3L2	AFG3L2	13|5|3	21	7	3	1|0|0	1	1	1	1	1	6.1	21	0
RPA2NT	CIRH1A	CIRH1A	7|5|9	21	7	3	0|0|0	1	1	1	1	1	11.32	70	0
RPA2NT	DIMT1	DIMT1	8|7|5	20	6.67	3	0|0|0	1	1	1	1	1	11.32	66.67	0
RPA2NT	TBL2	TBL2	8|8|4	20	6.67	3	1|0|0	1	1	1	1	1	8.58	20	0
RPA2NT	RPL36	RPL36	9|6|5	20	6.67	3	1|0|0	1	1	1	1	1	11.29	20	0
RPA2NT	ZNF638	ZNF638	12|3|5	20	6.67	3	0|0|0	1	1	1	1	1	7.9	66.67	0
RPA2NT	DDX27	DDX27	8|8|4	20	6.67	3	2|0|0	1	1	1	1	1	4.35	10	0
RPA2NT	TUBGCP3	TUBGCP3	14|4|2	20	6.67	3	0|0|0	1	1	1	1	1	6.05	66.67	0
RPA2NT	UTP6	UTP6	7|8|5	20	6.67	3	1|0|0	1	1	1	1	1	11.29	20	0
RPA2NT	HP1BP3	HP1BP3	5|10|5	20	6.67	3	0|0|0	1	1	1	1	1	11.32	66.67	0
RPA2NT	WDR75	WDR75	10|3|6	19	6.33	3	1|0|0	1	1	1	1	1	6.1	19	0
RPA2NT	ARFGAP2	ARFGAP2	9|5|5	19	6.33	3	0|0|0	1	1	1	1	1	11.32	63.33	0
RPA2NT	RNASEH2B	RNASEH2B	7|6|6	19	6.33	3	1|0|0	1	1	1	1	1	14.18	19	0
RPA2NT	NCOR2	NCOR2	11|3|4	18	6	3	0|0|0	1	1	1	1	1	7.9	60	0
RPA2NT	NIFK	NIFK	7|5|6	18	6	3	1|0|0	1	1	1	1	1	11.29	18	0
RPA2NT	CCNB1	CCNB1	6|8|4	18	6	3	0|0|0	1	1	1	1	1	9.64	60	0
RPA2NT	CPSF1	CPSF1	14|2|2	18	6	3	0|0|0	1	1	1	1	1	6.05	60	0
RPA2NT	UTP20	UTP20	5|6|6	17	5.67	3	0|0|0	1	1	1	1	1	11.32	56.67	0
RPA2NT	PRKCA	PRKCA	9|4|4	17	5.67	3	1|0|0	1	1	1	1	1	8.58	17	0
RPA2NT	CXORF56	CXORF56	7|6|4	17	5.67	3	0|0|0	1	1	1	1	1	9.64	56.67	0
RPA2NT	FAM162A	FAM162A	4|7|6	17	5.67	3	1|0|0	1	1	1	1	1	8.58	17	0
RPA2NT	CHTOP	CHTOP	2|9|6	17	5.67	3	0|0|0	1	1	1	1	1	6.05	56.67	0
RPA2NT	SPDL1	SPDL1	13|2|2	17	5.67	3	0|0|0	1	1	1	1	1	6.05	56.67	0
RPA2NT	CHID1	CHID1	5|9|2	16	5.33	3	0|0|0	1	1	1	1	1	6.05	53.33	0
RPA2NT	UTP18	UTP18	7|5|4	16	5.33	3	1|0|0	1	1	1	1	1	8.58	16	0
RPA2NT	POLDIP3	POLDIP3	3|8|5	16	5.33	3	0|0|0	1	1	1	1	1	7.9	53.33	0
RPA2NT	STRBP	STRBP	12|2|2	16	5.33	3	0|0|0	1	1	1	1	1	6.05	53.33	0
RPA2NT	BLM	BLM	10|3|3	16	5.33	3	1|0|0	1	1	1	1	1	6.1	16	0
RPA2NT	PARP1	PARP1	88|153|160	401	133.67	3	39|3|27	0.99	1	0.99	1	0.99	3.31	5.81	0
RPA2NT	LARS	LARS	86|50|64	200	66.67	3	37|0|0	0.99	1	0.99	1	0.99	4.31	5.41	0
RPA2NT	PYGL	PYGL	79|45|62	186	62	3	34|0|0	0.99	1	0.99	1	0.99	4.14	5.47	0
RPA2NT	MSN	MSN	60|42|44	146	48.67	3	28|0|3	0.99	1	0.99	1	0.99	4.37	4.71	0
RPA2NT	SUPT16H	SUPT16H	61|47|37	145	48.33	3	26|0|1	0.99	1	0.99	1	0.99	4.49	5.37	0
RPA2NT	TRIM28	TRIM28	52|39|48	139	46.33	3	28|0|0	0.99	1	0.99	1	0.99	4.62	4.96	0
RPA2NT	CKAP4	CKAP4	36|30|29	95	31.67	3	19|1|0	0.99	1	0.99	1	0.99	4.8	4.75	0
RPA2NT	SLC25A13	SLC25A13	32|28|31	91	30.33	3	20|0|0	0.99	0.99	0.99	0.99	0.99	4.62	4.55	0
RPA2NT	HSD17B4	HSD17B4	29|31|27	87	29	3	17|0|0	0.99	1	0.99	1	0.99	5.08	5.12	0
RPA2NT	BCAP31	BCAP31	24|27|28	79	26.33	3	18|0|0	0.99	0.99	0.99	0.99	0.99	4.32	4.39	0
RPA2NT	A8K968	EPB41L3	52|9|14	75	25	3	6|0|0	0.99	1	0.99	1	0.99	4.33	12.5	0
RPA2NT	ADSL	ADSL	29|17|27	73	24.33	3	14|0|0	0.99	1	0.99	1	0.99	3.77	5.21	0
RPA2NT	NUDT19	NUDT19	29|17|23	69	23	3	12|0|0	0.99	1	0.99	1	0.99	4.52	5.75	0
RPA2NT	PRMT5	PRMT5	34|15|20	69	23	3	11|0|0	0.99	1	0.99	1	0.99	4.33	6.27	0
RPA2NT	ATP5F1	ATP5F1	27|19|23	69	23	3	16|0|0	0.99	0.99	0.99	0.99	0.99	3.59	4.31	0
RPA2NT	HACD3	HACD3	25|21|22	68	22.67	3	13|0|0	0.99	1	0.99	1	0.99	4.97	5.23	0
RPA2NT	CYB5R3	CYB5R3	26|19|23	68	22.67	3	14|0|1	0.99	0.99	0.99	0.99	0.99	3.99	4.53	0
RPA2NT	APEX1	APEX1	29|12|26	67	22.33	3	9|0|0	0.99	1	0.99	1	0.99	4.17	7.44	0
RPA2NT	PTPN11	PTPN11	40|8|18	66	22	3	6|0|0	0.99	1	0.99	1	0.99	4	11	0
RPA2NT	PFKM	PFKM	31|13|22	66	22	3	11|0|0	0.99	1	0.99	1	0.99	3.66	6	0
RPA2NT	FARSA	FARSA	29|15|19	63	21	3	11|0|0	0.99	1	0.99	1	0.99	4.33	5.73	0
RPA2NT	DHX30	DHX30	27|22|14	63	21	3	11|0|0	0.99	1	0.99	1	0.99	4.03	5.73	0
RPA2NT	API5	API5	25|14|23	62	20.67	3	11|0|0	0.99	1	0.99	1	0.99	4.03	5.64	0
RPA2NT	SLC25A11	SLC25A11	22|16|21	59	19.67	3	11|0|0	0.99	1	0.99	1	0.99	4.57	5.36	0
RPA2NT	CUL4B	CUL4B	37|7|12	56	18.67	3	5|0|0	0.99	1	0.99	1	0.99	4.05	11.2	0
RPA2NT	CUL2	CUL2	29|11|15	55	18.33	3	9|0|0	0.99	1	0.99	1	0.99	3.82	6.11	0
RPA2NT	DDX5	DDX5	25|14|14	53	17.67	3	9|1|0	0.99	1	0.99	1	0.99	4.39	5.3	0
RPA2NT	PRPSAP2	PRPSAP2	21|15|17	53	17.67	3	10|0|0	0.99	1	0.99	1	0.99	4.63	5.3	0
RPA2NT	RPL9	RPL9	19|20|13	52	17.33	3	9|0|0	0.99	1	0.99	1	0.99	4.45	5.78	0
RPA2NT	ELAC2	ELAC2	25|7|18	50	16.67	3	5|0|0	0.99	1	0.99	1	0.99	4.05	10	0
RPA2NT	PGAM5	PGAM5	20|13|17	50	16.67	3	9|0|0	0.99	1	0.99	1	0.99	4.45	5.56	0
RPA2NT	SEC22B	SEC22B	16|20|14	50	16.67	3	9|0|1	0.99	1	0.99	1	0.99	4.39	5	0
RPA2NT	TMED10	TMED10	12|24|13	49	16.33	3	8|0|0	0.99	1	0.99	1	0.99	4.5	6.12	0
RPA2NT	STAG2	STAG2	36|3|10	49	16.33	3	2|0|0	0.99	1	0.99	1	0.99	3.56	24.5	0
RPA2NT	RPL24	RPL24	6|23|16	45	15	3	3|1|2	0.99	1	0.99	1	0.99	3.21	7.5	0
RPA2NT	AGL	AGL	27|7|10	44	14.67	3	4|0|0	0.99	1	0.99	1	0.99	4.45	11	0
RPA2NT	RPL27	RPL27	13|23|7	43	14.33	3	5|0|0	0.99	1	0.99	1	0.99	4.05	8.6	0
RPA2NT	COPS3	COPS3	18|9|13	40	13.33	3	6|0|1	0.99	1	0.99	1	0.99	3.91	5.71	0
RPA2NT	RAC1	RAC1	13|15|12	40	13.33	3	8|1|0	0.99	0.99	0.99	0.99	0.99	4.15	4.44	0
RPA2NT	VAT1	VAT1	23|7|10	40	13.33	3	6|0|0	0.99	1	0.99	1	0.99	3.56	6.67	0
RPA2NT	RPS18	RPS18	10|22|8	40	13.33	3	7|0|0	0.99	1	0.99	1	0.99	3.51	5.71	0
RPA2NT	CKMT1A	CKMT1A	12|12|15	39	13	3	8|0|1	0.99	0.99	0.99	0.99	0.99	4.15	4.33	0
RPA2NT	CCDC47	CCDC47	17|13|9	39	13	3	6|0|0	0.99	1	0.99	1	0.99	4.33	6.5	0
RPA2NT	OSBP	OSBP	23|4|12	39	13	3	3|0|0	0.99	1	0.99	1	0.99	3.6	13	0
RPA2NT	YTHDF2	YTHDF2	19|8|11	38	12.67	3	5|0|0	0.99	1	0.99	1	0.99	4.37	7.6	0
RPA2NT	GK	GK	20|9|8	37	12.33	3	5|0|0	0.99	1	0.99	1	0.99	4.37	7.4	0
RPA2NT	FANCI	FANCI	26|3|8	37	12.33	3	2|0|0	0.99	1	0.99	1	0.99	3.56	18.5	0
RPA2NT	CDK2	CDK2	17|11|9	37	12.33	3	6|0|0	0.99	1	0.99	1	0.99	4.33	6.17	0
RPA2NT	LAS1L	LAS1L	20|5|12	37	12.33	3	4|0|0	0.99	1	0.99	1	0.99	3.61	9.25	0
RPA2NT	MYO1C	MYO1C	24|9|3	36	12	3	2|0|0	0.99	1	0.99	1	0.99	3.56	18	0
RPA2NT	NSF	NSF	20|6|10	36	12	3	4|0|0	0.99	1	0.99	1	0.99	4.08	9	0
RPA2NT	2022-09-07	2022-09-07	17|10|9	36	12	3	5|0|0	0.99	1	0.99	1	0.99	4.66	7.2	0
RPA2NT	TBL3	TBL3	19|6|10	35	11.67	3	5|0|0	0.99	1	0.99	1	0.99	3.59	7	0
RPA2NT	WDR18	WDR18	17|7|11	35	11.67	3	6|0|0	0.99	1	0.99	1	0.99	3.56	5.83	0
RPA2NT	TECR	TECR	16|10|9	35	11.67	3	6|0|0	0.99	1	0.99	1	0.99	4.33	5.83	0
RPA2NT	VAPB	VAPB	11|7|16	34	11.33	3	5|0|0	0.99	1	0.99	1	0.99	4.05	6.8	0
RPA2NT	TARS2	TARS2	13|12|9	34	11.33	3	7|0|0	0.99	0.99	0.99	0.99	0.99	3.95	4.86	0
RPA2NT	STAT3	STAT3	25|3|6	34	11.33	3	2|0|0	0.99	1	0.99	1	0.99	3.56	17	0
RPA2NT	ARPC4	ARPC4	10|10|13	33	11	3	6|0|2	0.99	0.99	0.99	0.99	0.99	3.92	4.12	0
RPA2NT	EIF5B	EIF5B	21|5|7	33	11	3	4|0|0	0.99	1	0.99	1	0.99	3.61	8.25	0
RPA2NT	TROVE2	TROVE2	20|6|7	33	11	3	4|0|0	0.99	1	0.99	1	0.99	4.08	8.25	0
RPA2NT	RBM12	RBM12	21|2|9	32	10.67	3	0|0|1	0.99	1	0.99	1	0.99	3.9	32	0
RPA2NT	CEP192	CEP192	28|2|2	32	10.67	3	1|0|0	0.99	1	0.99	1	0.99	3.9	32	0
RPA2NT	LBR	LBR	7|16|8	31	10.33	3	4|0|0	0.99	1	0.99	1	0.99	4.45	7.75	0
RPA2NT	CYCS	CYCS	5|13|13	31	10.33	3	4|0|0	0.99	1	0.99	1	0.99	3.61	7.75	0
RPA2NT	RPL27A	RPL27A	12|10|9	31	10.33	3	6|0|1	0.99	0.99	0.99	0.99	0.99	3.91	4.43	0
RPA2NT	RDH11	RDH11	12|11|7	30	10	3	6|0|0	0.99	0.99	0.99	0.99	0.99	3.56	5	0
RPA2NT	PRKACA	PRKACA	14|10|6	30	10	3	4|0|0	0.99	1	0.99	1	0.99	4.08	7.5	0
RPA2NT	DDX56	DDX56	14|11|5	30	10	3	4|0|0	0.99	1	0.99	1	0.99	3.61	7.5	0
RPA2NT	BMS1	BMS1	18|9|2	29	9.67	3	1|0|0	0.99	1	0.99	1	0.99	3.9	29	0
RPA2NT	ARPC3	ARPC3	12|10|6	28	9.33	3	5|0|0	0.99	1	0.99	1	0.99	3.59	5.6	0
RPA2NT	CISD1	CISD1	12|9|6	27	9	3	4|0|0	0.99	1	0.99	1	0.99	4.08	6.75	0
RPA2NT	VPS26A	VPS26A	11|5|11	27	9	3	4|0|0	0.99	1	0.99	1	0.99	3.61	6.75	0
RPA2NT	SEH1L	SEH1L	13|5|8	26	8.67	3	4|0|0	0.99	1	0.99	1	0.99	3.61	6.5	0
RPA2NT	BZW1	BZW1	16|6|4	26	8.67	3	2|0|0	0.99	1	0.99	1	0.99	4.35	13	0
RPA2NT	SRPRB	SRPRB	6|8|11	25	8.33	3	5|0|0	0.99	0.99	0.99	0.99	0.99	3.59	5	0
RPA2NT	ZMPSTE24	ZMPSTE24	10|9|6	25	8.33	3	4|0|0	0.99	1	0.99	1	0.99	4.08	6.25	0
RPA2NT	KIF1A	KIF1A	20|2|3	25	8.33	3	0|0|1	0.99	1	0.99	1	0.99	3.9	25	0
RPA2NT	VTA1	VTA1	13|5|6	24	8	3	4|0|0	0.99	1	0.99	1	0.99	3.61	6	0
RPA2NT	TTC37	TTC37	13|7|4	24	8	3	3|0|0	0.99	1	0.99	1	0.99	3.6	8	0
RPA2NT	H2AFY2	H2AFY2	9|9|6	24	8	3	3|0|0	0.99	1	0.99	1	0.99	4.59	8	0
RPA2NT	ZMYM2	ZMYM2	19|2|2	23	7.67	3	1|0|0	0.99	1	0.99	1	0.99	3.9	23	0
RPA2NT	DDX20	DDX20	16|3|4	23	7.67	3	2|0|0	0.99	1	0.99	1	0.99	3.56	11.5	0
RPA2NT	DHX16	DHX16	15|6|2	23	7.67	3	1|0|0	0.99	1	0.99	1	0.99	3.9	23	0
RPA2NT	GSTK1	GSTK1	11|5|7	23	7.67	3	4|0|0	0.99	1	0.99	1	0.99	3.61	5.75	0
RPA2NT	ADD1	ADD1	11|4|7	22	7.33	3	3|0|0	0.99	1	0.99	1	0.99	3.6	7.33	0
RPA2NT	COPZ1	COPZ1	10|6|6	22	7.33	3	4|0|0	0.99	1	0.99	1	0.99	4.08	5.5	0
RPA2NT	SYMPK	SYMPK	15|2|5	22	7.33	3	1|0|0	0.99	1	0.99	1	0.99	3.9	22	0
RPA2NT	DCUN1D5	DCUN1D5	10|5|6	21	7	3	3|0|0	0.99	1	0.99	1	0.99	4.1	7	0
RPA2NT	ATAD1	ATAD1	11|4|5	20	6.67	3	2|0|0	0.99	1	0.99	1	0.99	4.35	10	0
RPA2NT	SLC16A1	SLC16A1	6|7|7	20	6.67	3	4|0|0	0.99	0.99	0.99	0.99	0.99	4.08	5	0
RPA2NT	TRIM33	TRIM33	13|2|5	20	6.67	3	1|0|0	0.99	1	0.99	1	0.99	3.9	20	0
RPA2NT	FAM3C	FAM3C	5|5|10	20	6.67	3	3|0|0	0.99	1	0.99	1	0.99	4.1	6.67	0
RPA2NT	VPS45	VPS45	15|3|2	20	6.67	3	1|0|0	0.99	1	0.99	1	0.99	3.9	20	0
RPA2NT	PTRH2	PTRH2	9|4|6	19	6.33	3	2|0|0	0.99	1	0.99	1	0.99	4.35	9.5	0
RPA2NT	SCAMP3	SCAMP3	8|4|7	19	6.33	3	3|0|0	0.99	1	0.99	1	0.99	3.6	6.33	0
RPA2NT	RAB1A	RAB1A	8|5|6	19	6.33	3	3|0|1	0.99	1	0.99	1	0.99	3.67	4.75	0
RPA2NT	AAR2	AAR2	12|3|4	19	6.33	3	2|0|0	0.99	1	0.99	1	0.99	3.56	9.5	0
RPA2NT	PCMT1	PCMT1	10|2|6	18	6	3	1|0|0	0.99	1	0.99	1	0.99	3.9	18	0
RPA2NT	PCID2	PCID2	11|3|4	18	6	3	2|0|0	0.99	1	0.99	1	0.99	3.56	9	0
RPA2NT	CISD2	CISD2	5|6|6	17	5.67	3	3|0|0	0.99	0.99	0.99	0.99	0.99	4.1	5.67	0
RPA2NT	RALY	RALY	6|8|3	17	5.67	3	2|0|0	0.99	1	0.99	1	0.99	3.56	8.5	0
RPA2NT	COA3	COA3	5|9|3	17	5.67	3	2|0|0	0.99	1	0.99	1	0.99	3.56	8.5	0
RPA2NT	CPSF7	CPSF7	10|4|3	17	5.67	3	2|0|0	0.99	1	0.99	1	0.99	3.56	8.5	0
RPA2NT	DCAKD	DCAKD	4|10|2	16	5.33	3	1|0|0	0.99	1	0.99	1	0.99	3.9	16	0
RPA2NT	PLCG1	PLCG1	12|2|2	16	5.33	3	1|0|0	0.99	1	0.99	1	0.99	3.9	16	0
RPA2NT	TBC1D4	TBC1D4	10|4|2	16	5.33	3	1|0|0	0.99	1	0.99	1	0.99	3.9	16	0
RPA2NT	SNRPD3	SNRPD3	7|6|3	16	5.33	3	2|0|0	0.99	1	0.99	1	0.99	3.56	8	0
RPA2NT	ATP2B1	ATP2B1	6|8|2	16	5.33	3	1|0|0	0.99	1	0.99	1	0.99	3.9	16	0
RPA2NT	TIMM23	TIMM23	5|6|5	16	5.33	3	2|0|1	0.99	1	0.99	1	0.99	4.97	5.33	0
RPA2NT	SEC61B	SEC61B	4|9|2	15	5	3	1|0|0	0.99	1	0.99	1	0.99	3.9	15	0
RPA2NT	PRIM2	PRIM2	7|4|4	15	5	3	2|0|0	0.99	1	0.99	1	0.99	4.35	7.5	0
RPA2NT	UQCRQ	UQCRQ	2|10|3	15	5	3	1|0|0	0.99	1	0.99	1	0.99	3.9	15	0
RPA2NT	ATP2A2	ATP2A2	50|37|38	125	41.67	3	27|0|3	0.98	1	0.98	1	0.98	3.44	4.17	0
RPA2NT	RPS4X	RPS4X	31|39|32	102	34	3	20|1|4	0.98	1	0.98	1	0.98	3.67	4.08	0
RPA2NT	RPS8	RPS8	24|26|18	68	22.67	3	13|0|3	0.98	0.99	0.98	0.99	0.98	3.12	4.25	0
RPA2NT	CLUH	CLUH	31|6|21	58	19.33	3	6|0|0	0.98	1	0.98	1	0.98	2.98	9.67	0
RPA2NT	NUP205	NUP205	42|7|9	58	19.33	3	7|0|0	0.98	1	0.98	1	0.98	2.95	8.29	0
RPA2NT	ACTR2	ACTR2	22|12|15	49	16.33	3	9|0|2	0.98	1	0.98	1	0.98	3.11	4.45	0
RPA2NT	CSNK2A2	CSNK2A2	23|7|18	48	16	3	7|0|0	0.98	1	0.98	1	0.98	2.95	6.86	0
RPA2NT	CAP1	CAP1	16|10|21	47	15.67	3	10|0|0	0.98	1	0.98	1	0.98	2.78	4.7	0
RPA2NT	NUP210	NUP210	16|12|14	42	14	3	11|0|0	0.98	0.99	0.98	0.99	0.98	3.22	3.82	0
RPA2NT	FEN1	FEN1	19|9|13	41	13.67	3	6|1|2	0.98	1	0.98	1	0.98	2.82	4.56	0
RPA2NT	CACYBP	CACYBP	18|5|17	40	13.33	3	5|0|0	0.98	1	0.98	1	0.98	2.99	8	0
RPA2NT	DNAAF5	DNAAF5	27|3|6	36	12	3	3|0|0	0.98	1	0.98	1	0.98	2.88	12	0
RPA2NT	PKN2	PKN2	26|3|7	36	12	3	3|0|0	0.98	1	0.98	1	0.98	2.88	12	0
RPA2NT	GNAS	GNAS	14|11|10	35	11.67	3	7|1|1	0.98	0.99	0.98	0.99	0.98	3.29	3.89	0
RPA2NT	SRRM2	SRRM2	21|5|8	34	11.33	3	4|0|1	0.98	1	0.98	1	0.98	2.8	6.8	0
RPA2NT	PABPC1	PABPC1	15|10|6	31	10.33	3	5|0|1	0.98	1	0.98	1	0.98	2.82	5.17	0
RPA2NT	COX6C	COX6C	10|15|4	29	9.67	3	2|0|2	0.98	1	0.98	1	0.98	3.02	7.25	0
RPA2NT	RAB10	RAB10	11|6|11	28	9.33	3	6|0|0	0.98	0.99	0.98	0.99	0.98	2.98	4.67	0
RPA2NT	AAAS	AAAS	12|6|10	28	9.33	3	6|0|0	0.98	0.99	0.98	0.99	0.98	2.98	4.67	0
RPA2NT	TWF1	TWF1	9|12|6	27	9	3	6|0|0	0.98	0.99	0.98	0.99	0.98	2.98	4.5	0
RPA2NT	CYC1	CYC1	12|8|7	27	9	3	5|0|1	0.98	1	0.98	1	0.98	3.47	4.5	0
RPA2NT	TMEM33	TMEM33	13|5|8	26	8.67	3	5|0|0	0.98	1	0.98	1	0.98	2.99	5.2	0
RPA2NT	ABCF1	ABCF1	15|3|7	25	8.33	3	3|0|0	0.98	1	0.98	1	0.98	2.88	8.33	0
RPA2NT	ACOT9	ACOT9	11|9|5	25	8.33	3	5|0|0	0.98	0.99	0.98	0.99	0.98	2.99	5	0
RPA2NT	POLD1	POLD1	17|4|4	25	8.33	3	3|0|0	0.98	1	0.98	1	0.98	3.6	8.33	0
RPA2NT	ATP6V1H	ATP6V1H	14|3|7	24	8	3	3|0|0	0.98	1	0.98	1	0.98	2.88	8	0
RPA2NT	USMG5	USMG5	8|7|8	23	7.67	3	5|0|1	0.98	0.98	0.98	0.98	0.98	3.47	3.83	0
RPA2NT	NDUFA9	NDUFA9	12|6|5	23	7.67	3	4|0|0	0.98	1	0.98	1	0.98	3.61	5.75	0
RPA2NT	PELP1	PELP1	16|2|5	23	7.67	3	2|0|0	0.98	1	0.98	1	0.98	2.69	11.5	0
RPA2NT	LARS2	LARS2	7|11|4	22	7.33	3	4|0|0	0.98	1	0.98	1	0.98	2.96	5.5	0
RPA2NT	PSMG1	PSMG1	9|6|7	22	7.33	3	5|0|0	0.98	0.99	0.98	0.99	0.98	3.59	4.4	0
RPA2NT	SUPV3L1	SUPV3L1	9|7|5	21	7	3	5|0|0	0.98	0.99	0.98	0.99	0.98	2.99	4.2	0
RPA2NT	UTP15	UTP15	11|2|7	20	6.67	3	2|0|0	0.98	1	0.98	1	0.98	2.69	10	0
RPA2NT	PPIL1	PPIL1	6|7|7	20	6.67	3	5|0|0	0.98	0.98	0.98	0.98	0.98	3.59	4	0
RPA2NT	DNAJC11	DNAJC11	10|2|7	19	6.33	3	2|0|0	0.98	1	0.98	1	0.98	2.69	9.5	0
RPA2NT	RPS26	RPS26	6|7|6	19	6.33	3	5|0|0	0.98	0.98	0.98	0.98	0.98	3.59	3.8	0
RPA2NT	MPC2	MPC2	9|5|5	19	6.33	3	4|0|0	0.98	0.99	0.98	0.99	0.98	3.61	4.75	0
RPA2NT	NIP7	NIP7	9|4|5	18	6	3	3|0|0	0.98	1	0.98	1	0.98	3.6	6	0
RPA2NT	DDRGK1	DDRGK1	12|3|3	18	6	3	2|0|0	0.98	1	0.98	1	0.98	3.56	9	0
RPA2NT	RBBP7	RBBP7	10|3|5	18	6	3	3|0|0	0.98	1	0.98	1	0.98	2.88	6	0
RPA2NT	RHEB	RHEB	9|5|4	18	6	3	3|0|0	0.98	1	0.98	1	0.98	3.6	6	0
RPA2NT	SEC31A	SEC31A	11|3|3	17	5.67	3	2|0|0	0.98	1	0.98	1	0.98	3.56	8.5	0
RPA2NT	CDK5	CDK5	8|5|3	16	5.33	3	3|0|0	0.98	1	0.98	1	0.98	2.88	5.33	0
RPA2NT	FDFT1	FDFT1	6|3|6	15	5	3	3|0|0	0.98	0.99	0.98	0.99	0.98	2.88	5	0
RPA2NT	ACLY	ACLY	87|77|85	249	83	3	54|0|7	0.97	0.99	0.97	0.99	0.97	2.72	4.08	0
RPA2NT	CCT5	CCT5	92|27|63	182	60.67	3	23|0|2	0.97	1	0.97	1	0.97	2.21	7.28	0
RPA2NT	HNRNPM	HNRNPM	49|45|46	140	46.67	3	32|0|5	0.97	0.98	0.97	0.98	0.97	3.01	3.78	0
RPA2NT	ECM29	ECM29	42|13|24	79	26.33	3	13|0|0	0.97	1	0.97	1	0.97	2.55	6.08	0
RPA2NT	SSRP1	SSRP1	33|22|24	79	26.33	3	19|0|1	0.97	0.99	0.97	0.99	0.97	2.76	3.95	0
RPA2NT	KIF11	KIF11	52|5|14	71	23.67	3	6|0|0	0.97	1	0.97	1	0.97	2.24	11.83	0
RPA2NT	TMPO	TMPO	23|22|18	63	21	3	15|1|1	0.97	0.99	0.97	0.99	0.97	2.58	3.71	0
RPA2NT	NCAPD2	NCAPD2	33|7|16	56	18.67	3	8|0|0	0.97	1	0.97	1	0.97	2.24	7	0
RPA2NT	HNRNPL	HNRNPL	21|13|18	52	17.33	3	11|0|2	0.97	0.99	0.97	0.99	0.97	2.42	4	0
RPA2NT	COPG1	COPG1	29|7|16	52	17.33	3	8|0|0	0.97	1	0.97	1	0.97	2.24	6.5	0
RPA2NT	EMG1	EMG1	16|6|22	44	14.67	3	7|0|0	0.97	1	0.97	1	0.97	2.25	6.29	0
RPA2NT	EMD	EMD	16|12|9	37	12.33	3	9|0|0	0.97	0.99	0.97	0.99	0.97	2.85	4.11	0
RPA2NT	HNRNPA3	HNRNPA3	13|7|6	26	8.67	3	6|0|0	0.97	0.99	0.97	0.99	0.97	2.98	4.33	0
RPA2NT	RPS20	RPS20	6|13|5	24	8	3	4|0|1	0.97	1	0.97	1	0.97	2.8	4.8	0
RPA2NT	EPHX1	EPHX1	8|6|8	22	7.33	3	6|0|0	0.97	0.98	0.97	0.98	0.97	2.98	3.67	0
RPA2NT	CTNNA1	CTNNA1	15|4|3	22	7.33	3	3|0|0	0.97	1	0.97	1	0.97	2.88	7.33	0
RPA2NT	EBP	EBP	6|6|8	20	6.67	3	3|1|2	0.97	1	0.97	1	0.97	3.21	3.33	0
RPA2NT	NT5DC1	NT5DC1	13|3|4	20	6.67	3	3|0|0	0.97	1	0.97	1	0.97	2.88	6.67	0
RPA2NT	CPNE1	CPNE1	11|4|4	19	6.33	3	4|0|0	0.97	1	0.97	1	0.97	2.96	4.75	0
RPA2NT	WDR43	WDR43	6|7|5	18	6	3	5|0|0	0.97	0.98	0.97	0.98	0.97	2.99	3.6	0
RPA2NT	HNRNPD	HNRNPD	12|3|2	17	5.67	3	2|0|0	0.97	1	0.97	1	0.97	2.69	8.5	0
RPA2NT	AP3M1	AP3M1	8|4|5	17	5.67	3	4|0|0	0.97	0.99	0.97	0.99	0.97	2.96	4.25	0
RPA2NT	COLGALT1	COLGALT1	7|5|4	16	5.33	3	4|0|0	0.97	0.99	0.97	0.99	0.97	2.96	4	0
RPA2NT	PHF3	PHF3	11|2|3	16	5.33	3	0|0|2	0.97	1	0.97	1	0.97	2.69	8	0
RPA2NT	ORC2	ORC2	11|3|2	16	5.33	3	2|0|0	0.97	1	0.97	1	0.97	2.69	8	0
RPA2NT	GBAS	GBAS	7|5|3	15	5	3	3|0|0	0.97	0.99	0.97	0.99	0.97	2.88	5	0
RPA2NT	PPME1	PPME1	10|2|3	15	5	3	2|0|0	0.97	1	0.97	1	0.97	2.69	7.5	0
RPA2NT	GART	GART	58|41|49	148	49.33	3	34|1|1	0.96	1	0.96	1	0.96	2.16	4.11	0.01
RPA2NT	CNOT1	CNOT1	65|7|22	94	31.33	3	7|0|1	0.96	1	0.96	1	0.96	2.09	11.75	0.01
RPA2NT	CNDP2	CNDP2	33|10|20	63	21	3	11|0|0	0.96	1	0.96	1	0.96	2.11	5.73	0.01
RPA2NT	TLN1	TLN1	47|4|7	58	19.33	3	5|0|0	0.96	1	0.96	1	0.96	2.19	11.6	0.01
RPA2NT	BLMH	BLMH	26|10|19	55	18.33	3	11|0|0	0.96	1	0.96	1	0.96	2.11	5	0.01
RPA2NT	RAD50	RAD50	33|9|9	51	17	3	8|0|1	0.96	1	0.96	1	0.96	2.74	5.67	0.01
RPA2NT	NMT1	NMT1	25|8|16	49	16.33	3	8|0|1	0.96	1	0.96	1	0.96	2.08	5.44	0.01
RPA2NT	FLNB	FLNB	34|6|9	49	16.33	3	6|0|1	0.96	1	0.96	1	0.96	2.07	7	0.01
RPA2NT	PGM2	PGM2	22|11|12	45	15	3	11|0|0	0.96	1	0.96	1	0.96	2.71	4.09	0
RPA2NT	TMEM43	TMEM43	17|17|9	43	14.33	3	10|0|0	0.96	0.99	0.96	0.99	0.96	2.16	4.3	0.01
RPA2NT	LETM1	LETM1	19|14|9	42	14	3	10|0|0	0.96	0.99	0.96	0.99	0.96	2.16	4.2	0.01
RPA2NT	DDX17	DDX17	13|20|7	40	13.33	3	8|0|0	0.96	1	0.96	1	0.96	2.24	5	0.01
RPA2NT	AP2A2	AP2A2	25|4|7	36	12	3	5|0|0	0.96	1	0.96	1	0.96	2.19	7.2	0.01
RPA2NT	RFC5	RFC5	20|5|8	33	11	3	6|0|0	0.96	1	0.96	1	0.96	2.24	5.5	0.01
RPA2NT	PSMD8	PSMD8	14|6|12	32	10.67	3	7|0|0	0.96	0.99	0.96	0.99	0.96	2.25	4.57	0.01
RPA2NT	ASS1	ASS1	15|10|6	31	10.33	3	7|0|0	0.96	1	0.96	1	0.96	2.25	4.43	0.01
RPA2NT	NCLN	NCLN	15|9|6	30	10	3	7|0|0	0.96	1	0.96	1	0.96	2.25	4.29	0.01
RPA2NT	MYO1B	MYO1B	15|11|4	30	10	3	5|0|0	0.96	1	0.96	1	0.96	2.19	6	0.01
RPA2NT	COASY	COASY	11|6|11	28	9.33	3	7|0|0	0.96	0.99	0.96	0.99	0.96	2.25	4	0.01
RPA2NT	RTN4	RTN4	16|3|9	28	9.33	3	4|0|0	0.96	1	0.96	1	0.96	2.07	7	0.01
RPA2NT	STT3A	STT3A	11|5|10	26	8.67	3	6|0|0	0.96	0.99	0.96	0.99	0.96	2.24	4.33	0.01
RPA2NT	DDX47	DDX47	11|9|5	25	8.33	3	6|0|0	0.96	0.99	0.96	0.99	0.96	2.24	4.17	0.01
RPA2NT	CAPN1	CAPN1	15|4|6	25	8.33	3	5|0|0	0.96	1	0.96	1	0.96	2.19	5	0.01
RPA2NT	SNX27	SNX27	13|3|9	25	8.33	3	4|0|0	0.96	1	0.96	1	0.96	2.07	6.25	0.01
RPA2NT	NIPSNAP1	NIPSNAP1	10|9|5	24	8	3	6|0|0	0.96	0.99	0.96	0.99	0.96	2.24	4	0.01
RPA2NT	MOB1B	MOB1B	10|3|9	22	7.33	3	4|0|0	0.96	1	0.96	1	0.96	2.07	5.5	0.01
RPA2NT	AP1G1	AP1G1	15|3|3	21	7	3	3|0|0	0.96	1	0.96	1	0.96	2.88	7	0.01
RPA2NT	SEC61A1	SEC61A1	3|6|12	21	7	3	4|0|0	0.96	1	0.96	1	0.96	2.07	5.25	0.01
RPA2NT	RBM14	RBM14	8|8|5	21	7	3	6|0|0	0.96	0.98	0.96	0.98	0.96	2.24	3.5	0.01
RPA2NT	ALDH5A1	ALDH5A1	9|5|5	19	6.33	3	5|0|0	0.96	0.99	0.96	0.99	0.96	2.99	3.8	0.01
RPA2NT	SNX5	SNX5	9|3|3	15	5	3	3|0|0	0.96	1	0.96	1	0.96	2.88	5	0.01
RPA2NT	PRPF4B	PRPF4B	11|2|2	15	5	3	2|0|0	0.96	1	0.96	1	0.96	2.69	7.5	0.01
RPA2NT	RPL4	RPL4	64|56|35	155	51.67	3	29|1|2	0.95	1	0.95	1	0.95	1.83	4.84	0.01
RPA2NT	MARS	MARS	44|20|35	99	33	3	19|0|1	0.95	1	0.95	1	0.95	1.84	4.95	0.01
RPA2NT	MTCH2	MTCH2	12|9|14	35	11.67	3	9|0|1	0.95	0.99	0.95	0.99	0.95	2.05	3.5	0.01
RPA2NT	AP3B1	AP3B1	22|3|5	30	10	3	4|0|0	0.95	1	0.95	1	0.95	2.07	7.5	0.01
RPA2NT	ERLIN2	ERLIN2	14|7|8	29	9.67	3	8|0|0	0.95	0.99	0.95	0.99	0.95	2.24	3.62	0.01
RPA2NT	CDC37	CDC37	10|9|9	28	9.33	3	8|0|1	0.95	0.96	0.95	0.96	0.95	2.74	3.11	0.01
RPA2NT	PAPOLA	PAPOLA	16|2|9	27	9	3	3|0|0	0.95	1	0.95	1	0.95	1.84	9	0.01
RPA2NT	ACIN1	ACIN1	15|2|7	24	8	3	0|0|3	0.95	1	0.95	1	0.95	1.84	8	0.01
RPA2NT	EML4	EML4	13|3|5	21	7	3	4|0|0	0.95	1	0.95	1	0.95	2.07	5.25	0.01
RPA2NT	TSFM	TSFM	9|6|5	20	6.67	3	6|0|0	0.95	0.99	0.95	0.99	0.95	2.24	3.33	0.01
RPA2NT	SCFD1	SCFD1	13|5|2	20	6.67	3	3|0|0	0.95	1	0.95	1	0.95	1.84	6.67	0.01
RPA2NT	DHRS7B	DHRS7B	5|7|3	15	5	3	0|0|0	1	1	1	1	1	7.9	50	0
RPA2NT	PRPF3	PRPF3	4|4|7	15	5	3	0|0|0	1	1	1	1	1	9.64	50	0
RPA2NT	PPAN	PPAN	2|9|4	15	5	3	0|0|0	1	1	1	1	1	6.05	50	0
RPA2NT	LPCAT1	LPCAT1	7|4|4	15	5	3	0|0|0	1	1	1	1	1	9.64	50	0
RPA2NT	DCUN1D4	DCUN1D4	9|2|4	15	5	3	0|0|0	1	1	1	1	1	6.05	50	0
RPA2NT	PPIL4	PPIL4	9|2|4	15	5	3	0|0|0	1	1	1	1	1	6.05	50	0
RPA2NT	AGFG1	AGFG1	11|2|2	15	5	3	0|0|0	1	1	1	1	1	6.05	50	0
RPA2NT	MASTL	MASTL	10|2|3	15	5	3	0|0|0	1	1	1	1	1	6.05	50	0
RPA2NT	PPP1R10	PPP1R10	10|2|3	15	5	3	0|0|0	1	1	1	1	1	6.05	50	0
RPA2NT	BZW2	BZW2	9|3|3	15	5	3	1|0|0	1	1	1	1	1	6.1	15	0
RPA2NT	DDX52	DDX52	3|10|2	15	5	3	0|0|0	1	1	1	1	1	6.05	50	0
RPA2NT	RANBP1	RANBP1	9|2|4	15	5	3	0|0|0	1	1	1	1	1	6.05	50	0
RPA2NT	PRCC	PRCC	9|4|2	15	5	3	0|0|0	1	1	1	1	1	6.05	50	0
RPA2NT	RNMT	RNMT	6|3|6	15	5	3	0|0|0	1	1	1	1	1	7.9	50	0
RPA2NT	ALG5	ALG5	5|6|4	15	5	3	0|0|0	1	1	1	1	1	9.64	50	0
RPA2NT	RFC4	RFC4	9|2|4	15	5	3	0|0|0	1	1	1	1	1	6.05	50	0
RPA2NT	HARS2	HARS2	8|3|4	15	5	3	0|0|0	1	1	1	1	1	7.9	50	0
RPA2NT	FIP1L1	FIP1L1	8|2|4	14	4.67	3	0|0|0	1	1	1	1	1	6.05	46.67	0
RPA2NT	CDC73	CDC73	7|4|3	14	4.67	3	0|0|0	1	1	1	1	1	7.9	46.67	0
RPA2NT	VPS52	VPS52	9|2|3	14	4.67	3	0|0|0	1	1	1	1	1	6.05	46.67	0
RPA2NT	SQSTM1	SQSTM1	10|2|2	14	4.67	3	0|0|0	1	1	1	1	1	6.05	46.67	0
RPA2NT	LEMD3	LEMD3	7|4|3	14	4.67	3	0|0|0	1	1	1	1	1	7.9	46.67	0
RPA2NT	ARFGAP1	ARFGAP1	7|2|5	14	4.67	3	0|0|0	1	1	1	1	1	6.05	46.67	0
RPA2NT	CUL4A	CUL4A	8|2|4	14	4.67	3	0|0|0	1	1	1	1	1	6.05	46.67	0
RPA2NT	HELLS	HELLS	5|6|3	14	4.67	3	0|0|0	1	1	1	1	1	7.9	46.67	0
RPA2NT	TAF15	TAF15	6|2|6	14	4.67	3	0|0|0	1	1	1	1	1	6.05	46.67	0
RPA2NT	KMT2A	KMT2A	8|3|3	14	4.67	3	0|0|0	1	1	1	1	1	7.9	46.67	0
RPA2NT	EHD4	EHD4	7|3|4	14	4.67	3	1|0|0	1	1	1	1	1	6.1	14	0
RPA2NT	THOC5	THOC5	6|4|3	13	4.33	3	0|0|0	1	1	1	1	1	7.9	43.33	0
RPA2NT	TES	TES	8|2|3	13	4.33	3	0|0|0	1	1	1	1	1	6.05	43.33	0
RPA2NT	SIN3A	SIN3A	7|3|3	13	4.33	3	0|0|0	1	1	1	1	1	7.9	43.33	0
RPA2NT	GOSR1	GOSR1	6|3|4	13	4.33	3	0|0|0	1	1	1	1	1	7.9	43.33	0
RPA2NT	RCL1	RCL1	6|3|4	13	4.33	3	0|0|0	1	1	1	1	1	7.9	43.33	0
RPA2NT	HELZ	HELZ	8|2|3	13	4.33	3	0|0|0	1	1	1	1	1	6.05	43.33	0
RPA2NT	FERMT2	FERMT2	7|4|2	13	4.33	3	0|0|0	1	1	1	1	1	6.05	43.33	0
RPA2NT	METTL1	METTL1	5|3|5	13	4.33	3	0|0|0	1	1	1	1	1	7.9	43.33	0
RPA2NT	EMC7	EMC7	6|3|4	13	4.33	3	1|0|0	1	1	1	1	1	6.1	13	0
RPA2NT	INTS12	INTS12	7|2|4	13	4.33	3	0|0|0	1	1	1	1	1	6.05	43.33	0
RPA2NT	TPD52L2	TPD52L2	7|2|4	13	4.33	3	0|0|0	1	1	1	1	1	6.05	43.33	0
RPA2NT	PTBP3	PTBP3	7|4|2	13	4.33	3	0|0|0	1	1	1	1	1	6.05	43.33	0
RPA2NT	STT3B	STT3B	6|4|3	13	4.33	3	1|0|0	1	1	1	1	1	6.1	13	0
RPA2NT	CFAP20	CFAP20	3|3|6	12	4	3	1|0|0	1	1	1	1	1	6.1	12	0
RPA2NT	HN1	HN1	4|4|4	12	4	3	0|0|0	1	1	1	1	1	9.64	40	0
RPA2NT	YBX1	YBX1	5|4|3	12	4	3	0|0|0	1	1	1	1	1	7.9	40	0
RPA2NT	RRBP1	RRBP1	7|3|2	12	4	3	0|0|0	1	1	1	1	1	6.05	40	0
RPA2NT	TOMM34	TOMM34	7|3|2	12	4	3	0|0|0	1	1	1	1	1	6.05	40	0
RPA2NT	TOX4	TOX4	6|3|3	12	4	3	0|0|0	1	1	1	1	1	7.9	40	0
RPA2NT	NEDD1	NEDD1	6|3|3	12	4	3	0|0|0	1	1	1	1	1	7.9	40	0
RPA2NT	RBM4	RBM4	5|3|4	12	4	3	0|0|0	1	1	1	1	1	7.9	40	0
RPA2NT	ABI1	ABI1	7|3|2	12	4	3	0|0|0	1	1	1	1	1	6.05	40	0
RPA2NT	THUMPD1	THUMPD1	8|2|2	12	4	3	0|0|0	1	1	1	1	1	6.05	40	0
RPA2NT	C19ORF43	C19ORF43	7|3|2	12	4	3	0|0|0	1	1	1	1	1	6.05	40	0
RPA2NT	RPL37A	RPL37A	4|4|3	11	3.67	3	1|0|0	1	1	1	1	1	6.1	11	0
RPA2NT	ARPC1B	ARPC1B	4|3|4	11	3.67	3	1|0|0	1	1	1	1	1	6.1	11	0
RPA2NT	BRI3BP	BRI3BP	5|3|3	11	3.67	3	0|0|0	1	1	1	1	1	7.9	36.67	0
RPA2NT	ARFGAP3	ARFGAP3	5|3|3	11	3.67	3	0|0|0	1	1	1	1	1	7.9	36.67	0
RPA2NT	DDX51	DDX51	7|2|2	11	3.67	3	0|0|0	1	1	1	1	1	6.05	36.67	0
RPA2NT	RBM26	RBM26	5|3|3	11	3.67	3	0|0|0	1	1	1	1	1	7.9	36.67	0
RPA2NT	PRAF2	PRAF2	3|5|3	11	3.67	3	1|0|0	1	1	1	1	1	6.1	11	0
RPA2NT	CSNK1E	CSNK1E	7|2|2	11	3.67	3	0|0|0	1	1	1	1	1	6.05	36.67	0
RPA2NT	POLD3	POLD3	5|2|4	11	3.67	3	0|0|0	1	1	1	1	1	6.05	36.67	0
RPA2NT	CCNK	CCNK	6|2|2	10	3.33	3	0|0|0	1	1	1	1	1	6.05	33.33	0
RPA2NT	POLR1B	POLR1B	6|2|2	10	3.33	3	0|0|0	1	1	1	1	1	6.05	33.33	0
RPA2NT	PNO1	PNO1	5|3|2	10	3.33	3	0|0|0	1	1	1	1	1	6.05	33.33	0
RPA2NT	SDAD1	SDAD1	2|6|2	10	3.33	3	0|0|0	1	1	1	1	1	6.05	33.33	0
RPA2NT	SCCPDH	SCCPDH	3|4|3	10	3.33	3	0|0|0	1	1	1	1	1	7.9	33.33	0
RPA2NT	EMC2	EMC2	4|4|2	10	3.33	3	0|0|0	1	1	1	1	1	6.05	33.33	0
RPA2NT	VPS16	VPS16	6|2|2	10	3.33	3	0|0|0	1	1	1	1	1	6.05	33.33	0
RPA2NT	YME1L1	YME1L1	4|3|3	10	3.33	3	0|0|0	1	1	1	1	1	7.9	33.33	0
RPA2NT	EBNA1BP2	EBNA1BP2	4|4|2	10	3.33	3	0|0|0	1	1	1	1	1	6.05	33.33	0
RPA2NT	L3MBTL3	L3MBTL3	6|2|2	10	3.33	3	0|0|0	1	1	1	1	1	6.05	33.33	0
RPA2NT	COX15	COX15	3|2|4	9	3	3	0|0|0	1	1	1	1	1	6.05	30	0
RPA2NT	ZYX	ZYX	5|2|2	9	3	3	0|0|0	1	1	1	1	1	6.05	30	0
RPA2NT	PIGS	PIGS	4|2|3	9	3	3	0|0|0	1	1	1	1	1	6.05	30	0
RPA2NT	WRNIP1	WRNIP1	4|3|2	9	3	3	0|0|0	1	1	1	1	1	6.05	30	0
RPA2NT	EP400	EP400	5|2|2	9	3	3	0|0|0	1	1	1	1	1	6.05	30	0
RPA2NT	NDUFB6	NDUFB6	2|5|2	9	3	3	0|0|0	1	1	1	1	1	6.05	30	0
RPA2NT	AUP1	AUP1	4|3|2	9	3	3	0|0|0	1	1	1	1	1	6.05	30	0
RPA2NT	PPP2R5E	PPP2R5E	5|2|2	9	3	3	0|0|0	1	1	1	1	1	6.05	30	0
RPA2NT	RFC1	RFC1	2|3|4	9	3	3	0|0|0	1	1	1	1	1	6.05	30	0
RPA2NT	IGF2BP3	IGF2BP3	3|3|3	9	3	3	1|0|0	1	1	1	1	1	6.1	9	0
RPA2NT	MICU2	MICU2	4|3|2	9	3	3	0|0|0	1	1	1	1	1	6.05	30	0
RPA2NT	MSH3	MSH3	2|3|3	8	2.67	3	0|0|0	1	1	1	1	1	6.05	26.67	0
RPA2NT	MACROD1	MACROD1	3|3|2	8	2.67	3	0|0|0	1	1	1	1	1	6.05	26.67	0
RPA2NT	NT5C3A	NT5C3A	4|2|2	8	2.67	3	0|0|0	1	1	1	1	1	6.05	26.67	0
RPA2NT	APOBEC3C	APOBEC3C	3|2|3	8	2.67	3	0|0|0	1	1	1	1	1	6.05	26.67	0
RPA2NT	DDX55	DDX55	3|2|3	8	2.67	3	0|0|0	1	1	1	1	1	6.05	26.67	0
RPA2NT	CLN6	CLN6	3|2|2	7	2.33	3	0|0|0	1	1	1	1	1	6.05	23.33	0
RPA2NT	SEC61G	SEC61G	2|3|2	7	2.33	3	0|0|0	1	1	1	1	1	6.05	23.33	0
RPA2NT	NOLC1	NOLC1	2|2|2	6	2	3	0|0|0	1	1	1	1	1	6.05	20	0
RPA2NT	KIAA0020	KIAA0020	8|2|4	14	4.67	3	1|0|0	0.99	1	0.99	1	0.99	3.9	14	0
RPA2NT	RQCD1	RQCD1	5|3|6	14	4.67	3	2|0|0	0.99	1	0.99	1	0.99	3.56	7	0
RPA2NT	TMEM205	TMEM205	4|3|6	13	4.33	3	2|0|0	0.99	1	0.99	1	0.99	3.56	6.5	0
RPA2NT	MAGT1	MAGT1	3|7|2	12	4	3	1|0|0	0.99	1	0.99	1	0.99	3.9	12	0
RPA2NT	MTCH1	MTCH1	7|3|2	12	4	3	1|0|0	0.99	1	0.99	1	0.99	3.9	12	0
RPA2NT	EXOSC3	EXOSC3	7|3|2	12	4	3	1|0|0	0.99	1	0.99	1	0.99	3.9	12	0
RPA2NT	PPP2R5C	PPP2R5C	7|3|2	12	4	3	1|0|0	0.99	1	0.99	1	0.99	3.9	12	0
RPA2NT	ADPGK	ADPGK	7|3|2	12	4	3	1|0|0	0.99	1	0.99	1	0.99	3.9	12	0
RPA2NT	MEPCE	MEPCE	8|2|2	12	4	3	1|0|0	0.99	1	0.99	1	0.99	3.9	12	0
RPA2NT	SRC	SRC	7|2|3	12	4	3	1|0|0	0.99	1	0.99	1	0.99	3.9	12	0
RPA2NT	SPCS2	SPCS2	7|2|2	11	3.67	3	1|0|0	0.99	1	0.99	1	0.99	3.9	11	0
RPA2NT	RRP1	RRP1	6|2|3	11	3.67	3	1|0|0	0.99	1	0.99	1	0.99	3.9	11	0
RPA2NT	NDUFB5	NDUFB5	2|5|3	10	3.33	3	1|0|0	0.99	1	0.99	1	0.99	3.9	10	0
RPA2NT	MRPS35	MRPS35	6|2|2	10	3.33	3	1|0|0	0.99	1	0.99	1	0.99	3.9	10	0
RPA2NT	RAB35	RAB35	5|3|2	10	3.33	3	1|0|0	0.99	1	0.99	1	0.99	3.9	10	0
RPA2NT	SLC7A5	SLC7A5	3|2|4	9	3	3	1|0|0	0.99	1	0.99	1	0.99	3.9	9	0
RPA2NT	DEGS1	DEGS1	4|3|2	9	3	3	1|0|0	0.99	1	0.99	1	0.99	3.9	9	0
RPA2NT	MPDU1	MPDU1	3|3|2	8	2.67	3	1|0|0	0.99	1	0.99	1	0.99	3.9	8	0
RPA2NT	SMAD2	SMAD2	4|2|2	8	2.67	3	1|0|0	0.99	1	0.99	1	0.99	3.9	8	0
RPA2NT	TMCO1	TMCO1	3|3|2	8	2.67	3	1|0|0	0.99	1	0.99	1	0.99	3.9	8	0
RPA2NT	DERA	DERA	4|2|2	8	2.67	3	1|0|0	0.99	1	0.99	1	0.99	3.9	8	0
RPA2NT	SFXN4	SFXN4	3|3|2	8	2.67	3	1|0|0	0.99	1	0.99	1	0.99	3.9	8	0
RPA2NT	ATP1B1	ATP1B1	4|2|2	8	2.67	3	1|0|0	0.99	1	0.99	1	0.99	3.9	8	0
RPA2NT	RER1	RER1	8|3|3	14	4.67	3	2|0|0	0.98	1	0.98	1	0.98	3.56	7	0
RPA2NT	TMED9	TMED9	8|3|3	14	4.67	3	2|0|0	0.98	1	0.98	1	0.98	3.56	7	0
RPA2NT	TRMT10C	TRMT10C	6|5|2	13	4.33	3	2|0|0	0.98	1	0.98	1	0.98	2.69	6.5	0
RPA2NT	RAB13	RAB13	6|2|5	13	4.33	3	2|0|0	0.98	1	0.98	1	0.98	2.69	6.5	0
RPA2NT	HIGD1A	HIGD1A	3|6|3	12	4	3	1|0|1	0.98	1	0.98	1	0.98	3.68	6	0
RPA2NT	COPS7A	COPS7A	6|2|4	12	4	3	2|0|0	0.97	1	0.97	1	0.97	2.69	6	0
RPA2NT	SNF8	SNF8	6|2|3	11	3.67	3	2|0|0	0.97	1	0.97	1	0.97	2.69	5.5	0
RPA2NT	SNRPB2	SNRPB2	4|2|3	9	3	3	2|0|0	0.97	0.99	0.97	0.99	0.97	2.69	4.5	0
RPA2NT	PSMG2	PSMG2	4|4|6	14	4.67	3	4|0|0	0.96	0.98	0.96	0.98	0.96	2.96	3.5	0.01
RPA2NT	ETFB	ETFB	4|4|3	11	3.67	3	3|0|0	0.96	0.97	0.96	0.97	0.96	2.88	3.67	0.01
RPA2NT	CMAS	CMAS	6|2|2	10	3.33	3	2|0|0	0.96	1	0.96	1	0.96	2.69	5	0.01
RPA2NT	TMEM109	TMEM109	3|4|2	9	3	3	1|0|1	0.96	0.99	0.96	0.99	0.96	2.47	4.5	0.01
RPA2NT	SRP14	SRP14	4|2|3	9	3	3	1|0|1	0.96	0.99	0.96	0.99	0.96	2.47	4.5	0.01
RPA2NT	ACOT1	ACOT1	5|2|2	9	3	3	2|0|0	0.96	0.99	0.96	0.99	0.96	2.69	4.5	0.01
RPA2NT	FAM98A	FAM98A	5|2|2	9	3	3	2|0|0	0.96	0.99	0.96	0.99	0.96	2.69	4.5	0.01
RPA2NT	MAD2L1	MAD2L1	5|2|6	13	4.33	3	3|0|0	0.95	0.99	0.95	0.99	0.95	1.84	4.33	0.01
RPA2NT	MRPS2	MRPS2	4|4|4	12	4	3	4|0|0	0.95	0.95	0.95	0.95	0.95	2.96	3	0.01
RPA2NT	HNRNPH1	HNRNPH1	7|2|2	11	3.67	3	1|0|1	0.95	1	0.95	1	0.95	2.47	5.5	0.01
RPA2NT	NDUFS7	NDUFS7	4|2|2	8	2.67	3	2|0|0	0.95	0.99	0.95	0.99	0.95	2.69	4	0.01
RPA2NT	KATNAL2	KATNAL2	2|3|2	7	2.33	3	2|0|0	0.95	0.97	0.95	0.97	0.95	2.69	3.5	0.01
RPA2NT	SCAMP2	SCAMP2	3|2|2	7	2.33	3	2|0|0	0.95	0.97	0.95	0.97	0.95	2.69	3.5	0.01
RPA2NT	ARCN1	ARCN1	31|7|19	57	19	3	9|0|0	0.94	1	0.94	1	0.94	1.45	6.33	0.01
RPA2NT	PSMB1	PSMB1	21|13|17	51	17	3	13|0|1	0.94	0.99	0.94	0.99	0.94	1.82	3.64	0.01
RPA2NT	FDPS	FDPS	14|14|11	39	13	3	10|0|2	0.94	0.97	0.94	0.97	0.94	1.87	3.25	0.01
RPA2NT	RPL30	RPL30	8|8|8	24	8	3	6|1|1	0.94	0.94	0.94	0.94	0.94	2.73	3	0.01
RPA2NT	CARS2	CARS2	6|8|7	21	7	3	7|0|0	0.94	0.97	0.94	0.97	0.94	2.25	3	0.01
RPA2NT	UGGT1	UGGT1	9|3|2	14	4.67	3	3|0|0	0.94	1	0.94	1	0.94	1.84	4.67	0.01
RPA2NT	SCAMP1	SCAMP1	8|2|3	13	4.33	3	3|0|0	0.94	1	0.94	1	0.94	1.84	4.33	0.01
RPA2NT	RPL38	RPL38	6|2|4	12	4	3	3|0|0	0.94	0.99	0.94	0.99	0.94	1.84	4	0.01
RPA2NT	EIF4G1	EIF4G1	85|34|41	160	53.33	3	32|0|0	0.93	1	0.93	1	0.93	1.49	5	0.01
RPA2NT	GFPT1	GFPT1	42|10|22	74	24.67	3	12|0|0	0.93	1	0.93	1	0.93	1.38	6.17	0.01
RPA2NT	PYGB	PYGB	41|13|12	66	22	3	12|0|1	0.93	1	0.93	1	0.93	1.89	5.08	0.01
RPA2NT	RPS10	RPS10	15|29|18	62	20.67	3	10|0|6	0.93	1	0.93	1	0.93	1.56	3.88	0.01
RPA2NT	MAT2A	MAT2A	20|15|19	54	18	3	14|0|2	0.93	0.98	0.93	0.98	0.93	1.61	3.38	0.01
RPA2NT	RCC1	RCC1	29|10|15	54	18	3	12|0|0	0.93	1	0.93	1	0.93	1.38	4.5	0.01
RPA2NT	IPO8	IPO8	26|4|14	44	14.67	3	6|0|0	0.93	1	0.93	1	0.93	1.3	7.33	0.01
RPA2NT	CLIC4	CLIC4	19|6|12	37	12.33	3	8|0|0	0.93	1	0.93	1	0.93	1.44	4.63	0.01
RPA2NT	SEC23A	SEC23A	18|6|10	34	11.33	3	8|0|0	0.93	1	0.93	1	0.93	1.44	4.25	0.01
RPA2NT	PPAT	PPAT	14|13|6	33	11	3	8|0|0	0.93	0.99	0.93	0.99	0.93	1.44	4.12	0.01
RPA2NT	2022-09-02	2022-09-02	15|5|9	29	9.67	3	7|0|0	0.93	1	0.93	1	0.93	1.4	4.14	0.01
RPA2NT	LMAN1	LMAN1	13|7|7	27	9	3	8|0|0	0.93	0.99	0.93	0.99	0.93	2.24	3.38	0.01
RPA2NT	NUP85	NUP85	16|3|3	22	7.33	3	4|0|0	0.93	1	0.93	1	0.93	2.07	5.5	0.01
RPA2NT	FAM49B	FAM49B	14|4|4	22	7.33	3	5|0|0	0.93	1	0.93	1	0.93	2.19	4.4	0.01
RPA2NT	PPP1CC	PPP1CC	7|5|6	18	6	3	4|0|2	0.93	0.98	0.93	0.98	0.93	1.88	3	0.01
RPA2NT	GHITM	GHITM	5|4|5	14	4.67	3	5|0|0	0.93	0.95	0.93	0.95	0.93	2.19	2.8	0.01
RPA2NT	GCLM	GCLM	6|3|2	11	3.67	3	3|0|0	0.93	0.99	0.93	0.99	0.93	1.84	3.67	0.01
RPA2NT	AP3S1	AP3S1	5|3|2	10	3.33	3	3|0|0	0.93	0.98	0.93	0.98	0.93	1.84	3.33	0.01
RPA2NT	PSMC2	PSMC2	48|13|30	91	30.33	3	15|0|0	0.92	1	0.92	1	0.92	1.2	6.07	0.01
RPA2NT	UBR4	UBR4	61|4|7	72	24	3	6|0|0	0.92	1	0.92	1	0.92	1.3	12	0.01
RPA2NT	EIF2B1	EIF2B1	27|10|14	51	17	3	12|0|0	0.92	1	0.92	1	0.92	1.38	4.25	0.01
RPA2NT	TSN	TSN	18|9|17	44	14.67	3	10|0|1	0.92	0.99	0.92	0.99	0.92	1.3	4	0.01
RPA2NT	YARS2	YARS2	16|11|8	35	11.67	3	10|0|0	0.92	0.99	0.92	0.99	0.92	1.44	3.5	0.01
RPA2NT	DDX19A	DDX19A	19|4|9	32	10.67	3	6|0|0	0.92	1	0.92	1	0.92	1.3	5.33	0.01
RPA2NT	CYB5B	CYB5B	8|3|3	14	4.67	3	4|0|0	0.92	0.99	0.92	0.99	0.92	2.07	3.5	0.01
RPA2NT	GSTZ1	GSTZ1	8|3|3	14	4.67	3	4|0|0	0.92	0.99	0.92	0.99	0.92	2.07	3.5	0.01
RPA2NT	HADHA	HADHA	7|3|3	13	4.33	3	4|0|0	0.92	0.99	0.92	0.99	0.92	2.07	3.25	0.01
RPA2NT	FKBP11	FKBP11	2|2|2	6	2	3	1|0|1	0.92	0.92	0.92	0.92	0.92	2.47	3	0.01
RPA2NT	FBL	FBL	38|29|28	95	31.67	3	18|2|7	0.91	0.99	0.91	0.99	0.91	1.61	3.52	0.01
RPA2NT	DNM2	DNM2	47|15|22	84	28	3	17|0|0	0.91	1	0.91	1	0.91	1.05	4.94	0.01
RPA2NT	TIMM50	TIMM50	17|15|18	50	16.67	3	13|0|3	0.91	0.96	0.91	0.96	0.91	1.56	3.13	0.01
RPA2NT	YKT6	YKT6	11|3|9	23	7.67	3	5|0|0	0.91	0.99	0.91	0.99	0.91	1.14	4.6	0.01
RPA2NT	STX7	STX7	11|3|8	22	7.33	3	5|0|0	0.91	0.99	0.91	0.99	0.91	1.14	4.4	0.01
RPA2NT	CMBL	CMBL	10|3|9	22	7.33	3	5|0|0	0.91	0.99	0.91	0.99	0.91	1.14	4.4	0.01
RPA2NT	LANCL1	LANCL1	12|6|3	21	7	3	5|0|0	0.91	1	0.91	1	0.91	1.14	4.2	0.01
RPA2NT	MYH14	MYH14	7|3|2	12	4	3	1|2|0	0.91	1	0.91	1	0.91	1.33	4	0.01
RPA2NT	RPS5	RPS5	26|25|26	77	25.67	3	17|1|6	0.9	0.91	0.9	0.91	0.9	1.86	3.21	0.01
RPA2NT	DDOST	DDOST	19|13|23	55	18.33	3	13|0|2	0.9	0.99	0.9	0.99	0.9	1.05	3.67	0.01
RPA2NT	ATP5L	ATP5L	10|12|10	32	10.67	3	6|3|3	0.9	0.99	0.9	0.99	0.9	1.85	2.67	0.01
RPA2NT	DPP3	DPP3	14|3|5	22	7.33	3	5|0|0	0.9	1	0.9	1	0.9	1.14	4.4	0.01
RPA2NT	AHCYL1	AHCYL1	12|3|5	20	6.67	3	5|0|0	0.9	1	0.9	1	0.9	1.14	4	0.01
RPA2NT	GYS1	GYS1	11|3|5	19	6.33	3	5|0|0	0.9	0.99	0.9	0.99	0.9	1.14	3.8	0.01
RPA2NT	OCIAD2	OCIAD2	3|2|4	9	3	3	1|0|2	0.9	0.98	0.9	0.98	0.9	1.33	3	0.01
RPA2NT	XPNPEP1	XPNPEP1	17|4|3	24	8	3	5|0|0	0.89	1	0.89	1	0.89	1.14	4.8	0.01
RPA2NT	EIF4A2	EIF4A2	14|3|7	24	8	3	4|1|0	0.89	1	0.89	1	0.89	0.78	4.8	0.01
RPA2NT	TST	TST	8|4|5	17	5.67	3	6|0|0	0.89	0.98	0.89	0.98	0.89	1.3	2.83	0.01
RPA2NT	ADCK3	ADCK3	3|3|3	9	3	3	4|0|0	0.89	0.89	0.89	0.89	0.89	2.07	2.25	0.01
RPA2NT	RPS29	RPS29	3|2|2	7	2.33	3	3|0|0	0.89	0.95	0.89	0.95	0.89	1.84	2.33	0.01
RPA2NT	CAD	CAD	69|32|48	149	49.67	3	32|0|0	0.88	1	0.88	1	0.88	0.6	4.66	0.01
RPA2NT	EIF3C	EIF3C	56|25|33	114	38	3	25|0|1	0.88	1	0.88	1	0.88	0.72	4.38	0.01
RPA2NT	EEF1A2	EEF1A2	13|4|7	24	8	3	3|2|1	0.88	1	0.88	1	0.88	0.64	4	0.01
RPA2NT	ECI1	ECI1	9|7|5	21	7	3	5|0|2	0.88	0.98	0.88	0.98	0.88	0.98	3	0.01
RPA2NT	NLE1	NLE1	10|2|4	16	5.33	3	4|0|0	0.88	1	0.88	1	0.88	0.85	4	0.01
RPA2NT	ELAVL1	ELAVL1	5|4|2	11	3.67	3	4|0|0	0.88	0.97	0.88	0.97	0.88	0.85	2.75	0.01
RPA2NT	PPIB	PPIB	22|25|30	77	25.67	3	17|3|3	0.87	0.99	0.87	0.99	0.87	0.89	3.35	0.01
RPA2NT	SLC25A6	SLC25A6	22|17|26	65	21.67	3	15|1|3	0.87	0.99	0.87	0.99	0.87	0.67	3.42	0.01
RPA2NT	CSK	CSK	20|5|11	36	12	3	8|0|0	0.87	1	0.87	1	0.87	0.48	4.5	0.01
RPA2NT	TAMM41	TAMM41	4|5|3	12	4	3	5|0|0	0.87	0.95	0.87	0.95	0.87	1.14	2.4	0.01
RPA2NT	DDX6	DDX6	33|14|25	72	24	3	17|0|0	0.86	1	0.86	1	0.86	0.39	4.24	0.01
RPA2NT	NAMPT	NAMPT	36|13|19	68	22.67	3	16|0|0	0.86	1	0.86	1	0.86	0.45	4.25	0.01
RPA2NT	OLA1	OLA1	18|4|10	32	10.67	3	7|0|0	0.86	1	0.86	1	0.86	0.34	4.57	0.01
RPA2NT	ABCB7	ABCB7	9|3|2	14	4.67	3	4|0|0	0.86	0.99	0.86	0.99	0.86	0.85	3.5	0.01
RPA2NT	RAB8A	RAB8A	2|3|6	11	3.67	3	4|0|0	0.86	0.98	0.86	0.98	0.86	0.85	2.75	0.01
RPA2NT	PSMB5	PSMB5	18|16|22	56	18.67	3	16|0|2	0.85	0.98	0.85	0.98	0.85	0.85	3.11	0.01
RPA2NT	HDAC2	HDAC2	29|10|15	54	18	3	11|0|2	0.85	1	0.85	1	0.85	0.38	4.15	0.01
RPA2NT	FKBP8	FKBP8	7|5|5	17	5.67	3	7|0|0	0.85	0.95	0.85	0.95	0.85	1.4	2.43	0.01
RPA2NT	RPL22	RPL22	7|13|14	34	11.33	3	6|2|2	0.84	1	0.84	1	0.84	0.07	3.4	0.02
RPA2NT	PUF60	PUF60	20|4|7	31	10.33	3	7|0|0	0.84	1	0.84	1	0.84	0.34	4.43	0.02
RPA2NT	PRPF38A	PRPF38A	2|2|3	7	2.33	3	2|0|1	0.84	0.93	0.84	0.93	0.84	1.33	2.33	0.02
RPA2NT	SLC25A3	SLC25A3	25|41|21	87	29	3	19|2|2	0.83	1	0.83	1	0.83	0.34	3.78	0.02
RPA2NT	RPL14	RPL14	6|24|19	49	16.33	3	3|3|3	0.83	1	0.83	1	0.83	-0.06	5.44	0.02
RPA2NT	CARM1	CARM1	8|3|3	14	4.67	3	5|0|0	0.83	0.99	0.83	0.99	0.83	1.14	2.8	0.02
RPA2NT	EPRS	EPRS	103|69|89	261	87	3	62|0|0	0.82	1	0.82	1	0.82	-0.1	4.21	0.02
RPA2NT	VDAC3	VDAC3	22|19|22	63	21	3	14|4|3	0.82	0.91	0.82	0.91	0.82	0.52	3	0.02
RPA2NT	RPS27A	RPS27A	21|11|14	46	15.33	3	9|3|2	0.82	1	0.82	1	0.82	0.18	3.29	0.02
RPA2NT	RAB6A	RAB6A	12|9|14	35	11.67	3	8|2|2	0.82	0.98	0.82	0.98	0.82	0.17	2.92	0.02
RPA2NT	UBE2M	UBE2M	12|4|4	20	6.67	3	5|0|1	0.82	1	0.82	1	0.82	1.03	3.33	0.02
RPA2NT	GCN1L1	GCN1L1	161|70|93	324	108	3	63|0|0	0.81	1	0.81	1	0.81	-0.22	5.14	0.02
RPA2NT	RPS9	RPS9	26|46|32	104	34.67	3	18|5|5	0.81	1	0.81	1	0.81	-0.06	3.71	0.02
RPA2NT	RUVBL2	RUVBL2	44|22|36	102	34	3	25|0|0	0.81	1	0.81	1	0.81	-0.26	4.08	0.02
RPA2NT	NCBP1	NCBP1	25|2|7	34	11.33	3	5|0|0	0.81	1	0.81	1	0.81	-0.24	6.8	0.02
RPA2NT	SRPK1	SRPK1	22|3|5	30	10	3	6|0|0	0.81	1	0.81	1	0.81	0.12	5	0.02
RPA2NT	SSR4	SSR4	10|5|8	23	7.67	3	6|0|2	0.81	0.98	0.81	0.98	0.81	0.07	2.88	0.02
RPA2NT	UNC45A	UNC45A	11|3|5	19	6.33	3	6|0|0	0.81	0.99	0.81	0.99	0.81	0.12	3.17	0.02
RPA2NT	CBS	CBS	10|2|7	19	6.33	3	5|0|0	0.81	0.99	0.81	0.99	0.81	-0.24	3.8	0.02
RPA2NT	DHX9	DHX9	120|83|108	311	103.67	3	59|5|9	0.8	1	0.8	1	0.8	-0.42	4.26	0.02
RPA2NT	HUWE1	HUWE1	46|6|17	69	23	3	10|0|0	0.8	1	0.8	1	0.8	-0.38	6.9	0.02
RPA2NT	NCAPG	NCAPG	20|2|5	27	9	3	5|0|0	0.8	1	0.8	1	0.8	-0.24	5.4	0.02
RPA2NT	DEK	DEK	4|8|11	23	7.67	3	4|0|3	0.8	1	0.8	1	0.8	-0.33	3.29	0.02
RPA2NT	DCXR	DCXR	9|6|7	22	7.33	3	9|0|0	0.8	0.95	0.8	0.95	0.8	0.56	2.44	0.02
RPA2NT	RAB18	RAB18	9|2|7	18	6	3	5|0|0	0.8	0.99	0.8	0.99	0.8	-0.24	3.6	0.02
RPA2NT	TRIP13	TRIP13	28|7|13	48	16	3	10|0|1	0.79	1	0.79	1	0.79	-0.45	4.36	0.02
RPA2NT	PREP	PREP	28|6|11	45	15	3	10|0|0	0.79	1	0.79	1	0.79	-0.38	4.5	0.02
RPA2NT	MOV10	MOV10	24|2|4	30	10	3	5|0|0	0.78	1	0.78	1	0.78	-0.24	6	0.02
RPA2NT	NSDHL	NSDHL	12|4|2	18	6	3	5|0|0	0.78	1	0.78	1	0.78	-0.24	3.6	0.02
RPA2NT	CCBL2	CCBL2	11|2|4	17	5.67	3	5|0|0	0.78	0.99	0.78	0.99	0.78	-0.24	3.4	0.02
RPA2NT	SAMM50	SAMM50	18|4|10	32	10.67	3	8|0|0	0.77	1	0.77	1	0.77	-0.68	4	0.02
RPA2NT	RDX	RDX	17|4|11	32	10.67	3	8|0|0	0.77	1	0.77	1	0.77	-0.68	4	0.02
RPA2NT	RUVBL1	RUVBL1	17|5|9	31	10.33	3	9|0|0	0.77	0.99	0.77	0.99	0.77	-0.5	3.44	0.02
RPA2NT	ADH5	ADH5	12|5|9	26	8.67	3	9|0|0	0.77	0.98	0.77	0.98	0.77	-0.5	2.89	0.02
RPA2NT	SLC1A5	SLC1A5	8|3|4	15	5	3	6|0|0	0.77	0.98	0.77	0.98	0.77	0.12	2.5	0.02
RPA2NT	MAPK1	MAPK1	31|17|25	73	24.33	3	18|0|3	0.76	0.99	0.76	0.99	0.76	-0.75	3.48	0.02
RPA2NT	NNT	NNT	9|12|4	25	8.33	3	8|0|0	0.76	0.99	0.76	0.99	0.76	-0.68	3.13	0.02
RPA2NT	SLC3A2	SLC3A2	13|3|12	28	9.33	3	7|0|0	0.75	0.99	0.75	0.99	0.75	-0.97	4	0.02
RPA2NT	PDIA4	PDIA4	40|17|18	75	25	3	20|0|0	0.74	1	0.74	1	0.74	0.17	3.75	0.02
RPA2NT	PPP5C	PPP5C	19|9|11	39	13	3	13|0|0	0.74	0.99	0.74	0.99	0.74	-0.25	3	0.02
RPA2NT	COPG2	COPG2	30|6|17	53	17.67	3	11|0|0	0.73	1	0.73	1	0.73	-1.37	4.82	0.02
RPA2NT	PDE12	PDE12	12|3|2	17	5.67	3	5|0|0	0.73	1	0.73	1	0.73	-0.24	3.4	0.02
RPA2NT	ARL8B	ARL8B	7|3|2	12	4	3	5|0|0	0.73	0.98	0.73	0.98	0.73	-0.24	2.4	0.02
RPA2NT	EIF3L	EIF3L	56|21|44	121	40.33	3	26|0|0	0.72	1	0.72	1	0.72	-1.64	4.65	0.02
RPA2NT	MCM3	MCM3	36|20|36	92	30.67	3	24|0|1	0.72	0.99	0.72	0.99	0.72	-1.61	3.68	0.02
RPA2NT	ME2	ME2	29|15|13	57	19	3	17|0|0	0.72	0.99	0.72	0.99	0.72	-0.34	3.35	0.02
RPA2NT	RPL18	RPL18	19|38|33	90	30	3	9|9|8	0.71	1	0.71	1	0.71	-1.82	3.46	0.02
RPA2NT	BLVRA	BLVRA	15|4|12	31	10.33	3	9|0|0	0.71	0.99	0.71	0.99	0.71	-1.76	3.44	0.03
RPA2NT	ATP5O	ATP5O	4|15|6	25	8.33	3	8|0|0	0.71	0.99	0.71	0.99	0.71	-0.68	3.13	0.03
RPA2NT	SNRPE	SNRPE	5|9|9	23	7.67	3	5|0|4	0.71	0.94	0.71	0.94	0.71	-1.18	2.56	0.03
RPA2NT	EIF3A	EIF3A	93|45|68	206	68.67	3	43|0|4	0.7	1	0.7	1	0.7	-2.18	4.38	0.03
RPA2NT	RPL10A	RPL10A	27|54|40	121	40.33	3	15|5|13	0.7	1	0.7	1	0.7	-2.17	3.67	0.03
RPA2NT	TIPRL	TIPRL	26|3|14	43	14.33	3	8|0|0	0.7	1	0.7	1	0.7	-2.1	5.38	0.03
RPA2NT	LRRC40	LRRC40	25|4|9	38	12.67	3	9|0|0	0.7	1	0.7	1	0.7	-1.76	4.22	0.03
RPA2NT	IQGAP1	IQGAP1	25|9|4	38	12.67	3	9|0|0	0.7	1	0.7	1	0.7	-1.76	4.22	0.03
RPA2NT	PDCD6	PDCD6	12|5|13	30	10	3	9|0|1	0.7	0.98	0.7	0.98	0.7	-1.69	3	0.03
RPA2NT	SMU1	SMU1	28|12|20	60	20	3	18|0|0	0.69	0.99	0.69	0.99	0.69	-2.01	3.33	0.03
RPA2NT	EIF3M	EIF3M	34|5|16	55	18.33	3	11|0|0	0.69	1	0.69	1	0.69	-2.6	5	0.03
RPA2NT	DIAPH1	DIAPH1	40|3|5	48	16	3	7|0|0	0.69	1	0.69	1	0.69	-0.97	6.86	0.03
RPA2NT	RAB21	RAB21	12|6|10	28	9.33	3	11|0|0	0.69	0.96	0.69	0.96	0.69	-1.37	2.55	0.03
RPA2NT	ANXA2	ANXA2	56|48|62	166	55.33	3	37|1|10	0.68	0.97	0.68	0.97	0.68	-1.4	3.46	0.03
RPA2NT	PSMD12	PSMD12	45|11|31	87	29	3	17|0|1	0.68	1	0.68	1	0.68	-3.03	4.83	0.03
RPA2NT	TXNRD1	TXNRD1	29|10|25	64	21.33	3	17|0|0	0.68	0.99	0.68	0.99	0.68	-2.99	3.76	0.03
RPA2NT	PITPNB	PITPNB	29|9|13	51	17	3	12|0|2	0.68	1	0.68	1	0.68	-1.36	3.64	0.03
RPA2NT	RPN2	RPN2	21|10|17	48	16	3	16|0|0	0.68	0.99	0.68	0.99	0.68	-2.04	3	0.03
RPA2NT	RAB14	RAB14	24|8|12	44	14.67	3	11|0|2	0.68	1	0.68	1	0.68	-1.43	3.38	0.03
RPA2NT	TMX1	TMX1	11|3|9	23	7.67	3	7|0|1	0.68	0.99	0.68	0.99	0.68	-2.31	2.88	0.03
RPA2NT	CECR5	CECR5	9|3|3	15	5	3	6|0|0	0.68	0.99	0.68	0.99	0.68	0.12	2.5	0.03
RPA2NT	SNRNP200	SNRNP200	118|37|76	231	77	3	45|0|1	0.67	1	0.67	1	0.67	-6.06	5.02	0.06
RPA2NT	TARS	TARS	73|44|68	185	61.67	3	43|2|4	0.67	0.99	0.67	0.99	0.67	-4.05	3.78	0.03
RPA2NT	HIST1H1E	HIST1H1E	14|89|41	144	48	3	13|11|18	0.67	1	0.67	1	0.67	-27.08	3.43	0.05
RPA2NT	PSMD6	PSMD6	43|12|27	82	27.33	3	19|0|1	0.67	1	0.67	1	0.67	-3.93	4.1	0.03
RPA2NT	RPS15A	RPS15A	15|30|32	77	25.67	3	10|5|11	0.67	1	0.67	1	0.67	-7.09	2.96	0.03
RPA2NT	MCM4	MCM4	26|6|24	56	18.67	3	13|0|0	0.67	1	0.67	1	0.67	-3.46	4.31	0.03
RPA2NT	ACOT7	ACOT7	21|13|22	56	18.67	3	17|0|2	0.67	0.96	0.67	0.96	0.67	-2.17	2.95	0.03
RPA2NT	PAFAH1B1	PAFAH1B1	27|4|14	45	15	3	11|0|0	0.67	1	0.67	1	0.67	-4.03	4.09	0.09
RPA2NT	NUP93	NUP93	24|6|9	39	13	3	11|0|0	0.67	1	0.67	1	0.67	-1.37	3.55	0.03
RPA2NT	RBM25	RBM25	26|1|10	37	12.33	3	0|0|0	0.67	1	0.67	1	0.67	4.02	123.33	0.03
RPA2NT	CHERP	CHERP	23|1|12	36	12	3	0|0|0	0.67	1	0.67	1	0.67	4.02	120	0.03
RPA2NT	AP1M1	AP1M1	19|1|15	35	11.67	3	3|0|0	0.67	1	0.67	1	0.67	0.33	11.67	0.05
RPA2NT	CEP170	CEP170	31|1|3	35	11.67	3	1|0|0	0.67	1	0.67	1	0.67	2.11	35	0.06
RPA2NT	AIMP2	AIMP2	16|4|14	34	11.33	3	7|0|3	0.67	1	0.67	1	0.67	-3.4	3.4	0.03
RPA2NT	RPL34	RPL34	1|24|8	33	11	3	1|1|2	0.67	1	0.67	1	0.67	-1.32	8.25	0.06
RPA2NT	SPG20	SPG20	21|1|6	28	9.33	3	0|0|0	0.67	1	0.67	1	0.67	4.02	93.33	0.04
RPA2NT	ANKHD1	ANKHD1	24|0|3	27	9	3	0|0|0	0.67	1	0.67	1	0.67	1.51	90	0.05
RPA2NT	PTPN23	PTPN23	24|0|3	27	9	3	0|0|0	0.67	1	0.67	1	0.67	1.51	90	0.05
RPA2NT	GBF1	GBF1	22|1|4	27	9	3	1|0|0	0.67	1	0.67	1	0.67	2.11	27	0.05
RPA2NT	GTF3C4	GTF3C4	18|1|7	26	8.67	3	1|0|0	0.67	1	0.67	1	0.67	2.11	26	0.03
RPA2NT	ANKFY1	ANKFY1	20|0|6	26	8.67	3	0|0|0	0.67	1	0.67	1	0.67	1.51	86.67	0.04
RPA2NT	GPATCH1	GPATCH1	22|3|1	26	8.67	3	0|0|0	0.67	1	0.67	1	0.67	4.02	86.67	0.05
RPA2NT	CSDE1	CSDE1	19|0|6	25	8.33	3	0|0|0	0.67	1	0.67	1	0.67	1.51	83.33	0.04
RPA2NT	ERCC6L	ERCC6L	22|1|2	25	8.33	3	0|0|0	0.67	1	0.67	1	0.67	4.02	83.33	0.07
RPA2NT	SMEK1	SMEK1	20|0|5	25	8.33	3	1|0|0	0.67	1	0.67	1	0.67	0.71	25	0.04
RPA2NT	MAP2K1	MAP2K1	13|6|5	24	8	3	9|0|0	0.67	0.99	0.67	0.99	0.67	-0.5	2.67	0.03
RPA2NT	UBLCP1	UBLCP1	16|1|6	23	7.67	3	2|0|0	0.67	1	0.67	1	0.67	1.39	11.5	0.1
RPA2NT	SCYL2	SCYL2	16|1|6	23	7.67	3	1|0|0	0.67	1	0.67	1	0.67	2.11	23	0.04
RPA2NT	LRBA	LRBA	20|0|2	22	7.33	3	0|0|0	0.67	1	0.67	1	0.67	1.51	73.33	0.07
RPA2NT	CEBPZ	CEBPZ	16|0|6	22	7.33	3	0|0|0	0.67	1	0.67	1	0.67	1.51	73.33	0.04
RPA2NT	MTR	MTR	20|0|2	22	7.33	3	0|0|0	0.67	1	0.67	1	0.67	1.51	73.33	0.07
RPA2NT	PPM1G	PPM1G	16|0|5	21	7	3	0|0|0	0.67	1	0.67	1	0.67	1.51	70	0.04
RPA2NT	CRKL	CRKL	16|0|5	21	7	3	0|0|0	0.67	1	0.67	1	0.67	1.51	70	0.04
RPA2NT	BRCA1	BRCA1	19|0|2	21	7	3	0|0|0	0.67	1	0.67	1	0.67	1.51	70	0.07
RPA2NT	ERBB2IP	ERBB2IP	19|0|2	21	7	3	0|0|0	0.67	1	0.67	1	0.67	1.51	70	0.07
RPA2NT	POLR3C	POLR3C	14|0|6	20	6.67	3	1|0|0	0.67	1	0.67	1	0.67	0.71	20	0.04
RPA2NT	FAM120A	FAM120A	18|2|0	20	6.67	3	0|0|0	0.67	1	0.67	1	0.67	1.51	66.67	0.07
RPA2NT	NOL11	NOL11	12|1|7	20	6.67	3	0|0|0	0.67	1	0.67	1	0.67	4.02	66.67	0.04
RPA2NT	RPL35A	RPL35A	1|15|4	20	6.67	3	1|0|0	0.67	1	0.67	1	0.67	2.11	20	0.05
RPA2NT	U2AF2	U2AF2	13|0|7	20	6.67	3	0|0|2	0.67	1	0.67	1	0.67	-0.66	10	0.06
RPA2NT	STRAP	STRAP	13|1|6	20	6.67	3	2|0|0	0.67	1	0.67	1	0.67	1.39	10	0.1
RPA2NT	DHX36	DHX36	15|0|5	20	6.67	3	0|0|0	0.67	1	0.67	1	0.67	1.51	66.67	0.04
RPA2NT	ERCC5	ERCC5	16|2|1	19	6.33	3	0|0|0	0.67	1	0.67	1	0.67	4.02	63.33	0.07
RPA2NT	IBTK	IBTK	15|0|3	18	6	3	0|0|0	0.67	1	0.67	1	0.67	1.51	60	0.05
RPA2NT	CDC5L	CDC5L	12|1|5	18	6	3	0|0|0	0.67	1	0.67	1	0.67	4.02	60	0.04
RPA2NT	BCR	BCR	16|0|2	18	6	3	0|0|0	0.67	1	0.67	1	0.67	1.51	60	0.07
RPA2NT	NMD3	NMD3	14|3|1	18	6	3	0|0|0	0.67	1	0.67	1	0.67	4.02	60	0.05
RPA2NT	POP1	POP1	10|7|1	18	6	3	0|0|0	0.67	1	0.67	1	0.67	4.02	60	0.04
RPA2NT	ESYT2	ESYT2	15|2|1	18	6	3	0|0|0	0.67	1	0.67	1	0.67	4.02	60	0.07
RPA2NT	FAM50A	FAM50A	14|0|4	18	6	3	0|0|0	0.67	1	0.67	1	0.67	1.51	60	0.04
RPA2NT	SMC1A	SMC1A	12|6|0	18	6	3	0|0|0	0.67	1	0.67	1	0.67	1.51	60	0.04
RPA2NT	ARID1A	ARID1A	16|0|2	18	6	3	0|0|0	0.67	1	0.67	1	0.67	1.51	60	0.07
RPA2NT	ORC3	ORC3	11|1|6	18	6	3	0|0|0	0.67	1	0.67	1	0.67	4.02	60	0.04
RPA2NT	YTHDF1	YTHDF1	13|1|3	17	5.67	3	0|0|0	0.67	1	0.67	1	0.67	4.02	56.67	0.05
RPA2NT	OSBPL8	OSBPL8	13|3|1	17	5.67	3	0|0|0	0.67	1	0.67	1	0.67	4.02	56.67	0.05
RPA2NT	CUL5	CUL5	11|5|1	17	5.67	3	1|0|0	0.67	1	0.67	1	0.67	2.11	17	0.04
RPA2NT	EIF2S2	EIF2S2	10|1|6	17	5.67	3	2|0|0	0.67	1	0.67	1	0.67	1.39	8.5	0.1
RPA2NT	PARD3	PARD3	15|0|2	17	5.67	3	0|0|0	0.67	1	0.67	1	0.67	1.51	56.67	0.07
RPA2NT	TMTC3	TMTC3	8|8|1	17	5.67	3	0|0|0	0.67	1	0.67	1	0.67	4.02	56.67	0.04
RPA2NT	CLASP2	CLASP2	13|1|3	17	5.67	3	1|0|0	0.67	1	0.67	1	0.67	2.11	17	0.06
RPA2NT	WBP11	WBP11	11|1|4	16	5.33	3	0|0|0	0.67	1	0.67	1	0.67	4.02	53.33	0.04
RPA2NT	FXR1	FXR1	13|1|2	16	5.33	3	0|0|0	0.67	1	0.67	1	0.67	4.02	53.33	0.07
RPA2NT	SLU7	SLU7	12|1|3	16	5.33	3	0|0|0	0.67	1	0.67	1	0.67	4.02	53.33	0.05
RPA2NT	INTS1	INTS1	13|1|2	16	5.33	3	0|0|0	0.67	1	0.67	1	0.67	4.02	53.33	0.07
RPA2NT	TRRAP	TRRAP	13|2|1	16	5.33	3	0|0|0	0.67	1	0.67	1	0.67	4.02	53.33	0.07
RPA2NT	RPAP3	RPAP3	10|1|5	16	5.33	3	0|0|0	0.67	1	0.67	1	0.67	4.02	53.33	0.04
RPA2NT	IFT74	IFT74	14|0|2	16	5.33	3	0|0|0	0.67	1	0.67	1	0.67	1.51	53.33	0.07
RPA2NT	WDR46	WDR46	0|11|4	15	5	3	0|0|0	0.67	1	0.67	1	0.67	1.51	50	0.04
RPA2NT	PHIP	PHIP	5|9|1	15	5	3	0|0|0	0.67	1	0.67	1	0.67	4.02	50	0.04
RPA2NT	EIF4B	EIF4B	11|1|3	15	5	3	0|0|0	0.67	1	0.67	1	0.67	4.02	50	0.05
RPA2NT	CNN2	CNN2	8|1|6	15	5	3	0|0|0	0.67	1	0.67	1	0.67	4.02	50	0.04
RPA2NT	STRN	STRN	11|0|4	15	5	3	0|0|0	0.67	1	0.67	1	0.67	1.51	50	0.04
RPA2NT	BCAS3	BCAS3	10|1|4	15	5	3	0|0|0	0.67	1	0.67	1	0.67	4.02	50	0.04
RPA2NT	DCP1B	DCP1B	12|1|2	15	5	3	0|0|0	0.67	1	0.67	1	0.67	4.02	50	0.07
RPA2NT	DCP1A	DCP1A	13|0|2	15	5	3	0|0|0	0.67	1	0.67	1	0.67	1.51	50	0.07
RPA2NT	PDCD5	PDCD5	10|1|4	15	5	3	0|0|0	0.67	1	0.67	1	0.67	4.02	50	0.04
RPA2NT	CHTF18	CHTF18	10|0|4	14	4.67	3	0|0|0	0.67	1	0.67	1	0.67	1.51	46.67	0.04
RPA2NT	GPATCH4	GPATCH4	9|1|4	14	4.67	3	0|0|0	0.67	1	0.67	1	0.67	4.02	46.67	0.05
RPA2NT	TPR	TPR	12|0|2	14	4.67	3	0|0|0	0.67	1	0.67	1	0.67	1.51	46.67	0.07
RPA2NT	BIRC6	BIRC6	10|0|4	14	4.67	3	0|0|0	0.67	1	0.67	1	0.67	1.51	46.67	0.04
RPA2NT	PSMD4	PSMD4	7|1|6	14	4.67	3	0|0|0	0.67	1	0.67	1	0.67	4.02	46.67	0.04
RPA2NT	KIF2C	KIF2C	9|4|1	14	4.67	3	0|0|0	0.67	1	0.67	1	0.67	4.02	46.67	0.05
RPA2NT	CYFIP2	CYFIP2	10|3|1	14	4.67	3	0|0|0	0.67	1	0.67	1	0.67	4.02	46.67	0.05
RPA2NT	ZC3H4	ZC3H4	11|0|3	14	4.67	3	0|0|0	0.67	1	0.67	1	0.67	1.51	46.67	0.05
RPA2NT	SHMT1	SHMT1	11|0|3	14	4.67	3	1|0|0	0.67	1	0.67	1	0.67	0.71	14	0.06
RPA2NT	POLR3A	POLR3A	7|5|1	13	4.33	3	0|0|0	0.67	1	0.67	1	0.67	4.02	43.33	0.04
RPA2NT	COIL	COIL	9|1|3	13	4.33	3	1|0|0	0.67	1	0.67	1	0.67	2.11	13	0.06
RPA2NT	CHD8	CHD8	7|1|5	13	4.33	3	0|0|0	0.67	1	0.67	1	0.67	4.02	43.33	0.04
RPA2NT	DBNL	DBNL	8|1|4	13	4.33	3	0|0|0	0.67	1	0.67	1	0.67	4.02	43.33	0.05
RPA2NT	OSBPL11	OSBPL11	11|0|2	13	4.33	3	0|0|0	0.67	1	0.67	1	0.67	1.51	43.33	0.07
RPA2NT	BTAF1	BTAF1	10|1|2	13	4.33	3	0|0|0	0.67	1	0.67	1	0.67	4.02	43.33	0.07
RPA2NT	ARHGEF2	ARHGEF2	8|1|4	13	4.33	3	1|0|0	0.67	1	0.67	1	0.67	2.11	13	0.05
RPA2NT	WNK1	WNK1	10|2|1	13	4.33	3	0|0|0	0.67	1	0.67	1	0.67	4.02	43.33	0.07
RPA2NT	RBBP4	RBBP4	7|1|5	13	4.33	3	0|0|0	0.67	1	0.67	1	0.67	4.02	43.33	0.04
RPA2NT	CC2D1A	CC2D1A	9|1|3	13	4.33	3	0|0|0	0.67	1	0.67	1	0.67	4.02	43.33	0.05
RPA2NT	FHL1	FHL1	10|1|2	13	4.33	3	0|0|0	0.67	1	0.67	1	0.67	4.02	43.33	0.07
RPA2NT	CKAP2	CKAP2	9|1|3	13	4.33	3	0|0|0	0.67	1	0.67	1	0.67	4.02	43.33	0.05
RPA2NT	SMARCA1	SMARCA1	10|2|0	12	4	3	0|0|0	0.67	1	0.67	1	0.67	1.51	40	0.07
RPA2NT	RHOG	RHOG	7|4|1	12	4	3	0|0|0	0.67	1	0.67	1	0.67	4.02	40	0.05
RPA2NT	LRIF1	LRIF1	9|1|2	12	4	3	0|0|0	0.67	1	0.67	1	0.67	4.02	40	0.07
RPA2NT	CDK13	CDK13	9|0|3	12	4	3	0|0|0	0.67	1	0.67	1	0.67	1.51	40	0.05
RPA2NT	PSMC1	PSMC1	9|3|0	12	4	3	0|0|0	0.67	1	0.67	1	0.67	1.51	40	0.05
RPA2NT	INF2	INF2	9|2|1	12	4	3	0|0|0	0.67	1	0.67	1	0.67	4.02	40	0.07
RPA2NT	NT5C2	NT5C2	9|1|2	12	4	3	0|0|0	0.67	1	0.67	1	0.67	4.02	40	0.07
RPA2NT	RBL1	RBL1	8|0|4	12	4	3	0|0|0	0.67	1	0.67	1	0.67	1.51	40	0.05
RPA2NT	CEP131	CEP131	10|0|2	12	4	3	0|0|0	0.67	1	0.67	1	0.67	1.51	40	0.07
RPA2NT	SLFN11	SLFN11	8|0|4	12	4	3	0|0|0	0.67	1	0.67	1	0.67	1.51	40	0.05
RPA2NT	UTP14A	UTP14A	9|1|2	12	4	3	0|0|0	0.67	1	0.67	1	0.67	4.02	40	0.07
RPA2NT	FAM175B	FAM175B	9|2|1	12	4	3	0|0|0	0.67	1	0.67	1	0.67	4.02	40	0.07
RPA2NT	RDH14	RDH14	5|5|1	11	3.67	3	0|0|0	0.67	1	0.67	1	0.67	4.02	36.67	0.04
RPA2NT	MED23	MED23	8|0|3	11	3.67	3	0|0|0	0.67	1	0.67	1	0.67	1.51	36.67	0.06
RPA2NT	THEM6	THEM6	2|9|0	11	3.67	3	0|0|0	0.67	1	0.67	1	0.67	1.51	36.67	0.07
RPA2NT	TMEM209	TMEM209	5|5|1	11	3.67	3	0|0|0	0.67	1	0.67	1	0.67	4.02	36.67	0.04
RPA2NT	TTC1	TTC1	8|1|2	11	3.67	3	0|0|0	0.67	1	0.67	1	0.67	4.02	36.67	0.07
RPA2NT	HIST1H1D	HIST1H1D	0|6|5	11	3.67	3	0|0|0	0.67	1	0.67	1	0.67	1.51	36.67	0.04
RPA2NT	DDX24	DDX24	1|6|4	11	3.67	3	0|0|0	0.67	1	0.67	1	0.67	4.02	36.67	0.05
RPA2NT	CTNND1	CTNND1	8|1|2	11	3.67	3	0|0|0	0.67	1	0.67	1	0.67	4.02	36.67	0.07
RPA2NT	STRN4	STRN4	7|1|3	11	3.67	3	0|0|0	0.67	1	0.67	1	0.67	4.02	36.67	0.06
RPA2NT	KMT2C	KMT2C	8|0|3	11	3.67	3	1|0|0	0.67	1	0.67	1	0.67	0.71	11	0.06
RPA2NT	CTPS2	CTPS2	7|1|2	10	3.33	3	0|0|0	0.67	1	0.67	1	0.67	4.02	33.33	0.08
RPA2NT	GPN1	GPN1	7|0|3	10	3.33	3	1|0|0	0.67	1	0.67	1	0.67	0.71	10	0.06
RPA2NT	NTMT1	NTMT1	6|1|3	10	3.33	3	1|0|0	0.67	1	0.67	1	0.67	2.11	10	0.07
RPA2NT	SENP3	SENP3	7|2|1	10	3.33	3	0|0|0	0.67	1	0.67	1	0.67	4.02	33.33	0.08
RPA2NT	GNL3	GNL3	7|1|2	10	3.33	3	0|0|0	0.67	1	0.67	1	0.67	4.02	33.33	0.08
RPA2NT	GNE	GNE	8|0|2	10	3.33	3	0|0|0	0.67	1	0.67	1	0.67	1.51	33.33	0.07
RPA2NT	ABCB10	ABCB10	4|5|1	10	3.33	3	0|0|0	0.67	1	0.67	1	0.67	4.02	33.33	0.05
RPA2NT	ARHGEF16	ARHGEF16	6|1|3	10	3.33	3	0|0|0	0.67	1	0.67	1	0.67	4.02	33.33	0.06
RPA2NT	DDX41	DDX41	7|0|3	10	3.33	3	0|0|0	0.67	1	0.67	1	0.67	1.51	33.33	0.06
RPA2NT	EXOC6	EXOC6	7|1|2	10	3.33	3	0|0|0	0.67	1	0.67	1	0.67	4.02	33.33	0.08
RPA2NT	DHX38	DHX38	8|2|0	10	3.33	3	0|0|0	0.67	1	0.67	1	0.67	1.51	33.33	0.07
RPA2NT	POLA2	POLA2	7|0|3	10	3.33	3	0|0|0	0.67	1	0.67	1	0.67	1.51	33.33	0.06
RPA2NT	USP36	USP36	8|2|0	10	3.33	3	0|0|0	0.67	1	0.67	1	0.67	1.51	33.33	0.07
RPA2NT	ZCCHC3	ZCCHC3	6|3|1	10	3.33	3	0|0|0	0.67	1	0.67	1	0.67	4.02	33.33	0.06
RPA2NT	PLK1	PLK1	6|0|4	10	3.33	3	0|0|0	0.67	1	0.67	1	0.67	1.51	33.33	0.05
RPA2NT	FUS	FUS	5|0|5	10	3.33	3	0|0|0	0.67	1	0.67	1	0.67	1.51	33.33	0.04
RPA2NT	SMARCAD1	SMARCAD1	7|1|2	10	3.33	3	0|0|0	0.67	1	0.67	1	0.67	4.02	33.33	0.08
RPA2NT	LCLAT1	LCLAT1	5|1|4	10	3.33	3	0|0|0	0.67	1	0.67	1	0.67	4.02	33.33	0.05
RPA2NT	MAP4K4	MAP4K4	8|0|2	10	3.33	3	0|0|0	0.67	1	0.67	1	0.67	1.51	33.33	0.07
RPA2NT	FAM213A	FAM213A	6|1|3	10	3.33	3	0|0|0	0.67	1	0.67	1	0.67	4.02	33.33	0.06
RPA2NT	DDX10	DDX10	5|4|1	10	3.33	3	0|0|0	0.67	1	0.67	1	0.67	4.02	33.33	0.05
RPA2NT	ORC4	ORC4	6|1|3	10	3.33	3	1|0|0	0.67	1	0.67	1	0.67	2.11	10	0.07
RPA2NT	DHX8	DHX8	6|1|2	9	3	3	0|0|0	0.67	1	0.67	1	0.67	4.02	30	0.08
RPA2NT	TSG101	TSG101	6|0|3	9	3	3	1|0|0	0.67	1	0.67	1	0.67	0.71	9	0.07
RPA2NT	SMAP1	SMAP1	4|1|4	9	3	3	1|0|0	0.67	1	0.67	1	0.67	2.11	9	0.06
RPA2NT	TWF2	TWF2	6|0|3	9	3	3	0|0|1	0.67	1	0.67	1	0.67	0.71	9	0.07
RPA2NT	FARP1	FARP1	6|2|1	9	3	3	0|0|0	0.67	1	0.67	1	0.67	4.02	30	0.08
RPA2NT	PRKAA2	PRKAA2	7|0|2	9	3	3	0|0|0	0.67	1	0.67	1	0.67	1.51	30	0.08
RPA2NT	DHCR24	DHCR24	7|0|2	9	3	3	0|0|0	0.67	1	0.67	1	0.67	1.51	30	0.08
RPA2NT	BCAT2	BCAT2	4|0|5	9	3	3	1|0|0	0.67	1	0.67	1	0.67	0.71	9	0.05
RPA2NT	CENPV	CENPV	7|2|0	9	3	3	0|0|0	0.67	1	0.67	1	0.67	1.51	30	0.08
RPA2NT	TXLNG	TXLNG	7|2|0	9	3	3	0|0|0	0.67	1	0.67	1	0.67	1.51	30	0.08
RPA2NT	ENAH	ENAH	7|0|2	9	3	3	0|0|0	0.67	1	0.67	1	0.67	1.51	30	0.08
RPA2NT	JMJD1C	JMJD1C	7|0|2	9	3	3	0|0|0	0.67	1	0.67	1	0.67	1.51	30	0.08
RPA2NT	STUB1	STUB1	6|0|3	9	3	3	1|0|0	0.67	1	0.67	1	0.67	0.71	9	0.07
RPA2NT	WARS2	WARS2	2|6|1	9	3	3	0|0|0	0.67	1	0.67	1	0.67	4.02	30	0.08
RPA2NT	NR3C1	NR3C1	6|2|1	9	3	3	0|0|0	0.67	1	0.67	1	0.67	4.02	30	0.08
RPA2NT	DCTN2	DCTN2	6|0|3	9	3	3	0|0|0	0.67	1	0.67	1	0.67	1.51	30	0.06
RPA2NT	LRWD1	LRWD1	6|3|0	9	3	3	0|0|0	0.67	1	0.67	1	0.67	1.51	30	0.06
RPA2NT	CCDC12	CCDC12	6|1|2	9	3	3	0|0|0	0.67	1	0.67	1	0.67	4.02	30	0.08
RPA2NT	C19ORF52	C19ORF52	4|4|1	9	3	3	0|0|0	0.67	1	0.67	1	0.67	4.02	30	0.05
RPA2NT	CNOT10	CNOT10	6|2|1	9	3	3	0|0|0	0.67	1	0.67	1	0.67	4.02	30	0.08
RPA2NT	CBX3	CBX3	5|1|3	9	3	3	0|0|0	0.67	1	0.67	1	0.67	4.02	30	0.06
RPA2NT	ACSF2	ACSF2	5|4|0	9	3	3	0|0|0	0.67	1	0.67	1	0.67	1.51	30	0.05
RPA2NT	FAU	FAU	3|5|0	8	2.67	3	0|0|0	0.67	1	0.67	1	0.67	1.51	26.67	0.06
RPA2NT	LRRC41	LRRC41	5|2|1	8	2.67	3	0|0|0	0.67	1	0.67	1	0.67	4.02	26.67	0.08
RPA2NT	C1ORF123	C1ORF123	6|0|2	8	2.67	3	0|0|0	0.67	1	0.67	1	0.67	1.51	26.67	0.08
RPA2NT	DHX40	DHX40	4|1|3	8	2.67	3	0|0|0	0.67	1	0.67	1	0.67	4.02	26.67	0.06
RPA2NT	CDK9	CDK9	4|3|1	8	2.67	3	0|0|0	0.67	1	0.67	1	0.67	4.02	26.67	0.06
RPA2NT	TMEM201	TMEM201	5|2|1	8	2.67	3	0|0|0	0.67	1	0.67	1	0.67	4.02	26.67	0.08
RPA2NT	MPG	MPG	4|3|1	8	2.67	3	0|0|0	0.67	1	0.67	1	0.67	4.02	26.67	0.06
RPA2NT	ZMYM3	ZMYM3	5|0|3	8	2.67	3	0|0|0	0.67	1	0.67	1	0.67	1.51	26.67	0.06
RPA2NT	WDFY1	WDFY1	6|2|0	8	2.67	3	0|0|0	0.67	1	0.67	1	0.67	1.51	26.67	0.08
RPA2NT	STXBP3	STXBP3	5|1|2	8	2.67	3	0|0|0	0.67	1	0.67	1	0.67	4.02	26.67	0.08
RPA2NT	DNAJC19	DNAJC19	0|6|2	8	2.67	3	0|0|0	0.67	1	0.67	1	0.67	1.51	26.67	0.08
RPA2NT	ZNF207	ZNF207	5|1|2	8	2.67	3	0|0|0	0.67	1	0.67	1	0.67	4.02	26.67	0.08
RPA2NT	CMSS1	CMSS1	6|0|2	8	2.67	3	0|0|0	0.67	1	0.67	1	0.67	1.51	26.67	0.08
RPA2NT	CDC27	CDC27	6|0|2	8	2.67	3	0|0|0	0.67	1	0.67	1	0.67	1.51	26.67	0.08
RPA2NT	ZNF250	ZNF250	3|0|5	8	2.67	3	0|0|0	0.67	1	0.67	1	0.67	1.51	26.67	0.06
RPA2NT	MRPL48	MRPL48	1|4|3	8	2.67	3	0|0|0	0.67	1	0.67	1	0.67	4.02	26.67	0.06
RPA2NT	DHX33	DHX33	1|5|2	8	2.67	3	0|0|0	0.67	1	0.67	1	0.67	4.02	26.67	0.08
RPA2NT	SATB1	SATB1	4|0|4	8	2.67	3	0|0|0	0.67	1	0.67	1	0.67	1.51	26.67	0.05
RPA2NT	RRP8	RRP8	5|2|1	8	2.67	3	0|0|0	0.67	1	0.67	1	0.67	4.02	26.67	0.08
RPA2NT	JUN	JUN	5|1|2	8	2.67	3	0|0|0	0.67	1	0.67	1	0.67	4.02	26.67	0.08
RPA2NT	PHF8	PHF8	1|4|3	8	2.67	3	0|0|0	0.67	1	0.67	1	0.67	4.02	26.67	0.06
RPA2NT	ATRX	ATRX	6|0|2	8	2.67	3	0|0|0	0.67	1	0.67	1	0.67	1.51	26.67	0.08
RPA2NT	VPS33B	VPS33B	5|2|1	8	2.67	3	0|0|0	0.67	1	0.67	1	0.67	4.02	26.67	0.08
RPA2NT	CDV3	CDV3	5|1|2	8	2.67	3	0|0|0	0.67	1	0.67	1	0.67	4.02	26.67	0.08
RPA2NT	CDC123	CDC123	6|0|2	8	2.67	3	0|0|0	0.67	1	0.67	1	0.67	1.51	26.67	0.08
RPA2NT	CNOT3	CNOT3	5|0|3	8	2.67	3	1|0|0	0.67	1	0.67	1	0.67	0.71	8	0.07
RPA2NT	TOPBP1	TOPBP1	5|1|2	8	2.67	3	0|0|0	0.67	1	0.67	1	0.67	4.02	26.67	0.08
RPA2NT	GOLPH3	GOLPH3	6|0|2	8	2.67	3	0|0|0	0.67	1	0.67	1	0.67	1.51	26.67	0.08
RPA2NT	ARL6IP5	ARL6IP5	5|0|3	8	2.67	3	1|0|0	0.67	1	0.67	1	0.67	0.71	8	0.07
RPA2NT	CIC	CIC	6|2|0	8	2.67	3	0|0|0	0.67	1	0.67	1	0.67	1.51	26.67	0.08
RPA2NT	MGST1	MGST1	4|0|3	7	2.33	3	1|0|0	0.67	1	0.67	1	0.67	0.71	7	0.09
RPA2NT	YTHDF3	YTHDF3	4|1|2	7	2.33	3	0|0|0	0.67	1	0.67	1	0.67	4.02	23.33	0.09
RPA2NT	POLR3B	POLR3B	4|1|2	7	2.33	3	0|0|0	0.67	1	0.67	1	0.67	4.02	23.33	0.09
RPA2NT	GBA	GBA	4|0|3	7	2.33	3	1|0|0	0.67	1	0.67	1	0.67	0.71	7	0.09
RPA2NT	PTDSS1	PTDSS1	4|2|1	7	2.33	3	0|0|0	0.67	1	0.67	1	0.67	4.02	23.33	0.09
RPA2NT	CIAPIN1	CIAPIN1	5|2|0	7	2.33	3	0|0|0	0.67	1	0.67	1	0.67	1.51	23.33	0.08
RPA2NT	MRPS9	MRPS9	3|3|1	7	2.33	3	1|0|0	0.67	1	0.67	1	0.67	2.11	7	0.1
RPA2NT	EDF1	EDF1	3|4|0	7	2.33	3	0|0|0	0.67	1	0.67	1	0.67	1.51	23.33	0.06
RPA2NT	SNCA	SNCA	5|0|2	7	2.33	3	0|0|0	0.67	1	0.67	1	0.67	1.51	23.33	0.08
RPA2NT	IFRD1	IFRD1	5|2|0	7	2.33	3	0|0|0	0.67	1	0.67	1	0.67	1.51	23.33	0.08
RPA2NT	2022-03-05	2022-03-05	4|3|0	7	2.33	3	1|0|0	0.67	1	0.67	1	0.67	0.71	7	0.09
RPA2NT	EIF3G	EIF3G	5|0|2	7	2.33	3	0|0|0	0.67	1	0.67	1	0.67	1.51	23.33	0.08
RPA2NT	NFXL1	NFXL1	5|2|0	7	2.33	3	0|0|0	0.67	1	0.67	1	0.67	1.51	23.33	0.08
RPA2NT	BDH2	BDH2	3|1|3	7	2.33	3	1|0|0	0.67	1	0.67	1	0.67	2.11	7	0.1
RPA2NT	PHF21A	PHF21A	4|2|1	7	2.33	3	0|0|0	0.67	1	0.67	1	0.67	4.02	23.33	0.09
RPA2NT	SNRPA	SNRPA	4|1|2	7	2.33	3	0|0|0	0.67	1	0.67	1	0.67	4.02	23.33	0.09
RPA2NT	SQRDL	SQRDL	3|3|1	7	2.33	3	0|0|0	0.67	1	0.67	1	0.67	4.02	23.33	0.06
RPA2NT	SYAP1	SYAP1	4|1|2	7	2.33	3	0|0|0	0.67	1	0.67	1	0.67	4.02	23.33	0.09
RPA2NT	ALG10	ALG10	3|1|3	7	2.33	3	0|0|1	0.67	1	0.67	1	0.67	2.11	7	0.1
RPA2NT	MORC2	MORC2	5|0|2	7	2.33	3	0|0|0	0.67	1	0.67	1	0.67	1.51	23.33	0.08
RPA2NT	COA1	COA1	4|1|2	7	2.33	3	0|0|0	0.67	1	0.67	1	0.67	4.02	23.33	0.09
RPA2NT	AURKA	AURKA	4|1|2	7	2.33	3	0|0|0	0.67	1	0.67	1	0.67	4.02	23.33	0.09
RPA2NT	CSTF2	CSTF2	4|2|1	7	2.33	3	0|0|0	0.67	1	0.67	1	0.67	4.02	23.33	0.09
RPA2NT	CFDP1	CFDP1	4|2|1	7	2.33	3	0|0|0	0.67	1	0.67	1	0.67	4.02	23.33	0.09
RPA2NT	RPS17	RPS17	2|5|0	7	2.33	3	0|0|0	0.67	1	0.67	1	0.67	1.51	23.33	0.08
RPA2NT	CNOT2	CNOT2	4|0|3	7	2.33	3	0|0|0	0.67	1	0.67	1	0.67	1.51	23.33	0.06
RPA2NT	SLC25A19	SLC25A19	4|3|0	7	2.33	3	0|0|0	0.67	1	0.67	1	0.67	1.51	23.33	0.06
RPA2NT	EIF4H	EIF4H	5|0|2	7	2.33	3	0|0|0	0.67	1	0.67	1	0.67	1.51	23.33	0.08
RPA2NT	REEP4	REEP4	1|3|3	7	2.33	3	0|0|0	0.67	1	0.67	1	0.67	4.02	23.33	0.06
RPA2NT	SLTM	SLTM	3|4|0	7	2.33	3	0|0|0	0.67	1	0.67	1	0.67	1.51	23.33	0.06
RPA2NT	EEF1D	EEF1D	5|0|2	7	2.33	3	0|0|0	0.67	1	0.67	1	0.67	1.51	23.33	0.08
RPA2NT	AACS	AACS	5|0|2	7	2.33	3	0|0|0	0.67	1	0.67	1	0.67	1.51	23.33	0.08
RPA2NT	CYB5R1	CYB5R1	4|2|1	7	2.33	3	0|0|0	0.67	1	0.67	1	0.67	4.02	23.33	0.09
RPA2NT	PIK3C3	PIK3C3	4|0|2	6	2	3	0|0|0	0.67	1	0.67	1	0.67	1.51	20	0.09
RPA2NT	KAT7	KAT7	3|2|1	6	2	3	0|0|0	0.67	1	0.67	1	0.67	4.02	20	0.09
RPA2NT	KRR1	KRR1	2|3|1	6	2	3	0|0|0	0.67	1	0.67	1	0.67	4.02	20	0.09
RPA2NT	ING3	ING3	4|0|2	6	2	3	0|0|0	0.67	1	0.67	1	0.67	1.51	20	0.09
RPA2NT	CAMSAP3	CAMSAP3	4|2|0	6	2	3	0|0|0	0.67	1	0.67	1	0.67	1.51	20	0.09
RPA2NT	SLC27A4	SLC27A4	3|3|0	6	2	3	0|0|0	0.67	1	0.67	1	0.67	1.51	20	0.06
RPA2NT	C20ORF27	C20ORF27	4|0|2	6	2	3	0|0|0	0.67	1	0.67	1	0.67	1.51	20	0.09
RPA2NT	SETD8	SETD8	4|0|2	6	2	3	0|0|0	0.67	1	0.67	1	0.67	1.51	20	0.09
RPA2NT	PIAS2	PIAS2	3|2|1	6	2	3	0|0|0	0.67	1	0.67	1	0.67	4.02	20	0.09
RPA2NT	LYN	LYN	2|0|4	6	2	3	0|0|0	0.67	1	0.67	1	0.67	1.51	20	0.09
RPA2NT	SBNO1	SBNO1	4|0|2	6	2	3	0|0|0	0.67	1	0.67	1	0.67	1.51	20	0.09
RPA2NT	TPT1	TPT1	4|0|2	6	2	3	0|0|0	0.67	1	0.67	1	0.67	1.51	20	0.09
RPA2NT	LMF2	LMF2	3|3|0	6	2	3	0|0|0	0.67	1	0.67	1	0.67	1.51	20	0.06
RPA2NT	ATP13A1	ATP13A1	2|3|1	6	2	3	0|0|0	0.67	1	0.67	1	0.67	4.02	20	0.09
RPA2NT	ACBD5	ACBD5	3|1|2	6	2	3	0|0|0	0.67	1	0.67	1	0.67	4.02	20	0.09
RPA2NT	DFFB	DFFB	3|2|1	6	2	3	0|0|0	0.67	1	0.67	1	0.67	4.02	20	0.09
RPA2NT	MRPL45	MRPL45	2|4|0	6	2	3	0|0|0	0.67	1	0.67	1	0.67	1.51	20	0.09
RPA2NT	DDX50	DDX50	4|2|0	6	2	3	0|0|0	0.67	1	0.67	1	0.67	1.51	20	0.09
RPA2NT	GDPD1	GDPD1	2|3|1	6	2	3	0|0|0	0.67	1	0.67	1	0.67	4.02	20	0.09
RPA2NT	PREB	PREB	2|3|1	6	2	3	0|0|0	0.67	1	0.67	1	0.67	4.02	20	0.09
RPA2NT	SLC25A12	SLC25A12	4|2|0	6	2	3	0|0|0	0.67	1	0.67	1	0.67	1.51	20	0.09
RPA2NT	BTF3L4	BTF3L4	3|1|2	6	2	3	0|0|0	0.67	1	0.67	1	0.67	4.02	20	0.09
RPA2NT	GOLT1B	GOLT1B	3|2|1	6	2	3	0|0|0	0.67	1	0.67	1	0.67	4.02	20	0.09
RPA2NT	SPTLC2	SPTLC2	3|0|2	5	1.67	3	0|0|0	0.67	1	0.67	1	0.67	1.51	16.67	0.09
RPA2NT	TRAPPC5	TRAPPC5	3|0|2	5	1.67	3	0|0|0	0.67	1	0.67	1	0.67	1.51	16.67	0.09
RPA2NT	CHMP5	CHMP5	3|0|2	5	1.67	3	0|0|0	0.67	1	0.67	1	0.67	1.51	16.67	0.09
RPA2NT	KIAA1841	KIAA1841	3|0|2	5	1.67	3	0|0|0	0.67	1	0.67	1	0.67	1.51	16.67	0.09
RPA2NT	TLK2	TLK2	3|2|0	5	1.67	3	0|0|0	0.67	1	0.67	1	0.67	1.51	16.67	0.09
RPA2NT	SEC11A	SEC11A	2|2|1	5	1.67	3	0|0|0	0.67	1	0.67	1	0.67	4.02	16.67	0.1
RPA2NT	CAMK2G	CAMK2G	2|2|1	5	1.67	3	0|0|0	0.67	1	0.67	1	0.67	4.02	16.67	0.1
RPA2NT	CBLL1	CBLL1	3|0|2	5	1.67	3	0|0|0	0.67	1	0.67	1	0.67	1.51	16.67	0.09
RPA2NT	YIF1B	YIF1B	3|2|0	5	1.67	3	0|0|0	0.67	1	0.67	1	0.67	1.51	16.67	0.09
RPA2NT	CRYBG3	CRYBG3	1|2|2	5	1.67	3	0|0|0	0.67	1	0.67	1	0.67	4.02	16.67	0.1
RPA2NT	SRCAP	SRCAP	3|2|0	5	1.67	3	0|0|0	0.67	1	0.67	1	0.67	1.51	16.67	0.09
RPA2NT	SAFB2	SAFB2	3|0|2	5	1.67	3	0|0|0	0.67	1	0.67	1	0.67	1.51	16.67	0.09
RPA2NT	XIRP2	XIRP2	3|0|2	5	1.67	3	0|0|0	0.67	1	0.67	1	0.67	1.51	16.67	0.09
RPA2NT	DIAPH2	DIAPH2	3|0|2	5	1.67	3	0|0|0	0.67	1	0.67	1	0.67	1.51	16.67	0.09
RPA2NT	DHX37	DHX37	1|2|2	5	1.67	3	0|0|0	0.67	1	0.67	1	0.67	4.02	16.67	0.1
RPA2NT	STX5	STX5	3|2|0	5	1.67	3	0|0|0	0.67	1	0.67	1	0.67	1.51	16.67	0.09
RPA2NT	PIN4	PIN4	2|3|0	5	1.67	3	0|0|0	0.67	1	0.67	1	0.67	1.51	16.67	0.09
RPA2NT	DMXL1	DMXL1	2|1|2	5	1.67	3	0|0|0	0.67	1	0.67	1	0.67	4.02	16.67	0.1
RPA2NT	PFDN2	PFDN2	2|0|3	5	1.67	3	0|0|0	0.67	1	0.67	1	0.67	1.51	16.67	0.09
RPA2NT	TRIM24	TRIM24	2|0|3	5	1.67	3	0|0|0	0.67	1	0.67	1	0.67	1.51	16.67	0.09
RPA2NT	SCO2	SCO2	3|2|0	5	1.67	3	0|0|0	0.67	1	0.67	1	0.67	1.51	16.67	0.09
RPA2NT	XPC	XPC	0|2|2	4	1.33	3	0|0|0	0.67	1	0.67	1	0.67	1.51	13.33	0.1
RPA2NT	SLC27A2	SLC27A2	2|2|0	4	1.33	3	0|0|0	0.67	1	0.67	1	0.67	1.51	13.33	0.1
RPA2NT	MRPS30	MRPS30	2|2|0	4	1.33	3	0|0|0	0.67	1	0.67	1	0.67	1.51	13.33	0.1
RPA2NT	SKP2	SKP2	2|0|2	4	1.33	3	0|0|0	0.67	1	0.67	1	0.67	1.51	13.33	0.1
RPA2NT	TAF9B	TAF9B	2|0|2	4	1.33	3	0|0|0	0.67	1	0.67	1	0.67	1.51	13.33	0.1
RPA2NT	PLEKHA6	PLEKHA6	0|2|2	4	1.33	3	0|0|0	0.67	1	0.67	1	0.67	1.51	13.33	0.1
RPA2NT	LETMD1	LETMD1	2|2|0	4	1.33	3	0|0|0	0.67	1	0.67	1	0.67	1.51	13.33	0.1
RPA2NT	CCNB2	CCNB2	2|0|2	4	1.33	3	0|0|0	0.67	1	0.67	1	0.67	1.51	13.33	0.1
RPA2NT	RRP9	RRP9	2|2|0	4	1.33	3	0|0|0	0.67	1	0.67	1	0.67	1.51	13.33	0.1
RPA2NT	TMEM97	TMEM97	2|0|2	4	1.33	3	0|0|0	0.67	1	0.67	1	0.67	1.51	13.33	0.1
RPA2NT	SLC25A15	SLC25A15	2|2|0	4	1.33	3	0|0|0	0.67	1	0.67	1	0.67	1.51	13.33	0.1
RPA2NT	CCDC134	CCDC134	2|0|2	4	1.33	3	0|0|0	0.67	1	0.67	1	0.67	1.51	13.33	0.1
RPA2NT	PLGRKT	PLGRKT	2|2|0	4	1.33	3	0|0|0	0.67	1	0.67	1	0.67	1.51	13.33	0.1
RPA2NT	RARS	RARS	60|19|52	131	43.67	3	32|0|4	0.66	1	0.66	1	0.66	-12.51	3.64	0.1
RPA2NT	XPO1	XPO1	71|13|39	123	41	3	30|0|0	0.66	1	0.66	1	0.66	-13.01	4.1	0.11
RPA2NT	PSMD11	PSMD11	54|18|42	114	38	3	27|0|2	0.66	1	0.66	1	0.66	-6.67	3.93	0.1
RPA2NT	QARS	QARS	52|15|45	112	37.33	3	30|0|0	0.66	1	0.66	1	0.66	-10.62	3.73	0.1
RPA2NT	NARS	NARS	46|19|42	107	35.67	3	28|0|3	0.66	0.99	0.66	0.99	0.66	-7.64	3.45	0.11
RPA2NT	COPB2	COPB2	52|11|29	92	30.67	3	22|0|0	0.66	1	0.66	1	0.66	-6.91	4.18	0.11
RPA2NT	SARS	SARS	40|16|35	91	30.33	3	25|0|0	0.66	1	0.66	1	0.66	-4.73	3.64	0.1
RPA2NT	EIF3E	EIF3E	42|9|32	83	27.67	3	23|0|1	0.66	1	0.66	1	0.66	-11.73	3.46	0.11
RPA2NT	PRPS1	PRPS1	34|8|35	77	25.67	3	21|0|2	0.66	0.99	0.66	0.99	0.66	-12.11	3.35	0.11
RPA2NT	WARS	WARS	35|11|30	76	25.33	3	21|0|1	0.66	0.99	0.66	0.99	0.66	-6.98	3.45	0.11
RPA2NT	PSMD1	PSMD1	50|4|20	74	24.67	3	12|0|0	0.66	1	0.66	1	0.66	-5.2	6.17	0.1
RPA2NT	PPP1CA	PPP1CA	35|9|29	73	24.33	3	19|0|1	0.66	1	0.66	1	0.66	-7.28	3.65	0.1
RPA2NT	PCBP1	PCBP1	34|11|26	71	23.67	3	13|2|7	0.66	1	0.66	1	0.66	-7.71	3.23	0.11
RPA2NT	XPO7	XPO7	50|4|16	70	23.33	3	13|0|0	0.66	1	0.66	1	0.66	-6.4	5.38	0.12
RPA2NT	G6PD	G6PD	31|4|29	64	21.33	3	21|0|0	0.66	0.99	0.66	0.99	0.66	-15.94	3.05	0.11
RPA2NT	SEC23B	SEC23B	38|3|20	61	20.33	3	15|0|0	0.66	1	0.66	1	0.66	-10.26	4.07	0.11
RPA2NT	CPNE3	CPNE3	27|4|18	49	16.33	3	11|1|1	0.66	1	0.66	1	0.66	-6.66	3.77	0.11
RPA2NT	AHSA1	AHSA1	21|4|22	47	15.67	3	13|0|0	0.66	0.99	0.66	0.99	0.66	-6.4	3.62	0.1
RPA2NT	ACTR3	ACTR3	24|5|17	46	15.33	3	14|0|0	0.66	0.99	0.66	0.99	0.66	-5.99	3.29	0.12
RPA2NT	ACTR1A	ACTR1A	24|4|16	44	14.67	3	13|0|0	0.66	1	0.66	1	0.66	-6.4	3.38	0.12
RPA2NT	GTF2I	GTF2I	28|2|9	39	13	3	8|0|0	0.66	1	0.66	1	0.66	-3.85	4.88	0.12
RPA2NT	PSMB2	PSMB2	19|2|13	34	11.33	3	10|0|0	0.66	0.99	0.66	0.99	0.66	-6.01	3.4	0.12
RPA2NT	IKBKAP	IKBKAP	28|1|5	34	11.33	3	4|0|0	0.66	1	0.66	1	0.66	-0.86	8.5	0.12
RPA2NT	SEC24C	SEC24C	21|2|9	32	10.67	3	8|0|0	0.66	1	0.66	1	0.66	-3.85	4	0.12
RPA2NT	MAPRE1	MAPRE1	18|2|11	31	10.33	3	9|0|0	0.66	0.99	0.66	0.99	0.66	-4.71	3.44	0.12
RPA2NT	EIF5A	EIF5A	19|0|10	29	9.67	3	6|2|0	0.66	1	0.66	1	0.66	-8.29	3.62	0.11
RPA2NT	PTPN1	PTPN1	16|2|9	27	9	3	6|0|0	0.66	1	0.66	1	0.66	-1.4	4.5	0.11
RPA2NT	C14ORF166	C14ORF166	12|0|15	27	9	3	9|0|1	0.66	0.99	0.66	0.99	0.66	-10.7	2.7	0.12
RPA2NT	PITPNA	PITPNA	22|0|5	27	9	3	2|0|0	0.66	1	0.66	1	0.66	-0.66	13.5	0.1
RPA2NT	TYMS	TYMS	14|1|11	26	8.67	3	7|0|1	0.66	0.99	0.66	0.99	0.66	-5.73	3.25	0.12
RPA2NT	UBE2O	UBE2O	20|1|5	26	8.67	3	2|0|0	0.66	1	0.66	1	0.66	1.39	13	0.1
RPA2NT	MCTS1	MCTS1	12|0|14	26	8.67	3	6|0|0	0.66	1	0.66	1	0.66	-4.92	4.33	0.1
RPA2NT	HIST1H1C	HIST1H1C	3|12|10	25	8.33	3	3|1|5	0.66	1	0.66	1	0.66	-4.23	2.78	0.1
RPA2NT	CDK4	CDK4	16|0|9	25	8.33	3	5|0|0	0.66	1	0.66	1	0.66	-4.04	5	0.1
RPA2NT	PLAA	PLAA	18|1|5	24	8	3	4|0|0	0.66	1	0.66	1	0.66	-0.86	6	0.12
RPA2NT	PSMC5	PSMC5	19|0|4	23	7.67	3	3|0|0	0.66	1	0.66	1	0.66	-1.08	7.67	0.12
RPA2NT	KPNA3	KPNA3	14|1|8	23	7.67	3	5|0|0	0.66	1	0.66	1	0.66	-2.12	4.6	0.11
RPA2NT	RPL23	RPL23	4|15|1	20	6.67	3	2|0|0	0.66	1	0.66	1	0.66	1.39	10	0.1
RPA2NT	CCAR1	CCAR1	14|1|5	20	6.67	3	4|0|0	0.66	1	0.66	1	0.66	-0.86	5	0.12
RPA2NT	SULT1A1	SULT1A1	12|1|6	19	6.33	3	3|0|0	0.66	1	0.66	1	0.66	0.33	6.33	0.1
RPA2NT	ADSS	ADSS	12|1|6	19	6.33	3	3|0|0	0.66	1	0.66	1	0.66	0.33	6.33	0.1
RPA2NT	UBA6	UBA6	15|1|2	18	6	3	1|0|0	0.66	1	0.66	1	0.66	2.11	18	0.11
RPA2NT	VPS25	VPS25	12|1|5	18	6	3	3|0|0	0.66	1	0.66	1	0.66	0.33	6	0.11
RPA2NT	STK26	STK26	14|0|3	17	5.67	3	2|0|0	0.66	1	0.66	1	0.66	-0.66	8.5	0.12
RPA2NT	HACL1	HACL1	11|1|5	17	5.67	3	2|0|0	0.66	1	0.66	1	0.66	1.39	8.5	0.1
RPA2NT	HK2	HK2	12|1|4	17	5.67	3	3|0|0	0.66	1	0.66	1	0.66	0.33	5.67	0.12
RPA2NT	GBE1	GBE1	13|1|2	16	5.33	3	1|0|0	0.66	1	0.66	1	0.66	2.11	16	0.11
RPA2NT	EXOSC9	EXOSC9	9|1|5	15	5	3	4|0|0	0.66	0.99	0.66	0.99	0.66	-0.86	3.75	0.12
RPA2NT	TOMM22	TOMM22	10|1|4	15	5	3	3|0|0	0.66	1	0.66	1	0.66	0.33	5	0.12
RPA2NT	NXF1	NXF1	12|1|2	15	5	3	1|0|0	0.66	1	0.66	1	0.66	2.11	15	0.11
RPA2NT	BCCIP	BCCIP	12|0|3	15	5	3	2|0|0	0.66	1	0.66	1	0.66	-0.66	7.5	0.12
RPA2NT	DPYSL2	DPYSL2	10|3|1	14	4.67	3	2|0|0	0.66	1	0.66	1	0.66	1.39	7	0.12
RPA2NT	MTX1	MTX1	9|1|4	14	4.67	3	2|0|0	0.66	1	0.66	1	0.66	1.39	7	0.11
RPA2NT	SETD3	SETD3	12|0|2	14	4.67	3	1|0|0	0.66	1	0.66	1	0.66	0.71	14	0.11
RPA2NT	COMT	COMT	10|0|4	14	4.67	3	2|0|0	0.66	1	0.66	1	0.66	-0.66	7	0.1
RPA2NT	TP53BP1	TP53BP1	9|1|4	14	4.67	3	2|0|0	0.66	1	0.66	1	0.66	1.39	7	0.11
RPA2NT	ARL1	ARL1	9|0|5	14	4.67	3	4|0|0	0.66	0.99	0.66	0.99	0.66	-2.56	3.5	0.12
RPA2NT	MON2	MON2	12|0|2	14	4.67	3	1|0|0	0.66	1	0.66	1	0.66	0.71	14	0.11
RPA2NT	ILVBL	ILVBL	8|5|1	14	4.67	3	2|0|0	0.66	1	0.66	1	0.66	1.39	7	0.1
RPA2NT	REEP5	REEP5	8|0|6	14	4.67	3	3|0|0	0.66	1	0.66	1	0.66	-1.08	4.67	0.11
RPA2NT	AMPD2	AMPD2	10|2|1	13	4.33	3	1|0|0	0.66	1	0.66	1	0.66	2.11	13	0.11
RPA2NT	RAB3GAP1	RAB3GAP1	10|2|1	13	4.33	3	1|0|0	0.66	1	0.66	1	0.66	2.11	13	0.11
RPA2NT	POFUT1	POFUT1	8|1|4	13	4.33	3	3|0|0	0.66	1	0.66	1	0.66	0.33	4.33	0.12
RPA2NT	MGST3	MGST3	7|0|5	12	4	3	2|1|0	0.66	1	0.66	1	0.66	-1.52	4	0.1
RPA2NT	DNAJC7	DNAJC7	7|1|4	12	4	3	2|0|0	0.66	1	0.66	1	0.66	1.39	6	0.11
RPA2NT	TRMT1	TRMT1	9|2|1	12	4	3	1|0|0	0.66	1	0.66	1	0.66	2.11	12	0.11
RPA2NT	NHLRC2	NHLRC2	9|2|1	12	4	3	1|0|0	0.66	1	0.66	1	0.66	2.11	12	0.11
RPA2NT	CWF19L1	CWF19L1	10|0|2	12	4	3	1|0|0	0.66	1	0.66	1	0.66	0.71	12	0.11
RPA2NT	NAA35	NAA35	10|0|2	12	4	3	0|0|1	0.66	1	0.66	1	0.66	0.71	12	0.11
RPA2NT	NUP188	NUP188	10|0|2	12	4	3	1|0|0	0.66	1	0.66	1	0.66	0.71	12	0.11
RPA2NT	HM13	HM13	6|1|5	12	4	3	3|0|0	0.66	0.99	0.66	0.99	0.66	0.33	4	0.12
RPA2NT	CPSF3	CPSF3	10|0|2	12	4	3	1|0|0	0.66	1	0.66	1	0.66	0.71	12	0.11
RPA2NT	OXSR1	OXSR1	9|1|2	12	4	3	1|0|0	0.66	1	0.66	1	0.66	2.11	12	0.11
RPA2NT	RIC8A	RIC8A	9|0|3	12	4	3	2|0|0	0.66	1	0.66	1	0.66	-0.66	6	0.12
RPA2NT	CHAF1B	CHAF1B	6|4|1	11	3.67	3	2|0|0	0.66	1	0.66	1	0.66	1.39	5.5	0.11
RPA2NT	EIF2AK2	EIF2AK2	9|2|0	11	3.67	3	1|0|0	0.66	1	0.66	1	0.66	0.71	11	0.11
RPA2NT	TBCB	TBCB	8|0|3	11	3.67	3	2|0|0	0.66	1	0.66	1	0.66	-0.66	5.5	0.12
RPA2NT	PRKCI	PRKCI	9|0|2	11	3.67	3	1|0|0	0.66	1	0.66	1	0.66	0.71	11	0.11
RPA2NT	SUB1	SUB1	6|1|4	11	3.67	3	2|0|0	0.66	1	0.66	1	0.66	1.39	5.5	0.11
RPA2NT	PRPF38B	PRPF38B	9|0|2	11	3.67	3	1|0|0	0.66	1	0.66	1	0.66	0.71	11	0.11
RPA2NT	PSIP1	PSIP1	7|1|2	10	3.33	3	1|0|0	0.66	1	0.66	1	0.66	2.11	10	0.11
RPA2NT	URB2	URB2	8|0|2	10	3.33	3	0|0|1	0.66	1	0.66	1	0.66	0.71	10	0.11
RPA2NT	BROX	BROX	5|1|4	10	3.33	3	2|0|0	0.66	0.99	0.66	0.99	0.66	1.39	5	0.11
RPA2NT	DHCR7	DHCR7	5|4|1	10	3.33	3	2|0|0	0.66	0.99	0.66	0.99	0.66	1.39	5	0.11
RPA2NT	ITPR3	ITPR3	6|3|0	9	3	3	2|0|0	0.66	1	0.66	1	0.66	-0.66	4.5	0.12
RPA2NT	PRPF31	PRPF31	6|0|3	9	3	3	2|0|0	0.66	1	0.66	1	0.66	-0.66	4.5	0.12
RPA2NT	TLE3	TLE3	6|0|3	9	3	3	2|0|0	0.66	1	0.66	1	0.66	-0.66	4.5	0.12
RPA2NT	ACSL4	ACSL4	5|1|2	8	2.67	3	1|0|0	0.66	1	0.66	1	0.66	2.11	8	0.11
RPA2NT	EXOSC7	EXOSC7	6|0|2	8	2.67	3	1|0|0	0.66	1	0.66	1	0.66	0.71	8	0.11
RPA2NT	OGT	OGT	5|1|2	8	2.67	3	1|0|0	0.66	1	0.66	1	0.66	2.11	8	0.11
RPA2NT	UPF2	UPF2	6|0|2	8	2.67	3	1|0|0	0.66	1	0.66	1	0.66	0.71	8	0.11
RPA2NT	KLC1	KLC1	5|0|2	7	2.33	3	1|0|0	0.66	1	0.66	1	0.66	0.71	7	0.11
RPA2NT	EMC4	EMC4	1|4|2	7	2.33	3	1|0|0	0.66	1	0.66	1	0.66	2.11	7	0.11
RPA2NT	VAMP8	VAMP8	4|1|2	7	2.33	3	1|0|0	0.66	1	0.66	1	0.66	2.11	7	0.11
RPA2NT	SPTLC1	SPTLC1	3|1|2	6	2	3	1|0|0	0.66	1	0.66	1	0.66	2.11	6	0.12
RPA2NT	SPR	SPR	2|0|4	6	2	3	1|0|0	0.66	1	0.66	1	0.66	0.71	6	0.11
RPA2NT	PTP4A1	PTP4A1	4|0|2	6	2	3	1|0|0	0.66	1	0.66	1	0.66	0.71	6	0.11
RPA2NT	CDK5RAP2	CDK5RAP2	4|2|0	6	2	3	1|0|0	0.66	1	0.66	1	0.66	0.71	6	0.11
RPA2NT	SLC2A1	SLC2A1	3|2|1	6	2	3	1|0|0	0.66	1	0.66	1	0.66	2.11	6	0.12
RPA2NT	H3BN98	H3BN98	4|2|0	6	2	3	1|0|0	0.66	1	0.66	1	0.66	0.71	6	0.11
RPA2NT	GLB1	GLB1	4|0|2	6	2	3	1|0|0	0.66	1	0.66	1	0.66	0.71	6	0.11
RPA2NT	VAMP7	VAMP7	4|0|2	6	2	3	1|0|0	0.66	1	0.66	1	0.66	0.71	6	0.11
RPA2NT	TNFRSF10B	TNFRSF10B	4|0|2	6	2	3	1|0|0	0.66	1	0.66	1	0.66	0.71	6	0.11
RPA2NT	KIF13B	KIF13B	3|1|2	6	2	3	1|0|0	0.66	1	0.66	1	0.66	2.11	6	0.12
RPA2NT	DERL1	DERL1	3|1|2	6	2	3	1|0|0	0.66	1	0.66	1	0.66	2.11	6	0.12
RPA2NT	TRABD	TRABD	2|3|1	6	2	3	1|0|0	0.66	1	0.66	1	0.66	2.11	6	0.12
RPA2NT	DPYSL5	DPYSL5	3|2|0	5	1.67	3	0|1|0	0.66	1	0.66	1	0.66	0.71	5	0.12
RPA2NT	ACTBL2	ACTBL2	2|0|3	5	1.67	3	1|0|0	0.66	1	0.66	1	0.66	0.71	5	0.12
RPA2NT	AP2S1	AP2S1	3|2|0	5	1.67	3	1|0|0	0.66	1	0.66	1	0.66	0.71	5	0.12
RPA2NT	MARS2	MARS2	3|2|0	5	1.67	3	1|0|0	0.66	1	0.66	1	0.66	0.71	5	0.12
RPA2NT	NDUFB11	NDUFB11	3|2|0	5	1.67	3	1|0|0	0.66	1	0.66	1	0.66	0.71	5	0.12
RPA2NT	GNAI2	GNAI2	3|0|2	5	1.67	3	1|0|0	0.66	1	0.66	1	0.66	0.71	5	0.12
RPA2NT	TMX2	TMX2	3|2|0	5	1.67	3	1|0|0	0.66	1	0.66	1	0.66	0.71	5	0.12
RPA2NT	RCC2	RCC2	63|33|48	144	48	3	35|0|5	0.65	1	0.65	1	0.65	-4.32	3.6	0.13
RPA2NT	CTPS1	CTPS1	48|6|34	88	29.33	3	28|0|0	0.65	1	0.65	1	0.65	-21.15	3.14	0.12
RPA2NT	HNRNPK	HNRNPK	33|15|27	75	25	3	17|0|7	0.65	0.99	0.65	0.99	0.65	-5.16	3.12	0.13
RPA2NT	KARS	KARS	34|7|22	63	21	3	19|0|1	0.65	1	0.65	1	0.65	-10.04	3.15	0.13
RPA2NT	TAGLN2	TAGLN2	26|3|22	51	17	3	10|1|9	0.65	0.99	0.65	0.99	0.65	-17.56	2.55	0.12
RPA2NT	PGM1	PGM1	33|3|14	50	16.67	3	13|0|0	0.65	1	0.65	1	0.65	-7.92	3.85	0.12
RPA2NT	STAT1	STAT1	27|2|8	37	12.33	3	8|0|0	0.65	1	0.65	1	0.65	-3.85	4.63	0.13
RPA2NT	GSPT1	GSPT1	22|3|10	35	11.67	3	9|0|0	0.65	1	0.65	1	0.65	-3.27	3.89	0.12
RPA2NT	SF3A3	SF3A3	20|3|12	35	11.67	3	10|0|1	0.65	0.99	0.65	0.99	0.65	-5.84	3.18	0.12
RPA2NT	ERO1L	ERO1L	18|5|10	33	11	3	11|0|0	0.65	0.99	0.65	0.99	0.65	-2.6	3	0.12
RPA2NT	NUP98	NUP98	22|1|3	26	8.67	3	3|0|0	0.65	1	0.65	1	0.65	0.33	8.67	0.12
RPA2NT	CDC42	CDC42	15|1|7	23	7.67	3	7|0|0	0.65	1	0.65	1	0.65	-4.19	3.29	0.13
RPA2NT	PRKAG1	PRKAG1	17|1|4	22	7.33	3	4|0|0	0.65	1	0.65	1	0.65	-0.86	5.5	0.12
RPA2NT	SORD	SORD	9|2|8	19	6.33	3	7|0|0	0.65	0.98	0.65	0.98	0.65	-2.61	2.71	0.12
RPA2NT	CA2	CA2	10|2|7	19	6.33	3	6|0|0	0.65	0.99	0.65	0.99	0.65	-1.4	3.17	0.12
RPA2NT	PDCD4	PDCD4	9|2|7	18	6	3	6|0|0	0.65	0.99	0.65	0.99	0.65	-1.4	3	0.12
RPA2NT	PRIM1	PRIM1	14|2|1	17	5.67	3	2|0|0	0.65	1	0.65	1	0.65	1.39	8.5	0.13
RPA2NT	UROD	UROD	9|0|7	16	5.33	3	5|0|1	0.65	0.99	0.65	0.99	0.65	-5.19	2.67	0.12
RPA2NT	GNPNAT1	GNPNAT1	8|1|6	15	5	3	5|0|0	0.65	0.99	0.65	0.99	0.65	-2.12	3	0.12
RPA2NT	WDR12	WDR12	12|1|2	15	5	3	2|0|0	0.65	1	0.65	1	0.65	1.39	7.5	0.13
RPA2NT	MPI	MPI	10|0|4	14	4.67	3	4|0|0	0.65	1	0.65	1	0.65	-2.56	3.5	0.13
RPA2NT	PLOD1	PLOD1	12|0|2	14	4.67	3	2|0|0	0.65	1	0.65	1	0.65	-0.66	7	0.13
RPA2NT	AGK	AGK	8|1|4	13	4.33	3	4|0|0	0.65	0.99	0.65	0.99	0.65	-0.86	3.25	0.13
RPA2NT	SKIV2L	SKIV2L	11|0|2	13	4.33	3	2|0|0	0.65	1	0.65	1	0.65	-0.66	6.5	0.13
RPA2NT	UAP1	UAP1	8|0|5	13	4.33	3	5|0|0	0.65	0.99	0.65	0.99	0.65	-4.04	2.6	0.13
RPA2NT	UGDH	UGDH	7|1|4	12	4	3	4|0|0	0.65	0.99	0.65	0.99	0.65	-0.86	3	0.13
RPA2NT	FKBP5	FKBP5	8|0|4	12	4	3	4|0|0	0.65	0.99	0.65	0.99	0.65	-2.56	3	0.13
RPA2NT	OSGEP	OSGEP	5|1|5	11	3.67	3	4|0|0	0.65	0.97	0.65	0.97	0.65	-0.86	2.75	0.12
RPA2NT	ZW10	ZW10	8|1|2	11	3.67	3	2|0|0	0.65	1	0.65	1	0.65	1.39	5.5	0.13
RPA2NT	AP2A1	AP2A1	8|0|2	10	3.33	3	2|0|0	0.65	1	0.65	1	0.65	-0.66	5	0.13
RPA2NT	PDK3	PDK3	6|3|1	10	3.33	3	3|0|0	0.65	0.99	0.65	0.99	0.65	0.33	3.33	0.13
RPA2NT	TNXB	TNXB	0|5|5	10	3.33	3	3|0|1	0.65	0.98	0.65	0.98	0.65	-2.88	2.5	0.12
RPA2NT	FECH	FECH	8|2|0	10	3.33	3	2|0|0	0.65	1	0.65	1	0.65	-0.66	5	0.13
RPA2NT	ALDH1A2	ALDH1A2	6|0|3	9	3	3	3|0|0	0.65	0.99	0.65	0.99	0.65	-1.08	3	0.13
RPA2NT	MTX2	MTX2	6|0|3	9	3	3	3|0|0	0.65	0.99	0.65	0.99	0.65	-1.08	3	0.13
RPA2NT	TM9SF2	TM9SF2	4|0|5	9	3	3	3|0|0	0.65	0.98	0.65	0.98	0.65	-1.08	3	0.12
RPA2NT	PAFAH1B3	PAFAH1B3	3|1|4	8	2.67	3	2|0|0	0.65	0.99	0.65	0.99	0.65	1.39	4	0.12
RPA2NT	RALA	RALA	3|3|1	7	2.33	3	2|0|0	0.65	0.97	0.65	0.97	0.65	1.39	3.5	0.13
RPA2NT	WDR82	WDR82	3|3|1	7	2.33	3	2|0|0	0.65	0.97	0.65	0.97	0.65	1.39	3.5	0.13
RPA2NT	C2ORF47	C2ORF47	2|1|2	5	1.67	3	1|0|0	0.65	0.98	0.65	0.98	0.65	2.11	5	0.12
RPA2NT	RPS6KB1	RPS6KB1	2|1|2	5	1.67	3	1|0|0	0.65	0.98	0.65	0.98	0.65	2.11	5	0.12
RPA2NT	MAP1LC3B	MAP1LC3B	2|2|1	5	1.67	3	1|0|0	0.65	0.98	0.65	0.98	0.65	2.11	5	0.12
RPA2NT	CPSF6	CPSF6	2|0|2	4	1.33	3	0|0|1	0.65	0.98	0.65	0.98	0.65	0.71	4	0.12
RPA2NT	XRCC5	XRCC5	96|62|98	256	85.33	3	63|0|10	0.64	0.97	0.64	0.97	0.64	-10.18	3.51	0.13
RPA2NT	VARS	VARS	49|27|44	120	40	3	35|0|2	0.64	0.98	0.64	0.98	0.64	-6.1	3.24	0.13
RPA2NT	DARS	DARS	51|18|38	107	35.67	3	33|0|0	0.64	1	0.64	1	0.64	-10.4	3.24	0.13
RPA2NT	KPNA2	KPNA2	27|17|19	63	21	3	17|0|4	0.64	0.98	0.64	0.98	0.64	-0.8	3	0.13
RPA2NT	PSME3	PSME3	15|8|21	44	14.67	3	12|0|3	0.64	0.99	0.64	0.99	0.64	-3.48	2.93	0.13
RPA2NT	CRYZ	CRYZ	5|1|4	10	3.33	3	4|0|0	0.64	0.97	0.64	0.97	0.64	-0.86	2.5	0.13
RPA2NT	TM9SF3	TM9SF3	7|1|2	10	3.33	3	2|0|0	0.64	1	0.64	1	0.64	1.39	5	0.13
RPA2NT	COPS7B	COPS7B	7|1|2	10	3.33	3	2|0|0	0.64	1	0.64	1	0.64	1.39	5	0.13
RPA2NT	GLO1	GLO1	6|0|3	9	3	3	2|0|1	0.64	1	0.64	1	0.64	-1.52	3	0.13
RPA2NT	GNA11	GNA11	6|1|2	9	3	3	2|0|0	0.64	1	0.64	1	0.64	1.39	4.5	0.13
RPA2NT	ARFIP1	ARFIP1	7|0|2	9	3	3	2|0|0	0.64	1	0.64	1	0.64	-0.66	4.5	0.13
RPA2NT	PPP1R12A	PPP1R12A	6|1|2	9	3	3	1|0|1	0.64	1	0.64	1	0.64	1.08	4.5	0.13
RPA2NT	RPS25	RPS25	1|6|2	9	3	3	2|0|0	0.64	1	0.64	1	0.64	1.39	4.5	0.13
RPA2NT	ARF6	ARF6	5|1|2	8	2.67	3	2|0|0	0.64	0.99	0.64	0.99	0.64	1.39	4	0.13
RPA2NT	RPS7	RPS7	4|3|1	8	2.67	3	3|0|0	0.64	0.97	0.64	0.97	0.64	0.33	2.67	0.13
RPA2NT	RAB5B	RAB5B	5|1|2	8	2.67	3	2|0|0	0.64	0.99	0.64	0.99	0.64	1.39	4	0.13
RPA2NT	SNX1	SNX1	4|1|3	8	2.67	3	3|0|0	0.64	0.97	0.64	0.97	0.64	0.33	2.67	0.13
RPA2NT	NDRG3	NDRG3	5|0|3	8	2.67	3	3|0|0	0.64	0.98	0.64	0.98	0.64	-1.08	2.67	0.13
RPA2NT	APOA1BP	APOA1BP	6|0|2	8	2.67	3	2|0|0	0.64	1	0.64	1	0.64	-0.66	4	0.13
RPA2NT	PPCS	PPCS	5|2|0	7	2.33	3	2|0|0	0.64	0.99	0.64	0.99	0.64	-0.66	3.5	0.13
RPA2NT	UBE2S	UBE2S	4|0|3	7	2.33	3	3|0|0	0.64	0.97	0.64	0.97	0.64	-1.08	2.33	0.13
RPA2NT	SLC7A1	SLC7A1	4|1|2	7	2.33	3	2|0|0	0.64	0.99	0.64	0.99	0.64	1.39	3.5	0.13
RPA2NT	FLOT1	FLOT1	4|1|2	7	2.33	3	2|0|0	0.64	0.99	0.64	0.99	0.64	1.39	3.5	0.13
RPA2NT	STOML2	STOML2	5|0|2	7	2.33	3	2|0|0	0.64	0.99	0.64	0.99	0.64	-0.66	3.5	0.13
RPA2NT	SNX4	SNX4	5|2|0	7	2.33	3	2|0|0	0.64	0.99	0.64	0.99	0.64	-0.66	3.5	0.13
RPA2NT	CACNA1H	CACNA1H	2|1|3	6	2	3	0|0|2	0.64	0.97	0.64	0.97	0.64	1.39	3	0.13
RPA2NT	UTRN	UTRN	1|2|3	6	2	3	0|0|2	0.64	0.97	0.64	0.97	0.64	1.39	3	0.13
RPA2NT	HSDL2	HSDL2	3|2|1	6	2	3	2|0|0	0.64	0.97	0.64	0.97	0.64	1.39	3	0.13
RPA2NT	NME3	NME3	2|1|3	6	2	3	2|0|0	0.64	0.97	0.64	0.97	0.64	1.39	3	0.13
RPA2NT	RAB5A	RAB5A	3|0|2	5	1.67	3	2|0|0	0.64	0.97	0.64	0.97	0.64	-0.66	2.5	0.13
RPA2NT	CASP8	CASP8	3|2|0	5	1.67	3	2|0|0	0.64	0.97	0.64	0.97	0.64	-0.66	2.5	0.13
RPA2NT	NDUFA10	NDUFA10	3|0|2	5	1.67	3	2|0|0	0.64	0.97	0.64	0.97	0.64	-0.66	2.5	0.13
RPA2NT	ATIC	ATIC	43|9|23	75	25	3	22|0|0	0.63	1	0.63	1	0.63	-9.4	3.41	0.14
RPA2NT	IPO7	IPO7	51|1|11	63	21	3	12|0|0	0.63	1	0.63	1	0.63	-10.46	5.25	0.14
RPA2NT	TPP2	TPP2	32|6|16	54	18	3	16|0|0	0.63	1	0.63	1	0.63	-6.81	3.38	0.13
RPA2NT	RHOA	RHOA	19|5|15	39	13	3	12|2|1	0.63	0.98	0.63	0.98	0.63	-7.52	2.6	0.14
RPA2NT	DNM1L	DNM1L	25|2|7	34	11.33	3	8|0|0	0.63	1	0.63	1	0.63	-3.85	4.25	0.13
RPA2NT	MGEA5	MGEA5	25|0|3	28	9.33	3	4|0|0	0.63	1	0.63	1	0.63	-2.56	7	0.14
RPA2NT	RRM2	RRM2	20|1|6	27	9	3	7|0|0	0.63	1	0.63	1	0.63	-4.19	3.86	0.13
RPA2NT	PRPF40A	PRPF40A	10|1|9	20	6.67	3	3|0|6	0.63	0.97	0.63	0.97	0.63	-7.08	2.22	0.13
RPA2NT	PSMA4	PSMA4	12|0|7	19	6.33	3	8|0|0	0.63	0.99	0.63	0.99	0.63	-7.94	2.38	0.14
RPA2NT	EIF3K	EIF3K	12|2|5	19	6.33	3	5|0|1	0.63	1	0.63	1	0.63	-1.67	3.17	0.14
RPA2NT	HSPBP1	HSPBP1	13|0|5	18	6	3	6|0|0	0.63	0.99	0.63	0.99	0.63	-4.92	3	0.13
RPA2NT	SET	SET	13|1|4	18	6	3	5|0|0	0.63	1	0.63	1	0.63	-2.12	3.6	0.14
RPA2NT	TUBG1	TUBG1	9|1|3	13	4.33	3	4|0|0	0.63	0.99	0.63	0.99	0.63	-0.86	3.25	0.14
RPA2NT	PSMC6	PSMC6	4|1|7	12	4	3	5|0|0	0.63	0.98	0.63	0.98	0.63	-2.12	2.4	0.14
RPA2NT	VPS29	VPS29	8|0|4	12	4	3	5|0|0	0.63	0.99	0.63	0.99	0.63	-4.04	2.4	0.14
RPA2NT	NDUFA4	NDUFA4	1|3|2	6	2	3	1|0|1	0.63	0.98	0.63	0.98	0.63	1.08	3	0.13
RPA2NT	HSPH1	HSPH1	35|4|8	47	15.67	3	10|0|0	0.62	1	0.62	1	0.62	-2.88	4.7	0.14
RPA2NT	HNRNPC	HNRNPC	20|14|11	45	15	3	11|1|4	0.62	0.98	0.62	0.98	0.62	-1.59	2.81	0.14
RPA2NT	VCP	VCP	25|2|10	37	12.33	3	8|0|3	0.62	1	0.62	1	0.62	-7.74	3.36	0.14
RPA2NT	TFRC	TFRC	20|1|12	33	11	3	13|0|0	0.62	0.99	0.62	0.99	0.62	-11.9	2.54	0.14
RPA2NT	DYNLL1	DYNLL1	13|3|14	30	10	3	9|0|4	0.62	0.95	0.62	0.95	0.62	-8.41	2.31	0.14
RPA2NT	KRT18	KRT18	11|2|7	20	6.67	3	4|0|4	0.62	0.99	0.62	0.99	0.62	-4.41	2.5	0.14
RPA2NT	PLD3	PLD3	10|2|7	19	6.33	3	6|0|2	0.62	0.98	0.62	0.98	0.62	-4.2	2.38	0.14
RPA2NT	DAP3	DAP3	10|4|3	17	5.67	3	7|0|0	0.62	0.99	0.62	0.99	0.62	-0.97	2.43	0.14
RPA2NT	SURF4	SURF4	7|3|7	17	5.67	3	7|0|1	0.62	0.89	0.62	0.89	0.62	-2.31	2.13	0.14
RPA2NT	ARF5	ARF5	11|1|2	14	4.67	3	3|0|0	0.62	1	0.62	1	0.62	0.33	4.67	0.14
RPA2NT	CAPZA1	CAPZA1	9|2|2	13	4.33	3	5|0|0	0.62	0.99	0.62	0.99	0.62	-0.24	2.6	0.14
RPA2NT	GLMN	GLMN	8|2|1	11	3.67	3	3|0|0	0.62	1	0.62	1	0.62	0.33	3.67	0.14
RPA2NT	MLEC	MLEC	8|2|1	11	3.67	3	3|0|0	0.62	1	0.62	1	0.62	0.33	3.67	0.14
RPA2NT	CPVL	CPVL	6|2|2	10	3.33	3	5|0|0	0.62	0.97	0.62	0.97	0.62	-0.24	2	0.14
RPA2NT	GSR	GSR	6|2|2	10	3.33	3	5|0|0	0.62	0.97	0.62	0.97	0.62	-0.24	2	0.14
RPA2NT	WDR5	WDR5	8|0|2	10	3.33	3	3|0|0	0.62	1	0.62	1	0.62	-1.08	3.33	0.14
RPA2NT	PABPC4	PABPC4	6|1|3	10	3.33	3	4|0|0	0.62	0.98	0.62	0.98	0.62	-0.86	2.5	0.14
RPA2NT	FAM98B	FAM98B	6|2|1	9	3	3	3|0|0	0.62	0.99	0.62	0.99	0.62	0.33	3	0.14
RPA2NT	PPP4C	PPP4C	5|1|2	8	2.67	3	3|0|0	0.62	0.98	0.62	0.98	0.62	0.33	2.67	0.14
RPA2NT	RTCA	RTCA	5|1|2	8	2.67	3	3|0|0	0.62	0.98	0.62	0.98	0.62	0.33	2.67	0.14
RPA2NT	TUBB8	TUBB8	6|0|2	8	2.67	3	3|0|0	0.62	0.99	0.62	0.99	0.62	-1.08	2.67	0.14
RPA2NT	IDH3B	IDH3B	5|2|0	7	2.33	3	3|0|0	0.62	0.98	0.62	0.98	0.62	-1.08	2.33	0.14
RPA2NT	CDIPT	CDIPT	1|2|2	5	1.67	3	2|0|0	0.62	0.94	0.62	0.94	0.62	1.39	2.5	0.14
RPA2NT	SMARCD2	SMARCD2	2|1|2	5	1.67	3	2|0|0	0.62	0.94	0.62	0.94	0.62	1.39	2.5	0.14
RPA2NT	METTL7A	METTL7A	2|1|2	5	1.67	3	2|0|0	0.62	0.94	0.62	0.94	0.62	1.39	2.5	0.14
RPA2NT	DHX32	DHX32	2|0|2	4	1.33	3	0|0|2	0.62	0.94	0.62	0.94	0.62	-0.66	2	0.14
RPA2NT	PGD	PGD	65|39|57	161	53.67	3	37|3|9	0.61	0.98	0.61	0.98	0.61	-7.26	3.29	0.14
RPA2NT	RAB2A	RAB2A	18|4|13	35	11.67	3	13|0|1	0.61	0.98	0.61	0.98	0.61	-7.73	2.5	0.14
RPA2NT	SNRPD1	SNRPD1	10|11|10	31	10.33	3	8|1|4	0.61	0.75	0.61	0.75	0.61	0.18	2.38	0.14
RPA2NT	DDX39A	DDX39A	14|5|9	28	9.33	3	10|0|1	0.61	0.98	0.61	0.98	0.61	-2.75	2.55	0.14
RPA2NT	RARS2	RARS2	4|3|1	8	2.67	3	4|0|0	0.61	0.95	0.61	0.95	0.61	-0.86	2	0.14
RPA2NT	PEF1	PEF1	4|1|2	7	2.33	3	3|0|0	0.61	0.97	0.61	0.97	0.61	0.33	2.33	0.14
RPA2NT	NDUFAF4	NDUFAF4	4|0|2	6	2	3	3|0|0	0.61	0.97	0.61	0.97	0.61	-1.08	2	0.14
RPA2NT	SFXN3	SFXN3	1|2|2	5	1.67	3	1|0|1	0.61	0.92	0.61	0.92	0.61	1.08	2.5	0.14
RPA2NT	CSE1L	CSE1L	91|27|68	186	62	3	50|3|5	0.6	1	0.6	1	0.6	-26.33	3.21	0.14
RPA2NT	RANGAP1	RANGAP1	35|5|18	58	19.33	3	17|0|2	0.6	1	0.6	1	0.6	-12	3.05	0.14
RPA2NT	SNRPB	SNRPB	18|10|14	42	14	3	8|1|7	0.6	0.98	0.6	0.98	0.6	-2.71	2.62	0.14
RPA2NT	EIF3H	EIF3H	20|6|11	37	12.33	3	13|0|0	0.6	0.99	0.6	0.99	0.6	-3.46	2.85	0.14
RPA2NT	ANXA7	ANXA7	12|0|11	23	7.67	3	11|0|1	0.6	0.93	0.6	0.93	0.6	-13.38	1.92	0.14
RPA2NT	ASNS	ASNS	71|61|69	201	67	3	46|2|11	0.59	0.86	0.59	0.86	0.59	-1.82	3.41	0.14
RPA2NT	PHB2	PHB2	34|57|52	143	47.67	3	26|8|15	0.59	0.98	0.59	0.98	0.59	-10.96	2.92	0.14
RPA2NT	CCT2	CCT2	39|4|44	87	29	3	34|0|2	0.59	0.96	0.59	0.96	0.59	-35.85	2.42	0.14
RPA2NT	DYNC1LI1	DYNC1LI1	17|1|3	21	7	3	5|0|0	0.59	1	0.59	1	0.59	-2.12	4.2	0.14
RPA2NT	ME1	ME1	11|1|4	16	5.33	3	6|0|0	0.59	0.99	0.59	0.99	0.59	-2.83	2.67	0.14
RPA2NT	PPP6C	PPP6C	9|1|4	14	4.67	3	6|0|0	0.59	0.99	0.59	0.99	0.59	-2.83	2.33	0.14
RPA2NT	TRAPPC3	TRAPPC3	7|2|4	13	4.33	3	6|0|0	0.59	0.97	0.59	0.97	0.59	-1.4	2.17	0.14
RPA2NT	DDHD1	DDHD1	4|0|2	6	2	3	1|2|0	0.59	0.98	0.59	0.98	0.59	-1.52	2	0.14
RPA2NT	ALDOC	ALDOC	3|0|3	6	2	3	4|0|0	0.59	0.89	0.59	0.89	0.59	-2.56	1.5	0.14
RPA2NT	EIF3B	EIF3B	75|24|42	141	47	3	39|0|0	0.58	1	0.58	1	0.58	-10.28	3.62	0.15
RPA2NT	MCM7	MCM7	38|23|40	101	33.67	3	34|0|1	0.58	0.91	0.58	0.91	0.58	-7.59	2.89	0.15
RPA2NT	GNPDA1	GNPDA1	17|2|19	38	12.67	3	17|0|1	0.58	0.93	0.58	0.93	0.58	-16.23	2.11	0.15
RPA2NT	GSTO1	GSTO1	9|0|9	18	6	3	6|0|4	0.58	0.87	0.58	0.87	0.58	-11.15	1.8	0.14
RPA2NT	SUCLA2	SUCLA2	7|0|3	10	3.33	3	5|0|0	0.58	0.98	0.58	0.98	0.58	-4.04	2	0.15
RPA2NT	PAFAH1B2	PAFAH1B2	2|0|2	4	1.33	3	3|0|0	0.58	0.86	0.58	0.86	0.58	-1.08	1.33	0.15
RPA2NT	TIMM44	TIMM44	15|14|10	39	13	3	16|0|0	0.57	0.85	0.57	0.85	0.57	-2.04	2.44	0.15
RPA2NT	DLD	DLD	17|3|5	25	8.33	3	8|0|0	0.57	1	0.57	1	0.57	-2.1	3.13	0.15
RPA2NT	MCMBP	MCMBP	22|1|2	25	8.33	3	4|0|0	0.57	1	0.57	1	0.57	-0.86	6.25	0.15
RPA2NT	ALDH2	ALDH2	9|3|10	22	7.33	3	11|0|0	0.57	0.89	0.57	0.89	0.57	-5.71	2	0.15
RPA2NT	NELFB	NELFB	15|0|2	17	5.67	3	4|0|0	0.57	1	0.57	1	0.57	-2.56	4.25	0.15
RPA2NT	GMPS	GMPS	13|0|2	15	5	3	4|0|0	0.57	1	0.57	1	0.57	-2.56	3.75	0.15
RPA2NT	ARF4	ARF4	10|1|2	13	4.33	3	4|0|0	0.57	1	0.57	1	0.57	-0.86	3.25	0.15
RPA2NT	SF3B3	SF3B3	49|15|30	94	31.33	3	29|0|1	0.56	1	0.56	1	0.56	-10.67	3.13	0.15
RPA2NT	MCM2	MCM2	37|13|33	83	27.67	3	32|0|0	0.56	0.93	0.56	0.93	0.56	-15.22	2.59	0.15
RPA2NT	RPL11	RPL11	9|20|15	44	14.67	3	11|3|3	0.56	0.98	0.56	0.98	0.56	-4.78	2.59	0.15
RPA2NT	SNAP23	SNAP23	7|1|2	10	3.33	3	4|0|0	0.56	0.99	0.56	0.99	0.56	-0.86	2.5	0.15
RPA2NT	GMDS	GMDS	6|2|1	9	3	3	4|0|0	0.56	0.98	0.56	0.98	0.56	-0.86	2.25	0.15
RPA2NT	ADK	ADK	6|2|0	8	2.67	3	4|0|0	0.56	0.98	0.56	0.98	0.56	-2.56	2	0.15
RPA2NT	TMED7	TMED7	5|0|2	7	2.33	3	4|0|0	0.56	0.97	0.56	0.97	0.56	-2.56	1.75	0.15
RPA2NT	KIAA1279	KIAA1279	30|3|7	40	13.33	3	10|0|0	0.55	1	0.55	1	0.55	-4.48	4	0.15
RPA2NT	USP7	USP7	25|1|7	33	11	3	10|0|0	0.55	1	0.55	1	0.55	-7.94	3.3	0.15
RPA2NT	GRHPR	GRHPR	4|1|2	7	2.33	3	4|0|0	0.55	0.95	0.55	0.95	0.55	-0.86	1.75	0.15
RPA2NT	RTN3	RTN3	4|0|2	6	2	3	4|0|0	0.55	0.95	0.55	0.95	0.55	-2.56	1.5	0.15
RPA2NT	APMAP	APMAP	17|9|10	36	12	3	13|0|1	0.54	0.98	0.54	0.98	0.54	-1.25	2.57	0.15
RPA2NT	USP14	USP14	25|2|5	32	10.67	3	8|0|0	0.54	1	0.54	1	0.54	-3.85	4	0.15
RPA2NT	ISOC1	ISOC1	15|4|8	27	9	3	10|0|1	0.54	0.99	0.54	0.99	0.54	-4.17	2.45	0.15
RPA2NT	CAB39	CAB39	18|0|4	22	7.33	3	7|0|0	0.53	1	0.53	1	0.53	-6.44	3.14	0.15
RPA2NT	RPS19	RPS19	4|17|0	21	7	3	7|0|0	0.53	1	0.53	1	0.53	-6.44	3	0.15
RPA2NT	NUDT21	NUDT21	12|2|4	18	6	3	7|0|0	0.53	0.99	0.53	0.99	0.53	-2.61	2.57	0.15
RPA2NT	CLPP	CLPP	3|1|2	6	2	3	4|0|0	0.53	0.89	0.53	0.89	0.53	-0.86	1.5	0.15
RPA2NT	FBLL1	FBLL1	1|2|2	5	1.67	3	2|0|1	0.53	0.79	0.53	0.79	0.53	-0.12	1.67	0.15
RPA2NT	SFN	SFN	1|2|2	5	1.67	3	2|0|1	0.53	0.79	0.53	0.79	0.53	-0.12	1.67	0.15
RPA2NT	UBA2	UBA2	37|18|24	79	26.33	3	25|0|1	0.52	0.99	0.52	0.99	0.52	-3.94	3.04	0.15
RPA2NT	PSMB3	PSMB3	11|1|5	17	5.67	3	7|1|0	0.52	0.99	0.52	0.99	0.52	-5.73	2.13	0.15
RPA2NT	CAPNS1	CAPNS1	10|0|4	14	4.67	3	7|0|0	0.52	0.99	0.52	0.99	0.52	-6.44	2	0.15
RPA2NT	HSPA4L	HSPA4L	11|3|3	17	5.67	3	7|0|0	0.51	0.99	0.51	0.99	0.51	-0.97	2.43	0.15
RPA2NT	MT-CO2	MT-CO2	10|1|3	14	4.67	3	6|0|0	0.51	0.99	0.51	0.99	0.51	-2.83	2.33	0.15
RPA2NT	PDCD10	PDCD10	7|0|4	11	3.67	3	7|0|0	0.51	0.95	0.51	0.95	0.51	-6.44	1.57	0.15
RPA2NT	TOMM20	TOMM20	2|2|2	6	2	3	2|0|2	0.51	0.51	0.51	0.51	0.51	0.05	1.5	0.15
RPA2NT	GARS	GARS	42|15|26	83	27.67	3	28|0|0	0.5	0.99	0.5	0.99	0.5	-8.59	2.96	0.15
RPA2NT	ATP1B3	ATP1B3	12|4|10	26	8.67	3	12|0|1	0.5	0.87	0.5	0.87	0.5	-6.52	2	0.15
RPA2NT	MRPL37	MRPL37	7|1|3	11	3.67	3	6|0|0	0.5	0.97	0.5	0.97	0.5	-2.83	1.83	0.15
RPA2NT	PSMA3	PSMA3	8|0|6	14	4.67	3	8|0|1	0.49	0.89	0.49	0.89	0.49	-9.21	1.56	0.15
RPA2NT	ISYNA1	ISYNA1	6|1|3	10	3.33	3	6|0|0	0.49	0.95	0.49	0.95	0.49	-2.83	1.67	0.15
RPA2NT	RAB1B	RAB1B	22|14|20	56	18.67	3	15|2|5	0.48	0.83	0.48	0.83	0.48	-4.34	2.55	0.15
RPA2NT	RRM1	RRM1	19|4|16	39	13	3	19|0|0	0.48	0.88	0.48	0.88	0.48	-13.5	2.05	0.15
RPA2NT	SERPINH1	SERPINH1	15|5|8	28	9.33	3	12|0|0	0.48	0.98	0.48	0.98	0.48	-3.7	2.33	0.15
RPA2NT	IPO9	IPO9	15|0|2	17	5.67	3	5|0|0	0.48	1	0.48	1	0.48	-4.04	3.4	0.15
RPA2NT	HDAC1	HDAC1	9|0|2	11	3.67	3	5|0|0	0.48	0.99	0.48	0.99	0.48	-4.04	2.2	0.16
RPA2NT	CPT2	CPT2	8|0|2	10	3.33	3	5|0|0	0.48	0.99	0.48	0.99	0.48	-4.04	2	0.16
RPA2NT	HNRNPA2B1	HNRNPA2B1	40|24|24	88	29.33	3	24|4|0	0.47	0.99	0.47	0.99	0.47	-1.31	3.14	0.16
RPA2NT	SPTBN1	SPTBN1	52|6|13	71	23.67	3	17|0|0	0.47	1	0.47	1	0.47	-7.97	4.18	0.16
RPA2NT	COPB1	COPB1	39|5|14	58	19.33	3	18|0|0	0.47	1	0.47	1	0.47	-10.59	3.22	0.16
RPA2NT	ARHGDIA	ARHGDIA	15|6|8	29	9.67	3	10|0|2	0.47	0.98	0.47	0.98	0.47	-2.68	2.42	0.16
RPA2NT	EIF2S3	EIF2S3	40|20|29	89	29.67	3	27|1|3	0.46	0.98	0.46	0.98	0.46	-6.78	2.87	0.16
RPA2NT	COPS5	COPS5	14|1|5	20	6.67	3	9|0|0	0.46	0.99	0.46	0.99	0.46	-6.53	2.22	0.16
RPA2NT	IARS2	IARS2	14|5|1	20	6.67	3	9|0|0	0.46	0.99	0.46	0.99	0.46	-6.53	2.22	0.16
RPA2NT	EEF1E1	EEF1E1	7|2|4	13	4.33	3	4|0|3	0.46	0.95	0.46	0.95	0.46	-3.21	1.86	0.16
RPA2NT	PGRMC2	PGRMC2	0|2|5	7	2.33	3	5|0|0	0.46	0.95	0.46	0.95	0.46	-4.04	1.4	0.16
RPA2NT	MTHFD1	MTHFD1	49|40|23	112	37.33	3	37|2|1	0.45	0.95	0.45	0.95	0.45	-12.29	2.8	0.16
RPA2NT	H2AFV	H2AFV	7|20|12	39	13	3	5|2|9	0.45	1	0.45	1	0.45	-6.41	2.44	0.16
RPA2NT	PEBP1	PEBP1	4|0|2	6	2	3	5|0|0	0.45	0.9	0.45	0.9	0.45	-4.04	1.2	0.16
RPA2NT	RAB5C	RAB5C	21|10|10	41	13.67	3	10|2|3	0.44	1	0.44	1	0.44	-1.66	2.73	0.16
RPA2NT	PGM3	PGM3	18|2|4	24	8	3	8|0|0	0.44	1	0.44	1	0.44	-3.85	3	0.16
RPA2NT	HMGB1	HMGB1	4|14|2	20	6.67	3	8|0|0	0.44	0.99	0.44	0.99	0.44	-3.85	2.5	0.16
RPA2NT	EIF3F	EIF3F	7|0|11	18	6	3	10|0|1	0.44	0.93	0.44	0.93	0.44	-12.19	1.64	0.16
RPA2NT	HINT1	HINT1	3|0|2	5	1.67	3	2|0|2	0.44	0.82	0.44	0.82	0.44	-3.08	1.25	0.16
RPA2NT	RAB7A	RAB7A	24|13|20	57	19	3	17|2|4	0.43	0.88	0.43	0.88	0.43	-6.2	2.48	0.16
RPA2NT	RPL7	RPL7	42|65|42	149	49.67	3	25|7|13	0.42	1	0.42	1	0.42	-1.95	3.31	0.16
RPA2NT	GOT2	GOT2	3|28|52	83	27.67	3	11|6|16	0.42	1	0.42	1	0.42	-35.47	2.52	0.16
RPA2NT	WDR1	WDR1	27|6|9	42	14	3	14|0|0	0.42	1	0.42	1	0.42	-4.55	3	0.16
RPA2NT	NUP107	NUP107	18|6|5	29	9.67	3	11|0|0	0.42	0.99	0.42	0.99	0.42	-2.6	2.64	0.16
RPA2NT	PSMB4	PSMB4	8|0|3	11	3.67	3	7|0|0	0.42	0.97	0.42	0.97	0.42	-6.44	1.57	0.16
RPA2NT	YWHAQ	YWHAQ	25|8|31	64	21.33	3	19|4|5	0.41	0.92	0.41	0.92	0.41	-18.48	2.29	0.16
RPA2NT	PSMD2	PSMD2	47|5|9	61	20.33	3	13|0|1	0.41	1	0.41	1	0.41	-6.1	4.36	0.16
RPA2NT	HARS	HARS	28|6|13	47	15.67	3	18|0|0	0.41	0.99	0.41	0.99	0.41	-9.15	2.61	0.16
RPA2NT	TTLL12	TTLL12	32|4|10	46	15.33	3	15|0|0	0.41	1	0.41	1	0.41	-8.6	3.07	0.16
RPA2NT	PFAS	PFAS	35|2|7	44	14.67	3	12|0|0	0.41	1	0.41	1	0.41	-8.35	3.67	0.16
RPA2NT	HNRNPUL1	HNRNPUL1	30|3|11	44	14.67	3	16|0|0	0.41	1	0.41	1	0.41	-11.58	2.75	0.16
RPA2NT	NUP155	NUP155	26|2|7	35	11.67	3	12|0|0	0.41	1	0.41	1	0.41	-8.35	2.92	0.16
RPA2NT	PTCD3	PTCD3	17|5|7	29	9.67	3	12|0|0	0.41	0.99	0.41	0.99	0.41	-3.7	2.42	0.16
RPA2NT	HADHB	HADHB	5|2|1	8	2.67	3	3|1|1	0.41	0.95	0.41	0.95	0.41	-2.52	1.6	0.16
RPA2NT	CDK1	CDK1	41|42|36	119	39.67	3	29|2|9	0.4	0.62	0.4	0.62	0.4	-2.59	2.97	0.16
RPA2NT	NPEPPS	NPEPPS	59|6|25	90	30	3	28|0|1	0.4	1	0.4	1	0.4	-22.5	3.1	0.16
RPA2NT	GLUD1	GLUD1	36|22|23	81	27	3	28|0|0	0.4	0.98	0.4	0.98	0.4	-2.48	2.89	0.16
RPA2NT	LMAN2	LMAN2	16|2|8	26	8.67	3	12|1|0	0.4	0.98	0.4	0.98	0.4	-9.83	2	0.16
RPA2NT	PSMA1	PSMA1	7|3|5	15	5	3	9|0|0	0.4	0.81	0.4	0.81	0.4	-3.27	1.67	0.17
RPA2NT	GOT1	GOT1	25|8|17	50	16.67	3	22|0|0	0.39	0.95	0.39	0.95	0.39	-10.81	2.27	0.17
RPA2NT	MTHFD1L	MTHFD1L	13|4|7	24	8	3	12|0|0	0.39	0.96	0.39	0.96	0.39	-5.2	2	0.17
RPA2NT	SAE1	SAE1	13|0|8	21	7	3	13|0|0	0.39	0.93	0.39	0.93	0.39	-14.77	1.62	0.17
RPA2NT	SNX2	SNX2	13|3|5	21	7	3	10|0|0	0.39	0.98	0.39	0.98	0.39	-4.48	2.1	0.17
RPA2NT	POLDIP2	POLDIP2	13|1|4	18	6	3	9|0|0	0.38	0.99	0.38	0.99	0.38	-6.53	2	0.17
RPA2NT	SDHA	SDHA	32|11|16	59	19.67	3	22|0|0	0.37	0.99	0.37	0.99	0.37	-6.91	2.68	0.17
RPA2NT	EIF2S1	EIF2S1	29|7|11	47	15.67	3	16|0|1	0.37	0.99	0.37	0.99	0.37	-6.62	2.76	0.17
RPA2NT	PDIA6	PDIA6	17|1|24	42	14	3	20|1|1	0.37	0.93	0.37	0.93	0.37	-24.46	1.91	0.17
RPA2NT	SAR1A	SAR1A	14|1|6	21	7	3	8|1|2	0.37	0.99	0.37	0.99	0.37	-9.82	1.91	0.17
RPA2NT	PSMD7	PSMD7	19|9|11	39	13	3	17|0|0	0.36	0.96	0.36	0.96	0.36	-4.05	2.29	0.17
RPA2NT	PMPCB	PMPCB	10|0|3	13	4.33	3	8|0|0	0.36	0.98	0.36	0.98	0.36	-7.94	1.62	0.17
RPA2NT	MRPS27	MRPS27	9|1|3	13	4.33	3	8|0|0	0.36	0.97	0.36	0.97	0.36	-5.56	1.62	0.17
RPA2NT	GDI2	GDI2	75|37|54	166	55.33	3	47|0|8	0.35	0.98	0.35	0.98	0.35	-13.55	3.02	0.17
RPA2NT	RPS16	RPS16	18|40|24	82	27.33	3	14|7|12	0.35	1	0.35	1	0.35	-10.95	2.48	0.17
RPA2NT	EIF4A3	EIF4A3	31|16|20	67	22.33	3	23|0|3	0.35	0.96	0.35	0.96	0.35	-5.82	2.58	0.17
RPA2NT	VCL	VCL	28|5|18	51	17	3	24|0|0	0.35	0.96	0.35	0.96	0.35	-17.88	2.12	0.17
RPA2NT	SSB	SSB	37|3|9	49	16.33	3	16|0|0	0.35	1	0.35	1	0.35	-11.58	3.06	0.17
RPA2NT	XPOT	XPOT	27|1|4	32	10.67	3	10|0|0	0.35	1	0.35	1	0.35	-7.94	3.2	0.17
RPA2NT	AKR1A1	AKR1A1	6|2|3	11	3.67	3	5|0|2	0.35	0.87	0.35	0.87	0.35	-3.04	1.57	0.17
RPA2NT	GNAI3	GNAI3	8|0|3	11	3.67	3	8|0|0	0.35	0.95	0.35	0.95	0.35	-7.94	1.38	0.17
RPA2NT	EFTUD2	EFTUD2	65|11|26	102	34	3	33|0|1	0.34	1	0.34	1	0.34	-20.45	3	0.17
RPA2NT	CCT6A	CCT6A	31|15|18	64	21.33	3	25|0|0	0.34	0.98	0.34	0.98	0.34	-5.67	2.56	0.17
RPA2NT	CANX	CANX	34|10|16	60	20	3	21|1|2	0.34	0.99	0.34	0.99	0.34	-10.5	2.5	0.17
RPA2NT	VPS35	VPS35	33|6|5	44	14.67	3	14|0|0	0.34	1	0.34	1	0.34	-5.99	3.14	0.17
RPA2NT	PPP2R2A	PPP2R2A	26|6|5	37	12.33	3	13|0|0	0.34	1	0.34	1	0.34	-4.83	2.85	0.17
RPA2NT	YWHAB	YWHAB	20|4|8	32	10.67	3	14|0|1	0.34	0.99	0.34	0.99	0.34	-8.71	2.13	0.17
RPA2NT	CAPZA2	CAPZA2	21|4|5	30	10	3	8|1|3	0.34	1	0.34	1	0.34	-5.86	2.5	0.17
RPA2NT	ALDH7A1	ALDH7A1	19|1|9	29	9.67	3	15|0|1	0.34	0.97	0.34	0.97	0.34	-16.07	1.81	0.17
RPA2NT	MSH2	MSH2	20|2|4	26	8.67	3	11|0|0	0.34	0.99	0.34	0.99	0.34	-7.34	2.36	0.17
RPA2NT	GSTM3	GSTM3	16|0|6	22	7.33	3	12|1|0	0.34	0.98	0.34	0.98	0.34	-14.89	1.69	0.17
RPA2NT	DYNC1H1	DYNC1H1	309|137|187	633	211	3	158|0|2	0.33	1	0.33	1	0.33	-26.88	3.96	0.17
RPA2NT	HNRNPU	HNRNPU	95|68|60	223	74.33	3	63|1|5	0.33	0.98	0.33	0.98	0.33	-8.51	3.23	0.31
RPA2NT	IARS	IARS	84|40|54	178	59.33	3	56|0|3	0.33	0.99	0.33	0.99	0.33	-14.43	3.02	0.31
RPA2NT	CAND1	CAND1	86|11|38	135	45	3	56|0|3	0.33	0.99	0.33	0.99	0.33	-51.47	2.29	0.31
RPA2NT	RPL15	RPL15	34|51|33	118	39.33	3	24|4|13	0.33	0.98	0.33	0.98	0.33	-5.17	2.88	0.18
RPA2NT	HNRNPA1	HNRNPA1	46|26|39	111	37	3	28|0|13	0.33	0.84	0.33	0.84	0.33	-10.74	2.71	0.17
RPA2NT	IPO5	IPO5	89|1|19	109	36.33	3	53|0|0	0.33	1	0.33	1	0.33	-69.06	2.06	0.31
RPA2NT	KPNB1	KPNB1	74|13|22	109	36.33	3	41|2|3	0.33	1	0.33	1	0.33	-31.72	2.37	0.31
RPA2NT	LTA4H	LTA4H	60|9|24	93	31	3	35|0|1	0.33	1	0.33	1	0.33	-25.88	2.58	0.31
RPA2NT	HSPA4	HSPA4	50|2|18	70	23.33	3	35|0|0	0.33	0.99	0.33	0.99	0.33	-39.74	2	0.31
RPA2NT	DDB1	DDB1	52|4|5	61	20.33	3	40|0|0	0.33	0.98	0.33	0.98	0.33	-41.28	1.52	0.32
RPA2NT	USP9X	USP9X	49|2|5	56	18.67	3	19|0|0	0.33	1	0.33	1	0.33	-17.55	2.95	0.28
RPA2NT	LCP1	LCP1	38|5|12	55	18.33	3	25|0|5	0.33	0.98	0.33	0.98	0.33	-25.83	1.83	0.33
RPA2NT	FKBP4	FKBP4	44|1|7	52	17.33	3	29|1|0	0.33	0.99	0.33	0.99	0.33	-35.69	1.73	0.31
RPA2NT	XPO5	XPO5	37|5|9	51	17	3	19|0|0	0.33	1	0.33	1	0.33	-11.84	2.68	0.28
RPA2NT	PPP2R1A	PPP2R1A	39|3|8	50	16.67	3	25|0|4	0.33	0.99	0.33	0.99	0.33	-28.95	1.72	0.32
RPA2NT	COPS2	COPS2	34|2|8	44	14.67	3	19|0|0	0.33	1	0.33	1	0.33	-17.55	2.32	0.31
RPA2NT	PITRM1	PITRM1	35|3|5	43	14.33	3	25|0|0	0.33	0.99	0.33	0.99	0.33	-23.28	1.72	0.32
RPA2NT	ANXA6	ANXA6	41|1|0	42	14	3	25|0|0	0.33	1	0.33	1	0.33	-32.08	1.68	0.31
RPA2NT	MCM6	MCM6	27|5|9	41	13.67	3	18|0|0	0.33	0.99	0.33	0.99	0.33	-10.59	2.28	0.28
RPA2NT	ARPC2	ARPC2	29|4|7	40	13.33	3	17|0|0	0.33	0.99	0.33	0.99	0.33	-11.14	2.35	0.31
RPA2NT	TNPO1	TNPO1	36|1|3	40	13.33	3	17|0|0	0.33	1	0.33	1	0.33	-17.42	2.35	0.31
RPA2NT	PSMD13	PSMD13	31|2|6	39	13	3	19|0|0	0.33	0.99	0.33	0.99	0.33	-17.55	2.05	0.31
RPA2NT	PNP	PNP	24|3|9	36	12	3	16|0|3	0.33	0.98	0.33	0.98	0.33	-15.64	1.89	0.32
RPA2NT	NDUFS2	NDUFS2	20|6|7	33	11	3	15|0|0	0.33	0.99	0.33	0.99	0.33	-5.67	2.2	0.18
RPA2NT	AKR1B1	AKR1B1	22|1|5	28	9.33	3	15|0|2	0.33	0.98	0.33	0.98	0.33	-17.6	1.65	0.32
RPA2NT	IPO4	IPO4	24|0|3	27	9	3	12|0|0	0.33	1	0.33	1	0.33	-13.25	2.25	0.31
RPA2NT	RNPEP	RNPEP	23|0|3	26	8.67	3	16|0|0	0.33	0.99	0.33	0.99	0.33	-19.05	1.62	0.32
RPA2NT	ATP6V1A	ATP6V1A	16|3|7	26	8.67	3	14|0|0	0.33	0.97	0.33	0.97	0.33	-9.21	1.86	0.17
RPA2NT	ETF1	ETF1	20|3|2	25	8.33	3	10|0|0	0.33	1	0.33	1	0.33	-6.01	2.5	0.31
RPA2NT	OTUB1	OTUB1	21|1|3	25	8.33	3	14|0|0	0.33	0.99	0.33	0.99	0.33	-13.34	1.79	0.32
RPA2NT	PRPF19	PRPF19	22|0|3	25	8.33	3	16|0|0	0.33	0.99	0.33	0.99	0.33	-19.05	1.56	0.32
RPA2NT	IMMT	IMMT	19|2|4	25	8.33	3	15|0|0	0.33	0.98	0.33	0.98	0.33	-12.19	1.67	0.32
RPA2NT	ATXN10	ATXN10	20|1|3	24	8	3	14|0|0	0.33	0.99	0.33	0.99	0.33	-13.34	1.71	0.32
RPA2NT	ESD	ESD	15|2|7	24	8	3	13|0|1	0.33	0.95	0.33	0.95	0.33	-11.18	1.71	0.32
RPA2NT	ALDH9A1	ALDH9A1	21|0|3	24	8	3	17|0|0	0.33	0.98	0.33	0.98	0.33	-20.56	1.41	0.32
RPA2NT	SRP72	SRP72	23|0|1	24	8	3	4|0|0	0.33	1	0.33	1	0.33	-2.56	6	0.26
RPA2NT	NUP133	NUP133	21|1|1	23	7.67	3	5|0|0	0.33	1	0.33	1	0.33	-2.12	4.6	0.28
RPA2NT	USO1	USO1	23|0|0	23	7.67	3	3|0|0	0.33	1	0.33	1	0.33	-1.08	7.67	0.24
RPA2NT	PCYOX1	PCYOX1	17|2|3	22	7.33	3	9|0|0	0.33	0.99	0.33	0.99	0.33	-4.71	2.44	0.31
RPA2NT	TNPO3	TNPO3	21|0|1	22	7.33	3	4|0|0	0.33	1	0.33	1	0.33	-2.56	5.5	0.26
RPA2NT	SUPT5H	SUPT5H	20|1|1	22	7.33	3	1|0|0	0.33	1	0.33	1	0.33	2.11	22	0.18
RPA2NT	CDK12	CDK12	20|0|1	21	7	3	0|0|0	0.33	1	0.33	1	0.33	1.51	70	0.18
RPA2NT	KPNA6	KPNA6	19|1|1	21	7	3	9|0|0	0.33	1	0.33	1	0.33	-6.53	2.33	0.31
RPA2NT	TBCD	TBCD	18|1|1	20	6.67	3	1|0|0	0.33	1	0.33	1	0.33	2.11	20	0.18
RPA2NT	NAE1	NAE1	16|2|2	20	6.67	3	6|0|0	0.33	1	0.33	1	0.33	-1.4	3.33	0.31
RPA2NT	SVIL	SVIL	19|0|0	19	6.33	3	0|0|1	0.33	1	0.33	1	0.33	0.71	19	0.18
RPA2NT	NRD1	NRD1	18|1|0	19	6.33	3	9|0|0	0.33	0.99	0.33	0.99	0.33	-9.03	2.11	0.31
RPA2NT	SUPT6H	SUPT6H	17|1|1	19	6.33	3	0|0|0	0.33	1	0.33	1	0.33	4.02	63.33	0.18
RPA2NT	AP2B1	AP2B1	18|0|1	19	6.33	3	8|0|0	0.33	1	0.33	1	0.33	-7.94	2.38	0.31
RPA2NT	PCF11	PCF11	16|1|1	18	6	3	0|0|0	0.33	1	0.33	1	0.33	4.02	60	0.18
RPA2NT	DDX1	DDX1	16|1|1	18	6	3	10|0|1	0.33	0.99	0.33	0.99	0.33	-9.49	1.64	0.32
RPA2NT	EIF2B2	EIF2B2	15|0|2	17	5.67	3	6|0|0	0.33	1	0.33	1	0.33	-4.92	2.83	0.31
RPA2NT	MMS19	MMS19	16|0|1	17	5.67	3	2|0|0	0.33	1	0.33	1	0.33	-0.66	8.5	0.23
RPA2NT	DOCK7	DOCK7	16|0|1	17	5.67	3	1|0|0	0.33	1	0.33	1	0.33	0.71	17	0.18
RPA2NT	PANK4	PANK4	16|0|1	17	5.67	3	1|0|0	0.33	1	0.33	1	0.33	0.71	17	0.18
RPA2NT	COPS6	COPS6	17|0|0	17	5.67	3	12|0|0	0.33	0.99	0.33	0.99	0.33	-13.25	1.42	0.32
RPA2NT	YLPM1	YLPM1	14|1|1	16	5.33	3	0|0|0	0.33	1	0.33	1	0.33	4.02	53.33	0.18
RPA2NT	COPS4	COPS4	13|0|3	16	5.33	3	10|0|0	0.33	0.98	0.33	0.98	0.33	-10.55	1.6	0.32
RPA2NT	USP10	USP10	14|1|1	16	5.33	3	0|0|0	0.33	1	0.33	1	0.33	4.02	53.33	0.18
RPA2NT	GDI1	GDI1	15|0|1	16	5.33	3	7|0|0	0.33	1	0.33	1	0.33	-6.44	2.29	0.31
RPA2NT	SEC23IP	SEC23IP	16|0|0	16	5.33	3	1|0|0	0.33	1	0.33	1	0.33	0.71	16	0.18
RPA2NT	DCTN1	DCTN1	16|0|0	16	5.33	3	3|0|0	0.33	1	0.33	1	0.33	-1.08	5.33	0.26
RPA2NT	CTNNBL1	CTNNBL1	14|1|1	16	5.33	3	6|0|0	0.33	1	0.33	1	0.33	-2.83	2.67	0.31
RPA2NT	LUZP1	LUZP1	16|0|0	16	5.33	3	0|0|0	0.33	1	0.33	1	0.33	1.51	53.33	0.18
RPA2NT	KTN1	KTN1	14|0|1	15	5	3	1|0|0	0.33	1	0.33	1	0.33	0.71	15	0.18
RPA2NT	HECTD1	HECTD1	15|0|0	15	5	3	0|0|0	0.33	1	0.33	1	0.33	1.51	50	0.18
RPA2NT	PMPCA	PMPCA	12|3|0	15	5	3	10|0|0	0.33	0.98	0.33	0.98	0.33	-10.55	1.5	0.33
RPA2NT	CDC23	CDC23	14|1|0	15	5	3	1|0|0	0.33	1	0.33	1	0.33	0.71	15	0.18
RPA2NT	ARID1B	ARID1B	14|0|1	15	5	3	0|0|0	0.33	1	0.33	1	0.33	1.51	50	0.18
RPA2NT	KNOP1	KNOP1	14|0|1	15	5	3	0|0|0	0.33	1	0.33	1	0.33	1.51	50	0.18
RPA2NT	IDE	IDE	15|0|0	15	5	3	6|0|0	0.33	1	0.33	1	0.33	-4.92	2.5	0.31
RPA2NT	USP47	USP47	13|0|1	14	4.67	3	0|0|0	0.33	1	0.33	1	0.33	1.51	46.67	0.18
RPA2NT	OGDH	OGDH	12|2|0	14	4.67	3	7|0|0	0.33	0.99	0.33	0.99	0.33	-6.44	2	0.32
RPA2NT	UPF1	UPF1	12|1|1	14	4.67	3	5|0|0	0.33	1	0.33	1	0.33	-2.12	2.8	0.31
RPA2NT	ARHGEF1	ARHGEF1	12|1|1	14	4.67	3	0|0|0	0.33	1	0.33	1	0.33	4.02	46.67	0.18
RPA2NT	CASK	CASK	12|1|1	14	4.67	3	0|0|0	0.33	1	0.33	1	0.33	4.02	46.67	0.18
RPA2NT	ALMS1	ALMS1	13|0|1	14	4.67	3	0|0|2	0.33	1	0.33	1	0.33	-0.66	7	0.24
RPA2NT	ZBTB21	ZBTB21	12|1|1	14	4.67	3	0|0|0	0.33	1	0.33	1	0.33	4.02	46.67	0.18
RPA2NT	UBR5	UBR5	12|1|0	13	4.33	3	0|0|0	0.33	1	0.33	1	0.33	1.51	43.33	0.18
RPA2NT	KDM1A	KDM1A	12|1|0	13	4.33	3	2|0|0	0.33	1	0.33	1	0.33	-0.66	6.5	0.24
RPA2NT	HOOK1	HOOK1	13|0|0	13	4.33	3	0|0|0	0.33	1	0.33	1	0.33	1.51	43.33	0.18
RPA2NT	OSBPL9	OSBPL9	12|0|1	13	4.33	3	2|0|0	0.33	1	0.33	1	0.33	-0.66	6.5	0.24
RPA2NT	SCAF4	SCAF4	11|1|1	13	4.33	3	0|0|0	0.33	1	0.33	1	0.33	4.02	43.33	0.19
RPA2NT	MGA	MGA	11|1|1	13	4.33	3	0|0|0	0.33	1	0.33	1	0.33	4.02	43.33	0.19
RPA2NT	SARS2	SARS2	11|0|2	13	4.33	3	6|0|0	0.33	0.99	0.33	0.99	0.33	-4.92	2.17	0.31
RPA2NT	KNTC1	KNTC1	12|0|1	13	4.33	3	0|0|0	0.33	1	0.33	1	0.33	1.51	43.33	0.18
RPA2NT	WDR11	WDR11	12|1|0	13	4.33	3	0|0|0	0.33	1	0.33	1	0.33	1.51	43.33	0.18
RPA2NT	AAK1	AAK1	12|0|1	13	4.33	3	0|0|0	0.33	1	0.33	1	0.33	1.51	43.33	0.18
RPA2NT	ARHGAP1	ARHGAP1	10|1|1	12	4	3	1|0|0	0.33	1	0.33	1	0.33	2.11	12	0.18
RPA2NT	SERPINB6	SERPINB6	12|0|0	12	4	3	8|0|0	0.33	0.99	0.33	0.99	0.33	-7.94	1.5	0.32
RPA2NT	NFRKB	NFRKB	11|0|1	12	4	3	0|0|0	0.33	1	0.33	1	0.33	1.51	40	0.19
RPA2NT	MTMR6	MTMR6	12|0|0	12	4	3	0|0|0	0.33	1	0.33	1	0.33	1.51	40	0.18
RPA2NT	LLGL1	LLGL1	12|0|0	12	4	3	0|0|0	0.33	1	0.33	1	0.33	1.51	40	0.18
RPA2NT	EFHD2	EFHD2	12|0|0	12	4	3	0|0|0	0.33	1	0.33	1	0.33	1.51	40	0.18
RPA2NT	KLC2	KLC2	11|0|1	12	4	3	0|0|0	0.33	1	0.33	1	0.33	1.51	40	0.19
RPA2NT	SEC24B	SEC24B	11|1|0	12	4	3	0|0|0	0.33	1	0.33	1	0.33	1.51	40	0.19
RPA2NT	ST13	ST13	11|0|1	12	4	3	0|0|0	0.33	1	0.33	1	0.33	1.51	40	0.19
RPA2NT	APBB1	APBB1	11|0|1	12	4	3	0|0|0	0.33	1	0.33	1	0.33	1.51	40	0.19
RPA2NT	SARM1	SARM1	11|0|1	12	4	3	2|0|0	0.33	1	0.33	1	0.33	-0.66	6	0.26
RPA2NT	ZNF281	ZNF281	11|1|0	12	4	3	0|0|0	0.33	1	0.33	1	0.33	1.51	40	0.19
RPA2NT	NELFE	NELFE	9|1|1	11	3.67	3	0|0|0	0.33	1	0.33	1	0.33	4.02	36.67	0.2
RPA2NT	ANAPC7	ANAPC7	10|0|1	11	3.67	3	0|0|0	0.33	1	0.33	1	0.33	1.51	36.67	0.19
RPA2NT	ATG4B	ATG4B	11|0|0	11	3.67	3	2|0|0	0.33	1	0.33	1	0.33	-0.66	5.5	0.26
RPA2NT	NUP88	NUP88	11|0|0	11	3.67	3	1|0|0	0.33	1	0.33	1	0.33	0.71	11	0.18
RPA2NT	TCEB2	TCEB2	10|1|0	11	3.67	3	0|0|0	0.33	1	0.33	1	0.33	1.51	36.67	0.19
RPA2NT	CDK11B	CDK11B	11|0|0	11	3.67	3	1|0|0	0.33	1	0.33	1	0.33	0.71	11	0.18
RPA2NT	LTN1	LTN1	10|0|1	11	3.67	3	0|0|0	0.33	1	0.33	1	0.33	1.51	36.67	0.19
RPA2NT	COG2	COG2	10|0|1	11	3.67	3	0|0|0	0.33	1	0.33	1	0.33	1.51	36.67	0.19
RPA2NT	GPATCH8	GPATCH8	11|0|0	11	3.67	3	0|0|0	0.33	1	0.33	1	0.33	1.51	36.67	0.19
RPA2NT	CTR9	CTR9	10|1|0	11	3.67	3	0|0|0	0.33	1	0.33	1	0.33	1.51	36.67	0.19
RPA2NT	BCOR	BCOR	11|0|0	11	3.67	3	0|0|0	0.33	1	0.33	1	0.33	1.51	36.67	0.19
RPA2NT	C9ORF64	C9ORF64	10|1|0	11	3.67	3	3|0|0	0.33	1	0.33	1	0.33	-1.08	3.67	0.28
RPA2NT	TNRC6A	TNRC6A	9|1|1	11	3.67	3	0|0|0	0.33	1	0.33	1	0.33	4.02	36.67	0.2
RPA2NT	EIF2B5	EIF2B5	10|1|0	11	3.67	3	3|0|0	0.33	1	0.33	1	0.33	-1.08	3.67	0.28
RPA2NT	TXLNA	TXLNA	10|1|0	11	3.67	3	1|0|0	0.33	1	0.33	1	0.33	0.71	11	0.18
RPA2NT	2022-09-06	2022-09-06	11|0|0	11	3.67	3	0|0|0	0.33	1	0.33	1	0.33	1.51	36.67	0.19
RPA2NT	LMNB1	LMNB1	10|1|0	11	3.67	3	5|0|0	0.33	0.99	0.33	0.99	0.33	-4.04	2.2	0.31
RPA2NT	GCLC	GCLC	9|1|1	11	3.67	3	2|0|0	0.33	1	0.33	1	0.33	1.39	5.5	0.28
RPA2NT	PDLIM5	PDLIM5	11|0|0	11	3.67	3	1|0|0	0.33	1	0.33	1	0.33	0.71	11	0.18
RPA2NT	SMARCE1	SMARCE1	10|1|0	11	3.67	3	0|0|0	0.33	1	0.33	1	0.33	1.51	36.67	0.19
RPA2NT	ZC3H7A	ZC3H7A	10|0|1	11	3.67	3	1|0|0	0.33	1	0.33	1	0.33	0.71	11	0.18
RPA2NT	MPP1	MPP1	9|1|1	11	3.67	3	0|0|0	0.33	1	0.33	1	0.33	4.02	36.67	0.2
RPA2NT	DLAT	DLAT	8|0|2	10	3.33	3	6|0|0	0.33	0.98	0.33	0.98	0.33	-4.92	1.67	0.32
RPA2NT	OGFR	OGFR	9|0|1	10	3.33	3	1|0|0	0.33	1	0.33	1	0.33	0.71	10	0.18
RPA2NT	PTPN13	PTPN13	9|0|1	10	3.33	3	0|0|0	0.33	1	0.33	1	0.33	1.51	33.33	0.2
RPA2NT	TSHZ3	TSHZ3	8|1|1	10	3.33	3	0|0|0	0.33	1	0.33	1	0.33	4.02	33.33	0.2
RPA2NT	MCM3AP	MCM3AP	9|0|1	10	3.33	3	0|0|0	0.33	1	0.33	1	0.33	1.51	33.33	0.2
RPA2NT	KIAA1524	KIAA1524	10|0|0	10	3.33	3	0|0|0	0.33	1	0.33	1	0.33	1.51	33.33	0.19
RPA2NT	KIAA1033	KIAA1033	9|0|1	10	3.33	3	0|0|0	0.33	1	0.33	1	0.33	1.51	33.33	0.2
RPA2NT	PAXBP1	PAXBP1	8|1|1	10	3.33	3	0|0|0	0.33	1	0.33	1	0.33	4.02	33.33	0.2
RPA2NT	ZNF318	ZNF318	9|1|0	10	3.33	3	0|0|0	0.33	1	0.33	1	0.33	1.51	33.33	0.2
RPA2NT	RPL31	RPL31	1|9|0	10	3.33	3	0|0|0	0.33	1	0.33	1	0.33	1.51	33.33	0.2
RPA2NT	NOL10	NOL10	8|1|1	10	3.33	3	0|0|0	0.33	1	0.33	1	0.33	4.02	33.33	0.2
RPA2NT	FUBP3	FUBP3	9|0|1	10	3.33	3	0|0|0	0.33	1	0.33	1	0.33	1.51	33.33	0.2
RPA2NT	SUGP1	SUGP1	9|0|1	10	3.33	3	0|0|0	0.33	1	0.33	1	0.33	1.51	33.33	0.2
RPA2NT	TOE1	TOE1	10|0|0	10	3.33	3	0|0|0	0.33	1	0.33	1	0.33	1.51	33.33	0.19
RPA2NT	SCRIB	SCRIB	9|1|0	10	3.33	3	0|0|0	0.33	1	0.33	1	0.33	1.51	33.33	0.2
RPA2NT	ANKRD17	ANKRD17	10|0|0	10	3.33	3	0|0|0	0.33	1	0.33	1	0.33	1.51	33.33	0.19
RPA2NT	UBE3C	UBE3C	9|0|1	10	3.33	3	0|0|0	0.33	1	0.33	1	0.33	1.51	33.33	0.2
RPA2NT	STAT5B	STAT5B	10|0|0	10	3.33	3	1|0|0	0.33	1	0.33	1	0.33	0.71	10	0.18
RPA2NT	GCFC2	GCFC2	10|0|0	10	3.33	3	0|0|0	0.33	1	0.33	1	0.33	1.51	33.33	0.19
RPA2NT	ANLN	ANLN	9|0|1	10	3.33	3	0|0|0	0.33	1	0.33	1	0.33	1.51	33.33	0.2
RPA2NT	TCAF1	TCAF1	10|0|0	10	3.33	3	0|0|0	0.33	1	0.33	1	0.33	1.51	33.33	0.19
RPA2NT	EXOC2	EXOC2	9|0|1	10	3.33	3	0|0|0	0.33	1	0.33	1	0.33	1.51	33.33	0.2
RPA2NT	ZDBF2	ZDBF2	10|0|0	10	3.33	3	0|0|0	0.33	1	0.33	1	0.33	1.51	33.33	0.19
RPA2NT	BUB1	BUB1	10|0|0	10	3.33	3	0|0|0	0.33	1	0.33	1	0.33	1.51	33.33	0.19
RPA2NT	AKT1	AKT1	9|0|1	10	3.33	3	1|0|0	0.33	1	0.33	1	0.33	0.71	10	0.18
RPA2NT	FAM91A1	FAM91A1	9|0|1	10	3.33	3	0|0|0	0.33	1	0.33	1	0.33	1.51	33.33	0.2
RPA2NT	TBK1	TBK1	8|1|1	10	3.33	3	0|0|0	0.33	1	0.33	1	0.33	4.02	33.33	0.2
RPA2NT	NCDN	NCDN	9|1|0	10	3.33	3	0|0|0	0.33	1	0.33	1	0.33	1.51	33.33	0.2
RPA2NT	GNL1	GNL1	8|1|1	10	3.33	3	0|0|0	0.33	1	0.33	1	0.33	4.02	33.33	0.2
RPA2NT	GPD2	GPD2	9|0|1	10	3.33	3	1|0|0	0.33	1	0.33	1	0.33	0.71	10	0.18
RPA2NT	AASDHPPT	AASDHPPT	9|0|1	10	3.33	3	4|0|0	0.33	0.99	0.33	0.99	0.33	-2.56	2.5	0.31
RPA2NT	ARFGEF2	ARFGEF2	9|0|1	10	3.33	3	0|0|0	0.33	1	0.33	1	0.33	1.51	33.33	0.2
RPA2NT	DICER1	DICER1	10|0|0	10	3.33	3	2|0|0	0.33	1	0.33	1	0.33	-0.66	5	0.27
RPA2NT	RPS6KA1	RPS6KA1	8|1|0	9	3	3	0|0|0	0.33	1	0.33	1	0.33	1.51	30	0.2
RPA2NT	THOC1	THOC1	8|1|0	9	3	3	2|0|0	0.33	1	0.33	1	0.33	-0.66	4.5	0.28
RPA2NT	MAVS	MAVS	7|1|1	9	3	3	0|0|0	0.33	1	0.33	1	0.33	4.02	30	0.21
RPA2NT	RABL6	RABL6	8|0|1	9	3	3	0|0|0	0.33	1	0.33	1	0.33	1.51	30	0.2
RPA2NT	MAP3K7	MAP3K7	8|0|1	9	3	3	0|0|0	0.33	1	0.33	1	0.33	1.51	30	0.2
RPA2NT	SESN2	SESN2	8|0|1	9	3	3	0|0|0	0.33	1	0.33	1	0.33	1.51	30	0.2
RPA2NT	THOP1	THOP1	8|1|0	9	3	3	4|0|0	0.33	0.99	0.33	0.99	0.33	-2.56	2.25	0.31
RPA2NT	ARMT1	ARMT1	8|0|1	9	3	3	2|0|0	0.33	1	0.33	1	0.33	-0.66	4.5	0.28
RPA2NT	ECHDC1	ECHDC1	8|1|0	9	3	3	0|0|0	0.33	1	0.33	1	0.33	1.51	30	0.2
RPA2NT	HEATR3	HEATR3	8|1|0	9	3	3	1|0|0	0.33	1	0.33	1	0.33	0.71	9	0.19
RPA2NT	DNTTIP2	DNTTIP2	7|1|1	9	3	3	0|0|0	0.33	1	0.33	1	0.33	4.02	30	0.21
RPA2NT	NOMO2	NOMO2	8|0|1	9	3	3	4|0|0	0.33	0.99	0.33	0.99	0.33	-2.56	2.25	0.31
RPA2NT	NANS	NANS	7|1|1	9	3	3	3|0|0	0.33	0.99	0.33	0.99	0.33	0.33	3	0.31
RPA2NT	PRR14L	PRR14L	8|0|1	9	3	3	0|0|0	0.33	1	0.33	1	0.33	1.51	30	0.2
RPA2NT	UBA3	UBA3	9|0|0	9	3	3	1|0|0	0.33	1	0.33	1	0.33	0.71	9	0.18
RPA2NT	ACSS1	ACSS1	7|1|1	9	3	3	1|0|0	0.33	1	0.33	1	0.33	2.11	9	0.2
RPA2NT	PARN	PARN	8|0|1	9	3	3	0|0|0	0.33	1	0.33	1	0.33	1.51	30	0.2
RPA2NT	PAK2	PAK2	7|1|1	9	3	3	0|0|0	0.33	1	0.33	1	0.33	4.02	30	0.21
RPA2NT	ESF1	ESF1	9|0|0	9	3	3	0|0|0	0.33	1	0.33	1	0.33	1.51	30	0.2
RPA2NT	TNRC6C	TNRC6C	8|1|0	9	3	3	0|0|0	0.33	1	0.33	1	0.33	1.51	30	0.2
RPA2NT	RANBP9	RANBP9	8|0|1	9	3	3	0|0|0	0.33	1	0.33	1	0.33	1.51	30	0.2
RPA2NT	UBN2	UBN2	7|1|1	9	3	3	1|0|0	0.33	1	0.33	1	0.33	2.11	9	0.2
RPA2NT	MAPRE2	MAPRE2	8|0|1	9	3	3	1|0|0	0.33	1	0.33	1	0.33	0.71	9	0.19
RPA2NT	AKT2	AKT2	8|0|1	9	3	3	3|0|0	0.33	1	0.33	1	0.33	-1.08	3	0.31
RPA2NT	COG7	COG7	9|0|0	9	3	3	0|0|0	0.33	1	0.33	1	0.33	1.51	30	0.2
RPA2NT	TFAM	TFAM	0|9|0	9	3	3	0|0|0	0.33	1	0.33	1	0.33	1.51	30	0.2
RPA2NT	TIMELESS	TIMELESS	8|0|1	9	3	3	0|0|0	0.33	1	0.33	1	0.33	1.51	30	0.2
RPA2NT	CBX5	CBX5	9|0|0	9	3	3	0|0|0	0.33	1	0.33	1	0.33	1.51	30	0.2
RPA2NT	FAM83H	FAM83H	8|1|0	9	3	3	0|0|0	0.33	1	0.33	1	0.33	1.51	30	0.2
RPA2NT	DNM1	DNM1	9|0|0	9	3	3	0|0|0	0.33	1	0.33	1	0.33	1.51	30	0.2
RPA2NT	LSS	LSS	8|0|0	8	2.67	3	0|0|0	0.33	1	0.33	1	0.33	1.51	26.67	0.2
RPA2NT	CDC40	CDC40	6|1|1	8	2.67	3	0|0|0	0.33	1	0.33	1	0.33	4.02	26.67	0.22
RPA2NT	KIF4A	KIF4A	6|1|1	8	2.67	3	0|0|0	0.33	1	0.33	1	0.33	4.02	26.67	0.22
RPA2NT	ZNF687	ZNF687	6|1|1	8	2.67	3	0|0|0	0.33	1	0.33	1	0.33	4.02	26.67	0.22
RPA2NT	PIK3C2A	PIK3C2A	6|1|1	8	2.67	3	0|0|0	0.33	1	0.33	1	0.33	4.02	26.67	0.22
RPA2NT	PRPF4	PRPF4	8|0|0	8	2.67	3	0|0|0	0.33	1	0.33	1	0.33	1.51	26.67	0.2
RPA2NT	RUFY3	RUFY3	7|1|0	8	2.67	3	0|0|0	0.33	1	0.33	1	0.33	1.51	26.67	0.21
RPA2NT	PSMA6	PSMA6	8|0|0	8	2.67	3	6|0|0	0.33	0.98	0.33	0.98	0.33	-4.92	1.33	0.32
RPA2NT	ACSL1	ACSL1	7|1|0	8	2.67	3	0|0|0	0.33	1	0.33	1	0.33	1.51	26.67	0.21
RPA2NT	CHD1	CHD1	6|1|1	8	2.67	3	0|0|0	0.33	1	0.33	1	0.33	4.02	26.67	0.22
RPA2NT	RTF1	RTF1	8|0|0	8	2.67	3	0|0|0	0.33	1	0.33	1	0.33	1.51	26.67	0.2
RPA2NT	SMG8	SMG8	8|0|0	8	2.67	3	0|0|0	0.33	1	0.33	1	0.33	1.51	26.67	0.2
RPA2NT	RAB11FIP1	RAB11FIP1	8|0|0	8	2.67	3	0|0|0	0.33	1	0.33	1	0.33	1.51	26.67	0.2
RPA2NT	CCZ1	CCZ1	6|1|1	8	2.67	3	0|0|0	0.33	1	0.33	1	0.33	4.02	26.67	0.22
RPA2NT	PPP3CA	PPP3CA	8|0|0	8	2.67	3	2|0|0	0.33	1	0.33	1	0.33	-0.66	4	0.28
RPA2NT	BRE	BRE	6|1|1	8	2.67	3	2|0|0	0.33	1	0.33	1	0.33	1.39	4	0.31
RPA2NT	VPS36	VPS36	8|0|0	8	2.67	3	1|0|0	0.33	1	0.33	1	0.33	0.71	8	0.19
RPA2NT	LRRIQ1	LRRIQ1	0|0|8	8	2.67	3	2|0|4	0.33	0.99	0.33	0.99	0.33	-5.47	1.33	0.32
RPA2NT	EXOC1	EXOC1	7|0|1	8	2.67	3	0|0|0	0.33	1	0.33	1	0.33	1.51	26.67	0.21
RPA2NT	EXOC5	EXOC5	7|0|1	8	2.67	3	0|0|0	0.33	1	0.33	1	0.33	1.51	26.67	0.21
RPA2NT	USP24	USP24	6|1|1	8	2.67	3	1|0|0	0.33	1	0.33	1	0.33	2.11	8	0.22
RPA2NT	SF3A2	SF3A2	7|1|0	8	2.67	3	0|0|0	0.33	1	0.33	1	0.33	1.51	26.67	0.21
RPA2NT	LZTFL1	LZTFL1	6|1|1	8	2.67	3	0|0|0	0.33	1	0.33	1	0.33	4.02	26.67	0.22
RPA2NT	GSK3B	GSK3B	7|0|1	8	2.67	3	0|0|0	0.33	1	0.33	1	0.33	1.51	26.67	0.21
RPA2NT	SAP30BP	SAP30BP	7|0|1	8	2.67	3	0|0|0	0.33	1	0.33	1	0.33	1.51	26.67	0.21
RPA2NT	RRAGC	RRAGC	7|1|0	8	2.67	3	1|0|0	0.33	1	0.33	1	0.33	0.71	8	0.2
RPA2NT	WDR62	WDR62	7|0|1	8	2.67	3	0|0|0	0.33	1	0.33	1	0.33	1.51	26.67	0.21
RPA2NT	PRMT3	PRMT3	6|1|1	8	2.67	3	0|0|0	0.33	1	0.33	1	0.33	4.02	26.67	0.22
RPA2NT	ARIH1	ARIH1	8|0|0	8	2.67	3	1|0|0	0.33	1	0.33	1	0.33	0.71	8	0.19
RPA2NT	RNGTT	RNGTT	7|0|1	8	2.67	3	0|0|0	0.33	1	0.33	1	0.33	1.51	26.67	0.21
RPA2NT	TELO2	TELO2	8|0|0	8	2.67	3	0|0|0	0.33	1	0.33	1	0.33	1.51	26.67	0.2
RPA2NT	RFC2	RFC2	7|0|1	8	2.67	3	1|0|0	0.33	1	0.33	1	0.33	0.71	8	0.2
RPA2NT	FANCD2	FANCD2	8|0|0	8	2.67	3	0|0|0	0.33	1	0.33	1	0.33	1.51	26.67	0.2
RPA2NT	IST1	IST1	7|0|1	8	2.67	3	1|0|0	0.33	1	0.33	1	0.33	0.71	8	0.2
RPA2NT	NCAPH	NCAPH	7|1|0	8	2.67	3	0|0|0	0.33	1	0.33	1	0.33	1.51	26.67	0.21
RPA2NT	ARAF	ARAF	6|1|1	8	2.67	3	0|0|0	0.33	1	0.33	1	0.33	4.02	26.67	0.22
RPA2NT	GAK	GAK	7|0|1	8	2.67	3	0|0|0	0.33	1	0.33	1	0.33	1.51	26.67	0.21
RPA2NT	QSER1	QSER1	7|0|1	8	2.67	3	0|0|0	0.33	1	0.33	1	0.33	1.51	26.67	0.21
RPA2NT	SWAP70	SWAP70	6|0|1	7	2.33	3	0|0|0	0.33	1	0.33	1	0.33	1.51	23.33	0.22
RPA2NT	RPS6KA5	RPS6KA5	6|1|0	7	2.33	3	0|0|0	0.33	1	0.33	1	0.33	1.51	23.33	0.22
RPA2NT	UBTF	UBTF	6|1|0	7	2.33	3	0|0|0	0.33	1	0.33	1	0.33	1.51	23.33	0.22
RPA2NT	QTRTD1	QTRTD1	5|1|1	7	2.33	3	1|0|0	0.33	1	0.33	1	0.33	2.11	7	0.24
RPA2NT	APC	APC	6|1|0	7	2.33	3	0|0|0	0.33	1	0.33	1	0.33	1.51	23.33	0.22
RPA2NT	PHAX	PHAX	6|0|1	7	2.33	3	0|0|0	0.33	1	0.33	1	0.33	1.51	23.33	0.22
RPA2NT	GTF3C2	GTF3C2	6|0|1	7	2.33	3	1|0|0	0.33	1	0.33	1	0.33	0.71	7	0.22
RPA2NT	MFN2	MFN2	7|0|0	7	2.33	3	0|0|0	0.33	1	0.33	1	0.33	1.51	23.33	0.21
RPA2NT	MTPAP	MTPAP	6|1|0	7	2.33	3	0|0|0	0.33	1	0.33	1	0.33	1.51	23.33	0.22
RPA2NT	USP48	USP48	5|1|1	7	2.33	3	0|0|0	0.33	1	0.33	1	0.33	4.02	23.33	0.23
RPA2NT	PTPN9	PTPN9	6|0|1	7	2.33	3	0|0|0	0.33	1	0.33	1	0.33	1.51	23.33	0.22
RPA2NT	DHX57	DHX57	6|0|1	7	2.33	3	0|0|0	0.33	1	0.33	1	0.33	1.51	23.33	0.22
RPA2NT	DCUN1D1	DCUN1D1	6|0|1	7	2.33	3	1|0|0	0.33	1	0.33	1	0.33	0.71	7	0.22
RPA2NT	DYNC1LI2	DYNC1LI2	6|0|1	7	2.33	3	1|0|0	0.33	1	0.33	1	0.33	0.71	7	0.22
RPA2NT	SMG1	SMG1	6|0|1	7	2.33	3	0|0|0	0.33	1	0.33	1	0.33	1.51	23.33	0.22
RPA2NT	PSMC4	PSMC4	7|0|0	7	2.33	3	0|0|0	0.33	1	0.33	1	0.33	1.51	23.33	0.21
RPA2NT	DYNC1I2	DYNC1I2	6|1|0	7	2.33	3	1|0|0	0.33	1	0.33	1	0.33	0.71	7	0.22
RPA2NT	IQGAP2	IQGAP2	6|1|0	7	2.33	3	0|0|0	0.33	1	0.33	1	0.33	1.51	23.33	0.22
RPA2NT	FIGNL1	FIGNL1	6|0|1	7	2.33	3	0|0|0	0.33	1	0.33	1	0.33	1.51	23.33	0.22
RPA2NT	ACOX1	ACOX1	6|0|1	7	2.33	3	0|0|0	0.33	1	0.33	1	0.33	1.51	23.33	0.22
RPA2NT	STX12	STX12	7|0|0	7	2.33	3	4|0|0	0.33	0.99	0.33	0.99	0.33	-2.56	1.75	0.32
RPA2NT	UBE3A	UBE3A	7|0|0	7	2.33	3	0|0|0	0.33	1	0.33	1	0.33	1.51	23.33	0.21
RPA2NT	PLEKHA5	PLEKHA5	6|0|1	7	2.33	3	0|0|0	0.33	1	0.33	1	0.33	1.51	23.33	0.22
RPA2NT	TIMMDC1	TIMMDC1	5|1|1	7	2.33	3	0|0|0	0.33	1	0.33	1	0.33	4.02	23.33	0.23
RPA2NT	KIF2A	KIF2A	5|1|1	7	2.33	3	0|0|0	0.33	1	0.33	1	0.33	4.02	23.33	0.23
RPA2NT	ACOT8	ACOT8	5|1|1	7	2.33	3	1|0|0	0.33	1	0.33	1	0.33	2.11	7	0.24
RPA2NT	LYPLA2	LYPLA2	6|0|1	7	2.33	3	0|0|0	0.33	1	0.33	1	0.33	1.51	23.33	0.22
RPA2NT	FNBP4	FNBP4	7|0|0	7	2.33	3	0|0|0	0.33	1	0.33	1	0.33	1.51	23.33	0.21
RPA2NT	PAPSS1	PAPSS1	7|0|0	7	2.33	3	0|0|0	0.33	1	0.33	1	0.33	1.51	23.33	0.21
RPA2NT	IFIT5	IFIT5	5|1|1	7	2.33	3	1|0|0	0.33	1	0.33	1	0.33	2.11	7	0.24
RPA2NT	DIEXF	DIEXF	6|0|1	7	2.33	3	0|0|0	0.33	1	0.33	1	0.33	1.51	23.33	0.22
RPA2NT	NUPL1	NUPL1	6|0|1	7	2.33	3	1|0|0	0.33	1	0.33	1	0.33	0.71	7	0.22
RPA2NT	RHOT1	RHOT1	6|0|1	7	2.33	3	0|0|0	0.33	1	0.33	1	0.33	1.51	23.33	0.22
RPA2NT	BCAS2	BCAS2	6|0|1	7	2.33	3	0|0|0	0.33	1	0.33	1	0.33	1.51	23.33	0.22
RPA2NT	BOD1L1	BOD1L1	7|0|0	7	2.33	3	0|0|0	0.33	1	0.33	1	0.33	1.51	23.33	0.21
RPA2NT	LAMTOR1	LAMTOR1	6|0|1	7	2.33	3	2|0|0	0.33	1	0.33	1	0.33	-0.66	3.5	0.31
RPA2NT	TFCP2	TFCP2	6|0|1	7	2.33	3	1|0|0	0.33	1	0.33	1	0.33	0.71	7	0.22
RPA2NT	EED	EED	7|0|0	7	2.33	3	0|0|0	0.33	1	0.33	1	0.33	1.51	23.33	0.21
RPA2NT	GTSE1	GTSE1	5|0|1	6	2	3	0|0|0	0.33	1	0.33	1	0.33	1.51	20	0.23
RPA2NT	PSMD14	PSMD14	6|0|0	6	2	3	3|0|1	0.33	0.99	0.33	0.99	0.33	-2.88	1.5	0.32
RPA2NT	ATG7	ATG7	5|1|0	6	2	3	0|0|0	0.33	1	0.33	1	0.33	1.51	20	0.23
RPA2NT	MRPL38	MRPL38	5|1|0	6	2	3	1|1|0	0.33	1	0.33	1	0.33	-0.53	3	0.28
RPA2NT	NLN	NLN	6|0|0	6	2	3	3|0|0	0.33	0.99	0.33	0.99	0.33	-1.08	2	0.32
RPA2NT	BOP1	BOP1	6|0|0	6	2	3	0|0|0	0.33	1	0.33	1	0.33	1.51	20	0.22
RPA2NT	TOR1A	TOR1A	5|1|0	6	2	3	2|0|0	0.33	0.99	0.33	0.99	0.33	-0.66	3	0.31
RPA2NT	NSUN5	NSUN5	5|1|0	6	2	3	0|0|0	0.33	1	0.33	1	0.33	1.51	20	0.23
RPA2NT	SLC25A4	SLC25A4	4|1|1	6	2	3	1|0|0	0.33	1	0.33	1	0.33	2.11	6	0.26
RPA2NT	DSG2	DSG2	5|0|1	6	2	3	0|0|0	0.33	1	0.33	1	0.33	1.51	20	0.23
RPA2NT	PISD	PISD	4|1|1	6	2	3	0|0|0	0.33	1	0.33	1	0.33	4.02	20	0.24
RPA2NT	RBPJ	RBPJ	5|1|0	6	2	3	0|0|0	0.33	1	0.33	1	0.33	1.51	20	0.23
RPA2NT	ARHGAP21	ARHGAP21	6|0|0	6	2	3	0|0|0	0.33	1	0.33	1	0.33	1.51	20	0.22
RPA2NT	DNAJC10	DNAJC10	4|1|1	6	2	3	0|0|0	0.33	1	0.33	1	0.33	4.02	20	0.24
RPA2NT	AGO2	AGO2	6|0|0	6	2	3	0|0|0	0.33	1	0.33	1	0.33	1.51	20	0.22
RPA2NT	ZNF622	ZNF622	4|1|1	6	2	3	0|0|0	0.33	1	0.33	1	0.33	4.02	20	0.24
RPA2NT	TRAF2	TRAF2	5|0|1	6	2	3	0|0|0	0.33	1	0.33	1	0.33	1.51	20	0.23
RPA2NT	SBF1	SBF1	4|1|1	6	2	3	0|0|0	0.33	1	0.33	1	0.33	4.02	20	0.24
RPA2NT	PPWD1	PPWD1	5|0|1	6	2	3	0|0|0	0.33	1	0.33	1	0.33	1.51	20	0.23
RPA2NT	CTNNAL1	CTNNAL1	6|0|0	6	2	3	0|0|0	0.33	1	0.33	1	0.33	1.51	20	0.22
RPA2NT	GTF2F2	GTF2F2	5|0|1	6	2	3	0|0|0	0.33	1	0.33	1	0.33	1.51	20	0.23
RPA2NT	STARD9	STARD9	4|1|1	6	2	3	0|0|0	0.33	1	0.33	1	0.33	4.02	20	0.24
RPA2NT	PDAP1	PDAP1	6|0|0	6	2	3	0|0|0	0.33	1	0.33	1	0.33	1.51	20	0.22
RPA2NT	ITCH	ITCH	4|1|1	6	2	3	0|0|0	0.33	1	0.33	1	0.33	4.02	20	0.24
RPA2NT	DDX11	DDX11	6|0|0	6	2	3	0|0|0	0.33	1	0.33	1	0.33	1.51	20	0.22
RPA2NT	MTMR9	MTMR9	6|0|0	6	2	3	0|0|0	0.33	1	0.33	1	0.33	1.51	20	0.22
RPA2NT	HNRNPAB	HNRNPAB	5|1|0	6	2	3	3|0|0	0.33	0.98	0.33	0.98	0.33	-1.08	2	0.32
RPA2NT	RABGAP1	RABGAP1	6|0|0	6	2	3	0|0|0	0.33	1	0.33	1	0.33	1.51	20	0.22
RPA2NT	NANP	NANP	5|0|1	6	2	3	0|0|0	0.33	1	0.33	1	0.33	1.51	20	0.23
RPA2NT	DDX23	DDX23	5|0|1	6	2	3	0|1|0	0.33	1	0.33	1	0.33	0.71	6	0.24
RPA2NT	ADD2	ADD2	5|0|1	6	2	3	0|0|0	0.33	1	0.33	1	0.33	1.51	20	0.23
RPA2NT	CDKN2AIP	CDKN2AIP	5|1|0	6	2	3	0|0|0	0.33	1	0.33	1	0.33	1.51	20	0.23
RPA2NT	RAI14	RAI14	6|0|0	6	2	3	0|0|0	0.33	1	0.33	1	0.33	1.51	20	0.22
RPA2NT	SMAP	SMAP	4|1|1	6	2	3	0|0|0	0.33	1	0.33	1	0.33	4.02	20	0.24
RPA2NT	DSCR3	DSCR3	6|0|0	6	2	3	0|0|0	0.33	1	0.33	1	0.33	1.51	20	0.22
RPA2NT	TOMM70A	TOMM70A	5|0|1	6	2	3	1|0|0	0.33	1	0.33	1	0.33	0.71	6	0.24
RPA2NT	RAD21	RAD21	6|0|0	6	2	3	1|0|0	0.33	1	0.33	1	0.33	0.71	6	0.22
RPA2NT	TK1	TK1	5|0|1	6	2	3	0|0|2	0.33	0.99	0.33	0.99	0.33	-0.66	3	0.31
RPA2NT	CCNA2	CCNA2	4|1|1	6	2	3	0|0|0	0.33	1	0.33	1	0.33	4.02	20	0.24
RPA2NT	RAI1	RAI1	6|0|0	6	2	3	0|0|0	0.33	1	0.33	1	0.33	1.51	20	0.22
RPA2NT	ATP5J2	ATP5J2	1|0|5	6	2	3	2|0|0	0.33	0.99	0.33	0.99	0.33	-0.66	3	0.31
RPA2NT	URB1	URB1	5|0|1	6	2	3	0|0|0	0.33	1	0.33	1	0.33	1.51	20	0.23
RPA2NT	RB1	RB1	5|0|1	6	2	3	0|0|0	0.33	1	0.33	1	0.33	1.51	20	0.23
RPA2NT	IRF2BP2	IRF2BP2	5|1|0	6	2	3	1|0|0	0.33	1	0.33	1	0.33	0.71	6	0.24
RPA2NT	MRPS24	MRPS24	4|1|1	6	2	3	1|0|0	0.33	1	0.33	1	0.33	2.11	6	0.26
RPA2NT	ATL2	ATL2	6|0|0	6	2	3	1|0|0	0.33	1	0.33	1	0.33	0.71	6	0.22
RPA2NT	MLLT6	MLLT6	4|1|1	6	2	3	0|0|0	0.33	1	0.33	1	0.33	4.02	20	0.24
RPA2NT	DENND4C	DENND4C	5|1|0	6	2	3	1|0|0	0.33	1	0.33	1	0.33	0.71	6	0.24
RPA2NT	COG1	COG1	6|0|0	6	2	3	0|0|0	0.33	1	0.33	1	0.33	1.51	20	0.22
RPA2NT	ASXL2	ASXL2	5|0|1	6	2	3	0|0|0	0.33	1	0.33	1	0.33	1.51	20	0.23
RPA2NT	SIRT2	SIRT2	5|0|1	6	2	3	1|0|0	0.33	1	0.33	1	0.33	0.71	6	0.24
RPA2NT	PTPRF	PTPRF	4|1|1	6	2	3	0|0|0	0.33	1	0.33	1	0.33	4.02	20	0.24
RPA2NT	BRCC3	BRCC3	6|0|0	6	2	3	0|0|0	0.33	1	0.33	1	0.33	1.51	20	0.22
RPA2NT	GRAMD1A	GRAMD1A	5|1|0	6	2	3	0|0|0	0.33	1	0.33	1	0.33	1.51	20	0.23
RPA2NT	BRCA2	BRCA2	5|0|1	6	2	3	0|0|0	0.33	1	0.33	1	0.33	1.51	20	0.23
RPA2NT	RPTOR	RPTOR	5|0|1	6	2	3	0|0|0	0.33	1	0.33	1	0.33	1.51	20	0.23
RPA2NT	ARIH2	ARIH2	6|0|0	6	2	3	0|0|0	0.33	1	0.33	1	0.33	1.51	20	0.22
RPA2NT	ZNF280C	ZNF280C	5|1|0	6	2	3	0|0|0	0.33	1	0.33	1	0.33	1.51	20	0.23
RPA2NT	SPTAN1	SPTAN1	6|0|0	6	2	3	0|0|0	0.33	1	0.33	1	0.33	1.51	20	0.22
RPA2NT	GALNT2	GALNT2	5|1|0	6	2	3	0|0|0	0.33	1	0.33	1	0.33	1.51	20	0.23
RPA2NT	PAF1	PAF1	6|0|0	6	2	3	0|0|0	0.33	1	0.33	1	0.33	1.51	20	0.22
RPA2NT	USP8	USP8	4|1|1	6	2	3	0|0|0	0.33	1	0.33	1	0.33	4.02	20	0.24
RPA2NT	ASAH1	ASAH1	5|0|1	6	2	3	1|0|0	0.33	1	0.33	1	0.33	0.71	6	0.24
RPA2NT	INTS4	INTS4	4|1|1	6	2	3	0|0|0	0.33	1	0.33	1	0.33	4.02	20	0.24
RPA2NT	CHD1L	CHD1L	6|0|0	6	2	3	0|0|0	0.33	1	0.33	1	0.33	1.51	20	0.22
RPA2NT	KPNA1	KPNA1	5|0|1	6	2	3	1|0|0	0.33	1	0.33	1	0.33	0.71	6	0.24
RPA2NT	TAF6	TAF6	5|0|1	6	2	3	0|0|0	0.33	1	0.33	1	0.33	1.51	20	0.23
RPA2NT	RAD51C	RAD51C	4|1|0	5	1.67	3	0|0|0	0.33	1	0.33	1	0.33	1.51	16.67	0.24
RPA2NT	RAD54L2	RAD54L2	3|1|1	5	1.67	3	0|0|0	0.33	1	0.33	1	0.33	4.02	16.67	0.27
RPA2NT	GTF3C3	GTF3C3	4|0|1	5	1.67	3	0|0|0	0.33	1	0.33	1	0.33	1.51	16.67	0.24
RPA2NT	EDC3	EDC3	5|0|0	5	1.67	3	0|0|0	0.33	1	0.33	1	0.33	1.51	16.67	0.23
RPA2NT	ANAPC1	ANAPC1	5|0|0	5	1.67	3	0|0|0	0.33	1	0.33	1	0.33	1.51	16.67	0.23
RPA2NT	MINPP1	MINPP1	3|1|1	5	1.67	3	0|0|0	0.33	1	0.33	1	0.33	4.02	16.67	0.27
RPA2NT	ACTR1B	ACTR1B	5|0|0	5	1.67	3	3|0|0	0.33	0.98	0.33	0.98	0.33	-1.08	1.67	0.32
RPA2NT	FAM21C	FAM21C	4|0|1	5	1.67	3	0|0|0	0.33	1	0.33	1	0.33	1.51	16.67	0.24
RPA2NT	RUFY1	RUFY1	4|0|1	5	1.67	3	1|0|0	0.33	1	0.33	1	0.33	0.71	5	0.26
RPA2NT	DPH1	DPH1	3|1|1	5	1.67	3	0|0|0	0.33	1	0.33	1	0.33	4.02	16.67	0.27
RPA2NT	ERGIC1	ERGIC1	4|1|0	5	1.67	3	0|0|0	0.33	1	0.33	1	0.33	1.51	16.67	0.24
RPA2NT	DLGAP5	DLGAP5	5|0|0	5	1.67	3	0|0|0	0.33	1	0.33	1	0.33	1.51	16.67	0.23
RPA2NT	BRD9	BRD9	5|0|0	5	1.67	3	0|0|0	0.33	1	0.33	1	0.33	1.51	16.67	0.23
RPA2NT	RICTOR	RICTOR	4|1|0	5	1.67	3	0|0|0	0.33	1	0.33	1	0.33	1.51	16.67	0.24
RPA2NT	SRRM1	SRRM1	5|0|0	5	1.67	3	0|1|0	0.33	1	0.33	1	0.33	0.71	5	0.24
RPA2NT	MRPS7	MRPS7	1|4|0	5	1.67	3	0|0|0	0.33	1	0.33	1	0.33	1.51	16.67	0.24
RPA2NT	MFAP1	MFAP1	5|0|0	5	1.67	3	0|0|0	0.33	1	0.33	1	0.33	1.51	16.67	0.23
RPA2NT	MRPL16	MRPL16	1|4|0	5	1.67	3	0|0|0	0.33	1	0.33	1	0.33	1.51	16.67	0.24
RPA2NT	PBK	PBK	5|0|0	5	1.67	3	0|0|0	0.33	1	0.33	1	0.33	1.51	16.67	0.23
RPA2NT	MAPK14	MAPK14	3|1|1	5	1.67	3	0|0|0	0.33	1	0.33	1	0.33	4.02	16.67	0.27
RPA2NT	MLH1	MLH1	5|0|0	5	1.67	3	0|0|0	0.33	1	0.33	1	0.33	1.51	16.67	0.23
RPA2NT	TAB2	TAB2	4|1|0	5	1.67	3	0|0|0	0.33	1	0.33	1	0.33	1.51	16.67	0.24
RPA2NT	DDB2	DDB2	4|1|0	5	1.67	3	0|0|0	0.33	1	0.33	1	0.33	1.51	16.67	0.24
RPA2NT	UBFD1	UBFD1	4|0|1	5	1.67	3	0|0|0	0.33	1	0.33	1	0.33	1.51	16.67	0.24
RPA2NT	KIF18B	KIF18B	3|1|1	5	1.67	3	0|0|0	0.33	1	0.33	1	0.33	4.02	16.67	0.27
RPA2NT	TRIP11	TRIP11	4|0|1	5	1.67	3	0|0|2	0.33	0.99	0.33	0.99	0.33	-0.66	2.5	0.32
RPA2NT	MTMR1	MTMR1	5|0|0	5	1.67	3	0|0|0	0.33	1	0.33	1	0.33	1.51	16.67	0.23
RPA2NT	EXOSC8	EXOSC8	4|0|1	5	1.67	3	0|0|0	0.33	1	0.33	1	0.33	1.51	16.67	0.24
RPA2NT	ATP6V0A1	ATP6V0A1	5|0|0	5	1.67	3	0|0|0	0.33	1	0.33	1	0.33	1.51	16.67	0.23
RPA2NT	ATP6V0A2	ATP6V0A2	4|0|1	5	1.67	3	0|0|0	0.33	1	0.33	1	0.33	1.51	16.67	0.24
RPA2NT	SMPD4	SMPD4	5|0|0	5	1.67	3	0|0|0	0.33	1	0.33	1	0.33	1.51	16.67	0.23
RPA2NT	H1F0	H1F0	0|5|0	5	1.67	3	0|0|0	0.33	1	0.33	1	0.33	1.51	16.67	0.23
RPA2NT	FKBP15	FKBP15	5|0|0	5	1.67	3	0|0|0	0.33	1	0.33	1	0.33	1.51	16.67	0.23
RPA2NT	FBXO17	FBXO17	4|0|1	5	1.67	3	0|0|0	0.33	1	0.33	1	0.33	1.51	16.67	0.24
RPA2NT	ATF7IP	ATF7IP	4|1|0	5	1.67	3	0|0|0	0.33	1	0.33	1	0.33	1.51	16.67	0.24
RPA2NT	SETD2	SETD2	5|0|0	5	1.67	3	0|0|0	0.33	1	0.33	1	0.33	1.51	16.67	0.23
RPA2NT	CCP110	CCP110	5|0|0	5	1.67	3	0|0|0	0.33	1	0.33	1	0.33	1.51	16.67	0.23
RPA2NT	EIF5	EIF5	4|0|1	5	1.67	3	0|0|0	0.33	1	0.33	1	0.33	1.51	16.67	0.24
RPA2NT	ZRANB2	ZRANB2	4|0|1	5	1.67	3	0|0|0	0.33	1	0.33	1	0.33	1.51	16.67	0.24
RPA2NT	NCAPG2	NCAPG2	4|1|0	5	1.67	3	0|0|0	0.33	1	0.33	1	0.33	1.51	16.67	0.24
RPA2NT	OTULIN	OTULIN	4|1|0	5	1.67	3	0|0|0	0.33	1	0.33	1	0.33	1.51	16.67	0.24
RPA2NT	METTL3	METTL3	4|1|0	5	1.67	3	0|0|0	0.33	1	0.33	1	0.33	1.51	16.67	0.24
RPA2NT	ACAD11	ACAD11	3|1|1	5	1.67	3	0|0|0	0.33	1	0.33	1	0.33	4.02	16.67	0.27
RPA2NT	PLOD3	PLOD3	4|0|1	5	1.67	3	0|0|0	0.33	1	0.33	1	0.33	1.51	16.67	0.24
RPA2NT	NEDD4L	NEDD4L	5|0|0	5	1.67	3	1|0|0	0.33	1	0.33	1	0.33	0.71	5	0.24
RPA2NT	GTF2F1	GTF2F1	4|0|1	5	1.67	3	0|0|0	0.33	1	0.33	1	0.33	1.51	16.67	0.24
RPA2NT	LEMD2	LEMD2	4|0|1	5	1.67	3	0|0|0	0.33	1	0.33	1	0.33	1.51	16.67	0.24
RPA2NT	CDC42BPA	CDC42BPA	5|0|0	5	1.67	3	1|0|2	0.33	0.99	0.33	0.99	0.33	-1.52	1.67	0.31
RPA2NT	CDC42BPB	CDC42BPB	4|1|0	5	1.67	3	0|0|0	0.33	1	0.33	1	0.33	1.51	16.67	0.24
RPA2NT	STK38L	STK38L	4|1|0	5	1.67	3	0|0|0	0.33	1	0.33	1	0.33	1.51	16.67	0.24
RPA2NT	SRSF10	SRSF10	1|1|3	5	1.67	3	0|0|1	0.33	1	0.33	1	0.33	2.11	5	0.28
RPA2NT	NCAPD3	NCAPD3	4|0|1	5	1.67	3	0|0|0	0.33	1	0.33	1	0.33	1.51	16.67	0.24
RPA2NT	GRIPAP1	GRIPAP1	4|1|0	5	1.67	3	0|0|0	0.33	1	0.33	1	0.33	1.51	16.67	0.24
RPA2NT	USP22	USP22	4|0|1	5	1.67	3	0|0|0	0.33	1	0.33	1	0.33	1.51	16.67	0.24
RPA2NT	RACGAP1	RACGAP1	3|1|1	5	1.67	3	1|0|0	0.33	1	0.33	1	0.33	2.11	5	0.28
RPA2NT	RSRC1	RSRC1	1|0|4	5	1.67	3	0|0|1	0.33	1	0.33	1	0.33	0.71	5	0.26
RPA2NT	UIMC1	UIMC1	5|0|0	5	1.67	3	0|0|0	0.33	1	0.33	1	0.33	1.51	16.67	0.23
RPA2NT	RNF213	RNF213	4|0|1	5	1.67	3	0|0|0	0.33	1	0.33	1	0.33	1.51	16.67	0.24
RPA2NT	RBM33	RBM33	4|1|0	5	1.67	3	0|0|0	0.33	1	0.33	1	0.33	1.51	16.67	0.24
RPA2NT	NAV1	NAV1	4|0|1	5	1.67	3	0|0|0	0.33	1	0.33	1	0.33	1.51	16.67	0.24
RPA2NT	RMDN1	RMDN1	3|1|1	5	1.67	3	0|0|0	0.33	1	0.33	1	0.33	4.02	16.67	0.27
RPA2NT	ZCCHC8	ZCCHC8	4|0|1	5	1.67	3	0|0|0	0.33	1	0.33	1	0.33	1.51	16.67	0.24
RPA2NT	ARID3B	ARID3B	4|1|0	5	1.67	3	0|0|0	0.33	1	0.33	1	0.33	1.51	16.67	0.24
RPA2NT	2022-09-11	2022-09-11	4|1|0	5	1.67	3	1|0|0	0.33	1	0.33	1	0.33	0.71	5	0.26
RPA2NT	EXD2	EXD2	5|0|0	5	1.67	3	0|0|0	0.33	1	0.33	1	0.33	1.51	16.67	0.23
RPA2NT	KIF21A	KIF21A	5|0|0	5	1.67	3	1|0|0	0.33	1	0.33	1	0.33	0.71	5	0.24
RPA2NT	FGFR1OP	FGFR1OP	4|0|1	5	1.67	3	0|0|0	0.33	1	0.33	1	0.33	1.51	16.67	0.24
RPA2NT	HAUS5	HAUS5	5|0|0	5	1.67	3	0|0|0	0.33	1	0.33	1	0.33	1.51	16.67	0.23
RPA2NT	WIPI2	WIPI2	3|1|1	5	1.67	3	1|0|0	0.33	1	0.33	1	0.33	2.11	5	0.28
RPA2NT	SFXN2	SFXN2	4|1|0	5	1.67	3	0|0|0	0.33	1	0.33	1	0.33	1.51	16.67	0.24
RPA2NT	ERLIN1	ERLIN1	3|1|1	5	1.67	3	0|0|0	0.33	1	0.33	1	0.33	4.02	16.67	0.27
RPA2NT	PARVA	PARVA	5|0|0	5	1.67	3	0|0|0	0.33	1	0.33	1	0.33	1.51	16.67	0.23
RPA2NT	PPFIA1	PPFIA1	4|1|0	5	1.67	3	0|0|0	0.33	1	0.33	1	0.33	1.51	16.67	0.24
RPA2NT	ALG2	ALG2	4|0|1	5	1.67	3	0|0|0	0.33	1	0.33	1	0.33	1.51	16.67	0.24
RPA2NT	KIF22	KIF22	4|1|0	5	1.67	3	0|0|0	0.33	1	0.33	1	0.33	1.51	16.67	0.24
RPA2NT	PHKG2	PHKG2	4|1|0	5	1.67	3	0|0|0	0.33	1	0.33	1	0.33	1.51	16.67	0.24
RPA2NT	KIF14	KIF14	4|1|0	5	1.67	3	0|0|0	0.33	1	0.33	1	0.33	1.51	16.67	0.24
[truncated: 632 more rows]

## Sheet: SAINT_NT_Analysis_RPA2 vs GFP
Bait	Prey	PreyGene	Spec	SpecSum	AvgSpec	NumReplicates	ctrlCounts	AvgP	MaxP	TopoAvgP	TopoMaxP	SaintScore	logOddsScore	FoldChange	BFDR	boosted_by		HEK293FT Control selection
RPA2NT	UBE2Q1	UBE2Q1	2|0|0	2	0.67	3	0|0|0|3	0.01	0.04	0.01	0.04	0.01	-7.03	0.89	0.81			RPA2		Fold Change (RPA2/GFP) ≥ 1.5
RPA2NT	HIST1H4A	HIST1H4A	53|107|100	260	86.67	3	103|114|101|74	0	0	0	0	0	-283.63	0.88	0.95			RPA1
RPA2NT	AGL	AGL	27|7|11	45	15	3	13|15|24|23	0	0	0	0	0	-63.97	0.8	0.94			DVL2
RPA2NT	RNF10	RNF10	3|0|0	3	1	3	6|12|9|13	0	0	0	0	0	-46.91	0.1	0.95			CRNKL1
RPA2NT	NCBP1	NCBP1	25|2|7	34	11.33	3	16|23|23|32	0	0	0	0	0	-98.62	0.48	0.95			DVL1
RPA2NT	HSPA4	HSPA4	50|2|18	70	23.33	3	19|30|37|31	0	0	0	0	0	-123.92	0.8	0.95			SMARCAL1
RPA2NT	NELFB	NELFB	15|1|2	18	6	3	10|11|19|17	0	0	0	0	0	-61.75	0.42	0.94			MED27
RPA2NT	HSPA9	HSPA9	3|1|8	12	4	3	0|2|2|3	0.19	0.57	0.19	0.57	0.19	-8.78	2.29	0.63			ETAA1
RPA2NT	HSPA8	HSPA8	48|21|39	108	36	3	42|45|45|47	0	0	0	0	0	-138.41	0.8	0.95			MYCBP2
RPA2NT	SSFA2	SSFA2	2|0|0	2	0.67	3	14|28|21|40	0	0	0	0	0	-116.67	0.03	0.95			MAGED2
RPA2NT	NELFE	NELFE	9|1|1	11	3.67	3	8|14|20|17	0	0	0	0	0	-63.84	0.25	0.95			RPL29
RPA2NT	PDCD10	PDCD10	6|0|4	10	3.33	3	4|5|4|6	0	0	0	0	0	-23.69	0.7	0.92			ATP5J2-PTCD1
RPA2NT	PDCD11	PDCD11	16|41|23	80	26.67	3	73|74|69|55	0	0	0	0	0	-246.55	0.39	0.95			MED17
RPA2NT	ASS1	ASS1	15|10|6	31	10.33	3	12|12|15|23	0	0	0	0	0	-52.95	0.67	0.95			WAC
RPA2NT	STK26	STK26	14|0|3	17	5.67	3	2|3|4|7	0.25	0.76	0.25	0.76	0.25	-20.38	1.42	0.61			UNG
RPA2NT	RAD51C	RAD51C	4|1|0	5	1.67	3	0|0|2|2	0.03	0.1	0.03	0.1	0.03	-7.45	1.67	0.77			MED18
RPA2NT	PPP4C	PPP4C	5|1|2	8	2.67	3	1|3|5|5	0	0	0	0	0	-15.63	0.76	0.91			MYH9
RPA2NT	SPTLC2	SPTLC2	3|0|2	5	1.67	3	3|6|5|3	0	0	0	0	0	-21.48	0.39	0.95			AHNAK
RPA2NT	ZC3H14	ZC3H14	19|3|10	32	10.67	3	27|49|51|57	0	0	0	0	0	-193.69	0.23	0.95			RANBP2
RPA2NT	SPTLC1	SPTLC1	3|1|2	6	2	3	9|6|7|6	0	0	0	0	0	-30.23	0.29	0.95			CTTN
RPA2NT	ABCD3	ABCD3	11|8|5	24	8	3	9|11|12|4	0	0	0	0	0	-29.12	0.89	0.93			A0A0U1RQK7
RPA2NT	ZSWIM8	ZSWIM8	3|0|0	3	1	3	2|0|5|4	0	0	0	0	0	-14.87	0.36	0.91			CKAP5
RPA2NT	PISD	PISD	4|1|1	6	2	3	1|1|0|0	0.15	0.45	0.15	0.45	0.15	-4.28	4	0.66			VIM
RPA2NT	DHX8	DHX8	6|1|2	9	3	3	3|3|8|6	0	0	0	0	0	-21.75	0.6	0.92			IRS4
RPA2NT	DHX9	DHX9	120|83|109	312	104	3	166|163|171|153	0	0	0	0	0	-481.67	0.64	0.95			HDLBP
RPA2NT	DIMT1	DIMT1	8|7|5	20	6.67	3	11|12|11|15	0	0	0	0	0	-42.14	0.54	0.95			GEMIN5
RPA2NT	OSGEP	OSGEP	5|1|5	11	3.67	3	1|4|7|6	0	0	0	0	0	-19.58	0.81	0.92			DVL3
RPA2NT	TCOF1	TCOF1	55|33|27	115	38.33	3	35|62|64|71	0	0	0	0	0	-178.16	0.66	0.95			ATAD3A
RPA2NT	NSRP1	NSRP1	4|0|0	4	1.33	3	1|6|6|5	0	0	0	0	0	-22.58	0.3	0.95			MAP1B
RPA2NT	NUP98	NUP98	22|1|3	26	8.67	3	32|37|39|38	0	0	0	0	0	-160.52	0.24	0.95			MAP4
RPA2NT	XPC	XPC	0|2|2	4	1.33	3	1|2|8|1	0	0	0	0	0	-15.43	0.44	0.95			UBAP2L
RPA2NT	NUP93	NUP93	24|6|9	39	13	3	24|28|30|32	0	0	0	0	0	-107.68	0.46	0.95			TCOF1
RPA2NT	PIK3C3	PIK3C3	4|0|2	6	2	3	2|9|7|5	0	0	0	0	0	-28	0.35	0.95			LARP1
RPA2NT	GK	GK	20|10|8	38	12.67	3	5|9|11|11	0	0	0	0	0	-24.12	1.41	0.89			VPS51
RPA2NT	PTRH2	PTRH2	9|4|6	19	6.33	3	7|12|17|14	0	0	0	0	0	-45.44	0.51	0.95			POLR2B
RPA2NT	TRAPPC3	TRAPPC3	7|2|4	13	4.33	3	2|3|2|3	0.01	0.04	0.01	0.04	0.01	-9.94	1.73	0.81			SRP54
RPA2NT	GTSE1	GTSE1	5|0|1	6	2	3	3|7|8|9	0	0	0	0	0	-32.58	0.3	0.95			PRRC2C
RPA2NT	TRAPPC5	TRAPPC5	3|0|2	5	1.67	3	9|8|7|9	0	0	0	0	0	-39.14	0.2	0.95			KIF5B
RPA2NT	A0A5F9YFS9	A0A5F9YFS9	3|1|5	9	3	3	7|8|8|8	0	0	0	0	0	-33.48	0.39	0.95			FARSB
RPA2NT	UBAC2	UBAC2	1|1|0	2	0.67	3	3|4|3|5	0	0	0	0	0	-19.32	0.18	0.95			EDC4
RPA2NT	CTBP2	CTBP2	3|1|1	5	1.67	3	2|4|0|4	0	0	0	0	0	-11.52	0.67	0.9			CGN
RPA2NT	RAD54L2	RAD54L2	3|1|1	5	1.67	3	0|1|0|0	0.16	0.47	0.16	0.47	0.16	-3.38	6.67	0.65			NUP214
RPA2NT	TSG101	TSG101	6|0|3	9	3	3	0|0|0|2	0.25	0.61	0.25	0.61	0.25	-5.99	6	0.61			EZR
RPA2NT	ATP2A2	ATP2A2	50|37|38	125	41.67	3	60|69|64|66	0	0	0	0	0	-184.97	0.64	0.95			TJP1
RPA2NT	HACL1	HACL1	11|1|5	17	5.67	3	3|3|6|6	0	0.01	0	0.01	0	-19.68	1.26	0.85			ZC3HAV1
RPA2NT	NOP2	NOP2	28|50|27	105	35	3	51|45|46|38	0	0	0	0	0	-127.18	0.78	0.95			CAMSAP1
RPA2NT	KIAA1279	KIAA1279	31|3|7	41	13.67	3	9|15|18|18	0	0	0	0	0	-58.67	0.91	0.92			ESYT1
RPA2NT	GTF3C3	GTF3C3	4|0|1	5	1.67	3	1|1|2|0	0.04	0.11	0.04	0.11	0.04	-7.48	1.67	0.76			PRRC2B
RPA2NT	EDC3	EDC3	5|0|0	5	1.67	3	7|17|21|15	0	0	0	0	0	-68.89	0.11	0.95			PRKAR2A
RPA2NT	GTF3C1	GTF3C1	24|4|7	35	11.67	3	25|20|29|14	0	0	0	0	0	-85.48	0.53	0.95			SKA3
RPA2NT	MGST1	MGST1	4|0|3	7	2.33	3	2|2|2|2	0	0	0	0	0	-11.68	1.17	0.86			TJP2
RPA2NT	EDC4	EDC4	58|10|23	91	30.33	3	119|143|157|150	0	0	0	0	0	-591.97	0.21	0.95			CHORDC1
RPA2NT	GTF3C4	GTF3C4	18|1|8	27	9	3	16|19|29|21	0	0	0	0	0	-92.62	0.42	0.95			RBSN
RPA2NT	SWAP70	SWAP70	6|0|1	7	2.33	3	3|1|9|11	0	0	0	0	0	-28.6	0.39	0.95			ACSL3
RPA2NT	XPO1	XPO1	71|13|39	123	41	3	65|71|67|70	0	0	0	0	0	-257.43	0.6	0.95			COX4I1
RPA2NT	ZNF451	ZNF451	2|1|1	4	1.33	3	17|18|24|28	0	0	0	0	0	-94.92	0.06	0.95			RAB3GAP2
RPA2NT	XPO5	XPO5	36|5|9	50	16.67	3	49|62|75|71	0	0	0	0	0	-266.8	0.26	0.95			MDN1
RPA2NT	CSDE1	CSDE1	19|0|6	25	8.33	3	83|89|83|87	0	0	0	0	0	-385.59	0.1	0.95			CUL3
RPA2NT	XPO7	XPO7	50|4|16	70	23.33	3	36|43|38|43	0	0	0	0	0	-164.02	0.58	0.95			TTF2
RPA2NT	TTK	TTK	21|2|7	30	10	3	20|29|23|29	0	0	0	0	0	-106.5	0.4	0.95			FXR2
RPA2NT	GMDS	GMDS	6|2|1	9	3	3	10|7|10|8	0	0	0	0	0	-37.8	0.34	0.95			FAM21A
RPA2NT	TIPRL	TIPRL	25|3|14	42	14	3	15|20|24|23	0	0	0	0	0	-82.32	0.68	0.95			RPL19
RPA2NT	PSMG1	PSMG1	9|6|8	23	7.67	3	12|11|12|8	0	0	0	0	0	-34.11	0.71	0.95			HAUS6
RPA2NT	PSMG2	PSMG2	4|4|6	14	4.67	3	3|2|3|4	0	0	0	0	0	-8.78	1.56	0.87			EPB41L2
RPA2NT	AGPAT1	AGPAT1	1|1|0	2	0.67	3	3|2|6|6	0	0	0	0	0	-21.48	0.16	0.95			NUDC
RPA2NT	EPS15L1	EPS15L1	2|0|0	2	0.67	3	27|47|48|59	0	0	0	0	0	-204.21	0.01	0.95			STAU1
RPA2NT	ANAPC1	ANAPC1	4|0|0	4	1.33	3	6|11|10|18	0	0	0	0	0	-52.2	0.12	0.95			STIP1
RPA2NT	C2ORF44	C2ORF44	15|2|9	26	8.67	3	34|48|51|60	0	0	0	0	0	-208.05	0.18	0.95			G3BP1
RPA2NT	C2ORF47	C2ORF47	2|1|2	5	1.67	3	4|4|1|3	0	0	0	0	0	-13.49	0.56	0.95			SEC16A
RPA2NT	ANAPC5	ANAPC5	6|0|1	7	2.33	3	5|8|7|12	0	0	0	0	0	-38.08	0.29	0.95			KIAA0196
RPA2NT	GARS	GARS	43|15|26	84	28	3	29|35|35|40	0	0	0	0	0	-111.15	0.81	0.95			STAU2
RPA2NT	ANAPC7	ANAPC7	11|0|1	12	4	3	1|4|6|6	0.01	0.02	0.01	0.02	0.01	-21.45	0.94	0.83			ASCC3
RPA2NT	RPS6KA1	RPS6KA1	8|2|0	10	3.33	3	11|11|17|10	0	0	0	0	0	-56.94	0.27	0.95			NUFIP2
RPA2NT	RPS6KA3	RPS6KA3	17|7|11	35	11.67	3	24|25|30|27	0	0	0	0	0	-96.4	0.44	0.95			CLINT1
RPA2NT	RPS6KA5	RPS6KA5	6|1|0	7	2.33	3	4|5|8|6	0	0	0	0	0	-28.09	0.41	0.93			DRG2
RPA2NT	A8K968	EPB41L3	48|8|14	70	23.33	3	72|79|79|84	0	0	0	0	0	-318.59	0.3	0.95			KIAA1671
RPA2NT	ATAD5	ATAD5	1|0|1	2	0.67	3	3|8|12|10	0	0	0	0	0	-38.96	0.08	0.95			PTBP2
RPA2NT	PSMD14	PSMD14	6|0|0	6	2	3	0|1|2|2	0.12	0.36	0.12	0.36	0.12	-8.61	1.6	0.67			TNRC6B
RPA2NT	HLCS	HLCS	6|2|4	12	4	3	3|5|9|12	0	0	0	0	0	-28.33	0.55	0.95			MLLT4
RPA2NT	ATAD1	ATAD1	11|4|5	20	6.67	3	18|20|22|19	0	0	0	0	0	-76.07	0.34	0.95			MYO1D
RPA2NT	DAP3	DAP3	10|4|3	17	5.67	3	11|13|10|12	0	0	0	0	0	-43.85	0.49	0.95			PCM1
RPA2NT	PSMD13	PSMD13	31|2|6	39	13	3	5|19|19|17	0	0	0	0	0	-61.22	0.87	0.93			SNX9
RPA2NT	PREP	PREP	28|6|11	45	15	3	25|29|31|36	0	0	0	0	0	-115.16	0.5	0.95			XRN1
RPA2NT	GIT1	GIT1	19|2|3	24	8	3	24|31|35|33	0	0	0	0	0	-130.76	0.26	0.95			MTOR
RPA2NT	UTP20	UTP20	4|6|6	16	5.33	3	21|24|26|17	0	0	0	0	0	-85.7	0.24	0.95			BICD2
RPA2NT	SERBP1	SERBP1	26|16|20	62	20.67	3	61|68|65|51	0	0	0	0	0	-218.91	0.34	0.95			IRAK1
RPA2NT	MINPP1	MINPP1	3|1|1	5	1.67	3	3|8|6|6	0	0	0	0	0	-24.94	0.29	0.95			TBC1D15
RPA2NT	FAM134C	FAM134C	2|1|0	3	1	3	1|3|4|3	0	0	0	0	0	-14.99	0.36	0.95			ALDH3A2
RPA2NT	SPR	SPR	2|0|4	6	2	3	0|0|1|0	0.32	0.82	0.32	0.82	0.32	-4.99	8	0.55			GIGYF2
RPA2NT	ZNF292	ZNF292	0|1|1	2	0.67	3	0|2|3|1	0	0	0	0	0	-9.72	0.44	0.95			DPM1
RPA2NT	METTL2B	METTL2B	6|0|1	7	2.33	3	6|7|8|8	0	0	0	0	0	-34.71	0.32	0.95			PRRC2A
RPA2NT	GANAB	GANAB	81|54|67	202	67.33	3	76|82|76|77	0	0	0	0	0	-203.37	0.87	0.95			AKAP1
RPA2NT	NUP133	NUP133	21|1|1	23	7.67	3	15|28|25|30	0	0	0	0	0	-106.93	0.31	0.95			PTGES3L-AARSD1
RPA2NT	VAPB	VAPB	11|7|16	34	11.33	3	10|15|17|19	0	0	0	0	0	-49.89	0.74	0.94			FLII
RPA2NT	VAPA	VAPA	21|13|19	53	17.67	3	31|36|35|31	0	0	0	0	0	-109.58	0.53	0.95			SACM1L
RPA2NT	SHROOM3	SHROOM3	1|2|3	6	2	3	2|3|3|7	0	0	0	0	0	-16.57	0.53	0.95			CD2AP
RPA2NT	NDUFAF4	NDUFAF4	4|0|2	6	2	3	2|1|2|2	0	0.01	0	0.01	0	-10.74	1.14	0.85			PALLD
RPA2NT	CTH	CTH	3|1|1	5	1.67	3	0|1|1|3	0.01	0.02	0.01	0.02	0.01	-6.97	1.33	0.84			LIMA1
RPA2NT	EXOSC10	EXOSC10	17|13|19	49	16.33	3	42|43|58|41	0	0	0	0	0	-162.54	0.36	0.95			ATG2B
RPA2NT	GDAP2	GDAP2	2|0|0	2	0.67	3	1|1|1|2	0	0	0	0	0	-8.61	0.53	0.87			VCPIP1
RPA2NT	GDAP1	GDAP1	2|0|1	3	1	3	1|1|1|2	0	0	0	0	0	-8.61	0.8	0.87			TNKS1BP1
RPA2NT	ARF1	ARF1	35|8|23	66	22	3	34|38|39|40	0	0	0	0	0	-141.42	0.58	0.95			TTK
RPA2NT	PLRG1	PLRG1	12|4|8	24	8	3	20|26|26|24	0	0	0	0	0	-94.31	0.33	0.95			SLK
RPA2NT	ARF6	ARF6	5|1|2	8	2.67	3	7|5|6|9	0	0	0	0	0	-29.19	0.4	0.95			PDLIM1
RPA2NT	ARF5	ARF5	11|1|2	14	4.67	3	10|9|13|10	0	0	0	0	0	-45.4	0.44	0.94			C2ORF44
RPA2NT	ARF4	ARF4	10|1|2	13	4.33	3	10|13|8|5	0	0	0	0	0	-38.85	0.48	0.94			OCRL
RPA2NT	ATE1	ATE1	0|1|0	1	0.33	3	6|8|10|10	0	0	0	0	0	-40.26	0.04	0.95			CSTF2T
RPA2NT	AP3D1	AP3D1	47|13|25	85	28.33	3	53|54|54|50	0	0	0	0	0	-191.14	0.54	0.95			BCS1L
RPA2NT	EIF4B	EIF4B	11|1|3	15	5	3	21|26|23|22	0	0	0	0	0	-100.45	0.22	0.95			ABCD3
RPA2NT	NELFA	NELFA	14|4|5	23	7.67	3	13|16|20|13	0	0	0	0	0	-58.03	0.49	0.95			GIT1
RPA2NT	SULT1A1	SULT1A1	13|1|6	20	6.67	3	3|8|11|15	0	0	0	0	0	-39.56	0.72	0.93			NEK9
RPA2NT	COX4I1	COX4I1	20|25|25	70	23.33	3	25|22|24|20	0	0	0	0	0	-55.28	1.03	0.95			SCO1
RPA2NT	NOL9	NOL9	16|5|12	33	11	3	20|19|20|17	0	0	0	0	0	-70.11	0.58	0.95			NDC1
RPA2NT	CHTF18	CHTF18	10|0|4	14	4.67	3	1|1|1|0	0.4	1	0.4	1	0.4	-6.79	6.22	0.38			ADD3
RPA2NT	SAR1A	SAR1A	14|1|6	21	7	3	7|7|7|11	0	0	0	0	0	-34.53	0.88	0.92			ACADVL
RPA2NT	NOL6	NOL6	17|8|22	47	15.67	3	52|53|48|53	0	0	0	0	0	-200.66	0.3	0.95			PICALM
RPA2NT	SRPK1	SRPK1	22|3|5	30	10	3	21|25|20|26	0	0	0	0	0	-93.16	0.43	0.95			PATL1
RPA2NT	NIPSNAP1	NIPSNAP1	10|9|5	24	8	3	6|7|8|7	0	0	0	0	0	-21.56	1.14	0.93			UBAP2
RPA2NT	MPRIP	MPRIP	1|0|0	1	0.33	3	2|3|3|7	0	0	0	0	0	-19.3	0.09	0.95			2022-09-09
RPA2NT	DCAKD	DCAKD	4|10|2	16	5.33	3	5|8|3|5	0	0	0	0	0	-20.43	1.02	0.9			GNA13
RPA2NT	ATP1A1	ATP1A1	32|31|30	93	31	3	41|41|48|49	0	0	0	0	0	-120.62	0.69	0.95			RRAGA
RPA2NT	CDC45	CDC45	1|0|0	1	0.33	3	0|0|1|1	0	0	0	0	0	-5.89	0.67	0.95			MAP7D3
RPA2NT	CDC40	CDC40	6|1|1	8	2.67	3	5|2|7|3	0	0	0	0	0	-18.66	0.63	0.91			MACF1
RPA2NT	CDC42	CDC42	15|1|7	23	7.67	3	14|13|14|15	0	0	0	0	0	-60.7	0.55	0.94			OCIAD1
RPA2NT	MDH1	MDH1	24|12|15	51	17	3	19|22|25|18	0	0	0	0	0	-62.5	0.81	0.95			EMC3
RPA2NT	HMGB3	HMGB3	0|4|0	4	1.33	3	2|4|4|2	0	0	0	0	0	-15.99	0.44	0.9			NAP1L1
RPA2NT	EEF1A1	EEF1A1	89|121|132	342	114	3	122|123|148|121	0	0	0	0	0	-334.02	0.89	0.95			STIM1
RPA2NT	HMGB1	HMGB1	4|14|2	20	6.67	3	6|7|20|10	0	0	0	0	0	-42.88	0.62	0.94			ELMOD2
RPA2NT	RAB2A	RAB2A	18|4|13	35	11.67	3	14|15|13|16	0	0	0	0	0	-53.83	0.8	0.94			LIMD1
RPA2NT	CHAF1A	CHAF1A	3|0|0	3	1	3	19|25|29|27	0	0	0	0	0	-113.95	0.04	0.95			EIF4E2
RPA2NT	CHAF1B	CHAF1B	6|5|1	12	4	3	9|10|11|8	0	0	0	0	0	-41.05	0.42	0.95			TBC1D5
RPA2NT	FRG1	FRG1	3|0|0	3	1	3	4|8|10|9	0	0	0	0	0	-36.94	0.13	0.95			IGF2BP2
RPA2NT	NFX1	NFX1	1|0|0	1	0.33	3	3|8|11|12	0	0	0	0	0	-40.05	0.04	0.95			CYP51A1
RPA2NT	UBTF	UBTF	7|1|0	8	2.67	3	5|10|13|12	0	0	0	0	0	-46.89	0.27	0.95			RPL13A
RPA2NT	KIF4A	KIF4A	6|1|1	8	2.67	3	12|20|21|13	0	0	0	0	0	-71.68	0.16	0.95			ATAD3B
RPA2NT	YLPM1	YLPM1	13|1|1	15	5	3	4|17|21|34	0	0	0	0	0	-81.8	0.26	0.95			ACO2
RPA2NT	FIP1L1	FIP1L1	8|2|4	14	4.67	3	14|18|20|19	0	0	0	0	0	-73.64	0.26	0.95			NAA50
RPA2NT	TIMM50	TIMM50	18|16|19	53	17.67	3	21|21|20|17	0	0	0	0	0	-50.66	0.89	0.95			SMS
RPA2NT	MID1	MID1	2|1|0	3	1	3	0|2|2|2	0	0	0	0	0	-9.69	0.67	0.88			PPP1CB
RPA2NT	DHRS7B	DHRS7B	5|7|3	15	5	3	5|4|7|3	0	0	0	0	0	-16.57	1.05	0.91			PTPMT1
RPA2NT	PPP2R2A	PPP2R2A	26|6|5	37	12.33	3	17|19|21|19	0	0	0	0	0	-70.11	0.65	0.94			GET4
RPA2NT	CD47	CD47	0|1|1	2	0.67	3	1|0|0|0	0	0	0	0	0	-4.99	2.67	0.95			UQCRC2
RPA2NT	RSF1	RSF1	4|0|0	4	1.33	3	13|17|27|35	0	0	0	0	0	-104.37	0.06	0.95			TARDBP
RPA2NT	ZNF687	ZNF687	6|1|1	8	2.67	3	7|14|19|24	0	0	0	0	0	-69.01	0.17	0.95			PRPS2
RPA2NT	ATG4B	ATG4B	11|0|0	11	3.67	3	0|0|1|2	0.33	1	0.33	1	0.33	-6.79	4.89	0.52			PRKDC
RPA2NT	FGFR1OP	FGFR1OP	4|0|0	4	1.33	3	9|16|19|22	0	0	0	0	0	-75.72	0.08	0.95			NONO
RPA2NT	RAB21	RAB21	12|6|10	28	9.33	3	14|13|13|11	0	0	0	0	0	-42.01	0.73	0.95			MKI67
RPA2NT	SNW1	SNW1	18|20|11	49	16.33	3	42|47|48|45	0	0	0	0	0	-165.92	0.36	0.95			PRPF8
RPA2NT	THAP4	THAP4	1|1|0	2	0.67	3	1|2|1|1	0	0	0	0	0	-8.61	0.53	0.95			RBM27
RPA2NT	PNP	PNP	25|3|10	38	12.67	3	10|16|19|24	0	0	0	0	0	-68.06	0.73	0.94			XRCC6
RPA2NT	ANKFY1	ANKFY1	20|0|6	26	8.67	3	18|23|27|31	0	0	0	0	0	-112.84	0.35	0.95			SF3B1
RPA2NT	PIK3C2A	PIK3C2A	5|1|1	7	2.33	3	8|7|8|10	0	0	0	0	0	-35.63	0.28	0.95			PFKP
RPA2NT	CYB5B	CYB5B	8|3|3	14	4.67	3	5|4|7|9	0	0	0	0	0	-22.34	0.75	0.93			COPA
RPA2NT	ACTR1A	ACTR1A	24|4|15	43	14.33	3	13|15|11|21	0	0	0	0	0	-55.91	0.96	0.94			TOP2A
RPA2NT	NAP1L1	NAP1L1	12|2|4	18	6	3	21|24|31|31	0	0	0	0	0	-113.11	0.22	0.95			DHX15
RPA2NT	WDR70	WDR70	13|5|9	27	9	3	36|45|46|51	0	0	0	0	0	-180.2	0.2	0.95			DDX21
RPA2NT	CHID1	CHID1	5|9|2	16	5.33	3	7|8|10|13	0	0	0	0	0	-38.08	0.56	0.95			MYBBP1A
RPA2NT	WDR75	WDR75	10|3|6	19	6.33	3	28|28|26|26	0	0	0	0	0	-110.6	0.23	0.95			MYH10
RPA2NT	EWSR1	EWSR1	1|0|0	1	0.33	3	4|6|4|3	0	0	0	0	0	-21.48	0.08	0.95			RPL5
RPA2NT	RPN1	RPN1	45|42|40	127	42.33	3	52|51|50|49	0	0	0	0	0	-124.96	0.84	0.95			HCFC1
RPA2NT	QTRTD1	QTRTD1	5|1|1	7	2.33	3	6|5|5|6	0	0	0	0	0	-23.88	0.42	0.95			SND1
RPA2NT	AHCTF1	AHCTF1	21|24|27	72	24	3	106|125|124|112	0	0	0	0	0	-441.92	0.21	0.95			NOP56
RPA2NT	PRPF8	PRPF8	132|103|114	349	116.33	3	192|183|161|146	0	0	0	0	0	-469.73	0.68	0.95			SMARCA5
RPA2NT	PRPF3	PRPF3	4|4|7	15	5	3	8|10|19|9	0	0	0	0	0	-41.09	0.43	0.95			NCL
RPA2NT	FAU	FAU	3|5|0	8	2.67	3	0|3|4|3	0	0	0	0	0	-13.91	1.07	0.87			EIF4G2
RPA2NT	PRPF4	PRPF4	8|0|0	8	2.67	3	16|14|19|15	0	0	0	0	0	-73.67	0.17	0.95			RPL6
RPA2NT	PRPF6	PRPF6	26|32|23	81	27	3	48|44|55|38	0	0	0	0	0	-140.22	0.58	0.95			HK1
RPA2NT	PCF11	PCF11	16|1|1	18	6	3	12|20|22|27	0	0	0	0	0	-88.06	0.3	0.95			PSMD3
RPA2NT	LRRC41	LRRC41	5|2|1	8	2.67	3	7|11|5|5	0	0	0	0	0	-30.27	0.38	0.95			H2AFY
RPA2NT	PRIMPOL	PRIMPOL	2|0|0	2	0.67	3	0|0|0|3	0.01	0.04	0.01	0.04	0.01	-7.03	0.89	0.81			RPN1
RPA2NT	SYNJ1	SYNJ1	4|0|0	4	1.33	3	2|2|6|7	0	0	0	0	0	-21.35	0.31	0.95			RSL1D1
RPA2NT	RELA	RELA	1|0|0	1	0.33	3	3|8|6|5	0	0	0	0	0	-26.98	0.06	0.95			ADAR
RPA2NT	PIP4K2A	PIP4K2A	6|3|1	10	3.33	3	3|2|2|5	0	0	0	0	0	-13.49	1.11	0.88			RPL7A
RPA2NT	ATG7	ATG7	5|1|0	6	2	3	0|3|6|5	0	0	0	0	0	-18.02	0.57	0.91			SMCHD1
RPA2NT	MRPL37	MRPL37	7|1|3	11	3.67	3	5|7|7|5	0	0	0	0	0	-25.96	0.61	0.93			MYO6
RPA2NT	SYNJ2	SYNJ2	2|0|1	3	1	3	2|3|3|2	0	0	0	0	0	-13.9	0.4	0.95			U2SURP
RPA2NT	MRPL38	MRPL38	5|1|0	6	2	3	2|1|3|3	0	0.01	0	0.01	0	-12.8	0.89	0.86			CASC5
RPA2NT	RINT1	RINT1	3|0|1	4	1.33	3	5|10|6|9	0	0	0	0	0	-35.82	0.18	0.95			NAT10
RPA2NT	TBL3	TBL3	19|6|10	35	11.67	3	41|40|36|38	0	0	0	0	0	-151.81	0.3	0.95			NOP2
RPA2NT	THOC2	THOC2	13|11|14	38	12.67	3	27|61|42|38	0	0	0	0	0	-150.4	0.3	0.95			NOP58
RPA2NT	THOC1	THOC1	8|1|0	9	3	3	3|4|5|7	0	0	0	0	0	-23.69	0.63	0.91			ABCE1
RPA2NT	THOC5	THOC5	6|4|3	13	4.33	3	9|13|17|14	0	0	0	0	0	-51.22	0.33	0.95			EIF3D
RPA2NT	C1ORF123	C1ORF123	6|0|2	8	2.67	3	6|10|8|9	0	0	0	0	0	-39.14	0.32	0.95			MATR3
RPA2NT	PAK4	PAK4	9|16|5	30	10	3	28|30|27|25	0	0	0	0	0	-106.34	0.36	0.95			DIS3
RPA2NT	APC	APC	6|1|0	7	2.33	3	3|6|9|22	0	0	0	0	0	-46.04	0.23	0.95			NAA15
RPA2NT	UQCRFS1	UQCRFS1	6|0|2	8	2.67	3	0|1|2|1	0.19	0.56	0.19	0.56	0.19	-7.48	2.67	0.63			SF3B2
RPA2NT	MAVS	MAVS	7|1|1	9	3	3	7|13|10|16	0	0	0	0	0	-49.73	0.26	0.95			CHD4
RPA2NT	UQCRC2	UQCRC2	23|19|24	66	22	3	15|15|11|13	0	0	0	0	0	-24.17	1.63	0.93			TPX2
RPA2NT	XPNPEP1	XPNPEP1	17|4|3	24	8	3	8|10|13|19	0	0	0	0	0	-47.86	0.64	0.94			RPRD2
RPA2NT	TMEM43	TMEM43	17|17|9	43	14.33	3	18|21|15|15	0	0	0	0	0	-53.71	0.83	0.95			PFKL
RPA2NT	KIF11	KIF11	53|5|14	72	24	3	43|56|88|64	0	0	0	0	0	-259.68	0.38	0.95			RPL13
RPA2NT	NUP88	NUP88	11|0|0	11	3.67	3	17|26|24|28	0	0	0	0	0	-108.36	0.15	0.95			DKC1
RPA2NT	COPS8	COPS8	0|0|3	3	1	3	3|2|2|2	0	0	0	0	0	-12.8	0.44	0.89			SRP68
RPA2NT	MAZ	MAZ	10|7|10	27	9	3	20|17|20|15	0	0	0	0	0	-61.03	0.5	0.95			RPL18A
RPA2NT	ADNP	ADNP	36|13|18	67	22.33	3	48|65|75|84	0	0	0	0	0	-255.83	0.33	0.95			SMC4
RPA2NT	NSDHL	NSDHL	12|5|2	19	6.33	3	6|15|17|17	0	0	0	0	0	-56.05	0.46	0.95			RPL3
RPA2NT	COPS2	COPS2	34|2|8	44	14.67	3	5|5|16|28	0	0	0	0	0	-54.24	1.09	0.91			AP3D1
RPA2NT	COPS3	COPS3	18|9|13	40	13.33	3	26|28|29|29	0	0	0	0	0	-97.52	0.48	0.95			RPS13
RPA2NT	KHDRBS1	KHDRBS1	19|19|21	59	19.67	3	20|24|25|21	0	0	0	0	0	-55.94	0.87	0.95			XRN2
RPA2NT	NUP85	NUP85	16|3|3	22	7.33	3	9|19|18|21	0	0	0	0	0	-66.01	0.44	0.95			LRRC59
RPA2NT	COPS4	COPS4	13|0|3	16	5.33	3	0|1|0|2	0.36	1	0.36	1	0.36	-6.79	7.11	0.42			MSH6
RPA2NT	COPS5	COPS5	14|1|5	20	6.67	3	11|11|19|21	0	0	0	0	0	-67.13	0.43	0.95			SMC2
RPA2NT	YTHDF3	YTHDF3	4|1|2	7	2.33	3	4|3|1|5	0	0	0	0	0	-14.53	0.72	0.91			HNRNPR
RPA2NT	YTHDF2	YTHDF2	19|8|11	38	12.67	3	21|21|24|26	0	0	0	0	0	-79.23	0.55	0.95			PDCD11
RPA2NT	YTHDF1	YTHDF1	13|1|3	17	5.67	3	5|10|16|14	0	0	0	0	0	-48.4	0.5	0.94			PRPF6
RPA2NT	MED1	MED1	24|2|2	28	9.33	3	22|44|47|47	0	0	0	0	0	-171.18	0.23	0.95			BCLAF1
RPA2NT	ZNF598	ZNF598	6|0|0	6	2	3	13|26|23|25	0	0	0	0	0	-99.27	0.09	0.95			MRE11A
RPA2NT	CEP97	CEP97	2|1|0	3	1	3	12|24|22|39	0	0	0	0	0	-109.89	0.04	0.95			TXNL1
RPA2NT	SUB1	SUB1	6|1|4	11	3.67	3	9|12|10|9	0	0	0	0	0	-43.2	0.37	0.95			CCAR2
RPA2NT	TKT	TKT	79|91|85	255	85	3	101|98|107|99	0	0	0	0	0	-248.62	0.84	0.95			IGF2BP1
RPA2NT	FDFT1	FDFT1	6|3|7	16	5.33	3	13|17|15|11	0	0	0	0	0	-54.39	0.38	0.95			MCM5
RPA2NT	NLN	NLN	5|0|0	5	1.67	3	0|2|2|3	0.01	0.04	0.01	0.04	0.01	-10.74	0.95	0.81			NUP153
RPA2NT	DPYSL5	DPYSL5	3|2|0	5	1.67	3	1|4|2|1	0	0	0	0	0	-11.68	0.83	0.89			FTSJ3
RPA2NT	DPYSL2	DPYSL2	10|3|1	14	4.67	3	18|18|28|32	0	0	0	0	0	-104.62	0.19	0.95			RPS6
RPA2NT	DLD	DLD	17|3|5	25	8.33	3	5|7|7|8	0.01	0.02	0.01	0.02	0.01	-24.34	1.23	0.84			DDX18
RPA2NT	NUDT5	NUDT5	3|0|0	3	1	3	4|10|8|10	0	0	0	0	0	-38.02	0.12	0.95			SFXN1
RPA2NT	BOP1	BOP1	6|0|0	6	2	3	1|3|6|8	0	0	0	0	0	-22.35	0.44	0.92			SFPQ
RPA2NT	ACLY	ACLY	87|78|86	251	83.67	3	122|116|105|108	0	0	0	0	0	-293.74	0.74	0.95			NACA
RPA2NT	ARGLU1	ARGLU1	1|1|8	10	3.33	3	3|5|2|1	0.03	0.1	0.03	0.1	0.03	-12.61	1.21	0.77			RECQL
RPA2NT	NTHL1	NTHL1	0|0|1	1	0.33	3	1|3|4|2	0	0	0	0	0	-13.9	0.13	0.95			BRIX1
RPA2NT	DKC1	DKC1	28|37|25	90	30	3	34|34|38|37	0	0	0	0	0	-95.27	0.84	0.95			AHCTF1
RPA2NT	LARS	LARS	85|51|64	200	66.67	3	98|106|124|121	0	0	0	0	0	-345.33	0.59	0.95			RRP1B
RPA2NT	PHAX	PHAX	6|0|1	7	2.33	3	7|12|16|20	0	0	0	0	0	-63.36	0.17	0.95			NSFL1C
RPA2NT	AZGP1	AZGP1	0|0|1	1	0.33	3	3|4|3|3	0	0	0	0	0	-17.11	0.1	0.95			SART3
RPA2NT	PPP5C	PPP5C	19|9|11	39	13	3	20|22|24|20	0	0	0	0	0	-70.77	0.6	0.95			SMC3
RPA2NT	DHX40	DHX40	4|1|3	8	2.67	3	9|11|9|6	0	0	0	0	0	-37.8	0.3	0.95			CUL1
RPA2NT	PFN1	PFN1	3|0|13	16	5.33	3	2|5|4|2	0.28	0.85	0.28	0.85	0.28	-17.11	1.64	0.59			RRP12
RPA2NT	TMEM214	TMEM214	3|0|0	3	1	3	8|7|9|5	0	0	0	0	0	-34.71	0.14	0.95			DDX42
RPA2NT	KDM3B	KDM3B	33|5|4	42	14	3	36|56|63|91	0	0	0	0	0	-257.89	0.23	0.95			TOP1
RPA2NT	GTPBP1	GTPBP1	19|6|3	28	9.33	3	16|15|32|32	0	0	0	0	0	-95.89	0.39	0.95			RPL10
RPA2NT	COX15	COX15	3|2|4	9	3	3	6|8|9|10	0	0	0	0	0	-32.8	0.36	0.95			SF3A1
RPA2NT	SSB	SSB	37|3|9	49	16.33	3	31|34|52|55	0	0	0	0	0	-180.46	0.38	0.95			LIG3
RPA2NT	MDN1	MDN1	35|17|17	69	23	3	26|24|32|43	0	0	0	0	0	-92.58	0.74	0.95			ADNP
RPA2NT	EPHX1	EPHX1	8|6|9	23	7.67	3	21|22|22|17	0	0	0	0	0	-73.81	0.37	0.95			RPL8
RPA2NT	H1FX	H1FX	5|22|5	32	10.67	3	14|14|11|7	0	0	0	0	0	-39.12	0.93	0.92			SKIV2L2
RPA2NT	AMPD2	AMPD2	10|2|1	13	4.33	3	6|6|9|12	0	0	0	0	0	-35.63	0.53	0.93			GATAD2B
RPA2NT	RPLP1	RPLP1	1|0|3	4	1.33	3	2|2|2|4	0	0	0	0	0	-13.9	0.53	0.9			GTPBP4
RPA2NT	NFATC2IP	NFATC2IP	2|0|0	2	0.67	3	2|2|5|5	0	0	0	0	0	-18.22	0.19	0.95			YEATS2
RPA2NT	EIF2B2	EIF2B2	15|0|2	17	5.67	3	8|6|6|9	0	0	0	0	0	-34.71	0.78	0.9			THRAP3
RPA2NT	TEX10	TEX10	20|10|9	39	13	3	22|27|24|27	0	0	0	0	0	-85.08	0.52	0.95			RPL26
RPA2NT	EIF2B1	EIF2B1	28|10|14	52	17.33	3	27|25|26|25	0	0	0	0	0	-85.82	0.67	0.95			NASP
RPA2NT	PRKAR2A	PRKAR2A	36|16|27	79	26.33	3	44|52|49|55	0	0	0	0	0	-171.62	0.53	0.95			PDS5A
RPA2NT	MAGT1	MAGT1	3|7|2	12	4	3	4|3|4|3	0	0	0	0	0	-13.59	1.14	0.88			PES1
RPA2NT	PPA1	PPA1	2|0|0	2	0.67	3	0|0|4|10	0	0	0	0	0	-17.5	0.19	0.95			RNF219
RPA2NT	CFAP20	CFAP20	3|3|6	12	4	3	6|6|5|4	0	0	0	0	0	-18.45	0.76	0.92			RPS11
RPA2NT	RPS6KB1	RPS6KB1	2|1|2	5	1.67	3	6|6|7|12	0	0	0	0	0	-33.55	0.22	0.95			SERBP1
RPA2NT	LNP	LNP	2|0|0	2	0.67	3	6|5|6|6	0	0	0	0	0	-28.09	0.12	0.95			AIFM1
RPA2NT	PRPF40A	PRPF40A	10|1|9	20	6.67	3	9|16|22|20	0	0	0	0	0	-72.6	0.4	0.95			TRIM25
RPA2NT	EPRS	EPRS	104|69|89	262	87.33	3	140|139|143|147	0	0	0	0	0	-427.22	0.61	0.95			KHDRBS1
RPA2NT	ETF1	ETF1	20|3|3	26	8.67	3	9|8|9|11	0	0	0	0	0	-34.47	0.94	0.9			WAPAL
RPA2NT	ALDH3A2	ALDH3A2	14|12|12	38	12.67	3	15|17|17|10	0	0	0	0	0	-38.75	0.86	0.95			MRTO4
RPA2NT	FAM21C	FAM21C	4|0|1	5	1.67	3	13|20|21|35	0	0	0	0	0	-101.08	0.07	0.95			PSPC1
RPA2NT	UTP15	UTP15	11|2|7	20	6.67	3	8|11|13|16	0	0	0	0	0	-48.73	0.56	0.95			WDR36
RPA2NT	UTP18	UTP18	7|5|4	16	5.33	3	5|8|10|13	0	0	0	0	0	-31.19	0.59	0.95			SLC25A1
RPA2NT	CLIC4	CLIC4	20|6|12	38	12.67	3	8|14|20|23	0	0	0	0	0	-55.79	0.78	0.94			NCKAP1
RPA2NT	MTMR14	MTMR14	1|0|1	2	0.67	3	0|0|0|0	0	0	0	0	0	-4.45	6.67	0.95			RIF1
RPA2NT	NUP107	NUP107	18|6|5	29	9.67	3	27|28|27|28	0	0	0	0	0	-106.34	0.35	0.95			PCNP
RPA2NT	UGDH	UGDH	7|1|4	12	4	3	0|1|0|1	0.48	0.98	0.48	0.98	0.48	-4.28	8	0.33			VAPA
RPA2NT	KIAA0020	KIAA0020	8|2|4	14	4.67	3	16|23|25|21	0	0	0	0	0	-88.93	0.22	0.95			CYFIP1
RPA2NT	YKT6	YKT6	11|3|9	23	7.67	3	17|18|18|14	0	0	0	0	0	-66.16	0.46	0.95			CHAMP1
RPA2NT	BBX	BBX	3|0|0	3	1	3	11|12|12|19	0	0	0	0	0	-62.62	0.07	0.95			RBM17
RPA2NT	RPS4X	RPS4X	32|38|33	103	34.33	3	43|49|44|31	0	0	0	0	0	-105.71	0.82	0.95			GTF3C5
RPA2NT	ATXN2L	ATXN2L	61|30|33	124	41.33	3	72|86|86|88	0	0	0	0	0	-274.09	0.5	0.95			GPKOW
RPA2NT	GTF3C2	GTF3C2	6|0|1	7	2.33	3	2|3|4|5	0	0	0	0	0	-18.22	0.67	0.9			RBBP6
RPA2NT	PPAN	PPAN	2|9|4	15	5	3	9|9|13|6	0	0	0	0	0	-37.01	0.54	0.95			CORO1C
RPA2NT	SH3GLB1	SH3GLB1	1|1|0	2	0.67	3	0|2|1|3	0	0	0	0	0	-9.72	0.44	0.95			HSD17B12
RPA2NT	RAB14	RAB14	24|8|12	44	14.67	3	10|16|14|20	0	0	0	0	0	-46.86	0.98	0.94			KHSRP
RPA2NT	MFN2	MFN2	7|0|0	7	2.33	3	4|5|5|6	0	0	0	0	0	-24.74	0.47	0.92			EXOSC10
RPA2NT	TCP1	TCP1	74|28|51	153	51	3	60|61|64|51	0	0	0	0	0	-180.65	0.86	0.95			SNW1
RPA2NT	SOWAHC	SOWAHC	1|0|1	2	0.67	3	0|1|2|3	0	0	0	0	0	-9.72	0.44	0.95			BRIP1
RPA2NT	DIDO1	DIDO1	21|3|3	27	9	3	30|53|52|49	0	0	0	0	0	-193.88	0.2	0.95			NPM1
RPA2NT	PATL1	PATL1	13|4|4	21	7	3	11|16|22|20	0	0	0	0	0	-65.37	0.41	0.95			RPL23A
RPA2NT	XAB2	XAB2	20|4|4	28	9.33	3	34|38|27|30	0	0	0	0	0	-130.11	0.29	0.95			MTA1
RPA2NT	MAD2L1	MAD2L1	5|2|6	13	4.33	3	3|2|1|3	0.01	0.03	0.01	0.03	0.01	-9.05	1.93	0.81			ZFR
RPA2NT	SVIL	SVIL	19|0|0	19	6.33	3	25|38|45|35	0	0	0	0	0	-161.94	0.18	0.95			SPEN
RPA2NT	KTN1	KTN1	14|0|1	15	5	3	5|7|8|11	0	0	0	0	0	-36.94	0.65	0.92			DRG1
RPA2NT	TCEB2	TCEB2	10|1|0	11	3.67	3	12|18|13|19	0	0	0	0	0	-71.45	0.24	0.95			NOL6
RPA2NT	PRDX4	PRDX4	4|0|0	4	1.33	3	0|0|0|1	0.27	0.82	0.27	0.82	0.27	-4.99	5.33	0.6			RPL32
RPA2NT	PRDX3	PRDX3	9|0|6	15	5	3	0|1|5|6	0.01	0.04	0.01	0.04	0.01	-15.56	1.67	0.81			BAZ1B
RPA2NT	PRDX2	PRDX2	5|0|5	10	3.33	3	3|3|3|5	0	0	0	0	0	-18.22	0.95	0.9			HAT1
RPA2NT	PRDX1	PRDX1	25|7|32	64	21.33	3	19|21|25|24	0	0	0	0	0	-78.58	0.96	0.95			NCOR1
RPA2NT	AP3S1	AP3S1	5|3|2	10	3.33	3	7|7|7|7	0	0	0	0	0	-27.57	0.48	0.95			RPL17
RPA2NT	RABL6	RABL6	8|0|1	9	3	3	5|9|10|16	0	0	0	0	0	-46.65	0.3	0.95			NAA25
RPA2NT	SMARCA1	SMARCA1	10|2|0	12	4	3	1|5|7|4	0	0.01	0	0.01	0	-21.39	0.94	0.86			PUS7
RPA2NT	SMARCA2	SMARCA2	2|0|0	2	0.67	3	1|0|0|1	0.02	0.05	0.02	0.05	0.02	-5.89	1.33	0.8			VRK1
RPA2NT	MYBL2	MYBL2	4|0|0	4	1.33	3	7|12|40|27	0	0	0	0	0	-97.24	0.06	0.95			RPL21
RPA2NT	OTUB1	OTUB1	21|1|3	25	8.33	3	1|6|8|12	0.01	0.04	0.01	0.04	0.01	-28.79	1.23	0.81			SEC63
RPA2NT	SMARCA5	SMARCA5	33|56|59	148	49.33	3	79|75|72|49	0	0	0	0	0	-208.73	0.72	0.95			TCERG1
RPA2NT	RDH14	RDH14	5|5|1	11	3.67	3	2|3|6|4	0	0	0	0	0	-16.59	0.98	0.91			HBS1L
RPA2NT	POR	POR	9|0|2	11	3.67	3	0|0|7|7	0	0.01	0	0.01	0	-17.65	1.05	0.85			CNN3
RPA2NT	RRS1	RRS1	1|0|1	2	0.67	3	3|7|12|9	0	0	0	0	0	-36.76	0.09	0.95			KDM3B
RPA2NT	TOR1A	TOR1A	5|1|0	6	2	3	1|1|4|5	0	0	0	0	0	-14.92	0.73	0.88			NOC2L
RPA2NT	CARS	CARS	20|8|6	34	11.33	3	29|31|36|36	0	0	0	0	0	-126.97	0.34	0.95			MDC1
RPA2NT	NRDE2	NRDE2	4|1|0	5	1.67	3	0|0|0|0	0.33	0.98	0.33	0.98	0.33	-4.45	16.67	0.54			UFL1
RPA2NT	CCT6A	CCT6A	31|15|18	64	21.33	3	44|46|56|55	0	0	0	0	0	-175.22	0.42	0.95			RPS24
RPA2NT	OGFR	OGFR	9|0|1	10	3.33	3	0|0|0|0	0.33	1	0.33	1	0.33	-4.45	33.33	0.52			RPL28
RPA2NT	CDC5L	CDC5L	12|1|5	18	6	3	39|53|58|50	0	0	0	0	0	-220.77	0.12	0.95			EIF2A
RPA2NT	HNRNPA1	HNRNPA1	46|26|39	111	37	3	58|63|72|60	0	0	0	0	0	-202.32	0.58	0.95			DHX29
RPA2NT	RAC1	RAC1	13|16|12	41	13.67	3	21|21|16|12	0	0	0	0	0	-49.08	0.78	0.95			WDR3
RPA2NT	RUFY3	RUFY3	7|1|0	8	2.67	3	2|3|7|6	0	0	0	0	0	-22.58	0.59	0.91			SMARCA4
RPA2NT	VCL	VCL	28|5|18	51	17	3	17|22|28|32	0	0	0	0	0	-94.38	0.69	0.95			TOP2B
RPA2NT	CROCC	CROCC	2|0|1	3	1	3	1|0|0|0	0.05	0.15	0.05	0.15	0.05	-4.99	4	0.73			RBM10
RPA2NT	NLE1	NLE1	10|2|4	16	5.33	3	10|10|10|8	0	0	0	0	0	-38.08	0.56	0.94			TEX10
RPA2NT	OLA1	OLA1	18|4|10	32	10.67	3	12|13|21|17	0	0	0	0	0	-59.15	0.68	0.94			NOC3L
RPA2NT	AP2A1	AP2A1	8|0|2	10	3.33	3	15|16|12|13	0	0	0	0	0	-64.74	0.24	0.95			SALL2
RPA2NT	AP2A2	AP2A2	25|4|7	36	12	3	22|28|31|33	0	0	0	0	0	-113.8	0.42	0.95			ABCF2
RPA2NT	PAPOLA	PAPOLA	15|2|9	26	8.67	3	9|13|17|21	0	0	0	0	0	-61.49	0.58	0.95			TUBGCP2
RPA2NT	DPH1	DPH1	3|1|1	5	1.67	3	5|5|5|3	0	0	0	0	0	-19.68	0.37	0.95			HNRNPF
RPA2NT	SLC16A1	SLC16A1	6|7|7	20	6.67	3	11|14|11|10	0	0	0	0	0	-37.05	0.58	0.95			THOC2
RPA2NT	CEP131	CEP131	10|0|2	12	4	3	2|19|14|33	0	0	0	0	0	-77.11	0.24	0.95			NUP50
RPA2NT	NSUN5	NSUN5	5|1|0	6	2	3	0|0|0|0	0.33	1	0.33	1	0.33	-4.45	20	0.53			AGTPBP1
RPA2NT	NSUN4	NSUN4	3|1|0	4	1.33	3	1|0|3|2	0	0.01	0	0.01	0	-9.72	0.89	0.86			HEATR1
RPA2NT	SEC61A1	SEC61A1	3|6|12	21	7	3	14|10|15|10	0	0	0	0	0	-46.99	0.57	0.95			TFIP11
RPA2NT	TUBG1	TUBG1	9|1|3	13	4.33	3	1|1|7|8	0	0	0	0	0	-18.15	1.02	0.88			TP53
RPA2NT	ELMOD2	ELMOD2	8|5|4	17	5.67	3	8|9|10|8	0	0	0	0	0	-30.23	0.65	0.95			SART1
RPA2NT	TARS	TARS	72|44|68	184	61.33	3	98|95|88|84	0	0	0	0	0	-275.92	0.67	0.95			CNP
RPA2NT	TIMM44	TIMM44	15|14|10	39	13	3	20|23|28|22	0	0	0	0	0	-75.63	0.56	0.95			YTHDC2
RPA2NT	TUFM	TUFM	25|26|23	74	24.67	3	24|25|29|19	0	0	0	0	0	-56.12	1.02	0.95			TSR1
RPA2NT	A0A0U1RQK7	EIF4G3	117|27|61	205	68.33	3	151|176|169|173	0	0	0	0	0	-641.46	0.41	0.95			SUGP2
RPA2NT	DYNLL1	DYNLL1	13|3|14	30	10	3	15|15|17|14	0	0	0	0	0	-59.73	0.66	0.95			RPF2
RPA2NT	LAMP1	LAMP1	1|1|1	3	1	3	4|6|6|5	0	0	0	0	0	-22.81	0.19	0.95			RPS27
RPA2NT	CKB	CKB	54|17|33	104	34.67	3	27|27|31|36	0	0	0	0	0	-88.96	1.15	0.94			SYNCRIP
RPA2NT	ZFR	ZFR	28|6|13	47	15.67	3	27|45|53|39	0	0	0	0	0	-161.13	0.38	0.95			GTF3C1
RPA2NT	TIGAR	TIGAR	1|0|3	4	1.33	3	0|0|0|2	0.04	0.13	0.04	0.13	0.04	-5.99	2.67	0.75			DNAJB1
RPA2NT	ERGIC1	ERGIC1	4|1|0	5	1.67	3	2|1|4|2	0	0	0	0	0	-12.8	0.74	0.88			USP34
RPA2NT	POLR3D	POLR3D	3|0|0	3	1	3	8|10|13|13	0	0	0	0	0	-51.36	0.09	0.95			RPS14
RPA2NT	POLR3E	POLR3E	1|0|1	2	0.67	3	0|0|3|5	0	0	0	0	0	-11.23	0.33	0.95			POLR2A
RPA2NT	POLR3B	POLR3B	4|1|2	7	2.33	3	7|8|12|10	0	0	0	0	0	-39.95	0.25	0.95			BYSL
RPA2NT	POLR3C	POLR3C	14|0|6	20	6.67	3	11|12|14|16	0	0	0	0	0	-61.4	0.5	0.94			EMC1
RPA2NT	POLR3A	POLR3A	7|5|1	13	4.33	3	17|22|25|19	0	0	0	0	0	-90.49	0.21	0.95			PPP2R5D
RPA2NT	UXT	UXT	3|0|0	3	1	3	0|2|3|2	0	0	0	0	0	-10.74	0.57	0.87			NOP14
RPA2NT	CALM2	CALM2	4|0|0	4	1.33	3	5|6|8|9	0	0	0	0	0	-33.58	0.19	0.95			AQR
RPA2NT	TTC30A	TTC30A	3|0|1	4	1.33	3	0|0|0|1	0.16	0.47	0.16	0.47	0.16	-4.99	5.33	0.65			NOL9
RPA2NT	SPG20	SPG20	21|1|7	29	9.67	3	52|56|67|58	0	0	0	0	0	-257.69	0.17	0.95			FAM208A
RPA2NT	DNMT1	DNMT1	9|9|6	24	8	3	39|40|50|26	0	0	0	0	0	-151.47	0.21	0.95			ZC3H14
RPA2NT	NDC1	NDC1	5|14|4	23	7.67	3	11|9|11|9	0	0	0	0	0	-35.23	0.77	0.93			TRIP12
RPA2NT	DARS	DARS	51|18|38	107	35.67	3	43|38|35|32	0	0	0	0	0	-113.7	0.96	0.95			GNL2
RPA2NT	DLGAP5	DLGAP5	5|0|0	5	1.67	3	7|12|26|19	0	0	0	0	0	-73.05	0.1	0.95			H1FX
RPA2NT	EIF4ENIF1	EIF4ENIF1	3|1|0	4	1.33	3	5|15|12|17	0	0	0	0	0	-56.65	0.11	0.95			PWP2
RPA2NT	GLO1	GLO1	6|0|3	9	3	3	12|15|8|18	0	0	0	0	0	-61.35	0.23	0.95			AGPS
RPA2NT	CUL1	CUL1	35|17|17	69	23	3	39|37|41|44	0	0	0	0	0	-129.01	0.57	0.95			ZC3H11A
RPA2NT	CUL2	CUL2	29|11|15	55	18.33	3	21|29|27|23	0	0	0	0	0	-80.51	0.73	0.95			NOC4L
RPA2NT	CUL3	CUL3	25|20|23	68	22.67	3	32|37|40|33	0	0	0	0	0	-103.66	0.64	0.95			MOGS
RPA2NT	TRIM28	TRIM28	52|39|48	139	46.33	3	65|73|79|74	0	0	0	0	0	-212.53	0.64	0.95			SAFB
RPA2NT	SPAG7	SPAG7	2|1|1	4	1.33	3	5|6|10|11	0	0	0	0	0	-34.6	0.17	0.95			DDX54
RPA2NT	SLC25A3	SLC25A3	25|41|21	87	29	3	32|32|36|28	0	0	0	0	0	-88.15	0.91	0.95			CSTF3
RPA2NT	TRIM25	TRIM25	30|14|17	61	20.33	3	51|51|45|41	0	0	0	0	0	-164.19	0.43	0.95			EMSY
RPA2NT	SLC25A1	SLC25A1	20|21|15	56	18.67	3	23|22|24|21	0	0	0	0	0	-62.69	0.83	0.95			TAF9
RPA2NT	PRMT1	PRMT1	35|4|22	61	20.33	3	39|41|42|43	0	0	0	0	0	-169.51	0.49	0.95			PAK4
RPA2NT	PRMT7	PRMT7	2|0|0	2	0.67	3	25|28|29|36	0	0	0	0	0	-134.13	0.02	0.95			IK
RPA2NT	SLC25A5	SLC25A5	37|65|60	162	54	3	50|46|48|29	0	0	0	0	0	-102.86	1.25	0.95			MTA2
RPA2NT	SLC25A4	SLC25A4	4|1|1	6	2	3	10|7|8|4	0	0	0	0	0	-31.32	0.28	0.95			CCNT1
RPA2NT	BRD4	BRD4	2|1|0	3	1	3	7|8|10|6	0	0	0	0	0	-36.94	0.13	0.95			LIN54
RPA2NT	COIL	COIL	9|1|3	13	4.33	3	8|14|18|15	0	0	0	0	0	-59.6	0.32	0.95			MED1
RPA2NT	MTPAP	MTPAP	6|1|0	7	2.33	3	4|7|8|7	0	0	0	0	0	-31.4	0.36	0.95			GTPBP1
RPA2NT	SETD1A	SETD1A	3|1|0	4	1.33	3	10|14|21|23	0	0	0	0	0	-77.87	0.08	0.95			WRN
RPA2NT	DNAJA1	DNAJA1	1|0|0	1	0.33	3	1|1|0|2	0	0	0	0	0	-7.48	0.33	0.95			WDR70
RPA2NT	PTPN13	PTPN13	9|0|1	10	3.33	3	21|25|23|37	0	0	0	0	0	-120.46	0.13	0.95			MAZ
RPA2NT	VTA1	VTA1	13|5|6	24	8	3	5|7|6|5	0	0	0	0	0	-17.04	1.39	0.88			DIDO1
RPA2NT	PTPN11	PTPN11	40|9|18	67	22.33	3	39|52|55|45	0	0	0	0	0	-181.41	0.47	0.95			XAB2
RPA2NT	ARCN1	ARCN1	31|7|19	57	19	3	36|32|36|26	0	0	0	0	0	-121.88	0.58	0.95			MTDH
RPA2NT	KAT7	KAT7	3|2|1	6	2	3	3|5|4|7	0	0	0	0	0	-20.73	0.42	0.95			SF1
RPA2NT	IRS4	IRS4	66|48|52	166	55.33	3	98|96|88|98	0	0	0	0	0	-282.46	0.58	0.95			KIF23
RPA2NT	LYAR	LYAR	0|1|0	1	0.33	3	1|8|6|8	0	0	0	0	0	-27.91	0.06	0.95			FUBP1
RPA2NT	MRPL21	MRPL21	2|1|0	3	1	3	0|0|0|1	0.05	0.15	0.05	0.15	0.05	-4.99	4	0.73			PRKAA1
RPA2NT	SEH1L	SEH1L	13|5|8	26	8.67	3	13|12|8|12	0	0	0	0	0	-38.11	0.77	0.94			ILKAP
RPA2NT	GBA	GBA	4|0|3	7	2.33	3	0|1|2|1	0.05	0.11	0.05	0.11	0.05	-7.48	2.33	0.75			NBN
RPA2NT	MMGT1	MMGT1	3|4|4	11	3.67	3	3|2|5|3	0	0	0	0	0	-11.12	1.13	0.91			ZMYM4
RPA2NT	GAPDH	GAPDH	76|62|83	221	73.67	3	68|73|76|57	0	0	0	0	0	-155.83	1.08	0.95			HNRNPA0
RPA2NT	NDRG1	NDRG1	2|0|4	6	2	3	2|4|3|6	0	0	0	0	0	-19.32	0.53	0.92			STMN1
RPA2NT	RICTOR	RICTOR	4|1|0	5	1.67	3	21|27|23|25	0	0	0	0	0	-109.47	0.07	0.95			EXOC4
RPA2NT	ARHGAP1	ARHGAP1	10|1|1	12	4	3	9|12|13|21	0	0	0	0	0	-59.41	0.29	0.95			RPL7L1
RPA2NT	XPOT	XPOT	27|1|4	32	10.67	3	8|20|15|33	0	0	0	0	0	-81.96	0.56	0.94			POLA1
RPA2NT	PPM1G	PPM1G	16|0|5	21	7	3	19|21|28|27	0	0	0	0	0	-108.36	0.29	0.95			PLRG1
RPA2NT	THEM6	THEM6	2|9|0	11	3.67	3	7|5|7|5	0	0	0	0	0	-29.16	0.61	0.92			RPL35
RPA2NT	IARS2	IARS2	14|5|1	20	6.67	3	11|16|20|20	0	0	0	0	0	-72.88	0.4	0.95			CHMP4B
RPA2NT	SRSF6	SRSF6	0|4|0	4	1.33	3	0|1|0|0	0.27	0.82	0.27	0.82	0.27	-4.99	5.33	0.6			CD2BP2
RPA2NT	USP48	USP48	5|1|1	7	2.33	3	9|9|15|18	0	0	0	0	0	-55.11	0.18	0.95			POLR1A
RPA2NT	ABCF1	ABCF1	15|3|7	25	8.33	3	32|38|40|31	0	0	0	0	0	-146.8	0.24	0.95			ELP3
RPA2NT	USP47	USP47	14|0|1	15	5	3	7|14|20|21	0	0	0	0	0	-71.08	0.32	0.95			RFC3
RPA2NT	MAP3K7	MAP3K7	8|0|1	9	3	3	14|22|18|24	0	0	0	0	0	-89.43	0.15	0.95			ZNF384
RPA2NT	DNAJB12	DNAJB12	0|1|0	1	0.33	3	1|1|1|0	0	0	0	0	0	-6.79	0.44	0.95			NSUN2
RPA2NT	PPP6C	PPP6C	9|1|4	14	4.67	3	1|2|2|4	0.17	0.51	0.17	0.51	0.17	-10.59	2.07	0.64			DNMT1
RPA2NT	CANX	CANX	34|10|17	61	20.33	3	16|27|30|33	0	0	0	0	0	-88.64	0.77	0.95			NKRF
RPA2NT	ANXA11	ANXA11	3|0|1	4	1.33	3	0|0|0|0	0.29	0.87	0.29	0.87	0.29	-4.45	13.33	0.57			CAMK2D
RPA2NT	RPL10A	RPL10A	27|53|41	121	40.33	3	42|46|47|39	0	0	0	0	0	-121.36	0.93	0.95			USP39
RPA2NT	BCR	BCR	17|0|2	19	6.33	3	24|32|30|42	0	0	0	0	0	-145.16	0.2	0.95			RPS23
RPA2NT	CDK5	CDK5	8|5|3	16	5.33	3	7|7|8|7	0	0	0	0	0	-26.32	0.74	0.93			TRPS1
RPA2NT	CISD2	CISD2	5|6|6	17	5.67	3	12|9|10|6	0	0	0	0	0	-30.18	0.61	0.95			SRPR
RPA2NT	CISD1	CISD1	12|9|6	27	9	3	11|10|16|11	0	0	0	0	0	-39.01	0.75	0.95			PDS5B
RPA2NT	UMPS	UMPS	5|0|1	6	2	3	2|4|5|8	0	0	0	0	0	-23.67	0.42	0.92			SEC24A
RPA2NT	TSHZ3	TSHZ3	8|1|1	10	3.33	3	3|12|13|19	0	0	0	0	0	-50.34	0.28	0.95			AURKB
RPA2NT	CDK7	CDK7	1|0|1	2	0.67	3	2|4|4|6	0	0	0	0	0	-20.35	0.17	0.95			BPTF
RPA2NT	HSPA4L	HSPA4L	11|3|3	17	5.67	3	3|8|8|11	0	0	0	0	0	-27.26	0.76	0.93			GSK3A
RPA2NT	CDK11B	CDK11B	11|0|0	11	3.67	3	3|3|7|13	0	0	0	0	0	-30.92	0.56	0.92			NELFA
RPA2NT	PTPN9	PTPN9	6|0|1	7	2.33	3	9|11|12|10	0	0	0	0	0	-49.15	0.22	0.95			SMG9
RPA2NT	CDK9	CDK9	4|3|1	8	2.67	3	6|8|12|9	0	0	0	0	0	-37.8	0.3	0.95			CSNK1A1
RPA2NT	PTPN2	PTPN2	2|1|1	4	1.33	3	4|6|5|4	0	0	0	0	0	-20.73	0.28	0.95			POGZ
RPA2NT	PTPN1	PTPN1	17|2|9	28	9.33	3	13|15|17|15	0	0	0	0	0	-61.67	0.62	0.94			WDHD1
RPA2NT	NCAPD3	NCAPD3	4|0|1	5	1.67	3	4|5|10|6	0	0	0	0	0	-30.33	0.27	0.95			PRPSAP1
RPA2NT	ECM29	ECM29	42|13|24	79	26.33	3	57|54|59|51	0	0	0	0	0	-201.77	0.48	0.95			SON
RPA2NT	SLC3A2	SLC3A2	13|3|12	28	9.33	3	12|11|18|26	0	0	0	0	0	-65.76	0.56	0.95			AP2M1
RPA2NT	ACAD9	ACAD9	17|6|5	28	9.33	3	8|10|17|19	0	0	0	0	0	-46.99	0.69	0.94			CMTR1
RPA2NT	GRK6	GRK6	0|3|0	3	1	3	2|6|8|7	0	0	0	0	0	-28.1	0.17	0.95			FAF2
RPA2NT	LRCH1	LRCH1	3|0|0	3	1	3	2|2|5|5	0	0	0	0	0	-18.22	0.29	0.95			SUGT1
RPA2NT	PTDSS1	PTDSS1	4|2|1	7	2.33	3	3|2|2|2	0	0	0	0	0	-10.59	1.04	0.88			TRMT1L
RPA2NT	PTDSS2	PTDSS2	2|1|0	3	1	3	1|0|0|0	0.05	0.15	0.05	0.15	0.05	-4.99	4	0.73			SGPL1
RPA2NT	BAG5	BAG5	2|0|0	2	0.67	3	0|0|1|0	0.05	0.15	0.05	0.15	0.05	-4.99	2.67	0.73			WDR33
RPA2NT	MYO1D	MYO1D	29|11|2	42	14	3	14|13|19|23	0	0	0	0	0	-71.45	0.81	0.94			TCF20
RPA2NT	MYO1C	MYO1C	24|9|3	36	12	3	20|23|24|29	0	0	0	0	0	-97.51	0.5	0.95			AFG3L2
RPA2NT	RTKN	RTKN	3|0|1	4	1.33	3	4|4|5|6	0	0	0	0	0	-23.69	0.28	0.95			CIRH1A
RPA2NT	RPS7	RPS7	4|3|1	8	2.67	3	6|11|22|17	0	0	0	0	0	-60.18	0.19	0.95			DIMT1
RPA2NT	RPS6	RPS6	13|39|24	76	25.33	3	35|33|36|23	0	0	0	0	0	-103.5	0.8	0.95			TBL2
RPA2NT	RPS5	RPS5	26|25|26	77	25.67	3	41|41|35|35	0	0	0	0	0	-103.86	0.68	0.95			RPL36
RPA2NT	ARRB2	ARRB2	3|0|4	7	2.33	3	6|4|4|6	0	0	0	0	0	-24.74	0.47	0.95			ZNF638
RPA2NT	RPS2	RPS2	30|38|28	96	32	3	40|39|38|29	0	0	0	0	0	-92.91	0.88	0.95			DDX27
RPA2NT	VDAC3	VDAC3	22|19|22	63	21	3	26|24|24|21	0	0	0	0	0	-60.52	0.88	0.95			TUBGCP3
RPA2NT	VDAC2	VDAC2	17|13|17	47	15.67	3	16|9|9|6	0	0	0	0	0	-20.32	1.57	0.93			UTP6
RPA2NT	VDAC1	VDAC1	15|2|8	25	8.33	3	10|7|9|7	0	0	0	0	0	-32.8	1.01	0.92			HP1BP3
RPA2NT	GART	GART	59|42|49	150	50	3	83|82|80|89	0	0	0	0	0	-249.11	0.6	0.95			WDR75
RPA2NT	CHMP5	CHMP5	3|0|2	5	1.67	3	5|5|5|4	0	0	0	0	0	-23.69	0.35	0.95			ARFGAP2
RPA2NT	RPS8	RPS8	24|26|19	69	23	3	31|29|27|21	0	0	0	0	0	-72.68	0.85	0.95			RNASEH2B
RPA2NT	CTPS2	CTPS2	7|1|2	10	3.33	3	1|0|0|1	0.34	0.98	0.34	0.98	0.34	-4.28	6.67	0.47			NCOR2
RPA2NT	CTPS1	CTPS1	48|6|34	88	29.33	3	48|47|52|45	0	0	0	0	0	-192.04	0.61	0.95			NIFK
RPA2NT	DHX57	DHX57	6|0|1	7	2.33	3	8|11|11|11	0	0	0	0	0	-48.03	0.23	0.95			CCNB1
RPA2NT	PSMA2	PSMA2	4|0|0	4	1.33	3	0|0|1|2	0.07	0.22	0.07	0.22	0.07	-6.79	1.78	0.7			CPSF1
RPA2NT	TMEM201	TMEM201	5|2|1	8	2.67	3	0|1|4|2	0.01	0.03	0.01	0.03	0.01	-8.72	1.52	0.82			UTP20
RPA2NT	PSMA1	PSMA1	7|3|5	15	5	3	3|0|0|0	0.24	0.42	0.24	0.42	0.24	-2.47	6.67	0.61			PRKCA
RPA2NT	PSMA6	PSMA6	8|0|0	8	2.67	3	0|0|0|0	0.33	1	0.33	1	0.33	-4.45	26.67	0.52			CXORF56
RPA2NT	PSMA7	PSMA7	22|14|18	54	18	3	20|20|21|24	0	0	0	0	0	-59.72	0.85	0.95			FAM162A
RPA2NT	PSMA4	PSMA4	12|0|7	19	6.33	3	4|3|4|5	0.05	0.16	0.05	0.16	0.05	-20.35	1.58	0.72			CHTOP
RPA2NT	DSG2	DSG2	5|0|1	6	2	3	28|33|34|39	0	0	0	0	0	-152.06	0.06	0.95			SPDL1
RPA2NT	TMEM209	TMEM209	5|5|1	11	3.67	3	7|9|12|7	0	0	0	0	0	-37.8	0.42	0.95			CHID1
RPA2NT	DSG1	DSG1	1|1|5	7	2.33	3	0|0|1|0	0.32	0.96	0.32	0.96	0.32	-3.38	9.33	0.56			UTP18
RPA2NT	HMGCS1	HMGCS1	5|0|0	5	1.67	3	4|4|4|10	0	0	0	0	0	-26.86	0.3	0.95			POLDIP3
RPA2NT	MSH3	MSH3	2|2|1	5	1.67	3	8|9|11|10	0	0	0	0	0	-41.05	0.18	0.95			STRBP
RPA2NT	DNAJB1	DNAJB1	16|4|15	35	11.67	3	40|39|38|35	0	0	0	0	0	-155.25	0.31	0.95			BLM
RPA2NT	ERCC5	ERCC5	16|2|1	19	6.33	3	28|38|35|48	0	0	0	0	0	-163.66	0.17	0.95			PARP1
RPA2NT	SORD	SORD	9|2|8	19	6.33	3	3|2|7|8	0	0	0	0	0	-19.23	1.27	0.9			LARS
RPA2NT	GALE	GALE	1|0|3	4	1.33	3	0|2|0|1	0.02	0.07	0.02	0.07	0.02	-6.79	1.78	0.78			PYGL
RPA2NT	SNRPB2	SNRPB2	4|2|3	9	3	3	6|5|6|5	0	0	0	0	0	-21.45	0.55	0.95			MSN
RPA2NT	PRKAA1	PRKAA1	12|6|8	26	8.67	3	14|10|13|16	0	0	0	0	0	-44	0.65	0.95			SUPT16H
RPA2NT	ATXN10	ATXN10	20|1|3	24	8	3	7|12|16|23	0	0	0	0	0	-62.46	0.55	0.94			TRIM28
RPA2NT	FSCN1	FSCN1	4|0|0	4	1.33	3	0|2|6|4	0	0	0	0	0	-15.69	0.44	0.9			CKAP4
RPA2NT	NUP50	NUP50	21|4|14	39	13	3	52|55|60|56	0	0	0	0	0	-233.41	0.23	0.95			SLC25A13
RPA2NT	RPSA	RPSA	18|6|8	32	10.67	3	10|12|18|18	0	0	0	0	0	-49.08	0.74	0.94			HSD17B4
RPA2NT	ERCC6L	ERCC6L	22|1|2	25	8.33	3	39|44|49|53	0	0	0	0	0	-204.04	0.18	0.95			BCAP31
RPA2NT	EIF2AK2	EIF2AK2	9|3|0	12	4	3	12|13|15|13	0	0	0	0	0	-61.4	0.3	0.95			A8K968
RPA2NT	HN1	HN1	4|4|4	12	4	3	7|12|10|16	0	0	0	0	0	-40.33	0.36	0.95			ADSL
RPA2NT	SFT2D3	SFT2D3	1|0|1	2	0.67	3	1|4|0|0	0	0	0	0	0	-8.26	0.53	0.95			NUDT19
RPA2NT	AGPAT5	AGPAT5	1|0|1	2	0.67	3	0|1|0|1	0	0	0	0	0	-5.89	1.33	0.95			PRMT5
RPA2NT	JAGN1	JAGN1	2|0|1	3	1	3	2|3|5|1	0	0	0	0	0	-15.03	0.36	0.95			ATP5F1
RPA2NT	AGPAT2	AGPAT2	2|0|0	2	0.67	3	0|0|0|0	0.17	0.52	0.17	0.52	0.17	-4.45	6.67	0.63			HACD3
RPA2NT	MYO19	MYO19	2|0|0	2	0.67	3	0|1|5|6	0	0	0	0	0	-15.56	0.22	0.95			CYB5R3
RPA2NT	KIAA1217	KIAA1217	4|0|0	4	1.33	3	0|1|2|4	0	0.01	0	0.01	0	-10.69	0.76	0.85			APEX1
RPA2NT	AGPAT9	AGPAT9	1|0|1	2	0.67	3	0|1|2|0	0	0	0	0	0	-6.79	0.89	0.95			PTPN11
RPA2NT	OCRL	OCRL	15|4|6	25	8.33	3	19|21|18|17	0	0	0	0	0	-71.81	0.44	0.95			PFKM
RPA2NT	TMPO	TMPO	23|22|18	63	21	3	83|97|112|85	0	0	0	0	0	-353.93	0.22	0.95			FARSA
RPA2NT	MCM3AP	MCM3AP	9|0|1	10	3.33	3	0|7|13|12	0	0	0	0	0	-37.38	0.42	0.93			DHX30
RPA2NT	VARS	VARS	48|27|44	119	39.67	3	90|89|100|84	0	0	0	0	0	-313.95	0.44	0.95			API5
RPA2NT	PSMD11	PSMD11	54|18|42	114	38	3	39|40|37|39	0	0	0	0	0	-120.73	0.98	0.95			SLC25A11
RPA2NT	CMYA5	CMYA5	2|1|0	3	1	3	2|2|1|3	0	0	0	0	0	-11.68	0.5	0.95			CUL4B
RPA2NT	FOXO3	FOXO3	3|1|0	4	1.33	3	2|7|7|9	0	0	0	0	0	-30.21	0.21	0.95			CUL2
RPA2NT	KIAA1524	KIAA1524	10|0|1	11	3.67	3	1|0|5|5	0.04	0.12	0.04	0.12	0.04	-14.75	1.33	0.75			DDX5
RPA2NT	TOP1	TOP1	12|37|19	68	22.67	3	43|48|50|31	0	0	0	0	0	-152.46	0.53	0.95			PRPSAP2
RPA2NT	MPDU1	MPDU1	3|3|2	8	2.67	3	3|4|4|5	0	0	0	0	0	-15.45	0.67	0.95			RPL9
RPA2NT	KIAA1033	KIAA1033	10|0|1	11	3.67	3	3|6|1|4	0.02	0.07	0.02	0.07	0.02	-18.22	1.05	0.78			ELAC2
RPA2NT	NIP7	NIP7	9|4|5	18	6	3	6|7|6|6	0	0	0	0	0	-20.47	0.96	0.92			PGAM5
RPA2NT	PSMD12	PSMD12	45|11|31	87	29	3	40|44|43|36	0	0	0	0	0	-145.81	0.71	0.95			SEC22B
RPA2NT	ALDH1A2	ALDH1A2	6|0|3	9	3	3	2|3|6|12	0	0	0	0	0	-27.64	0.52	0.93			TMED10
RPA2NT	AP3B1	AP3B1	22|3|4	29	9.67	3	14|21|28|31	0	0	0	0	0	-95.01	0.41	0.95			STAG2
RPA2NT	RPL29	RPL29	3|14|8	25	8.33	3	5|5|5|4	0.06	0.18	0.06	0.18	0.06	-16.57	1.75	0.71			RPL24
RPA2NT	RPL28	RPL28	6|28|9	43	14.33	3	22|18|23|11	0	0	0	0	0	-65.35	0.77	0.94			AGL
RPA2NT	PCYOX1	PCYOX1	17|2|3	22	7.33	3	6|6|7|11	0	0	0	0	0	-29.67	0.98	0.88			RPL27
RPA2NT	RPL24	RPL24	6|23|16	45	15	3	10|17|13|12	0	0	0	0	0	-42.99	1.15	0.93			COPS3
RPA2NT	RPL27	RPL27	13|23|7	43	14.33	3	19|20|23|18	0	0	0	0	0	-69.24	0.72	0.95			RAC1
RPA2NT	RPL26	RPL26	9|40|15	64	21.33	3	24|22|23|15	0	0	0	0	0	-68.73	1.02	0.94			VAT1
RPA2NT	RPL21	RPL21	8|28|8	44	14.67	3	14|13|17|9	0	0	0	0	0	-40.01	1.11	0.92			RPS18
RPA2NT	RPL23	RPL23	4|15|1	20	6.67	3	24|30|32|21	0	0	0	0	0	-117.11	0.25	0.95			CKMT1A
RPA2NT	RPL22	RPL22	7|13|14	34	11.33	3	10|10|16|5	0	0	0	0	0	-30.12	1.11	0.93			CCDC47
RPA2NT	LPCAT3	LPCAT3	1|0|2	3	1	3	2|0|1|1	0	0.01	0	0.01	0	-7.48	1	0.85			OSBP
RPA2NT	LPCAT1	LPCAT1	7|4|4	15	5	3	6|8|7|5	0	0	0	0	0	-21.43	0.77	0.93			YTHDF2
RPA2NT	PRRC2A	PRRC2A	26|5|7	38	12.67	3	27|48|48|56	0	0	0	0	0	-180.79	0.28	0.95			GK
RPA2NT	EYA3	EYA3	1|1|0	2	0.67	3	1|2|5|6	0	0	0	0	0	-18.11	0.19	0.95			FANCI
RPA2NT	APMAP	APMAP	17|10|10	37	12.33	3	13|16|20|21	0	0	0	0	0	-52.72	0.7	0.95			CDK2
RPA2NT	SPAG5	SPAG5	6|0|0	6	2	3	9|15|20|27	0	0	0	0	0	-81.04	0.11	0.95			LAS1L
RPA2NT	PIGK	PIGK	3|0|0	3	1	3	4|1|5|1	0	0	0	0	0	-14.92	0.36	0.91			MYO1C
RPA2NT	PIGS	PIGS	4|2|3	9	3	3	6|9|14|13	0	0	0	0	0	-42.3	0.29	0.95			NSF
RPA2NT	ILKAP	ILKAP	12|4|10	26	8.67	3	20|20|24|22	0	0	0	0	0	-83.56	0.4	0.95			2022-09-07
RPA2NT	ANKLE2	ANKLE2	7|0|0	7	2.33	3	6|10|20|17	0	0	0	0	0	-60.95	0.18	0.95			TBL3
RPA2NT	PPP1CB	PPP1CB	12|4|2	18	6	3	1|2|6|5	0.08	0.23	0.08	0.23	0.08	-13.48	1.71	0.7			WDR18
RPA2NT	PPP1CC	PPP1CC	7|5|6	18	6	3	7|10|9|9	0	0	0	0	0	-28.24	0.69	0.95			TECR
RPA2NT	PPP6R1	PPP6R1	5|0|0	5	1.67	3	12|17|27|31	0	0	0	0	0	-98.9	0.08	0.95			VAPB
RPA2NT	PPP1CA	PPP1CA	35|9|29	73	24.33	3	38|44|36|42	0	0	0	0	0	-148.14	0.61	0.95			TARS2
RPA2NT	ATXN2	ATXN2	6|2|5	13	4.33	3	7|10|12|14	0	0	0	0	0	-43.4	0.4	0.95			STAT3
RPA2NT	SRRM2	SRRM2	21|5|8	34	11.33	3	14|23|24|32	0	0	0	0	0	-87.82	0.49	0.95			ARPC4
RPA2NT	PDK1	PDK1	1|3|1	5	1.67	3	1|2|0|2	0.01	0.02	0.01	0.02	0.01	-6.98	1.33	0.84			EIF5B
RPA2NT	DDHD1	DDHD1	4|0|2	6	2	3	13|15|22|37	0	0	0	0	0	-98.69	0.09	0.95			TROVE2
RPA2NT	PDK3	PDK3	6|3|1	10	3.33	3	0|1|1|2	0.2	0.56	0.2	0.56	0.2	-6.08	3.33	0.62			RBM12
RPA2NT	EBP	EBP	6|6|8	20	6.67	3	9|9|8|7	0	0	0	0	0	-24.55	0.81	0.95			CEP192
RPA2NT	RDH11	RDH11	12|11|7	30	10	3	12|14|16|10	0	0	0	0	0	-40.95	0.77	0.95			LBR
RPA2NT	VEZT	VEZT	2|0|1	3	1	3	2|1|0|3	0	0	0	0	0	-9.72	0.67	0.88			CYCS
RPA2NT	WAPAL	WAPAL	47|5|7	59	19.67	3	62|79|82|100	0	0	0	0	0	-339.61	0.24	0.95			RPL27A
RPA2NT	MGST3	MGST3	7|0|5	12	4	3	6|8|8|11	0	0	0	0	0	-39.14	0.48	0.95			RDH11
RPA2NT	PUF60	PUF60	20|4|7	31	10.33	3	13|17|30|28	0	0	0	0	0	-85.24	0.47	0.95			PRKACA
RPA2NT	PFKP	PFKP	79|63|78	220	73.33	3	92|89|90|72	0	0	0	0	0	-217.82	0.86	0.95			DDX56
RPA2NT	TARSL2	TARSL2	2|0|0	2	0.67	3	0|0|0|2	0.02	0.06	0.02	0.06	0.02	-5.99	1.33	0.79			BMS1
RPA2NT	ZYX	ZYX	5|2|3	10	3.33	3	13|16|22|22	0	0	0	0	0	-75.87	0.18	0.95			ARPC3
RPA2NT	SMAP1	SMAP1	4|1|4	9	3	3	6|7|7|6	0	0	0	0	0	-28.12	0.46	0.95			CISD1
RPA2NT	SMAP2	SMAP2	1|0|1	2	0.67	3	2|3|8|5	0	0	0	0	0	-22.49	0.15	0.95			VPS26A
RPA2NT	SESN2	SESN2	8|0|1	9	3	3	4|4|2|3	0	0.01	0	0.01	0	-17.11	0.92	0.84			SEH1L
RPA2NT	HSPD1	HSPD1	8|10|37	55	18.33	3	28|32|39|48	0	0	0	0	0	-136.89	0.5	0.95			BZW1
RPA2NT	HIF1AN	HIF1AN	1|1|0	2	0.67	3	0|1|0|1	0	0	0	0	0	-5.89	1.33	0.95			SRPRB
RPA2NT	RBPJ	RBPJ	5|1|0	6	2	3	1|1|3|0	0.05	0.15	0.05	0.15	0.05	-8.6	1.6	0.73			ZMPSTE24
RPA2NT	KIAA0355	KIAA0355	3|0|0	3	1	3	3|10|15|17	0	0	0	0	0	-51.98	0.09	0.95			KIF1A
RPA2NT	CIAPIN1	CIAPIN1	5|2|0	7	2.33	3	17|21|22|22	0	0	0	0	0	-93.81	0.11	0.95			VTA1
RPA2NT	HSP90AB1	HSP90AB1	73|39|56	168	56	3	65|80|97|84	0	0	0	0	0	-247.19	0.69	0.95			TTC37
RPA2NT	DVL1	DVL1	26|26|51	103	34.33	3	14|24|16|32	0	0	0	0	0	-41.82	1.6	0.93			H2AFY2
RPA2NT	PTP4A1	PTP4A1	4|0|2	6	2	3	5|5|3|4	0	0	0	0	0	-21.48	0.47	0.95			ZMYM2
RPA2NT	UBR5	UBR5	12|1|0	13	4.33	3	10|18|20|30	0	0	0	0	0	-88.83	0.22	0.95			DDX20
RPA2NT	ARHGAP29	ARHGAP29	1|0|0	1	0.33	3	0|0|1|4	0	0	0	0	0	-8.26	0.27	0.95			DHX16
RPA2NT	DNAJC10	DNAJC10	4|1|1	6	2	3	7|7|5|5	0	0	0	0	0	-25.96	0.33	0.95			GSTK1
RPA2NT	MRPS9	MRPS9	3|3|1	7	2.33	3	6|10|12|12	0	0	0	0	0	-43.2	0.23	0.95			ADD1
RPA2NT	MRPS7	MRPS7	1|4|0	5	1.67	3	0|0|0|1	0.27	0.82	0.27	0.82	0.27	-4.99	6.67	0.6			COPZ1
RPA2NT	ARHGDIA	ARHGDIA	15|6|8	29	9.67	3	6|8|9|19	0	0	0	0	0	-32.68	0.92	0.93			SYMPK
RPA2NT	MRPS2	MRPS2	4|4|4	12	4	3	6|6|5|6	0	0	0	0	0	-18.61	0.7	0.95			DCUN1D5
RPA2NT	NKRF	NKRF	10|9|5	24	8	3	26|27|35|27	0	0	0	0	0	-111.72	0.28	0.95			ATAD1
RPA2NT	EIF3J	EIF3J	4|0|0	4	1.33	3	4|5|4|8	0	0	0	0	0	-25.87	0.25	0.95			SLC16A1
RPA2NT	SMAD2	SMAD2	4|2|2	8	2.67	3	4|7|6|7	0	0	0	0	0	-23.45	0.44	0.95			TRIM33
RPA2NT	PPIB	PPIB	22|25|30	77	25.67	3	19|21|22|16	0	0	0	0	0	-40.84	1.32	0.94			FAM3C
RPA2NT	KIAA1841	KIAA1841	3|0|2	5	1.67	3	0|2|0|0	0.06	0.13	0.06	0.13	0.06	-5.99	3.33	0.71			VPS45
RPA2NT	ATG2B	ATG2B	26|2|4	32	10.67	3	95|113|91|130	0	0	0	0	0	-471.45	0.1	0.95			PTRH2
RPA2NT	PA2G4	PA2G4	39|11|16	66	22	3	27|28|33|32	0	0	0	0	0	-100.93	0.73	0.95			SCAMP3
RPA2NT	HSDL2	HSDL2	3|2|1	6	2	3	1|2|2|2	0	0	0	0	0	-8.78	1.14	0.87			RAB1A
RPA2NT	UBR4	UBR4	61|4|7	72	24	3	23|32|38|41	0	0	0	0	0	-135.36	0.72	0.95			AAR2
RPA2NT	TWF1	TWF1	10|12|6	28	9.33	3	17|17|15|17	0	0	0	0	0	-57.22	0.57	0.95			PCMT1
RPA2NT	TWF2	TWF2	6|0|3	9	3	3	14|20|25|27	0	0	0	0	0	-98.17	0.14	0.95			PCID2
RPA2NT	PKN1	PKN1	5|0|0	5	1.67	3	1|6|5|4	0	0	0	0	0	-20.38	0.42	0.92			CISD2
RPA2NT	SRPR	SRPR	11|5|7	23	7.67	3	18|21|23|11	0	0	0	0	0	-66.86	0.42	0.95			RALY
RPA2NT	EIF4G3	EIF4G3	3|0|1	4	1.33	3	1|3|4|5	0	0	0	0	0	-17.11	0.41	0.95			COA3
RPA2NT	EIF4G2	EIF4G2	59|32|46	137	45.67	3	74|82|82|65	0	0	0	0	0	-239.64	0.6	0.95			CPSF7
RPA2NT	ARPC1A	ARPC1A	1|1|0	2	0.67	3	3|2|2|1	0	0	0	0	0	-11.68	0.33	0.95			DCAKD
RPA2NT	ACSL1	ACSL1	7|1|0	8	2.67	3	1|1|4|1	0.09	0.28	0.09	0.28	0.09	-10.74	1.52	0.69			PLCG1
RPA2NT	ACSL4	ACSL4	6|2|2	10	3.33	3	5|7|6|7	0	0	0	0	0	-24.49	0.53	0.95			TBC1D4
RPA2NT	EEF1G	EEF1G	63|43|47	153	51	3	66|62|77|65	0	0	0	0	0	-184.16	0.76	0.95			SNRPD3
RPA2NT	CCNK	CCNK	6|2|2	10	3.33	3	6|7|8|6	0	0	0	0	0	-26.57	0.49	0.95			ATP2B1
RPA2NT	EDF1	EDF1	3|4|0	7	2.33	3	11|11|11|10	0	0	0	0	0	-50.27	0.22	0.95			TIMM23
RPA2NT	RPL8	RPL8	12|39|16	67	22.33	3	29|28|34|32	0	0	0	0	0	-101.67	0.73	0.95			SEC61B
RPA2NT	RPL9	RPL9	19|20|13	52	17.33	3	15|20|26|20	0	0	0	0	0	-57.71	0.86	0.95			PRIM2
RPA2NT	RPL6	RPL6	30|69|33	132	44	3	49|51|53|45	0	0	0	0	0	-138.96	0.89	0.95			UQCRQ
RPA2NT	RPL7	RPL7	43|64|43	150	50	3	49|51|44|46	0	0	0	0	0	-109.2	1.05	0.95			ATP2A2
RPA2NT	PTPMT1	PTPMT1	3|2|3	8	2.67	3	1|0|1|0	0.13	0.17	0.13	0.17	0.13	-2.95	5.33	0.67			RPS4X
RPA2NT	RPL5	RPL5	52|69|64	185	61.67	3	54|50|62|46	0	0	0	0	0	-115.37	1.16	0.95			RPS8
RPA2NT	TBRG4	TBRG4	10|0|3	13	4.33	3	13|12|17|18	0	0	0	0	0	-69.21	0.29	0.95			CLUH
RPA2NT	RPL3	RPL3	43|21|24	88	29.33	3	41|40|42|50	0	0	0	0	0	-132.38	0.68	0.95			NUP205
RPA2NT	MFAP1	MFAP1	5|0|0	5	1.67	3	3|8|8|6	0	0	0	0	0	-30.28	0.27	0.95			ACTR2
RPA2NT	FEN1	FEN1	19|9|13	41	13.67	3	19|16|26|16	0	0	0	0	0	-61.71	0.71	0.95			CSNK2A2
RPA2NT	NCKAP1	NCKAP1	31|8|16	55	18.33	3	27|31|30|31	0	0	0	0	0	-107.44	0.62	0.95			CAP1
RPA2NT	ATP5C1	ATP5C1	7|3|1	11	3.67	3	4|4|6|4	0	0	0	0	0	-19.68	0.81	0.91			NUP210
RPA2NT	CHD4	CHD4	36|24|35	95	31.67	3	68|72|75|57	0	0	0	0	0	-226.59	0.47	0.95			FEN1
RPA2NT	CHD6	CHD6	1|1|0	2	0.67	3	0|5|3|5	0	0	0	0	0	-16.96	0.21	0.95			CACYBP
RPA2NT	CHD8	CHD8	7|1|5	13	4.33	3	15|15|18|18	0	0	0	0	0	-71.71	0.26	0.95			DNAAF5
RPA2NT	CAP1	CAP1	16|10|21	47	15.67	3	16|20|33|33	0	0	0	0	0	-84.36	0.61	0.95			PKN2
RPA2NT	HINT1	HINT1	3|0|2	5	1.67	3	1|2|4|2	0	0	0	0	0	-12.8	0.74	0.89			GNAS
RPA2NT	PRKCA	PRKCA	9|4|4	17	5.67	3	10|15|18|15	0	0	0	0	0	-53.83	0.39	0.95			SRRM2
RPA2NT	SKIV2L	SKIV2L	11|0|2	13	4.33	3	22|23|25|26	0	0	0	0	0	-109.47	0.18	0.95			PABPC1
RPA2NT	ROCK2	ROCK2	3|0|2	5	1.67	3	0|0|2|4	0	0.01	0	0.01	0	-9.48	1.11	0.85			COX6C
RPA2NT	TPP2	TPP2	32|6|16	54	18	3	26|21|25|28	0	0	0	0	0	-92.77	0.72	0.95			RAB10
RPA2NT	TTC1	TTC1	7|1|2	10	3.33	3	7|15|18|21	0	0	0	0	0	-65.88	0.22	0.95			AAAS
RPA2NT	MRPL16	MRPL16	1|4|0	5	1.67	3	5|5|5|5	0	0	0	0	0	-24.74	0.33	0.95			TWF1
RPA2NT	RAB3GAP1	RAB3GAP1	10|2|1	13	4.33	3	29|34|38|40	0	0	0	0	0	-154.94	0.12	0.95			CYC1
RPA2NT	ARPC3	ARPC3	12|10|6	28	9.33	3	7|12|12|11	0	0	0	0	0	-33.13	0.89	0.94			TMEM33
RPA2NT	MRPL19	MRPL19	3|1|0	4	1.33	3	2|3|4|3	0	0	0	0	0	-15.99	0.44	0.95			ABCF1
RPA2NT	UAP1	UAP1	8|0|5	13	4.33	3	2|3|6|8	0	0	0	0	0	-23.59	0.91	0.91			ACOT9
RPA2NT	ARPC4	ARPC4	10|10|13	33	11	3	12|13|16|14	0	0	0	0	0	-38.35	0.8	0.95			POLD1
RPA2NT	ANKRD26	ANKRD26	1|1|1	3	1	3	1|0|2|5	0	0	0	0	0	-9.26	0.5	0.95			ATP6V1H
RPA2NT	DCUN1D4	DCUN1D4	9|2|4	15	5	3	0|1|2|1	0.37	0.98	0.37	0.98	0.37	-4.63	5	0.4			USMG5
RPA2NT	DYNC1LI1	DYNC1LI1	17|1|3	21	7	3	13|18|21|26	0	0	0	0	0	-84.86	0.36	0.95			NDUFA9
RPA2NT	DYNC1LI2	DYNC1LI2	6|0|1	7	2.33	3	2|9|10|15	0	0	0	0	0	-41.98	0.26	0.95			PELP1
RPA2NT	POLR2B	POLR2B	36|40|25	101	33.67	3	49|51|52|51	0	0	0	0	0	-153.95	0.66	0.95			LARS2
RPA2NT	ITPR3	ITPR3	6|3|0	9	3	3	2|2|9|6	0	0	0	0	0	-23.42	0.63	0.92			PSMG1
RPA2NT	RHOA	RHOA	19|5|15	39	13	3	10|10|10|5	0	0	0	0	0	-28.24	1.49	0.9			SUPV3L1
RPA2NT	ACO2	ACO2	12|14|11	37	12.33	3	3|8|11|10	0	0	0	0	0	-16.24	1.54	0.92			UTP15
RPA2NT	RHOG	RHOG	7|4|1	12	4	3	3|5|9|7	0	0	0	0	0	-26.01	0.67	0.93			PPIL1
RPA2NT	ANKRD28	ANKRD28	4|0|0	4	1.33	3	2|1|0|2	0.02	0.05	0.02	0.05	0.02	-8.61	1.07	0.79			DNAJC11
RPA2NT	PRDM16	PRDM16	2|1|0	3	1	3	0|2|4|6	0	0	0	0	0	-15.69	0.33	0.95			RPS26
RPA2NT	MPG	MPG	4|3|1	8	2.67	3	7|10|5|5	0	0	0	0	0	-29.19	0.4	0.95			MPC2
RPA2NT	KDSR	KDSR	1|0|1	2	0.67	3	2|2|4|4	0	0	0	0	0	-15.99	0.22	0.95			NIP7
RPA2NT	USMG5	USMG5	8|7|8	23	7.67	3	6|7|7|6	0	0	0	0	0	-16.76	1.18	0.93			DDRGK1
RPA2NT	TLK2	TLK2	3|1|0	4	1.33	3	3|3|5|8	0	0	0	0	0	-23.71	0.28	0.95			RBBP7
RPA2NT	MPI	MPI	10|0|4	14	4.67	3	2|3|4|8	0	0.01	0	0.01	0	-21.35	1.1	0.86			RHEB
RPA2NT	SNCA	SNCA	5|0|2	7	2.33	3	7|9|10|12	0	0	0	0	0	-44.7	0.25	0.95			SEC31A
RPA2NT	ASCC3	ASCC3	30|7|13	50	16.67	3	29|24|19|29	0	0	0	0	0	-91.14	0.66	0.95			CDK5
RPA2NT	RER1	RER1	8|3|3	14	4.67	3	7|7|6|7	0	0	0	0	0	-24.34	0.69	0.93			FDFT1
RPA2NT	ASCC1	ASCC1	1|1|0	2	0.67	3	0|0|0|1	0	0	0	0	0	-4.99	2.67	0.95			ACLY
RPA2NT	UQCRC1	UQCRC1	11|0|0	11	3.67	3	0|0|0|0	0.33	1	0.33	1	0.33	-4.45	36.67	0.51			CCT5
RPA2NT	AGO2	AGO2	6|1|0	7	2.33	3	2|2|8|5	0	0	0	0	0	-21.26	0.55	0.91			HNRNPM
RPA2NT	KDM1A	KDM1A	12|1|0	13	4.33	3	3|6|8|15	0	0	0	0	0	-37.53	0.54	0.93			ECM29
RPA2NT	NEDD4	NEDD4	2|0|0	2	0.67	3	2|3|4|5	0	0	0	0	0	-18.22	0.19	0.95			SSRP1
RPA2NT	FAM120A	FAM120A	19|2|0	21	7	3	18|24|18|19	0	0	0	0	0	-90.46	0.35	0.95			KIF11
RPA2NT	MAPK14	MAPK14	3|1|1	5	1.67	3	0|3|3|7	0	0	0	0	0	-14.2	0.51	0.95			TMPO
RPA2NT	MAPK15	MAPK15	1|0|2	3	1	3	2|0|1|1	0	0.01	0	0.01	0	-7.48	1	0.85			NCAPD2
RPA2NT	SACS	SACS	1|1|1	3	1	3	2|1|1|2	0	0	0	0	0	-7.88	0.67	0.95			HNRNPL
RPA2NT	C14ORF166	C14ORF166	12|0|15	27	9	3	5|6|5|5	0.05	0.14	0.05	0.14	0.05	-25.87	1.71	0.75			COPG1
RPA2NT	SMC6	SMC6	2|1|0	3	1	3	5|8|12|10	0	0	0	0	0	-41.45	0.11	0.95			EMG1
RPA2NT	PAXBP1	PAXBP1	8|1|1	10	3.33	3	13|14|22|20	0	0	0	0	0	-75.06	0.19	0.95			EMD
RPA2NT	NCOR2	NCOR2	11|3|4	18	6	3	5|10|21|26	0	0	0	0	0	-60.03	0.39	0.95			HNRNPA3
RPA2NT	NCOR1	NCOR1	27|7|11	45	15	3	34|1|3|5	0	0	0	0	0	-30.87	1.4	0.9			RPS20
RPA2NT	OGFOD1	OGFOD1	8|0|0	8	2.67	3	2|4|5|9	0	0	0	0	0	-24.57	0.53	0.91			EPHX1
RPA2NT	AGTPBP1	AGTPBP1	26|3|9	38	12.67	3	68|75|71|76	0	0	0	0	0	-311.9	0.17	0.95			CTNNA1
RPA2NT	REPS1	REPS1	3|0|1	4	1.33	3	6|9|13|14	0	0	0	0	0	-49.13	0.13	0.95			EBP
RPA2NT	ZNF622	ZNF622	4|1|1	6	2	3	0|0|3|2	0.02	0.05	0.02	0.05	0.02	-6.83	1.6	0.81			NT5DC1
RPA2NT	TRIM33	TRIM33	13|2|5	20	6.67	3	7|7|15|13	0	0	0	0	0	-42.2	0.63	0.94			CPNE1
RPA2NT	C10ORF88	C10ORF88	3|0|1	4	1.33	3	0|2|0|0	0.04	0.13	0.04	0.13	0.04	-5.99	2.67	0.75			WDR43
RPA2NT	NEURL4	NEURL4	0|3|0	3	1	3	0|0|0|0	0.29	0.87	0.29	0.87	0.29	-4.45	10	0.57			HNRNPD
RPA2NT	NBN	NBN	15|6|6	27	9	3	16|21|22|25	0	0	0	0	0	-75.9	0.43	0.95			AP3M1
RPA2NT	GPN1	GPN1	7|0|3	10	3.33	3	5|10|12|14	0	0	0	0	0	-47.95	0.33	0.95			COLGALT1
RPA2NT	TMEM30A	TMEM30A	2|0|0	2	0.67	3	1|2|4|5	0	0	0	0	0	-16.04	0.22	0.95			PHF3
RPA2NT	TES	TES	8|2|3	13	4.33	3	12|15|21|17	0	0	0	0	0	-67.11	0.27	0.95			ORC2
RPA2NT	RPL4	RPL4	64|56|35	155	51.67	3	61|66|66|67	0	0	0	0	0	-189.96	0.79	0.95			GBAS
RPA2NT	ARMT1	ARMT1	8|0|1	9	3	3	0|0|9|14	0	0	0	0	0	-27.24	0.52	0.92			PPME1
RPA2NT	RAP2C	RAP2C	1|0|0	1	0.33	3	0|0|0|0	0	0	0	0	0	-4.45	3.33	0.95			GART
RPA2NT	FAM49B	FAM49B	14|4|4	22	7.33	3	13|13|13|12	0	0	0	0	0	-46.54	0.58	0.94			CNOT1
RPA2NT	MLXIP	MLXIP	0|0|1	1	0.33	3	2|2|3|4	0	0	0	0	0	-14.99	0.12	0.95			CNDP2
RPA2NT	USO1	USO1	23|0|0	23	7.67	3	5|12|21|39	0	0	0	0	0	-87.12	0.4	0.95			TLN1
RPA2NT	HIST1H1D	HIST1H1D	0|6|5	11	3.67	3	4|3|5|2	0	0	0	0	0	-18.22	1.05	0.89			BLMH
RPA2NT	HIST1H1E	HIST1H1E	14|90|41	145	48.33	3	53|44|41|29	0	0	0	0	0	-141.96	1.16	0.94			RAD50
RPA2NT	ADK	ADK	6|2|0	8	2.67	3	4|4|6|7	0	0	0	0	0	-25.87	0.51	0.92			NMT1
RPA2NT	HIST1H1C	HIST1H1C	3|12|10	25	8.33	3	10|11|8|6	0	0	0	0	0	-32.43	0.95	0.93			FLNB
RPA2NT	FHOD3	FHOD3	2|0|1	3	1	3	0|0|0|0	0.17	0.52	0.17	0.52	0.17	-4.45	10	0.63			PGM2
RPA2NT	ADH5	ADH5	12|5|9	26	8.67	3	15|13|18|15	0	0	0	0	0	-54.45	0.57	0.95			TMEM43
RPA2NT	PICK1	PICK1	2|0|0	2	0.67	3	0|1|0|2	0.01	0.02	0.01	0.02	0.01	-6.79	0.89	0.83			LETM1
RPA2NT	CARM1	CARM1	8|3|3	14	4.67	3	4|8|19|18	0	0	0	0	0	-46.36	0.38	0.95			DDX17
RPA2NT	PRKACA	PRKACA	14|10|6	30	10	3	15|16|16|10	0	0	0	0	0	-48.03	0.7	0.95			AP2A2
RPA2NT	PRKACB	PRKACB	4|2|2	8	2.67	3	2|1|3|0	0.01	0.03	0.01	0.03	0.01	-6.44	1.78	0.82			RFC5
RPA2NT	PSMB5	PSMB5	18|16|22	56	18.67	3	19|19|16|17	0	0	0	0	0	-43.4	1.05	0.94			PSMD8
RPA2NT	MRTO4	MRTO4	21|22|16	59	19.67	3	28|20|19|17	0	0	0	0	0	-55.33	0.94	0.95			ASS1
RPA2NT	PSMB3	PSMB3	12|1|5	18	6	3	5|5|7|6	0	0	0	0	0	-24.94	1.04	0.89			NCLN
RPA2NT	PSMB2	PSMB2	19|2|13	34	11.33	3	10|11|14|9	0	0	0	0	0	-44.44	1.03	0.93			MYO1B
RPA2NT	PSMB1	PSMB1	21|13|17	51	17	3	17|15|17|18	0	0	0	0	0	-44.49	1.01	0.94			COASY
RPA2NT	MKI67	MKI67	45|151|184	380	126.67	3	315|413|446|287	0	0	0	0	0	#NAME?	0.35	0.95			RTN4
RPA2NT	TALDO1	TALDO1	26|14|16	56	18.67	3	21|19|26|27	0	0	0	0	0	-67.43	0.8	0.95			STT3A
RPA2NT	ZNF318	ZNF318	8|1|0	9	3	3	31|55|60|85	0	0	0	0	0	-259.96	0.05	0.95			DDX47
RPA2NT	CAB39	CAB39	18|0|4	22	7.33	3	6|10|8|17	0	0	0	0	0	-47.74	0.72	0.93			CAPN1
RPA2NT	CKMT1A	CKMT1A	12|12|15	39	13	3	10|9|9|8	0	0	0	0	0	-18.38	1.44	0.93			SNX27
RPA2NT	CYB5R1	CYB5R1	4|2|1	7	2.33	3	4|5|11|8	0	0	0	0	0	-30.16	0.33	0.95			NIPSNAP1
RPA2NT	ANKHD1	ANKHD1	24|0|3	27	9	3	38|48|63|70	0	0	0	0	0	-246.89	0.16	0.95			MOB1B
RPA2NT	MYO6	MYO6	69|21|20	110	36.67	3	41|52|70|62	0	0	0	0	0	-187.28	0.65	0.95			AP1G1
RPA2NT	HSPBP1	HSPBP1	13|0|5	18	6	3	5|9|10|11	0	0	0	0	0	-41.37	0.69	0.93			SEC61A1
RPA2NT	NTMT1	NTMT1	6|1|3	10	3.33	3	0|0|2|2	0.17	0.47	0.17	0.47	0.17	-6.04	3.33	0.64			RBM14
RPA2NT	PRPF19	PRPF19	22|0|3	25	8.33	3	7|11|8|14	0	0	0	0	0	-46.91	0.83	0.9			ALDH5A1
RPA2NT	HADHA	HADHA	7|3|3	13	4.33	3	10|12|15|11	0	0	0	0	0	-45.93	0.36	0.95			SNX5
RPA2NT	HIGD1A	HIGD1A	3|6|3	12	4	3	6|6|5|6	0	0	0	0	0	-20.4	0.7	0.93			PRPF4B
RPA2NT	GSTP1	GSTP1	1|0|0	1	0.33	3	0|0|0|0	0	0	0	0	0	-4.45	3.33	0.95			RPL4
RPA2NT	LTN1	LTN1	10|0|1	11	3.67	3	15|21|19|19	0	0	0	0	0	-84.86	0.2	0.95			MARS
RPA2NT	AFTPH	AFTPH	0|0|1	1	0.33	3	14|22|19|28	0	0	0	0	0	-94.79	0.02	0.95			MTCH2
RPA2NT	SSR4	SSR4	10|5|8	23	7.67	3	8|9|14|12	0	0	0	0	0	-36.12	0.71	0.95			AP3B1
RPA2NT	VPS13A	VPS13A	1|0|2	3	1	3	1|2|1|2	0	0	0	0	0	-9.69	0.67	0.88			ERLIN2
RPA2NT	VPS13C	VPS13C	2|0|0	2	0.67	3	20|26|23|58	0	0	0	0	0	-143.2	0.02	0.95			CDC37
RPA2NT	SIN3A	SIN3A	7|3|3	13	4.33	3	18|33|33|27	0	0	0	0	0	-113.7	0.16	0.95			PAPOLA
RPA2NT	CHD1	CHD1	6|1|1	8	2.67	3	5|10|13|9	0	0	0	0	0	-39.98	0.29	0.95			ACIN1
RPA2NT	TRAF2	TRAF2	5|0|1	6	2	3	0|2|2|2	0.03	0.08	0.03	0.08	0.03	-9.69	1.33	0.78			EML4
RPA2NT	ISYNA1	ISYNA1	6|1|3	10	3.33	3	12|13|15|15	0	0	0	0	0	-59.62	0.24	0.95			TSFM
RPA2NT	CRYZ	CRYZ	5|1|4	10	3.33	3	0|0|0|0	0.66	1	0.66	1	0.66	-1.94	33.33	0.2			SCFD1
RPA2NT	RMDN1	RMDN1	3|1|1	5	1.67	3	0|1|1|1	0.02	0.07	0.02	0.07	0.02	-5.18	2.22	0.78
RPA2NT	ESD	ESD	15|2|7	24	8	3	4|5|8|10	0	0	0	0	0	-26.61	1.19	0.88
RPA2NT	TMEM165	TMEM165	3|0|1	4	1.33	3	5|6|6|6	0	0	0	0	0	-28.09	0.23	0.95
RPA2NT	LRRC59	LRRC59	30|23|30	83	27.67	3	36|38|38|34	0	0	0	0	0	-101.79	0.76	0.95
RPA2NT	ABCC11	ABCC11	1|0|0	1	0.33	3	0|1|2|0	0	0	0	0	0	-6.79	0.44	0.95
RPA2NT	DIS3	DIS3	37|36|27	100	33.33	3	37|51|63|42	0	0	0	0	0	-139.53	0.69	0.95
RPA2NT	MYEF2	MYEF2	3|0|0	3	1	3	0|0|1|1	0.06	0.17	0.06	0.17	0.06	-5.89	2	0.72
RPA2NT	RPL38	RPL38	6|2|4	12	4	3	7|7|9|8	0	0	0	0	0	-30.72	0.52	0.95
RPA2NT	TAB3	TAB3	2|0|0	2	0.67	3	5|7|7|8	0	0	0	0	0	-32.51	0.1	0.95
RPA2NT	TAB2	TAB2	4|1|0	5	1.67	3	11|14|15|15	0	0	0	0	0	-63.64	0.12	0.95
RPA2NT	RPL34	RPL34	1|24|8	33	11	3	11|11|12|5	0.01	0.02	0.01	0.02	0.01	-42.21	1.13	0.82
RPA2NT	RPL35	RPL35	5|12|8	25	8.33	3	17|15|20|12	0	0	0	0	0	-57.55	0.52	0.95
RPA2NT	RPL32	RPL32	20|13|13	46	15.33	3	20|21|24|19	0	0	0	0	0	-60.6	0.73	0.95
RPA2NT	RPL30	RPL30	8|8|8	24	8	3	12|13|10|7	0	0	0	0	0	-29.59	0.76	0.95
RPA2NT	RPL31	RPL31	1|9|0	10	3.33	3	11|13|15|12	0	0	0	0	0	-59.18	0.26	0.95
RPA2NT	PCCA	PCCA	134|174|164	472	157.33	3	99|101|108|121	0	0	0	0	0	-188.17	1.47	0.95
RPA2NT	GNA13	GNA13	9|7|4	20	6.67	3	7|5|8|5	0	0	0	0	0	-20.47	1.07	0.92
RPA2NT	EMG1	EMG1	16|6|22	44	14.67	3	20|20|20|19	0	0	0	0	0	-70.68	0.74	0.95
RPA2NT	GNA11	GNA11	6|1|1	8	2.67	3	2|5|8|7	0	0	0	0	0	-23.86	0.48	0.93
RPA2NT	SDHA	SDHA	32|11|16	59	19.67	3	22|23|30|26	0	0	0	0	0	-81.52	0.78	0.95
RPA2NT	TBC1D10B	TBC1D10B	1|0|2	3	1	3	7|8|8|7	0	0	0	0	0	-35.82	0.13	0.95
RPA2NT	PPCS	PPCS	6|2|0	8	2.67	3	0|1|3|2	0.1	0.28	0.1	0.28	0.1	-9.72	1.78	0.68
RPA2NT	SMARCC2	SMARCC2	3|1|1	5	1.67	3	2|4|2|3	0	0	0	0	0	-12.57	0.61	0.91
RPA2NT	MOV10	MOV10	26|2|4	32	10.67	3	12|11|12|13	0	0	0	0	0	-48.73	0.89	0.91
RPA2NT	SUMO1	SUMO1	1|0|0	1	0.33	3	4|5|6|6	0	0	0	0	0	-25.87	0.06	0.95
RPA2NT	CTTNBP2	CTTNBP2	0|1|0	1	0.33	3	1|0|2|2	0	0	0	0	0	-8.61	0.27	0.95
RPA2NT	AP1M1	AP1M1	19|1|15	35	11.67	3	27|28|32|27	0	0	0	0	0	-124.89	0.41	0.95
RPA2NT	PSPC1	PSPC1	29|15|14	58	19.33	3	25|28|43|45	0	0	0	0	0	-115.02	0.55	0.95
RPA2NT	SBF1	SBF1	4|1|1	6	2	3	1|0|6|5	0	0	0	0	0	-13.06	0.67	0.9
RPA2NT	PPWD1	PPWD1	5|0|1	6	2	3	5|4|8|6	0	0	0	0	0	-28.09	0.35	0.95
RPA2NT	DBN1	DBN1	1|0|1	2	0.67	3	10|13|10|17	0	0	0	0	0	-58.06	0.05	0.95
RPA2NT	AAAS	AAAS	12|6|10	28	9.33	3	18|20|22|18	0	0	0	0	0	-69.63	0.48	0.95
RPA2NT	SMG7	SMG7	4|0|0	4	1.33	3	5|14|8|17	0	0	0	0	0	-50.96	0.12	0.95
RPA2NT	SMG1	SMG1	6|0|2	8	2.67	3	1|1|6|6	0	0	0	0	0	-17.95	0.76	0.89
RPA2NT	CDC73	CDC73	7|4|3	14	4.67	3	22|26|21|20	0	0	0	0	0	-89.91	0.21	0.95
RPA2NT	NFRKB	NFRKB	11|0|1	12	4	3	2|13|15|14	0	0	0	0	0	-50.86	0.36	0.95
RPA2NT	SMG9	SMG9	14|3|5	22	7.33	3	17|22|26|22	0	0	0	0	0	-87.74	0.34	0.95
RPA2NT	NADK2	NADK2	2|1|1	4	1.33	3	0|0|1|2	0.01	0.02	0.01	0.02	0.01	-5.19	1.78	0.83
RPA2NT	METTL16	METTL16	2|1|0	3	1	3	0|0|0|3	0.01	0.04	0.01	0.04	0.01	-7.03	1.33	0.81
RPA2NT	ZMYM2	ZMYM2	19|2|2	23	7.67	3	17|26|36|47	0	0	0	0	0	-133.36	0.24	0.95
RPA2NT	ZMYM3	ZMYM3	5|0|3	8	2.67	3	3|4|5|0	0	0	0	0	0	-15.87	0.89	0.89
RPA2NT	CTNNAL1	CTNNAL1	6|0|0	6	2	3	0|0|3|3	0.04	0.12	0.04	0.12	0.04	-9.55	1.33	0.76
RPA2NT	ZMYM4	ZMYM4	15|4|7	26	8.67	3	29|28|24|33	0	0	0	0	0	-113.8	0.3	0.95
RPA2NT	SLC38A2	SLC38A2	2|0|1	3	1	3	5|6|4|9	0	0	0	0	0	-29.16	0.17	0.95
RPA2NT	CAMK2D	CAMK2D	10|8|6	24	8	3	15|17|19|14	0	0	0	0	0	-56.18	0.49	0.95
RPA2NT	SRP14	SRP14	4|2|3	9	3	3	4|7|7|4	0	0	0	0	0	-21.45	0.55	0.95
RPA2NT	RAB11FIP1	RAB11FIP1	8|0|0	8	2.67	3	17|31|41|39	0	0	0	0	0	-144.78	0.08	0.95
RPA2NT	OSBPL8	OSBPL8	13|3|1	17	5.67	3	12|18|16|13	0	0	0	0	0	-64.01	0.38	0.95
RPA2NT	OSBPL9	OSBPL9	12|0|1	13	4.33	3	7|7|7|8	0	0	0	0	0	-34.71	0.6	0.92
RPA2NT	IFRD1	IFRD1	5|2|0	7	2.33	3	5|6|9|11	0	0	0	0	0	-36.94	0.3	0.95
RPA2NT	MACROD1	MACROD1	3|2|2	7	2.33	3	2|4|7|3	0	0	0	0	0	-15.48	0.58	0.95
RPA2NT	RSU1	RSU1	1|0|1	2	0.67	3	0|0|2|2	0	0	0	0	0	-7.45	0.67	0.95
RPA2NT	OSBPL6	OSBPL6	3|0|0	3	1	3	1|3|1|2	0	0	0	0	0	-10.74	0.57	0.87
RPA2NT	R3HCC1L	R3HCC1L	2|0|0	2	0.67	3	5|11|16|19	0	0	0	0	0	-58.77	0.05	0.95
RPA2NT	UBE4B	UBE4B	1|1|0	2	0.67	3	0|0|1|3	0	0	0	0	0	-7.24	0.67	0.95
RPA2NT	DBNL	DBNL	8|1|4	13	4.33	3	22|31|35|39	0	0	0	0	0	-139.21	0.14	0.95
RPA2NT	AKAP1	AKAP1	22|3|13	38	12.67	3	66|68|69|78	0	0	0	0	0	-301.89	0.18	0.95
RPA2NT	GTF2F2	GTF2F2	5|0|1	6	2	3	6|6|5|8	0	0	0	0	0	-30.28	0.32	0.95
RPA2NT	AKAP9	AKAP9	2|0|2	4	1.33	3	12|12|14|38	0	0	0	0	0	-86.13	0.07	0.95
RPA2NT	EIF2A	EIF2A	16|13|13	42	14	3	16|21|21|15	0	0	0	0	0	-50.1	0.77	0.95
RPA2NT	ARHGAP17	ARHGAP17	1|0|1	2	0.67	3	4|6|13|14	0	0	0	0	0	-43.2	0.07	0.95
RPA2NT	YBX1	YBX1	5|4|3	12	4	3	14|11|13|13	0	0	0	0	0	-49.11	0.31	0.95
RPA2NT	ARHGAP19	ARHGAP19	1|0|1	2	0.67	3	0|2|1|2	0	0	0	0	0	-8.61	0.53	0.95
RPA2NT	RRP1B	RRP1B	31|24|17	72	24	3	34|35|38|35	0	0	0	0	0	-109.82	0.68	0.95
RPA2NT	CELF2	CELF2	0|0|1	1	0.33	3	0|3|9|10	0	0	0	0	0	-26.43	0.06	0.95
RPA2NT	HSP90B1	HSP90B1	27|1|3	31	10.33	3	2|2|3|6	0.33	1	0.33	1	0.33	-14.58	3.18	0.5
RPA2NT	POLR1A	POLR1A	15|4|6	25	8.33	3	13|16|14|12	0	0	0	0	0	-50.7	0.61	0.94
RPA2NT	POLR1B	POLR1B	6|2|2	10	3.33	3	7|7|5|3	0	0	0	0	0	-21.45	0.61	0.93
RPA2NT	KRR1	KRR1	2|3|1	6	2	3	2|4|8|3	0	0	0	0	0	-18.5	0.47	0.95
RPA2NT	POLR1E	POLR1E	1|2|0	3	1	3	1|2|2|3	0	0	0	0	0	-11.68	0.5	0.95
RPA2NT	RAB3GAP2	RAB3GAP2	36|10|23	69	23	3	102|111|117|104	0	0	0	0	0	-443.15	0.21	0.95
RPA2NT	STIP1	STIP1	33|8|14	55	18.33	3	25|29|35|35	0	0	0	0	0	-112.71	0.59	0.95
RPA2NT	HIP1R	HIP1R	4|0|0	4	1.33	3	0|1|4|1	0.01	0.02	0.01	0.02	0.01	-9.55	0.89	0.82
RPA2NT	WDR41	WDR41	4|0|1	5	1.67	3	1|2|3|7	0	0	0	0	0	-16.86	0.51	0.91
RPA2NT	WDR43	WDR43	6|7|5	18	6	3	13|16|19|19	0	0	0	0	0	-60.69	0.36	0.95
RPA2NT	WDR44	WDR44	11|0|0	11	3.67	3	13|20|19|31	0	0	0	0	0	-94.55	0.18	0.95
RPA2NT	WDR46	WDR46	0|11|4	15	5	3	19|20|15|10	0	0	0	0	0	-73.65	0.31	0.95
RPA2NT	PIKFYVE	PIKFYVE	0|1|1	2	0.67	3	0|1|2|2	0	0	0	0	0	-8.61	0.53	0.95
RPA2NT	GTF2B	GTF2B	2|1|0	3	1	3	1|1|3|4	0	0	0	0	0	-12.8	0.44	0.95
RPA2NT	AHSA1	AHSA1	21|4|22	47	15.67	3	15|18|21|21	0	0	0	0	0	-71.81	0.84	0.95
RPA2NT	RPS9	RPS9	26|47|32	105	35	3	32|28|31|22	0	0	0	0	0	-65.9	1.24	0.94
RPA2NT	ARPC2	ARPC2	29|4|7	40	13.33	3	16|18|16|22	0	0	0	0	0	-68.6	0.74	0.94
RPA2NT	GTF2I	GTF2I	29|2|9	40	13.33	3	30|42|44|38	0	0	0	0	0	-165.08	0.35	0.95
RPA2NT	TBC1D2B	TBC1D2B	0|1|0	1	0.33	3	1|0|3|1	0	0	0	0	0	-8.6	0.27	0.95
RPA2NT	UCK1	UCK1	1|1|0	2	0.67	3	0|1|0|0	0	0	0	0	0	-4.99	2.67	0.95
RPA2NT	DST	DST	2|0|1	3	1	3	8|8|9|17	0	0	0	0	0	-48.97	0.1	0.95
RPA2NT	SENP3	SENP3	7|2|2	11	3.67	3	10|11|8|10	0	0	0	0	0	-39.14	0.38	0.95
RPA2NT	DSP	DSP	6|1|6	13	4.33	3	75|103|90|116	0	0	0	0	0	-426.34	0.05	0.95
RPA2NT	SAMM50	SAMM50	19|4|11	34	11.33	3	10|15|15|14	0	0	0	0	0	-49.65	0.84	0.94
RPA2NT	GLMN	GLMN	8|2|1	11	3.67	3	1|3|4|6	0	0.01	0	0.01	0	-15.56	1.05	0.86
RPA2NT	ING3	ING3	4|0|2	6	2	3	4|9|5|10	0	0	0	0	0	-33.58	0.29	0.95
RPA2NT	PDAP1	PDAP1	6|0|0	6	2	3	7|7|10|5	0	0	0	0	0	-34.71	0.28	0.95
RPA2NT	GSTO1	GSTO1	9|0|9	18	6	3	1|2|3|6	0.04	0.06	0.04	0.06	0.04	-15.87	2	0.75
RPA2NT	DNAJC8	DNAJC8	1|1|0	2	0.67	3	0|1|1|1	0	0	0	0	0	-6.79	0.89	0.95
RPA2NT	DNAJC9	DNAJC9	2|0|0	2	0.67	3	0|3|4|5	0	0	0	0	0	-15.87	0.22	0.95
RPA2NT	SETD8	SETD8	4|0|2	6	2	3	0|0|0|0	0.5	0.98	0.5	0.98	0.5	-4.45	20	0.31
RPA2NT	DCUN1D1	DCUN1D1	6|0|1	7	2.33	3	4|8|9|10	0	0	0	0	0	-36.94	0.3	0.95
RPA2NT	CAMSAP3	CAMSAP3	4|2|0	6	2	3	17|20|30|31	0	0	0	0	0	-111.48	0.08	0.95
RPA2NT	DNAJC6	DNAJC6	1|0|0	1	0.33	3	1|0|0|0	0	0	0	0	0	-4.99	1.33	0.95
RPA2NT	DNAJC7	DNAJC7	7|1|4	12	4	3	10|8|19|14	0	0	0	0	0	-55.04	0.31	0.95
RPA2NT	MAGOHB	MAGOHB	14|4|7	25	8.33	3	8|9|9|10	0	0	0	0	0	-31.2	0.93	0.93
RPA2NT	ERMP1	ERMP1	3|1|0	4	1.33	3	5|4|9|8	0	0	0	0	0	-31.4	0.21	0.95
RPA2NT	TTC37	TTC37	13|7|4	24	8	3	25|27|28|26	0	0	0	0	0	-105.12	0.3	0.95
RPA2NT	WDFY1	WDFY1	6|2|0	8	2.67	3	0|2|3|8	0	0	0	0	0	-16.62	0.82	0.88
RPA2NT	RRP12	RRP12	20|27|22	69	23	3	42|57|55|43	0	0	0	0	0	-158.88	0.47	0.95
RPA2NT	GFPT1	GFPT1	43|10|22	75	25	3	35|38|45|41	0	0	0	0	0	-144.29	0.63	0.95
RPA2NT	GFPT2	GFPT2	1|1|0	2	0.67	3	0|0|0|1	0	0	0	0	0	-4.99	2.67	0.95
RPA2NT	GOSR1	GOSR1	6|3|4	13	4.33	3	3|4|7|9	0	0	0	0	0	-20.37	0.75	0.93
RPA2NT	DCUN1D5	DCUN1D5	10|5|6	21	7	3	8|9|12|12	0	0	0	0	0	-34.12	0.68	0.95
RPA2NT	RBM6	RBM6	2|0|0	2	0.67	3	0|2|8|5	0	0	0	0	0	-18.94	0.18	0.95
RPA2NT	PPM1F	PPM1F	3|0|1	4	1.33	3	0|0|1|2	0.02	0.07	0.02	0.07	0.02	-6.79	1.78	0.78
RPA2NT	RAP1B	RAP1B	5|5|4	14	4.67	3	15|15|12|13	0	0	0	0	0	-50.7	0.34	0.95
RPA2NT	PRKDC	PRKDC	239|248|257	744	248	3	396|341|366|307	0	0	0	0	0	#NAME?	0.7	0.95
RPA2NT	MCM5	MCM5	24|28|28	80	26.67	3	47|48|50|43	0	0	0	0	0	-141.06	0.57	0.95
RPA2NT	NASP	NASP	40|9|16	65	21.67	3	50|59|60|77	0	0	0	0	0	-240.57	0.35	0.95
RPA2NT	GLS	GLS	7|1|4	12	4	3	2|3|3|3	0.01	0.02	0.01	0.02	0.01	-12.57	1.45	0.83
RPA2NT	CDIPT	CDIPT	1|2|2	5	1.67	3	5|5|5|3	0	0	0	0	0	-19.68	0.37	0.95
RPA2NT	NCOA2	NCOA2	1|0|1	2	0.67	3	1|6|7|15	0	0	0	0	0	-34.06	0.09	0.95
RPA2NT	LRIF1	LRIF1	10|1|2	13	4.33	3	14|19|20|29	0	0	0	0	0	-89.18	0.21	0.95
RPA2NT	NCOA1	NCOA1	1|1|0	2	0.67	3	0|1|3|3	0	0	0	0	0	-10.74	0.38	0.95
RPA2NT	NCOA6	NCOA6	1|0|0	1	0.33	3	2|4|3|6	0	0	0	0	0	-19.32	0.09	0.95
RPA2NT	SPCS2	SPCS2	7|2|2	11	3.67	3	8|10|11|8	0	0	0	0	0	-37.01	0.4	0.95
RPA2NT	NCOA5	NCOA5	3|0|0	3	1	3	0|2|2|2	0	0.01	0	0.01	0	-9.69	0.67	0.86
RPA2NT	NT5C3A	NT5C3A	4|2|2	8	2.67	3	3|1|2|4	0	0	0	0	0	-9.94	1.07	0.89
RPA2NT	NT5C3B	NT5C3B	2|0|0	2	0.67	3	0|0|0|1	0.05	0.15	0.05	0.15	0.05	-4.99	2.67	0.73
RPA2NT	ACAT1	ACAT1	3|1|1	5	1.67	3	1|2|2|4	0	0	0	0	0	-10.59	0.74	0.89
RPA2NT	ACAT2	ACAT2	10|0|2	12	4	3	2|2|6|9	0	0	0	0	0	-23.42	0.84	0.89
RPA2NT	HMGB2	HMGB2	0|5|0	5	1.67	3	2|7|13|9	0	0	0	0	0	-36.59	0.22	0.95
RPA2NT	DDB2	DDB2	4|1|0	5	1.67	3	0|0|2|1	0.07	0.22	0.07	0.22	0.07	-6.79	2.22	0.7
RPA2NT	LIMD1	LIMD1	9|2|6	17	5.67	3	21|30|26|39	0	0	0	0	0	-122.79	0.2	0.95
RPA2NT	DDB1	DDB1	52|4|5	61	20.33	3	16|24|28|44	0	0	0	0	0	-110.93	0.73	0.94
RPA2NT	SETX	SETX	1|1|0	2	0.67	3	3|4|4|7	0	0	0	0	0	-22.59	0.15	0.95
RPA2NT	EEF1A2	EEF1A2	13|4|7	24	8	3	7|14|18|16	0	0	0	0	0	-50.56	0.58	0.95
RPA2NT	KIF21B	KIF21B	0|1|0	1	0.33	3	0|1|2|1	0	0	0	0	0	-7.48	0.33	0.95
RPA2NT	RIF1	RIF1	31|10|14	55	18.33	3	100|131|111|113	0	0	0	0	0	-466.2	0.16	0.95
RPA2NT	HADH	HADH	3|1|0	4	1.33	3	0|2|2|1	0.01	0.02	0.01	0.02	0.01	-8.61	1.07	0.84
RPA2NT	SLC27A4	SLC27A4	3|3|0	6	2	3	1|1|3|1	0	0.01	0	0.01	0	-9.69	1.33	0.84
RPA2NT	SLC27A2	SLC27A2	2|2|0	4	1.33	3	2|2|6|3	0	0	0	0	0	-17.17	0.41	0.95
RPA2NT	CAPZA2	CAPZA2	21|4|5	30	10	3	18|22|19|25	0	0	0	0	0	-81.41	0.48	0.95
RPA2NT	ERO1L	ERO1L	18|5|10	33	11	3	14|19|21|19	0	0	0	0	0	-66.96	0.6	0.95
RPA2NT	ZNF638	ZNF638	12|3|5	20	6.67	3	59|81|82|81	0	0	0	0	0	-326.23	0.09	0.95
RPA2NT	C20ORF27	C20ORF27	4|0|2	6	2	3	7|9|10|7	0	0	0	0	0	-39.14	0.24	0.95
RPA2NT	AK2	AK2	2|0|3	5	1.67	3	0|0|0|0	0.47	0.87	0.47	0.87	0.47	-4.45	16.67	0.35
RPA2NT	TBCD	TBCD	17|1|1	19	6.33	3	15|17|17|25	0	0	0	0	0	-80.61	0.34	0.95
RPA2NT	PHGDH	PHGDH	23|11|31	65	21.67	3	17|18|18|21	0	0	0	0	0	-54.69	1.17	0.94
RPA2NT	TBCB	TBCB	8|0|3	11	3.67	3	11|14|23|18	0	0	0	0	0	-75.79	0.22	0.95
RPA2NT	APOBEC3C	APOBEC3C	3|2|3	8	2.67	3	3|3|3|3	0	0	0	0	0	-11.66	0.89	0.95
RPA2NT	GEMIN5	GEMIN5	76|19|55	150	50	3	87|90|89|72	0	0	0	0	0	-309.37	0.59	0.95
RPA2NT	UBFD1	UBFD1	4|0|1	5	1.67	3	6|10|8|9	0	0	0	0	0	-39.14	0.2	0.95
RPA2NT	PBRM1	PBRM1	3|0|2	5	1.67	3	2|4|4|1	0	0	0	0	0	-14.99	0.61	0.91
RPA2NT	CDK5RAP2	CDK5RAP2	4|2|0	6	2	3	1|4|7|16	0	0	0	0	0	-32.79	0.29	0.95
RPA2NT	SARS	SARS	40|16|35	91	30.33	3	62|59|57|59	0	0	0	0	0	-210.46	0.51	0.95
RPA2NT	CMTR1	CMTR1	12|5|4	21	7	3	18|19|22|14	0	0	0	0	0	-69.67	0.38	0.95
RPA2NT	CDK5RAP1	CDK5RAP1	2|1|0	3	1	3	1|3|0|1	0	0	0	0	0	-8.6	0.8	0.87
RPA2NT	NUDT16L1	NUDT16L1	3|1|0	4	1.33	3	1|2|1|3	0	0	0	0	0	-10.74	0.76	0.87
RPA2NT	CTTN	CTTN	76|66|75	217	72.33	3	106|115|100|96	0	0	0	0	0	-283.13	0.69	0.95
RPA2NT	ACTBL2	ACTBL2	2|0|2	4	1.33	3	0|3|2|5	0	0	0	0	0	-13.78	0.53	0.95
RPA2NT	ITCH	ITCH	4|1|1	6	2	3	5|7|9|8	0	0	0	0	0	-31.32	0.28	0.95
RPA2NT	CHMP4B	CHMP4B	8|6|11	25	8.33	3	16|17|19|16	0	0	0	0	0	-59.26	0.49	0.95
RPA2NT	WRNIP1	WRNIP1	4|3|2	9	3	3	11|10|16|15	0	0	0	0	0	-53.03	0.23	0.95
RPA2NT	PLCG1	PLCG1	12|2|2	16	5.33	3	12|9|11|13	0	0	0	0	0	-45.52	0.47	0.94
RPA2NT	CBLL1	CBLL1	3|0|2	5	1.67	3	2|6|4|5	0	0	0	0	0	-21.48	0.39	0.95
RPA2NT	LARS2	LARS2	7|11|4	22	7.33	3	5|4|8|5	0	0	0	0	0	-17.68	1.33	0.9
RPA2NT	EIF2S1	EIF2S1	29|7|11	47	15.67	3	8|9|13|9	0.26	0.78	0.26	0.78	0.26	-28.48	1.61	0.61
RPA2NT	EIF2S3	EIF2S3	40|20|29	89	29.67	3	42|35|32|27	0	0	0	0	0	-97.81	0.87	0.95
RPA2NT	EIF2S2	EIF2S2	10|1|7	18	6	3	9|12|9|7	0	0	0	0	0	-39.95	0.65	0.94
RPA2NT	DDX17	DDX17	13|21|7	41	13.67	3	12|14|19|18	0	0	0	0	0	-51.91	0.87	0.94
RPA2NT	PMPCB	PMPCB	10|0|3	13	4.33	3	0|0|0|0	0.62	1	0.62	1	0.62	-4.45	43.33	0.23
RPA2NT	PMPCA	PMPCA	12|3|0	15	5	3	6|6|8|7	0	0	0	0	0	-32.51	0.74	0.92
RPA2NT	DDX11	DDX11	6|0|0	6	2	3	1|4|11|11	0	0	0	0	0	-32.01	0.3	0.95
RPA2NT	CDK12	CDK12	20|0|1	21	7	3	11|21|25|28	0	0	0	0	0	-96.8	0.33	0.95
RPA2NT	CDK13	CDK13	9|0|3	12	4	3	25|24|33|35	0	0	0	0	0	-133.08	0.14	0.95
RPA2NT	DDX18	DDX18	25|31|20	76	25.33	3	38|34|44|35	0	0	0	0	0	-112.54	0.67	0.95
RPA2NT	PSMC1	PSMC1	9|3|0	12	4	3	5|11|10|11	0	0	0	0	0	-43.58	0.43	0.95
RPA2NT	PSMC2	PSMC2	48|13|30	91	30.33	3	67|77|65|61	0	0	0	0	0	-254.2	0.45	0.95
RPA2NT	PSMC3	PSMC3	2|0|0	2	0.67	3	11|13|18|18	0	0	0	0	0	-69.21	0.04	0.95
RPA2NT	PSMC4	PSMC4	7|0|0	7	2.33	3	5|11|19|15	0	0	0	0	0	-57.66	0.19	0.95
RPA2NT	PSMC5	PSMC5	19|0|4	23	7.67	3	22|27|30|23	0	0	0	0	0	-116.2	0.3	0.95
RPA2NT	PSMC6	PSMC6	4|1|7	12	4	3	0|0|1|0	0.61	1	0.61	1	0.61	-3.38	16	0.26
RPA2NT	ARFIP1	ARFIP1	7|0|2	9	3	3	6|8|8|8	0	0	0	0	0	-35.82	0.4	0.95
RPA2NT	ARFIP2	ARFIP2	4|0|0	4	1.33	3	10|15|13|22	0	0	0	0	0	-69.04	0.09	0.95
RPA2NT	HEATR3	HEATR3	8|1|0	9	3	3	1|5|5|6	0	0	0	0	0	-21.51	0.71	0.89
RPA2NT	HEATR1	HEATR1	21|4|13	38	12.67	3	48|54|49|44	0	0	0	0	0	-202.51	0.26	0.95
RPA2NT	MDC1	MDC1	29|6|8	43	14.33	3	73|82|87|61	0	0	0	0	0	-313.8	0.19	0.95
RPA2NT	KIF18B	KIF18B	3|1|1	5	1.67	3	0|4|14|5	0	0	0	0	0	-24.24	0.29	0.95
RPA2NT	POLRMT	POLRMT	2|2|0	4	1.33	3	0|0|8|7	0	0	0	0	0	-18.76	0.36	0.95
RPA2NT	TRIP11	TRIP11	3|0|0	3	1	3	18|39|37|65	0	0	0	0	0	-179.1	0.03	0.95
RPA2NT	TRIP12	TRIP12	20|3|9	32	10.67	3	31|35|33|29	0	0	0	0	0	-132.51	0.33	0.95
RPA2NT	TRIP13	TRIP13	28|7|13	48	16	3	25|28|28|29	0	0	0	0	0	-100.63	0.58	0.95
RPA2NT	SEC61B	SEC61B	4|9|2	15	5	3	5|3|5|4	0	0	0	0	0	-16.46	1.18	0.88
RPA2NT	CPVL	CPVL	6|2|2	10	3.33	3	1|3|4|10	0	0	0	0	0	-17.01	0.74	0.92
RPA2NT	AIFM1	AIFM1	21|24|16	61	20.33	3	25|24|24|20	0	0	0	0	0	-63.76	0.87	0.95
RPA2NT	GLUD1	GLUD1	36|22|23	81	27	3	13|12|12|12	0.3	0.89	0.3	0.89	0.3	-15.78	2.2	0.57
RPA2NT	RPL15	RPL15	34|51|33	118	39.33	3	36|36|34|35	0	0	0	0	0	-80.41	1.12	0.95
RPA2NT	DEK	DEK	4|8|11	23	7.67	3	10|10|12|7	0	0	0	0	0	-34.24	0.79	0.94
RPA2NT	TMEM109	TMEM109	3|4|2	9	3	3	1|0|0|1	0.22	0.45	0.22	0.45	0.22	-2.95	6	0.62
RPA2NT	MLK4	MLK4	1|1|0	2	0.67	3	0|2|3|6	0	0	0	0	0	-14.79	0.24	0.95
RPA2NT	NCLN	NCLN	15|9|6	30	10	3	18|21|24|20	0	0	0	0	0	-74.86	0.48	0.95
RPA2NT	MAP3K10	MAP3K10	3|1|0	4	1.33	3	1|2|0|1	0.01	0.04	0.01	0.04	0.01	-7.48	1.33	0.82
RPA2NT	RPL17	RPL17	13|19|13	45	15	3	28|34|40|34	0	0	0	0	0	-112.66	0.44	0.95
RPA2NT	NCL	NCL	48|35|56	139	46.33	3	72|79|83|68	0	0	0	0	0	-231.96	0.61	0.95
RPA2NT	SLC1A5	SLC1A5	8|3|4	15	5	3	10|11|10|11	0	0	0	0	0	-39.66	0.48	0.95
RPA2NT	CHERP	CHERP	22|1|12	35	11.67	3	21|37|43|49	0	0	0	0	0	-164.41	0.31	0.95
RPA2NT	GRHPR	GRHPR	4|1|2	7	2.33	3	1|1|4|5	0	0	0	0	0	-12.5	0.85	0.9
RPA2NT	VPS29	VPS29	8|0|4	12	4	3	4|6|5|8	0	0	0	0	0	-28.09	0.7	0.92
RPA2NT	RPL12	RPL12	14|13|18	45	15	3	18|23|20|18	0	0	0	0	0	-55.8	0.76	0.95
RPA2NT	2022-03-05	2022-03-05	4|3|0	7	2.33	3	3|5|3|7	0	0	0	0	0	-22.59	0.52	0.95
RPA2NT	LRRC40	LRRC40	25|4|9	38	12.67	3	24|25|28|23	0	0	0	0	0	-98.63	0.51	0.95
RPA2NT	LRRC47	LRRC47	1|1|0	2	0.67	3	2|3|3|4	0	0	0	0	0	-15.99	0.22	0.95
RPA2NT	GPATCH4	GPATCH4	9|1|4	14	4.67	3	14|18|20|19	0	0	0	0	0	-77.23	0.26	0.95
RPA2NT	GNL3	GNL3	7|1|2	10	3.33	3	17|12|11|15	0	0	0	0	0	-59.62	0.24	0.95
RPA2NT	GNL2	GNL2	14|10|8	32	10.67	3	37|43|40|32	0	0	0	0	0	-142.48	0.28	0.95
RPA2NT	DNTTIP2	DNTTIP2	7|1|2	10	3.33	3	17|29|39|34	0	0	0	0	0	-130.02	0.11	0.95
RPA2NT	EIF3K	EIF3K	12|2|5	19	6.33	3	6|4|3|7	0	0.01	0	0.01	0	-19.4	1.27	0.86
RPA2NT	EIF3L	EIF3L	57|21|44	122	40.67	3	56|55|49|48	0	0	0	0	0	-167.83	0.78	0.95
RPA2NT	UBLCP1	UBLCP1	16|1|6	23	7.67	3	7|7|10|11	0	0	0	0	0	-37.8	0.88	0.92
RPA2NT	TSFM	TSFM	9|6|5	20	6.67	3	7|7|8|8	0	0	0	0	0	-23.46	0.89	0.93
RPA2NT	EIF3A	EIF3A	93|46|71	210	70	3	92|100|115|94	0	0	0	0	0	-307.91	0.7	0.95
RPA2NT	EIF3B	EIF3B	75|24|43	142	47.33	3	70|74|75|70	0	0	0	0	0	-244.25	0.66	0.95
RPA2NT	EIF3C	EIF3C	56|25|33	114	38	3	54|62|71|66	0	0	0	0	0	-204.63	0.6	0.95
RPA2NT	EIF3D	EIF3D	40|27|34	101	33.67	3	48|43|49|43	0	0	0	0	0	-130.11	0.74	0.95
RPA2NT	EIF3E	EIF3E	42|9|32	83	27.67	3	37|43|38|31	0	0	0	0	0	-136.45	0.74	0.95
RPA2NT	EIF3F	EIF3F	7|0|11	18	6	3	0|0|2|5	0.17	0.39	0.17	0.39	0.17	-10.52	3.43	0.65
RPA2NT	EIF3G	EIF3G	5|0|2	7	2.33	3	27|31|26|29	0	0	0	0	0	-128.52	0.08	0.95
RPA2NT	RARS	RARS	60|19|52	131	43.67	3	64|61|65|53	0	0	0	0	0	-208.9	0.72	0.95
RPA2NT	MIPEP	MIPEP	5|2|1	8	2.67	3	1|2|1|1	0.05	0.16	0.05	0.16	0.05	-6.98	2.13	0.72
RPA2NT	MTMR6	MTMR6	12|0|0	12	4	3	8|12|11|12	0	0	0	0	0	-50.27	0.37	0.94
RPA2NT	NOL11	NOL11	12|1|7	20	6.67	3	15|20|22|24	0	0	0	0	0	-88.28	0.33	0.95
RPA2NT	NOL10	NOL10	8|1|1	10	3.33	3	10|12|15|12	0	0	0	0	0	-53.03	0.27	0.95
RPA2NT	MTMR1	MTMR1	5|0|0	5	1.67	3	0|0|6|8	0	0	0	0	0	-17.63	0.48	0.9
RPA2NT	NOMO2	NOMO2	8|0|1	9	3	3	8|10|13|11	0	0	0	0	0	-49.15	0.29	0.95
RPA2NT	SMARCAL1	SMARCAL1	29|19|36	84	28	3	0|0|2|1	1	1	1	1	1	20.05	37.33	0
RPA2NT	FCHSD2	FCHSD2	1|0|1	2	0.67	3	0|0|1|1	0	0	0	0	0	-5.89	1.33	0.95
RPA2NT	BAZ1B	BAZ1B	2|20|23	45	15	3	36|44|56|29	0	0	0	0	0	-176.79	0.36	0.95
RPA2NT	YIF1B	YIF1B	3|2|0	5	1.67	3	3|1|2|3	0	0	0	0	0	-12.8	0.74	0.89
RPA2NT	TPR	TPR	13|0|1	14	4.67	3	16|25|40|47	0	0	0	0	0	-144.52	0.15	0.95
RPA2NT	NMT1	NMT1	25|8|17	50	16.67	3	22|26|26|27	0	0	0	0	0	-88.57	0.66	0.95
RPA2NT	M6PR	M6PR	4|0|1	5	1.67	3	0|1|5|4	0	0	0	0	0	-13.67	0.67	0.89
RPA2NT	OSBPL11	OSBPL11	11|0|2	13	4.33	3	13|16|22|17	0	0	0	0	0	-78.14	0.25	0.95
RPA2NT	VAT1	VAT1	23|7|10	40	13.33	3	6|12|17|22	0	0	0	0	0	-45.42	0.94	0.94
RPA2NT	MTCH2	MTCH2	12|9|14	35	11.67	3	17|15|21|17	0	0	0	0	0	-54.71	0.67	0.95
RPA2NT	MTCH1	MTCH1	7|3|2	12	4	3	6|7|7|7	0	0	0	0	0	-26.57	0.59	0.93
RPA2NT	PTGES2	PTGES2	3|1|0	4	1.33	3	0|1|6|6	0	0	0	0	0	-16.68	0.41	0.95
RPA2NT	CSTF2T	CSTF2T	14|3|8	25	8.33	3	5|12|18|13	0	0	0	0	0	-45.6	0.69	0.94
RPA2NT	SLC2A1	SLC2A1	3|2|1	6	2	3	4|8|6|7	0	0	0	0	0	-27.04	0.32	0.95
RPA2NT	STIL	STIL	1|0|0	1	0.33	3	1|0|0|1	0	0	0	0	0	-5.89	0.67	0.95
RPA2NT	TIAL1	TIAL1	1|1|1	3	1	3	2|3|2|2	0	0	0	0	0	-10.59	0.44	0.95
RPA2NT	ATP5O	ATP5O	4|15|6	25	8.33	3	5|7|9|6	0	0	0	0	0	-22.39	1.23	0.89
RPA2NT	CD2BP2	CD2BP2	13|6|6	25	8.33	3	19|18|28|27	0	0	0	0	0	-84.33	0.36	0.95
RPA2NT	MAPK12	MAPK12	3|0|0	3	1	3	0|0|1|1	0.06	0.17	0.06	0.17	0.06	-5.89	2	0.72
RPA2NT	FUBP3	FUBP3	9|0|2	11	3.67	3	18|16|23|19	0	0	0	0	0	-87.09	0.19	0.95
RPA2NT	ATP5L	ATP5L	10|12|10	32	10.67	3	10|11|11|12	0	0	0	0	0	-28.26	0.97	0.94
RPA2NT	NCSTN	NCSTN	1|0|0	1	0.33	3	0|0|2|3	0	0	0	0	0	-8.46	0.27	0.95
RPA2NT	EXOSC8	EXOSC8	4|0|1	5	1.67	3	0|5|4|5	0	0	0	0	0	-18.11	0.48	0.91
RPA2NT	EXOSC9	EXOSC9	9|1|5	15	5	3	6|8|9|7	0	0	0	0	0	-32.4	0.67	0.93
RPA2NT	EXOSC3	EXOSC3	7|3|2	12	4	3	2|2|3|2	0.03	0.09	0.03	0.09	0.03	-9.05	1.78	0.77
RPA2NT	CCAR2	CCAR2	35|20|26	81	27	3	45|46|51|48	0	0	0	0	0	-151.75	0.57	0.95
RPA2NT	MTDH	MTDH	12|7|8	27	9	3	18|19|21|23	0	0	0	0	0	-70.28	0.44	0.95
RPA2NT	EXOSC7	EXOSC7	6|0|2	8	2.67	3	3|3|3|4	0	0	0	0	0	-17.11	0.82	0.89
RPA2NT	DNASE2B	DNASE2B	2|1|0	3	1	3	4|2|2|3	0	0	0	0	0	-14.99	0.36	0.95
RPA2NT	MADD	MADD	0|1|0	1	0.33	3	1|0|1|2	0	0	0	0	0	-7.48	0.33	0.95
RPA2NT	ATRIP	ATRIP	1|0|1	2	0.67	3	0|0|0|0	0	0	0	0	0	-4.45	6.67	0.95
RPA2NT	RRBP1	RRBP1	7|3|2	12	4	3	11|17|9|13	0	0	0	0	0	-50.89	0.32	0.95
RPA2NT	TBC1D24	TBC1D24	1|1|1	3	1	3	1|0|0|1	0	0	0	0	0	-4.28	2	0.95
RPA2NT	INCENP	INCENP	2|0|0	2	0.67	3	0|1|3|1	0	0	0	0	0	-8.6	0.53	0.87
RPA2NT	FARP1	FARP1	6|3|1	10	3.33	3	4|5|3|6	0	0	0	0	0	-19.68	0.74	0.92
RPA2NT	COPB1	COPB1	39|5|14	58	19.33	3	30|39|39|42	0	0	0	0	0	-149.64	0.52	0.95
RPA2NT	AVEN	AVEN	1|0|1	2	0.67	3	2|4|5|5	0	0	0	0	0	-20.35	0.17	0.95
RPA2NT	SDSL	SDSL	2|0|0	2	0.67	3	0|0|0|0	0.17	0.52	0.17	0.52	0.17	-4.45	6.67	0.63
RPA2NT	RALY	RALY	6|8|3	17	5.67	3	7|8|9|7	0	0	0	0	0	-28.35	0.73	0.93
RPA2NT	HSP90AB2P	HSP90AB2P	5|1|3	9	3	3	4|5|7|3	0	0	0	0	0	-20.73	0.63	0.92
RPA2NT	ATP6V0A1	ATP6V0A1	4|0|0	4	1.33	3	6|5|10|12	0	0	0	0	0	-39.11	0.16	0.95
RPA2NT	VPS52	VPS52	9|2|3	14	4.67	3	7|9|11|8	0	0	0	0	0	-34.91	0.53	0.94
RPA2NT	VPS51	VPS51	49|18|42	109	36.33	3	65|68|67|64	0	0	0	0	0	-233.58	0.55	0.95
RPA2NT	EEF1E1	EEF1E1	7|2|4	13	4.33	3	5|10|8|9	0	0	0	0	0	-31.74	0.54	0.95
RPA2NT	RALA	RALA	3|3|2	8	2.67	3	7|8|7|5	0	0	0	0	0	-26.57	0.4	0.95
RPA2NT	TMEM126A	TMEM126A	3|1|0	4	1.33	3	0|4|4|2	0	0	0	0	0	-13.84	0.53	0.9
RPA2NT	SCYL2	SCYL2	16|1|6	23	7.67	3	15|11|14|12	0	0	0	0	0	-56.31	0.59	0.94
RPA2NT	SCAMP3	SCAMP3	8|4|7	19	6.33	3	7|8|8|6	0	0	0	0	0	-24.31	0.87	0.93
RPA2NT	MRPS30	MRPS30	2|2|0	4	1.33	3	2|3|6|9	0	0	0	0	0	-24.5	0.27	0.95
RPA2NT	STXBP1	STXBP1	4|0|0	4	1.33	3	1|6|7|8	0	0	0	0	0	-26.83	0.24	0.95
RPA2NT	STXBP3	STXBP3	5|1|2	8	2.67	3	7|8|12|7	0	0	0	0	0	-36.72	0.31	0.95
RPA2NT	ATR	ATR	2|0|0	2	0.67	3	1|2|0|2	0	0	0	0	0	-8.61	0.53	0.87
RPA2NT	HNRNPH1	HNRNPH1	8|2|2	12	4	3	6|9|10|11	0	0	0	0	0	-35.94	0.44	0.95
RPA2NT	HNRNPL	HNRNPL	21|13|18	52	17.33	3	33|42|45|36	0	0	0	0	0	-133.32	0.44	0.95
RPA2NT	BRIP1	BRIP1	30|6|12	48	16	3	9|14|14|18	0	0	0	0	0	-46.02	1.16	0.91
RPA2NT	INF2	INF2	9|2|1	12	4	3	5|12|17|18	0	0	0	0	0	-55.91	0.31	0.95
RPA2NT	UPF2	UPF2	6|0|2	8	2.67	3	8|9|9|6	0	0	0	0	0	-38.02	0.33	0.95
RPA2NT	SET	SET	13|1|4	18	6	3	9|12|15|15	0	0	0	0	0	-55.23	0.47	0.94
RPA2NT	SKP2	SKP2	2|0|2	4	1.33	3	3|2|7|3	0	0	0	0	0	-19.3	0.36	0.95
RPA2NT	IQGAP2	IQGAP2	6|1|0	7	2.33	3	10|15|21|14	0	0	0	0	0	-69.15	0.16	0.95
RPA2NT	SKP1	SKP1	2|0|1	3	1	3	0|0|3|1	0	0.01	0	0.01	0	-7.24	1	0.84
RPA2NT	ATP5A1	ATP5A1	51|36|36	123	41	3	34|28|33|27	0	0	0	0	0	-59.36	1.34	0.95
RPA2NT	NOC2L	NOC2L	14|11|18	43	14.33	3	23|23|29|13	0	0	0	0	0	-68.22	0.65	0.95
RPA2NT	CRYBG3	CRYBG3	1|2|2	5	1.67	3	19|33|34|81	0	0	0	0	0	-182.63	0.04	0.95
RPA2NT	UGT2B17	UGT2B17	2|0|0	2	0.67	3	0|0|1|1	0.02	0.05	0.02	0.05	0.02	-5.89	1.33	0.8
RPA2NT	FANCA	FANCA	1|0|0	1	0.33	3	0|0|0|2	0	0	0	0	0	-5.99	0.67	0.95
RPA2NT	HNRNPAB	HNRNPAB	5|1|0	6	2	3	4|9|14|9	0	0	0	0	0	-42.26	0.22	0.95
RPA2NT	CCZ1	CCZ1	6|1|1	8	2.67	3	3|3|4|5	0	0	0	0	0	-16.59	0.71	0.9
RPA2NT	TTC27	TTC27	2|0|1	3	1	3	0|1|1|1	0.01	0.02	0.01	0.02	0.01	-6.79	1.33	0.82
RPA2NT	SUGP2	SUGP2	22|6|9	37	12.33	3	39|50|62|60	0	0	0	0	0	-212.55	0.23	0.95
RPA2NT	FANCI	FANCI	26|3|8	37	12.33	3	72|77|70|70	0	0	0	0	0	-310.79	0.17	0.95
RPA2NT	SUGP1	SUGP1	9|0|1	10	3.33	3	11|16|21|27	0	0	0	0	0	-85.65	0.18	0.95
RPA2NT	H1F0	H1F0	0|5|0	5	1.67	3	3|4|3|0	0	0	0	0	0	-13.91	0.67	0.87
RPA2NT	HNRNPA3	HNRNPA3	13|7|6	26	8.67	3	27|34|41|36	0	0	0	0	0	-133.44	0.25	0.95
RPA2NT	HNRNPA0	HNRNPA0	8|15|5	28	9.33	3	13|16|19|14	0	0	0	0	0	-55.49	0.6	0.95
RPA2NT	TRMT1	TRMT1	9|2|1	12	4	3	12|12|16|14	0	0	0	0	0	-58.52	0.3	0.95
RPA2NT	RCL1	RCL1	6|3|4	13	4.33	3	10|13|10|8	0	0	0	0	0	-38.62	0.42	0.95
RPA2NT	U2SURP	U2SURP	52|15|44	111	37	3	76|88|88|91	0	0	0	0	0	-326.73	0.43	0.95
RPA2NT	FIGNL1	FIGNL1	6|0|1	7	2.33	3	4|5|13|11	0	0	0	0	0	-38.82	0.28	0.95
RPA2NT	ENO1	ENO1	55|37|61	153	51	3	42|36|47|33	0	0	0	0	0	-89.6	1.29	0.95
RPA2NT	RPN2	RPN2	21|10|17	48	16	3	26|29|39|37	0	0	0	0	0	-114.83	0.49	0.95
RPA2NT	EIF4E2	EIF4E2	8|3|6	17	5.67	3	8|8|9|12	0	0	0	0	0	-34.47	0.61	0.95
RPA2NT	TAOK1	TAOK1	0|0|1	1	0.33	3	0|1|2|1	0	0	0	0	0	-7.48	0.33	0.95
RPA2NT	CHAMP1	CHAMP1	29|11|12	52	17.33	3	57|68|64|67	0	0	0	0	0	-245.26	0.27	0.95
RPA2NT	LRRFIP1	LRRFIP1	1|0|0	1	0.33	3	1|5|5|10	0	0	0	0	0	-25.52	0.06	0.95
RPA2NT	LLGL1	LLGL1	12|0|0	12	4	3	10|15|19|18	0	0	0	0	0	-71.53	0.26	0.95
RPA2NT	GSPT1	GSPT1	22|3|11	36	12	3	22|22|33|26	0	0	0	0	0	-105.23	0.47	0.95
RPA2NT	SKIV2L2	SKIV2L2	32|14|21	67	22.33	3	50|57|57|52	0	0	0	0	0	-193.68	0.41	0.95
RPA2NT	ACOX1	ACOX1	6|0|1	7	2.33	3	0|3|3|2	0.02	0.06	0.02	0.06	0.02	-11.68	1.17	0.79
RPA2NT	TFIP11	TFIP11	27|3|7	37	12.33	3	34|42|40|41	0	0	0	0	0	-164.42	0.31	0.95
RPA2NT	IRS2	IRS2	3|1|0	4	1.33	3	1|3|6|6	0	0	0	0	0	-20.25	0.33	0.95
RPA2NT	CDK1	CDK1	41|42|36	119	39.67	3	52|53|45|41	0	0	0	0	0	-121.43	0.83	0.95
RPA2NT	CDK2	CDK2	17|11|9	37	12.33	3	13|20|14|17	0	0	0	0	0	-48.79	0.77	0.94
RPA2NT	CDK4	CDK4	16|0|9	25	8.33	3	1|3|3|5	0.37	1	0.37	1	0.37	-15.99	2.78	0.41
RPA2NT	NSMCE1	NSMCE1	2|0|0	2	0.67	3	2|4|4|5	0	0	0	0	0	-19.32	0.18	0.95
RPA2NT	OGT	OGT	5|1|2	8	2.67	3	8|9|7|16	0	0	0	0	0	-43.05	0.27	0.95
RPA2NT	TAF9B	TAF9B	2|0|2	4	1.33	3	5|6|4|5	0	0	0	0	0	-24.74	0.27	0.95
RPA2NT	AMOTL1	AMOTL1	1|0|1	2	0.67	3	0|0|1|7	0	0	0	0	0	-10.92	0.33	0.95
RPA2NT	PPP3CA	PPP3CA	8|0|0	8	2.67	3	1|1|3|9	0	0.01	0	0.01	0	-17.7	0.76	0.86
RPA2NT	ARPC1B	ARPC1B	4|3|4	11	3.67	3	2|2|2|2	0	0	0	0	0	-6.7	1.83	0.85
RPA2NT	PHB2	PHB2	34|57|51	142	47.33	3	41|42|40|30	0	0	0	0	0	-89.67	1.24	0.95
RPA2NT	MSH2	MSH2	20|2|4	26	8.67	3	15|22|31|33	0	0	0	0	0	-106.11	0.34	0.95
RPA2NT	SF3B6	SF3B6	2|1|1	4	1.33	3	3|5|5|7	0	0	0	0	0	-21.73	0.27	0.95
RPA2NT	SF3B1	SF3B1	108|56|72	236	78.67	3	160|160|153|140	0	0	0	0	0	-501.66	0.51	0.95
RPA2NT	PRKAA2	PRKAA2	7|0|2	9	3	3	4|5|7|4	0	0	0	0	0	-24.74	0.6	0.92
RPA2NT	SF3B3	SF3B3	50|15|31	96	32	3	47|54|50|68	0	0	0	0	0	-194.03	0.58	0.95
RPA2NT	SF3B2	SF3B2	51|14|33	98	32.67	3	64|68|76|72	0	0	0	0	0	-261.94	0.47	0.95
RPA2NT	SUN2	SUN2	2|1|0	3	1	3	0|0|1|3	0	0.01	0	0.01	0	-7.24	1	0.84
RPA2NT	ADCK3	ADCK3	3|3|3	9	3	3	12|15|14|9	0	0	0	0	0	-48.05	0.24	0.95
RPA2NT	DNAJC17	DNAJC17	1|0|1	2	0.67	3	2|2|8|8	0	0	0	0	0	-24.41	0.13	0.95
RPA2NT	MTX3	MTX3	2|0|1	3	1	3	1|4|2|5	0	0	0	0	0	-16.04	0.33	0.95
RPA2NT	MTX2	MTX2	6|0|3	9	3	3	2|4|5|6	0	0	0	0	0	-21.48	0.71	0.91
RPA2NT	MTX1	MTX1	9|1|4	14	4.67	3	6|9|10|11	0	0	0	0	0	-38.86	0.52	0.95
RPA2NT	DNAJC11	DNAJC11	10|2|7	19	6.33	3	23|23|26|20	0	0	0	0	0	-96.61	0.28	0.95
RPA2NT	NANP	NANP	5|0|1	6	2	3	8|11|10|12	0	0	0	0	0	-48.03	0.2	0.95
RPA2NT	NANS	NANS	7|1|1	9	3	3	7|8|14|14	0	0	0	0	0	-46.46	0.28	0.95
RPA2NT	NFXL1	NFXL1	5|2|0	7	2.33	3	4|4|9|4	0	0	0	0	0	-25.89	0.44	0.95
RPA2NT	DNAJC19	DNAJC19	0|6|2	8	2.67	3	4|5|7|2	0	0	0	0	0	-22.59	0.59	0.92
RPA2NT	PRKCI	PRKCI	9|0|2	11	3.67	3	3|6|9|11	0	0	0	0	0	-34.55	0.51	0.93
RPA2NT	COPA	COPA	76|68|70	214	71.33	3	101|98|95|90	0	0	0	0	0	-247.84	0.74	0.95
RPA2NT	SUPT16H	SUPT16H	63|47|39	149	49.67	3	53|67|82|72	0	0	0	0	0	-195.48	0.73	0.95
RPA2NT	TANC1	TANC1	4|0|0	4	1.33	3	11|26|24|29	0	0	0	0	0	-102.36	0.06	0.95
RPA2NT	PRKCD	PRKCD	1|0|0	1	0.33	3	0|1|0|1	0	0	0	0	0	-5.89	0.67	0.95
RPA2NT	INTU	INTU	1|0|2	3	1	3	2|2|1|7	0	0	0	0	0	-15.65	0.33	0.95
RPA2NT	LMAN1	LMAN1	13|7|7	27	9	3	11|16|12|22	0	0	0	0	0	-49.76	0.59	0.95
RPA2NT	LMAN2	LMAN2	16|2|8	26	8.67	3	8|14|14|17	0	0	0	0	0	-54.18	0.65	0.94
RPA2NT	SCML2	SCML2	4|0|0	4	1.33	3	3|7|7|6	0	0	0	0	0	-28.09	0.23	0.95
RPA2NT	LMNA	LMNA	1|0|2	3	1	3	0|0|1|1	0.02	0.05	0.02	0.05	0.02	-5.89	2	0.8
RPA2NT	BDH2	BDH2	3|1|3	7	2.33	3	0|0|0|0	0.58	0.87	0.58	0.87	0.58	-1.94	23.33	0.27
RPA2NT	DDX23	DDX23	5|0|1	6	2	3	0|4|8|10	0	0	0	0	0	-26.5	0.36	0.95
RPA2NT	TOE1	TOE1	10|0|1	11	3.67	3	8|8|13|10	0	0	0	0	0	-45.82	0.38	0.94
RPA2NT	DDX21	DDX21	47|74|72	193	64.33	3	124|118|138|89	0	0	0	0	0	-374.25	0.55	0.95
RPA2NT	DDX20	DDX20	16|3|4	23	7.67	3	16|19|22|26	0	0	0	0	0	-83.41	0.37	0.95
RPA2NT	DDX27	DDX27	8|9|4	21	7	3	14|16|17|20	0	0	0	0	0	-63.31	0.42	0.95
RPA2NT	NRM	NRM	2|0|0	2	0.67	3	3|3|4|5	0	0	0	0	0	-19.32	0.18	0.95
RPA2NT	DDX24	DDX24	1|6|4	11	3.67	3	14|12|25|10	0	0	0	0	0	-65.77	0.24	0.95
RPA2NT	SCRIB	SCRIB	8|1|0	9	3	3	18|30|35|56	0	0	0	0	0	-156.8	0.09	0.95
RPA2NT	TYMS	TYMS	14|1|11	26	8.67	3	11|10|14|14	0	0	0	0	0	-53.03	0.71	0.94
RPA2NT	SAE1	SAE1	13|0|8	21	7	3	0|0|6|8	0.04	0.11	0.04	0.11	0.04	-17.63	2	0.76
RPA2NT	GGA2	GGA2	3|0|0	3	1	3	5|9|13|17	0	0	0	0	0	-51.02	0.09	0.95
RPA2NT	FKBP15	FKBP15	5|0|0	5	1.67	3	5|9|12|23	0	0	0	0	0	-56.27	0.14	0.95
RPA2NT	ADD3	ADD3	9|9|6	24	8	3	13|15|21|20	0	0	0	0	0	-60.3	0.46	0.95
RPA2NT	ADD2	ADD2	5|0|1	6	2	3	3|10|10|6	0	0	0	0	0	-34.58	0.28	0.95
RPA2NT	ADD1	ADD1	11|4|8	23	7.67	3	18|26|23|27	0	0	0	0	0	-92.16	0.33	0.95
RPA2NT	CDKN2AIP	CDKN2AIP	5|1|0	6	2	3	7|16|16|15	0	0	0	0	0	-62.46	0.15	0.95
RPA2NT	FAM3C	FAM3C	5|5|10	20	6.67	3	10|11|7|7	0	0	0	0	0	-28.24	0.76	0.94
RPA2NT	FBXO17	FBXO17	4|0|1	5	1.67	3	2|3|3|4	0	0	0	0	0	-15.99	0.56	0.9
RPA2NT	PPP4R2	PPP4R2	2|0|0	2	0.67	3	0|1|0|3	0	0.01	0	0.01	0	-7.24	0.67	0.84
RPA2NT	ATF7IP	ATF7IP	4|1|0	5	1.67	3	4|7|5|10	0	0	0	0	0	-31.46	0.26	0.95
RPA2NT	PPIL1	PPIL1	6|7|7	20	6.67	3	5|6|6|5	0	0	0	0	0	-14.69	1.21	0.92
RPA2NT	TPI1	TPI1	6|5|24	35	11.67	3	7|6|7|6	0.33	0.99	0.33	0.99	0.33	-19.74	1.79	0.54
RPA2NT	PPIL4	PPIL4	9|2|4	15	5	3	8|11|14|12	0	0	0	0	0	-45.52	0.44	0.95
RPA2NT	SYNE2	SYNE2	3|0|1	4	1.33	3	2|3|7|6	0	0	0	0	0	-22.58	0.3	0.95
RPA2NT	TMED10	TMED10	13|25|13	51	17	3	20|25|23|17	0	0	0	0	0	-61.57	0.8	0.95
RPA2NT	OCIAD2	OCIAD2	3|2|4	9	3	3	2|0|0|0	0.15	0.26	0.15	0.26	0.15	-2.79	6	0.66
RPA2NT	TOMM7	TOMM7	1|1|2	4	1.33	3	2|2|5|4	0	0	0	0	0	-14.53	0.41	0.95
RPA2NT	OCIAD1	OCIAD1	7|5|7	19	6.33	3	12|14|13|13	0	0	0	0	0	-45.19	0.49	0.95
RPA2NT	PRPF31	PRPF31	6|0|3	9	3	3	5|11|13|16	0	0	0	0	0	-52.27	0.27	0.95
RPA2NT	MAP3K6	MAP3K6	0|2|9	11	3.67	3	0|0|1|2	0.34	1	0.34	1	0.34	-6.79	4.89	0.48
RPA2NT	BCLAF1	BCLAF1	33|24|23	80	26.67	3	60|66|67|56	0	0	0	0	0	-205.24	0.43	0.95
RPA2NT	CCDC93	CCDC93	2|0|0	2	0.67	3	0|0|1|1	0.02	0.05	0.02	0.05	0.02	-5.89	1.33	0.8
RPA2NT	ZNF574	ZNF574	2|0|1	3	1	3	0|1|2|2	0	0	0	0	0	-8.61	0.8	0.87
RPA2NT	NUP214	NUP214	53|14|23	90	30	3	101|101|127|109	0	0	0	0	0	-433.17	0.27	0.95
RPA2NT	NUP210	NUP210	16|12|14	42	14	3	27|22|39|21	0	0	0	0	0	-87.06	0.51	0.95
RPA2NT	LUC7L3	LUC7L3	6|1|8	15	5	3	8|8|7|7	0	0	0	0	0	-32.4	0.67	0.93
RPA2NT	ZNF207	ZNF207	5|1|2	8	2.67	3	5|8|7|13	0	0	0	0	0	-35.56	0.32	0.95
RPA2NT	IARS	IARS	84|40|55	179	59.67	3	86|102|96|100	0	0	0	0	0	-304.01	0.62	0.95
RPA2NT	TRMU	TRMU	0|0|1	1	0.33	3	0|1|0|0	0	0	0	0	0	-4.99	1.33	0.95
RPA2NT	YTHDC1	YTHDC1	3|0|0	3	1	3	1|3|3|5	0	0	0	0	0	-15.99	0.33	0.95
RPA2NT	IDH1	IDH1	2|0|0	2	0.67	3	0|0|1|2	0.01	0.02	0.01	0.02	0.01	-6.79	0.89	0.83
RPA2NT	CTSD	CTSD	0|0|1	1	0.33	3	2|4|1|2	0	0	0	0	0	-12.8	0.15	0.95
RPA2NT	SRP68	SRP68	42|18|30	90	30	3	48|54|55|50	0	0	0	0	0	-173.93	0.58	0.95
RPA2NT	KIAA1551	KIAA1551	1|1|0	2	0.67	3	2|0|1|1	0	0	0	0	0	-7.48	0.67	0.95
RPA2NT	RPL14	RPL14	6|24|19	49	16.33	3	21|23|16|14	0	0	0	0	0	-65.48	0.88	0.94
RPA2NT	SURF1	SURF1	1|1|2	4	1.33	3	2|2|2|2	0	0	0	0	0	-9.58	0.67	0.95
RPA2NT	TOMM34	TOMM34	7|3|2	12	4	3	5|11|12|2	0	0	0	0	0	-29.25	0.53	0.95
RPA2NT	PRR14L	PRR14L	8|0|1	9	3	3	2|8|3|13	0	0	0	0	0	-30.86	0.46	0.93
RPA2NT	RPL10	RPL10	23|27|19	69	23	3	33|30|29|29	0	0	0	0	0	-85.12	0.76	0.95
RPA2NT	RPL11	RPL11	9|20|16	45	15	3	14|14|10|8	0	0	0	0	0	-31.65	1.3	0.93
RPA2NT	GPATCH8	GPATCH8	11|0|0	11	3.67	3	3|8|13|18	0	0	0	0	0	-48.59	0.35	0.94
RPA2NT	RPL13	RPL13	15|53|24	92	30.67	3	27|23|27|16	0	0	0	0	0	-65.6	1.32	0.92
RPA2NT	SETD3	SETD3	12|0|3	15	5	3	9|7|7|7	0	0	0	0	0	-35.82	0.67	0.92
RPA2NT	SETD2	SETD2	5|0|0	5	1.67	3	12|25|25|35	0	0	0	0	0	-110.06	0.07	0.95
RPA2NT	RPL18	RPL18	19|38|33	90	30	3	27|29|29|24	0	0	0	0	0	-73.63	1.1	0.95
RPA2NT	RPL19	RPL19	10|41|9	60	20	3	18|18|27|22	0	0	0	0	0	-69.75	0.94	0.94
RPA2NT	GPATCH1	GPATCH1	22|3|1	26	8.67	3	29|44|39|43	0	0	0	0	0	-170.56	0.22	0.95
RPA2NT	GHITM	GHITM	5|4|5	14	4.67	3	7|7|1|6	0	0	0	0	0	-16.63	0.89	0.95
RPA2NT	INPP5F	INPP5F	1|1|0	2	0.67	3	0|1|0|1	0	0	0	0	0	-5.89	1.33	0.95
RPA2NT	PES1	PES1	23|21|20	64	21.33	3	32|37|35|24	0	0	0	0	0	-90.1	0.67	0.95
RPA2NT	RAI14	RAI14	6|0|0	6	2	3	8|17|22|27	0	0	0	0	0	-84.35	0.11	0.95
RPA2NT	C17ORF85	C17ORF85	2|0|1	3	1	3	9|7|6|11	0	0	0	0	0	-39.14	0.12	0.95
RPA2NT	SPEN	SPEN	35|3|9	47	15.67	3	36|59|71|69	0	0	0	0	0	-250.14	0.27	0.95
RPA2NT	EMD	EMD	17|12|9	38	12.67	3	19|26|27|28	0	0	0	0	0	-85.08	0.51	0.95
RPA2NT	CLSPN	CLSPN	2|0|0	2	0.67	3	0|3|5|15	0	0	0	0	0	-27.31	0.12	0.95
RPA2NT	CXORF56	CXORF56	7|6|4	17	5.67	3	10|14|11|11	0	0	0	0	0	-41.37	0.49	0.95
RPA2NT	CLUH	CLUH	31|6|21	58	19.33	3	29|32|22|27	0	0	0	0	0	-103.41	0.7	0.95
RPA2NT	HELZ	HELZ	8|2|3	13	4.33	3	3|13|14|18	0	0	0	0	0	-48.22	0.36	0.95
RPA2NT	MATR3	MATR3	48|28|25	101	33.67	3	37|43|52|46	0	0	0	0	0	-129.14	0.76	0.95
RPA2NT	PIAS2	PIAS2	3|2|1	6	2	3	19|18|17|16	0	0	0	0	0	-76.13	0.11	0.95
RPA2NT	AP2S1	AP2S1	3|2|0	5	1.67	3	7|5|3|3	0	0	0	0	0	-22.59	0.37	0.95
RPA2NT	CDC16	CDC16	6|0|1	7	2.33	3	2|7|5|9	0	0	0	0	0	-28	0.41	0.93
RPA2NT	AHNAK	AHNAK	198|56|90	344	114.67	3	371|415|505|572	0	0	0	0	0	#NAME?	0.25	0.95
RPA2NT	ECH1	ECH1	2|1|2	5	1.67	3	1|0|3|2	0	0	0	0	0	-7.91	1.11	0.87
RPA2NT	NOLC1	NOLC1	2|2|2	6	2	3	8|12|14|12	0	0	0	0	0	-46.6	0.17	0.95
RPA2NT	MAP1B	MAP1B	69|17|39	125	41.67	3	165|172|171|178	0	0	0	0	0	-694.39	0.24	0.95
RPA2NT	SMAP	SMAP	4|1|1	6	2	3	1|5|5|3	0	0	0	0	0	-15.63	0.57	0.91
RPA2NT	KIAA0196	KIAA0196	28|8|15	51	17	3	66|62|65|77	0	0	0	0	0	-270.37	0.25	0.95
RPA2NT	PHKA1	PHKA1	7|0|0	7	2.33	3	7|11|10|15	0	0	0	0	0	-50.35	0.22	0.95
RPA2NT	KATNAL2	KATNAL2	2|3|2	7	2.33	3	1|0|0|0	0.26	0.47	0.26	0.47	0.26	-1.73	9.33	0.61
RPA2NT	UBA6	UBA6	15|1|2	18	6	3	4|6|7|14	0	0	0	0	0	-33.18	0.77	0.91
RPA2NT	SFPQ	SFPQ	23|30|23	76	25.33	3	36|42|44|45	0	0	0	0	0	-122.29	0.61	0.95
RPA2NT	ATG13	ATG13	0|1|0	1	0.33	3	0|2|3|3	0	0	0	0	0	-11.68	0.17	0.95
RPA2NT	UBA2	UBA2	37|18|24	79	26.33	3	37|37|45|40	0	0	0	0	0	-124.77	0.66	0.95
RPA2NT	CCP110	CCP110	6|0|0	6	2	3	20|39|48|43	0	0	0	0	0	-169.43	0.05	0.95
RPA2NT	UBA1	UBA1	66|34|45	145	48.33	3	56|65|65|62	0	0	0	0	0	-180.12	0.78	0.95
RPA2NT	PWP2	PWP2	16|7|9	32	10.67	3	29|28|28|27	0	0	0	0	0	-102.73	0.38	0.95
RPA2NT	BRE	BRE	6|1|1	8	2.67	3	4|4|4|4	0	0	0	0	0	-17.56	0.67	0.91
RPA2NT	SRCAP	SRCAP	3|2|0	5	1.67	3	3|6|14|5	0	0	0	0	0	-33.08	0.24	0.95
RPA2NT	NAA15	NAA15	35|30|36	101	33.67	3	57|54|66|39	0	0	0	0	0	-156.26	0.62	0.95
RPA2NT	UBE2M	UBE2M	12|4|4	20	6.67	3	9|15|16|17	0	0	0	0	0	-52.78	0.47	0.95
RPA2NT	FAM162A	FAM162A	4|7|6	17	5.67	3	13|12|14|9	0	0	0	0	0	-43.42	0.47	0.95
RPA2NT	UBE2O	UBE2O	21|1|6	28	9.33	3	33|32|40|45	0	0	0	0	0	-165.08	0.25	0.95
RPA2NT	GNAS	GNAS	14|11|10	35	11.67	3	14|16|12|10	0	0	0	0	0	-35.54	0.9	0.94
RPA2NT	MOGS	MOGS	12|12|7	31	10.33	3	27|27|33|20	0	0	0	0	0	-97.53	0.39	0.95
RPA2NT	PTCD3	PTCD3	17|5|8	30	10	3	13|12|14|13	0	0	0	0	0	-45.19	0.77	0.94
RPA2NT	DSCR3	DSCR3	6|0|0	6	2	3	1|8|10|9	0	0	0	0	0	-33.25	0.29	0.95
RPA2NT	SAFB2	SAFB2	3|0|2	5	1.67	3	22|22|33|23	0	0	0	0	0	-113.99	0.07	0.95
RPA2NT	UBE2S	UBE2S	4|1|3	8	2.67	3	3|3|1|1	0	0	0	0	0	-9.58	1.33	0.86
RPA2NT	AGFG1	AGFG1	11|2|2	15	5	3	10|14|11|14	0	0	0	0	0	-49.81	0.41	0.95
RPA2NT	RPL18A	RPL18A	19|41|30	90	30	3	30|32|27|20	0	0	0	0	0	-73.73	1.1	0.95
RPA2NT	ILK	ILK	3|0|1	4	1.33	3	0|0|3|1	0.01	0.04	0.01	0.04	0.01	-7.24	1.33	0.81
RPA2NT	RPS15A	RPS15A	15|29|32	76	25.33	3	27|25|26|17	0	0	0	0	0	-67.49	1.07	0.95
RPA2NT	MSH6	MSH6	36|19|27	82	27.33	3	51|48|55|47	0	0	0	0	0	-165.32	0.54	0.95
RPA2NT	RPS10	RPS10	15|29|18	62	20.67	3	27|27|31|23	0	0	0	0	0	-80.14	0.77	0.95
RPA2NT	UPF1	UPF1	12|1|1	14	4.67	3	28|26|30|31	0	0	0	0	0	-126	0.16	0.95
RPA2NT	SPICE1	SPICE1	2|0|0	2	0.67	3	0|2|5|9	0	0	0	0	0	-19.79	0.17	0.95
RPA2NT	ARHGEF1	ARHGEF1	12|1|1	14	4.67	3	3|5|16|9	0	0	0	0	0	-35.05	0.57	0.93
RPA2NT	NLRX1	NLRX1	4|1|0	5	1.67	3	0|0|0|0	0.33	0.98	0.33	0.98	0.33	-4.45	16.67	0.54
RPA2NT	VPS45	VPS45	15|3|2	20	6.67	3	10|11|12|12	0	0	0	0	0	-45.52	0.59	0.94
RPA2NT	SRPRB	SRPRB	6|8|11	25	8.33	3	11|15|15|6	0	0	0	0	0	-37.93	0.71	0.95
RPA2NT	PNO1	PNO1	5|3|2	10	3.33	3	12|14|10|8	0	0	0	0	0	-44.44	0.3	0.95
RPA2NT	BCAP29	BCAP29	1|0|1	2	0.67	3	1|1|3|0	0	0	0	0	0	-8.6	0.53	0.95
RPA2NT	MASTL	MASTL	10|2|2	14	4.67	3	8|15|24|25	0	0	0	0	0	-74.18	0.26	0.95
RPA2NT	NRD1	NRD1	18|1|0	19	6.33	3	5|6|6|15	0	0	0	0	0	-37.62	0.79	0.9
RPA2NT	CASK	CASK	12|1|1	14	4.67	3	2|3|7|9	0	0	0	0	0	-22.56	0.89	0.88
RPA2NT	TMCC3	TMCC3	1|0|0	1	0.33	3	0|0|5|1	0	0	0	0	0	-9.32	0.22	0.95
RPA2NT	VCPIP1	VCPIP1	24|1|7	32	10.67	3	16|21|25|27	0	0	0	0	0	-97.21	0.48	0.95
RPA2NT	H3BN98	H3BN98	4|2|0	6	2	3	3|4|2|2	0	0	0	0	0	-14.99	0.73	0.9
RPA2NT	NDUFA6	NDUFA6	1|0|0	1	0.33	3	3|5|3|3	0	0	0	0	0	-18.22	0.1	0.95
RPA2NT	NDUFA4	NDUFA4	1|3|2	6	2	3	3|4|3|2	0	0	0	0	0	-13.49	0.67	0.95
RPA2NT	CCDC22	CCDC22	8|5|5	18	6	3	3|3|4|1	0.02	0.07	0.02	0.07	0.02	-6.52	2.18	0.79
RPA2NT	EPB41L5	EPB41L5	2|0|1	3	1	3	6|14|19|20	0	0	0	0	0	-67.72	0.07	0.95
RPA2NT	EEFSEC	EEFSEC	1|2|0	3	1	3	1|2|3|2	0	0	0	0	0	-11.68	0.5	0.95
RPA2NT	THRAP3	THRAP3	32|17|16	65	21.67	3	44|58|64|61	0	0	0	0	0	-199.86	0.38	0.95
RPA2NT	ACSS1	ACSS1	7|1|1	9	3	3	1|3|6|5	0	0	0	0	0	-16.57	0.8	0.89
RPA2NT	WAC	WAC	14|2|2	18	6	3	0|1|2|3	0.33	1	0.33	1	0.33	-6.44	4	0.48
RPA2NT	COMT	COMT	10|0|4	14	4.67	3	1|4|4|12	0	0	0	0	0	-25.28	0.89	0.9
RPA2NT	WBP11	WBP11	10|1|4	15	5	3	11|19|25|31	0	0	0	0	0	-93.32	0.23	0.95
RPA2NT	NDUFA9	NDUFA9	12|6|5	23	7.67	3	23|29|28|22	0	0	0	0	0	-97.76	0.3	0.95
RPA2NT	PLEKHM3	PLEKHM3	0|1|0	1	0.33	3	0|1|0|1	0	0	0	0	0	-5.89	0.67	0.95
RPA2NT	VPS4B	VPS4B	5|0|0	5	1.67	3	1|4|9|8	0	0	0	0	0	-26.67	0.3	0.95
RPA2NT	SALL2	SALL2	18|9|13	40	13.33	3	19|27|33|33	0	0	0	0	0	-97.39	0.48	0.95
RPA2NT	TP53	TP53	20|7|11	38	12.67	3	64|63|61|60	0	0	0	0	0	-249.79	0.2	0.95
RPA2NT	QARS	QARS	53|15|45	113	37.67	3	59|64|60|54	0	0	0	0	0	-213.18	0.64	0.95
RPA2NT	ADAM28	ADAM28	0|1|1	2	0.67	3	0|1|0|0	0	0	0	0	0	-4.99	2.67	0.95
RPA2NT	TARDBP	TARDBP	9|2|8	19	6.33	3	11|14|17|17	0	0	0	0	0	-60.6	0.43	0.95
RPA2NT	RAB9A	RAB9A	2|0|0	2	0.67	3	0|2|2|6	0	0	0	0	0	-13.62	0.27	0.95
RPA2NT	RBSN	RBSN	34|14|24	72	24	3	44|51|62|60	0	0	0	0	0	-194.73	0.44	0.95
RPA2NT	UBE2N	UBE2N	2|1|8	11	3.67	3	1|1|0|2	0.32	0.94	0.32	0.94	0.32	-6.08	3.67	0.56
RPA2NT	FARSB	FARSB	36|28|28	92	30.67	3	36|30|34|30	0	0	0	0	0	-78.17	0.94	0.95
RPA2NT	FARSA	FARSA	29|15|19	63	21	3	30|27|41|35	0	0	0	0	0	-105.12	0.63	0.95
RPA2NT	STX12	STX12	7|0|0	7	2.33	3	0|5|5|9	0	0	0	0	0	-23.35	0.49	0.91
RPA2NT	BLMH	BLMH	26|10|21	57	19	3	24|30|35|38	0	0	0	0	0	-110.66	0.6	0.95
RPA2NT	STX16	STX16	4|0|0	4	1.33	3	2|2|1|1	0.01	0.03	0.01	0.03	0.01	-9.69	0.89	0.82
RPA2NT	STX18	STX18	4|0|0	4	1.33	3	3|5|8|7	0	0	0	0	0	-28.09	0.23	0.95
RPA2NT	ZMPSTE24	ZMPSTE24	10|9|6	25	8.33	3	16|16|17|22	0	0	0	0	0	-62.37	0.47	0.95
RPA2NT	AGK	AGK	8|1|4	13	4.33	3	2|2|1|2	0.19	0.57	0.19	0.57	0.19	-8.78	2.48	0.63
RPA2NT	API5	API5	25|14|23	62	20.67	3	30|30|33|26	0	0	0	0	0	-93.15	0.69	0.95
RPA2NT	EFHD2	EFHD2	12|0|0	12	4	3	17|25|28|27	0	0	0	0	0	-110.69	0.16	0.95
RPA2NT	COLGALT1	COLGALT1	7|5|4	16	5.33	3	16|21|18|19	0	0	0	0	0	-70.74	0.29	0.95
RPA2NT	AAGAB	AAGAB	2|1|0	3	1	3	4|5|5|6	0	0	0	0	0	-24.74	0.2	0.95
RPA2NT	BIRC6	BIRC6	10|0|4	14	4.67	3	43|45|42|55	0	0	0	0	0	-209.27	0.1	0.95
RPA2NT	TTF2	TTF2	39|7|23	69	23	3	38|49|66|50	0	0	0	0	0	-200.3	0.45	0.95
RPA2NT	EIF5	EIF5	4|0|1	5	1.67	3	8|10|18|12	0	0	0	0	0	-55.7	0.14	0.95
RPA2NT	TTF1	TTF1	3|0|0	3	1	3	0|1|1|3	0.01	0.02	0.01	0.02	0.01	-8.6	0.8	0.84
RPA2NT	ATP11C	ATP11C	0|1|1	2	0.67	3	0|0|2|3	0	0	0	0	0	-8.46	0.53	0.95
RPA2NT	GNE	GNE	8|0|2	10	3.33	3	5|3|7|5	0	0	0	0	0	-24.74	0.67	0.91
RPA2NT	LTA4H	LTA4H	60|9|24	93	31	3	28|50|54|53	0	0	0	0	0	-174.41	0.67	0.95
RPA2NT	DAD1	DAD1	4|2|1	7	2.33	3	2|2|2|1	0	0.01	0	0.01	0	-8.78	1.33	0.85
RPA2NT	SPTBN2	SPTBN2	1|0|1	2	0.67	3	0|2|5|3	0	0	0	0	0	-13.78	0.27	0.95
RPA2NT	SPTBN1	SPTBN1	53|6|14	73	24.33	3	46|52|66|84	0	0	0	0	0	-252.72	0.39	0.95
RPA2NT	CENPH	CENPH	2|0|1	3	1	3	0|3|1|4	0	0	0	0	0	-11.53	0.5	0.95
RPA2NT	CBR1	CBR1	8|1|17	26	8.67	3	5|3|3|3	0.33	1	0.33	1	0.33	-15.57	2.48	0.49
RPA2NT	NSF	NSF	20|6|10	36	12	3	23|26|32|29	0	0	0	0	0	-103.41	0.44	0.95
RPA2NT	TLN1	TLN1	47|4|7	58	19.33	3	34|50|87|100	0	0	0	0	0	-285.32	0.29	0.95
RPA2NT	DPP9	DPP9	5|0|0	5	1.67	3	5|6|5|5	0	0	0	0	0	-25.87	0.32	0.95
RPA2NT	GBE1	GBE1	13|1|2	16	5.33	3	7|9|11|12	0	0	0	0	0	-42.14	0.55	0.93
RPA2NT	DPP3	DPP3	14|3|5	22	7.33	3	39|48|36|51	0	0	0	0	0	-183.22	0.17	0.95
RPA2NT	NT5C2	NT5C2	9|1|2	12	4	3	14|11|16|22	0	0	0	0	0	-68.36	0.25	0.95
RPA2NT	PCNA	PCNA	10|0|0	10	3.33	3	0|0|0|0	0.33	1	0.33	1	0.33	-4.45	33.33	0.51
RPA2NT	ANXA2	ANXA2	56|48|63	167	55.67	3	61|66|66|55	0	0	0	0	0	-154.37	0.9	0.95
RPA2NT	ANXA5	ANXA5	34|12|30	76	25.33	3	6|5|8|15	0.47	0.91	0.47	0.91	0.47	-16.47	2.98	0.34
RPA2NT	ANXA4	ANXA4	3|0|0	3	1	3	1|1|0|0	0.06	0.17	0.06	0.17	0.06	-5.89	2	0.72
RPA2NT	ANXA7	ANXA7	12|0|11	23	7.67	3	0|0|0|3	0.56	0.86	0.56	0.86	0.56	-7.03	10.22	0.28
RPA2NT	ANXA6	ANXA6	43|1|0	44	14.67	3	1|5|12|17	0.24	0.71	0.24	0.71	0.24	-40.66	1.68	0.62
RPA2NT	MCM7	MCM7	39|23|40	102	34	3	51|50|52|45	0	0	0	0	0	-153.21	0.69	0.95
RPA2NT	MCM6	MCM6	27|5|9	41	13.67	3	24|24|19|25	0	0	0	0	0	-87.06	0.59	0.95
RPA2NT	IK	IK	18|4|8	30	10	3	19|23|27|29	0	0	0	0	0	-96.48	0.41	0.95
RPA2NT	MCM4	MCM4	26|6|25	57	19	3	58|56|52|52	0	0	0	0	0	-220.47	0.35	0.95
RPA2NT	MCM3	MCM3	36|20|36	92	30.67	3	55|51|60|61	0	0	0	0	0	-189.76	0.54	0.95
RPA2NT	SASS6	SASS6	2|1|0	3	1	3	1|1|4|2	0	0	0	0	0	-11.68	0.5	0.95
RPA2NT	HLTF	HLTF	1|0|0	1	0.33	3	3|1|1|0	0	0	0	0	0	-8.6	0.27	0.95
RPA2NT	SQSTM1	SQSTM1	10|2|2	14	4.67	3	12|17|19|18	0	0	0	0	0	-68.2	0.28	0.95
RPA2NT	NOC3L	NOC3L	13|19|8	40	13.33	3	30|37|36|26	0	0	0	0	0	-118	0.41	0.95
RPA2NT	RPA2	RPA2	141|102|147	390	130	3	1|1|2|3	1	1	1	1	1	129.05	74.29	0
RPA2NT	POGZ	POGZ	15|3|4	22	7.33	3	15|29|29|31	0	0	0	0	0	-105.97	0.28	0.95
RPA2NT	HADHB	HADHB	5|2|0	7	2.33	3	4|3|7|2	0	0	0	0	0	-20.38	0.58	0.92
RPA2NT	NDUFS2	NDUFS2	20|7|7	34	11.33	3	5|11|19|13	0	0	0	0	0	-36.64	0.94	0.93
RPA2NT	NDUFS3	NDUFS3	10|0|5	15	5	3	2|5|5|5	0	0.01	0	0.01	0	-21.48	1.18	0.86
RPA2NT	SECISBP2	SECISBP2	2|2|0	4	1.33	3	2|10|6|11	0	0	0	0	0	-34.4	0.18	0.95
RPA2NT	NDUFS7	NDUFS7	4|3|2	9	3	3	3|3|3|1	0	0	0	0	0	-9.94	1.2	0.89
RPA2NT	SEC24A	SEC24A	16|3|4	23	7.67	3	19|23|27|36	0	0	0	0	0	-107.09	0.29	0.95
RPA2NT	AHCY	AHCY	53|46|53	152	50.67	3	39|38|45|48	0	0	0	0	0	-87.1	1.19	0.95
RPA2NT	ILF3	ILF3	67|47|54	168	56	3	76|76|74|77	0	0	0	0	0	-208.57	0.74	0.95
RPA2NT	ILF2	ILF2	47|33|41	121	40.33	3	65|58|63|69	0	0	0	0	0	-189.11	0.63	0.95
RPA2NT	ZRANB2	ZRANB2	4|0|1	5	1.67	3	2|2|2|6	0	0	0	0	0	-15.95	0.56	0.9
RPA2NT	PARN	PARN	8|0|1	9	3	3	7|6|10|16	0	0	0	0	0	-45.58	0.31	0.95
RPA2NT	PARL	PARL	0|2|0	2	0.67	3	0|0|2|3	0	0.01	0	0.01	0	-8.46	0.53	0.86
RPA2NT	TRMT61A	TRMT61A	3|0|0	3	1	3	0|1|1|1	0.02	0.07	0.02	0.07	0.02	-6.79	1.33	0.78
RPA2NT	CHMP2B	CHMP2B	0|0|1	1	0.33	3	5|7|7|8	0	0	0	0	0	-32.51	0.05	0.95
RPA2NT	DHX16	DHX16	15|6|2	23	7.67	3	28|26|30|23	0	0	0	0	0	-113.11	0.29	0.95
RPA2NT	DHX15	DHX15	67|56|71	194	64.67	3	87|80|84|70	0	0	0	0	0	-209.31	0.81	0.95
RPA2NT	NHLRC2	NHLRC2	9|2|1	12	4	3	6|11|9|16	0	0	0	0	0	-45.25	0.38	0.95
RPA2NT	TPX2	TPX2	46|19|32	97	32.33	3	54|62|94|73	0	0	0	0	0	-250.33	0.46	0.95
RPA2NT	ZNF142	ZNF142	2|0|0	2	0.67	3	0|0|2|0	0.02	0.06	0.02	0.06	0.02	-5.99	1.33	0.79
RPA2NT	BCS1L	BCS1L	14|5|6	25	8.33	3	7|9|14|15	0	0	0	0	0	-38.08	0.74	0.94
RPA2NT	ZNF148	ZNF148	3|0|0	3	1	3	2|11|14|12	0	0	0	0	0	-45.43	0.1	0.95
RPA2NT	CPT2	CPT2	8|0|2	10	3.33	3	1|0|1|0	0.35	1	0.35	1	0.35	-5.89	6.67	0.43
RPA2NT	DDX31	DDX31	2|0|0	2	0.67	3	6|6|7|6	0	0	0	0	0	-30.28	0.11	0.95
RPA2NT	NDUFB11	NDUFB11	3|2|0	5	1.67	3	2|4|2|2	0	0	0	0	0	-13.9	0.67	0.9
RPA2NT	GSE1	GSE1	4|0|0	4	1.33	3	0|1|10|16	0	0	0	0	0	-31.63	0.2	0.95
RPA2NT	PYGB	PYGB	43|14|11	68	22.67	3	26|34|38|36	0	0	0	0	0	-115.42	0.68	0.95
RPA2NT	PITRM1	PITRM1	35|3|5	43	14.33	3	1|4|4|8	0.33	1	0.33	1	0.33	-14.47	3.37	0.52
RPA2NT	GOT2	GOT2	3|28|52	83	27.67	3	29|33|41|30	0	0	0	0	0	-138	0.83	0.95
RPA2NT	LYN	LYN	2|0|3	5	1.67	3	0|1|2|4	0	0	0	0	0	-10.69	0.95	0.86
RPA2NT	PAFAH1B2	PAFAH1B2	2|0|2	4	1.33	3	0|0|0|0	0.35	0.52	0.35	0.52	0.35	-4.45	13.33	0.45
RPA2NT	PYGL	PYGL	79|45|62	186	62	3	53|66|75|68	0	0	0	0	0	-172.79	0.95	0.95
RPA2NT	PFAS	PFAS	35|2|7	44	14.67	3	26|31|32|41	0	0	0	0	0	-138.51	0.45	0.95
RPA2NT	SAFB	SAFB	18|7|6	31	10.33	3	36|50|52|47	0	0	0	0	0	-184.47	0.22	0.95
RPA2NT	RANGAP1	RANGAP1	35|5|18	58	19.33	3	86|98|88|98	0	0	0	0	0	-392.18	0.21	0.95
RPA2NT	QTRT1	QTRT1	1|1|0	2	0.67	3	0|0|0|0	0	0	0	0	0	-4.45	6.67	0.95
RPA2NT	PMS1	PMS1	2|0|0	2	0.67	3	8|16|20|13	0	0	0	0	0	-65.68	0.05	0.95
RPA2NT	H2AFV	H2AFV	7|20|12	39	13	3	15|15|17|12	0	0	0	0	0	-47.9	0.88	0.94
RPA2NT	H2AFY	H2AFY	34|51|42	127	42.33	3	52|54|51|40	0	0	0	0	0	-130.59	0.86	0.95
RPA2NT	DDX5	DDX5	25|14|14	53	17.67	3	37|39|37|31	0	0	0	0	0	-118.52	0.49	0.95
RPA2NT	CTR9	CTR9	10|1|0	11	3.67	3	9|13|15|13	0	0	0	0	0	-58.06	0.29	0.95
RPA2NT	DDX1	DDX1	16|1|1	18	6	3	9|12|19|17	0	0	0	0	0	-61.72	0.42	0.94
RPA2NT	NUP205	NUP205	42|7|9	58	19.33	3	40|45|42|53	0	0	0	0	0	-175.69	0.43	0.95
RPA2NT	NCAPG2	NCAPG2	4|1|0	5	1.67	3	4|3|5|4	0	0	0	0	0	-20.35	0.42	0.95
RPA2NT	STMN1	STMN1	7|14|5	26	8.67	3	20|23|21|17	0	0	0	0	0	-75.39	0.43	0.95
RPA2NT	HLA-A	HLA-A	5|0|6	11	3.67	3	6|6|8|13	0	0	0	0	0	-39.11	0.44	0.95
RPA2NT	SLC7A5	SLC7A5	3|2|4	9	3	3	4|4|5|2	0	0	0	0	0	-14.55	0.8	0.92
RPA2NT	PHF21A	PHF21A	4|2|1	7	2.33	3	2|5|7|10	0	0	0	0	0	-25.75	0.39	0.95
RPA2NT	SLC7A1	SLC7A1	4|1|2	7	2.33	3	6|6|5|8	0	0	0	0	0	-27.04	0.37	0.95
RPA2NT	EP400	EP400	5|2|1	8	2.67	3	18|19|20|12	0	0	0	0	0	-75.02	0.15	0.95
RPA2NT	CLTC	CLTC	177|53|112	342	114	3	132|160|171|194	0	0	0	0	0	-554.22	0.69	0.95
RPA2NT	TOMM22	TOMM22	10|1|4	15	5	3	6|10|11|15	0	0	0	0	0	-45.37	0.48	0.95
RPA2NT	NGLY1	NGLY1	3|1|0	4	1.33	3	0|0|0|0	0.29	0.87	0.29	0.87	0.29	-4.45	13.33	0.57
RPA2NT	MMS19	MMS19	16|0|1	17	5.67	3	4|13|18|30	0	0	0	0	0	-73.92	0.35	0.95
RPA2NT	PGRMC2	PGRMC2	0|2|5	7	2.33	3	4|4|4|5	0	0	0	0	0	-21.48	0.55	0.92
RPA2NT	NMD3	NMD3	14|3|1	18	6	3	8|6|6|6	0	0	0	0	0	-28.12	0.92	0.89
RPA2NT	HAUS6	HAUS6	43|4|10	57	19	3	57|60|51|54	0	0	0	0	0	-232.3	0.34	0.95
RPA2NT	UBE3C	UBE3C	9|0|1	10	3.33	3	4|4|6|6	0	0	0	0	0	-24.74	0.67	0.9
RPA2NT	UBE3A	UBE3A	7|0|0	7	2.33	3	0|2|4|11	0	0	0	0	0	-20.77	0.55	0.9
RPA2NT	DNAAF5	DNAAF5	27|3|6	36	12	3	15|20|20|36	0	0	0	0	0	-91.56	0.53	0.95
RPA2NT	UBXN4	UBXN4	2|0|1	3	1	3	3|7|6|11	0	0	0	0	0	-32.39	0.15	0.95
RPA2NT	TOP2B	TOP2B	8|16|17	41	13.67	3	33|33|30|20	0	0	0	0	0	-104.24	0.47	0.95
RPA2NT	MPDZ	MPDZ	1|0|0	1	0.33	3	4|9|7|24	0	0	0	0	0	-50.48	0.03	0.95
RPA2NT	TOP2A	TOP2A	38|94|70	202	67.33	3	99|103|119|72	0	0	0	0	0	-317.3	0.69	0.95
RPA2NT	EHMT1	EHMT1	3|0|0	3	1	3	9|17|27|29	0	0	0	0	0	-93.21	0.05	0.95
RPA2NT	NACA	NACA	30|17|28	75	25	3	18|21|23|24	0	0	0	0	0	-55.49	1.16	0.95
RPA2NT	NXF1	NXF1	12|1|2	15	5	3	5|4|9|9	0	0	0	0	0	-29.27	0.74	0.91
RPA2NT	SDAD1	SDAD1	2|6|2	10	3.33	3	4|6|8|7	0	0	0	0	0	-24.49	0.53	0.95
RPA2NT	FAF2	FAF2	13|4|4	21	7	3	8|14|17|16	0	0	0	0	0	-50.72	0.51	0.95
RPA2NT	PGM1	PGM1	33|3|14	50	16.67	3	16|22|33|23	0	0	0	0	0	-95.08	0.71	0.95
RPA2NT	PGM2	PGM2	22|11|12	45	15	3	15|16|18|30	0	0	0	0	0	-59.25	0.76	0.95
RPA2NT	PGM3	PGM3	18|2|5	25	8.33	3	4|5|9|11	0	0.01	0	0.01	0	-28.53	1.15	0.86
RPA2NT	ABCB10	ABCB10	4|5|1	10	3.33	3	9|6|13|9	0	0	0	0	0	-39.95	0.36	0.95
RPA2NT	RECQL	RECQL	34|13|27	74	24.67	3	27|29|35|26	0	0	0	0	0	-93.3	0.84	0.95
RPA2NT	SART3	SART3	40|12|19	71	23.67	3	41|42|53|54	0	0	0	0	0	-171.73	0.5	0.95
RPA2NT	SART1	SART1	25|5|9	39	13	3	56|69|76|68	0	0	0	0	0	-280.4	0.19	0.95
RPA2NT	GET4	GET4	4|2|4	10	3.33	3	1|2|1|3	0.01	0.01	0.01	0.01	0.01	-7.27	1.9	0.82
RPA2NT	CMSS1	CMSS1	6|0|2	8	2.67	3	3|1|3|1	0.02	0.06	0.02	0.06	0.02	-11.68	1.33	0.79
RPA2NT	STAT2	STAT2	0|0|1	1	0.33	3	1|0|2|1	0	0	0	0	0	-7.48	0.33	0.95
RPA2NT	ABCE1	ABCE1	40|27|36	103	34.33	3	52|52|53|41	0	0	0	0	0	-144.85	0.69	0.95
RPA2NT	SEC23B	SEC23B	38|3|20	61	20.33	3	27|36|44|43	0	0	0	0	0	-156.57	0.54	0.95
RPA2NT	CDC27	CDC27	6|0|2	8	2.67	3	11|13|11|7	0	0	0	0	0	-49.15	0.25	0.95
RPA2NT	VAV2	VAV2	3|0|0	3	1	3	1|1|2|3	0	0	0	0	0	-10.74	0.57	0.87
RPA2NT	CDC23	CDC23	14|1|0	15	5	3	4|5|3|4	0.23	0.68	0.23	0.68	0.23	-20.35	1.25	0.62
RPA2NT	NUP153	NUP153	36|17|25	78	26	3	76|96|97|100	0	0	0	0	0	-348.56	0.28	0.95
RPA2NT	ECI2	ECI2	2|1|0	3	1	3	0|1|1|0	0.02	0.05	0.02	0.05	0.02	-5.89	2	0.8
RPA2NT	ECI1	ECI1	9|7|5	21	7	3	6|5|6|7	0	0	0	0	0	-17.89	1.17	0.92
RPA2NT	HTT	HTT	3|0|0	3	1	3	2|1|4|10	0	0	0	0	0	-20.94	0.24	0.95
RPA2NT	PAK2	PAK2	7|1|1	9	3	3	14|26|28|31	0	0	0	0	0	-107.94	0.12	0.95
RPA2NT	NUP155	NUP155	26|2|7	35	11.67	3	42|46|38|53	0	0	0	0	0	-192.83	0.26	0.95
RPA2NT	IPO9	IPO9	17|0|2	19	6.33	3	22|28|27|35	0	0	0	0	0	-127.49	0.23	0.95
RPA2NT	IPO7	IPO7	51|1|11	63	21	3	46|63|63|71	0	0	0	0	0	-268.69	0.35	0.95
RPA2NT	IPO4	IPO4	24|0|3	27	9	3	11|24|34|51	0	0	0	0	0	-135.34	0.3	0.95
RPA2NT	LIN54	LIN54	17|6|6	29	9.67	3	10|17|21|25	0	0	0	0	0	-64.14	0.53	0.95
RPA2NT	ACTR3	ACTR3	24|5|17	46	15.33	3	6|11|21|20	0	0	0	0	0	-50.83	1.06	0.94
RPA2NT	ACTR2	ACTR2	22|12|16	50	16.67	3	22|28|27|28	0	0	0	0	0	-83.37	0.63	0.95
RPA2NT	PSMD4	PSMD4	7|1|6	14	4.67	3	13|12|16|18	0	0	0	0	0	-64.01	0.32	0.95
RPA2NT	WBSCR22	WBSCR22	1|3|0	4	1.33	3	1|0|0|0	0.16	0.47	0.16	0.47	0.16	-4.99	5.33	0.65
RPA2NT	ERAP2	ERAP2	2|1|0	3	1	3	1|0|1|0	0.02	0.05	0.02	0.05	0.02	-5.89	2	0.8
RPA2NT	RPL35A	RPL35A	1|14|5	20	6.67	3	17|11|12|7	0	0	0	0	0	-50.78	0.57	0.94
RPA2NT	CARS2	CARS2	6|8|7	21	7	3	10|11|8|6	0	0	0	0	0	-26.44	0.8	0.95
RPA2NT	GPKOW	GPKOW	28|7|17	52	17.33	3	35|45|56|49	0	0	0	0	0	-180.96	0.37	0.95
RPA2NT	CWF19L1	CWF19L1	10|0|2	12	4	3	5|7|11|6	0	0	0	0	0	-34.71	0.55	0.93
RPA2NT	TNPO3	TNPO3	21|0|1	22	7.33	3	3|15|20|22	0	0	0	0	0	-68.52	0.49	0.94
RPA2NT	TNPO1	TNPO1	37|1|3	41	13.67	3	7|19|29|34	0	0	0	0	0	-96.32	0.61	0.94
RPA2NT	NAA25	NAA25	26|7|12	45	15	3	30|40|37|33	0	0	0	0	0	-132.57	0.43	0.95
RPA2NT	POLDIP3	POLDIP3	3|8|5	16	5.33	3	9|11|15|12	0	0	0	0	0	-44.9	0.45	0.95
RPA2NT	POLDIP2	POLDIP2	13|1|4	18	6	3	1|4|8|6	0.01	0.02	0.01	0.02	0.01	-20.56	1.26	0.83
RPA2NT	MARS2	MARS2	3|2|0	5	1.67	3	0|2|4|2	0	0	0	0	0	-11.64	0.83	0.89
RPA2NT	MAPK3	MAPK3	10|8|5	23	7.67	3	11|9|7|4	0	0	0	0	0	-24.44	0.99	0.93
RPA2NT	MAPK1	MAPK1	31|17|25	73	24.33	3	24|25|24|28	0	0	0	0	0	-69.59	0.96	0.95
RPA2NT	PPP1R12A	PPP1R12A	6|1|2	9	3	3	7|12|14|23	0	0	0	0	0	-60.22	0.21	0.95
RPA2NT	ALDH18A1	ALDH18A1	41|33|40	114	38	3	53|47|41|34	0	0	0	0	0	-111.45	0.87	0.95
RPA2NT	REPIN1	REPIN1	4|0|0	4	1.33	3	1|2|1|2	0.01	0.03	0.01	0.03	0.01	-9.69	0.89	0.82
RPA2NT	NIFK	NIFK	7|5|6	18	6	3	19|26|27|22	0	0	0	0	0	-89.21	0.26	0.95
RPA2NT	RBL1	RBL1	8|0|4	12	4	3	3|1|6|5	0	0	0	0	0	-19.3	1.07	0.88
RPA2NT	OTULIN	OTULIN	4|1|0	5	1.67	3	0|0|3|1	0.03	0.08	0.03	0.08	0.03	-7.24	1.67	0.78
RPA2NT	RABEP1	RABEP1	2|1|0	3	1	3	5|11|19|26	0	0	0	0	0	-69.59	0.07	0.95
RPA2NT	RDX	RDX	16|5|12	33	11	3	15|13|20|17	0	0	0	0	0	-58.6	0.68	0.95
RPA2NT	FERMT2	FERMT2	7|4|2	13	4.33	3	20|23|18|21	0	0	0	0	0	-85.65	0.21	0.95
RPA2NT	TOMM70A	TOMM70A	5|1|1	7	2.33	3	1|3|4|5	0	0	0	0	0	-14.53	0.72	0.9
RPA2NT	BCOR	BCOR	11|0|0	11	3.67	3	7|14|13|32	0	0	0	0	0	-75.07	0.22	0.95
RPA2NT	MMTAG2	MMTAG2	2|0|0	2	0.67	3	3|7|10|9	0	0	0	0	0	-34.67	0.09	0.95
RPA2NT	CRNKL1	CRNKL1	50|42|52	144	48	3	27|15|20|18	0.01	0.04	0.01	0.04	0.01	-15.61	2.4	0.81
RPA2NT	BCAP31	BCAP31	24|27|28	79	26.33	3	26|29|26|23	0	0	0	0	0	-60.86	1.01	0.95
RPA2NT	VPS35	VPS35	35|6|5	46	15.33	3	15|23|23|34	0	0	0	0	0	-89.92	0.65	0.95
RPA2NT	GPBP1L1	GPBP1L1	1|0|0	1	0.33	3	1|3|5|4	0	0	0	0	0	-17.11	0.1	0.95
RPA2NT	VPS36	VPS36	8|0|0	8	2.67	3	0|0|0|4	0.11	0.34	0.11	0.34	0.11	-6.9	2.67	0.67
RPA2NT	VPS39	VPS39	2|1|0	3	1	3	0|0|0|1	0.05	0.15	0.05	0.15	0.05	-4.99	4	0.73
RPA2NT	METTL1	METTL1	5|3|5	13	4.33	3	10|13|13|11	0	0	0	0	0	-44.9	0.37	0.95
RPA2NT	METTL3	METTL3	4|1|0	5	1.67	3	2|3|7|5	0	0	0	0	0	-21.51	0.39	0.95
RPA2NT	GLB1	GLB1	4|0|2	6	2	3	1|0|8|9	0	0	0	0	0	-21.98	0.44	0.95
RPA2NT	RPL36	RPL36	9|7|5	21	7	3	10|12|8|8	0	0	0	0	0	-31.17	0.74	0.95
RPA2NT	CSE1L	CSE1L	90|27|68	185	61.67	3	79|95|92|107	0	0	0	0	0	-324.38	0.66	0.95
RPA2NT	TBC1D15	TBC1D15	25|5|10	40	13.33	3	54|56|54|52	0	0	0	0	0	-221.88	0.25	0.95
RPA2NT	ACSL3	ACSL3	28|21|22	71	23.67	3	26|28|33|28	0	0	0	0	0	-75.81	0.82	0.95
RPA2NT	HSPA1A	HSPA1A	80|39|69	188	62.67	3	79|85|82|76	0	0	0	0	0	-243.45	0.78	0.95
RPA2NT	FAM83H	FAM83H	8|1|0	9	3	3	25|36|46|44	0	0	0	0	0	-170.8	0.08	0.95
RPA2NT	IKBKAP	IKBKAP	28|1|6	35	11.67	3	24|25|30|28	0	0	0	0	0	-117.11	0.44	0.95
RPA2NT	CACTIN	CACTIN	1|0|0	1	0.33	3	2|5|7|9	0	0	0	0	0	-28	0.06	0.95
RPA2NT	ACAD11	ACAD11	3|1|1	5	1.67	3	0|0|0|0	0.29	0.87	0.29	0.87	0.29	-1.94	16.67	0.57
RPA2NT	IDH3B	IDH3B	5|2|0	7	2.33	3	4|3|5|3	0	0	0	0	0	-19.32	0.62	0.91
RPA2NT	HCFC1	HCFC1	69|46|60	175	58.33	3	105|113|133|133	0	0	0	0	0	-392.39	0.48	0.95
RPA2NT	EXOC6B	EXOC6B	1|0|0	1	0.33	3	1|0|3|1	0	0	0	0	0	-8.6	0.27	0.95
RPA2NT	CPNE3	CPNE3	27|5|18	50	16.67	3	29|27|31|31	0	0	0	0	0	-114.96	0.56	0.95
RPA2NT	PLOD3	PLOD3	4|0|1	5	1.67	3	0|0|0|0	0.33	0.98	0.33	0.98	0.33	-4.45	16.67	0.54
RPA2NT	CPNE1	CPNE1	11|4|4	19	6.33	3	5|8|12|10	0	0	0	0	0	-30.31	0.72	0.93
RPA2NT	PLOD1	PLOD1	12|0|2	14	4.67	3	9|11|14|14	0	0	0	0	0	-55.82	0.39	0.95
RPA2NT	GCFC2	GCFC2	10|0|0	10	3.33	3	8|17|26|25	0	0	0	0	0	-86.54	0.18	0.95
RPA2NT	DGKE	DGKE	3|1|0	4	1.33	3	2|2|1|0	0.01	0.02	0.01	0.02	0.01	-8.61	1.07	0.84
RPA2NT	UFL1	UFL1	19|9|16	44	14.67	3	17|19|16|17	0	0	0	0	0	-53.71	0.85	0.95
RPA2NT	CNP	CNP	16|9|13	38	12.67	3	17|23|31|25	0	0	0	0	0	-80.91	0.53	0.95
RPA2NT	RAD21	RAD21	6|0|0	6	2	3	0|1|6|5	0	0	0	0	0	-15.56	0.67	0.87
RPA2NT	ANLN	ANLN	10|0|1	11	3.67	3	3|14|32|14	0	0	0	0	0	-71.61	0.23	0.95
RPA2NT	ZNF250	ZNF250	3|0|5	8	2.67	3	5|10|18|18	0	0	0	0	0	-58.73	0.21	0.95
RPA2NT	USP10	USP10	14|1|1	16	5.33	3	14|17|24|26	0	0	0	0	0	-88.15	0.26	0.95
RPA2NT	USP14	USP14	25|2|5	32	10.67	3	13|20|25|31	0	0	0	0	0	-92.95	0.48	0.95
RPA2NT	SNRPB	SNRPB	18|10|14	42	14	3	17|18|19|14	0	0	0	0	0	-50.76	0.82	0.95
RPA2NT	CLTCL1	CLTCL1	2|0|1	3	1	3	0|0|2|1	0.01	0.02	0.01	0.02	0.01	-6.79	1.33	0.83
RPA2NT	SNRPA	SNRPA	4|1|2	7	2.33	3	2|3|2|3	0	0	0	0	0	-11.58	0.93	0.89
RPA2NT	NPM1	NPM1	19|11|18	48	16	3	28|35|39|36	0	0	0	0	0	-119.58	0.46	0.95
RPA2NT	SNRPE	SNRPE	5|9|9	23	7.67	3	8|7|7|5	0	0	0	0	0	-20.66	1.14	0.93
RPA2NT	SBNO1	SBNO1	4|0|3	7	2.33	3	13|15|11|14	0	0	0	0	0	-61.4	0.18	0.95
RPA2NT	BRAP	BRAP	3|1|0	4	1.33	3	1|5|3|15	0	0	0	0	0	-28.33	0.22	0.95
RPA2NT	NEK1	NEK1	1|0|0	1	0.33	3	4|7|4|13	0	0	0	0	0	-33.21	0.05	0.95
RPA2NT	UNC45A	UNC45A	11|3|5	19	6.33	3	23|24|30|27	0	0	0	0	0	-106.23	0.24	0.95
RPA2NT	SLC4A1AP	SLC4A1AP	2|0|0	2	0.67	3	4|12|21|21	0	0	0	0	0	-66.35	0.05	0.95
RPA2NT	DGCR14	DGCR14	1|2|0	3	1	3	5|9|16|20	0	0	0	0	0	-57.54	0.08	0.95
RPA2NT	ADAR	ADAR	48|28|38	114	38	3	61|71|67|61	0	0	0	0	0	-204.91	0.58	0.95
RPA2NT	SCFD1	SCFD1	13|5|2	20	6.67	3	11|20|31|24	0	0	0	0	0	-89.56	0.31	0.95
RPA2NT	GTF2F1	GTF2F1	4|0|1	5	1.67	3	3|7|8|11	0	0	0	0	0	-34.61	0.23	0.95
RPA2NT	U2AF2	U2AF2	13|0|7	20	6.67	3	22|31|32|27	0	0	0	0	0	-127.4	0.24	0.95
RPA2NT	CRKL	CRKL	17|0|5	22	7.33	3	26|29|31|34	0	0	0	0	0	-136.36	0.24	0.95
RPA2NT	PRKAG1	PRKAG1	17|1|4	22	7.33	3	15|13|15|16	0	0	0	0	0	-64.01	0.5	0.94
RPA2NT	MEN1	MEN1	1|1|0	2	0.67	3	3|2|4|2	0	0	0	0	0	-14.99	0.24	0.95
RPA2NT	ANP32B	ANP32B	13|0|3	16	5.33	3	6|8|12|14	0	0	0	0	0	-46.87	0.53	0.94
RPA2NT	ANP32A	ANP32A	1|0|1	2	0.67	3	0|0|0|1	0	0	0	0	0	-4.99	2.67	0.95
RPA2NT	NEK9	NEK9	17|3|4	24	8	3	14|16|16|18	0	0	0	0	0	-62.93	0.5	0.94
RPA2NT	LEMD3	LEMD3	8|4|3	15	5	3	9|22|20|20	0	0	0	0	0	-70.23	0.28	0.95
RPA2NT	LEMD2	LEMD2	4|0|1	5	1.67	3	0|0|5|5	0	0	0	0	0	-13.51	0.67	0.88
RPA2NT	BYSL	BYSL	11|15|9	35	11.67	3	35|34|29|32	0	0	0	0	0	-116.36	0.36	0.95
RPA2NT	SQRDL	SQRDL	3|3|1	7	2.33	3	0|1|1|1	0.05	0.07	0.05	0.07	0.05	-5.18	3.11	0.74
RPA2NT	RPF1	RPF1	1|2|1	4	1.33	3	1|2|3|4	0	0	0	0	0	-11.58	0.53	0.95
RPA2NT	RPF2	RPF2	2|21|13	36	12	3	22|23|19|13	0	0	0	0	0	-80.26	0.62	0.95
RPA2NT	ARPIN	ARPIN	1|0|0	1	0.33	3	2|3|4|3	0	0	0	0	0	-15.99	0.11	0.95
RPA2NT	ZFYVE16	ZFYVE16	8|0|0	8	2.67	3	42|41|45|58	0	0	0	0	0	-210.36	0.06	0.95
RPA2NT	ALMS1	ALMS1	13|0|1	14	4.67	3	25|36|50|88	0	0	0	0	0	-223.75	0.09	0.95
RPA2NT	BTAF1	BTAF1	10|1|3	14	4.67	3	21|26|26|28	0	0	0	0	0	-110.45	0.18	0.95
RPA2NT	NAPG	NAPG	2|0|0	2	0.67	3	6|8|8|9	0	0	0	0	0	-36.94	0.09	0.95
RPA2NT	PRIM1	PRIM1	14|2|2	18	6	3	12|13|17|15	0	0	0	0	0	-58.43	0.42	0.95
RPA2NT	NAPA	NAPA	7|0|0	7	2.33	3	0|1|1|2	0.27	0.81	0.27	0.81	0.27	-7.48	2.33	0.6
RPA2NT	PRIM2	PRIM2	7|4|4	15	5	3	16|14|13|12	0	0	0	0	0	-50.7	0.36	0.95
RPA2NT	SH3D19	SH3D19	4|0|0	4	1.33	3	3|6|8|9	0	0	0	0	0	-31.46	0.21	0.95
RPA2NT	CDC42BPA	CDC42BPA	5|0|1	6	2	3	19|25|23|25	0	0	0	0	0	-104.99	0.09	0.95
RPA2NT	LARP1	LARP1	51|32|31	114	38	3	83|99|70|81	0	0	0	0	0	-272.56	0.46	0.95
RPA2NT	CDC42BPB	CDC42BPB	4|1|0	5	1.67	3	1|4|6|9	0	0	0	0	0	-24.44	0.33	0.95
RPA2NT	ARHGEF16	ARHGEF16	6|1|3	10	3.33	3	5|9|14|16	0	0	0	0	0	-47.26	0.3	0.95
RPA2NT	LARP7	LARP7	1|1|0	2	0.67	3	1|2|3|7	0	0	0	0	0	-16.86	0.21	0.95
RPA2NT	ARHGEF18	ARHGEF18	1|0|0	1	0.33	3	1|2|0|1	0	0	0	0	0	-7.48	0.33	0.95
RPA2NT	SCCPDH	SCCPDH	3|4|3	10	3.33	3	5|6|9|6	0	0	0	0	0	-23.34	0.51	0.95
RPA2NT	FXR1	FXR1	13|1|2	16	5.33	3	19|24|19|29	0	0	0	0	0	-99.45	0.23	0.95
RPA2NT	FXR2	FXR2	46|5|14	65	21.67	3	20|26|30|22	0	0	0	0	0	-93.48	0.88	0.94
RPA2NT	DHX29	DHX29	22|2|18	42	14	3	111|121|133|121	0	0	0	0	0	-535.7	0.12	0.95
RPA2NT	CNDP1	CNDP1	0|0|2	2	0.67	3	0|0|0|1	0.05	0.15	0.05	0.15	0.05	-4.99	2.67	0.73
RPA2NT	CNDP2	CNDP2	33|10|20	63	21	3	19|22|32|29	0	0	0	0	0	-84.73	0.82	0.95
RPA2NT	STRBP	STRBP	13|2|2	17	5.67	3	3|6|11|13	0	0	0	0	0	-32.45	0.69	0.93
RPA2NT	DDX41	DDX41	7|0|3	10	3.33	3	4|9|11|12	0	0	0	0	0	-42.39	0.37	0.95
RPA2NT	DDX42	DDX42	35|14|20	69	23	3	45|47|52|62	0	0	0	0	0	-183.17	0.45	0.95
RPA2NT	SYAP1	SYAP1	4|1|2	7	2.33	3	17|27|30|33	0	0	0	0	0	-116.93	0.09	0.95
RPA2NT	DDX47	DDX47	11|9|5	25	8.33	3	17|19|12|13	0	0	0	0	0	-54.45	0.55	0.95
RPA2NT	POP1	POP1	10|7|2	19	6.33	3	3|7|10|13	0	0	0	0	0	-32.52	0.77	0.93
RPA2NT	POP4	POP4	0|1|0	1	0.33	3	2|2|2|1	0	0	0	0	0	-10.74	0.19	0.95
RPA2NT	KLC1	KLC1	10|0|2	12	4	3	6|13|12|22	0	0	0	0	0	-60.92	0.3	0.95
RPA2NT	KLC2	KLC2	5|0|0	5	1.67	3	3|7|7|9	0	0	0	0	0	-31.4	0.26	0.95
RPA2NT	STK38L	STK38L	4|1|0	5	1.67	3	1|1|3|5	0	0	0	0	0	-13.84	0.67	0.89
RPA2NT	SRSF10	SRSF10	1|1|3	5	1.67	3	2|2|5|5	0	0	0	0	0	-15.57	0.48	0.95
RPA2NT	TSN	TSN	18|9|17	44	14.67	3	24|23|22|24	0	0	0	0	0	-77.9	0.63	0.95
RPA2NT	GSTM3	GSTM3	16|0|6	22	7.33	3	1|1|4|6	0.27	0.81	0.27	0.81	0.27	-15.75	2.44	0.6
RPA2NT	ELAVL1	ELAVL1	5|4|2	11	3.67	3	5|9|8|8	0	0	0	0	0	-29.67	0.49	0.95
RPA2NT	PDS5A	PDS5A	29|20|16	65	21.67	3	48|50|56|39	0	0	0	0	0	-164.42	0.45	0.95
RPA2NT	PDS5B	PDS5B	4|12|7	23	7.67	3	23|24|38|12	0	0	0	0	0	-94.73	0.32	0.95
RPA2NT	MYO18A	MYO18A	1|0|2	3	1	3	1|2|9|9	0	0	0	0	0	-25.35	0.19	0.95
RPA2NT	TARS2	TARS2	13|12|9	34	11.33	3	12|13|18|18	0	0	0	0	0	-45.87	0.74	0.95
RPA2NT	C9ORF64	C9ORF64	10|1|0	11	3.67	3	0|0|2|3	0.27	0.8	0.27	0.8	0.27	-8.46	2.93	0.61
RPA2NT	TST	TST	8|4|5	17	5.67	3	4|5|5|4	0	0	0	0	0	-14.08	1.26	0.9
RPA2NT	RPL7A	RPL7A	27|47|42	116	38.67	3	55|52|53|45	0	0	0	0	0	-151.78	0.75	0.95
RPA2NT	APOO	APOO	3|1|0	4	1.33	3	3|2|3|3	0	0	0	0	0	-14.99	0.48	0.91
RPA2NT	PSMB4	PSMB4	8|0|3	11	3.67	3	0|0|2|5	0.06	0.17	0.06	0.17	0.06	-10.52	2.1	0.71
RPA2NT	PALLD	PALLD	22|4|8	34	11.33	3	40|50|52|64	0	0	0	0	0	-214.43	0.22	0.95
RPA2NT	PAICS	PAICS	55|37|52	144	48	3	49|53|47|47	0	0	0	0	0	-124.4	0.98	0.95
RPA2NT	RSBN1L	RSBN1L	3|0|0	3	1	3	3|7|8|16	0	0	0	0	0	-39.77	0.12	0.95
RPA2NT	ZNF516	ZNF516	2|1|0	3	1	3	2|4|7|13	0	0	0	0	0	-30.91	0.15	0.95
RPA2NT	AP2B1	AP2B1	18|0|1	19	6.33	3	13|22|33|37	0	0	0	0	0	-118.92	0.24	0.95
RPA2NT	OGDH	OGDH	12|2|0	14	4.67	3	1|0|3|6	0.11	0.32	0.11	0.32	0.11	-13.58	1.87	0.68
RPA2NT	NCAPD2	NCAPD2	33|7|16	56	18.67	3	55|60|59|69	0	0	0	0	0	-244.32	0.31	0.95
RPA2NT	PAXIP1	PAXIP1	2|0|0	2	0.67	3	1|3|3|1	0	0	0	0	0	-11.68	0.33	0.95
RPA2NT	BLM	BLM	10|3|3	16	5.33	3	4|22|36|37	0	0	0	0	0	-99.79	0.22	0.95
RPA2NT	PPP1R10	PPP1R10	10|2|3	15	5	3	18|22|27|27	0	0	0	0	0	-98.81	0.21	0.95
RPA2NT	NUFIP2	NUFIP2	24|14|13	51	17	3	34|42|40|37	0	0	0	0	0	-130.2	0.44	0.95
RPA2NT	XIRP2	XIRP2	3|0|2	5	1.67	3	2|4|3|0	0	0	0	0	0	-12.78	0.74	0.89
RPA2NT	TCAF1	TCAF1	10|0|0	10	3.33	3	6|8|3|4	0	0	0	0	0	-25.87	0.63	0.9
RPA2NT	RHEB	RHEB	8|5|4	17	5.67	3	6|7|9|7	0	0	0	0	0	-24.31	0.78	0.93
RPA2NT	PSIP1	PSIP1	7|1|2	10	3.33	3	8|15|20|20	0	0	0	0	0	-68.17	0.21	0.95
RPA2NT	MTHFD1L	MTHFD1L	13|4|6	23	7.67	3	16|17|16|17	0	0	0	0	0	-62.25	0.46	0.95
RPA2NT	FBXO30	FBXO30	3|0|0	3	1	3	2|1|1|0	0.01	0.04	0.01	0.04	0.01	-7.48	1	0.82
RPA2NT	FLOT1	FLOT1	4|1|2	7	2.33	3	5|14|14|19	0	0	0	0	0	-55.93	0.18	0.95
RPA2NT	EMC3	EMC3	8|6|4	18	6	3	9|9|11|5	0	0	0	0	0	-29.23	0.71	0.95
RPA2NT	EMC2	EMC2	4|4|2	10	3.33	3	5|2|9|4	0	0	0	0	0	-19.23	0.67	0.95
RPA2NT	EMC1	EMC1	18|5|12	35	11.67	3	26|32|28|20	0	0	0	0	0	-102.05	0.44	0.95
RPA2NT	EMC7	EMC7	6|3|4	13	4.33	3	6|6|4|4	0	0	0	0	0	-17.47	0.87	0.92
RPA2NT	EMC4	EMC4	1|4|2	7	2.33	3	3|4|5|3	0	0	0	0	0	-16.59	0.62	0.92
RPA2NT	MYH10	MYH10	105|37|46	188	62.67	3	64|76|84|90	0	0	0	0	0	-239.57	0.8	0.95
RPA2NT	MYH14	MYH14	7|3|2	12	4	3	4|3|7|5	0	0	0	0	0	-18.45	0.84	0.92
RPA2NT	DHCR24	DHCR24	6|0|2	8	2.67	3	1|4|1|0	0.04	0.12	0.04	0.12	0.04	-9.55	1.78	0.75
RPA2NT	LMF2	LMF2	3|3|0	6	2	3	4|5|6|6	0	0	0	0	0	-25.87	0.38	0.95
RPA2NT	TK1	TK1	5|0|2	7	2.33	3	0|3|11|7	0	0	0	0	0	-25.26	0.44	0.95
RPA2NT	AP3M1	AP3M1	8|4|5	17	5.67	3	13|15|12|12	0	0	0	0	0	-47.56	0.44	0.95
RPA2NT	AP3M2	AP3M2	2|1|0	3	1	3	1|0|1|2	0	0.01	0	0.01	0	-7.48	1	0.85
RPA2NT	PELP1	PELP1	16|2|5	23	7.67	3	13|15|17|22	0	0	0	0	0	-69.29	0.46	0.95
RPA2NT	AKAP12	AKAP12	10|0|0	10	3.33	3	20|29|32|51	0	0	0	0	0	-149.1	0.1	0.95
RPA2NT	AKAP13	AKAP13	1|0|0	1	0.33	3	1|5|10|15	0	0	0	0	0	-36.33	0.04	0.95
RPA2NT	AKAP10	AKAP10	4|0|0	4	1.33	3	1|2|2|3	0	0	0	0	0	-11.68	0.67	0.86
RPA2NT	BLVRA	BLVRA	15|4|12	31	10.33	3	8|9|10|13	0	0	0	0	0	-35.23	1.03	0.93
RPA2NT	STRIP1	STRIP1	3|0|0	3	1	3	0|3|5|4	0	0	0	0	0	-15.87	0.33	0.95
RPA2NT	NEDD1	NEDD1	6|3|3	12	4	3	19|23|30|28	0	0	0	0	0	-101.87	0.16	0.95
RPA2NT	SMC3	SMC3	34|21|16	71	23.67	3	23|24|41|32	0	0	0	0	0	-89.65	0.79	0.95
RPA2NT	SMC2	SMC2	29|35|18	82	27.33	3	49|46|54|40	0	0	0	0	0	-155.34	0.58	0.95
RPA2NT	SMC5	SMC5	2|1|1	4	1.33	3	0|1|0|1	0.02	0.05	0.02	0.05	0.02	-4.28	2.67	0.8
RPA2NT	SMC4	SMC4	36|28|24	88	29.33	3	56|62|69|49	0	0	0	0	0	-189.55	0.5	0.95
RPA2NT	CDC37	CDC37	10|9|8	27	9	3	6|9|11|16	0	0	0	0	0	-29.45	0.86	0.95
RPA2NT	PRDX6	PRDX6	36|12|41	89	29.67	3	47|46|43|52	0	0	0	0	0	-169.51	0.63	0.95
RPA2NT	S100A8	S100A8	0|0|4	4	1.33	3	3|2|1|4	0	0	0	0	0	-13.9	0.53	0.89
RPA2NT	MTA2	MTA2	13|7|10	30	10	3	26|23|18|18	0	0	0	0	0	-74.42	0.47	0.95
RPA2NT	HACD3	HACD3	25|21|22	68	22.67	3	35|35|40|34	0	0	0	0	0	-103.65	0.63	0.95
RPA2NT	SCAF4	SCAF4	11|1|1	13	4.33	3	5|7|13|14	0	0	0	0	0	-41.92	0.44	0.94
RPA2NT	GRIPAP1	GRIPAP1	4|1|0	5	1.67	3	9|18|27|25	0	0	0	0	0	-89.98	0.08	0.95
RPA2NT	TNKS1BP1	TNKS1BP1	27|4|3	34	11.33	3	74|83|88|107	0	0	0	0	0	-380.68	0.13	0.95
RPA2NT	SCAF1	SCAF1	3|0|1	4	1.33	3	4|9|14|12	0	0	0	0	0	-45.61	0.14	0.95
RPA2NT	LASP1	LASP1	2|0|0	2	0.67	3	9|10|9|10	0	0	0	0	0	-44.7	0.07	0.95
RPA2NT	TMEM63B	TMEM63B	0|0|1	1	0.33	3	1|2|3|2	0	0	0	0	0	-11.68	0.17	0.95
RPA2NT	NAA35	NAA35	9|0|4	13	4.33	3	3|6|7|6	0	0	0	0	0	-26.98	0.79	0.91
RPA2NT	MAP2K1	MAP2K1	7|3|4	14	4.67	3	8|8|9|6	0	0	0	0	0	-28.35	0.6	0.95
RPA2NT	MORC2	MORC2	5|0|2	7	2.33	3	6|8|15|10	0	0	0	0	0	-45.72	0.24	0.95
RPA2NT	MORC3	MORC3	0|0|2	2	0.67	3	3|2|3|7	0	0	0	0	0	-19.3	0.18	0.95
RPA2NT	RBM4	RBM4	5|3|4	12	4	3	13|12|16|12	0	0	0	0	0	-51.22	0.3	0.95
RPA2NT	RPL23A	RPL23A	12|24|12	48	16	3	21|29|26|17	0	0	0	0	0	-71.38	0.69	0.95
RPA2NT	SPCS3	SPCS3	1|0|2	3	1	3	4|3|3|2	0	0	0	0	0	-15.99	0.33	0.95
RPA2NT	ARL8B	ARL8B	7|3|2	12	4	3	5|6|8|10	0	0	0	0	0	-28.62	0.55	0.95
RPA2NT	ARL8A	ARL8A	2|1|1	4	1.33	3	2|2|2|2	0	0	0	0	0	-9.58	0.67	0.95
RPA2NT	CAT	CAT	1|0|2	3	1	3	2|0|0|0	0.02	0.06	0.02	0.06	0.02	-5.99	2	0.79
RPA2NT	WDR82	WDR82	3|1|1	5	1.67	3	3|2|2|3	0	0	0	0	0	-11.58	0.67	0.9
RPA2NT	CAD	CAD	69|32|48	149	49.67	3	92|101|95|88	0	0	0	0	0	-314.8	0.53	0.95
RPA2NT	PGD	PGD	65|39|59	163	54.33	3	73|74|77|75	0	0	0	0	0	-220.47	0.73	0.95
RPA2NT	CCNA2	CCNA2	4|1|1	6	2	3	0|0|4|0	0.03	0.09	0.03	0.09	0.03	-5.49	2	0.77
RPA2NT	DIAPH2	DIAPH2	3|0|2	5	1.67	3	0|2|7|3	0	0	0	0	0	-15.56	0.56	0.95
RPA2NT	VPS25	VPS25	12|1|5	18	6	3	4|5|3|3	0.1	0.3	0.1	0.3	0.1	-16.59	1.6	0.68
RPA2NT	ATP13A1	ATP13A1	2|3|1	6	2	3	0|1|3|4	0	0	0	0	0	-9.43	1	0.88
RPA2NT	DYNC1I2	DYNC1I2	6|1|0	7	2.33	3	0|0|5|7	0	0	0	0	0	-15.37	0.78	0.87
RPA2NT	NUDC	NUDC	32|9|14	55	18.33	3	51|54|60|57	0	0	0	0	0	-214.8	0.33	0.95
RPA2NT	ESYT1	ESYT1	36|16|29	81	27	3	92|88|90|78	0	0	0	0	0	-329.02	0.31	0.95
RPA2NT	ESYT2	ESYT2	15|2|1	18	6	3	17|17|22|20	0	0	0	0	0	-82.74	0.32	0.95
RPA2NT	WRN	WRN	15|2|12	29	9.67	3	4|9|12|13	0	0	0	0	0	-37.92	1.02	0.93
RPA2NT	SKA3	SKA3	39|15|21	75	25	3	26|29|37|39	0	0	0	0	0	-103.08	0.76	0.95
RPA2NT	PRKRA	PRKRA	1|0|0	1	0.33	3	3|7|10|11	0	0	0	0	0	-36.81	0.04	0.95
RPA2NT	CAMK2G	CAMK2G	2|2|2	6	2	3	2|2|5|7	0	0	0	0	0	-15.36	0.5	0.95
RPA2NT	MINK1	MINK1	2|0|0	2	0.67	3	0|1|0|0	0.05	0.15	0.05	0.15	0.05	-4.99	2.67	0.73
RPA2NT	DDRGK1	DDRGK1	12|3|3	18	6	3	10|15|18|20	0	0	0	0	0	-61.88	0.38	0.95
RPA2NT	COA1	COA1	4|1|3	8	2.67	3	2|3|2|2	0	0	0	0	0	-10.59	1.19	0.88
RPA2NT	COA3	COA3	5|9|3	17	5.67	3	5|7|3|2	0	0	0	0	0	-14.71	1.33	0.88
RPA2NT	PDE12	PDE12	12|4|2	18	6	3	5|5|9|5	0	0	0	0	0	-23.45	1	0.9
RPA2NT	EXOC2	EXOC2	9|0|1	10	3.33	3	5|7|11|13	0	0	0	0	0	-42.37	0.37	0.95
RPA2NT	EXOC1	EXOC1	7|0|2	9	3	3	0|3|10|6	0	0	0	0	0	-23.22	0.63	0.91
RPA2NT	EXOC6	EXOC6	7|1|2	10	3.33	3	5|7|9|8	0	0	0	0	0	-31.32	0.46	0.95
RPA2NT	EXOC4	EXOC4	20|2|6	28	9.33	3	19|19|15|23	0	0	0	0	0	-79.08	0.49	0.95
RPA2NT	EXOC5	EXOC5	7|0|1	8	2.67	3	2|2|3|2	0.03	0.09	0.03	0.09	0.03	-12.8	1.19	0.78
RPA2NT	CA2	CA2	10|2|7	19	6.33	3	1|3|3|5	0.09	0.27	0.09	0.27	0.09	-11.66	2.11	0.68
RPA2NT	PSMA3	PSMA3	8|0|7	15	5	3	0|0|0|0	0.67	1	0.67	1	0.67	-4.45	50	0.18
RPA2NT	RBMX	RBMX	4|19|11	34	11.33	3	18|15|18|13	0	0	0	0	0	-60.13	0.71	0.94
RPA2NT	PPP1R13B	PPP1R13B	1|0|0	1	0.33	3	0|1|6|7	0	0	0	0	0	-17.77	0.1	0.95
RPA2NT	ACBD5	ACBD5	3|1|2	6	2	3	2|5|7|5	0	0	0	0	0	-20.73	0.42	0.95
RPA2NT	BZW1	BZW1	16|6|4	26	8.67	3	13|17|22|16	0	0	0	0	0	-64.36	0.51	0.95
RPA2NT	EEF2	EEF2	168|95|142	405	135	3	154|163|167|149	0	0	0	0	0	-437.74	0.85	0.95
RPA2NT	BZW2	BZW2	9|2|3	14	4.67	3	9|8|9|10	0	0	0	0	0	-35.94	0.52	0.95
RPA2NT	ZDBF2	ZDBF2	10|1|0	11	3.67	3	12|15|29|39	0	0	0	0	0	-107.54	0.15	0.95
RPA2NT	BRI3BP	BRI3BP	5|3|3	11	3.67	3	5|6|6|3	0	0	0	0	0	-17.47	0.73	0.95
RPA2NT	ATP5J2	ATP5J2	6|5|11	22	7.33	3	9|8|10|6	0	0	0	0	0	-26.3	0.89	0.93
RPA2NT	RPGR	RPGR	1|0|0	1	0.33	3	1|3|2|4	0	0	0	0	0	-13.9	0.13	0.95
RPA2NT	RAD18	RAD18	3|1|0	4	1.33	3	3|3|2|2	0	0	0	0	0	-13.9	0.53	0.9
RPA2NT	UFC1	UFC1	4|0|1	5	1.67	3	0|1|3|3	0	0.01	0	0.01	0	-10.74	0.95	0.85
RPA2NT	SF1	SF1	16|6|5	27	9	3	10|18|20|23	0	0	0	0	0	-64.71	0.51	0.95
RPA2NT	TNRC6B	TNRC6B	37|3|8	48	16	3	23|46|45|58	0	0	0	0	0	-180.28	0.37	0.95
RPA2NT	TNRC6A	TNRC6A	9|1|1	11	3.67	3	14|39|24|40	0	0	0	0	0	-127.49	0.13	0.95
RPA2NT	USP24	USP24	6|1|1	8	2.67	3	13|19|20|19	0	0	0	0	0	-77.23	0.15	0.95
RPA2NT	USP22	USP22	4|0|1	5	1.67	3	5|7|9|7	0	0	0	0	0	-33.58	0.24	0.95
RPA2NT	DDX39B	DDX39B	59|39|42	140	46.67	3	49|53|66|58	0	0	0	0	0	-149.26	0.83	0.95
RPA2NT	DDX39A	DDX39A	15|5|9	29	9.67	3	11|14|24|20	0	0	0	0	0	-62.54	0.56	0.95
RPA2NT	ARHGEF2	ARHGEF2	8|1|4	13	4.33	3	11|14|19|20	0	0	0	0	0	-69.54	0.27	0.95
RPA2NT	COTL1	COTL1	0|0|2	2	0.67	3	0|0|0|0	0.17	0.52	0.17	0.52	0.17	-4.45	6.67	0.63
RPA2NT	STRAP	STRAP	13|1|6	20	6.67	3	12|17|16|22	0	0	0	0	0	-72.91	0.4	0.95
RPA2NT	URB2	URB2	8|0|2	10	3.33	3	2|2|3|2	0.08	0.25	0.08	0.25	0.08	-12.8	1.48	0.69
RPA2NT	URB1	URB1	5|0|1	6	2	3	4|3|8|4	0	0	0	0	0	-23.76	0.42	0.92
RPA2NT	LIPA	LIPA	0|0|1	1	0.33	3	3|2|2|7	0	0	0	0	0	-18.11	0.1	0.95
RPA2NT	RPLP0	RPLP0	28|11|23	62	20.67	3	23|22|26|20	0	0	0	0	0	-71.47	0.91	0.95
RPA2NT	RAB5A	RAB5A	4|0|2	6	2	3	1|3|3|4	0	0	0	0	0	-14.99	0.73	0.9
RPA2NT	RAB5C	RAB5C	21|10|10	41	13.67	3	13|15|14|13	0	0	0	0	0	-38.35	0.99	0.94
RPA2NT	RAB5B	RAB5B	5|1|2	8	2.67	3	2|3|5|4	0	0	0	0	0	-15.57	0.76	0.91
RPA2NT	TCERG1	TCERG1	26|9|9	44	14.67	3	30|37|54|46	0	0	0	0	0	-155.25	0.35	0.95
RPA2NT	DFFB	DFFB	3|2|1	6	2	3	3|4|6|5	0	0	0	0	0	-19.68	0.44	0.95
RPA2NT	SEC24D	SEC24D	1|0|0	1	0.33	3	0|1|2|1	0	0	0	0	0	-7.48	0.33	0.95
RPA2NT	PEX11B	PEX11B	3|1|0	4	1.33	3	0|0|0|0	0.29	0.87	0.29	0.87	0.29	-4.45	13.33	0.57
RPA2NT	CGNL1	CGNL1	0|0|1	1	0.33	3	0|0|1|2	0	0	0	0	0	-6.79	0.44	0.95
RPA2NT	SEC24C	SEC24C	21|2|10	33	11	3	19|19|19|24	0	0	0	0	0	-84.56	0.54	0.95
RPA2NT	SEC24B	SEC24B	10|1|0	11	3.67	3	9|14|25|25	0	0	0	0	0	-83.22	0.2	0.95
RPA2NT	CENPV	CENPV	7|2|0	9	3	3	4|6|7|4	0	0	0	0	0	-25.87	0.57	0.92
RPA2NT	PAFAH1B1	PAFAH1B1	26|4|14	44	14.67	3	18|14|16|17	0	0	0	0	0	-61.19	0.9	0.94
RPA2NT	KIFC1	KIFC1	2|1|0	3	1	3	2|3|14|7	0	0	0	0	0	-30.79	0.15	0.95
RPA2NT	PDXDC1	PDXDC1	7|0|0	7	2.33	3	6|9|16|23	0	0	0	0	0	-61.92	0.17	0.95
RPA2NT	SCARB1	SCARB1	0|0|1	1	0.33	3	0|3|5|4	0	0	0	0	0	-15.87	0.11	0.95
RPA2NT	SFN	SFN	1|2|2	5	1.67	3	2|2|3|4	0	0	0	0	0	-12.57	0.61	0.95
RPA2NT	PLEKHA5	PLEKHA5	6|0|1	7	2.33	3	3|10|11|22	0	0	0	0	0	-52.9	0.2	0.95
RPA2NT	MRPL45	MRPL45	2|4|0	6	2	3	3|4|2|3	0	0	0	0	0	-15.99	0.67	0.9
RPA2NT	MRPL44	MRPL44	4|0|0	4	1.33	3	0|2|3|6	0	0	0	0	0	-14.79	0.48	0.9
RPA2NT	MRPL48	MRPL48	1|4|3	8	2.67	3	5|4|3|2	0	0	0	0	0	-15.57	0.76	0.91
RPA2NT	ANXA1	ANXA1	1|0|1	2	0.67	3	0|0|1|2	0	0	0	0	0	-6.79	0.89	0.95
RPA2NT	POM121C	POM121C	2|1|0	3	1	3	4|7|7|7	0	0	0	0	0	-30.28	0.16	0.95
RPA2NT	SEC63	SEC63	22|15|7	44	14.67	3	17|16|21|24	0	0	0	0	0	-67.19	0.75	0.95
RPA2NT	DHX38	DHX38	8|2|0	10	3.33	3	12|25|18|15	0	0	0	0	0	-80.22	0.19	0.95
RPA2NT	ARFGAP2	ARFGAP2	10|5|5	20	6.67	3	17|21|17|23	0	0	0	0	0	-72.23	0.34	0.95
RPA2NT	ARFGAP3	ARFGAP3	4|3|3	10	3.33	3	6|9|12|10	0	0	0	0	0	-34.47	0.36	0.95
RPA2NT	ARFGAP1	ARFGAP1	8|2|5	15	5	3	16|22|23|25	0	0	0	0	0	-90.03	0.23	0.95
RPA2NT	DHX30	DHX30	27|22|15	64	21.33	3	44|40|48|50	0	0	0	0	0	-155.38	0.47	0.95
RPA2NT	DHX32	DHX32	2|0|2	4	1.33	3	0|0|0|0	0.35	0.52	0.35	0.52	0.35	-4.45	13.33	0.45
RPA2NT	DHX33	DHX33	1|5|2	8	2.67	3	3|1|1|0	0.05	0.15	0.05	0.15	0.05	-6.97	2.13	0.72
RPA2NT	CRADD	CRADD	0|1|0	1	0.33	3	1|0|0|0	0	0	0	0	0	-4.99	1.33	0.95
RPA2NT	DHX36	DHX36	16|0|5	21	7	3	16|18|25|22	0	0	0	0	0	-92.69	0.35	0.95
RPA2NT	DHX37	DHX37	1|2|2	5	1.67	3	8|5|7|7	0	0	0	0	0	-29.19	0.25	0.95
RPA2NT	COPZ1	COPZ1	10|6|6	22	7.33	3	9|13|16|19	0	0	0	0	0	-48.01	0.51	0.95
RPA2NT	RUVBL1	RUVBL1	17|5|9	31	10.33	3	41|39|41|39	0	0	0	0	0	-160.53	0.26	0.95
RPA2NT	RUVBL2	RUVBL2	44|22|36	102	34	3	102|94|90|86	0	0	0	0	0	-337.05	0.37	0.95
RPA2NT	DDX52	DDX52	3|10|2	15	5	3	20|21|24|17	0	0	0	0	0	-85.65	0.24	0.95
RPA2NT	DDX50	DDX50	4|2|0	6	2	3	10|19|15|7	0	0	0	0	0	-58.91	0.16	0.95
RPA2NT	DDX51	DDX51	7|2|2	11	3.67	3	4|1|5|4	0	0	0	0	0	-13.59	1.05	0.88
RPA2NT	DDX56	DDX56	14|11|5	30	10	3	19|16|11|18	0	0	0	0	0	-57.55	0.62	0.95
RPA2NT	MTA1	MTA1	26|8|14	48	16	3	41|45|48|44	0	0	0	0	0	-170.4	0.36	0.95
RPA2NT	DDX54	DDX54	9|14|8	31	10.33	3	14|12|11|15	0	0	0	0	0	-39.03	0.79	0.94
RPA2NT	DDX55	DDX55	3|2|3	8	2.67	3	19|21|28|22	0	0	0	0	0	-94.42	0.12	0.95
RPA2NT	C1ORF52	C1ORF52	2|0|1	3	1	3	8|9|6|7	0	0	0	0	0	-35.82	0.13	0.95
RPA2NT	SF3A1	SF3A1	39|6|22	67	22.33	3	58|70|73|73	0	0	0	0	0	-281.99	0.33	0.95
RPA2NT	SF3A2	SF3A2	7|1|0	8	2.67	3	4|6|5|6	0	0	0	0	0	-25.87	0.51	0.92
RPA2NT	SF3A3	SF3A3	20|3|12	35	11.67	3	16|20|20|30	0	0	0	0	0	-86.51	0.54	0.95
RPA2NT	COX6C	COX6C	10|15|4	29	9.67	3	6|6|8|7	0	0	0	0	0	-22.39	1.43	0.88
RPA2NT	TXNRD1	TXNRD1	29|10|25	64	21.33	3	32|35|35|34	0	0	0	0	0	-120.04	0.63	0.95
RPA2NT	DHPS	DHPS	1|0|1	2	0.67	3	0|0|0|1	0	0	0	0	0	-4.99	2.67	0.95
RPA2NT	BUB1	BUB1	10|0|0	10	3.33	3	1|6|1|6	0.01	0.03	0.01	0.03	0.01	-17.95	0.95	0.82
RPA2NT	TPT1	TPT1	4|0|2	6	2	3	6|9|7|5	0	0	0	0	0	-32.51	0.3	0.95
RPA2NT	COASY	COASY	11|6|11	28	9.33	3	14|14|14|14	0	0	0	0	0	-47.01	0.67	0.95
RPA2NT	LETMD1	LETMD1	2|2|0	4	1.33	3	0|0|0|0	0.35	0.52	0.35	0.52	0.35	-4.45	13.33	0.45
RPA2NT	CCDC8	CCDC8	1|0|1	2	0.67	3	5|10|17|12	0	0	0	0	0	-51.06	0.06	0.95
RPA2NT	DYNC2H1	DYNC2H1	3|0|1	4	1.33	3	4|4|1|7	0	0	0	0	0	-20.25	0.33	0.95
RPA2NT	MGA	MGA	11|1|1	13	4.33	3	40|56|50|75	0	0	0	0	0	-243.69	0.08	0.95
RPA2NT	SUPT6H	SUPT6H	17|0|1	18	6	3	12|21|28|41	0	0	0	0	0	-115.43	0.24	0.95
RPA2NT	MTHFD1	MTHFD1	49|40|23	112	37.33	3	42|46|46|50	0	0	0	0	0	-139.16	0.81	0.95
RPA2NT	PCNP	PCNP	12|25|18	55	18.33	3	19|18|19|20	0	0	0	0	0	-54.74	0.96	0.94
RPA2NT	DOPEY2	DOPEY2	2|1|0	3	1	3	4|11|13|22	0	0	0	0	0	-57.45	0.08	0.95
RPA2NT	RPL7L1	RPL7L1	6|11|9	26	8.67	3	18|15|14|12	0	0	0	0	0	-50.07	0.59	0.95
RPA2NT	NSD1	NSD1	3|1|0	4	1.33	3	3|11|3|25	0	0	0	0	0	-48.13	0.13	0.95
RPA2NT	ZNF507	ZNF507	2|0|1	3	1	3	5|6|10|9	0	0	0	0	0	-35.82	0.13	0.95
RPA2NT	MCM2	MCM2	37|13|33	83	27.67	3	42|40|44|44	0	0	0	0	0	-147.92	0.65	0.95
RPA2NT	NUDCD1	NUDCD1	4|0|0	4	1.33	3	2|1|4|5	0	0	0	0	0	-16.04	0.44	0.91
RPA2NT	ADSS	ADSS	12|1|6	19	6.33	3	11|15|15|21	0	0	0	0	0	-67.36	0.41	0.95
RPA2NT	CCDC47	CCDC47	17|13|9	39	13	3	19|23|34|29	0	0	0	0	0	-90.11	0.5	0.95
RPA2NT	CCDC43	CCDC43	2|0|1	3	1	3	2|3|4|8	0	0	0	0	0	-21.35	0.24	0.95
RPA2NT	SNRPA1	SNRPA1	2|0|0	2	0.67	3	9|13|20|18	0	0	0	0	0	-69.06	0.04	0.95
RPA2NT	GPBP1	GPBP1	1|0|0	1	0.33	3	1|2|2|6	0	0	0	0	0	-14.87	0.12	0.95
RPA2NT	RNPEP	RNPEP	23|0|3	26	8.67	3	22|30|27|31	0	0	0	0	0	-125.16	0.32	0.95
RPA2NT	ADSL	ADSL	29|17|27	73	24.33	3	25|28|37|43	0	0	0	0	0	-100.57	0.73	0.95
RPA2NT	WDHD1	WDHD1	17|2|3	22	7.33	3	12|25|31|28	0	0	0	0	0	-100.57	0.31	0.95
RPA2NT	INTS12	INTS12	7|2|4	13	4.33	3	2|10|7|11	0	0	0	0	0	-29.41	0.58	0.95
RPA2NT	TIMMDC1	TIMMDC1	5|1|1	7	2.33	3	6|6|6|3	0	0	0	0	0	-22.81	0.44	0.95
RPA2NT	MRE11A	MRE11A	37|17|27	81	27	3	70|69|83|84	0	0	0	0	0	-280.97	0.35	0.95
RPA2NT	SLX4	SLX4	2|0|0	2	0.67	3	3|7|8|12	0	0	0	0	0	-35.64	0.09	0.95
RPA2NT	RACGAP1	RACGAP1	3|1|1	5	1.67	3	3|5|10|6	0	0	0	0	0	-25.88	0.28	0.95
RPA2NT	MYH9	MYH9	227|108|134	469	156.33	3	255|248|258|229	0	0	0	0	0	#NAME?	0.63	0.95
RPA2NT	RANBP9	RANBP9	8|0|1	9	3	3	22|27|26|26	0	0	0	0	0	-115.08	0.12	0.95
RPA2NT	NAE1	NAE1	16|0|0	16	5.33	3	3|5|12|17	0	0	0	0	0	-42.95	0.58	0.93
RPA2NT	RANBP1	RANBP1	9|2|4	15	5	3	16|18|20|16	0	0	0	0	0	-72.55	0.29	0.95
RPA2NT	RANBP2	RANBP2	150|41|83	274	91.33	3	242|248|265|263	0	0	0	0	0	#NAME?	0.36	0.95
RPA2NT	KIAA0430	KIAA0430	1|0|0	1	0.33	3	1|1|1|4	0	0	0	0	0	-10.74	0.19	0.95
RPA2NT	FAM21A	FAM21A	35|5|22	62	20.67	3	91|107|120|147	0	0	0	0	0	-497.12	0.18	0.95
RPA2NT	PUS7	PUS7	32|4|9	45	15	3	12|15|30|22	0	0	0	0	0	-75.61	0.76	0.94
RPA2NT	GNB1	GNB1	6|1|0	7	2.33	3	0|2|2|3	0.04	0.12	0.04	0.12	0.04	-10.74	1.33	0.76
RPA2NT	RAB6A	RAB6A	12|9|14	35	11.67	3	9|13|14|13	0	0	0	0	0	-34.43	0.95	0.94
RPA2NT	AGAP3	AGAP3	4|1|0	5	1.67	3	2|7|5|4	0	0	0	0	0	-22.59	0.37	0.95
RPA2NT	CELF1	CELF1	1|1|0	2	0.67	3	6|5|8|6	0	0	0	0	0	-30.28	0.11	0.95
RPA2NT	SATB1	SATB1	4|0|4	8	2.67	3	3|6|2|10	0	0	0	0	0	-25.54	0.51	0.95
RPA2NT	ZW10	ZW10	8|1|2	11	3.67	3	5|8|12|16	0	0	0	0	0	-44.01	0.36	0.95
RPA2NT	NUDT19	NUDT19	29|17|23	69	23	3	29|31|41|29	0	0	0	0	0	-97.94	0.71	0.95
RPA2NT	RSRC1	RSRC1	1|0|4	5	1.67	3	2|2|3|4	0	0	0	0	0	-14.99	0.61	0.9
RPA2NT	RTCB	RTCB	1|2|0	3	1	3	0|2|2|3	0	0	0	0	0	-10.74	0.57	0.89
RPA2NT	RTCA	RTCA	5|1|2	8	2.67	3	3|3|4|2	0	0	0	0	0	-13.49	0.89	0.89
RPA2NT	RSRC2	RSRC2	1|2|3	6	2	3	1|1|2|2	0	0.01	0	0.01	0	-7.88	1.33	0.85
RPA2NT	STX5	STX5	3|2|0	5	1.67	3	7|14|15|17	0	0	0	0	0	-61.33	0.13	0.95
RPA2NT	STX7	STX7	11|3|8	22	7.33	3	8|9|8|13	0	0	0	0	0	-35.51	0.77	0.94
RPA2NT	GDPD1	GDPD1	2|3|1	6	2	3	4|2|4|6	0	0	0	0	0	-17.56	0.5	0.95
RPA2NT	RPS3A	RPS3A	42|56|39	137	45.67	3	54|52|56|43	0	0	0	0	0	-129.43	0.89	0.95
RPA2NT	MYO9B	MYO9B	2|1|0	3	1	3	1|0|5|2	0	0	0	0	0	-11.36	0.5	0.95
RPA2NT	MCMBP	MCMBP	22|1|2	25	8.33	3	7|13|15|19	0	0	0	0	0	-58.32	0.62	0.94
RPA2NT	POLA2	POLA2	7|0|3	10	3.33	3	0|6|11|11	0	0	0	0	0	-33.01	0.48	0.95
RPA2NT	POLA1	POLA1	10|5|12	27	9	3	19|28|22|21	0	0	0	0	0	-84.94	0.4	0.95
RPA2NT	PHF10	PHF10	1|0|0	1	0.33	3	1|0|3|2	0	0	0	0	0	-9.72	0.22	0.95
RPA2NT	RPA1	RPA1	126|116|141	383	127.67	3	58|54|59|54	0	0	0	0	0	-38.47	2.27	0.88
RPA2NT	TRIO	TRIO	3|0|0	3	1	3	3|7|12|18	0	0	0	0	0	-46.29	0.1	0.95
RPA2NT	ETFB	ETFB	5|4|3	12	4	3	5|6|4|7	0	0	0	0	0	-19.43	0.73	0.95
RPA2NT	TRMT2A	TRMT2A	2|0|0	2	0.67	3	0|1|2|1	0	0.01	0	0.01	0	-7.48	0.67	0.85
RPA2NT	GTF2A1	GTF2A1	2|1|0	3	1	3	3|6|6|6	0	0	0	0	0	-25.87	0.19	0.95
RPA2NT	UBN2	UBN2	7|1|1	9	3	3	5|7|10|13	0	0	0	0	0	-37.74	0.34	0.95
RPA2NT	UIMC1	UIMC1	5|0|0	5	1.67	3	11|15|11|18	0	0	0	0	0	-63.64	0.12	0.95
RPA2NT	YWHAZ	YWHAZ	36|11|38	85	28.33	3	17|22|30|29	0	0	0	0	0	-78.39	1.16	0.94
RPA2NT	DRG2	DRG2	18|15|15	48	16	3	16|19|25|13	0	0	0	0	0	-46.69	0.88	0.95
RPA2NT	DRG1	DRG1	17|15|16	48	16	3	33|36|32|29	0	0	0	0	0	-102.06	0.49	0.95
RPA2NT	XXYLT1	XXYLT1	0|2|0	2	0.67	3	1|3|4|3	0	0	0	0	0	-14.99	0.24	0.95
RPA2NT	NOP58	NOP58	35|32|37	104	34.67	3	50|55|63|50	0	0	0	0	0	-154.6	0.64	0.95
RPA2NT	NAA40	NAA40	3|1|0	4	1.33	3	2|1|3|1	0	0	0	0	0	-10.74	0.76	0.87
RPA2NT	YWHAQ	YWHAQ	25|8|31	64	21.33	3	19|30|39|30	0	0	0	0	0	-106.08	0.72	0.95
RPA2NT	RB1	RB1	5|0|1	6	2	3	6|6|3|6	0	0	0	0	0	-25.87	0.38	0.95
RPA2NT	YWHAH	YWHAH	14|3|4	21	7	3	1|0|5|8	0.06	0.18	0.06	0.18	0.06	-11.51	2	0.71
RPA2NT	AURKA	AURKA	5|1|2	8	2.67	3	3|4|1|2	0	0	0	0	0	-11.58	1.07	0.87
RPA2NT	AURKB	AURKB	9|9|5	23	7.67	3	9|11|9|11	0	0	0	0	0	-33.12	0.77	0.95
RPA2NT	YWHAB	YWHAB	20|4|8	32	10.67	3	3|5|15|16	0	0	0	0	0	-33.64	1.09	0.92
RPA2NT	YWHAE	YWHAE	61|11|21	93	31	3	14|18|26|43	0	0	0	0	0	-80.69	1.23	0.93
RPA2NT	ZBTB2	ZBTB2	1|0|0	1	0.33	3	1|0|0|4	0	0	0	0	0	-8.26	0.27	0.95
RPA2NT	MAT2A	MAT2A	20|15|20	55	18.33	3	14|12|19|13	0	0	0	0	0	-33.35	1.26	0.94
RPA2NT	ATAD3B	ATAD3B	14|9|8	31	10.33	3	3|4|5|2	0.31	0.9	0.31	0.9	0.31	-5.05	2.95	0.57
RPA2NT	ATAD3A	ATAD3A	36|62|37	135	45	3	32|30|39|21	0	0	0	0	0	-59.26	1.48	0.94
RPA2NT	TXLNG	TXLNG	7|2|0	9	3	3	16|20|29|26	0	0	0	0	0	-103.79	0.13	0.95
RPA2NT	TXLNA	TXLNA	10|1|0	11	3.67	3	0|1|17|12	0	0	0	0	0	-34.87	0.49	0.93
RPA2NT	BMS1	BMS1	18|9|2	29	9.67	3	28|30|34|43	0	0	0	0	0	-144	0.29	0.95
RPA2NT	CASC5	CASC5	78|9|23	110	36.67	3	61|86|77|129	0	0	0	0	0	-356.75	0.42	0.95
RPA2NT	DYNC1H1	DYNC1H1	310|137|188	635	211.67	3	298|294|315|280	0	0	0	0	0	#NAME?	0.71	0.95
RPA2NT	CALD1	CALD1	7|0|1	8	2.67	3	14|27|28|35	0	0	0	0	0	-118	0.1	0.95
RPA2NT	CCNB3	CCNB3	0|3|2	5	1.67	3	0|1|0|1	0.07	0.17	0.07	0.17	0.07	-5.89	3.33	0.7
RPA2NT	CCNB2	CCNB2	2|0|2	4	1.33	3	3|4|7|5	0	0	0	0	0	-23.69	0.28	0.95
RPA2NT	CCNB1	CCNB1	6|8|4	18	6	3	13|19|16|16	0	0	0	0	0	-60.13	0.38	0.95
RPA2NT	VAMP7	VAMP7	4|0|2	6	2	3	9|9|9|8	0	0	0	0	0	-41.37	0.23	0.95
RPA2NT	VPS16	VPS16	6|2|2	10	3.33	3	0|6|8|9	0	0	0	0	0	-22.12	0.58	0.93
RPA2NT	ABI1	ABI1	7|3|2	12	4	3	9|14|16|20	0	0	0	0	0	-60.54	0.27	0.95
RPA2NT	CSTF3	CSTF3	12|8|11	31	10.33	3	18|17|26|21	0	0	0	0	0	-68.96	0.5	0.95
RPA2NT	CSTF2	CSTF2	4|2|1	7	2.33	3	0|0|1|3	0.03	0.08	0.03	0.08	0.03	-5.84	2.33	0.77
RPA2NT	CUL4A	CUL4A	8|2|4	14	4.67	3	17|21|26|21	0	0	0	0	0	-88.93	0.22	0.95
RPA2NT	CUL4B	CUL4B	38|7|12	57	19	3	50|50|59|48	0	0	0	0	0	-205.02	0.37	0.95
RPA2NT	IMMT	IMMT	19|2|4	25	8.33	3	2|2|5|14	0.02	0.05	0.02	0.05	0.02	-21.81	1.45	0.8
RPA2NT	BPTF	BPTF	13|5|5	23	7.67	3	38|35|25|28	0	0	0	0	0	-123.63	0.24	0.95
RPA2NT	ACADVL	ACADVL	6|5|12	23	7.67	3	2|4|11|11	0	0	0	0	0	-21.09	1.1	0.92
RPA2NT	NDUFB6	NDUFB6	2|5|2	9	3	3	4|4|3|5	0	0	0	0	0	-15.45	0.75	0.92
RPA2NT	NDUFB5	NDUFB5	2|5|3	10	3.33	3	4|4|5|5	0	0	0	0	0	-17.46	0.74	0.92
RPA2NT	SYMPK	SYMPK	15|2|5	22	7.33	3	13|14|17|19	0	0	0	0	0	-64.94	0.47	0.95
RPA2NT	FCHO2	FCHO2	0|0|2	2	0.67	3	2|2|5|7	0	0	0	0	0	-20.25	0.17	0.95
RPA2NT	GSR	GSR	6|2|3	11	3.67	3	4|4|5|5	0	0	0	0	0	-17.46	0.81	0.92
RPA2NT	CCNT1	CCNT1	16|5|9	30	10	3	14|21|19|27	0	0	0	0	0	-75.32	0.49	0.95
RPA2NT	KIF2A	KIF2A	5|2|1	8	2.67	3	9|14|12|10	0	0	0	0	0	-48.66	0.24	0.95
RPA2NT	KIF2C	KIF2C	9|4|1	14	4.67	3	5|13|15|8	0	0	0	0	0	-44.05	0.46	0.95
RPA2NT	LRPPRC	LRPPRC	80|9|38	127	42.33	3	62|67|77|86	0	0	0	0	0	-290.83	0.58	0.95
RPA2NT	EPPK1	EPPK1	2|0|0	2	0.67	3	1|0|6|7	0	0	0	0	0	-17.77	0.19	0.95
RPA2NT	SUGT1	SUGT1	17|2|3	22	7.33	3	30|42|50|47	0	0	0	0	0	-181.52	0.17	0.95
RPA2NT	FAM50A	FAM50A	15|0|4	19	6.33	3	5|9|15|18	0	0	0	0	0	-54.32	0.54	0.94
RPA2NT	IRF2BP2	IRF2BP2	4|1|0	5	1.67	3	5|8|7|14	0	0	0	0	0	-40.09	0.2	0.95
RPA2NT	IRF2BP1	IRF2BP1	0|0|1	1	0.33	3	1|1|2|3	0	0	0	0	0	-10.74	0.19	0.95
RPA2NT	CLINT1	CLINT1	30|6|13	49	16.33	3	54|59|64|55	0	0	0	0	0	-235.81	0.28	0.95
RPA2NT	MAPRE1	MAPRE1	18|2|11	31	10.33	3	19|23|27|26	0	0	0	0	0	-99.91	0.44	0.95
RPA2NT	MAPRE2	MAPRE2	8|0|1	9	3	3	5|6|9|7	0	0	0	0	0	-32.51	0.44	0.93
RPA2NT	BRCA1	BRCA1	19|0|2	21	7	3	5|14|21|26	0	0	0	0	0	-75.24	0.42	0.94
RPA2NT	AUP1	AUP1	4|3|2	9	3	3	3|2|3|3	0	0	0	0	0	-10.83	1.09	0.9
RPA2NT	VRK1	VRK1	17|13|15	45	15	3	22|20|28|22	0	0	0	0	0	-68.38	0.65	0.95
RPA2NT	LDHB	LDHB	67|42|71	180	60	3	60|63|72|70	0	0	0	0	0	-181.2	0.91	0.95
RPA2NT	WNK2	WNK2	1|1|0	2	0.67	3	1|0|2|6	0	0	0	0	0	-12.39	0.3	0.95
RPA2NT	WNK1	WNK1	10|2|1	13	4.33	3	24|25|30|37	0	0	0	0	0	-127.11	0.15	0.95
RPA2NT	USP39	USP39	10|6|8	24	8	3	27|27|27|22	0	0	0	0	0	-95.96	0.31	0.95
RPA2NT	ACOT8	ACOT8	4|1|1	6	2	3	1|2|2|1	0.01	0.03	0.01	0.03	0.01	-7.88	1.33	0.82
RPA2NT	ACOT9	ACOT9	12|9|5	26	8.67	3	6|7|10|8	0	0	0	0	0	-24.41	1.12	0.93
RPA2NT	ACOT7	ACOT7	23|13|22	58	19.33	3	11|13|13|13	0	0	0	0	0	-29.21	1.55	0.93
RPA2NT	USP34	USP34	21|4|10	35	11.67	3	2|8|11|11	0	0	0	0	0	-26.93	1.46	0.86
RPA2NT	SHMT2	SHMT2	36|26|39	101	33.67	3	34|29|27|39	0	0	0	0	0	-80.46	1.04	0.95
RPA2NT	USP36	USP36	8|2|0	10	3.33	3	2|3|5|7	0	0	0	0	0	-21.51	0.78	0.89
RPA2NT	TOR1AIP1	TOR1AIP1	2|1|1	4	1.33	3	3|5|1|3	0	0	0	0	0	-13.49	0.44	0.95
RPA2NT	PLD1	PLD1	0|0|1	1	0.33	3	1|3|2|1	0	0	0	0	0	-10.74	0.19	0.95
RPA2NT	PLD3	PLD3	10|2|7	19	6.33	3	5|3|7|9	0	0	0	0	0	-23.5	1.06	0.92
RPA2NT	LIMA1	LIMA1	23|4|6	33	11	3	52|60|68|71	0	0	0	0	0	-264.4	0.18	0.95
RPA2NT	MAATS1	MAATS1	1|0|2	3	1	3	1|1|0|2	0	0.01	0	0.01	0	-7.48	1	0.85
RPA2NT	RBBP7	RBBP7	10|3|5	18	6	3	16|19|19|18	0	0	0	0	0	-71.52	0.33	0.95
RPA2NT	RBBP6	RBBP6	31|5|14	50	16.67	3	23|45|55|68	0	0	0	0	0	-193.55	0.35	0.95
RPA2NT	KIF23	KIF23	15|5|7	27	9	3	18|18|34|21	0	0	0	0	0	-85.66	0.4	0.95
RPA2NT	RBBP4	RBBP4	7|1|5	13	4.33	3	6|9|7|6	0	0	0	0	0	-30.23	0.62	0.95
RPA2NT	RNF219	RNF219	28|12|24	64	21.33	3	28|42|22|57	0	0	0	0	0	-127.7	0.57	0.95
RPA2NT	NUCKS1	NUCKS1	1|1|2	4	1.33	3	2|1|5|2	0	0	0	0	0	-11.59	0.53	0.95
RPA2NT	ZBTB21	ZBTB21	12|1|1	14	4.67	3	7|8|17|16	0	0	0	0	0	-51.62	0.39	0.95
RPA2NT	GBF1	GBF1	22|1|4	27	9	3	18|31|41|35	0	0	0	0	0	-136.68	0.29	0.95
RPA2NT	RNF213	RNF213	5|0|1	6	2	3	1|1|1|1	0.09	0.27	0.09	0.27	0.09	-7.48	2	0.69
RPA2NT	RRP1	RRP1	6|2|3	11	3.67	3	6|5|12|12	0	0	0	0	0	-34.79	0.42	0.95
RPA2NT	FAM208A	FAM208A	20|5|8	33	11	3	16|22|26|25	0	0	0	0	0	-83.88	0.49	0.95
RPA2NT	RRP8	RRP8	5|2|1	8	2.67	3	4|8|9|12	0	0	0	0	0	-35.59	0.32	0.95
RPA2NT	MED20	MED20	1|0|0	1	0.33	3	0|0|1|1	0	0	0	0	0	-5.89	0.67	0.95
RPA2NT	ENAH	ENAH	7|0|2	9	3	3	12|19|25|23	0	0	0	0	0	-90.31	0.15	0.95
RPA2NT	DOCK7	DOCK7	16|0|1	17	5.67	3	15|19|23|31	0	0	0	0	0	-100.25	0.26	0.95
RPA2NT	MED27	MED27	16|9|23	48	16	3	5|6|3|3	0.64	1	0.64	1	0.64	-6.23	3.76	0.22
RPA2NT	UHRF1BP1	UHRF1BP1	3|2|2	7	2.33	3	7|7|5|13	0	0	0	0	0	-31.64	0.29	0.95
RPA2NT	CC2D1A	CC2D1A	9|1|3	13	4.33	3	31|39|49|41	0	0	0	0	0	-176.08	0.11	0.95
RPA2NT	2022-09-07	2022-09-07	18|10|9	37	12.33	3	16|18|21|18	0	0	0	0	0	-57.68	0.68	0.95
RPA2NT	2022-09-06	2022-09-06	11|0|0	11	3.67	3	1|0|0|2	0.33	1	0.33	1	0.33	-6.79	4.89	0.52
RPA2NT	PITPNA	PITPNA	22|0|5	27	9	3	4|12|11|15	0	0	0	0	0	-48.91	0.86	0.92
RPA2NT	2022-09-02	2022-09-02	15|5|9	29	9.67	3	8|9|14|13	0	0	0	0	0	-37.1	0.88	0.94
RPA2NT	EMSY	EMSY	17|7|6	30	10	3	26|33|50|55	0	0	0	0	0	-160.91	0.24	0.95
RPA2NT	HSPH1	HSPH1	35|5|8	48	16	3	16|32|34|30	0	0	0	0	0	-108.16	0.57	0.95
RPA2NT	MFF	MFF	1|0|1	2	0.67	3	0|1|3|5	0	0	0	0	0	-12.55	0.3	0.95
RPA2NT	JUN	JUN	5|1|2	8	2.67	3	1|0|10|5	0	0	0	0	0	-16.85	0.67	0.91
RPA2NT	NARS	NARS	46|19|42	107	35.67	3	55|57|56|53	0	0	0	0	0	-185.99	0.65	0.95
RPA2NT	RBM34	RBM34	1|2|1	4	1.33	3	7|10|7|6	0	0	0	0	0	-32.4	0.18	0.95
RPA2NT	JUP	JUP	11|2|7	20	6.67	3	34|28|33|30	0	0	0	0	0	-132.97	0.21	0.95
RPA2NT	PPAT	PPAT	14|13|6	33	11	3	10|7|5|7	0	0	0	0	0	-20.88	1.52	0.91
RPA2NT	UGP2	UGP2	5|0|1	6	2	3	2|2|4|3	0	0	0	0	0	-14.99	0.73	0.88
RPA2NT	RBM33	RBM33	4|1|0	5	1.67	3	2|11|10|14	0	0	0	0	0	-43.18	0.18	0.95
RPA2NT	JMJD1C	JMJD1C	7|0|1	8	2.67	3	2|5|1|10	0	0	0	0	0	-22.11	0.59	0.91
RPA2NT	RBM39	RBM39	22|3|8	33	11	3	13|15|21|20	0	0	0	0	0	-68.3	0.64	0.94
RPA2NT	FAM98B	FAM98B	6|2|1	9	3	3	0|1|3|2	0.1	0.28	0.1	0.28	0.1	-7.91	2	0.68
RPA2NT	FAM98A	FAM98A	5|2|2	9	3	3	3|4|5|5	0	0	0	0	0	-16.46	0.71	0.92
RPA2NT	PARD3B	PARD3B	1|0|1	2	0.67	3	3|5|4|9	0	0	0	0	0	-25.84	0.13	0.95
RPA2NT	SEC13	SEC13	5|1|0	6	2	3	0|2|2|4	0.01	0.02	0.01	0.02	0.01	-11.64	1	0.83
RPA2NT	PARP1	PARP1	88|154|162	404	134.67	3	202|216|205|171	0	0	0	0	0	-612.63	0.68	0.95
RPA2NT	PARP2	PARP2	3|0|0	3	1	3	0|2|3|2	0	0	0	0	0	-10.74	0.57	0.87
RPA2NT	DDT	DDT	2|0|3	5	1.67	3	3|2|0|4	0	0	0	0	0	-12.78	0.74	0.89
RPA2NT	BCCIP	BCCIP	12|0|3	15	5	3	11|15|17|19	0	0	0	0	0	-71.45	0.32	0.95
RPA2NT	RSL1D1	RSL1D1	29|50|37	116	38.67	3	66|66|60|52	0	0	0	0	0	-186.54	0.63	0.95
RPA2NT	TFRC	TFRC	20|1|12	33	11	3	15|14|16|16	0	0	0	0	0	-66.2	0.72	0.94
RPA2NT	PAPD5	PAPD5	1|0|1	2	0.67	3	6|6|7|6	0	0	0	0	0	-30.28	0.11	0.95
RPA2NT	SNRPD1	SNRPD1	11|11|10	32	10.67	3	13|11|11|10	0	0	0	0	0	-29.17	0.95	0.95
RPA2NT	LMNB1	LMNB1	11|2|0	13	4.33	3	1|0|2|2	0.33	1	0.33	1	0.33	-8.61	3.47	0.49
RPA2NT	LRBA	LRBA	20|0|2	22	7.33	3	34|40|27|40	0	0	0	0	0	-159.97	0.21	0.95
RPA2NT	AAMDC	AAMDC	3|0|0	3	1	3	0|0|0|0	0.29	0.87	0.29	0.87	0.29	-4.45	10	0.57
RPA2NT	MRPS24	MRPS24	4|1|1	6	2	3	3|3|4|5	0	0	0	0	0	-16.59	0.53	0.92
RPA2NT	PHF8	PHF8	1|4|3	8	2.67	3	2|7|7|1	0	0	0	0	0	-18.31	0.63	0.95
RPA2NT	PPP2R5D	PPP2R5D	13|11|10	34	11.33	3	25|32|25|21	0	0	0	0	0	-85.82	0.44	0.95
RPA2NT	PPP2R5E	PPP2R5E	5|2|2	9	3	3	3|5|6|8	0	0	0	0	0	-21.45	0.55	0.95
RPA2NT	PHF2	PHF2	1|1|0	2	0.67	3	0|2|4|2	0	0	0	0	0	-11.64	0.33	0.95
RPA2NT	PHF3	PHF3	13|3|3	19	6.33	3	16|36|36|41	0	0	0	0	0	-133.05	0.2	0.95
RPA2NT	PPP2R5C	PPP2R5C	7|3|2	12	4	3	7|12|11|12	0	0	0	0	0	-42.33	0.38	0.95
RPA2NT	NADK	NADK	2|0|0	2	0.67	3	2|3|4|2	0	0	0	0	0	-14.99	0.24	0.95
RPA2NT	RPP38	RPP38	1|1|0	2	0.67	3	1|4|4|4	0	0	0	0	0	-17.11	0.21	0.95
RPA2NT	LCMT2	LCMT2	3|0|0	3	1	3	10|13|12|10	0	0	0	0	0	-52.48	0.09	0.95
RPA2NT	YY1	YY1	3|1|0	4	1.33	3	7|10|14|12	0	0	0	0	0	-50.27	0.12	0.95
RPA2NT	ACTC1	ACTC1	9|4|9	22	7.33	3	6|5|8|10	0	0	0	0	0	-24.31	1.01	0.93
RPA2NT	H2AFY2	H2AFY2	9|9|6	24	8	3	11|12|10|7	0	0	0	0	0	-31.18	0.8	0.95
RPA2NT	NAMPT	NAMPT	36|13|19	68	22.67	3	24|31|33|37	0	0	0	0	0	-101.41	0.73	0.95
RPA2NT	CTNND1	CTNND1	8|1|2	11	3.67	3	8|14|12|20	0	0	0	0	0	-58.32	0.27	0.95
RPA2NT	SH3GL1	SH3GL1	4|0|0	4	1.33	3	19|24|28|23	0	0	0	0	0	-107.24	0.06	0.95
RPA2NT	NAV1	NAV1	4|0|1	5	1.67	3	3|12|24|34	0	0	0	0	0	-82.7	0.09	0.95
RPA2NT	STRN4	STRN4	7|1|3	11	3.67	3	13|16|31|32	0	0	0	0	0	-99.84	0.16	0.95
RPA2NT	GDI1	GDI1	15|0|1	16	5.33	3	1|3|4|14	0	0.01	0	0.01	0	-26.25	0.97	0.86
RPA2NT	GOLGA2	GOLGA2	4|1|0	5	1.67	3	2|3|3|14	0	0	0	0	0	-26.26	0.3	0.95
RPA2NT	DCXR	DCXR	9|6|7	22	7.33	3	10|13|13|10	0	0	0	0	0	-37.05	0.64	0.95
RPA2NT	UGGT1	UGGT1	9|3|2	14	4.67	3	3|2|9|10	0	0	0	0	0	-23.04	0.78	0.92
RPA2NT	RPS26	RPS26	6|7|6	19	6.33	3	10|10|8|7	0	0	0	0	0	-26.44	0.72	0.95
RPA2NT	RPS27	RPS27	13|12|13	38	12.67	3	18|17|18|14	0	0	0	0	0	-46.18	0.76	0.95
RPA2NT	RPS24	RPS24	15|19|9	43	14.33	3	13|15|16|15	0	0	0	0	0	-43.94	0.97	0.94
RPA2NT	RPS25	RPS25	1|6|2	9	3	3	6|6|9|5	0	0	0	0	0	-28.12	0.46	0.95
RPA2NT	ACACA	ACACA	85|106|209	400	133.33	3	49|56|54|73	0.33	1	0.33	1	0.33	-87.39	2.3	0.5
RPA2NT	RPS23	RPS23	8|11|5	24	8	3	14|18|17|14	0	0	0	0	0	-56.53	0.51	0.95
RPA2NT	RPS20	RPS20	6|13|5	24	8	3	8|11|10|8	0	0	0	0	0	-30.18	0.86	0.93
RPA2NT	RPS21	RPS21	0|0|2	2	0.67	3	1|1|3|4	0	0	0	0	0	-12.8	0.3	0.95
RPA2NT	SLFN11	SLFN11	8|0|4	12	4	3	9|17|15|17	0	0	0	0	0	-66.99	0.28	0.95
RPA2NT	RPS29	RPS29	3|2|2	7	2.33	3	5|10|6|6	0	0	0	0	0	-26.57	0.35	0.95
RPA2NT	APEH	APEH	3|0|1	4	1.33	3	2|3|2|9	0	0	0	0	0	-19.94	0.33	0.95
RPA2NT	CD9	CD9	2|0|1	3	1	3	0|0|1|1	0.02	0.05	0.02	0.05	0.02	-5.89	2	0.8
RPA2NT	ALDH7A1	ALDH7A1	19|1|9	29	9.67	3	9|15|14|20	0	0	0	0	0	-62.85	0.67	0.94
RPA2NT	ATRX	ATRX	4|0|2	6	2	3	8|10|11|22	0	0	0	0	0	-58.75	0.16	0.95
RPA2NT	NT5DC2	NT5DC2	3|2|0	5	1.67	3	7|5|9|10	0	0	0	0	0	-36.94	0.22	0.95
RPA2NT	NT5DC3	NT5DC3	4|0|0	4	1.33	3	3|1|6|4	0	0	0	0	0	-18.22	0.38	0.91
RPA2NT	NT5DC1	NT5DC1	13|3|4	20	6.67	3	7|10|16|17	0	0	0	0	0	-47.86	0.53	0.94
RPA2NT	GOT1	GOT1	25|8|18	51	17	3	14|13|18|25	0	0	0	0	0	-56.64	0.97	0.94
RPA2NT	PREB	PREB	2|3|0	5	1.67	3	8|8|11|7	0	0	0	0	0	-40.26	0.2	0.95
RPA2NT	RUSC1	RUSC1	1|0|0	1	0.33	3	1|1|1|0	0	0	0	0	0	-6.79	0.44	0.95
RPA2NT	GATAD2B	GATAD2B	27|19|21	67	22.33	3	26|36|35|35	0	0	0	0	0	-95.81	0.68	0.95
RPA2NT	CCDC85C	CCDC85C	5|0|0	5	1.67	3	13|18|17|19	0	0	0	0	0	-77.04	0.1	0.95
RPA2NT	SIGMAR1	SIGMAR1	2|0|0	2	0.67	3	0|2|4|5	0	0	0	0	0	-14.87	0.24	0.95
RPA2NT	PPIA	PPIA	14|9|29	52	17.33	3	8|8|11|11	0.3	0.89	0.3	0.89	0.3	-24.44	1.82	0.57
RPA2NT	ABCF2	ABCF2	11|14|14	39	13	3	31|25|26|17	0	0	0	0	0	-79.46	0.53	0.95
RPA2NT	CAMSAP1	CAMSAP1	39|15|29	83	27.67	3	46|56|56|52	0	0	0	0	0	-184.67	0.53	0.95
RPA2NT	CYFIP1	CYFIP1	12|3|3	18	6	3	11|17|16|15	0	0	0	0	0	-57.6	0.41	0.95
RPA2NT	NECAP2	NECAP2	4|0|0	4	1.33	3	6|6|6|6	0	0	0	0	0	-29.16	0.22	0.95
RPA2NT	DIP2B	DIP2B	2|1|0	3	1	3	16|20|13|18	0	0	0	0	0	-77.04	0.06	0.95
RPA2NT	AIMP2	AIMP2	16|4|14	34	11.33	3	19|23|26|21	0	0	0	0	0	-86.78	0.51	0.95
RPA2NT	CORO1B	CORO1B	3|0|0	3	1	3	3|5|8|8	0	0	0	0	0	-29.16	0.17	0.95
RPA2NT	CORO1C	CORO1C	23|9|19	51	17	3	24|24|30|21	0	0	0	0	0	-84.06	0.69	0.95
RPA2NT	MDH2	MDH2	13|8|13	34	11.33	3	4|5|5|8	0	0.01	0	0.01	0	-11.84	2.06	0.85
RPA2NT	ADPGK	ADPGK	7|3|1	11	3.67	3	9|15|17|15	0	0	0	0	0	-60.7	0.26	0.95
RPA2NT	YES1	YES1	6|1|1	8	2.67	3	3|3|3|4	0	0	0	0	0	-14.53	0.82	0.89
RPA2NT	PIN4	PIN4	2|3|0	5	1.67	3	4|7|6|4	0	0	0	0	0	-25.87	0.32	0.95
RPA2NT	THUMPD1	THUMPD1	8|2|2	12	4	3	2|6|4|5	0	0	0	0	0	-16.46	0.94	0.89
RPA2NT	THUMPD3	THUMPD3	3|0|0	3	1	3	0|2|2|4	0	0	0	0	0	-11.64	0.5	0.89
RPA2NT	CHORDC1	CHORDC1	36|11|27	74	24.67	3	14|21|22|16	0	0	0	0	0	-53.72	1.35	0.93
RPA2NT	MLLT6	MLLT6	4|1|1	6	2	3	5|7|8|8	0	0	0	0	0	-30.23	0.29	0.95
RPA2NT	IQGAP1	IQGAP1	25|9|4	38	12.67	3	62|65|75|60	0	0	0	0	0	-276.56	0.19	0.95
RPA2NT	NUP188	NUP188	10|0|2	12	4	3	11|19|20|22	0	0	0	0	0	-82.59	0.22	0.95
RPA2NT	VPS33B	VPS33B	5|2|1	8	2.67	3	2|6|9|8	0	0	0	0	0	-26.94	0.43	0.95
RPA2NT	FAH	FAH	2|0|0	2	0.67	3	1|1|0|1	0.01	0.02	0.01	0.02	0.01	-6.79	0.89	0.82
RPA2NT	ZCCHC8	ZCCHC8	4|0|1	5	1.67	3	2|10|13|20	0	0	0	0	0	-51.8	0.15	0.95
RPA2NT	COPG2	COPG2	35|7|20	62	20.67	3	36|40|43|44	0	0	0	0	0	-157.31	0.51	0.95
RPA2NT	HNRNPA2B1	HNRNPA2B1	41|24|24	89	29.67	3	49|55|65|62	0	0	0	0	0	-184.44	0.51	0.95
RPA2NT	COPG1	COPG1	25|6|13	44	14.67	3	18|19|20|17	0	0	0	0	0	-65.48	0.79	0.94
RPA2NT	ZCCHC3	ZCCHC3	6|3|1	10	3.33	3	5|7|9|11	0	0	0	0	0	-34.53	0.42	0.95
RPA2NT	WDR33	WDR33	14|2|5	21	7	3	15|25|31|39	0	0	0	0	0	-115.88	0.25	0.95
RPA2NT	HDGFRP2	HDGFRP2	1|0|0	1	0.33	3	5|6|8|7	0	0	0	0	0	-31.4	0.05	0.95
RPA2NT	GTPBP4	GTPBP4	18|25|24	67	22.33	3	46|50|48|40	0	0	0	0	0	-150.21	0.49	0.95
RPA2NT	TP53BP1	TP53BP1	9|1|4	14	4.67	3	27|32|26|43	0	0	0	0	0	-140.25	0.15	0.95
RPA2NT	TP53BP2	TP53BP2	7|0|0	7	2.33	3	17|23|24|30	0	0	0	0	0	-107.25	0.1	0.95
RPA2NT	HELLS	HELLS	5|6|3	14	4.67	3	10|13|10|7	0	0	0	0	0	-37.56	0.47	0.95
RPA2NT	NUDT21	NUDT21	12|2|4	18	6	3	14|15|15|14	0	0	0	0	0	-59.52	0.41	0.95
RPA2NT	ARID3B	ARID3B	4|1|0	5	1.67	3	2|5|7|10	0	0	0	0	0	-28.94	0.28	0.95
RPA2NT	BPNT1	BPNT1	5|0|1	6	2	3	2|2|5|6	0	0	0	0	0	-19.35	0.53	0.91
RPA2NT	NAA50	NAA50	10|7|5	22	7.33	3	5|2|4|1	0.13	0.37	0.13	0.37	0.13	-7.4	2.44	0.66
RPA2NT	CASP8	CASP8	3|2|0	5	1.67	3	7|8|11|7	0	0	0	0	0	-39.14	0.2	0.95
RPA2NT	CFDP1	CFDP1	4|2|1	7	2.33	3	7|13|13|17	0	0	0	0	0	-54.09	0.19	0.95
RPA2NT	KRT18	KRT18	11|2|8	21	7	3	8|11|19|17	0	0	0	0	0	-56.08	0.51	0.95
RPA2NT	PICALM	PICALM	11|4|8	23	7.67	3	15|12|17|19	0	0	0	0	0	-59.09	0.49	0.95
RPA2NT	NOP56	NOP56	32|70|53	155	51.67	3	76|78|100|68	0	0	0	0	0	-258.74	0.64	0.95
RPA2NT	PLK1	PLK1	7|0|4	11	3.67	3	8|10|8|6	0	0	0	0	0	-38.02	0.46	0.95
RPA2NT	CLMN	CLMN	0|0|1	1	0.33	3	6|13|16|26	0	0	0	0	0	-69.69	0.02	0.95
RPA2NT	LZTFL1	LZTFL1	6|1|1	8	2.67	3	0|2|4|10	0	0	0	0	0	-16.9	0.67	0.91
RPA2NT	DOLPP1	DOLPP1	3|0|1	4	1.33	3	3|6|5|5	0	0	0	0	0	-23.69	0.28	0.95
RPA2NT	AKT1	AKT1	9|0|1	10	3.33	3	1|1|2|4	0.22	0.67	0.22	0.67	0.22	-11.68	1.67	0.62
RPA2NT	AKT2	AKT2	8|0|1	9	3	3	4|3|5|9	0	0	0	0	0	-25.84	0.57	0.92
RPA2NT	OAT	OAT	27|7|18	52	17.33	3	21|17|14|22	0	0	0	0	0	-63.09	0.94	0.94
RPA2NT	S100A11	S100A11	2|1|1	4	1.33	3	1|3|3|3	0	0	0	0	0	-11.58	0.53	0.95
RPA2NT	S100A10	S100A10	4|0|1	5	1.67	3	2|3|5|8	0	0	0	0	0	-22.49	0.37	0.95
RPA2NT	AHCYL1	AHCYL1	12|3|5	20	6.67	3	8|9|16|10	0	0	0	0	0	-40.72	0.62	0.94
RPA2NT	STUB1	STUB1	6|0|3	9	3	3	8|14|19|21	0	0	0	0	0	-71.18	0.19	0.95
RPA2NT	DMXL1	DMXL1	2|1|2	5	1.67	3	1|4|2|8	0	0	0	0	0	-16.32	0.44	0.95
RPA2NT	FLII	FLII	18|9|8	35	11.67	3	14|23|27|23	0	0	0	0	0	-74.03	0.54	0.95
RPA2NT	CAPN1	CAPN1	15|4|7	26	8.67	3	6|8|8|10	0	0	0	0	0	-27.23	1.08	0.92
RPA2NT	GLA	GLA	5|0|2	7	2.33	3	0|0|0|0	0.51	1	0.51	1	0.51	-4.45	23.33	0.29
RPA2NT	2022-09-11	2022-09-11	4|1|0	5	1.67	3	2|2|2|4	0	0	0	0	0	-13.9	0.67	0.89
RPA2NT	STK11IP	STK11IP	1|0|0	1	0.33	3	0|2|2|5	0	0	0	0	0	-12.61	0.15	0.95
RPA2NT	FDPS	FDPS	14|14|11	39	13	3	14|18|21|14	0	0	0	0	0	-47.95	0.78	0.95
RPA2NT	PRRC2C	PRRC2C	67|12|17	96	32	3	84|127|112|123	0	0	0	0	0	-448.5	0.29	0.95
RPA2NT	COG2	COG2	10|0|1	11	3.67	3	1|3|9|10	0	0	0	0	0	-27.66	0.64	0.91
RPA2NT	COG1	COG1	6|0|0	6	2	3	5|5|13|12	0	0	0	0	0	-41.12	0.23	0.95
RPA2NT	CHTOP	CHTOP	2|9|6	17	5.67	3	7|9|10|8	0	0	0	0	0	-33.86	0.67	0.94
RPA2NT	COG7	COG7	9|0|0	9	3	3	28|38|40|51	0	0	0	0	0	-177.56	0.08	0.95
RPA2NT	SUPT5H	SUPT5H	20|1|1	22	7.33	3	23|27|75|40	0	0	0	0	0	-180.51	0.18	0.95
RPA2NT	TRMT1L	TRMT1L	13|3|5	21	7	3	16|20|28|29	0	0	0	0	0	-94.1	0.3	0.95
RPA2NT	SERPINB6	SERPINB6	12|0|0	12	4	3	0|0|3|4	0.21	0.63	0.21	0.63	0.21	-10.6	2.29	0.62
RPA2NT	MAGED2	MAGED2	21|2|3	26	8.67	3	3|4|7|8	0.33	1	0.33	1	0.33	-21.53	1.58	0.53
RPA2NT	GSK3B	GSK3B	8|2|4	14	4.67	3	6|9|11|12	0	0	0	0	0	-38.08	0.49	0.95
RPA2NT	MSTO1	MSTO1	2|0|0	2	0.67	3	2|1|1|2	0	0	0	0	0	-9.69	0.44	0.88
RPA2NT	CLIC1	CLIC1	13|2|4	19	6.33	3	2|5|6|6	0.02	0.06	0.02	0.06	0.02	-18.45	1.33	0.79
RPA2NT	EXD2	EXD2	5|0|0	5	1.67	3	1|2|1|3	0.01	0.04	0.01	0.04	0.01	-10.74	0.95	0.81
RPA2NT	ELP3	ELP3	13|8|4	25	8.33	3	21|21|22|19	0	0	0	0	0	-80.35	0.4	0.95
RPA2NT	HIRIP3	HIRIP3	4|0|0	4	1.33	3	3|4|5|5	0	0	0	0	0	-21.48	0.31	0.95
RPA2NT	DES	DES	0|2|1	3	1	3	2|2|2|1	0	0	0	0	0	-10.74	0.57	0.89
RPA2NT	FH	FH	3|0|1	4	1.33	3	0|0|0|0	0.29	0.87	0.29	0.87	0.29	-4.45	13.33	0.57
RPA2NT	AKR1A1	AKR1A1	6|2|3	11	3.67	3	2|2|2|4	0	0.01	0	0.01	0	-9.94	1.47	0.84
RPA2NT	ST13	ST13	11|0|1	12	4	3	1|3|1|3	0.32	0.95	0.32	0.95	0.32	-11.68	2	0.56
RPA2NT	KRI1	KRI1	3|0|1	4	1.33	3	17|16|19|21	0	0	0	0	0	-83.74	0.07	0.95
RPA2NT	UBAP2	UBAP2	13|4|4	21	7	3	26|32|28|33	0	0	0	0	0	-119.23	0.24	0.95
RPA2NT	UBAP1	UBAP1	1|0|1	2	0.67	3	3|6|6|15	0	0	0	0	0	-35.32	0.09	0.95
RPA2NT	CDV3	CDV3	5|1|2	8	2.67	3	11|13|12|20	0	0	0	0	0	-60.72	0.19	0.95
RPA2NT	ASXL2	ASXL2	5|0|1	6	2	3	1|2|0|3	0.03	0.1	0.03	0.1	0.03	-9.72	1.33	0.77
RPA2NT	TNXB	TNXB	0|5|5	10	3.33	3	3|3|2|1	0.01	0.01	0.01	0.01	0.01	-12.8	1.48	0.84
RPA2NT	DDX6	DDX6	33|14|26	73	24.33	3	40|38|36|38	0	0	0	0	0	-126.75	0.64	0.95
RPA2NT	CMAS	CMAS	6|2|1	9	3	3	4|5|5|3	0	0	0	0	0	-18.63	0.71	0.91
RPA2NT	LANCL1	LANCL1	12|6|3	21	7	3	11|11|10|10	0	0	0	0	0	-39.66	0.67	0.94
RPA2NT	PCBP1	PCBP1	34|11|26	71	23.67	3	30|36|35|36	0	0	0	0	0	-118.54	0.69	0.95
RPA2NT	NPEPPS	NPEPPS	59|6|25	90	30	3	41|53|58|63	0	0	0	0	0	-217.04	0.56	0.95
RPA2NT	SMC1A	SMC1A	12|6|0	18	6	3	20|18|23|19	0	0	0	0	0	-91.56	0.3	0.95
RPA2NT	SIRT2	SIRT2	5|0|1	6	2	3	0|0|0|0	0.33	1	0.33	1	0.33	-4.45	20	0.53
RPA2NT	RAB7A	RAB7A	24|13|20	57	19	3	24|26|21|21	0	0	0	0	0	-68.38	0.83	0.95
RPA2NT	GNPNAT1	GNPNAT1	8|1|6	15	5	3	6|7|6|10	0	0	0	0	0	-31.32	0.69	0.93
RPA2NT	PTGES3L-AARSD1	PTGES3L;PTGES3L-AARSD1	14|7|16	37	12.33	3	11|16|14|12	0	0	0	0	0	-41.94	0.93	0.94
RPA2NT	TMEM97	TMEM97	2|0|2	4	1.33	3	3|1|3|1	0	0	0	0	0	-11.68	0.67	0.95
RPA2NT	PAK1IP1	PAK1IP1	2|0|0	2	0.67	3	1|3|3|3	0	0	0	0	0	-13.9	0.27	0.95
RPA2NT	GBAS	GBAS	7|5|3	15	5	3	6|2|7|4	0	0	0	0	0	-16.63	1.05	0.91
RPA2NT	KIF3A	KIF3A	2|0|0	2	0.67	3	0|2|0|0	0.02	0.06	0.02	0.06	0.02	-5.99	1.33	0.79
RPA2NT	VCP	VCP	25|2|10	37	12.33	3	29|31|38|39	0	0	0	0	0	-146.24	0.36	0.95
RPA2NT	TECR	TECR	16|10|9	35	11.67	3	24|19|27|21	0	0	0	0	0	-75.86	0.51	0.95
RPA2NT	PEX5	PEX5	4|0|0	4	1.33	3	17|27|48|53	0	0	0	0	0	-163.46	0.04	0.95
RPA2NT	IPO5	IPO5	89|1|20	110	36.67	3	40|57|78|94	0	0	0	0	0	-297.02	0.55	0.95
RPA2NT	FAM91A1	FAM91A1	9|0|1	10	3.33	3	12|14|12|14	0	0	0	0	0	-60.28	0.26	0.95
RPA2NT	RBM26	RBM26	5|3|3	11	3.67	3	9|14|13|14	0	0	0	0	0	-48.05	0.29	0.95
RPA2NT	RBM27	RBM27	108|87|112	307	102.33	3	57|90|78|104	0	0	0	0	0	-167.1	1.24	0.95
RPA2NT	RBM25	RBM25	27|1|10	38	12.67	3	37|51|54|49	0	0	0	0	0	-210.77	0.27	0.95
RPA2NT	RBM22	RBM22	6|0|0	6	2	3	9|12|15|10	0	0	0	0	0	-53.6	0.17	0.95
RPA2NT	PPP2R1A	PPP2R1A	37|3|9	49	16.33	3	18|34|36|45	0	0	0	0	0	-137.45	0.49	0.95
RPA2NT	RBM28	RBM28	0|0|2	2	0.67	3	8|13|8|6	0	0	0	0	0	-41.45	0.08	0.95
RPA2NT	FNBP4	FNBP4	7|0|0	7	2.33	3	3|8|9|7	0	0	0	0	0	-32.58	0.35	0.93
RPA2NT	KNTC1	KNTC1	12|0|1	13	4.33	3	11|12|17|19	0	0	0	0	0	-68.2	0.29	0.95
RPA2NT	APOOL	APOOL	3|3|0	6	2	3	0|1|0|0	0.32	0.47	0.32	0.47	0.32	-4.99	8	0.56
RPA2NT	ME1	ME1	11|1|4	16	5.33	3	2|7|11|12	0	0	0	0	0	-34.16	0.67	0.93
RPA2NT	HNRNPH3	HNRNPH3	2|0|2	4	1.33	3	0|0|2|3	0	0.01	0	0.01	0	-8.46	1.07	0.85
RPA2NT	ME2	ME2	29|15|13	57	19	3	13|12|14|14	0	0	0	0	0	-31.85	1.43	0.91
RPA2NT	ATP5B	ATP5B	26|3|21	50	16.67	3	0|4|10|15	0.03	0.09	0.03	0.09	0.03	-25.55	2.3	0.77
RPA2NT	GNAI2	GNAI2	8|0|2	10	3.33	3	6|9|13|9	0	0	0	0	0	-43.58	0.36	0.95
RPA2NT	GNAI3	GNAI3	3|0|3	6	2	3	8|6|9|9	0	0	0	0	0	-38.02	0.25	0.95
RPA2NT	GNAI1	GNAI1	2|0|1	3	1	3	2|2|1|3	0	0	0	0	0	-11.68	0.5	0.95
RPA2NT	TBK1	TBK1	8|1|1	10	3.33	3	4|3|7|3	0	0	0	0	0	-18.63	0.78	0.89
RPA2NT	TM9SF4	TM9SF4	2|1|1	4	1.33	3	4|5|4|3	0	0	0	0	0	-17.56	0.33	0.95
RPA2NT	MRPS35	MRPS35	6|2|2	10	3.33	3	6|9|6|9	0	0	0	0	0	-29.67	0.44	0.95
RPA2NT	MRPS34	MRPS34	1|1|0	2	0.67	3	2|1|0|0	0	0	0	0	0	-6.79	0.89	0.95
RPA2NT	TBC1D4	TBC1D4	10|4|2	16	5.33	3	8|11|15|17	0	0	0	0	0	-51.95	0.42	0.95
RPA2NT	TBC1D5	TBC1D5	13|2|2	17	5.67	3	10|25|32|28	0	0	0	0	0	-99.36	0.24	0.95
RPA2NT	TRMT6	TRMT6	5|0|0	5	1.67	3	0|1|1|1	0.16	0.49	0.16	0.49	0.16	-6.79	2.22	0.65
RPA2NT	PHIP	PHIP	5|9|1	15	5	3	24|32|30|18	0	0	0	0	0	-113.66	0.19	0.95
RPA2NT	RBM17	RBM17	23|10|19	52	17.33	3	40|40|45|29	0	0	0	0	0	-139.02	0.45	0.95
RPA2NT	PFDN2	PFDN2	2|0|2	4	1.33	3	3|4|2|2	0	0	0	0	0	-14.99	0.48	0.95
RPA2NT	RBM15	RBM15	3|1|2	6	2	3	4|6|9|6	0	0	0	0	0	-27.04	0.32	0.95
RPA2NT	PFDN6	PFDN6	1|1|0	2	0.67	3	1|3|4|3	0	0	0	0	0	-14.99	0.24	0.95
RPA2NT	PCMT1	PCMT1	10|2|7	19	6.33	3	19|22|21|24	0	0	0	0	0	-90.03	0.29	0.95
RPA2NT	RBM14	RBM14	8|8|5	21	7	3	8|12|10|13	0	0	0	0	0	-36.12	0.65	0.95
RPA2NT	MNAT1	MNAT1	2|0|1	3	1	3	0|1|2|3	0	0	0	0	0	-9.72	0.67	0.88
RPA2NT	KIAA2013	KIAA2013	2|1|1	4	1.33	3	6|7|10|11	0	0	0	0	0	-36.72	0.16	0.95
RPA2NT	GOPC	GOPC	0|1|0	1	0.33	3	1|1|1|1	0	0	0	0	0	-7.48	0.33	0.95
RPA2NT	HNRNPUL1	HNRNPUL1	30|3|11	44	14.67	3	9|15|22|19	0	0	0	0	0	-63.78	0.9	0.93
RPA2NT	DEGS1	DEGS1	4|3|2	9	3	3	4|3|3|6	0	0	0	0	0	-15.45	0.75	0.95
RPA2NT	YTHDC2	YTHDC2	20|10|8	38	12.67	3	30|32|31|31	0	0	0	0	0	-112.71	0.41	0.95
RPA2NT	TRPS1	TRPS1	17|3|4	24	8	3	7|14|14|20	0	0	0	0	0	-53.11	0.58	0.94
RPA2NT	EIF2B5	EIF2B5	10|1|0	11	3.67	3	2|4|4|7	0	0.01	0	0.01	0	-21.48	0.86	0.86
RPA2NT	KIF21A	KIF21A	3|0|0	3	1	3	0|6|9|8	0	0	0	0	0	-27.74	0.17	0.95
RPA2NT	STOML2	STOML2	5|0|2	7	2.33	3	1|1|0|0	0.27	0.77	0.27	0.77	0.27	-5.89	4.67	0.6
RPA2NT	ARHGEF28	ARHGEF28	1|1|0	2	0.67	3	0|0|2|2	0	0	0	0	0	-7.45	0.67	0.95
RPA2NT	VAMP8	VAMP8	4|2|2	8	2.67	3	1|0|2|0	0.09	0.22	0.09	0.22	0.09	-3.78	3.56	0.69
RPA2NT	UCHL1	UCHL1	1|0|2	3	1	3	0|0|1|2	0.01	0.02	0.01	0.02	0.01	-6.79	1.33	0.83
RPA2NT	RPS13	RPS13	14|51|19	84	28	3	31|29|30|26	0	0	0	0	0	-90.13	0.97	0.94
RPA2NT	RPS12	RPS12	2|0|4	6	2	3	0|0|0|0	0.5	0.98	0.5	0.98	0.5	-4.45	20	0.31
RPA2NT	RPS11	RPS11	9|37|18	64	21.33	3	31|28|37|26	0	0	0	0	0	-107.96	0.7	0.95
RPA2NT	NSUN2	NSUN2	17|4|3	24	8	3	41|46|57|51	0	0	0	0	0	-206.42	0.16	0.95
RPA2NT	RPS17	RPS17	2|5|0	7	2.33	3	6|15|19|15	0	0	0	0	0	-63.37	0.17	0.95
RPA2NT	RPS16	RPS16	18|40|24	82	27.33	3	23|20|20|18	0	0	0	0	0	-49.33	1.35	0.93
RPA2NT	RPS15	RPS15	0|1|2	3	1	3	7|9|13|11	0	0	0	0	0	-46.91	0.1	0.95
RPA2NT	RPS14	RPS14	8|18|9	35	11.67	3	13|15|18|12	0	0	0	0	0	-44.88	0.8	0.94
RPA2NT	CLPP	CLPP	3|1|2	6	2	3	1|1|1|0	0.03	0.07	0.03	0.07	0.03	-5.18	2.67	0.77
RPA2NT	RPS19	RPS19	4|18|0	22	7.33	3	16|18|13|16	0	0	0	0	0	-72.57	0.47	0.94
RPA2NT	RPS18	RPS18	10|22|8	40	13.33	3	18|21|25|19	0	0	0	0	0	-69.98	0.64	0.95
RPA2NT	DCAF13	DCAF13	3|1|0	4	1.33	3	2|7|5|5	0	0	0	0	0	-23.69	0.28	0.95
RPA2NT	DDOST	DDOST	19|13|23	55	18.33	3	25|24|21|18	0	0	0	0	0	-64.48	0.83	0.95
RPA2NT	RRM2	RRM2	20|1|7	28	9.33	3	18|23|41|28	0	0	0	0	0	-119.93	0.34	0.95
RPA2NT	RRM1	RRM1	20|4|16	40	13.33	3	32|37|37|37	0	0	0	0	0	-145.4	0.37	0.95
RPA2NT	DERA	DERA	4|2|2	8	2.67	3	4|3|5|5	0	0	0	0	0	-16.46	0.63	0.95
RPA2NT	SRSF3	SRSF3	0|1|2	3	1	3	1|1|2|1	0	0	0	0	0	-8.61	0.8	0.87
RPA2NT	GCLM	GCLM	7|3|2	12	4	3	5|6|3|3	0	0	0	0	0	-16.46	0.94	0.91
RPA2NT	TSR1	TSR1	16|9|12	37	12.33	3	24|27|28|27	0	0	0	0	0	-91.29	0.47	0.95
RPA2NT	WARS2	WARS2	2|6|1	9	3	3	2|3|5|2	0	0	0	0	0	-13.49	1	0.88
RPA2NT	GCLC	GCLC	9|1|1	11	3.67	3	9|12|12|12	0	0	0	0	0	-48.66	0.33	0.95
[truncated: 694 more rows]

## Sheet: SAINT_NT_Analysis_RPA2 vs NLS
Bait	Prey	PreyGene	Spec	SpecSum	AvgSpec	NumReplicates	ctrlCounts	AvgP	MaxP	TopoAvgP	TopoMaxP	SaintScore	logOddsScore	FoldChange	BFDR	boosted_by		HEK293FT Control selection
RPA2NT	HIST1H4A	HIST1H4A	52|107|100	259	86.33	3	65|91|67|128	0	0	0	0	0	-242.39	0.98	0.82			RPA2		Fold Change (RPA2/NLS) ≥ 1.5
RPA2NT	AGL	AGL	27|7|10	44	14.67	3	0|9|0|22	0.12	0.35	0.12	0.35	0.12	-17.76	1.89	0.62			RPA1
RPA2NT	AGK	AGK	8|1|4	13	4.33	3	0|5|0|4	0.17	0.49	0.17	0.49	0.17	-7.88	1.93	0.6			DVL2
RPA2NT	NCBP1	NCBP1	25|2|7	34	11.33	3	1|18|2|21	0	0	0	0	0	-39	1.08	0.75			CRNKL1
RPA2NT	HSPA4	HSPA4	50|2|18	70	23.33	3	1|13|3|13	0.33	0.99	0.33	0.99	0.33	-26.68	3.11	0.44			DVL1
RPA2NT	NELFB	NELFB	15|0|2	17	5.67	3	1|9|0|12	0.03	0.08	0.03	0.08	0.03	-23.93	1.03	0.68			SMARCAL1
RPA2NT	HSPA9	HSPA9	3|1|8	12	4	3	0|1|1|0	0.55	1	0.55	1	0.55	-1.98	8	0.26			MED27
RPA2NT	HSPA8	HSPA8	48|21|39	108	36	3	12|25|25|35	0	0	0	0	0	-56.32	1.48	0.8			ETAA1
RPA2NT	NELFE	NELFE	9|1|1	11	3.67	3	4|17|5|24	0	0	0	0	0	-50.96	0.29	0.82			MYCBP2
RPA2NT	PDCD10	PDCD10	7|0|4	11	3.67	3	1|6|0|8	0	0.01	0	0.01	0	-16.57	0.98	0.72			MAGED2
RPA2NT	PDCD11	PDCD11	17|41|23	81	27	3	14|88|26|86	0	0	0	0	0	-179.84	0.5	0.82			RPL29
RPA2NT	ASS1	ASS1	15|10|6	31	10.33	3	3|18|2|22	0	0	0	0	0	-32.76	0.92	0.79			ATP5J2-PTCD1
RPA2NT	STK26	STK26	14|0|3	17	5.67	3	0|2|0|0	0.53	1	0.53	1	0.53	-3.69	11.33	0.28			MED17
RPA2NT	RAD51C	RAD51C	4|1|0	5	1.67	3	0|1|0|1	0.3	0.89	0.3	0.89	0.3	-3.59	3.33	0.53			WAC
RPA2NT	PPP4C	PPP4C	5|1|2	8	2.67	3	0|2|0|3	0.2	0.54	0.2	0.54	0.2	-4.53	2.13	0.59			UNG
RPA2NT	SPTLC2	SPTLC2	3|0|2	5	1.67	3	0|2|0|3	0.07	0.15	0.07	0.15	0.07	-6.16	1.33	0.64			MED18
RPA2NT	ZC3H14	ZC3H14	19|3|10	32	10.67	3	23|65|33|59	0	0	0	0	0	-186.52	0.24	0.82			MYH9
RPA2NT	SPTLC1	SPTLC1	3|1|2	6	2	3	0|4|2|5	0	0	0	0	0	-10.16	0.73	0.74			AHNAK
RPA2NT	KDM2A	KDM2A	2|0|1	3	1	3	0|6|0|1	0	0.01	0	0.01	0	-8.11	0.57	0.71			RANBP2
RPA2NT	ABCD3	ABCD3	11|8|5	24	8	3	0|6|0|10	0.05	0.14	0.05	0.14	0.05	-7.73	2	0.66			CTTN
RPA2NT	ZSWIM8	ZSWIM8	3|0|0	3	1	3	0|0|0|0	0.33	0.99	0.33	0.99	0.33	-2.15	10	0.48			A0A0U1RQK7
RPA2NT	DHX8	DHX8	6|1|2	9	3	3	0|8|1|17	0	0	0	0	0	-24.87	0.46	0.82			CKAP5
RPA2NT	DHX9	DHX9	120|83|108	311	103.67	3	101|145|115|164	0	0	0	0	0	-352.56	0.79	0.82			VIM
RPA2NT	DIMT1	DIMT1	8|7|5	20	6.67	3	0|22|5|20	0	0	0	0	0	-36.84	0.57	0.82			IRS4
RPA2NT	OSGEP	OSGEP	5|1|5	11	3.67	3	0|2|0|4	0.26	0.38	0.26	0.38	0.26	-5.37	2.44	0.56			HDLBP
RPA2NT	TCOF1	TCOF1	55|33|27	115	38.33	3	8|8|6|6	1	1	1	1	1	9.33	5.48	0			GEMIN5
RPA2NT	NUP98	NUP98	22|1|3	26	8.67	3	8|26|14|36	0	0	0	0	0	-88.4	0.41	0.81			DVL3
RPA2NT	XPC	XPC	0|2|2	4	1.33	3	1|7|0|16	0	0	0	0	0	-25.87	0.22	0.82			ATAD3A
RPA2NT	NUP93	NUP93	24|6|9	39	13	3	3|25|8|29	0	0	0	0	0	-52.86	0.8	0.8			MAP1B
RPA2NT	PIK3C3	PIK3C3	4|0|2	6	2	3	1|1|0|2	0.21	0.55	0.21	0.55	0.21	-5.19	2	0.58			MAP4
RPA2NT	GK	GK	20|9|8	37	12.33	3	1|4|1|13	0.24	0.73	0.24	0.73	0.24	-6.43	2.6	0.56			UBAP2L
RPA2NT	TRAPPC8	TRAPPC8	1|1|0	2	0.67	3	0|1|0|0	0	0	0	0	0	-2.69	2.67	0.82			TCOF1
RPA2NT	TRAPPC3	TRAPPC3	7|2|4	13	4.33	3	0|2|0|4	0.31	0.68	0.31	0.68	0.31	-3.69	2.89	0.52			LARP1
RPA2NT	GTSE1	GTSE1	5|0|1	6	2	3	1|2|2|9	0	0	0	0	0	-15.43	0.57	0.74			VPS51
RPA2NT	TRAPPC5	TRAPPC5	3|0|2	5	1.67	3	0|12|4|7	0	0	0	0	0	-25.24	0.29	0.82			POLR2B
RPA2NT	OVCH1	OVCH1	0|1|1	2	0.67	3	0|0|0|1	0	0	0	0	0	-2.69	2.67	0.82			SRP54
RPA2NT	UBAC2	UBAC2	1|1|0	2	0.67	3	0|3|0|3	0	0	0	0	0	-7.25	0.44	0.82			PRRC2C
RPA2NT	CTBP2	CTBP2	3|1|1	5	1.67	3	2|6|2|7	0	0	0	0	0	-16.2	0.39	0.82			KIF5B
RPA2NT	RAD54L2	RAD54L2	3|1|1	5	1.67	3	0|0|0|3	0.15	0.46	0.15	0.46	0.15	-2.36	2.22	0.6			FARSB
RPA2NT	TSG101	TSG101	6|0|3	9	3	3	0|0|0|2	0.51	0.94	0.51	0.94	0.51	-3.69	6	0.28			EDC4
RPA2NT	ATP2A2	ATP2A2	50|37|38	125	41.67	3	18|50|17|75	0	0	0	0	0	-87.7	1.04	0.82			CGN
RPA2NT	HACL1	HACL1	11|1|5	17	5.67	3	0|0|0|3	0.57	0.98	0.57	0.98	0.57	-2.36	7.56	0.25			NUP214
RPA2NT	NOP2	NOP2	28|50|27	105	35	3	39|55|47|62	0	0	0	0	0	-147.27	0.69	0.82			EZR
RPA2NT	KIAA1279	KIAA1279	30|3|7	40	13.33	3	0|12|0|17	0.24	0.72	0.24	0.72	0.24	-22.99	1.84	0.57			TJP1
RPA2NT	GTF3C3	GTF3C3	4|0|1	5	1.67	3	0|3|0|3	0.07	0.2	0.07	0.2	0.07	-7.25	1.11	0.64			ZC3HAV1
RPA2NT	EDC3	EDC3	5|0|0	5	1.67	3	0|0|0|0	0.33	1	0.33	1	0.33	-2.15	16.67	0.43			CAMSAP1
RPA2NT	GTF3C1	GTF3C1	24|4|7	35	11.67	3	3|36|4|49	0	0	0	0	0	-86.24	0.51	0.81			ESYT1
RPA2NT	MGST1	MGST1	4|0|3	7	2.33	3	0|4|0|2	0.1	0.21	0.1	0.21	0.1	-7.18	1.56	0.63			PRRC2B
RPA2NT	GTF3C5	GTF3C5	23|13|15	51	17	3	8|32|14|38	0	0	0	0	0	-65.1	0.74	0.82			PRKAR2A
RPA2NT	GTF3C4	GTF3C4	18|1|7	26	8.67	3	1|22|3|19	0	0	0	0	0	-45.32	0.77	0.78			SKA3
RPA2NT	SWAP70	SWAP70	6|0|1	7	2.33	3	0|0|0|1	0.33	1	0.33	1	0.33	-2.69	9.33	0.44			TJP2
RPA2NT	XPO1	XPO1	71|13|39	123	41	3	23|72|31|64	0	0	0	0	0	-165.49	0.86	0.82			CHORDC1
RPA2NT	ZNF451	ZNF451	3|1|1	5	1.67	3	3|18|4|31	0	0	0	0	0	-57.24	0.12	0.82			RBSN
RPA2NT	XPO5	XPO5	37|5|9	51	17	3	10|51|8|51	0	0	0	0	0	-113.43	0.57	0.81			ACSL3
RPA2NT	CSDE1	CSDE1	19|0|6	25	8.33	3	0|1|0|0	0.67	1	0.67	1	0.67	-2.69	33.33	0.11			COX4I1
RPA2NT	XPO7	XPO7	50|4|16	70	23.33	3	2|30|6|35	0	0	0	0	0	-66.13	1.28	0.75			RAB3GAP2
RPA2NT	TTK	TTK	21|2|7	30	10	3	0|9|0|9	0.27	0.82	0.27	0.82	0.27	-14.44	2.22	0.55			MDN1
RPA2NT	GMDS	GMDS	6|2|1	9	3	3	1|12|2|10	0	0	0	0	0	-24.07	0.48	0.82			CUL3
RPA2NT	TIPRL	TIPRL	26|3|14	43	14.33	3	0|9|0|12	0.31	0.85	0.31	0.85	0.31	-15.29	2.73	0.51			TTF2
RPA2NT	LSS	LSS	8|0|0	8	2.67	3	0|4|0|8	0.05	0.16	0.05	0.16	0.05	-13	0.89	0.65			FXR2
RPA2NT	PSMG2	PSMG2	4|4|6	14	4.67	3	0|1|0|5	0.34	0.54	0.34	0.54	0.34	-1.15	3.11	0.38			FAM21A
RPA2NT	GAR1	GAR1	1|1|0	2	0.67	3	0|0|0|2	0	0	0	0	0	-3.69	1.33	0.82			RPL19
RPA2NT	AGPAT1	AGPAT1	1|1|0	2	0.67	3	0|4|0|3	0	0	0	0	0	-8.3	0.38	0.82			HAUS6
RPA2NT	TFB2M	TFB2M	3|0|0	3	1	3	0|3|0|5	0.01	0.02	0.01	0.02	0.01	-8.94	0.5	0.71			EPB41L2
RPA2NT	ANAPC1	ANAPC1	5|0|0	5	1.67	3	0|4|0|4	0.05	0.15	0.05	0.15	0.05	-9	0.83	0.66			NUDC
RPA2NT	C2ORF44	C2ORF44	15|2|9	26	8.67	3	0|2|0|0	0.79	1	0.79	1	0.79	-0.49	17.33	0.05			STAU1
RPA2NT	C2ORF47	C2ORF47	2|1|2	5	1.67	3	0|0|0|3	0.18	0.27	0.18	0.27	0.18	-2.36	2.22	0.59			STIP1
RPA2NT	GARS	GARS	42|15|26	83	27.67	3	4|31|5|31	0	0	0	0	0	-41.5	1.56	0.77			G3BP1
RPA2NT	ANAPC7	ANAPC7	10|0|1	11	3.67	3	0|4|0|8	0.13	0.4	0.13	0.4	0.13	-13	1.22	0.61			SEC16A
RPA2NT	RPS6KA1	RPS6KA1	8|1|0	9	3	3	0|4|0|9	0.03	0.1	0.03	0.1	0.03	-14.1	0.92	0.67			KIAA0196
RPA2NT	SNRPB2	SNRPB2	4|2|3	9	3	3	1|9|4|9	0	0	0	0	0	-19.84	0.52	0.82			STAU2
RPA2NT	RPS6KA5	RPS6KA5	6|1|0	7	2.33	3	0|6|0|17	0	0	0	0	0	-24.81	0.41	0.77			ASCC3
RPA2NT	A8K968	EPB41L3	52|9|14	75	25	3	0|10|3|18	0.33	0.98	0.33	0.98	0.33	-15.01	3.23	0.5			NUFIP2
RPA2NT	ATAD5	ATAD5	1|0|1	2	0.67	3	2|30|3|32	0	0	0	0	0	-73.5	0.04	0.82			CLINT1
RPA2NT	PSMD14	PSMD14	6|0|0	6	2	3	0|0|0|0	0.33	1	0.33	1	0.33	-2.15	20	0.42			DRG2
RPA2NT	HLCS	HLCS	5|2|4	11	3.67	3	0|3|0|1	0.41	0.64	0.41	0.64	0.41	-2.06	3.67	0.34			KIAA1671
RPA2NT	ATAD1	ATAD1	11|4|5	20	6.67	3	2|13|4|15	0	0	0	0	0	-26.28	0.78	0.78			PTBP2
RPA2NT	IBTK	IBTK	15|0|3	18	6	3	0|1|0|5	0.36	0.96	0.36	0.96	0.36	-7.03	4	0.37			TNRC6B
RPA2NT	PSMD13	PSMD13	31|2|6	39	13	3	0|9|0|12	0.31	0.92	0.31	0.92	0.31	-17.27	2.48	0.51			MLLT4
RPA2NT	PREP	PREP	28|6|11	45	15	3	0|12|0|24	0.03	0.1	0.03	0.1	0.03	-23.82	1.67	0.67			MYO1D
RPA2NT	DLAT	DLAT	8|0|2	10	3.33	3	0|1|0|4	0.29	0.81	0.29	0.81	0.29	-5.97	2.67	0.54			PCM1
RPA2NT	GIT1	GIT1	19|2|3	24	8	3	0|0|0|0	0.97	1	0.97	1	0.97	2.39	80	0.01			SNX9
RPA2NT	UTP20	UTP20	5|6|6	17	5.67	3	0|33|0|21	0	0	0	0	0	-43.59	0.42	0.82			XRN1
RPA2NT	SERBP1	SERBP1	26|16|20	62	20.67	3	10|28|2|29	0	0	0	0	0	-38.25	1.2	0.8			MTOR
RPA2NT	MINPP1	MINPP1	3|1|1	5	1.67	3	0|3|0|7	0	0	0	0	0	-8.77	0.67	0.73			BICD2
RPA2NT	FAM134C	FAM134C	2|1|0	3	1	3	0|4|0|4	0	0	0	0	0	-9	0.5	0.82			IRAK1
RPA2NT	SPR	SPR	2|0|4	6	2	3	0|0|0|0	0.64	1	0.64	1	0.64	-2.15	20	0.2			TBC1D15
RPA2NT	ZNF292	ZNF292	0|1|0	1	0.33	3	0|8|0|8	0	0	0	0	0	-17.32	0.08	0.82			ALDH3A2
RPA2NT	GANAB	GANAB	81|54|67	202	67.33	3	32|68|37|83	0	0	0	0	0	-116.13	1.22	0.82			GIGYF2
RPA2NT	NUP133	NUP133	21|1|1	23	7.67	3	0|12|0|14	0.08	0.24	0.08	0.24	0.08	-24.9	1.18	0.64			DPM1
RPA2NT	VAPB	VAPB	11|7|16	34	11.33	3	1|5|1|16	0.03	0.09	0.03	0.09	0.03	-10.83	1.97	0.67			PRRC2A
RPA2NT	VAPA	VAPA	22|13|19	54	18	3	7|26|13|30	0	0	0	0	0	-49.83	0.95	0.81			AKAP1
RPA2NT	NDUFAF4	NDUFAF4	4|0|2	6	2	3	0|1|0|2	0.31	0.73	0.31	0.73	0.31	-4.49	2.67	0.51			PTGES3L-AARSD1
RPA2NT	SNTB2	SNTB2	1|2|0	3	1	3	0|0|0|2	0.13	0.38	0.13	0.38	0.13	-3.69	2	0.61			FLII
RPA2NT	CTH	CTH	3|1|1	5	1.67	3	0|3|0|6	0	0.01	0	0.01	0	-7.8	0.74	0.72			SACM1L
RPA2NT	EXOSC10	EXOSC10	17|13|19	49	16.33	3	24|73|34|70	0	0	0	0	0	-177.1	0.33	0.82			CD2AP
RPA2NT	GDAP2	GDAP2	2|0|0	2	0.67	3	0|0|0|1	0.21	0.64	0.21	0.64	0.21	-2.69	2.67	0.58			PALLD
RPA2NT	GDAP1	GDAP1	2|0|1	3	1	3	0|2|0|1	0.06	0.19	0.06	0.19	0.06	-4.49	1.33	0.65			LIMA1
RPA2NT	ARF1	ARF1	35|8|23	66	22	3	10|32|17|30	0	0	0	0	0	-73.15	0.99	0.8			ATG2B
RPA2NT	PLRG1	PLRG1	12|5|8	25	8.33	3	4|33|14|36	0	0	0	0	0	-78.41	0.38	0.82			VCPIP1
RPA2NT	ARF6	ARF6	5|1|2	8	2.67	3	0|4|1|5	0.01	0.04	0.01	0.04	0.01	-9.05	1.07	0.7			TNKS1BP1
RPA2NT	ARF5	ARF5	11|1|2	14	4.67	3	3|6|4|7	0.01	0.02	0.01	0.02	0.01	-19.43	0.93	0.7			TTK
RPA2NT	ARF4	ARF4	10|1|2	13	4.33	3	4|8|5|8	0	0	0	0	0	-24.75	0.69	0.76			SLK
RPA2NT	AP3D1	AP3D1	47|13|25	85	28.33	3	3|47|14|43	0	0	0	0	0	-79.65	1.06	0.8			PDLIM1
RPA2NT	NELFA	NELFA	14|3|5	22	7.33	3	10|31|17|27	0	0	0	0	0	-82.66	0.35	0.82			C2ORF44
RPA2NT	SULT1A1	SULT1A1	12|1|6	19	6.33	3	0|1|0|5	0.48	0.91	0.48	0.91	0.48	-5.22	4.22	0.3			OCRL
RPA2NT	COX4I1	COX4I1	20|25|25	70	23.33	3	9|10|10|25	0	0	0	0	0	-20.48	1.73	0.78			CSTF2T
RPA2NT	NOL9	NOL9	16|5|12	33	11	3	3|17|4|23	0	0	0	0	0	-36.94	0.94	0.79			BCS1L
RPA2NT	CHTF18	CHTF18	10|0|4	14	4.67	3	0|2|0|6	0.27	0.73	0.27	0.73	0.27	-8.79	2.33	0.55			ABCD3
RPA2NT	SAR1A	SAR1A	14|1|6	21	7	3	2|6|3|3	0.33	0.99	0.33	0.99	0.33	-13.27	2	0.47			GIT1
RPA2NT	SAR1B	SAR1B	3|0|0	3	1	3	0|0|0|0	0.33	0.99	0.33	0.99	0.33	-2.15	10	0.48			NEK9
RPA2NT	NOL6	NOL6	16|8|22	46	15.33	3	32|68|48|82	0	0	0	0	0	-223.48	0.27	0.82			SCO1
RPA2NT	SRPK1	SRPK1	22|3|5	30	10	3	2|13|3|26	0	0	0	0	0	-38.33	0.91	0.77			NDC1
RPA2NT	NIPSNAP1	NIPSNAP1	10|9|5	24	8	3	0|6|0|9	0.06	0.12	0.06	0.12	0.06	-6.92	2.13	0.65			ADD3
RPA2NT	DCAKD	DCAKD	4|10|2	16	5.33	3	0|5|0|3	0.28	0.77	0.28	0.77	0.28	-5.41	2.67	0.55			ACADVL
RPA2NT	ATP1A1	ATP1A1	32|31|30	93	31	3	13|26|15|40	0	0	0	0	0	-40.73	1.32	0.81			PICALM
RPA2NT	CDC45	CDC45	1|0|0	1	0.33	3	0|1|0|1	0	0	0	0	0	-3.59	0.67	0.82			PATL1
RPA2NT	CDC40	CDC40	6|1|1	8	2.67	3	0|4|1|8	0	0.01	0	0.01	0	-11.69	0.82	0.71			UBAP2
RPA2NT	CDC42	CDC42	15|1|7	23	7.67	3	0|9|0|12	0.04	0.12	0.04	0.12	0.04	-19.65	1.46	0.66			2022-09-09
RPA2NT	MDH1	MDH1	24|12|15	51	17	3	12|24|19|15	0	0	0	0	0	-46.61	0.97	0.8			GNA13
RPA2NT	HMGB3	HMGB3	0|4|0	4	1.33	3	2|4|2|14	0	0	0	0	0	-23.96	0.24	0.82			RRAGA
RPA2NT	EEF1A1	EEF1A1	89|120|132	341	113.67	3	54|130|67|110	0	0	0	0	0	-189.48	1.26	0.82			MAP7D3
RPA2NT	HMGB1	HMGB1	4|14|2	20	6.67	3	3|9|5|27	0	0	0	0	0	-41.06	0.61	0.79			MACF1
RPA2NT	RAB2A	RAB2A	18|4|13	35	11.67	3	7|12|7|18	0	0	0	0	0	-36.66	1.06	0.78			OCIAD1
RPA2NT	CHAF1A	CHAF1A	3|0|0	3	1	3	14|31|16|36	0	0	0	0	0	-107.62	0.04	0.82			EMC3
RPA2NT	CHAF1B	CHAF1B	6|4|1	11	3.67	3	2|13|3|14	0	0	0	0	0	-31.53	0.46	0.82			NAP1L1
RPA2NT	FRG1	FRG1	3|0|0	3	1	3	4|6|6|8	0	0	0	0	0	-26.86	0.17	0.82			STIM1
RPA2NT	NFX1	NFX1	1|0|0	1	0.33	3	0|1|0|0	0	0	0	0	0	-2.69	1.33	0.82			ELMOD2
RPA2NT	UBTF	UBTF	6|1|0	7	2.33	3	6|20|12|26	0	0	0	0	0	-70.7	0.15	0.82			LIMD1
RPA2NT	KIF4A	KIF4A	6|1|1	8	2.67	3	0|19|8|40	0	0	0	0	0	-69.23	0.16	0.82			EIF4E2
RPA2NT	IRAK1	IRAK1	19|7|13	39	13	3	0|3|0|3	0.9	1	0.9	1	0.9	0.96	8.67	0.02			TBC1D5
RPA2NT	YLPM1	YLPM1	14|1|1	16	5.33	3	3|17|6|26	0	0	0	0	0	-53.04	0.41	0.8			IGF2BP2
RPA2NT	FIP1L1	FIP1L1	8|2|4	14	4.67	3	12|21|12|23	0	0	0	0	0	-67.82	0.27	0.82			CYP51A1
RPA2NT	TIMM50	TIMM50	17|15|18	50	16.67	3	4|14|6|22	0	0	0	0	0	-19.94	1.45	0.79			RPL13A
RPA2NT	MID1	MID1	2|1|0	3	1	3	0|0|0|3	0.09	0.27	0.09	0.27	0.09	-4.74	1.33	0.63			ATAD3B
RPA2NT	DHRS7B	DHRS7B	5|7|3	15	5	3	0|3|1|8	0.03	0.07	0.03	0.07	0.03	-7.32	1.67	0.67			ACO2
RPA2NT	PPP2R2A	PPP2R2A	26|6|5	37	12.33	3	0|12|4|10	0.26	0.79	0.26	0.79	0.26	-16.82	1.9	0.55			NAA50
RPA2NT	NOLC1	NOLC1	2|2|2	6	2	3	21|28|24|30	0	0	0	0	0	-106.41	0.08	0.82			SMS
RPA2NT	RSF1	RSF1	4|0|0	4	1.33	3	4|19|7|36	0	0	0	0	0	-72.48	0.08	0.82			PPP1CB
RPA2NT	ZNF687	ZNF687	6|1|1	8	2.67	3	6|19|9|29	0	0	0	0	0	-65.29	0.17	0.82			PTPMT1
RPA2NT	ATG4B	ATG4B	11|0|0	11	3.67	3	0|0|0|1	0.33	1	0.33	1	0.33	-2.69	14.67	0.4			GET4
RPA2NT	FPGS	FPGS	2|0|0	2	0.67	3	0|2|0|3	0.02	0.05	0.02	0.05	0.02	-6.16	0.53	0.69			UQCRC2
RPA2NT	RAB21	RAB21	12|6|10	28	9.33	3	2|13|2|15	0	0	0	0	0	-20.52	1.17	0.77			TARDBP
RPA2NT	SNW1	SNW1	17|20|11	48	16	3	34|58|41|70	0	0	0	0	0	-185.28	0.32	0.82			PRPS2
RPA2NT	THAP4	THAP4	1|1|0	2	0.67	3	2|0|1|1	0	0	0	0	0	-5.19	0.67	0.82			PRKDC
RPA2NT	PNP	PNP	24|3|9	36	12	3	2|16|4|15	0	0.01	0	0.01	0	-31.43	1.3	0.72			NONO
RPA2NT	ANKFY1	ANKFY1	20|0|6	26	8.67	3	0|1|0|2	0.66	1	0.66	1	0.66	-4.49	11.56	0.17			MKI67
RPA2NT	PIK3C2A	PIK3C2A	6|1|1	8	2.67	3	0|3|1|2	0.27	0.8	0.27	0.8	0.27	-5.61	1.78	0.55			PRPF8
RPA2NT	CYB5B	CYB5B	8|3|3	14	4.67	3	2|3|1|2	0.3	0.87	0.3	0.87	0.3	-4.41	2.33	0.53			RBM27
RPA2NT	ACTR1B	ACTR1B	5|0|0	5	1.67	3	0|0|0|2	0.29	0.88	0.29	0.88	0.29	-3.69	3.33	0.54			XRCC6
RPA2NT	ACTR1A	ACTR1A	24|4|16	44	14.67	3	0|14|0|15	0.09	0.26	0.09	0.26	0.09	-21	2.02	0.63			SF3B1
RPA2NT	NAP1L1	NAP1L1	12|2|4	18	6	3	0|3|0|3	0.4	0.98	0.4	0.98	0.4	-3.81	4	0.34			PFKP
RPA2NT	WDR70	WDR70	13|5|9	27	9	3	28|46|38|64	0	0	0	0	0	-174.99	0.2	0.82			COPA
RPA2NT	CHID1	CHID1	5|9|2	16	5.33	3	0|9|1|9	0	0	0	0	0	-15.56	1.12	0.73			TOP2A
RPA2NT	WDR75	WDR75	10|3|6	19	6.33	3	18|37|22|29	0	0	0	0	0	-105.76	0.24	0.82			DHX15
RPA2NT	EWSR1	EWSR1	1|0|0	1	0.33	3	0|3|2|3	0	0	0	0	0	-9.38	0.17	0.82			DDX21
RPA2NT	RPN1	RPN1	45|41|40	126	42	3	25|47|25|51	0	0	0	0	0	-73.43	1.14	0.82			MYBBP1A
RPA2NT	QTRTD1	QTRTD1	5|1|1	7	2.33	3	0|3|0|7	0.02	0.05	0.02	0.05	0.02	-8.77	0.93	0.69			MYH10
RPA2NT	AHCTF1	AHCTF1	21|24|27	72	24	3	101|143|96|166	0	0	0	0	0	-480.79	0.19	0.82			RPL5
RPA2NT	PRPF8	PRPF8	132|103|112	347	115.67	3	37|188|77|191	0	0	0	0	0	-286.4	0.94	0.82			HCFC1
RPA2NT	PRPF3	PRPF3	4|4|7	15	5	3	8|25|8|22	0	0	0	0	0	-56.11	0.32	0.82			SND1
RPA2NT	FAU	FAU	3|5|0	8	2.67	3	0|2|0|8	0.02	0.05	0.02	0.05	0.02	-10.98	1.07	0.68			NOP56
RPA2NT	PRPF4	PRPF4	8|0|0	8	2.67	3	6|23|10|21	0	0	0	0	0	-66.25	0.18	0.82			SMARCA5
RPA2NT	PRPF6	PRPF6	26|32|23	81	27	3	13|51|27|51	0	0	0	0	0	-94.6	0.76	0.82			NCL
RPA2NT	PCF11	PCF11	16|1|1	18	6	3	5|31|14|38	0	0	0	0	0	-92.66	0.27	0.82			EIF4G2
RPA2NT	LRRC41	LRRC41	5|2|1	8	2.67	3	0|6|1|17	0	0	0	0	0	-22.61	0.44	0.82			RPL6
RPA2NT	DKC1	DKC1	28|37|25	90	30	3	14|36|21|51	0	0	0	0	0	-72.36	0.98	0.81			HK1
RPA2NT	PIP4K2C	PIP4K2C	1|0|0	1	0.33	3	0|2|0|1	0	0	0	0	0	-4.49	0.44	0.82			PSMD3
RPA2NT	ATG7	ATG7	5|1|0	6	2	3	0|2|0|0	0.29	0.88	0.29	0.88	0.29	-3.69	4	0.54			H2AFY
RPA2NT	MRPL37	MRPL37	7|1|3	11	3.67	3	0|6|2|10	0	0	0	0	0	-16.82	0.81	0.74			RPN1
RPA2NT	PTRH2	PTRH2	9|4|6	19	6.33	3	0|6|0|17	0	0	0	0	0	-15.33	1.1	0.75			RSL1D1
RPA2NT	SYNJ2	SYNJ2	2|0|1	3	1	3	0|0|0|0	0.31	0.92	0.31	0.92	0.31	-2.15	10	0.51			ADAR
RPA2NT	MRPL38	MRPL38	5|1|0	6	2	3	0|0|0|6	0.15	0.44	0.15	0.44	0.15	-6.85	1.33	0.6			RPL7A
RPA2NT	RINT1	RINT1	3|0|1	4	1.33	3	0|0|0|2	0.2	0.6	0.2	0.6	0.2	-3.69	2.67	0.59			SMCHD1
RPA2NT	TBL2	TBL2	8|8|4	20	6.67	3	1|6|2|13	0	0	0	0	0	-14.7	1.21	0.75			MYO6
RPA2NT	TBL3	TBL3	19|6|10	35	11.67	3	12|42|15|32	0	0	0	0	0	-90.61	0.46	0.82			U2SURP
RPA2NT	THOC2	THOC2	13|11|14	38	12.67	3	13|56|17|45	0	0	0	0	0	-108.83	0.39	0.82			CASC5
RPA2NT	THOC1	THOC1	8|1|0	9	3	3	0|2|0|7	0.16	0.48	0.16	0.48	0.16	-9.88	1.33	0.6			NAT10
RPA2NT	THOC5	THOC5	6|4|3	13	4.33	3	1|10|1|11	0	0	0	0	0	-17.47	0.75	0.77			NOP2
RPA2NT	C1ORF123	C1ORF123	6|0|2	8	2.67	3	1|7|2|4	0	0	0	0	0	-15.72	0.76	0.73			NOP58
RPA2NT	PAK4	PAK4	9|16|5	30	10	3	0|15|1|30	0	0	0	0	0	-35.54	0.87	0.79			ABCE1
RPA2NT	APC	APC	6|1|0	7	2.33	3	0|0|0|0	0.33	1	0.33	1	0.33	-2.15	23.33	0.42			EIF3D
RPA2NT	MAVS	MAVS	7|1|1	9	3	3	0|3|0|1	0.29	0.87	0.29	0.87	0.29	-3.54	3	0.54			MATR3
RPA2NT	UQCRC2	UQCRC2	23|18|24	65	21.67	3	5|19|8|28	0	0	0	0	0	-27.7	1.44	0.79			DIS3
RPA2NT	XPNPEP1	XPNPEP1	17|4|3	24	8	3	0|7|0|13	0.13	0.39	0.13	0.39	0.13	-14.25	1.6	0.61			NAA15
RPA2NT	TMEM43	TMEM43	17|17|9	43	14.33	3	3|19|5|18	0	0	0	0	0	-27.63	1.27	0.78			SF3B2
RPA2NT	KIF11	KIF11	52|5|14	71	23.67	3	0|5|1|6	0.62	1	0.62	1	0.62	-4.74	7.89	0.23			CHD4
RPA2NT	NUP88	NUP88	11|0|0	11	3.67	3	0|1|0|0	0.33	1	0.33	1	0.33	-2.69	14.67	0.4			TPX2
RPA2NT	COPS8	COPS8	0|0|3	3	1	3	0|1|1|1	0.15	0.44	0.15	0.44	0.15	-4.49	1.33	0.6			RPRD2
RPA2NT	MAZ	MAZ	10|7|10	27	9	3	8|16|8|19	0	0	0	0	0	-37.36	0.71	0.82			PFKL
RPA2NT	ADNP	ADNP	36|13|18	67	22.33	3	41|71|42|102	0	0	0	0	0	-235.69	0.35	0.82			RPL13
RPA2NT	NSDHL	NSDHL	12|4|2	18	6	3	0|11|0|15	0	0	0	0	0	-22.3	0.92	0.75			DKC1
RPA2NT	COPS2	COPS2	34|2|8	44	14.67	3	0|5|0|16	0.3	0.91	0.3	0.91	0.3	-17.08	2.79	0.52			SRP68
RPA2NT	COPS3	COPS3	18|9|13	40	13.33	3	6|15|8|21	0	0	0	0	0	-32.54	1.07	0.79			RPL18A
RPA2NT	PGAM1	PGAM1	37|16|30	83	27.67	3	4|20|10|21	0	0	0	0	0	-26.33	2.01	0.73			SMC4
RPA2NT	KHDRBS1	KHDRBS1	19|19|21	59	19.67	3	8|17|10|21	0	0	0	0	0	-23.49	1.4	0.79			RPL3
RPA2NT	NUP85	NUP85	16|3|3	22	7.33	3	0|7|1|14	0.04	0.13	0.04	0.13	0.04	-16.29	1.33	0.66			AP3D1
RPA2NT	COPS4	COPS4	13|0|3	16	5.33	3	0|0|0|1	0.63	1	0.63	1	0.63	-2.69	21.33	0.22			RPS13
RPA2NT	COPS5	COPS5	14|1|5	20	6.67	3	0|8|2|13	0.01	0.02	0.01	0.02	0.01	-21.94	1.16	0.7			XRN2
RPA2NT	YTHDF3	YTHDF3	4|1|2	7	2.33	3	3|6|1|5	0	0	0	0	0	-14.27	0.62	0.76			LRRC59
RPA2NT	YTHDF2	YTHDF2	19|8|11	38	12.67	3	2|10|5|15	0	0	0	0	0	-17.7	1.58	0.73			MSH6
RPA2NT	YTHDF1	YTHDF1	13|1|3	17	5.67	3	0|4|0|4	0.32	0.93	0.32	0.93	0.32	-6.9	2.83	0.5			SMC2
RPA2NT	MED1	MED1	24|2|2	28	9.33	3	17|46|22|64	0	0	0	0	0	-156.07	0.25	0.82			HNRNPR
RPA2NT	CEP97	CEP97	2|1|0	3	1	3	0|0|0|0	0.31	0.92	0.31	0.92	0.31	-2.15	10	0.51			PDCD11
RPA2NT	ZNF605	ZNF605	1|2|0	3	1	3	2|2|3|2	0	0	0	0	0	-10.51	0.44	0.82			PRPF6
RPA2NT	TKT	TKT	79|92|85	256	85.33	3	51|81|59|92	0	0	0	0	0	-136.08	1.21	0.82			BCLAF1
RPA2NT	FDFT1	FDFT1	6|3|6	15	5	3	0|8|2|7	0	0	0	0	0	-11.89	1.18	0.74			MRE11A
RPA2NT	NLN	NLN	6|0|0	6	2	3	0|0|0|0	0.33	1	0.33	1	0.33	-2.15	20	0.42			TXNL1
RPA2NT	DPYSL5	DPYSL5	3|2|0	5	1.67	3	2|3|2|3	0	0	0	0	0	-11.61	0.67	0.73			CCAR2
RPA2NT	DPYSL2	DPYSL2	10|3|1	14	4.67	3	0|0|0|2	0.53	1	0.53	1	0.53	-1.65	9.33	0.28			IGF2BP1
RPA2NT	DLD	DLD	17|3|5	25	8.33	3	0|0|0|11	0.29	0.83	0.29	0.83	0.29	-5.91	3.03	0.54			MCM5
RPA2NT	ZBTB10	ZBTB10	1|0|1	2	0.67	3	0|5|0|9	0	0	0	0	0	-15.28	0.19	0.82			NUP153
RPA2NT	BOP1	BOP1	6|0|0	6	2	3	0|9|0|7	0	0	0	0	0	-17.31	0.5	0.74			FTSJ3
RPA2NT	ACLY	ACLY	87|77|85	249	83	3	41|115|63|112	0	0	0	0	0	-180.54	1	0.82			RPS6
RPA2NT	ARGLU1	ARGLU1	1|1|8	10	3.33	3	2|1|2|3	0.29	0.87	0.29	0.87	0.29	-7.28	1.67	0.54			DDX18
RPA2NT	LARS	LARS	86|50|64	200	66.67	3	26|91|40|122	0	0	0	0	0	-176.22	0.96	0.82			SFXN1
RPA2NT	PHAX	PHAX	6|0|1	7	2.33	3	10|16|9|14	0	0	0	0	0	-54.64	0.19	0.82			SFPQ
RPA2NT	PPP5C	PPP5C	19|9|11	39	13	3	5|15|8|22	0	0	0	0	0	-32.44	1.04	0.79			NACA
RPA2NT	DHX40	DHX40	4|1|3	8	2.67	3	0|13|2|11	0	0	0	0	0	-25.05	0.41	0.82			RECQL
RPA2NT	CALML5	CALML5	2|0|0	2	0.67	3	0|0|0|0	0.31	0.92	0.31	0.92	0.31	-2.15	6.67	0.51			BRIX1
RPA2NT	PFN1	PFN1	3|0|13	16	5.33	3	1|2|1|3	0.34	1	0.34	1	0.34	-8.45	3.05	0.37			AHCTF1
RPA2NT	TMEM214	TMEM214	3|0|0	3	1	3	1|4|0|11	0	0	0	0	0	-17.25	0.25	0.82			RRP1B
RPA2NT	KDM3B	KDM3B	34|5|4	43	14.33	3	7|56|10|67	0	0	0	0	0	-138.27	0.41	0.82			NSFL1C
RPA2NT	GTPBP1	GTPBP1	19|6|3	28	9.33	3	1|14|0|21	0	0	0	0	0	-30.01	1.04	0.75			SART3
RPA2NT	COX15	COX15	3|2|4	9	3	3	2|9|3|8	0	0	0	0	0	-18.89	0.55	0.82			SMC3
RPA2NT	SSB	SSB	37|3|9	49	16.33	3	16|39|24|39	0	0	0	0	0	-118.62	0.55	0.81			CUL1
RPA2NT	MDN1	MDN1	35|16|17	68	22.67	3	1|17|0|40	0	0	0	0	0	-28.12	1.56	0.76			RRP12
RPA2NT	EPHX1	EPHX1	8|6|8	22	7.33	3	3|12|9|23	0	0	0	0	0	-35	0.62	0.82			DDX42
RPA2NT	NOC2L	NOC2L	14|11|18	43	14.33	3	10|25|13|29	0	0	0	0	0	-54.69	0.74	0.82			TOP1
RPA2NT	AMPD2	AMPD2	10|2|1	13	4.33	3	0|2|0|6	0.24	0.73	0.24	0.73	0.24	-6.7	2.17	0.56			RPL10
RPA2NT	RPLP0	RPLP0	28|11|23	62	20.67	3	17|21|18|22	0	0	0	0	0	-56.3	1.06	0.8			SF3A1
RPA2NT	EIF2B2	EIF2B2	15|0|2	17	5.67	3	0|7|1|9	0.17	0.5	0.17	0.5	0.17	-18.55	1.33	0.6			LIG3
RPA2NT	TEX10	TEX10	20|10|9	39	13	3	2|38|8|33	0	0	0	0	0	-62.14	0.64	0.82			ADNP
RPA2NT	EIF2B1	EIF2B1	27|10|14	51	17	3	2|24|12|29	0	0	0	0	0	-46.56	1.01	0.8			RPL8
RPA2NT	PRKAR2A	PRKAR2A	35|16|27	78	26	3	0|0|0|0	1	1	1	1	1	24.66	260	0			SKIV2L2
RPA2NT	MAGT1	MAGT1	3|7|2	12	4	3	1|3|0|5	0.12	0.35	0.12	0.35	0.12	-6.49	1.78	0.62			GATAD2B
RPA2NT	CFAP20	CFAP20	3|3|6	12	4	3	3|12|5|6	0	0	0	0	0	-20.76	0.62	0.82			GTPBP4
RPA2NT	ECD	ECD	2|0|0	2	0.67	3	0|0|0|1	0.21	0.64	0.21	0.64	0.21	-2.69	2.67	0.58			YEATS2
RPA2NT	TMEM14C	TMEM14C	1|0|1	2	0.67	3	0|4|0|3	0	0	0	0	0	-8.3	0.38	0.82			THRAP3
RPA2NT	RPS6KB1	RPS6KB1	2|1|2	5	1.67	3	2|7|2|10	0	0	0	0	0	-20.09	0.32	0.82			RPL26
RPA2NT	PRPF40A	PRPF40A	10|1|9	20	6.67	3	12|17|10|18	0	0	0	0	0	-59.59	0.47	0.82			NASP
RPA2NT	EPRS	EPRS	103|69|89	261	87	3	32|108|45|151	0	0	0	0	0	-197.21	1.04	0.82			PDS5A
RPA2NT	ETF1	ETF1	20|3|2	25	8.33	3	0|8|2|10	0.25	0.74	0.25	0.74	0.25	-16.45	1.67	0.56			PES1
RPA2NT	ALDH3A2	ALDH3A2	14|12|12	38	12.67	3	3|10|5|15	0	0	0	0	0	-13.21	1.54	0.77			RNF219
RPA2NT	FAM21C	FAM21C	4|0|1	5	1.67	3	0|0|0|0	0.33	1	0.33	1	0.33	-2.15	16.67	0.45			RPS11
RPA2NT	UTP15	UTP15	11|2|7	20	6.67	3	0|14|2|16	0	0	0	0	0	-28.48	0.83	0.78			SERBP1
RPA2NT	UTP18	UTP18	7|5|4	16	5.33	3	2|11|6|12	0	0	0	0	0	-23.61	0.69	0.82			AIFM1
RPA2NT	CLIC4	CLIC4	19|6|12	37	12.33	3	0|9|0|11	0.21	0.59	0.21	0.59	0.21	-9.74	2.47	0.58			TRIM25
RPA2NT	MTMR14	MTMR14	1|0|1	2	0.67	3	0|0|0|0	0	0	0	0	0	-2.15	6.67	0.82			KHDRBS1
RPA2NT	NUP107	NUP107	18|6|5	29	9.67	3	4|29|6|23	0	0	0	0	0	-52.17	0.62	0.8			WAPAL
RPA2NT	UGDH	UGDH	7|1|4	12	4	3	0|0|0|0	0.67	1	0.67	1	0.67	0.35	40	0.12			MRTO4
RPA2NT	KIAA0020	KIAA0020	8|2|4	14	4.67	3	0|31|3|35	0	0	0	0	0	-67.79	0.27	0.82			PSPC1
RPA2NT	YKT6	YKT6	11|3|9	23	7.67	3	0|11|4|12	0	0	0	0	0	-21.43	1.14	0.76			WDR36
RPA2NT	NUP155	NUP155	26|2|7	35	11.67	3	2|21|3|31	0	0	0	0	0	-54.93	0.82	0.78			SLC25A1
RPA2NT	RAB10	RAB10	11|6|11	28	9.33	3	4|10|5|9	0	0	0	0	0	-17.67	1.33	0.76			NCKAP1
RPA2NT	RPS4X	RPS4X	31|39|32	102	34	3	23|35|28|59	0	0	0	0	0	-83.93	0.94	0.82			RIF1
RPA2NT	TJP2	TJP2	47|10|17	74	24.67	3	1|2|0|7	0.85	1	0.85	1	0.85	0.47	9.87	0.03			PCNP
RPA2NT	API5	API5	25|14|23	62	20.67	3	16|30|20|30	0	0	0	0	0	-67.78	0.86	0.81			VAPA
RPA2NT	TJP1	TJP1	55|14|17	86	28.67	3	0|12|5|14	0.33	1	0.33	1	0.33	-9.26	3.7	0.45			CYFIP1
RPA2NT	BUD13	BUD13	0|0|1	1	0.33	3	9|10|9|11	0	0	0	0	0	-43.52	0.03	0.82			CHAMP1
RPA2NT	GTF3C2	GTF3C2	6|0|1	7	2.33	3	0|2|1|5	0.1	0.3	0.1	0.3	0.1	-9.06	1.17	0.63			RBM17
RPA2NT	PPAN	PPAN	2|9|4	15	5	3	2|14|3|12	0	0	0	0	0	-27.81	0.65	0.78			GTF3C5
RPA2NT	RAB14	RAB14	24|8|12	44	14.67	3	3|9|4|22	0	0	0	0	0	-22.74	1.54	0.73			GPKOW
RPA2NT	MFN2	MFN2	7|0|0	7	2.33	3	0|3|0|2	0.28	0.83	0.28	0.83	0.28	-6.16	1.87	0.55			RBBP6
RPA2NT	TCP1	TCP1	74|28|51	153	51	3	18|55|28|60	0	0	0	0	0	-103.69	1.27	0.81			CORO1C
RPA2NT	PPAT	PPAT	14|13|6	33	11	3	0|6|2|10	0.15	0.27	0.15	0.27	0.15	-8.25	2.44	0.6			HSD17B12
RPA2NT	DIDO1	DIDO1	21|3|3	27	9	3	23|58|38|61	0	0	0	0	0	-186.65	0.2	0.82			KHSRP
RPA2NT	PATL1	PATL1	13|4|4	21	7	3	0|4|0|7	0.26	0.77	0.26	0.77	0.26	-4.98	2.55	0.56			EXOSC10
RPA2NT	XAB2	XAB2	19|4|4	27	9	3	11|35|14|49	0	0	0	0	0	-104.95	0.33	0.82			SNW1
RPA2NT	MAD2L1	MAD2L1	5|2|6	13	4.33	3	0|4|2|4	0.05	0.1	0.05	0.1	0.05	-7.58	1.73	0.66			BRIP1
RPA2NT	SVIL	SVIL	19|0|0	19	6.33	3	2|0|0|0	0.33	1	0.33	1	0.33	-3.69	12.67	0.42			NPM1
RPA2NT	EDC4	EDC4	58|10|23	91	30.33	3	0|2|0|5	0.94	1	0.94	1	0.94	1.47	17.33	0.02			RPL23A
RPA2NT	KTN1	KTN1	14|0|1	15	5	3	0|2|2|4	0.33	1	0.33	1	0.33	-9.34	2.5	0.44			MTA1
RPA2NT	TCEB2	TCEB2	10|1|0	11	3.67	3	7|9|12|14	0	0	0	0	0	-46.85	0.35	0.82			ZFR
RPA2NT	PRDX4	PRDX4	4|0|0	4	1.33	3	0|0|0|0	0.33	1	0.33	1	0.33	-2.15	13.33	0.45			SPEN
RPA2NT	PRDX3	PRDX3	9|0|6	15	5	3	0|1|0|7	0.33	0.66	0.33	0.66	0.33	-8.62	2.5	0.47			DRG1
RPA2NT	PRDX2	PRDX2	6|0|5	11	3.67	3	0|2|0|4	0.31	0.55	0.31	0.55	0.31	-7.18	2.44	0.51			NOL6
RPA2NT	PRDX1	PRDX1	24|7|32	63	21	3	9|8|7|18	0.12	0.37	0.12	0.37	0.12	-28.68	2	0.61			RPL32
RPA2NT	AP3S1	AP3S1	5|3|2	10	3.33	3	0|4|2|9	0	0	0	0	0	-11.8	0.89	0.75			BAZ1B
RPA2NT	RABL6	RABL6	8|0|1	9	3	3	0|0|0|1	0.33	1	0.33	1	0.33	-2.69	12	0.42			HAT1
RPA2NT	SMARCA1	SMARCA1	10|2|0	12	4	3	0|1|0|4	0.32	0.91	0.32	0.91	0.32	-5.97	3.2	0.5			NCOR1
RPA2NT	SMARCA2	SMARCA2	2|0|0	2	0.67	3	0|2|0|3	0.02	0.05	0.02	0.05	0.02	-6.16	0.53	0.69			RPL17
RPA2NT	MYBL2	MYBL2	4|0|0	4	1.33	3	4|13|5|36	0	0	0	0	0	-63.46	0.09	0.82			NAA25
RPA2NT	OTUB1	OTUB1	21|1|3	25	8.33	3	0|3|0|9	0.3	0.91	0.3	0.91	0.3	-10.4	2.78	0.52			PUS7
RPA2NT	SMARCA5	SMARCA5	33|55|60	148	49.33	3	23|80|40|86	0	0	0	0	0	-159.83	0.86	0.82			VRK1
RPA2NT	RDH14	RDH14	5|5|1	11	3.67	3	0|1|0|4	0.34	0.51	0.34	0.51	0.34	-4.34	2.93	0.38			RPL21
RPA2NT	RRS1	RRS1	1|0|1	2	0.67	3	2|14|4|14	0	0	0	0	0	-37.32	0.08	0.82			SEC63
RPA2NT	TOR1A	TOR1A	5|1|0	6	2	3	0|2|0|4	0.13	0.38	0.13	0.38	0.13	-7.18	1.33	0.61			TCERG1
RPA2NT	NRDE2	NRDE2	4|0|0	4	1.33	3	0|1|0|4	0.12	0.35	0.12	0.35	0.12	-5.97	1.07	0.62			HBS1L
RPA2NT	CCT6A	CCT6A	31|15|18	64	21.33	3	5|18|7|20	0	0	0	0	0	-23.43	1.71	0.75			CNN3
RPA2NT	OGFR	OGFR	9|0|1	10	3.33	3	0|0|0|1	0.33	1	0.33	1	0.33	-2.69	13.33	0.41			KDM3B
RPA2NT	CDC5L	CDC5L	12|1|5	18	6	3	23|50|31|57	0	0	0	0	0	-174.14	0.15	0.82			NOC2L
RPA2NT	HNRNPA1	HNRNPA1	46|26|39	111	37	3	42|52|43|66	0	0	0	0	0	-149.22	0.73	0.82			MDC1
RPA2NT	RAC1	RAC1	13|15|12	40	13.33	3	6|11|7|18	0	0	0	0	0	-20.91	1.27	0.79			UFL1
RPA2NT	RUFY1	RUFY1	4|0|1	5	1.67	3	0|0|0|1	0.33	0.98	0.33	0.98	0.33	-2.69	6.67	0.49			RPS24
RPA2NT	RUFY3	RUFY3	7|1|0	8	2.67	3	0|0|0|1	0.33	1	0.33	1	0.33	-2.69	10.67	0.43			RPL28
RPA2NT	VCL	VCL	28|5|18	51	17	3	0|12|0|7	0.5	0.91	0.5	0.91	0.5	-10.29	3.58	0.3			EIF2A
RPA2NT	NLE1	NLE1	10|2|4	16	5.33	3	0|11|1|14	0	0	0	0	0	-22.38	0.82	0.76			DHX29
RPA2NT	OLA1	OLA1	18|4|10	32	10.67	3	0|15|2|13	0	0.01	0	0.01	0	-22.13	1.42	0.72			WDR3
RPA2NT	AP2A1	AP2A1	8|0|2	10	3.33	3	0|4|0|9	0.03	0.1	0.03	0.1	0.03	-14.1	1.03	0.67			SMARCA4
RPA2NT	AP2A2	AP2A2	25|4|7	36	12	3	0|25|3|26	0	0	0	0	0	-46.16	0.89	0.78			TOP2B
RPA2NT	PAPOLA	PAPOLA	16|2|9	27	9	3	4|24|6|20	0	0	0	0	0	-52.03	0.67	0.8			RBM10
RPA2NT	LYPLAL1	LYPLAL1	2|0|0	2	0.67	3	0|1|0|0	0.21	0.64	0.21	0.64	0.21	-2.69	2.67	0.58			TEX10
RPA2NT	DPH1	DPH1	3|1|1	5	1.67	3	0|4|0|3	0.01	0.04	0.01	0.04	0.01	-6.34	0.95	0.69			NOC3L
RPA2NT	SLC16A1	SLC16A1	6|7|7	20	6.67	3	5|12|7|15	0	0	0	0	0	-27.69	0.68	0.82			SALL2
RPA2NT	NSUN2	NSUN2	17|4|3	24	8	3	37|56|47|63	0	0	0	0	0	-212.63	0.16	0.82			ABCF2
RPA2NT	NSUN5	NSUN5	5|1|0	6	2	3	0|2|0|3	0.18	0.54	0.18	0.54	0.18	-6.16	1.6	0.59			TUBGCP2
RPA2NT	NSUN4	NSUN4	3|1|0	4	1.33	3	3|0|3|2	0	0.01	0	0.01	0	-9.38	0.67	0.72			HNRNPF
RPA2NT	TUBG1	TUBG1	9|1|3	13	4.33	3	0|2|0|2	0.42	1	0.42	1	0.42	-3.75	4.33	0.33			THOC2
RPA2NT	ELMOD2	ELMOD2	8|5|4	17	5.67	3	0|1|0|5	0.45	0.72	0.45	0.72	0.45	-1.15	3.78	0.32			NUP50
RPA2NT	TARS	TARS	73|44|68	185	61.67	3	47|80|51|89	0	0	0	0	0	-176.29	0.92	0.82			AGTPBP1
RPA2NT	TIMM44	TIMM44	15|14|10	39	13	3	6|15|6|38	0	0	0	0	0	-44.36	0.8	0.82			HEATR1
RPA2NT	TUFM	TUFM	25|26|23	74	24.67	3	14|25|11|36	0	0	0	0	0	-43.34	1.15	0.81			TFIP11
RPA2NT	A0A0U1RQK7	EIF4G3	116|27|61	204	68	3	6|26|10|39	0.33	0.99	0.33	0.99	0.33	-33.51	3.36	0.46			TP53
RPA2NT	DYNLL1	DYNLL1	13|3|14	30	10	3	6|8|6|14	0	0	0	0	0	-28.96	1.18	0.77			SART1
RPA2NT	LAMP1	LAMP1	1|1|1	3	1	3	0|4|0|4	0	0	0	0	0	-6.9	0.5	0.82			CNP
RPA2NT	CKB	CKB	54|17|33	104	34.67	3	12|26|13|30	0	0	0	0	0	-48	1.71	0.76			YTHDC2
RPA2NT	ZFR	ZFR	28|6|13	47	15.67	3	16|44|18|53	0	0	0	0	0	-122.55	0.48	0.82			TSR1
RPA2NT	TIGAR	TIGAR	1|0|3	4	1.33	3	0|1|0|1	0.22	0.67	0.22	0.67	0.22	-3.59	2.67	0.57			SUGP2
RPA2NT	ERGIC1	ERGIC1	4|1|0	5	1.67	3	0|1|0|5	0.08	0.24	0.08	0.24	0.08	-7.03	1.11	0.64			RPF2
RPA2NT	POLR3D	POLR3D	3|0|0	3	1	3	0|1|0|6	0.02	0.06	0.02	0.06	0.02	-8.11	0.57	0.68			RPS27
RPA2NT	HECTD1	HECTD1	15|0|0	15	5	3	0|2|0|3	0.33	1	0.33	1	0.33	-6.16	4	0.44			SYNCRIP
RPA2NT	POLR3B	POLR3B	4|1|2	7	2.33	3	0|7|0|14	0	0	0	0	0	-19.57	0.44	0.82			GTF3C1
RPA2NT	POLR3C	POLR3C	14|0|6	20	6.67	3	1|9|2|16	0	0	0	0	0	-30.42	0.95	0.74			DNAJB1
RPA2NT	POLR3A	POLR3A	7|5|1	13	4.33	3	0|14|0|15	0	0	0	0	0	-28.02	0.6	0.82			USP34
RPA2NT	CACNA1H	CACNA1H	2|1|3	6	2	3	1|0|0|0	0.51	0.9	0.51	0.9	0.51	-1.08	8	0.28			RPS14
RPA2NT	CALM2	CALM2	4|0|0	4	1.33	3	2|3|3|4	0	0	0	0	0	-13.69	0.44	0.74			POLR2A
RPA2NT	TTC30A	TTC30A	3|0|1	4	1.33	3	0|1|0|0	0.3	0.9	0.3	0.9	0.3	-2.69	5.33	0.53			BYSL
RPA2NT	SPG20	SPG20	21|1|6	28	9.33	3	3|9|5|13	0.03	0.1	0.03	0.1	0.03	-29.76	1.24	0.67			EMC1
RPA2NT	DNMT1	DNMT1	9|9|6	24	8	3	10|52|24|59	0	0	0	0	0	-137.46	0.22	0.82			PPP2R5D
RPA2NT	NDC1	NDC1	5|14|4	23	7.67	3	0|11|0|8	0.06	0.18	0.06	0.18	0.06	-11.95	1.61	0.65			NOP14
RPA2NT	DARS	DARS	51|18|38	107	35.67	3	22|40|29|42	0	0	0	0	0	-96.11	1.07	0.81			AQR
RPA2NT	DLGAP5	DLGAP5	5|0|0	5	1.67	3	0|0|0|0	0.33	1	0.33	1	0.33	-2.15	16.67	0.43			NOL9
RPA2NT	EIF4ENIF1	EIF4ENIF1	3|1|0	4	1.33	3	0|0|0|0	0.33	0.99	0.33	0.99	0.33	-2.15	13.33	0.48			FAM208A
RPA2NT	GLO1	GLO1	6|0|3	9	3	3	3|11|7|8	0	0	0	0	0	-32.31	0.41	0.82			ZC3H14
RPA2NT	CUL1	CUL1	34|17|18	69	23	3	9|34|11|36	0	0	0	0	0	-55.91	1.02	0.81			TRIP12
RPA2NT	CUL2	CUL2	29|11|15	55	18.33	3	3|20|3|36	0	0	0	0	0	-39.65	1.18	0.79			GNL2
RPA2NT	CUL3	CUL3	25|20|23	68	22.67	3	1|24|3|30	0	0	0	0	0	-23.17	1.56	0.79			H1FX
RPA2NT	TRIM28	TRIM28	52|39|48	139	46.33	3	55|80|67|78	0	0	0	0	0	-199.14	0.66	0.82			PWP2
RPA2NT	SPAG7	SPAG7	2|1|1	4	1.33	3	2|6|5|9	0	0	0	0	0	-21.49	0.24	0.82			AGPS
RPA2NT	SLC25A3	SLC25A3	25|41|21	87	29	3	19|27|28|40	0	0	0	0	0	-72.2	1.02	0.81			ZC3H11A
RPA2NT	TRIM25	TRIM25	30|14|17	61	20.33	3	5|20|10|34	0	0	0	0	0	-41.4	1.18	0.79			NOC4L
RPA2NT	SLC25A1	SLC25A1	20|21|15	56	18.67	3	10|22|12|27	0	0	0	0	0	-42.12	1.05	0.81			MOGS
RPA2NT	TRIM27	TRIM27	3|0|0	3	1	3	0|0|0|0	0.33	0.99	0.33	0.99	0.33	-2.15	10	0.48			SAFB
RPA2NT	PRMT7	PRMT7	2|0|0	2	0.67	3	1|11|7|10	0	0	0	0	0	-32.01	0.09	0.82			DDX54
RPA2NT	SLC25A5	SLC25A5	37|65|58	160	53.33	3	33|36|38|57	0	0	0	0	0	-92.25	1.3	0.81			CSTF3
RPA2NT	SLC25A4	SLC25A4	4|1|1	6	2	3	2|10|8|12	0	0	0	0	0	-31.92	0.25	0.82			EMSY
RPA2NT	BRD9	BRD9	5|0|0	5	1.67	3	0|3|1|5	0.03	0.08	0.03	0.08	0.03	-10.25	0.74	0.68			TAF9
RPA2NT	BRD4	BRD4	2|1|0	3	1	3	0|9|0|15	0	0	0	0	0	-25.87	0.17	0.82			PAK4
RPA2NT	COIL	COIL	9|1|3	13	4.33	3	9|22|15|33	0	0	0	0	0	-83.06	0.22	0.82			IK
RPA2NT	MTPAP	MTPAP	6|1|0	7	2.33	3	0|8|0|8	0	0	0	0	0	-17.32	0.58	0.74			MTA2
RPA2NT	SETD1A	SETD1A	3|1|0	4	1.33	3	3|19|7|21	0	0	0	0	0	-54.98	0.11	0.82			CCNT1
RPA2NT	PTPN13	PTPN13	9|0|1	10	3.33	3	0|0|0|0	0.33	1	0.33	1	0.33	-2.15	33.33	0.4			LIN54
RPA2NT	VTA1	VTA1	13|5|6	24	8	3	0|9|0|9	0.06	0.16	0.06	0.16	0.06	-9.49	1.78	0.65			MED1
RPA2NT	PTPN11	PTPN11	40|8|18	66	22	3	2|27|5|43	0	0	0	0	0	-60.2	1.14	0.79			GTPBP1
RPA2NT	ARCN1	ARCN1	31|7|19	57	19	3	1|14|6|19	0.03	0.1	0.03	0.1	0.03	-26.27	1.9	0.67			WRN
RPA2NT	KAT7	KAT7	3|2|1	6	2	3	0|10|0|7	0	0	0	0	0	-15.57	0.47	0.82			WDR70
RPA2NT	IRS4	IRS4	66|46|52	164	54.67	3	6|42|16|49	0	0	0	0	0	-37.18	1.94	0.79			MAZ
RPA2NT	UTRN	UTRN	1|2|3	6	2	3	0|3|0|1	0.13	0.28	0.13	0.28	0.13	-3.54	2	0.61			DIDO1
RPA2NT	LYAR	LYAR	0|1|0	1	0.33	3	3|10|5|7	0	0	0	0	0	-27.92	0.05	0.82			XAB2
RPA2NT	MRPL24	MRPL24	1|1|0	2	0.67	3	0|1|0|2	0	0	0	0	0	-4.49	0.89	0.82			MTDH
RPA2NT	MRPL21	MRPL21	2|1|0	3	1	3	0|0|0|1	0.21	0.64	0.21	0.64	0.21	-2.69	4	0.58			SF1
RPA2NT	SEH1L	SEH1L	13|5|8	26	8.67	3	2|6|2|12	0.01	0.02	0.01	0.02	0.01	-13.31	1.58	0.71			KIF23
RPA2NT	GBA	GBA	4|0|3	7	2.33	3	0|0|0|0	0.66	1	0.66	1	0.66	-2.15	23.33	0.16			FUBP1
RPA2NT	GAPDH	GAPDH	77|62|84	223	74.33	3	36|66|51|69	0	0	0	0	0	-107.01	1.34	0.82			PRKAA1
RPA2NT	SEC16A	SEC16A	31|8|14	53	17.67	3	0|2|0|0	0.99	1	0.99	1	0.99	4.17	35.33	0			ILKAP
RPA2NT	RICTOR	RICTOR	4|1|0	5	1.67	3	0|1|0|0	0.33	0.98	0.33	0.98	0.33	-2.69	6.67	0.49			NBN
RPA2NT	ARHGAP1	ARHGAP1	10|1|1	12	4	3	0|4|0|2	0.3	0.9	0.3	0.9	0.3	-5.37	2.67	0.53			ZMYM4
RPA2NT	XPOT	XPOT	27|1|4	32	10.67	3	0|13|0|29	0	0	0	0	0	-41.8	1.02	0.73			HNRNPA0
RPA2NT	PPM1G	PPM1G	16|0|5	21	7	3	22|40|25|33	0	0	0	0	0	-133.78	0.23	0.82			STMN1
RPA2NT	THEM6	THEM6	2|9|0	11	3.67	3	0|3|0|5	0.23	0.7	0.23	0.7	0.23	-8.94	1.83	0.57			EXOC4
RPA2NT	IARS2	IARS2	14|5|1	20	6.67	3	0|5|0|16	0.03	0.08	0.03	0.08	0.03	-19.46	1.27	0.68			RPL7L1
RPA2NT	USP48	USP48	5|1|1	7	2.33	3	0|8|0|16	0	0	0	0	0	-22.63	0.39	0.82			POLA1
RPA2NT	ABCF1	ABCF1	15|3|7	25	8.33	3	0|21|6|27	0	0	0	0	0	-48.89	0.62	0.8			PLRG1
RPA2NT	USP47	USP47	13|0|1	14	4.67	3	1|1|1|3	0.33	1	0.33	1	0.33	-7.39	3.11	0.42			RPL35
RPA2NT	MAP3K7	MAP3K7	8|0|1	9	3	3	0|0|0|1	0.33	1	0.33	1	0.33	-2.69	12	0.42			CHMP4B
RPA2NT	DNAJB12	DNAJB12	0|1|0	1	0.33	3	0|3|0|1	0	0	0	0	0	-4.95	0.33	0.82			CD2BP2
RPA2NT	PPP6C	PPP6C	9|1|4	14	4.67	3	0|2|0|3	0.43	0.95	0.43	0.95	0.43	-4.53	3.73	0.33			POLR1A
RPA2NT	ZYX	ZYX	5|2|2	9	3	3	0|0|0|0	0.94	1	0.94	1	0.94	2.39	30	0.02			ELP3
RPA2NT	ANXA11	ANXA11	3|0|1	4	1.33	3	0|0|0|0	0.33	0.99	0.33	0.99	0.33	-2.15	13.33	0.48			RFC3
RPA2NT	SMEK1	SMEK1	20|0|5	25	8.33	3	8|36|17|32	0	0	0	0	0	-102.94	0.36	0.82			ZNF384
RPA2NT	BCR	BCR	16|0|2	18	6	3	0|0|0|1	0.55	1	0.55	1	0.55	-2.69	24	0.26			NSUN2
RPA2NT	CISD2	CISD2	5|6|6	17	5.67	3	4|8|5|15	0	0	0	0	0	-22.58	0.71	0.82			DNMT1
RPA2NT	CISD1	CISD1	12|9|6	27	9	3	3|9|5|16	0	0	0	0	0	-21.69	1.09	0.78			NKRF
RPA2NT	UMPS	UMPS	5|0|1	6	2	3	0|2|0|0	0.29	0.88	0.29	0.88	0.29	-3.69	4	0.54			CAMK2D
RPA2NT	TSHZ3	TSHZ3	8|1|1	10	3.33	3	3|19|4|33	0	0	0	0	0	-60.56	0.23	0.82			USP39
RPA2NT	HSPA4L	HSPA4L	11|3|3	17	5.67	3	0|2|0|2	0.51	1	0.51	1	0.51	-1.02	5.67	0.29			RPS23
RPA2NT	CDK11B	CDK11B	11|0|0	11	3.67	3	0|5|2|16	0	0	0	0	0	-24.92	0.64	0.74			TRPS1
RPA2NT	PTPN9	PTPN9	6|0|1	7	2.33	3	0|8|0|12	0	0	0	0	0	-21.57	0.47	0.76			SRPR
RPA2NT	CDK9	CDK9	4|3|1	8	2.67	3	0|11|4|10	0	0	0	0	0	-24.14	0.43	0.82			PDS5B
RPA2NT	PTPN1	PTPN1	16|2|9	27	9	3	0|10|1|16	0	0.01	0	0.01	0	-23.39	1.33	0.72			SEC24A
RPA2NT	ECM29	ECM29	42|13|24	79	26.33	3	1|46|4|47	0	0	0	0	0	-70.49	1.07	0.8			AURKB
RPA2NT	SLC3A2	SLC3A2	13|3|12	28	9.33	3	0|6|0|9	0.26	0.45	0.26	0.45	0.26	-10.01	2.49	0.56			BPTF
RPA2NT	ACAD9	ACAD9	17|6|5	28	9.33	3	0|6|0|11	0.22	0.65	0.22	0.65	0.22	-8.55	2.2	0.57			GSK3A
RPA2NT	GRK6	GRK6	0|1|0	1	0.33	3	0|3|0|3	0	0	0	0	0	-7.25	0.22	0.82			NELFA
RPA2NT	PTDSS1	PTDSS1	4|2|1	7	2.33	3	0|3|0|3	0.07	0.2	0.07	0.2	0.07	-5.44	1.56	0.64			SMG9
RPA2NT	MYO1D	MYO1D	29|11|3	43	14.33	3	0|16|1|20	0.04	0.11	0.04	0.11	0.04	-31.09	1.55	0.67			CSNK1A1
RPA2NT	MYO1C	MYO1C	24|9|3	36	12	3	0|13|0|23	0	0.01	0	0.01	0	-29.93	1.33	0.71			POGZ
RPA2NT	RTKN	RTKN	3|0|1	4	1.33	3	0|0|0|6	0.04	0.13	0.04	0.13	0.04	-6.85	0.89	0.66			WDHD1
RPA2NT	RPS7	RPS7	4|3|1	8	2.67	3	0|11|0|18	0	0	0	0	0	-27.96	0.37	0.82			PRPSAP1
RPA2NT	RPS6	RPS6	13|39|24	76	25.33	3	16|21|19|29	0	0	0	0	0	-59.19	1.19	0.8			SON
RPA2NT	RPS5	RPS5	26|25|26	77	25.67	3	23|38|21|38	0	0	0	0	0	-71.08	0.86	0.82			AP2M1
RPA2NT	RPS3	RPS3	44|51|59	154	51.33	3	34|50|37|71	0	0	0	0	0	-106.39	1.07	0.82			CMTR1
RPA2NT	RPS2	RPS2	30|37|26	93	31	3	26|42|29|46	0	0	0	0	0	-90.85	0.87	0.82			FAF2
RPA2NT	VDAC3	VDAC3	22|19|22	63	21	3	13|15|17|32	0	0	0	0	0	-41.43	1.09	0.81			SUGT1
RPA2NT	VDAC2	VDAC2	17|13|17	47	15.67	3	6|15|11|16	0	0	0	0	0	-24.98	1.31	0.79			TRMT1L
RPA2NT	VDAC1	VDAC1	15|2|8	25	8.33	3	7|14|9|11	0	0	0	0	0	-38.96	0.81	0.79			SGPL1
RPA2NT	GART	GART	58|41|49	148	49.33	3	19|81|31|80	0	0	0	0	0	-127.98	0.94	0.82			WDR33
RPA2NT	CHMP5	CHMP5	3|0|2	5	1.67	3	0|3|0|4	0.02	0.04	0.02	0.04	0.02	-8.3	0.95	0.69			TCF20
RPA2NT	RPS8	RPS8	24|26|18	68	22.67	3	16|31|27|31	0	0	0	0	0	-69.09	0.86	0.82			AFG3L2
RPA2NT	AP1G1	AP1G1	15|3|3	21	7	3	2|20|7|17	0	0	0	0	0	-40.77	0.61	0.79			CIRH1A
RPA2NT	CTPS2	CTPS2	7|1|2	10	3.33	3	0|0|0|4	0.31	0.78	0.31	0.78	0.31	-3.2	3.33	0.5			DIMT1
RPA2NT	CTPS1	CTPS1	48|6|34	88	29.33	3	0|17|2|24	0.31	0.85	0.31	0.85	0.31	-30.72	2.73	0.51			TBL2
RPA2NT	DHX57	DHX57	6|0|1	7	2.33	3	1|5|0|6	0.01	0.03	0.01	0.03	0.01	-13.27	0.78	0.7			RPL36
RPA2NT	PSMA2	PSMA2	4|0|0	4	1.33	3	0|0|0|0	0.33	1	0.33	1	0.33	-2.15	13.33	0.45			ZNF638
RPA2NT	TMEM201	TMEM201	5|2|1	8	2.67	3	0|1|0|6	0.1	0.29	0.1	0.29	0.1	-6.14	1.52	0.63			DDX27
RPA2NT	PSMA1	PSMA1	7|3|5	15	5	3	0|0|0|0	1	1	1	1	1	4.23	50	0			TUBGCP3
RPA2NT	PSMA6	PSMA6	8|0|0	8	2.67	3	0|0|0|1	0.33	1	0.33	1	0.33	-2.69	10.67	0.42			UTP6
RPA2NT	PSMA7	PSMA7	22|14|18	54	18	3	12|21|14|24	0	0	0	0	0	-44.07	1.01	0.8			HP1BP3
RPA2NT	PSMA4	PSMA4	12|0|7	19	6.33	3	2|2|2|4	0.43	0.99	0.43	0.99	0.43	-11.61	2.53	0.33			WDR75
RPA2NT	DSG2	DSG2	5|0|1	6	2	3	0|0|0|2	0.29	0.88	0.29	0.88	0.29	-3.69	4	0.54			ARFGAP2
RPA2NT	TMEM209	TMEM209	5|5|1	11	3.67	3	0|6|0|9	0	0	0	0	0	-13.71	0.98	0.74			RNASEH2B
RPA2NT	DSG1	DSG1	1|1|5	7	2.33	3	0|1|2|0	0.3	0.91	0.3	0.91	0.3	-2.89	3.11	0.52			NCOR2
RPA2NT	CPSF3L	CPSF3L	4|0|0	4	1.33	3	0|1|0|3	0.16	0.48	0.16	0.48	0.16	-4.95	1.33	0.6			NIFK
RPA2NT	MSH3	MSH3	2|3|3	8	2.67	3	0|17|0|13	0	0	0	0	0	-26.37	0.36	0.82			CCNB1
RPA2NT	DNAJB1	DNAJB1	16|4|15	35	11.67	3	17|23|20|30	0	0	0	0	0	-85.51	0.52	0.82			CPSF1
RPA2NT	SRM	SRM	5|0|1	6	2	3	0|0|0|0	0.33	1	0.33	1	0.33	-2.15	20	0.43			UTP20
RPA2NT	SORD	SORD	9|2|8	19	6.33	3	0|3|0|4	0.51	0.8	0.51	0.8	0.51	-4.6	3.62	0.29			PRKCA
RPA2NT	GALE	GALE	1|0|3	4	1.33	3	0|0|0|1	0.3	0.9	0.3	0.9	0.3	-2.69	5.33	0.53			CXORF56
RPA2NT	PRKAA1	PRKAA1	12|6|8	26	8.67	3	0|9|3|12	0	0	0	0	0	-13.45	1.44	0.74			FAM162A
RPA2NT	ATXN10	ATXN10	20|1|3	24	8	3	0|8|0|17	0.08	0.24	0.08	0.24	0.08	-23.71	1.28	0.64			CHTOP
RPA2NT	FSCN1	FSCN1	4|0|0	4	1.33	3	0|0|0|6	0.09	0.28	0.09	0.28	0.09	-6.85	0.89	0.63			SPDL1
RPA2NT	KCNJ2	KCNJ2	0|1|0	1	0.33	3	0|1|0|0	0	0	0	0	0	-2.69	1.33	0.82			CHID1
RPA2NT	NUP50	NUP50	20|4|14	38	12.67	3	58|73|64|100	0	0	0	0	0	-310.19	0.17	0.82			UTP18
RPA2NT	RPSA	RPSA	18|6|8	32	10.67	3	8|10|7|14	0	0	0	0	0	-27.94	1.09	0.77			POLDIP3
RPA2NT	ERCC6L	ERCC6L	22|1|2	25	8.33	3	0|1|0|2	0.4	1	0.4	1	0.4	-2.89	11.11	0.34			STRBP
RPA2NT	EIF2AK2	EIF2AK2	9|2|0	11	3.67	3	0|14|3|16	0	0	0	0	0	-35.95	0.44	0.79			BLM
RPA2NT	HN1	HN1	4|4|4	12	4	3	3|12|5|3	0	0	0	0	0	-15.91	0.7	0.82			PARP1
RPA2NT	PISD	PISD	4|1|1	6	2	3	0|1|1|0	0.3	0.89	0.3	0.89	0.3	-1.98	4	0.53			LARS
RPA2NT	JAGN1	JAGN1	2|0|1	3	1	3	2|3|2|3	0	0	0	0	0	-11.61	0.4	0.82			PYGL
RPA2NT	WAPAL	WAPAL	47|5|7	59	19.67	3	35|91|42|113	0	0	0	0	0	-289.87	0.28	0.82			MSN
RPA2NT	COL1A1	COL1A1	1|0|0	1	0.33	3	0|1|0|0	0	0	0	0	0	-2.69	1.33	0.82			SUPT16H
RPA2NT	KIAA1217	KIAA1217	4|0|0	4	1.33	3	0|0|0|1	0.33	0.98	0.33	0.98	0.33	-2.69	5.33	0.49			TRIM28
RPA2NT	AGPAT9	AGPAT9	1|0|1	2	0.67	3	0|0|0|0	0	0	0	0	0	-2.15	6.67	0.82			CKAP4
RPA2NT	OCRL	OCRL	15|5|6	26	8.67	3	0|5|1|6	0.31	0.89	0.31	0.89	0.31	-4.74	2.89	0.51			SLC25A13
RPA2NT	TMPO	TMPO	23|22|18	63	21	3	80|95|78|121	0	0	0	0	0	-348.01	0.22	0.82			HSD17B4
RPA2NT	MCM3AP	MCM3AP	9|0|1	10	3.33	3	10|36|9|44	0	0	0	0	0	-109.4	0.13	0.82			BCAP31
RPA2NT	VARS	VARS	49|27|44	120	40	3	30|102|44|99	0	0	0	0	0	-218.85	0.58	0.82			A8K968
RPA2NT	PSMD11	PSMD11	54|18|42	114	38	3	11|33|15|42	0	0	0	0	0	-64.56	1.5	0.79			ADSL
RPA2NT	FOXO3	FOXO3	3|1|0	4	1.33	3	0|0|0|0	0.33	0.99	0.33	0.99	0.33	-2.15	13.33	0.48			NUDT19
RPA2NT	KIAA1524	KIAA1524	10|0|0	10	3.33	3	1|0|0|0	0.33	1	0.33	1	0.33	-2.69	13.33	0.41			PRMT5
RPA2NT	TOP1	TOP1	12|37|19	68	22.67	3	24|39|23|59	0	0	0	0	0	-121.15	0.63	0.82			ATP5F1
RPA2NT	MPDU1	MPDU1	3|3|2	8	2.67	3	4|4|4|5	0	0	0	0	0	-14.16	0.63	0.82			HACD3
RPA2NT	KIAA1033	KIAA1033	9|0|1	10	3.33	3	0|2|0|3	0.32	0.95	0.32	0.95	0.32	-6.16	2.67	0.5			CYB5R3
RPA2NT	NIP7	NIP7	9|4|5	18	6	3	0|3|0|4	0.39	0.8	0.39	0.8	0.39	-2.04	3.43	0.35			APEX1
RPA2NT	PSMD12	PSMD12	45|11|31	87	29	3	12|36|19|35	0	0	0	0	0	-79.5	1.14	0.8			PTPN11
RPA2NT	ALDH1A2	ALDH1A2	6|0|3	9	3	3	0|0|0|0	0.66	1	0.66	1	0.66	-2.15	30	0.15			PFKM
RPA2NT	AP3B1	AP3B1	22|3|5	30	10	3	1|9|0|17	0.08	0.25	0.08	0.25	0.08	-21.13	1.48	0.63			FARSA
RPA2NT	RPL29	RPL29	3|14|8	25	8.33	3	4|4|4|5	0.3	0.91	0.3	0.91	0.3	-12.39	1.96	0.52			DHX30
RPA2NT	RPL28	RPL28	6|27|9	42	14	3	16|17|15|27	0	0	0	0	0	-64.08	0.75	0.8			API5
RPA2NT	PCYOX1	PCYOX1	17|2|3	22	7.33	3	1|0|0|7	0.32	0.92	0.32	0.92	0.32	-5.1	3.67	0.5			SLC25A11
RPA2NT	RPL24	RPL24	6|23|16	45	15	3	12|14|12|17	0	0	0	0	0	-43.72	1.09	0.79			CUL4B
RPA2NT	RPL27	RPL27	13|23|7	43	14.33	3	9|15|4|26	0	0	0	0	0	-39.82	1.06	0.79			CUL2
RPA2NT	RPL26	RPL26	9|40|16	65	21.67	3	13|17|12|36	0	0	0	0	0	-59.58	1.11	0.79			DDX5
RPA2NT	RPL21	RPL21	8|28|8	44	14.67	3	9|11|9|18	0	0	0	0	0	-31.88	1.25	0.73			PRPSAP2
RPA2NT	RPL23	RPL23	4|15|1	20	6.67	3	9|22|6|30	0	0	0	0	0	-69.65	0.4	0.82			RPL9
RPA2NT	RPL22	RPL22	7|13|14	34	11.33	3	4|7|3|12	0	0	0	0	0	-14.1	1.74	0.73			ELAC2
RPA2NT	LPCAT3	LPCAT3	1|0|2	3	1	3	0|2|0|0	0.13	0.38	0.13	0.38	0.13	-3.69	2	0.61			PGAM5
RPA2NT	LPCAT1	LPCAT1	7|4|4	15	5	3	0|5|0|6	0.05	0.13	0.05	0.13	0.05	-5.04	1.82	0.66			SEC22B
RPA2NT	PRRC2A	PRRC2A	25|5|7	37	12.33	3	0|3|0|15	0.28	0.85	0.28	0.85	0.28	-9.16	2.74	0.55			TMED10
RPA2NT	EYA3	EYA3	1|1|0	2	0.67	3	2|3|2|2	0	0	0	0	0	-10.51	0.3	0.82			STAG2
RPA2NT	APMAP	APMAP	17|9|10	36	12	3	1|8|2|13	0.03	0.09	0.03	0.09	0.03	-9.36	2	0.67			RPL24
RPA2NT	PIGK	PIGK	3|0|0	3	1	3	0|2|0|1	0.15	0.44	0.15	0.44	0.15	-4.49	1.33	0.6			AGL
RPA2NT	PIGS	PIGS	4|2|3	9	3	3	0|7|0|8	0	0	0	0	0	-11.69	0.8	0.75			RPL27
RPA2NT	ILKAP	ILKAP	12|4|10	26	8.67	3	14|24|14|22	0	0	0	0	0	-68.35	0.47	0.82			COPS3
RPA2NT	PPP1CB	PPP1CB	12|4|2	18	6	3	0|4|1|5	0.3	0.88	0.3	0.88	0.3	-7.41	2.4	0.54			RAC1
RPA2NT	PPP1CC	PPP1CC	7|5|6	18	6	3	7|10|7|6	0	0	0	0	0	-21.16	0.8	0.82			VAT1
RPA2NT	PPP1CA	PPP1CA	35|9|29	73	24.33	3	17|34|19|40	0	0	0	0	0	-92.5	0.88	0.81			RPS18
RPA2NT	SRRM1	SRRM1	5|0|0	5	1.67	3	7|18|9|19	0	0	0	0	0	-58.7	0.13	0.82			CKMT1A
RPA2NT	SRRM2	SRRM2	21|5|8	34	11.33	3	10|44|27|47	0	0	0	0	0	-122.46	0.35	0.82			CCDC47
RPA2NT	PDK1	PDK1	1|3|1	5	1.67	3	0|2|1|2	0.05	0.14	0.05	0.14	0.05	-4.68	1.33	0.66			OSBP
RPA2NT	DDHD1	DDHD1	4|0|2	6	2	3	0|7|0|5	0	0	0	0	0	-13.08	0.67	0.73			YTHDF2
RPA2NT	PDK3	PDK3	6|3|1	10	3.33	3	0|2|0|6	0.11	0.31	0.11	0.31	0.11	-6.7	1.67	0.62			GK
RPA2NT	EBP	EBP	6|6|8	20	6.67	3	6|8|4|5	0	0	0	0	0	-13.27	1.16	0.77			FANCI
RPA2NT	RDH11	RDH11	12|11|7	30	10	3	2|10|3|14	0	0	0	0	0	-16.48	1.38	0.76			CDK2
RPA2NT	SEC61A1	SEC61A1	3|6|12	21	7	3	4|10|5|16	0	0	0	0	0	-29.67	0.8	0.78			LAS1L
RPA2NT	MGST3	MGST3	7|0|5	12	4	3	0|4|1|9	0.01	0.02	0.01	0.02	0.01	-15.35	1.14	0.7			MYO1C
RPA2NT	PUF60	PUF60	20|4|7	31	10.33	3	7|24|11|26	0	0	0	0	0	-61.34	0.61	0.8			NSF
RPA2NT	CANX	CANX	34|10|16	60	20	3	9|23|8|21	0	0	0	0	0	-41.14	1.31	0.77			2022-09-07
RPA2NT	SMAP1	SMAP1	4|1|4	9	3	3	0|3|2|4	0.01	0.02	0.01	0.02	0.01	-8.27	1.33	0.69			TBL3
RPA2NT	SMAP2	SMAP2	1|0|1	2	0.67	3	0|0|0|0	0	0	0	0	0	-2.15	6.67	0.82			WDR18
RPA2NT	SESN2	SESN2	8|0|1	9	3	3	0|7|0|5	0.05	0.15	0.05	0.15	0.05	-13.08	1	0.65			TECR
RPA2NT	HSPD1	HSPD1	9|10|37	56	18.67	3	2|9|2|6	0.34	1	0.34	1	0.34	-5.71	3.93	0.38			VAPB
RPA2NT	HIF1AN	HIF1AN	1|1|0	2	0.67	3	0|1|0|0	0	0	0	0	0	-2.69	2.67	0.82			TARS2
RPA2NT	RBPJ	RBPJ	5|1|0	6	2	3	0|2|0|4	0.13	0.38	0.13	0.38	0.13	-7.18	1.33	0.61			STAT3
RPA2NT	KIAA0355	KIAA0355	3|0|0	3	1	3	0|0|0|1	0.3	0.9	0.3	0.9	0.3	-2.69	4	0.53			ARPC4
RPA2NT	CIAPIN1	CIAPIN1	5|2|0	7	2.33	3	2|5|2|5	0	0	0	0	0	-15.93	0.67	0.74			EIF5B
RPA2NT	PFKM	PFKM	31|13|22	66	22	3	5|27|12|38	0	0	0	0	0	-55.32	1.07	0.8			TROVE2
RPA2NT	HSP90AB1	HSP90AB1	74|38|54	166	55.33	3	31|55|37|73	0	0	0	0	0	-119.52	1.13	0.82			RBM12
RPA2NT	ARHGAP21	ARHGAP21	6|0|0	6	2	3	0|0|0|0	0.33	1	0.33	1	0.33	-2.15	20	0.42			CEP192
RPA2NT	DVL1	DVL1	27|28|52	107	35.67	3	4|15|9|25	0.28	0.84	0.28	0.84	0.28	-12.52	2.69	0.55			LBR
RPA2NT	PTP4A1	PTP4A1	4|0|2	6	2	3	1|6|2|7	0	0	0	0	0	-17.77	0.5	0.82			CYCS
RPA2NT	UBR5	UBR5	12|1|0	13	4.33	3	1|34|7|37	0	0	0	0	0	-86.88	0.22	0.82			RPL27A
RPA2NT	ABCB7	ABCB7	9|3|2	14	4.67	3	0|10|0|15	0	0	0	0	0	-21.23	0.75	0.76			RDH11
RPA2NT	SERPINB6	SERPINB6	12|0|0	12	4	3	0|0|0|2	0.33	1	0.33	1	0.33	-3.69	8	0.45			PRKACA
RPA2NT	DNAJC13	DNAJC13	2|0|0	2	0.67	3	0|0|0|0	0.31	0.92	0.31	0.92	0.31	-2.15	6.67	0.51			DDX56
RPA2NT	DNAJC10	DNAJC10	4|1|1	6	2	3	0|3|0|6	0.01	0.03	0.01	0.03	0.01	-7.8	0.89	0.7			BMS1
RPA2NT	MRPS9	MRPS9	3|3|1	7	2.33	3	0|10|1|9	0	0	0	0	0	-18.69	0.47	0.82			ARPC3
RPA2NT	MRPS7	MRPS7	1|4|0	5	1.67	3	0|0|0|6	0.09	0.28	0.09	0.28	0.09	-6.85	1.11	0.63			CISD1
RPA2NT	ARHGDIA	ARHGDIA	15|6|8	29	9.67	3	0|2|0|6	0.6	0.92	0.6	0.92	0.6	-0.82	4.83	0.24			VPS26A
RPA2NT	MRPS2	MRPS2	4|4|4	12	4	3	0|11|3|6	0	0	0	0	0	-12.88	0.8	0.82			SEH1L
RPA2NT	NKRF	NKRF	10|9|5	24	8	3	18|44|28|46	0	0	0	0	0	-131.4	0.24	0.82			BZW1
RPA2NT	SMAD2	SMAD2	4|2|2	8	2.67	3	0|8|1|5	0	0	0	0	0	-10.8	0.76	0.75			SRPRB
RPA2NT	PPIB	PPIB	22|25|30	77	25.67	3	14|16|17|30	0	0	0	0	0	-37.31	1.33	0.8			ZMPSTE24
RPA2NT	KIAA1841	KIAA1841	3|0|2	5	1.67	3	0|0|0|0	0.63	0.99	0.63	0.99	0.63	-2.15	16.67	0.21			KIF1A
RPA2NT	ATG2B	ATG2B	26|2|4	32	10.67	3	0|0|0|4	0.56	1	0.56	1	0.56	-1.65	10.67	0.26			VTA1
RPA2NT	PA2G4	PA2G4	39|10|16	65	21.67	3	8|25|12|34	0	0	0	0	0	-58.44	1.1	0.79			TTC37
RPA2NT	HSDL2	HSDL2	3|2|1	6	2	3	0|1|0|1	0.34	0.67	0.34	0.67	0.34	-1.98	4	0.38			H2AFY2
RPA2NT	UBR4	UBR4	61|4|7	72	24	3	0|3|0|17	0.33	0.99	0.33	0.99	0.33	-12.33	4.8	0.48			ZMYM2
RPA2NT	TWF1	TWF1	9|12|6	27	9	3	3|15|7|12	0	0	0	0	0	-25.58	0.97	0.79			DDX20
RPA2NT	TWF2	TWF2	6|0|3	9	3	3	1|4|2|6	0	0.01	0	0.01	0	-14.72	0.92	0.72			DHX16
RPA2NT	SRPR	SRPR	11|5|7	23	7.67	3	0|13|0|23	0	0	0	0	0	-25.68	0.85	0.79			GSTK1
RPA2NT	EIF4G2	EIF4G2	59|31|46	136	45.33	3	5|49|13|57	0	0	0	0	0	-64.57	1.46	0.81			ADD1
RPA2NT	EIF4G1	EIF4G1	85|34|41	160	53.33	3	21|65|33|77	0	0	0	0	0	-126.12	1.09	0.82			COPZ1
RPA2NT	ACSL1	ACSL1	7|1|0	8	2.67	3	0|0|0|2	0.32	0.97	0.32	0.97	0.32	-3.69	5.33	0.5			SYMPK
RPA2NT	ACSL4	ACSL4	5|1|2	8	2.67	3	1|3|0|7	0.01	0.02	0.01	0.02	0.01	-9.92	0.97	0.71			DCUN1D5
RPA2NT	EEF1G	EEF1G	63|43|47	153	51	3	43|65|47|57	0	0	0	0	0	-126.76	0.96	0.82			ATAD1
RPA2NT	ARPC1A	ARPC1A	1|1|0	2	0.67	3	0|1|2|1	0	0	0	0	0	-5.19	0.67	0.82			SLC16A1
RPA2NT	CCNK	CCNK	6|2|2	10	3.33	3	0|7|5|7	0	0	0	0	0	-15.91	0.7	0.76			TRIM33
RPA2NT	EDF1	EDF1	3|4|0	7	2.33	3	5|9|4|13	0	0	0	0	0	-34.39	0.3	0.82			FAM3C
RPA2NT	RPL8	RPL8	12|39|16	67	22.33	3	12|21|18|30	0	0	0	0	0	-56.89	1.1	0.79			VPS45
RPA2NT	RPL9	RPL9	19|20|13	52	17.33	3	4|22|9|21	0	0	0	0	0	-31.43	1.24	0.8			PTRH2
RPA2NT	RPL6	RPL6	30|69|33	132	44	3	35|54|37|49	0	0	0	0	0	-114.28	1.01	0.82			SCAMP3
RPA2NT	RPL7	RPL7	42|65|42	149	49.67	3	31|50|29|55	0	0	0	0	0	-85.56	1.2	0.81			RAB1A
RPA2NT	PTPMT1	PTPMT1	3|2|3	8	2.67	3	0|2|0|3	0.12	0.15	0.12	0.15	0.12	-2.98	2.13	0.62			AAR2
RPA2NT	RPL5	RPL5	53|69|64	186	62	3	32|51|39|72	0	0	0	0	0	-95.07	1.28	0.82			PCMT1
RPA2NT	TBRG4	TBRG4	10|0|3	13	4.33	3	1|16|3|17	0	0	0	0	0	-40.39	0.47	0.79			PCID2
RPA2NT	RPL3	RPL3	43|21|23	87	29	3	10|31|24|48	0	0	0	0	0	-70.65	1.03	0.81			CISD2
RPA2NT	MFAP1	MFAP1	5|0|0	5	1.67	3	7|12|12|19	0	0	0	0	0	-55.55	0.13	0.82			RALY
RPA2NT	FEN1	FEN1	19|9|13	41	13.67	3	11|24|13|27	0	0	0	0	0	-56.91	0.73	0.81			COA3
RPA2NT	NCKAP5	NCKAP5	0|0|1	1	0.33	3	0|0|0|3	0	0	0	0	0	-4.74	0.44	0.82			CPSF7
RPA2NT	NCKAP1	NCKAP1	32|8|16	56	18.67	3	3|18|1|30	0	0	0	0	0	-35.51	1.44	0.75			DCAKD
RPA2NT	ATP5C1	ATP5C1	7|3|1	11	3.67	3	0|4|0|9	0.01	0.04	0.01	0.04	0.01	-11.52	1.13	0.69			PLCG1
RPA2NT	CHD2	CHD2	2|0|0	2	0.67	3	0|1|0|3	0.04	0.11	0.04	0.11	0.04	-4.95	0.67	0.66			TBC1D4
RPA2NT	CHD4	CHD4	37|24|35	96	32	3	8|69|18|83	0	0	0	0	0	-127.25	0.72	0.82			SNRPD3
RPA2NT	CHD6	CHD6	1|1|0	2	0.67	3	0|11|0|19	0	0	0	0	0	-32.47	0.09	0.82			ATP2B1
RPA2NT	CHD8	CHD8	7|1|5	13	4.33	3	10|43|19|50	0	0	0	0	0	-130.37	0.14	0.82			TIMM23
RPA2NT	CAP1	CAP1	16|10|21	47	15.67	3	3|8|4|13	0.07	0.22	0.07	0.22	0.07	-11.66	2.24	0.64			SEC61B
RPA2NT	HINT1	HINT1	3|0|2	5	1.67	3	0|1|0|0	0.51	0.9	0.51	0.9	0.51	-2.69	6.67	0.28			PRIM2
RPA2NT	PRKCA	PRKCA	9|4|4	17	5.67	3	1|11|1|16	0	0	0	0	0	-21.11	0.78	0.78			UQCRQ
RPA2NT	SKIV2L	SKIV2L	11|0|2	13	4.33	3	1|5|0|12	0.02	0.05	0.02	0.05	0.02	-19.53	0.96	0.69			ATP2A2
RPA2NT	ROCK2	ROCK2	3|0|1	4	1.33	3	0|2|0|0	0.2	0.6	0.2	0.6	0.2	-3.69	2.67	0.59			RPS4X
RPA2NT	TPP2	TPP2	32|6|16	54	18	3	0|23|2|20	0	0.01	0	0.01	0	-32.61	1.6	0.71			RPS8
RPA2NT	TTC5	TTC5	4|0|0	4	1.33	3	0|0|0|0	0.33	1	0.33	1	0.33	-2.15	13.33	0.45			CLUH
RPA2NT	TTC1	TTC1	8|1|2	11	3.67	3	0|0|1|0	0.55	1	0.55	1	0.55	-1.08	14.67	0.27			NUP205
RPA2NT	MRPL16	MRPL16	1|4|0	5	1.67	3	0|4|0|9	0	0	0	0	0	-14.1	0.51	0.74			ACTR2
RPA2NT	RAB3GAP1	RAB3GAP1	10|2|1	13	4.33	3	0|1|0|9	0.2	0.61	0.2	0.61	0.2	-8.53	1.73	0.59			CSNK2A2
RPA2NT	ARPC3	ARPC3	12|10|6	28	9.33	3	3|9|3|12	0	0	0	0	0	-16.42	1.38	0.76			CAP1
RPA2NT	MRPL19	MRPL19	3|1|0	4	1.33	3	0|5|1|6	0	0	0	0	0	-13.27	0.44	0.82			NUP210
RPA2NT	UAP1	UAP1	8|0|5	13	4.33	3	0|0|0|1	0.67	1	0.67	1	0.67	-2.69	17.33	0.13			FEN1
RPA2NT	ARPC4	ARPC4	10|10|13	33	11	3	5|10|6|7	0	0	0	0	0	-11.94	1.57	0.75			CACYBP
RPA2NT	DCUN1D1	DCUN1D1	6|0|1	7	2.33	3	0|2|0|3	0.24	0.71	0.24	0.71	0.24	-6.16	1.87	0.57			DNAAF5
RPA2NT	DCUN1D4	DCUN1D4	9|2|4	15	5	3	0|1|1|3	0.46	0.99	0.46	0.99	0.46	-3.19	4	0.31			PKN2
RPA2NT	DCUN1D5	DCUN1D5	10|5|6	21	7	3	0|9|0|12	0	0	0	0	0	-12.11	1.33	0.73			GNAS
RPA2NT	DYNC1LI2	DYNC1LI2	6|0|1	7	2.33	3	0|0|0|0	0.33	1	0.33	1	0.33	-2.15	23.33	0.42			SRRM2
RPA2NT	POLR2B	POLR2B	35|40|25	100	33.33	3	1|33|2|52	0	0	0	0	0	-41.51	1.52	0.8			PABPC1
RPA2NT	ITPR3	ITPR3	6|3|0	9	3	3	0|2|1|10	0.01	0.02	0.01	0.02	0.01	-14.04	0.92	0.71			COX6C
RPA2NT	RHOA	RHOA	19|5|15	39	13	3	5|8|7|11	0.03	0.08	0.03	0.08	0.03	-22.11	1.68	0.68			RAB10
RPA2NT	THOP1	THOP1	8|1|0	9	3	3	0|0|0|0	0.33	1	0.33	1	0.33	-2.15	30	0.41			AAAS
RPA2NT	RHOG	RHOG	7|4|1	12	4	3	0|1|0|3	0.45	0.87	0.45	0.87	0.45	-3.54	4	0.32			TWF1
RPA2NT	PBK	PBK	5|0|0	5	1.67	3	0|0|0|0	0.33	1	0.33	1	0.33	-2.15	16.67	0.43			CYC1
RPA2NT	C16ORF62	C16ORF62	3|0|0	3	1	3	0|5|0|2	0.02	0.05	0.02	0.05	0.02	-8.23	0.57	0.69			TMEM33
RPA2NT	PRDM16	PRDM16	2|1|0	3	1	3	3|6|2|12	0	0	0	0	0	-25.35	0.17	0.82			ABCF1
RPA2NT	MPG	MPG	4|3|1	8	2.67	3	0|8|5|11	0	0	0	0	0	-23.12	0.44	0.82			ACOT9
RPA2NT	KDSR	KDSR	1|0|1	2	0.67	3	0|0|0|3	0	0	0	0	0	-4.74	0.89	0.82			POLD1
RPA2NT	USMG5	USMG5	8|7|8	23	7.67	3	4|6|5|8	0	0	0	0	0	-11.83	1.33	0.76			ATP6V1H
RPA2NT	TLK2	TLK2	3|2|0	5	1.67	3	0|0|0|14	0	0	0	0	0	-14.84	0.48	0.82			USMG5
RPA2NT	MPI	MPI	10|0|4	14	4.67	3	0|1|0|0	0.66	1	0.66	1	0.66	-2.69	18.67	0.16			NDUFA9
RPA2NT	SNCA	SNCA	5|0|2	7	2.33	3	0|2|0|7	0.03	0.1	0.03	0.1	0.03	-9.88	1.04	0.67			PELP1
RPA2NT	ASCC3	ASCC3	30|7|13	50	16.67	3	0|5|0|10	0.48	0.97	0.48	0.97	0.48	-4.5	4.44	0.31			LARS2
RPA2NT	RER1	RER1	8|3|3	14	4.67	3	6|6|7|10	0	0	0	0	0	-24.03	0.64	0.78			PSMG1
RPA2NT	ASCC1	ASCC1	1|1|0	2	0.67	3	0|0|0|1	0	0	0	0	0	-2.69	2.67	0.82			SUPV3L1
RPA2NT	AIFM1	AIFM1	22|24|16	62	20.67	3	7|24|11|25	0	0	0	0	0	-36.88	1.23	0.8			UTP15
RPA2NT	AGO2	AGO2	6|0|0	6	2	3	0|2|0|10	0.01	0.04	0.01	0.04	0.01	-12.79	0.67	0.69			PPIL1
RPA2NT	KDM1A	KDM1A	12|1|0	13	4.33	3	0|9|0|9	0.03	0.09	0.03	0.09	0.03	-19.58	0.96	0.67			DNAJC11
RPA2NT	NEDD4	NEDD4	2|0|0	2	0.67	3	0|1|0|2	0.06	0.19	0.06	0.19	0.06	-4.49	0.89	0.65			RPS26
RPA2NT	FAM120A	FAM120A	18|2|0	20	6.67	3	0|10|0|17	0.01	0.04	0.01	0.04	0.01	-29.25	0.99	0.7			MPC2
RPA2NT	MAPK14	MAPK14	3|1|1	5	1.67	3	0|0|0|1	0.3	0.9	0.3	0.9	0.3	-1.08	6.67	0.53			NIP7
RPA2NT	SACS	SACS	1|1|1	3	1	3	0|0|0|0	0	0	0	0	0	0.35	10	0.82			DDRGK1
RPA2NT	MAPK13	MAPK13	1|1|0	2	0.67	3	0|3|0|2	0	0	0	0	0	-6.16	0.53	0.82			RBBP7
RPA2NT	C14ORF166	C14ORF166	12|0|15	27	9	3	0|0|0|0	0.67	1	0.67	1	0.67	-2.15	90	0.09			RHEB
RPA2NT	SMC6	SMC6	2|1|0	3	1	3	0|5|0|7	0	0	0	0	0	-13.08	0.33	0.82			SEC31A
RPA2NT	PAXBP1	PAXBP1	8|1|1	10	3.33	3	4|26|11|25	0	0	0	0	0	-68.57	0.2	0.82			CDK5
RPA2NT	NCOR2	NCOR2	11|3|4	18	6	3	2|24|6|39	0	0	0	0	0	-66.9	0.34	0.82			FDFT1
RPA2NT	NCOR1	NCOR1	27|7|11	45	15	3	25|67|25|97	0	0	0	0	0	-208.9	0.28	0.82			ACLY
RPA2NT	AGTPBP1	AGTPBP1	26|3|9	38	12.67	3	6|31|4|53	0	0	0	0	0	-91.61	0.54	0.81			CCT5
RPA2NT	REPS1	REPS1	3|0|1	4	1.33	3	0|0|0|0	0.33	0.99	0.33	0.99	0.33	-2.15	13.33	0.48			HNRNPM
RPA2NT	ZNF622	ZNF622	4|1|1	6	2	3	0|1|0|0	0.33	0.98	0.33	0.98	0.33	-1.08	8	0.49			ECM29
RPA2NT	TRIM33	TRIM33	13|2|5	20	6.67	3	2|13|8|15	0	0	0	0	0	-35.28	0.7	0.79			SSRP1
RPA2NT	C10ORF88	C10ORF88	3|0|1	4	1.33	3	0|0|0|0	0.33	0.99	0.33	0.99	0.33	-2.15	13.33	0.48			KIF11
RPA2NT	NEURL4	NEURL4	0|3|0	3	1	3	0|0|0|2	0.2	0.6	0.2	0.6	0.2	-3.69	2	0.59			TMPO
RPA2NT	NBN	NBN	14|6|6	26	8.67	3	8|26|7|35	0	0	0	0	0	-64.2	0.46	0.82			NCAPD2
RPA2NT	GPN1	GPN1	7|0|3	10	3.33	3	0|5|0|2	0.2	0.56	0.2	0.56	0.2	-8.23	1.9	0.59			HNRNPL
RPA2NT	PCM1	PCM1	30|3|10	43	14.33	3	0|0|0|1	0.97	1	0.97	1	0.97	2.2	57.33	0.01			COPG1
RPA2NT	TES	TES	8|2|3	13	4.33	3	0|0|0|0	0.97	1	0.97	1	0.97	2.39	43.33	0.01			EMG1
RPA2NT	RPL4	RPL4	64|56|35	155	51.67	3	29|50|36|71	0	0	0	0	0	-115.26	1.11	0.82			EMD
RPA2NT	ARMT1	ARMT1	8|0|1	9	3	3	0|2|0|4	0.26	0.78	0.26	0.78	0.26	-7.18	2	0.56			HNRNPA3
RPA2NT	SEC11A	SEC11A	2|2|1	5	1.67	3	3|8|4|5	0	0	0	0	0	-19.43	0.33	0.82			RPS20
RPA2NT	FAM49B	FAM49B	14|4|4	22	7.33	3	0|12|0|12	0	0.01	0	0.01	0	-16.28	1.22	0.71			EPHX1
RPA2NT	NSA2	NSA2	1|1|0	2	0.67	3	2|5|0|8	0	0	0	0	0	-16.65	0.18	0.82			CTNNA1
RPA2NT	GGA2	GGA2	3|0|0	3	1	3	0|0|0|1	0.3	0.9	0.3	0.9	0.3	-2.69	4	0.53			EBP
RPA2NT	USO1	USO1	23|0|0	23	7.67	3	0|2|0|5	0.33	1	0.33	1	0.33	-8.23	4.38	0.46			NT5DC1
RPA2NT	HIST1H1D	HIST1H1D	0|6|5	11	3.67	3	2|2|2|4	0.05	0.11	0.05	0.11	0.05	-11.61	1.47	0.66			CPNE1
RPA2NT	HIST1H1E	HIST1H1E	14|89|41	144	48	3	28|32|29|60	0	0	0	0	0	-120.56	1.29	0.8			WDR43
RPA2NT	ADK	ADK	6|2|0	8	2.67	3	0|5|0|4	0.06	0.18	0.06	0.18	0.06	-10.09	1.19	0.65			HNRNPD
RPA2NT	HIST1H1C	HIST1H1C	3|12|10	25	8.33	3	2|4|1|11	0.04	0.09	0.04	0.09	0.04	-12.75	1.85	0.66			AP3M1
RPA2NT	FHOD3	FHOD3	2|0|1	3	1	3	1|0|0|0	0.21	0.64	0.21	0.64	0.21	-2.69	4	0.58			COLGALT1
RPA2NT	ADH5	ADH5	12|5|9	26	8.67	3	2|11|2|16	0	0	0	0	0	-21.38	1.12	0.77			PHF3
RPA2NT	VIPAS39	VIPAS39	4|0|0	4	1.33	3	0|0|0|0	0.33	1	0.33	1	0.33	-2.15	13.33	0.45			ORC2
RPA2NT	PICK1	PICK1	2|0|0	2	0.67	3	0|1|0|0	0.21	0.64	0.21	0.64	0.21	-2.69	2.67	0.58			GBAS
RPA2NT	CARM1	CARM1	8|3|3	14	4.67	3	0|3|0|14	0	0.01	0	0.01	0	-11.36	1.1	0.72			PPME1
RPA2NT	DEK	DEK	4|8|11	23	7.67	3	10|14|7|16	0	0	0	0	0	-40.06	0.65	0.82			GART
RPA2NT	PRKACA	PRKACA	14|10|6	30	10	3	2|12|6|17	0	0	0	0	0	-25.37	1.08	0.78			CNOT1
RPA2NT	RPL10A	RPL10A	27|54|40	121	40.33	3	25|37|33|42	0	0	0	0	0	-83.82	1.18	0.81			CNDP2
RPA2NT	PSMB5	PSMB5	18|16|22	56	18.67	3	15|20|13|21	0	0	0	0	0	-39.31	1.08	0.8			TLN1
RPA2NT	MRTO4	MRTO4	21|22|15	58	19.33	3	7|22|15|28	0	0	0	0	0	-42.89	1.07	0.81			BLMH
RPA2NT	PSMB3	PSMB3	11|1|5	17	5.67	3	0|5|0|2	0.38	0.86	0.38	0.86	0.38	-6.26	3.24	0.35			RAD50
RPA2NT	PSMB2	PSMB2	19|2|13	34	11.33	3	5|10|5|13	0	0	0	0	0	-30.3	1.37	0.73			NMT1
RPA2NT	PSMB1	PSMB1	21|13|17	51	17	3	9|20|12|19	0	0	0	0	0	-35.56	1.13	0.8			FLNB
RPA2NT	MKI67	MKI67	44|151|183	378	126	3	263|416|321|586	0	0	0	0	0	#NAME?	0.32	0.82			PGM2
RPA2NT	TALDO1	TALDO1	27|14|16	57	19	3	10|17|12|21	0	0	0	0	0	-34.12	1.27	0.79			TMEM43
RPA2NT	ZNF318	ZNF318	9|1|0	10	3.33	3	22|56|22|78	0	0	0	0	0	-197.82	0.07	0.82			LETM1
RPA2NT	TEX30	TEX30	0|1|0	1	0.33	3	1|1|0|2	0	0	0	0	0	-5.19	0.33	0.82			DDX17
RPA2NT	CKMT1A	CKMT1A	12|12|15	39	13	3	1|7|3|12	0.02	0.05	0.02	0.05	0.02	-5.52	2.26	0.69			AP2A2
RPA2NT	ANKHD1	ANKHD1	24|0|3	27	9	3	0|0|0|1	0.63	1	0.63	1	0.63	-2.69	36	0.22			RFC5
RPA2NT	MYO6	MYO6	69|21|20	110	36.67	3	2|37|9|71	0	0	0	0	0	-77.45	1.23	0.79			PSMD8
RPA2NT	HSPBP1	HSPBP1	13|0|5	18	6	3	0|3|1|8	0.24	0.72	0.24	0.72	0.24	-13.08	2	0.57			ASS1
RPA2NT	NTMT1	NTMT1	6|1|3	10	3.33	3	0|0|0|1	0.63	1	0.63	1	0.63	-1.08	13.33	0.22			NCLN
RPA2NT	PRPF19	PRPF19	22|0|3	25	8.33	3	0|2|0|5	0.35	1	0.35	1	0.35	-8.23	4.76	0.37			MYO1B
RPA2NT	HADHA	HADHA	7|3|3	13	4.33	3	0|8|1|8	0	0	0	0	0	-11.78	1.02	0.74			COASY
RPA2NT	HIGD1A	HIGD1A	3|6|3	12	4	3	2|4|2|3	0.02	0.05	0.02	0.05	0.02	-7.05	1.45	0.69			RTN4
RPA2NT	GSTP1	GSTP1	1|0|0	1	0.33	3	0|1|0|0	0	0	0	0	0	-2.69	1.33	0.82			STT3A
RPA2NT	MLH1	MLH1	5|0|0	5	1.67	3	0|3|0|6	0.03	0.09	0.03	0.09	0.03	-10.01	0.74	0.67			DDX47
RPA2NT	LTN1	LTN1	10|0|1	11	3.67	3	0|11|2|15	0	0	0	0	0	-30.39	0.52	0.77			CAPN1
RPA2NT	SIN3B	SIN3B	2|0|1	3	1	3	0|0|0|1	0.21	0.64	0.21	0.64	0.21	-2.69	4	0.58			SNX27
RPA2NT	SIN3A	SIN3A	7|3|3	13	4.33	3	10|44|12|42	0	0	0	0	0	-107.14	0.16	0.82			NIPSNAP1
RPA2NT	CHD1	CHD1	6|1|1	8	2.67	3	2|17|0|19	0	0	0	0	0	-37.73	0.28	0.82			MOB1B
RPA2NT	TRAF2	TRAF2	5|0|1	6	2	3	0|2|0|2	0.25	0.75	0.25	0.75	0.25	-5.15	2	0.56			AP1G1
RPA2NT	ISYNA1	ISYNA1	6|1|3	10	3.33	3	0|10|2|8	0	0	0	0	0	-18.78	0.67	0.76			SEC61A1
RPA2NT	CRYZ	CRYZ	5|1|4	10	3.33	3	0|0|0|0	0.67	1	0.67	1	0.67	0.35	33.33	0.13			RBM14
RPA2NT	UBAP2	UBAP2	13|4|4	21	7	3	0|0|0|2	0.85	1	0.85	1	0.85	1.25	14	0.03			ALDH5A1
RPA2NT	HOOK1	HOOK1	13|0|0	13	4.33	3	0|0|1|0	0.33	1	0.33	1	0.33	-2.69	17.33	0.39			SNX5
RPA2NT	ESD	ESD	15|2|7	24	8	3	0|2|0|5	0.51	0.96	0.51	0.96	0.51	-4.46	4.57	0.28			PRPF4B
RPA2NT	TMEM165	TMEM165	3|0|1	4	1.33	3	0|3|1|5	0	0.01	0	0.01	0	-10.25	0.59	0.72			RPL4
RPA2NT	RTF1	RTF1	8|0|0	8	2.67	3	11|15|15|33	0	0	0	0	0	-81.86	0.14	0.82			MARS
RPA2NT	LRRC59	LRRC59	30|23|30	83	27.67	3	14|26|15|37	0	0	0	0	0	-48.7	1.2	0.81			MTCH2
RPA2NT	COX7A2L	COX7A2L	2|1|0	3	1	3	0|0|0|2	0.13	0.38	0.13	0.38	0.13	-3.69	2	0.61			AP3B1
RPA2NT	DIS3	DIS3	37|36|27	100	33.33	3	8|43|16|43	0	0	0	0	0	-58.35	1.21	0.81			ERLIN2
RPA2NT	MYEF2	MYEF2	3|0|0	3	1	3	0|1|0|4	0.06	0.18	0.06	0.18	0.06	-5.97	0.8	0.65			CDC37
RPA2NT	RPL38	RPL38	6|2|4	12	4	3	2|10|2|11	0	0	0	0	0	-21.64	0.64	0.82			PAPOLA
RPA2NT	RPL36	RPL36	9|6|5	20	6.67	3	7|9|7|14	0	0	0	0	0	-27.9	0.72	0.82			ACIN1
RPA2NT	TAB2	TAB2	4|1|0	5	1.67	3	0|0|0|0	0.33	1	0.33	1	0.33	-2.15	16.67	0.45			EML4
RPA2NT	RPL34	RPL34	1|24|8	33	11	3	7|8|8|15	0.02	0.06	0.02	0.06	0.02	-38.68	1.16	0.68			TSFM
RPA2NT	RPL35	RPL35	5|12|8	25	8.33	3	6|8|6|20	0	0	0	0	0	-30.17	0.83	0.79			SCFD1
RPA2NT	RPL32	RPL32	20|13|13	46	15.33	3	8|18|7|24	0	0	0	0	0	-32.43	1.08	0.8
RPA2NT	RPL30	RPL30	8|8|8	24	8	3	8|13|8|15	0	0	0	0	0	-29.17	0.73	0.82
RPA2NT	RPL31	RPL31	1|9|0	10	3.33	3	0|8|0|17	0	0	0	0	0	-26.94	0.53	0.76
RPA2NT	PCCA	PCCA	134|173|164	471	157	3	70|83|76|128	0	0	0	0	0	-129.02	1.76	0.82
RPA2NT	GNA13	GNA13	9|7|4	20	6.67	3	3|8|0|4	0.02	0.06	0.02	0.06	0.02	-8.68	1.78	0.68
RPA2NT	EMG1	EMG1	16|6|22	44	14.67	3	7|20|7|20	0	0	0	0	0	-42.13	1.09	0.79
RPA2NT	GNA11	GNA11	6|1|2	9	3	3	0|2|1|2	0.3	0.85	0.3	0.85	0.3	-4.68	2.4	0.54
RPA2NT	SDHA	SDHA	32|11|16	59	19.67	3	7|18|5|27	0	0	0	0	0	-35.35	1.38	0.77
RPA2NT	TBC1D10B	TBC1D10B	1|0|2	3	1	3	0|1|1|8	0	0	0	0	0	-11	0.4	0.82
RPA2NT	PPCS	PPCS	5|2|0	7	2.33	3	0|2|0|1	0.37	0.91	0.37	0.91	0.37	-4.49	3.11	0.36
RPA2NT	SMARCC2	SMARCC2	2|1|1	4	1.33	3	1|2|3|5	0	0	0	0	0	-10.32	0.48	0.82
RPA2NT	MOV10	MOV10	24|2|4	30	10	3	0|8|0|22	0.06	0.19	0.06	0.19	0.06	-26.21	1.33	0.64
RPA2NT	TMCO1	TMCO1	3|3|2	8	2.67	3	1|5|1|7	0	0	0	0	0	-10.98	0.76	0.82
RPA2NT	AP1M1	AP1M1	19|1|15	35	11.67	3	2|25|11|25	0	0	0	0	0	-65.21	0.74	0.8
RPA2NT	PSPC1	PSPC1	28|15|14	57	19	3	26|36|29|46	0	0	0	0	0	-108.76	0.55	0.82
RPA2NT	SBF1	SBF1	4|1|1	6	2	3	0|2|1|1	0.18	0.55	0.18	0.55	0.18	-3.78	2	0.59
RPA2NT	LASP1	LASP1	2|0|0	2	0.67	3	0|0|0|0	0.31	0.92	0.31	0.92	0.31	-2.15	6.67	0.51
RPA2NT	PPWD1	PPWD1	5|0|1	6	2	3	0|6|2|6	0	0	0	0	0	-15.62	0.57	0.74
RPA2NT	DBN1	DBN1	1|0|1	2	0.67	3	0|0|0|1	0	0	0	0	0	-2.69	2.67	0.82
RPA2NT	AAAS	AAAS	12|6|10	28	9.33	3	5|16|6|17	0	0	0	0	0	-32.22	0.85	0.8
RPA2NT	OGDH	OGDH	12|2|0	14	4.67	3	0|6|1|7	0.16	0.47	0.16	0.47	0.16	-15.48	1.33	0.6
RPA2NT	SMG1	SMG1	6|0|1	7	2.33	3	0|0|0|2	0.31	0.94	0.31	0.94	0.31	-3.69	4.67	0.5
RPA2NT	CDC73	CDC73	7|4|3	14	4.67	3	17|37|21|42	0	0	0	0	0	-117.46	0.16	0.82
RPA2NT	NFRKB	NFRKB	11|0|1	12	4	3	1|15|3|16	0	0	0	0	0	-38.27	0.46	0.78
RPA2NT	FKBP11	FKBP11	2|2|2	6	2	3	0|0|0|4	0.16	0.16	0.16	0.16	0.16	-1.65	2	0.6
RPA2NT	SMG9	SMG9	14|3|5	22	7.33	3	0|9|0|12	0.02	0.07	0.02	0.07	0.02	-15.29	1.4	0.68
RPA2NT	SMG8	SMG8	8|0|0	8	2.67	3	0|2|0|5	0.22	0.67	0.22	0.67	0.22	-8.23	1.52	0.57
RPA2NT	NADK2	NADK2	2|1|1	4	1.33	3	0|2|0|2	0.03	0.09	0.03	0.09	0.03	-3.75	1.33	0.67
RPA2NT	METTL16	METTL16	2|1|0	3	1	3	0|2|0|1	0.06	0.19	0.06	0.19	0.06	-4.49	1.33	0.65
RPA2NT	ZMYM2	ZMYM2	19|2|2	23	7.67	3	4|35|9|40	0	0	0	0	0	-88.67	0.35	0.82
RPA2NT	ZMYM3	ZMYM3	5|0|3	8	2.67	3	0|7|2|8	0	0	0	0	0	-18.68	0.63	0.76
RPA2NT	CTNNAL1	CTNNAL1	6|0|0	6	2	3	0|1|0|0	0.33	1	0.33	1	0.33	-2.69	8	0.44
RPA2NT	ZMYM4	ZMYM4	15|4|7	26	8.67	3	14|31|19|55	0	0	0	0	0	-115.85	0.29	0.82
RPA2NT	SLC38A2	SLC38A2	2|0|1	3	1	3	0|6|2|4	0	0	0	0	0	-13.4	0.33	0.82
RPA2NT	CAMK2D	CAMK2D	10|8|6	24	8	3	0|8|2|12	0	0	0	0	0	-11.61	1.45	0.74
RPA2NT	CAMK2G	CAMK2G	2|2|1	5	1.67	3	0|1|0|3	0.08	0.11	0.08	0.11	0.08	-3.54	1.67	0.64
RPA2NT	RAB11FIP1	RAB11FIP1	8|0|0	8	2.67	3	0|0|0|0	0.33	1	0.33	1	0.33	-2.15	26.67	0.41
RPA2NT	OSBPL8	OSBPL8	13|3|1	17	5.67	3	0|13|0|14	0	0	0	0	0	-26	0.84	0.75
RPA2NT	OSBPL9	OSBPL9	12|0|1	13	4.33	3	0|5|0|3	0.29	0.88	0.29	0.88	0.29	-8.94	2.17	0.54
RPA2NT	IFRD1	IFRD1	5|2|0	7	2.33	3	0|5|0|4	0.03	0.08	0.03	0.08	0.03	-10.09	1.04	0.68
RPA2NT	MACROD1	MACROD1	3|3|2	8	2.67	3	0|3|0|6	0.01	0.01	0.01	0.01	0.01	-6.26	1.19	0.71
RPA2NT	UBE4B	UBE4B	1|1|0	2	0.67	3	0|0|0|3	0	0	0	0	0	-4.74	0.89	0.82
RPA2NT	DBNL	DBNL	8|1|4	13	4.33	3	0|0|0|2	0.59	0.98	0.59	0.98	0.59	-1.65	8.67	0.25
RPA2NT	AKAP1	AKAP1	21|3|13	37	12.33	3	0|0|0|0	1	1	1	1	1	4.23	123.33	0
RPA2NT	GTF2F2	GTF2F2	5|0|1	6	2	3	2|13|6|21	0	0	0	0	0	-46.05	0.19	0.82
RPA2NT	EIF2A	EIF2A	16|13|13	42	14	3	0|18|4|22	0	0	0	0	0	-20.6	1.27	0.79
RPA2NT	ARHGAP17	ARHGAP17	1|0|1	2	0.67	3	1|0|0|3	0	0	0	0	0	-4.95	0.67	0.82
RPA2NT	STARD9	STARD9	4|1|1	6	2	3	1|0|0|2	0.24	0.73	0.24	0.73	0.24	-2.89	2.67	0.56
RPA2NT	YBX1	YBX1	5|4|3	12	4	3	7|10|4|13	0	0	0	0	0	-28.94	0.47	0.82
RPA2NT	ARHGAP19	ARHGAP19	1|0|1	2	0.67	3	0|3|0|3	0	0	0	0	0	-7.25	0.44	0.82
RPA2NT	ANO8	ANO8	2|0|0	2	0.67	3	0|0|0|1	0.21	0.64	0.21	0.64	0.21	-2.69	2.67	0.58
RPA2NT	RRP1B	RRP1B	31|24|17	72	24	3	22|43|25|69	0	0	0	0	0	-123.58	0.6	0.82
RPA2NT	CELF2	CELF2	0|1|1	2	0.67	3	1|6|1|12	0	0	0	0	0	-21.7	0.13	0.82
RPA2NT	HSP90B1	HSP90B1	27|1|3	31	10.33	3	0|5|4|1	0.33	1	0.33	1	0.33	-9.05	4.13	0.38
RPA2NT	TANGO6	TANGO6	1|0|0	1	0.33	3	0|0|0|2	0	0	0	0	0	-3.69	0.67	0.82
RPA2NT	POLR1B	POLR1B	6|2|2	10	3.33	3	0|8|0|8	0	0	0	0	0	-12.42	0.83	0.74
RPA2NT	KRR1	KRR1	2|3|1	6	2	3	4|11|4|9	0	0	0	0	0	-27.74	0.29	0.82
RPA2NT	POLR1E	POLR1E	1|2|0	3	1	3	0|4|1|3	0	0	0	0	0	-9.23	0.5	0.82
RPA2NT	RAB3GAP2	RAB3GAP2	36|10|23	69	23	3	0|7|2|9	0.65	1	0.65	1	0.65	-3.92	5.11	0.17
RPA2NT	STIP1	STIP1	32|8|14	54	18	3	0|8|2|8	0.43	0.99	0.43	0.99	0.43	-5.92	4	0.33
RPA2NT	HIP1R	HIP1R	4|0|0	4	1.33	3	0|0|0|1	0.33	0.98	0.33	0.98	0.33	-2.69	5.33	0.49
RPA2NT	WDR41	WDR41	4|0|1	5	1.67	3	0|0|0|0	0.33	1	0.33	1	0.33	-2.15	16.67	0.45
RPA2NT	WDR43	WDR43	6|7|5	18	6	3	2|12|1|16	0	0	0	0	0	-21.31	0.77	0.82
RPA2NT	WDR46	WDR46	0|11|4	15	5	3	4|22|8|23	0	0	0	0	0	-62.74	0.35	0.82
RPA2NT	GTF2B	GTF2B	2|1|0	3	1	3	2|10|6|11	0	0	0	0	0	-32.1	0.14	0.82
RPA2NT	AHSA1	AHSA1	21|4|22	47	15.67	3	1|10|3|12	0.25	0.43	0.25	0.43	0.25	-18.55	2.41	0.56
RPA2NT	RPS9	RPS9	26|46|32	104	34.67	3	25|33|28|42	0	0	0	0	0	-77.06	1.08	0.81
RPA2NT	ARPC2	ARPC2	29|4|7	40	13.33	3	0|12|1|22	0.07	0.21	0.07	0.21	0.07	-26.86	1.52	0.64
RPA2NT	GTF2I	GTF2I	28|2|9	39	13	3	37|51|42|69	0	0	0	0	0	-212.19	0.26	0.82
RPA2NT	UCK1	UCK1	1|1|0	2	0.67	3	0|0|0|0	0	0	0	0	0	-2.15	6.67	0.82
RPA2NT	SENP3	SENP3	7|2|1	10	3.33	3	3|9|5|13	0	0	0	0	0	-29.76	0.44	0.82
RPA2NT	DSP	DSP	6|1|6	13	4.33	3	2|1|1|4	0.26	0.39	0.26	0.39	0.26	-7.28	2.17	0.56
RPA2NT	SAMM50	SAMM50	18|4|10	32	10.67	3	0|11|1|20	0	0	0	0	0	-23.83	1.33	0.74
RPA2NT	GLMN	GLMN	8|2|1	11	3.67	3	0|2|0|9	0.09	0.27	0.09	0.27	0.09	-9.66	1.33	0.63
RPA2NT	DCDC1	DCDC1	0|0|1	1	0.33	3	0|1|0|0	0	0	0	0	0	-2.69	1.33	0.82
RPA2NT	ING3	ING3	4|0|2	6	2	3	1|7|2|15	0	0	0	0	0	-27.17	0.32	0.82
RPA2NT	PDAP1	PDAP1	6|0|0	6	2	3	0|0|0|3	0.27	0.82	0.27	0.82	0.27	-4.74	2.67	0.55
RPA2NT	GSTO1	GSTO1	9|0|9	18	6	3	1|3|2|2	0.64	0.95	0.64	0.95	0.64	-9.38	3	0.21
RPA2NT	DNAJC8	DNAJC8	1|1|0	2	0.67	3	0|0|0|2	0	0	0	0	0	-3.69	1.33	0.82
RPA2NT	CSNK1A1	CSNK1A1	9|6|7	22	7.33	3	3|18|7|15	0	0	0	0	0	-31.21	0.68	0.82
RPA2NT	CAMSAP3	CAMSAP3	4|2|0	6	2	3	0|1|0|2	0.31	0.73	0.31	0.73	0.31	-4.49	2.67	0.51
RPA2NT	DNAJC6	DNAJC6	1|0|0	1	0.33	3	0|0|0|0	0	0	0	0	0	-2.15	3.33	0.82
RPA2NT	DNAJC7	DNAJC7	7|1|4	12	4	3	0|7|0|9	0	0	0	0	0	-14.52	1	0.73
RPA2NT	ERMP1	ERMP1	3|1|0	4	1.33	3	1|5|1|4	0	0	0	0	0	-12.62	0.48	0.74
RPA2NT	TTC37	TTC37	13|7|4	24	8	3	0|17|1|28	0	0	0	0	0	-37.84	0.7	0.8
RPA2NT	WDFY1	WDFY1	6|2|0	8	2.67	3	0|1|0|0	0.55	1	0.55	1	0.55	-2.69	10.67	0.27
RPA2NT	RRP12	RRP12	20|27|22	69	23	3	19|87|26|68	0	0	0	0	0	-158.23	0.46	0.82
RPA2NT	GFPT1	GFPT1	42|10|22	74	24.67	3	7|32|12|40	0	0	0	0	0	-70.26	1.08	0.8
RPA2NT	GOSR1	GOSR1	6|3|4	13	4.33	3	0|4|2|3	0.08	0.22	0.08	0.22	0.08	-5.26	1.93	0.64
RPA2NT	PARK7	PARK7	1|0|2	3	1	3	0|0|0|0	0.31	0.92	0.31	0.92	0.31	-2.15	10	0.51
RPA2NT	ECHDC1	ECHDC1	8|1|0	9	3	3	0|3|0|2	0.3	0.91	0.3	0.91	0.3	-6.16	2.4	0.53
RPA2NT	DYNC1LI1	DYNC1LI1	17|1|3	21	7	3	0|3|0|0	0.48	1	0.48	1	0.48	-2.36	9.33	0.3
RPA2NT	PPM1F	PPM1F	3|0|1	4	1.33	3	0|0|0|0	0.33	0.99	0.33	0.99	0.33	-2.15	13.33	0.48
RPA2NT	PRKDC	PRKDC	238|248|255	741	247	3	170|364|175|439	0	0	0	0	0	-670.06	0.86	0.82
RPA2NT	MCM5	MCM5	24|28|27	79	26.33	3	12|54|20|65	0	0	0	0	0	-101.15	0.7	0.82
RPA2NT	NASP	NASP	40|9|16	65	21.67	3	39|61|39|72	0	0	0	0	0	-199.9	0.41	0.82
RPA2NT	GLS	GLS	7|0|4	11	3.67	3	0|9|1|9	0	0	0	0	0	-20.8	0.77	0.75
RPA2NT	CDIPT	CDIPT	1|2|2	5	1.67	3	2|6|2|4	0	0	0	0	0	-13.33	0.48	0.82
RPA2NT	LRIF1	LRIF1	9|1|2	12	4	3	4|28|7|34	0	0	0	0	0	-76	0.22	0.82
RPA2NT	ACO2	ACO2	12|14|11	37	12.33	3	1|10|4|16	0	0	0	0	0	-12.58	1.59	0.76
RPA2NT	SPCS2	SPCS2	7|2|2	11	3.67	3	0|8|1|8	0	0	0	0	0	-13.55	0.86	0.74
RPA2NT	NCOA5	NCOA5	3|0|0	3	1	3	0|3|1|4	0	0.01	0	0.01	0	-9.23	0.5	0.71
RPA2NT	NT5C3A	NT5C3A	4|2|2	8	2.67	3	0|2|0|6	0.02	0.07	0.02	0.07	0.02	-5.27	1.33	0.68
RPA2NT	ACAT1	ACAT1	3|1|1	5	1.67	3	0|2|0|3	0.05	0.15	0.05	0.15	0.05	-4.53	1.33	0.66
RPA2NT	ACAT2	ACAT2	10|0|2	12	4	3	0|1|0|1	0.45	1	0.45	1	0.45	-3.59	8	0.32
RPA2NT	DDB2	DDB2	4|1|0	5	1.67	3	0|2|0|5	0.04	0.13	0.04	0.13	0.04	-8.23	0.95	0.66
RPA2NT	LIMD1	LIMD1	9|2|6	17	5.67	3	0|0|1|0	0.88	1	0.88	1	0.88	0.56	22.67	0.03
RPA2NT	DDB1	DDB1	52|4|5	61	20.33	3	0|6|0|27	0.31	0.92	0.31	0.92	0.31	-24.57	2.46	0.51
RPA2NT	SETX	SETX	1|1|0	2	0.67	3	1|8|2|8	0	0	0	0	0	-21.03	0.14	0.82
RPA2NT	EEF1A2	EEF1A2	13|4|7	24	8	3	0|15|4|16	0	0	0	0	0	-27.11	0.91	0.78
RPA2NT	KIF21B	KIF21B	0|1|0	1	0.33	3	0|0|0|0	0	0	0	0	0	-2.15	3.33	0.82
RPA2NT	RIF1	RIF1	31|10|14	55	18.33	3	60|127|66|148	0	0	0	0	0	-403.19	0.18	0.82
RPA2NT	HADH	HADH	3|1|0	4	1.33	3	0|0|0|1	0.3	0.9	0.3	0.9	0.3	-2.69	5.33	0.53
RPA2NT	SLC27A4	SLC27A4	3|3|0	6	2	3	0|0|0|1	0.6	0.9	0.6	0.9	0.6	-2.69	8	0.24
RPA2NT	SLC27A2	SLC27A2	2|2|0	4	1.33	3	0|4|0|2	0.02	0.02	0.02	0.02	0.02	-7.18	0.89	0.69
RPA2NT	CAPZA2	CAPZA2	21|4|5	30	10	3	2|17|1|16	0	0	0	0	0	-27.95	1.11	0.74
RPA2NT	ERO1L	ERO1L	18|5|10	33	11	3	3|12|2|17	0	0	0	0	0	-24.21	1.29	0.75
RPA2NT	ZNF638	ZNF638	12|3|5	20	6.67	3	40|86|50|101	0	0	0	0	0	-294	0.1	0.82
RPA2NT	C20ORF27	C20ORF27	4|0|2	6	2	3	0|0|0|4	0.22	0.51	0.22	0.51	0.22	-4.6	2	0.57
RPA2NT	AK2	AK2	2|0|3	5	1.67	3	0|0|0|0	0.63	0.99	0.63	0.99	0.63	-2.15	16.67	0.21
RPA2NT	TBCD	TBCD	18|1|1	20	6.67	3	0|8|0|7	0.27	0.82	0.27	0.82	0.27	-13.74	1.78	0.55
RPA2NT	PHGDH	PHGDH	23|11|31	65	21.67	3	11|8|11|9	0.34	1	0.34	1	0.34	-20.12	2.22	0.38
RPA2NT	TBCB	TBCB	8|0|3	11	3.67	3	4|4|4|8	0	0	0	0	0	-22.45	0.73	0.75
RPA2NT	APOBEC3C	APOBEC3C	3|2|3	8	2.67	3	0|4|0|8	0	0	0	0	0	-8.68	0.89	0.82
RPA2NT	GEMIN5	GEMIN5	76|19|55	150	50	3	1|23|4|25	0.58	0.97	0.58	0.97	0.58	-20.44	3.77	0.25
RPA2NT	UBFD1	UBFD1	4|0|1	5	1.67	3	0|4|3|6	0	0	0	0	0	-14.61	0.51	0.75
RPA2NT	CDK5RAP2	CDK5RAP2	4|2|0	6	2	3	0|1|0|0	0.54	0.98	0.54	0.98	0.54	-2.69	8	0.27
RPA2NT	SARS	SARS	40|16|35	91	30.33	3	11|45|15|49	0	0	0	0	0	-86.5	1.01	0.81
RPA2NT	CMTR1	CMTR1	12|5|4	21	7	3	1|17|5|29	0	0	0	0	0	-44.11	0.54	0.82
RPA2NT	CDK5RAP1	CDK5RAP1	2|1|0	3	1	3	1|1|0|4	0.01	0.02	0.01	0.02	0.01	-7.25	0.67	0.7
RPA2NT	CTTN	CTTN	76|66|75	217	72.33	3	0|12|0|15	1	1	1	1	1	5.1	10.72	0
RPA2NT	ACTBL2	ACTBL2	2|0|3	5	1.67	3	0|0|0|0	0.63	0.99	0.63	0.99	0.63	-2.15	16.67	0.21
RPA2NT	ITCH	ITCH	4|1|1	6	2	3	0|6|0|7	0	0	0	0	0	-11.64	0.62	0.74
RPA2NT	CHMP4B	CHMP4B	8|6|11	25	8.33	3	4|13|9|12	0	0	0	0	0	-26.83	0.88	0.79
RPA2NT	WRNIP1	WRNIP1	4|3|2	9	3	3	14|24|17|34	0	0	0	0	0	-90.5	0.13	0.82
RPA2NT	PLCG1	PLCG1	12|2|2	16	5.33	3	0|6|0|10	0.08	0.23	0.08	0.23	0.08	-12.37	1.33	0.64
RPA2NT	CBLL1	CBLL1	3|0|2	5	1.67	3	2|4|4|6	0	0	0	0	0	-18.06	0.42	0.82
RPA2NT	LARS2	LARS2	7|11|4	22	7.33	3	0|5|0|7	0.2	0.53	0.2	0.53	0.2	-5.83	2.44	0.59
RPA2NT	ERH	ERH	3|0|1	4	1.33	3	2|3|2|6	0	0	0	0	0	-14.87	0.41	0.82
RPA2NT	EIF2S3	EIF2S3	40|20|29	89	29.67	3	15|36|25|36	0	0	0	0	0	-71.87	1.06	0.81
RPA2NT	PPM1A	PPM1A	4|0|0	4	1.33	3	0|4|0|2	0.07	0.21	0.07	0.21	0.07	-7.18	0.89	0.64
RPA2NT	DDX17	DDX17	13|20|7	40	13.33	3	14|24|13|36	0	0	0	0	0	-73.5	0.61	0.82
RPA2NT	PMPCB	PMPCB	10|0|3	13	4.33	3	0|0|0|0	0.66	1	0.66	1	0.66	-2.15	43.33	0.14
RPA2NT	PMPCA	PMPCA	12|3|0	15	5	3	0|6|0|8	0.15	0.44	0.15	0.44	0.15	-15.33	1.43	0.6
RPA2NT	DDX11	DDX11	6|0|0	6	2	3	0|6|3|12	0	0	0	0	0	-22.9	0.38	0.77
RPA2NT	CDK12	CDK12	20|0|1	21	7	3	1|19|6|18	0	0	0	0	0	-48.18	0.64	0.77
RPA2NT	CDK13	CDK13	9|0|3	12	4	3	19|38|23|43	0	0	0	0	0	-136.82	0.13	0.82
RPA2NT	DDX18	DDX18	25|31|20	76	25.33	3	18|47|20|39	0	0	0	0	0	-83.02	0.82	0.82
RPA2NT	PSMC1	PSMC1	9|3|0	12	4	3	1|9|1|10	0	0	0	0	0	-22.94	0.76	0.75
RPA2NT	PSMC2	PSMC2	48|13|30	91	30.33	3	5|18|11|14	0.33	1	0.33	1	0.33	-24.79	2.53	0.39
RPA2NT	PSMC4	PSMC4	7|0|0	7	2.33	3	0|0|0|0	0.33	1	0.33	1	0.33	-2.15	23.33	0.42
RPA2NT	PSMC5	PSMC5	19|0|4	23	7.67	3	0|2|0|0	0.59	1	0.59	1	0.59	-3.69	15.33	0.24
RPA2NT	PSMC6	PSMC6	4|1|7	12	4	3	0|0|0|0	0.67	1	0.67	1	0.67	0.35	40	0.12
RPA2NT	ARFIP1	ARFIP1	7|0|2	9	3	3	0|0|0|0	0.64	1	0.64	1	0.64	-2.15	30	0.19
RPA2NT	ARFIP2	ARFIP2	4|0|0	4	1.33	3	0|0|0|0	0.33	1	0.33	1	0.33	-2.15	13.33	0.45
RPA2NT	HEATR3	HEATR3	8|1|0	9	3	3	0|2|0|5	0.22	0.67	0.22	0.67	0.22	-8.23	1.71	0.57
RPA2NT	HEATR1	HEATR1	21|4|13	38	12.67	3	4|55|6|60	0	0	0	0	0	-121.88	0.41	0.82
RPA2NT	MDC1	MDC1	29|6|8	43	14.33	3	45|113|52|115	0	0	0	0	0	-334.63	0.18	0.82
RPA2NT	KIF18B	KIF18B	3|1|1	5	1.67	3	0|8|3|18	0	0	0	0	0	-28.08	0.23	0.82
RPA2NT	POLRMT	POLRMT	2|1|0	3	1	3	0|4|0|5	0	0	0	0	0	-10.09	0.44	0.82
RPA2NT	SFSWAP	SFSWAP	4|0|0	4	1.33	3	0|12|2|20	0	0	0	0	0	-36.95	0.16	0.82
RPA2NT	TRIP11	TRIP11	4|0|1	5	1.67	3	0|0|0|1	0.33	0.98	0.33	0.98	0.33	-2.69	6.67	0.49
RPA2NT	TRIP12	TRIP12	20|3|9	32	10.67	3	0|17|2|23	0	0	0	0	0	-36.26	1.02	0.77
RPA2NT	TRIP13	TRIP13	28|7|13	48	16	3	4|18|10|25	0	0	0	0	0	-42.83	1.12	0.78
RPA2NT	SEC61B	SEC61B	4|9|2	15	5	3	4|3|4|5	0.01	0.04	0.01	0.04	0.01	-13.16	1.25	0.69
RPA2NT	CPVL	CPVL	6|2|2	10	3.33	3	0|2|0|3	0.27	0.71	0.27	0.71	0.27	-2.98	2.67	0.55
RPA2NT	GLUD1	GLUD1	36|22|23	81	27	3	1|13|6|30	0	0.01	0	0.01	0	-14.9	2.16	0.72
RPA2NT	SETD8	SETD8	4|0|2	6	2	3	0|0|0|0	0.64	1	0.64	1	0.64	-2.15	20	0.2
RPA2NT	TMEM109	TMEM109	3|4|2	9	3	3	3|1|2|1	0.05	0.1	0.05	0.1	0.05	-4.97	1.71	0.66
RPA2NT	FN3KRP	FN3KRP	4|0|0	4	1.33	3	0|0|0|0	0.33	1	0.33	1	0.33	-2.15	13.33	0.45
RPA2NT	NCLN	NCLN	15|9|6	30	10	3	0|16|1|17	0	0	0	0	0	-22.2	1.18	0.77
RPA2NT	MAP3K10	MAP3K10	3|1|0	4	1.33	3	0|0|0|1	0.3	0.9	0.3	0.9	0.3	-2.69	5.33	0.53
RPA2NT	RPL17	RPL17	13|19|13	45	15	3	13|25|19|38	0	0	0	0	0	-68.38	0.63	0.82
RPA2NT	NCL	NCL	48|35|54	137	45.67	3	60|74|67|118	0	0	0	0	0	-245.9	0.57	0.82
RPA2NT	SLC1A5	SLC1A5	8|3|4	15	5	3	2|5|4|6	0	0.01	0	0.01	0	-12.39	1.18	0.73
RPA2NT	RPL11	RPL11	9|20|15	44	14.67	3	7|11|7|16	0	0	0	0	0	-24.62	1.43	0.76
RPA2NT	GRHPR	GRHPR	4|1|2	7	2.33	3	0|0|0|1	0.54	0.98	0.54	0.98	0.54	-1.08	9.33	0.27
RPA2NT	DYNC1I2	DYNC1I2	6|1|0	7	2.33	3	0|0|0|0	0.33	1	0.33	1	0.33	-2.15	23.33	0.42
RPA2NT	RPL12	RPL12	14|13|18	45	15	3	10|18|12|25	0	0	0	0	0	-39.94	0.92	0.8
RPA2NT	IDI1	IDI1	2|0|0	2	0.67	3	0|0|0|1	0.21	0.64	0.21	0.64	0.21	-2.69	2.67	0.58
RPA2NT	2022-03-05	2022-03-05	4|3|0	7	2.33	3	0|2|0|4	0.1	0.21	0.1	0.21	0.1	-7.18	1.56	0.63
RPA2NT	LRRC40	LRRC40	25|4|9	38	12.67	3	0|9|1|14	0.25	0.74	0.25	0.74	0.25	-16.31	2.11	0.56
RPA2NT	GPATCH4	GPATCH4	9|1|4	14	4.67	3	21|32|23|31	0	0	0	0	0	-114.85	0.17	0.82
RPA2NT	GNL3	GNL3	7|1|2	10	3.33	3	9|21|10|39	0	0	0	0	0	-82.77	0.17	0.82
RPA2NT	GNL2	GNL2	14|10|8	32	10.67	3	38|69|48|82	0	0	0	0	0	-231.21	0.18	0.82
RPA2NT	DNTTIP2	DNTTIP2	7|1|1	9	3	3	23|44|24|51	0	0	0	0	0	-153.01	0.08	0.82
RPA2NT	EIF3K	EIF3K	12|2|5	19	6.33	3	0|1|0|7	0.33	0.8	0.33	0.8	0.33	-5.1	3.17	0.47
RPA2NT	EIF3L	EIF3L	56|21|44	121	40.33	3	24|49|37|53	0	0	0	0	0	-119.5	0.99	0.82
RPA2NT	UBLCP1	UBLCP1	16|1|6	23	7.67	3	0|4|0|7	0.31	0.88	0.31	0.88	0.31	-9.85	2.79	0.51
RPA2NT	TSFM	TSFM	9|6|5	20	6.67	3	1|7|2|11	0	0	0	0	0	-12.39	1.27	0.75
RPA2NT	EIF3A	EIF3A	93|45|68	206	68.67	3	23|76|35|80	0	0	0	0	0	-124.32	1.28	0.82
RPA2NT	EIF3B	EIF3B	75|24|42	141	47	3	24|63|40|67	0	0	0	0	0	-143.81	0.97	0.82
RPA2NT	EIF3C	EIF3C	56|25|33	114	38	3	9|34|17|48	0	0	0	0	0	-59.53	1.41	0.8
RPA2NT	EIF3D	EIF3D	41|27|34	102	34	3	8|40|16|43	0	0	0	0	0	-55.71	1.27	0.81
RPA2NT	EIF3E	EIF3E	42|9|32	83	27.67	3	15|41|21|34	0	0	0	0	0	-93.5	1	0.81
RPA2NT	EIF3F	EIF3F	7|0|11	18	6	3	0|0|0|0	0.67	1	0.67	1	0.67	-2.15	60	0.1
RPA2NT	EIF3G	EIF3G	5|0|2	7	2.33	3	4|12|5|13	0	0	0	0	0	-37.62	0.27	0.82
RPA2NT	RARS	RARS	60|19|52	131	43.67	3	29|70|34|59	0	0	0	0	0	-152.85	0.91	0.82
RPA2NT	MIPEP	MIPEP	5|2|1	8	2.67	3	0|2|2|3	0.1	0.29	0.1	0.29	0.1	-6.48	1.52	0.63
RPA2NT	MTMR9	MTMR9	6|0|0	6	2	3	0|1|0|1	0.33	0.99	0.33	0.99	0.33	-3.59	4	0.47
RPA2NT	MTMR6	MTMR6	12|0|0	12	4	3	0|5|0|4	0.28	0.84	0.28	0.84	0.28	-10.09	1.78	0.55
RPA2NT	NOL11	NOL11	12|1|7	20	6.67	3	9|24|15|21	0	0	0	0	0	-72.36	0.39	0.82
RPA2NT	NOL10	NOL10	8|1|1	10	3.33	3	6|25|11|27	0	0	0	0	0	-71.92	0.19	0.82
RPA2NT	MTMR1	MTMR1	5|0|0	5	1.67	3	1|2|0|2	0.22	0.65	0.22	0.65	0.22	-6.31	1.33	0.57
RPA2NT	COG2	COG2	10|0|1	11	3.67	3	0|1|0|3	0.33	0.98	0.33	0.98	0.33	-4.95	3.67	0.49
RPA2NT	BARD1	BARD1	1|0|0	1	0.33	3	0|0|0|3	0	0	0	0	0	-4.74	0.44	0.82
RPA2NT	NOMO2	NOMO2	8|0|1	9	3	3	0|8|2|7	0	0.01	0	0.01	0	-18.68	0.71	0.72
RPA2NT	SMARCAL1	SMARCAL1	29|18|36	83	27.67	3	0|0|0|0	1	1	1	1	1	27.63	276.67	0
RPA2NT	BAZ1B	BAZ1B	2|21|23	46	15.33	3	12|45|24|70	0	0	0	0	0	-158.16	0.41	0.82
RPA2NT	YIF1B	YIF1B	3|2|0	5	1.67	3	0|2|0|2	0.12	0.27	0.12	0.27	0.12	-5.15	1.67	0.62
RPA2NT	TPR	TPR	12|0|2	14	4.67	3	6|30|11|50	0	0	0	0	0	-107.01	0.19	0.82
RPA2NT	NMT1	NMT1	25|8|16	49	16.33	3	5|20|8|23	0	0	0	0	0	-39.86	1.17	0.79
RPA2NT	M6PR	M6PR	4|0|1	5	1.67	3	0|0|0|0	0.33	1	0.33	1	0.33	-2.15	16.67	0.45
RPA2NT	SDE2	SDE2	2|0|0	2	0.67	3	3|8|4|18	0	0	0	0	0	-36.1	0.08	0.82
RPA2NT	OSBPL11	OSBPL11	11|0|2	13	4.33	3	0|3|0|5	0.28	0.83	0.28	0.83	0.28	-8.94	2.17	0.55
RPA2NT	VAT1	VAT1	23|7|10	40	13.33	3	6|8|3|18	0	0.01	0	0.01	0	-21.86	1.52	0.71
RPA2NT	MTCH2	MTCH2	12|9|14	35	11.67	3	5|15|3|17	0	0	0	0	0	-23.2	1.17	0.79
RPA2NT	MTCH1	MTCH1	7|3|2	12	4	3	2|5|2|7	0	0	0	0	0	-13.06	1	0.73
RPA2NT	CSTF2T	CSTF2T	14|3|8	25	8.33	3	0|7|0|9	0.16	0.47	0.16	0.47	0.16	-10.7	2.08	0.6
RPA2NT	SLC2A1	SLC2A1	3|2|1	6	2	3	0|2|0|2	0.12	0.27	0.12	0.27	0.12	-3.75	2	0.62
RPA2NT	STIL	STIL	1|0|1	2	0.67	3	0|1|0|0	0	0	0	0	0	-2.69	2.67	0.82
RPA2NT	ATP5O	ATP5O	4|15|6	25	8.33	3	0|7|1|17	0.01	0.02	0.01	0.02	0.01	-17.17	1.33	0.71
RPA2NT	CD2BP2	CD2BP2	13|6|6	25	8.33	3	23|33|30|30	0	0	0	0	0	-107.51	0.29	0.82
RPA2NT	SNF8	SNF8	6|2|3	11	3.67	3	0|2|0|5	0.16	0.42	0.16	0.42	0.16	-4.46	2.1	0.6
RPA2NT	RPL37A	RPL37A	4|4|3	11	3.67	3	3|8|4|14	0	0	0	0	0	-23.53	0.51	0.82
RPA2NT	MAPK12	MAPK12	3|0|0	3	1	3	0|0|0|0	0.33	0.99	0.33	0.99	0.33	-2.15	10	0.48
RPA2NT	FUBP3	FUBP3	9|0|1	10	3.33	3	0|1|0|5	0.26	0.78	0.26	0.78	0.26	-7.03	2.22	0.55
RPA2NT	ATP5L	ATP5L	10|12|10	32	10.67	3	7|7|6|11	0	0	0	0	0	-14.55	1.38	0.77
RPA2NT	EXOSC8	EXOSC8	4|0|1	5	1.67	3	1|0|0|1	0.3	0.89	0.3	0.89	0.3	-3.59	3.33	0.53
RPA2NT	EXOSC9	EXOSC9	9|1|5	15	5	3	9|11|10|10	0	0	0	0	0	-40.9	0.5	0.82
RPA2NT	EXOSC3	EXOSC3	7|3|2	12	4	3	2|4|2|3	0.06	0.17	0.06	0.17	0.06	-8.54	1.45	0.65
RPA2NT	CCAR2	CCAR2	34|20|26	80	26.67	3	23|52|32|64	0	0	0	0	0	-129.29	0.62	0.82
RPA2NT	MTDH	MTDH	12|7|8	27	9	3	2|12|4|17	0	0	0	0	0	-21.79	1.03	0.78
RPA2NT	EXOSC7	EXOSC7	6|0|2	8	2.67	3	0|2|0|7	0.07	0.21	0.07	0.21	0.07	-9.88	1.19	0.64
RPA2NT	ATRIP	ATRIP	1|0|1	2	0.67	3	0|0|0|0	0	0	0	0	0	-2.15	6.67	0.82
RPA2NT	RRBP1	RRBP1	7|3|2	12	4	3	0|10|0|4	0.01	0.02	0.01	0.02	0.01	-10.57	1.14	0.7
RPA2NT	TBC1D24	TBC1D24	1|1|0	2	0.67	3	0|1|0|2	0	0	0	0	0	-4.49	0.89	0.82
RPA2NT	KIN	KIN	1|0|0	1	0.33	3	1|10|2|9	0	0	0	0	0	-24.16	0.06	0.82
RPA2NT	INCENP	INCENP	2|0|0	2	0.67	3	0|2|1|7	0	0	0	0	0	-11.15	0.27	0.82
RPA2NT	FARP1	FARP1	6|2|1	9	3	3	1|3|0|3	0.19	0.56	0.19	0.56	0.19	-6.48	1.71	0.59
RPA2NT	MYO5C	MYO5C	1|2|0	3	1	3	0|1|1|2	0.03	0.09	0.03	0.09	0.03	-5.19	1	0.67
RPA2NT	2022-03-02	2022-03-02	1|0|0	1	0.33	3	0|0|0|2	0	0	0	0	0	-3.69	0.67	0.82
RPA2NT	SDSL	SDSL	2|0|0	2	0.67	3	0|0|0|0	0.31	0.92	0.31	0.92	0.31	-2.15	6.67	0.51
RPA2NT	RALY	RALY	6|8|3	17	5.67	3	9|11|10|10	0	0	0	0	0	-35.27	0.57	0.82
RPA2NT	FCF1	FCF1	0|2|0	2	0.67	3	0|0|0|2	0.13	0.38	0.13	0.38	0.13	-3.69	1.33	0.61
RPA2NT	ATP6V0A1	ATP6V0A1	5|0|0	5	1.67	3	1|2|1|7	0.01	0.02	0.01	0.02	0.01	-12.39	0.61	0.71
RPA2NT	ATP6V0A2	ATP6V0A2	4|0|1	5	1.67	3	0|0|1|1	0.3	0.89	0.3	0.89	0.3	-3.59	3.33	0.53
RPA2NT	VPS52	VPS52	9|2|3	14	4.67	3	1|2|0|6	0.21	0.62	0.21	0.62	0.21	-6.34	2.07	0.58
RPA2NT	VPS51	VPS51	49|18|42	109	36.33	3	0|15|4|15	0.64	0.97	0.64	0.97	0.64	-7.58	4.27	0.21
RPA2NT	ALKBH5	ALKBH5	2|0|0	2	0.67	3	0|9|2|8	0	0	0	0	0	-20.89	0.14	0.82
RPA2NT	EEF1E1	EEF1E1	7|2|4	13	4.33	3	4|13|4|9	0	0	0	0	0	-27.04	0.58	0.82
RPA2NT	RALA	RALA	3|3|1	7	2.33	3	0|6|1|8	0	0	0	0	0	-13.84	0.62	0.82
RPA2NT	TMEM126A	TMEM126A	3|1|0	4	1.33	3	0|2|0|2	0.09	0.27	0.09	0.27	0.09	-5.15	1.33	0.63
RPA2NT	SCYL2	SCYL2	16|1|6	23	7.67	3	0|7|1|7	0.26	0.78	0.26	0.78	0.26	-13.86	2.04	0.56
RPA2NT	SCAMP3	SCAMP3	8|4|7	19	6.33	3	2|5|2|7	0	0.01	0	0.01	0	-9.91	1.58	0.71
RPA2NT	MRPS30	MRPS30	2|2|0	4	1.33	3	0|5|0|4	0	0	0	0	0	-10.09	0.59	0.82
RPA2NT	STXBP1	STXBP1	4|0|0	4	1.33	3	0|2|0|7	0.01	0.04	0.01	0.04	0.01	-9.88	0.59	0.7
RPA2NT	SMPD4	SMPD4	5|0|0	5	1.67	3	0|3|0|3	0.13	0.39	0.13	0.39	0.13	-7.25	1.11	0.61
RPA2NT	STXBP3	STXBP3	5|1|2	8	2.67	3	0|9|0|10	0	0	0	0	0	-17.74	0.56	0.77
RPA2NT	ATR	ATR	3|1|0	4	1.33	3	0|1|0|0	0.3	0.9	0.3	0.9	0.3	-2.69	5.33	0.53
RPA2NT	HNRNPH1	HNRNPH1	7|2|2	11	3.67	3	1|9|3|13	0	0	0	0	0	-22.62	0.56	0.78
RPA2NT	HNRNPL	HNRNPL	21|13|18	52	17.33	3	18|33|24|43	0	0	0	0	0	-91.43	0.59	0.82
RPA2NT	BRIP1	BRIP1	30|6|12	48	16	3	3|23|5|43	0	0	0	0	0	-61.84	0.86	0.8
RPA2NT	INF2	INF2	9|2|1	12	4	3	0|0|0|2	0.46	0.99	0.46	0.99	0.46	-1.65	8	0.32
RPA2NT	SET	SET	13|1|4	18	6	3	11|16|12|19	0	0	0	0	0	-60.61	0.41	0.82
RPA2NT	SKP2	SKP2	2|0|2	4	1.33	3	0|8|0|6	0	0	0	0	0	-15.33	0.38	0.82
RPA2NT	IQGAP2	IQGAP2	6|1|0	7	2.33	3	2|14|0|10	0	0	0	0	0	-28.31	0.36	0.82
RPA2NT	ATP5A1	ATP5A1	51|36|36	123	41	3	20|26|21|39	0	0	0	0	0	-43.33	1.55	0.8
RPA2NT	H1FX	H1FX	5|22|5	32	10.67	3	9|16|7|19	0	0	0	0	0	-41.55	0.84	0.78
RPA2NT	CRYBG3	CRYBG3	1|2|2	5	1.67	3	0|1|0|2	0.12	0.19	0.12	0.19	0.12	-2.89	2.22	0.61
RPA2NT	FANCA	FANCA	2|0|0	2	0.67	3	1|0|0|0	0.21	0.64	0.21	0.64	0.21	-2.69	2.67	0.58
RPA2NT	HNRNPAB	HNRNPAB	5|1|0	6	2	3	2|8|2|13	0	0	0	0	0	-27.36	0.32	0.82
RPA2NT	CCZ1	CCZ1	6|1|1	8	2.67	3	0|2|0|4	0.18	0.55	0.18	0.55	0.18	-5.37	1.78	0.59
RPA2NT	TTC26	TTC26	4|0|0	4	1.33	3	0|1|0|2	0.24	0.73	0.24	0.73	0.24	-4.49	1.78	0.56
RPA2NT	TTC27	TTC27	2|0|1	3	1	3	0|1|0|1	0.11	0.34	0.11	0.34	0.11	-3.59	2	0.62
RPA2NT	SUGP2	SUGP2	22|6|8	36	12	3	28|72|35|93	0	0	0	0	0	-227.83	0.21	0.82
RPA2NT	FANCI	FANCI	26|3|8	37	12.33	3	39|99|58|97	0	0	0	0	0	-311.81	0.17	0.82
RPA2NT	SUGP1	SUGP1	9|0|1	10	3.33	3	4|24|19|38	0	0	0	0	0	-93.87	0.16	0.82
RPA2NT	H1F0	H1F0	0|5|0	5	1.67	3	0|9|1|9	0	0	0	0	0	-20.8	0.35	0.77
RPA2NT	HNRNPA3	HNRNPA3	13|7|6	26	8.67	3	14|24|17|34	0	0	0	0	0	-78.33	0.39	0.82
RPA2NT	HNRNPA0	HNRNPA0	8|14|4	26	8.67	3	14|21|16|30	0	0	0	0	0	-75.56	0.43	0.82
RPA2NT	TRMT1	TRMT1	9|2|1	12	4	3	0|15|1|22	0	0	0	0	0	-37.65	0.42	0.82
RPA2NT	RCL1	RCL1	6|3|4	13	4.33	3	3|12|2|15	0	0	0	0	0	-26.32	0.54	0.82
RPA2NT	U2SURP	U2SURP	51|15|44	110	36.67	3	58|82|61|107	0	0	0	0	0	-285.87	0.48	0.82
RPA2NT	FIGNL1	FIGNL1	6|0|1	7	2.33	3	0|2|1|6	0.06	0.18	0.06	0.18	0.06	-10.09	1.04	0.65
RPA2NT	ENO1	ENO1	55|37|61	153	51	3	20|23|16|28	0.41	1	0.41	1	0.41	-25.28	2.34	0.34
RPA2NT	RPN2	RPN2	21|10|17	48	16	3	8|33|8|29	0	0	0	0	0	-57.31	0.82	0.81
RPA2NT	EIF4E2	EIF4E2	8|3|6	17	5.67	3	0|4|0|6	0.16	0.36	0.16	0.36	0.16	-5.58	2.27	0.6
RPA2NT	MIF	MIF	4|2|4	10	3.33	3	1|4|2|4	0	0	0	0	0	-8.54	1.21	0.72
RPA2NT	TAOK1	TAOK1	0|0|1	1	0.33	3	0|0|0|0	0	0	0	0	0	-2.15	3.33	0.82
RPA2NT	CHAMP1	CHAMP1	29|11|12	52	17.33	3	60|68|58|91	0	0	0	0	0	-265.19	0.25	0.82
RPA2NT	LLGL1	LLGL1	12|0|0	12	4	3	0|0|0|13	0.19	0.57	0.19	0.57	0.19	-13.7	1.23	0.59
RPA2NT	GSPT1	GSPT1	22|3|10	35	11.67	3	1|13|1|23	0	0	0	0	0	-32.13	1.23	0.74
RPA2NT	SKIV2L2	SKIV2L2	32|14|21	67	22.33	3	15|59|22|62	0	0	0	0	0	-129.41	0.57	0.82
RPA2NT	ACOX1	ACOX1	6|0|1	7	2.33	3	0|1|0|0	0.33	1	0.33	1	0.33	-2.69	9.33	0.44
RPA2NT	TFIP11	TFIP11	27|4|7	38	12.67	3	15|48|29|61	0	0	0	0	0	-152.97	0.33	0.82
RPA2NT	IRS2	IRS2	3|1|0	4	1.33	3	0|0|0|1	0.3	0.9	0.3	0.9	0.3	-2.69	5.33	0.53
RPA2NT	CDK1	CDK1	41|42|36	119	39.67	3	32|47|31|55	0	0	0	0	0	-94.63	0.96	0.82
RPA2NT	CDK2	CDK2	17|11|9	37	12.33	3	2|19|5|26	0	0	0	0	0	-33.89	0.95	0.8
RPA2NT	CDK4	CDK4	16|0|9	25	8.33	3	0|3|0|5	0.56	0.97	0.56	0.97	0.56	-8.94	4.17	0.26
RPA2NT	CDK5	CDK5	8|5|3	16	5.33	3	1|4|0|9	0.02	0.05	0.02	0.05	0.02	-9.13	1.52	0.69
RPA2NT	OGT	OGT	5|1|2	8	2.67	3	0|5|2|12	0	0	0	0	0	-17.78	0.56	0.77
RPA2NT	TAF9B	TAF9B	2|0|2	4	1.33	3	3|5|6|8	0	0	0	0	0	-24.69	0.24	0.82
RPA2NT	PPP3CA	PPP3CA	8|0|0	8	2.67	3	0|2|0|1	0.33	1	0.33	1	0.33	-4.49	3.56	0.45
RPA2NT	ARPC1B	ARPC1B	4|3|4	11	3.67	3	0|3|0|6	0.02	0.03	0.02	0.03	0.02	-4.69	1.63	0.68
RPA2NT	PHB2	PHB2	34|57|52	143	47.67	3	31|43|29|41	0	0	0	0	0	-79.24	1.32	0.81
RPA2NT	RABGAP1	RABGAP1	6|0|0	6	2	3	0|0|0|0	0.33	1	0.33	1	0.33	-2.15	20	0.42
RPA2NT	MSH2	MSH2	20|2|4	26	8.67	3	0|26|3|33	0	0	0	0	0	-60.26	0.56	0.8
RPA2NT	SF3B6	SF3B6	2|1|1	4	1.33	3	1|5|3|8	0	0	0	0	0	-16.08	0.31	0.82
RPA2NT	SF3B1	SF3B1	107|55|72	234	78	3	111|181|128|172	0	0	0	0	0	-479.16	0.53	0.82
RPA2NT	PRKAA2	PRKAA2	7|0|2	9	3	3	0|3|0|5	0.15	0.46	0.15	0.46	0.15	-8.94	1.5	0.6
RPA2NT	SF3B3	SF3B3	49|15|30	94	31.33	3	12|24|12|45	0	0	0	0	0	-62.21	1.35	0.79
RPA2NT	SF3B2	SF3B2	51|14|33	98	32.67	3	50|83|63|88	0	0	0	0	0	-263.3	0.46	0.82
RPA2NT	ELAC2	ELAC2	25|7|18	50	16.67	3	0|22|7|28	0	0	0	0	0	-42.49	1.17	0.79
RPA2NT	SUN2	SUN2	2|1|0	3	1	3	0|2|0|4	0.01	0.02	0.01	0.02	0.01	-7.18	0.67	0.7
RPA2NT	ADCK3	ADCK3	3|3|3	9	3	3	4|11|3|8	0	0	0	0	0	-20.8	0.46	0.82
RPA2NT	DNAJC17	DNAJC17	1|0|1	2	0.67	3	0|6|0|6	0	0	0	0	0	-13.1	0.22	0.82
RPA2NT	MTX2	MTX2	6|0|3	9	3	3	0|2|0|1	0.47	0.97	0.47	0.97	0.47	-4.49	4	0.31
RPA2NT	MTX1	MTX1	9|1|4	14	4.67	3	0|6|0|8	0.04	0.11	0.04	0.11	0.04	-12.67	1.33	0.67
RPA2NT	DNAJC11	DNAJC11	10|2|7	19	6.33	3	0|11|0|9	0	0.01	0	0.01	0	-16.25	1.27	0.72
RPA2NT	NANP	NANP	5|0|1	6	2	3	0|3|0|3	0.13	0.39	0.13	0.39	0.13	-7.25	1.33	0.61
RPA2NT	NANS	NANS	7|1|1	9	3	3	0|4|1|12	0	0	0	0	0	-15.5	0.71	0.73
RPA2NT	NFXL1	NFXL1	5|2|0	7	2.33	3	0|3|0|1	0.25	0.64	0.25	0.64	0.25	-4.95	2.33	0.56
RPA2NT	DNAJC19	DNAJC19	0|6|2	8	2.67	3	0|3|0|5	0.1	0.3	0.1	0.3	0.1	-8.94	1.33	0.63
RPA2NT	PRKCI	PRKCI	9|0|2	11	3.67	3	0|3|0|5	0.23	0.7	0.23	0.7	0.23	-8.94	1.83	0.57
RPA2NT	COPA	COPA	76|67|69	212	70.67	3	20|86|39|91	0	0	0	0	0	-111.45	1.2	0.82
RPA2NT	SUPT16H	SUPT16H	61|47|37	145	48.33	3	33|73|34|110	0	0	0	0	0	-172.44	0.77	0.82
RPA2NT	TANC1	TANC1	4|0|0	4	1.33	3	0|0|0|0	0.33	1	0.33	1	0.33	-2.15	13.33	0.45
RPA2NT	PRKCD	PRKCD	1|0|0	1	0.33	3	0|0|0|2	0	0	0	0	0	-3.69	0.67	0.82
RPA2NT	LMAN1	LMAN1	13|7|7	27	9	3	1|6|3|20	0	0	0	0	0	-17.01	1.2	0.76
RPA2NT	LMAN2	LMAN2	16|2|8	26	8.67	3	2|12|5|14	0	0	0	0	0	-29.94	1.05	0.76
RPA2NT	LMNA	LMNA	1|0|2	3	1	3	0|0|0|2	0.13	0.38	0.13	0.38	0.13	-3.69	2	0.61
RPA2NT	BDH2	BDH2	3|1|3	7	2.33	3	0|0|0|0	0.66	0.99	0.66	0.99	0.66	0.35	23.33	0.17
RPA2NT	PES1	PES1	23|21|20	64	21.33	3	18|30|21|37	0	0	0	0	0	-66.37	0.81	0.82
RPA2NT	DDX23	DDX23	5|0|1	6	2	3	4|9|12|13	0	0	0	0	0	-42.25	0.21	0.82
RPA2NT	TOE1	TOE1	10|0|0	10	3.33	3	0|10|0|10	0	0.01	0	0.01	0	-21.6	0.67	0.72
RPA2NT	DDX21	DDX21	46|74|71	191	63.67	3	71|123|89|137	0	0	0	0	0	-323.81	0.61	0.82
RPA2NT	DDX20	DDX20	16|3|4	23	7.67	3	0|10|1|12	0.03	0.08	0.03	0.08	0.03	-17.37	1.33	0.68
RPA2NT	DDX27	DDX27	8|8|4	20	6.67	3	23|42|30|48	0	0	0	0	0	-142.59	0.19	0.82
RPA2NT	NRM	NRM	2|0|0	2	0.67	3	0|2|0|3	0.02	0.05	0.02	0.05	0.02	-6.16	0.53	0.69
RPA2NT	DDX24	DDX24	1|6|4	11	3.67	3	2|23|7|36	0	0	0	0	0	-70.39	0.22	0.82
RPA2NT	SCRIB	SCRIB	9|1|0	10	3.33	3	0|0|0|0	0.33	1	0.33	1	0.33	-2.15	33.33	0.4
RPA2NT	TYMS	TYMS	14|1|11	26	8.67	3	0|10|2|14	0	0	0	0	0	-25.03	1.33	0.73
RPA2NT	SAE1	SAE1	13|0|8	21	7	3	0|0|0|0	0.67	1	0.67	1	0.67	-2.15	70	0.1
RPA2NT	FKBP15	FKBP15	5|0|0	5	1.67	3	0|0|0|1	0.33	1	0.33	1	0.33	-2.69	6.67	0.46
RPA2NT	ADD3	ADD3	9|8|6	23	7.67	3	1|1|1|5	0.59	0.8	0.59	0.8	0.59	-0.83	3.83	0.25
RPA2NT	ADD2	ADD2	5|0|1	6	2	3	0|0|0|2	0.29	0.88	0.29	0.88	0.29	-3.69	4	0.54
RPA2NT	ADD1	ADD1	11|4|7	22	7.33	3	0|4|0|6	0.31	0.71	0.31	0.71	0.31	-4.22	2.93	0.5
RPA2NT	HNRNPD	HNRNPD	12|3|2	17	5.67	3	10|13|11|21	0	0	0	0	0	-53.81	0.41	0.82
RPA2NT	CDKN2AIP	CDKN2AIP	5|1|0	6	2	3	8|20|10|20	0	0	0	0	0	-64.29	0.14	0.82
RPA2NT	FAM3C	FAM3C	5|5|10	20	6.67	3	2|9|3|8	0	0	0	0	0	-13.58	1.21	0.74
RPA2NT	FBXO17	FBXO17	4|0|1	5	1.67	3	0|3|0|0	0.2	0.61	0.2	0.61	0.2	-4.74	2.22	0.59
RPA2NT	ATF7IP	ATF7IP	4|1|0	5	1.67	3	1|10|3|13	0	0	0	0	0	-29.61	0.25	0.82
RPA2NT	PPIL1	PPIL1	6|7|7	20	6.67	3	4|7|5|9	0	0	0	0	0	-15.04	1.07	0.78
RPA2NT	TPI1	TPI1	6|5|24	35	11.67	3	0|0|3|1	0.8	1	0.8	1	0.8	0.56	11.67	0.04
RPA2NT	PPIL4	PPIL4	9|2|4	15	5	3	2|12|6|13	0	0	0	0	0	-30.03	0.61	0.79
RPA2NT	CWC25	CWC25	2|0|1	3	1	3	0|0|0|2	0.13	0.38	0.13	0.38	0.13	-3.69	2	0.61
RPA2NT	TMED10	TMED10	12|24|13	49	16.33	3	6|17|9|22	0	0	0	0	0	-31.35	1.21	0.79
RPA2NT	OCIAD2	OCIAD2	3|2|4	9	3	3	0|1|0|1	0.63	0.89	0.63	0.89	0.63	-0.66	6	0.22
RPA2NT	OCIAD1	OCIAD1	7|5|7	19	6.33	3	0|6|0|9	0.01	0.01	0.01	0.01	0.01	-6.92	1.69	0.7
RPA2NT	PRPF31	PRPF31	6|0|3	9	3	3	0|13|4|10	0	0	0	0	0	-29.58	0.44	0.82
RPA2NT	BCLAF1	BCLAF1	34|24|23	81	27	3	63|83|69|84	0	0	0	0	0	-254.85	0.36	0.82
RPA2NT	CCDC93	CCDC93	2|0|0	2	0.67	3	0|0|0|1	0.21	0.64	0.21	0.64	0.21	-2.69	2.67	0.58
RPA2NT	ZNF574	ZNF574	2|0|1	3	1	3	0|0|0|2	0.13	0.38	0.13	0.38	0.13	-3.69	2	0.61
RPA2NT	NUP214	NUP214	53|14|23	90	30	3	1|17|7|34	0.09	0.26	0.09	0.26	0.09	-32.22	2.03	0.63
RPA2NT	NUP210	NUP210	16|12|14	42	14	3	4|19|5|31	0	0	0	0	0	-35.4	0.95	0.8
RPA2NT	LUC7L3	LUC7L3	6|1|8	15	5	3	2|8|4|7	0	0	0	0	0	-20.44	0.95	0.76
RPA2NT	ZNF207	ZNF207	5|1|2	8	2.67	3	4|10|4|10	0	0	0	0	0	-27.77	0.38	0.82
RPA2NT	IARS	IARS	84|40|54	178	59.33	3	30|92|42|102	0	0	0	0	0	-182.31	0.89	0.82
RPA2NT	YTHDC1	YTHDC1	3|0|0	3	1	3	0|3|0|5	0.01	0.02	0.01	0.02	0.01	-8.94	0.5	0.71
RPA2NT	CTSA	CTSA	2|0|1	3	1	3	0|0|0|1	0.21	0.64	0.21	0.64	0.21	-2.69	4	0.58
RPA2NT	IDH1	IDH1	2|0|0	2	0.67	3	0|0|1|0	0.21	0.64	0.21	0.64	0.21	-2.69	2.67	0.58
RPA2NT	CTSD	CTSD	0|0|1	1	0.33	3	0|0|0|0	0	0	0	0	0	-2.15	3.33	0.82
RPA2NT	SRP68	SRP68	42|18|30	90	30	3	10|33|19|42	0	0	0	0	0	-67.43	1.15	0.81
RPA2NT	KIAA1551	KIAA1551	1|1|0	2	0.67	3	0|1|2|6	0	0	0	0	0	-10.09	0.3	0.82
RPA2NT	RPL14	RPL14	6|24|19	49	16.33	3	11|15|9|21	0	0	0	0	0	-44.48	1.17	0.79
RPA2NT	RPL15	RPL15	34|51|33	118	39.33	3	30|41|37|35	0	0	0	0	0	-79.9	1.1	0.81
RPA2NT	TOMM34	TOMM34	7|3|2	12	4	3	0|4|0|5	0.11	0.33	0.11	0.33	0.11	-6.34	1.78	0.62
RPA2NT	PRR14L	PRR14L	8|0|1	9	3	3	0|5|1|11	0	0.01	0	0.01	0	-18.44	0.71	0.72
RPA2NT	RPL10	RPL10	23|27|18	68	22.67	3	14|28|19|31	0	0	0	0	0	-56.7	0.99	0.81
RPA2NT	CHERP	CHERP	23|1|12	36	12	3	21|38|27|48	0	0	0	0	0	-144.24	0.36	0.82
RPA2NT	GPATCH8	GPATCH8	11|0|0	11	3.67	3	1|10|2|20	0	0	0	0	0	-35.85	0.44	0.78
RPA2NT	RPL13	RPL13	15|52|24	91	30.33	3	14|19|16|42	0	0	0	0	0	-60.48	1.33	0.79
RPA2NT	SETD3	SETD3	12|0|2	14	4.67	3	0|6|0|6	0.22	0.65	0.22	0.65	0.22	-13.1	1.56	0.57
RPA2NT	SETD2	SETD2	5|0|0	5	1.67	3	4|21|11|45	0	0	0	0	0	-89.13	0.08	0.82
RPA2NT	RPL18	RPL18	19|38|33	90	30	3	21|22|21|26	0	0	0	0	0	-53.64	1.33	0.8
RPA2NT	RPL19	RPL19	10|41|9	60	20	3	6|15|8|24	0.02	0.07	0.02	0.07	0.02	-35.21	1.51	0.68
RPA2NT	GPATCH1	GPATCH1	22|3|1	26	8.67	3	4|25|4|31	0	0	0	0	0	-66.05	0.54	0.8
RPA2NT	GHITM	GHITM	5|4|5	14	4.67	3	3|8|6|6	0	0	0	0	0	-16.31	0.81	0.82
RPA2NT	NME3	NME3	2|1|3	6	2	3	1|7|2|6	0	0	0	0	0	-14.98	0.5	0.82
RPA2NT	RAI14	RAI14	6|0|0	6	2	3	0|0|0|0	0.33	1	0.33	1	0.33	-2.15	20	0.42
RPA2NT	C17ORF85	C17ORF85	2|0|1	3	1	3	11|13|13|14	0	0	0	0	0	-56.88	0.08	0.82
RPA2NT	SPEN	SPEN	35|3|9	47	15.67	3	20|72|36|109	0	0	0	0	0	-249.16	0.26	0.82
RPA2NT	EMD	EMD	16|12|9	37	12.33	3	3|12|8|15	0	0	0	0	0	-21.75	1.3	0.77
RPA2NT	CLSPN	CLSPN	2|0|0	2	0.67	3	0|22|0|37	0	0	0	0	0	-64.41	0.05	0.82
RPA2NT	CXORF56	CXORF56	7|6|4	17	5.67	3	10|12|10|19	0	0	0	0	0	-44.17	0.44	0.82
RPA2NT	CLUH	CLUH	31|6|21	58	19.33	3	0|16|1|15	0.21	0.62	0.21	0.62	0.21	-20.3	2.42	0.57
RPA2NT	HELZ	HELZ	8|2|3	13	4.33	3	0|0|0|1	0.85	1	0.85	1	0.85	0.56	17.33	0.04
RPA2NT	MATR3	MATR3	48|28|25	101	33.67	3	26|48|35|58	0	0	0	0	0	-115.41	0.81	0.82
RPA2NT	PIAS2	PIAS2	3|2|1	6	2	3	7|18|13|27	0	0	0	0	0	-67.68	0.12	0.82
RPA2NT	AP2S1	AP2S1	3|2|0	5	1.67	3	0|2|0|3	0.07	0.15	0.07	0.15	0.07	-6.16	1.33	0.64
RPA2NT	AHNAK	AHNAK	196|57|91	344	114.67	3	1|5|1|9	1	1	1	1	1	11.47	28.67	0
RPA2NT	SUB1	SUB1	6|1|4	11	3.67	3	8|12|12|15	0	0	0	0	0	-48.56	0.31	0.82
RPA2NT	ECH1	ECH1	2|1|2	5	1.67	3	0|0|0|2	0.25	0.38	0.25	0.38	0.25	-1.65	3.33	0.56
RPA2NT	MAP1B	MAP1B	69|17|39	125	41.67	3	3|15|3|24	0.42	0.98	0.42	0.98	0.42	-16.52	3.7	0.34
RPA2NT	SMAP	SMAP	4|1|1	6	2	3	2|10|3|10	0	0	0	0	0	-24.31	0.32	0.82
RPA2NT	KIAA0196	KIAA0196	28|8|15	51	17	3	0|10|0|17	0.24	0.72	0.24	0.72	0.24	-12.82	2.52	0.57
RPA2NT	KATNAL2	KATNAL2	2|3|2	7	2.33	3	1|1|2|1	0.07	0.14	0.07	0.14	0.07	-3.2	1.87	0.64
RPA2NT	UBA6	UBA6	15|1|2	18	6	3	0|5|0|4	0.31	0.94	0.31	0.94	0.31	-7.88	2.67	0.51
RPA2NT	SFPQ	SFPQ	23|30|22	75	25	3	26|34|28|47	0	0	0	0	0	-90.38	0.74	0.82
RPA2NT	UBA2	UBA2	37|18|24	79	26.33	3	18|49|20|47	0	0	0	0	0	-96.53	0.79	0.82
RPA2NT	UBA3	UBA3	9|0|0	9	3	3	0|0|0|0	0.33	1	0.33	1	0.33	-2.15	30	0.4
RPA2NT	CCP110	CCP110	5|0|0	5	1.67	3	0|0|0|1	0.33	1	0.33	1	0.33	-2.69	6.67	0.46
RPA2NT	UBA1	UBA1	66|34|45	145	48.33	3	26|64|28|59	0	0	0	0	0	-108.43	1.09	0.82
RPA2NT	PWP2	PWP2	16|7|9	32	10.67	3	12|30|17|35	0	0	0	0	0	-80.82	0.45	0.82
RPA2NT	BRE	BRE	6|1|1	8	2.67	3	0|2|0|4	0.18	0.55	0.18	0.55	0.18	-5.37	1.78	0.59
RPA2NT	SRCAP	SRCAP	3|2|0	5	1.67	3	2|20|4|18	0	0	0	0	0	-48.14	0.15	0.82
RPA2NT	NAA15	NAA15	35|29|35	99	33	3	9|41|18|58	0	0	0	0	0	-69.46	1.05	0.82
RPA2NT	UBE2M	UBE2M	12|4|4	20	6.67	3	3|8|5|6	0.01	0.02	0.01	0.02	0.01	-15.38	1.21	0.71
RPA2NT	FAM162A	FAM162A	4|7|6	17	5.67	3	2|5|4|8	0	0	0	0	0	-12.64	1.19	0.75
RPA2NT	UBE2O	UBE2O	20|1|5	26	8.67	3	0|0|0|3	0.58	1	0.58	1	0.58	-2.36	11.56	0.25
RPA2NT	GNAS	GNAS	14|11|10	35	11.67	3	4|16|6|19	0	0	0	0	0	-26.2	1.04	0.79
RPA2NT	MOGS	MOGS	12|12|7	31	10.33	3	1|20|5|23	0	0	0	0	0	-34.71	0.84	0.82
RPA2NT	PTCD3	PTCD3	17|5|7	29	9.67	3	1|18|0|23	0	0	0	0	0	-31.68	0.92	0.78
RPA2NT	DSCR3	DSCR3	6|0|0	6	2	3	0|3|0|4	0.14	0.43	0.14	0.43	0.14	-8.3	1.14	0.6
RPA2NT	SAFB2	SAFB2	3|0|2	5	1.67	3	20|22|22|29	0	0	0	0	0	-103.82	0.07	0.82
RPA2NT	COPB1	COPB1	39|5|14	58	19.33	3	3|20|4|31	0	0	0	0	0	-47.93	1.33	0.74
RPA2NT	UBE2S	UBE2S	4|0|3	7	2.33	3	0|3|1|4	0.02	0.05	0.02	0.05	0.02	-9.23	1.17	0.68
RPA2NT	AGFG1	AGFG1	11|2|2	15	5	3	0|3|1|2	0.34	1	0.34	1	0.34	-4.14	3.33	0.37
RPA2NT	RPL18A	RPL18A	18|41|30	89	29.67	3	15|24|14|39	0	0	0	0	0	-56.31	1.29	0.8
RPA2NT	ILK	ILK	3|0|1	4	1.33	3	0|0|0|0	0.33	0.99	0.33	0.99	0.33	-2.15	13.33	0.48
RPA2NT	RPS15A	RPS15A	15|30|32	77	25.67	3	11|15|12|23	0	0	0	0	0	-33.48	1.68	0.77
RPA2NT	MSH6	MSH6	36|19|27	82	27.33	3	12|57|28|56	0	0	0	0	0	-113.14	0.71	0.82
RPA2NT	UPF1	UPF1	12|1|1	14	4.67	3	0|0|0|0	0.33	1	0.33	1	0.33	0.35	46.67	0.39
RPA2NT	UPF2	UPF2	6|0|2	8	2.67	3	0|4|0|11	0	0	0	0	0	-16.31	0.71	0.73
RPA2NT	ARHGEF1	ARHGEF1	12|1|1	14	4.67	3	0|2|0|5	0.3	0.9	0.3	0.9	0.3	-6.26	2.67	0.53
RPA2NT	NLRX1	NLRX1	3|1|0	4	1.33	3	0|0|0|1	0.3	0.9	0.3	0.9	0.3	-2.69	5.33	0.53
RPA2NT	VPS45	VPS45	15|3|2	20	6.67	3	0|8|0|12	0.06	0.19	0.06	0.19	0.06	-16.22	1.33	0.65
RPA2NT	SRPRB	SRPRB	6|8|11	25	8.33	3	4|17|5|13	0	0	0	0	0	-27.4	0.85	0.79
RPA2NT	VPS41	VPS41	0|0|2	2	0.67	3	0|0|0|0	0.31	0.92	0.31	0.92	0.31	-2.15	6.67	0.51
RPA2NT	PNO1	PNO1	5|3|2	10	3.33	3	1|14|3|15	0	0	0	0	0	-29.7	0.4	0.82
RPA2NT	BCAP29	BCAP29	1|0|1	2	0.67	3	0|1|0|1	0	0	0	0	0	-3.59	1.33	0.82
RPA2NT	MASTL	MASTL	10|2|3	15	5	3	2|16|3|23	0	0	0	0	0	-41.13	0.45	0.82
RPA2NT	NRD1	NRD1	18|1|0	19	6.33	3	0|5|0|8	0.29	0.87	0.29	0.87	0.29	-14.18	1.95	0.54
RPA2NT	CASK	CASK	12|1|1	14	4.67	3	0|4|0|11	0.11	0.33	0.11	0.33	0.11	-13.58	1.24	0.62
RPA2NT	VCPIP1	VCPIP1	24|2|6	32	10.67	3	0|3|0|4	0.48	1	0.48	1	0.48	-4.6	6.1	0.3
RPA2NT	H3BN98	H3BN98	4|2|0	6	2	3	0|6|2|3	0	0	0	0	0	-12.49	0.73	0.73
RPA2NT	NDUFA4	NDUFA4	1|3|2	6	2	3	1|3|1|6	0	0	0	0	0	-10.12	0.73	0.74
RPA2NT	CAB39	CAB39	18|0|4	22	7.33	3	0|5|0|8	0.29	0.87	0.29	0.87	0.29	-14.18	2.26	0.54
RPA2NT	THRAP3	THRAP3	32|18|16	66	22	3	58|66|69|81	0	0	0	0	0	-247.37	0.32	0.82
RPA2NT	ACSS1	ACSS1	7|1|1	9	3	3	0|4|1|11	0	0.01	0	0.01	0	-14.46	0.75	0.73
RPA2NT	WAC	WAC	14|2|2	18	6	3	0|5|0|5	0.29	0.88	0.29	0.88	0.29	-7.25	2.4	0.54
RPA2NT	COMT	COMT	10|0|4	14	4.67	3	0|3|0|7	0.21	0.61	0.21	0.61	0.21	-11.09	1.87	0.58
RPA2NT	WBP11	WBP11	11|1|4	16	5.33	3	7|20|12|32	0	0	0	0	0	-74.12	0.3	0.82
RPA2NT	NDUFA9	NDUFA9	12|6|5	23	7.67	3	1|27|6|30	0	0	0	0	0	-54.06	0.48	0.82
RPA2NT	EEFSEC	EEFSEC	1|2|0	3	1	3	0|2|0|3	0.02	0.05	0.02	0.05	0.02	-6.16	0.8	0.69
RPA2NT	TP53	TP53	20|7|11	38	12.67	3	6|22|11|38	0	0	0	0	0	-62.8	0.66	0.81
RPA2NT	QARS	QARS	52|15|45	112	37.33	3	14|48|18|73	0	0	0	0	0	-121.74	0.98	0.82
RPA2NT	ADAM28	ADAM28	0|1|1	2	0.67	3	0|0|0|1	0	0	0	0	0	-2.69	2.67	0.82
RPA2NT	TARDBP	TARDBP	9|2|8	19	6.33	3	6|16|8|17	0	0	0	0	0	-45.03	0.54	0.82
RPA2NT	RAB9A	RAB9A	2|0|0	2	0.67	3	0|2|1|4	0	0.01	0	0.01	0	-8.39	0.38	0.72
RPA2NT	RBSN	RBSN	34|14|24	72	24	3	0|1|0|0	1	1	1	1	1	19.1	96	0
RPA2NT	UBE2N	UBE2N	2|1|8	11	3.67	3	2|1|0|1	0.36	0.99	0.36	0.99	0.36	-3.78	3.67	0.37
RPA2NT	FARSB	FARSB	36|28|28	92	30.67	3	5|23|10|33	0	0	0	0	0	-24.53	1.73	0.79
RPA2NT	FARSA	FARSA	29|15|19	63	21	3	2|26|7|28	0	0	0	0	0	-34.41	1.33	0.79
RPA2NT	STX12	STX12	7|0|0	7	2.33	3	0|0|0|5	0.24	0.71	0.24	0.71	0.24	-5.73	1.87	0.57
RPA2NT	BLMH	BLMH	26|10|19	55	18.33	3	4|17|5|20	0	0	0	0	0	-27.03	1.59	0.76
RPA2NT	ZMPSTE24	ZMPSTE24	10|9|6	25	8.33	3	6|18|6|16	0	0	0	0	0	-34.24	0.72	0.82
RPA2NT	EFHD2	EFHD2	12|0|0	12	4	3	0|0|0|1	0.33	1	0.33	1	0.33	-2.69	16	0.4
RPA2NT	COLGALT1	COLGALT1	7|5|4	16	5.33	3	0|22|4|19	0	0	0	0	0	-36.99	0.47	0.82
RPA2NT	AAGAB	AAGAB	2|1|0	3	1	3	0|0|0|0	0.31	0.92	0.31	0.92	0.31	-2.15	10	0.51
RPA2NT	BIRC6	BIRC6	10|0|4	14	4.67	3	6|7|8|10	0	0	0	0	0	-34.64	0.6	0.78
RPA2NT	TTF2	TTF2	39|7|22	68	22.67	3	0|1|0|3	0.96	1	0.96	1	0.96	1.9	22.67	0.01
RPA2NT	EIF5	EIF5	4|0|1	5	1.67	3	0|2|0|0	0.26	0.78	0.26	0.78	0.26	-3.69	3.33	0.56
RPA2NT	TTF1	TTF1	3|0|0	3	1	3	0|7|1|8	0	0	0	0	0	-17.45	0.25	0.82
RPA2NT	RBMS1	RBMS1	1|0|1	2	0.67	3	0|0|1|0	0	0	0	0	0	-2.69	2.67	0.82
RPA2NT	GNE	GNE	8|0|2	10	3.33	3	1|3|0|9	0.03	0.09	0.03	0.09	0.03	-14.16	1.03	0.67
RPA2NT	LTA4H	LTA4H	60|9|24	93	31	3	2|31|2|36	0.02	0.06	0.02	0.06	0.02	-52.08	1.75	0.68
RPA2NT	ANKRD17	ANKRD17	10|0|0	10	3.33	3	0|0|0|0	0.33	1	0.33	1	0.33	-2.15	33.33	0.4
RPA2NT	DAD1	DAD1	4|2|1	7	2.33	3	4|3|4|3	0	0	0	0	0	-13.27	0.67	0.75
RPA2NT	SPTBN2	SPTBN2	1|0|1	2	0.67	3	0|1|0|1	0	0	0	0	0	-3.59	1.33	0.82
RPA2NT	SPTBN1	SPTBN1	52|6|13	71	23.67	3	5|34|7|45	0	0	0	0	0	-79.68	1.04	0.79
RPA2NT	ANKRD11	ANKRD11	1|0|1	2	0.67	3	0|3|0|6	0	0	0	0	0	-10.01	0.3	0.82
RPA2NT	PAN3	PAN3	2|0|0	2	0.67	3	0|0|0|0	0.31	0.92	0.31	0.92	0.31	-2.15	6.67	0.51
RPA2NT	CBR1	CBR1	8|1|17	26	8.67	3	0|7|6|2	0.3	0.89	0.3	0.89	0.3	-13.97	2.31	0.52
RPA2NT	NSF	NSF	20|6|10	36	12	3	3|15|4|27	0	0	0	0	0	-36.67	0.98	0.79
RPA2NT	TLN1	TLN1	47|4|7	58	19.33	3	0|4|2|6	0.36	1	0.36	1	0.36	-6.17	6.44	0.37
RPA2NT	GBE1	GBE1	13|1|2	16	5.33	3	0|0|0|4	0.37	0.96	0.37	0.96	0.37	-3.2	5.33	0.36
RPA2NT	DPP3	DPP3	14|3|5	22	7.33	3	0|7|4|11	0.01	0.04	0.01	0.04	0.01	-16.6	1.33	0.69
RPA2NT	NT5C2	NT5C2	9|1|2	12	4	3	0|10|0|13	0	0	0	0	0	-21.82	0.7	0.75
RPA2NT	ANXA1	ANXA1	1|0|1	2	0.67	3	0|0|0|1	0	0	0	0	0	-2.69	2.67	0.82
RPA2NT	ANXA2	ANXA2	56|48|62	166	55.33	3	23|42|27|47	0	0	0	0	0	-55.49	1.59	0.81
RPA2NT	ANXA5	ANXA5	34|12|30	76	25.33	3	2|4|5|0	0.97	1	0.97	1	0.97	2.32	9.21	0.01
RPA2NT	ANXA4	ANXA4	3|0|0	3	1	3	0|0|0|0	0.33	0.99	0.33	0.99	0.33	-2.15	10	0.48
RPA2NT	ANXA7	ANXA7	12|0|11	23	7.67	3	0|0|0|1	0.67	1	0.67	1	0.67	-2.69	30.67	0.1
RPA2NT	ANXA6	ANXA6	41|1|0	42	14	3	0|1|0|10	0.33	0.99	0.33	0.99	0.33	-11.97	5.09	0.47
RPA2NT	MCM7	MCM7	38|23|40	101	33.67	3	9|53|21|52	0	0	0	0	0	-87.72	1	0.82
RPA2NT	MCM6	MCM6	27|5|9	41	13.67	3	4|21|5|28	0	0	0	0	0	-48.05	0.94	0.78
RPA2NT	IK	IK	18|4|8	30	10	3	19|31|23|42	0	0	0	0	0	-112.07	0.35	0.82
RPA2NT	MCM4	MCM4	26|6|24	56	18.67	3	15|49|29|58	0	0	0	0	0	-144.16	0.49	0.82
RPA2NT	MCM3	MCM3	36|20|36	92	30.67	3	22|54|36|69	0	0	0	0	0	-139.31	0.68	0.82
RPA2NT	SASS6	SASS6	2|1|0	3	1	3	0|0|0|0	0.31	0.92	0.31	0.92	0.31	-2.15	10	0.51
RPA2NT	HLTF	HLTF	1|0|0	1	0.33	3	0|3|1|4	0	0	0	0	0	-9.23	0.17	0.82
RPA2NT	SQSTM1	SQSTM1	10|2|2	14	4.67	3	0|1|0|0	0.76	1	0.76	1	0.76	0.56	18.67	0.06
RPA2NT	NOC3L	NOC3L	12|19|8	39	13	3	14|41|24|39	0	0	0	0	0	-103.34	0.44	0.82
RPA2NT	RPA2	RPA2	140|101|148	389	129.67	3	1|0|0|1	1	1	1	1	1	140.86	259.33	0
RPA2NT	POGZ	POGZ	15|3|4	22	7.33	3	3|27|6|41	0	0	0	0	0	-73.32	0.38	0.82
RPA2NT	HADHB	HADHB	5|2|1	8	2.67	3	0|5|2|5	0	0.01	0	0.01	0	-10.95	0.89	0.72
RPA2NT	NDUFS2	NDUFS2	20|6|7	33	11	3	0|8|2|16	0.06	0.17	0.06	0.17	0.06	-15.05	1.69	0.65
RPA2NT	PEX11B	PEX11B	3|1|0	4	1.33	3	0|0|0|0	0.33	0.99	0.33	0.99	0.33	-2.15	13.33	0.48
RPA2NT	NDUFS7	NDUFS7	4|2|2	8	2.67	3	2|6|3|6	0	0	0	0	0	-14.16	0.63	0.82
RPA2NT	AHCY	AHCY	54|46|53	153	51	3	34|51|36|45	0	0	0	0	0	-81.21	1.23	0.82
RPA2NT	ILF3	ILF3	67|47|53	167	55.67	3	55|81|59|109	0	0	0	0	0	-206.3	0.73	0.82
RPA2NT	ILF2	ILF2	46|33|41	120	40	3	28|55|30|65	0	0	0	0	0	-111.17	0.9	0.82
RPA2NT	ZRANB2	ZRANB2	4|0|1	5	1.67	3	2|13|8|12	0	0	0	0	0	-38.7	0.19	0.82
RPA2NT	PARN	PARN	8|0|1	9	3	3	5|14|4|15	0	0	0	0	0	-41.91	0.32	0.82
RPA2NT	TRMT61A	TRMT61A	3|0|0	3	1	3	0|0|0|0	0.33	0.99	0.33	0.99	0.33	-2.15	10	0.48
RPA2NT	DHX16	DHX16	15|6|2	23	7.67	3	3|25|10|26	0	0	0	0	0	-62.78	0.48	0.82
RPA2NT	MROH8	MROH8	0|0|2	2	0.67	3	1|1|0|1	0.06	0.19	0.06	0.19	0.06	-4.49	0.89	0.65
RPA2NT	DHX15	DHX15	67|56|70	193	64.33	3	42|97|65|97	0	0	0	0	0	-187.07	0.85	0.82
RPA2NT	NHLRC2	NHLRC2	9|2|1	12	4	3	0|0|0|6	0.27	0.76	0.27	0.76	0.27	-5.04	2.67	0.55
RPA2NT	TPX2	TPX2	46|18|31	95	31.67	3	26|78|45|96	0	0	0	0	0	-209.99	0.52	0.82
RPA2NT	ZNF142	ZNF142	2|0|0	2	0.67	3	0|0|0|1	0.21	0.64	0.21	0.64	0.21	-2.69	2.67	0.58
RPA2NT	BCS1L	BCS1L	14|5|6	25	8.33	3	0|10|0|8	0.09	0.26	0.09	0.26	0.09	-9.48	1.85	0.63
RPA2NT	ZNF148	ZNF148	3|0|0	3	1	3	2|21|2|22	0	0	0	0	0	-51.4	0.09	0.82
RPA2NT	CPT2	CPT2	8|0|2	10	3.33	3	0|0|0|1	0.55	1	0.55	1	0.55	-2.69	13.33	0.27
RPA2NT	DDX31	DDX31	2|0|0	2	0.67	3	0|13|0|9	0	0	0	0	0	-23.83	0.12	0.82
RPA2NT	WHSC1L1	WHSC1L1	0|1|0	1	0.33	3	1|17|9|17	0	0	0	0	0	-48.33	0.03	0.82
RPA2NT	PYGB	PYGB	41|13|12	66	22	3	0|26|3|36	0	0	0	0	0	-40.65	1.35	0.76
RPA2NT	MICAL3	MICAL3	4|0|0	4	1.33	3	0|0|1|0	0.33	0.98	0.33	0.98	0.33	-2.69	5.33	0.49
[truncated: 1,437 more rows]

## Sheet: SAINT_RPA2_NT_Results_interact
Bait	Prey	PreyGene	Spec	SpecSum	AvgSpec	NumReplicates	ctrlCounts	AvgP	MaxP	TopoAvgP	TopoMaxP	SaintScore	logOddsScore	FoldChange	BFDR	BioGrid	Hum Cell Map
[truncated: 2,631 more rows]

[truncated: 2 more sheets: PROSTAR_RPA2_HU_filter_Log2FC, PROSTAR_RPA2_HU_Outlier_list]
