# Supplementary material for: Replisome Proximal Protein Associations and Dynamic Proteomic Changes at Stalled Replication Forks
Source: Mol Cell Proteomics. 2024 Apr 13;23(5):100767. doi: 10.1016/j.mcpro.2024.100767 (PMC11101681; doi:10.1016/j.mcpro.2024.100767)
Supplement: Supplemental Table S16 [file mmc16.xlsx]

## Sheet: SAINT_NT_RPA3 vs HEK293
Bait	Prey	PreyGene	Spec	SpecSum	AvgSpec	NumReplicates	ctrlCounts	AvgP	MaxP	TopoAvgP	TopoMaxP	SaintScore	logOddsScore	FoldChange	BFDR	boosted_by
RPA3NT	CCT8	CCT8	197|182|216	595	198.33	3	62|9|10	1	1	1	1	1	7.41	7.35	0
RPA3NT	RPA1	RPA1	167|134|194	495	165	3	16|0|0	1	1	1	1	1	11.36	30.94	0		SAINT score (HEK293 as control) ≥ 0.95 and Min AvgSpec = 5
RPA3NT	PARP1	PARP1	107|107|199	413	137.67	3	39|3|27	1	1	1	1	1	6.64	5.99	0
RPA3NT	NONO	NONO	136|136|138	410	136.67	3	22|0|2	1	1	1	1	1	10.08	17.08	0
RPA3NT	MKI67	MKI67	8|129|193	330	110	3	0|0|0	1	1	1	1	1	15.97	1100	0
RPA3NT	TCP1	TCP1	113|85|121	319	106.33	3	51|2|4	1	1	1	1	1	5.07	5.6	0
RPA3NT	CCT5	CCT5	133|67|114	314	104.67	3	23|0|2	1	1	1	1	1	6.71	12.56	0
RPA3NT	RBM27	RBM27	105|90|105	300	100	3	0|0|0	1	1	1	1	1	134.46	1000	0
RPA3NT	RANBP2	RANBP2	130|49|85	264	88	3	3|0|0	1	1	1	1	1	19.47	88	0
RPA3NT	DVL2	DVL2	88|82|89	259	86.33	3	0|0|0	1	1	1	1	1	123.1	863.33	0
RPA3NT	CCT2	CCT2	99|64|88	251	83.67	3	34|0|2	1	1	1	1	1	5.62	6.97	0
RPA3NT	SF3B1	SF3B1	123|30|96	249	83	3	20|0|0	1	1	1	1	1	4.79	12.45	0
RPA3NT	HCFC1	HCFC1	82|71|90	243	81	3	5|0|0	1	1	1	1	1	16.4	48.6	0
RPA3NT	A0A0U1RQK7	EIF4G3	109|30|79	218	72.67	3	3|0|0	1	1	1	1	1	13.37	72.67	0
RPA3NT	CCT6A	CCT6A	72|53|87	212	70.67	3	25|0|0	1	1	1	1	1	5.85	8.48	0
RPA3NT	TRIM28	TRIM28	67|60|65	192	64	3	28|0|0	1	1	1	1	1	5.94	6.86	0
RPA3NT	DDX21	DDX21	46|43|86	175	58.33	3	11|2|9	1	1	1	1	1	10.66	7.95	0
RPA3NT	SMCHD1	SMCHD1	73|31|70	174	58	3	0|0|0	1	1	1	1	1	50.14	580	0
RPA3NT	DVL3	DVL3	65|48|54	167	55.67	3	0|0|0	1	1	1	1	1	74.63	556.67	0
RPA3NT	RUVBL2	RUVBL2	67|44|54	165	55	3	25|0|0	1	1	1	1	1	5.37	6.6	0
RPA3NT	IRS4	IRS4	72|35|55	162	54	3	19|0|0	1	1	1	1	1	5.33	8.53	0
RPA3NT	TXNL1	TXNL1	61|45|55	161	53.67	3	0|0|0	1	1	1	1	1	70.32	536.67	0
RPA3NT	VIM	VIM	53|43|60	156	52	3	7|1|4	1	1	1	1	1	17.73	13	0
RPA3NT	SRP54	SRP54	54|34|64	152	50.67	3	4|0|0	1	1	1	1	1	11.64	38	0
RPA3NT	NCL	NCL	50|38|63	151	50.33	3	0|1|1	1	1	1	1	1	53.16	75.5	0
RPA3NT	RPA3	RPA3	58|17|76	151	50.33	3	0|0|0	1	1	1	1	1	29.64	503.33	0
RPA3NT	CTTN	CTTN	56|38|52	146	48.67	3	0|0|0	1	1	1	1	1	60.26	486.67	0
RPA3NT	CKAP5	CKAP5	56|15|69	140	46.67	3	3|0|0	1	1	1	1	1	8.15	46.67	0
RPA3NT	NSFL1C	NSFL1C	49|38|51	138	46	3	0|0|0	1	1	1	1	1	60.26	460	0
RPA3NT	U2SURP	U2SURP	49|23|53	125	41.67	3	7|0|0	1	1	1	1	1	6.53	17.86	0
RPA3NT	ATXN2L	ATXN2L	44|41|39	124	41.33	3	0|0|0	1	1	1	1	1	61.7	413.33	0
RPA3NT	FXR2	FXR2	39|30|53	122	40.67	3	2|0|0	1	1	1	1	1	20.23	61	0
RPA3NT	BRIP1	BRIP1	58|14|48	120	40	3	0|0|0	1	1	1	1	1	25.16	400	0
RPA3NT	AHNAK	AHNAK	81|14|25	120	40	3	0|0|0	1	1	1	1	1	25.16	400	0
RPA3NT	TOP2A	TOP2A	18|37|63	118	39.33	3	8|1|1	1	1	1	1	1	5.31	11.8	0
RPA3NT	ETAA1	ETAA1	56|22|39	117	39	3	0|0|0	1	1	1	1	1	37.02	390	0
RPA3NT	MAP1B	MAP1B	69|14|33	116	38.67	3	0|0|0	1	1	1	1	1	25.16	386.67	0
RPA3NT	UBAP2L	UBAP2L	48|30|38	116	38.67	3	0|0|0	1	1	1	1	1	48.69	386.67	0
RPA3NT	PALLD	PALLD	57|23|33	113	37.67	3	0|0|0	1	1	1	1	1	38.49	376.67	0
RPA3NT	VCP	VCP	50|16|47	113	37.67	3	8|0|3	1	1	1	1	1	4.68	10.27	0
RPA3NT	NOP56	NOP56	26|35|51	112	37.33	3	5|0|1	1	1	1	1	1	9.43	18.67	0
RPA3NT	MYBBP1A	MYBBP1A	40|16|56	112	37.33	3	10|0|0	1	1	1	1	1	4.63	11.2	0
RPA3NT	RSL1D1	RSL1D1	34|31|46	111	37	3	5|1|1	1	1	1	1	1	14.51	15.86	0
RPA3NT	RNF219	RNF219	60|20|30	110	36.67	3	0|0|0	1	1	1	1	1	34.08	366.67	0
RPA3NT	NACA	NACA	33|33|43	109	36.33	3	0|0|0	1	1	1	1	1	53.04	363.33	0
RPA3NT	MCM5	MCM5	50|19|39	108	36	3	13|0|0	1	1	1	1	1	4.5	8.31	0
RPA3NT	NUP153	NUP153	43|29|34	106	35.33	3	0|0|0	1	1	1	1	1	47.24	353.33	0
RPA3NT	YEATS2	YEATS2	34|22|47	103	34.33	3	0|0|0	1	1	1	1	1	37.02	343.33	0
RPA3NT	RPA2	RPA2	39|20|43	102	34	3	3|0|0	1	1	1	1	1	9.96	34	0
RPA3NT	BCLAF1	BCLAF1	37|23|40	100	33.33	3	1|0|0	1	1	1	1	1	77.72	100	0
RPA3NT	RUVBL1	RUVBL1	38|27|35	100	33.33	3	9|0|0	1	1	1	1	1	6.32	11.11	0
RPA3NT	DVL1	DVL1	36|25|37	98	32.67	3	0|0|0	1	1	1	1	1	41.41	326.67	0
RPA3NT	PUS7	PUS7	39|22|36	97	32.33	3	0|0|0	1	1	1	1	1	37.02	323.33	0
RPA3NT	CD2AP	CD2AP	41|18|38	97	32.33	3	0|0|0	1	1	1	1	1	31.12	323.33	0
RPA3NT	RPL6	RPL6	29|27|39	95	31.67	3	12|2|6	1	1	1	1	1	5.42	4.75	0
RPA3NT	SF3B2	SF3B2	33|29|33	95	31.67	3	0|0|0	1	1	1	1	1	47.24	316.67	0
RPA3NT	TPX2	TPX2	31|27|37	95	31.67	3	0|0|0	1	1	1	1	1	44.33	316.67	0
RPA3NT	RPL7A	RPL7A	27|25|42	94	31.33	3	7|2|8	1	1	1	1	1	9.31	5.53	0
RPA3NT	CASC5	CASC5	62|8|23	93	31	3	0|0|0	1	1	1	1	1	15.97	310	0
RPA3NT	NOP58	NOP58	31|21|40	92	30.67	3	7|1|1	1	1	1	1	1	6.59	10.22	0
RPA3NT	POLR2B	POLR2B	37|16|38	91	30.33	3	6|0|0	1	1	1	1	1	5.72	15.17	0
RPA3NT	NAT10	NAT10	29|13|47	89	29.67	3	4|0|0	1	1	1	1	1	6.24	22.25	0
RPA3NT	SMARCAL1	SMARCAL1	29|18|41	88	29.33	3	0|0|0	1	1	1	1	1	31.12	293.33	0
RPA3NT	SART3	SART3	46|13|28	87	29	3	7|0|0	1	1	1	1	1	4.78	12.43	0
RPA3NT	HDLBP	HDLBP	38|16|33	87	29	3	0|0|0	1	1	1	1	1	28.15	290	0
RPA3NT	WDHD1	WDHD1	43|9|30	82	27.33	3	0|0|0	1	1	1	1	1	17.53	273.33	0
RPA3NT	MRE11A	MRE11A	31|16|34	81	27	3	0|0|0	1	1	1	1	1	28.15	270	0
RPA3NT	CCAR2	CCAR2	31|15|34	80	26.67	3	9|0|0	1	1	1	1	1	4.65	8.89	0
RPA3NT	SRP68	SRP68	39|11|30	80	26.67	3	7|0|0	1	1	1	1	1	4.37	11.43	0
RPA3NT	DDX42	DDX42	38|12|30	80	26.67	3	0|0|0	1	1	1	1	1	22.14	266.67	0
RPA3NT	ADNP	ADNP	33|14|32	79	26.33	3	0|0|0	1	1	1	1	1	25.16	263.33	0
RPA3NT	GTF3C1	GTF3C1	23|12|42	77	25.67	3	0|0|0	1	1	1	1	1	22.14	256.67	0
RPA3NT	FTSJ3	FTSJ3	34|20|23	77	25.67	3	7|0|0	1	1	1	1	1	6.04	11	0
RPA3NT	RRP1B	RRP1B	36|11|28	75	25	3	5|0|0	1	1	1	1	1	5.04	15	0
RPA3NT	LARP1	LARP1	37|14|24	75	25	3	6|0|0	1	1	1	1	1	5.3	12.5	0
RPA3NT	TCOF1	TCOF1	33|23|16	72	24	3	0|0|0	1	1	1	1	1	28.15	240	0
RPA3NT	KIAA0196	KIAA0196	34|7|31	72	24	3	0|0|0	1	1	1	1	1	14.39	240	0
RPA3NT	POLA1	POLA1	29|6|37	72	24	3	1|0|0	1	1	1	1	1	14.01	72	0
RPA3NT	DDX18	DDX18	25|17|29	71	23.67	3	7|0|1	1	1	1	1	1	5.47	8.88	0
RPA3NT	NOP2	NOP2	18|17|35	70	23.33	3	5|0|0	1	1	1	1	1	6.5	14	0
RPA3NT	DIS3	DIS3	28|16|26	70	23.33	3	1|0|0	1	1	1	1	1	49.09	70	0
RPA3NT	RIF1	RIF1	31|11|28	70	23.33	3	0|0|0	1	1	1	1	1	20.61	233.33	0
RPA3NT	NUP214	NUP214	31|12|26	69	23	3	0|0|0	1	1	1	1	1	22.14	230	0
RPA3NT	RPL13	RPL13	18|27|24	69	23	3	6|0|0	1	1	1	1	1	6.11	11.5	0
RPA3NT	SF3A1	SF3A1	25|13|31	69	23	3	1|0|0	1	1	1	1	1	37.67	69	0
RPA3NT	RPS11	RPS11	18|15|36	69	23	3	6|0|0	1	1	1	1	1	5.51	11.5	0
RPA3NT	HNRNPR	HNRNPR	24|18|27	69	23	3	9|1|2	1	1	1	1	1	4.89	5.75	0
RPA3NT	DKC1	DKC1	22|15|31	68	22.67	3	3|0|0	1	1	1	1	1	8.15	22.67	0
RPA3NT	EDC4	EDC4	41|7|20	68	22.67	3	4|0|0	1	1	1	1	1	4.28	17	0
RPA3NT	SFPQ	SFPQ	23|19|26	68	22.67	3	4|0|0	1	1	1	1	1	7.92	17	0
RPA3NT	DHX29	DHX29	28|5|35	68	22.67	3	0|0|0	1	1	1	1	1	11.15	226.67	0
RPA3NT	EMSY	EMSY	29|21|18	68	22.67	3	1|0|0	1	1	1	1	1	57.01	68	0
RPA3NT	NCOR1	NCOR1	25|13|29	67	22.33	3	1|0|0	1	1	1	1	1	37.67	67	0
RPA3NT	WAPAL	WAPAL	43|5|18	66	22	3	0|0|0	1	1	1	1	1	11.15	220	0
RPA3NT	PSPC1	PSPC1	25|18|23	66	22	3	0|0|0	1	1	1	1	1	31.12	220	0
RPA3NT	RPS6	RPS6	20|21|24	65	21.67	3	6|3|0	1	1	1	1	1	7.19	7.22	0
RPA3NT	RAB3GAP2	RAB3GAP2	32|12|21	65	21.67	3	1|0|0	1	1	1	1	1	34.01	65	0
RPA3NT	ZC3HAV1	ZC3HAV1	26|15|22	63	21	3	2|0|0	1	1	1	1	1	11.46	31.5	0
RPA3NT	GATAD2B	GATAD2B	17|19|27	63	21	3	0|0|0	1	1	1	1	1	29.64	210	0
RPA3NT	RPL13A	RPL13A	24|21|18	63	21	3	8|2|1	1	1	1	1	1	5.38	5.73	0
RPA3NT	MAP4	MAP4	28|13|22	63	21	3	0|0|0	1	1	1	1	1	23.65	210	0
RPA3NT	AHCTF1	AHCTF1	9|18|35	62	20.67	3	0|0|0	1	1	1	1	1	17.53	206.67	0
RPA3NT	PES1	PES1	29|12|21	62	20.67	3	6|0|0	1	1	1	1	1	4.87	10.33	0
RPA3NT	THRAP3	THRAP3	24|19|19	62	20.67	3	0|0|0	1	1	1	1	1	32.6	206.67	0
RPA3NT	RPRD2	RPRD2	25|11|25	61	20.33	3	0|0|0	1	1	1	1	1	20.61	203.33	0
RPA3NT	IGF2BP1	IGF2BP1	17|19|25	61	20.33	3	6|0|0	1	1	1	1	1	5.92	10.17	0
RPA3NT	DRG1	DRG1	23|15|22	60	20	3	3|0|0	1	1	1	1	1	8.15	20	0
RPA3NT	NPM1	NPM1	16|16|27	59	19.67	3	1|0|2	1	1	1	1	1	19.39	19.67	0
RPA3NT	RBBP6	RBBP6	26|10|23	59	19.67	3	0|0|0	1	1	1	1	1	19.08	196.67	0
RPA3NT	PDCD11	PDCD11	8|7|42	57	19	3	0|0|0	1	1	1	1	1	14.39	190	0
RPA3NT	PCNP	PCNP	17|19|21	57	19	3	0|0|0	1	1	1	1	1	29.64	190	0
RPA3NT	STIP1	STIP1	19|12|25	56	18.67	3	3|0|0	1	1	1	1	1	7	18.67	0
RPA3NT	SUGP2	SUGP2	26|6|24	56	18.67	3	0|0|0	1	1	1	1	1	12.78	186.67	0
RPA3NT	CHAMP1	CHAMP1	27|16|13	56	18.67	3	0|0|0	1	1	1	1	1	23.65	186.67	0
RPA3NT	TBC1D15	TBC1D15	29|8|19	56	18.67	3	1|0|0	1	1	1	1	1	20.23	56	0
RPA3NT	RBM17	RBM17	19|12|25	56	18.67	3	0|0|0	1	1	1	1	1	22.14	186.67	0
RPA3NT	KHSRP	KHSRP	19|13|24	56	18.67	3	4|0|1	1	1	1	1	1	6.67	11.2	0
RPA3NT	RPS13	RPS13	16|14|24	54	18	3	7|0|0	1	1	1	1	1	4.98	7.71	0
RPA3NT	RPL8	RPL8	13|22|18	53	17.67	3	4|0|0	1	1	1	1	1	6.24	13.25	0
RPA3NT	GTF3C5	GTF3C5	18|11|23	52	17.33	3	1|0|0	1	1	1	1	1	30.43	52	0
RPA3NT	PDCL3	PDCL3	32|5|15	52	17.33	3	0|0|0	1	1	1	1	1	11.15	173.33	0
RPA3NT	SNW1	SNW1	15|17|19	51	17	3	0|0|0	1	1	1	1	1	26.66	170	0
RPA3NT	PSMC1	PSMC1	23|8|18	49	16.33	3	0|0|0	1	1	1	1	1	15.97	163.33	0
RPA3NT	NOL11	NOL11	22|11|16	49	16.33	3	0|0|0	1	1	1	1	1	20.61	163.33	0
RPA3NT	SPEN	SPEN	27|9|13	49	16.33	3	0|0|0	1	1	1	1	1	17.53	163.33	0
RPA3NT	SALL2	SALL2	20|9|20	49	16.33	3	0|0|0	1	1	1	1	1	17.53	163.33	0
RPA3NT	NCKAP1	NCKAP1	29|5|14	48	16	3	2|0|0	1	1	1	1	1	4.93	24	0
RPA3NT	NASP	NASP	24|9|15	48	16	3	0|0|0	1	1	1	1	1	17.53	160	0
RPA3NT	TFIP11	TFIP11	27|5|16	48	16	3	0|0|0	1	1	1	1	1	11.15	160	0
RPA3NT	SART1	SART1	20|10|18	48	16	3	0|0|0	1	1	1	1	1	19.08	160	0
RPA3NT	ZFR	ZFR	26|5|16	47	15.67	3	2|0|0	1	1	1	1	1	4.93	23.5	0
RPA3NT	NUP50	NUP50	20|8|19	47	15.67	3	0|0|0	1	1	1	1	1	15.97	156.67	0
RPA3NT	RBSN	RBSN	19|10|18	47	15.67	3	0|0|0	1	1	1	1	1	19.08	156.67	0
RPA3NT	ADSS	ADSS	23|7|17	47	15.67	3	3|0|0	1	1	1	1	1	4.89	15.67	0
RPA3NT	RRP12	RRP12	16|5|25	46	15.33	3	1|0|0	1	1	1	1	1	11.12	46	0
RPA3NT	RBBP7	RBBP7	17|13|16	46	15.33	3	3|0|0	1	1	1	1	1	7.39	15.33	0
RPA3NT	BYSL	BYSL	21|6|18	45	15	3	2|0|0	1	1	1	1	1	5.65	22.5	0
RPA3NT	RBM10	RBM10	18|6|21	45	15	3	0|0|1	1	1	1	1	1	14.01	45	0
RPA3NT	GPKOW	GPKOW	19|9|16	44	14.67	3	0|0|0	1	1	1	1	1	17.53	146.67	0
RPA3NT	WRN	WRN	18|4|22	44	14.67	3	0|0|0	1	1	1	1	1	9.47	146.67	0
RPA3NT	HNRNPF	HNRNPF	18|7|19	44	14.67	3	1|0|1	1	1	1	1	1	8.86	22	0
RPA3NT	LIN54	LIN54	17|9|17	43	14.33	3	0|0|0	1	1	1	1	1	17.53	143.33	0
RPA3NT	GTPBP4	GTPBP4	11|11|21	43	14.33	3	1|0|0	1	1	1	1	1	30.43	43	0
RPA3NT	RBM25	RBM25	23|5|15	43	14.33	3	0|0|0	1	1	1	1	1	11.15	143.33	0
RPA3NT	NUDC	NUDC	17|10|15	42	14	3	1|0|2	1	1	1	1	1	11.19	14	0
RPA3NT	CHORDC1	CHORDC1	18|7|17	42	14	3	1|0|0	1	1	1	1	1	17.06	42	0
RPA3NT	WDR3	WDR3	17|6|19	42	14	3	2|0|0	1	1	1	1	1	5.65	21	0
RPA3NT	CACYBP	CACYBP	15|11|16	42	14	3	5|0|0	1	1	1	1	1	5.04	8.4	0
RPA3NT	PRPF6	PRPF6	16|7|18	41	13.67	3	1|0|0	1	1	1	1	1	17.06	41	0
RPA3NT	RPL26	RPL26	10|13|18	41	13.67	3	2|0|0	1	1	1	1	1	8.34	20.5	0
RPA3NT	CSTF2T	CSTF2T	17|10|14	41	13.67	3	0|0|0	1	1	1	1	1	19.08	136.67	0
RPA3NT	EXOSC10	EXOSC10	11|4|25	40	13.33	3	0|0|0	1	1	1	1	1	9.47	133.33	0
RPA3NT	PRKAR2A	PRKAR2A	17|4|19	40	13.33	3	0|0|0	1	1	1	1	1	9.47	133.33	0
RPA3NT	TRIM25	TRIM25	24|4|12	40	13.33	3	0|0|0	1	1	1	1	1	9.47	133.33	0
RPA3NT	DNAJB1	DNAJB1	11|8|21	40	13.33	3	0|0|0	1	1	1	1	1	15.97	133.33	0
RPA3NT	POLA2	POLA2	20|5|15	40	13.33	3	0|0|0	1	1	1	1	1	11.15	133.33	0
RPA3NT	G3BP1	G3BP1	13|10|17	40	13.33	3	3|0|0	1	1	1	1	1	6.19	13.33	0
RPA3NT	LBR	LBR	18|11|10	39	13	3	4|0|0	1	1	1	1	1	5.31	9.75	0
RPA3NT	ZC3H11A	ZC3H11A	15|10|14	39	13	3	0|0|0	1	1	1	1	1	19.08	130	0
RPA3NT	PDCD5	PDCD5	13|12|14	39	13	3	0|0|0	1	1	1	1	1	22.14	130	0
RPA3NT	SLC25A1	SLC25A1	15|8|15	38	12.67	3	3|0|0	1	1	1	1	1	5.34	12.67	0
RPA3NT	MDC1	MDC1	22|2|14	38	12.67	3	0|0|0	1	1	1	1	1	5.88	126.67	0
RPA3NT	CHERP	CHERP	21|2|15	38	12.67	3	0|0|0	1	1	1	1	1	5.88	126.67	0
RPA3NT	EPB41L2	EPB41L2	21|7|10	38	12.67	3	3|0|0	1	1	1	1	1	4.89	12.67	0
RPA3NT	NOC4L	NOC4L	18|3|17	38	12.67	3	1|0|0	1	1	1	1	1	5.93	38	0
RPA3NT	NUFIP2	NUFIP2	14|12|11	37	12.33	3	0|0|0	1	1	1	1	1	20.61	123.33	0
RPA3NT	TOP1	TOP1	5|11|21	37	12.33	3	2|0|2	1	1	1	1	1	4.38	9.25	0
RPA3NT	MTA1	MTA1	15|6|16	37	12.33	3	0|0|0	1	1	1	1	1	12.78	123.33	0
RPA3NT	VPS51	VPS51	22|4|11	37	12.33	3	0|0|0	1	1	1	1	1	9.47	123.33	0
RPA3NT	TP53	TP53	14|9|14	37	12.33	3	0|0|0	1	1	1	1	1	17.53	123.33	0
RPA3NT	TCERG1	TCERG1	11|8|18	37	12.33	3	0|0|0	1	1	1	1	1	15.97	123.33	0
RPA3NT	ZC3H14	ZC3H14	17|6|13	36	12	3	0|0|0	1	1	1	1	1	12.78	120	0
RPA3NT	SERBP1	SERBP1	13|10|13	36	12	3	0|0|0	1	1	1	1	1	19.08	120	0
RPA3NT	TJP1	TJP1	19|7|10	36	12	3	0|0|0	1	1	1	1	1	14.39	120	0
RPA3NT	RPL24	RPL24	8|11|17	36	12	3	3|1|2	1	1	1	1	1	5.4	6	0
RPA3NT	RPL17	RPL17	11|8|17	36	12	3	1|0|0	1	1	1	1	1	20.23	36	0
RPA3NT	GNL2	GNL2	11|10|15	36	12	3	0|0|0	1	1	1	1	1	19.08	120	0
RPA3NT	BLM	BLM	16|11|9	36	12	3	1|0|0	1	1	1	1	1	23.53	36	0
RPA3NT	CLINT1	CLINT1	15|5|16	36	12	3	0|0|0	1	1	1	1	1	11.15	120	0
RPA3NT	TAF9	TAF9	12|14|10	36	12	3	0|0|0	1	1	1	1	1	19.08	120	0
RPA3NT	RPL19	RPL19	8|18|9	35	11.67	3	3|0|0	1	1	1	1	1	5.34	11.67	0
RPA3NT	LIG3	LIG3	11|8|16	35	11.67	3	0|0|0	1	1	1	1	1	15.97	116.67	0
RPA3NT	FXR1	FXR1	13|7|14	34	11.33	3	0|0|0	1	1	1	1	1	14.39	113.33	0
RPA3NT	FLII	FLII	16|2|16	34	11.33	3	0|0|0	1	1	1	1	1	5.88	113.33	0
RPA3NT	PRRC2C	PRRC2C	18|4|12	34	11.33	3	0|0|0	1	1	1	1	1	9.47	113.33	0
RPA3NT	CNN3	CNN3	17|5|12	34	11.33	3	0|0|0	1	1	1	1	1	11.15	113.33	0
RPA3NT	ZMYM4	ZMYM4	18|3|12	33	11	3	0|0|0	1	1	1	1	1	7.72	110	0
RPA3NT	CSTF3	CSTF3	14|3|16	33	11	3	0|0|0	1	1	1	1	1	7.72	110	0
RPA3NT	BPTF	BPTF	16|3|14	33	11	3	0|0|0	1	1	1	1	1	7.72	110	0
RPA3NT	PFDN2	PFDN2	10|12|11	33	11	3	0|0|0	1	1	1	1	1	19.08	110	0
RPA3NT	NOP14	NOP14	11|5|17	33	11	3	1|0|0	1	1	1	1	1	11.12	33	0
RPA3NT	MAZ	MAZ	15|5|12	32	10.67	3	0|0|0	1	1	1	1	1	11.15	106.67	0
RPA3NT	RPL28	RPL28	6|11|15	32	10.67	3	2|0|1	1	1	1	1	1	6.01	10.67	0
RPA3NT	CMPK1	CMPK1	12|5|15	32	10.67	3	0|0|0	1	1	1	1	1	11.15	106.67	0
RPA3NT	KDM3B	KDM3B	23|2|6	31	10.33	3	0|0|0	1	1	1	1	1	5.88	103.33	0
RPA3NT	SAFB	SAFB	15|5|11	31	10.33	3	0|0|0	1	1	1	1	1	11.15	103.33	0
RPA3NT	CCNT1	CCNT1	11|3|17	31	10.33	3	0|0|0	1	1	1	1	1	7.72	103.33	0
RPA3NT	USP39	USP39	12|5|14	31	10.33	3	1|0|0	1	1	1	1	1	11.12	31	0
RPA3NT	PPM1G	PPM1G	15|5|10	30	10	3	0|0|0	1	1	1	1	1	11.15	100	0
RPA3NT	CGN	CGN	17|3|10	30	10	3	0|0|0	1	1	1	1	1	7.72	100	0
RPA3NT	DNMT1	DNMT1	3|3|23	29	9.67	3	0|0|0	1	1	1	1	1	7.72	96.67	0
RPA3NT	CHD8	CHD8	9|5|15	29	9.67	3	0|0|0	1	1	1	1	1	11.15	96.67	0
RPA3NT	CHMP4B	CHMP4B	8|9|12	29	9.67	3	0|0|0	1	1	1	1	1	15.97	96.67	0
RPA3NT	RPL23A	RPL23A	13|9|7	29	9.67	3	3|0|0	1	1	1	1	1	4.89	9.67	0
RPA3NT	MGA	MGA	22|2|5	29	9.67	3	0|0|0	1	1	1	1	1	5.88	96.67	0
RPA3NT	UTP14A	UTP14A	13|4|12	29	9.67	3	0|0|0	1	1	1	1	1	9.47	96.67	0
RPA3NT	THOC2	THOC2	8|3|17	28	9.33	3	0|0|0	1	1	1	1	1	7.72	93.33	0
RPA3NT	WRNIP1	WRNIP1	12|6|10	28	9.33	3	0|0|0	1	1	1	1	1	12.78	93.33	0
RPA3NT	CEBPZ	CEBPZ	15|2|11	28	9.33	3	0|0|0	1	1	1	1	1	5.88	93.33	0
RPA3NT	IRAK1	IRAK1	10|6|11	27	9	3	0|0|0	1	1	1	1	1	12.78	90	0
RPA3NT	WDR70	WDR70	10|6|11	27	9	3	0|0|0	1	1	1	1	1	12.78	90	0
RPA3NT	VCPIP1	VCPIP1	14|3|10	27	9	3	1|0|0	1	1	1	1	1	5.93	27	0
RPA3NT	C2ORF44	C2ORF44	13|3|10	26	8.67	3	0|0|0	1	1	1	1	1	7.72	86.67	0
RPA3NT	ZNF638	ZNF638	15|3|8	26	8.67	3	0|0|0	1	1	1	1	1	7.72	86.67	0
RPA3NT	POLDIP3	POLDIP3	2|4|20	26	8.67	3	0|0|0	1	1	1	1	1	5.88	86.67	0
RPA3NT	MTA2	MTA2	10|3|13	26	8.67	3	0|0|0	1	1	1	1	1	7.72	86.67	0
RPA3NT	SYNCRIP	SYNCRIP	9|7|10	26	8.67	3	3|0|0	1	1	1	1	1	4.89	8.67	0
RPA3NT	SON	SON	13|3|10	26	8.67	3	0|0|0	1	1	1	1	1	7.72	86.67	0
RPA3NT	STAU1	STAU1	11|6|9	26	8.67	3	0|0|0	1	1	1	1	1	12.78	86.67	0
RPA3NT	CDC73	CDC73	9|3|13	25	8.33	3	0|0|0	1	1	1	1	1	7.72	83.33	0
RPA3NT	TBCB	TBCB	11|9|5	25	8.33	3	2|0|0	1	1	1	1	1	4.93	12.5	0
RPA3NT	IK	IK	10|6|9	25	8.33	3	0|0|0	1	1	1	1	1	12.78	83.33	0
RPA3NT	PSMD4	PSMD4	10|4|11	25	8.33	3	0|0|0	1	1	1	1	1	9.47	83.33	0
RPA3NT	NKRF	NKRF	8|5|11	24	8	3	0|0|0	1	1	1	1	1	11.15	80	0
RPA3NT	RPS23	RPS23	8|5|11	24	8	3	2|0|0	1	1	1	1	1	4.93	12	0
RPA3NT	CPSF1	CPSF1	14|2|8	24	8	3	0|0|0	1	1	1	1	1	5.88	80	0
RPA3NT	KNOP1	KNOP1	10|3|11	24	8	3	0|0|0	1	1	1	1	1	7.72	80	0
RPA3NT	DIMT1	DIMT1	7|3|13	23	7.67	3	0|0|0	1	1	1	1	1	7.72	76.67	0
RPA3NT	PRRC2A	PRRC2A	7|6|10	23	7.67	3	0|0|0	1	1	1	1	1	12.78	76.67	0
RPA3NT	LRIF1	LRIF1	12|4|7	23	7.67	3	0|0|0	1	1	1	1	1	9.47	76.67	0
RPA3NT	CD2BP2	CD2BP2	8|6|9	23	7.67	3	0|0|0	1	1	1	1	1	12.78	76.67	0
RPA3NT	PRRC2B	PRRC2B	15|3|5	23	7.67	3	0|0|0	1	1	1	1	1	7.72	76.67	0
RPA3NT	BTF3	BTF3	12|5|6	23	7.67	3	0|0|1	1	1	1	1	1	11.12	23	0
RPA3NT	NBN	NBN	12|2|8	22	7.33	3	0|0|0	1	1	1	1	1	5.88	73.33	0
RPA3NT	TCEB2	TCEB2	11|6|5	22	7.33	3	0|0|0	1	1	1	1	1	11.15	73.33	0
RPA3NT	RBM12	RBM12	8|3|11	22	7.33	3	0|0|1	1	1	1	1	1	5.93	22	0
RPA3NT	RFC4	RFC4	9|3|10	22	7.33	3	0|0|0	1	1	1	1	1	7.72	73.33	0
RPA3NT	SLK	SLK	9|3|10	22	7.33	3	1|0|0	1	1	1	1	1	5.93	22	0
RPA3NT	RPL29	RPL29	5|8|8	21	7	3	1|0|0	1	1	1	1	1	11.12	21	0
RPA3NT	STRBP	STRBP	11|4|6	21	7	3	0|0|0	1	1	1	1	1	9.47	70	0
RPA3NT	MLLT4	MLLT4	14|3|4	21	7	3	0|0|0	1	1	1	1	1	7.72	70	0
RPA3NT	ST13	ST13	7|8|6	21	7	3	0|0|0	1	1	1	1	1	12.78	70	0
RPA3NT	2022-09-09	2022-09-09	13|3|5	21	7	3	1|0|0	1	1	1	1	1	5.93	21	0
RPA3NT	CRNKL1	CRNKL1	7|2|11	20	6.67	3	0|0|0	1	1	1	1	1	5.88	66.67	0
RPA3NT	CCNB1	CCNB1	6|5|9	20	6.67	3	0|0|0	1	1	1	1	1	11.15	66.67	0
RPA3NT	SAP30BP	SAP30BP	8|5|7	20	6.67	3	0|0|0	1	1	1	1	1	11.15	66.67	0
RPA3NT	RPL35A	RPL35A	4|4|12	20	6.67	3	1|0|0	1	1	1	1	1	8.41	20	0
RPA3NT	ZNF384	ZNF384	8|6|6	20	6.67	3	0|0|0	1	1	1	1	1	12.78	66.67	0
RPA3NT	ILKAP	ILKAP	5|5|9	19	6.33	3	0|0|0	1	1	1	1	1	11.15	63.33	0
RPA3NT	SRPR	SRPR	7|4|8	19	6.33	3	1|0|0	1	1	1	1	1	8.41	19	0
RPA3NT	ZMYM2	ZMYM2	12|3|4	19	6.33	3	1|0|0	1	1	1	1	1	5.93	19	0
RPA3NT	RANBP1	RANBP1	8|2|9	19	6.33	3	0|0|0	1	1	1	1	1	5.88	63.33	0
RPA3NT	UNG	UNG	4|4|11	19	6.33	3	0|0|0	1	1	1	1	1	9.47	63.33	0
RPA3NT	RPL35	RPL35	5|6|7	18	6	3	1|0|0	1	1	1	1	1	11.12	18	0
RPA3NT	SCYL2	SCYL2	7|3|8	18	6	3	1|0|0	1	1	1	1	1	5.93	18	0
RPA3NT	STMN1	STMN1	4|8|6	18	6	3	0|0|0	1	1	1	1	1	9.47	60	0
RPA3NT	SF1	SF1	4|7|7	18	6	3	0|0|0	1	1	1	1	1	9.47	60	0
RPA3NT	FUS	FUS	7|4|7	18	6	3	0|0|0	1	1	1	1	1	9.47	60	0
RPA3NT	POLD3	POLD3	6|3|9	18	6	3	0|0|0	1	1	1	1	1	7.72	60	0
RPA3NT	CSNK1A1	CSNK1A1	6|3|9	18	6	3	1|0|0	1	1	1	1	1	5.93	18	0
RPA3NT	UBAP2	UBAP2	9|3|5	17	5.67	3	0|0|0	1	1	1	1	1	7.72	56.67	0
RPA3NT	RPL36	RPL36	6|4|7	17	5.67	3	1|0|0	1	1	1	1	1	8.41	17	0
RPA3NT	PAK2	PAK2	11|3|3	17	5.67	3	0|0|0	1	1	1	1	1	7.72	56.67	0
RPA3NT	INTS12	INTS12	8|4|5	17	5.67	3	0|0|0	1	1	1	1	1	9.47	56.67	0
RPA3NT	CAMSAP1	CAMSAP1	5|4|8	17	5.67	3	0|0|0	1	1	1	1	1	9.47	56.67	0
RPA3NT	PFDN6	PFDN6	2|6|9	17	5.67	3	0|0|0	1	1	1	1	1	5.88	56.67	0
RPA3NT	NAP1L1	NAP1L1	7|3|7	17	5.67	3	0|0|0	1	1	1	1	1	7.72	56.67	0
RPA3NT	PDLIM1	PDLIM1	12|3|2	17	5.67	3	0|0|0	1	1	1	1	1	5.88	56.67	0
RPA3NT	CEP170	CEP170	10|3|4	17	5.67	3	0|0|0	1	1	1	1	1	7.72	56.67	0
RPA3NT	STAU2	STAU2	7|4|6	17	5.67	3	0|0|0	1	1	1	1	1	9.47	56.67	0
RPA3NT	UBFD1	UBFD1	6|4|6	16	5.33	3	0|0|0	1	1	1	1	1	9.47	53.33	0
RPA3NT	GNL3	GNL3	11|2|3	16	5.33	3	0|0|0	1	1	1	1	1	5.88	53.33	0
RPA3NT	MTDH	MTDH	8|3|5	16	5.33	3	1|0|0	1	1	1	1	1	5.93	16	0
RPA3NT	RBBP4	RBBP4	5|2|9	16	5.33	3	0|0|0	1	1	1	1	1	5.88	53.33	0
RPA3NT	NR3C1	NR3C1	6|3|7	16	5.33	3	0|0|0	1	1	1	1	1	7.72	53.33	0
RPA3NT	UTP6	UTP6	7|3|6	16	5.33	3	1|0|0	1	1	1	1	1	5.93	16	0
RPA3NT	FUBP1	FUBP1	5|4|7	16	5.33	3	0|0|0	1	1	1	1	1	9.47	53.33	0
RPA3NT	PIGS	PIGS	7|3|5	15	5	3	0|0|0	1	1	1	1	1	7.72	50	0
RPA3NT	WDR46	WDR46	3|3|9	15	5	3	0|0|0	1	1	1	1	1	7.72	50	0
RPA3NT	H1FX	H1FX	2|7|6	15	5	3	0|0|0	1	1	1	1	1	5.88	50	0
RPA3NT	GPATCH4	GPATCH4	6|2|7	15	5	3	0|0|0	1	1	1	1	1	5.88	50	0
RPA3NT	KIF23	KIF23	4|3|8	15	5	3	0|0|0	1	1	1	1	1	7.72	50	0
RPA3NT	TOX4	TOX4	5|4|6	15	5	3	0|0|0	1	1	1	1	1	9.47	50	0
RPA3NT	PRCC	PRCC	6|2|7	15	5	3	0|0|0	1	1	1	1	1	5.88	50	0
RPA3NT	BTF3L4	BTF3L4	7|4|4	15	5	3	0|0|0	1	1	1	1	1	9.47	50	0
RPA3NT	DNTTIP2	DNTTIP2	8|2|4	14	4.67	3	0|0|0	1	1	1	1	1	5.88	46.67	0
RPA3NT	CIAPIN1	CIAPIN1	8|2|3	13	4.33	3	0|0|0	1	1	1	1	1	5.88	43.33	0
RPA3NT	ESF1	ESF1	7|3|3	13	4.33	3	0|0|0	1	1	1	1	1	7.72	43.33	0
RPA3NT	SUGT1	SUGT1	6|3|4	13	4.33	3	0|0|0	1	1	1	1	1	7.72	43.33	0
RPA3NT	RRP1	RRP1	7|3|3	13	4.33	3	1|0|0	1	1	1	1	1	5.93	13	0
RPA3NT	STRN4	STRN4	5|2|6	13	4.33	3	0|0|0	1	1	1	1	1	5.88	43.33	0
RPA3NT	CFDP1	CFDP1	6|2|5	13	4.33	3	0|0|0	1	1	1	1	1	5.88	43.33	0
RPA3NT	PPAN	PPAN	3|3|6	12	4	3	0|0|0	1	1	1	1	1	7.72	40	0
RPA3NT	CXORF56	CXORF56	6|2|4	12	4	3	0|0|0	1	1	1	1	1	5.88	40	0
RPA3NT	SATB1	SATB1	4|2|6	12	4	3	0|0|0	1	1	1	1	1	5.88	40	0
RPA3NT	TXLNG	TXLNG	3|4|5	12	4	3	0|0|0	1	1	1	1	1	7.72	40	0
RPA3NT	ZNF250	ZNF250	3|3|6	12	4	3	0|0|0	1	1	1	1	1	7.72	40	0
RPA3NT	SGPL1	SGPL1	6|2|4	12	4	3	0|0|0	1	1	1	1	1	5.88	40	0
RPA3NT	ZNF687	ZNF687	6|2|3	11	3.67	3	0|0|0	1	1	1	1	1	5.88	36.67	0
RPA3NT	CHMP5	CHMP5	3|2|6	11	3.67	3	0|0|0	1	1	1	1	1	5.88	36.67	0
RPA3NT	HN1	HN1	3|4|4	11	3.67	3	0|0|0	1	1	1	1	1	7.72	36.67	0
RPA3NT	PAXBP1	PAXBP1	5|2|4	11	3.67	3	0|0|0	1	1	1	1	1	5.88	36.67	0
RPA3NT	CDKN2AIP	CDKN2AIP	5|2|4	11	3.67	3	0|0|0	1	1	1	1	1	5.88	36.67	0
RPA3NT	PIAS2	PIAS2	7|2|2	11	3.67	3	0|0|0	1	1	1	1	1	5.88	36.67	0
RPA3NT	SKA3	SKA3	4|2|5	11	3.67	3	0|0|0	1	1	1	1	1	5.88	36.67	0
RPA3NT	KMT2A	KMT2A	4|2|5	11	3.67	3	0|0|0	1	1	1	1	1	5.88	36.67	0
RPA3NT	CLASRP	CLASRP	2|4|4	10	3.33	3	0|0|0	1	1	1	1	1	5.88	33.33	0
RPA3NT	DCUN1D4	DCUN1D4	2|2|6	10	3.33	3	0|0|0	1	1	1	1	1	5.88	33.33	0
RPA3NT	TES	TES	3|2|5	10	3.33	3	0|0|0	1	1	1	1	1	5.88	33.33	0
RPA3NT	YTHDF3	YTHDF3	5|2|3	10	3.33	3	0|0|0	1	1	1	1	1	5.88	33.33	0
RPA3NT	SCAF1	SCAF1	5|2|3	10	3.33	3	0|0|0	1	1	1	1	1	5.88	33.33	0
RPA3NT	RBM4	RBM4	3|3|4	10	3.33	3	0|0|0	1	1	1	1	1	7.72	33.33	0
RPA3NT	C19ORF43	C19ORF43	5|2|3	10	3.33	3	0|0|0	1	1	1	1	1	5.88	33.33	0
RPA3NT	SLU7	SLU7	4|2|4	10	3.33	3	0|0|0	1	1	1	1	1	5.88	33.33	0
RPA3NT	RAB34	RAB34	6|2|2	10	3.33	3	0|0|0	1	1	1	1	1	5.88	33.33	0
RPA3NT	PLOD2	PLOD2	3|3|4	10	3.33	3	0|0|0	1	1	1	1	1	7.72	33.33	0
RPA3NT	ERBB2IP	ERBB2IP	6|2|2	10	3.33	3	0|0|0	1	1	1	1	1	5.88	33.33	0
RPA3NT	ATE1	ATE1	3|2|4	9	3	3	0|0|0	1	1	1	1	1	5.88	30	0
RPA3NT	PIH1D1	PIH1D1	3|2|4	9	3	3	0|0|0	1	1	1	1	1	5.88	30	0
RPA3NT	FHL1	FHL1	5|2|2	9	3	3	0|0|0	1	1	1	1	1	5.88	30	0
RPA3NT	MAGED2	MAGED2	5|2|2	9	3	3	0|0|0	1	1	1	1	1	5.88	30	0
RPA3NT	SPDL1	SPDL1	3|2|4	9	3	3	0|0|0	1	1	1	1	1	5.88	30	0
RPA3NT	TOPBP1	TOPBP1	5|2|2	9	3	3	0|0|0	1	1	1	1	1	5.88	30	0
RPA3NT	GTF2F2	GTF2F2	4|2|2	8	2.67	3	0|0|0	1	1	1	1	1	5.88	26.67	0
RPA3NT	SETD1A	SETD1A	4|2|2	8	2.67	3	0|0|0	1	1	1	1	1	5.88	26.67	0
RPA3NT	PHF21A	PHF21A	3|2|3	8	2.67	3	0|0|0	1	1	1	1	1	5.88	26.67	0
RPA3NT	DGCR14	DGCR14	2|2|4	8	2.67	3	0|0|0	1	1	1	1	1	5.88	26.67	0
RPA3NT	CRK	CRK	2|4|2	8	2.67	3	0|0|0	1	1	1	1	1	5.88	26.67	0
RPA3NT	ATRIP	ATRIP	3|2|2	7	2.33	3	0|0|0	1	1	1	1	1	5.88	23.33	0
RPA3NT	CCZ1	CCZ1	2|2|3	7	2.33	3	0|0|0	1	1	1	1	1	5.88	23.33	0
RPA3NT	JUN	JUN	2|2|3	7	2.33	3	0|0|0	1	1	1	1	1	5.88	23.33	0
RPA3NT	ABCC5	ABCC5	2|2|3	7	2.33	3	0|0|0	1	1	1	1	1	5.88	23.33	0
RPA3NT	TTC1	TTC1	2|2|2	6	2	3	0|0|0	1	1	1	1	1	5.88	20	0
RPA3NT	AGFG1	AGFG1	2|2|2	6	2	3	0|0|0	1	1	1	1	1	5.88	20	0
RPA3NT	RPL5	RPL5	58|43|63	164	54.67	3	23|0|10	0.99	1	0.99	1	0.99	3.97	4.97	0
RPA3NT	COPA	COPA	67|30|66	163	54.33	3	21|0|1	0.99	1	0.99	1	0.99	4.29	7.41	0
RPA3NT	MCM4	MCM4	51|17|49	117	39	3	13|0|0	0.99	1	0.99	1	0.99	4.01	9	0
RPA3NT	ADAR	ADAR	47|17|47	111	37	3	13|0|0	0.99	1	0.99	1	0.99	4.01	8.54	0
RPA3NT	PSMD3	PSMD3	46|18|41	105	35	3	13|0|0	0.99	1	0.99	1	0.99	4.28	8.08	0
RPA3NT	RPL3	RPL3	49|16|30	95	31.67	3	13|0|0	0.99	1	0.99	1	0.99	3.69	7.31	0
RPA3NT	SMARCA5	SMARCA5	26|12|55	93	31	3	9|0|1	0.99	1	0.99	1	0.99	3.51	9.3	0
RPA3NT	AP3D1	AP3D1	49|7|36	92	30.67	3	5|0|0	0.99	1	0.99	1	0.99	3.87	18.4	0
RPA3NT	ABCE1	ABCE1	43|18|30	91	30.33	3	13|0|0	0.99	1	0.99	1	0.99	4.28	7	0
RPA3NT	ESYT1	ESYT1	43|7|29	79	26.33	3	6|0|0	0.99	1	0.99	1	0.99	3.39	13.17	0
RPA3NT	RPL18A	RPL18A	22|17|30	69	23	3	9|0|4	0.99	1	0.99	1	0.99	4.21	5.31	0
RPA3NT	SFXN1	SFXN1	26|20|20	66	22	3	10|1|1	0.99	1	0.99	1	0.99	5	5.5	0
RPA3NT	ELAC2	ELAC2	27|8|28	63	21	3	5|0|0	0.99	1	0.99	1	0.99	4.19	12.6	0
RPA3NT	BRIX1	BRIX1	29|10|24	63	21	3	9|0|0	0.99	1	0.99	1	0.99	3.21	7	0
RPA3NT	ACSL3	ACSL3	25|7|29	61	20.33	3	5|0|0	0.99	1	0.99	1	0.99	3.87	12.2	0
RPA3NT	HAT1	HAT1	25|10|26	61	20.33	3	6|0|2	0.99	1	0.99	1	0.99	3.75	7.62	0
RPA3NT	WDR36	WDR36	31|7|20	58	19.33	3	5|0|0	0.99	1	0.99	1	0.99	3.87	11.6	0
RPA3NT	PABPC1	PABPC1	13|8|36	57	19	3	5|0|1	0.99	1	0.99	1	0.99	3.83	9.5	0
RPA3NT	VAPA	VAPA	22|12|21	55	18.33	3	8|0|0	0.99	1	0.99	1	0.99	4.33	6.88	0
RPA3NT	TBL3	TBL3	27|6|22	55	18.33	3	5|0|0	0.99	1	0.99	1	0.99	3.42	11	0
RPA3NT	KHDRBS1	KHDRBS1	18|11|24	53	17.67	3	8|0|0	0.99	1	0.99	1	0.99	4.06	6.63	0
RPA3NT	PSMC5	PSMC5	20|5|22	47	15.67	3	3|0|0	0.99	1	0.99	1	0.99	3.92	15.67	0
RPA3NT	NSF	NSF	23|6|16	45	15	3	4|0|0	0.99	1	0.99	1	0.99	3.9	11.25	0
RPA3NT	RPL32	RPL32	20|4|18	42	14	3	3|0|0	0.99	1	0.99	1	0.99	3.43	14	0
RPA3NT	RPS18	RPS18	13|9|20	42	14	3	7|0|0	0.99	1	0.99	1	0.99	3.78	6	0
RPA3NT	UFL1	UFL1	19|4|16	39	13	3	2|0|0	0.99	1	0.99	1	0.99	4.18	19.5	0
RPA3NT	HBS1L	HBS1L	20|4|14	38	12.67	3	2|0|0	0.99	1	0.99	1	0.99	4.18	19	0
RPA3NT	EML4	EML4	20|6|11	37	12.33	3	4|0|0	0.99	1	0.99	1	0.99	3.9	9.25	0
RPA3NT	RPS24	RPS24	13|7|15	35	11.67	3	4|0|0	0.99	1	0.99	1	0.99	4.28	8.75	0
RPA3NT	ACIN1	ACIN1	17|5|13	35	11.67	3	0|0|3	0.99	1	0.99	1	0.99	3.92	11.67	0
RPA3NT	EIF5B	EIF5B	18|5|12	35	11.67	3	4|0|0	0.99	1	0.99	1	0.99	3.44	8.75	0
RPA3NT	NOL6	NOL6	14|2|18	34	11.33	3	1|0|0	0.99	1	0.99	1	0.99	3.73	34	0
RPA3NT	VPS26A	VPS26A	18|5|10	33	11	3	4|0|0	0.99	1	0.99	1	0.99	3.44	8.25	0
RPA3NT	HNRNPA0	HNRNPA0	10|3|19	32	10.67	3	2|0|0	0.99	1	0.99	1	0.99	3.39	16	0
RPA3NT	RPS14	RPS14	9|6|17	32	10.67	3	4|0|0	0.99	1	0.99	1	0.99	3.9	8	0
RPA3NT	RPL27	RPL27	9|6|16	31	10.33	3	5|0|0	0.99	1	0.99	1	0.99	3.42	6.2	0
RPA3NT	ABCF2	ABCF2	10|3|17	30	10	3	2|0|0	0.99	1	0.99	1	0.99	3.39	15	0
RPA3NT	SEC61A1	SEC61A1	10|5|14	29	9.67	3	4|0|0	0.99	1	0.99	1	0.99	3.44	7.25	0
RPA3NT	DDX56	DDX56	13|6|10	29	9.67	3	4|0|0	0.99	1	0.99	1	0.99	3.9	7.25	0
RPA3NT	PRPF4B	PRPF4B	15|3|10	28	9.33	3	2|0|0	0.99	1	0.99	1	0.99	3.39	14	0
RPA3NT	ZMPSTE24	ZMPSTE24	13|5|9	27	9	3	4|0|0	0.99	1	0.99	1	0.99	3.44	6.75	0
RPA3NT	DRG2	DRG2	10|4|13	27	9	3	3|0|0	0.99	1	0.99	1	0.99	3.43	9	0
RPA3NT	NSUN2	NSUN2	13|2|10	25	8.33	3	1|0|0	0.99	1	0.99	1	0.99	3.73	25	0
RPA3NT	RPL21	RPL21	7|6|10	23	7.67	3	3|0|1	0.99	1	0.99	1	0.99	4.27	5.75	0
RPA3NT	DDX27	DDX27	12|4|7	23	7.67	3	2|0|0	0.99	1	0.99	1	0.99	4.18	11.5	0
RPA3NT	TIMM23	TIMM23	8|4|11	23	7.67	3	2|0|0	0.99	1	0.99	1	0.99	4.18	11.5	0
RPA3NT	STK26	STK26	10|4|8	22	7.33	3	2|0|0	0.99	1	0.99	1	0.99	4.18	11	0
RPA3NT	NOC3L	NOC3L	8|2|11	21	7	3	1|0|0	0.99	1	0.99	1	0.99	3.73	21	0
RPA3NT	RPL7L1	RPL7L1	7|2|12	21	7	3	1|0|0	0.99	1	0.99	1	0.99	3.73	21	0
RPA3NT	ORC2	ORC2	10|4|7	21	7	3	2|0|0	0.99	1	0.99	1	0.99	4.18	10.5	0
RPA3NT	PRKAA1	PRKAA1	9|2|8	19	6.33	3	1|0|0	0.99	1	0.99	1	0.99	3.73	19	0
RPA3NT	VPS25	VPS25	6|6|7	19	6.33	3	3|0|0	0.99	0.99	0.99	0.99	0.99	4.42	6.33	0
RPA3NT	AFG3L2	AFG3L2	11|2|6	19	6.33	3	1|0|0	0.99	1	0.99	1	0.99	3.73	19	0
RPA3NT	GNA13	GNA13	8|3|7	18	6	3	2|0|0	0.99	1	0.99	1	0.99	3.39	9	0
RPA3NT	NIFK	NIFK	6|2|10	18	6	3	1|0|0	0.99	1	0.99	1	0.99	3.73	18	0
RPA3NT	RPAP3	RPAP3	7|2|9	18	6	3	1|0|0	0.99	1	0.99	1	0.99	3.73	18	0
RPA3NT	UTP18	UTP18	9|2|6	17	5.67	3	1|0|0	0.99	1	0.99	1	0.99	3.73	17	0
RPA3NT	TRIM33	TRIM33	7|2|7	16	5.33	3	1|0|0	0.99	1	0.99	1	0.99	3.73	16	0
RPA3NT	TBL2	TBL2	6|2|5	13	4.33	3	1|0|0	0.99	1	0.99	1	0.99	3.73	13	0
RPA3NT	GPN1	GPN1	4|2|7	13	4.33	3	1|0|0	0.99	1	0.99	1	0.99	3.73	13	0
RPA3NT	OGT	OGT	7|2|4	13	4.33	3	1|0|0	0.99	1	0.99	1	0.99	3.73	13	0
RPA3NT	COA3	COA3	5|4|4	13	4.33	3	2|0|0	0.99	0.99	0.99	0.99	0.99	4.18	6.5	0
RPA3NT	PCMT1	PCMT1	4|2|7	13	4.33	3	1|0|0	0.99	1	0.99	1	0.99	3.73	13	0
RPA3NT	SEC61B	SEC61B	5|5|2	12	4	3	1|0|0	0.99	1	0.99	1	0.99	3.73	12	0
RPA3NT	NHLRC2	NHLRC2	7|2|3	12	4	3	1|0|0	0.99	1	0.99	1	0.99	3.73	12	0
RPA3NT	SCO1	SCO1	3|2|7	12	4	3	1|0|0	0.99	1	0.99	1	0.99	3.73	12	0
RPA3NT	PSIP1	PSIP1	5|2|4	11	3.67	3	1|0|0	0.99	1	0.99	1	0.99	3.73	11	0
RPA3NT	CFAP20	CFAP20	5|2|3	10	3.33	3	1|0|0	0.99	1	0.99	1	0.99	3.73	10	0
RPA3NT	VAMP8	VAMP8	4|4|2	10	3.33	3	1|0|0	0.99	1	0.99	1	0.99	3.73	10	0
RPA3NT	PRAF2	PRAF2	4|2|4	10	3.33	3	1|0|0	0.99	1	0.99	1	0.99	3.73	10	0
RPA3NT	SLC7A5	SLC7A5	3|2|4	9	3	3	1|0|0	0.99	1	0.99	1	0.99	3.73	9	0
RPA3NT	SPCS2	SPCS2	3|2|3	8	2.67	3	1|0|0	0.99	1	0.99	1	0.99	3.73	8	0
RPA3NT	ATAD3A	ATAD3A	37|18|38	93	31	3	16|0|0	0.98	1	0.98	1	0.98	3.03	5.81	0
RPA3NT	CHD4	CHD4	33|6|43	82	27.33	3	6|0|0	0.98	1	0.98	1	0.98	2.81	13.67	0
RPA3NT	FARSB	FARSB	39|17|23	79	26.33	3	15|0|0	0.98	1	0.98	1	0.98	3.13	5.27	0
RPA3NT	SKIV2L2	SKIV2L2	36|9|33	78	26	3	9|0|0	0.98	1	0.98	1	0.98	2.67	8.67	0
RPA3NT	LRRC59	LRRC59	29|17|28	74	24.67	3	13|1|1	0.98	1	0.98	1	0.98	3.05	4.93	0
RPA3NT	XRN2	XRN2	29|9|29	67	22.33	3	9|0|0	0.98	1	0.98	1	0.98	2.67	7.44	0
RPA3NT	COX4I1	COX4I1	18|12|23	53	17.67	3	11|0|0	0.98	1	0.98	1	0.98	3.05	4.82	0
RPA3NT	USP14	USP14	32|9|12	53	17.67	3	8|0|0	0.98	1	0.98	1	0.98	3.27	6.63	0
RPA3NT	RBMX	RBMX	3|7|40	50	16.67	3	3|0|0	0.98	1	0.98	1	0.98	2.71	16.67	0
RPA3NT	EPHX1	EPHX1	21|6|19	46	15.33	3	6|0|0	0.98	1	0.98	1	0.98	2.81	7.67	0
RPA3NT	CYFIP1	CYFIP1	27|6|13	46	15.33	3	6|0|0	0.98	1	0.98	1	0.98	2.81	7.67	0
RPA3NT	FANCI	FANCI	27|2|16	45	15	3	2|0|0	0.98	1	0.98	1	0.98	2.52	22.5	0
RPA3NT	TIPRL	TIPRL	18|9|17	44	14.67	3	8|0|0	0.98	1	0.98	1	0.98	3.27	5.5	0
RPA3NT	SEC22B	SEC22B	20|11|13	44	14.67	3	9|0|1	0.98	1	0.98	1	0.98	3.05	4.4	0
RPA3NT	LAS1L	LAS1L	17|4|17	38	12.67	3	4|0|0	0.98	1	0.98	1	0.98	2.79	9.5	0
RPA3NT	TMED10	TMED10	12|9|16	37	12.33	3	8|0|0	0.98	0.99	0.98	0.99	0.98	3.27	4.63	0
RPA3NT	YTHDF2	YTHDF2	17|5|14	36	12	3	5|0|0	0.98	1	0.98	1	0.98	2.82	7.2	0
RPA3NT	ACADVL	ACADVL	13|2|21	36	12	3	2|0|0	0.98	1	0.98	1	0.98	2.52	18	0
RPA3NT	RPS27	RPS27	14|8|14	36	12	3	5|1|2	0.98	1	0.98	1	0.98	2.94	4.5	0
RPA3NT	POLD1	POLD1	21|3|12	36	12	3	3|0|0	0.98	1	0.98	1	0.98	2.71	12	0
RPA3NT	CCDC47	CCDC47	18|6|11	35	11.67	3	6|0|0	0.98	1	0.98	1	0.98	2.81	5.83	0
RPA3NT	AGPS	AGPS	20|2|13	35	11.67	3	2|0|0	0.98	1	0.98	1	0.98	2.52	17.5	0
RPA3NT	ARPC4	ARPC4	12|9|12	33	11	3	6|0|2	0.98	0.99	0.98	0.99	0.98	3.2	4.12	0
RPA3NT	AQR	AQR	19|2|12	33	11	3	2|0|0	0.98	1	0.98	1	0.98	2.52	16.5	0
RPA3NT	PPP2R5D	PPP2R5D	12|4|16	32	10.67	3	4|0|0	0.98	1	0.98	1	0.98	2.79	8	0
RPA3NT	CAPN1	CAPN1	15|5|9	29	9.67	3	5|0|0	0.98	1	0.98	1	0.98	2.82	5.8	0
RPA3NT	HSD17B12	HSD17B12	13|4|12	29	9.67	3	4|0|0	0.98	1	0.98	1	0.98	2.79	7.25	0
RPA3NT	SACM1L	SACM1L	15|3|9	27	9	3	3|0|0	0.98	1	0.98	1	0.98	2.71	9	0
RPA3NT	ABCF1	ABCF1	11|3|11	25	8.33	3	3|0|0	0.98	1	0.98	1	0.98	2.71	8.33	0
RPA3NT	LANCL1	LANCL1	9|6|10	25	8.33	3	5|0|0	0.98	0.99	0.98	0.99	0.98	3.42	5	0
RPA3NT	RPS20	RPS20	8|6|8	22	7.33	3	4|0|1	0.98	0.99	0.98	0.99	0.98	3.37	4.4	0
RPA3NT	COPZ1	COPZ1	9|4|8	21	7	3	4|0|0	0.98	0.99	0.98	0.99	0.98	2.79	5.25	0
RPA3NT	EBP	EBP	7|7|6	20	6.67	3	3|1|2	0.98	0.99	0.98	0.99	0.98	3.04	3.33	0
RPA3NT	TARDBP	TARDBP	10|4|6	20	6.67	3	3|0|0	0.98	1	0.98	1	0.98	3.43	6.67	0
RPA3NT	PPP1CB	PPP1CB	10|4|3	17	5.67	3	2|0|0	0.98	1	0.98	1	0.98	3.39	8.5	0
RPA3NT	ETFB	ETFB	8|4|4	16	5.33	3	3|0|0	0.98	1	0.98	1	0.98	3.43	5.33	0
RPA3NT	CAMK2D	CAMK2D	4|3|8	15	5	3	2|0|0	0.98	1	0.98	1	0.98	3.39	7.5	0
RPA3NT	DDRGK1	DDRGK1	9|3|3	15	5	3	2|0|0	0.98	1	0.98	1	0.98	3.39	7.5	0
RPA3NT	RNASEH2B	RNASEH2B	2|2|7	11	3.67	3	1|0|0	0.98	1	0.98	1	0.98	3.73	11	0
RPA3NT	EXOSC3	EXOSC3	2|2|3	7	2.33	3	1|0|0	0.98	1	0.98	1	0.98	3.73	7	0
RPA3NT	SFXN4	SFXN4	2|2|3	7	2.33	3	1|0|0	0.98	1	0.98	1	0.98	3.73	7	0
RPA3NT	IGF2BP3	IGF2BP3	3|2|2	7	2.33	3	1|0|0	0.98	1	0.98	1	0.98	3.73	7	0
RPA3NT	MPDU1	MPDU1	2|2|2	6	2	3	1|0|0	0.98	0.98	0.98	0.98	0.98	3.73	6	0
RPA3NT	PFKL	PFKL	41|15|42	98	32.67	3	15|0|0	0.97	1	0.97	1	0.97	2.2	6.53	0
RPA3NT	RPS8	RPS8	37|17|30	84	28	3	13|0|3	0.97	1	0.97	1	0.97	2.48	5.25	0
RPA3NT	KIF5B	KIF5B	37|12|22	71	23.67	3	12|0|0	0.97	1	0.97	1	0.97	2.46	5.92	0
RPA3NT	DDX5	DDX5	32|10|22	64	21.33	3	9|1|0	0.97	1	0.97	1	0.97	2.51	6.4	0
RPA3NT	PDS5A	PDS5A	18|2|15	35	11.67	3	1|0|1	0.97	1	0.97	1	0.97	2.3	17.5	0
RPA3NT	MYO1C	MYO1C	21|2|7	30	10	3	2|0|0	0.97	1	0.97	1	0.97	2.52	15	0
RPA3NT	ECI1	ECI1	12|7|10	29	9.67	3	5|0|2	0.97	0.99	0.97	0.99	0.97	2.6	4.14	0
RPA3NT	DDX20	DDX20	14|2|7	23	7.67	3	2|0|0	0.97	1	0.97	1	0.97	2.52	11.5	0
RPA3NT	ARPC3	ARPC3	10|5|7	22	7.33	3	5|0|0	0.97	0.99	0.97	0.99	0.97	2.82	4.4	0
RPA3NT	DPM1	DPM1	7|2|12	21	7	3	2|0|0	0.97	1	0.97	1	0.97	2.52	10.5	0
RPA3NT	AP2M1	AP2M1	12|2|7	21	7	3	2|0|0	0.97	1	0.97	1	0.97	2.52	10.5	0
RPA3NT	SNX5	SNX5	11|3|6	20	6.67	3	3|0|0	0.97	1	0.97	1	0.97	2.71	6.67	0
RPA3NT	SNX9	SNX9	13|2|5	20	6.67	3	2|0|0	0.97	1	0.97	1	0.97	2.52	10	0
RPA3NT	GSTK1	GSTK1	9|4|6	19	6.33	3	4|0|0	0.97	0.99	0.97	0.99	0.97	2.79	4.75	0
RPA3NT	AAR2	AAR2	8|2|8	18	6	3	2|0|0	0.97	1	0.97	1	0.97	2.52	9	0
RPA3NT	HNRNPD	HNRNPD	6|2|8	16	5.33	3	2|0|0	0.97	1	0.97	1	0.97	2.52	8	0
RPA3NT	CPSF7	CPSF7	7|2|7	16	5.33	3	2|0|0	0.97	1	0.97	1	0.97	2.52	8	0
RPA3NT	SCAMP3	SCAMP3	7|3|6	16	5.33	3	3|0|0	0.97	0.99	0.97	0.99	0.97	2.71	5.33	0
RPA3NT	PICALM	PICALM	8|2|5	15	5	3	2|0|0	0.97	1	0.97	1	0.97	2.52	7.5	0
RPA3NT	BROX	BROX	6|2|7	15	5	3	2|0|0	0.97	1	0.97	1	0.97	2.52	7.5	0
RPA3NT	HNRNPH1	HNRNPH1	6|2|6	14	4.67	3	1|0|1	0.97	1	0.97	1	0.97	2.3	7	0
RPA3NT	SUB1	SUB1	4|2|7	13	4.33	3	2|0|0	0.97	1	0.97	1	0.97	2.52	6.5	0
RPA3NT	SNRPD3	SNRPD3	5|2|4	11	3.67	3	2|0|0	0.97	0.99	0.97	0.99	0.97	2.52	5.5	0
RPA3NT	RALY	RALY	4|3|3	10	3.33	3	2|0|0	0.97	0.98	0.97	0.98	0.97	3.39	5	0
RPA3NT	RQCD1	RQCD1	4|2|4	10	3.33	3	2|0|0	0.97	0.98	0.97	0.98	0.97	2.52	5	0
RPA3NT	MATR3	MATR3	33|10|25	68	22.67	3	11|0|0	0.96	1	0.96	1	0.96	1.94	6.18	0.01
RPA3NT	PRMT5	PRMT5	32|10|20	62	20.67	3	11|0|0	0.96	1	0.96	1	0.96	1.94	5.64	0.01
RPA3NT	KIF11	KIF11	24|5|19	48	16	3	6|0|0	0.96	1	0.96	1	0.96	2.07	8	0.01
RPA3NT	CORO1C	CORO1C	22|3|22	47	15.67	3	4|0|0	0.96	1	0.96	1	0.96	1.9	11.75	0.01
RPA3NT	EMG1	EMG1	16|6|22	44	14.67	3	7|0|0	0.96	1	0.96	1	0.96	2.08	6.29	0.01
RPA3NT	TROVE2	TROVE2	23|3|17	43	14.33	3	4|0|0	0.96	1	0.96	1	0.96	1.9	10.75	0.01
RPA3NT	NOC2L	NOC2L	16|5|21	42	14	3	6|0|0	0.96	1	0.96	1	0.96	2.07	7	0.01
RPA3NT	LMAN1	LMAN1	15|7|13	35	11.67	3	8|0|0	0.96	0.99	0.96	0.99	0.96	2.07	4.38	0.01
RPA3NT	CA2	CA2	12|5|14	31	10.33	3	6|0|0	0.96	1	0.96	1	0.96	2.07	5.17	0.01
RPA3NT	DPP3	DPP3	17|4|8	29	9.67	3	5|0|0	0.96	1	0.96	1	0.96	2.02	5.8	0.01
RPA3NT	WDR18	WDR18	15|5|9	29	9.67	3	6|0|0	0.96	1	0.96	1	0.96	2.07	4.83	0.01
RPA3NT	UBE2M	UBE2M	11|6|7	24	8	3	5|0|1	0.96	0.99	0.96	0.99	0.96	2.65	4	0.01
RPA3NT	RHEB	RHEB	5|3|4	12	4	3	3|0|0	0.96	0.98	0.96	0.98	0.96	2.71	4	0.01
RPA3NT	LAMP1	LAMP1	4|2|3	9	3	3	2|0|0	0.96	0.98	0.96	0.98	0.96	2.52	4.5	0.01
RPA3NT	EIF4G1	EIF4G1	100|35|64	199	66.33	3	32|0|0	0.95	1	0.95	1	0.95	1.73	6.22	0.01
RPA3NT	HACD3	HACD3	35|12|21	68	22.67	3	13|0|0	0.95	1	0.95	1	0.95	1.8	5.23	0.01
RPA3NT	SULT1A1	SULT1A1	26|2|18	46	15.33	3	3|0|0	0.95	1	0.95	1	0.95	1.67	15.33	0.01
RPA3NT	SRRM2	SRRM2	15|4|18	37	12.33	3	4|0|1	0.95	1	0.95	1	0.95	1.73	7.4	0.01
RPA3NT	MOGS	MOGS	17|2|18	37	12.33	3	3|0|0	0.95	1	0.95	1	0.95	1.67	12.33	0.01
RPA3NT	MAPRE1	MAPRE1	13|8|16	37	12.33	3	9|0|0	0.95	0.99	0.95	0.99	0.95	2.04	4.11	0.01
RPA3NT	SSR4	SSR4	14|7|14	35	11.67	3	6|0|2	0.95	0.99	0.95	0.99	0.95	1.8	4.38	0.01
RPA3NT	EIF2A	EIF2A	14|2|19	35	11.67	3	3|0|0	0.95	1	0.95	1	0.95	1.67	11.67	0.01
RPA3NT	TTC37	TTC37	20|2|10	32	10.67	3	3|0|0	0.95	1	0.95	1	0.95	1.67	10.67	0.01
RPA3NT	EIF4A2	EIF4A2	13|4|11	28	9.33	3	4|1|0	0.95	1	0.95	1	0.95	1.73	5.6	0.01
RPA3NT	CBS	CBS	14|4|7	25	8.33	3	5|0|0	0.95	1	0.95	1	0.95	2.02	5	0.01
RPA3NT	PSMG1	PSMG1	11|4|9	24	8	3	5|0|0	0.95	0.99	0.95	0.99	0.95	2.02	4.8	0.01
RPA3NT	RPS26	RPS26	9|4|9	22	7.33	3	5|0|0	0.95	0.99	0.95	0.99	0.95	2.02	4.4	0.01
RPA3NT	SLC16A1	SLC16A1	10|3|8	21	7	3	4|0|0	0.95	1	0.95	1	0.95	1.9	5.25	0.01
RPA3NT	H2AFY2	H2AFY2	10|2|9	21	7	3	3|0|0	0.95	1	0.95	1	0.95	1.67	7	0.01
RPA3NT	STX7	STX7	9|4|7	20	6.67	3	5|0|0	0.95	0.99	0.95	0.99	0.95	2.02	4	0.01
RPA3NT	MOB1B	MOB1B	8|3|9	20	6.67	3	4|0|0	0.95	0.99	0.95	0.99	0.95	1.9	5	0.01
RPA3NT	VAPB	VAPB	8|4|7	19	6.33	3	5|0|0	0.95	0.99	0.95	0.99	0.95	2.02	3.8	0.01
RPA3NT	COLGALT1	COLGALT1	11|3|5	19	6.33	3	4|0|0	0.95	1	0.95	1	0.95	1.9	4.75	0.01
RPA3NT	PPIL1	PPIL1	7|4|7	18	6	3	5|0|0	0.95	0.98	0.95	0.98	0.95	2.02	3.6	0.01
RPA3NT	RPS25	RPS25	2|2|12	16	5.33	3	2|0|0	0.95	1	0.95	1	0.95	2.52	8	0.01
RPA3NT	RPS29	RPS29	3|3|4	10	3.33	3	3|0|0	0.95	0.97	0.95	0.97	0.95	2.71	3.33	0.01
RPA3NT	GET4	GET4	3|2|3	8	2.67	3	2|0|0	0.95	0.97	0.95	0.97	0.95	2.52	4	0.01
RPA3NT	CKAP4	CKAP4	38|20|34	92	30.67	3	19|1|0	0.94	1	0.94	1	0.94	1.67	4.6	0.01
RPA3NT	BCAP31	BCAP31	19|19|26	64	21.33	3	18|0|0	0.94	0.99	0.94	0.99	0.94	2.4	3.56	0.01
RPA3NT	CDC37	CDC37	10|8|16	34	11.33	3	8|0|1	0.94	0.99	0.94	0.99	0.94	1.91	3.78	0.01
RPA3NT	ATP5L	ATP5L	9|11|12	32	10.67	3	6|2|3	0.94	1	0.94	1	0.94	1.56	2.91	0.01
RPA3NT	SNRPE	SNRPE	8|10|11	29	9.67	3	5|0|4	0.94	0.98	0.94	0.98	0.94	1.81	3.22	0.01
RPA3NT	DEK	DEK	5|8|14	27	9	3	4|0|2	0.94	1	0.94	1	0.94	1.71	4.5	0.01
RPA3NT	TWF1	TWF1	14|5|6	25	8.33	3	6|0|0	0.94	1	0.94	1	0.94	2.07	4.17	0.01
RPA3NT	AP1G1	AP1G1	17|2|6	25	8.33	3	3|0|0	0.94	1	0.94	1	0.94	1.67	8.33	0.01
RPA3NT	RAB1A	RAB1A	10|3|11	24	8	3	3|0|1	0.94	1	0.94	1	0.94	1.5	6	0.01
RPA3NT	ATP5J2	ATP5J2	8|4|8	20	6.67	3	4|0|1	0.94	0.99	0.94	0.99	0.94	1.73	4	0.01
RPA3NT	NT5DC1	NT5DC1	11|2|6	19	6.33	3	3|0|0	0.94	1	0.94	1	0.94	1.67	6.33	0.01
RPA3NT	ALDH3A2	ALDH3A2	9|2|7	18	6	3	3|0|0	0.94	1	0.94	1	0.94	1.67	6	0.01
RPA3NT	FAM3C	FAM3C	6|2|10	18	6	3	3|0|0	0.94	1	0.94	1	0.94	1.67	6	0.01
RPA3NT	SEC63	SEC63	10|2|6	18	6	3	3|0|0	0.94	1	0.94	1	0.94	1.67	6	0.01
RPA3NT	RAB18	RAB18	7|4|6	17	5.67	3	5|0|0	0.94	0.98	0.94	0.98	0.94	2.02	3.4	0.01
RPA3NT	RAB8A	RAB8A	7|4|5	16	5.33	3	5|0|0	0.94	0.98	0.94	0.98	0.94	2.02	3.2	0.01
RPA3NT	SCFD1	SCFD1	9|2|5	16	5.33	3	3|0|0	0.94	1	0.94	1	0.94	1.67	5.33	0.01
RPA3NT	EXOSC9	EXOSC9	6|3|6	15	5	3	4|0|0	0.94	0.98	0.94	0.98	0.94	1.9	3.75	0.01
RPA3NT	MAPK3	MAPK3	8|2|5	15	5	3	3|0|0	0.94	1	0.94	1	0.94	1.67	5	0.01
RPA3NT	PSMG2	PSMG2	6|3|5	14	4.67	3	4|0|0	0.94	0.98	0.94	0.98	0.94	1.9	3.5	0.01
RPA3NT	DCUN1D5	DCUN1D5	7|2|5	14	4.67	3	3|0|0	0.94	0.99	0.94	0.99	0.94	1.67	4.67	0.01
RPA3NT	SFXN3	SFXN3	2|2|4	8	2.67	3	1|0|1	0.94	0.99	0.94	0.99	0.94	2.3	4	0.01
RPA3NT	WDR82	WDR82	2|2|3	7	2.33	3	2|0|0	0.94	0.97	0.94	0.97	0.94	2.52	3.5	0.01
RPA3NT	GEMIN5	GEMIN5	43|6|31	80	26.67	3	8|0|0	0.93	1	0.93	1	0.93	1.27	10	0.01
RPA3NT	RPL34	RPL34	3|12|7	22	7.33	3	1|1|2	0.93	1	0.93	1	0.93	1.38	5.5	0.01
RPA3NT	REEP5	REEP5	7|2|4	13	4.33	3	3|0|0	0.93	0.99	0.93	0.99	0.93	1.67	4.33	0.01
RPA3NT	CISD2	CISD2	4|2|4	10	3.33	3	3|0|0	0.93	0.97	0.93	0.97	0.93	1.67	3.33	0.01
RPA3NT	CDIPT	CDIPT	2|2|2	6	2	3	2|0|0	0.93	0.93	0.93	0.93	0.93	2.52	3	0.01
RPA3NT	KATNAL2	KATNAL2	2|2|2	6	2	3	2|0|0	0.93	0.93	0.93	0.93	0.93	2.52	3	0.01
RPA3NT	CUL3	CUL3	24|4|26	54	18	3	6|0|0	0.92	1	0.92	1	0.92	1.13	9	0.01
RPA3NT	SLC25A11	SLC25A11	25|9|18	52	17.33	3	11|0|0	0.92	1	0.92	1	0.92	1.25	4.73	0.01
RPA3NT	RFC5	RFC5	19|4|12	35	11.67	3	6|0|0	0.92	1	0.92	1	0.92	1.13	5.83	0.01
RPA3NT	RPL14	RPL14	7|12|15	34	11.33	3	3|3|3	0.92	1	0.92	1	0.92	1.09	3.78	0.01
RPA3NT	PSMD8	PSMD8	13|5|15	33	11	3	7|0|0	0.92	0.99	0.92	0.99	0.92	1.23	4.71	0.01
RPA3NT	PRPF38A	PRPF38A	6|2|7	15	5	3	2|0|1	0.92	1	0.92	1	0.92	1.16	5	0.01
RPA3NT	MLEC	MLEC	6|2|3	11	3.67	3	3|0|0	0.92	0.99	0.92	0.99	0.92	1.67	3.67	0.01
RPA3NT	DHX15	DHX15	71|40|75	186	62	3	32|0|5	0.91	1	0.91	1	0.91	1.07	5.03	0.01
RPA3NT	TSN	TSN	26|9|15	50	16.67	3	10|0|1	0.91	1	0.91	1	0.91	1.13	4.55	0.01
RPA3NT	COPS3	COPS3	21|5|15	41	13.67	3	6|0|1	0.91	1	0.91	1	0.91	1.01	5.86	0.01
RPA3NT	VAT1	VAT1	18|4|10	32	10.67	3	6|0|0	0.91	1	0.91	1	0.91	1.13	5.33	0.01
RPA3NT	RAB10	RAB10	12|4|11	27	9	3	6|0|0	0.91	0.99	0.91	0.99	0.91	1.13	4.5	0.01
RPA3NT	RDH11	RDH11	13|4|8	25	8.33	3	6|0|0	0.91	0.99	0.91	0.99	0.91	1.13	4.17	0.01
RPA3NT	UBE2S	UBE2S	3|2|3	8	2.67	3	3|0|0	0.91	0.94	0.91	0.94	0.91	1.67	2.67	0.01
RPA3NT	EIF3D	EIF3D	39|15|33	87	29	3	16|0|1	0.9	1	0.9	1	0.9	0.81	5.12	0.01
RPA3NT	RAC1	RAC1	18|10|7	35	11.67	3	8|1|0	0.9	0.99	0.9	0.99	0.9	1.13	3.89	0.01
RPA3NT	WDR43	WDR43	16|3|10	29	9.67	3	5|0|0	0.9	1	0.9	1	0.9	0.97	5.8	0.01
RPA3NT	GYS1	GYS1	10|3|9	22	7.33	3	5|0|0	0.9	0.99	0.9	0.99	0.9	0.97	4.4	0.01
RPA3NT	EIF4G2	EIF4G2	51|17|34	102	34	3	19|0|0	0.89	1	0.89	1	0.89	0.71	5.37	0.01
RPA3NT	MAT2A	MAT2A	25|14|23	62	20.67	3	14|0|2	0.89	0.99	0.89	0.99	0.89	0.81	3.88	0.01
RPA3NT	AP2A1	AP2A1	22|2|13	37	12.33	3	4|0|0	0.89	1	0.89	1	0.89	0.68	9.25	0.01
RPA3NT	SEH1L	SEH1L	15|2|14	31	10.33	3	4|0|0	0.89	1	0.89	1	0.89	0.68	7.75	0.01
RPA3NT	AP3M1	AP3M1	11|2|12	25	8.33	3	4|0|0	0.89	1	0.89	1	0.89	0.68	6.25	0.01
RPA3NT	YKT6	YKT6	12|5|3	20	6.67	3	5|0|0	0.89	1	0.89	1	0.89	0.97	4	0.01
RPA3NT	NSDHL	NSDHL	8|3|6	17	5.67	3	5|0|0	0.89	0.99	0.89	0.99	0.89	0.97	3.4	0.01
RPA3NT	XRCC6	XRCC6	82|58|93	233	77.67	3	35|3|14	0.88	1	0.88	1	0.88	0.61	4.48	0.02
RPA3NT	CPNE1	CPNE1	14|2|8	24	8	3	4|0|0	0.88	1	0.88	1	0.88	0.68	6	0.01
RPA3NT	USMG5	USMG5	7|4|8	19	6.33	3	5|0|1	0.88	0.98	0.88	0.98	0.88	0.86	3.17	0.02
RPA3NT	VTA1	VTA1	12|2|5	19	6.33	3	4|0|0	0.88	1	0.88	1	0.88	0.68	4.75	0.02
RPA3NT	PGRMC2	PGRMC2	4|4|4	12	4	3	5|0|0	0.88	0.88	0.88	0.88	0.88	2.02	2.4	0.02
RPA3NT	PRPS2	PRPS2	4|2|2	8	2.67	3	3|0|0	0.88	0.97	0.88	0.97	0.88	1.67	2.67	0.01
RPA3NT	CAD	CAD	117|32|73	222	74	3	32|0|0	0.87	1	0.87	1	0.87	0.42	6.94	0.02
RPA3NT	MSH6	MSH6	45|7|37	89	29.67	3	10|0|0	0.87	1	0.87	1	0.87	0.43	8.9	0.02
RPA3NT	NAA15	NAA15	41|9|29	79	26.33	3	12|0|0	0.87	1	0.87	1	0.87	0.44	6.58	0.02
RPA3NT	HSPH1	HSPH1	35|7|18	60	20	3	10|0|0	0.87	1	0.87	1	0.87	0.43	6	0.02
RPA3NT	FARSA	FARSA	29|8|20	57	19	3	11|0|0	0.87	1	0.87	1	0.87	0.45	5.18	0.02
RPA3NT	NUP93	NUP93	28|8|18	54	18	3	11|0|0	0.87	1	0.87	1	0.87	0.45	4.91	0.02
RPA3NT	PRPSAP2	PRPSAP2	25|7|20	52	17.33	3	10|0|0	0.87	1	0.87	1	0.87	0.43	5.2	0.02
RPA3NT	BLMH	BLMH	24|8|19	51	17	3	11|0|0	0.87	1	0.87	1	0.87	0.45	4.64	0.02
RPA3NT	EIF3K	EIF3K	9|4|6	19	6.33	3	5|0|1	0.87	0.99	0.87	0.99	0.87	0.86	3.17	0.02
RPA3NT	ADCK3	ADCK3	5|2|6	13	4.33	3	4|0|0	0.87	0.98	0.87	0.98	0.87	0.68	3.25	0.02
RPA3NT	AP3S1	AP3S1	2|3|2	7	2.33	3	3|0|0	0.87	0.94	0.87	0.94	0.87	1.67	2.33	0.02
RPA3NT	PSMC2	PSMC2	37|12|32	81	27	3	15|0|0	0.86	1	0.86	1	0.86	0.33	5.4	0.02
RPA3NT	ARCN1	ARCN1	23|6|23	52	17.33	3	9|0|0	0.86	1	0.86	1	0.86	0.39	5.78	0.02
RPA3NT	RPS9	RPS9	32|26|35	93	31	3	18|4|5	0.85	0.99	0.85	0.99	0.85	0.4	3.44	0.02
RPA3NT	ATP5F1	ATP5F1	34|13|29	76	25.33	3	16|0|0	0.85	1	0.85	1	0.85	0.28	4.75	0.02
RPA3NT	NUP205	NUP205	41|4|17	62	20.67	3	7|0|0	0.85	1	0.85	1	0.85	0.17	8.86	0.02
RPA3NT	NMT1	NMT1	20|6|20	46	15.33	3	8|0|1	0.85	1	0.85	1	0.85	0.22	5.11	0.02
RPA3NT	MRTO4	MRTO4	21|6|16	43	14.33	3	8|0|1	0.85	1	0.85	1	0.85	0.22	4.78	0.02
RPA3NT	AIFM1	AIFM1	17|4|18	39	13	3	7|0|0	0.85	1	0.85	1	0.85	0.17	5.57	0.02
RPA3NT	DDX17	DDX17	17|5|11	33	11	3	8|0|0	0.85	0.99	0.85	0.99	0.85	0.31	4.12	0.02
RPA3NT	ELAVL1	ELAVL1	4|4|2	10	3.33	3	4|0|0	0.85	0.94	0.85	0.94	0.85	0.68	2.5	0.02
RPA3NT	CYB5R3	CYB5R3	31|12|17	60	20	3	14|0|1	0.84	1	0.84	1	0.84	0.25	4	0.02
RPA3NT	FKBP8	FKBP8	10|5|5	20	6.67	3	7|0|0	0.84	0.98	0.84	0.98	0.84	1.23	2.86	0.02
RPA3NT	PSMD14	PSMD14	12|2|5	19	6.33	3	3|0|1	0.84	1	0.84	1	0.84	0.2	4.75	0.02
RPA3NT	PTPN11	PTPN11	27|3|20	50	16.67	3	6|0|0	0.83	1	0.83	1	0.83	-0.05	8.33	0.02
RPA3NT	COPG1	COPG1	20|3|15	38	12.67	3	6|0|0	0.83	1	0.83	1	0.83	-0.05	6.33	0.02
RPA3NT	RPS19	RPS19	4|7|27	38	12.67	3	7|0|0	0.83	1	0.83	1	0.83	0.17	5.43	0.02
RPA3NT	PPP2R4	PPP2R4	16|3|13	32	10.67	3	6|0|0	0.83	1	0.83	1	0.83	-0.05	5.33	0.02
RPA3NT	RRM2	RRM2	17|5|9	31	10.33	3	7|0|1	0.83	1	0.83	1	0.83	0.1	3.88	0.02
RPA3NT	UNC45A	UNC45A	21|3|10	34	11.33	3	6|0|0	0.82	1	0.82	1	0.82	-0.05	5.67	0.02
RPA3NT	TECR	TECR	13|3|13	29	9.67	3	6|0|0	0.82	0.99	0.82	0.99	0.82	-0.05	4.83	0.02
RPA3NT	RPL27A	RPL27A	11|4|10	25	8.33	3	6|0|1	0.82	0.99	0.82	0.99	0.82	-0.07	3.57	0.02
RPA3NT	RBM14	RBM14	7|3|14	24	8	3	6|0|0	0.82	1	0.82	1	0.82	-0.05	4	0.02
RPA3NT	COX6C	COX6C	2|5|8	15	5	3	2|0|2	0.82	1	0.82	1	0.82	-0.12	3.75	0.02
RPA3NT	FBLL1	FBLL1	3|2|2	7	2.33	3	2|0|1	0.82	0.92	0.82	0.92	0.82	1.16	2.33	0.02
RPA3NT	HNRNPC	HNRNPC	18|15|14	47	15.67	3	11|1|4	0.81	0.96	0.81	0.96	0.81	0.69	2.94	0.02
RPA3NT	FEN1	FEN1	13|6|13	32	10.67	3	6|1|2	0.81	0.99	0.81	0.99	0.81	-0.18	3.56	0.02
RPA3NT	HINT1	HINT1	2|5|5	12	4	3	2|0|2	0.81	0.99	0.81	0.99	0.81	-0.12	3	0.02
RPA3NT	MYO6	MYO6	38|2|23	63	21	3	5|0|0	0.8	1	0.8	1	0.8	-0.41	12.6	0.02
RPA3NT	TLN1	TLN1	27|2|10	39	13	3	5|0|0	0.8	1	0.8	1	0.8	-0.41	7.8	0.02
RPA3NT	PSMD2	PSMD2	58|10|19	87	29	3	13|0|1	0.79	1	0.79	1	0.79	-0.52	6.21	0.03
RPA3NT	DDX6	DDX6	35|13|24	72	24	3	17|0|0	0.79	1	0.79	1	0.79	-0.51	4.24	0.03
RPA3NT	NUDT19	NUDT19	26|8|26	60	20	3	12|0|0	0.79	1	0.79	1	0.79	-0.43	5	0.03
RPA3NT	MYO1B	MYO1B	23|2|8	33	11	3	5|0|0	0.79	1	0.79	1	0.79	-0.41	6.6	0.03
RPA3NT	NCBP1	NCBP1	18|2|8	28	9.33	3	5|0|0	0.79	1	0.79	1	0.79	-0.41	5.6	0.03
RPA3NT	CDK4	CDK4	10|2|11	23	7.67	3	5|0|0	0.79	0.99	0.79	0.99	0.79	-0.41	4.6	0.03
RPA3NT	CMBL	CMBL	10|2|10	22	7.33	3	5|0|0	0.79	0.99	0.79	0.99	0.79	-0.41	4.4	0.03
RPA3NT	TRAPPC3	TRAPPC3	9|5|3	17	5.67	3	6|0|0	0.79	0.98	0.79	0.98	0.79	-0.05	2.83	0.03
RPA3NT	CCBL2	CCBL2	7|2|8	17	5.67	3	5|0|0	0.79	0.99	0.79	0.99	0.79	-0.41	3.4	0.03
RPA3NT	RPS4X	RPS4X	43|22|63	128	42.67	3	20|1|4	0.78	1	0.78	1	0.78	-0.64	5.12	0.03
RPA3NT	SLC25A13	SLC25A13	36|16|34	86	28.67	3	20|0|0	0.78	1	0.78	1	0.78	-0.68	4.3	0.03
RPA3NT	APEX1	APEX1	30|5|27	62	20.67	3	9|0|0	0.78	1	0.78	1	0.78	-0.67	6.89	0.03
RPA3NT	HDAC2	HDAC2	27|9|19	55	18.33	3	11|0|2	0.78	1	0.78	1	0.78	-0.64	4.23	0.03
RPA3NT	DHX30	DHX30	25|7|13	45	15	3	11|0|0	0.78	1	0.78	1	0.78	-0.48	4.09	0.03
RPA3NT	CAP1	CAP1	20|6|15	41	13.67	3	10|0|0	0.78	0.99	0.78	0.99	0.78	-0.55	4.1	0.03
RPA3NT	CYC1	CYC1	7|3|7	17	5.67	3	5|0|1	0.78	0.96	0.78	0.96	0.78	-0.35	2.83	0.03
RPA3NT	TMEM33	TMEM33	9|2|5	16	5.33	3	5|0|0	0.78	0.99	0.78	0.99	0.78	-0.41	3.2	0.03
RPA3NT	PFKP	PFKP	72|37|70	179	59.67	3	37|0|1	0.77	1	0.77	1	0.77	-0.77	4.71	0.03
RPA3NT	SMC4	SMC4	34|4|23	61	20.33	3	8|0|0	0.77	1	0.77	1	0.77	-0.86	7.62	0.03
RPA3NT	PSME3	PSME3	20|11|23	54	18	3	12|0|3	0.77	0.99	0.77	0.99	0.77	-0.71	3.6	0.03
RPA3NT	FDPS	FDPS	16|8|16	40	13.33	3	10|0|2	0.77	0.98	0.77	0.98	0.77	-0.69	3.33	0.03
RPA3NT	SF3A3	SF3A3	15|7|15	37	12.33	3	10|0|1	0.77	0.98	0.77	0.98	0.77	-0.62	3.36	0.03
RPA3NT	ARF4	ARF4	9|2|2	13	4.33	3	4|0|0	0.77	0.99	0.77	0.99	0.77	0.68	3.25	0.03
RPA3NT	RECQL	RECQL	27|5|20	52	17.33	3	8|0|1	0.76	1	0.76	1	0.76	-0.86	5.78	0.03
RPA3NT	ATP5O	ATP5O	10|4|30	44	14.67	3	8|0|0	0.76	1	0.76	1	0.76	-0.86	5.5	0.03
RPA3NT	SAMM50	SAMM50	20|4|11	35	11.67	3	8|0|0	0.76	1	0.76	1	0.76	-0.86	4.38	0.03
RPA3NT	MTCH2	MTCH2	14|6|13	33	11	3	9|0|1	0.76	0.99	0.76	0.99	0.76	-0.71	3.3	0.03
RPA3NT	PPP1CC	PPP1CC	8|4|4	16	5.33	3	4|0|2	0.76	0.99	0.76	0.99	0.76	0.61	2.67	0.03
RPA3NT	FAM49B	FAM49B	10|2|4	16	5.33	3	5|0|0	0.76	0.99	0.76	0.99	0.76	-0.41	3.2	0.03
RPA3NT	NAA50	NAA50	4|2|10	16	5.33	3	5|0|0	0.76	0.99	0.76	0.99	0.76	-0.41	3.2	0.03
RPA3NT	SET	SET	9|2|4	15	5	3	5|0|0	0.76	0.99	0.76	0.99	0.76	-0.41	3	0.03
RPA3NT	MCM3	MCM3	69|21|53	143	47.67	3	24|0|1	0.75	1	0.75	1	0.75	-1.11	5.72	0.04
RPA3NT	CNOT1	CNOT1	50|4|25	79	26.33	3	7|0|1	0.75	1	0.75	1	0.75	-1.07	9.88	0.03
RPA3NT	OLA1	OLA1	25|3|18	46	15.33	3	7|0|0	0.75	1	0.75	1	0.75	-1.14	6.57	0.04
RPA3NT	SORD	SORD	19|3|16	38	12.67	3	7|0|0	0.75	1	0.75	1	0.75	-1.14	5.43	0.04
RPA3NT	TYMS	TYMS	13|4|19	36	12	3	7|0|1	0.75	1	0.75	1	0.75	-1.07	4.5	0.04
RPA3NT	CKMT1A	CKMT1A	10|5|15	30	10	3	8|0|1	0.75	0.99	0.75	0.99	0.75	-0.86	3.33	0.04
RPA3NT	RPL4	RPL4	66|29|45	140	46.67	3	29|1|2	0.74	1	0.74	1	0.74	-1.23	4.38	0.04
RPA3NT	EIF3L	EIF3L	54|23|35	112	37.33	3	27|0|0	0.73	1	0.73	1	0.73	-1.24	4.15	0.04
RPA3NT	HNRNPK	HNRNPK	43|20|29	92	30.67	3	17|0|7	0.73	1	0.73	1	0.73	-1.26	3.83	0.04
RPA3NT	ADSL	ADSL	33|9|23	65	21.67	3	14|0|0	0.73	1	0.73	1	0.73	-1.32	4.64	0.04
RPA3NT	PDCD6	PDCD6	10|6|10	26	8.67	3	9|0|1	0.73	0.93	0.73	0.93	0.73	-0.71	2.6	0.04
RPA3NT	SMC3	SMC3	38|5|23	66	22	3	10|0|0	0.72	1	0.72	1	0.72	-1.7	6.6	0.04
RPA3NT	PSMB5	PSMB5	27|13|23	63	21	3	16|0|2	0.72	0.99	0.72	0.99	0.72	-1.49	3.5	0.04
RPA3NT	API5	API5	26|6|23	55	18.33	3	11|0|0	0.72	1	0.72	1	0.72	-1.54	5	0.04
RPA3NT	PLD3	PLD3	11|4|9	24	8	3	6|0|2	0.72	0.99	0.72	0.99	0.72	-1.3	3	0.04
RPA3NT	NUDT21	NUDT21	12|3|7	22	7.33	3	7|0|0	0.72	0.99	0.72	0.99	0.72	-1.14	3.14	0.04
RPA3NT	H2AFY	H2AFY	32|21|40	93	31	3	14|3|9	0.71	1	0.71	1	0.71	-1.9	3.58	0.04
RPA3NT	TIMM50	TIMM50	21|11|22	54	18	3	13|0|3	0.71	0.99	0.71	0.99	0.71	-1.57	3.38	0.04
RPA3NT	BLVRA	BLVRA	20|4|25	49	16.33	3	9|0|0	0.71	1	0.71	1	0.71	-1.93	5.44	0.04
RPA3NT	KIAA1279	KIAA1279	19|5|12	36	12	3	10|0|0	0.71	0.99	0.71	0.99	0.71	-1.7	3.6	0.04
RPA3NT	TMX1	TMX1	13|4|7	24	8	3	7|0|1	0.71	0.99	0.71	0.99	0.71	-1.07	3	0.04
RPA3NT	MARS	MARS	59|14|35	108	36	3	19|0|1	0.7	1	0.7	1	0.7	-2.29	5.4	0.04
RPA3NT	DNM2	DNM2	40|11|34	85	28.33	3	17|0|0	0.7	1	0.7	1	0.7	-2.19	5	0.04
RPA3NT	NAMPT	NAMPT	34|10|24	68	22.67	3	16|0|0	0.7	1	0.7	1	0.7	-2.21	4.25	0.05
RPA3NT	HSD17B4	HSD17B4	26|11|31	68	22.67	3	17|0|0	0.7	0.99	0.7	0.99	0.7	-2.19	4	0.04
RPA3NT	STAT1	STAT1	31|3|17	51	17	3	8|0|0	0.7	1	0.7	1	0.7	-2.27	6.38	0.04
RPA3NT	CSK	CSK	22|3|20	45	15	3	8|0|0	0.7	1	0.7	1	0.7	-2.27	5.62	0.04
RPA3NT	PGAM5	PGAM5	19|4|16	39	13	3	9|0|0	0.7	0.99	0.7	0.99	0.7	-1.93	4.33	0.04
RPA3NT	DCXR	DCXR	13|4|16	33	11	3	9|0|0	0.7	0.99	0.7	0.99	0.7	-1.93	3.67	0.04
RPA3NT	TMEM43	TMEM43	13|5|11	29	9.67	3	10|0|0	0.7	0.98	0.7	0.98	0.7	-1.7	2.9	0.04
RPA3NT	SUPT16H	SUPT16H	60|21|47	128	42.67	3	26|0|1	0.69	1	0.69	1	0.69	-2.63	4.74	0.05
RPA3NT	KARS	KARS	46|14|32	92	30.67	3	19|0|1	0.69	1	0.69	1	0.69	-2.29	4.6	0.05
RPA3NT	KPNA2	KPNA2	37|16|23	76	25.33	3	17|0|4	0.69	1	0.69	1	0.69	-1.71	3.62	0.05
RPA3NT	SSRP1	SSRP1	31|16|19	66	22	3	19|0|1	0.69	0.99	0.69	0.99	0.69	-0.74	3.3	0.05
RPA3NT	RPL22	RPL22	13|5|13	31	10.33	3	6|2|2	0.69	1	0.69	1	0.69	-2.63	3.1	0.05
RPA3NT	RDX	RDX	17|3|10	30	10	3	8|0|0	0.69	0.99	0.69	0.99	0.69	-2.27	3.75	0.05
RPA3NT	SND1	SND1	69|27|58	154	51.33	3	32|1|0	0.68	1	0.68	1	0.68	-3.1	4.67	0.05
RPA3NT	RPN1	RPN1	44|19|43	106	35.33	3	25|0|1	0.68	1	0.68	1	0.68	-3.31	4.08	0.05
RPA3NT	RPL18	RPL18	18|28|34	80	26.67	3	9|9|8	0.68	1	0.68	1	0.68	-3.29	3.08	0.05
RPA3NT	MSH2	MSH2	45|5|25	75	25	3	11|0|0	0.68	1	0.68	1	0.68	-2.77	6.82	0.05
RPA3NT	RPS10	RPS10	22|10|36	68	22.67	3	10|0|6	0.68	1	0.68	1	0.68	-2.74	4.25	0.05
RPA3NT	PCBP1	PCBP1	27|6|23	56	18.67	3	8|1|3	0.68	1	0.68	1	0.68	-3.24	4.67	0.05
RPA3NT	DDOST	DDOST	24|9|18	51	17	3	13|0|2	0.68	0.99	0.68	0.99	0.68	-2.46	3.4	0.05
RPA3NT	ACTR2	ACTR2	22|5|18	45	15	3	9|0|2	0.68	1	0.68	1	0.68	-3.08	4.09	0.05
RPA3NT	GNAS	GNAS	16|4|10	30	10	3	7|1|1	0.68	1	0.68	1	0.68	-2.36	3.33	0.05
RPA3NT	FASN	FASN	326|128|246	700	233.33	3	131|0|13	0.67	1	0.67	1	0.67	-21.31	4.86	0.13
RPA3NT	PRKDC	PRKDC	234|108|242	584	194.67	3	134|7|6	0.67	1	0.67	1	0.67	-36.15	3.97	0.16
RPA3NT	MYH9	MYH9	223|72|132	427	142.33	3	70|0|4	0.67	1	0.67	1	0.67	-5.55	5.77	0.06
RPA3NT	DHX9	DHX9	145|65|128	338	112.67	3	59|5|9	0.67	1	0.67	1	0.67	-8.66	4.63	0.15
RPA3NT	EPRS	EPRS	141|55|114	310	103.33	3	62|0|0	0.67	1	0.67	1	0.67	-6.66	5	0.13
RPA3NT	PRPF8	PRPF8	155|34|113	302	100.67	3	57|0|0	0.67	1	0.67	1	0.67	-17.95	5.3	0.15
RPA3NT	SNRNP200	SNRNP200	129|28|110	267	89	3	45|0|1	0.67	1	0.67	1	0.67	-13.29	5.8	0.13
RPA3NT	GART	GART	74|27|67	168	56	3	34|1|1	0.67	1	0.67	1	0.67	-5.46	4.67	0.13
RPA3NT	MCM7	MCM7	72|25|63	160	53.33	3	34|0|1	0.67	1	0.67	1	0.67	-6.12	4.57	0.16
RPA3NT	MYH10	MYH10	95|17|41	153	51	3	26|0|0	0.67	1	0.67	1	0.67	-4.91	5.88	0.06
RPA3NT	SF3B3	SF3B3	72|22|48	142	47.33	3	29|0|1	0.67	1	0.67	1	0.67	-4.29	4.73	0.05
RPA3NT	HIST1H1E	HIST1H1E	17|53|39	109	36.33	3	13|11|18	0.67	1	0.67	1	0.67	-22.94	2.6	0.13
RPA3NT	FBL	FBL	39|19|38	96	32	3	18|2|7	0.67	1	0.67	1	0.67	-4.55	3.56	0.12
RPA3NT	PSMD12	PSMD12	48|8|39	95	31.67	3	17|0|1	0.67	1	0.67	1	0.67	-6.56	5.28	0.15
RPA3NT	IQGAP1	IQGAP1	61|2|21	84	28	3	9|0|0	0.67	1	0.67	1	0.67	-4.88	9.33	0.16
RPA3NT	ECM29	ECM29	46|5|31	82	27.33	3	12|0|0	0.67	1	0.67	1	0.67	-3.87	6.83	0.05
RPA3NT	GFPT1	GFPT1	44|4|34	82	27.33	3	12|0|0	0.67	1	0.67	1	0.67	-5.37	6.83	0.13
RPA3NT	RPS5	RPS5	33|17|31	81	27	3	17|1|6	0.67	0.99	0.67	0.99	0.67	-3.57	3.38	0.06
RPA3NT	RPS15A	RPS15A	17|25|34	76	25.33	3	10|5|11	0.67	1	0.67	1	0.67	-4.54	2.92	0.05
RPA3NT	EZR	EZR	36|5|31	72	24	3	13|0|0	0.67	1	0.67	1	0.67	-5	5.54	0.06
RPA3NT	PFKM	PFKM	32|2|29	63	21	3	11|0|0	0.67	1	0.67	1	0.67	-7.51	5.73	0.16
RPA3NT	ACOT7	ACOT7	24|12|26	62	20.67	3	17|0|2	0.67	0.99	0.67	0.99	0.67	-3.25	3.26	0.06
RPA3NT	CNDP2	CNDP2	31|4|26	61	20.33	3	11|0|0	0.67	1	0.67	1	0.67	-4.2	5.55	0.05
RPA3NT	NCAPD2	NCAPD2	33|2|23	58	19.33	3	8|0|0	0.67	1	0.67	1	0.67	-4.02	7.25	0.13
RPA3NT	NUP155	NUP155	35|5|16	56	18.67	3	12|0|0	0.67	1	0.67	1	0.67	-3.87	4.67	0.05
RPA3NT	MYCBP2	MYCBP2	44|0|11	55	18.33	3	2|0|1	0.67	1	0.67	1	0.67	-1.69	18.33	0.08
RPA3NT	CSNK2A2	CSNK2A2	21|2|32	55	18.33	3	7|0|0	0.67	1	0.67	1	0.67	-2.78	7.86	0.13
RPA3NT	CPNE3	CPNE3	28|5|21	54	18	3	11|1|1	0.67	1	0.67	1	0.67	-5.27	4.15	0.16
RPA3NT	EIF3M	EIF3M	28|4|22	54	18	3	11|0|0	0.67	1	0.67	1	0.67	-4.2	4.91	0.05
RPA3NT	SNRPB	SNRPB	14|12|26	52	17.33	3	8|1|7	0.67	1	0.67	1	0.67	-0.85	3.25	0.05
RPA3NT	CUL1	CUL1	29|1|19	49	16.33	3	8|0|0	0.67	1	0.67	1	0.67	-5.73	6.12	0.16
RPA3NT	CUL4B	CUL4B	30|0|19	49	16.33	3	5|0|0	0.67	1	0.67	1	0.67	-4.21	9.8	0.13
RPA3NT	PSMB1	PSMB1	19|7|20	46	15.33	3	13|0|1	0.67	0.99	0.67	0.99	0.67	-3.56	3.29	0.06
RPA3NT	HEATR1	HEATR1	22|1|19	42	14	3	2|0|0	0.67	1	0.67	1	0.67	1.22	21	0.08
RPA3NT	NUP210	NUP210	21|4|17	42	14	3	11|0|0	0.67	0.99	0.67	0.99	0.67	-4.2	3.82	0.13
RPA3NT	TSR1	TSR1	20|1|21	42	14	3	3|0|0	0.67	1	0.67	1	0.67	0.16	14	0.1
RPA3NT	GLS	GLS	24|4|13	41	13.67	3	10|0|0	0.67	1	0.67	1	0.67	-3.05	4.1	0.05
RPA3NT	AP1M1	AP1M1	17|1|21	39	13	3	3|0|0	0.67	1	0.67	1	0.67	0.16	13	0.11
RPA3NT	UBE2O	UBE2O	27|1|11	39	13	3	2|0|0	0.67	1	0.67	1	0.67	1.22	19.5	0.1
RPA3NT	HNRNPA3	HNRNPA3	17|0|21	38	12.67	3	6|0|0	0.67	1	0.67	1	0.67	-5.1	6.33	0.16
RPA3NT	PWP2	PWP2	20|1|16	37	12.33	3	3|0|0	0.67	1	0.67	1	0.67	0.16	12.33	0.11
RPA3NT	FAM21A	FAM21A	22|1|13	36	12	3	0|0|0	0.67	1	0.67	1	0.67	3.85	120	0.06
RPA3NT	IKBKAP	IKBKAP	24|0|10	34	11.33	3	4|0|0	0.67	1	0.67	1	0.67	-2.73	8.5	0.16
RPA3NT	STAG2	STAG2	24|0|10	34	11.33	3	1|0|0	0.67	1	0.67	1	0.67	0.53	34	0.06
RPA3NT	PLRG1	PLRG1	4|0|29	33	11	3	0|0|0	0.67	1	0.67	1	0.67	1.34	110	0.09
RPA3NT	ASCC3	ASCC3	19|0|12	31	10.33	3	1|0|0	0.67	1	0.67	1	0.67	0.53	31	0.06
RPA3NT	CNP	CNP	14|1|16	31	10.33	3	2|0|0	0.67	1	0.67	1	0.67	1.22	15.5	0.09
RPA3NT	XAB2	XAB2	18|1|11	30	10	3	0|0|0	0.67	1	0.67	1	0.67	3.85	100	0.06
RPA3NT	SMARCA4	SMARCA4	14|1|15	30	10	3	1|0|0	0.67	1	0.67	1	0.67	1.94	30	0.06
RPA3NT	WDR75	WDR75	16|0|13	29	9.67	3	1|0|0	0.67	1	0.67	1	0.67	0.53	29	0.06
RPA3NT	DIDO1	DIDO1	18|1|10	29	9.67	3	0|0|0	0.67	1	0.67	1	0.67	3.85	96.67	0.06
RPA3NT	OSBP	OSBP	16|1|12	29	9.67	3	3|0|0	0.67	1	0.67	1	0.67	0.16	9.67	0.13
RPA3NT	WDR12	WDR12	20|0|9	29	9.67	3	2|0|0	0.67	1	0.67	1	0.67	-0.83	14.5	0.12
RPA3NT	BIRC6	BIRC6	23|0|5	28	9.33	3	0|0|0	0.67	1	0.67	1	0.67	1.34	93.33	0.08
RPA3NT	POGZ	POGZ	15|1|12	28	9.33	3	1|0|0	0.67	1	0.67	1	0.67	1.94	28	0.06
RPA3NT	TUBGCP2	TUBGCP2	18|1|9	28	9.33	3	2|0|0	0.67	1	0.67	1	0.67	1.22	14	0.12
RPA3NT	DHX16	DHX16	14|0|13	27	9	3	1|0|0	0.67	1	0.67	1	0.67	0.53	27	0.06
RPA3NT	EMC1	EMC1	16|1|10	27	9	3	2|0|0	0.67	1	0.67	1	0.67	1.22	13.5	0.11
RPA3NT	MTOR	MTOR	20|1|6	27	9	3	0|0|0	0.67	1	0.67	1	0.67	3.85	90	0.08
RPA3NT	PAPOLA	PAPOLA	16|1|9	26	8.67	3	3|0|0	0.67	1	0.67	1	0.67	0.16	8.67	0.16
RPA3NT	ERLIN2	ERLIN2	15|3|8	26	8.67	3	8|0|0	0.67	0.99	0.67	0.99	0.67	-2.27	3.25	0.05
RPA3NT	POLR2A	POLR2A	15|1|10	26	8.67	3	1|0|0	0.67	1	0.67	1	0.67	1.94	26	0.06
RPA3NT	MED1	MED1	21|0|4	25	8.33	3	0|0|0	0.67	1	0.67	1	0.67	1.34	83.33	0.09
RPA3NT	MDN1	MDN1	9|0|16	25	8.33	3	3|0|1	0.67	1	0.67	1	0.67	-3.05	6.25	0.13
RPA3NT	UTP15	UTP15	12|0|13	25	8.33	3	2|0|0	0.67	1	0.67	1	0.67	-0.83	12.5	0.1
RPA3NT	BZW1	BZW1	15|1|9	25	8.33	3	2|0|0	0.67	1	0.67	1	0.67	1.22	12.5	0.12
RPA3NT	BRCA1	BRCA1	20|1|4	25	8.33	3	0|0|0	0.67	1	0.67	1	0.67	3.85	83.33	0.09
RPA3NT	YTHDC2	YTHDC2	17|0|8	25	8.33	3	0|0|0	0.67	1	0.67	1	0.67	1.34	83.33	0.07
RPA3NT	SMEK1	SMEK1	15|1|9	25	8.33	3	1|0|0	0.67	1	0.67	1	0.67	1.94	25	0.06
RPA3NT	SPG20	SPG20	14|1|9	24	8	3	0|0|0	0.67	1	0.67	1	0.67	3.85	80	0.06
RPA3NT	HAUS6	HAUS6	14|1|9	24	8	3	0|0|0	0.67	1	0.67	1	0.67	3.85	80	0.06
RPA3NT	PLOD1	PLOD1	15|0|9	24	8	3	2|0|0	0.67	1	0.67	1	0.67	-0.83	12	0.12
RPA3NT	U2AF2	U2AF2	10|1|13	24	8	3	0|0|2	0.67	1	0.67	1	0.67	1.22	12	0.11
RPA3NT	BMS1	BMS1	14|1|9	24	8	3	1|0|0	0.67	1	0.67	1	0.67	1.94	24	0.06
RPA3NT	VRK1	VRK1	7|0|17	24	8	3	2|0|0	0.67	1	0.67	1	0.67	-0.83	12	0.13
RPA3NT	WDR33	WDR33	8|0|16	24	8	3	0|0|0	0.67	1	0.67	1	0.67	1.34	80	0.07
RPA3NT	MTR	MTR	16|1|7	24	8	3	0|0|0	0.67	1	0.67	1	0.67	3.85	80	0.07
RPA3NT	PKN2	PKN2	16|0|8	24	8	3	3|0|0	0.67	1	0.67	1	0.67	-1.25	8	0.16
RPA3NT	ORC3	ORC3	15|1|8	24	8	3	0|0|0	0.67	1	0.67	1	0.67	3.85	80	0.07
RPA3NT	OCRL	OCRL	14|1|8	23	7.67	3	1|0|0	0.67	1	0.67	1	0.67	1.94	23	0.06
RPA3NT	CMTR1	CMTR1	13|0|10	23	7.67	3	0|0|0	0.67	1	0.67	1	0.67	1.34	76.67	0.06
RPA3NT	PRKCA	PRKCA	12|1|9	22	7.33	3	1|0|0	0.67	1	0.67	1	0.67	1.94	22	0.06
RPA3NT	TTF2	TTF2	16|0|6	22	7.33	3	0|0|0	0.67	1	0.67	1	0.67	1.34	73.33	0.08
RPA3NT	SUPT5H	SUPT5H	14|0|8	22	7.33	3	1|0|0	0.67	1	0.67	1	0.67	0.53	22	0.06
RPA3NT	GAPVD1	GAPVD1	13|0|9	22	7.33	3	2|0|0	0.67	1	0.67	1	0.67	-0.83	11	0.12
RPA3NT	RFC3	RFC3	9|1|12	22	7.33	3	2|0|0	0.67	1	0.67	1	0.67	1.22	11	0.12
RPA3NT	KIF1A	KIF1A	17|0|5	22	7.33	3	0|0|1	0.67	1	0.67	1	0.67	0.53	22	0.09
RPA3NT	STAT3	STAT3	15|0|7	22	7.33	3	2|0|0	0.67	1	0.67	1	0.67	-0.83	11	0.13
RPA3NT	ZNF318	ZNF318	15|0|6	21	7	3	0|0|0	0.67	1	0.67	1	0.67	1.34	70	0.08
RPA3NT	ADD1	ADD1	12|0|9	21	7	3	3|0|0	0.67	1	0.67	1	0.67	-1.25	7	0.16
RPA3NT	TEX10	TEX10	10|1|10	21	7	3	0|0|0	0.67	1	0.67	1	0.67	3.85	70	0.06
RPA3NT	TRMT1L	TRMT1L	9|1|11	21	7	3	0|0|0	0.67	1	0.67	1	0.67	3.85	70	0.07
RPA3NT	RFC1	RFC1	0|5|16	21	7	3	0|0|0	0.67	1	0.67	1	0.67	1.34	70	0.08
RPA3NT	CIRH1A	CIRH1A	8|1|12	21	7	3	0|0|0	0.67	1	0.67	1	0.67	3.85	70	0.07
RPA3NT	NOL10	NOL10	11|1|8	20	6.67	3	0|0|0	0.67	1	0.67	1	0.67	3.85	66.67	0.07
RPA3NT	DNAJC11	DNAJC11	11|0|9	20	6.67	3	2|0|0	0.67	1	0.67	1	0.67	-0.83	10	0.12
RPA3NT	PRIM2	PRIM2	10|1|9	20	6.67	3	2|0|0	0.67	1	0.67	1	0.67	1.22	10	0.13
RPA3NT	DDX54	DDX54	8|1|11	20	6.67	3	1|0|0	0.67	1	0.67	1	0.67	1.94	20	0.06
RPA3NT	SLFN11	SLFN11	13|0|7	20	6.67	3	0|0|0	0.67	1	0.67	1	0.67	1.34	66.67	0.07
RPA3NT	RNMT	RNMT	11|1|8	20	6.67	3	0|0|0	0.67	1	0.67	1	0.67	3.85	66.67	0.07
RPA3NT	GTF3C4	GTF3C4	13|0|6	19	6.33	3	0|0|0	0.67	1	0.67	1	0.67	1.34	63.33	0.08
RPA3NT	GTPBP1	GTPBP1	13|1|5	19	6.33	3	1|0|0	0.67	1	0.67	1	0.67	1.94	19	0.09
RPA3NT	POLR3C	POLR3C	11|0|8	19	6.33	3	1|0|0	0.67	1	0.67	1	0.67	0.53	19	0.06
RPA3NT	EIF2S2	EIF2S2	8|0|11	19	6.33	3	2|0|0	0.67	1	0.67	1	0.67	-0.83	9.5	0.13
RPA3NT	PSMC4	PSMC4	5|0|14	19	6.33	3	0|0|0	0.67	1	0.67	1	0.67	1.34	63.33	0.08
RPA3NT	TRIP12	TRIP12	6|0|13	19	6.33	3	0|0|0	0.67	1	0.67	1	0.67	1.34	63.33	0.08
RPA3NT	BAZ1B	BAZ1B	1|4|14	19	6.33	3	0|0|0	0.67	1	0.67	1	0.67	3.85	63.33	0.09
RPA3NT	RCL1	RCL1	7|1|11	19	6.33	3	0|0|0	0.67	1	0.67	1	0.67	3.85	63.33	0.07
RPA3NT	PPP1R10	PPP1R10	10|0|9	19	6.33	3	0|0|0	0.67	1	0.67	1	0.67	1.34	63.33	0.07
RPA3NT	SF3A2	SF3A2	3|1|15	19	6.33	3	0|0|0	0.67	1	0.67	1	0.67	3.85	63.33	0.11
RPA3NT	PITPNA	PITPNA	13|0|6	19	6.33	3	2|0|0	0.67	1	0.67	1	0.67	-0.83	9.5	0.16
RPA3NT	GIGYF2	GIGYF2	9|1|9	19	6.33	3	0|0|0	0.67	1	0.67	1	0.67	3.85	63.33	0.07
RPA3NT	NOL9	NOL9	11|0|7	18	6	3	0|0|0	0.67	1	0.67	1	0.67	1.34	60	0.07
RPA3NT	CHTF18	CHTF18	10|0|8	18	6	3	0|0|0	0.67	1	0.67	1	0.67	1.34	60	0.07
RPA3NT	PAK4	PAK4	8|1|9	18	6	3	0|0|0	0.67	1	0.67	1	0.67	3.85	60	0.07
RPA3NT	CDC5L	CDC5L	9|0|9	18	6	3	0|0|0	0.67	1	0.67	1	0.67	1.34	60	0.07
RPA3NT	POLR3A	POLR3A	11|1|6	18	6	3	0|0|0	0.67	1	0.67	1	0.67	3.85	60	0.08
RPA3NT	SMG9	SMG9	10|1|7	18	6	3	0|0|0	0.67	1	0.67	1	0.67	3.85	60	0.07
RPA3NT	AKAP1	AKAP1	11|1|6	18	6	3	1|0|0	0.67	1	0.67	1	0.67	1.94	18	0.07
RPA3NT	CUL4A	CUL4A	8|0|10	18	6	3	0|0|0	0.67	1	0.67	1	0.67	1.34	60	0.07
RPA3NT	SYMPK	SYMPK	11|0|7	18	6	3	1|0|0	0.67	1	0.67	1	0.67	0.53	18	0.07
RPA3NT	BCCIP	BCCIP	10|0|8	18	6	3	2|0|0	0.67	1	0.67	1	0.67	-0.83	9	0.13
RPA3NT	SEC23IP	SEC23IP	14|0|4	18	6	3	1|0|0	0.67	1	0.67	1	0.67	0.53	18	0.11
RPA3NT	SPAG9	SPAG9	13|0|4	17	5.67	3	0|0|0	0.67	1	0.67	1	0.67	1.34	56.67	0.09
RPA3NT	UBLCP1	UBLCP1	10|0|7	17	5.67	3	2|0|0	0.67	1	0.67	1	0.67	-0.83	8.5	0.13
RPA3NT	UBXN4	UBXN4	9|1|7	17	5.67	3	0|0|0	0.67	1	0.67	1	0.67	3.85	56.67	0.07
RPA3NT	USP10	USP10	13|0|4	17	5.67	3	0|0|0	0.67	1	0.67	1	0.67	1.34	56.67	0.09
RPA3NT	RPF2	RPF2	1|4|12	17	5.67	3	0|0|0	0.67	1	0.67	1	0.67	3.85	56.67	0.09
RPA3NT	ATRX	ATRX	5|0|12	17	5.67	3	0|0|0	0.67	1	0.67	1	0.67	1.34	56.67	0.08
RPA3NT	PLK1	PLK1	7|1|9	17	5.67	3	0|0|0	0.67	1	0.67	1	0.67	3.85	56.67	0.07
RPA3NT	SEC16A	SEC16A	10|1|6	17	5.67	3	0|0|0	0.67	1	0.67	1	0.67	3.85	56.67	0.08
RPA3NT	PRPSAP1	PRPSAP1	10|0|7	17	5.67	3	1|0|0	0.67	1	0.67	1	0.67	0.53	17	0.07
RPA3NT	ANKFY1	ANKFY1	13|0|3	16	5.33	3	0|0|0	0.67	1	0.67	1	0.67	1.34	53.33	0.11
RPA3NT	TOP2B	TOP2B	1|3|12	16	5.33	3	0|0|0	0.67	1	0.67	1	0.67	3.85	53.33	0.11
RPA3NT	NXF1	NXF1	11|1|4	16	5.33	3	1|0|0	0.67	1	0.67	1	0.67	1.94	16	0.11
RPA3NT	FAF2	FAF2	12|1|3	16	5.33	3	1|0|0	0.67	1	0.67	1	0.67	1.94	16	0.13
RPA3NT	MAPRE2	MAPRE2	10|0|6	16	5.33	3	1|0|0	0.67	1	0.67	1	0.67	0.53	16	0.07
RPA3NT	ELP3	ELP3	9|0|7	16	5.33	3	0|0|0	0.67	1	0.67	1	0.67	1.34	53.33	0.07
RPA3NT	TUBGCP3	TUBGCP3	10|0|6	16	5.33	3	0|0|0	0.67	1	0.67	1	0.67	1.34	53.33	0.08
RPA3NT	MACF1	MACF1	10|0|6	16	5.33	3	0|0|0	0.67	1	0.67	1	0.67	1.34	53.33	0.08
RPA3NT	PTRH2	PTRH2	8|0|7	15	5	3	2|0|0	0.67	1	0.67	1	0.67	-0.83	7.5	0.13
RPA3NT	MYO1D	MYO1D	12|0|3	15	5	3	0|0|0	0.67	1	0.67	1	0.67	1.34	50	0.11
RPA3NT	SIN3A	SIN3A	7|0|8	15	5	3	0|0|0	0.67	1	0.67	1	0.67	1.34	50	0.07
RPA3NT	POLR1A	POLR1A	6|1|8	15	5	3	1|0|0	0.67	1	0.67	1	0.67	1.94	15	0.08
RPA3NT	LLGL1	LLGL1	12|0|3	15	5	3	0|0|0	0.67	1	0.67	1	0.67	1.34	50	0.11
RPA3NT	PRKCI	PRKCI	9|0|6	15	5	3	1|0|0	0.67	1	0.67	1	0.67	0.53	15	0.07
RPA3NT	HELZ	HELZ	10|0|5	15	5	3	0|0|0	0.67	1	0.67	1	0.67	1.34	50	0.08
RPA3NT	CRKL	CRKL	8|1|6	15	5	3	0|0|0	0.67	1	0.67	1	0.67	3.85	50	0.08
RPA3NT	2022-09-06	2022-09-06	11|1|3	15	5	3	0|0|0	0.67	1	0.67	1	0.67	3.85	50	0.11
RPA3NT	TRPS1	TRPS1	10|1|4	15	5	3	0|0|0	0.67	1	0.67	1	0.67	3.85	50	0.09
RPA3NT	GPD2	GPD2	12|0|3	15	5	3	1|0|0	0.67	1	0.67	1	0.67	0.53	15	0.13
RPA3NT	SEC31A	SEC31A	9|0|6	15	5	3	2|0|0	0.67	1	0.67	1	0.67	-0.83	7.5	0.16
RPA3NT	NELFA	NELFA	7|1|6	14	4.67	3	0|0|0	0.67	1	0.67	1	0.67	3.85	46.67	0.08
RPA3NT	ING3	ING3	8|0|6	14	4.67	3	0|0|0	0.67	1	0.67	1	0.67	1.34	46.67	0.08
RPA3NT	CDK12	CDK12	11|0|3	14	4.67	3	0|0|0	0.67	1	0.67	1	0.67	1.34	46.67	0.11
RPA3NT	GPATCH1	GPATCH1	8|1|5	14	4.67	3	0|0|0	0.67	1	0.67	1	0.67	3.85	46.67	0.08
RPA3NT	EXOC4	EXOC4	9|0|5	14	4.67	3	0|0|0	0.67	1	0.67	1	0.67	1.34	46.67	0.08
RPA3NT	ARHGEF2	ARHGEF2	10|1|3	14	4.67	3	1|0|0	0.67	1	0.67	1	0.67	1.94	14	0.13
RPA3NT	DHX38	DHX38	7|1|6	14	4.67	3	0|0|0	0.67	1	0.67	1	0.67	3.85	46.67	0.08
RPA3NT	GBF1	GBF1	8|0|6	14	4.67	3	1|0|0	0.67	1	0.67	1	0.67	0.53	14	0.08
RPA3NT	GALNT2	GALNT2	9|1|4	14	4.67	3	0|0|0	0.67	1	0.67	1	0.67	3.85	46.67	0.1
RPA3NT	RFC2	RFC2	9|0|5	14	4.67	3	1|0|0	0.67	1	0.67	1	0.67	0.53	14	0.09
RPA3NT	PCID2	PCID2	8|0|6	14	4.67	3	2|0|0	0.67	1	0.67	1	0.67	-0.83	7	0.16
RPA3NT	HECTD1	HECTD1	11|0|2	13	4.33	3	0|0|0	0.67	1	0.67	1	0.67	1.34	43.33	0.14
RPA3NT	UBR5	UBR5	9|0|4	13	4.33	3	0|0|0	0.67	1	0.67	1	0.67	1.34	43.33	0.1
RPA3NT	LTN1	LTN1	9|0|4	13	4.33	3	0|0|0	0.67	1	0.67	1	0.67	1.34	43.33	0.1
RPA3NT	CDK13	CDK13	9|2|2	13	4.33	3	2|1|1	0.67	1	0.67	1	0.67	0	3.25	0.12
RPA3NT	TPR	TPR	9|0|4	13	4.33	3	0|0|0	0.67	1	0.67	1	0.67	1.34	43.33	0.1
RPA3NT	ADD3	ADD3	8|1|4	13	4.33	3	0|0|0	0.67	1	0.67	1	0.67	3.85	43.33	0.1
RPA3NT	FAM162A	FAM162A	5|1|7	13	4.33	3	1|0|0	0.67	1	0.67	1	0.67	1.94	13	0.09
RPA3NT	FERMT2	FERMT2	8|0|5	13	4.33	3	0|0|0	0.67	1	0.67	1	0.67	1.34	43.33	0.08
RPA3NT	PDS5B	PDS5B	2|0|11	13	4.33	3	0|0|0	0.67	1	0.67	1	0.67	1.34	43.33	0.14
RPA3NT	TNRC6B	TNRC6B	10|0|3	13	4.33	3	0|0|0	0.67	1	0.67	1	0.67	1.34	43.33	0.11
RPA3NT	DHX36	DHX36	8|1|4	13	4.33	3	0|0|0	0.67	1	0.67	1	0.67	3.85	43.33	0.1
RPA3NT	RANBP9	RANBP9	8|0|5	13	4.33	3	0|0|0	0.67	1	0.67	1	0.67	1.34	43.33	0.08
RPA3NT	FAM50A	FAM50A	6|0|7	13	4.33	3	0|0|0	0.67	1	0.67	1	0.67	1.34	43.33	0.08
RPA3NT	NUP188	NUP188	9|0|4	13	4.33	3	1|0|0	0.67	1	0.67	1	0.67	0.53	13	0.11
RPA3NT	KRI1	KRI1	6|1|6	13	4.33	3	0|0|0	0.67	1	0.67	1	0.67	3.85	43.33	0.08
RPA3NT	TBC1D4	TBC1D4	7|1|5	13	4.33	3	1|0|0	0.67	1	0.67	1	0.67	1.94	13	0.09
RPA3NT	CUL5	CUL5	8|0|5	13	4.33	3	1|0|0	0.67	1	0.67	1	0.67	0.53	13	0.09
RPA3NT	CPSF3	CPSF3	9|0|4	13	4.33	3	1|0|0	0.67	1	0.67	1	0.67	0.53	13	0.11
RPA3NT	WDR11	WDR11	10|0|3	13	4.33	3	0|0|0	0.67	1	0.67	1	0.67	1.34	43.33	0.11
RPA3NT	XRN1	XRN1	5|0|8	13	4.33	3	0|0|0	0.67	1	0.67	1	0.67	1.34	43.33	0.08
RPA3NT	GIT1	GIT1	7|1|4	12	4	3	0|0|0	0.67	1	0.67	1	0.67	3.85	40	0.1
RPA3NT	PRPF3	PRPF3	1|3|8	12	4	3	0|0|0	0.67	1	0.67	1	0.67	3.85	40	0.11
RPA3NT	MRPS9	MRPS9	3|0|9	12	4	3	1|0|0	0.67	1	0.67	1	0.67	0.53	12	0.13
RPA3NT	ANKHD1	ANKHD1	9|0|3	12	4	3	0|0|0	0.67	1	0.67	1	0.67	1.34	40	0.11
RPA3NT	TRMT1	TRMT1	8|0|4	12	4	3	1|0|0	0.67	1	0.67	1	0.67	0.53	12	0.11
RPA3NT	ADD2	ADD2	7|1|4	12	4	3	0|0|0	0.67	1	0.67	1	0.67	3.85	40	0.1
RPA3NT	ARHGEF1	ARHGEF1	10|0|2	12	4	3	0|0|0	0.67	1	0.67	1	0.67	1.34	40	0.14
RPA3NT	NT5C2	NT5C2	10|0|2	12	4	3	0|0|0	0.67	1	0.67	1	0.67	1.34	40	0.14
RPA3NT	SCAF4	SCAF4	6|0|6	12	4	3	0|0|0	0.67	1	0.67	1	0.67	1.34	40	0.08
RPA3NT	EIF4E2	EIF4E2	4|0|8	12	4	3	0|0|0	0.67	1	0.67	1	0.67	1.34	40	0.1
RPA3NT	CHTOP	CHTOP	0|5|7	12	4	3	0|0|0	0.67	1	0.67	1	0.67	1.34	40	0.09
RPA3NT	GFM1	GFM1	9|0|3	12	4	3	1|0|0	0.67	1	0.67	1	0.67	0.53	12	0.13
RPA3NT	LCLAT1	LCLAT1	7|1|4	12	4	3	0|0|0	0.67	1	0.67	1	0.67	3.85	40	0.1
RPA3NT	TNIK	TNIK	8|1|3	12	4	3	0|0|0	0.67	1	0.67	1	0.67	3.85	40	0.11
RPA3NT	EHD4	EHD4	6|1|5	12	4	3	1|0|0	0.67	1	0.67	1	0.67	1.94	12	0.09
RPA3NT	TTK	TTK	9|0|2	11	3.67	3	0|0|0	0.67	1	0.67	1	0.67	1.34	36.67	0.14
RPA3NT	NFRKB	NFRKB	6|1|4	11	3.67	3	0|0|0	0.67	1	0.67	1	0.67	3.85	36.67	0.1
RPA3NT	TMEM214	TMEM214	7|0|4	11	3.67	3	0|0|0	0.67	1	0.67	1	0.67	1.34	36.67	0.1
RPA3NT	CDK11B	CDK11B	6|0|5	11	3.67	3	1|0|0	0.67	1	0.67	1	0.67	0.53	11	0.09
RPA3NT	EIF2AK2	EIF2AK2	6|0|5	11	3.67	3	1|0|0	0.67	1	0.67	1	0.67	0.53	11	0.09
RPA3NT	DNAJC10	DNAJC10	8|0|3	11	3.67	3	0|0|0	0.67	1	0.67	1	0.67	1.34	36.67	0.11
RPA3NT	SUGP1	SUGP1	6|1|4	11	3.67	3	0|0|0	0.67	1	0.67	1	0.67	3.85	36.67	0.1
RPA3NT	PPIL4	PPIL4	5|0|6	11	3.67	3	0|0|0	0.67	1	0.67	1	0.67	1.34	36.67	0.09
RPA3NT	OCIAD1	OCIAD1	5|1|5	11	3.67	3	1|0|0	0.67	1	0.67	1	0.67	1.94	11	0.09
RPA3NT	SQSTM1	SQSTM1	7|1|3	11	3.67	3	0|0|0	0.67	1	0.67	1	0.67	3.85	36.67	0.11
RPA3NT	ABCB10	ABCB10	6|0|5	11	3.67	3	0|0|0	0.67	1	0.67	1	0.67	1.34	36.67	0.09
RPA3NT	CWF19L1	CWF19L1	7|1|3	11	3.67	3	1|0|0	0.67	1	0.67	1	0.67	1.94	11	0.13
RPA3NT	SLC4A1AP	SLC4A1AP	7|0|4	11	3.67	3	0|0|0	0.67	1	0.67	1	0.67	1.34	36.67	0.1
RPA3NT	BTAF1	BTAF1	7|0|4	11	3.67	3	0|0|0	0.67	1	0.67	1	0.67	1.34	36.67	0.1
RPA3NT	ARFGAP2	ARFGAP2	5|1|5	11	3.67	3	0|0|0	0.67	1	0.67	1	0.67	3.85	36.67	0.09
RPA3NT	AURKB	AURKB	6|1|4	11	3.67	3	0|0|0	0.67	1	0.67	1	0.67	3.85	36.67	0.1
RPA3NT	FAM208A	FAM208A	8|0|3	11	3.67	3	0|0|0	0.67	1	0.67	1	0.67	1.34	36.67	0.11
RPA3NT	GATAD2A	GATAD2A	4|1|6	11	3.67	3	0|0|0	0.67	1	0.67	1	0.67	3.85	36.67	0.1
RPA3NT	TBK1	TBK1	8|0|3	11	3.67	3	0|0|0	0.67	1	0.67	1	0.67	1.34	36.67	0.11
RPA3NT	ZC3H4	ZC3H4	5|0|6	11	3.67	3	0|0|0	0.67	1	0.67	1	0.67	1.34	36.67	0.09
RPA3NT	BRCA2	BRCA2	8|0|3	11	3.67	3	0|0|0	0.67	1	0.67	1	0.67	1.34	36.67	0.11
RPA3NT	TIMELESS	TIMELESS	5|0|6	11	3.67	3	0|0|0	0.67	1	0.67	1	0.67	1.34	36.67	0.09
RPA3NT	CBX3	CBX3	7|1|3	11	3.67	3	0|0|0	0.67	1	0.67	1	0.67	3.85	36.67	0.11
RPA3NT	LRRC41	LRRC41	5|0|6	11	3.67	3	0|0|0	0.67	1	0.67	1	0.67	1.34	36.67	0.09
RPA3NT	PTGES3L-AARSD1	PTGES3L;PTGES3L-AARSD1	7|1|3	11	3.67	3	0|0|0	0.67	1	0.67	1	0.67	3.85	36.67	0.11
RPA3NT	GOLPH3	GOLPH3	8|0|3	11	3.67	3	0|0|0	0.67	1	0.67	1	0.67	1.34	36.67	0.11
RPA3NT	ZNF281	ZNF281	7|1|3	11	3.67	3	0|0|0	0.67	1	0.67	1	0.67	3.85	36.67	0.11
RPA3NT	ORC4	ORC4	6|0|5	11	3.67	3	1|0|0	0.67	1	0.67	1	0.67	0.53	11	0.09
RPA3NT	YLPM1	YLPM1	7|1|2	10	3.33	3	0|0|0	0.67	1	0.67	1	0.67	3.85	33.33	0.14
RPA3NT	FIP1L1	FIP1L1	3|1|6	10	3.33	3	0|0|0	0.67	1	0.67	1	0.67	3.85	33.33	0.12
RPA3NT	THOC5	THOC5	5|0|5	10	3.33	3	0|0|0	0.67	1	0.67	1	0.67	1.34	33.33	0.09
RPA3NT	KATNB1	KATNB1	7|0|3	10	3.33	3	0|0|0	0.67	1	0.67	1	0.67	1.34	33.33	0.11
RPA3NT	NDC1	NDC1	7|0|3	10	3.33	3	0|0|0	0.67	1	0.67	1	0.67	1.34	33.33	0.11
RPA3NT	ATG2B	ATG2B	6|0|4	10	3.33	3	0|0|0	0.67	1	0.67	1	0.67	1.34	33.33	0.1
RPA3NT	VBP1	VBP1	5|0|5	10	3.33	3	0|0|0	0.67	1	0.67	1	0.67	1.34	33.33	0.09
RPA3NT	HIST1H1D	HIST1H1D	0|4|6	10	3.33	3	0|0|0	0.67	1	0.67	1	0.67	1.34	33.33	0.1
RPA3NT	OSBPL8	OSBPL8	7|0|3	10	3.33	3	0|0|0	0.67	1	0.67	1	0.67	1.34	33.33	0.11
RPA3NT	APOBEC3C	APOBEC3C	3|0|7	10	3.33	3	0|0|0	0.67	1	0.67	1	0.67	1.34	33.33	0.11
RPA3NT	ITCH	ITCH	6|0|4	10	3.33	3	0|0|0	0.67	1	0.67	1	0.67	1.34	33.33	0.1
RPA3NT	PLCG1	PLCG1	7|0|3	10	3.33	3	1|0|0	0.67	1	0.67	1	0.67	0.53	10	0.13
RPA3NT	SETD3	SETD3	7|0|3	10	3.33	3	1|0|0	0.67	1	0.67	1	0.67	0.53	10	0.13
RPA3NT	ARPC1B	ARPC1B	5|0|5	10	3.33	3	1|0|0	0.67	1	0.67	1	0.67	0.53	10	0.09
RPA3NT	NDUFA6	NDUFA6	3|0|7	10	3.33	3	1|0|0	0.67	1	0.67	1	0.67	0.53	10	0.13
RPA3NT	PARN	PARN	8|0|2	10	3.33	3	0|0|0	0.67	1	0.67	1	0.67	1.34	33.33	0.14
RPA3NT	NMD3	NMD3	6|0|4	10	3.33	3	0|0|0	0.67	1	0.67	1	0.67	1.34	33.33	0.1
RPA3NT	LEMD3	LEMD3	5|0|5	10	3.33	3	0|0|0	0.67	1	0.67	1	0.67	1.34	33.33	0.09
RPA3NT	DDX41	DDX41	5|0|5	10	3.33	3	0|0|0	0.67	1	0.67	1	0.67	1.34	33.33	0.09
RPA3NT	STUB1	STUB1	3|1|6	10	3.33	3	1|0|0	0.67	1	0.67	1	0.67	1.94	10	0.13
RPA3NT	CYFIP2	CYFIP2	8|0|2	10	3.33	3	0|0|0	0.67	1	0.67	1	0.67	1.34	33.33	0.14
RPA3NT	DERA	DERA	5|1|4	10	3.33	3	1|0|0	0.67	1	0.67	1	0.67	1.94	10	0.11
RPA3NT	TAF15	TAF15	5|0|5	10	3.33	3	0|0|0	0.67	1	0.67	1	0.67	1.34	33.33	0.09
RPA3NT	CDC123	CDC123	6|0|4	10	3.33	3	0|0|0	0.67	1	0.67	1	0.67	1.34	33.33	0.1
RPA3NT	EBNA1BP2	EBNA1BP2	1|4|5	10	3.33	3	0|0|0	0.67	1	0.67	1	0.67	3.85	33.33	0.1
RPA3NT	PTBP3	PTBP3	6|0|4	10	3.33	3	0|0|0	0.67	1	0.67	1	0.67	1.34	33.33	0.1
RPA3NT	PATL1	PATL1	6|0|3	9	3	3	0|0|0	0.67	1	0.67	1	0.67	1.34	30	0.12
RPA3NT	ATXN2	ATXN2	1|2|6	9	3	3	0|0|0	0.67	1	0.67	1	0.67	3.85	30	0.14
RPA3NT	FAM120A	FAM120A	6|0|3	9	3	3	0|0|0	0.67	1	0.67	1	0.67	1.34	30	0.12
RPA3NT	OSBPL11	OSBPL11	4|0|5	9	3	3	0|0|0	0.67	1	0.67	1	0.67	1.34	30	0.1
RPA3NT	DNAJC19	DNAJC19	2|0|7	9	3	3	0|0|0	0.67	1	0.67	1	0.67	1.34	30	0.14
RPA3NT	AGTPBP1	AGTPBP1	7|0|2	9	3	3	0|0|0	0.67	1	0.67	1	0.67	1.34	30	0.14
RPA3NT	TOE1	TOE1	4|0|5	9	3	3	0|0|0	0.67	1	0.67	1	0.67	1.34	30	0.1
RPA3NT	ANXA4	ANXA4	6|0|3	9	3	3	0|0|0	0.67	1	0.67	1	0.67	1.34	30	0.12
RPA3NT	CTR9	CTR9	6|0|3	9	3	3	0|0|0	0.67	1	0.67	1	0.67	1.34	30	0.12
RPA3NT	GCFC2	GCFC2	5|0|4	9	3	3	0|0|0	0.67	1	0.67	1	0.67	1.34	30	0.1
RPA3NT	PPWD1	PPWD1	7|0|2	9	3	3	0|0|0	0.67	1	0.67	1	0.67	1.34	30	0.14
RPA3NT	EMC3	EMC3	4|0|5	9	3	3	0|0|0	0.67	1	0.67	1	0.67	1.34	30	0.1
RPA3NT	MORC2	MORC2	4|1|4	9	3	3	0|0|0	0.67	1	0.67	1	0.67	3.85	30	0.1
RPA3NT	L3MBTL3	L3MBTL3	6|1|2	9	3	3	0|0|0	0.67	1	0.67	1	0.67	3.85	30	0.14
RPA3NT	MRPS35	MRPS35	4|0|5	9	3	3	1|0|0	0.67	1	0.67	1	0.67	0.53	9	0.11
RPA3NT	RRAGA	RRAGA	3|1|5	9	3	3	0|0|0	0.67	1	0.67	1	0.67	3.85	30	0.12
RPA3NT	ALG5	ALG5	3|1|5	9	3	3	0|0|0	0.67	1	0.67	1	0.67	3.85	30	0.12
RPA3NT	TCF20	TCF20	6|0|3	9	3	3	0|0|0	0.67	1	0.67	1	0.67	1.34	30	0.12
RPA3NT	GNL1	GNL1	6|1|2	9	3	3	0|0|0	0.67	1	0.67	1	0.67	3.85	30	0.14
RPA3NT	BCAS3	BCAS3	4|1|4	9	3	3	0|0|0	0.67	1	0.67	1	0.67	3.85	30	0.1
RPA3NT	TMTC3	TMTC3	7|0|2	9	3	3	0|0|0	0.67	1	0.67	1	0.67	1.34	30	0.14
RPA3NT	STT3B	STT3B	4|0|5	9	3	3	1|0|0	0.67	1	0.67	1	0.67	0.53	9	0.11
RPA3NT	LSS	LSS	5|0|3	8	2.67	3	0|0|0	0.67	1	0.67	1	0.67	1.34	26.67	0.12
RPA3NT	ANAPC5	ANAPC5	6|0|2	8	2.67	3	0|0|0	0.67	1	0.67	1	0.67	1.34	26.67	0.14
RPA3NT	UTP20	UTP20	2|1|5	8	2.67	3	0|0|0	0.67	1	0.67	1	0.67	3.85	26.67	0.14
RPA3NT	DCAF7	DCAF7	3|1|4	8	2.67	3	0|0|0	0.67	1	0.67	1	0.67	3.85	26.67	0.12
RPA3NT	CYP51A1	CYP51A1	5|0|3	8	2.67	3	1|0|0	0.67	1	0.67	1	0.67	0.53	8	0.13
RPA3NT	SLC25A4	SLC25A4	5|0|3	8	2.67	3	1|0|0	0.67	1	0.67	1	0.67	0.53	8	0.13
RPA3NT	BCR	BCR	6|0|2	8	2.67	3	0|0|0	0.67	1	0.67	1	0.67	1.34	26.67	0.14
RPA3NT	RTKN	RTKN	4|0|4	8	2.67	3	0|0|0	0.67	1	0.67	1	0.67	1.34	26.67	0.1
RPA3NT	CDK9	CDK9	5|1|2	8	2.67	3	0|0|0	0.67	1	0.67	1	0.67	3.85	26.67	0.14
RPA3NT	SMAP1	SMAP1	4|1|3	8	2.67	3	1|0|0	0.67	1	0.67	1	0.67	1.94	8	0.15
RPA3NT	CAMK2G	CAMK2G	2|1|5	8	2.67	3	0|0|0	0.67	1	0.67	1	0.67	3.85	26.67	0.14
RPA3NT	LIMD1	LIMD1	3|0|5	8	2.67	3	0|0|0	0.67	1	0.67	1	0.67	1.34	26.67	0.12
RPA3NT	STXBP3	STXBP3	6|0|2	8	2.67	3	0|0|0	0.67	1	0.67	1	0.67	1.34	26.67	0.14
RPA3NT	CWC27	CWC27	5|0|3	8	2.67	3	0|0|0	0.67	1	0.67	1	0.67	1.34	26.67	0.12
RPA3NT	SMAP	SMAP	4|0|4	8	2.67	3	0|0|0	0.67	1	0.67	1	0.67	1.34	26.67	0.1
RPA3NT	PNO1	PNO1	5|2|1	8	2.67	3	0|0|0	0.67	1	0.67	1	0.67	3.85	26.67	0.14
RPA3NT	METTL1	METTL1	3|0|5	8	2.67	3	0|0|0	0.67	1	0.67	1	0.67	1.34	26.67	0.12
RPA3NT	POP1	POP1	5|0|3	8	2.67	3	0|0|0	0.67	1	0.67	1	0.67	1.34	26.67	0.12
RPA3NT	EMC7	EMC7	4|1|3	8	2.67	3	1|0|0	0.67	1	0.67	1	0.67	1.94	8	0.15
RPA3NT	PTPN23	PTPN23	6|0|2	8	2.67	3	0|0|0	0.67	1	0.67	1	0.67	1.34	26.67	0.14
RPA3NT	CSTF2	CSTF2	4|4|0	8	2.67	3	0|0|0	0.67	1	0.67	1	0.67	1.34	26.67	0.1
RPA3NT	RPP30	RPP30	5|0|3	8	2.67	3	0|0|0	0.67	1	0.67	1	0.67	1.34	26.67	0.12
RPA3NT	ZCCHC3	ZCCHC3	5|2|1	8	2.67	3	0|0|0	0.67	1	0.67	1	0.67	3.85	26.67	0.14
RPA3NT	HELLS	HELLS	5|0|3	8	2.67	3	0|0|0	0.67	1	0.67	1	0.67	1.34	26.67	0.12
RPA3NT	AKT1	AKT1	3|0|5	8	2.67	3	1|0|0	0.67	1	0.67	1	0.67	0.53	8	0.13
RPA3NT	SRCAP	SRCAP	3|1|4	8	2.67	3	0|0|0	0.67	1	0.67	1	0.67	3.85	26.67	0.12
RPA3NT	NOB1	NOB1	6|0|2	8	2.67	3	0|0|0	0.67	1	0.67	1	0.67	1.34	26.67	0.14
RPA3NT	ARID1A	ARID1A	6|0|2	8	2.67	3	0|0|0	0.67	1	0.67	1	0.67	1.34	26.67	0.14
RPA3NT	FANCD2	FANCD2	2|0|6	8	2.67	3	0|0|0	0.67	1	0.67	1	0.67	1.34	26.67	0.14
RPA3NT	PAF1	PAF1	4|0|4	8	2.67	3	0|0|0	0.67	1	0.67	1	0.67	1.34	26.67	0.1
RPA3NT	MPP1	MPP1	3|1|4	8	2.67	3	0|0|0	0.67	1	0.67	1	0.67	3.85	26.67	0.12
RPA3NT	KIAA1671	KIAA1671	6|0|2	8	2.67	3	0|0|0	0.67	1	0.67	1	0.67	1.34	26.67	0.14
RPA3NT	STRN	STRN	3|0|5	8	2.67	3	0|0|0	0.67	1	0.67	1	0.67	1.34	26.67	0.12
RPA3NT	UTP3	UTP3	4|0|4	8	2.67	3	0|0|0	0.67	1	0.67	1	0.67	1.34	26.67	0.1
RPA3NT	TPD52L2	TPD52L2	3|1|4	8	2.67	3	0|0|0	0.67	1	0.67	1	0.67	3.85	26.67	0.12
RPA3NT	PDCD2L	PDCD2L	5|1|2	8	2.67	3	0|0|0	0.67	1	0.67	1	0.67	3.85	26.67	0.14
RPA3NT	ATP1B1	ATP1B1	4|1|3	8	2.67	3	1|0|0	0.67	1	0.67	1	0.67	1.94	8	0.15
RPA3NT	BAZ1A	BAZ1A	1|2|5	8	2.67	3	0|0|0	0.67	1	0.67	1	0.67	3.85	26.67	0.14
RPA3NT	DNM1	DNM1	6|0|2	8	2.67	3	0|0|0	0.67	1	0.67	1	0.67	1.34	26.67	0.14
RPA3NT	AAK1	AAK1	5|0|3	8	2.67	3	0|0|0	0.67	1	0.67	1	0.67	1.34	26.67	0.12
RPA3NT	HP1BP3	HP1BP3	0|2|6	8	2.67	3	0|0|0	0.67	1	0.67	1	0.67	1.34	26.67	0.14
RPA3NT	ABCD3	ABCD3	4|0|3	7	2.33	3	1|0|0	0.67	1	0.67	1	0.67	0.53	7	0.15
RPA3NT	SPR	SPR	4|0|3	7	2.33	3	1|0|0	0.67	1	0.67	1	0.67	0.53	7	0.15
RPA3NT	DHRS7B	DHRS7B	4|1|2	7	2.33	3	0|0|0	0.67	1	0.67	1	0.67	3.85	23.33	0.14
RPA3NT	CHID1	CHID1	3|1|3	7	2.33	3	0|0|0	0.67	1	0.67	1	0.67	3.85	23.33	0.13
RPA3NT	PCF11	PCF11	4|1|2	7	2.33	3	0|0|0	0.67	1	0.67	1	0.67	3.85	23.33	0.14
RPA3NT	DHX40	DHX40	3|0|4	7	2.33	3	0|0|0	0.67	1	0.67	1	0.67	1.34	23.33	0.12
RPA3NT	COX15	COX15	2|0|5	7	2.33	3	0|0|0	0.67	1	0.67	1	0.67	1.34	23.33	0.14
RPA3NT	ELMOD2	ELMOD2	4|0|3	7	2.33	3	0|0|0	0.67	1	0.67	1	0.67	1.34	23.33	0.12
RPA3NT	COIL	COIL	4|0|3	7	2.33	3	1|0|0	0.67	1	0.67	1	0.67	0.53	7	0.15
RPA3NT	NDRG1	NDRG1	2|0|5	7	2.33	3	0|0|0	0.67	1	0.67	1	0.67	1.34	23.33	0.14
RPA3NT	LPCAT1	LPCAT1	5|0|2	7	2.33	3	0|0|0	0.67	1	0.67	1	0.67	1.34	23.33	0.14
RPA3NT	TBC1D10B	TBC1D10B	4|0|3	7	2.33	3	0|0|0	0.67	1	0.67	1	0.67	1.34	23.33	0.12
RPA3NT	GTF2F1	GTF2F1	1|3|3	7	2.33	3	0|0|0	0.67	1	0.67	1	0.67	3.85	23.33	0.13
RPA3NT	POLR1B	POLR1B	4|0|3	7	2.33	3	0|0|0	0.67	1	0.67	1	0.67	1.34	23.33	0.12
RPA3NT	KRR1	KRR1	3|1|3	7	2.33	3	0|0|0	0.67	1	0.67	1	0.67	3.85	23.33	0.13
RPA3NT	GOSR1	GOSR1	2|1|4	7	2.33	3	0|0|0	0.67	1	0.67	1	0.67	3.85	23.33	0.14
RPA3NT	C20ORF27	C20ORF27	3|0|4	7	2.33	3	0|0|0	0.67	1	0.67	1	0.67	1.34	23.33	0.12
RPA3NT	DDX24	DDX24	2|0|5	7	2.33	3	0|0|0	0.67	1	0.67	1	0.67	1.34	23.33	0.14
RPA3NT	ZNF207	ZNF207	4|1|2	7	2.33	3	0|0|0	0.67	1	0.67	1	0.67	3.85	23.33	0.14
RPA3NT	SAFB2	SAFB2	3|1|3	7	2.33	3	0|0|0	0.67	1	0.67	1	0.67	3.85	23.33	0.13
RPA3NT	DPP9	DPP9	3|0|4	7	2.33	3	0|0|0	0.67	1	0.67	1	0.67	1.34	23.33	0.12
RPA3NT	MIA3	MIA3	4|1|2	7	2.33	3	0|0|0	0.67	1	0.67	1	0.67	3.85	23.33	0.14
RPA3NT	GLB1	GLB1	4|0|3	7	2.33	3	1|0|0	0.67	1	0.67	1	0.67	0.53	7	0.15
RPA3NT	LGALS3BP	LGALS3BP	4|0|3	7	2.33	3	1|0|0	0.67	1	0.67	1	0.67	0.53	7	0.15
RPA3NT	EXOC1	EXOC1	5|0|2	7	2.33	3	0|0|0	0.67	1	0.67	1	0.67	1.34	23.33	0.14
RPA3NT	ARFGAP1	ARFGAP1	3|1|3	7	2.33	3	0|0|0	0.67	1	0.67	1	0.67	3.85	23.33	0.13
RPA3NT	RNF113A	RNF113A	4|2|1	7	2.33	3	0|0|0	0.67	1	0.67	1	0.67	3.85	23.33	0.14
RPA3NT	RANBP3	RANBP3	5|0|2	7	2.33	3	0|0|0	0.67	1	0.67	1	0.67	1.34	23.33	0.14
RPA3NT	2022-09-08	2022-09-08	4|2|1	7	2.33	3	0|0|0	0.67	1	0.67	1	0.67	3.85	23.33	0.14
RPA3NT	TRRAP	TRRAP	3|0|4	7	2.33	3	0|0|0	0.67	1	0.67	1	0.67	1.34	23.33	0.12
RPA3NT	PREB	PREB	5|0|2	7	2.33	3	0|0|0	0.67	1	0.67	1	0.67	1.34	23.33	0.14
RPA3NT	THUMPD1	THUMPD1	4|1|2	7	2.33	3	0|0|0	0.67	1	0.67	1	0.67	3.85	23.33	0.14
RPA3NT	LYPLA2	LYPLA2	4|0|3	7	2.33	3	0|0|0	0.67	1	0.67	1	0.67	1.34	23.33	0.12
RPA3NT	SIRT2	SIRT2	4|0|3	7	2.33	3	1|0|0	0.67	1	0.67	1	0.67	0.53	7	0.15
RPA3NT	FAM91A1	FAM91A1	4|0|3	7	2.33	3	0|0|0	0.67	1	0.67	1	0.67	1.34	23.33	0.12
RPA3NT	GNAI2	GNAI2	4|0|3	7	2.33	3	1|0|0	0.67	1	0.67	1	0.67	0.53	7	0.15
RPA3NT	PHIP	PHIP	2|0|5	7	2.33	3	0|0|0	0.67	1	0.67	1	0.67	1.34	23.33	0.14
RPA3NT	MAP7D3	MAP7D3	3|3|1	7	2.33	3	0|0|0	0.67	1	0.67	1	0.67	3.85	23.33	0.13
RPA3NT	IWS1	IWS1	2|1|4	7	2.33	3	0|0|0	0.67	1	0.67	1	0.67	3.85	23.33	0.14
RPA3NT	ENAH	ENAH	5|0|2	7	2.33	3	0|0|0	0.67	1	0.67	1	0.67	1.34	23.33	0.14
RPA3NT	RAPGEF6	RAPGEF6	5|0|2	7	2.33	3	0|0|0	0.67	1	0.67	1	0.67	1.34	23.33	0.14
RPA3NT	NUPL1	NUPL1	4|0|3	7	2.33	3	1|0|0	0.67	1	0.67	1	0.67	0.53	7	0.15
RPA3NT	IGBP1	IGBP1	3|0|4	7	2.33	3	0|0|0	0.67	1	0.67	1	0.67	1.34	23.33	0.12
RPA3NT	BOD1L1	BOD1L1	4|1|2	7	2.33	3	0|0|0	0.67	1	0.67	1	0.67	3.85	23.33	0.14
RPA3NT	MAP2K4	MAP2K4	5|0|2	7	2.33	3	0|0|0	0.67	1	0.67	1	0.67	1.34	23.33	0.14
RPA3NT	NIPBL	NIPBL	3|0|4	7	2.33	3	1|0|0	0.67	1	0.67	1	0.67	0.53	7	0.15
RPA3NT	ZFP1	ZFP1	3|1|3	7	2.33	3	0|0|0	0.67	1	0.67	1	0.67	3.85	23.33	0.13
RPA3NT	KDM5C	KDM5C	5|0|2	7	2.33	3	0|0|0	0.67	1	0.67	1	0.67	1.34	23.33	0.14
RPA3NT	FAM175B	FAM175B	4|0|3	7	2.33	3	0|0|0	0.67	1	0.67	1	0.67	1.34	23.33	0.12
RPA3NT	EEF1B2	EEF1B2	4|2|1	7	2.33	3	0|0|0	0.67	1	0.67	1	0.67	3.85	23.33	0.14
RPA3NT	DAK	DAK	4|0|3	7	2.33	3	0|0|0	0.67	1	0.67	1	0.67	1.34	23.33	0.12
RPA3NT	NELFE	NELFE	2|1|3	6	2	3	0|0|0	0.67	1	0.67	1	0.67	3.85	20	0.15
RPA3NT	PIK3C3	PIK3C3	4|0|2	6	2	3	0|0|0	0.67	1	0.67	1	0.67	1.34	20	0.14
RPA3NT	XPO6	XPO6	2|1|3	6	2	3	0|0|0	0.67	1	0.67	1	0.67	3.85	20	0.15
RPA3NT	PIP4K2A	PIP4K2A	4|0|2	6	2	3	0|0|0	0.67	1	0.67	1	0.67	1.34	20	0.14
RPA3NT	DBNL	DBNL	4|0|2	6	2	3	0|0|0	0.67	1	0.67	1	0.67	1.34	20	0.14
RPA3NT	NSMCE1	NSMCE1	3|0|3	6	2	3	0|0|0	0.67	1	0.67	1	0.67	1.34	20	0.13
RPA3NT	MCM3AP	MCM3AP	4|0|2	6	2	3	0|0|0	0.67	1	0.67	1	0.67	1.34	20	0.14
RPA3NT	RDH14	RDH14	3|1|2	6	2	3	0|0|0	0.67	1	0.67	1	0.67	3.85	20	0.15
RPA3NT	NEDD1	NEDD1	4|2|0	6	2	3	0|0|0	0.67	1	0.67	1	0.67	1.34	20	0.14
RPA3NT	ZNF622	ZNF622	2|3|1	6	2	3	0|0|0	0.67	1	0.67	1	0.67	3.85	20	0.15
RPA3NT	SENP3	SENP3	4|0|2	6	2	3	0|0|0	0.67	1	0.67	1	0.67	1.34	20	0.14
RPA3NT	NT5C3A	NT5C3A	4|0|2	6	2	3	0|0|0	0.67	1	0.67	1	0.67	1.34	20	0.14
RPA3NT	RRBP1	RRBP1	2|1|3	6	2	3	0|0|0	0.67	1	0.67	1	0.67	3.85	20	0.15
RPA3NT	ATP6V0A1	ATP6V0A1	4|0|2	6	2	3	0|0|0	0.67	1	0.67	1	0.67	1.34	20	0.14
RPA3NT	ACOX1	ACOX1	2|0|4	6	2	3	0|0|0	0.67	1	0.67	1	0.67	1.34	20	0.14
RPA3NT	TAF9B	TAF9B	2|1|3	6	2	3	0|0|0	0.67	1	0.67	1	0.67	3.85	20	0.15
RPA3NT	NANP	NANP	4|0|2	6	2	3	0|0|0	0.67	1	0.67	1	0.67	1.34	20	0.14
RPA3NT	PRR14L	PRR14L	4|0|2	6	2	3	0|0|0	0.67	1	0.67	1	0.67	1.34	20	0.14
RPA3NT	PHC3	PHC3	4|0|2	6	2	3	0|0|0	0.67	1	0.67	1	0.67	1.34	20	0.14
RPA3NT	EP400	EP400	4|0|2	6	2	3	0|0|0	0.67	1	0.67	1	0.67	1.34	20	0.14
RPA3NT	CDC27	CDC27	4|0|2	6	2	3	0|0|0	0.67	1	0.67	1	0.67	1.34	20	0.14
RPA3NT	SYAP1	SYAP1	3|2|1	6	2	3	0|0|0	0.67	1	0.67	1	0.67	3.85	20	0.15
RPA3NT	BRI3BP	BRI3BP	3|1|2	6	2	3	0|0|0	0.67	1	0.67	1	0.67	3.85	20	0.15
RPA3NT	AUP1	AUP1	4|0|2	6	2	3	0|0|0	0.67	1	0.67	1	0.67	1.34	20	0.14
RPA3NT	NUCKS1	NUCKS1	1|3|2	6	2	3	0|0|0	0.67	1	0.67	1	0.67	3.85	20	0.15
RPA3NT	ZBTB21	ZBTB21	3|1|2	6	2	3	0|0|0	0.67	1	0.67	1	0.67	3.85	20	0.15
RPA3NT	PIP5K1A	PIP5K1A	3|0|3	6	2	3	0|0|0	0.67	1	0.67	1	0.67	1.34	20	0.13
RPA3NT	FBXO7	FBXO7	4|0|2	6	2	3	0|0|0	0.67	1	0.67	1	0.67	1.34	20	0.14
RPA3NT	COG5	COG5	4|0|2	6	2	3	0|0|0	0.67	1	0.67	1	0.67	1.34	20	0.14
RPA3NT	HS2ST1	HS2ST1	4|0|2	6	2	3	0|0|0	0.67	1	0.67	1	0.67	1.34	20	0.14
RPA3NT	ATP5J2-PTCD1	ATP5J2;ATP5J2-PTCD1	0|3|3	6	2	3	0|0|0	0.67	1	0.67	1	0.67	1.34	20	0.13
RPA3NT	CNOT10	CNOT10	3|0|3	6	2	3	0|0|0	0.67	1	0.67	1	0.67	1.34	20	0.13
RPA3NT	IGF2BP2	IGF2BP2	3|1|2	6	2	3	0|0|0	0.67	1	0.67	1	0.67	3.85	20	0.15
RPA3NT	CNN2	CNN2	2|1|3	6	2	3	0|0|0	0.67	1	0.67	1	0.67	3.85	20	0.15
RPA3NT	KIAA1429	KIAA1429	3|2|1	6	2	3	0|0|0	0.67	1	0.67	1	0.67	3.85	20	0.15
RPA3NT	CCDC134	CCDC134	3|0|3	6	2	3	0|0|0	0.67	1	0.67	1	0.67	1.34	20	0.13
RPA3NT	MICU2	MICU2	3|0|3	6	2	3	0|0|0	0.67	1	0.67	1	0.67	1.34	20	0.13
RPA3NT	GOLT1B	GOLT1B	3|2|1	6	2	3	0|0|0	0.67	1	0.67	1	0.67	3.85	20	0.15
RPA3NT	SCO2	SCO2	4|0|2	6	2	3	0|0|0	0.67	1	0.67	1	0.67	1.34	20	0.14
RPA3NT	DDX10	DDX10	3|0|3	6	2	3	0|0|0	0.67	1	0.67	1	0.67	1.34	20	0.13
RPA3NT	IBTK	IBTK	3|0|2	5	1.67	3	0|0|0	0.67	1	0.67	1	0.67	1.34	16.67	0.15
RPA3NT	SIGMAR1	SIGMAR1	3|0|2	5	1.67	3	0|0|0	0.67	1	0.67	1	0.67	1.34	16.67	0.15
RPA3NT	METTL2B	METTL2B	3|0|2	5	1.67	3	0|0|0	0.67	1	0.67	1	0.67	1.34	16.67	0.15
RPA3NT	C1ORF123	C1ORF123	2|0|3	5	1.67	3	0|0|0	0.67	1	0.67	1	0.67	1.34	16.67	0.15
RPA3NT	LNP	LNP	3|0|2	5	1.67	3	0|0|0	0.67	1	0.67	1	0.67	1.34	16.67	0.15
RPA3NT	POLR3B	POLR3B	2|0|3	5	1.67	3	0|0|0	0.67	1	0.67	1	0.67	1.34	16.67	0.15
RPA3NT	USP47	USP47	3|0|2	5	1.67	3	0|0|0	0.67	1	0.67	1	0.67	1.34	16.67	0.15
RPA3NT	PKN1	PKN1	3|0|2	5	1.67	3	0|0|0	0.67	1	0.67	1	0.67	1.34	16.67	0.15
RPA3NT	PTPN9	PTPN9	3|0|2	5	1.67	3	0|0|0	0.67	1	0.67	1	0.67	1.34	16.67	0.15
RPA3NT	RHOG	RHOG	3|0|2	5	1.67	3	0|0|0	0.67	1	0.67	1	0.67	1.34	16.67	0.15
RPA3NT	SEC11A	SEC11A	2|0|3	5	1.67	3	0|0|0	0.67	1	0.67	1	0.67	1.34	16.67	0.15
RPA3NT	ZNF518A	ZNF518A	3|0|2	5	1.67	3	0|0|0	0.67	1	0.67	1	0.67	1.34	16.67	0.15
RPA3NT	EXOSC8	EXOSC8	3|0|2	5	1.67	3	0|0|0	0.67	1	0.67	1	0.67	1.34	16.67	0.15
RPA3NT	SCYL1	SCYL1	3|0|2	5	1.67	3	0|0|0	0.67	1	0.67	1	0.67	1.34	16.67	0.15
RPA3NT	INF2	INF2	3|0|2	5	1.67	3	0|0|0	0.67	1	0.67	1	0.67	1.34	16.67	0.15
RPA3NT	MASTL	MASTL	3|0|2	5	1.67	3	0|0|0	0.67	1	0.67	1	0.67	1.34	16.67	0.15
RPA3NT	CASK	CASK	3|0|2	5	1.67	3	0|0|0	0.67	1	0.67	1	0.67	1.34	16.67	0.15
RPA3NT	WBP11	WBP11	3|0|2	5	1.67	3	0|0|0	0.67	1	0.67	1	0.67	1.34	16.67	0.15
RPA3NT	VWA9	VWA9	3|0|2	5	1.67	3	0|0|0	0.67	1	0.67	1	0.67	1.34	16.67	0.15
RPA3NT	DHX33	DHX33	2|0|3	5	1.67	3	0|0|0	0.67	1	0.67	1	0.67	1.34	16.67	0.15
RPA3NT	UIMC1	UIMC1	3|0|2	5	1.67	3	0|0|0	0.67	1	0.67	1	0.67	1.34	16.67	0.15
RPA3NT	KIF2A	KIF2A	2|0|3	5	1.67	3	0|0|0	0.67	1	0.67	1	0.67	1.34	16.67	0.15
RPA3NT	KIF2C	KIF2C	3|0|2	5	1.67	3	0|0|0	0.67	1	0.67	1	0.67	1.34	16.67	0.15
RPA3NT	USP34	USP34	3|0|2	5	1.67	3	0|0|0	0.67	1	0.67	1	0.67	1.34	16.67	0.15
RPA3NT	EHBP1	EHBP1	3|0|2	5	1.67	3	0|0|0	0.67	1	0.67	1	0.67	1.34	16.67	0.15
RPA3NT	PPP2R5E	PPP2R5E	3|0|2	5	1.67	3	0|0|0	0.67	1	0.67	1	0.67	1.34	16.67	0.15
RPA3NT	RAVER1	RAVER1	3|0|2	5	1.67	3	0|0|0	0.67	1	0.67	1	0.67	1.34	16.67	0.15
RPA3NT	ARID3B	ARID3B	3|0|2	5	1.67	3	0|0|0	0.67	1	0.67	1	0.67	1.34	16.67	0.15
RPA3NT	TUBGCP4	TUBGCP4	3|0|2	5	1.67	3	0|0|0	0.67	1	0.67	1	0.67	1.34	16.67	0.15
RPA3NT	CPSF2	CPSF2	3|0|2	5	1.67	3	0|0|0	0.67	1	0.67	1	0.67	1.34	16.67	0.15
RPA3NT	DIEXF	DIEXF	3|0|2	5	1.67	3	0|0|0	0.67	1	0.67	1	0.67	1.34	16.67	0.15
RPA3NT	INTS9	INTS9	2|0|3	5	1.67	3	0|0|0	0.67	1	0.67	1	0.67	1.34	16.67	0.15
RPA3NT	SLTM	SLTM	2|0|3	5	1.67	3	0|0|0	0.67	1	0.67	1	0.67	1.34	16.67	0.15
RPA3NT	ARAF	ARAF	3|0|2	5	1.67	3	0|0|0	0.67	1	0.67	1	0.67	1.34	16.67	0.15
RPA3NT	STK39	STK39	3|0|2	5	1.67	3	0|0|0	0.67	1	0.67	1	0.67	1.34	16.67	0.15
RPA3NT	TP53RK	TP53RK	3|0|2	5	1.67	3	0|0|0	0.67	1	0.67	1	0.67	1.34	16.67	0.15
RPA3NT	MAP4K5	MAP4K5	2|0|3	5	1.67	3	0|0|0	0.67	1	0.67	1	0.67	1.34	16.67	0.15
RPA3NT	NGDN	NGDN	3|0|2	5	1.67	3	0|0|0	0.67	1	0.67	1	0.67	1.34	16.67	0.15
RPA3NT	ORC5	ORC5	3|0|2	5	1.67	3	0|0|0	0.67	1	0.67	1	0.67	1.34	16.67	0.15
RPA3NT	CLASP1	CLASP1	3|0|2	5	1.67	3	0|0|0	0.67	1	0.67	1	0.67	1.34	16.67	0.15
RPA3NT	XRCC5	XRCC5	131|45|108	284	94.67	3	63|0|10	0.66	1	0.66	1	0.66	-22.93	3.89	0.17
RPA3NT	GCN1L1	GCN1L1	147|30|97	274	91.33	3	63|0|0	0.66	1	0.66	1	0.66	-28.06	4.35	0.17
RPA3NT	ACLY	ACLY	103|52|89	244	81.33	3	54|0|7	0.66	1	0.66	1	0.66	-7.84	4	0.18
RPA3NT	TARS	TARS	83|32|82	197	65.67	3	43|2|4	0.66	1	0.66	1	0.66	-12.62	4.02	0.17
RPA3NT	EIF3A	EIF3A	94|32|71	197	65.67	3	43|0|4	0.66	1	0.66	1	0.66	-10.81	4.19	0.17
RPA3NT	PGD	PGD	74|31|67	172	57.33	3	37|2|9	0.66	1	0.66	1	0.66	-12.75	3.58	0.18
RPA3NT	LARS	LARS	86|14|69	169	56.33	3	37|0|0	0.66	1	0.66	1	0.66	-19.68	4.57	0.16
RPA3NT	VARS	VARS	81|22|55	158	52.67	3	35|0|3	0.66	1	0.66	1	0.66	-11.52	4.16	0.18
RPA3NT	RCC2	RCC2	70|22|53	145	48.33	3	35|0|5	0.66	1	0.66	1	0.66	-13.54	3.62	0.19
RPA3NT	EIF3B	EIF3B	68|21|55	144	48	3	39|0|0	0.66	1	0.66	1	0.66	-13.39	3.69	0.18
RPA3NT	DARS	DARS	63|24|44	131	43.67	3	33|0|0	0.66	1	0.66	1	0.66	-5.19	3.97	0.18
RPA3NT	HNRNPM	HNRNPM	46|31|53	130	43.33	3	32|0|5	0.66	0.99	0.66	0.99	0.66	-3.58	3.51	0.19
RPA3NT	QARS	QARS	64|14|51	129	43	3	30|0|0	0.66	1	0.66	1	0.66	-11.95	4.3	0.17
RPA3NT	NARS	NARS	63|21|45	129	43	3	28|0|3	0.66	1	0.66	1	0.66	-6.03	4.16	0.17
RPA3NT	MCM2	MCM2	60|14|54	128	42.67	3	32|0|0	0.66	1	0.66	1	0.66	-14.1	4	0.17
RPA3NT	XPO1	XPO1	67|14|43	124	41.33	3	30|0|0	0.66	1	0.66	1	0.66	-11.95	4.13	0.18
RPA3NT	PSMD11	PSMD11	55|19|46	120	40	3	27|0|2	0.66	1	0.66	1	0.66	-5.94	4.14	0.17
RPA3NT	ATP2A2	ATP2A2	49|17|42	108	36	3	27|0|3	0.66	1	0.66	1	0.66	-8.8	3.6	0.18
RPA3NT	SPTBN1	SPTBN1	68|5|29	102	34	3	16|0|0	0.66	1	0.66	1	0.66	-8.53	6.38	0.17
RPA3NT	UBA2	UBA2	47|11|36	94	31.33	3	25|0|1	0.66	1	0.66	1	0.66	-11.42	3.62	0.18
RPA3NT	EIF3E	EIF3E	46|9|33	88	29.33	3	23|0|1	0.66	1	0.66	1	0.66	-11.9	3.67	0.18
RPA3NT	PPP1CA	PPP1CA	40|8|38	86	28.67	3	19|0|1	0.66	1	0.66	1	0.66	-8.77	4.3	0.17
RPA3NT	COPB2	COPB2	48|5|32	85	28.33	3	22|0|0	0.66	1	0.66	1	0.66	-15.63	3.86	0.18
RPA3NT	MCM6	MCM6	54|5|24	83	27.67	3	18|0|0	0.66	1	0.66	1	0.66	-10.76	4.61	0.18
RPA3NT	SARS	SARS	42|6|30	78	26	3	24|0|0	0.66	1	0.66	1	0.66	-16.34	3.25	0.19
RPA3NT	PRPS1	PRPS1	35|6|37	78	26	3	21|0|2	0.66	0.99	0.66	0.99	0.66	-15.38	3.39	0.18
RPA3NT	HK1	HK1	44|5|26	75	25	3	17|0|3	0.66	1	0.66	1	0.66	-13.5	3.75	0.18
RPA3NT	XPO5	XPO5	41|4|25	70	23.33	3	19|0|0	0.66	1	0.66	1	0.66	-13.68	3.68	0.18
RPA3NT	SSB	SSB	45|5|19	69	23	3	16|0|0	0.66	1	0.66	1	0.66	-8.53	4.31	0.19
RPA3NT	RANGAP1	RANGAP1	32|11|25	68	22.67	3	17|0|2	0.66	0.99	0.66	0.99	0.66	-4.23	3.58	0.17
RPA3NT	TXNRD1	TXNRD1	31|7|29	67	22.33	3	17|0|0	0.66	0.99	0.66	0.99	0.66	-6.7	3.94	0.18
RPA3NT	VDAC3	VDAC3	27|11|26	64	21.33	3	14|4|3	0.66	0.99	0.66	0.99	0.66	-6.72	3.05	0.19
RPA3NT	PYGB	PYGB	37|3|23	63	21	3	12|0|1	0.66	1	0.66	1	0.66	-8.21	4.85	0.17
RPA3NT	TAGLN2	TAGLN2	26|8|29	63	21	3	10|1|9	0.66	1	0.66	1	0.66	-9.57	3.15	0.17
RPA3NT	PFAS	PFAS	38|3|21	62	20.67	3	12|0|0	0.66	1	0.66	1	0.66	-6.81	5.17	0.17
RPA3NT	SMU1	SMU1	30|8|24	62	20.67	3	18|0|0	0.66	0.99	0.66	0.99	0.66	-6.48	3.44	0.18
RPA3NT	ACTR3	ACTR3	33|3|22	58	19.33	3	14|0|0	0.66	1	0.66	1	0.66	-9.38	4.14	0.18
RPA3NT	SMC2	SMC2	31|2|25	58	19.33	3	11|0|0	0.66	1	0.66	1	0.66	-7.51	5.27	0.17
RPA3NT	COPG2	COPG2	33|5|19	57	19	3	13|0|0	0.66	1	0.66	1	0.66	-5	4.38	0.17
RPA3NT	UBR4	UBR4	49|0|7	56	18.67	3	6|0|0	0.66	1	0.66	1	0.66	-5.1	9.33	0.19
RPA3NT	HNRNPL	HNRNPL	27|4|25	56	18.67	3	11|0|2	0.66	1	0.66	1	0.66	-6.82	4.31	0.17
RPA3NT	XPO7	XPO7	38|1|16	55	18.33	3	12|0|0	0.66	1	0.66	1	0.66	-10.63	4.58	0.18
RPA3NT	RPN2	RPN2	32|3|20	55	18.33	3	16|0|0	0.66	1	0.66	1	0.66	-11.75	3.44	0.19
RPA3NT	USP7	USP7	38|1|16	55	18.33	3	10|0|0	0.66	1	0.66	1	0.66	-8.11	5.5	0.18
RPA3NT	HNRNPUL1	HNRNPUL1	29|5|20	54	18	3	16|0|0	0.66	0.99	0.66	0.99	0.66	-8.53	3.38	0.19
RPA3NT	TTLL12	TTLL12	31|2|18	51	17	3	15|0|0	0.66	1	0.66	1	0.66	-12.36	3.4	0.19
RPA3NT	SEC23B	SEC23B	28|0|22	50	16.67	3	12|0|0	0.66	1	0.66	1	0.66	-13.42	4.17	0.17
RPA3NT	ACTR1A	ACTR1A	27|3|18	48	16	3	13|0|0	0.66	1	0.66	1	0.66	-8.09	3.69	0.18
RPA3NT	GSPT1	GSPT1	29|0|18	47	15.67	3	9|0|0	0.66	1	0.66	1	0.66	-9.2	5.22	0.17
RPA3NT	AHSA1	AHSA1	22|3|21	46	15.33	3	13|0|0	0.66	0.99	0.66	0.99	0.66	-8.09	3.54	0.18
RPA3NT	RAB5C	RAB5C	20|12|12	44	14.67	3	10|2|3	0.66	0.99	0.66	0.99	0.66	-0.02	2.93	0.18
RPA3NT	RPL9	RPL9	25|2|16	43	14.33	3	9|0|0	0.66	1	0.66	1	0.66	-4.88	4.78	0.18
RPA3NT	RAB14	RAB14	22|4|17	43	14.33	3	11|0|2	0.66	0.99	0.66	0.99	0.66	-6.82	3.31	0.19
RPA3NT	PGM2	PGM2	26|5|11	42	14	3	11|0|0	0.66	1	0.66	1	0.66	-2.77	3.82	0.18
RPA3NT	DIAPH1	DIAPH1	33|1|8	42	14	3	7|0|0	0.66	1	0.66	1	0.66	-4.36	6	0.2
RPA3NT	DNM1L	DNM1L	29|1|12	42	14	3	8|0|0	0.66	1	0.66	1	0.66	-5.73	5.25	0.18
RPA3NT	RCC1	RCC1	23|4|15	42	14	3	12|0|0	0.66	0.99	0.66	0.99	0.66	-5.37	3.5	0.19
RPA3NT	ERO1L	ERO1L	20|2|19	41	13.67	3	11|0|0	0.66	0.99	0.66	0.99	0.66	-7.51	3.73	0.18
RPA3NT	TRIP13	TRIP13	23|3|15	41	13.67	3	10|0|1	0.66	1	0.66	1	0.66	-6.01	3.73	0.18
RPA3NT	SEC23A	SEC23A	26|2|13	41	13.67	3	11|0|0	0.66	1	0.66	1	0.66	-7.51	3.73	0.19
RPA3NT	EIF2B1	EIF2B1	21|4|14	39	13	3	11|0|0	0.66	0.99	0.66	0.99	0.66	-4.2	3.55	0.18
RPA3NT	C14ORF166	C14ORF166	14|3|22	39	13	3	9|0|1	0.66	1	0.66	1	0.66	-4.8	3.9	0.18
RPA3NT	SRPK1	SRPK1	26|1|12	39	13	3	6|0|0	0.66	1	0.66	1	0.66	-3	6.5	0.17
RPA3NT	TFRC	TFRC	22|0|17	39	13	3	13|0|0	0.66	0.99	0.66	0.99	0.66	-14.94	3	0.19
RPA3NT	PPP5C	PPP5C	13|7|17	37	12.33	3	13|0|0	0.66	0.98	0.66	0.98	0.66	-2.42	2.85	0.18
RPA3NT	CUL2	CUL2	23|0|14	37	12.33	3	9|0|0	0.66	1	0.66	1	0.66	-9.2	4.11	0.18
RPA3NT	LRRC40	LRRC40	23|2|12	37	12.33	3	9|0|0	0.66	1	0.66	1	0.66	-4.88	4.11	0.18
RPA3NT	CLUH	CLUH	22|2|12	36	12	3	6|0|0	0.66	1	0.66	1	0.66	-1.57	6	0.17
RPA3NT	DDX39A	DDX39A	18|2|16	36	12	3	10|0|1	0.66	0.99	0.66	0.99	0.66	-7.64	3.27	0.18
RPA3NT	PAFAH1B1	PAFAH1B1	19|2|15	36	12	3	11|0|0	0.66	0.99	0.66	0.99	0.66	-7.51	3.27	0.18
RPA3NT	CAPN2	CAPN2	28|0|7	35	11.67	3	4|0|0	0.66	1	0.66	1	0.66	-2.73	8.75	0.18
RPA3NT	SLC3A2	SLC3A2	16|2|15	33	11	3	7|0|0	0.66	1	0.66	1	0.66	-2.78	4.71	0.18
RPA3NT	ACO2	ACO2	16|3|14	33	11	3	9|0|0	0.66	0.99	0.66	0.99	0.66	-3.44	3.67	0.18
RPA3NT	CARM1	CARM1	19|0|12	31	10.33	3	5|0|0	0.66	1	0.66	1	0.66	-4.21	6.2	0.17
RPA3NT	PSMB2	PSMB2	16|4|11	31	10.33	3	10|0|0	0.66	0.99	0.66	0.99	0.66	-3.05	3.1	0.17
RPA3NT	SEC24C	SEC24C	16|2|13	31	10.33	3	8|0|0	0.66	0.99	0.66	0.99	0.66	-4.02	3.88	0.18
RPA3NT	2022-09-07	2022-09-07	15|2|14	31	10.33	3	6|0|0	0.66	1	0.66	1	0.66	-1.57	5.17	0.17
RPA3NT	CDC42	CDC42	19|2|9	30	10	3	7|0|0	0.66	1	0.66	1	0.66	-2.78	4.29	0.19
RPA3NT	NCAPG	NCAPG	18|0|12	30	10	3	5|0|0	0.66	1	0.66	1	0.66	-4.21	6	0.17
RPA3NT	STT3A	STT3A	16|2|12	30	10	3	6|0|0	0.66	1	0.66	1	0.66	-1.57	5	0.18
RPA3NT	CDK2	CDK2	14|2|12	28	9.33	3	6|0|0	0.66	1	0.66	1	0.66	-1.57	4.67	0.18
RPA3NT	IPO9	IPO9	19|1|8	28	9.33	3	5|0|0	0.66	1	0.66	1	0.66	-2.29	5.6	0.18
RPA3NT	NUP85	NUP85	19|0|8	27	9	3	4|0|0	0.66	1	0.66	1	0.66	-2.73	6.75	0.17
RPA3NT	RPL30	RPL30	11|2|14	27	9	3	6|1|1	0.66	1	0.66	1	0.66	-4.41	3.38	0.18
RPA3NT	AAAS	AAAS	13|0|14	27	9	3	6|0|0	0.66	1	0.66	1	0.66	-5.1	4.5	0.18
RPA3NT	FLNB	FLNB	16|1|10	27	9	3	6|0|1	0.66	1	0.66	1	0.66	-4.57	3.86	0.18
RPA3NT	HK2	HK2	19|1|7	27	9	3	3|0|0	0.66	1	0.66	1	0.66	0.16	9	0.17
RPA3NT	PTPN1	PTPN1	14|1|10	25	8.33	3	6|0|0	0.66	1	0.66	1	0.66	-3	4.17	0.18
RPA3NT	CAPNS1	CAPNS1	14|2|9	25	8.33	3	7|0|0	0.66	0.99	0.66	0.99	0.66	-2.78	3.57	0.19
RPA3NT	CTNNA1	CTNNA1	15|1|9	25	8.33	3	4|0|0	0.66	1	0.66	1	0.66	-1.03	6.25	0.17
RPA3NT	AGL	AGL	18|0|6	24	8	3	5|0|0	0.66	1	0.66	1	0.66	-4.21	4.8	0.19
RPA3NT	SKIV2L	SKIV2L	19|0|5	24	8	3	2|0|0	0.66	1	0.66	1	0.66	-0.83	12	0.17
RPA3NT	RPL38	RPL38	6|0|18	24	8	3	3|0|0	0.66	1	0.66	1	0.66	-1.25	8	0.18
RPA3NT	NAA25	NAA25	15|0|8	23	7.67	3	3|0|0	0.66	1	0.66	1	0.66	-1.25	7.67	0.16
RPA3NT	SNX27	SNX27	13|1|9	23	7.67	3	4|0|0	0.66	1	0.66	1	0.66	-1.03	5.75	0.17
RPA3NT	FDFT1	FDFT1	8|1|13	22	7.33	3	3|0|0	0.66	1	0.66	1	0.66	0.16	7.33	0.16
RPA3NT	HIST1H1C	HIST1H1C	4|9|9	22	7.33	3	3|1|5	0.66	0.97	0.66	0.97	0.66	-2.95	2.44	0.18
RPA3NT	MCMBP	MCMBP	13|0|9	22	7.33	3	4|0|0	0.66	1	0.66	1	0.66	-2.73	5.5	0.17
RPA3NT	EIF2B5	EIF2B5	16|1|5	22	7.33	3	3|0|0	0.66	1	0.66	1	0.66	0.16	7.33	0.18
RPA3NT	PLAA	PLAA	14|0|8	22	7.33	3	4|0|0	0.66	1	0.66	1	0.66	-2.73	5.5	0.18
RPA3NT	CYCS	CYCS	0|9|12	21	7	3	4|0|0	0.66	1	0.66	1	0.66	-2.73	5.25	0.17
RPA3NT	NUP98	NUP98	15|0|5	20	6.67	3	3|0|0	0.66	1	0.66	1	0.66	-1.25	6.67	0.18
RPA3NT	RPL23	RPL23	3|0|17	20	6.67	3	2|0|0	0.66	1	0.66	1	0.66	-0.83	10	0.19
RPA3NT	MPI	MPI	12|0|8	20	6.67	3	4|0|0	0.66	1	0.66	1	0.66	-2.73	5	0.18
RPA3NT	HADHA	HADHA	13|1|6	20	6.67	3	4|0|0	0.66	1	0.66	1	0.66	-1.03	5	0.18
RPA3NT	NDUFA9	NDUFA9	11|0|9	20	6.67	3	4|0|0	0.66	1	0.66	1	0.66	-2.73	5	0.18
RPA3NT	CCAR1	CCAR1	14|0|6	20	6.67	3	4|0|0	0.66	1	0.66	1	0.66	-2.73	5	0.18
RPA3NT	NIP7	NIP7	11|0|8	19	6.33	3	3|0|0	0.66	1	0.66	1	0.66	-1.25	6.33	0.17
RPA3NT	MCTS1	MCTS1	8|0|11	19	6.33	3	6|0|0	0.66	0.99	0.66	0.99	0.66	-5.1	3.17	0.19
RPA3NT	PRKACA	PRKACA	10|0|8	18	6	3	4|0|0	0.66	1	0.66	1	0.66	-2.73	4.5	0.18
RPA3NT	FLOT1	FLOT1	13|0|5	18	6	3	2|0|0	0.66	1	0.66	1	0.66	-0.83	9	0.17
RPA3NT	VPS29	VPS29	11|0|7	18	6	3	5|0|0	0.66	0.99	0.66	0.99	0.66	-4.21	3.6	0.19
RPA3NT	HMGCS1	HMGCS1	12|0|5	17	5.67	3	4|0|0	0.66	1	0.66	1	0.66	-2.73	4.25	0.19
RPA3NT	DNAJC7	DNAJC7	12|0|5	17	5.67	3	2|0|0	0.66	1	0.66	1	0.66	-0.83	8.5	0.17
RPA3NT	GMPS	GMPS	9|0|8	17	5.67	3	4|0|0	0.66	0.99	0.66	0.99	0.66	-2.73	4.25	0.18
RPA3NT	PABPC4	PABPC4	8|0|9	17	5.67	3	4|0|0	0.66	0.99	0.66	0.99	0.66	-2.73	4.25	0.18
RPA3NT	KDM1A	KDM1A	11|0|5	16	5.33	3	2|0|0	0.66	1	0.66	1	0.66	-0.83	8	0.17
RPA3NT	OGFOD1	OGFOD1	12|1|3	16	5.33	3	2|0|0	0.66	1	0.66	1	0.66	1.22	8	0.19
RPA3NT	TBCD	TBCD	14|0|2	16	5.33	3	1|0|0	0.66	1	0.66	1	0.66	0.53	16	0.19
RPA3NT	UBA6	UBA6	14|0|2	16	5.33	3	1|0|0	0.66	1	0.66	1	0.66	0.53	16	0.19
RPA3NT	ARL1	ARL1	9|0|7	16	5.33	3	4|0|0	0.66	0.99	0.66	0.99	0.66	-2.73	4	0.18
RPA3NT	FKBP5	FKBP5	9|0|7	16	5.33	3	4|0|0	0.66	0.99	0.66	0.99	0.66	-2.73	4	0.18
RPA3NT	CDK5	CDK5	8|1|6	15	5	3	3|0|0	0.66	1	0.66	1	0.66	0.16	5	0.18
RPA3NT	TOMM22	TOMM22	11|0|4	15	5	3	3|0|0	0.66	1	0.66	1	0.66	-1.25	5	0.19
RPA3NT	MMS19	MMS19	12|0|3	15	5	3	2|0|0	0.66	1	0.66	1	0.66	-0.83	7.5	0.19
RPA3NT	ATP6V1H	ATP6V1H	9|1|5	15	5	3	3|0|0	0.66	1	0.66	1	0.66	0.16	5	0.18
RPA3NT	COPS7A	COPS7A	9|1|5	15	5	3	2|0|0	0.66	1	0.66	1	0.66	1.22	7.5	0.17
RPA3NT	AKT2	AKT2	7|0|7	14	4.67	3	3|0|0	0.66	0.99	0.66	0.99	0.66	-1.25	4.67	0.18
RPA3NT	GBAS	GBAS	9|1|4	14	4.67	3	3|0|0	0.66	1	0.66	1	0.66	0.16	4.67	0.19
RPA3NT	FECH	FECH	9|0|5	14	4.67	3	2|0|0	0.66	1	0.66	1	0.66	-0.83	7	0.17
RPA3NT	ATAD1	ATAD1	4|1|8	13	4.33	3	2|0|0	0.66	1	0.66	1	0.66	1.22	6.5	0.18
RPA3NT	ALDH1A2	ALDH1A2	9|0|4	13	4.33	3	3|0|0	0.66	1	0.66	1	0.66	-1.25	4.33	0.19
RPA3NT	BCAT2	BCAT2	2|1|10	13	4.33	3	1|0|0	0.66	1	0.66	1	0.66	1.94	13	0.19
RPA3NT	PHF3	PHF3	4|1|8	13	4.33	3	0|0|2	0.66	1	0.66	1	0.66	1.22	6.5	0.18
RPA3NT	TP53BP1	TP53BP1	9|0|4	13	4.33	3	2|0|0	0.66	1	0.66	1	0.66	-0.83	6.5	0.18
RPA3NT	LIG1	LIG1	11|0|2	13	4.33	3	1|0|0	0.66	1	0.66	1	0.66	0.53	13	0.19
RPA3NT	CHAF1B	CHAF1B	7|1|4	12	4	3	2|0|0	0.66	1	0.66	1	0.66	1.22	6	0.18
RPA3NT	KTN1	KTN1	9|1|2	12	4	3	1|0|0	0.66	1	0.66	1	0.66	1.94	12	0.19
RPA3NT	MTX1	MTX1	6|1|5	12	4	3	2|0|0	0.66	1	0.66	1	0.66	1.22	6	0.18
RPA3NT	PRPF31	PRPF31	7|1|4	12	4	3	2|0|0	0.66	1	0.66	1	0.66	1.22	6	0.18
RPA3NT	UBA3	UBA3	10|0|2	12	4	3	1|0|0	0.66	1	0.66	1	0.66	0.53	12	0.19
RPA3NT	COMT	COMT	8|0|4	12	4	3	2|0|0	0.66	1	0.66	1	0.66	-0.83	6	0.18
RPA3NT	STRAP	STRAP	7|0|5	12	4	3	2|0|0	0.66	1	0.66	1	0.66	-0.83	6	0.17
RPA3NT	GCLM	GCLM	6|1|5	12	4	3	3|0|0	0.66	0.99	0.66	0.99	0.66	0.16	4	0.19
RPA3NT	TLE3	TLE3	8|0|4	12	4	3	2|0|0	0.66	1	0.66	1	0.66	-0.83	6	0.18
RPA3NT	PRIM1	PRIM1	8|0|3	11	3.67	3	2|0|0	0.66	1	0.66	1	0.66	-0.83	5.5	0.19
RPA3NT	GLO1	GLO1	6|0|5	11	3.67	3	2|0|1	0.66	1	0.66	1	0.66	-1.69	3.67	0.18
RPA3NT	HM13	HM13	5|0|6	11	3.67	3	3|0|0	0.66	0.99	0.66	0.99	0.66	-1.25	3.67	0.19
RPA3NT	FLOT2	FLOT2	9|0|2	11	3.67	3	1|0|0	0.66	1	0.66	1	0.66	0.53	11	0.19
RPA3NT	PYCR2	PYCR2	9|0|2	11	3.67	3	1|0|0	0.66	1	0.66	1	0.66	0.53	11	0.19
RPA3NT	SEC24A	SEC24A	8|1|2	11	3.67	3	1|0|0	0.66	1	0.66	1	0.66	1.94	11	0.19
RPA3NT	YES1	YES1	9|0|2	11	3.67	3	1|0|0	0.66	1	0.66	1	0.66	0.53	11	0.19
RPA3NT	GCLC	GCLC	8|0|3	11	3.67	3	2|0|0	0.66	1	0.66	1	0.66	-0.83	5.5	0.19
RPA3NT	PANK4	PANK4	9|0|2	11	3.67	3	1|0|0	0.66	1	0.66	1	0.66	0.53	11	0.19
RPA3NT	SMS	SMS	7|0|4	11	3.67	3	2|0|0	0.66	1	0.66	1	0.66	-0.83	5.5	0.18
RPA3NT	ATP2B1	ATP2B1	8|1|2	11	3.67	3	1|0|0	0.66	1	0.66	1	0.66	1.94	11	0.19
RPA3NT	SNRPB2	SNRPB2	4|0|6	10	3.33	3	2|0|0	0.66	1	0.66	1	0.66	-0.83	5	0.18
RPA3NT	MGST3	MGST3	5|0|5	10	3.33	3	2|1|0	0.66	0.99	0.66	0.99	0.66	-1.69	3.33	0.18
RPA3NT	NME3	NME3	5|1|4	10	3.33	3	2|0|0	0.66	0.99	0.66	0.99	0.66	1.22	5	0.18
RPA3NT	RAB5A	RAB5A	5|1|4	10	3.33	3	2|0|0	0.66	0.99	0.66	0.99	0.66	1.22	5	0.18
RPA3NT	PUS1	PUS1	7|0|3	10	3.33	3	2|0|0	0.66	1	0.66	1	0.66	-0.83	5	0.2
RPA3NT	ADPGK	ADPGK	8|0|2	10	3.33	3	1|0|0	0.66	1	0.66	1	0.66	0.53	10	0.19
RPA3NT	CASP8	CASP8	7|0|3	10	3.33	3	2|0|0	0.66	1	0.66	1	0.66	-0.83	5	0.2
RPA3NT	COPS7B	COPS7B	5|1|4	10	3.33	3	2|0|0	0.66	0.99	0.66	0.99	0.66	1.22	5	0.18
RPA3NT	RHOT2	RHOT2	8|0|2	10	3.33	3	1|0|0	0.66	1	0.66	1	0.66	0.53	10	0.19
RPA3NT	KIAA0020	KIAA0020	2|0|7	9	3	3	1|0|0	0.66	1	0.66	1	0.66	0.53	9	0.19
RPA3NT	VPS45	VPS45	7|0|2	9	3	3	1|0|0	0.66	1	0.66	1	0.66	0.53	9	0.19
RPA3NT	BZW2	BZW2	6|1|2	9	3	3	1|0|0	0.66	1	0.66	1	0.66	1.94	9	0.19
RPA3NT	ACOT1	ACOT1	5|0|4	9	3	3	2|0|0	0.66	0.99	0.66	0.99	0.66	-0.83	4.5	0.18
RPA3NT	STOML2	STOML2	4|0|5	9	3	3	2|0|0	0.66	0.99	0.66	0.99	0.66	-0.83	4.5	0.18
RPA3NT	MEPCE	MEPCE	7|0|2	9	3	3	1|0|0	0.66	1	0.66	1	0.66	0.53	9	0.19
RPA3NT	CLASP2	CLASP2	7|0|2	9	3	3	1|0|0	0.66	1	0.66	1	0.66	0.53	9	0.19
RPA3NT	DCUN1D1	DCUN1D1	6|0|2	8	2.67	3	1|0|0	0.66	1	0.66	1	0.66	0.53	8	0.19
RPA3NT	HEATR3	HEATR3	6|0|2	8	2.67	3	1|0|0	0.66	1	0.66	1	0.66	0.53	8	0.19
RPA3NT	NDUFS7	NDUFS7	4|0|4	8	2.67	3	2|0|0	0.66	0.98	0.66	0.98	0.66	-0.83	4	0.19
RPA3NT	DEGS1	DEGS1	2|0|6	8	2.67	3	1|0|0	0.66	1	0.66	1	0.66	0.53	8	0.19
RPA3NT	TNFRSF10B	TNFRSF10B	1|2|5	8	2.67	3	1|0|0	0.66	1	0.66	1	0.66	1.94	8	0.19
RPA3NT	TMEM205	TMEM205	4|0|4	8	2.67	3	2|0|0	0.66	0.98	0.66	0.98	0.66	-0.83	4	0.19
RPA3NT	SPTLC1	SPTLC1	5|0|2	7	2.33	3	1|0|0	0.66	1	0.66	1	0.66	0.53	7	0.19
RPA3NT	DPYSL5	DPYSL5	5|2|0	7	2.33	3	0|1|0	0.66	1	0.66	1	0.66	0.53	7	0.19
RPA3NT	CMYA5	CMYA5	3|3|1	7	2.33	3	1|0|0	0.66	1	0.66	1	0.66	1.94	7	0.16
RPA3NT	SMAD2	SMAD2	5|0|2	7	2.33	3	1|0|0	0.66	1	0.66	1	0.66	0.53	7	0.19
RPA3NT	DYNC1LI2	DYNC1LI2	5|0|2	7	2.33	3	1|0|0	0.66	1	0.66	1	0.66	0.53	7	0.19
RPA3NT	NTMT1	NTMT1	5|0|2	7	2.33	3	1|0|0	0.66	1	0.66	1	0.66	0.53	7	0.19
RPA3NT	CDK5RAP1	CDK5RAP1	5|2|0	7	2.33	3	1|0|0	0.66	1	0.66	1	0.66	0.53	7	0.19
RPA3NT	SF3B6	SF3B6	2|1|4	7	2.33	3	1|0|0	0.66	1	0.66	1	0.66	1.94	7	0.19
RPA3NT	AP2S1	AP2S1	5|2|0	7	2.33	3	1|0|0	0.66	1	0.66	1	0.66	0.53	7	0.19
RPA3NT	NEK9	NEK9	3|1|3	7	2.33	3	1|0|0	0.66	1	0.66	1	0.66	1.94	7	0.16
RPA3NT	URB2	URB2	5|0|2	7	2.33	3	0|0|1	0.66	1	0.66	1	0.66	0.53	7	0.19
RPA3NT	RSRC1	RSRC1	2|0|5	7	2.33	3	0|0|1	0.66	1	0.66	1	0.66	0.53	7	0.19
RPA3NT	TOR1AIP1	TOR1AIP1	2|1|4	7	2.33	3	1|0|0	0.66	1	0.66	1	0.66	1.94	7	0.19
RPA3NT	TM9SF4	TM9SF4	5|0|2	7	2.33	3	1|0|0	0.66	1	0.66	1	0.66	0.53	7	0.19
RPA3NT	PRPF38B	PRPF38B	5|0|2	7	2.33	3	1|0|0	0.66	1	0.66	1	0.66	0.53	7	0.19
RPA3NT	WIPI2	WIPI2	4|1|2	7	2.33	3	1|0|0	0.66	1	0.66	1	0.66	1.94	7	0.19
RPA3NT	RAB13	RAB13	3|1|3	7	2.33	3	1|0|0	0.66	1	0.66	1	0.66	1.94	7	0.16
RPA3NT	YME1L1	YME1L1	2|0|5	7	2.33	3	1|0|0	0.66	1	0.66	1	0.66	0.53	7	0.19
RPA3NT	C12ORF10	C12ORF10	5|0|2	7	2.33	3	1|0|0	0.66	1	0.66	1	0.66	0.53	7	0.19
RPA3NT	SVIL	SVIL	3|0|3	6	2	3	0|0|1	0.66	1	0.66	1	0.66	0.53	6	0.16
RPA3NT	ACSL4	ACSL4	4|0|2	6	2	3	1|0|0	0.66	1	0.66	1	0.66	0.53	6	0.19
RPA3NT	SLC38A2	SLC38A2	3|0|3	6	2	3	1|0|0	0.66	1	0.66	1	0.66	0.53	6	0.16
RPA3NT	FN3KRP	FN3KRP	2|0|4	6	2	3	0|0|1	0.66	1	0.66	1	0.66	0.53	6	0.19
RPA3NT	MTCH1	MTCH1	3|1|2	6	2	3	1|0|0	0.66	1	0.66	1	0.66	1.94	6	0.19
RPA3NT	2022-03-01	2022-03-01	4|0|2	6	2	3	1|0|0	0.66	1	0.66	1	0.66	0.53	6	0.19
RPA3NT	GBE1	GBE1	4|0|2	6	2	3	1|0|0	0.66	1	0.66	1	0.66	0.53	6	0.19
RPA3NT	SNRPC	SNRPC	2|0|4	6	2	3	1|0|0	0.66	1	0.66	1	0.66	0.53	6	0.19
RPA3NT	MRPL48	MRPL48	3|1|2	6	2	3	1|0|0	0.66	1	0.66	1	0.66	1.94	6	0.19
RPA3NT	DOCK7	DOCK7	4|0|2	6	2	3	1|0|0	0.66	1	0.66	1	0.66	0.53	6	0.19
RPA3NT	PPP2R5C	PPP2R5C	4|0|2	6	2	3	1|0|0	0.66	1	0.66	1	0.66	0.53	6	0.19
RPA3NT	KDELC1	KDELC1	3|0|3	6	2	3	1|0|0	0.66	1	0.66	1	0.66	0.53	6	0.16
RPA3NT	KMT2C	KMT2C	4|0|2	6	2	3	1|0|0	0.66	1	0.66	1	0.66	0.53	6	0.19
RPA3NT	FAHD1	FAHD1	2|0|3	5	1.67	3	1|0|0	0.66	1	0.66	1	0.66	0.53	5	0.19
RPA3NT	CLPTM1	CLPTM1	2|0|3	5	1.67	3	1|0|0	0.66	1	0.66	1	0.66	0.53	5	0.19
RPA3NT	NOLC1	NOLC1	2|1|2	5	1.67	3	0|0|0	0.66	1	0.66	1	0.66	3.85	16.67	0.16
RPA3NT	UQCRQ	UQCRQ	3|0|2	5	1.67	3	1|0|0	0.66	1	0.66	1	0.66	0.53	5	0.19
RPA3NT	TMEM209	TMEM209	2|1|2	5	1.67	3	0|0|0	0.66	1	0.66	1	0.66	3.85	16.67	0.16
RPA3NT	TWF2	TWF2	3|0|2	5	1.67	3	0|0|1	0.66	1	0.66	1	0.66	0.53	5	0.19
RPA3NT	KDSR	KDSR	2|0|3	5	1.67	3	1|0|0	0.66	1	0.66	1	0.66	0.53	5	0.19
RPA3NT	FIGNL1	FIGNL1	2|2|1	5	1.67	3	0|0|0	0.66	1	0.66	1	0.66	3.85	16.67	0.16
RPA3NT	WAC	WAC	2|1|2	5	1.67	3	0|0|0	0.66	1	0.66	1	0.66	3.85	16.67	0.16
RPA3NT	PDE3A	PDE3A	2|1|2	5	1.67	3	0|0|0	0.66	1	0.66	1	0.66	3.85	16.67	0.16
RPA3NT	ANLN	ANLN	2|1|2	5	1.67	3	0|0|0	0.66	1	0.66	1	0.66	3.85	16.67	0.16
RPA3NT	MBOAT7	MBOAT7	2|1|2	5	1.67	3	0|0|0	0.66	1	0.66	1	0.66	3.85	16.67	0.16
RPA3NT	NAA35	NAA35	3|0|2	5	1.67	3	0|0|1	0.66	1	0.66	1	0.66	0.53	5	0.19
RPA3NT	LIPA	LIPA	2|0|3	5	1.67	3	1|0|0	0.66	1	0.66	1	0.66	0.53	5	0.19
RPA3NT	RBM33	RBM33	2|1|2	5	1.67	3	0|0|0	0.66	1	0.66	1	0.66	3.85	16.67	0.16
RPA3NT	TMX2	TMX2	3|0|2	5	1.67	3	1|0|0	0.66	1	0.66	1	0.66	0.53	5	0.19
RPA3NT	PI4KA	PI4KA	3|0|2	5	1.67	3	0|1|0	0.66	1	0.66	1	0.66	0.53	5	0.19
RPA3NT	ASAH1	ASAH1	3|0|2	5	1.67	3	1|0|0	0.66	1	0.66	1	0.66	0.53	5	0.19
RPA3NT	NCAPH	NCAPH	2|1|2	5	1.67	3	0|0|0	0.66	1	0.66	1	0.66	3.85	16.67	0.16
RPA3NT	SNX17	SNX17	2|1|2	5	1.67	3	0|0|0	0.66	1	0.66	1	0.66	3.85	16.67	0.16
RPA3NT	TRAPPC5	TRAPPC5	2|0|2	4	1.33	3	0|0|0	0.66	1	0.66	1	0.66	1.34	13.33	0.16
RPA3NT	CHAF1A	CHAF1A	2|0|2	4	1.33	3	0|0|0	0.66	1	0.66	1	0.66	1.34	13.33	0.16
RPA3NT	FRG1	FRG1	2|0|2	4	1.33	3	0|0|0	0.66	1	0.66	1	0.66	1.34	13.33	0.16
RPA3NT	BBX	BBX	2|0|2	4	1.33	3	0|0|0	0.66	1	0.66	1	0.66	1.34	13.33	0.16
RPA3NT	RBPJ	RBPJ	2|0|2	4	1.33	3	0|0|0	0.66	1	0.66	1	0.66	1.34	13.33	0.16
RPA3NT	ZMYM3	ZMYM3	2|0|2	4	1.33	3	0|0|0	0.66	1	0.66	1	0.66	1.34	13.33	0.16
RPA3NT	CAMSAP3	CAMSAP3	2|0|2	4	1.33	3	0|0|0	0.66	1	0.66	1	0.66	1.34	13.33	0.16
RPA3NT	CBLL1	CBLL1	2|0|2	4	1.33	3	0|0|0	0.66	1	0.66	1	0.66	1.34	13.33	0.16
RPA3NT	DCTPP1	DCTPP1	2|0|2	4	1.33	3	0|0|0	0.66	1	0.66	1	0.66	1.34	13.33	0.16
RPA3NT	SCML2	SCML2	2|0|2	4	1.33	3	0|0|0	0.66	1	0.66	1	0.66	1.34	13.33	0.16
RPA3NT	MAP1S	MAP1S	2|0|2	4	1.33	3	0|0|0	0.66	1	0.66	1	0.66	1.34	13.33	0.16
RPA3NT	ZRANB2	ZRANB2	2|0|2	4	1.33	3	0|0|0	0.66	1	0.66	1	0.66	1.34	13.33	0.16
RPA3NT	DDX50	DDX50	2|0|2	4	1.33	3	0|0|0	0.66	1	0.66	1	0.66	1.34	13.33	0.16
RPA3NT	CENPF	CENPF	2|0|2	4	1.33	3	0|0|0	0.66	1	0.66	1	0.66	1.34	13.33	0.16
RPA3NT	MRPL44	MRPL44	2|0|2	4	1.33	3	0|0|0	0.66	1	0.66	1	0.66	1.34	13.33	0.16
RPA3NT	USP36	USP36	2|0|2	4	1.33	3	0|0|0	0.66	1	0.66	1	0.66	1.34	13.33	0.16
RPA3NT	PAPD5	PAPD5	2|0|2	4	1.33	3	0|0|0	0.66	1	0.66	1	0.66	1.34	13.33	0.16
RPA3NT	NVL	NVL	2|0|2	4	1.33	3	0|0|0	0.66	1	0.66	1	0.66	1.34	13.33	0.16
RPA3NT	CDV3	CDV3	2|0|2	4	1.33	3	0|0|0	0.66	1	0.66	1	0.66	1.34	13.33	0.16
RPA3NT	NUDT16L1	NUDT16L1	2|0|2	4	1.33	3	0|0|0	0.66	1	0.66	1	0.66	1.34	13.33	0.16
RPA3NT	RBM15	RBM15	2|0|2	4	1.33	3	0|0|0	0.66	1	0.66	1	0.66	1.34	13.33	0.16
RPA3NT	PPFIA1	PPFIA1	2|0|2	4	1.33	3	0|0|0	0.66	1	0.66	1	0.66	1.34	13.33	0.16
RPA3NT	SRC	SRC	2|0|2	4	1.33	3	0|0|0	0.66	1	0.66	1	0.66	1.34	13.33	0.16
RPA3NT	SLC25A19	SLC25A19	2|0|2	4	1.33	3	0|0|0	0.66	1	0.66	1	0.66	1.34	13.33	0.16
RPA3NT	USP8	USP8	2|0|2	4	1.33	3	0|0|0	0.66	1	0.66	1	0.66	1.34	13.33	0.16
RPA3NT	FAM192A	FAM192A	2|0|2	4	1.33	3	0|0|0	0.66	1	0.66	1	0.66	1.34	13.33	0.16
RPA3NT	SNX18	SNX18	2|0|2	4	1.33	3	0|0|0	0.66	1	0.66	1	0.66	1.34	13.33	0.16
RPA3NT	CKAP2	CKAP2	0|2|2	4	1.33	3	0|0|0	0.66	1	0.66	1	0.66	1.34	13.33	0.16
RPA3NT	DCP1A	DCP1A	2|0|2	4	1.33	3	0|0|0	0.66	1	0.66	1	0.66	1.34	13.33	0.16
RPA3NT	CPSF3L	CPSF3L	2|0|2	4	1.33	3	0|0|0	0.66	1	0.66	1	0.66	1.34	13.33	0.16
RPA3NT	MSN	MSN	56|18|38	112	37.33	3	29|0|3	0.65	1	0.65	1	0.65	-9.73	3.5	0.2
RPA3NT	NPEPPS	NPEPPS	67|9|35	111	37	3	28|0|1	0.65	1	0.65	1	0.65	-17.78	3.83	0.2
RPA3NT	EIF3C	EIF3C	54|17|30	101	33.67	3	25|0|1	0.65	1	0.65	1	0.65	-4.97	3.88	0.2
RPA3NT	ATIC	ATIC	54|7|27	88	29.33	3	23|0|0	0.65	1	0.65	1	0.65	-13.71	3.83	0.2
RPA3NT	CTPS1	CTPS1	45|5|33	83	27.67	3	28|0|0	0.65	0.99	0.65	0.99	0.65	-23.19	2.96	0.2
RPA3NT	PSMD6	PSMD6	39|12|23	74	24.67	3	19|0|1	0.65	1	0.65	1	0.65	-4.1	3.7	0.2
RPA3NT	UQCRC2	UQCRC2	22|10|21	53	17.67	3	18|0|0	0.65	0.97	0.65	0.97	0.65	-4.13	2.94	0.2
RPA3NT	RHOA	RHOA	23|1|18	42	14	3	12|2|1	0.65	0.99	0.65	0.99	0.65	-15.04	2.8	0.2
RPA3NT	PREP	PREP	25|1|11	37	12.33	3	10|0|0	0.65	1	0.65	1	0.65	-8.11	3.7	0.2
RPA3NT	NUP133	NUP133	25|1|5	31	10.33	3	5|0|0	0.65	1	0.65	1	0.65	-2.29	6.2	0.2
RPA3NT	PUF60	PUF60	21|2|7	30	10	3	7|0|0	0.65	1	0.65	1	0.65	-2.78	4.29	0.2
RPA3NT	AIMP2	AIMP2	16|4|10	30	10	3	7|0|3	0.65	0.99	0.65	0.99	0.65	-3.57	3	0.2
RPA3NT	UPF1	UPF1	18|0|5	23	7.67	3	5|0|0	0.65	1	0.65	1	0.65	-4.21	4.6	0.2
RPA3NT	AP3B1	AP3B1	18|0|4	22	7.33	3	4|0|0	0.65	1	0.65	1	0.65	-2.73	5.5	0.2
RPA3NT	HSPBP1	HSPBP1	16|0|6	22	7.33	3	6|0|0	0.65	1	0.65	1	0.65	-5.1	3.67	0.2
RPA3NT	EIF5A	EIF5A	13|0|9	22	7.33	3	6|2|0	0.65	0.99	0.65	0.99	0.65	-8.46	2.75	0.2
RPA3NT	ISYNA1	ISYNA1	12|2|7	21	7	3	6|0|0	0.65	0.99	0.65	0.99	0.65	-1.57	3.5	0.2
RPA3NT	KPNA3	KPNA3	13|1|5	19	6.33	3	5|0|0	0.65	1	0.65	1	0.65	-2.29	3.8	0.2
RPA3NT	XPNPEP1	XPNPEP1	13|0|5	18	6	3	5|0|0	0.65	1	0.65	1	0.65	-4.21	3.6	0.2
RPA3NT	NT5DC2	NT5DC2	9|0|8	17	5.67	3	7|0|0	0.65	0.98	0.65	0.98	0.65	-6.61	2.43	0.2
RPA3NT	UGGT1	UGGT1	13|0|3	16	5.33	3	3|0|0	0.65	1	0.65	1	0.65	-1.25	5.33	0.2
RPA3NT	GNPNAT1	GNPNAT1	6|1|9	16	5.33	3	5|0|0	0.65	0.99	0.65	0.99	0.65	-2.29	3.2	0.2
RPA3NT	SUCLA2	SUCLA2	11|0|5	16	5.33	3	5|0|0	0.65	0.99	0.65	0.99	0.65	-4.21	3.2	0.2
RPA3NT	IDH2	IDH2	11|0|4	15	5	3	4|0|0	0.65	1	0.65	1	0.65	-2.73	3.75	0.2
RPA3NT	NLE1	NLE1	10|0|4	14	4.67	3	4|0|0	0.65	1	0.65	1	0.65	-2.73	3.5	0.2
RPA3NT	SRPRB	SRPRB	7|1|6	14	4.67	3	5|0|0	0.65	0.98	0.65	0.98	0.65	-2.29	2.8	0.2
RPA3NT	UGP2	UGP2	8|0|6	14	4.67	3	5|0|0	0.65	0.99	0.65	0.99	0.65	-4.21	2.8	0.2
RPA3NT	CYB5B	CYB5B	8|0|5	13	4.33	3	4|0|0	0.65	0.99	0.65	0.99	0.65	-2.73	3.25	0.2
RPA3NT	TUBG1	TUBG1	8|0|5	13	4.33	3	4|0|0	0.65	0.99	0.65	0.99	0.65	-2.73	3.25	0.2
RPA3NT	UMPS	UMPS	7|0|5	12	4	3	4|0|0	0.65	0.99	0.65	0.99	0.65	-2.73	3	0.2
RPA3NT	MPC2	MPC2	5|1|6	12	4	3	4|0|0	0.65	0.98	0.65	0.98	0.65	-1.03	3	0.2
RPA3NT	ALDOC	ALDOC	6|0|6	12	4	3	4|0|0	0.65	0.98	0.65	0.98	0.65	-2.73	3	0.2
RPA3NT	MAD2L1	MAD2L1	5|1|4	10	3.33	3	3|0|0	0.65	0.98	0.65	0.98	0.65	0.16	3.33	0.2
RPA3NT	ADK	ADK	5|0|5	10	3.33	3	4|0|0	0.65	0.97	0.65	0.97	0.65	-2.73	2.5	0.2
RPA3NT	TSNAX	TSNAX	6|0|4	10	3.33	3	3|0|0	0.65	0.99	0.65	0.99	0.65	-1.25	3.33	0.2
RPA3NT	POFUT1	POFUT1	4|0|6	10	3.33	3	3|0|0	0.65	0.99	0.65	0.99	0.65	-1.25	3.33	0.2
RPA3NT	MTX2	MTX2	5|0|4	9	3	3	3|0|0	0.65	0.98	0.65	0.98	0.65	-1.25	3	0.2
RPA3NT	PAFAH1B3	PAFAH1B3	3|1|5	9	3	3	2|0|0	0.65	0.99	0.65	0.99	0.65	1.22	4.5	0.2
RPA3NT	FAM98A	FAM98A	3|0|6	9	3	3	2|0|0	0.65	1	0.65	1	0.65	-0.83	4.5	0.2
RPA3NT	HACL1	HACL1	3|0|5	8	2.67	3	2|0|0	0.65	0.99	0.65	0.99	0.65	-0.83	4	0.2
RPA3NT	WDR5	WDR5	4|0|4	8	2.67	3	3|0|0	0.65	0.97	0.65	0.97	0.65	-1.25	2.67	0.2
RPA3NT	UCK2	UCK2	3|0|4	7	2.33	3	2|0|0	0.65	0.98	0.65	0.98	0.65	-0.83	3.5	0.2
RPA3NT	ERH	ERH	1|2|2	5	1.67	3	0|0|1	0.65	0.98	0.65	0.98	0.65	1.94	5	0.2
RPA3NT	SYNGAP1	SYNGAP1	2|2|1	5	1.67	3	0|0|1	0.65	0.98	0.65	0.98	0.65	1.94	5	0.2
RPA3NT	HGS	HGS	2|1|2	5	1.67	3	1|0|0	0.65	0.98	0.65	0.98	0.65	1.94	5	0.2
RPA3NT	TERF2	TERF2	2|0|2	4	1.33	3	1|0|0	0.65	0.98	0.65	0.98	0.65	0.53	4	0.2
RPA3NT	FHOD3	FHOD3	2|0|2	4	1.33	3	0|0|1	0.65	0.98	0.65	0.98	0.65	0.53	4	0.2
RPA3NT	TMCO1	TMCO1	2|0|2	4	1.33	3	1|0|0	0.65	0.98	0.65	0.98	0.65	0.53	4	0.2
RPA3NT	POLRMT	POLRMT	2|0|2	4	1.33	3	1|0|0	0.65	0.98	0.65	0.98	0.65	0.53	4	0.2
RPA3NT	RAB9A	RAB9A	2|0|2	4	1.33	3	1|0|0	0.65	0.98	0.65	0.98	0.65	0.53	4	0.2
RPA3NT	CWF19L2	CWF19L2	2|0|2	4	1.33	3	0|1|0	0.65	0.98	0.65	0.98	0.65	0.53	4	0.2
RPA3NT	ZNF507	ZNF507	2|0|2	4	1.33	3	1|0|0	0.65	0.98	0.65	0.98	0.65	0.53	4	0.2
RPA3NT	VAMP7	VAMP7	2|0|2	4	1.33	3	1|0|0	0.65	0.98	0.65	0.98	0.65	0.53	4	0.2
RPA3NT	BID	BID	2|0|2	4	1.33	3	1|0|0	0.65	0.98	0.65	0.98	0.65	0.53	4	0.2
RPA3NT	RARS	RARS	60|15|43	118	39.33	3	32|0|4	0.64	1	0.64	1	0.64	-17.39	3.28	0.2
RPA3NT	PDIA4	PDIA4	54|8|22	84	28	3	20|0|0	0.64	1	0.64	1	0.64	-8.69	4.2	0.2
RPA3NT	YWHAQ	YWHAQ	39|11|32	82	27.33	3	19|4|5	0.64	0.99	0.64	0.99	0.64	-14.27	2.93	0.2
RPA3NT	MAPK1	MAPK1	29|10|23	62	20.67	3	18|0|3	0.64	0.99	0.64	0.99	0.64	-7.44	2.95	0.21
RPA3NT	GNPDA1	GNPDA1	24|3|20	47	15.67	3	17|0|1	0.64	0.98	0.64	0.98	0.64	-14.29	2.61	0.2
RPA3NT	PTCD3	PTCD3	24|3|12	39	13	3	12|0|0	0.64	0.99	0.64	0.99	0.64	-6.81	3.25	0.21
RPA3NT	PGM1	PGM1	23|2|13	38	12.67	3	13|0|0	0.64	0.99	0.64	0.99	0.64	-9.88	2.92	0.21
RPA3NT	APRT	APRT	21|3|11	35	11.67	3	10|0|1	0.64	0.99	0.64	0.99	0.64	-6.01	3.18	0.21
RPA3NT	NUP107	NUP107	17|4|11	32	10.67	3	11|0|0	0.64	0.99	0.64	0.99	0.64	-4.2	2.91	0.2
RPA3NT	EMD	EMD	15|5|6	26	8.67	3	9|0|0	0.64	0.99	0.64	0.99	0.64	-0.67	2.89	0.2
RPA3NT	YARS2	YARS2	13|1|10	24	8	3	10|0|0	0.64	0.98	0.64	0.98	0.64	-8.11	2.4	0.21
RPA3NT	2022-09-02	2022-09-02	14|2|7	23	7.67	3	7|0|0	0.64	0.99	0.64	0.99	0.64	-2.78	3.29	0.2
RPA3NT	PSMA4	PSMA4	13|1|8	22	7.33	3	8|0|0	0.64	0.99	0.64	0.99	0.64	-5.73	2.75	0.2
RPA3NT	PPAT	PPAT	11|1|8	20	6.67	3	8|0|0	0.64	0.98	0.64	0.98	0.64	-5.73	2.5	0.2
RPA3NT	HSPA4L	HSPA4L	12|1|7	20	6.67	3	7|0|0	0.64	0.99	0.64	0.99	0.64	-4.36	2.86	0.2
RPA3NT	NCLN	NCLN	12|1|7	20	6.67	3	7|0|0	0.64	0.99	0.64	0.99	0.64	-4.36	2.86	0.2
RPA3NT	PDCD10	PDCD10	10|2|7	19	6.33	3	7|0|0	0.64	0.98	0.64	0.98	0.64	-2.78	2.71	0.2
RPA3NT	NIPSNAP1	NIPSNAP1	11|2|6	19	6.33	3	6|0|0	0.64	0.99	0.64	0.99	0.64	-1.57	3.17	0.2
RPA3NT	COASY	COASY	12|0|7	19	6.33	3	7|0|0	0.64	0.99	0.64	0.99	0.64	-6.61	2.71	0.2
RPA3NT	PPP6C	PPP6C	11|0|6	17	5.67	3	6|0|0	0.64	0.99	0.64	0.99	0.64	-5.1	2.83	0.2
RPA3NT	DDX47	DDX47	8|6|2	16	5.33	3	6|0|0	0.64	0.98	0.64	0.98	0.64	-1.57	2.67	0.2
RPA3NT	TARS2	TARS2	10|0|6	16	5.33	3	6|0|0	0.64	0.99	0.64	0.99	0.64	-5.1	2.67	0.2
RPA3NT	ARMT1	ARMT1	13|0|2	15	5	3	2|0|0	0.64	1	0.64	1	0.64	-0.83	7.5	0.2
RPA3NT	MT-CO2	MT-CO2	8|1|6	15	5	3	6|0|0	0.64	0.98	0.64	0.98	0.64	-3	2.5	0.2
RPA3NT	UROD	UROD	6|0|8	14	4.67	3	5|0|1	0.64	0.98	0.64	0.98	0.64	-5.37	2.33	0.21
RPA3NT	MRI1	MRI1	8|0|5	13	4.33	3	5|0|0	0.64	0.99	0.64	0.99	0.64	-4.21	2.6	0.2
RPA3NT	AP2A2	AP2A2	9|0|3	12	4	3	3|0|0	0.64	1	0.64	1	0.64	-1.25	4	0.2
RPA3NT	SUPV3L1	SUPV3L1	6|1|5	12	4	3	5|0|0	0.64	0.97	0.64	0.97	0.64	-2.29	2.4	0.21
RPA3NT	SRP14	SRP14	2|0|9	11	3.67	3	1|0|1	0.64	1	0.64	1	0.64	-0.7	5.5	0.21
RPA3NT	PDXK	PDXK	9|0|2	11	3.67	3	2|0|0	0.64	1	0.64	1	0.64	-0.83	5.5	0.2
RPA3NT	OSGEP	OSGEP	6|0|4	10	3.33	3	4|0|0	0.64	0.98	0.64	0.98	0.64	-2.73	2.5	0.2
RPA3NT	TK1	TK1	8|0|2	10	3.33	3	0|0|2	0.64	1	0.64	1	0.64	-0.83	5	0.2
RPA3NT	CISD1	CISD1	4|1|5	10	3.33	3	4|0|0	0.64	0.97	0.64	0.97	0.64	-1.03	2.5	0.21
RPA3NT	RPS7	RPS7	7|0|3	10	3.33	3	3|0|0	0.64	0.99	0.64	0.99	0.64	-1.25	3.33	0.2
RPA3NT	BAX	BAX	7|0|3	10	3.33	3	3|0|0	0.64	0.99	0.64	0.99	0.64	-1.25	3.33	0.2
RPA3NT	CDC42BPA	CDC42BPA	7|0|3	10	3.33	3	1|0|2	0.64	1	0.64	1	0.64	-1.69	3.33	0.2
RPA3NT	DPYSL2	DPYSL2	6|1|2	9	3	3	2|0|0	0.64	1	0.64	1	0.64	1.22	4.5	0.2
RPA3NT	ALMS1	ALMS1	7|0|2	9	3	3	0|0|2	0.64	1	0.64	1	0.64	-0.83	4.5	0.2
RPA3NT	SARM1	SARM1	7|0|2	9	3	3	2|0|0	0.64	1	0.64	1	0.64	-0.83	4.5	0.2
RPA3NT	ARF6	ARF6	6|0|2	8	2.67	3	2|0|0	0.64	1	0.64	1	0.64	-0.83	4	0.2
RPA3NT	BCS1L	BCS1L	6|0|2	8	2.67	3	2|0|0	0.64	1	0.64	1	0.64	-0.83	4	0.2
RPA3NT	UFC1	UFC1	5|0|3	8	2.67	3	3|0|0	0.64	0.98	0.64	0.98	0.64	-1.25	2.67	0.2
RPA3NT	DHCR7	DHCR7	6|0|2	8	2.67	3	2|0|0	0.64	1	0.64	1	0.64	-0.83	4	0.2
RPA3NT	NDRG3	NDRG3	4|0|3	7	2.33	3	3|0|0	0.64	0.97	0.64	0.97	0.64	-1.25	2.33	0.21
RPA3NT	COL6A3	COL6A3	2|1|4	7	2.33	3	2|0|0	0.64	0.98	0.64	0.98	0.64	1.22	3.5	0.21
RPA3NT	ITPR3	ITPR3	5|0|2	7	2.33	3	2|0|0	0.64	0.99	0.64	0.99	0.64	-0.83	3.5	0.21
RPA3NT	RAB5B	RAB5B	5|0|2	7	2.33	3	2|0|0	0.64	0.99	0.64	0.99	0.64	-0.83	3.5	0.21
RPA3NT	TMED9	TMED9	4|1|2	7	2.33	3	2|0|0	0.64	0.98	0.64	0.98	0.64	1.22	3.5	0.21
RPA3NT	EIF2B3	EIF2B3	4|0|2	6	2	3	2|0|0	0.64	0.98	0.64	0.98	0.64	-0.83	3	0.21
RPA3NT	TOR1A	TOR1A	3|0|3	6	2	3	2|0|0	0.64	0.97	0.64	0.97	0.64	-0.83	3	0.2
RPA3NT	HSDL2	HSDL2	4|0|2	6	2	3	2|0|0	0.64	0.98	0.64	0.98	0.64	-0.83	3	0.21
RPA3NT	OSBPL9	OSBPL9	4|0|2	6	2	3	2|0|0	0.64	0.98	0.64	0.98	0.64	-0.83	3	0.21
RPA3NT	METTL7A	METTL7A	3|0|3	6	2	3	2|0|0	0.64	0.97	0.64	0.97	0.64	-0.83	3	0.2
RPA3NT	APOA1BP	APOA1BP	4|0|2	6	2	3	2|0|0	0.64	0.98	0.64	0.98	0.64	-0.83	3	0.21
RPA3NT	PPME1	PPME1	4|0|2	6	2	3	2|0|0	0.64	0.98	0.64	0.98	0.64	-0.83	3	0.21
RPA3NT	PYGL	PYGL	56|8|39	103	34.33	3	34|0|0	0.63	1	0.63	1	0.63	-25.28	3.03	0.21
RPA3NT	GARS	GARS	46|11|31	88	29.33	3	28|0|0	0.63	0.99	0.63	0.99	0.63	-13.6	3.14	0.21
RPA3NT	VCL	VCL	35|7|26	68	22.67	3	24|0|0	0.63	0.99	0.63	0.99	0.63	-14.77	2.83	0.21
RPA3NT	HUWE1	HUWE1	48|1|9	58	19.33	3	10|0|0	0.63	1	0.63	1	0.63	-8.11	5.8	0.21
RPA3NT	RAB1B	RAB1B	25|6|25	56	18.67	3	15|2|5	0.63	0.95	0.63	0.95	0.63	-14.61	2.55	0.21
RPA3NT	PITPNB	PITPNB	27|4|14	45	15	3	12|0|2	0.63	1	0.63	1	0.63	-8.01	3.21	0.21
RPA3NT	WDR1	WDR1	24|1|14	39	13	3	14|0|0	0.63	0.99	0.63	0.99	0.63	-13.51	2.79	0.21
RPA3NT	ATP1B3	ATP1B3	15|6|13	34	11.33	3	12|0|1	0.63	0.96	0.63	0.96	0.63	-3.75	2.62	0.21
RPA3NT	DYNLL1	DYNLL1	14|5|14	33	11	3	9|0|4	0.63	0.94	0.63	0.94	0.63	-5.53	2.54	0.21
RPA3NT	RAB6A	RAB6A	12|7|11	30	10	3	8|2|2	0.63	0.92	0.63	0.92	0.63	-2.08	2.5	0.21
RPA3NT	GDI1	GDI1	22|0|6	28	9.33	3	7|0|0	0.63	1	0.63	1	0.63	-6.61	4	0.21
RPA3NT	ADH5	ADH5	17|1|8	26	8.67	3	9|0|0	0.63	0.99	0.63	0.99	0.63	-6.7	2.89	0.21
RPA3NT	NAE1	NAE1	15|2|5	22	7.33	3	6|0|0	0.63	1	0.63	1	0.63	-1.57	3.67	0.21
RPA3NT	GNAI3	GNAI3	13|1|6	20	6.67	3	7|0|0	0.63	0.99	0.63	0.99	0.63	-4.36	2.86	0.21
RPA3NT	EIF2B2	EIF2B2	12|1|5	18	6	3	6|0|0	0.63	0.99	0.63	0.99	0.63	-3	3	0.21
RPA3NT	DYNC1LI1	DYNC1LI1	12|1|4	17	5.67	3	5|0|0	0.63	1	0.63	1	0.63	-2.29	3.4	0.21
RPA3NT	HDAC1	HDAC1	12|1|4	17	5.67	3	5|0|0	0.63	1	0.63	1	0.63	-2.29	3.4	0.21
RPA3NT	UAP1	UAP1	12|0|4	16	5.33	3	5|0|0	0.63	1	0.63	1	0.63	-4.21	3.2	0.21
RPA3NT	IPO8	IPO8	10|0|5	15	5	3	6|0|0	0.63	0.99	0.63	0.99	0.63	-5.1	2.5	0.21
RPA3NT	SARS2	SARS2	10|0|5	15	5	3	6|0|0	0.63	0.99	0.63	0.99	0.63	-5.1	2.5	0.21
RPA3NT	SNX1	SNX1	3|1|3	7	2.33	3	3|0|0	0.63	0.94	0.63	0.94	0.63	0.16	2.33	0.21
RPA3NT	SPCS3	SPCS3	3|1|2	6	2	3	2|0|0	0.63	0.97	0.63	0.97	0.63	1.22	3	0.21
RPA3NT	ARFIP1	ARFIP1	3|0|2	5	1.67	3	2|0|0	0.63	0.97	0.63	0.97	0.63	-0.83	2.5	0.21
RPA3NT	FAH	FAH	2|0|3	5	1.67	3	1|0|1	0.63	0.97	0.63	0.97	0.63	-0.7	2.5	0.21
RPA3NT	EFTUD2	EFTUD2	81|10|38	129	43	3	33|0|1	0.62	1	0.62	1	0.62	-22.09	3.79	0.21
RPA3NT	EIF2S3	EIF2S3	50|23|34	107	35.67	3	27|1|3	0.62	1	0.62	1	0.62	-4.48	3.45	0.21
RPA3NT	IPO7	IPO7	45|2|11	58	19.33	3	12|0|0	0.62	1	0.62	1	0.62	-8.52	4.83	0.21
RPA3NT	DARS2	DARS2	26|5|18	49	16.33	3	18|0|0	0.62	0.99	0.62	0.99	0.62	-10.76	2.72	0.21
RPA3NT	RRM1	RRM1	28|0|19	47	15.67	3	19|0|0	0.62	0.99	0.62	0.99	0.62	-23.54	2.47	0.21
RPA3NT	EIF3H	EIF3H	22|2|12	36	12	3	13|0|0	0.62	0.99	0.62	0.99	0.62	-9.88	2.77	0.21
RPA3NT	EIF3F	EIF3F	12|3|11	26	8.67	3	10|0|1	0.62	0.95	0.62	0.95	0.62	-6.01	2.36	0.21
RPA3NT	LETM1	LETM1	15|2|9	26	8.67	3	10|0|0	0.62	0.99	0.62	0.99	0.62	-6.18	2.6	0.21
RPA3NT	POLDIP2	POLDIP2	13|0|8	21	7	3	9|0|0	0.62	0.99	0.62	0.99	0.62	-9.2	2.33	0.21
RPA3NT	SURF4	SURF4	10|2|7	19	6.33	3	7|0|1	0.62	0.98	0.62	0.98	0.62	-4.19	2.38	0.21
RPA3NT	TNPO3	TNPO3	15|0|3	18	6	3	4|0|0	0.62	1	0.62	1	0.62	-2.73	4.5	0.21
RPA3NT	MGEA5	MGEA5	15|0|3	18	6	3	4|0|0	0.62	1	0.62	1	0.62	-2.73	4.5	0.21
RPA3NT	NNT	NNT	9|2|7	18	6	3	8|0|0	0.62	0.96	0.62	0.96	0.62	-4.02	2.25	0.21
RPA3NT	MRPS27	MRPS27	10|0|7	17	5.67	3	8|0|0	0.62	0.98	0.62	0.98	0.62	-8.12	2.13	0.21
RPA3NT	PRKAG1	PRKAG1	12|1|3	16	5.33	3	4|0|0	0.62	1	0.62	1	0.62	-1.03	4	0.21
RPA3NT	ARL8B	ARL8B	10|1|4	15	5	3	5|0|0	0.62	0.99	0.62	0.99	0.62	-2.29	3	0.21
RPA3NT	MRPL37	MRPL37	8|0|5	13	4.33	3	6|0|0	0.62	0.98	0.62	0.98	0.62	-5.1	2.17	0.21
RPA3NT	ACOT9	ACOT9	9|0|4	13	4.33	3	5|0|0	0.62	0.99	0.62	0.99	0.62	-4.21	2.6	0.21
RPA3NT	AHCYL1	AHCYL1	7|1|4	12	4	3	5|0|0	0.62	0.98	0.62	0.98	0.62	-2.29	2.4	0.21
RPA3NT	SNAP23	SNAP23	9|0|3	12	4	3	4|0|0	0.62	0.99	0.62	0.99	0.62	-2.73	3	0.21
RPA3NT	NELFB	NELFB	8|0|3	11	3.67	3	4|0|0	0.62	0.99	0.62	0.99	0.62	-2.73	2.75	0.21
RPA3NT	BPNT1	BPNT1	8|0|3	11	3.67	3	4|0|0	0.62	0.99	0.62	0.99	0.62	-2.73	2.75	0.21
RPA3NT	PSMC6	PSMC6	6|0|4	10	3.33	3	5|0|0	0.62	0.97	0.62	0.97	0.62	-4.21	2	0.21
RPA3NT	UGDH	UGDH	6|0|3	9	3	3	4|0|0	0.62	0.98	0.62	0.98	0.62	-2.73	2.25	0.21
RPA3NT	UTRN	UTRN	2|1|2	5	1.67	3	0|0|2	0.62	0.93	0.62	0.93	0.62	1.22	2.5	0.21
RPA3NT	SLC25A3	SLC25A3	31|14|24	69	23	3	19|2|2	0.61	0.99	0.61	0.99	0.61	-5.2	3	0.21
RPA3NT	ME2	ME2	39|9|16	64	21.33	3	17|0|0	0.61	1	0.61	1	0.61	-4.22	3.76	0.21
RPA3NT	TMPO	TMPO	20|16|11	47	15.67	3	15|1|1	0.61	0.96	0.61	0.96	0.61	-2.37	2.76	0.21
RPA3NT	YWHAB	YWHAB	25|5|14	44	14.67	3	14|0|1	0.61	0.99	0.61	0.99	0.61	-7.44	2.93	0.22
RPA3NT	ATP6V1A	ATP6V1A	24|3|13	40	13.33	3	14|0|0	0.61	0.99	0.61	0.99	0.61	-9.38	2.86	0.21
RPA3NT	RAB2A	RAB2A	20|2|13	35	11.67	3	13|0|1	0.61	0.99	0.61	0.99	0.61	-11.35	2.5	0.21
RPA3NT	DNAAF5	DNAAF5	24|0|2	26	8.67	3	3|0|0	0.61	1	0.61	1	0.61	-1.25	8.67	0.21
RPA3NT	SERPINH1	SERPINH1	14|0|11	25	8.33	3	12|0|0	0.61	0.97	0.61	0.97	0.61	-13.42	2.08	0.21
RPA3NT	PSMA3	PSMA3	11|5|6	22	7.33	3	8|0|1	0.61	0.97	0.61	0.97	0.61	-0.86	2.44	0.21
RPA3NT	NUP160	NUP160	14|0|2	16	5.33	3	3|0|0	0.61	1	0.61	1	0.61	-1.25	5.33	0.21
RPA3NT	ECH1	ECH1	8|2|6	16	5.33	3	6|0|1	0.61	0.96	0.61	0.96	0.61	-2.99	2.29	0.21
RPA3NT	DCTN1	DCTN1	14|0|2	16	5.33	3	3|0|0	0.61	1	0.61	1	0.61	-1.25	5.33	0.21
RPA3NT	EEF1A2	EEF1A2	7|2|5	14	4.67	3	3|2|1	0.61	0.99	0.61	0.99	0.61	-2.36	2.33	0.21
RPA3NT	HSP90AB2P	HSP90AB2P	8|1|4	13	4.33	3	4|0|1	0.61	0.99	0.61	0.99	0.61	-2.5	2.6	0.21
RPA3NT	ARF5	ARF5	8|1|2	11	3.67	3	3|0|0	0.61	1	0.61	1	0.61	0.16	3.67	0.21
RPA3NT	TST	TST	5|0|6	11	3.67	3	6|0|0	0.61	0.94	0.61	0.94	0.61	-5.1	1.83	0.21
RPA3NT	PDIA3	PDIA3	5|0|6	11	3.67	3	6|0|0	0.61	0.94	0.61	0.94	0.61	-5.1	1.83	0.21
RPA3NT	GSR	GSR	5|1|4	10	3.33	3	5|0|0	0.61	0.94	0.61	0.94	0.61	-2.29	2	0.21
RPA3NT	RAB4A	RAB4A	7|0|2	9	3	3	3|0|0	0.61	0.99	0.61	0.99	0.61	-1.25	3	0.21
RPA3NT	CTH	CTH	5|2|1	8	2.67	3	3|0|0	0.61	0.98	0.61	0.98	0.61	0.16	2.67	0.21
RPA3NT	GLMN	GLMN	5|1|2	8	2.67	3	3|0|0	0.61	0.98	0.61	0.98	0.61	0.16	2.67	0.21
RPA3NT	GRHPR	GRHPR	5|0|3	8	2.67	3	4|0|0	0.61	0.97	0.61	0.97	0.61	-2.73	2	0.21
RPA3NT	TMEM63A	TMEM63A	5|2|1	8	2.67	3	3|0|0	0.61	0.98	0.61	0.98	0.61	0.16	2.67	0.21
RPA3NT	TM9SF2	TM9SF2	2|0|6	8	2.67	3	3|0|0	0.61	0.99	0.61	0.99	0.61	-1.25	2.67	0.21
RPA3NT	PPP4C	PPP4C	5|0|2	7	2.33	3	3|0|0	0.61	0.98	0.61	0.98	0.61	-1.25	2.33	0.21
RPA3NT	PAFAH1B2	PAFAH1B2	2|0|5	7	2.33	3	3|0|0	0.61	0.98	0.61	0.98	0.61	-1.25	2.33	0.21
RPA3NT	RTCA	RTCA	5|0|2	7	2.33	3	3|0|0	0.61	0.98	0.61	0.98	0.61	-1.25	2.33	0.21
RPA3NT	SERPINB1	SERPINB1	5|0|2	7	2.33	3	3|0|0	0.61	0.98	0.61	0.98	0.61	-1.25	2.33	0.21
RPA3NT	NDUFA4	NDUFA4	2|1|2	5	1.67	3	1|0|1	0.61	0.91	0.61	0.91	0.61	0.91	2.5	0.22
RPA3NT	GOT2	GOT2	6|31|51	88	29.33	3	11|6|16	0.6	1	0.6	1	0.6	-28.97	2.67	0.22
RPA3NT	ISOC1	ISOC1	14|5|9	28	9.33	3	10|0|1	0.6	0.98	0.6	0.98	0.6	-2.92	2.55	0.22
RPA3NT	PSMB3	PSMB3	9|3|6	18	6	3	7|1|0	0.6	0.96	0.6	0.96	0.6	-2.48	2.25	0.22
RPA3NT	PSME2	PSME2	6|1|7	14	4.67	3	6|0|1	0.6	0.93	0.6	0.93	0.6	-4.57	2	0.22
RPA3NT	IDH1	IDH1	7|0|3	10	3.33	3	3|0|1	0.6	0.99	0.6	0.99	0.6	-3.05	2.5	0.22
RPA3NT	TMED7	TMED7	4|0|3	7	2.33	3	4|0|0	0.6	0.94	0.6	0.94	0.6	-2.73	1.75	0.22
RPA3NT	ASNA1	ASNA1	4|2|0	6	2	3	3|0|0	0.6	0.97	0.6	0.97	0.6	-1.25	2	0.22
RPA3NT	QTRT1	QTRT1	4|0|2	6	2	3	3|0|0	0.6	0.97	0.6	0.97	0.6	-1.25	2	0.22
RPA3NT	S100A10	S100A10	4|0|2	6	2	3	3|0|0	0.6	0.97	0.6	0.97	0.6	-1.25	2	0.22
RPA3NT	DYNC1H1	DYNC1H1	350|48|214	612	204	3	158|0|2	0.59	1	0.59	1	0.59	-114.35	3.82	0.22
RPA3NT	SNRPD1	SNRPD1	12|6|13	31	10.33	3	8|1|4	0.59	0.92	0.59	0.92	0.59	-4.41	2.38	0.22
RPA3NT	PCYOX1	PCYOX1	19|2|7	28	9.33	3	9|0|0	0.59	0.99	0.59	0.99	0.59	-4.88	3.11	0.22
RPA3NT	SERPINB6	SERPINB6	21|0|6	27	9	3	8|0|0	0.59	1	0.59	1	0.59	-8.12	3.38	0.22
RPA3NT	ACAT2	ACAT2	17|0|7	24	8	3	9|0|0	0.59	0.99	0.59	0.99	0.59	-9.2	2.67	0.22
RPA3NT	DLD	DLD	10|0|6	16	5.33	3	8|0|0	0.59	0.98	0.59	0.98	0.59	-8.12	2	0.22
RPA3NT	GNA11	GNA11	8|0|2	10	3.33	3	2|0|1	0.59	1	0.59	1	0.59	-1.69	3.33	0.22
RPA3NT	PEBP1	PEBP1	4|0|4	8	2.67	3	5|0|0	0.59	0.88	0.59	0.88	0.59	-4.21	1.6	0.22
RPA3NT	TAMM41	TAMM41	4|0|4	8	2.67	3	5|0|0	0.59	0.88	0.59	0.88	0.59	-4.21	1.6	0.22
RPA3NT	NDUFA13	NDUFA13	2|1|3	6	2	3	3|0|0	0.59	0.94	0.59	0.94	0.59	0.16	2	0.22
RPA3NT	RTCB	RTCB	2|0|3	5	1.67	3	3|0|0	0.59	0.94	0.59	0.94	0.59	-1.25	1.67	0.22
RPA3NT	ILF3	ILF3	84|51|69	204	68	3	48|2|9	0.58	0.99	0.58	0.99	0.58	-7.1	3.46	0.22
RPA3NT	PPIB	PPIB	23|16|26	65	21.67	3	17|3|3	0.58	0.94	0.58	0.94	0.58	-3.52	2.83	0.22
RPA3NT	PNP	PNP	30|3|18	51	17	3	16|0|3	0.58	0.99	0.58	0.99	0.58	-15.81	2.68	0.22
RPA3NT	RAD50	RAD50	26|1|7	34	11.33	3	8|0|1	0.58	1	0.58	1	0.58	-6.88	3.78	0.22
RPA3NT	IDE	IDE	20|0|4	24	8	3	6|0|0	0.58	1	0.58	1	0.58	-5.1	4	0.22
RPA3NT	COPS5	COPS5	10|0|7	17	5.67	3	9|0|0	0.58	0.96	0.58	0.96	0.58	-9.2	1.89	0.22
RPA3NT	CTNNBL1	CTNNBL1	12|0|4	16	5.33	3	6|0|0	0.58	0.99	0.58	0.99	0.58	-5.1	2.67	0.22
RPA3NT	CECR5	CECR5	11|1|4	16	5.33	3	6|0|0	0.58	0.99	0.58	0.99	0.58	-3	2.67	0.22
RPA3NT	PSMA2	PSMA2	8|0|5	13	4.33	3	7|0|0	0.58	0.97	0.58	0.97	0.58	-6.61	1.86	0.22
RPA3NT	MYH14	MYH14	2|1|4	7	2.33	3	1|2|0	0.58	0.98	0.58	0.98	0.58	-0.29	2.33	0.22
RPA3NT	HNRNPU	HNRNPU	124|50|82	256	85.33	3	63|1|5	0.57	1	0.57	1	0.57	-15.28	3.71	0.22
RPA3NT	HNRNPA2B1	HNRNPA2B1	33|14|29	76	25.33	3	24|4|0	0.57	0.94	0.57	0.94	0.57	-10.09	2.71	0.22
RPA3NT	GOT1	GOT1	32|6|21	59	19.67	3	22|0|0	0.57	0.99	0.57	0.99	0.57	-14	2.68	0.22
RPA3NT	RNPEP	RNPEP	42|2|14	58	19.33	3	16|0|0	0.57	1	0.57	1	0.57	-13.75	3.62	0.22
RPA3NT	TIMM44	TIMM44	22|5|14	41	13.67	3	16|0|0	0.57	0.99	0.57	0.99	0.57	-8.53	2.56	0.22
RPA3NT	APMAP	APMAP	17|5|12	34	11.33	3	13|0|1	0.57	0.97	0.57	0.97	0.57	-6.27	2.43	0.22
RPA3NT	ESD	ESD	21|0|12	33	11	3	13|0|1	0.57	0.99	0.57	0.99	0.57	-16.56	2.36	0.22
RPA3NT	CAPZA2	CAPZA2	16|4|10	30	10	3	8|1|3	0.57	0.99	0.57	0.99	0.57	-6.03	2.5	0.22
RPA3NT	TOMM40	TOMM40	17|0|10	27	9	3	10|0|2	0.57	0.99	0.57	0.99	0.57	-13.69	2.25	0.22
RPA3NT	ANXA7	ANXA7	14|1|10	25	8.33	3	11|0|1	0.57	0.97	0.57	0.97	0.57	-10.76	2.08	0.22
RPA3NT	HLA-A	HLA-A	9|4|8	21	7	3	10|0|0	0.57	0.88	0.57	0.88	0.57	-3.05	2.1	0.22
RPA3NT	MOV10	MOV10	16|1|3	20	6.67	3	5|0|0	0.57	1	0.57	1	0.57	-2.29	4	0.22
RPA3NT	COPB1	COPB1	39|6|16	61	20.33	3	18|0|0	0.56	1	0.56	1	0.56	-9.32	3.39	0.22
RPA3NT	HARS	HARS	37|5|16	58	19.33	3	18|0|0	0.56	1	0.56	1	0.56	-10.76	3.22	0.22
RPA3NT	ALDH9A1	ALDH9A1	24|3|15	42	14	3	17|0|0	0.56	0.99	0.56	0.99	0.56	-13.08	2.47	0.22
RPA3NT	PSMD7	PSMD7	22|4|15	41	13.67	3	17|0|0	0.56	0.98	0.56	0.98	0.56	-11.31	2.41	0.22
RPA3NT	KRT18	KRT18	12|0|6	18	6	3	4|0|4	0.56	1	0.56	1	0.56	-8.67	2.25	0.22
RPA3NT	ATAD3B	ATAD3B	5|1|3	9	3	3	5|0|0	0.56	0.94	0.56	0.94	0.56	-2.29	1.8	0.22
RPA3NT	SKIDA1	SKIDA1	0|3|2	5	1.67	3	2|1|0	0.56	0.92	0.56	0.92	0.56	-1.69	1.67	0.22
RPA3NT	PREX1	PREX1	3|0|2	5	1.67	3	2|0|1	0.56	0.92	0.56	0.92	0.56	-1.69	1.67	0.22
RPA3NT	SSR1	SSR1	2|0|2	4	1.33	3	3|0|0	0.56	0.84	0.56	0.84	0.56	-1.25	1.33	0.22
RPA3NT	CCT7	CCT7	92|34|65	191	63.67	3	49|3|5	0.55	1	0.55	1	0.55	-18.17	3.35	0.22
RPA3NT	ASNS	ASNS	81|42|68	191	63.67	3	46|2|11	0.55	0.98	0.55	0.98	0.55	-13.25	3.24	0.22
RPA3NT	PDIA6	PDIA6	21|6|25	52	17.33	3	20|1|1	0.55	0.94	0.55	0.94	0.55	-14.14	2.36	0.22
RPA3NT	SRP72	SRP72	16|0|2	18	6	3	4|0|0	0.55	1	0.55	1	0.55	-2.73	4.5	0.22
RPA3NT	NOMO2	NOMO2	11|0|2	13	4.33	3	4|0|0	0.55	1	0.55	1	0.55	-2.73	3.25	0.22
RPA3NT	GMDS	GMDS	9|1|2	12	4	3	4|0|0	0.55	0.99	0.55	0.99	0.55	-1.03	3	0.22
RPA3NT	AGK	AGK	8|0|2	10	3.33	3	4|0|0	0.55	0.99	0.55	0.99	0.55	-2.73	2.5	0.22
RPA3NT	CRYZ	CRYZ	7|0|2	9	3	3	4|0|0	0.55	0.99	0.55	0.99	0.55	-2.73	2.25	0.22
RPA3NT	SEC13	SEC13	7|0|2	9	3	3	4|0|0	0.55	0.99	0.55	0.99	0.55	-2.73	2.25	0.22
RPA3NT	AKR1A1	AKR1A1	5|2|7	14	4.67	3	5|0|2	0.54	0.93	0.54	0.93	0.54	-3.21	2	0.22
RPA3NT	GK	GK	5|0|2	7	2.33	3	4|0|0	0.54	0.97	0.54	0.97	0.54	-2.73	1.75	0.22
RPA3NT	CTBP2	CTBP2	5|0|2	7	2.33	3	4|0|0	0.54	0.97	0.54	0.97	0.54	-2.73	1.75	0.22
RPA3NT	CLPP	CLPP	5|0|2	7	2.33	3	4|0|0	0.54	0.97	0.54	0.97	0.54	-2.73	1.75	0.22
RPA3NT	RTN3	RTN3	5|0|2	7	2.33	3	4|0|0	0.54	0.97	0.54	0.97	0.54	-2.73	1.75	0.22
RPA3NT	MRPS2	MRPS2	4|0|2	6	2	3	4|0|0	0.54	0.94	0.54	0.94	0.54	-2.73	1.5	0.22
RPA3NT	MAP2K1	MAP2K1	20|2|6	28	9.33	3	9|0|0	0.53	1	0.53	1	0.53	-4.88	3.11	0.22
RPA3NT	PSMA1	PSMA1	14|2|6	22	7.33	3	9|0|0	0.53	0.99	0.53	0.99	0.53	-4.88	2.44	0.22
RPA3NT	RPS16	RPS16	25|29|26	80	26.67	3	14|7|12	0.52	0.97	0.52	0.97	0.52	-1.64	2.42	0.22
RPA3NT	TPP2	TPP2	32|2|13	47	15.67	3	16|0|0	0.52	1	0.52	1	0.52	-13.75	2.94	0.22
RPA3NT	ARHGDIA	ARHGDIA	17|5|9	31	10.33	3	10|0|2	0.52	0.99	0.52	0.99	0.52	-4.15	2.58	0.22
RPA3NT	PSMB4	PSMB4	9|0|4	13	4.33	3	7|0|0	0.51	0.98	0.51	0.98	0.51	-6.61	1.86	0.23
RPA3NT	M6PR	M6PR	3|0|2	5	1.67	3	4|0|0	0.51	0.87	0.51	0.87	0.51	-2.73	1.25	0.22
RPA3NT	SREK1	SREK1	2|0|2	4	1.33	3	1|0|2	0.51	0.76	0.51	0.76	0.51	-1.69	1.33	0.23
RPA3NT	ADCY10	ADCY10	0|2|2	4	1.33	3	1|0|2	0.51	0.76	0.51	0.76	0.51	-1.69	1.33	0.23
RPA3NT	CBR1	CBR1	18|6|18	42	14	3	15|0|4	0.5	0.75	0.5	0.75	0.5	-10.85	2.21	0.23
RPA3NT	G6PD	G6PD	47|8|18	73	24.33	3	21|0|0	0.49	1	0.49	1	0.49	-9.83	3.48	0.23
RPA3NT	PRDX2	PRDX2	15|5|11	31	10.33	3	9|2|3	0.49	0.95	0.49	0.95	0.49	-6.93	2.21	0.23
RPA3NT	ME1	ME1	13|0|3	16	5.33	3	6|0|0	0.49	0.99	0.49	0.99	0.49	-5.1	2.67	0.23
RPA3NT	PSMA6	PSMA6	10|0|3	13	4.33	3	6|0|0	0.49	0.99	0.49	0.99	0.49	-5.1	2.17	0.23
RPA3NT	SLC1A5	SLC1A5	9|1|3	13	4.33	3	6|0|0	0.49	0.98	0.49	0.98	0.49	-3	2.17	0.23
RPA3NT	PDCD4	PDCD4	9|1|3	13	4.33	3	6|0|0	0.49	0.98	0.49	0.98	0.49	-3	2.17	0.23
RPA3NT	TSFM	TSFM	9|0|3	12	4	3	6|0|0	0.49	0.98	0.49	0.98	0.49	-5.1	2	0.23
RPA3NT	DAP3	DAP3	7|1|4	12	4	3	7|0|0	0.49	0.94	0.49	0.94	0.49	-4.36	1.71	0.23
RPA3NT	CCT3	CCT3	70|40|62	172	57.33	3	46|4|6	0.48	0.93	0.48	0.93	0.48	-12.24	3.07	0.23
RPA3NT	RPL12	RPL12	21|8|18	47	15.67	3	12|5|4	0.48	0.92	0.48	0.92	0.48	-10.88	2.24	0.23
RPA3NT	RAB21	RAB21	8|5|9	22	7.33	3	11|0|0	0.48	0.78	0.48	0.78	0.48	-2.77	2	0.23
RPA3NT	ARF3	ARF3	36|8|30	74	24.67	3	25|0|6	0.47	0.92	0.47	0.92	0.47	-21.91	2.39	0.23
RPA3NT	TOMM20	TOMM20	2|2|2	6	2	3	2|0|2	0.47	0.47	0.47	0.47	0.47	-0.12	1.5	0.23
RPA3NT	ANXA2	ANXA2	52|28|56	136	45.33	3	37|1|10	0.46	0.84	0.46	0.84	0.46	-15.49	2.83	0.23
RPA3NT	NAPA	NAPA	13|0|2	15	5	3	5|0|0	0.46	1	0.46	1	0.46	-4.21	3	0.23
RPA3NT	KCTD12	KCTD12	11|1|2	14	4.67	3	5|0|0	0.46	0.99	0.46	0.99	0.46	-2.29	2.8	0.23
RPA3NT	LMNB1	LMNB1	10|1|2	13	4.33	3	5|0|0	0.46	0.99	0.46	0.99	0.46	-2.29	2.6	0.23
RPA3NT	MCCC2	MCCC2	6|0|7	13	4.33	3	9|0|0	0.46	0.78	0.46	0.78	0.46	-9.2	1.44	0.23
RPA3NT	PDE12	PDE12	9|2|1	12	4	3	5|0|0	0.46	0.99	0.46	0.99	0.46	-2.29	2.4	0.23
RPA3NT	PPA1	PPA1	7|0|3	10	3.33	3	5|0|1	0.46	0.96	0.46	0.96	0.46	-5.37	1.67	0.23
RPA3NT	CAPZA1	CAPZA1	7|2|1	10	3.33	3	5|0|0	0.46	0.98	0.46	0.98	0.46	-2.29	2	0.23
RPA3NT	XPOT	XPOT	24|1|6	31	10.33	3	10|0|0	0.45	1	0.45	1	0.45	-8.11	3.1	0.23
RPA3NT	IARS2	IARS2	26|0|5	31	10.33	3	9|0|0	0.45	1	0.45	1	0.45	-9.2	3.44	0.23
RPA3NT	ALDH2	ALDH2	13|0|7	20	6.67	3	11|0|0	0.45	0.97	0.45	0.97	0.45	-12.23	1.82	0.23
RPA3NT	ALDH18A1	ALDH18A1	61|20|42	123	41	3	42|0|0	0.44	0.99	0.44	0.99	0.44	-17.56	2.93	0.23
RPA3NT	PRMT1	PRMT1	49|9|35	93	31	3	29|2|5	0.44	0.99	0.44	0.99	0.44	-26.35	2.58	0.23
RPA3NT	TUFM	TUFM	43|18|30	91	30.33	3	28|1|3	0.44	0.98	0.44	0.98	0.44	-9.78	2.84	0.23
RPA3NT	CDK1	CDK1	42|33|34	109	36.33	3	27|1|8	0.43	0.91	0.43	0.91	0.43	-1.76	3.03	0.23
RPA3NT	AP2B1	AP2B1	30|0|4	34	11.33	3	8|0|0	0.43	1	0.43	1	0.43	-8.12	4.25	0.23
RPA3NT	CLIC4	CLIC4	19|2|4	25	8.33	3	8|0|0	0.43	1	0.43	1	0.43	-4.02	3.13	0.23
RPA3NT	DAD1	DAD1	4|4|1	9	3	3	4|0|2	0.43	0.65	0.43	0.65	0.43	-3.55	1.5	0.23
RPA3NT	RPL10A	RPL10A	28|27|43	98	32.67	3	15|5|13	0.42	1	0.42	1	0.42	-2.34	2.97	0.23
RPA3NT	RPL11	RPL11	12|12|20	44	14.67	3	11|3|3	0.42	0.98	0.42	0.98	0.42	-1.81	2.59	0.23
RPA3NT	GDI2	GDI2	75|19|58	152	50.67	3	47|0|8	0.41	0.98	0.41	0.98	0.41	-33.59	2.76	0.23
RPA3NT	EIF4A3	EIF4A3	45|18|22	85	28.33	3	23|0|3	0.41	1	0.41	1	0.41	-4.22	3.27	0.23
RPA3NT	ASS1	ASS1	10|1|3	14	4.67	3	7|0|0	0.41	0.98	0.41	0.98	0.41	-4.36	2	0.23
RPA3NT	PGM3	PGM3	8|2|4	14	4.67	3	8|0|0	0.41	0.94	0.41	0.94	0.41	-4.02	1.75	0.23
RPA3NT	HADHB	HADHB	6|1|2	9	3	3	3|1|1	0.41	0.98	0.41	0.98	0.41	-2.69	1.8	0.23
RPA3NT	DDT	DDT	2|0|7	9	3	3	3|0|2	0.41	0.99	0.41	0.99	0.41	-4.58	1.8	0.23
RPA3NT	RPS2	RPS2	36|19|34	89	29.67	3	21|8|6	0.4	0.72	0.4	0.72	0.4	-12.29	2.54	0.23
RPA3NT	CANX	CANX	29|4|20	53	17.67	3	21|1|2	0.4	0.96	0.4	0.96	0.4	-20.16	2.21	0.23
RPA3NT	EIF2S1	EIF2S1	31|4|12	47	15.67	3	16|0|1	0.4	0.99	0.4	0.99	0.4	-11.4	2.76	0.23
RPA3NT	NDUFS2	NDUFS2	23|2|9	34	11.33	3	14|0|0	0.4	0.99	0.4	0.99	0.4	-11.25	2.43	0.23
RPA3NT	EEF1E1	EEF1E1	7|3|3	13	4.33	3	4|0|3	0.4	0.94	0.4	0.94	0.4	-1.86	1.86	0.23
RPA3NT	MTHFD1	MTHFD1	58|26|38	122	40.67	3	37|2|1	0.39	0.99	0.39	0.99	0.39	-9.69	3.05	0.23
RPA3NT	WARS	WARS	48|3|17	68	22.67	3	21|0|1	0.39	1	0.39	1	0.39	-19.54	3.09	0.23
RPA3NT	DDX1	DDX1	24|0|6	30	10	3	10|0|1	0.38	1	0.38	1	0.38	-12.36	2.73	0.23
RPA3NT	PRDX3	PRDX3	12|6|7	25	8.33	3	11|0|1	0.38	0.92	0.38	0.92	0.38	-2.7	2.08	0.23
RPA3NT	KPNA6	KPNA6	14|0|4	18	6	3	9|0|0	0.37	0.99	0.37	0.99	0.37	-9.2	2	0.24
RPA3NT	MARK2	MARK2	2|0|2	4	1.33	3	1|0|3	0.37	0.55	0.37	0.55	0.37	-3.05	1	0.24
RPA3NT	AARS	AARS	44|7|15	66	22	3	21|0|0	0.36	1	0.36	1	0.36	-11.32	3.14	0.24
RPA3NT	COPS2	COPS2	27|0|13	40	13.33	3	19|0|0	0.36	0.99	0.36	0.99	0.36	-23.54	2.11	0.24
RPA3NT	PPP2R2A	PPP2R2A	27|0|7	34	11.33	3	13|0|0	0.36	1	0.36	1	0.36	-14.94	2.62	0.24
RPA3NT	RSRC2	RSRC2	2|1|4	7	2.33	3	2|0|3	0.36	0.83	0.36	0.83	0.36	-2.66	1.4	0.24
RPA3NT	ALDH7A1	ALDH7A1	19|6|10	35	11.67	3	15|0|1	0.35	0.97	0.35	0.97	0.35	-7.08	2.19	0.24
RPA3NT	SNX2	SNX2	16|3|4	23	7.67	3	10|0|0	0.35	0.99	0.35	0.99	0.35	-4.65	2.3	0.24
RPA3NT	GSTM3	GSTM3	16|0|6	22	7.33	3	12|0|0	0.35	0.98	0.35	0.98	0.35	-13.42	1.83	0.24
RPA3NT	PTBP1	PTBP1	56|33|54	143	47.67	3	33|5|13	0.34	0.61	0.34	0.61	0.34	-13.89	2.8	0.24
RPA3NT	RPL7	RPL7	55|37|40	132	44	3	25|7|13	0.34	0.99	0.34	0.99	0.34	-5.45	2.93	0.24
RPA3NT	HNRNPA1	HNRNPA1	36|20|56	112	37.33	3	28|0|13	0.34	0.99	0.34	0.99	0.34	-17.02	2.73	0.24
RPA3NT	LTA4H	LTA4H	62|9|29	100	33.33	3	35|0|1	0.34	1	0.34	1	0.34	-26.05	2.78	0.24
RPA3NT	OAT	OAT	47|2|28	77	25.67	3	34|0|0	0.34	0.99	0.34	0.99	0.34	-38.46	2.26	0.24
RPA3NT	IPO4	IPO4	33|1|5	39	13	3	12|0|0	0.34	1	0.34	1	0.34	-10.63	3.25	0.24
RPA3NT	AKR1B1	AKR1B1	24|1|10	35	11.67	3	15|0|2	0.34	0.99	0.34	0.99	0.34	-17.77	2.06	0.24
RPA3NT	MTHFD1L	MTHFD1L	19|3|5	27	9	3	12|0|0	0.34	0.99	0.34	0.99	0.34	-6.81	2.25	0.24
RPA3NT	COPS4	COPS4	13|0|4	17	5.67	3	10|0|0	0.34	0.98	0.34	0.98	0.34	-10.72	1.7	0.24
RPA3NT	CARS2	CARS2	4|3|3	10	3.33	3	7|0|0	0.34	0.54	0.34	0.54	0.34	-1.14	1.43	0.24
RPA3NT	HIST1H4A	HIST1H4A	46|74|139	259	86.33	3	37|17|48	0.33	1	0.33	1	0.33	-51.86	2.54	0.27
RPA3NT	LRPPRC	LRPPRC	130|9|55	194	64.67	3	79|0|0	0.33	1	0.33	1	0.33	-82.74	2.46	0.32
RPA3NT	UBA1	UBA1	82|41|58	181	60.33	3	50|1|9	0.33	0.98	0.33	0.98	0.33	-14.82	3.02	0.24
RPA3NT	CSE1L	CSE1L	87|26|53	166	55.33	3	50|3|5	0.33	0.99	0.33	0.99	0.33	-27.68	2.86	0.29
RPA3NT	IARS	IARS	90|18|49	157	52.33	3	57|0|3	0.33	0.99	0.33	0.99	0.33	-40.77	2.62	0.32
RPA3NT	CAND1	CAND1	93|12|40	145	48.33	3	56|0|3	0.33	1	0.33	1	0.33	-49.71	2.46	0.32
RPA3NT	IPO5	IPO5	96|4|33	133	44.33	3	53|0|0	0.33	1	0.33	1	0.33	-59.57	2.51	0.32
RPA3NT	KPNB1	KPNB1	74|13|24	111	37	3	41|2|3	0.33	1	0.33	1	0.33	-31.89	2.41	0.32
RPA3NT	PA2G4	PA2G4	49|9|24	82	27.33	3	32|2|0	0.33	0.99	0.33	0.99	0.33	-23.7	2.41	0.32
RPA3NT	DDB1	DDB1	64|5|12	81	27	3	40|0|0	0.33	1	0.33	1	0.33	-39.05	2.02	0.32
RPA3NT	HSPA4	HSPA4	52|4|19	75	25	3	35|0|0	0.33	0.99	0.33	0.99	0.33	-34.66	2.14	0.32
RPA3NT	TALDO1	TALDO1	33|21|19	73	24.33	3	22|0|6	0.33	0.95	0.33	0.95	0.33	-5.26	2.61	0.34
RPA3NT	USP9X	USP9X	55|3|8	66	22	3	19|0|0	0.33	1	0.33	1	0.33	-15.56	3.47	0.29
RPA3NT	PPP2R1A	PPP2R1A	40|7|15	62	20.67	3	25|0|4	0.33	0.99	0.33	0.99	0.33	-21.08	2.14	0.33
RPA3NT	SLC25A5	SLC25A5	17|12|32	61	20.33	3	14|5|11	0.33	0.99	0.33	0.99	0.33	-15.83	2.03	0.32
RPA3NT	HSP90B1	HSP90B1	51|0|9	60	20	3	31|1|4	0.33	0.99	0.33	0.99	0.33	-48.57	1.67	0.33
RPA3NT	GLUD1	GLUD1	37|1|17	55	18.33	3	28|0|0	0.33	0.98	0.33	0.98	0.33	-33	1.96	0.33
RPA3NT	FKBP4	FKBP4	45|0|8	53	17.67	3	29|1|0	0.33	0.99	0.33	0.99	0.33	-39.57	1.77	0.32
RPA3NT	ANXA6	ANXA6	44|0|8	52	17.33	3	25|0|0	0.33	1	0.33	1	0.33	-32.25	2.08	0.32
RPA3NT	SDHA	SDHA	36|1|13	50	16.67	3	22|0|0	0.33	0.99	0.33	0.99	0.33	-24.49	2.27	0.24
RPA3NT	TNPO1	TNPO1	37|2|6	45	15	3	17|0|0	0.33	1	0.33	1	0.33	-15.14	2.65	0.32
RPA3NT	VPS35	VPS35	34|3|4	41	13.67	3	14|0|0	0.33	1	0.33	1	0.33	-9.38	2.93	0.3
RPA3NT	ARPC2	ARPC2	28|4|8	40	13.33	3	17|0|0	0.33	0.99	0.33	0.99	0.33	-11.31	2.35	0.29
RPA3NT	PRPF19	PRPF19	28|0|7	35	11.67	3	16|0|0	0.33	0.99	0.33	0.99	0.33	-19.22	2.19	0.29
RPA3NT	PSMD13	PSMD13	24|0|7	31	10.33	3	19|0|0	0.33	0.98	0.33	0.98	0.33	-23.54	1.63	0.33
RPA3NT	CLIC1	CLIC1	19|4|5	28	9.33	3	14|0|0	0.33	0.99	0.33	0.99	0.33	-7.8	2	0.33
RPA3NT	ETF1	ETF1	20|3|3	26	8.67	3	10|0|0	0.33	0.99	0.33	0.99	0.33	-4.65	2.6	0.32
RPA3NT	OTUB1	OTUB1	20|0|6	26	8.67	3	14|0|0	0.33	0.99	0.33	0.99	0.33	-16.45	1.86	0.32
RPA3NT	SAE1	SAE1	20|2|4	26	8.67	3	13|0|0	0.33	0.99	0.33	0.99	0.33	-9.88	2	0.33
RPA3NT	LMAN2	LMAN2	18|2|5	25	8.33	3	12|1|0	0.33	0.99	0.33	0.99	0.33	-10	1.92	0.32
RPA3NT	YWHAH	YWHAH	17|2|5	24	8	3	12|0|1	0.33	0.98	0.33	0.98	0.33	-10	1.85	0.33
RPA3NT	LUC7L3	LUC7L3	6|0|17	23	7.67	3	7|2|6	0.33	1	0.33	1	0.33	-18.89	1.53	0.29
RPA3NT	ATXN10	ATXN10	18|0|4	22	7.33	3	14|0|0	0.33	0.98	0.33	0.98	0.33	-16.45	1.57	0.33
RPA3NT	COPS6	COPS6	18|0|3	21	7	3	12|0|0	0.33	0.99	0.33	0.99	0.33	-13.42	1.75	0.33
RPA3NT	PMPCA	PMPCA	18|0|2	20	6.67	3	10|0|0	0.33	0.99	0.33	0.99	0.33	-10.72	2	0.32
RPA3NT	NDUFS3	NDUFS3	12|1|6	19	6.33	3	12|0|0	0.33	0.92	0.33	0.92	0.33	-10.63	1.58	0.32
RPA3NT	RAB3GAP1	RAB3GAP1	16|1|1	18	6	3	1|0|0	0.33	1	0.33	1	0.33	1.94	18	0.24
RPA3NT	USO1	USO1	18|0|0	18	6	3	3|0|0	0.33	1	0.33	1	0.33	-1.25	6	0.27
RPA3NT	EDF1	EDF1	0|0|17	17	5.67	3	0|0|0	0.33	1	0.33	1	0.33	1.34	56.67	0.24
RPA3NT	PCNA	PCNA	15|0|2	17	5.67	3	7|0|0	0.33	0.99	0.33	0.99	0.33	-6.61	2.43	0.32
RPA3NT	SRM	SRM	16|0|1	17	5.67	3	9|0|0	0.33	0.99	0.33	0.99	0.33	-9.2	1.89	0.32
RPA3NT	CSDE1	CSDE1	15|0|1	16	5.33	3	0|0|0	0.33	1	0.33	1	0.33	1.34	53.33	0.24
RPA3NT	HMGB1	HMGB1	2|1|13	16	5.33	3	8|0|0	0.33	0.99	0.33	0.99	0.33	-5.73	2	0.33
RPA3NT	UQCRC1	UQCRC1	16|0|0	16	5.33	3	11|0|0	0.33	0.99	0.33	0.99	0.33	-12.23	1.45	0.33
RPA3NT	PMPCB	PMPCB	14|0|2	16	5.33	3	8|0|0	0.33	0.99	0.33	0.99	0.33	-8.12	2	0.32
RPA3NT	PELP1	PELP1	13|1|1	15	5	3	2|0|0	0.33	1	0.33	1	0.33	1.22	7.5	0.26
RPA3NT	NRD1	NRD1	12|0|2	14	4.67	3	9|0|0	0.33	0.98	0.33	0.98	0.33	-9.2	1.56	0.33
RPA3NT	ALDH5A1	ALDH5A1	11|1|1	13	4.33	3	5|0|0	0.33	0.99	0.33	0.99	0.33	-2.29	2.6	0.32
RPA3NT	TCEB1	TCEB1	10|0|2	12	4	3	6|0|0	0.33	0.99	0.33	0.99	0.33	-5.1	2	0.33
RPA3NT	TBCE	TBCE	12|0|0	12	4	3	2|0|0	0.33	1	0.33	1	0.33	-0.83	6	0.26
RPA3NT	AP1B1	AP1B1	10|0|2	12	4	3	6|0|0	0.33	0.99	0.33	0.99	0.33	-5.1	2	0.33
RPA3NT	SMC1A	SMC1A	11|1|0	12	4	3	0|0|0	0.33	1	0.33	1	0.33	1.34	40	0.24
RPA3NT	AMPD2	AMPD2	10|0|1	11	3.67	3	1|0|0	0.33	1	0.33	1	0.33	0.53	11	0.24
RPA3NT	OGDH	OGDH	11|0|0	11	3.67	3	7|0|0	0.33	0.99	0.33	0.99	0.33	-6.61	1.57	0.33
RPA3NT	RNH1	RNH1	11|0|0	11	3.67	3	5|0|0	0.33	0.99	0.33	0.99	0.33	-4.21	2.2	0.32
RPA3NT	RPS12	RPS12	3|0|8	11	3.67	3	6|0|2	0.33	0.93	0.33	0.93	0.33	-8.46	1.38	0.33
RPA3NT	NUP88	NUP88	9|0|1	10	3.33	3	1|0|0	0.33	1	0.33	1	0.33	0.53	10	0.24
RPA3NT	IQGAP2	IQGAP2	9|0|1	10	3.33	3	0|0|0	0.33	1	0.33	1	0.33	1.34	33.33	0.24
RPA3NT	SUPT6H	SUPT6H	9|0|1	10	3.33	3	0|0|0	0.33	1	0.33	1	0.33	1.34	33.33	0.24
RPA3NT	ACBD3	ACBD3	10|0|0	10	3.33	3	2|0|0	0.33	1	0.33	1	0.33	-0.83	5	0.27
RPA3NT	PAIP1	PAIP1	9|0|1	10	3.33	3	4|0|0	0.33	0.99	0.33	0.99	0.33	-2.73	2.5	0.32
RPA3NT	GEMIN4	GEMIN4	10|0|0	10	3.33	3	0|0|0	0.33	1	0.33	1	0.33	1.34	33.33	0.24
RPA3NT	SHMT1	SHMT1	9|0|1	10	3.33	3	1|0|0	0.33	1	0.33	1	0.33	0.53	10	0.24
RPA3NT	ANAPC7	ANAPC7	8|0|1	9	3	3	0|0|0	0.33	1	0.33	1	0.33	1.34	30	0.24
RPA3NT	PIN4	PIN4	1|0|8	9	3	3	0|0|0	0.33	1	0.33	1	0.33	1.34	30	0.24
RPA3NT	NLN	NLN	9|0|0	9	3	3	3|0|0	0.33	1	0.33	1	0.33	-1.25	3	0.32
RPA3NT	IDH3B	IDH3B	9|0|0	9	3	3	3|0|0	0.33	1	0.33	1	0.33	-1.25	3	0.32
RPA3NT	PDXDC1	PDXDC1	7|1|1	9	3	3	0|0|0	0.33	1	0.33	1	0.33	3.85	30	0.24
RPA3NT	YWHAG	YWHAG	8|0|1	9	3	3	4|0|1	0.33	0.99	0.33	0.99	0.33	-4.42	1.8	0.33
RPA3NT	FASTKD2	FASTKD2	8|0|1	9	3	3	5|0|0	0.33	0.99	0.33	0.99	0.33	-4.21	1.8	0.33
RPA3NT	ABCB7	ABCB7	8|0|1	9	3	3	4|0|0	0.33	0.99	0.33	0.99	0.33	-2.73	2.25	0.33
RPA3NT	GTF3C3	GTF3C3	7|0|1	8	2.67	3	0|0|0	0.33	1	0.33	1	0.33	1.34	26.67	0.24
RPA3NT	AASS	AASS	7|0|1	8	2.67	3	2|0|0	0.33	1	0.33	1	0.33	-0.83	4	0.29
RPA3NT	THOC1	THOC1	7|0|1	8	2.67	3	2|0|0	0.33	1	0.33	1	0.33	-0.83	4	0.29
RPA3NT	BOP1	BOP1	7|0|1	8	2.67	3	0|0|0	0.33	1	0.33	1	0.33	1.34	26.67	0.24
RPA3NT	USP48	USP48	7|0|1	8	2.67	3	0|0|0	0.33	1	0.33	1	0.33	1.34	26.67	0.24
RPA3NT	FSCN1	FSCN1	8|0|0	8	2.67	3	4|0|0	0.33	0.99	0.33	0.99	0.33	-2.73	2	0.33
RPA3NT	LARS2	LARS2	7|0|1	8	2.67	3	4|0|0	0.33	0.99	0.33	0.99	0.33	-2.73	2	0.33
RPA3NT	DYNC1I2	DYNC1I2	8|0|0	8	2.67	3	1|0|0	0.33	1	0.33	1	0.33	0.53	8	0.24
RPA3NT	CWC22	CWC22	7|0|1	8	2.67	3	0|0|0	0.33	1	0.33	1	0.33	1.34	26.67	0.24
RPA3NT	TOMM70A	TOMM70A	7|0|1	8	2.67	3	1|0|0	0.33	1	0.33	1	0.33	0.53	8	0.24
RPA3NT	DDX52	DDX52	1|1|6	8	2.67	3	0|0|0	0.33	1	0.33	1	0.33	3.85	26.67	0.25
RPA3NT	ZW10	ZW10	7|0|1	8	2.67	3	2|0|0	0.33	1	0.33	1	0.33	-0.83	4	0.29
RPA3NT	BRCC3	BRCC3	7|0|1	8	2.67	3	0|0|0	0.33	1	0.33	1	0.33	1.34	26.67	0.24
RPA3NT	SLC25A12	SLC25A12	6|1|1	8	2.67	3	0|0|0	0.33	1	0.33	1	0.33	3.85	26.67	0.25
RPA3NT	CEP192	CEP192	8|0|0	8	2.67	3	1|0|0	0.33	1	0.33	1	0.33	0.53	8	0.24
RPA3NT	KPNA1	KPNA1	6|1|1	8	2.67	3	1|0|0	0.33	1	0.33	1	0.33	1.94	8	0.25
RPA3NT	RIC8A	RIC8A	6|1|1	8	2.67	3	2|0|0	0.33	1	0.33	1	0.33	1.22	4	0.32
RPA3NT	GTF3C2	GTF3C2	6|0|1	7	2.33	3	1|0|0	0.33	1	0.33	1	0.33	0.53	7	0.25
RPA3NT	QTRTD1	QTRTD1	6|0|1	7	2.33	3	1|0|0	0.33	1	0.33	1	0.33	0.53	7	0.25
RPA3NT	CSNK2B	CSNK2B	6|0|1	7	2.33	3	2|0|0	0.33	1	0.33	1	0.33	-0.83	3.5	0.32
RPA3NT	PPP6R3	PPP6R3	7|0|0	7	2.33	3	0|0|0	0.33	1	0.33	1	0.33	1.34	23.33	0.24
RPA3NT	RER1	RER1	6|0|1	7	2.33	3	2|0|0	0.33	1	0.33	1	0.33	-0.83	3.5	0.32
RPA3NT	PCM1	PCM1	6|0|1	7	2.33	3	0|0|0	0.33	1	0.33	1	0.33	1.34	23.33	0.25
RPA3NT	EIF6	EIF6	7|0|0	7	2.33	3	4|0|0	0.33	0.99	0.33	0.99	0.33	-2.73	1.75	0.33
RPA3NT	SBNO1	SBNO1	6|0|1	7	2.33	3	0|0|0	0.33	1	0.33	1	0.33	1.34	23.33	0.25
RPA3NT	ZDBF2	ZDBF2	7|0|0	7	2.33	3	0|0|0	0.33	1	0.33	1	0.33	1.34	23.33	0.24
RPA3NT	HIBCH	HIBCH	6|0|1	7	2.33	3	1|0|0	0.33	1	0.33	1	0.33	0.53	7	0.25
RPA3NT	NIF3L1	NIF3L1	6|0|1	7	2.33	3	1|0|0	0.33	1	0.33	1	0.33	0.53	7	0.25
RPA3NT	SMARCD2	SMARCD2	5|1|1	7	2.33	3	2|0|0	0.33	0.99	0.33	0.99	0.33	1.22	3.5	0.32
RPA3NT	USP5	USP5	6|0|1	7	2.33	3	0|0|0	0.33	1	0.33	1	0.33	1.34	23.33	0.25
RPA3NT	INTS1	INTS1	1|0|6	7	2.33	3	0|0|0	0.33	1	0.33	1	0.33	1.34	23.33	0.25
RPA3NT	ILVBL	ILVBL	6|0|1	7	2.33	3	2|0|0	0.33	1	0.33	1	0.33	-0.83	3.5	0.32
RPA3NT	EIF3I	EIF3I	7|0|0	7	2.33	3	2|0|0	0.33	1	0.33	1	0.33	-0.83	3.5	0.29
RPA3NT	DHX57	DHX57	6|0|1	7	2.33	3	0|0|0	0.33	1	0.33	1	0.33	1.34	23.33	0.25
RPA3NT	ATG4B	ATG4B	6|0|0	6	2	3	2|0|0	0.33	1	0.33	1	0.33	-0.83	3	0.32
RPA3NT	FAU	FAU	1|0|5	6	2	3	0|0|0	0.33	1	0.33	1	0.33	1.34	20	0.25
RPA3NT	PRPF4	PRPF4	5|0|1	6	2	3	0|0|0	0.33	1	0.33	1	0.33	1.34	20	0.25
RPA3NT	ACTR1B	ACTR1B	5|0|1	6	2	3	3|0|0	0.33	0.98	0.33	0.98	0.33	-1.25	2	0.33
RPA3NT	CCNK	CCNK	4|1|1	6	2	3	0|0|0	0.33	1	0.33	1	0.33	3.85	20	0.26
RPA3NT	NCOR2	NCOR2	1|0|5	6	2	3	0|0|0	0.33	1	0.33	1	0.33	1.34	20	0.25
RPA3NT	RPL31	RPL31	1|0|5	6	2	3	0|0|0	0.33	1	0.33	1	0.33	1.34	20	0.25
RPA3NT	IDI1	IDI1	5|0|1	6	2	3	1|0|0	0.33	1	0.33	1	0.33	0.53	6	0.26
RPA3NT	MTMR6	MTMR6	5|0|1	6	2	3	0|0|0	0.33	1	0.33	1	0.33	1.34	20	0.25
RPA3NT	EXOSC7	EXOSC7	6|0|0	6	2	3	1|0|0	0.33	1	0.33	1	0.33	0.53	6	0.25
RPA3NT	SKP2	SKP2	1|1|4	6	2	3	0|0|0	0.33	1	0.33	1	0.33	3.85	20	0.26
RPA3NT	PNPT1	PNPT1	6|0|0	6	2	3	3|0|1	0.33	0.99	0.33	0.99	0.33	-3.05	1.5	0.33
RPA3NT	IGHA1	IGHA1	1|0|5	6	2	3	0|0|0	0.33	1	0.33	1	0.33	1.34	20	0.25
RPA3NT	ALDH16A1	ALDH16A1	6|0|0	6	2	3	2|0|0	0.33	1	0.33	1	0.33	-0.83	3	0.32
RPA3NT	BRE	BRE	5|0|1	6	2	3	2|0|0	0.33	0.99	0.33	0.99	0.33	-0.83	3	0.32
RPA3NT	SAMHD1	SAMHD1	6|0|0	6	2	3	3|0|0	0.33	0.99	0.33	0.99	0.33	-1.25	2	0.33
RPA3NT	LYZ	LYZ	1|0|5	6	2	3	2|0|1	0.33	0.99	0.33	0.99	0.33	-1.69	2	0.32
RPA3NT	PMS1	PMS1	5|0|1	6	2	3	0|0|0	0.33	1	0.33	1	0.33	1.34	20	0.25
RPA3NT	BCOR	BCOR	5|0|1	6	2	3	0|0|0	0.33	1	0.33	1	0.33	1.34	20	0.25
RPA3NT	S100A8	S100A8	1|0|5	6	2	3	3|0|0	0.33	0.98	0.33	0.98	0.33	-1.25	2	0.33
RPA3NT	ESYT2	ESYT2	5|0|1	6	2	3	0|0|0	0.33	1	0.33	1	0.33	1.34	20	0.25
RPA3NT	USP24	USP24	5|0|1	6	2	3	1|0|0	0.33	1	0.33	1	0.33	0.53	6	0.26
RPA3NT	ANXA1	ANXA1	5|0|1	6	2	3	1|0|1	0.33	1	0.33	1	0.33	-0.7	3	0.29
RPA3NT	SEC62	SEC62	5|0|1	6	2	3	1|0|0	0.33	1	0.33	1	0.33	0.53	6	0.26
RPA3NT	DDX55	DDX55	1|0|5	6	2	3	0|0|0	0.33	1	0.33	1	0.33	1.34	20	0.25
RPA3NT	VPS16	VPS16	5|0|1	6	2	3	0|0|0	0.33	1	0.33	1	0.33	1.34	20	0.25
RPA3NT	WNK1	WNK1	5|0|1	6	2	3	0|0|0	0.33	1	0.33	1	0.33	1.34	20	0.25
RPA3NT	P4HB	P4HB	5|0|1	6	2	3	1|0|1	0.33	1	0.33	1	0.33	-0.7	3	0.29
RPA3NT	XRCC4	XRCC4	5|0|1	6	2	3	0|0|0	0.33	1	0.33	1	0.33	1.34	20	0.25
RPA3NT	GLRX3	GLRX3	5|0|1	6	2	3	2|0|0	0.33	0.99	0.33	0.99	0.33	-0.83	3	0.32
RPA3NT	CMAS	CMAS	5|0|1	6	2	3	2|0|0	0.33	0.99	0.33	0.99	0.33	-0.83	3	0.32
RPA3NT	STIM1	STIM1	4|1|1	6	2	3	0|0|0	0.33	1	0.33	1	0.33	3.85	20	0.26
RPA3NT	PAPSS1	PAPSS1	5|0|1	6	2	3	0|0|0	0.33	1	0.33	1	0.33	1.34	20	0.25
RPA3NT	NAGK	NAGK	6|0|0	6	2	3	1|0|0	0.33	1	0.33	1	0.33	0.53	6	0.25
RPA3NT	MON2	MON2	6|0|0	6	2	3	1|0|0	0.33	1	0.33	1	0.33	0.53	6	0.25
RPA3NT	PRMT3	PRMT3	5|0|1	6	2	3	0|0|0	0.33	1	0.33	1	0.33	1.34	20	0.25
RPA3NT	LRWD1	LRWD1	5|0|1	6	2	3	0|0|0	0.33	1	0.33	1	0.33	1.34	20	0.25
RPA3NT	TELO2	TELO2	6|0|0	6	2	3	0|0|0	0.33	1	0.33	1	0.33	1.34	20	0.25
RPA3NT	SLC25A24	SLC25A24	5|0|1	6	2	3	0|0|0	0.33	1	0.33	1	0.33	1.34	20	0.25
RPA3NT	SMARCAD1	SMARCAD1	4|1|1	6	2	3	0|0|0	0.33	1	0.33	1	0.33	3.85	20	0.26
RPA3NT	AACS	AACS	5|0|1	6	2	3	0|0|0	0.33	1	0.33	1	0.33	1.34	20	0.25
RPA3NT	CTNND1	CTNND1	5|0|1	6	2	3	0|0|0	0.33	1	0.33	1	0.33	1.34	20	0.25
RPA3NT	ARL6IP5	ARL6IP5	5|0|1	6	2	3	1|0|0	0.33	1	0.33	1	0.33	0.53	6	0.26
RPA3NT	ARFGEF2	ARFGEF2	5|0|1	6	2	3	0|0|0	0.33	1	0.33	1	0.33	1.34	20	0.25
RPA3NT	RAB35	RAB35	5|0|1	6	2	3	1|0|0	0.33	1	0.33	1	0.33	0.53	6	0.26
RPA3NT	C2ORF47	C2ORF47	3|1|1	5	1.67	3	1|0|0	0.33	1	0.33	1	0.33	1.94	5	0.29
RPA3NT	NDUFAF4	NDUFAF4	5|0|0	5	1.67	3	3|0|0	0.33	0.98	0.33	0.98	0.33	-1.25	1.67	0.33
RPA3NT	UBTF	UBTF	3|1|1	5	1.67	3	0|0|0	0.33	1	0.33	1	0.33	3.85	16.67	0.27
RPA3NT	EWSR1	EWSR1	0|0|5	5	1.67	3	0|0|0	0.33	1	0.33	1	0.33	1.34	16.67	0.25
RPA3NT	MAVS	MAVS	3|1|1	5	1.67	3	0|0|0	0.33	1	0.33	1	0.33	3.85	16.67	0.27
RPA3NT	KIAA1468	KIAA1468	5|0|0	5	1.67	3	0|0|0	0.33	1	0.33	1	0.33	1.34	16.67	0.25
RPA3NT	RABL6	RABL6	4|0|1	5	1.67	3	0|0|0	0.33	1	0.33	1	0.33	1.34	16.67	0.26
RPA3NT	WDR62	WDR62	4|0|1	5	1.67	3	0|0|0	0.33	1	0.33	1	0.33	1.34	16.67	0.26
RPA3NT	WDR61	WDR61	4|0|1	5	1.67	3	1|0|0	0.33	1	0.33	1	0.33	0.53	5	0.27
RPA3NT	BRD4	BRD4	1|1|3	5	1.67	3	0|0|0	0.33	1	0.33	1	0.33	3.85	16.67	0.27
RPA3NT	ARHGAP1	ARHGAP1	5|0|0	5	1.67	3	1|0|0	0.33	1	0.33	1	0.33	0.53	5	0.26
RPA3NT	CTDP1	CTDP1	4|0|1	5	1.67	3	0|0|0	0.33	1	0.33	1	0.33	1.34	16.67	0.26
RPA3NT	MSH3	MSH3	0|1|4	5	1.67	3	0|0|0	0.33	1	0.33	1	0.33	1.34	16.67	0.26
RPA3NT	TBC1D5	TBC1D5	4|1|0	5	1.67	3	0|0|0	0.33	1	0.33	1	0.33	1.34	16.67	0.26
RPA3NT	UQCC1	UQCC1	5|0|0	5	1.67	3	1|0|0	0.33	1	0.33	1	0.33	0.53	5	0.26
RPA3NT	METTL13	METTL13	5|0|0	5	1.67	3	0|0|0	0.33	1	0.33	1	0.33	1.34	16.67	0.25
RPA3NT	DST	DST	4|0|1	5	1.67	3	0|0|1	0.33	1	0.33	1	0.33	0.53	5	0.27
RPA3NT	HMGB2	HMGB2	0|0|5	5	1.67	3	0|0|0	0.33	1	0.33	1	0.33	1.34	16.67	0.25
RPA3NT	SDE2	SDE2	4|0|1	5	1.67	3	1|0|0	0.33	1	0.33	1	0.33	0.53	5	0.27
RPA3NT	VPS52	VPS52	4|0|1	5	1.67	3	0|0|0	0.33	1	0.33	1	0.33	1.34	16.67	0.26
RPA3NT	CA8	CA8	4|0|1	5	1.67	3	0|0|0	0.33	1	0.33	1	0.33	1.34	16.67	0.26
RPA3NT	PRKAA2	PRKAA2	4|0|1	5	1.67	3	0|0|0	0.33	1	0.33	1	0.33	1.34	16.67	0.26
RPA3NT	CCP110	CCP110	4|0|1	5	1.67	3	0|0|0	0.33	1	0.33	1	0.33	1.34	16.67	0.26
RPA3NT	CRTAP	CRTAP	4|0|1	5	1.67	3	1|0|0	0.33	1	0.33	1	0.33	0.53	5	0.27
RPA3NT	HAUS5	HAUS5	4|0|1	5	1.67	3	0|0|0	0.33	1	0.33	1	0.33	1.34	16.67	0.26
RPA3NT	CDC23	CDC23	4|0|1	5	1.67	3	1|0|0	0.33	1	0.33	1	0.33	0.53	5	0.27
RPA3NT	HSPA14	HSPA14	4|0|1	5	1.67	3	0|0|0	0.33	1	0.33	1	0.33	1.34	16.67	0.26
RPA3NT	RPF1	RPF1	1|0|4	5	1.67	3	0|0|0	0.33	1	0.33	1	0.33	1.34	16.67	0.26
RPA3NT	SCCPDH	SCCPDH	4|0|1	5	1.67	3	0|0|0	0.33	1	0.33	1	0.33	1.34	16.67	0.26
RPA3NT	TCAF1	TCAF1	4|0|1	5	1.67	3	0|0|0	0.33	1	0.33	1	0.33	1.34	16.67	0.26
RPA3NT	EXOC2	EXOC2	4|0|1	5	1.67	3	0|0|0	0.33	1	0.33	1	0.33	1.34	16.67	0.26
RPA3NT	TNRC6C	TNRC6C	3|1|1	5	1.67	3	0|0|0	0.33	1	0.33	1	0.33	3.85	16.67	0.27
RPA3NT	XXYLT1	XXYLT1	1|0|4	5	1.67	3	0|0|0	0.33	1	0.33	1	0.33	1.34	16.67	0.26
RPA3NT	NDUFB6	NDUFB6	1|1|3	5	1.67	3	0|0|0	0.33	1	0.33	1	0.33	3.85	16.67	0.27
RPA3NT	JMJD1C	JMJD1C	1|0|4	5	1.67	3	0|0|0	0.33	1	0.33	1	0.33	1.34	16.67	0.26
RPA3NT	FAM98B	FAM98B	5|0|0	5	1.67	3	3|0|0	0.33	0.98	0.33	0.98	0.33	-1.25	1.67	0.33
RPA3NT	ATL2	ATL2	4|0|1	5	1.67	3	1|0|0	0.33	1	0.33	1	0.33	0.53	5	0.27
RPA3NT	2022-09-11	2022-09-11	4|0|1	5	1.67	3	1|0|0	0.33	1	0.33	1	0.33	0.53	5	0.27
RPA3NT	COG7	COG7	5|0|0	5	1.67	3	0|0|0	0.33	1	0.33	1	0.33	1.34	16.67	0.25
RPA3NT	ELP2	ELP2	5|0|0	5	1.67	3	1|0|0	0.33	1	0.33	1	0.33	0.53	5	0.26
RPA3NT	RPS15	RPS15	1|0|4	5	1.67	3	0|0|2	0.33	0.98	0.33	0.98	0.33	-0.83	2.5	0.33
RPA3NT	SRSF10	SRSF10	1|0|4	5	1.67	3	0|0|1	0.33	1	0.33	1	0.33	0.53	5	0.27
RPA3NT	IFIT5	IFIT5	4|0|1	5	1.67	3	1|0|0	0.33	1	0.33	1	0.33	0.53	5	0.27
RPA3NT	ARIH1	ARIH1	4|0|1	5	1.67	3	1|0|0	0.33	1	0.33	1	0.33	0.53	5	0.27
RPA3NT	ARID1B	ARID1B	4|1|0	5	1.67	3	0|0|0	0.33	1	0.33	1	0.33	1.34	16.67	0.26
RPA3NT	LIMA1	LIMA1	3|1|1	5	1.67	3	0|0|0	0.33	1	0.33	1	0.33	3.85	16.67	0.27
RPA3NT	LSM4	LSM4	0|0|5	5	1.67	3	1|0|0	0.33	1	0.33	1	0.33	0.53	5	0.26
RPA3NT	U2AF1	U2AF1	0|0|5	5	1.67	3	0|0|0	0.33	1	0.33	1	0.33	1.34	16.67	0.25
RPA3NT	TBC1D9B	TBC1D9B	4|0|1	5	1.67	3	0|0|0	0.33	1	0.33	1	0.33	1.34	16.67	0.26
RPA3NT	GAK	GAK	4|0|1	5	1.67	3	0|0|0	0.33	1	0.33	1	0.33	1.34	16.67	0.26
RPA3NT	SNX6	SNX6	5|0|0	5	1.67	3	1|0|0	0.33	1	0.33	1	0.33	0.53	5	0.26
RPA3NT	CYB5R1	CYB5R1	4|0|1	5	1.67	3	0|0|0	0.33	1	0.33	1	0.33	1.34	16.67	0.26
RPA3NT	PLS1	PLS1	5|0|0	5	1.67	3	0|0|0	0.33	1	0.33	1	0.33	1.34	16.67	0.25
RPA3NT	SNF8	SNF8	4|0|1	5	1.67	3	2|0|0	0.33	0.98	0.33	0.98	0.33	-0.83	2.5	0.33
RPA3NT	DHX8	DHX8	4|0|0	4	1.33	3	0|0|0	0.33	1	0.33	1	0.33	1.34	13.33	0.26
RPA3NT	GOLIM4	GOLIM4	3|0|1	4	1.33	3	1|0|0	0.33	1	0.33	1	0.33	0.53	4	0.29
RPA3NT	TSG101	TSG101	3|0|1	4	1.33	3	1|0|0	0.33	1	0.33	1	0.33	0.53	4	0.29
RPA3NT	RPS6KA1	RPS6KA1	4|0|0	4	1.33	3	0|0|0	0.33	1	0.33	1	0.33	1.34	13.33	0.26
RPA3NT	RPS6KA5	RPS6KA5	3|0|1	4	1.33	3	0|0|0	0.33	1	0.33	1	0.33	1.34	13.33	0.27
RPA3NT	ATAD5	ATAD5	0|0|4	4	1.33	3	1|0|1	0.33	0.99	0.33	0.99	0.33	-0.7	2	0.32
RPA3NT	MINPP1	MINPP1	3|0|1	4	1.33	3	0|0|0	0.33	1	0.33	1	0.33	1.34	13.33	0.27
RPA3NT	SMAD4	SMAD4	3|0|1	4	1.33	3	0|0|0	0.33	1	0.33	1	0.33	1.34	13.33	0.27
RPA3NT	GALNT7	GALNT7	3|0|1	4	1.33	3	1|0|0	0.33	1	0.33	1	0.33	0.53	4	0.29
RPA3NT	DCAKD	DCAKD	2|1|1	4	1.33	3	1|0|0	0.33	0.98	0.33	0.98	0.33	1.94	4	0.33
RPA3NT	CDC40	CDC40	3|0|1	4	1.33	3	0|0|0	0.33	1	0.33	1	0.33	1.34	13.33	0.27
RPA3NT	KIF4A	KIF4A	1|0|3	4	1.33	3	0|0|0	0.33	1	0.33	1	0.33	1.34	13.33	0.27
RPA3NT	RINT1	RINT1	3|0|1	4	1.33	3	0|0|0	0.33	1	0.33	1	0.33	1.34	13.33	0.27
RPA3NT	COPS8	COPS8	1|0|3	4	1.33	3	1|0|0	0.33	1	0.33	1	0.33	0.53	4	0.29
RPA3NT	ZNF592	ZNF592	3|1|0	4	1.33	3	1|0|0	0.33	1	0.33	1	0.33	0.53	4	0.29
RPA3NT	CBX1	CBX1	1|2|1	4	1.33	3	0|0|0	0.33	1	0.33	1	0.33	3.85	13.33	0.3
RPA3NT	DYNLL2	DYNLL2	1|0|3	4	1.33	3	1|0|0	0.33	1	0.33	1	0.33	0.53	4	0.29
RPA3NT	TIGAR	TIGAR	1|0|3	4	1.33	3	1|0|0	0.33	1	0.33	1	0.33	0.53	4	0.29
RPA3NT	SPAG7	SPAG7	3|0|1	4	1.33	3	0|0|0	0.33	1	0.33	1	0.33	1.34	13.33	0.27
RPA3NT	PRMT7	PRMT7	3|0|1	4	1.33	3	0|0|0	0.33	1	0.33	1	0.33	1.34	13.33	0.27
RPA3NT	ZPR1	ZPR1	1|1|2	4	1.33	3	0|0|0	0.33	1	0.33	1	0.33	3.85	13.33	0.3
RPA3NT	KIAA1033	KIAA1033	3|0|1	4	1.33	3	0|0|0	0.33	1	0.33	1	0.33	1.34	13.33	0.27
RPA3NT	EYA3	EYA3	1|2|1	4	1.33	3	0|0|0	0.33	1	0.33	1	0.33	3.85	13.33	0.3
RPA3NT	SRRM1	SRRM1	3|0|1	4	1.33	3	0|1|0	0.33	1	0.33	1	0.33	0.53	4	0.29
RPA3NT	PLIN3	PLIN3	1|1|2	4	1.33	3	0|0|0	0.33	1	0.33	1	0.33	3.85	13.33	0.3
RPA3NT	MFAP1	MFAP1	1|0|3	4	1.33	3	0|0|0	0.33	1	0.33	1	0.33	1.34	13.33	0.27
RPA3NT	MPG	MPG	2|1|1	4	1.33	3	0|0|0	0.33	1	0.33	1	0.33	3.85	13.33	0.3
RPA3NT	LAP3	LAP3	3|0|1	4	1.33	3	1|0|0	0.33	1	0.33	1	0.33	0.53	4	0.29
RPA3NT	HOOK1	HOOK1	2|1|1	4	1.33	3	0|0|0	0.33	1	0.33	1	0.33	3.85	13.33	0.3
RPA3NT	MACROD1	MACROD1	1|0|3	4	1.33	3	0|0|0	0.33	1	0.33	1	0.33	1.34	13.33	0.27
RPA3NT	YBX1	YBX1	1|1|2	4	1.33	3	0|0|0	0.33	1	0.33	1	0.33	3.85	13.33	0.3
RPA3NT	WDFY1	WDFY1	4|0|0	4	1.33	3	0|0|0	0.33	1	0.33	1	0.33	1.34	13.33	0.26
RPA3NT	SLC2A1	SLC2A1	3|0|1	4	1.33	3	1|0|0	0.33	1	0.33	1	0.33	0.53	4	0.29
RPA3NT	FARP1	FARP1	3|0|1	4	1.33	3	0|0|0	0.33	1	0.33	1	0.33	1.34	13.33	0.27
RPA3NT	MYO5C	MYO5C	2|1|1	4	1.33	3	0|0|1	0.33	0.98	0.33	0.98	0.33	1.94	4	0.33
RPA3NT	VPS53	VPS53	3|0|1	4	1.33	3	0|0|0	0.33	1	0.33	1	0.33	1.34	13.33	0.27
RPA3NT	SMPD4	SMPD4	3|0|1	4	1.33	3	0|0|0	0.33	1	0.33	1	0.33	1.34	13.33	0.27
RPA3NT	FBXO17	FBXO17	3|0|1	4	1.33	3	0|0|0	0.33	1	0.33	1	0.33	1.34	13.33	0.27
RPA3NT	CAST	CAST	3|0|1	4	1.33	3	0|0|0	0.33	1	0.33	1	0.33	1.34	13.33	0.27
RPA3NT	H3BN98	H3BN98	3|1|0	4	1.33	3	1|0|0	0.33	1	0.33	1	0.33	0.53	4	0.29
RPA3NT	MORF4L1	MORF4L1	1|0|3	4	1.33	3	0|0|0	0.33	1	0.33	1	0.33	1.34	13.33	0.27
RPA3NT	ACSS1	ACSS1	3|0|1	4	1.33	3	1|0|0	0.33	1	0.33	1	0.33	0.53	4	0.29
RPA3NT	EFHD2	EFHD2	3|0|1	4	1.33	3	0|0|0	0.33	1	0.33	1	0.33	1.34	13.33	0.27
RPA3NT	PARG	PARG	4|0|0	4	1.33	3	0|0|0	0.33	1	0.33	1	0.33	1.34	13.33	0.26
RPA3NT	CMSS1	CMSS1	3|0|1	4	1.33	3	0|0|0	0.33	1	0.33	1	0.33	1.34	13.33	0.27
RPA3NT	MARS2	MARS2	4|0|0	4	1.33	3	1|0|0	0.33	1	0.33	1	0.33	0.53	4	0.27
RPA3NT	RBL1	RBL1	3|0|1	4	1.33	3	0|0|0	0.33	1	0.33	1	0.33	1.34	13.33	0.27
RPA3NT	OTULIN	OTULIN	4|0|0	4	1.33	3	0|0|0	0.33	1	0.33	1	0.33	1.34	13.33	0.26
RPA3NT	METTL5	METTL5	3|0|1	4	1.33	3	0|0|0	0.33	1	0.33	1	0.33	1.34	13.33	0.27
RPA3NT	VKORC1L1	VKORC1L1	3|0|1	4	1.33	3	0|0|0	0.33	1	0.33	1	0.33	1.34	13.33	0.27
RPA3NT	SNRPA	SNRPA	1|1|2	4	1.33	3	0|0|0	0.33	1	0.33	1	0.33	3.85	13.33	0.3
RPA3NT	SQRDL	SQRDL	3|0|1	4	1.33	3	0|0|0	0.33	1	0.33	1	0.33	1.34	13.33	0.27
RPA3NT	LARP7	LARP7	3|1|0	4	1.33	3	0|0|0	0.33	1	0.33	1	0.33	1.34	13.33	0.27
RPA3NT	EMC2	EMC2	3|0|1	4	1.33	3	0|0|0	0.33	1	0.33	1	0.33	1.34	13.33	0.27
RPA3NT	SOAT1	SOAT1	3|0|1	4	1.33	3	0|0|0	0.33	1	0.33	1	0.33	1.34	13.33	0.27
RPA3NT	DHCR24	DHCR24	3|0|1	4	1.33	3	0|0|0	0.33	1	0.33	1	0.33	1.34	13.33	0.27
RPA3NT	TNKS1BP1	TNKS1BP1	4|0|0	4	1.33	3	0|0|0	0.33	1	0.33	1	0.33	1.34	13.33	0.26
RPA3NT	RIOK1	RIOK1	3|0|1	4	1.33	3	0|0|0	0.33	1	0.33	1	0.33	1.34	13.33	0.27
RPA3NT	PRKRA	PRKRA	1|0|3	4	1.33	3	0|0|0	0.33	1	0.33	1	0.33	1.34	13.33	0.27
RPA3NT	MAGT1	MAGT1	1|0|3	4	1.33	3	1|0|0	0.33	1	0.33	1	0.33	0.53	4	0.29
RPA3NT	DENR	DENR	3|1|0	4	1.33	3	0|0|0	0.33	1	0.33	1	0.33	1.34	13.33	0.27
RPA3NT	NSD1	NSD1	3|1|0	4	1.33	3	0|0|0	0.33	1	0.33	1	0.33	1.34	13.33	0.27
RPA3NT	GDPD1	GDPD1	3|0|1	4	1.33	3	0|0|0	0.33	1	0.33	1	0.33	1.34	13.33	0.27
RPA3NT	GTF2A1	GTF2A1	3|0|1	4	1.33	3	0|0|0	0.33	1	0.33	1	0.33	1.34	13.33	0.27
RPA3NT	IRF2BP2	IRF2BP2	2|1|1	4	1.33	3	1|0|0	0.33	0.98	0.33	0.98	0.33	1.94	4	0.33
RPA3NT	RRP8	RRP8	3|0|1	4	1.33	3	0|0|0	0.33	1	0.33	1	0.33	1.34	13.33	0.27
RPA3NT	MED27	MED27	3|0|1	4	1.33	3	0|0|0	0.33	1	0.33	1	0.33	1.34	13.33	0.27
RPA3NT	MRPS24	MRPS24	3|0|1	4	1.33	3	1|0|0	0.33	1	0.33	1	0.33	0.53	4	0.29
RPA3NT	LCMT1	LCMT1	3|0|1	4	1.33	3	1|0|0	0.33	1	0.33	1	0.33	0.53	4	0.29
RPA3NT	FTO	FTO	3|0|1	4	1.33	3	0|0|0	0.33	1	0.33	1	0.33	1.34	13.33	0.27
RPA3NT	HSP90AB3P	HSP90AB3P	3|1|0	4	1.33	3	0|0|0	0.33	1	0.33	1	0.33	1.34	13.33	0.27
RPA3NT	VPS33B	VPS33B	2|1|1	4	1.33	3	0|0|0	0.33	1	0.33	1	0.33	3.85	13.33	0.3
[truncated: 603 more rows]

## Sheet: SAINT_NT_Analysis_RPA3 vs GFP
Bait	Prey	PreyGene	Spec	SpecSum	AvgSpec	NumReplicates	ctrlCounts	AvgP	MaxP	TopoAvgP	TopoMaxP	SaintScore	logOddsScore	FoldChange	BFDR	boosted_by		HEK293FT Control selection
RPA3NT	RPA3	RPA3	58|17|76	151	50.33	3	0|0|0|2	1	1	1	1	1	8.05	100.67	0			CCT8		Fold Change (RPA3/GFP) ≥ 1.5
RPA3NT	PSMA3	PSMA3	11|5|7	23	7.67	3	0|0|0|0	1	1	1	1	1	5.83	76.67	0			RPA1
RPA3NT	UQCRC1	UQCRC1	17|0|0	17	5.67	3	0|0|0|0	0.33	1	0.33	1	0.33	-3.97	56.67	0.45			TCP1
RPA3NT	PCNA	PCNA	15|0|2	17	5.67	3	0|0|0|0	0.55	1	0.55	1	0.55	-3.97	56.67	0.27			DVL2
RPA3NT	PMPCB	PMPCB	14|0|2	16	5.33	3	0|0|0|0	0.55	1	0.55	1	0.55	-3.97	53.33	0.27			CCT2
RPA3NT	PSMA6	PSMA6	10|0|3	13	4.33	3	0|0|0|0	0.64	1	0.64	1	0.64	-3.97	43.33	0.22			DVL3
RPA3NT	RPS12	RPS12	3|0|8	11	3.67	3	0|0|0|0	0.64	1	0.64	1	0.64	-3.97	36.67	0.23			TXNL1
RPA3NT	CRYZ	CRYZ	7|0|2	9	3	3	0|0|0|0	0.55	1	0.55	1	0.55	-3.97	30	0.28			RPA3
RPA3NT	GLA	GLA	7|0|2	9	3	3	0|0|0|0	0.55	1	0.55	1	0.55	-3.97	30	0.28			FXR2
RPA3NT	STOML2	STOML2	4|0|5	9	3	3	0|0|0|0	0.66	1	0.66	1	0.66	-3.97	30	0.2			BRIP1
RPA3NT	SMARCAL1	SMARCAL1	29|17|41	87	29	3	0|0|3|1	1	1	1	1	1	6.27	29	0			ETAA1
RPA3NT	DSG1	DSG1	2|1|5	8	2.67	3	0|0|0|0	0.54	1	0.54	1	0.54	-1.47	26.67	0.29			NACA
RPA3NT	CRK	CRK	2|4|2	8	2.67	3	0|0|0|0	0.75	0.98	0.75	0.98	0.75	0.57	26.67	0.05			RPA2
RPA3NT	ATRIP	ATRIP	3|2|2	7	2.33	3	0|0|0|0	0.73	0.92	0.73	0.92	0.73	0.57	23.33	0.08			DVL1
RPA3NT	PAFAH1B2	PAFAH1B2	2|0|5	7	2.33	3	0|0|0|0	0.54	1	0.54	1	0.54	-3.97	23.33	0.29			PUS7
RPA3NT	2022-09-08	2022-09-08	4|2|1	7	2.33	3	0|0|0|0	0.54	0.98	0.54	0.98	0.54	-1.47	23.33	0.31			SMARCAL1
RPA3NT	SIRT2	SIRT2	4|0|3	7	2.33	3	0|0|0|0	0.63	0.98	0.63	0.98	0.63	-3.97	23.33	0.24			PSMC1
RPA3NT	NHP2L1	NHP2L1	2|0|5	7	2.33	3	0|0|0|0	0.54	1	0.54	1	0.54	-3.97	23.33	0.29			POLA2
RPA3NT	MRPS7	MRPS7	0|0|16	16	5.33	3	0|0|0|1	0.33	1	0.33	1	0.33	-4.51	21.33	0.45			PFDN2
RPA3NT	ALDH16A1	ALDH16A1	6|0|0	6	2	3	0|0|0|0	0.33	1	0.33	1	0.33	-3.97	20	0.47			ST13
RPA3NT	QTRT1	QTRT1	4|0|2	6	2	3	0|0|0|0	0.54	0.98	0.54	0.98	0.54	-3.97	20	0.31			UNG
RPA3NT	P4HB	P4HB	5|0|1	6	2	3	0|0|0|0	0.33	1	0.33	1	0.33	-3.97	20	0.48			PFDN6
RPA3NT	LYZ	LYZ	1|0|5	6	2	3	0|0|0|0	0.33	1	0.33	1	0.33	-3.97	20	0.48			STK26
RPA3NT	NAGK	NAGK	6|0|0	6	2	3	0|0|0|0	0.33	1	0.33	1	0.33	-3.97	20	0.47			VPS25
RPA3NT	RPA2	RPA2	40|20|43	103	34.33	3	1|1|2|3	1	1	1	1	1	15.54	19.62	0			ACADVL
RPA3NT	GPX4	GPX4	6|0|7	13	4.33	3	0|0|1|0	0.66	1	0.66	1	0.66	-4.51	17.33	0.19			PPP1CB
RPA3NT	OGFR	OGFR	5|0|0	5	1.67	3	0|0|0|0	0.33	1	0.33	1	0.33	-3.97	16.67	0.48			CA2
RPA3NT	HSPA14	HSPA14	4|0|1	5	1.67	3	0|0|0|0	0.33	0.98	0.33	0.98	0.33	-3.97	16.67	0.49			SULT1A1
RPA3NT	SKIDA1	SKIDA1	0|3|2	5	1.67	3	0|0|0|0	0.52	0.92	0.52	0.92	0.52	-3.97	16.67	0.33			CCT5
RPA3NT	UBE2V1	UBE2V1	1|2|2	5	1.67	3	0|0|0|0	0.43	0.64	0.43	0.64	0.43	-1.47	16.67	0.37			RANBP2
RPA3NT	ETAA1	ETAA1	56|22|39	117	39	3	2|2|3|3	1	1	1	1	1	14.87	15.6	0			A0A0U1RQK7
RPA3NT	APRT	APRT	21|3|11	35	11.67	3	0|1|1|1	0.7	1	0.7	1	0.7	-2.05	15.56	0.12			CCT6A
RPA3NT	RNH1	RNH1	11|0|0	11	3.67	3	0|1|0|0	0.33	1	0.33	1	0.33	-4.51	14.67	0.46			IRS4
RPA3NT	SMAD4	SMAD4	3|0|1	4	1.33	3	0|0|0|0	0.31	0.92	0.31	0.92	0.31	-3.97	13.33	0.52			VIM
RPA3NT	LAP3	LAP3	3|0|1	4	1.33	3	0|0|0|0	0.31	0.92	0.31	0.92	0.31	-3.97	13.33	0.52			SRP54
RPA3NT	AK2	AK2	0|0|4	4	1.33	3	0|0|0|0	0.33	0.98	0.33	0.98	0.33	-3.97	13.33	0.49			CTTN
RPA3NT	METTL5	METTL5	3|0|1	4	1.33	3	0|0|0|0	0.31	0.92	0.31	0.92	0.31	-3.97	13.33	0.52			ATXN2L
RPA3NT	LCMT1	LCMT1	3|0|1	4	1.33	3	0|0|0|0	0.31	0.92	0.31	0.92	0.31	-3.97	13.33	0.52			AHNAK
RPA3NT	HSP90AB3P	HSP90AB3P	3|1|0	4	1.33	3	0|0|0|0	0.31	0.92	0.31	0.92	0.31	-3.97	13.33	0.52			MAP1B
RPA3NT	ACAA2	ACAA2	3|0|1	4	1.33	3	0|0|0|0	0.31	0.92	0.31	0.92	0.31	-3.97	13.33	0.52			UBAP2L
RPA3NT	BID	BID	2|0|2	4	1.33	3	0|0|0|0	0.43	0.64	0.43	0.64	0.43	-3.97	13.33	0.37			PALLD
RPA3NT	MRPL28	MRPL28	2|1|1	4	1.33	3	0|0|0|0	0.21	0.64	0.21	0.64	0.21	-1.47	13.33	0.57			VCP
RPA3NT	ACACB	ACACB	15|5|8	28	9.33	3	1|0|1|1	0.87	1	0.87	1	0.87	0.45	12.44	0			RUVBL1
RPA3NT	ANXA4	ANXA4	6|0|3	9	3	3	0|1|0|0	0.53	0.99	0.53	0.99	0.53	-4.51	12	0.32			CD2AP
RPA3NT	YWHAG	YWHAG	8|0|1	9	3	3	1|0|0|0	0.33	1	0.33	1	0.33	-4.51	12	0.47			HDLBP
RPA3NT	ANXA7	ANXA7	14|1|10	25	8.33	3	0|0|0|3	0.59	0.96	0.59	0.96	0.59	-4.18	11.11	0.25			KIAA0196
RPA3NT	PRDX4	PRDX4	6|0|2	8	2.67	3	0|0|0|1	0.41	0.99	0.41	0.99	0.41	-4.51	10.67	0.38			NUP214
RPA3NT	DCAF7	DCAF7	3|1|4	8	2.67	3	0|0|1|0	0.49	0.88	0.49	0.88	0.49	-2.9	10.67	0.34			EDC4
RPA3NT	SCPEP1	SCPEP1	2|0|1	3	1	3	0|0|0|0	0.21	0.64	0.21	0.64	0.21	-3.97	10	0.57			DHX29
RPA3NT	CASP2	CASP2	2|0|1	3	1	3	0|0|0|0	0.21	0.64	0.21	0.64	0.21	-3.97	10	0.57			RAB3GAP2
RPA3NT	SCP2	SCP2	0|0|3	3	1	3	0|0|0|0	0.31	0.92	0.31	0.92	0.31	-3.97	10	0.52			ZC3HAV1
RPA3NT	PDIA6	PDIA6	21|6|25	52	17.33	3	3|0|1|3	0.72	1	0.72	1	0.72	-1.58	9.9	0.1			MAP4
RPA3NT	SPR	SPR	4|0|3	7	2.33	3	0|0|1|0	0.49	0.88	0.49	0.88	0.49	-4.51	9.33	0.34			STIP1
RPA3NT	HIBCH	HIBCH	6|0|1	7	2.33	3	0|0|1|0	0.33	0.99	0.33	0.99	0.33	-4.51	9.33	0.48			TBC1D15
RPA3NT	CHTF18	CHTF18	10|0|8	18	6	3	1|1|1|0	0.66	1	0.66	1	0.66	-6.31	8	0.19			PDCL3
RPA3NT	FN3KRP	FN3KRP	2|0|4	6	2	3	1|0|0|0	0.37	0.88	0.37	0.88	0.37	-4.51	8	0.41			RBSN
RPA3NT	CPT2	CPT2	5|0|1	6	2	3	0|0|1|0	0.32	0.97	0.32	0.97	0.32	-4.51	8	0.51			ADSS
RPA3NT	AARS2	AARS2	6|0|0	6	2	3	0|1|0|0	0.33	0.99	0.33	0.99	0.33	-4.51	8	0.48			RBBP7
RPA3NT	PDIA3	PDIA3	5|0|7	12	4	3	0|0|0|2	0.46	0.84	0.46	0.84	0.46	-5.51	8	0.35			NUDC
RPA3NT	COPS4	COPS4	13|0|4	17	5.67	3	0|1|0|2	0.44	1	0.44	1	0.44	-6.31	7.56	0.35			CHORDC1
RPA3NT	PTPMT1	PTPMT1	1|0|10	11	3.67	3	1|0|1|0	0.33	1	0.33	1	0.33	-5.41	7.33	0.46			CACYBP
RPA3NT	PYCR2	PYCR2	9|0|2	11	3.67	3	0|0|0|2	0.35	0.95	0.35	0.95	0.35	-5.51	7.33	0.43			CSTF2T
RPA3NT	HSP90B1	HSP90B1	52|0|9	61	20.33	3	2|1|3|6	0.37	1	0.37	1	0.37	-15.4	6.78	0.41			PRKAR2A
RPA3NT	FAHD1	FAHD1	2|0|3	5	1.67	3	0|0|0|1	0.27	0.59	0.27	0.59	0.27	-4.51	6.67	0.55			PDCD5
RPA3NT	WDR61	WDR61	4|0|1	5	1.67	3	0|0|0|1	0.29	0.88	0.29	0.88	0.29	-4.51	6.67	0.54			EPB41L2
RPA3NT	TRIM27	TRIM27	2|0|0	2	0.67	3	0|0|0|0	0.21	0.64	0.21	0.64	0.21	-3.97	6.67	0.57			NUFIP2
RPA3NT	RMI1	RMI1	2|0|0	2	0.67	3	0|0|0|0	0.21	0.64	0.21	0.64	0.21	-3.97	6.67	0.57			TJP1
RPA3NT	CCDC146	CCDC146	0|1|1	2	0.67	3	0|0|0|0	0	0	0	0	0	-3.97	6.67	0.93			CLINT1
RPA3NT	PSMC6	PSMC6	6|0|4	10	3.33	3	1|0|1|0	0.51	0.96	0.51	0.96	0.51	-5.41	6.67	0.33			FXR1
RPA3NT	PDE3A	PDE3A	2|1|2	5	1.67	3	0|1|0|0	0.15	0.22	0.15	0.22	0.15	-2.9	6.67	0.61			PRRC2C
RPA3NT	CLASRP	CLASRP	2|4|4	10	3.33	3	0|0|2|0	0.27	0.36	0.27	0.36	0.27	-2.32	6.67	0.55			CMPK1
RPA3NT	2022-09-06	2022-09-06	11|1|3	15	5	3	1|0|0|2	0.37	1	0.37	1	0.37	-4.71	6.67	0.4			CGN
RPA3NT	ALDH4A1	ALDH4A1	2|0|0	2	0.67	3	0|0|0|0	0.21	0.64	0.21	0.64	0.21	-3.97	6.67	0.57			IRAK1
RPA3NT	HSD17B10	HSD17B10	4|0|1	5	1.67	3	0|0|1|0	0.29	0.88	0.29	0.88	0.29	-4.51	6.67	0.54			VCPIP1
RPA3NT	ASAH1	ASAH1	3|0|2	5	1.67	3	0|1|0|0	0.27	0.59	0.27	0.59	0.27	-4.51	6.67	0.55			C2ORF44
RPA3NT	PSMA1	PSMA1	14|2|6	22	7.33	3	4|0|1|0	0.37	0.9	0.37	0.9	0.37	-4.53	5.87	0.39			TBCB
RPA3NT	PSMA2	PSMA2	8|0|5	13	4.33	3	0|0|1|2	0.54	0.99	0.54	0.99	0.54	-6.31	5.78	0.32			PRRC2A
RPA3NT	UROD	UROD	5|0|8	13	4.33	3	0|0|0|3	0.32	0.65	0.32	0.65	0.32	-6.56	5.78	0.51			BTF3
RPA3NT	MYCBP2	MYCBP2	43|0|11	54	18	3	3|3|3|4	0.49	1	0.49	1	0.49	-16.64	5.54	0.34			SLK
RPA3NT	HSPA9	HSPA9	9|6|13	28	9.33	3	0|2|2|3	0.68	1	0.68	1	0.68	-1.5	5.33	0.13			RPL29
RPA3NT	TCEB1	TCEB1	10|0|2	12	4	3	0|0|1|2	0.34	1	0.34	1	0.34	-6.31	5.33	0.43			MLLT4
RPA3NT	ZPR1	ZPR1	1|1|2	4	1.33	3	0|0|0|1	0.07	0.22	0.07	0.22	0.07	-2.9	5.33	0.65			2022-09-09
RPA3NT	TRMU	TRMU	3|0|1	4	1.33	3	0|1|0|0	0.2	0.59	0.2	0.59	0.2	-4.51	5.33	0.59			RANBP1
RPA3NT	PCDH9	PCDH9	1|1|2	4	1.33	3	0|0|1|0	0.07	0.22	0.07	0.22	0.07	-2.9	5.33	0.65			SCYL2
RPA3NT	CADM1	CADM1	3|0|1	4	1.33	3	0|0|0|1	0.2	0.59	0.2	0.59	0.2	-4.51	5.33	0.59			UBAP2
RPA3NT	WDR5	WDR5	4|0|4	8	2.67	3	1|1|0|0	0.38	0.57	0.38	0.57	0.38	-5.41	5.33	0.39			PAK2
RPA3NT	RABGGTA	RABGGTA	4|0|0	4	1.33	3	0|0|0|1	0.29	0.88	0.29	0.88	0.29	-4.51	5.33	0.54			CAMSAP1
RPA3NT	PSMD14	PSMD14	12|2|5	19	6.33	3	0|1|2|2	0.41	1	0.41	1	0.41	-5.02	5.07	0.38			NAP1L1
RPA3NT	NAPA	NAPA	13|0|2	15	5	3	0|1|1|2	0.34	1	0.34	1	0.34	-7.01	5	0.44			CEP170
RPA3NT	EIF3F	EIF3F	12|3|11	26	8.67	3	0|0|2|5	0.37	0.59	0.37	0.59	0.37	-4.87	4.95	0.4			STAU2
RPA3NT	ATP5B	ATP5B	48|16|41	105	35	3	0|4|10|15	0.59	0.93	0.59	0.93	0.59	-7.82	4.83	0.26			UBFD1
RPA3NT	CSNK2B	CSNK2B	6|0|1	7	2.33	3	1|0|1|0	0.32	0.96	0.32	0.96	0.32	-5.41	4.67	0.51			BTF3L4
RPA3NT	UCK2	UCK2	3|0|4	7	2.33	3	0|0|0|2	0.19	0.36	0.19	0.36	0.19	-5.51	4.67	0.6			WRN
RPA3NT	SERPINB1	SERPINB1	5|0|2	7	2.33	3	0|1|0|1	0.31	0.84	0.31	0.84	0.31	-5.41	4.67	0.52			PARP1
RPA3NT	SERPINB6	SERPINB6	21|0|6	27	9	3	0|0|3|5	0.34	0.97	0.34	0.97	0.34	-10.76	4.5	0.44			NONO
RPA3NT	IDH1	IDH1	7|0|3	10	3.33	3	0|0|1|2	0.36	0.96	0.36	0.96	0.36	-6.31	4.44	0.42			MKI67
RPA3NT	VAMP8	VAMP8	4|4|2	10	3.33	3	1|0|2|0	0.22	0.31	0.22	0.31	0.22	-3.3	4.44	0.56			RBM27
RPA3NT	ALDH2	ALDH2	13|0|7	20	6.67	3	2|2|0|2	0.53	1	0.53	1	0.53	-9.21	4.44	0.32			SF3B1
RPA3NT	EIF2B3	EIF2B3	4|0|2	6	2	3	1|0|0|1	0.21	0.57	0.21	0.57	0.21	-5.41	4	0.57			HCFC1
RPA3NT	UGDH	UGDH	6|0|3	9	3	3	0|1|0|2	0.33	0.86	0.33	0.86	0.33	-6.31	4	0.5			TRIM28
RPA3NT	MAP3K6	MAP3K6	0|3|6	9	3	3	0|0|1|2	0.33	0.86	0.33	0.86	0.33	-6.31	4	0.5			DDX21
RPA3NT	CBR1	CBR1	18|6|18	42	14	3	5|3|3|3	0.67	1	0.67	1	0.67	-7.24	4	0.17			SMCHD1
RPA3NT	BUB3	BUB3	5|0|1	6	2	3	1|1|0|0	0.28	0.84	0.28	0.84	0.28	-5.41	4	0.55			RUVBL2
RPA3NT	GNB2	GNB2	3|0|0	3	1	3	0|0|0|1	0.2	0.59	0.2	0.59	0.2	-4.51	4	0.59			NCL
RPA3NT	FAM98B	FAM98B	3|0|0	3	1	3	0|0|1|0	0.2	0.59	0.2	0.59	0.2	-4.51	4	0.59			CKAP5
RPA3NT	PFDN2	PFDN2	10|12|11	33	11	3	3|4|2|2	0.76	0.92	0.76	0.92	0.76	0.23	4	0.02			NSFL1C
RPA3NT	SNX6	SNX6	6|0|0	6	2	3	0|0|1|1	0.32	0.96	0.32	0.96	0.32	-5.41	4	0.51			U2SURP
RPA3NT	ANXA5	ANXA5	43|21|34	98	32.67	3	6|5|8|15	0.65	1	0.65	1	0.65	-6.33	3.84	0.22			TOP2A
RPA3NT	UBE2N	UBE2N	4|2|5	11	3.67	3	1|1|0|2	0.18	0.37	0.18	0.37	0.18	-4.15	3.67	0.6			NOP56
RPA3NT	UCHL1	UCHL1	3|0|5	8	2.67	3	0|0|1|2	0.24	0.62	0.24	0.62	0.24	-6.31	3.56	0.55			MYBBP1A
RPA3NT	ECH1	ECH1	8|2|6	16	5.33	3	1|0|3|2	0.43	0.9	0.43	0.9	0.43	-5.97	3.56	0.36			RSL1D1
RPA3NT	ST13	ST13	7|8|6	21	7	3	1|3|1|3	0.29	0.52	0.29	0.52	0.29	-2.27	3.5	0.54			RNF219
RPA3NT	LMNB1	LMNB1	10|1|2	13	4.33	3	1|0|2|2	0.33	0.99	0.33	0.99	0.33	-6.5	3.47	0.48			MCM5
RPA3NT	CA2	CA2	12|5|14	31	10.33	3	1|3|3|5	0.61	0.98	0.61	0.98	0.61	-6.9	3.44	0.24			NUP153
RPA3NT	DCUN1D4	DCUN1D4	2|2|6	10	3.33	3	0|1|2|1	0.23	0.67	0.23	0.67	0.23	-4.15	3.33	0.56			YEATS2
RPA3NT	TTC38	TTC38	1|0|0	1	0.33	3	0|0|0|0	0	0	0	0	0	-3.97	3.33	0.93			BCLAF1
RPA3NT	CUL7	CUL7	1|0|0	1	0.33	3	0|0|0|0	0	0	0	0	0	-3.97	3.33	0.93			RPL6
RPA3NT	ATP5J2-PTCD1	ATP5J2;ATP5J2-PTCD1	0|3|2	5	1.67	3	2|0|0|0	0.1	0.2	0.1	0.2	0.1	-5.51	3.33	0.63			SF3B2
RPA3NT	PFN1	PFN1	9|2|11	22	7.33	3	1|3|3|2	0.52	0.94	0.52	0.94	0.52	-8.57	3.26	0.33			TPX2
RPA3NT	WDR12	WDR12	20|0|9	29	9.67	3	0|2|4|6	0.34	0.97	0.34	0.97	0.34	-15.22	3.22	0.43			RPL7A
RPA3NT	CLPP	CLPP	5|0|2	7	2.33	3	1|1|1|0	0.22	0.61	0.22	0.61	0.22	-6.31	3.11	0.57			CASC5
RPA3NT	EIF3I	EIF3I	7|0|0	7	2.33	3	0|0|1|2	0.32	0.96	0.32	0.96	0.32	-6.31	3.11	0.51			NOP58
RPA3NT	PRDX2	PRDX2	15|5|11	31	10.33	3	3|3|3|5	0.43	0.98	0.43	0.98	0.43	-8.63	2.95	0.36			POLR2B
RPA3NT	ALDH9A1	ALDH9A1	24|3|15	42	14	3	0|2|5|12	0.2	0.53	0.2	0.53	0.2	-15.44	2.95	0.6			NAT10
RPA3NT	BRIP1	BRIP1	58|14|49	121	40.33	3	9|14|14|18	0.67	1	0.67	1	0.67	-31.68	2.93	0.16			SART3
RPA3NT	RPA1	RPA1	167|133|193	493	164.33	3	57|54|59|54	0.67	1	0.67	1	0.67	-15.28	2.93	0.15			WDHD1
RPA3NT	MAP2K2	MAP2K2	9|0|2	11	3.67	3	0|0|1|4	0.18	0.52	0.18	0.52	0.18	-7.79	2.93	0.6			MRE11A
RPA3NT	ACACA	ACACA	171|98|219	488	162.67	3	49|55|54|73	0.65	1	0.65	1	0.65	-70.19	2.82	0.21			CCAR2
RPA3NT	COPS6	COPS6	18|0|3	21	7	3	0|0|2|8	0.2	0.61	0.2	0.61	0.2	-12.8	2.8	0.58			SRP68
RPA3NT	ATIC	ATIC	54|7|27	88	29.33	3	7|9|11|15	0.37	1	0.37	1	0.37	-30.87	2.79	0.4			DDX42
RPA3NT	PRDX3	PRDX3	12|6|7	25	8.33	3	0|1|5|6	0.1	0.28	0.1	0.28	0.1	-5.43	2.78	0.63			ADNP
RPA3NT	TSG101	TSG101	3|0|1	4	1.33	3	0|0|0|2	0.07	0.2	0.07	0.2	0.07	-5.51	2.67	0.66			GTF3C1
RPA3NT	BIN1	BIN1	1|0|1	2	0.67	3	0|1|0|0	0	0	0	0	0	-4.51	2.67	0.93			FTSJ3
RPA3NT	ATG4B	ATG4B	6|0|0	6	2	3	0|0|1|2	0.29	0.86	0.29	0.86	0.29	-6.31	2.67	0.54			RRP1B
RPA3NT	CLHC1	CLHC1	0|2|0	2	0.67	3	0|0|0|1	0.07	0.22	0.07	0.22	0.07	-4.51	2.67	0.65			LARP1
RPA3NT	PPIP5K1	PPIP5K1	0|1|1	2	0.67	3	0|0|0|1	0	0	0	0	0	-4.51	2.67	0.93			TCOF1
RPA3NT	CDK16	CDK16	1|0|1	2	0.67	3	0|0|1|0	0	0	0	0	0	-4.51	2.67	0.93			POLA1
RPA3NT	TMEM109	TMEM109	1|1|2	4	1.33	3	1|0|0|1	0.03	0.08	0.03	0.08	0.03	-3.8	2.67	0.7			DDX18
RPA3NT	OCIAD2	OCIAD2	1|0|3	4	1.33	3	2|0|0|0	0.07	0.2	0.07	0.2	0.07	-5.51	2.67	0.66			NOP2
RPA3NT	PAN3	PAN3	1|0|1	2	0.67	3	0|0|0|1	0	0	0	0	0	-4.51	2.67	0.93			DIS3
RPA3NT	ENGASE	ENGASE	1|0|1	2	0.67	3	0|0|1|0	0	0	0	0	0	-4.51	2.67	0.93			RIF1
RPA3NT	ECI2	ECI2	1|0|3	4	1.33	3	0|1|1|0	0.08	0.24	0.08	0.24	0.08	-5.41	2.67	0.63			RPL13
RPA3NT	CNDP1	CNDP1	1|0|1	2	0.67	3	0|0|0|1	0	0	0	0	0	-4.51	2.67	0.93			SF3A1
RPA3NT	ANXA1	ANXA1	5|0|1	6	2	3	0|0|1|2	0.21	0.62	0.21	0.62	0.21	-6.31	2.67	0.58			RPS11
RPA3NT	INTS10	INTS10	1|0|1	2	0.67	3	0|0|1|0	0	0	0	0	0	-4.51	2.67	0.93			HNRNPR
RPA3NT	CSTF2	CSTF2	4|4|0	8	2.67	3	0|0|1|3	0.09	0.13	0.09	0.13	0.09	-6.77	2.67	0.63			DKC1
RPA3NT	MED20	MED20	3|0|1	4	1.33	3	0|0|1|1	0.08	0.24	0.08	0.24	0.08	-5.41	2.67	0.63			SFPQ
RPA3NT	TNFRSF10B	TNFRSF10B	1|2|5	8	2.67	3	0|0|2|2	0.12	0.33	0.12	0.33	0.12	-5.57	2.67	0.62			EMSY
RPA3NT	ATP6V1B2	ATP6V1B2	16|0|0	16	5.33	3	0|0|1|7	0.2	0.61	0.2	0.61	0.2	-10.44	2.67	0.58			NCOR1
RPA3NT	SRSF4	SRSF4	1|1|0	2	0.67	3	0|1|0|0	0	0	0	0	0	-4.51	2.67	0.93			WAPAL
RPA3NT	TPI1	TPI1	15|6|29	50	16.67	3	7|6|7|6	0.33	1	0.33	1	0.33	-17.74	2.56	0.44			PSPC1
RPA3NT	CDK4	CDK4	10|2|11	23	7.67	3	1|3|3|5	0.34	0.66	0.34	0.66	0.34	-11.19	2.56	0.44			RPS6
RPA3NT	PPP6C	PPP6C	11|0|6	17	5.67	3	1|2|2|4	0.33	0.94	0.33	0.94	0.33	-12.33	2.52	0.5			GATAD2B
RPA3NT	PITRM1	PITRM1	29|0|3	32	10.67	3	1|4|4|8	0.33	1	0.33	1	0.33	-20.79	2.51	0.47			RPL13A
RPA3NT	C14ORF166	C14ORF166	14|3|22	39	13	3	5|6|5|5	0.36	1	0.36	1	0.36	-17.97	2.48	0.42			AHCTF1
RPA3NT	SAE1	SAE1	20|2|4	26	8.67	3	0|0|6|8	0.19	0.58	0.19	0.58	0.19	-12.52	2.48	0.6			PES1
RPA3NT	PSMB4	PSMB4	9|0|4	13	4.33	3	0|0|2|5	0.12	0.33	0.12	0.33	0.12	-10.05	2.48	0.62			THRAP3
RPA3NT	MCCC2	MCCC2	6|0|7	13	4.33	3	2|1|1|3	0.2	0.42	0.2	0.42	0.2	-10.27	2.48	0.59			RPRD2
RPA3NT	SORD	SORD	19|3|15	37	12.33	3	3|2|7|8	0.31	0.8	0.31	0.8	0.31	-16.82	2.47	0.52			IGF2BP1
RPA3NT	PPIA	PPIA	22|13|35	70	23.33	3	8|8|11|11	0.33	1	0.33	1	0.33	-18.23	2.46	0.45			DRG1
RPA3NT	UBA3	UBA3	9|0|2	11	3.67	3	0|0|3|3	0.2	0.59	0.2	0.59	0.2	-9.07	2.44	0.59			NPM1
RPA3NT	GSTM3	GSTM3	16|0|6	22	7.33	3	1|1|4|6	0.29	0.88	0.29	0.88	0.29	-15.27	2.44	0.54			RBBP6
RPA3NT	CCT2	CCT2	99|63|88	250	83.33	3	28|32|38|39	0.36	1	0.36	1	0.36	-34.57	2.43	0.41			PDCD11
RPA3NT	TRAPPC3	TRAPPC3	9|5|4	18	6	3	2|3|2|3	0.15	0.45	0.15	0.45	0.15	-6.56	2.4	0.61			PCNP
RPA3NT	PGK1	PGK1	30|12|33	75	25	3	10|9|12|11	0.55	0.99	0.55	0.99	0.55	-23.14	2.38	0.26			SUGP2
RPA3NT	GTF3C3	GTF3C3	6|0|1	7	2.33	3	1|1|2|0	0.22	0.67	0.22	0.67	0.22	-7.01	2.33	0.56			CHAMP1
RPA3NT	COL6A3	COL6A3	2|1|4	7	2.33	3	1|1|1|1	0.06	0.16	0.06	0.16	0.06	-5.6	2.33	0.66			RBM17
RPA3NT	NTMT1	NTMT1	5|0|2	7	2.33	3	0|0|2|2	0.12	0.33	0.12	0.33	0.12	-6.97	2.33	0.62			KHSRP
RPA3NT	MIPEP	MIPEP	6|0|1	7	2.33	3	0|2|1|1	0.22	0.67	0.22	0.67	0.22	-7.01	2.33	0.56			RPS13
RPA3NT	NIF3L1	NIF3L1	6|0|1	7	2.33	3	2|2|0|0	0.2	0.59	0.2	0.59	0.2	-6.97	2.33	0.59			RPL8
RPA3NT	YWHAH	YWHAH	17|2|5	24	8	3	1|0|5|8	0.16	0.48	0.16	0.48	0.16	-12.62	2.29	0.61			GTF3C5
RPA3NT	SRM	SRM	16|0|1	17	5.67	3	0|2|3|5	0.32	0.97	0.32	0.97	0.32	-13.3	2.27	0.5			SNW1
RPA3NT	ATP5O	ATP5O	10|4|30	44	14.67	3	5|7|9|6	0.33	1	0.33	1	0.33	-21.91	2.17	0.46			NOL11
RPA3NT	CTH	CTH	5|2|1	8	2.67	3	0|1|1|3	0.08	0.22	0.08	0.22	0.08	-6.49	2.13	0.64			SPEN
RPA3NT	CWC22	CWC22	7|0|1	8	2.67	3	2|0|2|1	0.25	0.75	0.25	0.75	0.25	-8.13	2.13	0.55			SALL2
RPA3NT	SRSF11	SRSF11	16|5|11	32	10.67	3	8|4|5|3	0.22	0.65	0.22	0.65	0.22	-13.9	2.13	0.56			NCKAP1
RPA3NT	PHB	PHB	21|5|25	51	17	3	6|6|8|12	0.33	0.91	0.33	0.91	0.33	-24.85	2.12	0.5			NASP
RPA3NT	NME1-NME2	NME1;NME1-NME2	30|6|34	70	23.33	3	9|9|11|15	0.42	0.98	0.42	0.98	0.42	-34.59	2.12	0.37			TFIP11
RPA3NT	UNG	UNG	4|4|11	19	6.33	3	1|1|6|4	0.09	0.28	0.09	0.28	0.09	-8.05	2.11	0.63			SART1
RPA3NT	HDAC1	HDAC1	12|1|4	17	5.67	3	1|3|3|4	0.31	0.92	0.31	0.92	0.31	-12.1	2.06	0.52			ZFR
RPA3NT	CTPS2	CTPS2	3|0|0	3	1	3	1|0|0|1	0.08	0.24	0.08	0.24	0.08	-5.41	2	0.63			NUP50
RPA3NT	AGPAT5	AGPAT5	2|0|1	3	1	3	0|1|0|1	0.03	0.08	0.03	0.08	0.03	-5.41	2	0.7			RRP12
RPA3NT	TBC1D24	TBC1D24	1|0|2	3	1	3	1|0|0|1	0.03	0.08	0.03	0.08	0.03	-5.41	2	0.7			BYSL
RPA3NT	IGHA1	IGHA1	1|0|5	6	2	3	1|1|1|1	0.12	0.37	0.12	0.37	0.12	-7.01	2	0.61			RBM10
RPA3NT	ASNA1	ASNA1	4|2|0	6	2	3	0|0|1|3	0.05	0.13	0.05	0.13	0.05	-6.77	2	0.67			GPKOW
RPA3NT	MIER1	MIER1	0|0|3	3	1	3	0|1|1|0	0.08	0.24	0.08	0.24	0.08	-5.41	2	0.63			HNRNPF
RPA3NT	PFDN6	PFDN6	2|5|8	15	5	3	1|3|4|2	0.07	0.2	0.07	0.2	0.07	-9.46	2	0.66			LIN54
RPA3NT	TUBB2B	TUBB2B	8|0|4	12	4	3	2|1|2|3	0.18	0.52	0.18	0.52	0.18	-11.2	2	0.6			GTPBP4
RPA3NT	ANXA6	ANXA6	44|0|8	52	17.33	3	1|5|12|17	0.27	0.82	0.27	0.82	0.27	-40.18	1.98	0.55			RBM25
RPA3NT	CLIC1	CLIC1	19|4|5	28	9.33	3	2|5|6|6	0.33	0.99	0.33	0.99	0.33	-14.49	1.96	0.49			WDR3
RPA3NT	TXNL1	TXNL1	62|45|55	162	54	3	27|28|29|28	0	0	0	0	0	-37.67	1.93	0.88			PRPF6
RPA3NT	CCT8	CCT8	196|181|215	592	197.33	3	105|102|108|96	0	0	0	0	0	-107.47	1.92	0.92			RPL26
RPA3NT	STK26	STK26	10|4|9	23	7.67	3	2|3|4|7	0.01	0.03	0.01	0.03	0.01	-11.85	1.92	0.74			EXOSC10
RPA3NT	AGK	AGK	8|0|2	10	3.33	3	2|2|1|2	0.23	0.68	0.23	0.68	0.23	-10.27	1.9	0.56			TRIM25
RPA3NT	VBP1	VBP1	5|0|5	10	3.33	3	0|1|4|2	0.04	0.05	0.04	0.05	0.04	-10.21	1.9	0.69			DNAJB1
RPA3NT	POLA2	POLA2	20|5|15	40	13.33	3	0|6|11|11	0.01	0.02	0.01	0.02	0.01	-20.5	1.9	0.78			G3BP1
RPA3NT	CDK5RAP1	CDK5RAP1	5|2|0	7	2.33	3	1|3|0|1	0.08	0.22	0.08	0.22	0.08	-8.12	1.87	0.64			LBR
RPA3NT	C9ORF64	C9ORF64	7|0|0	7	2.33	3	0|0|2|3	0.15	0.44	0.15	0.44	0.15	-7.98	1.87	0.61			ZC3H11A
RPA3NT	AKR1A1	AKR1A1	5|2|7	14	4.67	3	2|2|2|4	0.02	0.07	0.02	0.07	0.02	-9.46	1.87	0.71			SLC25A1
RPA3NT	PSMA4	PSMA4	13|1|8	22	7.33	3	4|3|4|5	0.17	0.51	0.17	0.51	0.17	-17.09	1.83	0.6			MDC1
RPA3NT	ARGLU1	ARGLU1	4|3|8	15	5	3	3|5|2|1	0.05	0.15	0.05	0.15	0.05	-8.95	1.82	0.67			CHERP
RPA3NT	MDH2	MDH2	15|3|12	30	10	3	4|5|5|8	0.04	0.1	0.04	0.1	0.04	-18.95	1.82	0.69			NOC4L
RPA3NT	PCCA	PCCA	204|177|201	582	194	3	99|100|108|121	0	0	0	0	0	-127.29	1.81	0.92			TOP1
RPA3NT	TCP1	TCP1	113|85|121	319	106.33	3	60|61|64|51	0	0	0	0	0	-89.04	1.8	0.92			MTA1
RPA3NT	MCCC1	MCCC1	183|148|210	541	180.33	3	103|97|93|107	0	0	0	0	0	-143.04	1.8	0.92			VPS51
RPA3NT	GALNT7	GALNT7	3|0|1	4	1.33	3	0|0|1|2	0.04	0.11	0.04	0.11	0.04	-6.31	1.78	0.68			TP53
RPA3NT	DYNLL2	DYNLL2	1|0|3	4	1.33	3	0|0|2|1	0.04	0.11	0.04	0.11	0.04	-6.31	1.78	0.68			TCERG1
RPA3NT	NADK2	NADK2	3|0|1	4	1.33	3	0|0|1|2	0.04	0.11	0.04	0.11	0.04	-6.31	1.78	0.68			ZC3H14
RPA3NT	SQRDL	SQRDL	3|0|1	4	1.33	3	0|1|1|1	0.04	0.11	0.04	0.11	0.04	-6.31	1.78	0.69			SERBP1
RPA3NT	RTTN	RTTN	1|2|1	4	1.33	3	0|1|1|1	0.01	0.04	0.01	0.04	0.01	-4.7	1.78	0.74			RPL24
RPA3NT	HINT1	HINT1	2|5|5	12	4	3	1|2|4|2	0.01	0.01	0.01	0.01	0.01	-8.57	1.78	0.76			RPL17
RPA3NT	CENPF	CENPF	2|0|2	4	1.33	3	0|0|2|1	0.02	0.04	0.02	0.04	0.02	-6.31	1.78	0.71			GNL2
RPA3NT	NAA50	NAA50	4|2|10	16	5.33	3	5|2|4|1	0.16	0.49	0.16	0.49	0.16	-11.24	1.78	0.61			BLM
RPA3NT	CPZ	CPZ	2|1|1	4	1.33	3	0|0|1|2	0.01	0.04	0.01	0.04	0.01	-4.71	1.78	0.74			TAF9
RPA3NT	GFM1	GFM1	9|0|3	12	4	3	2|1|2|4	0.21	0.62	0.21	0.62	0.21	-12.33	1.78	0.58			RPL19
RPA3NT	HARS2	HARS2	3|0|1	4	1.33	3	0|1|0|2	0.04	0.11	0.04	0.11	0.04	-6.31	1.78	0.68			LIG3
RPA3NT	PSMC1	PSMC1	23|8|18	49	16.33	3	5|11|10|11	0.01	0.02	0.01	0.02	0.01	-24.55	1.77	0.78			FLII
RPA3NT	EIF2B5	EIF2B5	16|1|5	22	7.33	3	2|4|4|7	0.31	0.94	0.31	0.94	0.31	-18.15	1.73	0.52			CNN3
RPA3NT	DVL2	DVL2	87|81|91	259	86.33	3	45|44|53|59	0	0	0	0	0	-64.51	1.72	0.92			ZMYM4
RPA3NT	DAD1	DAD1	4|4|1	9	3	3	2|2|2|1	0.01	0.02	0.01	0.02	0.01	-8.3	1.71	0.74			CSTF3
RPA3NT	ACADVL	ACADVL	13|2|21	36	12	3	2|4|11|11	0.01	0.04	0.01	0.04	0.01	-26.62	1.71	0.73			BPTF
RPA3NT	SULT1A1	SULT1A1	26|2|18	46	15.33	3	3|7|11|15	0.01	0.02	0.01	0.02	0.01	-35.03	1.7	0.77			NOP14
RPA3NT	GDI1	GDI1	22|0|6	28	9.33	3	1|3|4|14	0.09	0.27	0.09	0.27	0.09	-25.77	1.7	0.63			MAZ
RPA3NT	ENO1	ENO1	77|42|76	195	65	3	41|36|44|33	0	0	0	0	0	-78.33	1.69	0.91			RPL28
RPA3NT	NACA	NACA	33|33|43	109	36.33	3	18|21|23|24	0	0	0	0	0	-31.87	1.69	0.89			KDM3B
RPA3NT	VPS25	VPS25	6|6|7	19	6.33	3	4|5|3|3	0	0	0	0	0	-8.1	1.69	0.83			SAFB
RPA3NT	ACAT2	ACAT2	17|0|7	24	8	3	2|2|6|9	0.1	0.31	0.1	0.31	0.1	-22.94	1.68	0.62			CCNT1
RPA3NT	GSTO1	GSTO1	4|1|10	15	5	3	1|2|3|6	0.07	0.22	0.07	0.22	0.07	-12.89	1.67	0.65			USP39
RPA3NT	MIF	MIF	5|2|8	15	5	3	4|4|2|2	0.02	0.05	0.02	0.05	0.02	-11.19	1.67	0.73			PPM1G
RPA3NT	ARPC1B	ARPC1B	5|0|5	10	3.33	3	2|2|2|2	0.02	0.03	0.02	0.03	0.02	-11.2	1.67	0.72			DNMT1
RPA3NT	CAPNS1	CAPNS1	14|2|9	25	8.33	3	1|3|8|8	0.01	0.03	0.01	0.03	0.01	-18.57	1.67	0.76			CHD8
RPA3NT	PC	PC	280|249|301	830	276.67	3	148|156|168|190	0	0	0	0	0	-234.55	1.67	0.93			CHMP4B
RPA3NT	FXR2	FXR2	39|30|53	122	40.67	3	20|26|30|22	0	0	0	0	0	-46.45	1.66	0.89			RPL23A
RPA3NT	RHOA	RHOA	23|1|19	43	14.33	3	10|10|10|5	0.03	0.08	0.03	0.08	0.03	-37.32	1.64	0.7			MGA
RPA3NT	PUS7	PUS7	39|22|36	97	32.33	3	12|15|30|22	0	0	0	0	0	-40.78	1.64	0.9			UTP14A
RPA3NT	VDAC2	VDAC2	20|10|19	49	16.33	3	16|9|9|6	0	0	0	0	0	-24.08	1.63	0.87			THOC2
RPA3NT	ESD	ESD	21|0|12	33	11	3	4|5|8|10	0.3	0.9	0.3	0.9	0.3	-32.07	1.63	0.53			WRNIP1
RPA3NT	BLVRA	BLVRA	20|4|25	49	16.33	3	8|9|10|13	0.01	0.02	0.01	0.02	0.01	-34.75	1.63	0.77			CEBPZ
RPA3NT	TIMELESS	TIMELESS	5|0|6	11	3.67	3	0|3|2|4	0.02	0.04	0.02	0.04	0.02	-12.3	1.63	0.73			WDR70
RPA3NT	VDAC1	VDAC1	21|4|15	40	13.33	3	10|7|9|7	0.01	0.03	0.01	0.03	0.01	-27.75	1.62	0.75			ZNF638
RPA3NT	PPP1CB	PPP1CB	10|4|3	17	5.67	3	1|2|6|5	0.02	0.07	0.02	0.07	0.02	-11.42	1.62	0.71			POLDIP3
RPA3NT	ACOT7	ACOT7	24|12|26	62	20.67	3	11|13|14|13	0	0	0	0	0	-31.07	1.62	0.87			MTA2
RPA3NT	RAB18	RAB18	7|4|6	17	5.67	3	3|3|3|5	0	0	0	0	0	-10.06	1.62	0.81			SYNCRIP
RPA3NT	ME2	ME2	39|9|16	64	21.33	3	13|12|14|14	0.32	0.96	0.32	0.96	0.32	-37.71	1.61	0.51			SON
RPA3NT	EIF2S1	EIF2S1	31|4|12	47	15.67	3	8|9|13|9	0.33	0.98	0.33	0.98	0.33	-33.77	1.61	0.49			STAU1
RPA3NT	AKR1B1	AKR1B1	24|1|10	35	11.67	3	3|5|9|12	0.1	0.31	0.1	0.31	0.1	-30.56	1.61	0.62			CDC73
RPA3NT	PNPT1	PNPT1	6|0|0	6	2	3	0|0|1|4	0.07	0.22	0.07	0.22	0.07	-7.79	1.6	0.65			IK
RPA3NT	ZNF622	ZNF622	2|3|1	6	2	3	0|0|3|2	0.01	0.03	0.01	0.03	0.01	-6.35	1.6	0.74			PSMD4
RPA3NT	IDI1	IDI1	5|0|1	6	2	3	1|0|1|3	0.07	0.22	0.07	0.22	0.07	-8.12	1.6	0.65			NKRF
RPA3NT	RPS27L	RPS27L	4|3|5	12	4	3	2|3|2|3	0	0.01	0	0.01	0	-7.98	1.6	0.8			RPS23
RPA3NT	APOA1BP	APOA1BP	4|0|2	6	2	3	0|1|2|2	0.03	0.08	0.03	0.08	0.03	-8.13	1.6	0.69			CPSF1
RPA3NT	KMT2C	KMT2C	4|0|2	6	2	3	0|0|2|3	0.03	0.08	0.03	0.08	0.03	-7.98	1.6	0.7			KNOP1
RPA3NT	ATP5A1	ATP5A1	69|30|45	144	48	3	34|28|32|27	0	0	0	0	0	-66.63	1.59	0.88			DIMT1
RPA3NT	WRN	WRN	18|4|22	44	14.67	3	4|8|12|13	0	0	0	0	0	-31.55	1.59	0.84			LRIF1
RPA3NT	DVL3	DVL3	65|48|54	167	55.67	3	37|37|29|37	0	0	0	0	0	-57.62	1.59	0.91			CD2BP2
RPA3NT	CCDC22	CCDC22	5|4|4	13	4.33	3	3|3|4|1	0	0	0	0	0	-7.43	1.58	0.81			PRRC2B
RPA3NT	MPI	MPI	12|0|8	20	6.67	3	2|3|4|8	0.02	0.06	0.02	0.06	0.02	-20.87	1.57	0.71			NBN
RPA3NT	PSMG2	PSMG2	6|3|5	14	4.67	3	3|2|3|4	0	0	0	0	0	-9.75	1.56	0.81			TCEB2
RPA3NT	RSRC2	RSRC2	2|1|4	7	2.33	3	1|1|2|2	0.01	0.04	0.01	0.04	0.01	-7.4	1.56	0.73			RBM12
RPA3NT	UGP2	UGP2	8|0|6	14	4.67	3	2|2|4|4	0.02	0.05	0.02	0.05	0.02	-15.51	1.56	0.73			RFC4
RPA3NT	DVL1	DVL1	36|25|38	99	33	3	14|24|16|32	0	0	0	0	0	-42.7	1.53	0.91			STRBP
RPA3NT	HLCS	HLCS	21|7|5	33	11	3	3|5|9|12	0.02	0.05	0.02	0.05	0.02	-21.74	1.52	0.73			CRNKL1
RPA3NT	GET4	GET4	3|2|3	8	2.67	3	1|2|1|3	0	0	0	0	0	-6.79	1.52	0.79			CCNB1
RPA3NT	UFC1	UFC1	5|0|3	8	2.67	3	0|1|3|3	0.02	0.06	0.02	0.06	0.02	-10.26	1.52	0.71			SAP30BP
RPA3NT	PDCD6	PDCD6	10|6|10	26	8.67	3	4|4|6|9	0	0	0	0	0	-15.09	1.51	0.85			RPL35A
RPA3NT	SFXN3	SFXN3	3|2|4	9	3	3	3|1|2|2	0	0.01	0	0.01	0	-7.68	1.5	0.79			ZNF384
RPA3NT	SEC13	SEC13	7|0|2	9	3	3	0|2|2|4	0.07	0.22	0.07	0.22	0.07	-11.16	1.5	0.65			ILKAP
RPA3NT	NDUFS3	NDUFS3	12|1|6	19	6.33	3	2|5|5|5	0.04	0.13	0.04	0.13	0.04	-18.15	1.49	0.67			SRPR
RPA3NT	MAD2L1	MAD2L1	5|1|4	10	3.33	3	3|2|1|3	0.01	0.01	0.01	0.01	0.01	-10.11	1.48	0.78			ZMYM2
RPA3NT	GNB2L1	GNB2L1	56|21|46	123	41	3	28|28|25|30	0	0	0	0	0	-71.58	1.48	0.9			RPL35
RPA3NT	TNXB	TNXB	5|4|1	10	3.33	3	3|3|2|1	0.01	0.01	0.01	0.01	0.01	-10.11	1.48	0.78			STMN1
RPA3NT	PLOD2	PLOD2	3|3|4	10	3.33	3	0|2|2|5	0	0	0	0	0	-6.87	1.48	0.8			SF1
RPA3NT	RPL29	RPL29	5|8|8	21	7	3	5|5|5|4	0	0	0	0	0	-13.02	1.47	0.85			FUS
RPA3NT	GLUD1	GLUD1	37|1|17	55	18.33	3	14|12|12|12	0.32	0.95	0.32	0.95	0.32	-53.66	1.47	0.52			POLD3
RPA3NT	POLDIP2	POLDIP2	13|0|8	21	7	3	1|4|8|6	0.01	0.03	0.01	0.03	0.01	-23.05	1.47	0.75			CSNK1A1
RPA3NT	YWHAB	YWHAB	25|5|14	44	14.67	3	3|5|16|16	0	0	0	0	0	-31.95	1.47	0.84			RPL36
RPA3NT	CKB	CKB	69|14|50	133	44.33	3	27|27|31|36	0	0	0	0	0	-94.68	1.47	0.88			INTS12
RPA3NT	PDXK	PDXK	9|0|2	11	3.67	3	0|1|3|6	0.05	0.15	0.05	0.15	0.05	-13.11	1.47	0.66			PDLIM1
RPA3NT	CCT6A	CCT6A	73|53|89	215	71.67	3	44|44|56|54	0	0	0	0	0	-101.14	1.45	0.92			GNL3
RPA3NT	MAT2A	MAT2A	25|14|24	63	21	3	14|12|18|14	0	0	0	0	0	-34.33	1.45	0.89			MTDH
RPA3NT	PRPS1	PRPS1	36|6|37	79	26.33	3	18|17|21|17	0	0	0	0	0	-63.96	1.44	0.89			RBBP4
RPA3NT	KCTD12	KCTD12	11|1|2	14	4.67	3	1|2|4|6	0.1	0.3	0.1	0.3	0.1	-13.96	1.44	0.63			NR3C1
RPA3NT	SNRPE	SNRPE	8|10|11	29	9.67	3	8|7|7|5	0	0	0	0	0	-15.72	1.43	0.87			UTP6
RPA3NT	OAT	OAT	47|2|28	77	25.67	3	21|17|14|22	0.01	0.03	0.01	0.03	0.01	-76.43	1.39	0.75			FUBP1
RPA3NT	PHGDH	PHGDH	30|15|33	78	26	3	18|18|18|21	0	0	0	0	0	-48.13	1.39	0.9			PIGS
RPA3NT	YWHAZ	YWHAZ	37|16|40	93	31	3	15|20|28|27	0	0	0	0	0	-60.29	1.38	0.91			WDR46
RPA3NT	RPS16	RPS16	27|30|26	83	27.67	3	23|20|20|17	0	0	0	0	0	-36.43	1.38	0.91			H1FX
RPA3NT	PDCD6IP	PDCD6IP	27|0|6	33	11	3	5|5|10|12	0.29	0.88	0.29	0.88	0.29	-37.41	1.38	0.54			GPATCH4
RPA3NT	YWHAE	YWHAE	66|14|22	102	34	3	14|18|26|43	0	0	0	0	0	-73.95	1.35	0.88			KIF23
RPA3NT	PGAM1	PGAM1	48|15|36	99	33	3	21|21|26|30	0	0	0	0	0	-69.91	1.35	0.9			TOX4
RPA3NT	PDCD10	PDCD10	10|2|7	19	6.33	3	4|5|4|6	0	0	0	0	0	-17.97	1.33	0.82			PRCC
RPA3NT	OPA1	OPA1	15|0|0	15	5	3	1|1|7|6	0.13	0.38	0.13	0.38	0.13	-18.54	1.33	0.61			RPL5
RPA3NT	ACO2	ACO2	15|3|14	32	10.67	3	3|8|11|10	0	0	0	0	0	-28.74	1.33	0.87			COPA
RPA3NT	EFCAB6	EFCAB6	1|2|1	4	1.33	3	0|1|1|2	0.01	0.02	0.01	0.02	0.01	-5.6	1.33	0.78			MCM4
RPA3NT	SAR1B	SAR1B	3|0|0	3	1	3	0|0|0|3	0.04	0.12	0.04	0.12	0.04	-6.56	1.33	0.68			ADAR
RPA3NT	CDC45	CDC45	2|0|0	2	0.67	3	0|0|1|1	0.03	0.08	0.03	0.08	0.03	-5.41	1.33	0.7			PSMD3
RPA3NT	UQCRC2	UQCRC2	23|10|21	54	18	3	15|15|11|13	0	0	0	0	0	-36.94	1.33	0.89			RPL3
RPA3NT	MYT1L	MYT1L	1|0|1	2	0.67	3	0|2|0|0	0	0	0	0	0	-5.51	1.33	0.93			SMARCA5
RPA3NT	ACTR1B	ACTR1B	5|0|1	6	2	3	2|1|2|1	0.04	0.13	0.04	0.13	0.04	-9.21	1.33	0.67			AP3D1
RPA3NT	NSUN4	NSUN4	3|3|0	6	2	3	1|0|3|2	0.01	0.01	0.01	0.01	0.01	-9.24	1.33	0.77			ABCE1
RPA3NT	CPSF3L	CPSF3L	2|0|2	4	1.33	3	0|2|1|1	0.01	0.02	0.01	0.02	0.01	-7.01	1.33	0.75			ESYT1
RPA3NT	GCDH	GCDH	2|0|1	3	1	3	0|0|0|3	0.02	0.06	0.02	0.06	0.02	-6.56	1.33	0.72			RPL18A
RPA3NT	CNTRL	CNTRL	1|1|1	3	1	3	0|0|0|3	0	0	0	0	0	-4.18	1.33	0.93			SFXN1
RPA3NT	MYEF2	MYEF2	1|1|0	2	0.67	3	0|0|1|1	0	0	0	0	0	-5.41	1.33	0.93			ELAC2
RPA3NT	ANO8	ANO8	2|0|1	3	1	3	1|0|0|2	0.01	0.04	0.01	0.04	0.01	-6.31	1.33	0.74			BRIX1
RPA3NT	DNAH11	DNAH11	1|0|3	4	1.33	3	2|0|1|1	0.02	0.06	0.02	0.06	0.02	-7.01	1.33	0.72			ACSL3
RPA3NT	FUCA1	FUCA1	1|0|1	2	0.67	3	1|0|1|0	0	0	0	0	0	-5.41	1.33	0.93			HAT1
RPA3NT	MYO5C	MYO5C	2|1|1	4	1.33	3	2|0|0|2	0.01	0.02	0.01	0.02	0.01	-5.57	1.33	0.78			WDR36
RPA3NT	CA8	CA8	4|0|1	5	1.67	3	0|0|2|3	0.03	0.08	0.03	0.08	0.03	-7.98	1.33	0.7			PABPC1
RPA3NT	PRKCD	PRKCD	0|0|2	2	0.67	3	0|1|0|1	0.03	0.08	0.03	0.08	0.03	-5.41	1.33	0.7			VAPA
RPA3NT	IDH2	IDH2	11|0|4	15	5	3	1|3|6|5	0.05	0.14	0.05	0.14	0.05	-18.82	1.33	0.67			TBL3
RPA3NT	CRTAP	CRTAP	4|0|1	5	1.67	3	1|0|2|2	0.03	0.08	0.03	0.08	0.03	-8.13	1.33	0.69			KHDRBS1
RPA3NT	UBE2S	UBE2S	3|2|3	8	2.67	3	3|3|1|1	0	0	0	0	0	-7.68	1.33	0.81			PSMC5
RPA3NT	ACTR3	ACTR3	33|3|22	58	19.33	3	6|11|21|20	0	0	0	0	0	-55.54	1.33	0.88			NSF
RPA3NT	ERAP2	ERAP2	1|0|1	2	0.67	3	1|0|1|0	0	0	0	0	0	-5.41	1.33	0.93			RPL32
RPA3NT	OTULIN	OTULIN	4|0|0	4	1.33	3	0|0|3|1	0.04	0.13	0.04	0.13	0.04	-6.77	1.33	0.67			RPS18
RPA3NT	VPS36	VPS36	3|0|0	3	1	3	0|0|0|3	0.04	0.12	0.04	0.12	0.04	-6.56	1.33	0.68			UFL1
RPA3NT	CLTCL1	CLTCL1	2|0|1	3	1	3	0|0|2|1	0.01	0.04	0.01	0.04	0.01	-6.31	1.33	0.74			HBS1L
RPA3NT	OGDH	OGDH	11|0|0	11	3.67	3	1|1|3|6	0.12	0.37	0.12	0.37	0.12	-14.35	1.33	0.62			EML4
RPA3NT	TP73	TP73	0|0|3	3	1	3	0|0|2|1	0.04	0.11	0.04	0.11	0.04	-6.31	1.33	0.68			RPS24
RPA3NT	CAT	CAT	1|0|1	2	0.67	3	2|0|0|0	0	0	0	0	0	-5.51	1.33	0.93			ACIN1
RPA3NT	SEC62	SEC62	5|0|2	7	2.33	3	1|1|3|2	0.02	0.06	0.02	0.06	0.02	-10.27	1.33	0.71			EIF5B
RPA3NT	DHX33	DHX33	2|0|3	5	1.67	3	3|1|1|0	0.01	0.03	0.01	0.03	0.01	-8.12	1.33	0.75			NOL6
RPA3NT	NEK7	NEK7	1|0|3	4	1.33	3	1|2|1|0	0.02	0.06	0.02	0.06	0.02	-7.01	1.33	0.72			VPS26A
RPA3NT	C12ORF66	C12ORF66	1|0|0	1	0.33	3	0|1|0|0	0	0	0	0	0	-4.51	1.33	0.93			HNRNPA0
RPA3NT	PLD3	PLD3	11|4|9	24	8	3	5|3|7|9	0	0	0	0	0	-19.08	1.33	0.85			RPS14
RPA3NT	DDT	DDT	2|0|7	9	3	3	3|2|0|4	0.04	0.13	0.04	0.13	0.04	-12.3	1.33	0.67			RPL27
RPA3NT	VARS2	VARS2	1|0|0	1	0.33	3	0|0|0|1	0	0	0	0	0	-4.51	1.33	0.93			ABCF2
RPA3NT	DCLRE1A	DCLRE1A	0|0|1	1	0.33	3	0|0|0|1	0	0	0	0	0	-4.51	1.33	0.93			SEC61A1
RPA3NT	FAH	FAH	2|0|1	3	1	3	1|1|0|1	0.01	0.04	0.01	0.04	0.01	-6.31	1.33	0.74			DDX56
RPA3NT	AKT1	AKT1	3|0|5	8	2.67	3	1|1|2|4	0.01	0.03	0.01	0.03	0.01	-11.2	1.33	0.75			PRPF4B
RPA3NT	CCDC71L	CCDC71L	0|1|2	3	1	3	1|0|2|0	0.01	0.04	0.01	0.04	0.01	-6.31	1.33	0.74			ZMPSTE24
RPA3NT	PRPF38A	PRPF38A	6|2|7	15	5	3	5|4|3|3	0	0	0	0	0	-14.07	1.33	0.83			DRG2
RPA3NT	NOB1	NOB1	6|0|2	8	2.67	3	1|3|2|2	0.03	0.09	0.03	0.09	0.03	-11.2	1.33	0.69			NSUN2
RPA3NT	MAP1LC3B	MAP1LC3B	1|0|3	4	1.33	3	0|1|1|2	0.02	0.06	0.02	0.06	0.02	-7.01	1.33	0.72			RPL21
RPA3NT	FLNC	FLNC	0|0|2	2	0.67	3	0|0|0|2	0.03	0.09	0.03	0.09	0.03	-5.51	1.33	0.69			DDX27
RPA3NT	CDC123	CDC123	6|0|4	10	3.33	3	2|2|2|4	0.01	0.02	0.01	0.02	0.01	-13.43	1.33	0.77			TIMM23
RPA3NT	CCBL2	CCBL2	7|2|8	17	5.67	3	1|2|7|7	0	0	0	0	0	-15.66	1.33	0.84			NOC3L
RPA3NT	ACTR5	ACTR5	1|0|3	4	1.33	3	0|0|0|4	0.03	0.08	0.03	0.08	0.03	-6.42	1.33	0.7			RPL7L1
RPA3NT	PDXP	PDXP	1|0|1	2	0.67	3	1|0|0|1	0	0	0	0	0	-5.41	1.33	0.93			ORC2
RPA3NT	LYST	LYST	1|0|1	2	0.67	3	0|2|0|0	0	0	0	0	0	-5.51	1.33	0.93			PRKAA1
RPA3NT	U2AF1	U2AF1	0|0|5	5	1.67	3	0|1|2|2	0.08	0.23	0.08	0.23	0.08	-8.13	1.33	0.64			AFG3L2
RPA3NT	SYNGR2	SYNGR2	0|0|1	1	0.33	3	0|0|1|0	0	0	0	0	0	-4.51	1.33	0.93			GNA13
RPA3NT	KDELC1	KDELC1	3|0|3	6	2	3	1|2|2|1	0.01	0.01	0.01	0.01	0.01	-9.21	1.33	0.77			NIFK
RPA3NT	HPRT1	HPRT1	18|11|18	47	15.67	3	12|11|11|13	0	0	0	0	0	-28.99	1.33	0.89			RPAP3
RPA3NT	PHLPP2	PHLPP2	0|1|0	1	0.33	3	0|0|1|0	0	0	0	0	0	-4.51	1.33	0.93			UTP18
RPA3NT	PEF1	PEF1	3|0|1	4	1.33	3	2|1|0|1	0.02	0.06	0.02	0.06	0.02	-7.01	1.33	0.72			TRIM33
RPA3NT	SIGLEC1	SIGLEC1	0|1|0	1	0.33	3	0|1|0|0	0	0	0	0	0	-4.51	1.33	0.93			ATAD3A
RPA3NT	PRDX1	PRDX1	35|19|34	88	29.33	3	19|21|25|24	0	0	0	0	0	-54.54	1.32	0.91			CHD4
RPA3NT	RPL11	RPL11	12|12|19	43	14.33	3	13|13|10|8	0	0	0	0	0	-24.9	1.3	0.89			FARSB
RPA3NT	WDR1	WDR1	24|1|14	39	13	3	8|11|7|14	0	0.01	0	0.01	0	-42.72	1.3	0.81			SKIV2L2
RPA3NT	RPSA	RPSA	31|8|17	56	18.67	3	10|12|18|18	0	0	0	0	0	-44.43	1.29	0.87			LRRC59
RPA3NT	EIF4A2	EIF4A2	13|4|11	28	9.33	3	4|6|10|9	0	0	0	0	0	-23.91	1.29	0.86			XRN2
RPA3NT	OTUB1	OTUB1	20|0|6	26	8.67	3	1|6|8|12	0.01	0.03	0.01	0.03	0.01	-31.63	1.28	0.75			COX4I1
RPA3NT	EIF3K	EIF3K	9|4|6	19	6.33	3	6|4|3|7	0	0	0	0	0	-15.34	1.27	0.85			USP14
RPA3NT	SHMT2	SHMT2	55|24|44	123	41	3	34|29|27|39	0	0	0	0	0	-83.32	1.27	0.91			RBMX
RPA3NT	TUFM	TUFM	43|18|30	91	30.33	3	24|25|28|19	0	0	0	0	0	-62.63	1.26	0.91			EPHX1
RPA3NT	GNPDA1	GNPDA1	24|3|20	47	15.67	3	16|12|10|12	0	0	0	0	0	-47.58	1.25	0.88			CYFIP1
RPA3NT	RBM27	RBM27	106|90|105	301	100.33	3	57|90|76|103	0	0	0	0	0	-159.85	1.23	0.93			FANCI
RPA3NT	TUBB	TUBB	21|15|22	58	19.33	3	19|10|18|16	0	0	0	0	0	-37.37	1.23	0.91			TIPRL
RPA3NT	MCM6	MCM6	54|5|24	83	27.67	3	24|24|19|24	0	0	0	0	0	-85.53	1.22	0.85			SEC22B
RPA3NT	YES1	YES1	9|0|2	11	3.67	3	2|3|3|4	0.05	0.15	0.05	0.15	0.05	-15.51	1.22	0.67			LAS1L
RPA3NT	RAB5A	RAB5A	5|1|4	10	3.33	3	1|3|3|4	0	0	0	0	0	-12.1	1.21	0.82			TMED10
RPA3NT	SF3A2	SF3A2	3|1|15	19	6.33	3	4|6|5|6	0.07	0.2	0.07	0.2	0.07	-22.33	1.21	0.66			YTHDF2
RPA3NT	CAPN1	CAPN1	15|5|9	29	9.67	3	6|8|8|10	0	0	0	0	0	-24.85	1.21	0.87			RPS27
RPA3NT	SRP54	SRP54	54|34|64	152	50.67	3	31|43|52|42	0	0	0	0	0	-102.71	1.21	0.92			POLD1
RPA3NT	DLAT	DLAT	6|0|3	9	3	3	1|2|3|4	0.01	0.02	0.01	0.02	0.01	-13.43	1.2	0.77			CCDC47
RPA3NT	PCYOX1	PCYOX1	19|2|7	28	9.33	3	6|6|7|12	0.01	0.03	0.01	0.03	0.01	-30.31	1.2	0.76			AGPS
RPA3NT	PRPF19	PRPF19	28|0|7	35	11.67	3	7|11|8|13	0.21	0.63	0.21	0.63	0.21	-45.34	1.2	0.58			ARPC4
RPA3NT	DARS	DARS	63|24|45	132	44	3	43|38|35|32	0	0	0	0	0	-101.38	1.19	0.92			AQR
RPA3NT	ATP5C1	ATP5C1	12|0|4	16	5.33	3	4|4|6|4	0.02	0.06	0.02	0.06	0.02	-22.11	1.19	0.71			PPP2R5D
RPA3NT	UAP1	UAP1	12|0|5	17	5.67	3	2|3|6|8	0.01	0.02	0.01	0.02	0.01	-23.12	1.19	0.78			CAPN1
RPA3NT	NDUFS7	NDUFS7	4|0|4	8	2.67	3	3|3|2|1	0	0	0	0	0	-12.33	1.19	0.8			HSD17B12
RPA3NT	AHCY	AHCY	60|40|52	152	50.67	3	39|38|45|48	0	0	0	0	0	-95.34	1.19	0.92			SACM1L
RPA3NT	CECR5	CECR5	11|1|4	16	5.33	3	4|4|5|5	0.01	0.02	0.01	0.02	0.01	-19.21	1.19	0.78			ABCF1
RPA3NT	RAB1A	RAB1A	10|3|10	23	7.67	3	6|6|8|6	0	0	0	0	0	-22.87	1.18	0.87			LANCL1
RPA3NT	CCT3	CCT3	70|39|62	171	57	3	52|54|50|38	0	0	0	0	0	-118.79	1.18	0.92			RPS20
RPA3NT	NSFL1C	NSFL1C	49|38|52	139	46.33	3	33|38|42|44	0	0	0	0	0	-86.75	1.18	0.92			COPZ1
RPA3NT	GTF3C1	GTF3C1	23|12|42	77	25.67	3	25|20|29|14	0	0	0	0	0	-65.74	1.17	0.9			EBP
RPA3NT	DPYSL5	DPYSL5	5|2|0	7	2.33	3	1|4|2|1	0.01	0.03	0.01	0.03	0.01	-11.2	1.17	0.76			TARDBP
RPA3NT	THOP1	THOP1	5|1|1	7	2.33	3	1|2|2|3	0.01	0.03	0.01	0.03	0.01	-9.1	1.17	0.76			ETFB
RPA3NT	EIF4A1	EIF4A1	112|46|99	257	85.67	3	70|74|75|75	0	0	0	0	0	-201.26	1.17	0.93			CAMK2D
RPA3NT	PSMB5	PSMB5	26|13|23	62	20.67	3	19|19|16|17	0	0	0	0	0	-47.75	1.16	0.91			DDRGK1
RPA3NT	RPLP0	RPLP0	36|12|31	79	26.33	3	23|22|26|20	0	0	0	0	0	-68.92	1.16	0.91			PFKL
RPA3NT	EIF4A3	EIF4A3	45|18|22	85	28.33	3	28|27|27|16	0	0	0	0	0	-64.48	1.16	0.9			RPS8
RPA3NT	WDHD1	WDHD1	43|9|30	82	27.33	3	12|25|30|28	0	0	0	0	0	-79.09	1.15	0.91			KIF5B
RPA3NT	ACTC1	ACTC1	10|3|12	25	8.33	3	6|5|8|10	0	0	0	0	0	-25.85	1.15	0.87			DDX5
RPA3NT	RAB11B	RAB11B	22|14|13	49	16.33	3	17|13|13|14	0	0	0	0	0	-34.91	1.15	0.9			PDS5A
RPA3NT	HSDL2	HSDL2	4|0|2	6	2	3	1|2|2|2	0.01	0.02	0.01	0.02	0.01	-10.27	1.14	0.77			MYO1C
RPA3NT	TMA7	TMA7	0|0|6	6	2	3	1|2|2|2	0.06	0.18	0.06	0.18	0.06	-10.27	1.14	0.66			ECI1
RPA3NT	CSTF2T	CSTF2T	17|10|14	41	13.67	3	5|12|18|13	0	0	0	0	0	-31.06	1.14	0.9			DDX20
RPA3NT	PPIL1	PPIL1	7|4|7	18	6	3	5|6|5|5	0	0	0	0	0	-16.27	1.14	0.87			ARPC3
RPA3NT	DNAH1	DNAH1	0|3|3	6	2	3	2|3|1|1	0	0	0	0	0	-10.27	1.14	0.79			DPM1
RPA3NT	ATL2	ATL2	5|0|1	6	2	3	0|1|1|5	0.02	0.05	0.02	0.05	0.02	-10.08	1.14	0.73			AP2M1
RPA3NT	TLE3	TLE3	8|0|4	12	4	3	1|1|2|10	0	0.01	0	0.01	0	-17.1	1.14	0.79			SNX5
RPA3NT	CCDC134	CCDC134	3|0|3	6	2	3	1|1|3|2	0	0	0	0	0	-10.27	1.14	0.79			SNX9
RPA3NT	PPIB	PPIB	23|17|26	66	22	3	19|21|22|16	0	0	0	0	0	-47.69	1.13	0.91			GSTK1
RPA3NT	CCT4	CCT4	81|50|77	208	69.33	3	63|63|60|59	0	0	0	0	0	-147.8	1.13	0.93			AAR2
RPA3NT	CKMT1A	CKMT1A	10|5|16	31	10.33	3	10|10|9|8	0	0	0	0	0	-29.7	1.12	0.88			HNRNPD
RPA3NT	GOT1	GOT1	32|6|21	59	19.67	3	14|13|18|25	0	0	0	0	0	-60.71	1.12	0.9			CPSF7
RPA3NT	SLC25A6	SLC25A6	54|38|52	144	48	3	53|44|45|29	0	0	0	0	0	-98.96	1.12	0.92			SCAMP3
RPA3NT	RAN	RAN	53|45|59	157	52.33	3	48|48|52|39	0	0	0	0	0	-103.04	1.12	0.92			PICALM
RPA3NT	PSME3	PSME3	20|11|23	54	18	3	14|16|18|16	0	0	0	0	0	-44.61	1.12	0.91			BROX
RPA3NT	APOBEC3C	APOBEC3C	3|0|7	10	3.33	3	3|3|3|3	0	0.01	0	0.01	0	-15.51	1.11	0.78			MATR3
RPA3NT	ERH	ERH	1|2|2	5	1.67	3	0|1|3|2	0	0	0	0	0	-7.43	1.11	0.81			PRMT5
RPA3NT	PHB2	PHB2	40|38|49	127	42.33	3	41|42|40|30	0	0	0	0	0	-83.22	1.11	0.92			KIF11
RPA3NT	HAUS5	HAUS5	4|0|1	5	1.67	3	1|1|3|1	0.01	0.04	0.01	0.04	0.01	-9.21	1.11	0.73			CORO1C
RPA3NT	WAC	WAC	2|1|2	5	1.67	3	0|1|2|3	0	0	0	0	0	-7.43	1.11	0.81			EMG1
RPA3NT	CDC37	CDC37	10|8|17	35	11.67	3	6|9|11|16	0	0	0	0	0	-28.97	1.11	0.89			TROVE2
RPA3NT	VCP	VCP	50|16|47	113	37.67	3	28|30|39|39	0	0	0	0	0	-105.45	1.11	0.92			NOC2L
RPA3NT	HNRNPUL1	HNRNPUL1	29|5|20	54	18	3	9|15|22|19	0	0	0	0	0	-57.9	1.11	0.9			LMAN1
RPA3NT	NGDN	NGDN	3|0|2	5	1.67	3	0|1|2|3	0	0.01	0	0.01	0	-9.24	1.11	0.79			DPP3
RPA3NT	RPS9	RPS9	32|26|36	94	31.33	3	32|28|31|22	0	0	0	0	0	-65.43	1.11	0.92			WDR18
RPA3NT	PDCL3	PDCL3	32|5|15	52	17.33	3	10|18|16|19	0	0	0	0	0	-56.13	1.1	0.88			UBE2M
RPA3NT	VTA1	VTA1	12|2|5	19	6.33	3	5|7|6|5	0	0	0	0	0	-21.99	1.1	0.83			EIF4G1
RPA3NT	SSR4	SSR4	14|7|14	35	11.67	3	8|9|14|12	0	0	0	0	0	-31.78	1.09	0.9			HACD3
RPA3NT	RPS15A	RPS15A	17|25|34	76	25.33	3	27|24|25|17	0	0	0	0	0	-61.53	1.09	0.91			SRRM2
RPA3NT	RAB5C	RAB5C	20|12|12	44	14.67	3	12|15|14|13	0	0	0	0	0	-33.74	1.09	0.9			MOGS
RPA3NT	ALDOA	ALDOA	48|24|55	127	42.33	3	41|39|38|37	0	0	0	0	0	-108.14	1.09	0.92			MAPRE1
RPA3NT	STT3B	STT3B	4|0|5	9	3	3	1|4|2|4	0	0	0	0	0	-14.51	1.09	0.82			SSR4
RPA3NT	MCM7	MCM7	72|25|63	160	53.33	3	51|50|52|45	0	0	0	0	0	-148.48	1.08	0.92			EIF2A
RPA3NT	POLA1	POLA1	29|6|37	72	24	3	18|28|22|21	0	0	0	0	0	-80.68	1.08	0.91			TTC37
RPA3NT	PDCD5	PDCD5	13|12|14	39	13	3	12|12|13|11	0	0	0	0	0	-28.42	1.08	0.9			EIF4A2
RPA3NT	SHROOM3	SHROOM3	3|2|7	12	4	3	2|2|3|8	0	0	0	0	0	-13.86	1.07	0.83			CBS
RPA3NT	ACTR1A	ACTR1A	27|3|18	48	16	3	13|15|11|21	0	0	0	0	0	-58.17	1.07	0.89			PSMG1
RPA3NT	RBPJ	RBPJ	2|0|2	4	1.33	3	1|1|3|0	0	0.01	0	0.01	0	-8.12	1.07	0.79			RPS26
RPA3NT	OGFOD1	OGFOD1	12|1|3	16	5.33	3	2|4|5|9	0	0.01	0	0.01	0	-21.08	1.07	0.8			SLC16A1
RPA3NT	HADH	HADH	3|0|1	4	1.33	3	0|2|2|1	0.01	0.03	0.01	0.03	0.01	-8.13	1.07	0.76			H2AFY2
RPA3NT	LUC7L3	LUC7L3	6|0|18	24	8	3	8|8|7|7	0	0.01	0	0.01	0	-35.35	1.07	0.79			STX7
RPA3NT	BTF3L4	BTF3L4	7|4|5	16	5.33	3	3|5|6|6	0	0	0	0	0	-15.34	1.07	0.87			MOB1B
RPA3NT	PDCD2L	PDCD2L	5|1|2	8	2.67	3	0|2|3|5	0	0.01	0	0.01	0	-10.98	1.07	0.8			VAPB
RPA3NT	SNX5	SNX5	11|3|6	20	6.67	3	4|5|8|8	0	0	0	0	0	-21.87	1.07	0.86			COLGALT1
RPA3NT	EIF2S3	EIF2S3	50|23|35	108	36	3	42|35|32|27	0	0	0	0	0	-91.73	1.06	0.92			PPIL1
RPA3NT	RBMX	RBMX	3|7|40	50	16.67	3	17|15|18|13	0.01	0.03	0.01	0.03	0.01	-61.4	1.06	0.75			RPS25
RPA3NT	FKBP4	FKBP4	46|0|8	54	18	3	13|15|20|20	0.17	0.5	0.17	0.5	0.17	-77.67	1.06	0.6
RPA3NT	RAB1B	RAB1B	25|6|26	57	19	3	14|15|23|20	0	0	0	0	0	-62.92	1.06	0.91
RPA3NT	TOMM40	TOMM40	17|0|10	27	9	3	1|4|15|14	0	0	0	0	0	-39.04	1.06	0.86
RPA3NT	TIMM23	TIMM23	8|4|11	23	7.67	3	6|8|7|8	0	0	0	0	0	-23.83	1.06	0.88
RPA3NT	HSPA8	HSPA8	59|31|49	139	46.33	3	42|45|45|45	0	0	0	0	0	-116.44	1.05	0.92
RPA3NT	TALDO1	TALDO1	33|21|19	73	24.33	3	21|19|25|28	0	0	0	0	0	-58.2	1.05	0.91
RPA3NT	RPL13A	RPL13A	24|21|18	63	21	3	18|22|23|17	0	0	0	0	0	-47.95	1.05	0.91
RPA3NT	GPD2	GPD2	12|0|3	15	5	3	2|4|7|6	0.02	0.05	0.02	0.05	0.02	-23.28	1.05	0.73
RPA3NT	GYS1	GYS1	10|3|9	22	7.33	3	4|6|7|11	0	0	0	0	0	-24.83	1.05	0.88
RPA3NT	RPS4X	RPS4X	44|22|64	130	43.33	3	43|48|44|31	0	0	0	0	0	-122.83	1.04	0.92
RPA3NT	RPS8	RPS8	37|17|30	84	28	3	31|29|27|21	0	0	0	0	0	-75.82	1.04	0.92
RPA3NT	RPL5	RPL5	58|43|63	164	54.67	3	54|50|61|46	0	0	0	0	0	-127.87	1.04	0.93
RPA3NT	EXOSC3	EXOSC3	2|2|3	7	2.33	3	2|2|3|2	0	0	0	0	0	-8.57	1.04	0.84
RPA3NT	PSMB3	PSMB3	9|3|6	18	6	3	5|5|7|6	0	0	0	0	0	-19.92	1.04	0.87
RPA3NT	SNRPB	SNRPB	15|12|26	53	17.67	3	17|18|19|14	0	0	0	0	0	-46.64	1.04	0.9
RPA3NT	VPS29	VPS29	11|0|7	18	6	3	4|6|5|8	0	0	0	0	0	-27.61	1.04	0.85
RPA3NT	URB2	URB2	5|0|2	7	2.33	3	2|2|3|2	0	0.01	0	0.01	0	-12.33	1.04	0.79
RPA3NT	TMED7	TMED7	4|0|3	7	2.33	3	1|1|3|4	0	0	0	0	0	-12.33	1.04	0.81
RPA3NT	MMGT1	MMGT1	3|3|4	10	3.33	3	3|2|5|3	0	0	0	0	0	-10.64	1.03	0.86
RPA3NT	PSMD11	PSMD11	55|19|45	119	39.67	3	38|40|37|39	0	0	0	0	0	-117.12	1.03	0.92
RPA3NT	HSPD1	HSPD1	35|21|58	114	38	3	28|32|39|48	0	0	0	0	0	-105.86	1.03	0.92
RPA3NT	HSP90AB1	HSP90AB1	118|47|87	252	84	3	65|80|97|84	0	0	0	0	0	-230.27	1.03	0.93
RPA3NT	WARS	WARS	48|3|17	68	22.67	3	13|18|27|30	0	0	0	0	0	-87.93	1.03	0.89
RPA3NT	RPL38	RPL38	6|0|18	24	8	3	7|7|9|8	0	0	0	0	0	-36.46	1.03	0.81
RPA3NT	NDUFA6	NDUFA6	3|0|7	10	3.33	3	3|5|2|3	0	0.01	0	0.01	0	-16.64	1.03	0.8
RPA3NT	RHOT2	RHOT2	8|0|2	10	3.33	3	1|3|4|5	0.01	0.02	0.01	0.02	0.01	-16.64	1.03	0.76
RPA3NT	HMGCS1	HMGCS1	12|0|5	17	5.67	3	4|4|4|10	0	0	0	0	0	-26.38	1.03	0.83
RPA3NT	RAB34	RAB34	6|2|2	10	3.33	3	1|5|5|2	0	0	0	0	0	-12.12	1.03	0.83
RPA3NT	ARHGDIA	ARHGDIA	17|5|10	32	10.67	3	6|8|9|19	0	0	0	0	0	-34.19	1.02	0.89
RPA3NT	PAICS	PAICS	63|34|54	151	50.33	3	50|53|47|47	0	0	0	0	0	-130.11	1.02	0.92
RPA3NT	COA3	COA3	5|4|4	13	4.33	3	5|7|3|2	0	0	0	0	0	-12.74	1.02	0.87
RPA3NT	ATAD3A	ATAD3A	37|18|38	93	31	3	32|30|39|21	0	0	0	0	0	-87.33	1.02	0.92
RPA3NT	FKBP5	FKBP5	9|0|7	16	5.33	3	4|5|6|6	0	0	0	0	0	-25.39	1.02	0.86
RPA3NT	COPS2	COPS2	28|0|13	41	13.67	3	5|5|16|28	0	0	0	0	0	-61.09	1.01	0.88
RPA3NT	NIP7	NIP7	11|0|8	19	6.33	3	6|7|6|6	0	0	0	0	0	-29.8	1.01	0.86
RPA3NT	RPL22	RPL22	13|5|13	31	10.33	3	10|10|16|5	0	0	0	0	0	-33.41	1.01	0.9
RPA3NT	MCM2	MCM2	60|15|54	129	43	3	42|40|44|44	0	0	0	0	0	-142.45	1.01	0.92
RPA3NT	ADSS	ADSS	23|7|17	47	15.67	3	11|15|15|21	0	0	0	0	0	-50.48	1.01	0.9
RPA3NT	YWHAQ	YWHAQ	48|12|35	95	31.67	3	20|32|41|32	0	0	0	0	0	-102.91	1.01	0.92
RPA3NT	ATP1B3	ATP1B3	15|6|13	34	11.33	3	9|9|12|15	0	0	0	0	0	-35.58	1.01	0.9
RPA3NT	DBR1	DBR1	3|0|0	3	1	3	0|0|1|3	0.02	0.06	0.02	0.06	0.02	-6.77	1	0.71
RPA3NT	UQCRFS1	UQCRFS1	2|0|1	3	1	3	0|1|2|1	0.01	0.02	0.01	0.02	0.01	-7.01	1	0.78
RPA3NT	SLC25A5	SLC25A5	17|12|33	62	20.67	3	22|23|23|15	0	0	0	0	0	-61.06	1	0.91
RPA3NT	GAPDH	GAPDH	82|34|87	203	67.67	3	68|72|75|56	0	0	0	0	0	-202.59	1	0.93
RPA3NT	PDK3	PDK3	3|0|0	3	1	3	0|1|1|2	0.02	0.06	0.02	0.06	0.02	-7.01	1	0.72
RPA3NT	PRC1	PRC1	3|0|0	3	1	3	0|1|2|1	0.02	0.06	0.02	0.06	0.02	-7.01	1	0.72
RPA3NT	MAPK15	MAPK15	2|0|1	3	1	3	2|0|1|1	0.01	0.02	0.01	0.02	0.01	-7.01	1	0.78
RPA3NT	NACC1	NACC1	3|0|0	3	1	3	0|0|1|3	0.02	0.06	0.02	0.06	0.02	-6.77	1	0.71
RPA3NT	GNA13	GNA13	8|3|7	18	6	3	6|5|8|5	0	0	0	0	0	-20.86	1	0.88
RPA3NT	MAGOHB	MAGOHB	13|5|9	27	9	3	8|9|9|10	0	0	0	0	0	-28.71	1	0.89
RPA3NT	ACOX1	ACOX1	2|0|4	6	2	3	0|3|3|2	0	0.01	0	0.01	0	-11.2	1	0.79
RPA3NT	ILK	ILK	1|0|2	3	1	3	0|0|3|1	0.01	0.02	0.01	0.02	0.01	-6.77	1	0.77
RPA3NT	EEF2	EEF2	213|87|174	474	158	3	152|161|168|150	0	0	0	0	0	-451.11	1	0.93
RPA3NT	CSNK1G3	CSNK1G3	2|0|1	3	1	3	0|1|0|3	0.01	0.02	0.01	0.02	0.01	-6.77	1	0.77
RPA3NT	WDR4	WDR4	2|0|1	3	1	3	0|0|1|3	0.01	0.02	0.01	0.02	0.01	-6.77	1	0.77
RPA3NT	CCT7	CCT7	93|34|65	192	64	3	71|67|59|60	0	0	0	0	0	-188.56	1	0.93
RPA3NT	R3HDM2	R3HDM2	2|0|1	3	1	3	0|0|2|2	0.01	0.02	0.01	0.02	0.01	-6.97	1	0.78
RPA3NT	PCNP	PCNP	17|19|21	57	19	3	19|18|19|20	0	0	0	0	0	-45.88	1	0.91
RPA3NT	SNRPC	SNRPC	2|0|4	6	2	3	2|3|2|1	0	0.01	0	0.01	0	-11.2	1	0.79
RPA3NT	KATNA1	KATNA1	0|0|3	3	1	3	0|0|2|2	0.02	0.06	0.02	0.06	0.02	-6.97	1	0.73
RPA3NT	PNP	PNP	30|3|18	51	17	3	10|16|19|24	0	0	0	0	0	-67.59	0.99	0.9
RPA3NT	ETF1	ETF1	20|3|3	26	8.67	3	9|7|8|11	0	0	0	0	0	-31.95	0.99	0.83
RPA3NT	GLS	GLS	24|4|13	41	13.67	3	9|11|17|18	0	0	0	0	0	-50.16	0.99	0.89
RPA3NT	PMPCA	PMPCA	18|0|2	20	6.67	3	6|6|8|7	0.03	0.08	0.03	0.08	0.03	-32.03	0.99	0.69
RPA3NT	RPL13	RPL13	18|27|24	69	23	3	27|23|27|16	0	0	0	0	0	-59.87	0.99	0.92
RPA3NT	RPL18	RPL18	18|29|35	82	27.33	3	27|30|29|24	0	0	0	0	0	-75.91	0.99	0.92
RPA3NT	RNF219	RNF219	61|20|30	111	37	3	28|42|22|57	0	0	0	0	0	-109.25	0.99	0.92
RPA3NT	MSH2	MSH2	45|5|25	75	25	3	15|22|31|33	0	0	0	0	0	-95.81	0.99	0.91
RPA3NT	HSP90AA1	HSP90AA1	170|65|115	350	116.67	3	100|112|131|127	0	0	0	0	0	-336.27	0.99	0.93
RPA3NT	BPNT1	BPNT1	8|0|3	11	3.67	3	2|2|5|6	0	0	0	0	0	-18.87	0.98	0.81
RPA3NT	TYMS	TYMS	13|4|19	36	12	3	11|10|14|14	0	0	0	0	0	-43.98	0.98	0.89
RPA3NT	PTCD3	PTCD3	24|3|12	39	13	3	13|12|15|13	0	0	0	0	0	-50.74	0.98	0.89
RPA3NT	GBAS	GBAS	9|1|4	14	4.67	3	6|2|7|4	0	0	0	0	0	-20.32	0.98	0.84
RPA3NT	TRAP1	TRAP1	77|26|48	151	50.33	3	54|48|54|50	0	0	0	0	0	-154.37	0.98	0.92
RPA3NT	KARS	KARS	46|14|32	92	30.67	3	32|33|32|28	0	0	0	0	0	-98.71	0.98	0.92
RPA3NT	ETFB	ETFB	8|4|4	16	5.33	3	5|6|4|7	0	0	0	0	0	-17.2	0.97	0.87
RPA3NT	USMG5	USMG5	7|4|8	19	6.33	3	6|7|7|6	0	0	0	0	0	-20.96	0.97	0.88
RPA3NT	GRHPR	GRHPR	5|0|3	8	2.67	3	1|1|4|5	0	0	0	0	0	-14.44	0.97	0.82
RPA3NT	ATP5L	ATP5L	9|11|12	32	10.67	3	10|11|11|12	0	0	0	0	0	-29.32	0.97	0.9
RPA3NT	UBA1	UBA1	82|41|58	181	60.33	3	55|65|66|62	0	0	0	0	0	-166.2	0.97	0.93
RPA3NT	HARS	HARS	37|5|16	58	19.33	3	16|19|23|22	0	0	0	0	0	-73.85	0.97	0.9
RPA3NT	RBM39	RBM39	27|4|20	51	17	3	14|15|21|20	0	0	0	0	0	-66.01	0.97	0.91
RPA3NT	GSTK1	GSTK1	9|4|6	19	6.33	3	6|5|7|8	0	0	0	0	0	-20.96	0.97	0.88
RPA3NT	OLA1	OLA1	25|3|18	46	15.33	3	12|13|22|17	0	0	0	0	0	-62.43	0.96	0.9
RPA3NT	TUBG1	TUBG1	8|0|5	13	4.33	3	1|1|8|8	0	0	0	0	0	-21.63	0.96	0.85
RPA3NT	DDB1	DDB1	64|5|12	81	27	3	16|24|28|44	0	0	0	0	0	-107.32	0.96	0.9
RPA3NT	STRBP	STRBP	11|5|7	23	7.67	3	3|6|11|12	0	0	0	0	0	-24.55	0.96	0.89
RPA3NT	DCXR	DCXR	13|4|16	33	11	3	10|13|13|10	0	0	0	0	0	-40.9	0.96	0.9
RPA3NT	ERLIN2	ERLIN2	15|3|8	26	8.67	3	6|10|11|9	0	0	0	0	0	-32.95	0.96	0.88
RPA3NT	RPL7	RPL7	56|37|41	134	44.67	3	49|51|44|45	0	0	0	0	0	-117.39	0.95	0.92
RPA3NT	ANKRD26	ANKRD26	1|0|4	5	1.67	3	0|0|2|5	0.01	0.02	0.01	0.02	0.01	-10.05	0.95	0.76
RPA3NT	HIST1H1D	HIST1H1D	0|4|6	10	3.33	3	4|3|5|2	0	0	0	0	0	-17.75	0.95	0.84
RPA3NT	ZNF518A	ZNF518A	3|0|2	5	1.67	3	0|0|2|5	0	0.01	0	0.01	0	-10.05	0.95	0.79
RPA3NT	MARS2	MARS2	4|0|1	5	1.67	3	0|2|3|2	0.01	0.02	0.01	0.02	0.01	-10.27	0.95	0.78
RPA3NT	DNAH2	DNAH2	0|2|3	5	1.67	3	1|2|2|2	0	0	0	0	0	-10.27	0.95	0.8
RPA3NT	RTCB	RTCB	2|0|3	5	1.67	3	0|2|2|3	0	0	0	0	0	-10.27	0.95	0.8
RPA3NT	KPNA2	KPNA2	37|16|23	76	25.33	3	20|27|29|31	0	0	0	0	0	-76.75	0.95	0.92
RPA3NT	NONO	NONO	136|136|139	411	137	3	143|153|151|130	0	0	0	0	0	-314.84	0.95	0.93
RPA3NT	ASNS	ASNS	81|42|68	191	63.67	3	75|75|56|61	0	0	0	0	0	-182.59	0.95	0.93
RPA3NT	PRAF2	PRAF2	4|2|4	10	3.33	3	1|5|5|3	0	0	0	0	0	-13.18	0.95	0.86
RPA3NT	RPS3	RPS3	51|35|60	146	48.67	3	62|48|54|40	0	0	0	0	0	-134.83	0.95	0.93
RPA3NT	TAF7	TAF7	2|2|1	5	1.67	3	0|4|0|3	0	0	0	0	0	-8.16	0.95	0.81
RPA3NT	FASN	FASN	326|129|245	700	233.33	3	248|248|248|241	0	0	0	0	0	#NAME?	0.95	0.93
RPA3NT	TIMM50	TIMM50	21|11|22	54	18	3	21|20|19|17	0	0	0	0	0	-57.14	0.94	0.91
RPA3NT	RAB14	RAB14	22|4|17	43	14.33	3	10|16|14|21	0	0	0	0	0	-56.45	0.94	0.9
RPA3NT	PSMA7	PSMA7	25|14|21	60	20	3	20|20|21|24	0	0	0	0	0	-59.24	0.94	0.92
RPA3NT	PSMB2	PSMB2	16|4|11	31	10.33	3	10|11|14|9	0	0	0	0	0	-38.83	0.94	0.89
RPA3NT	PSMB1	PSMB1	20|7|20	47	15.67	3	17|15|17|18	0	0	0	0	0	-55.48	0.94	0.91
RPA3NT	SEC61B	SEC61B	5|5|2	12	4	3	5|3|5|4	0	0	0	0	0	-15.98	0.94	0.87
RPA3NT	PGRMC2	PGRMC2	4|4|4	12	4	3	4|4|4|5	0	0	0	0	0	-12.71	0.94	0.93
RPA3NT	ALDH18A1	ALDH18A1	61|20|42	123	41	3	53|47|41|34	0	0	0	0	0	-135.97	0.94	0.92
RPA3NT	GCLM	GCLM	6|1|5	12	4	3	5|6|3|3	0	0	0	0	0	-18.15	0.94	0.86
RPA3NT	RPL24	RPL24	8|11|17	36	12	3	10|16|13|12	0	0	0	0	0	-37.61	0.94	0.9
RPA3NT	CTBP2	CTBP2	5|0|2	7	2.33	3	2|4|0|4	0	0.01	0	0.01	0	-13.36	0.93	0.8
RPA3NT	WDR82	WDR82	2|2|3	7	2.33	3	3|2|2|3	0	0	0	0	0	-9.46	0.93	0.85
RPA3NT	NDUFS2	NDUFS2	23|2|9	34	11.33	3	5|11|20|13	0	0	0	0	0	-48.88	0.93	0.89
RPA3NT	LGALS3BP	LGALS3BP	4|0|3	7	2.33	3	1|2|2|5	0	0	0	0	0	-13.44	0.93	0.83
RPA3NT	UGGT1	UGGT1	13|0|3	16	5.33	3	2|2|9|10	0	0	0	0	0	-27.2	0.93	0.83
RPA3NT	RAB8A	RAB8A	7|4|5	16	5.33	3	9|5|4|5	0	0	0	0	0	-18.13	0.93	0.88
RPA3NT	KDM5C	KDM5C	5|0|2	7	2.33	3	2|2|3|3	0	0.01	0	0.01	0	-13.43	0.93	0.81
RPA3NT	HNRNPU	HNRNPU	123|49|81	253	84.33	3	102|85|97|77	0	0	0	0	0	-260.95	0.93	0.93
RPA3NT	DAK	DAK	4|0|3	7	2.33	3	0|0|4|6	0	0	0	0	0	-13	0.93	0.81
RPA3NT	PPAT	PPAT	11|1|8	20	6.67	3	10|7|5|7	0	0	0	0	0	-30.84	0.92	0.88
RPA3NT	SEH1L	SEH1L	15|2|14	31	10.33	3	13|12|8|12	0	0	0	0	0	-45.05	0.92	0.9
RPA3NT	PA2G4	PA2G4	49|10|24	83	27.67	3	27|28|33|32	0	0	0	0	0	-102.87	0.92	0.91
RPA3NT	DEK	DEK	5|8|14	27	9	3	10|10|12|7	0	0	0	0	0	-31.68	0.92	0.89
RPA3NT	HM13	HM13	5|0|6	11	3.67	3	3|4|6|3	0	0	0	0	0	-19.88	0.92	0.85
RPA3NT	TOMM70A	TOMM70A	8|0|1	9	3	3	1|3|4|5	0.01	0.02	0.01	0.02	0.01	-16.64	0.92	0.76
RPA3NT	RPS3A	RPS3A	54|38|50	142	47.33	3	54|52|56|44	0	0	0	0	0	-131.6	0.92	0.93
RPA3NT	SNRPD1	SNRPD1	12|6|13	31	10.33	3	13|11|11|10	0	0	0	0	0	-35.58	0.92	0.9
RPA3NT	SMS	SMS	7|0|4	11	3.67	3	2|2|6|6	0	0	0	0	0	-19.84	0.92	0.84
RPA3NT	SLC25A12	SLC25A12	6|2|1	9	3	3	0|1|7|5	0	0	0	0	0	-13.59	0.92	0.82
RPA3NT	LDHB	LDHB	76|38|68	182	60.67	3	60|64|72|69	0	0	0	0	0	-188.41	0.92	0.93
RPA3NT	HSPA4	HSPA4	53|4|20	77	25.67	3	19|27|36|31	0	0	0	0	0	-112.04	0.91	0.91
RPA3NT	VCL	VCL	35|7|26	68	22.67	3	17|22|28|33	0	0	0	0	0	-89.38	0.91	0.92
RPA3NT	ILF3	ILF3	85|51|69	205	68.33	3	75|76|74|77	0	0	0	0	0	-199.7	0.91	0.93
RPA3NT	CPNE1	CPNE1	14|2|8	24	8	3	5|8|12|10	0	0	0	0	0	-34.52	0.91	0.88
RPA3NT	PKM	PKM	119|59|114	292	97.33	3	100|106|120|104	0	0	0	0	0	-309.02	0.91	0.93
RPA3NT	HIST1H4A	HIST1H4A	47|75|140	262	87.33	3	102|113|99|74	0	0	0	0	0	-291.7	0.9	0.93
RPA3NT	HSPA4L	HSPA4L	12|1|8	21	7	3	3|9|8|11	0	0	0	0	0	-32.92	0.9	0.88
RPA3NT	VDAC3	VDAC3	27|11|26	64	21.33	3	26|24|24|21	0	0	0	0	0	-75	0.9	0.92
RPA3NT	DDX39B	DDX39B	67|31|55	153	51	3	49|53|66|58	0	0	0	0	0	-163.97	0.9	0.93
RPA3NT	LSR	LSR	1|0|1	2	0.67	3	0|1|1|1	0	0	0	0	0	-6.31	0.89	0.93
RPA3NT	PPA1	PPA1	7|0|3	10	3.33	3	0|0|4|11	0	0	0	0	0	-18.13	0.89	0.82
RPA3NT	TRIM28	TRIM28	65|60|67	192	64	3	64|72|79|73	0	0	0	0	0	-171.15	0.89	0.93
RPA3NT	MRPL4	MRPL4	2|0|0	2	0.67	3	1|0|0|2	0.01	0.04	0.01	0.04	0.01	-6.31	0.89	0.74
RPA3NT	FSCN1	FSCN1	8|0|0	8	2.67	3	0|2|6|4	0.01	0.03	0.01	0.03	0.01	-15.22	0.89	0.76
RPA3NT	ACAT1	ACAT1	5|0|1	6	2	3	1|2|2|4	0	0.01	0	0.01	0	-12.33	0.89	0.79
RPA3NT	RPL15	RPL15	34|25|35	94	31.33	3	36|36|34|35	0	0	0	0	0	-92.9	0.89	0.93
RPA3NT	DYNC1I2	DYNC1I2	8|0|0	8	2.67	3	0|0|5|7	0.01	0.03	0.01	0.03	0.01	-14.9	0.89	0.76
RPA3NT	TTC27	TTC27	2|0|0	2	0.67	3	0|1|1|1	0.01	0.04	0.01	0.04	0.01	-6.31	0.89	0.74
RPA3NT	ELAC2	ELAC2	27|8|28	63	21	3	18|18|29|29	0	0	0	0	0	-80.67	0.89	0.92
RPA3NT	DHCR24	DHCR24	3|0|1	4	1.33	3	1|4|1|0	0	0.01	0	0.01	0	-9.07	0.89	0.79
RPA3NT	MTHFD1	MTHFD1	58|26|39	123	41	3	42|46|46|50	0	0	0	0	0	-132.57	0.89	0.92
RPA3NT	DNAH5	DNAH5	0|0|2	2	0.67	3	1|2|0|0	0.01	0.04	0.01	0.04	0.01	-6.31	0.89	0.74
RPA3NT	LRPPRC	LRPPRC	130|9|55	194	64.67	3	62|67|76|86	0	0	0	0	0	-289.28	0.89	0.92
RPA3NT	RPS21	RPS21	3|0|3	6	2	3	1|1|3|4	0	0	0	0	0	-12.33	0.89	0.83
RPA3NT	AKT2	AKT2	7|0|7	14	4.67	3	4|3|5|9	0	0	0	0	0	-25.36	0.89	0.87
RPA3NT	MSTO1	MSTO1	3|1|0	4	1.33	3	2|1|1|2	0	0.01	0	0.01	0	-9.21	0.89	0.79
RPA3NT	RABGGTB	RABGGTB	2|0|0	2	0.67	3	1|0|1|1	0.01	0.04	0.01	0.04	0.01	-6.31	0.89	0.74
RPA3NT	GCC2	GCC2	1|0|1	2	0.67	3	0|1|0|2	0	0	0	0	0	-6.31	0.89	0.93
RPA3NT	RFC4	RFC4	9|3|10	22	7.33	3	7|8|8|10	0	0	0	0	0	-29.9	0.89	0.89
RPA3NT	USP3	USP3	0|1|1	2	0.67	3	0|0|2|1	0	0	0	0	0	-6.31	0.89	0.93
RPA3NT	PRIMPOL	PRIMPOL	2|0|0	2	0.67	3	0|0|0|3	0.02	0.06	0.02	0.06	0.02	-6.56	0.89	0.72
RPA3NT	ZNF655	ZNF655	0|0|2	2	0.67	3	0|1|2|0	0.01	0.04	0.01	0.04	0.01	-6.31	0.89	0.74
RPA3NT	OTOF	OTOF	1|0|1	2	0.67	3	0|2|0|1	0	0	0	0	0	-6.31	0.89	0.93
RPA3NT	ISOC1	ISOC1	15|6|9	30	10	3	9|11|10|15	0	0	0	0	0	-35.58	0.89	0.9
RPA3NT	PTBP1	PTBP1	56|33|55	144	48	3	52|50|56|58	0	0	0	0	0	-150.25	0.89	0.93
RPA3NT	SELT	SELT	1|0|1	2	0.67	3	0|0|0|3	0	0	0	0	0	-6.56	0.89	0.93
RPA3NT	SF3B3	SF3B3	72|23|49	144	48	3	47|54|50|68	0	0	0	0	0	-173.89	0.88	0.92
RPA3NT	GOT2	GOT2	6|31|51	88	29.33	3	29|33|41|30	0	0	0	0	0	-127.57	0.88	0.92
RPA3NT	XRCC5	XRCC5	131|46|109	286	95.33	3	110|104|114|106	0	0	0	0	0	-340.85	0.88	0.93
RPA3NT	ARMT1	ARMT1	13|0|2	15	5	3	0|0|9|14	0	0	0	0	0	-26.77	0.87	0.83
RPA3NT	HIST1H1E	HIST1H1E	17|53|39	109	36.33	3	53|44|41|29	0	0	0	0	0	-134.34	0.87	0.92
RPA3NT	CARM1	CARM1	20|0|12	32	10.67	3	4|8|19|18	0	0	0	0	0	-55.83	0.87	0.89
RPA3NT	HSP90AB2P	HSP90AB2P	8|1|4	13	4.33	3	4|5|7|4	0	0	0	0	0	-21.25	0.87	0.86
RPA3NT	RPL30	RPL30	11|2|14	27	9	3	12|13|10|7	0	0	0	0	0	-41.85	0.86	0.9
RPA3NT	SAMM50	SAMM50	20|4|11	35	11.67	3	10|15|15|14	0	0	0	0	0	-49.18	0.86	0.9
RPA3NT	ACO1	ACO1	9|0|0	9	3	3	0|1|4|9	0.01	0.02	0.01	0.02	0.01	-17.17	0.86	0.77
RPA3NT	RPL18A	RPL18A	23|17|30	70	23.33	3	30|31|27|20	0	0	0	0	0	-75.82	0.86	0.92
RPA3NT	RAB4A	RAB4A	7|0|2	9	3	3	3|2|4|5	0	0	0	0	0	-17.75	0.86	0.82
RPA3NT	TBK1	TBK1	8|0|3	11	3.67	3	4|3|7|3	0	0	0	0	0	-21	0.86	0.84
RPA3NT	PANK4	PANK4	9|0|2	11	3.67	3	1|3|4|9	0	0	0	0	0	-20.63	0.86	0.82
RPA3NT	RCC2	RCC2	70|22|53	145	48.33	3	60|53|60|53	0	0	0	0	0	-183.47	0.86	0.93
RPA3NT	MCM3	MCM3	69|21|54	144	48	3	54|51|60|60	0	0	0	0	0	-184.8	0.85	0.93
RPA3NT	HLA-A	HLA-A	9|4|8	21	7	3	6|6|8|13	0	0	0	0	0	-27.72	0.85	0.89
RPA3NT	SFN	SFN	2|2|3	7	2.33	3	2|2|3|4	0	0	0	0	0	-10.36	0.85	0.85
RPA3NT	RSRC1	RSRC1	2|0|5	7	2.33	3	2|2|3|4	0	0	0	0	0	-14.51	0.85	0.82
RPA3NT	RBBP7	RBBP7	17|13|16	46	15.33	3	16|19|19|18	0	0	0	0	0	-48.67	0.85	0.93
RPA3NT	ATP5F1	ATP5F1	33|13|29	75	25	3	29|28|30|31	0	0	0	0	0	-93.84	0.85	0.92
RPA3NT	TFRC	TFRC	22|0|17	39	13	3	15|14|16|16	0	0	0	0	0	-69.85	0.85	0.9
RPA3NT	FBL	FBL	39|19|38	96	32	3	35|37|37|42	0	0	0	0	0	-114.13	0.85	0.92
RPA3NT	SCAMP1	SCAMP1	8|1|5	14	4.67	3	4|4|7|7	0	0	0	0	0	-23.4	0.85	0.87
RPA3NT	FAM175B	FAM175B	4|0|3	7	2.33	3	4|3|2|2	0	0	0	0	0	-14.51	0.85	0.84
RPA3NT	EEF1A1	EEF1A1	101|78|146	325	108.33	3	123|123|149|122	0	0	0	0	0	-356.9	0.84	0.93
RPA3NT	UMPS	UMPS	7|0|5	12	4	3	2|4|5|8	0	0	0	0	0	-23.19	0.84	0.86
RPA3NT	HIST1H1C	HIST1H1C	4|9|9	22	7.33	3	10|11|8|6	0	0	0	0	0	-29.75	0.84	0.9
RPA3NT	HSPBP1	HSPBP1	16|0|6	22	7.33	3	5|9|10|11	0	0	0	0	0	-40.9	0.84	0.87
RPA3NT	UBXN4	UBXN4	9|1|7	17	5.67	3	3|7|6|11	0	0	0	0	0	-28.6	0.84	0.88
RPA3NT	INTS12	INTS12	9|4|6	19	6.33	3	2|10|7|11	0	0	0	0	0	-24.55	0.84	0.89
RPA3NT	RPS26	RPS26	9|4|9	22	7.33	3	10|10|8|7	0	0	0	0	0	-29.75	0.84	0.9
RPA3NT	GARS	GARS	46|11|31	88	29.33	3	29|35|35|40	0	0	0	0	0	-120.15	0.84	0.92
RPA3NT	GANAB	GANAB	99|29|65	193	64.33	3	76|82|76|77	0	0	0	0	0	-254.35	0.83	0.93
RPA3NT	EIF2B2	EIF2B2	12|1|5	18	6	3	8|6|6|9	0	0	0	0	0	-30.84	0.83	0.87
RPA3NT	RPS2	RPS2	36|19|35	90	30	3	40|38|38|29	0	0	0	0	0	-108.16	0.83	0.93
RPA3NT	SNF8	SNF8	4|0|1	5	1.67	3	2|1|2|3	0	0.01	0	0.01	0	-11.2	0.83	0.79
RPA3NT	MAPK1	MAPK1	30|10|23	63	21	3	25|25|23|28	0	0	0	0	0	-83.3	0.83	0.92
RPA3NT	RUVBL1	RUVBL1	38|27|35	100	33.33	3	41|39|41|39	0	0	0	0	0	-107.4	0.83	0.93
RPA3NT	SYNGAP1	SYNGAP1	2|2|1	5	1.67	3	2|2|2|2	0	0	0	0	0	-9.1	0.83	0.93
RPA3NT	PREX1	PREX1	3|0|2	5	1.67	3	0|0|4|4	0	0	0	0	0	-10.82	0.83	0.81
RPA3NT	GPI	GPI	97|61|103	261	87	3	95|100|114|111	0	0	0	0	0	-295.19	0.83	0.93
RPA3NT	MB21D2	MB21D2	1|2|2	5	1.67	3	3|3|1|1	0	0	0	0	0	-9.1	0.83	0.93
RPA3NT	MAP4K5	MAP4K5	2|0|3	5	1.67	3	2|2|2|2	0	0	0	0	0	-11.2	0.83	0.82
RPA3NT	PSAT1	PSAT1	47|25|32	104	34.67	3	39|42|41|45	0	0	0	0	0	-117.89	0.83	0.92
RPA3NT	AASS	AASS	7|0|1	8	2.67	3	1|2|5|5	0	0.01	0	0.01	0	-16.61	0.82	0.8
RPA3NT	EBP	EBP	8|7|6	21	7	3	9|9|8|8	0	0	0	0	0	-25.02	0.82	0.93
RPA3NT	AHSA1	AHSA1	22|3|21	46	15.33	3	15|18|21|21	0	0	0	0	0	-74.29	0.82	0.91
RPA3NT	FARSB	FARSB	39|17|24	80	26.67	3	36|30|34|30	0	0	0	0	0	-97.37	0.82	0.92
RPA3NT	HSPA1A	HSPA1A	81|48|69	198	66	3	78|85|82|76	0	0	0	0	0	-223.69	0.82	0.93
RPA3NT	RAB6A	RAB6A	12|7|11	30	10	3	9|13|14|13	0	0	0	0	0	-37.55	0.82	0.93
RPA3NT	RPS19	RPS19	4|7|27	38	12.67	3	15|18|13|16	0	0	0	0	0	-57.56	0.82	0.89
RPA3NT	TM9SF2	TM9SF2	2|0|6	8	2.67	3	4|3|2|4	0	0	0	0	0	-16.64	0.82	0.83
RPA3NT	PSMD7	PSMD7	22|4|15	41	13.67	3	12|18|19|18	0	0	0	0	0	-62.84	0.82	0.91
RPA3NT	YEATS2	YEATS2	34|22|47	103	34.33	3	23|39|47|58	0	0	0	0	0	-123.14	0.82	0.92
RPA3NT	PRPS2	PRPS2	4|2|2	8	2.67	3	4|2|3|4	0	0	0	0	0	-12.15	0.82	0.86
RPA3NT	EEF1G	EEF1G	66|38|60	164	54.67	3	66|63|76|64	0	0	0	0	0	-192.34	0.81	0.93
RPA3NT	ARPC4	ARPC4	12|9|12	33	11	3	12|13|15|14	0	0	0	0	0	-38.67	0.81	0.93
RPA3NT	RPL12	RPL12	22|8|18	48	16	3	18|23|20|18	0	0	0	0	0	-65.42	0.81	0.92
RPA3NT	TST	TST	5|0|6	11	3.67	3	4|5|5|4	0	0	0	0	0	-22.11	0.81	0.87
RPA3NT	ATP5J2	ATP5J2	8|4|8	20	6.67	3	9|8|10|6	0	0	0	0	0	-27.75	0.81	0.93
RPA3NT	EZR	EZR	36|5|31	72	24	3	24|27|37|30	0	0	0	0	0	-114.56	0.81	0.92
RPA3NT	MOB1B	MOB1B	8|3|9	20	6.67	3	7|8|8|10	0	0	0	0	0	-29.9	0.81	0.89
RPA3NT	FECH	FECH	9|0|5	14	4.67	3	5|7|7|4	0	0	0	0	0	-27.61	0.81	0.87
RPA3NT	RAB10	RAB10	12|4|12	28	9.33	3	12|11|11|12	0	0	0	0	0	-40.9	0.81	0.9
RPA3NT	CSNK2A2	CSNK2A2	21|2|32	55	18.33	3	15|21|31|24	0	0	0	0	0	-94.82	0.81	0.91
RPA3NT	LDHA	LDHA	77|39|75	191	63.67	3	72|80|78|83	0	0	0	0	0	-233.95	0.81	0.93
RPA3NT	KIAA1279	KIAA1279	19|5|12	36	12	3	9|15|18|18	0	0	0	0	0	-52.94	0.8	0.91
RPA3NT	RAB2A	RAB2A	20|2|13	35	11.67	3	14|15|13|16	0	0	0	0	0	-59.04	0.8	0.9
RPA3NT	FAU	FAU	1|0|5	6	2	3	0|3|4|3	0	0.01	0	0.01	0	-13.44	0.8	0.8
RPA3NT	TOR1A	TOR1A	3|0|3	6	2	3	1|1|4|4	0	0	0	0	0	-13.44	0.8	0.84
RPA3NT	NT5C3A	NT5C3A	4|0|2	6	2	3	3|1|2|4	0	0	0	0	0	-13.43	0.8	0.83
RPA3NT	FDPS	FDPS	16|8|16	40	13.33	3	14|18|21|14	0	0	0	0	0	-53.31	0.8	0.93
RPA3NT	CDK1	CDK1	45|35|34	114	38	3	52|52|45|41	0	0	0	0	0	-123.47	0.8	0.93
RPA3NT	DNAJC19	DNAJC19	2|0|7	9	3	3	4|5|5|1	0	0	0	0	0	-18.84	0.8	0.83
RPA3NT	UBA2	UBA2	48|11|36	95	31.67	3	37|37|45|40	0	0	0	0	0	-141.11	0.8	0.92
RPA3NT	RPS10	RPS10	22|10|35	67	22.33	3	28|27|33|23	0	0	0	0	0	-93.57	0.8	0.92
RPA3NT	FAF1	FAF1	6|0|0	6	2	3	0|0|4|6	0.01	0.02	0.01	0.02	0.01	-13	0.8	0.77
RPA3NT	BCAP31	BCAP31	20|19|26	65	21.67	3	28|32|26|23	0	0	0	0	0	-73.15	0.8	0.93
RPA3NT	IDH3B	IDH3B	9|0|0	9	3	3	4|3|5|3	0.01	0.02	0.01	0.02	0.01	-18.84	0.8	0.78
RPA3NT	CNDP2	CNDP2	31|4|27	62	20.67	3	19|23|32|29	0	0	0	0	0	-101.37	0.8	0.92
RPA3NT	S100A8	S100A8	1|0|5	6	2	3	3|2|1|4	0	0.01	0	0.01	0	-13.43	0.8	0.81
RPA3NT	NUCKS1	NUCKS1	1|3|2	6	2	3	2|1|5|2	0	0	0	0	0	-11.12	0.8	0.85
RPA3NT	ALDH7A1	ALDH7A1	19|6|10	35	11.67	3	9|15|14|20	0	0	0	0	0	-48.51	0.8	0.91
RPA3NT	2022-09-11	2022-09-11	4|1|1	6	2	3	2|2|2|4	0	0	0	0	0	-11.11	0.8	0.83
RPA3NT	COG5	COG5	4|0|2	6	2	3	2|1|2|5	0	0	0	0	0	-13.44	0.8	0.83
RPA3NT	PTPRF	PTPRF	1|0|2	3	1	3	0|1|3|1	0	0.01	0	0.01	0	-8.12	0.8	0.8
RPA3NT	PDE6C	PDE6C	0|0|3	3	1	3	0|1|2|2	0.01	0.03	0.01	0.03	0.01	-8.13	0.8	0.76
RPA3NT	GMPPB	GMPPB	1|0|2	3	1	3	0|0|2|3	0	0.01	0	0.01	0	-7.98	0.8	0.79
RPA3NT	HNRNPC	HNRNPC	19|15|14	48	16	3	20|22|19|19	0	0	0	0	0	-54.48	0.8	0.93
RPA3NT	LMAN2L	LMAN2L	3|0|0	3	1	3	1|0|2|2	0.01	0.03	0.01	0.03	0.01	-8.13	0.8	0.76
RPA3NT	TUBB6	TUBB6	2|1|0	3	1	3	1|0|1|3	0	0.01	0	0.01	0	-8.12	0.8	0.8
RPA3NT	USP9X	USP9X	55|3|8	66	22	3	12|24|27|47	0	0	0	0	0	-111.42	0.8	0.91
RPA3NT	AACS	AACS	5|0|1	6	2	3	1|2|2|5	0	0.01	0	0.01	0	-13.44	0.8	0.8
RPA3NT	TROVE2	TROVE2	23|3|16	42	14	3	13|17|18|22	0	0	0	0	0	-68.9	0.8	0.91
RPA3NT	HK2	HK2	19|1|7	27	9	3	12|10|10|13	0	0	0	0	0	-48.18	0.8	0.89
RPA3NT	KHDRBS1	KHDRBS1	18|11|24	53	17.67	3	20|24|25|21	0	0	0	0	0	-69.99	0.79	0.92
RPA3NT	DLD	DLD	10|0|6	16	5.33	3	5|7|7|8	0	0	0	0	0	-32.03	0.79	0.88
RPA3NT	SEC61A1	SEC61A1	10|5|14	29	9.67	3	14|10|15|10	0	0	0	0	0	-41.67	0.79	0.91
RPA3NT	EIF3E	EIF3E	46|9|33	88	29.33	3	37|43|38|31	0	0	0	0	0	-135.97	0.79	0.92
RPA3NT	NOL11	NOL11	22|10|16	48	16	3	15|20|22|24	0	0	0	0	0	-63.1	0.79	0.92
RPA3NT	NXF1	NXF1	11|1|4	16	5.33	3	5|4|9|9	0	0	0	0	0	-28.79	0.79	0.87
RPA3NT	LIN54	LIN54	17|9|17	43	14.33	3	10|17|21|25	0	0	0	0	0	-56.91	0.79	0.93
RPA3NT	USP14	USP14	32|9|12	53	17.67	3	13|20|25|31	0	0	0	0	0	-72.97	0.79	0.91
RPA3NT	CAD	CAD	117|32|73	222	74	3	92|101|95|88	0	0	0	0	0	-314.33	0.79	0.93
RPA3NT	COX6C	COX6C	3|5|8	16	5.33	3	6|6|8|7	0	0	0	0	0	-23.86	0.79	0.89
RPA3NT	MCM5	MCM5	51|20|40	111	37	3	46|48|50|43	0	0	0	0	0	-148.22	0.79	0.93
RPA3NT	MAPRE2	MAPRE2	10|0|6	16	5.33	3	5|6|9|7	0	0	0	0	0	-32.03	0.79	0.88
RPA3NT	NARS	NARS	64|22|45	131	43.67	3	55|56|56|53	0	0	0	0	0	-177.32	0.79	0.93
RPA3NT	RPS24	RPS24	13|7|15	35	11.67	3	13|15|16|15	0	0	0	0	0	-47.42	0.79	0.91
RPA3NT	RPS25	RPS25	2|2|12	16	5.33	3	6|6|10|5	0	0	0	0	0	-26.09	0.79	0.86
RPA3NT	RPS20	RPS20	8|6|8	22	7.33	3	8|11|10|8	0	0	0	0	0	-27.84	0.79	0.93
RPA3NT	CHORDC1	CHORDC1	19|7|17	43	14.33	3	14|21|22|16	0	0	0	0	0	-61.58	0.79	0.91
RPA3NT	LANCL1	LANCL1	9|6|10	25	8.33	3	11|11|10|10	0	0	0	0	0	-32.66	0.79	0.93
RPA3NT	CCT5	CCT5	133|67|113	313	104.33	3	113|132|148|132	0	0	0	0	0	-386.81	0.79	0.93
RPA3NT	CMBL	CMBL	10|2|10	22	7.33	3	6|9|9|13	0	0	0	0	0	-36.54	0.79	0.9
RPA3NT	VPS26A	VPS26A	18|5|10	33	11	3	15|15|14|12	0	0	0	0	0	-48.8	0.79	0.91
RPA3NT	LETM1	LETM1	15|3|10	28	9.33	3	9|12|13|13	0	0	0	0	0	-44.42	0.79	0.9
RPA3NT	BTF3	BTF3	12|5|6	23	7.67	3	6|8|11|14	0	0	0	0	0	-31.67	0.79	0.9
RPA3NT	LIG1	LIG1	11|0|2	13	4.33	3	2|5|8|7	0	0	0	0	0	-26.49	0.79	0.84
RPA3NT	COX4I1	COX4I1	18|13|23	54	18	3	25|22|25|20	0	0	0	0	0	-67.91	0.78	0.93
RPA3NT	TKT	TKT	89|57|90	236	78.67	3	101|98|107|99	0	0	0	0	0	-288.37	0.78	0.93
RPA3NT	NUP160	NUP160	15|0|2	17	5.67	3	1|3|6|19	0	0	0	0	0	-33.26	0.78	0.85
RPA3NT	PSMD12	PSMD12	48|8|39	95	31.67	3	40|44|43|35	0	0	0	0	0	-152.72	0.78	0.92
RPA3NT	DHX15	DHX15	72|40|75	187	62.33	3	87|80|84|70	0	0	0	0	0	-239.84	0.78	0.93
RPA3NT	PGD	PGD	75|31|68	174	58	3	73|73|77|75	0	0	0	0	0	-236.34	0.78	0.93
RPA3NT	RTCA	RTCA	5|0|2	7	2.33	3	3|3|4|2	0	0	0	0	0	-15.51	0.78	0.84
RPA3NT	GSR	GSR	5|1|4	10	3.33	3	4|4|4|5	0	0	0	0	0	-18.15	0.78	0.87
RPA3NT	TOR1AIP1	TOR1AIP1	2|1|4	7	2.33	3	3|5|1|3	0	0	0	0	0	-13.01	0.78	0.85
RPA3NT	RBM14	RBM14	7|4|14	25	8.33	3	8|12|10|13	0	0	0	0	0	-37.83	0.78	0.9
RPA3NT	DERA	DERA	5|1|4	10	3.33	3	4|3|5|5	0	0	0	0	0	-18.15	0.78	0.87
RPA3NT	EIF4E	EIF4E	9|0|1	10	3.33	3	0|2|7|8	0	0	0	0	0	-20.5	0.78	0.82
RPA3NT	SND1	SND1	69|27|60	156	52	3	70|70|67|61	0	0	0	0	0	-214.87	0.78	0.93
RPA3NT	SEC22B	SEC22B	20|11|13	44	14.67	3	22|18|18|17	0	0	0	0	0	-55.19	0.78	0.92
RPA3NT	CHMP5	CHMP5	3|2|6	11	3.67	3	5|5|5|4	0	0	0	0	0	-17.97	0.77	0.87
RPA3NT	SURF4	SURF4	10|2|7	19	6.33	3	9|9|8|7	0	0	0	0	0	-32.32	0.77	0.89
RPA3NT	LMAN1	LMAN1	15|7|13	35	11.67	3	11|16|12|22	0	0	0	0	0	-49.28	0.77	0.93
RPA3NT	GNAS	GNAS	16|4|10	30	10	3	14|16|12|10	0	0	0	0	0	-47.08	0.77	0.91
RPA3NT	NT5DC2	NT5DC2	9|0|9	18	6	3	7|5|9|10	0	0	0	0	0	-36.46	0.77	0.89
RPA3NT	GDI2	GDI2	76|20|58	154	51.33	3	58|67|67|76	0	0	0	0	0	-232.02	0.77	0.93
RPA3NT	HNRNPM	HNRNPM	47|31|53	131	43.67	3	51|58|63|56	0	0	0	0	0	-165.94	0.77	0.93
RPA3NT	PPP4C	PPP4C	5|1|2	8	2.67	3	1|3|5|5	0	0	0	0	0	-15.16	0.76	0.85
RPA3NT	DCTPP1	DCTPP1	2|0|2	4	1.33	3	0|0|2|5	0	0	0	0	0	-10.05	0.76	0.81
RPA3NT	SMAP	SMAP	4|0|4	8	2.67	3	1|5|5|3	0	0	0	0	0	-17.81	0.76	0.86
RPA3NT	COMT	COMT	8|0|4	12	4	3	1|4|4|12	0	0	0	0	0	-24.8	0.76	0.86
RPA3NT	DENR	DENR	3|1|0	4	1.33	3	1|2|2|2	0	0	0	0	0	-10.27	0.76	0.81
RPA3NT	SATB1	SATB1	4|2|6	12	4	3	3|6|2|10	0	0	0	0	0	-19.62	0.76	0.88
RPA3NT	RBBP4	RBBP4	5|2|9	16	5.33	3	6|9|7|6	0	0	0	0	0	-27.09	0.76	0.89
RPA3NT	PCBP1	PCBP1	34|13|31	78	26	3	30|36|35|36	0	0	0	0	0	-113.21	0.76	0.93
RPA3NT	DDOST	DDOST	24|9|18	51	17	3	25|24|21|19	0	0	0	0	0	-73.34	0.76	0.92
RPA3NT	EFTUD2	EFTUD2	81|10|38	129	43	3	43|52|59|72	0	0	0	0	0	-215.13	0.76	0.92
RPA3NT	NUDT16L1	NUDT16L1	2|0|2	4	1.33	3	1|2|1|3	0	0	0	0	0	-10.27	0.76	0.82
RPA3NT	PRMT1	PRMT1	49|9|35	93	31	3	38|40|42|43	0	0	0	0	0	-150.87	0.76	0.92
RPA3NT	SRC	SRC	2|0|2	4	1.33	3	1|2|2|2	0	0	0	0	0	-10.27	0.76	0.82
RPA3NT	SAR1A	SAR1A	8|3|7	18	6	3	7|7|7|11	0	0	0	0	0	-28.86	0.75	0.93
RPA3NT	ALDH1A2	ALDH1A2	9|0|4	13	4.33	3	2|3|6|12	0	0	0	0	0	-27.17	0.75	0.87
RPA3NT	EPHX1	EPHX1	21|6|19	46	15.33	3	21|22|22|17	0	0	0	0	0	-73.33	0.75	0.92
RPA3NT	RPL34	RPL34	3|12|7	22	7.33	3	11|11|12|5	0	0	0	0	0	-36.14	0.75	0.9
RPA3NT	MDH1	MDH1	23|7|17	47	15.67	3	19|22|25|18	0	0	0	0	0	-72.9	0.75	0.92
RPA3NT	ERO1L	ERO1L	20|2|19	41	13.67	3	14|19|21|19	0	0	0	0	0	-75.34	0.75	0.91
RPA3NT	VAT1	VAT1	18|4|10	32	10.67	3	6|12|17|22	0	0	0	0	0	-51.82	0.75	0.91
RPA3NT	HADHB	HADHB	6|1|2	9	3	3	4|3|7|2	0	0	0	0	0	-17.11	0.75	0.86
RPA3NT	UFL1	UFL1	19|3|17	39	13	3	17|19|16|17	0	0	0	0	0	-67.82	0.75	0.91
RPA3NT	RPS11	RPS11	18|15|36	69	23	3	31|28|37|26	0	0	0	0	0	-93.55	0.75	0.92
RPA3NT	ACTN4	ACTN4	127|51|128	306	102	3	123|136|150|133	0	0	0	0	0	-439.91	0.75	0.93
RPA3NT	PSMD8	PSMD8	13|5|15	33	11	3	13|15|15|16	0	0	0	0	0	-51.91	0.75	0.91
RPA3NT	ARPC2	ARPC2	28|4|8	40	13.33	3	16|18|16|21	0	0	0	0	0	-67.08	0.75	0.9
RPA3NT	STT3A	STT3A	16|2|12	30	10	3	17|13|14|9	0	0	0	0	0	-53.64	0.75	0.91
RPA3NT	SACM1L	SACM1L	15|3|10	28	9.33	3	13|14|14|9	0	0	0	0	0	-47.58	0.75	0.9
RPA3NT	OSGEP	OSGEP	6|0|4	10	3.33	3	1|4|7|6	0	0	0	0	0	-22.01	0.74	0.87
RPA3NT	ACLY	ACLY	104|53|91	248	82.67	3	120|115|105|108	0	0	0	0	0	-339.52	0.74	0.93
RPA3NT	ATP1A1	ATP1A1	53|18|29	100	33.33	3	41|41|48|50	0	0	0	0	0	-145.64	0.74	0.92
RPA3NT	RPL10A	RPL10A	28|26|43	97	32.33	3	42|47|47|39	0	0	0	0	0	-123.77	0.74	0.93
RPA3NT	EMG1	EMG1	16|6|22	44	14.67	3	20|20|20|19	0	0	0	0	0	-70.2	0.74	0.92
RPA3NT	ANXA2	ANXA2	53|28|56	137	45.67	3	61|66|66|55	0	0	0	0	0	-192.27	0.74	0.93
RPA3NT	CLTC	CLTC	193|42|131	366	122	3	132|160|172|195	0	0	0	0	0	-584.99	0.74	0.93
RPA3NT	POLDIP3	POLDIP3	2|4|20	26	8.67	3	9|11|15|12	0	0	0	0	0	-47.2	0.74	0.89
RPA3NT	SMC3	SMC3	39|5|23	67	22.33	3	23|24|41|32	0	0	0	0	0	-116.31	0.74	0.92
RPA3NT	PRDX6	PRDX6	43|18|44	105	35	3	47|46|43|52	0	0	0	0	0	-153.84	0.74	0.93
RPA3NT	PAFAH1B1	PAFAH1B1	19|2|15	36	12	3	18|14|16|17	0	0	0	0	0	-66.63	0.74	0.91
RPA3NT	YARS	YARS	68|21|41	130	43.33	3	49|57|65|63	0	0	0	0	0	-194.09	0.74	0.93
RPA3NT	RPS27	RPS27	14|8|14	36	12	3	17|16|18|14	0	0	0	0	0	-51.31	0.74	0.93
RPA3NT	GNPNAT1	GNPNAT1	6|1|9	16	5.33	3	6|7|6|10	0	0	0	0	0	-30.84	0.74	0.89
RPA3NT	PSMG1	PSMG1	11|4|9	24	8	3	12|11|12|8	0	0	0	0	0	-37.83	0.74	0.9
RPA3NT	RPS14	RPS14	9|6|17	32	10.67	3	13|15|18|12	0	0	0	0	0	-48.57	0.74	0.91
RPA3NT	CKAP4	CKAP4	39|20|34	93	31	3	43|42|44|39	0	0	0	0	0	-129.02	0.74	0.93
RPA3NT	SCAMP3	SCAMP3	7|3|6	16	5.33	3	7|8|8|6	0	0	0	0	0	-25.85	0.74	0.93
RPA3NT	CSNK2A1	CSNK2A1	38|10|36	84	28	3	32|38|41|41	0	0	0	0	0	-136.4	0.74	0.93
RPA3NT	TK1	TK1	8|0|3	11	3.67	3	0|2|11|7	0	0	0	0	0	-23.58	0.73	0.86
RPA3NT	EPRS	EPRS	141|55|117	313	104.33	3	140|139|144|147	0	0	0	0	0	-459.24	0.73	0.93
RPA3NT	SLC25A3	SLC25A3	31|14|24	69	23	3	31|31|36|28	0	0	0	0	0	-99.72	0.73	0.93
RPA3NT	RPL3	RPL3	49|16|30	95	31.67	3	41|40|43|50	0	0	0	0	0	-144.18	0.73	0.92
RPA3NT	RPL4	RPL4	66|30|46	142	47.33	3	61|65|66|68	0	0	0	0	0	-200.01	0.73	0.93
RPA3NT	SRP14	SRP14	2|0|10	12	4	3	4|7|7|4	0	0	0	0	0	-26.51	0.73	0.85
RPA3NT	QARS	QARS	64|14|52	130	43.33	3	59|64|60|54	0	0	0	0	0	-215.5	0.73	0.93
RPA3NT	ILF2	ILF2	57|27|55	139	46.33	3	65|58|63|69	0	0	0	0	0	-201.61	0.73	0.93
RPA3NT	PALLD	PALLD	57|23|33	113	37.67	3	40|50|52|64	0	0	0	0	0	-160.6	0.73	0.93
RPA3NT	AUP1	AUP1	4|0|2	6	2	3	3|2|3|3	0	0	0	0	0	-14.51	0.73	0.84
RPA3NT	METTL7A	METTL7A	3|0|3	6	2	3	1|2|3|5	0	0	0	0	0	-14.55	0.73	0.85
RPA3NT	XRCC6	XRCC6	83|58|93	234	78	3	109|106|114|99	0	0	0	0	0	-309.07	0.73	0.93
RPA3NT	CYC1	CYC1	7|3|7	17	5.67	3	7|8|8|8	0	0	0	0	0	-27.88	0.73	0.93
RPA3NT	MRPL37	MRPL37	8|0|5	13	4.33	3	5|7|7|5	0	0	0	0	0	-28.68	0.72	0.88
RPA3NT	TARS	TARS	83|32|82	197	65.67	3	97|95|88|84	0	0	0	0	0	-301.87	0.72	0.93
RPA3NT	DYNLL1	DYNLL1	14|5|14	33	11	3	15|15|17|14	0	0	0	0	0	-53.97	0.72	0.93
RPA3NT	RPS5	RPS5	34|17|31	82	27.33	3	41|41|35|35	0	0	0	0	0	-119.41	0.72	0.93
RPA3NT	PPP1CA	PPP1CA	40|8|38	86	28.67	3	38|44|36|42	0	0	0	0	0	-150.57	0.72	0.93
RPA3NT	MRI1	MRI1	8|0|5	13	4.33	3	2|5|9|8	0	0	0	0	0	-28.53	0.72	0.88
RPA3NT	TIPRL	TIPRL	18|9|17	44	14.67	3	15|20|23|23	0	0	0	0	0	-65.23	0.72	0.93
RPA3NT	WRNIP1	WRNIP1	12|6|10	28	9.33	3	11|10|16|15	0	0	0	0	0	-42.51	0.72	0.93
RPA3NT	EIF3L	EIF3L	54|23|35	112	37.33	3	56|55|49|48	0	0	0	0	0	-162.83	0.72	0.93
RPA3NT	LTA4H	LTA4H	62|9|29	100	33.33	3	28|50|54|53	0	0	0	0	0	-173.94	0.72	0.92
RPA3NT	MCM4	MCM4	51|17|49	117	39	3	58|56|52|52	0	0	0	0	0	-187.4	0.72	0.93
RPA3NT	YTHDF3	YTHDF3	4|2|1	7	2.33	3	4|3|1|5	0	0	0	0	0	-14.05	0.72	0.86
RPA3NT	PDE12	PDE12	10|2|1	13	4.33	3	5|5|9|5	0	0	0	0	0	-25.48	0.72	0.86
RPA3NT	HSPH1	HSPH1	35|7|18	60	20	3	16|31|34|30	0	0	0	0	0	-100.9	0.72	0.92
RPA3NT	NAMPT	NAMPT	34|10|24	68	22.67	3	24|32|33|37	0	0	0	0	0	-109.12	0.72	0.92
RPA3NT	CAPN2	CAPN2	28|0|7	35	11.67	3	6|17|19|23	0	0	0	0	0	-73.84	0.72	0.9
RPA3NT	SFXN4	SFXN4	2|2|3	7	2.33	3	2|3|6|2	0	0	0	0	0	-12.2	0.72	0.93
RPA3NT	RNMT	RNMT	11|1|8	20	6.67	3	9|8|10|10	0	0	0	0	0	-39.48	0.72	0.9
RPA3NT	OSBP	OSBP	16|1|12	29	9.67	3	11|13|13|17	0	0	0	0	0	-58.04	0.72	0.91
RPA3NT	CLASP2	CLASP2	5|0|2	7	2.33	3	9|1|1|2	0	0	0	0	0	-16.02	0.72	0.84
RPA3NT	ANAPC7	ANAPC7	8|0|1	9	3	3	1|4|6|6	0	0	0	0	0	-20.97	0.71	0.84
RPA3NT	CDC42	CDC42	19|2|9	30	10	3	14|13|14|15	0	0	0	0	0	-56.87	0.71	0.9
RPA3NT	RPL9	RPL9	25|2|16	43	14.33	3	15|20|26|20	0	0	0	0	0	-84.08	0.71	0.91
RPA3NT	MRTO4	MRTO4	22|6|17	45	15	3	28|20|19|17	0	0	0	0	0	-75.47	0.71	0.92
RPA3NT	GLMN	GLMN	5|1|2	8	2.67	3	1|3|4|7	0	0	0	0	0	-16.01	0.71	0.86
RPA3NT	MTX2	MTX2	5|0|4	9	3	3	2|4|5|6	0	0	0	0	0	-21	0.71	0.87
RPA3NT	PGM2	PGM2	26|5|11	42	14	3	15|16|18|30	0	0	0	0	0	-72.48	0.71	0.91
RPA3NT	ACSL3	ACSL3	25|7|29	61	20.33	3	26|28|33|28	0	0	0	0	0	-105.44	0.71	0.92
RPA3NT	TMEM63A	TMEM63A	5|2|1	8	2.67	3	4|4|5|2	0	0	0	0	0	-16.12	0.71	0.86
RPA3NT	DDX39A	DDX39A	18|2|16	36	12	3	11|14|23|20	0	0	0	0	0	-69.71	0.71	0.91
RPA3NT	RNPEP	RNPEP	43|2|14	59	19.67	3	22|31|27|31	0	0	0	0	0	-117.04	0.71	0.91
RPA3NT	PLK1	PLK1	7|1|9	17	5.67	3	8|10|8|6	0	0	0	0	0	-34.06	0.71	0.89
RPA3NT	RAB7A	RAB7A	24|10|15	49	16.33	3	24|26|21|21	0	0	0	0	0	-74.14	0.71	0.92
RPA3NT	MUT	MUT	8|0|1	9	3	3	2|4|4|7	0	0	0	0	0	-21	0.71	0.84
RPA3NT	ATP1B1	ATP1B1	4|1|3	8	2.67	3	3|5|3|4	0	0	0	0	0	-16.12	0.71	0.87
RPA3NT	AARS	AARS	45|7|15	67	22.33	3	15|27|37|47	0	0	0	0	0	-116.36	0.71	0.92
RPA3NT	DHX9	DHX9	146|65|128	339	113	3	165|163|170|152	0	0	0	0	0	-517.91	0.7	0.93
RPA3NT	RPN1	RPN1	44|19|43	106	35.33	3	52|51|50|48	0	0	0	0	0	-164.85	0.7	0.93
RPA3NT	PFKP	PFKP	72|37|71	180	60	3	92|89|89|72	0	0	0	0	0	-267.56	0.7	0.93
RPA3NT	RRP1B	RRP1B	36|11|28	75	25	3	34|35|39|35	0	0	0	0	0	-124.33	0.7	0.92
RPA3NT	EIF2S2	EIF2S2	8|0|12	20	6.67	3	9|12|10|7	0	0	0	0	0	-44.23	0.7	0.89
RPA3NT	DDX17	DDX17	17|5|11	33	11	3	12|14|19|18	0	0	0	0	0	-56.05	0.7	0.91
RPA3NT	DDX1	DDX1	24|0|6	30	10	3	9|12|19|17	0	0	0	0	0	-65.3	0.7	0.89
RPA3NT	RRAGA	RRAGA	3|1|7	11	3.67	3	6|4|5|6	0	0	0	0	0	-22.33	0.7	0.87
RPA3NT	TSN	TSN	26|9|14	49	16.33	3	24|23|22|24	0	0	0	0	0	-77.42	0.7	0.92
RPA3NT	STX7	STX7	9|4|7	20	6.67	3	8|9|8|13	0	0	0	0	0	-32.75	0.7	0.93
RPA3NT	2022-09-02	2022-09-02	14|2|7	23	7.67	3	8|9|14|13	0	0	0	0	0	-43.97	0.7	0.9
RPA3NT	H2AFY2	H2AFY2	10|2|9	21	7	3	11|12|10|7	0	0	0	0	0	-39.71	0.7	0.93
RPA3NT	CPSF1	CPSF1	14|2|8	24	8	3	8|12|17|9	0	0	0	0	0	-46.06	0.7	0.9
RPA3NT	SHMT1	SHMT1	9|0|1	10	3.33	3	7|2|5|5	0	0	0	0	0	-23.22	0.7	0.84
RPA3NT	HNRNPK	HNRNPK	43|20|29	92	30.67	3	38|41|51|46	0	0	0	0	0	-137.07	0.7	0.93
RPA3NT	CYB5B	CYB5B	8|0|5	13	4.33	3	5|4|7|9	0	0	0	0	0	-29.8	0.69	0.88
RPA3NT	UTP15	UTP15	12|0|13	25	8.33	3	8|11|13|16	0	0	0	0	0	-55.34	0.69	0.91
RPA3NT	CDK5	CDK5	8|1|6	15	5	3	7|7|8|7	0	0	0	0	0	-30.84	0.69	0.89
RPA3NT	RPS6	RPS6	20|21|24	65	21.67	3	34|33|36|23	0	0	0	0	0	-87.68	0.69	0.93
RPA3NT	GFPT1	GFPT1	44|4|34	82	27.33	3	35|38|45|41	0	0	0	0	0	-162.45	0.69	0.92
RPA3NT	HNRNPA0	HNRNPA0	10|3|19	32	10.67	3	13|16|19|14	0	0	0	0	0	-60.32	0.69	0.91
RPA3NT	PRKCI	PRKCI	9|0|6	15	5	3	3|6|9|11	0	0	0	0	0	-34.08	0.69	0.89
RPA3NT	FAM3C	FAM3C	6|2|10	18	6	3	10|11|7|7	0	0	0	0	0	-34.44	0.69	0.89
RPA3NT	UBA6	UBA6	14|0|2	16	5.33	3	4|6|7|14	0	0	0	0	0	-36.16	0.69	0.87
RPA3NT	TNPO1	TNPO1	37|2|6	45	15	3	7|17|28|35	0	0	0	0	0	-89.82	0.69	0.91
RPA3NT	MAPK3	MAPK3	9|2|5	16	5.33	3	11|9|7|4	0	0	0	0	0	-30.27	0.69	0.89
RPA3NT	ARL8B	ARL8B	10|1|4	15	5	3	5|6|8|10	0	0	0	0	0	-30.84	0.69	0.88
RPA3NT	DYNC1H1	DYNC1H1	350|48|214	612	204	3	297|292|314|281	0	0	0	0	0	#NAME?	0.69	0.93
RPA3NT	PARP1	PARP1	107|107|201	415	138.33	3	201|218|206|172	0	0	0	0	0	-574.59	0.69	0.93
RPA3NT	NPEPPS	NPEPPS	67|9|35	111	37	3	41|53|58|63	0	0	0	0	0	-206.61	0.69	0.93
RPA3NT	SLC25A10	SLC25A10	17|6|12	35	11.67	3	18|19|17|14	0	0	0	0	0	-58.78	0.69	0.93
RPA3NT	RPL27A	RPL27A	11|4|10	25	8.33	3	11|11|15|11	0	0	0	0	0	-42.94	0.69	0.93
RPA3NT	MSN	MSN	56|18|38	112	37.33	3	51|57|64|43	0	0	0	0	0	-181.66	0.69	0.93
RPA3NT	PSMD13	PSMD13	24|0|7	31	10.33	3	6|19|19|17	0	0	0	0	0	-69.5	0.68	0.9
RPA3NT	CANX	CANX	29|4|21	54	18	3	16|27|30|33	0	0	0	0	0	-104.39	0.68	0.92
RPA3NT	GART	GART	75|27|68	170	56.67	3	82|82|80|89	0	0	0	0	0	-282.07	0.68	0.93
RPA3NT	ARPC3	ARPC3	10|5|7	22	7.33	3	7|13|12|11	0	0	0	0	0	-35.64	0.68	0.93
RPA3NT	LRRC59	LRRC59	29|17|28	74	24.67	3	36|38|38|34	0	0	0	0	0	-113.36	0.68	0.93
RPA3NT	NCL	NCL	51|38|65	154	51.33	3	72|79|83|68	0	0	0	0	0	-225.06	0.68	0.93
RPA3NT	H2AFV	H2AFV	7|6|17	30	10	3	15|15|17|12	0	0	0	0	0	-49.59	0.68	0.91
RPA3NT	MAP2K1	MAP2K1	21|2|6	29	9.67	3	12|13|18|14	0	0	0	0	0	-57.96	0.68	0.9
RPA3NT	CBS	CBS	14|4|8	26	8.67	3	9|11|15|16	0	0	0	0	0	-46.06	0.68	0.91
RPA3NT	COPG1	COPG1	20|3|15	38	12.67	3	18|19|20|17	0	0	0	0	0	-73.21	0.68	0.91
RPA3NT	TMX1	TMX1	13|4|7	24	8	3	10|11|12|14	0	0	0	0	0	-41.93	0.68	0.9
RPA3NT	PSMD2	PSMD2	58|10|19	87	29	3	24|40|46|60	0	0	0	0	0	-154.77	0.68	0.92
RPA3NT	RFC5	RFC5	19|4|12	35	11.67	3	13|14|20|22	0	0	0	0	0	-64.99	0.68	0.91
RPA3NT	PGAM5	PGAM5	19|4|16	39	13	3	17|18|23|18	0	0	0	0	0	-72.38	0.68	0.93
RPA3NT	EIF3H	EIF3H	22|2|12	36	12	3	11|16|22|22	0	0	0	0	0	-73.04	0.68	0.91
RPA3NT	CAMK1	CAMK1	3|0|0	3	1	3	0|0|1|5	0.01	0.02	0.01	0.02	0.01	-8.85	0.67	0.77
RPA3NT	XPA	XPA	1|0|0	1	0.33	3	0|0|0|2	0	0	0	0	0	-5.51	0.67	0.93
RPA3NT	GTF3C2	GTF3C2	6|0|1	7	2.33	3	2|3|4|5	0	0	0	0	0	-17.75	0.67	0.84
RPA3NT	RAC1	RAC1	18|10|7	35	11.67	3	21|20|17|12	0	0	0	0	0	-58.52	0.67	0.91
RPA3NT	EP300	EP300	0|0|1	1	0.33	3	0|0|0|2	0	0	0	0	0	-5.51	0.67	0.93
RPA3NT	DNAJA1	DNAJA1	1|0|1	2	0.67	3	1|1|0|2	0	0	0	0	0	-7.01	0.67	0.93
RPA3NT	KDM1A	KDM1A	11|0|5	16	5.33	3	3|6|8|15	0	0	0	0	0	-37.06	0.67	0.89
RPA3NT	DNPEP	DNPEP	2|0|0	2	0.67	3	0|1|1|2	0.01	0.02	0.01	0.02	0.01	-7.01	0.67	0.78
RPA3NT	RSU1	RSU1	0|1|1	2	0.67	3	0|0|2|2	0	0	0	0	0	-6.97	0.67	0.93
RPA3NT	UBFD1	UBFD1	6|4|6	16	5.33	3	6|10|8|8	0	0	0	0	0	-26.75	0.67	0.93
RPA3NT	EIF3B	EIF3B	69|21|56	146	48.67	3	70|74|75|70	0	0	0	0	0	-251.46	0.67	0.93
RPA3NT	EXOSC9	EXOSC9	6|3|6	15	5	3	6|8|9|7	0	0	0	0	0	-26.86	0.67	0.93
RPA3NT	PPP3CA	PPP3CA	4|0|3	7	2.33	3	1|1|3|9	0	0	0	0	0	-17.23	0.67	0.86
RPA3NT	SUN2	SUN2	0|1|1	2	0.67	3	0|0|1|3	0	0	0	0	0	-6.77	0.67	0.93
RPA3NT	LMNA	LMNA	0|0|1	1	0.33	3	0|0|1|1	0	0	0	0	0	-5.41	0.67	0.93
RPA3NT	PDPR	PDPR	1|0|0	1	0.33	3	0|1|0|1	0	0	0	0	0	-5.41	0.67	0.93
RPA3NT	THSD7A	THSD7A	1|0|1	2	0.67	3	0|2|1|1	0	0	0	0	0	-7.01	0.67	0.93
RPA3NT	GPD1L	GPD1L	2|0|1	3	1	3	0|2|2|2	0	0	0	0	0	-9.21	0.67	0.82
RPA3NT	CMSS1	CMSS1	3|0|1	4	1.33	3	3|1|3|1	0	0	0	0	0	-11.2	0.67	0.82
RPA3NT	RECQL5	RECQL5	1|0|0	1	0.33	3	0|1|1|0	0	0	0	0	0	-5.41	0.67	0.93
RPA3NT	HCFC1	HCFC1	82|71|90	243	81	3	103|113|132|133	0	0	0	0	0	-335.17	0.67	0.93
RPA3NT	PLOD1	PLOD1	15|0|9	24	8	3	9|11|14|14	0	0	0	0	0	-55.34	0.67	0.9
RPA3NT	VKORC1L1	VKORC1L1	3|0|1	4	1.33	3	2|2|2|2	0	0	0	0	0	-11.2	0.67	0.82
RPA3NT	XIRP2	XIRP2	3|0|2	5	1.67	3	2|4|4|0	0	0	0	0	0	-13.36	0.67	0.85
RPA3NT	SPCS3	SPCS3	3|1|2	6	2	3	4|3|3|2	0	0	0	0	0	-13.01	0.67	0.93
RPA3NT	CCNA2	CCNA2	2|0|0	2	0.67	3	0|0|4|0	0.01	0.03	0.01	0.03	0.01	-6.42	0.67	0.75
RPA3NT	CAMK2G	CAMK2G	2|1|5	8	2.67	3	2|2|5|7	0	0	0	0	0	-16.99	0.67	0.86
RPA3NT	RAB5B	RAB5B	5|0|2	7	2.33	3	2|3|5|4	0	0	0	0	0	-17.75	0.67	0.85
RPA3NT	ROCK1	ROCK1	0|1|1	2	0.67	3	1|0|2|1	0	0	0	0	0	-7.01	0.67	0.93
RPA3NT	M6PR	M6PR	3|0|2	5	1.67	3	0|1|5|4	0	0	0	0	0	-13.19	0.67	0.84
RPA3NT	EARS2	EARS2	2|0|1	3	1	3	0|1|3|2	0	0	0	0	0	-9.24	0.67	0.82
RPA3NT	FBXO7	FBXO7	4|0|2	6	2	3	2|2|2|6	0	0	0	0	0	-15.47	0.67	0.85
RPA3NT	IPO5	IPO5	97|4|33	134	44.67	3	40|56|77|94	0	0	0	0	0	-280.67	0.67	0.93
RPA3NT	ME1	ME1	13|0|3	16	5.33	3	2|7|11|12	0	0	0	0	0	-37.17	0.67	0.88
RPA3NT	DEGS1	DEGS1	2|0|6	8	2.67	3	4|3|3|6	0	0	0	0	0	-19.88	0.67	0.86
RPA3NT	RPS18	RPS18	13|9|20	42	14	3	18|21|25|20	0	0	0	0	0	-68.25	0.67	0.93
RPA3NT	CCDC25	CCDC25	1|1|0	2	0.67	3	0|1|1|2	0	0	0	0	0	-7.01	0.67	0.93
RPA3NT	SRSF3	SRSF3	0|2|1	3	1	3	1|1|2|2	0	0	0	0	0	-9.21	0.67	0.82
RPA3NT	PAPSS1	PAPSS1	5|0|1	6	2	3	0|2|6|4	0	0	0	0	0	-15.22	0.67	0.83
RPA3NT	RRAGC	RRAGC	3|0|1	4	1.33	3	1|2|3|2	0	0	0	0	0	-11.2	0.67	0.82
RPA3NT	SFXN1	SFXN1	26|20|20	66	22	3	28|33|38|33	0	0	0	0	0	-93.41	0.67	0.93
RPA3NT	COPS7A	COPS7A	9|1|5	15	5	3	6|9|6|9	0	0	0	0	0	-31.93	0.67	0.89
RPA3NT	SLC25A13	SLC25A13	36|16|34	86	28.67	3	44|38|44|46	0	0	0	0	0	-142.11	0.67	0.93
RPA3NT	ALG2	ALG2	1|0|0	1	0.33	3	0|0|1|1	0	0	0	0	0	-5.41	0.67	0.93
RPA3NT	PHKG2	PHKG2	1|0|0	1	0.33	3	0|0|0|2	0	0	0	0	0	-5.51	0.67	0.93
RPA3NT	PITPNB	PITPNB	27|4|14	45	15	3	20|22|20|28	0	0	0	0	0	-87.38	0.67	0.92
RPA3NT	COX20	COX20	0|0|1	1	0.33	3	1|0|1|0	0	0	0	0	0	-5.41	0.67	0.93
RPA3NT	ACSF3	ACSF3	1|1|1	3	1	3	1|0|3|2	0	0	0	0	0	-7.43	0.67	0.93
RPA3NT	CYCS	CYCS	0|9|12	21	7	3	8|9|17|8	0	0	0	0	0	-48.49	0.67	0.9
RPA3NT	EED	EED	0|0|3	3	1	3	0|1|3|2	0	0.01	0	0.01	0	-9.24	0.67	0.79
RPA3NT	AASDHPPT	AASDHPPT	5|0|1	6	2	3	1|5|3|3	0	0	0	0	0	-15.51	0.67	0.84
RPA3NT	SSRP1	SSRP1	31|16|19	66	22	3	33|32|31|36	0	0	0	0	0	-101.44	0.67	0.93
RPA3NT	CACYBP	CACYBP	15|11|16	42	14	3	10|18|30|26	0	0	0	0	0	-63.46	0.67	0.93
RPA3NT	GMPR2	GMPR2	1|0|1	2	0.67	3	0|2|1|1	0	0	0	0	0	-7.01	0.67	0.93
RPA3NT	ARF3	ARF3	37|8|30	75	25	3	34|38|39|40	0	0	0	0	0	-140.94	0.66	0.93
RPA3NT	SDHA	SDHA	36|1|13	50	16.67	3	22|23|30|26	0	0	0	0	0	-109.97	0.66	0.92
RPA3NT	EIF3A	EIF3A	95|33|71	199	66.33	3	92|101|114|95	0	0	0	0	0	-338.89	0.66	0.93
RPA3NT	MYH10	MYH10	95|17|42	154	51.33	3	64|75|83|90	0	0	0	0	0	-286.78	0.66	0.93
RPA3NT	TXNRD1	TXNRD1	31|7|30	68	22.67	3	32|35|36|34	0	0	0	0	0	-128.88	0.66	0.93
RPA3NT	ADSL	ADSL	34|9|23	66	22	3	25|28|37|43	0	0	0	0	0	-118.79	0.66	0.92
RPA3NT	DDX6	DDX6	37|14|24	75	25	3	39|38|36|38	0	0	0	0	0	-125.25	0.66	0.93
RPA3NT	HDAC2	HDAC2	27|9|21	57	19	3	28|30|24|33	0	0	0	0	0	-100.17	0.66	0.93
RPA3NT	PFKL	PFKL	41|15|42	98	32.67	3	47|50|47|55	0	0	0	0	0	-172.65	0.66	0.93
RPA3NT	EML4	EML4	20|6|11	37	12.33	3	17|19|26|13	0	0	0	0	0	-65.92	0.66	0.91
RPA3NT	TAF9	TAF9	12|14|10	36	12	3	21|18|17|17	0	0	0	0	0	-55.18	0.66	0.93
RPA3NT	NUP93	NUP93	28|8|19	55	18.33	3	24|28|30|31	0	0	0	0	0	-100.64	0.65	0.93
RPA3NT	SLC3A2	SLC3A2	16|2|15	33	11	3	12|11|19|26	0	0	0	0	0	-69.46	0.65	0.93
RPA3NT	RPL32	RPL32	20|4|18	42	14	3	20|21|25|20	0	0	0	0	0	-83.09	0.65	0.93
RPA3NT	UBLCP1	UBLCP1	10|0|7	17	5.67	3	7|7|10|11	0	0	0	0	0	-40.9	0.65	0.89
RPA3NT	RCL1	RCL1	7|1|11	19	6.33	3	10|12|9|8	0	0	0	0	0	-41.66	0.65	0.9
RPA3NT	PES1	PES1	29|12|21	62	20.67	3	32|37|35|24	0	0	0	0	0	-106.41	0.65	0.93
RPA3NT	NAE1	NAE1	15|0|3	18	6	3	3|5|12|17	0	0	0	0	0	-42.47	0.65	0.88
RPA3NT	MT-CO2	MT-CO2	8|1|6	15	5	3	5|5|10|11	0	0	0	0	0	-32.98	0.65	0.89
RPA3NT	CAND1	CAND1	94|12|40	146	48.67	3	57|70|84|90	0	0	0	0	0	-289.88	0.65	0.93
RPA3NT	DKC1	DKC1	22|16|31	69	23	3	34|34|38|37	0	0	0	0	0	-112.51	0.64	0.93
RPA3NT	RPL26	RPL26	10|13|18	41	13.67	3	24|23|23|15	0	0	0	0	0	-67.09	0.64	0.93
RPA3NT	RDH11	RDH11	13|4|8	25	8.33	3	12|14|16|10	0	0	0	0	0	-47.08	0.64	0.93
RPA3NT	RPL6	RPL6	29|27|39	95	31.67	3	49|51|53|45	0	0	0	0	0	-144.37	0.64	0.93
RPA3NT	PSPC1	PSPC1	25|18|24	67	22.33	3	25|27|43|45	0	0	0	0	0	-104.78	0.64	0.93
RPA3NT	EIF2A	EIF2A	14|2|19	35	11.67	3	16|21|21|15	0	0	0	0	0	-75.34	0.64	0.91
RPA3NT	RARS	RARS	60|15|43	118	39.33	3	64|61|66|53	0	0	0	0	0	-220.13	0.64	0.93
RPA3NT	NOC2L	NOC2L	16|5|21	42	14	3	23|23|29|13	0	0	0	0	0	-82.09	0.64	0.93
RPA3NT	PFAS	PFAS	38|3|21	62	20.67	3	26|31|32|41	0	0	0	0	0	-134.25	0.64	0.92
RPA3NT	H2AFY	H2AFY	32|21|41	94	31.33	3	52|54|51|40	0	0	0	0	0	-156.14	0.64	0.93
RPA3NT	PGM3	PGM3	8|2|4	14	4.67	3	4|5|9|11	0	0	0	0	0	-28.05	0.64	0.89
RPA3NT	AP3M1	AP3M1	11|2|12	25	8.33	3	13|15|12|12	0	0	0	0	0	-52.55	0.64	0.93
RPA3NT	FAM98A	FAM98A	5|0|6	11	3.67	3	3|6|7|7	0	0	0	0	0	-27.61	0.64	0.88
RPA3NT	GATAD2B	GATAD2B	17|19|27	63	21	3	26|36|35|35	0	0	0	0	0	-99.35	0.64	0.93
RPA3NT	ALDH5A1	ALDH5A1	12|1|1	14	4.67	3	5|5|9|10	0	0	0	0	0	-30.84	0.64	0.87
RPA3NT	RFC2	RFC2	9|0|5	14	4.67	3	2|5|11|11	0	0	0	0	0	-33.83	0.64	0.89
RPA3NT	MLEC	MLEC	6|2|3	11	3.67	3	7|5|5|6	0	0	0	0	0	-21.99	0.64	0.88
RPA3NT	DIMT1	DIMT1	7|3|13	23	7.67	3	11|12|11|15	0	0	0	0	0	-46.52	0.63	0.91
RPA3NT	CFAP20	CFAP20	5|2|3	10	3.33	3	6|6|5|4	0	0	0	0	0	-19.95	0.63	0.93
RPA3NT	UTP18	UTP18	9|2|6	17	5.67	3	5|8|10|13	0	0	0	0	0	-35.46	0.63	0.93
RPA3NT	IARS2	IARS2	26|0|5	31	10.33	3	11|16|19|20	0	0	0	0	0	-75.44	0.63	0.9
RPA3NT	ITPR3	ITPR3	5|0|4	9	3	3	2|2|9|6	0	0	0	0	0	-22.94	0.63	0.88
RPA3NT	ADK	ADK	5|0|5	10	3.33	3	4|4|6|7	0	0	0	0	0	-25.39	0.63	0.93
RPA3NT	TPP2	TPP2	32|2|13	47	15.67	3	26|21|25|28	0	0	0	0	0	-104.92	0.63	0.92
RPA3NT	DDX18	DDX18	25|17|29	71	23.67	3	38|34|44|35	0	0	0	0	0	-118.4	0.63	0.93
RPA3NT	HEATR3	HEATR3	6|0|2	8	2.67	3	1|5|5|6	0	0	0	0	0	-21.03	0.63	0.86
RPA3NT	EIF3D	EIF3D	39|15|33	87	29	3	48|43|49|43	0	0	0	0	0	-155.94	0.63	0.93
RPA3NT	MTCH2	MTCH2	14|6|13	33	11	3	17|15|21|17	0	0	0	0	0	-60.86	0.63	0.93
RPA3NT	RPL14	RPL14	8|12|15	35	11.67	3	21|23|16|14	0	0	0	0	0	-60.35	0.63	0.93
RPA3NT	PYGB	PYGB	37|3|23	63	21	3	26|34|38|36	0	0	0	0	0	-138.63	0.63	0.92
RPA3NT	HACD3	HACD3	35|12|21	68	22.67	3	34|35|40|34	0	0	0	0	0	-121.82	0.63	0.93
RPA3NT	CORO1C	CORO1C	22|3|22	47	15.67	3	24|24|30|21	0	0	0	0	0	-100.31	0.63	0.93
RPA3NT	SNX27	SNX27	13|1|9	23	7.67	3	8|15|13|13	0	0	0	0	0	-52.56	0.63	0.91
RPA3NT	TMEM33	TMEM33	9|2|5	16	5.33	3	13|10|6|5	0	0	0	0	0	-33.26	0.63	0.9
RPA3NT	POFUT1	POFUT1	4|0|6	10	3.33	3	5|5|6|5	0	0	0	0	0	-25.39	0.63	0.88
RPA3NT	PRPF40A	PRPF40A	11|8|12	31	10.33	3	9|16|22|20	0	0	0	0	0	-53.1	0.62	0.93
RPA3NT	NDRG1	NDRG1	2|0|5	7	2.33	3	2|4|3|6	0	0	0	0	0	-18.84	0.62	0.86
RPA3NT	EXOSC7	EXOSC7	6|0|0	6	2	3	3|3|3|4	0	0	0	0	0	-16.64	0.62	0.83
RPA3NT	CCZ1	CCZ1	2|2|3	7	2.33	3	3|3|4|5	0	0	0	0	0	-14.07	0.62	0.93
RPA3NT	SUPT16H	SUPT16H	60|21|47	128	42.67	3	53|67|82|72	0	0	0	0	0	-235.45	0.62	0.93
RPA3NT	LMAN2	LMAN2	18|2|5	25	8.33	3	8|15|14|17	0	0	0	0	0	-54.77	0.62	0.9
RPA3NT	API5	API5	27|6|22	55	18.33	3	30|30|33|26	0	0	0	0	0	-112.55	0.62	0.93
RPA3NT	SART3	SART3	46|14|28	88	29.33	3	41|42|53|54	0	0	0	0	0	-165.91	0.62	0.93
RPA3NT	RDX	RDX	17|3|10	30	10	3	15|13|20|17	0	0	0	0	0	-63.53	0.62	0.91
RPA3NT	CPNE3	CPNE3	28|5|22	55	18.33	3	29|27|31|31	0	0	0	0	0	-114.48	0.62	0.93
RPA3NT	RPL7A	RPL7A	27|26|42	95	31.67	3	55|51|53|45	0	0	0	0	0	-152.37	0.62	0.93
RPA3NT	NUDT19	NUDT19	26|8|26	60	20	3	29|31|41|29	0	0	0	0	0	-118.68	0.62	0.93
RPA3NT	DRG1	DRG1	23|15|22	60	20	3	33|36|32|29	0	0	0	0	0	-101.58	0.62	0.93
RPA3NT	PPP2R1A	PPP2R1A	41|7|15	63	21	3	19|34|36|46	0	0	0	0	0	-126.21	0.62	0.92
RPA3NT	RPS13	RPS13	16|14|24	54	18	3	31|29|30|26	0	0	0	0	0	-89.66	0.62	0.93
RPA3NT	G6PD	G6PD	47|8|20	75	25	3	31|40|46|45	0	0	0	0	0	-152.75	0.62	0.92
RPA3NT	PSMD3	PSMD3	46|18|41	105	35	3	64|58|59|43	0	0	0	0	0	-191.03	0.62	0.93
RPA3NT	KPNB1	KPNB1	74|13|24	111	37	3	42|57|66|75	0	0	0	0	0	-221.06	0.62	0.93
RPA3NT	HAT1	HAT1	25|10|26	61	20.33	3	28|31|40|33	0	0	0	0	0	-115.38	0.62	0.93
RPA3NT	COPB2	COPB2	48|5|32	85	28.33	3	39|47|50|47	0	0	0	0	0	-185.2	0.62	0.93
RPA3NT	SMU1	SMU1	30|8|23	61	20.33	3	34|35|32|30	0	0	0	0	0	-119.65	0.62	0.93
RPA3NT	PDIA4	PDIA4	56|7|22	85	28.33	3	30|40|56|57	0	0	0	0	0	-177.93	0.62	0.92
RPA3NT	XPO1	XPO1	67|14|43	124	41.33	3	65|70|67|70	0	0	0	0	0	-252.88	0.61	0.93
RPA3NT	SLC16A1	SLC16A1	10|3|8	21	7	3	11|14|11|10	0	0	0	0	0	-43.37	0.61	0.93
RPA3NT	SNRPB2	SNRPB2	4|0|6	10	3.33	3	6|5|6|5	0	0	0	0	0	-26.51	0.61	0.88
RPA3NT	PPP1CC	PPP1CC	8|4|4	16	5.33	3	7|10|9|9	0	0	0	0	0	-29.75	0.61	0.93
RPA3NT	DNAJC10	DNAJC10	8|0|3	11	3.67	3	7|7|5|5	0	0	0	0	0	-28.68	0.61	0.88
RPA3NT	GNA11	GNA11	8|0|2	10	3.33	3	2|5|8|7	0	0	0	0	0	-26.49	0.61	0.87
RPA3NT	STIP1	STIP1	19|12|25	56	18.67	3	25|29|34|35	0	0	0	0	0	-101.19	0.61	0.93
RPA3NT	ABCE1	ABCE1	43|18|30	91	30.33	3	52|52|53|41	0	0	0	0	0	-164.14	0.61	0.93
RPA3NT	ACBD3	ACBD3	10|0|0	10	3.33	3	3|4|7|8	0	0	0	0	0	-26.59	0.61	0.85
RPA3NT	DDX56	DDX56	13|6|10	29	9.67	3	19|16|10|18	0	0	0	0	0	-53.75	0.61	0.93
RPA3NT	XXYLT1	XXYLT1	1|0|4	5	1.67	3	1|3|4|3	0	0	0	0	0	-14.51	0.61	0.84
RPA3NT	RSL1D1	RSL1D1	34|31|46	111	37	3	66|66|60|52	0	0	0	0	0	-181.82	0.61	0.93
RPA3NT	SIGMAR1	SIGMAR1	3|0|2	5	1.67	3	0|2|4|5	0	0	0	0	0	-14.4	0.61	0.85
RPA3NT	PRPSAP2	PRPSAP2	25|7|20	52	17.33	3	33|25|31|25	0	0	0	0	0	-104.38	0.61	0.93
RPA3NT	HK1	HK1	44|5|26	75	25	3	51|34|46|33	0	0	0	0	0	-164.19	0.61	0.92
RPA3NT	PIN4	PIN4	1|0|8	9	3	3	4|7|5|4	0	0	0	0	0	-24.27	0.6	0.86
RPA3NT	PPP2R2A	PPP2R2A	27|0|7	34	11.33	3	17|19|21|19	0	0	0	0	0	-86.61	0.6	0.91
RPA3NT	RAB21	RAB21	8|5|10	23	7.67	3	14|13|13|11	0	0	0	0	0	-43.71	0.6	0.93
RPA3NT	PRPF8	PRPF8	156|35|115	306	102	3	192|183|161|148	0	0	0	0	0	-632.07	0.6	0.93
RPA3NT	PPP2R4	PPP2R4	16|3|13	32	10.67	3	12|16|22|21	0	0	0	0	0	-69.98	0.6	0.93
RPA3NT	ING3	ING3	7|0|6	13	4.33	3	4|9|5|11	0	0	0	0	0	-34.13	0.6	0.93
RPA3NT	POLR2B	POLR2B	37|16|39	92	30.67	3	49|51|52|51	0	0	0	0	0	-174.28	0.6	0.93
RPA3NT	NMT1	NMT1	20|6|20	46	15.33	3	23|26|26|27	0	0	0	0	0	-94.42	0.6	0.93
RPA3NT	GSPT1	GSPT1	29|0|18	47	15.67	3	22|23|33|26	0	0	0	0	0	-117.96	0.6	0.92
RPA3NT	DDX5	DDX5	32|10|22	64	21.33	3	37|39|37|30	0	0	0	0	0	-126.92	0.6	0.93
RPA3NT	ACOT2	ACOT2	5|0|4	9	3	3	2|5|6|7	0	0	0	0	0	-24.27	0.6	0.93
RPA3NT	FASTKD2	FASTKD2	8|0|1	9	3	3	2|3|5|10	0	0	0	0	0	-23.91	0.6	0.86
RPA3NT	SRP72	SRP72	16|0|2	18	6	3	7|9|12|12	0	0	0	0	0	-46.43	0.6	0.89
RPA3NT	PITPNA	PITPNA	13|0|6	19	6.33	3	5|12|10|15	0	0	0	0	0	-48.53	0.6	0.9
RPA3NT	PFKM	PFKM	32|2|29	63	21	3	34|37|36|32	0	0	0	0	0	-147.98	0.6	0.93
RPA3NT	CSE1L	CSE1L	87|26|54	167	55.67	3	79|95|92|107	0	0	0	0	0	-326.56	0.6	0.93
RPA3NT	DARS2	DARS2	26|5|18	49	16.33	3	29|23|28|28	0	0	0	0	0	-103.71	0.6	0.93
RPA3NT	TTLL12	TTLL12	31|2|18	51	17	3	20|27|32|35	0	0	0	0	0	-120.25	0.6	0.92
RPA3NT	GOLIM4	GOLIM4	3|0|1	4	1.33	3	1|3|2|3	0	0	0	0	0	-12.33	0.59	0.84
RPA3NT	HACL1	HACL1	3|0|5	8	2.67	3	3|3|6|6	0	0	0	0	0	-22.11	0.59	0.87
RPA3NT	MAZ	MAZ	15|5|12	32	10.67	3	21|17|20|14	0	0	0	0	0	-65.43	0.59	0.93
RPA3NT	BOP1	BOP1	7|0|1	8	2.67	3	1|3|6|8	0	0	0	0	0	-21.87	0.59	0.86
RPA3NT	HNRNPA1	HNRNPA1	36|20|56	112	37.33	3	58|63|71|61	0	0	0	0	0	-216.32	0.59	0.93
RPA3NT	TIMM44	TIMM44	22|5|14	41	13.67	3	19|23|28|22	0	0	0	0	0	-86.59	0.59	0.93
RPA3NT	CDK11B	CDK11B	6|0|5	11	3.67	3	3|3|7|12	0	0	0	0	0	-29.39	0.59	0.93
RPA3NT	CHD8	CHD8	9|5|15	29	9.67	3	15|15|18|18	0	0	0	0	0	-59.17	0.59	0.93
RPA3NT	WDR43	WDR43	16|3|11	30	10	3	13|16|19|20	0	0	0	0	0	-66.74	0.59	0.93
RPA3NT	SMPD4	SMPD4	3|0|1	4	1.33	3	2|2|3|2	0	0	0	0	0	-12.33	0.59	0.84
RPA3NT	MSH6	MSH6	45|7|37	89	29.67	3	51|48|56|46	0	0	0	0	0	-198.02	0.59	0.93
RPA3NT	RECQL	RECQL	27|5|20	52	17.33	3	27|30|35|26	0	0	0	0	0	-114.48	0.59	0.93
RPA3NT	MIA3	MIA3	5|1|2	8	2.67	3	3|3|5|7	0	0	0	0	0	-19.21	0.59	0.87
RPA3NT	RUVBL2	RUVBL2	67|44|54	165	55	3	102|94|91|86	0	0	0	0	0	-283.48	0.59	0.93
RPA3NT	PRMT5	PRMT5	32|10|20	62	20.67	3	34|36|32|39	0	0	0	0	0	-124.82	0.59	0.93
RPA3NT	NOC4L	NOC4L	18|3|17	38	12.67	3	16|19|26|25	0	0	0	0	0	-86.25	0.59	0.93
RPA3NT	CTNNBL1	CTNNBL1	12|0|4	16	5.33	3	4|6|15|11	0	0	0	0	0	-41.58	0.59	0.89
RPA3NT	BSG	BSG	15|6|5	26	8.67	3	13|13|15|18	0	0	0	0	0	-51.91	0.59	0.91
RPA3NT	LONP1	LONP1	32|0|4	36	12	3	14|17|29|22	0	0	0	0	0	-93.08	0.59	0.91
RPA3NT	AP3D1	AP3D1	48|7|36	91	30.33	3	53|54|54|50	0	0	0	0	0	-208.9	0.58	0.93
RPA3NT	PAPOLA	PAPOLA	16|1|9	26	8.67	3	9|13|17|21	0	0	0	0	0	-64.44	0.58	0.91
RPA3NT	IRS4	IRS4	72|36|56	164	54.67	3	98|96|88|98	0	0	0	0	0	-308.75	0.58	0.93
RPA3NT	CTPS1	CTPS1	45|5|33	83	27.67	3	48|47|52|45	0	0	0	0	0	-195.05	0.58	0.93
RPA3NT	VARS	VARS	81|22|56	159	53	3	90|89|100|84	0	0	0	0	0	-327	0.58	0.93
RPA3NT	RPL28	RPL28	6|11|15	32	10.67	3	22|18|23|11	0	0	0	0	0	-64.87	0.58	0.93
RPA3NT	RPL21	RPL21	7|6|10	23	7.67	3	14|13|17|9	0	0	0	0	0	-43.53	0.58	0.93
RPA3NT	RPL8	RPL8	13|22|19	54	18	3	29|28|35|33	0	0	0	0	0	-100.94	0.58	0.93
RPA3NT	CHMP4B	CHMP4B	8|9|12	29	9.67	3	15|17|19|16	0	0	0	0	0	-53.31	0.58	0.93
RPA3NT	NRD1	NRD1	12|0|2	14	4.67	3	5|6|6|15	0	0	0	0	0	-37.14	0.58	0.88
RPA3NT	CDK2	CDK2	14|2|12	28	9.33	3	13|20|14|17	0	0	0	0	0	-65.54	0.58	0.93
RPA3NT	TMED10	TMED10	12|9|16	37	12.33	3	20|25|23|17	0	0	0	0	0	-69.27	0.58	0.93
RPA3NT	SALL2	SALL2	20|9|20	49	16.33	3	19|27|33|33	0	0	0	0	0	-96.92	0.58	0.93
RPA3NT	VPS35	VPS35	34|3|4	41	13.67	3	15|22|23|34	0	0	0	0	0	-94.5	0.58	0.91
RPA3NT	MYH9	MYH9	224|72|133	429	143	3	254|247|257|227	0	0	0	0	0	#NAME?	0.58	0.93
RPA3NT	JUN	JUN	2|2|3	7	2.33	3	1|0|10|5	0	0	0	0	0	-14.26	0.58	0.93
RPA3NT	TM9SF4	TM9SF4	5|0|2	7	2.33	3	4|5|4|3	0	0	0	0	0	-19.88	0.58	0.87
RPA3NT	BRIX1	BRIX1	29|10|24	63	21	3	39|36|33|38	0	0	0	0	0	-130.08	0.58	0.93
RPA3NT	CPSF7	CPSF7	7|2|7	16	5.33	3	6|8|11|12	0	0	0	0	0	-36.54	0.58	0.93
RPA3NT	LBR	LBR	18|11|10	39	13	3	27|21|21|21	0	0	0	0	0	-72.13	0.58	0.93
RPA3NT	CYB5R3	CYB5R3	31|12|17	60	20	3	33|35|40|31	0	0	0	0	0	-117.67	0.58	0.93
RPA3NT	TRAPPC8	TRAPPC8	2|0|1	3	1	3	2|2|1|2	0	0	0	0	0	-10.27	0.57	0.83
RPA3NT	PPP5C	PPP5C	13|7|17	37	12.33	3	20|22|24|20	0	0	0	0	0	-74.99	0.57	0.93
RPA3NT	LAMP1	LAMP1	4|2|3	9	3	3	4|6|6|5	0	0	0	0	0	-19.95	0.57	0.93
RPA3NT	ADH5	ADH5	17|1|8	26	8.67	3	15|13|18|15	0	0	0	0	0	-65.73	0.57	0.91
RPA3NT	SRPK1	SRPK1	26|1|12	39	13	3	21|25|20|26	0	0	0	0	0	-99.98	0.57	0.92
RPA3NT	CCAR2	CCAR2	32|15|34	81	27	3	45|46|50|48	0	0	0	0	0	-162.2	0.57	0.93
RPA3NT	COPA	COPA	67|30|66	163	54.33	3	101|97|95|90	0	0	0	0	0	-326.67	0.57	0.93
RPA3NT	ADD2	ADD2	7|1|4	12	4	3	2|10|10|6	0	0	0	0	0	-29.49	0.57	0.93
RPA3NT	RPL19	RPL19	8|18|10	36	12	3	18|18|26|22	0	0	0	0	0	-70.52	0.57	0.93
RPA3NT	GPX8	GPX8	1|0|2	3	1	3	2|2|2|1	0	0	0	0	0	-10.27	0.57	0.83
RPA3NT	FARSA	FARSA	29|8|20	57	19	3	30|27|41|35	0	0	0	0	0	-121.81	0.57	0.93
RPA3NT	SAMHD1	SAMHD1	6|0|0	6	2	3	1|3|5|5	0	0	0	0	0	-17.81	0.57	0.84
RPA3NT	ACTR2	ACTR2	22|5|18	45	15	3	22|28|27|28	0	0	0	0	0	-100.49	0.57	0.93
RPA3NT	RPL35A	RPL35A	4|4|12	20	6.67	3	17|11|12|7	0	0	0	0	0	-41.86	0.57	0.91
RPA3NT	RPL36	RPL36	6|4|7	17	5.67	3	11|12|8|9	0	0	0	0	0	-34.75	0.57	0.93
RPA3NT	NPM1	NPM1	16|16|27	59	19.67	3	28|34|39|36	0	0	0	0	0	-106.46	0.57	0.93
RPA3NT	ANP32B	ANP32B	14|0|3	17	5.67	3	6|8|12|14	0	0	0	0	0	-46.39	0.57	0.89
RPA3NT	ESPL1	ESPL1	2|0|1	3	1	3	0|1|5|1	0	0	0	0	0	-10.08	0.57	0.83
RPA3NT	MRPL48	MRPL48	3|1|2	6	2	3	5|4|3|2	0	0	0	0	0	-15.09	0.57	0.93
RPA3NT	ADAR	ADAR	47|17|47	111	37	3	61|71|67|61	0	0	0	0	0	-231.58	0.57	0.93
RPA3NT	MCMBP	MCMBP	14|0|9	23	7.67	3	7|13|15|19	0	0	0	0	0	-61.85	0.57	0.91
RPA3NT	PSMD6	PSMD6	39|12|24	75	25	3	45|46|42|43	0	0	0	0	0	-156.36	0.57	0.93
RPA3NT	NDUFA10	NDUFA10	2|0|1	3	1	3	1|0|4|2	0	0	0	0	0	-10.21	0.57	0.83
RPA3NT	DNM2	DNM2	40|11|34	85	28.33	3	39|43|59|57	0	0	0	0	0	-182.24	0.57	0.93
RPA3NT	RAB35	RAB35	5|0|1	6	2	3	2|4|4|4	0	0	0	0	0	-17.75	0.57	0.85
RPA3NT	ATP2A2	ATP2A2	49|17|43	109	36.33	3	60|69|64|66	0	0	0	0	0	-230.53	0.56	0.93
RPA3NT	C2ORF47	C2ORF47	3|1|1	5	1.67	3	4|4|1|3	0	0	0	0	0	-13.01	0.56	0.93
RPA3NT	PIP4K2A	PIP4K2A	3|0|2	5	1.67	3	3|2|2|5	0	0	0	0	0	-15.51	0.56	0.93
RPA3NT	THOC1	THOC1	7|0|1	8	2.67	3	3|4|5|7	0	0	0	0	0	-23.22	0.56	0.86
RPA3NT	TMEM43	TMEM43	13|5|11	29	9.67	3	18|21|15|15	0	0	0	0	0	-62.3	0.56	0.93
RPA3NT	UQCRQ	UQCRQ	3|0|2	5	1.67	3	4|3|3|2	0	0	0	0	0	-15.51	0.56	0.93
RPA3NT	SLC25A1	SLC25A1	15|8|15	38	12.67	3	23|22|25|21	0	0	0	0	0	-77.73	0.56	0.93
RPA3NT	RTKN	RTKN	4|0|4	8	2.67	3	4|4|5|6	0	0	0	0	0	-23.22	0.56	0.93
RPA3NT	CTDP1	CTDP1	4|0|1	5	1.67	3	0|2|6|4	0	0	0	0	0	-15.22	0.56	0.85
RPA3NT	EDF1	EDF1	0|0|18	18	6	3	11|11|11|10	0	0	0	0	0	-49.79	0.56	0.89
RPA3NT	KDSR	KDSR	2|0|3	5	1.67	3	2|2|4|4	0	0	0	0	0	-15.51	0.56	0.93
RPA3NT	HADHA	HADHA	13|1|6	20	6.67	3	10|12|15|11	0	0	0	0	0	-51.45	0.56	0.91
RPA3NT	MOV10	MOV10	16|1|3	20	6.67	3	12|11|12|13	0	0	0	0	0	-51.45	0.56	0.9
RPA3NT	PRKDC	PRKDC	234|108|243	585	195	3	393|340|366|306	0	0	0	0	0	#NAME?	0.56	0.93
RPA3NT	BAX	BAX	7|0|3	10	3.33	3	6|7|5|6	0	0	0	0	0	-28.68	0.56	0.88
RPA3NT	KPNA3	KPNA3	13|1|5	19	6.33	3	1|11|14|19	0	0	0	0	0	-47.48	0.56	0.9
RPA3NT	RPN2	RPN2	32|3|20	55	18.33	3	26|29|39|37	0	0	0	0	0	-135.35	0.56	0.93
RPA3NT	UBE2M	UBE2M	11|6|7	24	8	3	9|15|16|17	0	0	0	0	0	-47.56	0.56	0.93
RPA3NT	NSF	NSF	23|6|16	45	15	3	23|23|32|29	0	0	0	0	0	-99.74	0.56	0.93
RPA3NT	PSMD4	PSMD4	10|4|11	25	8.33	3	13|12|16|18	0	0	0	0	0	-54.41	0.56	0.93
RPA3NT	SF3A3	SF3A3	15|7|14	36	12	3	16|20|20|30	0	0	0	0	0	-74.84	0.56	0.93
RPA3NT	NOP58	NOP58	31|21|40	92	30.67	3	50|55|63|50	0	0	0	0	0	-177.6	0.56	0.93
RPA3NT	ACOT9	ACOT9	9|0|4	13	4.33	3	6|7|10|8	0	0	0	0	0	-36.46	0.56	0.89
RPA3NT	EMSY	EMSY	29|21|18	68	22.67	3	26|32|50|55	0	0	0	0	0	-127.67	0.56	0.93
RPA3NT	CAPZA1	CAPZA1	7|2|1	10	3.33	3	4|4|6|10	0	0	0	0	0	-25.45	0.56	0.88
RPA3NT	RBM12	RBM12	8|3|11	22	7.33	3	10|14|15|13	0	0	0	0	0	-49.68	0.56	0.93
RPA3NT	GSTZ1	GSTZ1	5|0|3	8	2.67	3	3|5|5|6	0	0	0	0	0	-23.22	0.56	0.88
RPA3NT	ARIH1	ARIH1	4|0|1	5	1.67	3	0|2|5|5	0	0	0	0	0	-15.27	0.56	0.85
RPA3NT	SARM1	SARM1	8|0|2	10	3.33	3	5|6|7|6	0	0	0	0	0	-28.68	0.56	0.88
RPA3NT	LSM4	LSM4	0|0|5	5	1.67	3	2|3|4|3	0	0	0	0	0	-15.51	0.56	0.84
RPA3NT	PTBP3	PTBP3	6|0|4	10	3.33	3	1|4|8|11	0	0	0	0	0	-28.2	0.56	0.93
RPA3NT	PLS3	PLS3	35|2|14	51	17	3	19|32|31|40	0	0	0	0	0	-128.84	0.56	0.92
RPA3NT	VAPA	VAPA	22|12|21	55	18.33	3	31|36|35|31	0	0	0	0	0	-111.47	0.55	0.93
RPA3NT	PTPN1	PTPN1	14|1|10	25	8.33	3	13|16|17|15	0	0	0	0	0	-65.73	0.55	0.93
RPA3NT	PTP4A1	PTP4A1	5|0|2	7	2.33	3	5|5|3|4	0	0	0	0	0	-21	0.55	0.87
RPA3NT	UBR4	UBR4	49|0|7	56	18.67	3	23|33|38|41	0	0	0	0	0	-152.51	0.55	0.92
RPA3NT	KRR1	KRR1	3|1|3	7	2.33	3	2|4|8|3	0	0	0	0	0	-18.02	0.55	0.93
RPA3NT	AIFM1	AIFM1	17|4|18	39	13	3	25|24|24|21	0	0	0	0	0	-91.69	0.55	0.93
RPA3NT	HIGD2A	HIGD2A	3|0|4	7	2.33	3	4|5|4|4	0	0	0	0	0	-21	0.55	0.93
RPA3NT	IARS	IARS	91|18|49	158	52.67	3	86|102|96|99	0	0	0	0	0	-360.12	0.55	0.93
RPA3NT	SFPQ	SFPQ	23|19|26	68	22.67	3	35|43|43|45	0	0	0	0	0	-129.17	0.55	0.93
RPA3NT	SPTBN1	SPTBN1	68|5|28	101	33.67	3	46|52|66|83	0	0	0	0	0	-254.92	0.55	0.93
RPA3NT	MTHFD1L	MTHFD1L	19|3|5	27	9	3	16|17|16|17	0	0	0	0	0	-64.61	0.55	0.91
RPA3NT	2022-09-07	2022-09-07	15|2|13	30	10	3	16|18|21|18	0	0	0	0	0	-75.34	0.55	0.93
RPA3NT	THUMPD1	THUMPD1	4|1|2	7	2.33	3	2|6|4|5	0	0	0	0	0	-18.15	0.55	0.93
RPA3NT	MAGED2	MAGED2	5|2|2	9	3	3	3|4|7|8	0	0	0	0	0	-21.05	0.55	0.93
RPA3NT	CUL5	CUL5	9|0|5	14	4.67	3	9|6|11|8	0	0	0	0	0	-39.78	0.55	0.9
RPA3NT	ALG5	ALG5	3|1|5	9	3	3	5|5|9|3	0	0	0	0	0	-23.43	0.55	0.93
RPA3NT	USP7	USP7	38|1|16	55	18.33	3	26|31|37|40	0	0	0	0	0	-146.7	0.55	0.92
RPA3NT	NDRG3	NDRG3	4|0|3	7	2.33	3	2|5|5|5	0	0	0	0	0	-21	0.55	0.93
RPA3NT	PSME2	PSME2	6|1|7	14	4.67	3	5|7|10|12	0	0	0	0	0	-36.28	0.55	0.93
RPA3NT	TAGLN2	TAGLN2	25|8|29	62	20.67	3	34|39|40|37	0	0	0	0	0	-139.87	0.55	0.93
RPA3NT	EIF3M	EIF3M	28|4|22	54	18	3	27|33|30|40	0	0	0	0	0	-130.73	0.55	0.93
RPA3NT	MYO1B	MYO1B	23|2|8	33	11	3	17|20|19|24	0	0	0	0	0	-82.98	0.55	0.92
RPA3NT	YTHDF2	YTHDF2	17|5|15	37	12.33	3	21|21|24|26	0	0	0	0	0	-86.59	0.54	0.93
RPA3NT	SSB	SSB	45|5|19	69	23	3	31|33|52|55	0	0	0	0	0	-171.54	0.54	0.92
RPA3NT	XPOT	XPOT	24|1|6	31	10.33	3	8|20|15|33	0	0	0	0	0	-81.49	0.54	0.91
RPA3NT	FEN1	FEN1	12|6|13	31	10.33	3	19|16|26|16	0	0	0	0	0	-68.15	0.54	0.93
RPA3NT	NCKAP1	NCKAP1	28|5|15	48	16	3	27|30|30|31	0	0	0	0	0	-114.48	0.54	0.93
RPA3NT	CAP1	CAP1	20|6|15	41	13.67	3	16|20|33|33	0	0	0	0	0	-93.98	0.54	0.93
RPA3NT	PSMC5	PSMC5	17|4|20	41	13.67	3	22|27|30|23	0	0	0	0	0	-100.32	0.54	0.93
RPA3NT	NOL10	NOL10	11|1|8	20	6.67	3	10|12|15|12	0	0	0	0	0	-52.56	0.54	0.93
RPA3NT	EEF1E1	EEF1E1	7|3|3	13	4.33	3	5|10|8|9	0	0	0	0	0	-28.86	0.54	0.93
RPA3NT	SF3B1	SF3B1	123|30|96	249	83	3	159|159|153|140	0	0	0	0	0	-569	0.54	0.93
RPA3NT	COPB1	COPB1	39|6|16	61	20.33	3	30|39|39|42	0	0	0	0	0	-145.92	0.54	0.92
RPA3NT	BLMH	BLMH	23|8|20	51	17	3	24|30|35|38	0	0	0	0	0	-115.43	0.54	0.93
RPA3NT	PGM1	PGM1	23|2|13	38	12.67	3	16|22|33|23	0	0	0	0	0	-98.07	0.54	0.93
RPA3NT	SEC23B	SEC23B	35|0|25	60	20	3	27|36|43|43	0	0	0	0	0	-168.3	0.54	0.93
RPA3NT	CSTF3	CSTF3	14|3|16	33	11	3	18|17|26|21	0	0	0	0	0	-81.85	0.54	0.93
RPA3NT	GNAI2	GNAI2	11|0|4	15	5	3	6|9|13|9	0	0	0	0	0	-43.11	0.54	0.9
RPA3NT	BROX	BROX	6|2|7	15	5	3	7|10|11|9	0	0	0	0	0	-36.54	0.54	0.93
RPA3NT	CPSF3	CPSF3	9|0|4	13	4.33	3	3|5|9|15	0	0	0	0	0	-37.02	0.54	0.89
RPA3NT	POLR2A	POLR2A	15|1|11	27	9	3	10|14|25|18	0	0	0	0	0	-72.02	0.54	0.93
RPA3NT	FTSJ3	FTSJ3	34|20|22	76	25.33	3	45|51|50|41	0	0	0	0	0	-148.22	0.54	0.93
RPA3NT	RFC3	RFC3	9|1|12	22	7.33	3	12|15|18|9	0	0	0	0	0	-58.09	0.54	0.93
RPA3NT	CD2AP	CD2AP	42|18|38	98	32.67	3	52|57|65|66	0	0	0	0	0	-207.85	0.54	0.93
RPA3NT	LSS	LSS	5|0|3	8	2.67	3	0|1|9|10	0	0	0	0	0	-23.52	0.53	0.93
RPA3NT	SNTB2	SNTB2	2|0|0	2	0.67	3	2|1|1|1	0	0.01	0	0.01	0	-8.13	0.53	0.8
RPA3NT	ZMPSTE24	ZMPSTE24	14|5|9	28	9.33	3	15|16|17|22	0	0	0	0	0	-63.35	0.53	0.93
RPA3NT	COPS8	COPS8	1|0|3	4	1.33	3	3|2|2|3	0	0	0	0	0	-13.43	0.53	0.85
RPA3NT	NUP85	NUP85	19|0|8	27	9	3	9|19|19|21	0	0	0	0	0	-77.5	0.53	0.91
RPA3NT	CLIC4	CLIC4	19|2|4	25	8.33	3	7|14|19|23	0	0	0	0	0	-64.04	0.53	0.91
RPA3NT	ARCN1	ARCN1	23|6|23	52	17.33	3	36|32|36|26	0	0	0	0	0	-124.35	0.53	0.93
RPA3NT	TMEM70	TMEM70	1|0|1	2	0.67	3	1|0|2|2	0	0	0	0	0	-8.13	0.53	0.93
RPA3NT	SFT2D3	SFT2D3	1|0|1	2	0.67	3	1|4|0|0	0	0	0	0	0	-7.79	0.53	0.93
RPA3NT	SRRM2	SRRM2	15|4|18	37	12.33	3	14|23|24|32	0	0	0	0	0	-90.29	0.53	0.93
RPA3NT	RDH14	RDH14	3|1|2	6	2	3	2|3|6|4	0	0	0	0	0	-16.12	0.53	0.93
RPA3NT	ISYNA1	ISYNA1	13|2|7	22	7.33	3	12|13|15|15	0	0	0	0	0	-55.8	0.53	0.93
RPA3NT	TUBB4A	TUBB4A	0|1|1	2	0.67	3	1|1|2|1	0	0	0	0	0	-8.13	0.53	0.93
RPA3NT	TBCB	TBCB	11|10|5	26	8.67	3	11|14|23|18	0	0	0	0	0	-59.03	0.53	0.93
RPA3NT	HNRNPR	HNRNPR	24|18|27	69	23	3	44|48|45|36	0	0	0	0	0	-138.49	0.53	0.93
RPA3NT	TSFM	TSFM	9|0|3	12	4	3	7|7|8|8	0	0	0	0	0	-35.35	0.53	0.89
RPA3NT	EIF3C	EIF3C	54|17|30	101	33.67	3	54|62|70|67	0	0	0	0	0	-224.18	0.53	0.93
RPA3NT	SKP2	SKP2	1|1|4	6	2	3	3|2|7|3	0	0	0	0	0	-16.09	0.53	0.87
RPA3NT	NSMCE1	NSMCE1	3|0|3	6	2	3	2|4|4|5	0	0	0	0	0	-18.84	0.53	0.93
RPA3NT	BCLAF1	BCLAF1	37|23|40	100	33.33	3	60|66|67|57	0	0	0	0	0	-205.8	0.53	0.93
RPA3NT	SRP68	SRP68	39|11|31	81	27	3	46|54|55|50	0	0	0	0	0	-189.95	0.53	0.93
RPA3NT	BRE	BRE	5|0|1	6	2	3	4|4|4|3	0	0	0	0	0	-18.84	0.53	0.86
RPA3NT	DUS3L	DUS3L	1|0|1	2	0.67	3	0|1|2|2	0	0	0	0	0	-8.13	0.53	0.93
RPA3NT	RAB9A	RAB9A	2|0|2	4	1.33	3	0|2|2|6	0	0	0	0	0	-13.15	0.53	0.93
RPA3NT	PYGL	PYGL	56|8|41	105	35	3	53|66|75|68	0	0	0	0	0	-261.13	0.53	0.93
RPA3NT	PGRMC1	PGRMC1	1|0|1	2	0.67	3	0|0|2|3	0	0	0	0	0	-7.98	0.53	0.93
RPA3NT	SNRPA	SNRPA	1|1|2	4	1.33	3	2|3|2|3	0	0	0	0	0	-11.11	0.53	0.93
RPA3NT	RPF1	RPF1	1|0|3	4	1.33	3	1|2|3|4	0	0	0	0	0	-13.43	0.53	0.85
RPA3NT	FAM129B	FAM129B	4|0|0	4	1.33	3	2|1|1|6	0	0	0	0	0	-13.19	0.53	0.83
RPA3NT	DDX42	DDX42	38|12|30	80	26.67	3	45|46|50|62	0	0	0	0	0	-184.98	0.53	0.93
RPA3NT	BLVRB	BLVRB	1|0|1	2	0.67	3	1|1|1|2	0	0	0	0	0	-8.13	0.53	0.93
RPA3NT	CCNT1	CCNT1	11|3|18	32	10.67	3	14|21|19|27	0	0	0	0	0	-80.69	0.53	0.93
RPA3NT	RRP1	RRP1	7|3|4	14	4.67	3	6|5|12|12	0	0	0	0	0	-31.83	0.53	0.93
RPA3NT	TRMT5	TRMT5	1|1|0	2	0.67	3	1|1|2|1	0	0	0	0	0	-8.13	0.53	0.93
RPA3NT	WDR36	WDR36	31|7|20	58	19.33	3	42|35|42|27	0	0	0	0	0	-138.47	0.53	0.93
RPA3NT	SLC25A19	SLC25A19	2|0|2	4	1.33	3	2|1|5|2	0	0	0	0	0	-13.44	0.53	0.93
RPA3NT	FRYL	FRYL	0|1|3	4	1.33	3	1|1|4|4	0	0	0	0	0	-13.44	0.53	0.85
RPA3NT	SNRNP200	SNRNP200	130|29|110	269	89.67	3	168|167|176|161	0	0	0	0	0	-637.86	0.53	0.93
RPA3NT	MYLK	MYLK	1|1|0	2	0.67	3	3|2|0|0	0	0	0	0	0	-7.98	0.53	0.93
RPA3NT	THADA	THADA	2|0|0	2	0.67	3	1|0|1|3	0	0.01	0	0.01	0	-8.12	0.53	0.8
RPA3NT	REEP5	REEP5	7|2|4	13	4.33	3	5|10|10|8	0	0	0	0	0	-32.32	0.53	0.93
RPA3NT	DACH1	DACH1	2|0|0	2	0.67	3	0|1|2|2	0	0.01	0	0.01	0	-8.13	0.53	0.8
RPA3NT	NOP2	NOP2	18|17|35	70	23.33	3	51|45|46|38	0	0	0	0	0	-147.97	0.52	0.93
RPA3NT	FDFT1	FDFT1	8|1|13	22	7.33	3	13|17|15|11	0	0	0	0	0	-60.22	0.52	0.93
RPA3NT	TMEM214	TMEM214	7|0|4	11	3.67	3	8|6|9|5	0	0	0	0	0	-33.1	0.52	0.93
RPA3NT	EIF2B1	EIF2B1	22|4|14	40	13.33	3	27|25|26|24	0	0	0	0	0	-100.32	0.52	0.93
RPA3NT	RPL27	RPL27	9|6|16	31	10.33	3	19|20|23|18	0	0	0	0	0	-71.23	0.52	0.93
RPA3NT	PPWD1	PPWD1	7|0|2	9	3	3	5|4|8|6	0	0	0	0	0	-27.61	0.52	0.88
RPA3NT	CPVL	CPVL	6|0|1	7	2.33	3	1|3|4|10	0	0	0	0	0	-21.67	0.52	0.86
RPA3NT	HNRNPH1	HNRNPH1	6|2|6	14	4.67	3	6|9|10|11	0	0	0	0	0	-35.47	0.52	0.93
RPA3NT	GLB1	GLB1	4|0|3	7	2.33	3	1|0|8|9	0	0	0	0	0	-21.5	0.52	0.93
RPA3NT	MAPRE1	MAPRE1	13|8|16	37	12.33	3	18|23|27|26	0	0	0	0	0	-80.83	0.52	0.93
RPA3NT	RPS29	RPS29	3|3|5	11	3.67	3	5|10|7|6	0	0	0	0	0	-24.83	0.52	0.93
RPA3NT	S100A10	S100A10	4|0|3	7	2.33	3	2|3|5|8	0	0	0	0	0	-22.01	0.52	0.93
RPA3NT	SYNE2	SYNE2	4|2|1	7	2.33	3	2|3|7|6	0	0	0	0	0	-19.2	0.52	0.93
RPA3NT	TSR1	TSR1	20|1|21	42	14	3	24|26|30|27	0	0	0	0	0	-116.64	0.52	0.93
RPA3NT	FKBP8	FKBP8	10|5|5	20	6.67	3	10|11|14|16	0	0	0	0	0	-43.71	0.52	0.93
RPA3NT	SMARCD2	SMARCD2	5|1|1	7	2.33	3	4|3|7|4	0	0	0	0	0	-19.21	0.52	0.87
RPA3NT	CSK	CSK	22|3|20	45	15	3	26|28|32|30	0	0	0	0	0	-118.88	0.52	0.93
RPA3NT	LRRC41	LRRC41	5|0|6	11	3.67	3	7|11|5|5	0	0	0	0	0	-33.14	0.52	0.93
RPA3NT	LCLAT1	LCLAT1	7|1|4	12	4	3	4|8|10|9	0	0	0	0	0	-33.01	0.52	0.93
RPA3NT	RCC1	RCC1	23|4|15	42	14	3	26|27|31|24	0	0	0	0	0	-106.81	0.52	0.93
RPA3NT	KATNB1	KATNB1	7|0|3	10	3.33	3	4|6|10|6	0	0	0	0	0	-30.92	0.51	0.89
RPA3NT	CUL3	CUL3	24|4|26	54	18	3	32|37|40|33	0	0	0	0	0	-143.83	0.51	0.93
RPA3NT	PIGS	PIGS	7|4|5	16	5.33	3	6|9|14|13	0	0	0	0	0	-36.78	0.51	0.93
RPA3NT	TWF1	TWF1	12|5|5	22	7.33	3	16|15|12|15	0	0	0	0	0	-50.88	0.51	0.93
RPA3NT	PRKCA	PRKCA	12|1|9	22	7.33	3	10|15|18|15	0	0	0	0	0	-62.43	0.51	0.93
RPA3NT	MAPK14	MAPK14	5|0|0	5	1.67	3	0|3|3|7	0	0	0	0	0	-16.3	0.51	0.84
RPA3NT	TRIM33	TRIM33	7|2|7	16	5.33	3	7|7|15|13	0	0	0	0	0	-41.73	0.51	0.93
RPA3NT	PSMC4	PSMC4	5|0|14	19	6.33	3	5|11|19|15	0	0	0	0	0	-57.18	0.51	0.91
RPA3NT	NUP210	NUP210	21|4|17	42	14	3	27|22|39|21	0	0	0	0	0	-107.54	0.51	0.93
RPA3NT	MATR3	MATR3	34|10|25	69	23	3	37|44|52|46	0	0	0	0	0	-165.08	0.51	0.93
RPA3NT	NMD3	NMD3	6|0|4	10	3.33	3	8|6|6|6	0	0	0	0	0	-30.92	0.51	0.93
RPA3NT	CWF19L1	CWF19L1	7|1|3	11	3.67	3	5|7|11|6	0	0	0	0	0	-30.84	0.51	0.93
RPA3NT	FXR1	FXR1	14|7|14	35	11.67	3	19|24|20|29	0	0	0	0	0	-81.23	0.51	0.93
RPA3NT	EMC7	EMC7	4|1|3	8	2.67	3	7|6|4|4	0	0	0	0	0	-22.33	0.51	0.93
RPA3NT	SEC24C	SEC24C	16|2|13	31	10.33	3	19|19|19|24	0	0	0	0	0	-84.08	0.51	0.93
RPA3NT	DDX54	DDX54	8|1|11	20	6.67	3	14|12|11|15	0	0	0	0	0	-55.83	0.51	0.93
RPA3NT	RPS23	RPS23	8|5|11	24	8	3	14|18|17|14	0	0	0	0	0	-56.05	0.51	0.93
RPA3NT	NT5DC1	NT5DC1	11|2|6	19	6.33	3	7|10|16|17	0	0	0	0	0	-50.23	0.51	0.93
RPA3NT	FLII	FLII	16|2|15	33	11	3	14|23|27|23	0	0	0	0	0	-90.6	0.51	0.93
RPA3NT	HSD17B12	HSD17B12	13|4|12	29	9.67	3	20|20|21|15	0	0	0	0	0	-72.38	0.51	0.93
RPA3NT	ATP6V1A	ATP6V1A	24|3|12	39	13	3	22|23|27|29	0	0	0	0	0	-102.49	0.51	0.93
RPA3NT	SAP30BP	SAP30BP	8|5|7	20	6.67	3	10|12|17|13	0	0	0	0	0	-44.71	0.51	0.93
RPA3NT	MARS	MARS	59|14|36	109	36.33	3	63|70|75|75	0	0	0	0	0	-264.69	0.51	0.93
RPA3NT	SLC25A11	SLC25A11	25|9|18	52	17.33	3	35|36|35|30	0	0	0	0	0	-122.2	0.51	0.93
RPA3NT	RFC1	RFC1	0|5|16	21	7	3	12|17|16|10	0	0	0	0	0	-63.16	0.51	0.91
RPA3NT	PRPF4B	PRPF4B	15|3|10	28	9.33	3	15|13|23|22	0	0	0	0	0	-72.07	0.51	0.93
RPA3NT	NUDT21	NUDT21	12|3|7	22	7.33	3	14|15|15|14	0	0	0	0	0	-56.06	0.51	0.93
RPA3NT	UTP6	UTP6	7|2|6	15	5	3	8|11|10|10	0	0	0	0	0	-38.67	0.51	0.93
RPA3NT	TBC1D9B	TBC1D9B	4|0|1	5	1.67	3	1|4|3|5	0	0	0	0	0	-16.64	0.51	0.86
RPA3NT	POLD3	POLD3	6|3|9	18	6	3	7|10|14|16	0	0	0	0	0	-44.37	0.51	0.93
RPA3NT	TMEM205	TMEM205	4|0|4	8	2.67	3	5|6|7|3	0	0	0	0	0	-25.39	0.51	0.93
RPA3NT	SERPINH1	SERPINH1	14|0|11	25	8.33	3	12|14|21|19	0	0	0	0	0	-75.51	0.51	0.93
RPA3NT	ARF4	ARF4	9|2|2	13	4.33	3	9|13|8|5	0	0	0	0	0	-34.43	0.5	0.9
RPA3NT	HMGB1	HMGB1	2|1|13	16	5.33	3	6|7|20|10	0	0	0	0	0	-45.49	0.5	0.9
RPA3NT	LARS	LARS	86|14|69	169	56.33	3	98|106|124|121	0	0	0	0	0	-444.72	0.5	0.93
RPA3NT	ATXN2L	ATXN2L	44|42|39	125	41.67	3	72|87|86|88	0	0	0	0	0	-254.03	0.5	0.93
RPA3NT	POLR3C	POLR3C	11|0|9	20	6.67	3	11|12|14|16	0	0	0	0	0	-60.93	0.5	0.93
RPA3NT	ATP6V0D1	ATP6V0D1	2|0|1	3	1	3	2|2|1|3	0	0	0	0	0	-11.2	0.5	0.93
RPA3NT	CUL2	CUL2	24|0|14	38	12.67	3	21|29|27|24	0	0	0	0	0	-114.6	0.5	0.93
RPA3NT	ECM29	ECM29	46|5|31	82	27.33	3	56|53|59|52	0	0	0	0	0	-225.81	0.5	0.93
RPA3NT	MPDU1	MPDU1	2|2|2	6	2	3	3|4|4|5	0	0	0	0	0	-14.98	0.5	0.93
RPA3NT	TRIP13	TRIP13	23|3|15	41	13.67	3	25|28|28|29	0	0	0	0	0	-112.32	0.5	0.93
RPA3NT	DDX21	DDX21	47|43|87	177	59	3	124|118|137|89	0	0	0	0	0	-382.23	0.5	0.93
RPA3NT	SURF1	SURF1	1|0|2	3	1	3	2|2|2|2	0	0	0	0	0	-11.2	0.5	0.93
RPA3NT	NAA15	NAA15	41|10|30	81	27	3	58|54|66|39	0	0	0	0	0	-205.49	0.5	0.93
RPA3NT	ARHGEF1	ARHGEF1	10|0|2	12	4	3	2|5|16|9	0	0	0	0	0	-36.88	0.5	0.89
RPA3NT	IQCB1	IQCB1	2|0|1	3	1	3	0|1|3|4	0	0	0	0	0	-11.05	0.5	0.93
RPA3NT	FLOT1	FLOT1	13|1|5	19	6.33	3	5|14|14|18	0	0	0	0	0	-54.45	0.5	0.91
RPA3NT	ARL8A	ARL8A	1|0|2	3	1	3	2|2|2|2	0	0	0	0	0	-11.2	0.5	0.93
RPA3NT	SUPT20H	SUPT20H	1|0|2	3	1	3	1|1|2|4	0	0	0	0	0	-11.2	0.5	0.93
RPA3NT	DRG2	DRG2	10|4|13	27	9	3	16|18|25|13	0	0	0	0	0	-68.05	0.5	0.93
RPA3NT	PHF2	PHF2	1|0|2	3	1	3	0|2|4|2	0	0	0	0	0	-11.16	0.5	0.93
RPA3NT	STK11IP	STK11IP	1|0|2	3	1	3	0|1|2|5	0	0	0	0	0	-10.88	0.5	0.93
RPA3NT	GNAI3	GNAI3	6|1|5	12	4	3	8|6|9|9	0	0	0	0	0	-34.06	0.5	0.93
RPA3NT	GOLT1B	GOLT1B	3|2|1	6	2	3	7|3|2|4	0	0	0	0	0	-17.11	0.5	0.93
RPA3NT	DHRS7B	DHRS7B	4|1|2	7	2.33	3	5|4|7|3	0	0	0	0	0	-20.25	0.49	0.93
RPA3NT	TCEB2	TCEB2	11|6|6	23	7.67	3	12|18|13|19	0	0	0	0	0	-52.64	0.49	0.93
RPA3NT	NLE1	NLE1	10|0|4	14	4.67	3	10|10|10|8	0	0	0	0	0	-44.23	0.49	0.9
RPA3NT	CAPZA2	CAPZA2	16|4|10	30	10	3	18|22|18|24	0	0	0	0	0	-78.8	0.49	0.93
RPA3NT	LRRC40	LRRC40	23|2|12	37	12.33	3	24|25|28|23	0	0	0	0	0	-104.92	0.49	0.93
RPA3NT	U2SURP	U2SURP	49|23|53	125	41.67	3	76|87|88|91	0	0	0	0	0	-301.98	0.49	0.93
RPA3NT	BLM	BLM	17|11|9	37	12.33	3	4|22|36|38	0	0	0	0	0	-83.57	0.49	0.93
RPA3NT	EXOC1	EXOC1	5|0|2	7	2.33	3	0|3|10|6	0	0	0	0	0	-22.75	0.49	0.88
RPA3NT	BZW1	BZW1	15|1|9	25	8.33	3	13|17|22|16	0	0	0	0	0	-73.43	0.49	0.93
RPA3NT	COPZ1	COPZ1	9|4|8	21	7	3	9|13|16|19	0	0	0	0	0	-52.29	0.49	0.93
RPA3NT	MRPS27	MRPS27	10|0|7	17	5.67	3	10|11|12|13	0	0	0	0	0	-53.13	0.49	0.93
RPA3NT	CYFIP1	CYFIP1	27|5|13	45	15	3	29|33|31|29	0	0	0	0	0	-118.8	0.49	0.93
RPA3NT	CTNNA1	CTNNA1	15|1|9	25	8.33	3	9|17|15|27	0	0	0	0	0	-72.94	0.49	0.93
RPA3NT	KPNA6	KPNA6	14|0|4	18	6	3	3|12|18|16	0	0	0	0	0	-55.94	0.49	0.9
RPA3NT	PABPC4	PABPC4	8|0|9	17	5.67	3	10|11|13|12	0	0	0	0	0	-53.13	0.49	0.93
RPA3NT	XPNPEP1	XPNPEP1	13|0|5	18	6	3	8|10|13|19	0	0	0	0	0	-57.4	0.48	0.91
RPA3NT	COPS3	COPS3	21|5|15	41	13.67	3	26|28|29|30	0	0	0	0	0	-109.09	0.48	0.93
RPA3NT	PRKAA1	PRKAA1	9|2|8	19	6.33	3	14|10|13|16	0	0	0	0	0	-53.64	0.48	0.93
RPA3NT	ATXN10	ATXN10	17|0|4	21	7	3	7|12|16|23	0	0	0	0	0	-66.06	0.48	0.91
RPA3NT	PSME4	PSME4	4|0|1	5	1.67	3	1|3|5|5	0	0	0	0	0	-17.81	0.48	0.86
RPA3NT	DIS3	DIS3	28|16|26	70	23.33	3	37|51|63|42	0	0	0	0	0	-163.46	0.48	0.93
RPA3NT	AAAS	AAAS	13|0|15	28	9.33	3	18|20|22|18	0	0	0	0	0	-88.86	0.48	0.93
RPA3NT	GTF2F2	GTF2F2	4|2|3	9	3	3	6|6|5|8	0	0	0	0	0	-24.02	0.48	0.93
RPA3NT	RAP1B	RAP1B	9|2|9	20	6.67	3	15|15|12|13	0	0	0	0	0	-55.8	0.48	0.93
RPA3NT	LARS2	LARS2	7|0|1	8	2.67	3	5|4|8|5	0	0	0	0	0	-26.51	0.48	0.88
RPA3NT	SETD3	SETD3	7|0|3	10	3.33	3	8|7|6|7	0	0	0	0	0	-33.1	0.48	0.93
RPA3NT	EXOSC8	EXOSC8	3|0|2	5	1.67	3	0|5|4|5	0	0	0	0	0	-17.63	0.48	0.93
RPA3NT	HNRNPL	HNRNPL	27|4|25	56	18.67	3	33|42|45|36	0	0	0	0	0	-159.16	0.48	0.93
RPA3NT	SKIV2L2	SKIV2L2	36|9|33	78	26	3	50|57|56|52	0	0	0	0	0	-206.75	0.48	0.93
RPA3NT	H3BN98	H3BN98	3|1|0	4	1.33	3	3|4|2|2	0	0	0	0	0	-14.51	0.48	0.85
RPA3NT	TOMM22	TOMM22	11|0|4	15	5	3	6|10|11|15	0	0	0	0	0	-48.65	0.48	0.9
RPA3NT	PRIM2	PRIM2	10|1|9	20	6.67	3	16|14|13|12	0	0	0	0	0	-59.14	0.48	0.93
RPA3NT	SRSF10	SRSF10	1|0|4	5	1.67	3	2|2|5|5	0	0	0	0	0	-17.75	0.48	0.86
RPA3NT	APOO	APOO	2|1|1	4	1.33	3	3|2|3|3	0	0	0	0	0	-12.1	0.48	0.93
RPA3NT	LIPA	LIPA	2|0|3	5	1.67	3	3|2|2|7	0	0	0	0	0	-17.63	0.48	0.93
RPA3NT	MRPL44	MRPL44	2|0|2	4	1.33	3	0|2|3|6	0	0	0	0	0	-14.31	0.48	0.93
RPA3NT	BRCA1	BRCA1	19|1|4	24	8	3	5|14|21|26	0	0	0	0	0	-70.55	0.48	0.91
RPA3NT	CHTOP	CHTOP	0|5|7	12	4	3	6|9|10|8	0	0	0	0	0	-38.66	0.48	0.93
RPA3NT	RBM17	RBM17	19|12|25	56	18.67	3	40|40|45|29	0	0	0	0	0	-133.29	0.48	0.93
RPA3NT	BRCA2	BRCA2	8|0|2	10	3.33	3	0|7|6|15	0	0	0	0	0	-32.36	0.48	0.89
RPA3NT	PPFIA1	PPFIA1	2|0|3	5	1.67	3	3|4|4|3	0	0	0	0	0	-17.75	0.48	0.93
RPA3NT	TP53RK	TP53RK	3|0|2	5	1.67	3	1|3|5|5	0	0	0	0	0	-17.81	0.48	0.93
RPA3NT	TBL3	TBL3	27|6|22	55	18.33	3	41|40|36|38	0	0	0	0	0	-151.33	0.47	0.93
RPA3NT	TTN	TTN	7|4|11	22	7.33	3	16|16|15|16	0	0	0	0	0	-58.61	0.47	0.93
RPA3NT	PUF60	PUF60	22|2|7	31	10.33	3	13|17|30|28	0	0	0	0	0	-91.28	0.47	0.93
RPA3NT	CTTN	CTTN	57|38|53	148	49.33	3	105|115|101|96	0	0	0	0	0	-342.13	0.47	0.93
RPA3NT	SF3B6	SF3B6	2|1|4	7	2.33	3	3|5|5|7	0	0	0	0	0	-21.25	0.47	0.93
RPA3NT	RPL7L1	RPL7L1	7|2|12	21	7	3	18|15|14|12	0	0	0	0	0	-60.13	0.47	0.93
RPA3NT	COPG2	COPG2	34|5|19	58	19.33	3	36|40|43|44	0	0	0	0	0	-163.33	0.47	0.93
RPA3NT	HIRIP3	HIRIP3	2|2|2	6	2	3	3|4|5|5	0	0	0	0	0	-15.98	0.47	0.93
RPA3NT	CMAS	CMAS	5|0|1	6	2	3	4|5|5|3	0	0	0	0	0	-21	0.47	0.87
RPA3NT	FUS	FUS	9|4|8	21	7	3	15|15|16|14	0	0	0	0	0	-55.44	0.47	0.93
RPA3NT	CNOT10	CNOT10	3|0|3	6	2	3	5|4|4|4	0	0	0	0	0	-21	0.47	0.93
RPA3NT	GCN1L1	GCN1L1	149|30|99	278	92.67	3	197|196|203|196	0	0	0	0	0	#NAME?	0.47	0.93
RPA3NT	RAD50	RAD50	25|1|7	33	11	3	14|21|30|29	0	0	0	0	0	-101.88	0.47	0.92
RPA3NT	LAS1L	LAS1L	17|4|17	38	12.67	3	24|26|30|28	0	0	0	0	0	-106.81	0.47	0.93
RPA3NT	DPM1	DPM1	7|2|12	21	7	3	16|12|15|16	0	0	0	0	0	-60.13	0.47	0.93
RPA3NT	WDR18	WDR18	15|5|9	29	9.67	3	21|21|18|23	0	0	0	0	0	-77.04	0.47	0.93
RPA3NT	XRN2	XRN2	29|9|29	67	22.33	3	39|45|50|57	0	0	0	0	0	-180.88	0.47	0.93
RPA3NT	ZC3H18	ZC3H18	11|10|12	33	11	3	20|20|26|30	0	0	0	0	0	-78.2	0.46	0.93
RPA3NT	GTF3C5	GTF3C5	18|11|23	52	17.33	3	38|39|36|38	0	0	0	0	0	-132.7	0.46	0.93
RPA3NT	XPO7	XPO7	38|1|16	55	18.33	3	36|43|38|43	0	0	0	0	0	-175.65	0.46	0.93
RPA3NT	GMDS	GMDS	9|1|2	12	4	3	10|7|10|8	0	0	0	0	0	-37.32	0.46	0.9
RPA3NT	PLRG1	PLRG1	4|0|29	33	11	3	20|26|26|24	0	0	0	0	0	-109	0.46	0.92
RPA3NT	SMARCA5	SMARCA5	26|13|56	95	31.67	3	79|75|72|49	0	0	0	0	0	-258.73	0.46	0.93
RPA3NT	CYP51A1	CYP51A1	5|0|3	8	2.67	3	4|10|4|5	0	0	0	0	0	-27.55	0.46	0.93
RPA3NT	SMAP1	SMAP1	4|1|4	9	3	3	6|7|7|6	0	0	0	0	0	-27.65	0.46	0.93
RPA3NT	EIF4G2	EIF4G2	51|17|36	104	34.67	3	74|80|81|65	0	0	0	0	0	-274.09	0.46	0.93
RPA3NT	AP1M1	AP1M1	17|1|21	39	13	3	27|28|32|27	0	0	0	0	0	-124.41	0.46	0.93
RPA3NT	BCAT2	BCAT2	2|1|10	13	4.33	3	5|8|11|14	0	0	0	0	0	-40.46	0.46	0.9
RPA3NT	DCUN1D5	DCUN1D5	7|2|5	14	4.67	3	8|9|12|12	0	0	0	0	0	-40.78	0.46	0.93
RPA3NT	SCYL2	SCYL2	7|3|8	18	6	3	15|11|14|12	0	0	0	0	0	-49.68	0.46	0.93
RPA3NT	GPN1	GPN1	4|2|8	14	4.67	3	5|10|12|14	0	0	0	0	0	-40.7	0.46	0.93
RPA3NT	SF3B2	SF3B2	33|29|34	96	32	3	64|68|76|71	0	0	0	0	0	-221.52	0.46	0.93
RPA3NT	DDX27	DDX27	12|4|7	23	7.67	3	14|16|17|20	0	0	0	0	0	-62.84	0.46	0.93
RPA3NT	MOGS	MOGS	17|2|18	37	12.33	3	27|27|33|20	0	0	0	0	0	-112.71	0.46	0.93
RPA3NT	NUP205	NUP205	41|4|17	62	20.67	3	41|45|42|53	0	0	0	0	0	-186.62	0.46	0.93
RPA3NT	BYSL	BYSL	21|6|18	45	15	3	35|34|29|32	0	0	0	0	0	-124.35	0.46	0.93
RPA3NT	NOP56	NOP56	26|35|51	112	37.33	3	76|78|100|68	0	0	0	0	0	-272.81	0.46	0.93
RPA3NT	KRT18	KRT18	13|0|6	19	6.33	3	8|11|19|17	0	0	0	0	0	-62.96	0.46	0.93
RPA3NT	KIF5B	KIF5B	38|12|22	72	24	3	45|54|63|48	0	0	0	0	0	-192.43	0.46	0.93
RPA3NT	APEX1	APEX1	30|5|27	62	20.67	3	40|41|50|47	0	0	0	0	0	-179.72	0.46	0.93
RPA3NT	AP2M1	AP2M1	12|2|7	21	7	3	18|16|12|15	0	0	0	0	0	-62.29	0.46	0.93
RPA3NT	AP2A1	AP2A1	22|2|12	36	12	3	27|30|24|25	0	0	0	0	0	-111.53	0.45	0.93
RPA3NT	TARDBP	TARDBP	10|4|6	20	6.67	3	11|14|17|17	0	0	0	0	0	-54.41	0.45	0.93
RPA3NT	CCDC47	CCDC47	18|6|11	35	11.67	3	19|22|34|28	0	0	0	0	0	-95.33	0.45	0.93
RPA3NT	COASY	COASY	12|0|7	19	6.33	3	14|14|14|14	0	0	0	0	0	-64.26	0.45	0.93
RPA3NT	SLFN11	SLFN11	13|0|7	20	6.67	3	10|17|15|17	0	0	0	0	0	-67.63	0.45	0.93
RPA3NT	AIMP2	AIMP2	16|4|10	30	10	3	19|23|26|21	0	0	0	0	0	-86.31	0.45	0.93
RPA3NT	RRM1	RRM1	29|0|19	48	16	3	32|37|37|37	0	0	0	0	0	-161.68	0.45	0.93
RPA3NT	LCP1	LCP1	23|9|20	52	17.33	3	30|43|38|44	0	0	0	0	0	-142.43	0.45	0.93
RPA3NT	NCK1	NCK1	1|0|0	1	0.33	3	0|0|1|2	0	0	0	0	0	-6.31	0.44	0.93
RPA3NT	NSDHL	NSDHL	9|3|6	18	6	3	6|15|17|17	0	0	0	0	0	-52.65	0.44	0.93
RPA3NT	PPP1R9A	PPP1R9A	0|1|0	1	0.33	3	0|0|1|2	0	0	0	0	0	-6.31	0.44	0.93
RPA3NT	AMPD2	AMPD2	10|0|1	11	3.67	3	6|6|9|12	0	0	0	0	0	-38.66	0.44	0.89
RPA3NT	A0A0U1RQK7	EIF4G3	109|30|80	219	73	3	151|175|169|174	0	0	0	0	0	-631.49	0.44	0.93
RPA3NT	B4GAT1	B4GAT1	1|0|1	2	0.67	3	1|0|1|4	0	0	0	0	0	-9.07	0.44	0.93
RPA3NT	UGT8	UGT8	0|1|1	2	0.67	3	0|1|3|2	0	0	0	0	0	-9.24	0.44	0.93
RPA3NT	SACS	SACS	2|0|0	2	0.67	3	2|1|1|2	0	0	0	0	0	-9.21	0.44	0.82
RPA3NT	PRKACA	PRKACA	10|1|8	19	6.33	3	15|16|17|10	0	0	0	0	0	-62.43	0.44	0.93
RPA3NT	PRKACB	PRKACB	1|1|0	2	0.67	3	2|1|3|0	0	0	0	0	0	-9.24	0.44	0.93
RPA3NT	HIGD1A	HIGD1A	3|2|3	8	2.67	3	6|6|5|7	0	0	0	0	0	-22.97	0.44	0.93
RPA3NT	COX7A2L	COX7A2L	0|0|1	1	0.33	3	0|1|2|0	0	0	0	0	0	-6.31	0.44	0.93
RPA3NT	METTL16	METTL16	1|0|0	1	0.33	3	0|0|0|3	0	0	0	0	0	-6.56	0.44	0.93
RPA3NT	HIP1R	HIP1R	0|1|1	2	0.67	3	0|1|4|1	0	0	0	0	0	-9.07	0.44	0.93
RPA3NT	GTF2B	GTF2B	1|0|2	3	1	3	1|1|3|4	0	0	0	0	0	-12.33	0.44	0.93
RPA3NT	CDIPT	CDIPT	2|2|2	6	2	3	5|5|5|3	0	0	0	0	0	-16.98	0.44	0.93
RPA3NT	SARS	SARS	42|6|30	78	26	3	61|59|57|58	0	0	0	0	0	-238.63	0.44	0.93
RPA3NT	ODR4	ODR4	1|0|0	1	0.33	3	0|0|1|2	0	0	0	0	0	-6.31	0.44	0.93
RPA3NT	EXOSC5	EXOSC5	2|0|0	2	0.67	3	0|1|3|2	0	0	0	0	0	-9.24	0.44	0.82
RPA3NT	MTX1	MTX1	6|1|5	12	4	3	6|9|10|11	0	0	0	0	0	-38.38	0.44	0.93
RPA3NT	FBXO17	FBXO17	3|0|1	4	1.33	3	2|3|3|4	0	0	0	0	0	-15.51	0.44	0.93
RPA3NT	GHITM	GHITM	6|0|1	7	2.33	3	7|7|1|6	0	0	0	0	0	-25.28	0.44	0.88
RPA3NT	CLUH	CLUH	22|2|12	36	12	3	28|32|23|26	0	0	0	0	0	-114.84	0.44	0.93
RPA3NT	AP2S1	AP2S1	4|2|0	6	2	3	7|5|3|3	0	0	0	0	0	-22.11	0.44	0.93
RPA3NT	PWP2	PWP2	20|1|16	37	12.33	3	29|28|28|27	0	0	0	0	0	-122.18	0.44	0.93
RPA3NT	DPP9	DPP9	3|0|4	7	2.33	3	5|6|5|5	0	0	0	0	0	-25.39	0.44	0.93
RPA3NT	ZRANB2	ZRANB2	2|0|2	4	1.33	3	2|2|2|6	0	0	0	0	0	-15.47	0.44	0.93
RPA3NT	TPX2	TPX2	30|27|37	94	31.33	3	54|62|95|73	0	0	0	0	0	-230.65	0.44	0.93
RPA3NT	PHF21A	PHF21A	3|2|3	8	2.67	3	2|5|7|10	0	0	0	0	0	-22.76	0.44	0.93
RPA3NT	UNC45A	UNC45A	21|3|10	34	11.33	3	23|24|29|27	0	0	0	0	0	-104.67	0.44	0.93
RPA3NT	RALA	RALA	5|0|4	9	3	3	7|8|7|5	0	0	0	0	0	-32.03	0.44	0.93
RPA3NT	ELAVL1	ELAVL1	4|4|2	10	3.33	3	5|9|8|8	0	0	0	0	0	-29.2	0.44	0.93
RPA3NT	EXOC5	EXOC5	3|0|0	3	1	3	2|2|3|2	0	0	0	0	0	-12.33	0.44	0.84
RPA3NT	XRCC4	XRCC4	5|0|1	6	2	3	2|3|6|7	0	0	0	0	0	-22.1	0.44	0.87
RPA3NT	TMEM38B	TMEM38B	0|0|1	1	0.33	3	0|1|1|1	0	0	0	0	0	-6.31	0.44	0.93
RPA3NT	DNAJC7	DNAJC7	12|0|5	17	5.67	3	10|8|19|14	0	0	0	0	0	-58.52	0.44	0.93
RPA3NT	IQGAP1	IQGAP1	61|2|23	86	28.67	3	62|65|75|60	0	0	0	0	0	-284.77	0.44	0.93
RPA3NT	HNRNPA2B1	HNRNPA2B1	33|14|29	76	25.33	3	49|55|65|62	0	0	0	0	0	-209.12	0.44	0.93
RPA3NT	CASP6	CASP6	1|0|0	1	0.33	3	2|1|0|0	0	0	0	0	0	-6.31	0.44	0.93
RPA3NT	NUF2	NUF2	2|0|1	3	1	3	2|3|2|2	0	0	0	0	0	-12.33	0.44	0.93
RPA3NT	TMX3	TMX3	4|0|0	4	1.33	3	0|4|4|4	0	0	0	0	0	-15.47	0.44	0.85
RPA3NT	DCTN1	DCTN1	14|1|2	17	5.67	3	0|9|15|27	0	0	0	0	0	-53.76	0.44	0.91
RPA3NT	MPC2	MPC2	5|1|6	12	4	3	9|8|9|10	0	0	0	0	0	-38.38	0.44	0.93
RPA3NT	SNX4	SNX4	4|0|0	4	1.33	3	1|0|5|6	0	0	0	0	0	-15.09	0.44	0.85
RPA3NT	C19ORF52	C19ORF52	2|0|1	3	1	3	3|2|2|2	0	0	0	0	0	-12.33	0.44	0.93
RPA3NT	NELFCD	NELFCD	2|0|0	2	0.67	3	0|0|3|3	0	0	0	0	0	-9.07	0.44	0.81
RPA3NT	ATP2C1	ATP2C1	1|0|0	1	0.33	3	0|0|2|1	0	0	0	0	0	-6.31	0.44	0.93
RPA3NT	EML1	EML1	1|0|1	2	0.67	3	0|2|1|3	0	0	0	0	0	-9.24	0.44	0.93
RPA3NT	PRPSAP1	PRPSAP1	10|0|7	17	5.67	3	13|11|14|13	0	0	0	0	0	-58.7	0.44	0.93
RPA3NT	GMPS	GMPS	9|0|8	17	5.67	3	6|11|19|15	0	0	0	0	0	-58.39	0.44	0.93
RPA3NT	CNN3	CNN3	17|5|12	34	11.33	3	20|25|29|29	0	0	0	0	0	-98.35	0.44	0.93
RPA3NT	SNX17	SNX17	2|1|2	5	1.67	3	4|4|4|3	0	0	0	0	0	-16.12	0.44	0.93
RPA3NT	DENND5B	DENND5B	1|0|1	2	0.67	3	0|2|2|2	0	0	0	0	0	-9.21	0.44	0.93
RPA3NT	AGL	AGL	18|0|6	24	8	3	13|15|24|23	0	0	0	0	0	-85.37	0.43	0.93
RPA3NT	TCOF1	TCOF1	33|24|17	74	24.67	3	35|61|64|71	0	0	0	0	0	-200.4	0.43	0.93
RPA3NT	RPS6KA3	RPS6KA3	20|1|12	33	11	3	23|23|30|27	0	0	0	0	0	-112.19	0.43	0.93
RPA3NT	CHAF1B	CHAF1B	7|1|4	12	4	3	9|10|11|7	0	0	0	0	0	-39.48	0.43	0.93
RPA3NT	SUB1	SUB1	4|2|7	13	4.33	3	9|12|10|9	0	0	0	0	0	-39.71	0.43	0.93
RPA3NT	H1FX	H1FX	2|7|6	15	5	3	14|14|11|7	0	0	0	0	0	-46.12	0.43	0.93
RPA3NT	PPAN	PPAN	3|3|6	12	4	3	9|9|13|6	0	0	0	0	0	-34	0.43	0.93
RPA3NT	MYO1C	MYO1C	22|2|7	31	10.33	3	20|23|24|29	0	0	0	0	0	-100.52	0.43	0.93
RPA3NT	FAM49B	FAM49B	10|2|4	16	5.33	3	13|13|12|12	0	0	0	0	0	-50.42	0.43	0.93
RPA3NT	CMTR1	CMTR1	13|0|10	23	7.67	3	17|19|22|14	0	0	0	0	0	-82.14	0.43	0.93
RPA3NT	RALY	RALY	4|3|3	10	3.33	3	7|8|9|7	0	0	0	0	0	-27.88	0.43	0.93
RPA3NT	OGT	OGT	7|2|4	13	4.33	3	8|9|7|16	0	0	0	0	0	-39.56	0.43	0.93
RPA3NT	IPO4	IPO4	33|1|5	39	13	3	11|24|34|52	0	0	0	0	0	-131.16	0.43	0.92
RPA3NT	CNP	CNP	14|1|16	31	10.33	3	17|23|31|25	0	0	0	0	0	-104.36	0.43	0.93
RPA3NT	AP2B1	AP2B1	30|0|4	34	11.33	3	13|22|33|37	0	0	0	0	0	-118.44	0.43	0.92
RPA3NT	EIF4E2	EIF4E2	4|0|8	12	4	3	8|8|9|12	0	0	0	0	0	-43.11	0.43	0.93
RPA3NT	PPP2R5D	PPP2R5D	13|4|16	33	11	3	25|32|25|21	0	0	0	0	0	-101.4	0.43	0.93
RPA3NT	ATP6V1H	ATP6V1H	9|1|5	15	5	3	9|13|13|12	0	0	0	0	0	-50.38	0.43	0.93
RPA3NT	BRCC3	BRCC3	9|0|1	10	3.33	3	6|7|7|11	0	0	0	0	0	-36.46	0.43	0.89
RPA3NT	KHSRP	KHSRP	19|13|24	56	18.67	3	29|39|54|53	0	0	0	0	0	-152.2	0.43	0.93
RPA3NT	MTOR	MTOR	20|1|6	27	9	3	12|19|24|29	0	0	0	0	0	-90.76	0.43	0.93
RPA3NT	SMEK1	SMEK1	16|1|9	26	8.67	3	14|20|22|24	0	0	0	0	0	-86.69	0.43	0.93
RPA3NT	ORC4	ORC4	6|0|5	11	3.67	3	6|8|12|8	0	0	0	0	0	-39.78	0.43	0.93
RPA3NT	VAPB	VAPB	8|4|7	19	6.33	3	10|15|17|19	0	0	0	0	0	-56.5	0.42	0.93
RPA3NT	QTRTD1	QTRTD1	6|0|1	7	2.33	3	6|5|5|6	0	0	0	0	0	-26.51	0.42	0.88
RPA3NT	KTN1	KTN1	8|1|1	10	3.33	3	5|7|9|11	0	0	0	0	0	-34.06	0.42	0.93
RPA3NT	PPM1G	PPM1G	15|5|10	30	10	3	19|21|28|27	0	0	0	0	0	-89.8	0.42	0.93
RPA3NT	ACAD9	ACAD9	13|0|4	17	5.67	3	8|10|17|19	0	0	0	0	0	-61.79	0.42	0.93
RPA3NT	PKN1	PKN1	3|0|2	5	1.67	3	1|6|5|4	0	0	0	0	0	-19.9	0.42	0.93
RPA3NT	POLR1B	POLR1B	4|0|3	7	2.33	3	7|7|5|3	0	0	0	0	0	-26.51	0.42	0.93
RPA3NT	TTC37	TTC37	21|2|10	33	11	3	25|27|28|26	0	0	0	0	0	-111.53	0.42	0.93
RPA3NT	HELZ	HELZ	10|0|5	15	5	3	3|13|14|18	0	0	0	0	0	-54.84	0.42	0.93
RPA3NT	STX12	STX12	5|0|1	6	2	3	0|5|5|9	0	0	0	0	0	-22.87	0.42	0.88
RPA3NT	CDC23	CDC23	4|0|1	5	1.67	3	4|5|3|4	0	0	0	0	0	-19.88	0.42	0.93
RPA3NT	NUP155	NUP155	36|5|16	57	19	3	42|46|38|53	0	0	0	0	0	-180.82	0.42	0.93
RPA3NT	IKBKAP	IKBKAP	24|0|10	34	11.33	3	24|25|30|28	0	0	0	0	0	-121.33	0.42	0.93
RPA3NT	NAA35	NAA35	3|0|4	7	2.33	3	3|6|7|6	0	0	0	0	0	-26.51	0.42	0.93
RPA3NT	RPL23A	RPL23A	13|9|7	29	9.67	3	21|29|26|17	0	0	0	0	0	-82.28	0.42	0.93
RPA3NT	CCNB1	CCNB1	6|5|9	20	6.67	3	13|19|16|16	0	0	0	0	0	-57.07	0.42	0.93
RPA3NT	NDUFB6	NDUFB6	1|1|3	5	1.67	3	4|4|3|5	0	0	0	0	0	-17.09	0.42	0.93
RPA3NT	TECR	TECR	13|3|13	29	9.67	3	24|19|27|21	0	0	0	0	0	-91.61	0.42	0.93
RPA3NT	TUBGCP3	TUBGCP3	10|0|6	16	5.33	3	10|13|18|10	0	0	0	0	0	-58.75	0.42	0.93
RPA3NT	CBX3	CBX3	7|1|3	11	3.67	3	7|9|11|8	0	0	0	0	0	-37.32	0.42	0.93
RPA3NT	SLC25A24	SLC25A24	5|0|1	6	2	3	0|1|10|8	0	0	0	0	0	-22.61	0.42	0.88
RPA3NT	SEC23A	SEC23A	19|2|10	31	10.33	3	22|21|27|29	0	0	0	0	0	-103.83	0.42	0.93
RPA3NT	CUL1	CUL1	29|1|19	49	16.33	3	39|36|41|44	0	0	0	0	0	-175.65	0.41	0.93
RPA3NT	OCRL	OCRL	14|1|8	23	7.67	3	19|21|18|17	0	0	0	0	0	-81.17	0.41	0.93
RPA3NT	ASCC3	ASCC3	19|0|12	31	10.33	3	29|24|19|30	0	0	0	0	0	-115.82	0.41	0.93
RPA3NT	SCAF4	SCAF4	6|0|6	12	4	3	5|7|13|14	0	0	0	0	0	-45.12	0.41	0.93
RPA3NT	GTF2I	GTF2I	28|4|15	47	15.67	3	30|42|44|38	0	0	0	0	0	-156.97	0.41	0.93
RPA3NT	ITCH	ITCH	5|0|4	9	3	3	5|7|9|8	0	0	0	0	0	-34.23	0.41	0.93
RPA3NT	SLC1A5	SLC1A5	9|1|3	13	4.33	3	10|11|10|11	0	0	0	0	0	-44.92	0.41	0.93
RPA3NT	NOMO2	NOMO2	11|0|2	13	4.33	3	8|10|13|11	0	0	0	0	0	-48.67	0.41	0.9
RPA3NT	TFIP11	TFIP11	27|5|16	48	16	3	34|42|40|41	0	0	0	0	0	-156.79	0.41	0.93
RPA3NT	LARP7	LARP7	3|1|0	4	1.33	3	1|2|3|7	0	0	0	0	0	-16.39	0.41	0.93
RPA3NT	SMC2	SMC2	31|2|25	58	19.33	3	49|46|54|40	0	0	0	0	0	-203.46	0.41	0.93
RPA3NT	MTA2	MTA2	10|3|13	26	8.67	3	26|23|18|18	0	0	0	0	0	-85.09	0.41	0.93
RPA3NT	RBBP6	RBBP6	26|10|23	59	19.67	3	23|44|55|68	0	0	0	0	0	-175.92	0.41	0.93
RPA3NT	TAF15	TAF15	3|0|4	7	2.33	3	5|6|6|6	0	0	0	0	0	-27.61	0.41	0.93
RPA3NT	FLAD1	FLAD1	3|0|1	4	1.33	3	0|1|5|7	0	0	0	0	0	-16.17	0.41	0.93
RPA3NT	PREP	PREP	25|1|11	37	12.33	3	25|29|31|36	0	0	0	0	0	-132.2	0.41	0.93
RPA3NT	KIF13B	KIF13B	1|1|2	4	1.33	3	3|3|4|3	0	0	0	0	0	-14.05	0.41	0.93
RPA3NT	USP8	USP8	2|0|2	4	1.33	3	3|2|4|4	0	0	0	0	0	-16.64	0.41	0.93
RPA3NT	CEBPZ	CEBPZ	15|2|11	28	9.33	3	16|18|28|28	0	0	0	0	0	-93.75	0.41	0.93
RPA3NT	SNX18	SNX18	2|0|2	4	1.33	3	1|3|3|6	0	0	0	0	0	-16.61	0.41	0.93
RPA3NT	BAZ1A	BAZ1A	1|2|5	8	2.67	3	1|7|9|9	0	0	0	0	0	-27.38	0.41	0.93
RPA3NT	TMED9	TMED9	4|1|2	7	2.33	3	4|5|7|7	0	0	0	0	0	-24.46	0.41	0.93
RPA3NT	AQR	AQR	19|2|12	33	11	3	26|27|26|29	0	0	0	0	0	-113.73	0.41	0.93
RPA3NT	NCBP1	NCBP1	18|2|8	28	9.33	3	16|23|23|32	0	0	0	0	0	-98.14	0.4	0.93
RPA3NT	PTRH2	PTRH2	8|0|7	15	5	3	7|12|17|14	0	0	0	0	0	-57.52	0.4	0.93
RPA3NT	ADNP	ADNP	33|14|33	80	26.67	3	48|63|75|84	0	0	0	0	0	-250.21	0.4	0.93
RPA3NT	RPLP1	RPLP1	1|0|2	3	1	3	2|2|2|4	0	0	0	0	0	-13.43	0.4	0.93
RPA3NT	YKT6	YKT6	12|5|3	20	6.67	3	17|18|18|14	0	0	0	0	0	-65.68	0.4	0.93
RPA3NT	HECTD1	HECTD1	11|0|2	13	4.33	3	7|6|8|22	0	0	0	0	0	-49.11	0.4	0.9
RPA3NT	ARRB2	ARRB2	3|0|3	6	2	3	6|4|4|6	0	0	0	0	0	-24.27	0.4	0.93
RPA3NT	MGST3	MGST3	5|0|5	10	3.33	3	6|8|8|11	0	0	0	0	0	-38.66	0.4	0.93
RPA3NT	CHD4	CHD4	33|6|43	82	27.33	3	68|72|76|57	0	0	0	0	0	-280.41	0.4	0.93
RPA3NT	ZMYM4	ZMYM4	18|3|13	34	11.33	3	29|28|24|33	0	0	0	0	0	-116.69	0.4	0.93
RPA3NT	PSMC2	PSMC2	37|12|32	81	27	3	67|77|65|62	0	0	0	0	0	-257.86	0.4	0.93
RPA3NT	MRPS35	MRPS35	4|0|5	9	3	3	6|9|6|9	0	0	0	0	0	-35.35	0.4	0.93
RPA3NT	SET	SET	9|2|4	15	5	3	9|12|14|15	0	0	0	0	0	-50.42	0.4	0.93
RPA3NT	TAF9B	TAF9B	2|1|3	6	2	3	5|6|4|5	0	0	0	0	0	-21.25	0.4	0.93
RPA3NT	SRPRB	SRPRB	7|1|6	14	4.67	3	11|15|15|6	0	0	0	0	0	-50.27	0.4	0.93
RPA3NT	VCPIP1	VCPIP1	14|3|10	27	9	3	16|21|25|27	0	0	0	0	0	-89.51	0.4	0.93
RPA3NT	LIN9	LIN9	3|0|0	3	1	3	0|1|4|5	0	0	0	0	0	-13.19	0.4	0.84
RPA3NT	TOP2A	TOP2A	18|37|64	119	39.67	3	98|103|119|73	0	0	0	0	0	-370.35	0.4	0.93
RPA3NT	ABCB10	ABCB10	6|0|5	11	3.67	3	9|6|13|9	0	0	0	0	0	-43.11	0.4	0.93
RPA3NT	TNPO3	TNPO3	15|0|3	18	6	3	3|15|20|22	0	0	0	0	0	-68.05	0.4	0.93
RPA3NT	AHNAK2	AHNAK2	1|1|1	3	1	3	3|0|2|5	0	0	0	0	0	-10.98	0.4	0.93
RPA3NT	BRI3BP	BRI3BP	3|1|2	6	2	3	5|6|6|3	0	0	0	0	0	-21.25	0.4	0.93
RPA3NT	RAD18	RAD18	1|1|1	3	1	3	3|3|2|2	0	0	0	0	0	-11.11	0.4	0.93
RPA3NT	AURKA	AURKA	2|0|1	3	1	3	3|4|1|2	0	0	0	0	0	-13.43	0.4	0.93
RPA3NT	USP39	USP39	12|5|14	31	10.33	3	27|27|27|22	0	0	0	0	0	-98.35	0.4	0.93
RPA3NT	ABCF2	ABCF2	10|3|17	30	10	3	31|25|26|17	0	0	0	0	0	-100.27	0.4	0.93
RPA3NT	CASP8	CASP8	7|0|3	10	3.33	3	7|8|11|7	0	0	0	0	0	-38.66	0.4	0.93
RPA3NT	RRM2	RRM2	17|5|11	33	11	3	18|23|40|28	0	0	0	0	0	-104.31	0.4	0.93
RPA3NT	CSNK1A1	CSNK1A1	6|3|9	18	6	3	20|21|11|8	0	0	0	0	0	-57.77	0.4	0.93
RPA3NT	RPRD2	RPRD2	25|12|25	62	20.67	3	38|48|55|67	0	0	0	0	0	-189.86	0.4	0.93
RPA3NT	RBM10	RBM10	18|6|21	45	15	3	31|39|42|38	0	0	0	0	0	-145.92	0.4	0.93
RPA3NT	HS2ST1	HS2ST1	4|0|2	6	2	3	4|4|7|5	0	0	0	0	0	-24.27	0.4	0.93
RPA3NT	SNX2	SNX2	16|3|4	23	7.67	3	13|18|21|25	0	0	0	0	0	-76.4	0.4	0.93
RPA3NT	IGF2BP1	IGF2BP1	17|19|25	61	20.33	3	48|50|52|54	0	0	0	0	0	-172.8	0.4	0.93
RPA3NT	KIF1A	KIF1A	17|0|5	22	7.33	3	7|15|24|27	0	0	0	0	0	-82.62	0.4	0.93
RPA3NT	TOPBP1	TOPBP1	5|2|2	9	3	3	5|5|13|7	0	0	0	0	0	-29	0.4	0.93
RPA3NT	SLC30A7	SLC30A7	1|1|1	3	1	3	3|1|2|4	0	0	0	0	0	-11.11	0.4	0.93
RPA3NT	AFG3L2	AFG3L2	11|2|6	19	6.33	3	14|23|14|13	0	0	0	0	0	-65.48	0.4	0.93
RPA3NT	TMED5	TMED5	1|0|2	3	1	3	0|2|2|6	0	0	0	0	0	-13.15	0.4	0.93
RPA3NT	DNM1L	DNM1L	29|1|13	43	14.33	3	19|36|42|45	0	0	0	0	0	-155.03	0.4	0.93
RPA3NT	A0A5F9YFS9	A0A5F9YFS9	3|1|5	9	3	3	7|8|8|8	0	0	0	0	0	-33.01	0.39	0.93
RPA3NT	NUP133	NUP133	25|0|4	29	9.67	3	15|29|25|30	0	0	0	0	0	-112.16	0.39	0.92
RPA3NT	EWSR1	EWSR1	0|0|5	5	1.67	3	4|6|4|3	0	0	0	0	0	-21	0.39	0.87
RPA3NT	ZFR	ZFR	27|5|16	48	16	3	26|45|53|39	0	0	0	0	0	-162.87	0.39	0.93
RPA3NT	MRPS9	MRPS9	3|0|9	12	4	3	6|10|12|13	0	0	0	0	0	-47.55	0.39	0.93
RPA3NT	SDHB	SDHB	2|1|2	5	1.67	3	4|5|4|4	0	0	0	0	0	-18.15	0.39	0.93
RPA3NT	LRIF1	LRIF1	12|4|8	24	8	3	14|19|20|29	0	0	0	0	0	-78.59	0.39	0.93
RPA3NT	GNL3	GNL3	11|2|3	16	5.33	3	17|12|11|15	0	0	0	0	0	-55.8	0.39	0.93
RPA3NT	UBE3A	UBE3A	4|0|1	5	1.67	3	0|2|4|11	0	0	0	0	0	-20.3	0.39	0.93
RPA3NT	FAF2	FAF2	12|1|3	16	5.33	3	8|14|17|16	0	0	0	0	0	-59.16	0.39	0.93
RPA3NT	NUP153	NUP153	44|29|35	108	36	3	76|96|97|101	0	0	0	0	0	-315.58	0.39	0.93
RPA3NT	MED27	MED27	3|0|2	5	1.67	3	5|6|3|3	0	0	0	0	0	-21	0.39	0.93
RPA3NT	BCCIP	BCCIP	10|0|8	18	6	3	11|15|17|19	0	0	0	0	0	-70.98	0.39	0.93
RPA3NT	TRPS1	TRPS1	10|1|5	16	5.33	3	7|14|14|20	0	0	0	0	0	-58.9	0.39	0.93
RPA3NT	CPSF2	CPSF2	3|0|2	5	1.67	3	1|4|5|7	0	0	0	0	0	-20.92	0.39	0.93
RPA3NT	PRCP	PRCP	5|0|0	5	1.67	3	2|2|7|6	0	0	0	0	0	-20.87	0.39	0.87
RPA3NT	PI4KA	PI4KA	3|0|2	5	1.67	3	3|4|5|5	0	0	0	0	0	-21	0.39	0.93
RPA3NT	RAB13	RAB13	3|1|3	7	2.33	3	5|6|6|7	0	0	0	0	0	-25.48	0.39	0.93
RPA3NT	ABCB7	ABCB7	8|0|1	9	3	3	5|6|10|10	0	0	0	0	0	-36.46	0.39	0.89
RPA3NT	WDR11	WDR11	10|0|3	13	4.33	3	4|11|13|16	0	0	0	0	0	-50.56	0.39	0.93
RPA3NT	PLAA	PLAA	14|0|8	22	7.33	3	12|18|17|29	0	0	0	0	0	-86.22	0.39	0.93
RPA3NT	SNW1	SNW1	15|17|19	51	17	3	42|46|48|44	0	0	0	0	0	-152.82	0.38	0.93
RPA3NT	ALDH3A2	ALDH3A2	9|1|7	17	5.67	3	15|17|17|10	0	0	0	0	0	-63.53	0.38	0.93
RPA3NT	PER1	PER1	1|0|1	2	0.67	3	1|1|1|4	0	0	0	0	0	-10.26	0.38	0.93
RPA3NT	EYA3	EYA3	1|2|1	4	1.33	3	1|2|5|6	0	0	0	0	0	-14.98	0.38	0.93
RPA3NT	NCOR1	NCOR1	27|13|29	69	23	3	34|55|65|86	0	0	0	0	0	-220.64	0.38	0.93
RPA3NT	MYO6	MYO6	39|2|23	64	21.33	3	41|52|71|62	0	0	0	0	0	-244.21	0.38	0.93
RPA3NT	RPL35	RPL35	5|6|7	18	6	3	17|15|19|12	0	0	0	0	0	-56.05	0.38	0.93
RPA3NT	ZMYM3	ZMYM3	2|0|2	4	1.33	3	4|3|6|1	0	0	0	0	0	-17.75	0.38	0.93
RPA3NT	GSTT2B	GSTT2B	1|1|0	2	0.67	3	0|0|3|4	0	0	0	0	0	-10.12	0.38	0.93
RPA3NT	BARD1	BARD1	1|1|0	2	0.67	3	0|1|4|2	0	0	0	0	0	-10.21	0.38	0.93
RPA3NT	HNRNPA3	HNRNPA3	17|0|22	39	13	3	27|34|41|36	0	0	0	0	0	-156.07	0.38	0.93
RPA3NT	TOE1	TOE1	5|0|6	11	3.67	3	8|8|13|10	0	0	0	0	0	-45.34	0.38	0.93
RPA3NT	NFIB	NFIB	1|0|1	2	0.67	3	1|0|3|3	0	0	0	0	0	-10.26	0.38	0.93
RPA3NT	SRCAP	SRCAP	3|1|4	8	2.67	3	3|6|14|5	0	0	0	0	0	-29.26	0.38	0.93
RPA3NT	THRAP3	THRAP3	25|19|20	64	21.33	3	44|59|64|60	0	0	0	0	0	-191.7	0.38	0.93
RPA3NT	NHLRC2	NHLRC2	7|2|3	12	4	3	6|11|9|16	0	0	0	0	0	-41.71	0.38	0.93
RPA3NT	DNAAF5	DNAAF5	24|0|2	26	8.67	3	15|20|20|36	0	0	0	0	0	-102.88	0.38	0.92
RPA3NT	CARS2	CARS2	4|3|3	10	3.33	3	10|11|8|6	0	0	0	0	0	-31.95	0.38	0.93
RPA3NT	SCARB2	SCARB2	2|0|0	2	0.67	3	0|0|2|5	0	0	0	0	0	-10.05	0.38	0.82
RPA3NT	NAA40	NAA40	2|0|0	2	0.67	3	2|1|3|1	0	0	0	0	0	-10.27	0.38	0.83
RPA3NT	NUP107	NUP107	17|4|10	31	10.33	3	26|27|27|28	0	0	0	0	0	-106.81	0.38	0.93
RPA3NT	SYMPK	SYMPK	11|0|7	18	6	3	13|14|17|19	0	0	0	0	0	-72.09	0.38	0.93
RPA3NT	FAM50A	FAM50A	6|0|7	13	4.33	3	5|9|15|17	0	0	0	0	0	-52.77	0.38	0.93
RPA3NT	BCORL1	BCORL1	1|0|1	2	0.67	3	0|1|3|3	0	0	0	0	0	-10.26	0.38	0.93
RPA3NT	GLRX3	GLRX3	5|0|1	6	2	3	3|5|5|8	0	0	0	0	0	-25.39	0.38	0.93
RPA3NT	AHCYL1	AHCYL1	7|1|4	12	4	3	8|9|15|10	0	0	0	0	0	-44.92	0.38	0.93
RPA3NT	RARS2	RARS2	2|0|0	2	0.67	3	1|2|2|2	0	0	0	0	0	-10.27	0.38	0.83
RPA3NT	AGPS	AGPS	20|2|14	36	12	3	25|29|32|40	0	0	0	0	0	-133.58	0.38	0.93
RPA3NT	IDE	IDE	20|0|4	24	8	3	10|20|21|34	0	0	0	0	0	-96.04	0.38	0.93
RPA3NT	FANCD2	FANCD2	2|0|6	8	2.67	3	4|8|6|10	0	0	0	0	0	-33.1	0.38	0.93
RPA3NT	TAMM41	TAMM41	4|0|4	8	2.67	3	6|7|9|6	0	0	0	0	0	-33.1	0.38	0.93
RPA3NT	SSR1	SSR1	2|0|2	4	1.33	3	2|3|3|6	0	0	0	0	0	-17.75	0.38	0.93
RPA3NT	SEC31A	SEC31A	9|0|6	15	5	3	8|13|16|15	0	0	0	0	0	-59.8	0.38	0.93
RPA3NT	ARF6	ARF6	6|0|2	8	2.67	3	7|5|6|11	0	0	0	0	0	-34.23	0.37	0.93
RPA3NT	WDR75	WDR75	16|1|13	30	10	3	28|28|26|27	0	0	0	0	0	-118.85	0.37	0.93
RPA3NT	SLC25A4	SLC25A4	5|0|3	8	2.67	3	10|7|8|4	0	0	0	0	0	-34.23	0.37	0.93
RPA3NT	CISD2	CISD2	4|2|4	10	3.33	3	12|9|9|6	0	0	0	0	0	-35.47	0.37	0.93
RPA3NT	SMAD2	SMAD2	5|0|2	7	2.33	3	4|7|6|8	0	0	0	0	0	-29.8	0.37	0.93
RPA3NT	CDC73	CDC73	9|3|13	25	8.33	3	22|26|21|20	0	0	0	0	0	-89.43	0.37	0.93
RPA3NT	DDX20	DDX20	14|2|7	23	7.67	3	16|19|21|26	0	0	0	0	0	-85.18	0.37	0.93
RPA3NT	DDX41	DDX41	5|0|5	10	3.33	3	4|9|11|12	0	0	0	0	0	-41.92	0.37	0.93
RPA3NT	MYH14	MYH14	2|1|2	5	1.67	3	4|2|7|5	0	0	0	0	0	-19.21	0.37	0.93
RPA3NT	AURKB	AURKB	6|1|4	11	3.67	3	9|11|9|11	0	0	0	0	0	-42.72	0.37	0.93
RPA3NT	AP1B1	AP1B1	10|0|2	12	4	3	5|11|13|14	0	0	0	0	0	-49.7	0.37	0.93
RPA3NT	JMJD1C	JMJD1C	1|0|4	5	1.67	3	2|5|1|10	0	0	0	0	0	-21.63	0.37	0.93
RPA3NT	PAIP1	PAIP1	9|0|1	10	3.33	3	7|6|12|11	0	0	0	0	0	-41.98	0.37	0.93
RPA3NT	HUWE1	HUWE1	48|1|9	58	19.33	3	46|41|45|77	0	0	0	0	0	-229.65	0.37	0.93
RPA3NT	VIM	VIM	55|46|60	161	53.67	3	139|141|159|139	0	0	0	0	0	-489.63	0.37	0.93
RPA3NT	RQCD1	RQCD1	4|2|4	10	3.33	3	7|8|9|12	0	0	0	0	0	-35.47	0.37	0.93
RPA3NT	INTS7	INTS7	3|0|2	5	1.67	3	3|7|3|5	0	0	0	0	0	-22.11	0.37	0.93
RPA3NT	ZNF384	ZNF384	8|6|6	20	6.67	3	19|19|19|15	0	0	0	0	0	-62.92	0.37	0.93
RPA3NT	SCO1	SCO1	3|2|7	12	4	3	10|10|12|11	0	0	0	0	0	-42.92	0.37	0.93
RPA3NT	AP1G1	AP1G1	17|2|6	25	8.33	3	24|20|25|20	0	0	0	0	0	-92.84	0.37	0.93
RPA3NT	HNRNPF	HNRNPF	18|7|19	44	14.67	3	36|38|42|42	0	0	0	0	0	-151.44	0.37	0.93
RPA3NT	XPO5	XPO5	41|4|25	70	23.33	3	50|61|75|71	0	0	0	0	0	-270.31	0.36	0.93
RPA3NT	LPCAT1	LPCAT1	5|0|2	7	2.33	3	6|8|7|5	0	0	0	0	0	-30.92	0.36	0.93
RPA3NT	COPS5	COPS5	10|0|7	17	5.67	3	11|12|19|21	0	0	0	0	0	-71.98	0.36	0.93
RPA3NT	PTPN11	PTPN11	27|4|20	51	17	3	39|52|55|45	0	0	0	0	0	-197.69	0.36	0.93
RPA3NT	DNAJB1	DNAJB1	12|8|21	41	13.67	3	40|39|37|35	0	0	0	0	0	-140.94	0.36	0.93
RPA3NT	JAGN1	JAGN1	1|0|2	3	1	3	2|3|5|1	0	0	0	0	0	-14.55	0.36	0.93
RPA3NT	PIGK	PIGK	2|0|1	3	1	3	4|1|5|1	0	0	0	0	0	-14.44	0.36	0.93
RPA3NT	RER1	RER1	6|0|1	7	2.33	3	6|7|6|7	0	0	0	0	0	-30.92	0.36	0.93
RPA3NT	POLRMT	POLRMT	2|0|2	4	1.33	3	0|0|8|7	0	0	0	0	0	-18.28	0.36	0.93
RPA3NT	SUGP2	SUGP2	27|6|24	57	19	3	39|50|62|60	0	0	0	0	0	-212.07	0.36	0.93
RPA3NT	PRPF31	PRPF31	7|1|4	12	4	3	5|11|12|16	0	0	0	0	0	-46.87	0.36	0.93
RPA3NT	CXORF56	CXORF56	6|2|4	12	4	3	10|14|10|11	0	0	0	0	0	-45.05	0.36	0.93
RPA3NT	KIAA0196	KIAA0196	34|7|31	72	24	3	66|62|65|77	0	0	0	0	0	-273.43	0.36	0.93
RPA3NT	FAM162A	FAM162A	5|1|7	13	4.33	3	13|12|14|9	0	0	0	0	0	-51.45	0.36	0.93
RPA3NT	UBE2O	UBE2O	28|1|11	40	13.33	3	33|32|40|45	0	0	0	0	0	-164.6	0.36	0.93
RPA3NT	ACSS1	ACSS1	3|0|1	4	1.33	3	1|3|6|5	0	0	0	0	0	-18.82	0.36	0.93
RPA3NT	COLGALT1	COLGALT1	12|3|5	20	6.67	3	16|21|18|19	0	0	0	0	0	-73.21	0.36	0.93
RPA3NT	POGZ	POGZ	15|1|12	28	9.33	3	15|29|29|31	0	0	0	0	0	-113.03	0.36	0.93
RPA3NT	SMCHD1	SMCHD1	73|31|71	175	58.33	3	146|161|169|166	0	0	0	0	0	-599.31	0.36	0.93
RPA3NT	RBL1	RBL1	3|0|1	4	1.33	3	3|1|6|5	0	0	0	0	0	-18.82	0.36	0.93
RPA3NT	PRKAG1	PRKAG1	12|1|3	16	5.33	3	15|13|15|16	0	0	0	0	0	-63.53	0.36	0.93
RPA3NT	SAP130	SAP130	0|0|3	3	1	3	0|3|4|4	0	0	0	0	0	-14.5	0.36	0.85
RPA3NT	ACTBL2	ACTBL2	3|0|0	3	1	3	0|3|2|6	0	0	0	0	0	-14.31	0.36	0.85
RPA3NT	ANK2	ANK2	3|0|1	4	1.33	3	0|1|2|12	0	0	0	0	0	-18.07	0.36	0.93
RPA3NT	MAGT1	MAGT1	1|0|3	4	1.33	3	4|3|4|4	0	0	0	0	0	-18.84	0.36	0.93
RPA3NT	RANBP1	RANBP1	8|2|9	19	6.33	3	16|18|20|16	0	0	0	0	0	-72.07	0.36	0.93
RPA3NT	CASC5	CASC5	63|8|24	95	31.67	3	61|85|77|129	0	0	0	0	0	-358.86	0.36	0.93
RPA3NT	MRPS24	MRPS24	3|0|1	4	1.33	3	3|3|4|5	0	0	0	0	0	-18.84	0.36	0.93
RPA3NT	WDR6	WDR6	4|0|0	4	1.33	3	3|5|3|4	0	0	0	0	0	-18.84	0.36	0.87
RPA3NT	PRMT3	PRMT3	5|0|1	6	2	3	4|5|5|8	0	0	0	0	0	-26.51	0.36	0.93
RPA3NT	TSNAX	TSNAX	6|0|4	10	3.33	3	7|8|10|12	0	0	0	0	0	-43.11	0.36	0.93
RPA3NT	PSME1	PSME1	11|0|4	15	5	3	9|13|10|23	0	0	0	0	0	-62.75	0.36	0.93
RPA3NT	NARS2	NARS2	2|0|1	3	1	3	1|2|5|3	0	0	0	0	0	-14.55	0.36	0.93
RPA3NT	CKAP5	CKAP5	56|15|69	140	46.67	3	118|135|153|113	0	0	0	0	0	-517.49	0.36	0.93
RPA3NT	POLD1	POLD1	21|3|12	36	12	3	24|26|46|37	0	0	0	0	0	-137.06	0.36	0.93
RPA3NT	FUBP1	FUBP1	5|4|6	15	5	3	11|16|16|13	0	0	0	0	0	-51.25	0.36	0.93
RPA3NT	PIK3C3	PIK3C3	4|0|2	6	2	3	2|9|7|5	0	0	0	0	0	-27.52	0.35	0.93
RPA3NT	DAP3	DAP3	7|1|4	12	4	3	11|13|10|12	0	0	0	0	0	-49.28	0.35	0.93
RPA3NT	PRPF3	PRPF3	1|3|8	12	4	3	8|10|19|9	0	0	0	0	0	-49	0.35	0.93
RPA3NT	MRPS2	MRPS2	4|0|2	6	2	3	6|6|5|6	0	0	0	0	0	-27.61	0.35	0.93
RPA3NT	SRPR	SRPR	7|4|8	19	6.33	3	18|21|23|11	0	0	0	0	0	-69.1	0.35	0.93
RPA3NT	TBRG4	TBRG4	12|0|4	16	5.33	3	14|12|17|18	0	0	0	0	0	-69.85	0.35	0.93
RPA3NT	NBN	NBN	12|2|8	22	7.33	3	16|21|22|24	0	0	0	0	0	-86.27	0.35	0.93
RPA3NT	RPL17	RPL17	11|8|17	36	12	3	28|34|40|34	0	0	0	0	0	-124.95	0.35	0.93
RPA3NT	CD2BP2	CD2BP2	9|6|9	24	8	3	19|18|28|27	0	0	0	0	0	-83.85	0.35	0.93
RPA3NT	ADCK3	ADCK3	5|2|6	13	4.33	3	12|15|14|9	0	0	0	0	0	-50.42	0.35	0.93
RPA3NT	CHERP	CHERP	21|2|16	39	13	3	21|37|43|49	0	0	0	0	0	-159.6	0.35	0.93
RPA3NT	EMD	EMD	15|5|6	26	8.67	3	19|26|27|28	0	0	0	0	0	-95.13	0.35	0.93
RPA3NT	TBC1D15	TBC1D15	29|8|20	57	19	3	54|56|54|52	0	0	0	0	0	-211.03	0.35	0.93
RPA3NT	DDX47	DDX47	8|6|2	16	5.33	3	17|19|12|13	0	0	0	0	0	-62.29	0.35	0.93
RPA3NT	TARS2	TARS2	10|0|6	16	5.33	3	12|13|18|18	0	0	0	0	0	-69.85	0.35	0.93
RPA3NT	EMC3	EMC3	4|0|5	9	3	3	9|9|11|5	0	0	0	0	0	-39.78	0.35	0.93
RPA3NT	EMC1	EMC1	16|1|11	28	9.33	3	26|32|28|20	0	0	0	0	0	-115.52	0.35	0.93
RPA3NT	SMC4	SMC4	35|4|23	62	20.67	3	57|62|69|49	0	0	0	0	0	-248.42	0.35	0.93
RPA3NT	SCAF1	SCAF1	5|2|3	10	3.33	3	3|9|14|12	0	0	0	0	0	-37.29	0.35	0.93
RPA3NT	MRE11A	MRE11A	31|16|34	81	27	3	70|68|83|84	0	0	0	0	0	-282.34	0.35	0.93
RPA3NT	RANBP2	RANBP2	131|49|85	265	88.33	3	241|248|265|265	0	0	0	0	0	#NAME?	0.35	0.93
RPA3NT	VPS16	VPS16	5|0|1	6	2	3	0|6|8|9	0	0	0	0	0	-27.26	0.35	0.93
RPA3NT	BPTF	BPTF	16|3|14	33	11	3	38|35|25|28	0	0	0	0	0	-129.88	0.35	0.93
RPA3NT	VRK1	VRK1	7|0|17	24	8	3	22|20|28|22	0	0	0	0	0	-104.52	0.35	0.93
RPA3NT	CFDP1	CFDP1	6|2|5	13	4.33	3	7|13|13|17	0	0	0	0	0	-50.37	0.35	0.93
RPA3NT	ELP2	ELP2	5|0|0	5	1.67	3	1|3|7|8	0	0	0	0	0	-22.97	0.35	0.88
RPA3NT	GALNT2	GALNT2	9|1|4	14	4.67	3	12|15|13|14	0	0	0	0	0	-58.04	0.35	0.93
RPA3NT	NAT10	NAT10	29|14|46	89	29.67	3	96|93|83|68	0	0	0	0	0	-325.95	0.35	0.93
RPA3NT	NUPL1	NUPL1	4|0|3	7	2.33	3	4|6|6|11	0	0	0	0	0	-32	0.35	0.93
RPA3NT	SCO2	SCO2	4|0|2	6	2	3	6|6|7|4	0	0	0	0	0	-27.61	0.35	0.93
RPA3NT	CORO7-PAM16	CORO7;CORO7-PAM16	4|0|2	6	2	3	0|3|8|12	0	0	0	0	0	-27.02	0.35	0.93
RPA3NT	ARF5	ARF5	8|1|2	11	3.67	3	10|10|13|10	0	0	0	0	0	-46.01	0.34	0.93
RPA3NT	POLR1A	POLR1A	6|0|8	14	4.67	3	13|16|14|12	0	0	0	0	0	-63.16	0.34	0.93
RPA3NT	DCUN1D1	DCUN1D1	6|0|2	8	2.67	3	4|8|9|10	0	0	0	0	0	-36.46	0.34	0.93
RPA3NT	EEF1A2	EEF1A2	7|2|5	14	4.67	3	7|14|18|16	0	0	0	0	0	-55.67	0.34	0.93
RPA3NT	IK	IK	10|6|9	25	8.33	3	19|23|27|30	0	0	0	0	0	-91.24	0.34	0.93
RPA3NT	PARN	PARN	8|0|2	10	3.33	3	7|6|10|16	0	0	0	0	0	-45.11	0.34	0.93
RPA3NT	CRNKL1	CRNKL1	7|2|11	20	6.67	3	26|15|20|18	0	0	0	0	0	-81.95	0.34	0.93
RPA3NT	BZW2	BZW2	6|1|2	9	3	3	8|8|9|10	0	0	0	0	0	-37.32	0.34	0.93
RPA3NT	SF1	SF1	4|7|7	18	6	3	10|18|20|23	0	0	0	0	0	-66.91	0.34	0.93
RPA3NT	SF3A1	SF3A1	26|13|31	70	23.33	3	58|71|73|73	0	0	0	0	0	-259.1	0.34	0.93
RPA3NT	TBC1D4	TBC1D4	7|1|5	13	4.33	3	8|11|15|17	0	0	0	0	0	-54.74	0.34	0.93
RPA3NT	WDR3	WDR3	17|6|19	42	14	3	40|40|50|34	0	0	0	0	0	-161.16	0.34	0.93
RPA3NT	YARS2	YARS2	13|1|9	23	7.67	3	18|22|28|23	0	0	0	0	0	-98.88	0.34	0.93
RPA3NT	KPNA1	KPNA1	6|1|1	8	2.67	3	6|8|8|9	0	0	0	0	0	-33.01	0.34	0.93
RPA3NT	SPTLC1	SPTLC1	5|0|2	7	2.33	3	9|6|7|6	0	0	0	0	0	-33.1	0.33	0.93
RPA3NT	ANAPC5	ANAPC5	6|0|2	8	2.67	3	5|8|7|12	0	0	0	0	0	-37.6	0.33	0.93
RPA3NT	NFRKB	NFRKB	6|1|4	11	3.67	3	2|13|15|14	0	0	0	0	0	-46.58	0.33	0.93
RPA3NT	AP3S1	AP3S1	2|3|2	7	2.33	3	7|7|7|7	0	0	0	0	0	-27.09	0.33	0.93
RPA3NT	NDC1	NDC1	7|0|3	10	3.33	3	11|9|11|9	0	0	0	0	0	-46.43	0.33	0.93
RPA3NT	GNPAT	GNPAT	2|0|1	3	1	3	2|2|3|5	0	0	0	0	0	-15.51	0.33	0.93
RPA3NT	NUFIP2	NUFIP2	14|12|12	38	12.67	3	34|42|40|37	0	0	0	0	0	-132.23	0.33	0.93
RPA3NT	HN1	HN1	3|4|4	11	3.67	3	7|11|10|16	0	0	0	0	0	-41.24	0.33	0.93
RPA3NT	LPCAT3	LPCAT3	1|0|0	1	0.33	3	2|0|1|1	0	0	0	0	0	-7.01	0.33	0.93
RPA3NT	SKIV2L	SKIV2L	19|0|5	24	8	3	22|23|25|26	0	0	0	0	0	-109	0.33	0.93
RPA3NT	TARBP1	TARBP1	2|0|0	2	0.67	3	1|1|2|4	0	0	0	0	0	-11.2	0.33	0.93
RPA3NT	SLC38A2	SLC38A2	3|0|3	6	2	3	5|6|4|9	0	0	0	0	0	-28.68	0.33	0.93
RPA3NT	MACROD1	MACROD1	1|0|3	4	1.33	3	2|4|7|3	0	0	0	0	0	-19.9	0.33	0.93
RPA3NT	PIKFYVE	PIKFYVE	1|0|0	1	0.33	3	0|1|2|1	0	0	0	0	0	-7.01	0.33	0.93
RPA3NT	CHUK	CHUK	2|0|0	2	0.67	3	1|1|2|4	0	0	0	0	0	-11.2	0.33	0.93
RPA3NT	RBM7	RBM7	0|0|2	2	0.67	3	0|1|3|4	0	0	0	0	0	-11.05	0.33	0.93
RPA3NT	IFT172	IFT172	0|0|1	1	0.33	3	1|0|0|3	0	0	0	0	0	-6.77	0.33	0.93
RPA3NT	SKP1	SKP1	0|0|1	1	0.33	3	0|0|3|1	0	0	0	0	0	-6.77	0.33	0.93
RPA3NT	PRKAA2	PRKAA2	4|0|1	5	1.67	3	4|5|7|4	0	0	0	0	0	-24.27	0.33	0.93
RPA3NT	PPIL4	PPIL4	5|0|6	11	3.67	3	8|11|14|12	0	0	0	0	0	-52.01	0.33	0.93
RPA3NT	DZIP1	DZIP1	1|0|0	1	0.33	3	0|1|2|1	0	0	0	0	0	-7.01	0.33	0.93
RPA3NT	EEFSEC	EEFSEC	0|0|2	2	0.67	3	1|2|3|2	0	0	0	0	0	-11.2	0.33	0.93
RPA3NT	GLTSCR1	GLTSCR1	1|0|0	1	0.33	3	0|0|2|2	0	0	0	0	0	-6.97	0.33	0.93
RPA3NT	PARG	PARG	4|0|0	4	1.33	3	3|4|4|5	0	0	0	0	0	-19.88	0.33	0.93
RPA3NT	DHX16	DHX16	14|0|13	27	9	3	28|27|30|23	0	0	0	0	0	-122.44	0.33	0.93
RPA3NT	IPO9	IPO9	19|1|8	28	9.33	3	22|28|27|37	0	0	0	0	0	-124.36	0.33	0.93
RPA3NT	GPKOW	GPKOW	19|10|16	45	15	3	35|45|55|49	0	0	0	0	0	-170.3	0.33	0.93
RPA3NT	RAD21	RAD21	3|0|0	3	1	3	0|1|6|5	0	0	0	0	0	-15.09	0.33	0.93
RPA3NT	SCARB1	SCARB1	2|0|1	3	1	3	0|3|5|4	0	0	0	0	0	-15.4	0.33	0.93
RPA3NT	MRPL45	MRPL45	3|0|0	3	1	3	3|4|2|3	0	0	0	0	0	-15.51	0.33	0.93
RPA3NT	DHX30	DHX30	25|7|13	45	15	3	44|40|48|50	0	0	0	0	0	-177.39	0.33	0.93
RPA3NT	NUDCD2	NUDCD2	2|0|1	3	1	3	1|3|3|5	0	0	0	0	0	-15.51	0.33	0.93
RPA3NT	GDPD1	GDPD1	3|0|1	4	1.33	3	4|2|4|6	0	0	0	0	0	-19.88	0.33	0.93
RPA3NT	CXADR	CXADR	2|0|0	2	0.67	3	0|2|2|4	0	0	0	0	0	-11.16	0.33	0.93
RPA3NT	RNF213	RNF213	0|1|0	1	0.33	3	1|1|1|1	0	0	0	0	0	-7.01	0.33	0.93
RPA3NT	FAM208B	FAM208B	1|1|1	3	1	3	2|4|3|3	0	0	0	0	0	-13.01	0.33	0.93
RPA3NT	JUP	JUP	22|0|8	30	10	3	33|28|32|29	0	0	0	0	0	-138.13	0.33	0.93
RPA3NT	GATAD2A	GATAD2A	4|1|6	11	3.67	3	8|9|12|15	0	0	0	0	0	-47.08	0.33	0.93
RPA3NT	ZCCHC3	ZCCHC3	5|2|1	8	2.67	3	5|7|9|11	0	0	0	0	0	-34.06	0.33	0.93
RPA3NT	ARID3B	ARID3B	3|0|3	6	2	3	1|6|7|10	0	0	0	0	0	-28.36	0.33	0.93
RPA3NT	COG4	COG4	3|0|0	3	1	3	0|0|4|8	0	0	0	0	0	-14.82	0.33	0.93
RPA3NT	ARHGEF28	ARHGEF28	0|0|1	1	0.33	3	0|0|2|2	0	0	0	0	0	-6.97	0.33	0.93
RPA3NT	WARS2	WARS2	0|0|3	3	1	3	2|3|5|2	0	0	0	0	0	-15.51	0.33	0.93
RPA3NT	GCLC	GCLC	8|0|3	11	3.67	3	9|12|12|12	0	0	0	0	0	-52.01	0.33	0.93
RPA3NT	SNAP23	SNAP23	9|0|3	12	4	3	10|14|11|13	0	0	0	0	0	-55.34	0.33	0.93
RPA3NT	ARAP1	ARAP1	1|0|0	1	0.33	3	2|1|1|0	0	0	0	0	0	-7.01	0.33	0.93
RPA3NT	DHRS7	DHRS7	0|1|0	1	0.33	3	1|0|2|1	0	0	0	0	0	-7.01	0.33	0.93
RPA3NT	MICU2	MICU2	3|0|3	6	2	3	6|6|6|6	0	0	0	0	0	-28.68	0.33	0.93
RPA3NT	CIRH1A	CIRH1A	8|1|13	22	7.33	3	24|22|20|22	0	0	0	0	0	-95.55	0.33	0.93
RPA3NT	MACF1	MACF1	10|0|5	15	5	3	14|10|8|28	0	0	0	0	0	-67.99	0.33	0.93
RPA3NT	SLMAP	SLMAP	2|0|0	2	0.67	3	0|1|2|5	0	0	0	0	0	-10.88	0.33	0.93
RPA3NT	PPME1	PPME1	4|0|2	6	2	3	4|6|8|6	0	0	0	0	0	-28.68	0.33	0.93
RPA3NT	PCID2	PCID2	8|0|6	14	4.67	3	11|12|17|17	0	0	0	0	0	-65.39	0.33	0.93
RPA3NT	EHD4	EHD4	5|1|5	11	3.67	3	12|8|14|10	0	0	0	0	0	-47.08	0.33	0.93
RPA3NT	TCF25	TCF25	0|0|1	1	0.33	3	0|0|1|3	0	0	0	0	0	-6.77	0.33	0.93
RPA3NT	PDCD4	PDCD4	9|1|3	13	4.33	3	13|15|9|15	0	0	0	0	0	-55.83	0.33	0.93
RPA3NT	CCAR1	CCAR1	14|0|6	20	6.67	3	11|21|25|25	0	0	0	0	0	-93.07	0.33	0.93
RPA3NT	NOL9	NOL9	11|0|7	18	6	3	20|19|20|17	0	0	0	0	0	-86.61	0.32	0.93
RPA3NT	PRPF6	PRPF6	16|9|19	44	14.67	3	48|44|55|38	0	0	0	0	0	-174.48	0.32	0.93
RPA3NT	ACSL4	ACSL4	4|0|2	6	2	3	5|7|6|7	0	0	0	0	0	-29.8	0.32	0.93
RPA3NT	CLPTM1L	CLPTM1L	5|0|3	8	2.67	3	9|8|9|7	0	0	0	0	0	-38.66	0.32	0.93
RPA3NT	OSBPL9	OSBPL9	5|0|2	7	2.33	3	7|7|7|8	0	0	0	0	0	-34.23	0.32	0.93
RPA3NT	C20ORF27	C20ORF27	3|0|5	8	2.67	3	7|9|10|7	0	0	0	0	0	-38.66	0.32	0.93
RPA3NT	GEMIN5	GEMIN5	43|6|33	82	27.33	3	87|90|89|73	0	0	0	0	0	-353.25	0.32	0.93
RPA3NT	LLGL1	LLGL1	12|0|3	15	5	3	10|15|19|18	0	0	0	0	0	-71.05	0.32	0.93
RPA3NT	CASK	CASK	3|0|2	5	1.67	3	2|3|7|9	0	0	0	0	0	-25.14	0.32	0.93
RPA3NT	IPO7	IPO7	45|2|11	58	19.33	3	46|63|63|71	0	0	0	0	0	-263.39	0.32	0.93
RPA3NT	GTF2F1	GTF2F1	1|3|3	7	2.33	3	3|7|8|11	0	0	0	0	0	-30.75	0.32	0.93
RPA3NT	POP1	POP1	5|0|3	8	2.67	3	3|7|10|13	0	0	0	0	0	-38.38	0.32	0.93
RPA3NT	NCAPD2	NCAPD2	33|2|23	58	19.33	3	55|60|59|69	0	0	0	0	0	-263.58	0.32	0.93
RPA3NT	TCAF1	TCAF1	4|0|1	5	1.67	3	6|8|3|4	0	0	0	0	0	-25.39	0.32	0.93
RPA3NT	DDRGK1	DDRGK1	9|3|3	15	5	3	10|15|18|20	0	0	0	0	0	-61.41	0.32	0.93
RPA3NT	CUL4B	CUL4B	30|0|19	49	16.33	3	50|48|59|48	0	0	0	0	0	-231.25	0.32	0.93
RPA3NT	PICALM	PICALM	8|2|5	15	5	3	15|12|17|19	0	0	0	0	0	-64.46	0.32	0.93
RPA3NT	GSK3B	GSK3B	5|0|4	9	3	3	6|9|11|12	0	0	0	0	0	-44.23	0.32	0.93
RPA3NT	MYBBP1A	MYBBP1A	40|16|56	112	37.33	3	124|123|132|95	0	0	0	0	0	-464.93	0.32	0.93
RPA3NT	TUBGCP2	TUBGCP2	18|1|9	28	9.33	3	26|27|32|30	0	0	0	0	0	-125.53	0.32	0.93
RPA3NT	TOX4	TOX4	5|4|6	15	5	3	8|16|20|18	0	0	0	0	0	-57.38	0.32	0.93
RPA3NT	NOP14	NOP14	11|5|17	33	11	3	34|39|33|30	0	0	0	0	0	-133.95	0.32	0.93
RPA3NT	GNL1	GNL1	6|1|2	9	3	3	6|7|13|11	0	0	0	0	0	-39.5	0.32	0.93
RPA3NT	ORC2	ORC2	10|4|7	21	7	3	17|21|23|26	0	0	0	0	0	-84.16	0.32	0.93
RPA3NT	CDC40	CDC40	3|0|1	4	1.33	3	5|2|7|3	0	0	0	0	0	-21.03	0.31	0.93
RPA3NT	XAB2	XAB2	18|1|11	30	10	3	34|36|27|30	0	0	0	0	0	-138.88	0.31	0.93
RPA3NT	AP3B1	AP3B1	18|0|4	22	7.33	3	14|22|28|31	0	0	0	0	0	-107.57	0.31	0.93
RPA3NT	USO1	USO1	18|0|0	18	6	3	5|13|21|39	0	0	0	0	0	-87.79	0.31	0.93
RPA3NT	TBC1D10B	TBC1D10B	4|0|3	7	2.33	3	7|8|8|7	0	0	0	0	0	-35.35	0.31	0.93
RPA3NT	CAMK2D	CAMK2D	4|3|8	15	5	3	15|17|19|14	0	0	0	0	0	-63.53	0.31	0.93
RPA3NT	WDR41	WDR41	2|0|1	3	1	3	1|2|3|7	0	0	0	0	0	-16.39	0.31	0.93
RPA3NT	WDR46	WDR46	3|3|9	15	5	3	19|20|15|10	0	0	0	0	0	-62.43	0.31	0.93
RPA3NT	WDFY1	WDFY1	3|0|0	3	1	3	0|2|3|8	0	0	0	0	0	-16.14	0.31	0.93
RPA3NT	RRP12	RRP12	16|5|25	46	15.33	3	42|56|55|43	0	0	0	0	0	-199.47	0.31	0.93
RPA3NT	CBLL1	CBLL1	2|0|2	4	1.33	3	2|6|4|5	0	0	0	0	0	-21	0.31	0.93
RPA3NT	GNL2	GNL2	11|10|15	36	12	3	37|42|42|32	0	0	0	0	0	-137.46	0.31	0.93
RPA3NT	FARP1	FARP1	3|0|1	4	1.33	3	4|4|3|6	0	0	0	0	0	-21	0.31	0.93
RPA3NT	STXBP3	STXBP3	6|0|2	8	2.67	3	7|8|12|7	0	0	0	0	0	-39.78	0.31	0.93
RPA3NT	MMS19	MMS19	12|0|3	15	5	3	4|13|18|30	0	0	0	0	0	-73.45	0.31	0.93
RPA3NT	HTT	HTT	4|0|0	4	1.33	3	1|1|4|11	0	0	0	0	0	-20.31	0.31	0.93
RPA3NT	NF1	NF1	1|1|1	3	1	3	2|4|3|4	0	0	0	0	0	-14.05	0.31	0.93
RPA3NT	MORC2	MORC2	4|1|4	9	3	3	6|8|15|10	0	0	0	0	0	-41.56	0.31	0.93
RPA3NT	USP36	USP36	2|0|2	4	1.33	3	2|3|5|7	0	0	0	0	0	-21.03	0.31	0.93
RPA3NT	ATRX	ATRX	5|0|7	12	4	3	8|11|11|22	0	0	0	0	0	-59.37	0.31	0.93
RPA3NT	GTPBP4	GTPBP4	11|11|21	43	14.33	3	46|50|48|40	0	0	0	0	0	-167.56	0.31	0.93
RPA3NT	ZNF250	ZNF250	3|3|6	12	4	3	5|10|18|18	0	0	0	0	0	-48.19	0.31	0.93
RPA3NT	TFAM	TFAM	0|0|11	11	3.67	3	8|16|14|10	0	0	0	0	0	-55.39	0.31	0.93
RPA3NT	SUPV3L1	SUPV3L1	6|1|5	12	4	3	11|12|14|15	0	0	0	0	0	-55.83	0.31	0.93
RPA3NT	GOLPH3	GOLPH3	8|0|3	11	3.67	3	6|12|16|13	0	0	0	0	0	-54.16	0.31	0.93
RPA3NT	ASS1	ASS1	10|1|3	14	4.67	3	12|12|15|23	0	0	0	0	0	-66.67	0.3	0.93
RPA3NT	ERI1	ERI1	0|0|2	2	0.67	3	2|2|3|2	0	0	0	0	0	-12.33	0.3	0.93
RPA3NT	GTF3C4	GTF3C4	13|0|6	19	6.33	3	16|19|29|21	0	0	0	0	0	-96.61	0.3	0.93
RPA3NT	NELFA	NELFA	7|1|6	14	4.67	3	13|16|20|13	0	0	0	0	0	-66.83	0.3	0.93
RPA3NT	SPNS1	SPNS1	1|0|1	2	0.67	3	2|2|3|2	0	0	0	0	0	-12.33	0.3	0.93
RPA3NT	MFN2	MFN2	4|0|0	4	1.33	3	4|5|5|4	0	0	0	0	0	-22.11	0.3	0.93
RPA3NT	CDK9	CDK9	5|1|2	8	2.67	3	6|8|12|9	0	0	0	0	0	-37.32	0.3	0.93
RPA3NT	CCNK	CCNK	4|1|1	6	2	3	6|7|8|6	0	0	0	0	0	-28.72	0.3	0.93
RPA3NT	MKI67	MKI67	8|130|194	332	110.67	3	315|411|445|286	0	0	0	0	0	#NAME?	0.3	0.93
RPA3NT	SPCS2	SPCS2	3|2|3	8	2.67	3	8|9|10|8	0	0	0	0	0	-34.44	0.3	0.93
RPA3NT	PLCG1	PLCG1	7|0|3	10	3.33	3	12|9|11|13	0	0	0	0	0	-52.01	0.3	0.93
RPA3NT	YIF1B	YIF1B	1|0|1	2	0.67	3	3|1|2|3	0	0	0	0	0	-12.33	0.3	0.93
RPA3NT	MTCH1	MTCH1	3|1|2	6	2	3	6|7|7|7	0	0	0	0	0	-28.72	0.3	0.93
RPA3NT	TIAL1	TIAL1	0|1|1	2	0.67	3	2|3|2|2	0	0	0	0	0	-12.33	0.3	0.93
RPA3NT	TRMT1	TRMT1	8|0|4	12	4	3	12|12|16|14	0	0	0	0	0	-62.05	0.3	0.93
RPA3NT	ADD1	ADD1	12|0|9	21	7	3	18|25|23|27	0	0	0	0	0	-105.64	0.3	0.93
RPA3NT	CTSD	CTSD	1|0|1	2	0.67	3	2|4|1|2	0	0	0	0	0	-12.33	0.3	0.93
RPA3NT	MORF4L1	MORF4L1	1|0|3	4	1.33	3	2|5|1|10	0	0	0	0	0	-21.63	0.3	0.93
RPA3NT	STMN1	STMN1	4|8|6	18	6	3	20|23|21|17	0	0	0	0	0	-77.73	0.3	0.93
RPA3NT	LEMD2	LEMD2	2|0|0	2	0.67	3	0|0|4|5	0	0	0	0	0	-11.91	0.3	0.93
RPA3NT	RPF2	RPF2	1|4|12	17	5.67	3	22|23|18|13	0	0	0	0	0	-82.33	0.3	0.93
RPA3NT	LARP1	LARP1	37|14|24	75	25	3	83|99|70|81	0	0	0	0	0	-318.42	0.3	0.93
RPA3NT	PELP1	PELP1	13|1|1	15	5	3	13|15|17|22	0	0	0	0	0	-72.34	0.3	0.93
RPA3NT	ESYT1	ESYT1	43|7|29	79	26.33	3	92|87|90|78	0	0	0	0	0	-358.18	0.3	0.93
RPA3NT	SEC63	SEC63	10|2|6	18	6	3	18|16|21|24	0	0	0	0	0	-81.9	0.3	0.93
RPA3NT	PPP2R5E	PPP2R5E	3|0|2	5	1.67	3	3|5|6|8	0	0	0	0	0	-26.51	0.3	0.93
RPA3NT	TRMT1L	TRMT1L	9|1|11	21	7	3	16|20|28|29	0	0	0	0	0	-100.93	0.3	0.93
RPA3NT	RBM25	RBM25	23|5|15	43	14.33	3	37|51|54|49	0	0	0	0	0	-193.99	0.3	0.93
RPA3NT	GEMIN4	GEMIN4	10|0|0	10	3.33	3	2|6|11|25	0	0	0	0	0	-49.88	0.3	0.93
RPA3NT	RNGTT	RNGTT	1|0|1	2	0.67	3	0|3|3|3	0	0	0	0	0	-12.33	0.3	0.93
RPA3NT	CERS2	CERS2	6|0|3	9	3	3	9|10|9|12	0	0	0	0	0	-46.43	0.3	0.93
RPA3NT	UTP3	UTP3	4|0|4	8	2.67	3	5|8|14|8	0	0	0	0	0	-40.77	0.3	0.93
RPA3NT	STAT1	STAT1	31|3|17	51	17	3	54|53|66|53	0	0	0	0	0	-240.3	0.3	0.93
RPA3NT	LRP2	LRP2	0|0|2	2	0.67	3	5|1|1|2	0	0	0	0	0	-12.21	0.3	0.93
RPA3NT	DHCR7	DHCR7	6|0|2	8	2.67	3	8|11|7|9	0	0	0	0	0	-40.9	0.3	0.93
RPA3NT	NNT	NNT	9|2|7	18	6	3	20|23|19|19	0	0	0	0	0	-84.08	0.3	0.93
RPA3NT	EXOSC10	EXOSC10	11|4|25	40	13.33	3	41|43|58|41	0	0	0	0	0	-188.73	0.29	0.93
RPA3NT	MDN1	MDN1	10|0|17	27	9	3	26|24|32|43	0	0	0	0	0	-141.18	0.29	0.93
RPA3NT	LNP	LNP	3|0|2	5	1.67	3	6|5|6|6	0	0	0	0	0	-27.61	0.29	0.93
RPA3NT	POLR3A	POLR3A	11|1|6	18	6	3	17|22|25|19	0	0	0	0	0	-90.02	0.29	0.93
RPA3NT	MYO1D	MYO1D	12|0|3	15	5	3	14|13|19|23	0	0	0	0	0	-78.79	0.29	0.93
RPA3NT	NUP50	NUP50	21|9|19	49	16.33	3	52|54|60|56	0	0	0	0	0	-214.32	0.29	0.93
RPA3NT	TOP1	TOP1	5|11|21	37	12.33	3	42|48|50|31	0	0	0	0	0	-171.91	0.29	0.93
RPA3NT	ILKAP	ILKAP	5|5|9	19	6.33	3	20|20|24|22	0	0	0	0	0	-80.22	0.29	0.93
RPA3NT	DYNC1LI1	DYNC1LI1	12|1|4	17	5.67	3	13|18|21|25	0	0	0	0	0	-83.34	0.29	0.93
RPA3NT	TBCD	TBCD	14|0|2	16	5.33	3	15|17|17|25	0	0	0	0	0	-84.46	0.29	0.93
RPA3NT	HEATR1	HEATR1	22|2|19	43	14.33	3	48|54|50|44	0	0	0	0	0	-211.24	0.29	0.93
RPA3NT	CHAMP1	CHAMP1	27|16|14	57	19	3	57|68|66|67	0	0	0	0	0	-237.9	0.29	0.93
RPA3NT	DNAJC11	DNAJC11	11|0|9	20	6.67	3	23|23|26|20	0	0	0	0	0	-104.52	0.29	0.93
RPA3NT	OCIAD1	OCIAD1	5|1|5	11	3.67	3	11|14|13|13	0	0	0	0	0	-54.75	0.29	0.93
RPA3NT	RBSN	RBSN	19|10|18	47	15.67	3	44|51|61|61	0	0	0	0	0	-205.8	0.29	0.93
RPA3NT	VWA9	VWA9	3|0|2	5	1.67	3	0|8|6|9	0	0	0	0	0	-27.26	0.29	0.93
RPA3NT	U2AF2	U2AF2	10|1|13	24	8	3	22|30|32|27	0	0	0	0	0	-121.08	0.29	0.93
RPA3NT	ARHGEF2	ARHGEF2	10|1|3	14	4.67	3	11|15|19|20	0	0	0	0	0	-70.21	0.29	0.93
RPA3NT	DDX51	DDX51	1|2|0	3	1	3	4|1|5|4	0	0	0	0	0	-17.75	0.29	0.93
RPA3NT	TCERG1	TCERG1	11|8|18	37	12.33	3	30|37|54|47	0	0	0	0	0	-158.77	0.29	0.93
RPA3NT	SGPL1	SGPL1	6|2|4	12	4	3	11|14|16|15	0	0	0	0	0	-56.87	0.29	0.93
RPA3NT	WIPI2	WIPI2	4|1|2	7	2.33	3	6|8|10|8	0	0	0	0	0	-34.06	0.29	0.93
RPA3NT	IWS1	IWS1	2|1|4	7	2.33	3	2|6|12|12	0	0	0	0	0	-33.61	0.29	0.93
RPA3NT	WDR33	WDR33	8|0|16	24	8	3	15|25|31|39	0	0	0	0	0	-124.14	0.29	0.93
RPA3NT	ASPH	ASPH	2|0|1	3	1	3	2|3|5|4	0	0	0	0	0	-17.75	0.29	0.93
RPA3NT	SLU7	SLU7	5|2|4	11	3.67	3	9|11|13|17	0	0	0	0	0	-50.42	0.29	0.93
RPA3NT	ZC3H11A	ZC3H11A	15|10|14	39	13	3	39|47|49|42	0	0	0	0	0	-162.94	0.29	0.93
RPA3NT	SLTM	SLTM	2|0|3	5	1.67	3	1|9|6|7	0	0	0	0	0	-27.41	0.29	0.93
RPA3NT	EIF5B	EIF5B	18|5|12	35	11.67	3	28|41|45|48	0	0	0	0	0	-162.02	0.29	0.93
RPA3NT	ACAP2	ACAP2	0|1|2	3	1	3	2|4|4|4	0	0	0	0	0	-17.75	0.29	0.93
RPA3NT	PDCD11	PDCD11	8|7|42	57	19	3	73|73|69|55	0	0	0	0	0	-273.5	0.28	0.93
RPA3NT	ZC3H14	ZC3H14	18|7|13	38	12.67	3	28|48|51|57	0	0	0	0	0	-179.04	0.28	0.93
RPA3NT	CLPTM1	CLPTM1	2|0|3	5	1.67	3	4|6|9|5	0	0	0	0	0	-28.68	0.28	0.93
RPA3NT	COX15	COX15	2|0|5	7	2.33	3	6|8|9|10	0	0	0	0	0	-38.66	0.28	0.93
RPA3NT	TRIM25	TRIM25	24|4|12	40	13.33	3	51|51|45|41	0	0	0	0	0	-194.32	0.28	0.93
RPA3NT	CISD1	CISD1	4|1|5	10	3.33	3	11|10|16|11	0	0	0	0	0	-51.45	0.28	0.93
RPA3NT	ATXN2	ATXN2	1|2|6	9	3	3	7|10|12|14	0	0	0	0	0	-46.01	0.28	0.93
RPA3NT	NKRF	NKRF	8|5|11	24	8	3	26|27|35|27	0	0	0	0	0	-111.25	0.28	0.93
RPA3NT	RHOG	RHOG	3|0|2	5	1.67	3	3|5|9|7	0	0	0	0	0	-28.73	0.28	0.93
RPA3NT	SMG9	SMG9	10|1|7	18	6	3	17|22|26|22	0	0	0	0	0	-94.45	0.28	0.93
RPA3NT	MTA1	MTA1	15|6|16	37	12.33	3	41|45|48|44	0	0	0	0	0	-176.31	0.28	0.93
RPA3NT	RPL37A	RPL37A	2|2|5	9	3	3	12|11|11|9	0	0	0	0	0	-42.92	0.28	0.93
RPA3NT	GPATCH4	GPATCH4	6|2|7	15	5	3	14|18|20|19	0	0	0	0	0	-73.16	0.28	0.93
RPA3NT	SPEN	SPEN	28|9|13	50	16.67	3	36|59|71|70	0	0	0	0	0	-228.84	0.28	0.93
RPA3NT	SAFB	SAFB	7|5|7	19	6.33	3	15|24|27|23	0	0	0	0	0	-83.42	0.28	0.93
RPA3NT	USP10	USP10	13|0|4	17	5.67	3	14|17|24|26	0	0	0	0	0	-92.09	0.28	0.93
RPA3NT	EXOC4	EXOC4	10|0|6	16	5.33	3	19|19|15|23	0	0	0	0	0	-86.61	0.28	0.93
RPA3NT	TEX10	TEX10	10|1|10	21	7	3	22|27|24|27	0	0	0	0	0	-108.85	0.28	0.93
RPA3NT	CUL4A	CUL4A	8|0|10	18	6	3	18|21|26|21	0	0	0	0	0	-97.81	0.28	0.93
RPA3NT	ELP3	ELP3	9|1|7	17	5.67	3	20|21|22|19	0	0	0	0	0	-88.91	0.28	0.93
RPA3NT	USP5	USP5	6|0|1	7	2.33	3	4|7|7|15	0	0	0	0	0	-38.28	0.28	0.93
RPA3NT	AAR2	AAR2	8|2|8	18	6	3	16|19|26|25	0	0	0	0	0	-89.63	0.28	0.93
RPA3NT	PTGES3L-AARSD1	PTGES3L;PTGES3L-AARSD1	7|1|3	11	3.67	3	11|16|14|12	0	0	0	0	0	-56.94	0.28	0.93
RPA3NT	DHX8	DHX8	4|0|0	4	1.33	3	3|3|8|6	0	0	0	0	0	-24.28	0.27	0.93
RPA3NT	MTCL1	MTCL1	1|0|0	1	0.33	3	0|0|2|3	0	0	0	0	0	-7.98	0.27	0.93
RPA3NT	DHX40	DHX40	3|0|4	7	2.33	3	9|11|9|6	0	0	0	0	0	-40.9	0.27	0.93
RPA3NT	GTPBP1	GTPBP1	13|1|5	19	6.33	3	16|15|32|32	0	0	0	0	0	-102.77	0.27	0.93
RPA3NT	PRKAR2A	PRKAR2A	17|4|19	40	13.33	3	43|52|49|55	0	0	0	0	0	-206.44	0.27	0.93
RPA3NT	CARS	CARS	18|3|6	27	9	3	29|31|36|36	0	0	0	0	0	-136.42	0.27	0.93
RPA3NT	ELMOD2	ELMOD2	4|0|3	7	2.33	3	8|9|10|8	0	0	0	0	0	-40.9	0.27	0.93
RPA3NT	GLO1	GLO1	6|0|5	11	3.67	3	12|15|8|19	0	0	0	0	0	-61.92	0.27	0.93
RPA3NT	EIF2AK2	EIF2AK2	6|0|5	11	3.67	3	12|13|15|14	0	0	0	0	0	-62.05	0.27	0.93
RPA3NT	WAPAL	WAPAL	43|5|18	66	22	3	62|79|82|99	0	0	0	0	0	-338.05	0.27	0.93
RPA3NT	ARHGAP29	ARHGAP29	1|0|0	1	0.33	3	0|1|0|4	0	0	0	0	0	-7.79	0.27	0.93
RPA3NT	ANKRD28	ANKRD28	1|0|0	1	0.33	3	2|1|0|2	0	0	0	0	0	-8.13	0.27	0.93
RPA3NT	HELLS	HELLS	5|0|3	8	2.67	3	10|13|10|7	0	0	0	0	0	-46.43	0.27	0.93
RPA3NT	SMARCC2	SMARCC2	2|0|0	2	0.67	3	2|4|2|2	0	0	0	0	0	-13.43	0.27	0.93
RPA3NT	ARHGAP19	ARHGAP19	1|0|0	1	0.33	3	0|2|1|2	0	0	0	0	0	-8.13	0.27	0.93
RPA3NT	TBC1D2B	TBC1D2B	0|0|1	1	0.33	3	1|0|3|1	0	0	0	0	0	-8.12	0.27	0.93
RPA3NT	PAK1IP1	PAK1IP1	1|0|1	2	0.67	3	1|3|3|3	0	0	0	0	0	-13.43	0.27	0.93
RPA3NT	INCENP	INCENP	0|0|1	1	0.33	3	0|1|3|1	0	0	0	0	0	-8.12	0.27	0.93
RPA3NT	TMEM126A	TMEM126A	1|0|1	2	0.67	3	0|4|4|2	0	0	0	0	0	-13.36	0.27	0.93
RPA3NT	CDKN2AIP	CDKN2AIP	5|2|4	11	3.67	3	7|16|16|15	0	0	0	0	0	-54.66	0.27	0.93
RPA3NT	ZNF574	ZNF574	0|0|1	1	0.33	3	0|1|2|2	0	0	0	0	0	-8.13	0.27	0.93
RPA3NT	UPF1	UPF1	18|0|5	23	7.67	3	28|26|30|31	0	0	0	0	0	-130.29	0.27	0.93
RPA3NT	VPS45	VPS45	7|0|2	9	3	3	10|11|12|12	0	0	0	0	0	-52.01	0.27	0.93
RPA3NT	NDUFA9	NDUFA9	11|0|9	20	6.67	3	23|28|28|21	0	0	0	0	0	-113.48	0.27	0.93
RPA3NT	SPTBN2	SPTBN2	1|0|1	2	0.67	3	0|2|5|3	0	0	0	0	0	-13.3	0.27	0.93
RPA3NT	IKBIP	IKBIP	2|0|0	2	0.67	3	1|3|2|4	0	0	0	0	0	-13.43	0.27	0.93
RPA3NT	NIFK	NIFK	6|2|11	19	6.33	3	19|26|27|22	0	0	0	0	0	-98.34	0.27	0.93
RPA3NT	NEDD4L	NEDD4L	1|0|0	1	0.33	3	0|1|2|2	0	0	0	0	0	-8.13	0.27	0.93
RPA3NT	PPP1R10	PPP1R10	10|0|9	19	6.33	3	18|22|26|27	0	0	0	0	0	-105.64	0.27	0.93
RPA3NT	EMC2	EMC2	3|0|1	4	1.33	3	5|2|9|4	0	0	0	0	0	-24.1	0.27	0.93
RPA3NT	EMC4	EMC4	1|0|2	3	1	3	3|4|5|3	0	0	0	0	0	-18.84	0.27	0.93
RPA3NT	PYROXD1	PYROXD1	0|1|0	1	0.33	3	1|2|1|1	0	0	0	0	0	-8.13	0.27	0.93
RPA3NT	MORC3	MORC3	3|0|0	3	1	3	3|2|3|7	0	0	0	0	0	-18.82	0.27	0.93
RPA3NT	PUS1	PUS1	7|0|3	10	3.33	3	10|13|14|13	0	0	0	0	0	-57.59	0.27	0.93
RPA3NT	STX8	STX8	0|0|1	1	0.33	3	0|1|2|2	0	0	0	0	0	-8.13	0.27	0.93
RPA3NT	TRMT2A	TRMT2A	0|0|1	1	0.33	3	0|1|2|2	0	0	0	0	0	-8.13	0.27	0.93
RPA3NT	PREB	PREB	5|0|2	7	2.33	3	8|8|11|7	0	0	0	0	0	-39.78	0.27	0.93
RPA3NT	DCP2	DCP2	1|0|0	1	0.33	3	1|3|1|0	0	0	0	0	0	-8.12	0.27	0.93
RPA3NT	HNRNPH3	HNRNPH3	0|0|1	1	0.33	3	0|0|2|3	0	0	0	0	0	-7.98	0.27	0.93
RPA3NT	DTNA	DTNA	0|0|1	1	0.33	3	0|2|0|3	0	0	0	0	0	-7.98	0.27	0.93
RPA3NT	YTHDC2	YTHDC2	17|0|8	25	8.33	3	31|32|31|31	0	0	0	0	0	-141.49	0.27	0.93
RPA3NT	DIAPH1	DIAPH1	33|1|8	42	14	3	43|53|62|49	0	0	0	0	0	-228.15	0.27	0.93
RPA3NT	FLNB	FLNB	16|1|11	28	9.33	3	27|27|39|47	0	0	0	0	0	-152.95	0.27	0.93
RPA3NT	KLHL22	KLHL22	0|0|1	1	0.33	3	0|1|2|2	0	0	0	0	0	-8.13	0.27	0.93
RPA3NT	REV3L	REV3L	0|0|1	1	0.33	3	0|1|0|4	0	0	0	0	0	-7.79	0.27	0.93
RPA3NT	PAF1	PAF1	4|0|4	8	2.67	3	4|8|10|17	0	0	0	0	0	-44.93	0.27	0.93
RPA3NT	2022-09-09	2022-09-09	13|3|5	21	7	3	20|24|31|30	0	0	0	0	0	-106.95	0.27	0.93
RPA3NT	NCAPG	NCAPG	18|0|12	30	10	3	32|35|41|39	0	0	0	0	0	-166.17	0.27	0.93
RPA3NT	STK38	STK38	0|0|2	2	0.67	3	5|0|4|1	0	0	0	0	0	-13.19	0.27	0.93
RPA3NT	MAP2K4	MAP2K4	5|0|2	7	2.33	3	6|11|8|10	0	0	0	0	0	-40.9	0.27	0.93
RPA3NT	PKN2	PKN2	16|0|8	24	8	3	23|32|32|31	0	0	0	0	0	-133.65	0.27	0.93
RPA3NT	TRABD	TRABD	1|0|0	1	0.33	3	1|2|2|0	0	0	0	0	0	-8.13	0.27	0.93
RPA3NT	ORC5	ORC5	3|0|2	5	1.67	3	5|7|9|4	0	0	0	0	0	-29.8	0.27	0.93
RPA3NT	STAG2	STAG2	24|0|10	34	11.33	3	34|39|51|46	0	0	0	0	0	-191.93	0.27	0.93
RPA3NT	USP19	USP19	0|0|2	2	0.67	3	1|1|4|4	0	0	0	0	0	-13.44	0.27	0.93
RPA3NT	ARL6IP5	ARL6IP5	5|0|1	6	2	3	6|7|9|8	0	0	0	0	0	-35.35	0.27	0.93
RPA3NT	ZNF106	ZNF106	3|0|1	4	1.33	3	0|6|6|8	0	0	0	0	0	-23.94	0.27	0.93
RPA3NT	ORC3	ORC3	15|1|8	24	8	3	28|31|30|28	0	0	0	0	0	-127.75	0.27	0.93
RPA3NT	NELFB	NELFB	8|0|3	11	3.67	3	10|11|19|16	0	0	0	0	0	-64.24	0.26	0.93
RPA3NT	ABCD3	ABCD3	4|0|3	7	2.33	3	9|11|12|4	0	0	0	0	0	-41.92	0.26	0.93
RPA3NT	GK	GK	5|0|2	7	2.33	3	5|9|11|11	0	0	0	0	0	-41.98	0.26	0.93
RPA3NT	PRIM1	PRIM1	8|0|3	11	3.67	3	12|13|17|15	0	0	0	0	0	-65.39	0.26	0.93
RPA3NT	MCM3AP	MCM3AP	4|0|2	6	2	3	0|7|13|11	0	0	0	0	0	-35.9	0.26	0.93
RPA3NT	RPL23	RPL23	3|0|18	21	7	3	24|30|32|21	0	0	0	0	0	-121.33	0.26	0.93
RPA3NT	DYNC1LI2	DYNC1LI2	5|0|2	7	2.33	3	2|9|10|15	0	0	0	0	0	-41.51	0.26	0.93
RPA3NT	CUX1	CUX1	20|4|11	35	11.67	3	26|46|51|58	0	0	0	0	0	-186.01	0.26	0.93
RPA3NT	NASP	NASP	24|9|15	48	16	3	50|59|60|77	0	0	0	0	0	-240.09	0.26	0.93
RPA3NT	MTDH	MTDH	8|3|5	16	5.33	3	18|19|21|23	0	0	0	0	0	-80.76	0.26	0.93
RPA3NT	PRR14L	PRR14L	4|0|1	5	1.67	3	2|8|3|13	0	0	0	0	0	-30.38	0.26	0.93
RPA3NT	PHC3	PHC3	4|0|2	6	2	3	4|6|10|11	0	0	0	0	0	-36.4	0.26	0.93
RPA3NT	SCCPDH	SCCPDH	4|0|1	5	1.67	3	5|6|9|6	0	0	0	0	0	-30.92	0.26	0.93
RPA3NT	TPT1	TPT1	3|0|2	5	1.67	3	6|8|7|5	0	0	0	0	0	-30.92	0.26	0.93
RPA3NT	PSIP1	PSIP1	6|2|4	12	4	3	7|15|19|20	0	0	0	0	0	-61.98	0.26	0.93
RPA3NT	RBM4	RBM4	3|3|4	10	3.33	3	13|12|15|12	0	0	0	0	0	-49.68	0.26	0.93
RPA3NT	DHX38	DHX38	7|1|6	14	4.67	3	12|25|18|16	0	0	0	0	0	-76.61	0.26	0.93
RPA3NT	RANBP3	RANBP3	5|0|2	7	2.33	3	5|8|11|12	0	0	0	0	0	-42.03	0.26	0.93
RPA3NT	ZW10	ZW10	7|0|1	8	2.67	3	5|8|12|16	0	0	0	0	0	-47.26	0.26	0.93
RPA3NT	PRPF38B	PRPF38B	5|0|2	7	2.33	3	7|8|13|8	0	0	0	0	0	-41.98	0.26	0.93
RPA3NT	MEPCE	MEPCE	7|0|2	9	3	3	8|11|13|14	0	0	0	0	0	-53.13	0.26	0.93
RPA3NT	SNRPD3	SNRPD3	5|2|4	11	3.67	3	14|17|14|12	0	0	0	0	0	-57.96	0.26	0.93
RPA3NT	LIG3	LIG3	11|8|16	35	11.67	3	45|43|50|44	0	0	0	0	0	-174.24	0.26	0.93
RPA3NT	SPTLC2	SPTLC2	1|0|2	3	1	3	3|5|5|3	0	0	0	0	0	-19.88	0.25	0.93
RPA3NT	XPO6	XPO6	2|0|3	5	1.67	3	5|5|6|11	0	0	0	0	0	-32.03	0.25	0.93
RPA3NT	DCAKD	DCAKD	2|1|1	4	1.33	3	5|8|3|5	0	0	0	0	0	-22.33	0.25	0.93
RPA3NT	CHID1	CHID1	3|1|3	7	2.33	3	7|8|10|13	0	0	0	0	0	-40.57	0.25	0.93
RPA3NT	THOC5	THOC5	5|0|5	10	3.33	3	9|13|17|14	0	0	0	0	0	-60.93	0.25	0.93
[truncated: 745 more rows]

## Sheet: SAINT_NT_Analysis_RPA3 vs NLS
Bait	Prey	PreyGene	Spec	SpecSum	AvgSpec	NumReplicates	ctrlCounts	AvgP	MaxP	TopoAvgP	TopoMaxP	SaintScore	logOddsScore	FoldChange	BFDR	boosted_by		HEK293FT Control selection
RPA3NT	RPA3	RPA3	58|17|76	151	50.33	3	0|0|0|0	1	1	1	1	1	26.06	503.33	0			CCT8	Fold Change (RPA3/NLS) ≥ 1.5
RPA3NT	CD2AP	CD2AP	41|18|38	97	32.33	3	0|0|0|0	1	1	1	1	1	27.54	323.33	0			RPA1
RPA3NT	SMARCAL1	SMARCAL1	29|18|41	88	29.33	3	0|0|0|0	1	1	1	1	1	27.54	293.33	0			TCP1
RPA3NT	PRKAR2A	PRKAR2A	17|4|19	40	13.33	3	0|0|0|0	1	1	1	1	1	5.89	133.33	0			DVL2
RPA3NT	C14ORF166	C14ORF166	14|3|22	39	13	3	0|0|0|0	0.99	1	0.99	1	0.99	4.14	130	0			CCT2
RPA3NT	APRT	APRT	21|3|11	35	11.67	3	0|0|0|0	0.99	1	0.99	1	0.99	4.14	116.67	0			DVL3
RPA3NT	PFDN2	PFDN2	10|12|11	33	11	3	0|0|0|0	1	1	1	1	1	15.5	110	0			TXNL1
RPA3NT	CMPK1	CMPK1	12|5|15	32	10.67	3	0|0|0|0	1	1	1	1	1	7.57	106.67	0			RPA3
RPA3NT	EIF3F	EIF3F	12|3|11	26	8.67	3	0|0|0|0	0.99	1	0.99	1	0.99	4.14	86.67	0			FXR2
RPA3NT	SAE1	SAE1	20|2|4	26	8.67	3	0|0|0|0	0.97	1	0.97	1	0.97	2.3	86.67	0.01			BRIP1
RPA3NT	UPF1	UPF1	18|0|5	23	7.67	3	0|0|0|0	0.67	1	0.67	1	0.67	-2.24	76.67	0.13			ETAA1
RPA3NT	PSMA1	PSMA1	14|2|6	22	7.33	3	0|0|0|0	0.97	1	0.97	1	0.97	2.3	73.33	0			NACA
RPA3NT	PSMA3	PSMA3	11|5|6	22	7.33	3	0|0|0|0	1	1	1	1	1	7.57	73.33	0			RPA2
RPA3NT	COPS6	COPS6	18|0|3	21	7	3	0|0|0|0	0.66	1	0.66	1	0.66	-2.24	70	0.17			DVL1
RPA3NT	RPA2	RPA2	39|20|43	102	34	3	1|0|0|1	1	1	1	1	1	25.24	68	0			PUS7
RPA3NT	PSMD14	PSMD14	12|2|5	19	6.33	3	0|0|0|0	0.97	1	0.97	1	0.97	2.3	63.33	0			SMARCAL1
RPA3NT	PSMC4	PSMC4	5|0|14	19	6.33	3	0|0|0|0	0.67	1	0.67	1	0.67	-2.24	63.33	0.13			PSMC1
RPA3NT	RANBP1	RANBP1	8|2|9	19	6.33	3	0|0|0|0	0.97	1	0.97	1	0.97	2.3	63.33	0			POLA2
RPA3NT	GIGYF2	GIGYF2	9|1|9	19	6.33	3	0|0|0|0	0.67	1	0.67	1	0.67	0.27	63.33	0.11			PFDN2
RPA3NT	RBSN	RBSN	19|10|18	47	15.67	3	0|1|0|0	1	1	1	1	1	13.01	62.67	0			ST13
RPA3NT	AKAP1	AKAP1	11|1|6	18	6	3	0|0|0|0	0.67	1	0.67	1	0.67	0.27	60	0.12			UNG
RPA3NT	PCNA	PCNA	15|0|2	17	5.67	3	0|0|0|0	0.64	1	0.64	1	0.64	-2.24	56.67	0.21			PFDN6
RPA3NT	SRM	SRM	16|0|1	17	5.67	3	0|0|0|0	0.33	1	0.33	1	0.33	-2.24	56.67	0.38			STK26
RPA3NT	UQCRC1	UQCRC1	16|0|0	16	5.33	3	0|0|0|0	0.33	1	0.33	1	0.33	-2.24	53.33	0.38			VPS25
RPA3NT	PMPCB	PMPCB	14|0|2	16	5.33	3	0|0|0|0	0.64	1	0.64	1	0.64	-2.24	53.33	0.22			ACADVL
RPA3NT	NAPA	NAPA	13|0|2	15	5	3	0|0|0|0	0.64	1	0.64	1	0.64	-2.24	50	0.22			PPP1CB
RPA3NT	2022-09-06	2022-09-06	11|1|3	15	5	3	0|0|0|0	0.66	1	0.66	1	0.66	0.27	50	0.17			CA2
RPA3NT	UROD	UROD	6|0|8	14	4.67	3	0|0|0|0	0.67	1	0.67	1	0.67	-2.24	46.67	0.13			SULT1A1
RPA3NT	KCTD12	KCTD12	11|1|2	14	4.67	3	0|0|0|0	0.64	1	0.64	1	0.64	0.27	46.67	0.22			CCT5
RPA3NT	ALDH1A2	ALDH1A2	9|0|4	13	4.33	3	0|0|0|0	0.67	1	0.67	1	0.67	-2.24	43.33	0.15			RANBP2
RPA3NT	PSMA2	PSMA2	8|0|5	13	4.33	3	0|0|0|0	0.67	1	0.67	1	0.67	-2.24	43.33	0.14			A0A0U1RQK7
RPA3NT	STRN4	STRN4	5|2|6	13	4.33	3	0|0|0|0	0.97	1	0.97	1	0.97	2.3	43.33	0.01			CCT6A
RPA3NT	GIT1	GIT1	7|1|4	12	4	3	0|0|0|0	0.67	1	0.67	1	0.67	0.27	40	0.15			IRS4
RPA3NT	UBA3	UBA3	10|0|2	12	4	3	0|0|0|0	0.64	1	0.64	1	0.64	-2.24	40	0.22			VIM
RPA3NT	HSPA9	HSPA9	9|6|13	28	9.33	3	0|0|1|0	1	1	1	1	1	6.87	37.33	0			SRP54
RPA3NT	ACACB	ACACB	15|5|8	28	9.33	3	0|0|0|1	1	1	1	1	1	5.3	37.33	0			CTTN
RPA3NT	RPS12	RPS12	3|0|8	11	3.67	3	0|0|0|0	0.66	1	0.66	1	0.66	-2.24	36.67	0.17			ATXN2L
RPA3NT	MAP2K2	MAP2K2	9|0|2	11	3.67	3	0|0|0|0	0.64	1	0.64	1	0.64	-2.24	36.67	0.22			AHNAK
RPA3NT	PDIA3	PDIA3	5|0|6	11	3.67	3	0|0|0|0	0.67	1	0.67	1	0.67	-2.24	36.67	0.14			MAP1B
RPA3NT	PDIA6	PDIA6	21|6|25	52	17.33	3	0|0|1|1	1	1	1	1	1	4.87	34.67	0			UBAP2L
RPA3NT	TK1	TK1	8|0|2	10	3.33	3	0|0|0|0	0.64	1	0.64	1	0.64	-2.24	33.33	0.22			PALLD
RPA3NT	PPA1	PPA1	7|0|3	10	3.33	3	0|0|0|0	0.66	1	0.66	1	0.66	-2.24	33.33	0.18			VCP
RPA3NT	CLASRP	CLASRP	2|4|4	10	3.33	3	0|0|0|0	0.97	1	0.97	1	0.97	2.3	33.33	0.01			RUVBL1
RPA3NT	VBP1	VBP1	5|0|5	10	3.33	3	0|0|0|0	0.67	1	0.67	1	0.67	-2.24	33.33	0.14			CD2AP
RPA3NT	TES	TES	3|2|5	10	3.33	3	0|0|0|0	0.96	1	0.96	1	0.96	2.3	33.33	0.01			HDLBP
RPA3NT	PSMC6	PSMC6	6|0|4	10	3.33	3	0|0|0|0	0.67	1	0.67	1	0.67	-2.24	33.33	0.16			KIAA0196
RPA3NT	ANXA7	ANXA7	14|1|10	25	8.33	3	0|0|0|1	0.67	1	0.67	1	0.67	-1.17	33.33	0.11			NUP214
RPA3NT	ERBB2IP	ERBB2IP	6|2|2	10	3.33	3	0|0|0|0	0.94	1	0.94	1	0.94	2.3	33.33	0.02			EDC4
RPA3NT	MTR	MTR	16|1|7	24	8	3	0|0|0|1	0.67	1	0.67	1	0.67	-1.17	32	0.13			DHX29
RPA3NT	PSMC5	PSMC5	20|5|22	47	15.67	3	0|2|0|0	0.96	1	0.96	1	0.96	1.94	31.33	0.01			RAB3GAP2
RPA3NT	NLN	NLN	9|0|0	9	3	3	0|0|0|0	0.33	1	0.33	1	0.33	-2.24	30	0.38			ZC3HAV1
RPA3NT	UGDH	UGDH	6|0|3	9	3	3	0|0|0|0	0.66	1	0.66	1	0.66	-2.24	30	0.18			MAP4
RPA3NT	ATXN2	ATXN2	1|2|6	9	3	3	0|0|0|0	0.64	1	0.64	1	0.64	0.27	30	0.22			STIP1
RPA3NT	CRYZ	CRYZ	7|0|2	9	3	3	0|0|0|0	0.64	1	0.64	1	0.64	-2.24	30	0.22			TBC1D15
RPA3NT	GLA	GLA	7|0|2	9	3	3	0|0|0|0	0.64	1	0.64	1	0.64	-2.24	30	0.22			PDCL3
RPA3NT	PIH1D1	PIH1D1	3|2|4	9	3	3	0|0|0|0	0.96	1	0.96	1	0.96	2.3	30	0.01			RBSN
RPA3NT	ANXA4	ANXA4	6|0|3	9	3	3	0|0|0|0	0.66	1	0.66	1	0.66	-2.24	30	0.18			ADSS
RPA3NT	PAFAH1B3	PAFAH1B3	3|1|5	9	3	3	0|0|0|0	0.66	1	0.66	1	0.66	0.27	30	0.18			RBBP7
RPA3NT	DDT	DDT	2|0|7	9	3	3	0|0|0|0	0.64	1	0.64	1	0.64	-2.24	30	0.22			NUDC
RPA3NT	STOML2	STOML2	4|0|5	9	3	3	0|0|0|0	0.67	1	0.67	1	0.67	-2.24	30	0.16			CHORDC1
RPA3NT	PRDX4	PRDX4	6|0|2	8	2.67	3	0|0|0|0	0.64	1	0.64	1	0.64	-2.24	26.67	0.22			CACYBP
RPA3NT	DCAF7	DCAF7	3|1|4	8	2.67	3	0|0|0|0	0.66	1	0.66	1	0.66	0.27	26.67	0.19			CSTF2T
RPA3NT	MPI	MPI	12|0|8	20	6.67	3	0|1|0|0	0.67	1	0.67	1	0.67	-2.78	26.67	0.12			PRKAR2A
RPA3NT	DYNC1I2	DYNC1I2	8|0|0	8	2.67	3	0|0|0|0	0.33	1	0.33	1	0.33	-2.24	26.67	0.38			PDCD5
RPA3NT	STRN	STRN	3|0|5	8	2.67	3	0|0|0|0	0.66	1	0.66	1	0.66	-2.24	26.67	0.18			EPB41L2
RPA3NT	CEP192	CEP192	8|0|0	8	2.67	3	0|0|0|0	0.33	1	0.33	1	0.33	-2.24	26.67	0.38			NUFIP2
RPA3NT	CRK	CRK	2|4|2	8	2.67	3	0|0|0|0	0.94	1	0.94	1	0.94	2.3	26.67	0.02			TJP1
RPA3NT	PDCD2L	PDCD2L	5|1|2	8	2.67	3	0|0|0|0	0.64	1	0.64	1	0.64	0.27	26.67	0.23			CLINT1
RPA3NT	AAK1	AAK1	5|0|3	8	2.67	3	0|0|0|0	0.66	1	0.66	1	0.66	-2.24	26.67	0.18			FXR1
RPA3NT	MYCBP2	MYCBP2	44|0|11	55	18.33	3	1|1|0|1	0.67	1	0.67	1	0.67	-4.58	24.44	0.11			PRRC2C
RPA3NT	KRT18	KRT18	12|0|6	18	6	3	0|0|1|0	0.67	1	0.67	1	0.67	-2.78	24	0.14			CMPK1
RPA3NT	SEC23IP	SEC23IP	14|0|4	18	6	3	0|0|0|1	0.66	1	0.66	1	0.66	-2.78	24	0.19			CGN
RPA3NT	SPR	SPR	4|0|3	7	2.33	3	0|0|0|0	0.66	1	0.66	1	0.66	-2.24	23.33	0.19			IRAK1
RPA3NT	NDRG1	NDRG1	2|0|5	7	2.33	3	0|0|0|0	0.64	1	0.64	1	0.64	-2.24	23.33	0.23			VCPIP1
RPA3NT	NDRG3	NDRG3	4|0|3	7	2.33	3	0|0|0|0	0.66	1	0.66	1	0.66	-2.24	23.33	0.19			C2ORF44
RPA3NT	DYNC1LI2	DYNC1LI2	5|0|2	7	2.33	3	0|0|0|0	0.64	1	0.64	1	0.64	-2.24	23.33	0.23			TBCB
RPA3NT	UCK2	UCK2	3|0|4	7	2.33	3	0|0|0|0	0.66	1	0.66	1	0.66	-2.24	23.33	0.19			PRRC2A
RPA3NT	ATRIP	ATRIP	3|2|2	7	2.33	3	0|0|0|0	0.93	0.98	0.93	0.98	0.93	2.3	23.33	0.02			BTF3
RPA3NT	EIF6	EIF6	7|0|0	7	2.33	3	0|0|0|0	0.33	1	0.33	1	0.33	-2.24	23.33	0.39			SLK
RPA3NT	PAFAH1B2	PAFAH1B2	2|0|5	7	2.33	3	0|0|0|0	0.64	1	0.64	1	0.64	-2.24	23.33	0.23			RPL29
RPA3NT	HIBCH	HIBCH	6|0|1	7	2.33	3	0|0|0|0	0.33	1	0.33	1	0.33	-2.24	23.33	0.39			MLLT4
RPA3NT	LGALS3BP	LGALS3BP	4|0|3	7	2.33	3	0|0|0|0	0.66	1	0.66	1	0.66	-2.24	23.33	0.19			2022-09-09
RPA3NT	2022-09-08	2022-09-08	4|2|1	7	2.33	3	0|0|0|0	0.64	1	0.64	1	0.64	0.27	23.33	0.23			RANBP1
RPA3NT	NIF3L1	NIF3L1	6|0|1	7	2.33	3	0|0|0|0	0.33	1	0.33	1	0.33	-2.24	23.33	0.39			SCYL2
RPA3NT	SIRT2	SIRT2	4|0|3	7	2.33	3	0|0|0|0	0.66	1	0.66	1	0.66	-2.24	23.33	0.19			UBAP2
RPA3NT	AARS2	AARS2	6|0|1	7	2.33	3	0|0|0|0	0.33	1	0.33	1	0.33	-2.24	23.33	0.39			PAK2
RPA3NT	ENAH	ENAH	5|0|2	7	2.33	3	0|0|0|0	0.64	1	0.64	1	0.64	-2.24	23.33	0.23			CAMSAP1
RPA3NT	EIF3I	EIF3I	7|0|0	7	2.33	3	0|0|0|0	0.33	1	0.33	1	0.33	-2.24	23.33	0.39			NAP1L1
RPA3NT	C12ORF10	C12ORF10	5|0|2	7	2.33	3	0|0|0|0	0.64	1	0.64	1	0.64	-2.24	23.33	0.23			CEP170
RPA3NT	COPS4	COPS4	13|0|4	17	5.67	3	0|0|0|1	0.66	1	0.66	1	0.66	-2.78	22.67	0.19			STAU2
RPA3NT	HMGCS1	HMGCS1	12|0|5	17	5.67	3	0|1|0|0	0.67	1	0.67	1	0.67	-2.78	22.67	0.16			UBFD1
RPA3NT	PFDN6	PFDN6	2|6|9	17	5.67	3	0|1|0|0	0.87	1	0.87	1	0.87	0.48	22.67	0.03			BTF3L4
RPA3NT	CCT2	CCT2	99|64|88	251	83.67	3	1|5|3|6	1	1	1	1	1	57.78	22.31	0			WRN
RPA3NT	ETAA1	ETAA1	56|22|39	117	39	3	0|1|0|6	0.99	1	0.99	1	0.99	4.06	22.29	0			PARP1
RPA3NT	CSDE1	CSDE1	15|0|1	16	5.33	3	0|1|0|0	0.33	1	0.33	1	0.33	-2.78	21.33	0.38			NONO
RPA3NT	UAP1	UAP1	12|0|4	16	5.33	3	0|0|0|1	0.66	1	0.66	1	0.66	-2.78	21.33	0.2			MKI67
RPA3NT	DCTN1	DCTN1	14|0|2	16	5.33	3	0|0|0|1	0.54	1	0.54	1	0.54	-2.78	21.33	0.27			RBM27
RPA3NT	FN3KRP	FN3KRP	2|0|4	6	2	3	0|0|0|0	0.64	1	0.64	1	0.64	-2.24	20	0.23			SF3B1
RPA3NT	PNPT1	PNPT1	6|0|0	6	2	3	0|0|0|0	0.33	1	0.33	1	0.33	-2.24	20	0.39			HCFC1
RPA3NT	IGHA1	IGHA1	1|0|5	6	2	3	0|0|0|0	0.33	1	0.33	1	0.33	-2.24	20	0.4			TRIM28
RPA3NT	HELZ	HELZ	10|0|5	15	5	3	0|0|0|1	0.67	1	0.67	1	0.67	-2.78	20	0.16			DDX21
RPA3NT	ALDH16A1	ALDH16A1	6|0|0	6	2	3	0|0|0|0	0.33	1	0.33	1	0.33	-2.24	20	0.39			SMCHD1
RPA3NT	SYAP1	SYAP1	3|2|1	6	2	3	0|0|0|0	0.63	0.98	0.63	0.98	0.63	0.27	20	0.23			RUVBL2
RPA3NT	DNAH1	DNAH1	0|3|3	6	2	3	0|0|0|0	0.66	0.98	0.66	0.98	0.66	-2.24	20	0.2			NCL
RPA3NT	P4HB	P4HB	5|0|1	6	2	3	0|0|0|0	0.33	1	0.33	1	0.33	-2.24	20	0.4			CKAP5
RPA3NT	NAGK	NAGK	6|0|0	6	2	3	0|0|0|0	0.33	1	0.33	1	0.33	-2.24	20	0.39			NSFL1C
RPA3NT	MON2	MON2	6|0|0	6	2	3	0|0|0|0	0.33	1	0.33	1	0.33	-2.24	20	0.39			U2SURP
RPA3NT	CGN	CGN	17|3|10	30	10	3	1|1|0|0	0.88	1	0.88	1	0.88	0.6	20	0.03			TOP2A
RPA3NT	UGP2	UGP2	8|0|6	14	4.67	3	0|1|0|0	0.67	1	0.67	1	0.67	-2.78	18.67	0.15			NOP56
RPA3NT	SERPINB6	SERPINB6	21|0|6	27	9	3	0|0|0|2	0.65	1	0.65	1	0.65	-3.78	18	0.21			MYBBP1A
RPA3NT	PSMA6	PSMA6	10|0|3	13	4.33	3	0|0|0|1	0.63	1	0.63	1	0.63	-2.78	17.33	0.24			RSL1D1
RPA3NT	UBE2O	UBE2O	27|1|11	39	13	3	0|0|0|3	0.66	1	0.66	1	0.66	-2.45	17.33	0.2			RNF219
RPA3NT	PSMB4	PSMB4	9|0|4	13	4.33	3	0|0|0|1	0.66	1	0.66	1	0.66	-2.78	17.33	0.2			MCM5
RPA3NT	TNRC6B	TNRC6B	10|0|3	13	4.33	3	0|0|0|1	0.63	1	0.63	1	0.63	-2.78	17.33	0.24			NUP153
RPA3NT	FAHD1	FAHD1	2|0|3	5	1.67	3	0|0|0|0	0.63	0.98	0.63	0.98	0.63	-2.24	16.67	0.23			YEATS2
RPA3NT	KIAA1468	KIAA1468	5|0|0	5	1.67	3	0|0|0|0	0.33	1	0.33	1	0.33	-2.24	16.67	0.4			BCLAF1
RPA3NT	WDR61	WDR61	4|0|1	5	1.67	3	0|0|0|0	0.33	1	0.33	1	0.33	-2.24	16.67	0.4			RPL6
RPA3NT	TBC1D5	TBC1D5	4|1|0	5	1.67	3	0|0|0|0	0.33	1	0.33	1	0.33	-2.24	16.67	0.4			SF3B2
RPA3NT	TPI1	TPI1	15|6|29	50	16.67	3	0|0|3|1	0.92	1	0.92	1	0.92	1.15	16.67	0.02			TPX2
RPA3NT	ARFIP1	ARFIP1	3|0|2	5	1.67	3	0|0|0|0	0.63	0.98	0.63	0.98	0.63	-2.24	16.67	0.23			RPL7A
RPA3NT	CA8	CA8	4|0|1	5	1.67	3	0|0|0|0	0.33	1	0.33	1	0.33	-2.24	16.67	0.4			CASC5
RPA3NT	HSPA14	HSPA14	4|0|1	5	1.67	3	0|0|0|0	0.33	1	0.33	1	0.33	-2.24	16.67	0.4			NOP58
RPA3NT	TNRC6C	TNRC6C	3|1|1	5	1.67	3	0|0|0|0	0.33	0.98	0.33	0.98	0.33	0.27	16.67	0.42			POLR2B
RPA3NT	M6PR	M6PR	3|0|2	5	1.67	3	0|0|0|0	0.63	0.98	0.63	0.98	0.63	-2.24	16.67	0.23			NAT10
RPA3NT	RPS21	RPS21	3|0|2	5	1.67	3	0|0|0|0	0.63	0.98	0.63	0.98	0.63	-2.24	16.67	0.23			SART3
RPA3NT	2022-09-11	2022-09-11	4|0|1	5	1.67	3	0|0|0|0	0.33	1	0.33	1	0.33	-2.24	16.67	0.4			WDHD1
RPA3NT	HSD17B10	HSD17B10	4|0|1	5	1.67	3	0|0|0|0	0.33	1	0.33	1	0.33	-2.24	16.67	0.4			MRE11A
RPA3NT	HGS	HGS	2|1|2	5	1.67	3	0|0|0|0	0.61	0.91	0.61	0.91	0.61	0.27	16.67	0.26			CCAR2
RPA3NT	SNX6	SNX6	5|0|0	5	1.67	3	0|0|0|0	0.33	1	0.33	1	0.33	-2.24	16.67	0.4			SRP68
RPA3NT	PFAS	PFAS	38|3|21	62	20.67	3	0|1|0|4	0.72	1	0.72	1	0.72	-1.6	16.53	0.07			DDX42
RPA3NT	TCEB1	TCEB1	10|0|2	12	4	3	0|0|0|1	0.54	1	0.54	1	0.54	-2.78	16	0.27			ADNP
RPA3NT	ANKHD1	ANKHD1	9|0|3	12	4	3	0|0|0|1	0.63	1	0.63	1	0.63	-2.78	16	0.24			GTF3C1
RPA3NT	HINT1	HINT1	2|5|5	12	4	3	0|1|0|0	0.87	1	0.87	1	0.87	0.48	16	0.03			FTSJ3
RPA3NT	TXLNG	TXLNG	3|4|5	12	4	3	0|0|0|1	0.95	1	0.95	1	0.95	2.11	16	0.01			RRP1B
RPA3NT	ACAT2	ACAT2	17|0|7	24	8	3	0|1|0|1	0.67	1	0.67	1	0.67	-3.68	16	0.15			LARP1
RPA3NT	GFM1	GFM1	9|0|3	12	4	3	0|1|0|0	0.63	1	0.63	1	0.63	-2.78	16	0.24			TCOF1
RPA3NT	FXR1	FXR1	13|7|14	34	11.33	3	0|2|0|1	1	1	1	1	1	4.95	15.11	0			POLA1
RPA3NT	STK26	STK26	10|4|8	22	7.33	3	0|2|0|0	0.91	1	0.91	1	0.91	1.16	14.67	0.02			DDX18
RPA3NT	SQSTM1	SQSTM1	7|1|3	11	3.67	3	0|1|0|0	0.63	1	0.63	1	0.63	-1.17	14.67	0.24			NOP2
RPA3NT	FLOT2	FLOT2	9|0|2	11	3.67	3	0|0|0|1	0.54	1	0.54	1	0.54	-2.78	14.67	0.28			DIS3
RPA3NT	RNH1	RNH1	11|0|0	11	3.67	3	0|1|0|0	0.33	1	0.33	1	0.33	-2.78	14.67	0.38			RIF1
RPA3NT	PTGES3L-AARSD1	PTGES3L;PTGES3L-AARSD1	7|1|3	11	3.67	3	0|0|0|1	0.63	1	0.63	1	0.63	-1.17	14.67	0.24			RPL13
RPA3NT	ST13	ST13	7|8|6	21	7	3	0|0|0|2	0.96	0.98	0.96	0.98	0.96	2.68	14	0.01			SF3A1
RPA3NT	ALDH9A1	ALDH9A1	24|3|15	42	14	3	0|1|0|3	0.75	1	0.75	1	0.75	-1.03	14	0.07			RPS11
RPA3NT	PDCL3	PDCL3	32|5|15	52	17.33	3	0|2|0|3	0.84	1	0.84	1	0.84	0.08	13.87	0.03			HNRNPR
RPA3NT	ATXN2L	ATXN2L	44|41|39	124	41.33	3	0|1|2|9	1	1	1	1	1	5.52	13.78	0			DKC1
RPA3NT	SMAD4	SMAD4	3|0|1	4	1.33	3	0|0|0|0	0.33	0.98	0.33	0.98	0.33	-2.24	13.33	0.42			SFPQ
RPA3NT	NUP88	NUP88	9|0|1	10	3.33	3	0|1|0|0	0.33	1	0.33	1	0.33	-2.78	13.33	0.38			EMSY
RPA3NT	KATNB1	KATNB1	7|0|3	10	3.33	3	0|1|0|0	0.63	1	0.63	1	0.63	-2.78	13.33	0.24			NCOR1
RPA3NT	ZPR1	ZPR1	1|1|2	4	1.33	3	0|0|0|0	0.3	0.91	0.3	0.91	0.3	0.27	13.33	0.46			WAPAL
RPA3NT	LAP3	LAP3	3|0|1	4	1.33	3	0|0|0|0	0.33	0.98	0.33	0.98	0.33	-2.24	13.33	0.42			PSPC1
RPA3NT	IDH1	IDH1	7|0|3	10	3.33	3	0|0|1|0	0.63	1	0.63	1	0.63	-2.78	13.33	0.24			RPS6
RPA3NT	METTL5	METTL5	3|0|1	4	1.33	3	0|0|0|0	0.33	0.98	0.33	0.98	0.33	-2.24	13.33	0.42			GATAD2B
RPA3NT	CDC42BPA	CDC42BPA	7|0|3	10	3.33	3	0|0|0|1	0.63	1	0.63	1	0.63	-2.78	13.33	0.24			RPL13A
RPA3NT	TNKS1BP1	TNKS1BP1	4|0|0	4	1.33	3	0|0|0|0	0.33	1	0.33	1	0.33	-2.24	13.33	0.4			AHCTF1
RPA3NT	PRKRA	PRKRA	1|0|3	4	1.33	3	0|0|0|0	0.33	0.98	0.33	0.98	0.33	-2.24	13.33	0.42			PES1
RPA3NT	DENR	DENR	3|1|0	4	1.33	3	0|0|0|0	0.33	0.98	0.33	0.98	0.33	-2.24	13.33	0.42			THRAP3
RPA3NT	CADM1	CADM1	3|0|1	4	1.33	3	0|0|0|0	0.33	0.98	0.33	0.98	0.33	-2.24	13.33	0.42			RPRD2
RPA3NT	LCMT1	LCMT1	3|0|1	4	1.33	3	0|0|0|0	0.33	0.98	0.33	0.98	0.33	-2.24	13.33	0.42			IGF2BP1
RPA3NT	HSP90AB3P	HSP90AB3P	3|1|0	4	1.33	3	0|0|0|0	0.33	0.98	0.33	0.98	0.33	-2.24	13.33	0.42			DRG1
RPA3NT	MSTO1	MSTO1	3|1|0	4	1.33	3	0|0|0|0	0.33	0.98	0.33	0.98	0.33	-2.24	13.33	0.42			NPM1
RPA3NT	ATP6V1A	ATP6V1A	24|3|13	40	13.33	3	0|1|0|3	0.75	1	0.75	1	0.75	-1.03	13.33	0.07			RBBP6
RPA3NT	CDC123	CDC123	6|0|4	10	3.33	3	0|1|0|0	0.66	1	0.66	1	0.66	-2.78	13.33	0.2			PDCD11
RPA3NT	IGSF1	IGSF1	1|0|3	4	1.33	3	0|0|0|0	0.33	0.98	0.33	0.98	0.33	-2.24	13.33	0.42			PCNP
RPA3NT	EPS15	EPS15	3|0|1	4	1.33	3	0|0|0|0	0.33	0.98	0.33	0.98	0.33	-2.24	13.33	0.42			SUGP2
RPA3NT	ACAA2	ACAA2	3|0|1	4	1.33	3	0|0|0|0	0.33	0.98	0.33	0.98	0.33	-2.24	13.33	0.42			CHAMP1
RPA3NT	BID	BID	2|0|2	4	1.33	3	0|0|0|0	0.61	0.91	0.61	0.91	0.61	-2.24	13.33	0.26			RBM17
RPA3NT	C21ORF33	C21ORF33	3|0|1	4	1.33	3	0|0|0|0	0.33	0.98	0.33	0.98	0.33	-2.24	13.33	0.42			KHSRP
RPA3NT	SNX18	SNX18	2|0|2	4	1.33	3	0|0|0|0	0.61	0.91	0.61	0.91	0.61	-2.24	13.33	0.26			RPS13
RPA3NT	DCP1A	DCP1A	2|0|2	4	1.33	3	0|0|0|0	0.61	0.91	0.61	0.91	0.61	-2.24	13.33	0.26			RPL8
RPA3NT	PEF1	PEF1	3|0|1	4	1.33	3	0|0|0|0	0.33	0.98	0.33	0.98	0.33	-2.24	13.33	0.42			GTF3C5
RPA3NT	EDC4	EDC4	41|7|20	68	22.67	3	0|2|0|5	0.85	1	0.85	1	0.85	0.17	12.95	0.03			SNW1
RPA3NT	VPS25	VPS25	6|6|7	19	6.33	3	0|2|0|0	0.95	0.97	0.95	0.97	0.95	2.68	12.67	0.01			NOL11
RPA3NT	ALMS1	ALMS1	7|0|2	9	3	3	0|1|0|0	0.54	1	0.54	1	0.54	-2.78	12	0.28			SPEN
RPA3NT	FAM21A	FAM21A	22|1|13	36	12	3	0|2|0|2	0.67	1	0.67	1	0.67	-3.83	12	0.12			SALL2
RPA3NT	YWHAG	YWHAG	8|0|1	9	3	3	0|0|0|1	0.33	1	0.33	1	0.33	-2.78	12	0.39			NCKAP1
RPA3NT	SEC13	SEC13	7|0|2	9	3	3	0|0|0|1	0.54	1	0.54	1	0.54	-2.78	12	0.28			NASP
RPA3NT	ANXA5	ANXA5	43|21|34	98	32.67	3	2|4|5|0	1	1	1	1	1	7.91	11.88	0			TFIP11
RPA3NT	C2ORF44	C2ORF44	13|3|10	26	8.67	3	1|2|0|0	0.81	1	0.81	1	0.81	-0.31	11.56	0.05			SART1
RPA3NT	UBAP2	UBAP2	9|3|5	17	5.67	3	0|0|0|2	0.82	0.99	0.82	0.99	0.82	0.33	11.33	0.04			ZFR
RPA3NT	SEC16A	SEC16A	10|1|6	17	5.67	3	0|2|0|0	0.64	1	0.64	1	0.64	-1.73	11.33	0.21			NUP50
RPA3NT	PABPC4	PABPC4	8|0|9	17	5.67	3	0|1|0|1	0.67	1	0.67	1	0.67	-3.68	11.33	0.14			RRP12
RPA3NT	HLCS	HLCS	21|7|5	33	11	3	0|3|0|1	0.83	1	0.83	1	0.83	0.48	11	0.04			BYSL
RPA3NT	BCR	BCR	6|0|2	8	2.67	3	0|0|0|1	0.54	1	0.54	1	0.54	-2.78	10.67	0.28			RBM10
RPA3NT	LIMD1	LIMD1	3|0|5	8	2.67	3	0|0|1|0	0.63	1	0.63	1	0.63	-2.78	10.67	0.24			GPKOW
RPA3NT	GRHPR	GRHPR	5|0|3	8	2.67	3	0|0|0|1	0.63	1	0.63	1	0.63	-2.78	10.67	0.24			HNRNPF
RPA3NT	ECH1	ECH1	8|2|6	16	5.33	3	0|0|0|2	0.76	0.98	0.76	0.98	0.76	-0.58	10.67	0.06			LIN54
RPA3NT	UFC1	UFC1	5|0|3	8	2.67	3	0|0|0|1	0.63	1	0.63	1	0.63	-2.78	10.67	0.24			GTPBP4
RPA3NT	CSTF2	CSTF2	4|4|0	8	2.67	3	0|0|0|1	0.65	0.98	0.65	0.98	0.65	-2.78	10.67	0.21			RBM25
RPA3NT	BRCC3	BRCC3	7|0|1	8	2.67	3	0|0|0|1	0.33	1	0.33	1	0.33	-2.78	10.67	0.39			WDR3
RPA3NT	TNFRSF10B	TNFRSF10B	1|2|5	8	2.67	3	0|0|0|1	0.54	1	0.54	1	0.54	-1.17	10.67	0.28			PRPF6
RPA3NT	KIAA1671	KIAA1671	6|0|2	8	2.67	3	0|1|0|0	0.54	1	0.54	1	0.54	-2.78	10.67	0.28			RPL26
RPA3NT	SULT1A1	SULT1A1	26|2|18	46	15.33	3	0|1|0|5	0.67	1	0.67	1	0.67	-3.54	10.22	0.1			EXOSC10
RPA3NT	ZSWIM8	ZSWIM8	1|1|1	3	1	3	0|0|0|0	0	0	0	0	0	0.27	10	0.82			TRIM25
RPA3NT	PPP6R1	PPP6R1	2|1|0	3	1	3	0|0|0|0	0.3	0.91	0.3	0.91	0.3	-2.24	10	0.46			DNAJB1
RPA3NT	RUFY4	RUFY4	0|2|1	3	1	3	0|0|0|0	0.3	0.91	0.3	0.91	0.3	-2.24	10	0.46			G3BP1
RPA3NT	BAG5	BAG5	3|0|0	3	1	3	0|0|0|0	0.33	0.98	0.33	0.98	0.33	-2.24	10	0.42			LBR
RPA3NT	BUB1B	BUB1B	2|1|0	3	1	3	0|0|0|0	0.3	0.91	0.3	0.91	0.3	-2.24	10	0.46			ZC3H11A
RPA3NT	WDR41	WDR41	2|0|1	3	1	3	0|0|0|0	0.3	0.91	0.3	0.91	0.3	-2.24	10	0.46			SLC25A1
RPA3NT	AK2	AK2	0|0|3	3	1	3	0|0|0|0	0.33	0.98	0.33	0.98	0.33	-2.24	10	0.42			MDC1
RPA3NT	ARFIP2	ARFIP2	3|0|0	3	1	3	0|0|0|0	0.33	0.98	0.33	0.98	0.33	-2.24	10	0.42			CHERP
RPA3NT	SCPEP1	SCPEP1	2|0|1	3	1	3	0|0|0|0	0.3	0.91	0.3	0.91	0.3	-2.24	10	0.46			NOC4L
RPA3NT	VPS36	VPS36	3|0|0	3	1	3	0|0|0|0	0.33	0.98	0.33	0.98	0.33	-2.24	10	0.42			TOP1
RPA3NT	EARS2	EARS2	2|0|1	3	1	3	0|0|0|0	0.3	0.91	0.3	0.91	0.3	-2.24	10	0.46			MTA1
RPA3NT	SH3GL1	SH3GL1	1|1|1	3	1	3	0|0|0|0	0	0	0	0	0	0.27	10	0.82			VPS51
RPA3NT	ATP5E	ATP5E	0|0|3	3	1	3	0|0|0|0	0.33	0.98	0.33	0.98	0.33	-2.24	10	0.42			TP53
RPA3NT	SNAP29	SNAP29	2|0|1	3	1	3	0|0|0|0	0.3	0.91	0.3	0.91	0.3	-2.24	10	0.46			TCERG1
RPA3NT	GBA	GBA	3|0|0	3	1	3	0|0|0|0	0.33	0.98	0.33	0.98	0.33	-2.24	10	0.42			ZC3H14
RPA3NT	ASPSCR1	ASPSCR1	2|1|0	3	1	3	0|0|0|0	0.3	0.91	0.3	0.91	0.3	-2.24	10	0.46			SERBP1
RPA3NT	DSTN	DSTN	3|0|0	3	1	3	0|0|0|0	0.33	0.98	0.33	0.98	0.33	-2.24	10	0.42			RPL24
RPA3NT	MRPL28	MRPL28	2|0|1	3	1	3	0|0|0|0	0.3	0.91	0.3	0.91	0.3	-2.24	10	0.46			RPL17
RPA3NT	PHB	PHB	21|5|25	51	17	3	0|4|0|3	0.75	1	0.75	1	0.75	-1.17	9.71	0.07			GNL2
RPA3NT	AHNAK	AHNAK	81|14|25	120	40	3	1|5|1|10	0.77	1	0.77	1	0.77	-0.58	9.41	0.06			BLM
RPA3NT	CSNK2B	CSNK2B	6|0|1	7	2.33	3	0|1|0|0	0.33	1	0.33	1	0.33	-2.78	9.33	0.4			TAF9
RPA3NT	COL6A3	COL6A3	2|1|4	7	2.33	3	0|1|0|0	0.53	0.98	0.53	0.98	0.53	-1.17	9.33	0.28			RPL19
RPA3NT	PCM1	PCM1	6|0|1	7	2.33	3	0|0|0|1	0.33	1	0.33	1	0.33	-2.78	9.33	0.4			LIG3
RPA3NT	NTMT1	NTMT1	5|0|2	7	2.33	3	0|0|0|1	0.54	1	0.54	1	0.54	-2.78	9.33	0.28			FLII
RPA3NT	GLB1	GLB1	4|0|3	7	2.33	3	0|0|0|1	0.62	0.98	0.62	0.98	0.62	-2.78	9.33	0.25			CNN3
RPA3NT	SERPINB1	SERPINB1	5|0|2	7	2.33	3	0|0|0|1	0.54	1	0.54	1	0.54	-2.78	9.33	0.28			ZMYM4
RPA3NT	2022-09-09	2022-09-09	13|3|5	21	7	3	0|2|1|0	0.78	1	0.78	1	0.78	-0.31	9.33	0.05			CSTF3
RPA3NT	USP5	USP5	6|0|1	7	2.33	3	0|0|0|1	0.33	1	0.33	1	0.33	-2.78	9.33	0.4			BPTF
RPA3NT	ATIC	ATIC	54|7|27	88	29.33	3	0|8|2|3	0.68	1	0.68	1	0.68	-3.35	9.03	0.09			NOP14
RPA3NT	ALDH2	ALDH2	13|0|7	20	6.67	3	0|1|0|2	0.66	1	0.66	1	0.66	-4.58	8.89	0.16			MAZ
RPA3NT	CPSF3	CPSF3	9|0|4	13	4.33	3	0|0|0|2	0.58	0.99	0.58	0.99	0.58	-3.78	8.67	0.26			RPL28
RPA3NT	CAPNS1	CAPNS1	14|2|9	25	8.33	3	0|2|0|2	0.69	1	0.69	1	0.69	-2.38	8.33	0.09			KDM3B
RPA3NT	ACACA	ACACA	171|98|219	488	162.67	3	9|25|7|38	0.99	1	0.99	1	0.99	4	8.24	0			SAFB
RPA3NT	ATG4B	ATG4B	6|0|0	6	2	3	0|0|0|1	0.33	1	0.33	1	0.33	-2.78	8	0.4			CCNT1
RPA3NT	EIF2B3	EIF2B3	4|0|2	6	2	3	0|0|1|0	0.53	0.98	0.53	0.98	0.53	-2.78	8	0.28			USP39
RPA3NT	ETFA	ETFA	1|0|5	6	2	3	0|0|1|0	0.33	1	0.33	1	0.33	-2.78	8	0.41			PPM1G
RPA3NT	UMPS	UMPS	7|0|5	12	4	3	0|2|0|0	0.61	0.97	0.61	0.97	0.61	-3.78	8	0.25			DNMT1
RPA3NT	HSPD1	HSPD1	35|21|58	114	38	3	2|9|2|6	0.99	1	0.99	1	0.99	3.1	8	0			CHD8
RPA3NT	TTC1	TTC1	2|2|2	6	2	3	0|0|1|0	0.62	0.62	0.62	0.62	0.62	0.48	8	0.25			CHMP4B
RPA3NT	ZNF622	ZNF622	2|3|1	6	2	3	0|1|0|0	0.5	0.89	0.5	0.89	0.5	-1.17	8	0.29			RPL23A
RPA3NT	HSP90B1	HSP90B1	51|0|9	60	20	3	0|5|4|1	0.52	1	0.52	1	0.52	-11.46	8	0.29			MGA
RPA3NT	TBCE	TBCE	12|0|0	12	4	3	0|2|0|0	0.33	1	0.33	1	0.33	-3.78	8	0.4			UTP14A
RPA3NT	IDI1	IDI1	5|0|1	6	2	3	0|0|0|1	0.33	1	0.33	1	0.33	-2.78	8	0.41			THOC2
RPA3NT	ACOX1	ACOX1	2|0|4	6	2	3	0|1|0|0	0.53	0.98	0.53	0.98	0.53	-2.78	8	0.28			WRNIP1
RPA3NT	ADD2	ADD2	7|1|4	12	4	3	0|0|0|2	0.58	0.97	0.58	0.97	0.58	-1.73	8	0.26			CEBPZ
RPA3NT	ASNA1	ASNA1	4|2|0	6	2	3	0|0|0|1	0.53	0.98	0.53	0.98	0.53	-2.78	8	0.28			WDR70
RPA3NT	CPT2	CPT2	5|0|1	6	2	3	0|0|0|1	0.33	1	0.33	1	0.33	-2.78	8	0.41			ZNF638
RPA3NT	ANXA1	ANXA1	5|0|1	6	2	3	0|0|0|1	0.33	1	0.33	1	0.33	-2.78	8	0.41			POLDIP3
RPA3NT	SEC62	SEC62	5|0|1	6	2	3	0|0|0|1	0.33	1	0.33	1	0.33	-2.78	8	0.41			MTA2
RPA3NT	CHORDC1	CHORDC1	18|7|17	42	14	3	0|2|0|5	0.84	0.98	0.84	0.98	0.84	0.17	8	0.04			SYNCRIP
RPA3NT	GLRX3	GLRX3	5|0|1	6	2	3	0|1|0|0	0.33	1	0.33	1	0.33	-2.78	8	0.41			SON
RPA3NT	PAPSS1	PAPSS1	5|0|1	6	2	3	0|1|0|0	0.33	1	0.33	1	0.33	-2.78	8	0.41			STAU1
RPA3NT	RPAP3	RPAP3	7|2|9	18	6	3	1|1|0|1	0.72	1	0.72	1	0.72	-1.56	8	0.08			CDC73
RPA3NT	AASDHPPT	AASDHPPT	5|0|1	6	2	3	0|1|0|0	0.33	1	0.33	1	0.33	-2.78	8	0.41			IK
RPA3NT	DYNC1LI1	DYNC1LI1	12|1|4	17	5.67	3	0|3|0|0	0.52	0.98	0.52	0.98	0.52	-2.45	7.56	0.29			PSMD4
RPA3NT	UBXN4	UBXN4	9|1|7	17	5.67	3	0|1|0|2	0.66	1	0.66	1	0.66	-2.98	7.56	0.17			NKRF
RPA3NT	AP2B1	AP2B1	30|0|4	34	11.33	3	0|2|0|4	0.4	1	0.4	1	0.4	-7.27	7.56	0.34			RPS23
RPA3NT	CEP170	CEP170	10|3|4	17	5.67	3	0|3|0|0	0.66	0.96	0.66	0.96	0.66	-0.26	7.56	0.18			CPSF1
RPA3NT	TTF2	TTF2	16|0|6	22	7.33	3	0|1|0|3	0.59	1	0.59	1	0.59	-5.03	7.33	0.26			KNOP1
RPA3NT	PDXK	PDXK	9|0|2	11	3.67	3	0|1|0|1	0.44	1	0.44	1	0.44	-3.68	7.33	0.31			DIMT1
RPA3NT	AARS	AARS	44|7|15	66	22	3	0|6|0|6	0.63	1	0.63	1	0.63	-2.62	7.33	0.25			LRIF1
RPA3NT	SORD	SORD	19|3|16	38	12.67	3	0|3|0|4	0.67	1	0.67	1	0.67	-3.28	7.24	0.1			CD2BP2
RPA3NT	CTTN	CTTN	56|38|52	146	48.67	3	0|12|0|15	0.96	0.98	0.96	0.98	0.96	2.31	7.21	0.01			PRRC2B
RPA3NT	ANKFY1	ANKFY1	13|0|3	16	5.33	3	0|1|0|2	0.47	1	0.47	1	0.47	-4.58	7.11	0.3			NBN
RPA3NT	NUP160	NUP160	14|0|2	16	5.33	3	0|0|0|3	0.41	0.99	0.41	0.99	0.41	-4.82	7.11	0.33			TCEB2
RPA3NT	PRDX2	PRDX2	15|5|11	31	10.33	3	0|2|0|4	0.76	0.99	0.76	0.99	0.76	-0.56	6.89	0.06			RBM12
RPA3NT	CLPTM1	CLPTM1	2|0|3	5	1.67	3	0|0|0|1	0.5	0.89	0.5	0.89	0.5	-2.78	6.67	0.29			RFC4
RPA3NT	THOC6	THOC6	2|0|0	2	0.67	3	0|0|0|0	0.3	0.91	0.3	0.91	0.3	-2.24	6.67	0.46			STRBP
RPA3NT	RABL6	RABL6	4|0|1	5	1.67	3	0|0|0|1	0.33	0.98	0.33	0.98	0.33	-2.78	6.67	0.44			CRNKL1
RPA3NT	TRIM27	TRIM27	2|0|0	2	0.67	3	0|0|0|0	0.3	0.91	0.3	0.91	0.3	-2.24	6.67	0.46			CCNB1
RPA3NT	HSPA4L	HSPA4L	12|1|7	20	6.67	3	0|2|0|2	0.65	1	0.65	1	0.65	-3.83	6.67	0.2			SAP30BP
RPA3NT	MRPL4	MRPL4	2|0|0	2	0.67	3	0|0|0|0	0.3	0.91	0.3	0.91	0.3	-2.24	6.67	0.46			RPL35A
RPA3NT	PRPF19	PRPF19	28|0|7	35	11.67	3	0|2|0|5	0.51	1	0.51	1	0.51	-8.31	6.67	0.29			ZNF384
RPA3NT	PTK7	PTK7	2|0|0	2	0.67	3	0|0|0|0	0.3	0.91	0.3	0.91	0.3	-2.24	6.67	0.46			ILKAP
RPA3NT	CTSD	CTSD	1|0|1	2	0.67	3	0|0|0|0	0	0	0	0	0	-2.24	6.67	0.82			SRPR
RPA3NT	FKBP1A	FKBP1A	1|0|1	2	0.67	3	0|0|0|0	0	0	0	0	0	-2.24	6.67	0.82			ZMYM2
RPA3NT	APAF1	APAF1	2|0|0	2	0.67	3	0|0|0|0	0.3	0.91	0.3	0.91	0.3	-2.24	6.67	0.46			RPL35
RPA3NT	CCP110	CCP110	4|0|1	5	1.67	3	0|0|0|1	0.33	0.98	0.33	0.98	0.33	-2.78	6.67	0.44			STMN1
RPA3NT	CRTAP	CRTAP	4|0|1	5	1.67	3	0|0|0|1	0.33	0.98	0.33	0.98	0.33	-2.78	6.67	0.44			SF1
RPA3NT	PAN3	PAN3	1|0|1	2	0.67	3	0|0|0|0	0	0	0	0	0	-2.24	6.67	0.82			FUS
RPA3NT	HAUS5	HAUS5	4|0|1	5	1.67	3	0|0|0|1	0.33	0.98	0.33	0.98	0.33	-2.78	6.67	0.44			POLD3
RPA3NT	TTI1	TTI1	2|0|0	2	0.67	3	0|0|0|0	0.3	0.91	0.3	0.91	0.3	-2.24	6.67	0.46			CSNK1A1
RPA3NT	SCARB2	SCARB2	2|0|0	2	0.67	3	0|0|0|0	0.3	0.91	0.3	0.91	0.3	-2.24	6.67	0.46			RPL36
RPA3NT	BUB1	BUB1	2|0|0	2	0.67	3	0|0|0|0	0.3	0.91	0.3	0.91	0.3	-2.24	6.67	0.46			INTS12
RPA3NT	BLVRB	BLVRB	1|0|1	2	0.67	3	0|0|0|0	0	0	0	0	0	-2.24	6.67	0.82			PDLIM1
RPA3NT	ALDH4A1	ALDH4A1	2|0|0	2	0.67	3	0|0|0|0	0.3	0.91	0.3	0.91	0.3	-2.24	6.67	0.46			GNL3
RPA3NT	COG7	COG7	5|0|0	5	1.67	3	0|0|0|1	0.33	1	0.33	1	0.33	-2.78	6.67	0.41			MTDH
RPA3NT	ELP2	ELP2	5|0|0	5	1.67	3	0|0|0|1	0.33	1	0.33	1	0.33	-2.78	6.67	0.41			RBBP4
RPA3NT	VAMP8	VAMP8	4|4|2	10	3.33	3	0|0|0|2	0.63	0.76	0.63	0.76	0.63	-0.58	6.67	0.25			NR3C1
RPA3NT	TXN	TXN	2|0|0	2	0.67	3	0|0|0|0	0.3	0.91	0.3	0.91	0.3	-2.24	6.67	0.46			UTP6
RPA3NT	CLP1	CLP1	2|0|0	2	0.67	3	0|0|0|0	0.3	0.91	0.3	0.91	0.3	-2.24	6.67	0.46			FUBP1
RPA3NT	GEMIN4	GEMIN4	10|0|0	10	3.33	3	0|0|0|2	0.33	1	0.33	1	0.33	-3.78	6.67	0.41			PIGS
RPA3NT	FLNC	FLNC	0|0|2	2	0.67	3	0|0|0|0	0.3	0.91	0.3	0.91	0.3	-2.24	6.67	0.46			WDR46
RPA3NT	RABGGTB	RABGGTB	2|0|0	2	0.67	3	0|0|0|0	0.3	0.91	0.3	0.91	0.3	-2.24	6.67	0.46			H1FX
RPA3NT	ASAH1	ASAH1	3|0|2	5	1.67	3	0|0|0|1	0.5	0.89	0.5	0.89	0.5	-2.78	6.67	0.29			GPATCH4
RPA3NT	PRIMPOL	PRIMPOL	2|0|0	2	0.67	3	0|0|0|0	0.3	0.91	0.3	0.91	0.3	-2.24	6.67	0.46			KIF23
RPA3NT	LSM2	LSM2	1|0|1	2	0.67	3	0|0|0|0	0	0	0	0	0	-2.24	6.67	0.82			TOX4
RPA3NT	THADA	THADA	2|0|0	2	0.67	3	0|0|0|0	0.3	0.91	0.3	0.91	0.3	-2.24	6.67	0.46			PRCC
RPA3NT	OTOF	OTOF	1|0|1	2	0.67	3	0|0|0|0	0	0	0	0	0	-2.24	6.67	0.82			RPL5
RPA3NT	GPD2	GPD2	12|0|3	15	5	3	0|1|0|2	0.47	1	0.47	1	0.47	-4.58	6.67	0.3			COPA
RPA3NT	WDR1	WDR1	24|1|14	39	13	3	0|2|0|6	0.63	0.99	0.63	0.99	0.63	-6.78	6.5	0.25			MCM4
RPA3NT	ANXA6	ANXA6	44|0|8	52	17.33	3	0|1|0|10	0.42	0.99	0.42	0.99	0.42	-12.06	6.3	0.33			ADAR
RPA3NT	ESD	ESD	21|0|12	33	11	3	0|2|0|5	0.63	0.99	0.63	0.99	0.63	-8.31	6.29	0.25			PSMD3
RPA3NT	TBC1D15	TBC1D15	29|8|19	56	18.67	3	1|2|2|7	0.71	1	0.71	1	0.71	-1.79	6.22	0.08			RPL3
RPA3NT	UBAP2L	UBAP2L	48|30|38	116	38.67	3	1|8|2|14	0.95	0.99	0.95	0.99	0.95	2.14	6.19	0.01			SMARCA5
RPA3NT	NUFIP2	NUFIP2	14|12|11	37	12.33	3	0|4|0|4	0.9	0.95	0.9	0.95	0.9	1.7	6.17	0.02			AP3D1
RPA3NT	PALLD	PALLD	57|23|33	113	37.67	3	0|6|0|19	0.77	0.97	0.77	0.97	0.77	-0.05	6.03	0.05			ABCE1
RPA3NT	IRAK1	IRAK1	10|6|11	27	9	3	0|3|0|3	0.82	0.96	0.82	0.96	0.82	0.23	6	0.04			ESYT1
RPA3NT	DPYSL2	DPYSL2	6|1|2	9	3	3	0|0|0|2	0.43	0.94	0.43	0.94	0.43	-1.73	6	0.32			RPL18A
RPA3NT	FLOT1	FLOT1	13|0|5	18	6	3	0|1|0|3	0.54	1	0.54	1	0.54	-5.03	6	0.28			SFXN1
RPA3NT	MGEA5	MGEA5	15|0|3	18	6	3	0|1|0|3	0.42	1	0.42	1	0.42	-5.03	6	0.32			ELAC2
RPA3NT	POLA2	POLA2	20|5|15	40	13.33	3	0|5|0|4	0.67	0.99	0.67	0.99	0.67	-2.49	5.93	0.15			BRIX1
RPA3NT	CA2	CA2	12|5|14	31	10.33	3	0|4|0|3	0.72	0.97	0.72	0.97	0.72	-1.17	5.9	0.08			ACSL3
RPA3NT	GSTM3	GSTM3	16|0|6	22	7.33	3	0|2|0|3	0.56	1	0.56	1	0.56	-6.25	5.87	0.27			HAT1
RPA3NT	SLK	SLK	9|3|10	22	7.33	3	0|2|0|3	0.69	0.97	0.69	0.97	0.69	-1.81	5.87	0.09			WDR36
RPA3NT	TBC1D4	TBC1D4	7|1|5	13	4.33	3	0|0|0|3	0.53	0.87	0.53	0.87	0.53	-2.45	5.78	0.29			PABPC1
RPA3NT	CCT6A	CCT6A	72|53|87	212	70.67	3	5|18|7|20	0.99	1	0.99	1	0.99	3.62	5.65	0			VAPA
RPA3NT	POLDIP2	POLDIP2	13|0|8	21	7	3	0|1|0|4	0.59	0.97	0.59	0.97	0.59	-6.05	5.6	0.26			TBL3
RPA3NT	WDR12	WDR12	20|0|9	29	9.67	3	0|3|0|4	0.59	1	0.59	1	0.59	-8.39	5.52	0.26			KHDRBS1
RPA3NT	PDCD6IP	PDCD6IP	27|0|6	33	11	3	0|3|0|5	0.43	1	0.43	1	0.43	-9.02	5.5	0.32			PSMC5
RPA3NT	FXR2	FXR2	39|30|53	122	40.67	3	2|11|2|15	0.9	0.99	0.9	0.99	0.9	1.13	5.42	0.02			NSF
RPA3NT	GALNT7	GALNT7	3|0|1	4	1.33	3	0|0|0|1	0.3	0.89	0.3	0.89	0.3	-2.78	5.33	0.48			RPL32
RPA3NT	AASS	AASS	7|0|1	8	2.67	3	0|0|0|2	0.32	0.97	0.32	0.97	0.32	-3.78	5.33	0.45			RPS18
RPA3NT	KIF11	KIF11	24|5|19	48	16	3	0|5|1|6	0.66	0.99	0.66	0.99	0.66	-4.83	5.33	0.2			UFL1
RPA3NT	TDRD9	TDRD9	0|0|4	4	1.33	3	0|0|0|1	0.33	0.98	0.33	0.98	0.33	-2.78	5.33	0.44			HBS1L
RPA3NT	FHOD3	FHOD3	2|0|2	4	1.33	3	1|0|0|0	0.41	0.62	0.41	0.62	0.41	-2.78	5.33	0.33			EML4
RPA3NT	HOOK1	HOOK1	2|1|1	4	1.33	3	0|0|1|0	0.21	0.62	0.21	0.62	0.21	-1.17	5.33	0.53			RPS24
RPA3NT	WDFY1	WDFY1	4|0|0	4	1.33	3	0|1|0|0	0.33	0.98	0.33	0.98	0.33	-2.78	5.33	0.44			ACIN1
RPA3NT	HADH	HADH	3|0|1	4	1.33	3	0|0|0|1	0.3	0.89	0.3	0.89	0.3	-2.78	5.33	0.48			EIF5B
RPA3NT	EFHD2	EFHD2	3|0|1	4	1.33	3	0|0|0|1	0.3	0.89	0.3	0.89	0.3	-2.78	5.33	0.48			NOL6
RPA3NT	HAUS6	HAUS6	14|1|9	24	8	3	0|0|0|6	0.55	0.91	0.55	0.91	0.55	-5.13	5.33	0.27			VPS26A
RPA3NT	OTULIN	OTULIN	4|0|0	4	1.33	3	0|1|0|0	0.33	0.98	0.33	0.98	0.33	-2.78	5.33	0.44			HNRNPA0
RPA3NT	LRRIQ1	LRRIQ1	2|0|2	4	1.33	3	0|0|1|0	0.41	0.62	0.41	0.62	0.41	-2.78	5.33	0.33			RPS14
RPA3NT	GDI1	GDI1	22|0|6	28	9.33	3	0|1|0|6	0.47	0.98	0.47	0.98	0.47	-8.19	5.33	0.31			RPL27
RPA3NT	SNAP23	SNAP23	9|0|3	12	4	3	0|0|0|3	0.46	0.94	0.46	0.94	0.46	-4.82	5.33	0.31			ABCF2
RPA3NT	NUDT16L1	NUDT16L1	2|0|2	4	1.33	3	0|1|0|0	0.41	0.62	0.41	0.62	0.41	-2.78	5.33	0.33			SEC61A1
RPA3NT	FLAD1	FLAD1	3|0|1	4	1.33	3	0|0|0|1	0.3	0.89	0.3	0.89	0.3	-2.78	5.33	0.48			DDX56
RPA3NT	MAP4K4	MAP4K4	4|0|0	4	1.33	3	0|0|0|1	0.33	0.98	0.33	0.98	0.33	-2.78	5.33	0.44			PRPF4B
RPA3NT	ALDOC	ALDOC	6|0|6	12	4	3	0|2|1|0	0.65	0.97	0.65	0.97	0.65	-4.58	5.33	0.21			ZMPSTE24
RPA3NT	BICD2	BICD2	3|0|1	4	1.33	3	0|0|0|1	0.3	0.89	0.3	0.89	0.3	-2.78	5.33	0.48			DRG2
RPA3NT	USP9X	USP9X	55|3|8	66	22	3	1|6|0|10	0.34	1	0.34	1	0.34	-11.8	5.18	0.37			NSUN2
RPA3NT	ARHGDIA	ARHGDIA	17|5|9	31	10.33	3	0|2|0|6	0.58	0.95	0.58	0.95	0.58	-1.69	5.17	0.26			RPL21
RPA3NT	VCPIP1	VCPIP1	14|3|10	27	9	3	0|3|0|4	0.62	0.97	0.62	0.97	0.62	-3.28	5.14	0.25			DDX27
RPA3NT	DSP	DSP	22|4|4	30	10	3	2|1|1|4	0.36	1	0.36	1	0.36	-3.11	5	0.35			TIMM23
RPA3NT	BTF3L4	BTF3L4	7|4|4	15	5	3	0|2|0|2	0.66	0.96	0.66	0.96	0.66	0.02	5	0.2			NOC3L
RPA3NT	PYCR2	PYCR2	9|0|2	11	3.67	3	0|0|0|3	0.4	0.94	0.4	0.94	0.4	-4.82	4.89	0.34			RPL7L1
RPA3NT	YES1	YES1	9|0|2	11	3.67	3	0|1|0|2	0.39	1	0.39	1	0.39	-4.58	4.89	0.34			ORC2
RPA3NT	SMS	SMS	7|0|4	11	3.67	3	0|0|0|3	0.49	0.87	0.49	0.87	0.49	-4.82	4.89	0.3			PRKAA1
RPA3NT	GNPDA1	GNPDA1	24|3|20	47	15.67	3	0|6|0|7	0.63	0.96	0.63	0.96	0.63	-8.31	4.82	0.25			AFG3L2
RPA3NT	RAB3GAP2	RAB3GAP2	32|12|21	65	21.67	3	0|7|2|9	0.65	0.99	0.65	0.99	0.65	-2.37	4.81	0.21			GNA13
RPA3NT	VCL	VCL	35|7|26	68	22.67	3	0|12|0|7	0.61	0.96	0.61	0.96	0.61	-7.65	4.77	0.25			NIFK
RPA3NT	NME1-NME2	NME1;NME1-NME2	30|7|34	71	23.67	3	4|4|6|6	0.67	1	0.67	1	0.67	-9.3	4.73	0.1			RPAP3
RPA3NT	CMYA5	CMYA5	3|3|1	7	2.33	3	1|1|0|0	0.43	0.65	0.43	0.65	0.43	-2.07	4.67	0.32			UTP18
RPA3NT	PCYOX1	PCYOX1	19|2|7	28	9.33	3	1|0|0|7	0.46	0.94	0.46	0.94	0.46	-5.18	4.67	0.31			TRIM33
RPA3NT	MIA3	MIA3	4|1|2	7	2.33	3	0|1|1|0	0.4	0.88	0.4	0.88	0.4	-2.07	4.67	0.33			ATAD3A
RPA3NT	NHP2L1	NHP2L1	2|0|5	7	2.33	3	1|0|1|0	0.43	0.97	0.43	0.97	0.43	-3.68	4.67	0.32			CHD4
RPA3NT	SNX1	SNX1	3|1|3	7	2.33	3	0|0|0|2	0.39	0.58	0.39	0.58	0.39	-1.73	4.67	0.34			FARSB
RPA3NT	RAB1A	RAB1A	10|3|11	24	8	3	0|4|0|3	0.6	0.91	0.6	0.91	0.6	-3.28	4.57	0.26			SKIV2L2
RPA3NT	PPP6C	PPP6C	11|0|6	17	5.67	3	0|2|0|3	0.56	0.99	0.56	0.99	0.56	-6.25	4.53	0.27			LRRC59
RPA3NT	PAK2	PAK2	11|3|3	17	5.67	3	0|1|0|4	0.42	0.94	0.42	0.94	0.42	-1.6	4.53	0.32			XRN2
RPA3NT	CAMSAP1	CAMSAP1	5|4|8	17	5.67	3	1|1|0|3	0.65	0.98	0.65	0.98	0.65	-0.67	4.53	0.21			COX4I1
RPA3NT	PRRC2C	PRRC2C	18|4|12	34	11.33	3	1|4|0|5	0.62	0.99	0.62	0.99	0.62	-4.55	4.53	0.25			USP14
RPA3NT	YWHAB	YWHAB	25|5|14	44	14.67	3	0|6|0|7	0.56	0.97	0.56	0.97	0.56	-5.44	4.51	0.27			RBMX
RPA3NT	ACBD3	ACBD3	10|0|0	10	3.33	3	0|1|0|2	0.33	1	0.33	1	0.33	-4.58	4.44	0.39			EPHX1
RPA3NT	CAPZA1	CAPZA1	7|2|1	10	3.33	3	0|0|0|3	0.37	0.87	0.37	0.87	0.37	-2.45	4.44	0.35			CYFIP1
RPA3NT	SNX5	SNX5	11|3|6	20	6.67	3	0|3|0|3	0.53	0.96	0.53	0.96	0.53	-2.56	4.44	0.29			FANCI
RPA3NT	TUBG1	TUBG1	8|0|5	13	4.33	3	0|2|0|2	0.57	0.99	0.57	0.99	0.57	-5.24	4.33	0.27			TIPRL
RPA3NT	TLN1	TLN1	27|2|10	39	13	3	0|4|2|6	0.49	1	0.49	1	0.49	-9.16	4.33	0.3			SEC22B
RPA3NT	CACYBP	CACYBP	15|11|16	42	14	3	0|2|2|9	0.65	0.8	0.65	0.8	0.65	-0.4	4.31	0.21			LAS1L
RPA3NT	CCT5	CCT5	133|67|114	314	104.67	3	9|30|18|43	0.66	1	0.66	1	0.66	-11.94	4.19	0.17			TMED10
RPA3NT	GYS1	GYS1	10|3|9	22	7.33	3	0|3|0|4	0.56	0.86	0.56	0.86	0.56	-3.28	4.19	0.27			YTHDF2
RPA3NT	PRDX3	PRDX3	12|6|7	25	8.33	3	0|1|0|7	0.51	0.79	0.51	0.79	0.51	-0.8	4.17	0.29			RPS27
RPA3NT	STIP1	STIP1	19|12|25	56	18.67	3	0|8|2|8	0.62	0.96	0.62	0.96	0.62	-2.36	4.15	0.25			POLD1
RPA3NT	TRAPPC8	TRAPPC8	2|0|1	3	1	3	0|1|0|0	0.21	0.62	0.21	0.62	0.21	-2.78	4	0.53			CCDC47
RPA3NT	WDR45B	WDR45B	1|0|2	3	1	3	0|1|0|0	0.21	0.62	0.21	0.62	0.21	-2.78	4	0.53			AGPS
RPA3NT	DPYSL3	DPYSL3	3|0|0	3	1	3	1|0|0|0	0.3	0.89	0.3	0.89	0.3	-2.78	4	0.48			ARPC4
RPA3NT	SVIL	SVIL	3|0|3	6	2	3	2|0|0|0	0.39	0.58	0.39	0.58	0.39	-3.78	4	0.34			AQR
RPA3NT	ACTR1B	ACTR1B	5|0|1	6	2	3	0|0|0|2	0.29	0.87	0.29	0.87	0.29	-3.78	4	0.48			PPP2R5D
RPA3NT	DBNL	DBNL	4|0|2	6	2	3	0|0|0|2	0.37	0.76	0.37	0.76	0.37	-3.78	4	0.35			CAPN1
RPA3NT	MRPL21	MRPL21	3|0|0	3	1	3	0|0|0|1	0.3	0.89	0.3	0.89	0.3	-2.78	4	0.48			HSD17B12
RPA3NT	AGPAT5	AGPAT5	2|0|1	3	1	3	0|0|0|1	0.21	0.62	0.21	0.62	0.21	-2.78	4	0.53			SACM1L
RPA3NT	GCDH	GCDH	2|0|1	3	1	3	0|0|0|1	0.21	0.62	0.21	0.62	0.21	-2.78	4	0.53			ABCF1
RPA3NT	HSDL2	HSDL2	4|0|2	6	2	3	0|1|0|1	0.4	0.88	0.4	0.88	0.4	-3.68	4	0.33			LANCL1
RPA3NT	FHOD1	FHOD1	3|0|0	3	1	3	0|0|0|1	0.3	0.89	0.3	0.89	0.3	-2.78	4	0.48			RPS20
RPA3NT	CNTRL	CNTRL	2|0|1	3	1	3	0|1|0|0	0.21	0.62	0.21	0.62	0.21	-2.78	4	0.53			COPZ1
RPA3NT	ANO8	ANO8	2|0|1	3	1	3	0|0|0|1	0.21	0.62	0.21	0.62	0.21	-2.78	4	0.53			EBP
RPA3NT	TRIP11	TRIP11	2|0|1	3	1	3	0|0|0|1	0.21	0.62	0.21	0.62	0.21	-2.78	4	0.53			TARDBP
RPA3NT	ICMT	ICMT	2|0|1	3	1	3	0|0|0|1	0.21	0.62	0.21	0.62	0.21	-2.78	4	0.53			ETFB
RPA3NT	TTC28	TTC28	2|0|1	3	1	3	0|0|0|1	0.21	0.62	0.21	0.62	0.21	-2.78	4	0.53			CAMK2D
RPA3NT	MTX2	MTX2	5|0|4	9	3	3	0|2|0|1	0.54	0.9	0.54	0.9	0.54	-4.58	4	0.27			DDRGK1
RPA3NT	LPP	LPP	2|0|1	3	1	3	0|0|0|1	0.21	0.62	0.21	0.62	0.21	-2.78	4	0.53			PFKL
RPA3NT	TRMU	TRMU	2|0|1	3	1	3	0|0|0|1	0.21	0.62	0.21	0.62	0.21	-2.78	4	0.53			RPS8
RPA3NT	UBE2N	UBE2N	5|2|5	12	4	3	2|1|0|1	0.54	0.77	0.54	0.77	0.54	-2.42	4	0.27			KIF5B
RPA3NT	GPD1L	GPD1L	2|0|1	3	1	3	0|1|0|0	0.21	0.62	0.21	0.62	0.21	-2.78	4	0.53			DDX5
RPA3NT	FAF1	FAF1	6|0|0	6	2	3	0|2|0|0	0.31	0.94	0.31	0.94	0.31	-3.78	4	0.46			PDS5A
RPA3NT	HTT	HTT	3|0|0	3	1	3	0|1|0|0	0.3	0.89	0.3	0.89	0.3	-2.78	4	0.48			MYO1C
RPA3NT	XIRP2	XIRP2	2|0|1	3	1	3	0|1|0|0	0.21	0.62	0.21	0.62	0.21	-2.78	4	0.53			ECI1
RPA3NT	STRAP	STRAP	7|0|5	12	4	3	0|3|0|1	0.49	0.86	0.49	0.86	0.49	-5.03	4	0.3			DDX20
RPA3NT	SCARB1	SCARB1	2|0|1	3	1	3	0|0|0|1	0.21	0.62	0.21	0.62	0.21	-2.78	4	0.53			ARPC3
RPA3NT	FAM129B	FAM129B	3|0|0	3	1	3	0|0|1|0	0.3	0.89	0.3	0.89	0.3	-2.78	4	0.48			DPM1
RPA3NT	NUDCD2	NUDCD2	2|0|1	3	1	3	0|0|0|1	0.21	0.62	0.21	0.62	0.21	-2.78	4	0.53			AP2M1
RPA3NT	LAMA5	LAMA5	1|0|2	3	1	3	0|0|0|1	0.21	0.62	0.21	0.62	0.21	-2.78	4	0.53			SNX5
RPA3NT	ARIH2	ARIH2	3|0|0	3	1	3	0|0|0|1	0.3	0.89	0.3	0.89	0.3	-2.78	4	0.48			SNX9
RPA3NT	NARS2	NARS2	2|0|1	3	1	3	0|0|0|1	0.21	0.62	0.21	0.62	0.21	-2.78	4	0.53			GSTK1
RPA3NT	TUBB6	TUBB6	2|1|0	3	1	3	0|0|0|1	0.21	0.62	0.21	0.62	0.21	-2.78	4	0.53			AAR2
RPA3NT	APOA1BP	APOA1BP	4|0|2	6	2	3	0|0|0|2	0.37	0.76	0.37	0.76	0.37	-3.78	4	0.35			HNRNPD
RPA3NT	TMED5	TMED5	1|0|2	3	1	3	0|0|0|1	0.21	0.62	0.21	0.62	0.21	-2.78	4	0.53			CPSF7
RPA3NT	ARMC6	ARMC6	3|0|0	3	1	3	0|0|0|1	0.3	0.89	0.3	0.89	0.3	-2.78	4	0.48			SCAMP3
RPA3NT	CCT8	CCT8	197|182|216	595	198.33	3	43|56|46|61	1	1	1	1	1	48.86	3.85	0			PICALM
RPA3NT	CDK4	CDK4	10|2|11	23	7.67	3	0|3|0|5	0.53	0.82	0.53	0.82	0.53	-5.5	3.83	0.29			BROX
RPA3NT	2022-09-02	2022-09-02	14|2|7	23	7.67	3	0|1|0|7	0.43	0.85	0.43	0.85	0.43	-5.18	3.83	0.32			MATR3
RPA3NT	SNX2	SNX2	16|3|4	23	7.67	3	0|4|0|4	0.35	0.98	0.35	0.98	0.35	-4.08	3.83	0.36			PRMT5
RPA3NT	SNX9	SNX9	13|2|5	20	6.67	3	0|2|0|5	0.39	0.92	0.39	0.92	0.39	-4.54	3.81	0.34			KIF11
RPA3NT	TRAPPC3	TRAPPC3	9|5|3	17	5.67	3	0|2|0|4	0.43	0.84	0.43	0.84	0.43	-2.46	3.78	0.32			CORO1C
RPA3NT	USP10	USP10	13|0|4	17	5.67	3	0|4|0|2	0.39	0.97	0.39	0.97	0.39	-7.27	3.78	0.34			EMG1
RPA3NT	NAP1L1	NAP1L1	7|3|7	17	5.67	3	0|3|0|3	0.49	0.7	0.49	0.7	0.49	-2.56	3.78	0.3			TROVE2
RPA3NT	G6PD	G6PD	47|8|18	73	24.33	3	2|8|2|14	0.35	0.99	0.35	0.99	0.35	-12.41	3.74	0.36			NOC2L
RPA3NT	UBR4	UBR4	49|0|7	56	18.67	3	0|3|0|17	0.32	0.97	0.32	0.97	0.32	-21.35	3.73	0.44			LMAN1
RPA3NT	CBR1	CBR1	18|6|18	42	14	3	0|7|6|2	0.61	0.91	0.61	0.91	0.61	-6.05	3.73	0.26			DPP3
RPA3NT	PFN1	PFN1	9|2|11	22	7.33	3	1|2|1|4	0.65	0.99	0.65	0.99	0.65	-5.94	3.67	0.21			WDR18
RPA3NT	BPNT1	BPNT1	8|0|3	11	3.67	3	0|0|0|4	0.38	0.82	0.38	0.82	0.38	-4.69	3.67	0.35			UBE2M
RPA3NT	PANK4	PANK4	9|0|2	11	3.67	3	0|1|0|3	0.35	0.96	0.35	0.96	0.35	-5.03	3.67	0.36			EIF4G1
RPA3NT	NIP7	NIP7	11|0|8	19	6.33	3	0|3|0|4	0.53	0.91	0.53	0.91	0.53	-8.39	3.62	0.28			HACD3
RPA3NT	HK2	HK2	19|1|7	27	9	3	0|7|0|3	0.38	0.94	0.38	0.94	0.38	-8.86	3.6	0.35			SRRM2
RPA3NT	A0A0U1RQK7	EIF4G3	109|30|79	218	72.67	3	6|26|10|39	0.53	0.99	0.53	0.99	0.53	-30.08	3.59	0.28			MOGS
RPA3NT	YWHAE	YWHAE	62|12|20	94	31.33	3	2|7|4|22	0.33	0.98	0.33	0.98	0.33	-14.47	3.58	0.43			MAPRE1
RPA3NT	HACL1	HACL1	3|0|5	8	2.67	3	0|0|0|3	0.38	0.71	0.38	0.71	0.38	-4.82	3.56	0.35			SSR4
RPA3NT	DSG1	DSG1	2|1|5	8	2.67	3	0|1|2|0	0.36	0.9	0.36	0.9	0.36	-2.98	3.56	0.36			EIF2A
RPA3NT	KIAA0196	KIAA0196	34|7|31	72	24	3	0|10|0|17	0.56	0.86	0.56	0.86	0.56	-14.36	3.56	0.27			TTC37
RPA3NT	HECTD1	HECTD1	11|0|2	13	4.33	3	0|2|0|3	0.34	0.99	0.34	0.99	0.34	-6.25	3.47	0.36			EIF4A2
RPA3NT	CCDC22	CCDC22	5|4|4	13	4.33	3	1|2|2|0	0.44	0.63	0.44	0.63	0.44	-0.65	3.47	0.31			CBS
RPA3NT	RPA1	RPA1	167|134|194	495	165	3	29|58|42|62	0.58	1	0.58	1	0.58	-16.18	3.46	0.26			PSMG1
RPA3NT	MAP1B	MAP1B	69|14|33	116	38.67	3	3|15|3|24	0.33	0.98	0.33	0.98	0.33	-20.26	3.44	0.38			RPS26
RPA3NT	USO1	USO1	18|0|0	18	6	3	0|2|0|5	0.33	0.98	0.33	0.98	0.33	-8.31	3.43	0.42			SLC16A1
RPA3NT	PSMB3	PSMB3	9|3|6	18	6	3	0|5|0|2	0.39	0.73	0.39	0.73	0.39	-3.13	3.43	0.34			H2AFY2
RPA3NT	CSTF2T	CSTF2T	17|10|14	41	13.67	3	0|7|0|9	0.41	0.71	0.41	0.71	0.41	-2.65	3.42	0.33			STX7
RPA3NT	WARS	WARS	48|3|17	68	22.67	3	1|8|3|15	0.34	0.99	0.34	0.99	0.34	-21.44	3.36	0.37			MOB1B
RPA3NT	HSPA4	HSPA4	52|4|19	75	25	3	1|13|3|13	0.34	0.99	0.34	0.99	0.34	-22.38	3.33	0.37			VAPB
RPA3NT	SYNJ2	SYNJ2	1|0|0	1	0.33	3	0|0|0|0	0	0	0	0	0	-2.24	3.33	0.82			COLGALT1
RPA3NT	LNP	LNP	3|0|2	5	1.67	3	0|1|0|1	0.32	0.65	0.32	0.65	0.32	-3.68	3.33	0.44			PPIL1
RPA3NT	DCD	DCD	0|0|5	5	1.67	3	0|0|2|0	0.29	0.87	0.29	0.87	0.29	-3.78	3.33	0.48			RPS25
RPA3NT	KIF1B	KIF1B	1|0|0	1	0.33	3	0|0|0|0	0	0	0	0	0	-2.24	3.33	0.82
RPA3NT	ATG2B	ATG2B	6|0|4	10	3.33	3	0|0|0|4	0.39	0.69	0.39	0.69	0.39	-4.69	3.33	0.34
RPA3NT	ARMT1	ARMT1	13|0|2	15	5	3	0|2|0|4	0.33	0.97	0.33	0.97	0.33	-7.27	3.33	0.42
RPA3NT	NOL4	NOL4	1|0|0	1	0.33	3	0|0|0|0	0	0	0	0	0	-2.24	3.33	0.82
RPA3NT	EXOSC8	EXOSC8	3|0|2	5	1.67	3	1|0|0|1	0.32	0.65	0.32	0.65	0.32	-3.68	3.33	0.44
RPA3NT	INF2	INF2	3|0|2	5	1.67	3	0|0|0|2	0.31	0.58	0.31	0.58	0.31	-3.78	3.33	0.45
RPA3NT	UBE2K	UBE2K	1|0|0	1	0.33	3	0|0|0|0	0	0	0	0	0	-2.24	3.33	0.82
RPA3NT	KIAA1109	KIAA1109	1|0|0	1	0.33	3	0|0|0|0	0	0	0	0	0	-2.24	3.33	0.82
RPA3NT	ZBED9	ZBED9	0|1|0	1	0.33	3	0|0|0|0	0	0	0	0	0	-2.24	3.33	0.82
RPA3NT	MBOAT7	MBOAT7	2|1|2	5	1.67	3	0|0|0|2	0.24	0.36	0.24	0.36	0.24	-1.73	3.33	0.51
RPA3NT	PGLS	PGLS	0|0|1	1	0.33	3	0|0|0|0	0	0	0	0	0	-2.24	3.33	0.82
RPA3NT	BUB3	BUB3	5|0|0	5	1.67	3	1|0|0|1	0.32	0.97	0.32	0.97	0.32	-3.68	3.33	0.44
RPA3NT	RTCB	RTCB	2|0|3	5	1.67	3	0|0|0|2	0.31	0.58	0.31	0.58	0.31	-3.78	3.33	0.45
RPA3NT	ABI1	ABI1	1|0|0	1	0.33	3	0|0|0|0	0	0	0	0	0	-2.24	3.33	0.82
RPA3NT	EHBP1	EHBP1	3|0|2	5	1.67	3	0|1|0|1	0.32	0.65	0.32	0.65	0.32	-3.68	3.33	0.44
RPA3NT	SIGMAR1	SIGMAR1	3|0|2	5	1.67	3	0|0|0|2	0.31	0.58	0.31	0.58	0.31	-3.78	3.33	0.45
RPA3NT	FAH	FAH	2|0|3	5	1.67	3	0|2|0|0	0.31	0.58	0.31	0.58	0.31	-3.78	3.33	0.45
RPA3NT	CAPN2	CAPN2	28|0|7	35	11.67	3	0|3|0|11	0.32	0.94	0.32	0.94	0.32	-15.2	3.33	0.45
RPA3NT	PREX1	PREX1	3|0|2	5	1.67	3	1|1|0|0	0.32	0.65	0.32	0.65	0.32	-3.68	3.33	0.44
RPA3NT	CUL7	CUL7	1|0|0	1	0.33	3	0|0|0|0	0	0	0	0	0	-2.24	3.33	0.82
RPA3NT	RHOT2	RHOT2	8|0|2	10	3.33	3	0|0|0|4	0.32	0.82	0.32	0.82	0.32	-4.69	3.33	0.44
RPA3NT	POFUT1	POFUT1	4|0|6	10	3.33	3	0|1|0|3	0.41	0.76	0.41	0.76	0.41	-5.03	3.33	0.33
RPA3NT	TCF25	TCF25	0|0|1	1	0.33	3	0|0|0|0	0	0	0	0	0	-2.24	3.33	0.82
RPA3NT	DDB1	DDB1	64|5|12	81	27	3	0|6|0|27	0.32	0.95	0.32	0.95	0.32	-22.73	3.27	0.45
RPA3NT	TOMM40	TOMM40	17|0|10	27	9	3	0|6|0|5	0.47	0.91	0.47	0.91	0.47	-12.4	3.27	0.3
RPA3NT	RUVBL1	RUVBL1	38|27|35	100	33.33	3	2|17|4|18	0.28	0.56	0.28	0.56	0.28	-5.21	3.25	0.49
RPA3NT	GMPS	GMPS	9|0|8	17	5.67	3	0|2|0|5	0.46	0.73	0.46	0.73	0.46	-8.31	3.24	0.31
RPA3NT	USP14	USP14	32|9|12	53	17.67	3	0|7|1|14	0.31	0.91	0.31	0.91	0.31	-7.69	3.21	0.46
RPA3NT	ACADVL	ACADVL	13|2|21	36	12	3	0|8|1|6	0.46	0.92	0.46	0.92	0.46	-11.88	3.2	0.31
RPA3NT	EIF3K	EIF3K	9|4|6	19	6.33	3	0|1|0|7	0.34	0.64	0.34	0.64	0.34	-2.48	3.17	0.37
RPA3NT	PSMG2	PSMG2	6|3|5	14	4.67	3	0|1|0|5	0.33	0.52	0.33	0.52	0.33	-2.23	3.11	0.41
RPA3NT	PSMC1	PSMC1	23|8|18	49	16.33	3	1|9|1|10	0.42	0.84	0.42	0.84	0.42	-8.28	3.11	0.33
RPA3NT	EXOC1	EXOC1	5|0|2	7	2.33	3	0|1|0|2	0.36	0.9	0.36	0.9	0.36	-4.58	3.11	0.36
RPA3NT	AKT2	AKT2	7|0|7	14	4.67	3	0|2|0|4	0.44	0.66	0.44	0.66	0.44	-7.27	3.11	0.31
RPA3NT	FAM91A1	FAM91A1	4|0|3	7	2.33	3	0|0|0|3	0.34	0.59	0.34	0.59	0.34	-4.82	3.11	0.37
RPA3NT	AKR1B1	AKR1B1	24|1|10	35	11.67	3	2|6|1|6	0.38	1	0.38	1	0.38	-14.24	3.11	0.35
RPA3NT	DAK	DAK	4|0|3	7	2.33	3	0|0|0|3	0.34	0.59	0.34	0.59	0.34	-4.82	3.11	0.37
RPA3NT	ME1	ME1	13|0|3	16	5.33	3	0|5|0|2	0.32	0.92	0.32	0.92	0.32	-8.31	3.05	0.45
RPA3NT	SUCLA2	SUCLA2	11|0|5	16	5.33	3	0|1|0|6	0.36	0.8	0.36	0.8	0.36	-8.19	3.05	0.36
RPA3NT	CHTF18	CHTF18	10|0|8	18	6	3	0|2|0|6	0.42	0.71	0.42	0.71	0.42	-8.88	3	0.32
RPA3NT	PDXDC1	PDXDC1	7|1|1	9	3	3	0|0|0|4	0.25	0.76	0.25	0.76	0.25	-3.28	3	0.5
RPA3NT	ENO1	ENO1	77|41|76	194	64.67	3	20|23|16|28	0.67	1	0.67	1	0.67	-19.88	2.97	0.11
RPA3NT	BLVRA	BLVRA	20|4|25	49	16.33	3	0|8|1|13	0.44	0.81	0.44	0.81	0.44	-14.68	2.97	0.31
RPA3NT	SLC3A2	SLC3A2	16|2|15	33	11	3	0|6|0|9	0.45	0.71	0.45	0.71	0.45	-11.75	2.93	0.31
RPA3NT	PSMA4	PSMA4	13|1|8	22	7.33	3	2|2|2|4	0.53	1	0.53	1	0.53	-9.37	2.93	0.29
RPA3NT	EIF2B5	EIF2B5	16|1|5	22	7.33	3	0|2|2|6	0.33	0.97	0.33	0.97	0.33	-9.09	2.93	0.38
RPA3NT	EIF5B	EIF5B	18|5|12	35	11.67	3	0|5|0|11	0.32	0.74	0.32	0.74	0.32	-7.75	2.92	0.45
RPA3NT	PLOD1	PLOD1	15|0|9	24	8	3	0|3|0|8	0.39	0.81	0.39	0.81	0.39	-12.27	2.91	0.34
RPA3NT	YWHAH	YWHAH	17|2|5	24	8	3	0|3|0|8	0.3	0.87	0.3	0.87	0.3	-8.11	2.91	0.48
RPA3NT	GOT1	GOT1	32|6|21	59	19.67	3	1|10|2|14	0.36	0.9	0.36	0.9	0.36	-16.2	2.91	0.36
RPA3NT	PSMD2	PSMD2	58|10|19	87	29	3	1|11|1|27	0.31	0.92	0.31	0.92	0.31	-21.29	2.9	0.46
RPA3NT	OTUB1	OTUB1	20|0|6	26	8.67	3	0|3|0|9	0.31	0.89	0.31	0.89	0.31	-12.99	2.89	0.46
RPA3NT	MRI1	MRI1	8|0|5	13	4.33	3	0|2|0|4	0.38	0.76	0.38	0.76	0.38	-7.27	2.89	0.35
RPA3NT	MCCC2	MCCC2	6|0|7	13	4.33	3	0|3|0|3	0.42	0.7	0.42	0.7	0.42	-7.34	2.89	0.32
RPA3NT	REEP5	REEP5	7|2|4	13	4.33	3	0|1|0|5	0.29	0.62	0.29	0.62	0.29	-3.54	2.89	0.49
RPA3NT	GLS	GLS	24|4|13	41	13.67	3	0|9|1|9	0.33	0.88	0.33	0.88	0.33	-12.16	2.88	0.44
RPA3NT	DDX1	DDX1	24|0|6	30	10	3	0|7|1|6	0.33	0.98	0.33	0.98	0.33	-15.56	2.86	0.43
RPA3NT	HSPH1	HSPH1	35|7|18	60	20	3	3|7|5|13	0.34	1	0.34	1	0.34	-15.93	2.86	0.37
RPA3NT	EIF2S1	EIF2S1	31|4|12	47	15.67	3	1|7|1|13	0.31	0.93	0.31	0.93	0.31	-14.74	2.85	0.45
RPA3NT	FKBP4	FKBP4	45|0|8	53	17.67	3	0|8|0|17	0.32	0.95	0.32	0.95	0.32	-27.03	2.83	0.45
RPA3NT	RAB18	RAB18	7|4|6	17	5.67	3	0|2|0|6	0.26	0.43	0.26	0.43	0.26	-2.66	2.83	0.49
RPA3NT	HDLBP	HDLBP	38|16|33	87	29	3	2|12|5|22	0.22	0.53	0.22	0.53	0.22	-14.68	2.83	0.52
RPA3NT	UNG	UNG	4|4|11	19	6.33	3	0|1|1|7	0.26	0.72	0.26	0.72	0.26	-3.37	2.81	0.5
RPA3NT	ADD1	ADD1	12|0|9	21	7	3	0|4|0|6	0.41	0.76	0.41	0.76	0.41	-11.27	2.8	0.33
RPA3NT	TIPRL	TIPRL	18|9|17	44	14.67	3	0|9|0|12	0.22	0.38	0.22	0.38	0.22	-6.94	2.79	0.52
RPA3NT	BTF3	BTF3	12|5|6	23	7.67	3	0|2|0|9	0.25	0.66	0.25	0.66	0.25	-3.63	2.79	0.5
RPA3NT	VIM	VIM	53|43|60	156	52	3	7|22|7|39	0	0.01	0	0.01	0	-13.95	2.77	0.7
RPA3NT	PRDX1	PRDX1	34|19|34	87	29	3	9|8|7|18	0.46	0.69	0.46	0.69	0.46	-12.34	2.76	0.31
RPA3NT	ASCC3	ASCC3	19|0|12	31	10.33	3	0|5|0|10	0.37	0.81	0.37	0.81	0.37	-16.47	2.76	0.35
RPA3NT	PITRM1	PITRM1	28|0|3	31	10.33	3	0|4|1|10	0.32	0.96	0.32	0.96	0.32	-16.52	2.76	0.45
RPA3NT	RANGAP1	RANGAP1	32|11|25	68	22.67	3	4|10|6|13	0.5	0.99	0.5	0.99	0.5	-14.8	2.75	0.3
RPA3NT	RANBP2	RANBP2	130|49|85	264	88	3	9|49|14|57	0.19	0.58	0.19	0.58	0.19	-46.16	2.73	0.55
RPA3NT	DVL1	DVL1	36|25|37	98	32.67	3	3|14|8|23	0.03	0.06	0.03	0.06	0.03	-10.99	2.72	0.65
RPA3NT	MAP4	MAP4	28|13|22	63	21	3	2|13|1|15	0.18	0.48	0.18	0.48	0.18	-10.3	2.71	0.55
RPA3NT	SRP54	SRP54	54|34|64	152	50.67	3	5|28|3|39	0.02	0.06	0.02	0.06	0.02	-21.34	2.7	0.66
RPA3NT	TSG101	TSG101	3|0|1	4	1.33	3	0|0|0|2	0.19	0.58	0.19	0.58	0.19	-3.78	2.67	0.54
RPA3NT	SWAP70	SWAP70	2|0|0	2	0.67	3	0|0|0|1	0.21	0.62	0.21	0.62	0.21	-2.78	2.67	0.53
RPA3NT	RINT1	RINT1	3|0|1	4	1.33	3	0|0|0|2	0.19	0.58	0.19	0.58	0.19	-3.78	2.67	0.54
RPA3NT	RUFY1	RUFY1	1|0|1	2	0.67	3	0|0|0|1	0	0	0	0	0	-2.78	2.67	0.82
RPA3NT	DYNLL2	DYNLL2	1|0|3	4	1.33	3	0|0|0|2	0.19	0.58	0.19	0.58	0.19	-3.78	2.67	0.54
RPA3NT	TIGAR	TIGAR	1|0|3	4	1.33	3	0|1|0|1	0.22	0.65	0.22	0.65	0.22	-3.68	2.67	0.52
RPA3NT	CHMP7	CHMP7	1|0|1	2	0.67	3	0|1|0|0	0	0	0	0	0	-2.78	2.67	0.82
RPA3NT	KIAA1524	KIAA1524	1|0|1	2	0.67	3	1|0|0|0	0	0	0	0	0	-2.78	2.67	0.82
RPA3NT	SMARCB1	SMARCB1	1|0|1	2	0.67	3	0|0|0|1	0	0	0	0	0	-2.78	2.67	0.82
RPA3NT	EIF3J	EIF3J	2|0|0	2	0.67	3	0|0|0|1	0.21	0.62	0.21	0.62	0.21	-2.78	2.67	0.53
RPA3NT	UBR7	UBR7	0|0|2	2	0.67	3	0|1|0|0	0.21	0.62	0.21	0.62	0.21	-2.78	2.67	0.53
RPA3NT	DCUN1D4	DCUN1D4	2|2|6	10	3.33	3	0|1|1|3	0.3	0.83	0.3	0.83	0.3	-3.28	2.67	0.48
RPA3NT	GGA2	GGA2	2|0|0	2	0.67	3	0|0|0|1	0.21	0.62	0.21	0.62	0.21	-2.78	2.67	0.53
RPA3NT	RMI1	RMI1	2|0|0	2	0.67	3	0|1|0|0	0.21	0.62	0.21	0.62	0.21	-2.78	2.67	0.53
RPA3NT	GNA11	GNA11	8|0|2	10	3.33	3	0|2|1|2	0.34	0.98	0.34	0.98	0.34	-6.4	2.67	0.37
RPA3NT	SMG7	SMG7	1|0|1	2	0.67	3	0|1|0|0	0	0	0	0	0	-2.78	2.67	0.82
RPA3NT	CAMK2G	CAMK2G	2|1|5	8	2.67	3	0|1|0|3	0.24	0.62	0.24	0.62	0.24	-3.63	2.67	0.5
RPA3NT	HIP1R	HIP1R	0|1|1	2	0.67	3	0|0|0|1	0	0	0	0	0	-2.78	2.67	0.82
RPA3NT	PHGDH	PHGDH	30|15|33	78	26	3	11|8|11|9	0.66	1	0.66	1	0.66	-14.58	2.67	0.17
RPA3NT	CDK16	CDK16	1|0|1	2	0.67	3	0|0|0|1	0	0	0	0	0	-2.78	2.67	0.82
RPA3NT	FUCA1	FUCA1	1|0|1	2	0.67	3	0|0|0|1	0	0	0	0	0	-2.78	2.67	0.82
RPA3NT	DCTPP1	DCTPP1	2|0|2	4	1.33	3	0|0|0|2	0.24	0.36	0.24	0.36	0.24	-3.78	2.67	0.51
RPA3NT	OCIAD2	OCIAD2	1|0|3	4	1.33	3	0|1|0|1	0.22	0.65	0.22	0.65	0.22	-3.68	2.67	0.52
RPA3NT	DEGS1	DEGS1	2|0|6	8	2.67	3	0|1|0|3	0.29	0.76	0.29	0.76	0.29	-5.03	2.67	0.49
RPA3NT	SPTBN5	SPTBN5	2|0|0	2	0.67	3	0|0|0|1	0.21	0.62	0.21	0.62	0.21	-2.78	2.67	0.53
RPA3NT	PAPSS2	PAPSS2	2|0|0	2	0.67	3	0|0|0|1	0.21	0.62	0.21	0.62	0.21	-2.78	2.67	0.53
RPA3NT	NHLRC2	NHLRC2	7|2|3	12	4	3	0|0|0|6	0.26	0.63	0.26	0.63	0.26	-3.28	2.67	0.5
RPA3NT	SLC7A1	SLC7A1	3|0|1	4	1.33	3	0|0|0|2	0.19	0.58	0.19	0.58	0.19	-3.78	2.67	0.54
RPA3NT	ACTR3	ACTR3	33|3|22	58	19.33	3	0|14|0|15	0.31	0.82	0.31	0.82	0.31	-23.11	2.67	0.46
RPA3NT	PDPK1	PDPK1	1|0|1	2	0.67	3	0|0|1|0	0	0	0	0	0	-2.78	2.67	0.82
RPA3NT	VPS29	VPS29	11|0|7	18	6	3	0|2|0|7	0.34	0.71	0.34	0.71	0.34	-9.97	2.67	0.36
RPA3NT	AP1B1	AP1B1	10|0|2	12	4	3	0|3|0|3	0.32	0.94	0.32	0.94	0.32	-7.34	2.67	0.45
RPA3NT	VPS16	VPS16	5|0|1	6	2	3	0|3|0|0	0.24	0.71	0.24	0.71	0.24	-4.82	2.67	0.51
RPA3NT	WNK1	WNK1	5|0|1	6	2	3	0|2|0|1	0.3	0.9	0.3	0.9	0.3	-4.58	2.67	0.47
RPA3NT	PLD3	PLD3	11|4|9	24	8	3	2|5|2|3	0.47	0.92	0.47	0.92	0.47	-6.57	2.67	0.3
RPA3NT	CC2D1A	CC2D1A	1|0|1	2	0.67	3	0|0|0|1	0	0	0	0	0	-2.78	2.67	0.82
RPA3NT	FTO	FTO	3|0|1	4	1.33	3	0|1|0|1	0.22	0.65	0.22	0.65	0.22	-3.68	2.67	0.52
RPA3NT	STUB1	STUB1	3|1|6	10	3.33	3	0|3|0|2	0.28	0.69	0.28	0.69	0.28	-4.62	2.67	0.49
RPA3NT	COG5	COG5	4|0|2	6	2	3	0|1|0|2	0.3	0.72	0.3	0.72	0.3	-4.58	2.67	0.48
RPA3NT	CLIC1	CLIC1	19|4|5	28	9.33	3	1|5|2|6	0.33	1	0.33	1	0.33	-8.18	2.67	0.4
RPA3NT	AKR1A1	AKR1A1	5|2|7	14	4.67	3	1|2|2|2	0.36	0.8	0.36	0.8	0.36	-5.06	2.67	0.36
RPA3NT	GSTT2B	GSTT2B	1|1|0	2	0.67	3	0|0|0|1	0	0	0	0	0	-2.78	2.67	0.82
RPA3NT	TRMT5	TRMT5	1|1|0	2	0.67	3	0|1|0|0	0	0	0	0	0	-2.78	2.67	0.82
RPA3NT	COPS7B	COPS7B	5|1|4	10	3.33	3	0|3|0|2	0.28	0.52	0.28	0.52	0.28	-4.62	2.67	0.49
RPA3NT	SNX4	SNX4	4|0|0	4	1.33	3	0|2|0|0	0.25	0.76	0.25	0.76	0.25	-3.78	2.67	0.5
RPA3NT	SLC29A1	SLC29A1	2|0|0	2	0.67	3	0|1|0|0	0.21	0.62	0.21	0.62	0.21	-2.78	2.67	0.53
RPA3NT	NCDN	NCDN	3|0|1	4	1.33	3	0|0|0|2	0.19	0.58	0.19	0.58	0.19	-3.78	2.67	0.54
RPA3NT	TPD52L2	TPD52L2	3|1|4	8	2.67	3	1|1|0|2	0.26	0.53	0.26	0.53	0.26	-3.87	2.67	0.5
RPA3NT	MALT1	MALT1	2|0|0	2	0.67	3	0|0|0|1	0.21	0.62	0.21	0.62	0.21	-2.78	2.67	0.53
RPA3NT	NPLOC4	NPLOC4	4|0|0	4	1.33	3	0|1|1|0	0.29	0.88	0.29	0.88	0.29	-3.68	2.67	0.48
RPA3NT	ARFGEF2	ARFGEF2	5|0|1	6	2	3	1|0|0|2	0.3	0.9	0.3	0.9	0.3	-4.58	2.67	0.47
RPA3NT	TCP1	TCP1	113|85|121	319	106.33	3	18|55|28|60	0	0	0	0	0	-35.33	2.64	0.77
RPA3NT	MDH2	MDH2	15|2|12	29	9.67	3	1|4|1|9	0.34	0.69	0.34	0.69	0.34	-11.9	2.58	0.37
RPA3NT	CTPS1	CTPS1	45|5|33	83	27.67	3	0|17|2|24	0.27	0.75	0.27	0.75	0.27	-32.81	2.57	0.49
RPA3NT	OCRL	OCRL	14|1|8	23	7.67	3	0|5|1|6	0.33	0.84	0.33	0.84	0.33	-10.85	2.56	0.43
RPA3NT	TIMM23	TIMM23	8|4|11	23	7.67	3	0|5|3|4	0.33	0.8	0.33	0.8	0.33	-6.45	2.56	0.43
RPA3NT	COPS2	COPS2	27|0|13	40	13.33	3	0|5|0|16	0.29	0.83	0.29	0.83	0.29	-22.61	2.54	0.49
RPA3NT	ARGLU1	ARGLU1	4|3|8	15	5	3	2|1|2|3	0.3	0.86	0.3	0.86	0.3	-4.49	2.5	0.46
RPA3NT	GSTO1	GSTO1	4|1|10	15	5	3	1|3|2|2	0.34	0.98	0.34	0.98	0.34	-7.37	2.5	0.37
RPA3NT	PRKCI	PRKCI	9|0|6	15	5	3	0|3|0|5	0.32	0.68	0.32	0.68	0.32	-9.02	2.5	0.45
RPA3NT	SARS2	SARS2	10|0|5	15	5	3	0|4|0|4	0.31	0.78	0.31	0.78	0.31	-9.08	2.5	0.46
RPA3NT	TXNL1	TXNL1	61|45|55	161	53.67	3	16|22|18|30	0.14	0.41	0.14	0.41	0.14	-16.43	2.5	0.57
RPA3NT	YWHAZ	YWHAZ	48|19|45	112	37.33	3	3|20|12|25	0.03	0.07	0.03	0.07	0.03	-26.56	2.49	0.65
RPA3NT	GPN1	GPN1	4|2|7	13	4.33	3	0|5|0|2	0.22	0.54	0.22	0.54	0.22	-4.54	2.48	0.52
RPA3NT	PDCD6	PDCD6	10|6|10	26	8.67	3	1|5|2|6	0.19	0.29	0.19	0.29	0.19	-5.45	2.48	0.55
RPA3NT	EML4	EML4	20|6|11	37	12.33	3	0|10|2|8	0.24	0.72	0.24	0.72	0.24	-10.04	2.47	0.5
RPA3NT	DCXR	DCXR	13|4|16	33	11	3	1|5|0|12	0.2	0.46	0.2	0.46	0.2	-11.11	2.44	0.54
RPA3NT	CHMP5	CHMP5	3|2|6	11	3.67	3	0|2|0|4	0.21	0.53	0.21	0.53	0.21	-3.78	2.44	0.52
RPA3NT	HSPBP1	HSPBP1	16|0|6	22	7.33	3	0|3|1|8	0.29	0.84	0.29	0.84	0.29	-13.16	2.44	0.49
RPA3NT	TST	TST	5|0|6	11	3.67	3	0|3|0|3	0.31	0.56	0.31	0.56	0.31	-7.34	2.44	0.46
RPA3NT	KIF1A	KIF1A	17|0|5	22	7.33	3	0|5|0|7	0.29	0.87	0.29	0.87	0.29	-13.16	2.44	0.48
RPA3NT	GOLPH3	GOLPH3	8|0|3	11	3.67	3	0|3|2|1	0.35	0.98	0.35	0.98	0.35	-7.51	2.44	0.36
RPA3NT	CARM1	CARM1	19|0|12	31	10.33	3	0|3|0|14	0.29	0.73	0.29	0.73	0.29	-18.24	2.43	0.48
RPA3NT	RAB3GAP1	RAB3GAP1	16|1|1	18	6	3	0|1|0|9	0.28	0.83	0.28	0.83	0.28	-8.62	2.4	0.49
RPA3NT	SLC7A5	SLC7A5	3|2|4	9	3	3	0|2|0|3	0.17	0.32	0.17	0.32	0.17	-3.07	2.4	0.56
RPA3NT	IDH3B	IDH3B	9|0|0	9	3	3	0|2|0|3	0.32	0.95	0.32	0.95	0.32	-6.25	2.4	0.45
RPA3NT	PGAM1	PGAM1	48|15|36	99	33	3	4|20|10|21	0.17	0.51	0.17	0.51	0.17	-27.81	2.4	0.56
RPA3NT	BCAS3	BCAS3	4|1|4	9	3	3	0|3|0|2	0.21	0.32	0.21	0.32	0.21	-4.62	2.4	0.52
RPA3NT	ALDOA	ALDOA	48|24|54	126	42	3	17|18|20|15	0.64	1	0.64	1	0.64	-28.83	2.4	0.21
RPA3NT	PPIA	PPIA	22|13|35	70	23.33	3	6|10|9|14	0.34	1	0.34	1	0.34	-17.38	2.39	0.37
RPA3NT	OAT	OAT	47|2|28	77	25.67	3	4|15|6|18	0.33	0.98	0.33	0.98	0.33	-40.61	2.39	0.43
RPA3NT	OGFOD1	OGFOD1	12|1|3	16	5.33	3	0|4|0|5	0.28	0.83	0.28	0.83	0.28	-7.97	2.37	0.49
RPA3NT	UBA6	UBA6	14|0|2	16	5.33	3	0|5|0|4	0.3	0.91	0.3	0.91	0.3	-10.18	2.37	0.47
RPA3NT	MAPRE2	MAPRE2	10|0|6	16	5.33	3	1|4|1|3	0.39	0.97	0.39	0.97	0.39	-10.59	2.37	0.34
RPA3NT	AHSA1	AHSA1	22|3|21	46	15.33	3	1|10|3|12	0.23	0.41	0.23	0.41	0.23	-20.55	2.36	0.51
RPA3NT	ATP5O	ATP5O	10|4|30	44	14.67	3	0|7|1|17	0.28	0.83	0.28	0.83	0.28	-17.25	2.35	0.49
RPA3NT	EZR	EZR	36|5|31	72	24	3	2|13|4|22	0.13	0.34	0.13	0.34	0.13	-30.98	2.34	0.57
RPA3NT	PC	PC	283|248|302	833	277.67	3	95|135|87|158	0	0	0	0	0	-105.78	2.34	0.82
RPA3NT	CLPP	CLPP	5|0|2	7	2.33	3	0|0|0|4	0.25	0.59	0.25	0.59	0.25	-4.69	2.33	0.5
RPA3NT	C20ORF27	C20ORF27	3|0|4	7	2.33	3	0|0|0|4	0.27	0.48	0.27	0.48	0.27	-4.69	2.33	0.49
RPA3NT	WDR82	WDR82	2|2|3	7	2.33	3	0|2|0|2	0.14	0.25	0.14	0.25	0.14	-2.38	2.33	0.57
RPA3NT	LYPLA2	LYPLA2	4|0|3	7	2.33	3	0|2|0|2	0.25	0.51	0.25	0.51	0.25	-5.24	2.33	0.5
RPA3NT	GNAI2	GNAI2	4|0|3	7	2.33	3	0|2|0|2	0.25	0.51	0.25	0.51	0.25	-5.24	2.33	0.5
RPA3NT	PSME2	PSME2	6|1|7	14	4.67	3	0|4|0|4	0.24	0.44	0.24	0.44	0.24	-6.99	2.33	0.51
RPA3NT	KDM5C	KDM5C	5|0|2	7	2.33	3	0|2|0|2	0.27	0.74	0.27	0.74	0.27	-5.24	2.33	0.49
RPA3NT	TMED7	TMED7	4|0|3	7	2.33	3	0|1|0|3	0.24	0.46	0.24	0.46	0.24	-5.03	2.33	0.5
RPA3NT	MCCC1	MCCC1	186|149|209	544	181.33	3	62|88|62|100	0	0	0	0	0	-79.54	2.32	0.8
RPA3NT	GSTK1	GSTK1	9|4|6	19	6.33	3	0|2|1|8	0.14	0.36	0.14	0.36	0.14	-5	2.3	0.57
RPA3NT	ARHGEF1	ARHGEF1	10|0|2	12	4	3	0|2|0|5	0.27	0.8	0.27	0.8	0.27	-8.31	2.29	0.49
RPA3NT	PPP1CB	PPP1CB	10|4|3	17	5.67	3	0|4|1|5	0.24	0.7	0.24	0.7	0.24	-5.92	2.27	0.51
RPA3NT	NAE1	NAE1	15|2|5	22	7.33	3	1|6|1|5	0.31	0.93	0.31	0.93	0.31	-10.17	2.26	0.46
RPA3NT	PSMC2	PSMC2	37|12|32	81	27	3	5|18|11|14	0.14	0.41	0.14	0.41	0.14	-26.33	2.25	0.57
RPA3NT	ME2	ME2	39|9|16	64	21.33	3	2|15|3|18	0.27	0.8	0.27	0.8	0.27	-21.4	2.25	0.49
RPA3NT	PUS7	PUS7	39|22|36	97	32.33	3	1|18|10|29	0	0	0	0	0	-21.13	2.23	0.73
RPA3NT	OSGEP	OSGEP	6|0|4	10	3.33	3	0|2|0|4	0.24	0.53	0.24	0.53	0.24	-7.27	2.22	0.5
RPA3NT	C2ORF47	C2ORF47	3|1|1	5	1.67	3	0|0|0|3	0.15	0.44	0.15	0.44	0.15	-2.45	2.22	0.56
RPA3NT	NDUFAF4	NDUFAF4	5|0|0	5	1.67	3	0|1|0|2	0.3	0.9	0.3	0.9	0.3	-4.58	2.22	0.47
RPA3NT	WDR62	WDR62	4|0|1	5	1.67	3	0|0|0|3	0.2	0.59	0.2	0.59	0.2	-4.82	2.22	0.54
RPA3NT	CTDP1	CTDP1	4|0|1	5	1.67	3	0|1|0|2	0.24	0.72	0.24	0.72	0.24	-4.58	2.22	0.51
RPA3NT	KDSR	KDSR	2|0|3	5	1.67	3	0|0|0|3	0.23	0.44	0.23	0.44	0.23	-4.82	2.22	0.52
RPA3NT	VWA9	VWA9	3|0|2	5	1.67	3	0|0|0|3	0.23	0.44	0.23	0.44	0.23	-4.82	2.22	0.52
RPA3NT	PDE3A	PDE3A	2|1|2	5	1.67	3	0|1|1|1	0.12	0.17	0.12	0.17	0.12	-2.97	2.22	0.58
RPA3NT	ATL2	ATL2	4|0|1	5	1.67	3	0|0|0|3	0.2	0.59	0.2	0.59	0.2	-4.82	2.22	0.54
RPA3NT	CASP8	CASP8	7|0|3	10	3.33	3	1|1|2|2	0.32	0.89	0.32	0.89	0.32	-7.48	2.22	0.45
RPA3NT	TBC1D9B	TBC1D9B	4|0|1	5	1.67	3	0|0|1|2	0.24	0.72	0.24	0.72	0.24	-4.58	2.22	0.51
RPA3NT	MAP4K5	MAP4K5	2|0|3	5	1.67	3	0|1|0|2	0.2	0.42	0.2	0.42	0.2	-4.58	2.22	0.54
RPA3NT	ACTR1A	ACTR1A	27|3|18	48	16	3	0|14|0|15	0.17	0.51	0.17	0.51	0.17	-23.11	2.21	0.55
RPA3NT	HARS	HARS	37|5|16	58	19.33	3	2|13|4|16	0.3	0.89	0.3	0.89	0.3	-25.37	2.21	0.48
RPA3NT	EIF4A2	EIF4A2	13|4|11	28	9.33	3	0|4|2|11	0.1	0.23	0.1	0.23	0.1	-10.27	2.2	0.59
RPA3NT	ATP5B	ATP5B	48|16|41	105	35	3	15|17|21|11	0.54	1	0.54	1	0.54	-35.05	2.19	0.27
RPA3NT	CKB	CKB	69|14|50	133	44.33	3	12|26|13|30	0.19	0.57	0.19	0.57	0.19	-53.11	2.19	0.55
RPA3NT	PCCA	PCCA	206|178|202	586	195.33	3	70|83|76|128	0	0	0	0	0	-86.03	2.19	0.82
RPA3NT	CYB5B	CYB5B	8|0|5	13	4.33	3	2|3|1|2	0.33	0.86	0.33	0.86	0.33	-9.47	2.17	0.38
RPA3NT	ADD3	ADD3	8|1|4	13	4.33	3	1|1|1|5	0.23	0.65	0.23	0.65	0.23	-7.13	2.17	0.51
RPA3NT	LMNB1	LMNB1	10|1|2	13	4.33	3	2|1|0|5	0.27	0.82	0.27	0.82	0.27	-7.05	2.17	0.49
RPA3NT	PDCD5	PDCD5	13|12|14	39	13	3	1|7|5|11	0.01	0.01	0.01	0.01	0.01	-6.35	2.17	0.69
RPA3NT	BRIP1	BRIP1	58|14|48	120	40	3	3|23|5|43	0	0.01	0	0.01	0	-45.78	2.16	0.71
RPA3NT	DHX29	DHX29	28|5|35	68	22.67	3	0|19|0|23	0.05	0.16	0.05	0.16	0.05	-31.73	2.16	0.62
RPA3NT	ECI1	ECI1	12|7|10	29	9.67	3	2|5|2|9	0.04	0.1	0.04	0.1	0.04	-7.34	2.15	0.63
RPA3NT	NACA	NACA	33|33|43	109	36.33	3	15|18|11|24	0	0	0	0	0	-16.15	2.14	0.72
RPA3NT	CNDP2	CNDP2	31|4|26	61	20.33	3	0|19|0|19	0.05	0.15	0.05	0.15	0.05	-29.9	2.14	0.62
RPA3NT	ANAPC5	ANAPC5	6|0|2	8	2.67	3	0|3|0|2	0.24	0.69	0.24	0.69	0.24	-6.25	2.13	0.5
RPA3NT	DLAT	DLAT	6|0|2	8	2.67	3	0|1|0|4	0.22	0.61	0.22	0.61	0.22	-6.05	2.13	0.52
RPA3NT	ETFB	ETFB	8|4|4	16	5.33	3	0|1|1|8	0.13	0.35	0.13	0.35	0.13	-4.09	2.13	0.58
RPA3NT	DCUN1D1	DCUN1D1	6|0|2	8	2.67	3	0|2|0|3	0.24	0.69	0.24	0.69	0.24	-6.25	2.13	0.5
RPA3NT	PTPN23	PTPN23	6|0|2	8	2.67	3	1|0|0|4	0.22	0.61	0.22	0.61	0.22	-6.05	2.13	0.52
RPA3NT	SFXN3	SFXN3	2|2|4	8	2.67	3	0|4|0|1	0.15	0.33	0.15	0.33	0.15	-2.8	2.13	0.56
RPA3NT	AKT1	AKT1	3|0|5	8	2.67	3	0|0|0|5	0.24	0.52	0.24	0.52	0.24	-5.81	2.13	0.5
RPA3NT	PRPS2	PRPS2	4|2|2	8	2.67	3	0|2|0|3	0.13	0.32	0.13	0.32	0.13	-3.07	2.13	0.57
RPA3NT	PPP2R1A	PPP2R1A	40|7|15	62	20.67	3	1|18|1|19	0.24	0.72	0.24	0.72	0.24	-25.27	2.12	0.5
RPA3NT	EPB41L2	EPB41L2	21|7|10	38	12.67	3	0|7|2|15	0.14	0.41	0.14	0.41	0.14	-11.86	2.11	0.57
RPA3NT	PABPC1	PABPC1	13|8|36	57	19	3	3|13|6|14	0.32	0.96	0.32	0.96	0.32	-21.43	2.11	0.45
RPA3NT	TBK1	TBK1	8|0|3	11	3.67	3	0|3|0|4	0.24	0.69	0.24	0.69	0.24	-8.39	2.1	0.5
RPA3NT	PGM3	PGM3	8|2|4	14	4.67	3	0|2|0|7	0.16	0.46	0.16	0.46	0.16	-6.21	2.07	0.56
RPA3NT	TNPO1	TNPO1	37|2|6	45	15	3	0|7|0|22	0.28	0.85	0.28	0.85	0.28	-25.2	2.07	0.49
RPA3NT	LRRC40	LRRC40	23|2|12	37	12.33	3	0|9|1|14	0.2	0.59	0.2	0.59	0.2	-20.34	2.06	0.54
RPA3NT	UBLCP1	UBLCP1	10|0|7	17	5.67	3	0|4|0|7	0.21	0.49	0.21	0.49	0.21	-12.35	2.06	0.53
RPA3NT	RNMT	RNMT	11|1|8	20	6.67	3	0|5|0|8	0.16	0.4	0.16	0.4	0.16	-11.68	2.05	0.56
RPA3NT	OLA1	OLA1	25|3|18	46	15.33	3	0|15|2|13	0.09	0.27	0.09	0.27	0.09	-24.26	2.04	0.6
RPA3NT	SF3B3	SF3B3	72|22|48	142	47.33	3	12|24|12|45	0	0	0	0	0	-50.78	2.04	0.73
RPA3NT	DVL3	DVL3	65|48|54	167	55.67	3	21|32|20|36	0	0	0	0	0	-31.44	2.04	0.77
RPA3NT	CAP1	CAP1	20|6|15	41	13.67	3	3|8|4|12	0.08	0.23	0.08	0.23	0.08	-16.59	2.02	0.6
RPA3NT	GEMIN5	GEMIN5	43|6|31	80	26.67	3	1|23|4|25	0.02	0.07	0.02	0.07	0.02	-40.68	2.01	0.66
RPA3NT	PIK3C3	PIK3C3	4|0|2	6	2	3	1|1|0|2	0.2	0.53	0.2	0.53	0.2	-5.27	2	0.54
RPA3NT	KTN1	KTN1	9|1|2	12	4	3	0|2|2|4	0.31	0.93	0.31	0.93	0.31	-7.33	2	0.46
RPA3NT	NEDD1	NEDD1	4|2|0	6	2	3	0|1|0|3	0.19	0.46	0.19	0.46	0.19	-5.03	2	0.55
RPA3NT	IKBKB	IKBKB	0|0|3	3	1	3	1|0|0|1	0.22	0.65	0.22	0.65	0.22	-3.68	2	0.52
RPA3NT	GBE1	GBE1	4|0|2	6	2	3	0|0|0|4	0.21	0.48	0.21	0.48	0.21	-4.69	2	0.52
RPA3NT	QTRT1	QTRT1	4|0|2	6	2	3	0|0|0|4	0.21	0.48	0.21	0.48	0.21	-4.69	2	0.52
RPA3NT	ALG10	ALG10	1|0|2	3	1	3	0|0|0|2	0.12	0.36	0.12	0.36	0.12	-3.78	2	0.58
RPA3NT	FAM98A	FAM98A	3|0|6	9	3	3	0|2|0|4	0.2	0.53	0.2	0.53	0.2	-7.27	2	0.54
RPA3NT	PARD3	PARD3	0|1|2	3	1	3	0|0|0|2	0.12	0.36	0.12	0.36	0.12	-3.78	2	0.58
RPA3NT	GMPPB	GMPPB	1|0|2	3	1	3	0|0|0|2	0.12	0.36	0.12	0.36	0.12	-3.78	2	0.58
RPA3NT	LMAN2L	LMAN2L	3|0|0	3	1	3	0|1|0|1	0.22	0.65	0.22	0.65	0.22	-3.68	2	0.52
RPA3NT	TFRC	TFRC	22|0|17	39	13	3	0|12|0|14	0.12	0.32	0.12	0.32	0.12	-28.27	2	0.58
RPA3NT	SLC25A24	SLC25A24	5|0|1	6	2	3	0|1|0|3	0.21	0.62	0.21	0.62	0.21	-5.03	2	0.54
RPA3NT	CTNND1	CTNND1	5|0|1	6	2	3	0|2|0|2	0.25	0.74	0.25	0.74	0.25	-5.24	2	0.5
RPA3NT	PSMD13	PSMD13	24|0|7	31	10.33	3	0|9|0|12	0.27	0.8	0.27	0.8	0.27	-22.8	1.97	0.49
RPA3NT	IARS2	IARS2	26|0|5	31	10.33	3	0|5|0|16	0.27	0.81	0.27	0.81	0.27	-22.61	1.97	0.49
RPA3NT	ADSS	ADSS	23|7|17	47	15.67	3	4|15|4|9	0.03	0.08	0.03	0.08	0.03	-19.32	1.96	0.65
RPA3NT	PRPS1	PRPS1	35|6|37	78	26	3	3|17|6|27	0	0	0	0	0	-40.81	1.96	0.71
RPA3NT	NDUFS3	NDUFS3	12|1|6	19	6.33	3	0|4|1|8	0.18	0.54	0.18	0.54	0.18	-11.77	1.95	0.55
RPA3NT	DLD	DLD	10|0|6	16	5.33	3	0|0|0|11	0.2	0.52	0.2	0.52	0.2	-11.95	1.94	0.54
RPA3NT	UGGT1	UGGT1	13|0|3	16	5.33	3	0|3|1|7	0.26	0.78	0.26	0.78	0.26	-12.42	1.94	0.5
RPA3NT	DVL2	DVL2	88|82|89	259	86.33	3	40|46|37|55	0	0	0	0	0	-43.31	1.94	0.8
RPA3NT	CLINT1	CLINT1	15|5|16	36	12	3	2|10|6|7	0.03	0.07	0.03	0.07	0.03	-16.44	1.92	0.64
RPA3NT	HSPA8	HSPA8	59|31|49	139	46.33	3	12|25|25|35	0	0	0	0	0	-42.26	1.91	0.77
RPA3NT	IRS4	IRS4	72|35|55	162	54	3	6|42|16|49	0	0	0	0	0	-49.88	1.91	0.78
RPA3NT	RPSA	RPSA	31|8|17	56	18.67	3	8|10|7|14	0.33	1	0.33	1	0.33	-24.63	1.91	0.4
RPA3NT	MCM6	MCM6	54|5|24	83	27.67	3	4|21|5|28	0.15	0.46	0.15	0.46	0.15	-48.13	1.91	0.56
RPA3NT	ZC3HAV1	ZC3HAV1	26|15|22	63	21	3	2|11|6|25	0	0	0	0	0	-18.17	1.91	0.74
RPA3NT	VCP	VCP	50|16|47	113	37.67	3	1|33|11|34	0	0	0	0	0	-47.29	1.91	0.76
RPA3NT	CDC42	CDC42	19|2|9	30	10	3	0|9|0|12	0.16	0.48	0.16	0.48	0.16	-17.36	1.9	0.56
RPA3NT	PMPCA	PMPCA	18|0|2	20	6.67	3	0|6|0|8	0.28	0.84	0.28	0.84	0.28	-15.42	1.9	0.49
RPA3NT	LTA4H	LTA4H	62|9|29	100	33.33	3	2|31|2|35	0.04	0.13	0.04	0.13	0.04	-51.17	1.9	0.63
RPA3NT	GNAI3	GNAI3	13|1|6	20	6.67	3	0|6|0|8	0.18	0.54	0.18	0.54	0.18	-12.76	1.9	0.55
RPA3NT	APMAP	APMAP	17|5|12	34	11.33	3	1|8|2|13	0.03	0.09	0.03	0.09	0.03	-14.96	1.89	0.65
RPA3NT	YWHAQ	YWHAQ	39|11|32	82	27.33	3	4|19|10|25	0	0	0	0	0	-36.48	1.89	0.73
RPA3NT	MTOR	MTOR	20|1|6	27	9	3	0|8|0|11	0.24	0.71	0.24	0.71	0.24	-17.8	1.89	0.51
RPA3NT	STAU2	STAU2	7|4|6	17	5.67	3	0|5|0|7	0.03	0.07	0.03	0.07	0.03	-5.92	1.89	0.64
RPA3NT	SEH1L	SEH1L	15|2|14	31	10.33	3	2|6|2|12	0.04	0.07	0.04	0.07	0.04	-18.7	1.88	0.63
RPA3NT	PPP4C	PPP4C	5|0|2	7	2.33	3	0|2|0|3	0.19	0.52	0.19	0.52	0.19	-6.25	1.87	0.55
RPA3NT	CPVL	CPVL	6|0|1	7	2.33	3	0|2|0|3	0.23	0.69	0.23	0.69	0.23	-6.25	1.87	0.52
RPA3NT	AP2S1	AP2S1	5|2|0	7	2.33	3	0|2|0|3	0.19	0.52	0.19	0.52	0.19	-6.25	1.87	0.55
RPA3NT	COPZ1	COPZ1	9|4|8	21	7	3	0|4|2|9	0.03	0.05	0.03	0.05	0.03	-8.6	1.87	0.65
RPA3NT	WIPI2	WIPI2	4|1|2	7	2.33	3	0|2|0|3	0.12	0.32	0.12	0.32	0.12	-4.62	1.87	0.58
RPA3NT	ISOC1	ISOC1	14|5|9	28	9.33	3	0|13|0|7	0.04	0.11	0.04	0.11	0.04	-11.24	1.87	0.63
RPA3NT	SRSF11	SRSF11	16|5|11	32	10.67	3	2|9|3|9	0.04	0.12	0.04	0.12	0.04	-14.53	1.86	0.63
RPA3NT	TYMS	TYMS	13|4|19	36	12	3	0|10|2|14	0.03	0.1	0.03	0.1	0.03	-18.43	1.85	0.64
RPA3NT	TROVE2	TROVE2	23|3|17	43	14.33	3	0|16|0|15	0.03	0.08	0.03	0.08	0.03	-25.17	1.85	0.65
RPA3NT	SERPINH1	SERPINH1	14|0|11	25	8.33	3	0|6|0|12	0.1	0.25	0.1	0.25	0.1	-19.57	1.85	0.59
RPA3NT	PNP	PNP	30|3|18	51	17	3	2|16|4|15	0.07	0.2	0.07	0.2	0.07	-31.51	1.84	0.61
RPA3NT	AMPD2	AMPD2	10|0|1	11	3.67	3	0|2|0|6	0.24	0.71	0.24	0.71	0.24	-8.88	1.83	0.51
RPA3NT	CMBL	CMBL	10|2|10	22	7.33	3	0|8|1|7	0.04	0.06	0.04	0.06	0.04	-12.64	1.83	0.63
RPA3NT	MIF	MIF	5|2|8	15	5	3	1|4|2|4	0.14	0.39	0.14	0.39	0.14	-8.62	1.82	0.57
RPA3NT	JUP	JUP	22|0|8	30	10	3	0|8|1|13	0.22	0.66	0.22	0.66	0.22	-23.98	1.82	0.52
RPA3NT	RHOA	RHOA	23|1|18	42	14	3	5|8|7|11	0.31	0.91	0.31	0.91	0.31	-31.27	1.81	0.46
RPA3NT	ATP5A1	ATP5A1	68|30|45	143	47.67	3	20|26|21|39	0	0	0	0	0	-51.35	1.8	0.76
RPA3NT	SSR4	SSR4	14|7|14	35	11.67	3	2|8|5|11	0	0	0	0	0	-14.23	1.79	0.71
RPA3NT	CSNK2A2	CSNK2A2	21|2|32	55	18.33	3	0|18|0|23	0.02	0.07	0.02	0.07	0.02	-37.85	1.79	0.66
RPA3NT	GTF3C3	GTF3C3	7|0|1	8	2.67	3	0|3|0|3	0.23	0.7	0.23	0.7	0.23	-7.34	1.78	0.51
RPA3NT	COPS8	COPS8	1|0|3	4	1.33	3	0|1|1|1	0.14	0.42	0.14	0.42	0.14	-4.58	1.78	0.57
RPA3NT	RTKN	RTKN	4|0|4	8	2.67	3	0|0|0|6	0.18	0.26	0.18	0.26	0.18	-6.94	1.78	0.55
RPA3NT	FSCN1	FSCN1	8|0|0	8	2.67	3	0|0|0|6	0.23	0.69	0.23	0.69	0.23	-6.94	1.78	0.51
RPA3NT	SKIV2L	SKIV2L	19|0|5	24	8	3	1|5|0|12	0.24	0.71	0.24	0.71	0.24	-19.62	1.78	0.51
RPA3NT	PPP2R4	PPP2R4	16|3|13	32	10.67	3	2|9|2|11	0.02	0.05	0.02	0.05	0.02	-18.58	1.78	0.66
RPA3NT	CAMSAP3	CAMSAP3	2|0|2	4	1.33	3	0|1|0|2	0.12	0.17	0.12	0.17	0.12	-4.58	1.78	0.59
RPA3NT	SREK1	SREK1	2|0|2	4	1.33	3	0|1|1|1	0.12	0.17	0.12	0.17	0.12	-4.58	1.78	0.58
RPA3NT	MARS2	MARS2	4|0|0	4	1.33	3	0|1|0|2	0.24	0.72	0.24	0.72	0.24	-4.58	1.78	0.51
RPA3NT	TOMM70A	TOMM70A	7|0|1	8	2.67	3	0|2|0|4	0.22	0.66	0.22	0.66	0.22	-7.27	1.78	0.52
RPA3NT	ANP32B	ANP32B	13|0|3	16	5.33	3	0|5|0|7	0.23	0.7	0.23	0.7	0.23	-13.16	1.78	0.51
RPA3NT	MAP2K1	MAP2K1	20|2|6	28	9.33	3	0|8|0|13	0.19	0.57	0.19	0.57	0.19	-17.33	1.78	0.55
RPA3NT	CENPF	CENPF	2|0|2	4	1.33	3	0|1|0|2	0.12	0.17	0.12	0.17	0.12	-4.58	1.78	0.59
RPA3NT	UBE3A	UBE3A	4|0|0	4	1.33	3	0|0|0|3	0.2	0.59	0.2	0.59	0.2	-4.82	1.78	0.54
RPA3NT	CDV3	CDV3	2|0|2	4	1.33	3	0|1|0|2	0.12	0.17	0.12	0.17	0.12	-4.58	1.78	0.59
RPA3NT	CLPB	CLPB	4|0|0	4	1.33	3	0|1|0|2	0.24	0.72	0.24	0.72	0.24	-4.58	1.78	0.51
RPA3NT	RRAGC	RRAGC	3|0|1	4	1.33	3	0|0|0|3	0.15	0.44	0.15	0.44	0.15	-4.82	1.78	0.56
RPA3NT	TMX3	TMX3	4|0|0	4	1.33	3	0|1|0|2	0.24	0.72	0.24	0.72	0.24	-4.58	1.78	0.51
RPA3NT	WDR5	WDR5	4|0|4	8	2.67	3	0|1|0|5	0.15	0.22	0.15	0.22	0.15	-7.11	1.78	0.56
RPA3NT	SLC25A12	SLC25A12	6|1|1	8	2.67	3	0|1|0|5	0.17	0.52	0.17	0.52	0.17	-5.3	1.78	0.56
RPA3NT	TNIK	TNIK	8|1|3	12	4	3	0|3|0|6	0.15	0.46	0.15	0.46	0.15	-7.88	1.78	0.56
RPA3NT	PTBP2	PTBP2	4|0|0	4	1.33	3	0|1|1|1	0.24	0.71	0.24	0.71	0.24	-4.58	1.78	0.51
RPA3NT	KARS	KARS	46|14|32	92	30.67	3	5|24|12|28	0	0	0	0	0	-41.67	1.78	0.74
RPA3NT	ACSL3	ACSL3	25|7|29	61	20.33	3	0|12|1|33	0	0	0	0	0	-31.55	1.77	0.73
RPA3NT	DPP3	DPP3	17|4|8	29	9.67	3	0|7|4|11	0.08	0.23	0.08	0.23	0.08	-14.94	1.76	0.6
RPA3NT	HNRNPUL1	HNRNPUL1	29|5|20	54	18	3	2|12|4|23	0.01	0.02	0.01	0.02	0.01	-30.94	1.76	0.7
RPA3NT	MYO1B	MYO1B	23|2|8	33	11	3	0|12|0|13	0.17	0.5	0.17	0.5	0.17	-21.35	1.76	0.56
RPA3NT	CLIC4	CLIC4	19|2|4	25	8.33	3	0|9|0|10	0.22	0.65	0.22	0.65	0.22	-15.55	1.75	0.52
RPA3NT	MLLT4	MLLT4	14|3|4	21	7	3	0|7|0|9	0.15	0.44	0.15	0.44	0.15	-10.78	1.75	0.56
RPA3NT	COPG1	COPG1	20|3|15	38	12.67	3	0|11|0|18	0.01	0.04	0.01	0.04	0.01	-23.05	1.75	0.67
RPA3NT	PGK1	PGK1	30|12|33	75	25	3	17|13|17|10	0	0	0	0	0	-34.71	1.75	0.72
RPA3NT	PPP2R2A	PPP2R2A	27|0|7	34	11.33	3	0|12|4|10	0.28	0.83	0.28	0.83	0.28	-28.57	1.74	0.49
RPA3NT	SPAG9	SPAG9	13|0|4	17	5.67	3	0|4|0|9	0.2	0.61	0.2	0.61	0.2	-14.19	1.74	0.54
RPA3NT	CKMT1A	CKMT1A	10|5|15	30	10	3	1|7|3|12	0.01	0.04	0.01	0.04	0.01	-14.31	1.74	0.67
RPA3NT	NDUFS2	NDUFS2	23|2|9	34	11.33	3	0|8|2|16	0.14	0.42	0.14	0.42	0.14	-22.45	1.74	0.57
RPA3NT	NT5DC2	NT5DC2	9|0|8	17	5.67	3	0|3|0|10	0.09	0.18	0.09	0.18	0.09	-14.09	1.74	0.6
RPA3NT	CCBL2	CCBL2	7|2|8	17	5.67	3	0|4|1|8	0.04	0.08	0.04	0.08	0.04	-9.87	1.74	0.63
RPA3NT	FDFT1	FDFT1	8|1|13	22	7.33	3	0|8|2|7	0.09	0.25	0.09	0.25	0.09	-15.92	1.73	0.6
RPA3NT	ETF1	ETF1	20|3|3	26	8.67	3	0|8|2|10	0.24	0.72	0.24	0.72	0.24	-14.61	1.73	0.51
RPA3NT	ARCN1	ARCN1	23|6|23	52	17.33	3	1|14|6|19	0	0	0	0	0	-28.14	1.73	0.73
RPA3NT	LIG1	LIG1	11|0|2	13	4.33	3	1|3|1|5	0.31	0.94	0.31	0.94	0.31	-11.63	1.73	0.45
RPA3NT	FASN	FASN	326|128|246	700	233.33	3	71|176|99|192	0	0	0	0	0	-288.77	1.73	0.82
RPA3NT	HSP90AB1	HSP90AB1	118|46|88	252	84	3	30|55|37|73	0	0	0	0	0	-106.03	1.72	0.8
RPA3NT	SAR1A	SAR1A	8|3|7	18	6	3	2|6|3|3	0.02	0.06	0.02	0.06	0.02	-9.8	1.71	0.66
RPA3NT	OSBPL11	OSBPL11	4|0|5	9	3	3	0|3|0|4	0.11	0.24	0.11	0.24	0.11	-8.39	1.71	0.59
RPA3NT	RAB4A	RAB4A	7|0|2	9	3	3	0|4|0|3	0.19	0.57	0.19	0.57	0.19	-8.39	1.71	0.55
RPA3NT	CCT7	CCT7	92|34|65	191	63.67	3	20|51|27|51	0	0	0	0	0	-82.99	1.71	0.79
RPA3NT	PRRC2A	PRRC2A	7|6|10	23	7.67	3	0|3|0|15	0.01	0.03	0.01	0.03	0.01	-7.84	1.7	0.68
RPA3NT	RFC2	RFC2	9|0|5	14	4.67	3	0|5|0|6	0.13	0.36	0.13	0.36	0.13	-12.4	1.7	0.57
RPA3NT	PDCD10	PDCD10	10|2|7	19	6.33	3	1|6|0|8	0.04	0.11	0.04	0.11	0.04	-11.88	1.69	0.63
RPA3NT	NIPSNAP1	NIPSNAP1	11|2|6	19	6.33	3	0|6|0|9	0.07	0.2	0.07	0.2	0.07	-11.75	1.69	0.61
RPA3NT	SF3A2	SF3A2	3|1|15	19	6.33	3	0|6|1|8	0.23	0.68	0.23	0.68	0.23	-13.93	1.69	0.52
RPA3NT	RRM1	RRM1	28|0|19	47	15.67	3	1|19|5|12	0.02	0.07	0.02	0.07	0.02	-40.54	1.69	0.65
RPA3NT	CPNE1	CPNE1	14|2|8	24	8	3	2|8|1|8	0.07	0.2	0.07	0.2	0.07	-15.88	1.68	0.61
RPA3NT	MAVS	MAVS	3|1|1	5	1.67	3	0|3|0|1	0.09	0.26	0.09	0.26	0.09	-3.63	1.67	0.6
RPA3NT	UTRN	UTRN	2|1|2	5	1.67	3	0|3|0|1	0.07	0.1	0.07	0.1	0.07	-3.63	1.67	0.61
RPA3NT	RHOG	RHOG	3|0|2	5	1.67	3	0|1|0|3	0.12	0.26	0.12	0.26	0.12	-5.03	1.67	0.58
RPA3NT	DST	DST	4|0|1	5	1.67	3	0|1|1|2	0.18	0.53	0.18	0.53	0.18	-5.27	1.67	0.55
RPA3NT	TBCB	TBCB	11|9|5	25	8.33	3	4|4|4|8	0.01	0.02	0.01	0.02	0.01	-12.17	1.67	0.69
RPA3NT	SKIDA1	SKIDA1	0|3|2	5	1.67	3	2|1|1|0	0.11	0.25	0.11	0.25	0.11	-5.27	1.67	0.59
RPA3NT	LIPA	LIPA	2|0|3	5	1.67	3	0|3|0|1	0.12	0.26	0.12	0.26	0.12	-5.03	1.67	0.58
RPA3NT	XXYLT1	XXYLT1	1|0|4	5	1.67	3	0|2|0|2	0.17	0.51	0.17	0.51	0.17	-5.24	1.67	0.56
RPA3NT	SYNGAP1	SYNGAP1	2|2|1	5	1.67	3	2|0|0|2	0.06	0.08	0.06	0.08	0.06	-3.83	1.67	0.62
RPA3NT	PAIP1	PAIP1	9|0|1	10	3.33	3	0|4|0|4	0.23	0.7	0.23	0.7	0.23	-9.08	1.67	0.51
RPA3NT	PRPF38A	PRPF38A	6|2|7	15	5	3	0|3|1|8	0.03	0.07	0.03	0.07	0.03	-8.84	1.67	0.64
RPA3NT	CPSF2	CPSF2	3|0|2	5	1.67	3	0|3|0|1	0.12	0.26	0.12	0.26	0.12	-5.03	1.67	0.58
RPA3NT	PI4KA	PI4KA	3|0|2	5	1.67	3	0|2|0|2	0.11	0.25	0.11	0.25	0.11	-5.24	1.67	0.59
RPA3NT	STK39	STK39	3|0|2	5	1.67	3	0|1|0|3	0.12	0.26	0.12	0.26	0.12	-5.03	1.67	0.58
RPA3NT	SNX17	SNX17	2|1|2	5	1.67	3	0|0|0|4	0.1	0.15	0.1	0.15	0.1	-3.28	1.67	0.59
RPA3NT	KIAA1279	KIAA1279	19|5|12	36	12	3	0|12|0|17	0.01	0.02	0.01	0.02	0.01	-19.26	1.66	0.69
RPA3NT	RPS15A	RPS15A	17|25|34	76	25.33	3	11|15|12|23	0	0	0	0	0	-30.68	1.66	0.76
RPA3NT	DDX39A	DDX39A	18|2|16	36	12	3	2|10|1|16	0	0.01	0	0.01	0	-25.57	1.66	0.7
RPA3NT	SHMT2	SHMT2	55|24|43	122	40.67	3	17|27|18|36	0	0	0	0	0	-52.86	1.66	0.78
RPA3NT	GARS	GARS	46|11|31	88	29.33	3	4|31|5|31	0	0	0	0	0	-48.44	1.65	0.75
RPA3NT	RPL29	RPL29	5|8|8	21	7	3	4|4|4|5	0	0	0	0	0	-9.52	1.65	0.7
RPA3NT	GSPT1	GSPT1	29|0|18	47	15.67	3	1|13|1|23	0.02	0.07	0.02	0.07	0.02	-41.4	1.65	0.66
RPA3NT	HLA-A	HLA-A	9|4|8	21	7	3	0|6|3|8	0.01	0.01	0.01	0.01	0.01	-10.58	1.65	0.69
RPA3NT	MYH9	MYH9	223|72|132	427	142.33	3	34|103|47|162	0	0	0	0	0	-201.6	1.65	0.81
RPA3NT	MAT2A	MAT2A	25|14|23	62	20.67	3	5|12|9|24	0	0	0	0	0	-24.82	1.65	0.77
RPA3NT	ACOT7	ACOT7	24|12|26	62	20.67	3	6|15|7|22	0	0	0	0	0	-27.83	1.65	0.76
RPA3NT	ERLIN2	ERLIN2	15|3|8	26	8.67	3	3|7|4|7	0.2	0.59	0.2	0.59	0.2	-16.24	1.65	0.54
RPA3NT	NUP85	NUP85	19|0|8	27	9	3	0|7|1|14	0.13	0.39	0.13	0.39	0.13	-23.93	1.64	0.57
RPA3NT	UBFD1	UBFD1	6|4|6	16	5.33	3	0|4|3|6	0.01	0.01	0.01	0.01	0.01	-7.21	1.64	0.69
RPA3NT	CAD	CAD	117|32|73	222	74	3	14|63|21|83	0	0	0	0	0	-115.24	1.64	0.79
RPA3NT	NAA50	NAA50	4|2|10	16	5.33	3	0|6|2|5	0.11	0.32	0.11	0.32	0.11	-10.12	1.64	0.59
RPA3NT	PSME3	PSME3	20|11|23	54	18	3	9|12|8|15	0	0	0	0	0	-24.61	1.64	0.74
RPA3NT	CECR5	CECR5	11|1|4	16	5.33	3	0|7|0|6	0.14	0.4	0.14	0.4	0.14	-11.73	1.64	0.57
RPA3NT	DNAJC10	DNAJC10	8|0|3	11	3.67	3	0|3|0|6	0.15	0.46	0.15	0.46	0.15	-10.1	1.63	0.56
RPA3NT	HIST1H1C	HIST1H1C	4|9|9	22	7.33	3	2|4|1|11	0	0.01	0	0.01	0	-11.28	1.63	0.7
RPA3NT	LRPPRC	LRPPRC	130|9|55	194	64.67	3	10|50|14|85	0	0	0	0	0	-143.28	1.63	0.75
RPA3NT	TALDO1	TALDO1	33|21|19	73	24.33	3	10|17|12|21	0	0	0	0	0	-27.1	1.62	0.75
RPA3NT	CDC37	CDC37	10|8|16	34	11.33	3	2|10|3|13	0	0	0	0	0	-14.25	1.62	0.72
RPA3NT	CCT3	CCT3	70|40|62	172	57.33	3	24|43|32|43	0	0	0	0	0	-68.68	1.62	0.8
RPA3NT	HDAC1	HDAC1	12|1|4	17	5.67	3	2|5|1|6	0.24	0.73	0.24	0.73	0.24	-13.24	1.62	0.5
RPA3NT	MSH2	MSH2	45|5|25	75	25	3	0|25|3|34	0	0	0	0	0	-51.97	1.61	0.72
RPA3NT	ERO1L	ERO1L	20|2|19	41	13.67	3	3|12|2|17	0	0	0	0	0	-30.89	1.61	0.72
RPA3NT	MTHFD1	MTHFD1	58|26|38	122	40.67	3	13|31|16|41	0	0	0	0	0	-52.21	1.61	0.78
RPA3NT	ALDH7A1	ALDH7A1	19|6|10	35	11.67	3	2|10|6|11	0.01	0.04	0.01	0.04	0.01	-18.37	1.61	0.67
RPA3NT	SNX27	SNX27	13|1|9	23	7.67	3	1|8|1|9	0.03	0.1	0.03	0.1	0.03	-18.03	1.61	0.64
RPA3NT	PIP4K2A	PIP4K2A	4|0|2	6	2	3	0|2|0|3	0.12	0.32	0.12	0.32	0.12	-6.25	1.6	0.58
RPA3NT	RDH14	RDH14	3|1|2	6	2	3	0|1|0|4	0.08	0.17	0.08	0.17	0.08	-4.43	1.6	0.6
RPA3NT	GNA13	GNA13	8|3|7	18	6	3	3|8|0|4	0.01	0.02	0.01	0.02	0.01	-10.36	1.6	0.68
RPA3NT	ACAT1	ACAT1	5|0|1	6	2	3	0|2|0|3	0.17	0.52	0.17	0.52	0.17	-6.25	1.6	0.55
RPA3NT	SCYL2	SCYL2	7|3|8	18	6	3	0|7|1|7	0.01	0.02	0.01	0.02	0.01	-10.25	1.6	0.68
RPA3NT	KATNAL2	KATNAL2	2|2|2	6	2	3	1|1|2|1	0.04	0.04	0.04	0.04	0.04	-3.29	1.6	0.63
RPA3NT	COMT	COMT	8|0|4	12	4	3	0|3|0|7	0.12	0.34	0.12	0.34	0.12	-11.18	1.6	0.58
RPA3NT	STX12	STX12	5|0|1	6	2	3	0|0|0|5	0.17	0.52	0.17	0.52	0.17	-5.81	1.6	0.56
RPA3NT	EIF4E2	EIF4E2	4|0|8	12	4	3	0|4|0|6	0.12	0.34	0.12	0.34	0.12	-11.27	1.6	0.58
RPA3NT	ATP5J2-PTCD1	ATP5J2;ATP5J2-PTCD1	0|3|3	6	2	3	0|2|0|3	0.09	0.14	0.09	0.14	0.09	-6.25	1.6	0.59
RPA3NT	EIF3H	EIF3H	22|2|12	36	12	3	3|10|3|14	0.03	0.1	0.03	0.1	0.03	-26.92	1.6	0.64
RPA3NT	AACS	AACS	5|0|1	6	2	3	0|2|0|3	0.17	0.52	0.17	0.52	0.17	-6.25	1.6	0.55
RPA3NT	HSP90AA1	HSP90AA1	168|65|114	347	115.67	3	45|75|60|110	0	0	0	0	0	-162.27	1.6	0.81
RPA3NT	RAB35	RAB35	5|0|1	6	2	3	0|3|1|1	0.21	0.62	0.21	0.62	0.21	-6.39	1.6	0.52
RPA3NT	RPL22	RPL22	13|5|13	31	10.33	3	4|7|3|12	0	0	0	0	0	-17.2	1.59	0.72
RPA3NT	XRCC5	XRCC5	131|45|108	284	94.67	3	30|82|33|93	0	0	0	0	0	-146.57	1.59	0.81
RPA3NT	PSMD11	PSMD11	55|19|46	120	40	3	11|33|15|42	0	0	0	0	0	-62.92	1.58	0.79
RPA3NT	HSP90AB2P	HSP90AB2P	8|1|4	13	4.33	3	1|2|2|6	0.09	0.27	0.09	0.27	0.09	-10.25	1.58	0.59
RPA3NT	MCM7	MCM7	72|25|63	160	53.33	3	9|54|21|51	0	0	0	0	0	-84.29	1.58	0.8
RPA3NT	PITPNA	PITPNA	13|0|6	19	6.33	3	0|6|0|10	0.11	0.33	0.11	0.33	0.11	-17.35	1.58	0.59
RPA3NT	MCTS1	MCTS1	8|0|11	19	6.33	3	0|7|0|9	0.05	0.13	0.05	0.13	0.05	-17.4	1.58	0.63
RPA3NT	TIMM50	TIMM50	21|11|22	54	18	3	4|14|6|22	0	0	0	0	0	-25.62	1.57	0.76
RPA3NT	HADHA	HADHA	13|1|6	20	6.67	3	0|8|1|8	0.08	0.24	0.08	0.24	0.08	-15.8	1.57	0.6
RPA3NT	ARPC4	ARPC4	12|9|12	33	11	3	5|10|6|7	0	0	0	0	0	-13.44	1.57	0.75
RPA3NT	ELMOD2	ELMOD2	4|0|3	7	2.33	3	0|1|0|5	0.11	0.22	0.11	0.22	0.11	-7.11	1.56	0.59
RPA3NT	CDK5RAP1	CDK5RAP1	5|2|0	7	2.33	3	1|1|0|4	0.13	0.37	0.13	0.37	0.13	-7.34	1.56	0.57
RPA3NT	CCZ1	CCZ1	2|2|3	7	2.33	3	0|2|0|4	0.04	0.08	0.04	0.08	0.04	-3.78	1.56	0.63
RPA3NT	LMAN1	LMAN1	15|7|13	35	11.67	3	1|6|3|20	0	0	0	0	0	-17.1	1.56	0.74
RPA3NT	NUP214	NUP214	31|12|26	69	23	3	1|17|7|34	0	0	0	0	0	-35.37	1.56	0.77
RPA3NT	ARFGAP1	ARFGAP1	3|1|3	7	2.33	3	0|1|1|4	0.05	0.07	0.05	0.07	0.05	-5.53	1.56	0.62
RPA3NT	RAB1B	RAB1B	25|6|25	56	18.67	3	8|12|8|20	0	0	0	0	0	-36.41	1.56	0.75
RPA3NT	NUPL1	NUPL1	4|0|3	7	2.33	3	0|0|0|6	0.13	0.26	0.13	0.26	0.13	-6.94	1.56	0.57
RPA3NT	TJP1	TJP1	19|7|10	36	12	3	0|12|5|14	0	0.01	0	0.01	0	-18.3	1.55	0.71
RPA3NT	ATP5C1	ATP5C1	12|0|3	15	5	3	0|4|0|9	0.17	0.51	0.17	0.51	0.17	-14.19	1.54	0.56
RPA3NT	LLGL1	LLGL1	12|0|3	15	5	3	0|0|0|13	0.18	0.55	0.18	0.55	0.18	-13.78	1.54	0.55
RPA3NT	IDH2	IDH2	11|0|4	15	5	3	0|1|0|12	0.14	0.43	0.14	0.43	0.14	-13.89	1.54	0.57
RPA3NT	TOMM22	TOMM22	11|0|4	15	5	3	0|6|0|7	0.14	0.4	0.14	0.4	0.14	-14.31	1.54	0.57
RPA3NT	ARL8B	ARL8B	10|1|4	15	5	3	2|3|2|6	0.24	0.71	0.24	0.71	0.24	-12.37	1.54	0.51
RPA3NT	RAN	RAN	52|45|58	155	51.67	3	26|33|29|46	0	0	0	0	0	-55.19	1.54	0.81
RPA3NT	NUP133	NUP133	25|1|5	31	10.33	3	0|12|0|15	0.17	0.51	0.17	0.51	0.17	-26.07	1.53	0.56
RPA3NT	LUC7L3	LUC7L3	6|0|17	23	7.67	3	2|7|4|7	0.33	0.98	0.33	0.98	0.33	-22.55	1.53	0.44
RPA3NT	ESYT1	ESYT1	43|7|29	79	26.33	3	1|34|2|32	0	0	0	0	0	-54.41	1.53	0.76
RPA3NT	HEATR3	HEATR3	6|0|2	8	2.67	3	0|2|0|5	0.14	0.4	0.14	0.4	0.14	-8.31	1.52	0.57
RPA3NT	CLTC	CLTC	193|42|131	366	122	3	29|123|34|134	0	0	0	0	0	-231.21	1.52	0.81
RPA3NT	TMEM63A	TMEM63A	5|2|1	8	2.67	3	2|1|1|3	0.09	0.27	0.09	0.27	0.09	-6.57	1.52	0.6
RPA3NT	TM9SF2	TM9SF2	2|0|6	8	2.67	3	0|3|0|4	0.14	0.41	0.14	0.41	0.14	-8.39	1.52	0.57
RPA3NT	ARPC2	ARPC2	28|4|8	40	13.33	3	0|12|1|22	0.05	0.14	0.05	0.14	0.05	-26.95	1.52	0.63
RPA3NT	GNB2L1	GNB2L1	56|20|46	122	40.67	3	21|31|21|34	0	0	0	0	0	-67.65	1.52	0.79
RPA3NT	MACF1	MACF1	10|0|6	16	5.33	3	0|7|1|6	0.06	0.18	0.06	0.18	0.06	-15.56	1.52	0.61
RPA3NT	DNM1	DNM1	6|0|2	8	2.67	3	0|1|1|5	0.14	0.4	0.14	0.4	0.14	-8.35	1.52	0.57
RPA3NT	IDE	IDE	20|0|4	24	8	3	0|6|0|15	0.19	0.56	0.19	0.56	0.19	-22.67	1.52	0.55
RPA3NT	NUDC	NUDC	17|10|15	42	14	3	4|10|11|12	0	0	0	0	0	-19.83	1.51	0.76
RPA3NT	RFC5	RFC5	19|4|12	35	11.67	3	1|9|1|20	0	0.01	0	0.01	0	-23.08	1.51	0.71
RPA3NT	RAB14	RAB14	22|4|17	43	14.33	3	3|9|4|22	0	0	0	0	0	-30.12	1.51	0.73
RPA3NT	DNM1L	DNM1L	29|1|12	42	14	3	0|26|0|11	0.03	0.1	0.03	0.1	0.03	-36.47	1.51	0.64
RPA3NT	YTHDF2	YTHDF2	17|5|14	36	12	3	2|10|5|15	0	0	0	0	0	-22.52	1.5	0.74
RPA3NT	LAMP1	LAMP1	4|2|3	9	3	3	0|4|0|4	0.02	0.05	0.02	0.05	0.02	-5.56	1.5	0.66
RPA3NT	DNAJC19	DNAJC19	2|0|7	9	3	3	0|3|0|5	0.14	0.43	0.14	0.43	0.14	-9.02	1.5	0.56
RPA3NT	CLUH	CLUH	22|2|12	36	12	3	0|16|1|15	0.01	0.03	0.01	0.03	0.01	-28.51	1.5	0.68
RPA3NT	RBBP7	RBBP7	17|13|16	46	15.33	3	7|12|9|13	0	0	0	0	0	-19.11	1.5	0.77
RPA3NT	ALG5	ALG5	3|1|5	9	3	3	0|2|0|6	0.06	0.16	0.06	0.16	0.06	-6.78	1.5	0.61
RPA3NT	CAPN1	CAPN1	15|5|9	29	9.67	3	0|11|2|13	0	0.01	0	0.01	0	-16.76	1.49	0.71
RPA3NT	TUBB	TUBB	21|15|22	58	19.33	3	10|18|9|15	0	0	0	0	0	-25.82	1.49	0.78
RPA3NT	AGK	AGK	8|0|2	10	3.33	3	0|5|0|4	0.15	0.46	0.15	0.46	0.15	-10.18	1.48	0.56
RPA3NT	PPAT	PPAT	11|1|8	20	6.67	3	0|6|2|10	0.01	0.04	0.01	0.04	0.01	-16.9	1.48	0.67
RPA3NT	ADK	ADK	5|0|5	10	3.33	3	0|5|0|4	0.05	0.08	0.05	0.08	0.05	-10.18	1.48	0.62
RPA3NT	BAX	BAX	7|0|3	10	3.33	3	0|2|0|7	0.11	0.32	0.11	0.32	0.11	-9.97	1.48	0.59
RPA3NT	ARPC1B	ARPC1B	5|0|5	10	3.33	3	0|3|0|6	0.05	0.08	0.05	0.08	0.05	-10.1	1.48	0.62
RPA3NT	FARSB	FARSB	39|17|23	79	26.33	3	5|23|10|33	0	0	0	0	0	-38.74	1.48	0.77
RPA3NT	BLMH	BLMH	24|8|19	51	17	3	4|17|5|20	0	0	0	0	0	-30.37	1.48	0.76
RPA3NT	SPTBN1	SPTBN1	68|5|29	102	34	3	5|35|7|45	0	0	0	0	0	-83.53	1.48	0.74
RPA3NT	VPS35	VPS35	34|3|4	41	13.67	3	0|14|1|22	0.15	0.44	0.15	0.44	0.15	-31.14	1.48	0.56
RPA3NT	ATAD3A	ATAD3A	37|18|38	93	31	3	7|29|10|38	0	0	0	0	0	-48.75	1.48	0.79
RPA3NT	GSR	GSR	5|1|4	10	3.33	3	0|2|1|6	0.03	0.08	0.03	0.08	0.03	-7.97	1.48	0.64
RPA3NT	RRM2	RRM2	17|5|9	31	10.33	3	0|11|2|15	0	0.01	0	0.01	0	-18.45	1.48	0.7
RPA3NT	G3BP1	G3BP1	13|10|17	40	13.33	3	0|14|9|13	0	0	0	0	0	-18.35	1.48	0.76
RPA3NT	EFTUD2	EFTUD2	81|10|38	129	43	3	4|48|9|55	0	0	0	0	0	-95.51	1.48	0.77
RPA3NT	SHMT1	SHMT1	9|0|1	10	3.33	3	0|3|0|6	0.19	0.58	0.19	0.58	0.19	-10.1	1.48	0.55
RPA3NT	GLUD1	GLUD1	37|1|17	55	18.33	3	1|13|6|30	0.01	0.02	0.01	0.02	0.01	-50.78	1.47	0.7
RPA3NT	ELAC2	ELAC2	27|8|28	63	21	3	0|22|7|28	0	0	0	0	0	-40.57	1.47	0.77
RPA3NT	PGM2	PGM2	26|5|11	42	14	3	4|9|6|19	0.01	0.02	0.01	0.02	0.01	-28.32	1.47	0.69
RPA3NT	ADSL	ADSL	33|9|23	65	21.67	3	6|21|7|25	0	0	0	0	0	-40.95	1.47	0.76
RPA3NT	IPO5	IPO5	96|4|33	133	44.33	3	0|41|3|77	0	0	0	0	0	-117.42	1.47	0.74
RPA3NT	SAMM50	SAMM50	20|4|11	35	11.67	3	0|11|1|20	0	0.01	0	0.01	0	-23.92	1.46	0.71
RPA3NT	FLII	FLII	16|2|16	34	11.33	3	0|8|1|22	0	0	0	0	0	-27.41	1.46	0.73
RPA3NT	NSFL1C	NSFL1C	49|38|51	138	46	3	24|30|31|41	0	0	0	0	0	-57.77	1.46	0.81
RPA3NT	VPS51	VPS51	22|4|11	37	12.33	3	0|15|4|15	0	0.01	0	0.01	0	-26.2	1.45	0.7
RPA3NT	UBE2M	UBE2M	11|6|7	24	8	3	3|8|5|6	0	0	0	0	0	-12.48	1.45	0.72
RPA3NT	PGRMC2	PGRMC2	4|4|4	12	4	3	2|4|2|3	0	0	0	0	0	-5.7	1.45	0.7
RPA3NT	PDE12	PDE12	9|2|1	12	4	3	0|7|0|4	0.12	0.36	0.12	0.36	0.12	-9.93	1.45	0.58
RPA3NT	EEF2	EEF2	212|87|174	473	157.67	3	75|136|88|135	0	0	0	0	0	-259.03	1.45	0.82
RPA3NT	ATP5F1	ATP5F1	34|13|29	76	25.33	3	10|21|13|26	0	0	0	0	0	-44.63	1.45	0.78
RPA3NT	LCLAT1	LCLAT1	7|1|4	12	4	3	1|4|1|5	0.05	0.13	0.05	0.13	0.05	-10.29	1.45	0.63
RPA3NT	TTLL12	TTLL12	31|2|18	51	17	3	2|20|4|21	0	0	0	0	0	-44.54	1.45	0.72
RPA3NT	BCAT2	BCAT2	2|1|10	13	4.33	3	0|3|0|9	0.13	0.39	0.13	0.39	0.13	-10.49	1.44	0.57
RPA3NT	NRD1	NRD1	12|0|2	14	4.67	3	0|5|0|8	0.17	0.52	0.17	0.52	0.17	-14.27	1.44	0.55
RPA3NT	HSPA1A	HSPA1A	80|48|69	197	65.67	3	29|46|46|61	0	0	0	0	0	-92.01	1.44	0.81
RPA3NT	GBF1	GBF1	8|0|6	14	4.67	3	0|6|0|7	0.03	0.08	0.03	0.08	0.03	-14.31	1.44	0.64
RPA3NT	PSMD7	PSMD7	22|4|15	41	13.67	3	1|15|3|19	0	0	0	0	0	-30.11	1.44	0.73
RPA3NT	PRMT1	PRMT1	49|9|35	93	31	3	6|27|12|41	0	0	0	0	0	-67.46	1.44	0.78
RPA3NT	CNOT1	CNOT1	50|4|25	79	26.33	3	1|33|3|36	0	0	0	0	0	-66.09	1.44	0.75
RPA3NT	FECH	FECH	9|0|5	14	4.67	3	0|6|0|7	0.06	0.16	0.06	0.16	0.06	-14.31	1.44	0.62
RPA3NT	CKAP4	CKAP4	38|20|34	92	30.67	3	9|22|11|43	0	0	0	0	0	-46.58	1.44	0.79
RPA3NT	RPL11	RPL11	12|12|20	44	14.67	3	7|11|7|16	0	0	0	0	0	-20.36	1.43	0.76
RPA3NT	CDK5	CDK5	8|1|6	15	5	3	1|4|0|9	0.02	0.05	0.02	0.05	0.02	-12.78	1.43	0.67
RPA3NT	MCM2	MCM2	60|14|54	128	42.67	3	12|39|17|51	0	0	0	0	0	-89.85	1.43	0.8
RPA3NT	EIF4A1	EIF4A1	111|46|100	257	85.67	3	44|72|45|78	0	0	0	0	0	-146.42	1.43	0.82
RPA3NT	SEC31A	SEC31A	9|0|6	15	5	3	0|6|0|8	0.04	0.1	0.04	0.1	0.04	-15.42	1.43	0.64
RPA3NT	ACO2	ACO2	16|3|14	33	11	3	1|10|4|16	0	0	0	0	0	-25.45	1.42	0.74
RPA3NT	DNAJC7	DNAJC7	12|0|5	17	5.67	3	0|7|0|9	0.07	0.22	0.07	0.22	0.07	-17.4	1.42	0.61
RPA3NT	TBCD	TBCD	14|0|2	16	5.33	3	0|8|0|7	0.18	0.55	0.18	0.55	0.18	-16.55	1.42	0.55
RPA3NT	SEC23B	SEC23B	28|0|22	50	16.67	3	2|18|3|24	0	0	0	0	0	-51.51	1.42	0.74
RPA3NT	RNF219	RNF219	60|20|30	110	36.67	3	17|31|17|38	0	0	0	0	0	-63.47	1.42	0.78
RPA3NT	GNPNAT1	GNPNAT1	6|1|9	16	5.33	3	0|7|0|8	0.02	0.06	0.02	0.06	0.02	-13.82	1.42	0.66
RPA3NT	EIF2B2	EIF2B2	12|1|5	18	6	3	0|7|1|9	0.05	0.14	0.05	0.14	0.05	-15.79	1.41	0.62
RPA3NT	TUFM	TUFM	43|18|30	91	30.33	3	14|25|11|36	0	0	0	0	0	-50.88	1.41	0.79
RPA3NT	VTA1	VTA1	12|2|5	19	6.33	3	0|9|0|9	0.03	0.09	0.03	0.09	0.03	-14.53	1.41	0.65
RPA3NT	MAPRE1	MAPRE1	13|8|16	37	12.33	3	3|11|8|13	0	0	0	0	0	-20.79	1.41	0.76
RPA3NT	NT5DC1	NT5DC1	11|2|6	19	6.33	3	1|7|2|8	0.01	0.04	0.01	0.04	0.01	-14.89	1.41	0.67
RPA3NT	NOC4L	NOC4L	18|3|17	38	12.67	3	0|19|0|17	0	0	0	0	0	-30.08	1.41	0.75
RPA3NT	ATP1A1	ATP1A1	52|18|29	99	33	3	13|26|15|40	0	0	0	0	0	-58.22	1.4	0.79
RPA3NT	ISYNA1	ISYNA1	12|2|7	21	7	3	0|10|2|8	0.01	0.03	0.01	0.03	0.01	-16.54	1.4	0.68
RPA3NT	COPB1	COPB1	39|6|16	61	20.33	3	3|20|4|31	0	0	0	0	0	-45.71	1.4	0.74
RPA3NT	PSAT1	PSAT1	47|25|32	104	34.67	3	18|33|16|32	0	0	0	0	0	-52.27	1.4	0.79
RPA3NT	TPP2	TPP2	32|2|13	47	15.67	3	0|23|2|20	0	0.01	0	0.01	0	-42.17	1.39	0.7
RPA3NT	AP3M1	AP3M1	11|2|12	25	8.33	3	0|9|2|13	0	0	0	0	0	-20.44	1.39	0.72
RPA3NT	PA2G4	PA2G4	49|9|24	82	27.33	3	8|25|12|34	0	0	0	0	0	-60.63	1.38	0.76
RPA3NT	POLR2B	POLR2B	37|16|38	91	30.33	3	1|33|2|52	0	0	0	0	0	-55.25	1.38	0.8
RPA3NT	VAT1	VAT1	18|4|10	32	10.67	3	4|7|2|18	0	0	0	0	0	-23.3	1.38	0.72
RPA3NT	ATP5L	ATP5L	9|11|12	32	10.67	3	7|7|6|11	0	0	0	0	0	-16.06	1.38	0.76
RPA3NT	DYNC1H1	DYNC1H1	350|48|214	612	204	3	28|221|56|286	0	0	0	0	0	-494.17	1.38	0.82
RPA3NT	NPEPPS	NPEPPS	67|9|35	111	37	3	7|32|4|64	0	0	0	0	0	-88.57	1.38	0.78
RPA3NT	OSBP	OSBP	16|1|12	29	9.67	3	0|12|0|16	0	0	0	0	0	-26.99	1.38	0.71
RPA3NT	PREP	PREP	25|1|11	37	12.33	3	0|12|0|24	0.01	0.02	0.01	0.02	0.01	-35.41	1.37	0.69
RPA3NT	VDAC2	VDAC2	20|10|19	49	16.33	3	6|15|11|16	0	0	0	0	0	-29.49	1.36	0.78
RPA3NT	UBA1	UBA1	82|41|58	181	60.33	3	26|63|28|60	0	0	0	0	0	-97.36	1.36	0.81
RPA3NT	PCBP1	PCBP1	27|6|23	56	18.67	3	8|17|9|21	0	0	0	0	0	-43.41	1.36	0.77
RPA3NT	HPRT1	HPRT1	18|11|17	46	15.33	3	7|14|12|12	0	0	0	0	0	-25.49	1.36	0.78
RPA3NT	EIF4G1	EIF4G1	100|35|64	199	66.33	3	21|65|33|77	0	0	0	0	0	-124.43	1.35	0.81
RPA3NT	RPLP0	RPLP0	36|12|31	79	26.33	3	17|21|18|22	0	0	0	0	0	-54.47	1.35	0.79
RPA3NT	TRAP1	TRAP1	76|25|48	149	49.67	3	20|47|23|57	0	0	0	0	0	-95.9	1.35	0.8
RPA3NT	ALDH18A1	ALDH18A1	61|20|42	123	41	3	11|42|18|51	0	0	0	0	0	-80.91	1.34	0.8
RPA3NT	GOLIM4	GOLIM4	3|0|1	4	1.33	3	0|2|0|2	0.08	0.25	0.08	0.25	0.08	-5.24	1.33	0.6
RPA3NT	METTL2B	METTL2B	3|0|2	5	1.67	3	1|0|0|4	0.08	0.17	0.08	0.17	0.08	-6.05	1.33	0.6
RPA3NT	CDC45	CDC45	2|0|0	2	0.67	3	0|1|0|1	0.11	0.32	0.11	0.32	0.11	-3.68	1.33	0.59
RPA3NT	PCK2	PCK2	1|0|0	1	0.33	3	0|0|0|1	0	0	0	0	0	-2.78	1.33	0.82
RPA3NT	PIP4K2C	PIP4K2C	2|0|1	3	1	3	0|2|0|1	0.06	0.17	0.06	0.17	0.06	-4.58	1.33	0.61
RPA3NT	MAD2L1	MAD2L1	5|1|4	10	3.33	3	0|4|2|4	0.01	0.03	0.01	0.03	0.01	-9.31	1.33	0.68
RPA3NT	TOR1A	TOR1A	3|0|3	6	2	3	0|2|0|4	0.05	0.08	0.05	0.08	0.05	-7.27	1.33	0.62
RPA3NT	ATP6V0D1	ATP6V0D1	2|0|1	3	1	3	0|1|0|2	0.06	0.17	0.06	0.17	0.06	-4.58	1.33	0.61
RPA3NT	PER1	PER1	1|0|1	2	0.67	3	1|0|0|1	0	0	0	0	0	-3.68	1.33	0.82
RPA3NT	USP47	USP47	3|0|2	5	1.67	3	1|0|2|2	0.05	0.13	0.05	0.13	0.05	-6.4	1.33	0.62
RPA3NT	ACAD9	ACAD9	13|0|4	17	5.67	3	0|6|0|11	0.08	0.23	0.08	0.23	0.08	-18.46	1.33	0.6
RPA3NT	CTPS2	CTPS2	3|0|0	3	1	3	0|0|0|3	0.15	0.44	0.15	0.44	0.15	-4.82	1.33	0.56
RPA3NT	DSG2	DSG2	2|0|0	2	0.67	3	0|0|0|2	0.12	0.36	0.12	0.36	0.12	-3.78	1.33	0.58
RPA3NT	PIGS	PIGS	7|3|5	15	5	3	0|7|0|8	0	0.01	0	0.01	0	-10.13	1.33	0.7
RPA3NT	NCKAP5	NCKAP5	1|1|1	3	1	3	0|0|0|3	0	0	0	0	0	-2.45	1.33	0.82
RPA3NT	HIST1H1D	HIST1H1D	0|4|6	10	3.33	3	2|2|2|4	0.04	0.1	0.04	0.1	0.04	-11.69	1.33	0.63
RPA3NT	SIN3B	SIN3B	0|0|1	1	0.33	3	0|0|0|1	0	0	0	0	0	-2.78	1.33	0.82
RPA3NT	LRRK2	LRRK2	0|1|1	2	0.67	3	1|0|1|0	0	0	0	0	0	-3.68	1.33	0.82
RPA3NT	FKBP11	FKBP11	1|2|1	4	1.33	3	0|0|0|4	0.05	0.15	0.05	0.15	0.05	-3.28	1.33	0.62
RPA3NT	METTL13	METTL13	5|0|0	5	1.67	3	0|2|0|3	0.17	0.52	0.17	0.52	0.17	-6.25	1.33	0.55
RPA3NT	NADK2	NADK2	3|0|1	4	1.33	3	0|2|0|2	0.08	0.25	0.08	0.25	0.08	-5.24	1.33	0.6
RPA3NT	MIPEP	MIPEP	6|0|1	7	2.33	3	0|2|2|3	0.19	0.56	0.19	0.56	0.19	-8.53	1.33	0.55
RPA3NT	SLC2A1	SLC2A1	3|0|1	4	1.33	3	0|2|0|2	0.08	0.25	0.08	0.25	0.08	-5.24	1.33	0.6
RPA3NT	TBC1D24	TBC1D24	1|0|2	3	1	3	0|1|0|2	0.06	0.17	0.06	0.17	0.06	-4.58	1.33	0.61
RPA3NT	MYO5C	MYO5C	2|1|1	4	1.33	3	0|2|0|2	0.03	0.08	0.03	0.08	0.03	-3.83	1.33	0.65
RPA3NT	FCF1	FCF1	0|0|2	2	0.67	3	0|0|0|2	0.12	0.36	0.12	0.36	0.12	-3.78	1.33	0.58
RPA3NT	TTC27	TTC27	2|0|0	2	0.67	3	0|1|0|1	0.11	0.32	0.11	0.32	0.11	-3.68	1.33	0.59
RPA3NT	DNAJC11	DNAJC11	11|0|9	20	6.67	3	0|11|0|9	0	0.01	0	0.01	0	-21.68	1.33	0.7
RPA3NT	NANP	NANP	4|0|2	6	2	3	0|3|0|3	0.07	0.19	0.07	0.19	0.07	-7.34	1.33	0.61
RPA3NT	PRKCD	PRKCD	0|0|2	2	0.67	3	0|0|0|2	0.12	0.36	0.12	0.36	0.12	-3.78	1.33	0.58
RPA3NT	DDX20	DDX20	14|2|7	23	7.67	3	0|10|1|12	0.01	0.02	0.01	0.02	0.01	-19.53	1.33	0.69
RPA3NT	FBXO17	FBXO17	3|0|1	4	1.33	3	0|3|0|1	0.09	0.26	0.09	0.26	0.09	-5.03	1.33	0.6
RPA3NT	BRE	BRE	5|0|1	6	2	3	0|2|0|4	0.12	0.36	0.12	0.36	0.12	-7.27	1.33	0.58
RPA3NT	UBE2S	UBE2S	3|2|3	8	2.67	3	0|3|1|4	0.01	0.01	0.01	0.01	0.01	-5.79	1.33	0.69
RPA3NT	AGFG1	AGFG1	2|2|2	6	2	3	0|3|1|2	0.01	0.01	0.01	0.01	0.01	-4.23	1.33	0.67
RPA3NT	SPTBN2	SPTBN2	1|0|2	3	1	3	0|2|0|1	0.06	0.17	0.06	0.17	0.06	-4.58	1.33	0.61
RPA3NT	DPP9	DPP9	3|0|4	7	2.33	3	0|2|0|5	0.05	0.12	0.05	0.12	0.05	-8.31	1.33	0.62
RPA3NT	DUSP12	DUSP12	1|0|0	1	0.33	3	0|0|0|1	0	0	0	0	0	-2.78	1.33	0.82
RPA3NT	VWA8	VWA8	0|1|0	1	0.33	3	0|0|0|1	0	0	0	0	0	-2.78	1.33	0.82
RPA3NT	NMD3	NMD3	6|0|4	10	3.33	3	0|5|0|5	0.04	0.1	0.04	0.1	0.04	-11.3	1.33	0.63
RPA3NT	IDH3A	IDH3A	1|0|0	1	0.33	3	0|1|0|0	0	0	0	0	0	-2.78	1.33	0.82
RPA3NT	NEDD4L	NEDD4L	1|0|0	1	0.33	3	0|0|1|0	0	0	0	0	0	-2.78	1.33	0.82
RPA3NT	SQRDL	SQRDL	3|0|1	4	1.33	3	0|1|0|3	0.09	0.26	0.09	0.26	0.09	-5.03	1.33	0.6
RPA3NT	NAPG	NAPG	2|0|1	3	1	3	0|0|0|3	0.08	0.25	0.08	0.25	0.08	-4.82	1.33	0.6
RPA3NT	KIAA1211	KIAA1211	0|1|0	1	0.33	3	0|0|0|1	0	0	0	0	0	-2.78	1.33	0.82
RPA3NT	LDAH	LDAH	1|0|0	1	0.33	3	0|0|0|1	0	0	0	0	0	-2.78	1.33	0.82
RPA3NT	MYH14	MYH14	2|1|4	7	2.33	3	1|2|2|2	0.03	0.09	0.03	0.09	0.03	-6.57	1.33	0.64
RPA3NT	SYNGR2	SYNGR2	0|0|1	1	0.33	3	0|0|0|1	0	0	0	0	0	-2.78	1.33	0.82
RPA3NT	ARL8A	ARL8A	1|0|2	3	1	3	0|1|0|2	0.06	0.17	0.06	0.17	0.06	-4.58	1.33	0.61
RPA3NT	MRPL48	MRPL48	3|1|2	6	2	3	0|2|2|2	0.02	0.06	0.02	0.06	0.02	-5.67	1.33	0.65
RPA3NT	DNAH6	DNAH6	1|0|0	1	0.33	3	0|0|0|1	0	0	0	0	0	-2.78	1.33	0.82
RPA3NT	RSRC1	RSRC1	2|0|5	7	2.33	3	0|2|1|4	0.08	0.24	0.08	0.24	0.08	-8.48	1.33	0.6
RPA3NT	ATAD3B	ATAD3B	5|1|3	9	3	3	0|2|1|6	0.03	0.08	0.03	0.08	0.03	-7.97	1.33	0.65
RPA3NT	DOCK7	DOCK7	4|0|2	6	2	3	0|2|0|4	0.07	0.2	0.07	0.2	0.07	-7.27	1.33	0.61
RPA3NT	MRPS24	MRPS24	3|0|1	4	1.33	3	0|0|2|2	0.08	0.25	0.08	0.25	0.08	-5.24	1.33	0.6
RPA3NT	RPS28	RPS28	0|0|1	1	0.33	3	0|1|0|0	0	0	0	0	0	-2.78	1.33	0.82
RPA3NT	DCP2	DCP2	1|0|0	1	0.33	3	0|1|0|0	0	0	0	0	0	-2.78	1.33	0.82
RPA3NT	S100A11	S100A11	0|0|2	2	0.67	3	0|1|0|1	0.11	0.32	0.11	0.32	0.11	-3.68	1.33	0.59
RPA3NT	S100A10	S100A10	4|0|2	6	2	3	0|2|0|4	0.07	0.2	0.07	0.2	0.07	-7.27	1.33	0.61
RPA3NT	MAGED2	MAGED2	5|2|2	9	3	3	0|0|0|9	0.04	0.12	0.04	0.12	0.04	-5.92	1.33	0.63
RPA3NT	ELP4	ELP4	1|0|0	1	0.33	3	0|1|0|0	0	0	0	0	0	-2.78	1.33	0.82
RPA3NT	PSMG1	PSMG1	11|4|9	24	8	3	1|8|3|12	0	0	0	0	0	-16.7	1.33	0.74
RPA3NT	PCMT1	PCMT1	4|2|7	13	4.33	3	0|5|2|6	0.01	0.03	0.01	0.03	0.01	-10.12	1.33	0.68
RPA3NT	STEAP3	STEAP3	1|0|0	1	0.33	3	0|1|0|0	0	0	0	0	0	-2.78	1.33	0.82
RPA3NT	GCLM	GCLM	6|1|5	12	4	3	0|7|0|5	0.01	0.03	0.01	0.03	0.01	-10.66	1.33	0.68
RPA3NT	TMX1	TMX1	13|4|7	24	8	3	5|4|5|10	0	0.01	0	0.01	0	-17.3	1.33	0.7
RPA3NT	C5ORF51	C5ORF51	2|0|0	2	0.67	3	0|0|0|2	0.12	0.36	0.12	0.36	0.12	-3.78	1.33	0.58
RPA3NT	HS2ST1	HS2ST1	4|0|2	6	2	3	0|2|0|4	0.07	0.2	0.07	0.2	0.07	-7.27	1.33	0.61
RPA3NT	ITGB1	ITGB1	1|0|1	2	0.67	3	0|0|0|2	0	0	0	0	0	-3.78	1.33	0.82
RPA3NT	SRC	SRC	2|0|2	4	1.33	3	0|2|0|2	0.06	0.08	0.06	0.08	0.06	-5.24	1.33	0.62
RPA3NT	KIF13B	KIF13B	1|1|2	4	1.33	3	0|1|0|3	0.03	0.1	0.03	0.1	0.03	-3.63	1.33	0.64
RPA3NT	ZNF469	ZNF469	0|1|3	4	1.33	3	0|2|0|2	0.08	0.25	0.08	0.25	0.08	-5.24	1.33	0.6
RPA3NT	ATP1B3	ATP1B3	15|6|13	34	11.33	3	4|11|7|12	0	0	0	0	0	-23.16	1.33	0.76
RPA3NT	SARM1	SARM1	7|0|2	9	3	3	0|3|0|6	0.1	0.31	0.1	0.31	0.1	-10.1	1.33	0.59
RPA3NT	RFC4	RFC4	9|3|10	22	7.33	3	3|9|2|8	0	0	0	0	0	-16.95	1.33	0.73
RPA3NT	KLHL15	KLHL15	2|0|0	2	0.67	3	0|1|0|1	0.11	0.32	0.11	0.32	0.11	-3.68	1.33	0.59
RPA3NT	MRPS11	MRPS11	0|0|3	3	1	3	0|0|0|3	0.15	0.44	0.15	0.44	0.15	-4.82	1.33	0.56
RPA3NT	GOLGB1	GOLGB1	0|1|1	2	0.67	3	0|2|0|0	0	0	0	0	0	-3.78	1.33	0.82
RPA3NT	MT-CO2	MT-CO2	8|1|6	15	5	3	0|6|0|9	0.01	0.02	0.01	0.02	0.01	-13.8	1.33	0.68
RPA3NT	COX20	COX20	0|0|1	1	0.33	3	0|1|0|0	0	0	0	0	0	-2.78	1.33	0.82
RPA3NT	COPB2	COPB2	48|5|32	85	28.33	3	4|32|9|40	0	0	0	0	0	-76.2	1.33	0.78
RPA3NT	CCDC134	CCDC134	3|0|3	6	2	3	0|2|0|4	0.05	0.08	0.05	0.08	0.05	-7.27	1.33	0.62
RPA3NT	MARK2	MARK2	2|0|2	4	1.33	3	0|2|0|2	0.06	0.08	0.06	0.08	0.06	-5.24	1.33	0.62
RPA3NT	IGBP1	IGBP1	3|0|4	7	2.33	3	0|2|0|5	0.05	0.12	0.05	0.12	0.05	-8.31	1.33	0.62
RPA3NT	HARS2	HARS2	3|0|1	4	1.33	3	0|0|0|4	0.11	0.32	0.11	0.32	0.11	-4.69	1.33	0.59
RPA3NT	KMT2C	KMT2C	4|0|2	6	2	3	0|2|0|4	0.07	0.2	0.07	0.2	0.07	-7.27	1.33	0.61
RPA3NT	RAB34	RAB34	6|2|2	10	3.33	3	0|4|0|6	0.03	0.1	0.03	0.1	0.03	-7.3	1.33	0.64
RPA3NT	PLOD2	PLOD2	3|3|4	10	3.33	3	2|3|3|2	0	0.01	0	0.01	0	-6.25	1.33	0.7
RPA3NT	PTBP3	PTBP3	6|0|4	10	3.33	3	0|4|0|6	0.04	0.1	0.04	0.1	0.04	-11.27	1.33	0.63
RPA3NT	SCAMP3	SCAMP3	7|3|6	16	5.33	3	2|5|2|7	0	0	0	0	0	-11.43	1.33	0.72
RPA3NT	ZZEF1	ZZEF1	1|0|1	2	0.67	3	1|0|0|1	0	0	0	0	0	-3.68	1.33	0.82
RPA3NT	EEF1B2	EEF1B2	4|2|1	7	2.33	3	1|2|2|2	0.03	0.09	0.03	0.09	0.03	-6.57	1.33	0.64
RPA3NT	DICER1	DICER1	2|0|0	2	0.67	3	0|1|0|1	0.11	0.32	0.11	0.32	0.11	-3.68	1.33	0.59
RPA3NT	CPSF3L	CPSF3L	2|0|2	4	1.33	3	0|1|0|3	0.07	0.1	0.07	0.1	0.07	-5.03	1.33	0.61
RPA3NT	PLS1	PLS1	5|0|0	5	1.67	3	0|3|0|2	0.17	0.52	0.17	0.52	0.17	-6.25	1.33	0.55
RPA3NT	GOT2	GOT2	6|31|51	88	29.33	3	16|20|20|33	0	0	0	0	0	-78.6	1.32	0.77
RPA3NT	COX4I1	COX4I1	18|12|23	53	17.67	3	9|10|10|25	0	0	0	0	0	-31.39	1.31	0.78
RPA3NT	NUP155	NUP155	35|5|16	56	18.67	3	2|21|3|31	0	0	0	0	0	-46.9	1.31	0.75
RPA3NT	DARS	DARS	63|24|44	131	43.67	3	22|40|29|42	0	0	0	0	0	-84.97	1.31	0.8
RPA3NT	SNRPB	SNRPB	14|12|26	52	17.33	3	7|13|13|20	0	0	0	0	0	-30.83	1.31	0.77
RPA3NT	CORO1C	CORO1C	22|3|22	47	15.67	3	6|13|7|22	0	0	0	0	0	-43.07	1.31	0.77
RPA3NT	RPL13A	RPL13A	24|21|18	63	21	3	11|18|11|24	0	0	0	0	0	-31.77	1.31	0.79
RPA3NT	EPHX1	EPHX1	21|6|19	46	15.33	3	3|12|9|23	0	0	0	0	0	-35.09	1.3	0.77
RPA3NT	AP2A1	AP2A1	22|2|13	37	12.33	3	0|15|3|20	0	0	0	0	0	-34.89	1.3	0.73
RPA3NT	VDAC1	VDAC1	21|4|15	40	13.33	3	7|14|9|11	0	0	0	0	0	-34.05	1.3	0.75
RPA3NT	ANXA2	ANXA2	52|28|56	136	45.33	3	23|42|27|47	0	0	0	0	0	-83.65	1.3	0.81
RPA3NT	DYNLL1	DYNLL1	14|5|14	33	11	3	6|8|6|14	0	0	0	0	0	-24.92	1.29	0.76
RPA3NT	EIF2S3	EIF2S3	50|23|34	107	35.67	3	15|35|25|36	0	0	0	0	0	-66.05	1.29	0.8
RPA3NT	PYGB	PYGB	37|3|23	63	21	3	0|26|3|36	0	0	0	0	0	-60.44	1.29	0.77
RPA3NT	NARS	NARS	63|21|45	129	43	3	20|35|21|57	0	0	0	0	0	-89.78	1.29	0.81
RPA3NT	PKM	PKM	119|59|114	292	97.33	3	43|105|51|103	0	0	0	0	0	-182.79	1.29	0.82
RPA3NT	RAB10	RAB10	12|4|11	27	9	3	4|10|5|9	0	0	0	0	0	-21.11	1.29	0.75
RPA3NT	SACM1L	SACM1L	15|3|9	27	9	3	0|8|0|20	0	0	0	0	0	-21.93	1.29	0.72
RPA3NT	RPL38	RPL38	6|0|18	24	8	3	2|10|2|11	0.04	0.11	0.04	0.11	0.04	-27.52	1.28	0.63
RPA3NT	CBS	CBS	14|4|7	25	8.33	3	1|10|3|12	0	0	0	0	0	-18.64	1.28	0.72
RPA3NT	MAPK1	MAPK1	29|10|23	62	20.67	3	4|25|8|28	0	0	0	0	0	-44.67	1.27	0.79
RPA3NT	PAICS	PAICS	63|34|54	151	50.33	3	29|39|37|53	0	0	0	0	0	-91.64	1.27	0.81
RPA3NT	STX7	STX7	9|4|7	20	6.67	3	3|7|3|8	0	0	0	0	0	-14.51	1.27	0.74
RPA3NT	KHDRBS1	KHDRBS1	18|11|24	53	17.67	3	8|17|10|21	0	0	0	0	0	-35.01	1.26	0.78
RPA3NT	SF3A3	SF3A3	15|7|15	37	12.33	3	4|14|8|13	0	0	0	0	0	-26	1.26	0.77
RPA3NT	KPNB1	KPNB1	74|13|24	111	37	3	6|47|7|57	0	0	0	0	0	-89.61	1.26	0.78
RPA3NT	LDHA	LDHA	78|39|75	192	64	3	34|66|38|65	0	0	0	0	0	-124.59	1.26	0.82
RPA3NT	PSMB2	PSMB2	16|4|11	31	10.33	3	5|10|5|13	0	0	0	0	0	-25.81	1.25	0.75
RPA3NT	WDR43	WDR43	16|3|10	29	9.67	3	2|12|1|16	0	0	0	0	0	-25.35	1.25	0.74
RPA3NT	EIF3C	EIF3C	54|17|30	101	33.67	3	9|34|17|48	0	0	0	0	0	-72.98	1.25	0.8
RPA3NT	H2AFV	H2AFV	7|6|17	30	10	3	4|10|4|14	0	0	0	0	0	-20.96	1.25	0.74
RPA3NT	WRN	WRN	18|4|22	44	14.67	3	0|22|1|24	0	0	0	0	0	-39.03	1.25	0.77
RPA3NT	RAB5C	RAB5C	20|12|12	44	14.67	3	7|16|10|14	0	0	0	0	0	-25.74	1.25	0.78
RPA3NT	RBBP4	RBBP4	5|2|9	16	5.33	3	2|6|3|6	0.01	0.02	0.01	0.02	0.01	-14.25	1.25	0.69
RPA3NT	CUL3	CUL3	24|4|26	54	18	3	1|24|3|30	0	0	0	0	0	-50.41	1.24	0.78
RPA3NT	CIAPIN1	CIAPIN1	8|2|3	13	4.33	3	2|5|2|5	0.02	0.06	0.02	0.06	0.02	-11.38	1.24	0.66
RPA3NT	PTCD3	PTCD3	24|3|12	39	13	3	1|18|0|23	0	0	0	0	0	-36.31	1.24	0.74
RPA3NT	PSMD12	PSMD12	48|8|39	95	31.67	3	12|36|19|35	0	0	0	0	0	-86.67	1.24	0.8
RPA3NT	BIRC6	BIRC6	23|0|5	28	9.33	3	6|7|7|10	0.32	0.96	0.32	0.96	0.32	-33.61	1.24	0.45
RPA3NT	IPO9	IPO9	19|1|8	28	9.33	3	0|10|0|20	0	0.01	0	0.01	0	-29.1	1.24	0.7
RPA3NT	EPRS	EPRS	141|55|114	310	103.33	3	32|108|45|150	0	0	0	0	0	-220.63	1.23	0.82
RPA3NT	GAPDH	GAPDH	83|34|87	204	68	3	36|66|51|68	0	0	0	0	0	-150.88	1.23	0.82
RPA3NT	PTPN1	PTPN1	14|1|10	25	8.33	3	0|10|1|16	0	0	0	0	0	-26.11	1.23	0.73
RPA3NT	EIF3A	EIF3A	94|32|71	197	65.67	3	23|76|35|80	0	0	0	0	0	-147.23	1.23	0.81
RPA3NT	LDHB	LDHB	76|38|68	182	60.67	3	45|59|34|60	0	0	0	0	0	-121.91	1.23	0.82
RPA3NT	PSMB5	PSMB5	27|13|23	63	21	3	15|20|13|21	0	0	0	0	0	-44.14	1.22	0.79
RPA3NT	NSF	NSF	23|6|16	45	15	3	3|15|4|27	0	0	0	0	0	-36.75	1.22	0.77
RPA3NT	AHCY	AHCY	60|40|52	152	50.67	3	34|51|36|45	0	0	0	0	0	-89.95	1.22	0.81
RPA3NT	TXNRD1	TXNRD1	31|7|29	67	22.33	3	4|27|11|31	0	0	0	0	0	-58.86	1.22	0.79
RPA3NT	POLA1	POLA1	29|6|37	72	24	3	3|29|9|38	0	0	0	0	0	-67.3	1.22	0.79
RPA3NT	CCT4	CCT4	81|51|76	208	69.33	3	40|69|48|70	0	0	0	0	0	-127.47	1.22	0.82
RPA3NT	MLEC	MLEC	6|2|3	11	3.67	3	0|4|0|8	0.01	0.03	0.01	0.03	0.01	-8.76	1.22	0.68
RPA3NT	EEF1A1	EEF1A1	101|78|146	325	108.33	3	53|130|66|110	0	0	0	0	0	-204.42	1.21	0.82
RPA3NT	NCKAP1	NCKAP1	29|5|14	48	16	3	2|19|1|31	0	0	0	0	0	-42.75	1.21	0.76
RPA3NT	FARSA	FARSA	29|8|20	57	19	3	2|26|7|28	0	0	0	0	0	-46.55	1.21	0.78
RPA3NT	IPO4	IPO4	33|1|5	39	13	3	3|17|0|23	0.02	0.05	0.02	0.05	0.02	-43.23	1.21	0.67
RPA3NT	SNRPE	SNRPE	8|10|11	29	9.67	3	6|9|6|11	0	0	0	0	0	-18.39	1.21	0.77
RPA3NT	MYH10	MYH10	95|17|41	153	51	3	12|60|25|71	0	0	0	0	0	-132.58	1.21	0.8
RPA3NT	RUVBL2	RUVBL2	67|44|54	165	55	3	33|49|39|61	0	0	0	0	0	-97.86	1.21	0.82
RPA3NT	TSNAX	TSNAX	6|0|4	10	3.33	3	0|6|0|5	0.02	0.05	0.02	0.05	0.02	-12.4	1.21	0.66
RPA3NT	XPNPEP1	XPNPEP1	13|0|5	18	6	3	0|7|0|13	0.02	0.06	0.02	0.06	0.02	-21.61	1.2	0.66
RPA3NT	GFPT1	GFPT1	44|4|34	82	27.33	3	7|32|12|40	0	0	0	0	0	-85.66	1.2	0.79
RPA3NT	CCDC47	CCDC47	18|6|11	35	11.67	3	0|12|1|26	0	0	0	0	0	-26.85	1.2	0.76
RPA3NT	FASTKD2	FASTKD2	8|0|1	9	3	3	1|2|0|7	0.11	0.34	0.11	0.34	0.11	-11.24	1.2	0.59
RPA3NT	CKAP5	CKAP5	56|15|69	140	46.67	3	4|63|9|80	0	0	0	0	0	-124.58	1.2	0.81
RPA3NT	CTH	CTH	5|2|1	8	2.67	3	0|3|0|6	0.03	0.08	0.03	0.08	0.03	-7.88	1.19	0.65
RPA3NT	THOC1	THOC1	7|0|1	8	2.67	3	0|2|0|7	0.11	0.32	0.11	0.32	0.11	-9.97	1.19	0.59
RPA3NT	SMAP1	SMAP1	4|1|3	8	2.67	3	0|3|2|4	0.01	0.02	0.01	0.02	0.01	-8.36	1.19	0.69
RPA3NT	KDM1A	KDM1A	11|0|5	16	5.33	3	0|9|0|9	0.01	0.04	0.01	0.04	0.01	-19.66	1.19	0.67
RPA3NT	RPL18	RPL18	18|28|34	80	26.67	3	21|22|21|26	0	0	0	0	0	-55.33	1.19	0.8
RPA3NT	GET4	GET4	3|2|3	8	2.67	3	0|3|1|5	0	0.01	0	0.01	0	-6.58	1.19	0.7
RPA3NT	SFXN1	SFXN1	26|20|20	66	22	3	10|21|15|28	0	0	0	0	0	-37.51	1.19	0.8
RPA3NT	CPSF1	CPSF1	14|2|8	24	8	3	0|8|0|19	0	0	0	0	0	-23.32	1.19	0.73
RPA3NT	ATP1B1	ATP1B1	4|1|3	8	2.67	3	0|2|2|5	0.01	0.02	0.01	0.02	0.01	-8.19	1.19	0.68
RPA3NT	HNRNPU	HNRNPU	124|50|82	256	85.33	3	46|81|54|107	0	0	0	0	0	-185.33	1.19	0.82
RPA3NT	UQCRC2	UQCRC2	22|10|21	53	17.67	3	5|19|8|28	0	0	0	0	0	-39.95	1.18	0.79
[truncated: 1,473 more rows]

## Sheet: SAINT_RPA3_NT_Results_interact
Bait	Prey	PreyGene	Spec	SpecSum	AvgSpec	NumReplicates	ctrlCounts	AvgP	MaxP	TopoAvgP	TopoMaxP	SaintScore	logOddsScore	FoldChange	BFDR	BioGrid	Hum Cell Map
[truncated: 2,602 more rows]

[truncated: 2 more sheets: PROSTAR_RPA3_HU_filter_Log2FC, PROSTAR_RPA3_HU_Outlier_list]
