# Supplementary material for: Replisome Proximal Protein Associations and Dynamic Proteomic Changes at Stalled Replication Forks
Source: Mol Cell Proteomics. 2024 Apr 13;23(5):100767. doi: 10.1016/j.mcpro.2024.100767 (PMC11101681; doi:10.1016/j.mcpro.2024.100767)
Supplement: Supplemental Table S17 [file mmc17.xlsx]

## Sheet: SAINT_NT_RPA4 vs HEK293
Bait	Prey	PreyGene	Spec	SpecSum	AvgSpec	NumReplicates	ctrlCounts	AvgP	MaxP	TopoAvgP	TopoMaxP	SaintScore	logOddsScore	FoldChange	BFDR	boosted_by
RPA4NT	PSPC1	PSPC1	4|4|19	27	9	3	0|0|0	1	1	1	1	1	7.16	90	0
RPA4NT	APBB1	APBB1	6|9|25	40	13.33	3	0|0|0	1	1	1	1	1	10.48	133.33	0		SAINT score (HEK293 as control) ≥ 0.95 and Min AvgSpec = 5
RPA4NT	AKAP1	AKAP1	5|4|34	43	14.33	3	1|0|0	1	1	1	1	1	6.11	43	0
RPA4NT	RAB3GAP2	RAB3GAP2	8|13|41	62	20.67	3	1|0|0	1	1	1	1	1	17.93	62	0
RPA4NT	TJP1	TJP1	13|30|60	103	34.33	3	1|0|0	1	1	1	1	1	35.37	103	0
RPA4NT	CSDE1	CSDE1	3|12|45	60	20	3	0|0|0	1	1	1	1	1	5.42	200	0
RPA4NT	BLM	BLM	4|7|32	43	14.33	3	1|0|0	1	1	1	1	1	6.11	43	0
RPA4NT	C2ORF44	C2ORF44	3|4|22	29	9.67	3	0|0|0	1	1	1	1	1	5.42	96.67	0
RPA4NT	NUFIP2	NUFIP2	6|11|19	36	12	3	0|0|0	1	1	1	1	1	10.48	120	0
RPA4NT	CTTN	CTTN	34|39|73	146	48.67	3	0|0|0	1	1	1	1	1	52.18	486.67	0
RPA4NT	RBM17	RBM17	5|3|20	28	9.33	3	0|0|0	1	1	1	1	1	5.42	93.33	0
RPA4NT	NUP214	NUP214	4|8|36	48	16	3	0|0|0	1	1	1	1	1	7.16	160	0
RPA4NT	NUDC	NUDC	9|13|32	54	18	3	1|0|2	1	1	1	1	1	7.56	18	0
RPA4NT	SKA3	SKA3	28|25|36	89	29.67	3	0|0|0	1	1	1	1	1	39.11	296.67	0
RPA4NT	TOX4	TOX4	3|4|9	16	5.33	3	0|0|0	1	1	1	1	1	5.42	53.33	0
RPA4NT	AMBP	AMBP	5|5|7	17	5.67	3	0|0|0	1	1	1	1	1	8.84	56.67	0
RPA4NT	NCL	NCL	20|16|43	79	26.33	3	0|1|1	1	1	1	1	1	19.35	39.5	0
RPA4NT	AHCTF1	AHCTF1	3|3|17	23	7.67	3	0|0|0	1	1	1	1	1	5.42	76.67	0
RPA4NT	TP53	TP53	26|31|58	115	38.33	3	0|0|0	1	1	1	1	1	40.57	383.33	0
RPA4NT	PRKAR2A	PRKAR2A	9|10|39	58	19.33	3	0|0|0	1	1	1	1	1	15.23	193.33	0
RPA4NT	VIM	VIM	51|60|92	203	67.67	3	7|1|4	1	1	1	1	1	19.02	16.92	0
RPA4NT	CD2BP2	CD2BP2	8|8|21	37	12.33	3	0|0|0	1	1	1	1	1	13.67	123.33	0
RPA4NT	MRE11A	MRE11A	14|14|52	80	26.67	3	0|0|0	1	1	1	1	1	22.85	266.67	0
RPA4NT	VPS51	VPS51	7|9|22	38	12.67	3	0|0|0	1	1	1	1	1	12.09	126.67	0
RPA4NT	FAM21A	FAM21A	6|4|32	42	14	3	0|0|0	1	1	1	1	1	7.16	140	0
RPA4NT	RANBP2	RANBP2	32|29|112	173	57.67	3	3|0|0	1	1	1	1	1	10.73	57.67	0
RPA4NT	A0A0U1RQK7	EIF4G3	18|29|75	122	40.67	3	3|0|0	1	1	1	1	1	6.94	40.67	0
RPA4NT	TJP2	TJP2	10|20|40	70	23.33	3	0|0|0	1	1	1	1	1	16.77	233.33	0
RPA4NT	ATXN2L	ATXN2L	27|42|67	136	45.33	3	0|0|0	1	1	1	1	1	42.03	453.33	0
RPA4NT	SF3B2	SF3B2	8|7|52	67	22.33	3	0|0|0	1	1	1	1	1	12.09	223.33	0
RPA4NT	DVL2	DVL2	36|47|68	151	50.33	3	0|0|0	1	1	1	1	1	55.07	503.33	0
RPA4NT	DVL3	DVL3	24|35|40	99	33	3	0|0|0	1	1	1	1	1	37.65	330	0
RPA4NT	DVL1	DVL1	10|15|30	55	18.33	3	0|0|0	1	1	1	1	1	16.77	183.33	0
RPA4NT	CASC5	CASC5	4|5|43	52	17.33	3	0|0|0	1	1	1	1	1	7.16	173.33	0
RPA4NT	AHNAK	AHNAK	13|14|81	108	36	3	0|0|0	1	1	1	1	1	21.35	360	0
RPA4NT	SUGT1	SUGT1	3|7|11	21	7	3	0|0|0	1	1	1	1	1	5.42	70	0
RPA4NT	BCLAF1	BCLAF1	17|16|36	69	23	3	1|0|0	1	1	1	1	1	46.79	69	0
RPA4NT	CLINT1	CLINT1	3|12|24	39	13	3	0|0|0	1	1	1	1	1	5.42	130	0
RPA4NT	HNRNPF	HNRNPF	12|7|20	39	13	3	1|0|1	1	1	1	1	1	6.55	19.5	0
RPA4NT	CHERP	CHERP	4|6|17	27	9	3	0|0|0	1	1	1	1	1	7.16	90	0
RPA4NT	RNF219	RNF219	13|14|32	59	19.67	3	0|0|0	1	1	1	1	1	21.35	196.67	0
RPA4NT	SEC16A	SEC16A	5|8|36	49	16.33	3	0|0|0	1	1	1	1	1	8.84	163.33	0
RPA4NT	TXNL1	TXNL1	17|12|31	60	20	3	0|0|0	1	1	1	1	1	19.83	200	0
RPA4NT	SERPINA1	SERPINA1	9|6|5	20	6.67	3	0|0|0	1	1	1	1	1	8.84	66.67	0
RPA4NT	THRAP3	THRAP3	3|10|29	42	14	3	0|0|0	1	1	1	1	1	5.42	140	0
RPA4NT	TPD52L2	TPD52L2	4|3|15	22	7.33	3	0|0|0	1	1	1	1	1	5.42	73.33	0
RPA4NT	NUP50	NUP50	12|12|22	46	15.33	3	0|0|0	1	1	1	1	1	19.83	153.33	0
RPA4NT	RBSN	RBSN	11|21|49	81	27	3	0|0|0	1	1	1	1	1	18.31	270	0
RPA4NT	PALLD	PALLD	8|15|33	56	18.67	3	0|0|0	1	1	1	1	1	13.67	186.67	0
RPA4NT	NAP1L1	NAP1L1	5|6|12	23	7.67	3	0|0|0	1	1	1	1	1	8.84	76.67	0
RPA4NT	PCNP	PCNP	6|9|11	26	8.67	3	0|0|0	1	1	1	1	1	10.48	86.67	0
RPA4NT	RPA4	RPA4	95|153|182	430	143.33	3	0|0|0	1	1	1	1	1	139.25	1433.33	0
RPA4NT	RPA1	RPA1	77|79|107	263	87.67	3	16|0|0	1	1	1	1	1	6.1	16.44	0
RPA4NT	CD2AP	CD2AP	6|8|26	40	13.33	3	0|0|0	1	1	1	1	1	10.48	133.33	0
RPA4NT	L3MBTL3	L3MBTL3	3|5|19	27	9	3	0|0|0	1	1	1	1	1	5.42	90	0
RPA4NT	MKI67	MKI67	8|11|113	132	44	3	0|0|0	1	1	1	1	1	13.67	440	0
RPA4NT	NACA	NACA	9|8|9	26	8.67	3	0|0|0	1	1	1	1	1	13.67	86.67	0
RPA4NT	TAF9	TAF9	10|17|18	45	15	3	0|0|0	1	1	1	1	1	16.77	150	0
RPA4NT	NUP153	NUP153	6|13|65	84	28	3	0|0|0	1	1	1	1	1	10.48	280	0
RPA4NT	RBM27	RBM27	29|74|94	197	65.67	3	0|0|0	1	1	1	1	1	44.94	656.67	0
RPA4NT	GPKOW	GPKOW	7|6|22	35	11.67	3	0|0|0	1	1	1	1	1	10.48	116.67	0
RPA4NT	CGN	CGN	14|30|49	93	31	3	0|0|0	1	1	1	1	1	22.85	310	0
RPA4NT	STAU1	STAU1	5|5|25	35	11.67	3	0|0|0	1	1	1	1	1	8.84	116.67	0
RPA4NT	STAU2	STAU2	6|20|39	65	21.67	3	0|0|0	1	1	1	1	1	10.48	216.67	0
RPA4NT	TBC1D15	TBC1D15	5|14|34	53	17.67	3	1|0|0	1	1	1	1	1	8.82	53	0
RPA4NT	HDLBP	HDLBP	10|13|52	75	25	3	0|0|0	1	1	1	1	1	16.77	250	0
RPA4NT	BICD2	BICD2	7|6|29	42	14	3	0|0|0	1	1	1	1	1	10.48	140	0
RPA4NT	PDLIM1	PDLIM1	2|4|13	19	6.33	3	0|0|0	0.99	1	0.99	1	0.99	3.58	63.33	0
RPA4NT	SART1	SART1	2|3|21	26	8.67	3	0|0|0	0.99	1	0.99	1	0.99	3.58	86.67	0
RPA4NT	EDC4	EDC4	11|19|52	82	27.33	3	4|0|0	0.99	1	0.99	1	0.99	3.33	20.5	0
RPA4NT	CNN3	CNN3	2|7|12	21	7	3	0|0|0	0.99	1	0.99	1	0.99	3.58	70	0
RPA4NT	NONO	NONO	57|91|156	304	101.33	3	22|0|2	0.99	1	0.99	1	0.99	3.99	12.67	0
RPA4NT	STRN	STRN	2|5|27	34	11.33	3	0|0|0	0.99	1	0.99	1	0.99	3.58	113.33	0
RPA4NT	SALL2	SALL2	2|5|23	30	10	3	0|0|0	0.99	1	0.99	1	0.99	3.58	100	0
RPA4NT	HCFC1	HCFC1	16|22|60	98	32.67	3	5|0|0	0.99	1	0.99	1	0.99	3.97	19.6	0
RPA4NT	UBAP2	UBAP2	2|4|13	19	6.33	3	0|0|0	0.99	1	0.99	1	0.99	3.58	63.33	0
RPA4NT	G3BP1	G3BP1	9|19|32	60	20	3	3|0|0	0.99	1	0.99	1	0.99	3.47	20	0
RPA4NT	RUVBL2	RUVBL2	44|46|84	174	58	3	25|0|0	0.97	0.99	0.97	0.99	0.97	3.07	6.96	0
RPA4NT	IGF2BP1	IGF2BP1	13|15|45	73	24.33	3	6|0|0	0.97	1	0.97	1	0.97	2.78	12.17	0
RPA4NT	PSMD4	PSMD4	3|5|4	12	4	3	0|0|0	1	1	1	1	1	5.42	40	0
RPA4NT	SERPINA3	SERPINA3	4|3|3	10	3.33	3	0|0|0	1	1	1	1	1	5.42	33.33	0
RPA4NT	STRN4	STRN4	3|3|6	12	4	3	0|0|0	1	1	1	1	1	5.42	40	0
RPA4NT	FHL1	FHL1	4|2|4	10	3.33	3	0|0|0	0.99	1	0.99	1	0.99	3.58	33.33	0
RPA4NT	PDCD5	PDCD5	2|2|7	11	3.67	3	0|0|0	0.98	1	0.98	1	0.98	3.58	36.67	0
RPA4NT	NSFL1C	NSFL1C	2|2|7	11	3.67	3	0|0|0	0.98	1	0.98	1	0.98	3.58	36.67	0
RPA4NT	PPARD	PPARD	2|2|2	6	2	3	0|0|0	0.97	0.97	0.97	0.97	0.97	3.58	20	0
RPA4NT	RPL13	RPL13	9|16|37	62	20.67	3	6|0|0	0.94	1	0.94	1	0.94	1.86	10.33	0
RPA4NT	RPL26	RPL26	4|6|21	31	10.33	3	2|0|0	0.94	1	0.94	1	0.94	1.88	15.5	0
RPA4NT	RPL35	RPL35	2|4|12	18	6	3	1|0|0	0.93	1	0.93	1	0.93	1.43	18	0
RPA4NT	SF3A1	SF3A1	2|4|22	28	9.33	3	1|0|0	0.93	1	0.93	1	0.93	1.43	28	0
RPA4NT	ZC3HAV1	ZC3HAV1	2|8|27	37	12.33	3	2|0|0	0.85	1	0.85	1	0.85	0.21	18.5	0.01
RPA4NT	RPL23A	RPL23A	4|4|15	23	7.67	3	3|0|0	0.84	1	0.84	1	0.84	1.13	7.67	0.01
RPA4NT	AP3S1	AP3S1	4|4|9	17	5.67	3	3|0|0	0.83	0.97	0.83	0.97	0.83	1.13	5.67	0.01
RPA4NT	DPP3	DPP3	8|5|24	37	12.33	3	5|0|0	0.83	1	0.83	1	0.83	0.51	7.4	0.01
RPA4NT	SFPQ	SFPQ	5|7|22	34	11.33	3	5|0|0	0.82	0.99	0.82	0.99	0.82	0.51	6.8	0.01
RPA4NT	RPL37A	RPL37A	2|2|2	6	2	3	1|0|0	0.81	0.81	0.81	0.81	0.81	1.43	6	0.01
RPA4NT	DPYSL5	DPYSL5	2|2|2	6	2	3	0|1|0	0.81	0.81	0.81	0.81	0.81	1.43	6	0.01
RPA4NT	CCT5	CCT5	27|41|71	139	46.33	3	23|0|2	0.79	0.99	0.79	0.99	0.79	-0.26	5.56	0.02
RPA4NT	RPL8	RPL8	3|13|19	35	11.67	3	4|0|0	0.79	1	0.79	1	0.79	-0.4	8.75	0.02
RPA4NT	U2SURP	U2SURP	5|13|39	57	19	3	7|0|0	0.72	1	0.72	1	0.72	-1.08	8.14	0.02
RPA4NT	KHSRP	KHSRP	3|12|20	35	11.67	3	4|0|1	0.71	1	0.71	1	0.71	-1.69	7	0.02
RPA4NT	SNRPD3	SNRPD3	2|2|8	12	4	3	2|0|0	0.7	0.99	0.7	0.99	0.7	0.21	6	0.03
RPA4NT	UBE2M	UBE2M	6|7|7	20	6.67	3	5|0|1	0.68	0.73	0.68	0.73	0.68	0.34	3.33	0.03
RPA4NT	EBNA1BP2	EBNA1BP2	0|3|14	17	5.67	3	0|0|0	0.67	1	0.67	1	0.67	-0.96	56.67	0.1
RPA4NT	DDX42	DDX42	1|5|15	21	7	3	0|0|0	0.67	1	0.67	1	0.67	1.55	70	0.06
RPA4NT	RPL24	RPL24	3|8|21	32	10.67	3	3|1|2	0.67	1	0.67	1	0.67	-3.22	5.33	0.11
RPA4NT	C19ORF43	C19ORF43	0|5|10	15	5	3	0|0|0	0.67	1	0.67	1	0.67	-0.96	50	0.06
RPA4NT	RPRD2	RPRD2	0|6|20	26	8.67	3	0|0|0	0.67	1	0.67	1	0.67	-0.96	86.67	0.04
RPA4NT	SERBP1	SERBP1	0|8|25	33	11	3	0|0|0	0.67	1	0.67	1	0.67	-0.96	110	0.04
RPA4NT	LIMD1	LIMD1	1|4|6	11	3.67	3	0|0|0	0.67	1	0.67	1	0.67	1.55	36.67	0.08
RPA4NT	WDR70	WDR70	1|9|20	30	10	3	0|0|0	0.67	1	0.67	1	0.67	1.55	100	0.03
RPA4NT	TCERG1	TCERG1	1|5|22	28	9.33	3	0|0|0	0.67	1	0.67	1	0.67	1.55	93.33	0.05
RPA4NT	YEATS2	YEATS2	1|3|21	25	8.33	3	0|0|0	0.67	1	0.67	1	0.67	1.55	83.33	0.09
RPA4NT	ADNP	ADNP	1|3|24	28	9.33	3	0|0|0	0.67	1	0.67	1	0.67	1.55	93.33	0.09
RPA4NT	CEP170	CEP170	0|3|8	11	3.67	3	0|0|0	0.67	1	0.67	1	0.67	-0.96	36.67	0.1
RPA4NT	POLD3	POLD3	0|3|5	8	2.67	3	0|0|0	0.67	1	0.67	1	0.67	-0.96	26.67	0.1
RPA4NT	CHAMP1	CHAMP1	0|4|18	22	7.33	3	0|0|0	0.67	1	0.67	1	0.67	-0.96	73.33	0.07
RPA4NT	SNW1	SNW1	0|3|27	30	10	3	0|0|0	0.67	1	0.67	1	0.67	-0.96	100	0.09
RPA4NT	SPG20	SPG20	4|0|16	20	6.67	3	0|0|0	0.67	1	0.67	1	0.67	-0.96	66.67	0.07
RPA4NT	PRMT7	PRMT7	0|4|17	21	7	3	0|0|0	0.67	1	0.67	1	0.67	-0.96	70	0.07
RPA4NT	GPATCH1	GPATCH1	0|4|20	24	8	3	0|0|0	0.67	1	0.67	1	0.67	-0.96	80	0.06
RPA4NT	NCAPH	NCAPH	1|5|23	29	9.67	3	0|0|0	0.67	1	0.67	1	0.67	1.55	96.67	0.05
RPA4NT	KNOP1	KNOP1	0|6|35	41	13.67	3	0|0|0	0.67	1	0.67	1	0.67	-0.96	136.67	0.04
RPA4NT	DNAJB1	DNAJB1	1|8|31	40	13.33	3	0|0|0	0.67	1	0.67	1	0.67	1.55	133.33	0.04
RPA4NT	GATAD2B	GATAD2B	1|3|12	16	5.33	3	0|0|0	0.67	1	0.67	1	0.67	1.55	53.33	0.1
RPA4NT	RPL29	RPL29	0|4|6	10	3.33	3	1|0|0	0.67	1	0.67	1	0.67	-1.77	10	0.08
RPA4NT	PRRC2C	PRRC2C	1|5|24	30	10	3	0|0|0	0.67	1	0.67	1	0.67	1.55	100	0.05
RPA4NT	IK	IK	1|3|11	15	5	3	0|0|0	0.67	1	0.67	1	0.67	1.55	50	0.1
RPA4NT	ERBB2IP	ERBB2IP	1|4|9	14	4.67	3	0|0|0	0.67	1	0.67	1	0.67	1.55	46.67	0.08
RPA4NT	TPX2	TPX2	0|5|45	50	16.67	3	0|0|0	0.67	1	0.67	1	0.67	-0.96	166.67	0.05
RPA4NT	SAFB	SAFB	0|4|9	13	4.33	3	0|0|0	0.67	1	0.67	1	0.67	-0.96	43.33	0.08
RPA4NT	HAUS6	HAUS6	1|4|15	20	6.67	3	0|0|0	0.67	1	0.67	1	0.67	1.55	66.67	0.07
RPA4NT	RBM25	RBM25	1|3|15	19	6.33	3	0|0|0	0.67	1	0.67	1	0.67	1.55	63.33	0.09
RPA4NT	LIN54	LIN54	0|4|13	17	5.67	3	0|0|0	0.67	1	0.67	1	0.67	-0.96	56.67	0.07
RPA4NT	SMCHD1	SMCHD1	1|3|45	49	16.33	3	0|0|0	0.67	1	0.67	1	0.67	1.55	163.33	0.09
RPA4NT	NCOR1	NCOR1	1|5|27	33	11	3	1|0|0	0.67	1	0.67	1	0.67	-0.36	33	0.06
RPA4NT	RPL36	RPL36	0|4|5	9	3	3	1|0|0	0.67	1	0.67	1	0.67	-1.77	9	0.09
RPA4NT	SUMO1	SUMO1	1|2|4	7	2.33	3	0|0|0	0.66	1	0.66	1	0.66	1.55	23.33	0.14
RPA4NT	ZC3H14	ZC3H14	1|2|16	19	6.33	3	0|0|0	0.66	1	0.66	1	0.66	1.55	63.33	0.12
RPA4NT	TCOF1	TCOF1	0|2|10	12	4	3	0|0|0	0.66	1	0.66	1	0.66	-0.96	40	0.13
RPA4NT	CBX1	CBX1	2|0|12	14	4.67	3	0|0|0	0.66	1	0.66	1	0.66	-0.96	46.67	0.12
RPA4NT	NEDD1	NEDD1	0|2|7	9	3	3	0|0|0	0.66	1	0.66	1	0.66	-0.96	30	0.13
RPA4NT	CHMP4B	CHMP4B	1|3|4	8	2.67	3	0|0|0	0.66	1	0.66	1	0.66	1.55	26.67	0.11
RPA4NT	WRNIP1	WRNIP1	0|2|10	12	4	3	0|0|0	0.66	1	0.66	1	0.66	-0.96	40	0.13
RPA4NT	MLLT4	MLLT4	0|2|20	22	7.33	3	0|0|0	0.66	1	0.66	1	0.66	-0.96	73.33	0.12
RPA4NT	RPL17	RPL17	1|3|15	19	6.33	3	1|0|0	0.66	1	0.66	1	0.66	-0.36	19	0.11
RPA4NT	FUBP3	FUBP3	0|2|7	9	3	3	0|0|0	0.66	1	0.66	1	0.66	-0.96	30	0.13
RPA4NT	ARFGAP1	ARFGAP1	1|2|3	6	2	3	0|0|0	0.66	1	0.66	1	0.66	1.55	20	0.15
RPA4NT	TP53BP2	TP53BP2	2|1|5	8	2.67	3	0|0|0	0.66	1	0.66	1	0.66	1.55	26.67	0.14
RPA4NT	AGTPBP1	AGTPBP1	2|0|31	33	11	3	0|0|0	0.66	1	0.66	1	0.66	-0.96	110	0.12
RPA4NT	EIF4ENIF1	EIF4ENIF1	0|2|4	6	2	3	0|0|0	0.66	1	0.66	1	0.66	-0.96	20	0.14
RPA4NT	LIMA1	LIMA1	1|2|9	12	4	3	0|0|0	0.66	1	0.66	1	0.66	1.55	40	0.13
RPA4NT	RBBP4	RBBP4	2|0|7	9	3	3	0|0|0	0.66	1	0.66	1	0.66	-0.96	30	0.13
RPA4NT	SH3GL1	SH3GL1	0|2|9	11	3.67	3	0|0|0	0.66	1	0.66	1	0.66	-0.96	36.67	0.13
RPA4NT	ERCC5	ERCC5	0|2|5	7	2.33	3	0|0|0	0.66	1	0.66	1	0.66	-0.96	23.33	0.14
RPA4NT	WAPAL	WAPAL	1|2|9	12	4	3	0|0|0	0.66	1	0.66	1	0.66	1.55	40	0.13
RPA4NT	ILKAP	ILKAP	1|2|11	14	4.67	3	0|0|0	0.66	1	0.66	1	0.66	1.55	46.67	0.12
RPA4NT	ATG2B	ATG2B	1|2|14	17	5.67	3	0|0|0	0.66	1	0.66	1	0.66	1.55	56.67	0.12
RPA4NT	STMN1	STMN1	3|1|4	8	2.67	3	0|0|0	0.66	1	0.66	1	0.66	1.55	26.67	0.11
RPA4NT	PFDN2	PFDN2	0|2|6	8	2.67	3	0|0|0	0.66	1	0.66	1	0.66	-0.96	26.67	0.14
RPA4NT	EEF1B2	EEF1B2	4|0|2	6	2	3	0|0|0	0.66	1	0.66	1	0.66	-0.96	20	0.14
RPA4NT	PIAS2	PIAS2	1|2|4	7	2.33	3	0|0|0	0.66	1	0.66	1	0.66	1.55	23.33	0.14
RPA4NT	CDR2	CDR2	1|2|12	15	5	3	0|0|0	0.66	1	0.66	1	0.66	1.55	50	0.12
RPA4NT	NPM1	NPM1	6|0|10	16	5.33	3	1|0|2	0.66	1	0.66	1	0.66	-4	5.33	0.11
RPA4NT	GNA13	GNA13	4|2|2	8	2.67	3	2|0|0	0.66	0.87	0.66	0.87	0.66	0.21	4	0.11
RPA4NT	RPL19	RPL19	3|2|21	26	8.67	3	3|0|0	0.65	1	0.65	1	0.65	-0.63	8.67	0.15
RPA4NT	DBNL	DBNL	2|1|2	5	1.67	3	0|0|0	0.65	0.97	0.65	0.97	0.65	1.55	16.67	0.15
RPA4NT	NASP	NASP	2|0|2	4	1.33	3	0|0|0	0.65	0.97	0.65	0.97	0.65	-0.96	13.33	0.15
RPA4NT	KIAA0319L	KIAA0319L	1|2|2	5	1.67	3	0|0|0	0.65	0.97	0.65	0.97	0.65	1.55	16.67	0.15
RPA4NT	RPL27	RPL27	3|6|15	24	8	3	5|0|0	0.65	0.98	0.65	0.98	0.65	-1.34	4.8	0.15
RPA4NT	SQSTM1	SQSTM1	2|0|2	4	1.33	3	0|0|0	0.65	0.97	0.65	0.97	0.65	-0.96	13.33	0.15
RPA4NT	TTC1	TTC1	1|2|2	5	1.67	3	0|0|0	0.65	0.97	0.65	0.97	0.65	1.55	16.67	0.15
RPA4NT	NAT10	NAT10	2|5|20	27	9	3	4|0|0	0.64	1	0.64	1	0.64	-1.62	6.75	0.16
RPA4NT	AP3D1	AP3D1	1|7|18	26	8.67	3	5|0|0	0.61	0.99	0.61	0.99	0.61	-4.6	5.2	0.16
RPA4NT	SRP54	SRP54	1|6|26	33	11	3	4|0|0	0.61	1	0.61	1	0.61	-3.34	8.25	0.16
RPA4NT	RPL35A	RPL35A	0|2|5	7	2.33	3	1|0|0	0.6	1	0.6	1	0.6	-1.77	7	0.16
RPA4NT	SEC61B	SEC61B	0|2|4	6	2	3	1|0|0	0.6	1	0.6	1	0.6	-1.77	6	0.16
RPA4NT	SNX9	SNX9	1|3|10	14	4.67	3	2|0|0	0.58	1	0.58	1	0.58	-1.09	7	0.16
RPA4NT	YTHDF2	YTHDF2	4|4|8	16	5.33	3	5|0|0	0.58	0.87	0.58	0.87	0.58	-0.29	3.2	0.16
RPA4NT	RPS11	RPS11	0|7|21	28	9.33	3	6|0|0	0.58	0.99	0.58	0.99	0.58	-7.4	4.67	0.16
RPA4NT	RPS24	RPS24	2|4|9	15	5	3	4|0|0	0.57	0.94	0.57	0.94	0.57	-1.62	3.75	0.17
RPA4NT	NUDT21	NUDT21	8|4|9	21	7	3	7|0|0	0.55	0.81	0.55	0.81	0.55	-2.13	3	0.17
RPA4NT	RPL21	RPL21	3|3|13	19	6.33	3	3|0|1	0.54	1	0.54	1	0.54	-0.8	4.75	0.17
RPA4NT	RPS13	RPS13	0|7|25	32	10.67	3	7|0|0	0.54	0.99	0.54	0.99	0.54	-8.91	4.57	0.17
RPA4NT	STIP1	STIP1	2|2|6	10	3.33	3	3|0|0	0.53	0.89	0.53	0.89	0.53	-0.63	3.33	0.17
RPA4NT	TARDBP	TARDBP	2|2|6	10	3.33	3	3|0|0	0.53	0.89	0.53	0.89	0.53	-0.63	3.33	0.17
RPA4NT	FXR2	FXR2	0|2|22	24	8	3	2|0|0	0.52	1	0.52	1	0.52	-3.13	12	0.18
RPA4NT	TBCB	TBCB	1|2|10	13	4.33	3	2|0|0	0.52	1	0.52	1	0.52	-1.09	6.5	0.18
RPA4NT	RBMX	RBMX	1|3|9	13	4.33	3	3|0|0	0.52	0.97	0.52	0.97	0.52	-2.15	4.33	0.18
RPA4NT	IPO8	IPO8	1|6|13	20	6.67	3	6|0|0	0.52	0.94	0.52	0.94	0.52	-5.3	3.33	0.18
RPA4NT	RPS15	RPS15	1|2|9	12	4	3	0|0|2	0.52	1	0.52	1	0.52	-1.09	6	0.18
RPA4NT	RPS25	RPS25	2|0|7	9	3	3	2|0|0	0.51	0.98	0.51	0.98	0.51	-3.13	4.5	0.18
RPA4NT	RPS23	RPS23	0|2|6	8	2.67	3	2|0|0	0.51	0.97	0.51	0.97	0.51	-3.13	4	0.19
RPA4NT	ADSS	ADSS	0|3|6	9	3	3	3|0|0	0.5	0.89	0.5	0.89	0.5	-3.55	3	0.19
RPA4NT	HNRNPA0	HNRNPA0	2|1|5	8	2.67	3	2|0|0	0.5	0.93	0.5	0.93	0.5	-1.09	4	0.19
RPA4NT	RPL13A	RPL13A	4|11|20	35	11.67	3	8|2|1	0.5	0.97	0.5	0.97	0.5	-7.03	3.18	0.19
RPA4NT	RPL28	RPL28	2|2|8	12	4	3	2|0|1	0.49	1	0.49	1	0.49	-1.14	4	0.19
RPA4NT	TMEM63A	TMEM63A	4|2|2	8	2.67	3	3|0|0	0.48	0.76	0.48	0.76	0.48	-0.63	2.67	0.19
RPA4NT	SYNCRIP	SYNCRIP	8|6|15	29	9.67	3	7|1|1	0.47	0.94	0.47	0.94	0.47	-2.29	3.22	0.19
RPA4NT	SNRPB	SNRPB	11|18|16	45	15	3	8|1|7	0.46	0.82	0.46	0.82	0.46	-4.14	2.81	0.2
RPA4NT	CKAP5	CKAP5	2|0|27	29	9.67	3	3|0|0	0.45	1	0.45	1	0.45	-3.55	9.67	0.2
RPA4NT	EPB41L2	EPB41L2	0|2|10	12	4	3	3|0|0	0.44	0.98	0.44	0.98	0.44	-3.55	4	0.2
RPA4NT	RPL32	RPL32	0|2|9	11	3.67	3	3|0|0	0.44	0.97	0.44	0.97	0.44	-3.55	3.67	0.2
RPA4NT	RPL34	RPL34	1|3|9	13	4.33	3	1|1|2	0.43	1	0.43	1	0.43	-3.79	3.25	0.21
RPA4NT	RPL14	RPL14	6|7|15	28	9.33	3	3|3|3	0.43	1	0.43	1	0.43	-2.53	3.11	0.2
RPA4NT	PREX1	PREX1	4|2|2	8	2.67	3	2|0|1	0.43	0.8	0.43	0.8	0.43	-1.14	2.67	0.21
RPA4NT	RPL27A	RPL27A	4|6|9	19	6.33	3	6|0|1	0.43	0.81	0.43	0.81	0.43	-2.38	2.71	0.21
RPA4NT	LARP1	LARP1	2|4|37	43	14.33	3	6|0|0	0.41	1	0.41	1	0.41	-3.88	7.17	0.21
RPA4NT	RANGAP1	RANGAP1	8|18|51	77	25.67	3	17|0|2	0.41	0.99	0.41	0.99	0.41	-10.05	4.05	0.21
RPA4NT	PCBP1	PCBP1	8|10|18	36	12	3	8|1|3	0.4	0.96	0.4	0.96	0.4	-3.27	3	0.21
RPA4NT	ELAVL1	ELAVL1	0|3|5	8	2.67	3	4|0|0	0.39	0.76	0.39	0.76	0.39	-5.03	2	0.22
RPA4NT	CDK13	CDK13	2|2|7	11	3.67	3	2|1|1	0.39	0.98	0.39	0.98	0.39	-2.3	2.75	0.22
RPA4NT	RPL6	RPL6	15|18|34	67	22.33	3	12|2|6	0.39	0.99	0.39	0.99	0.39	-4.12	3.35	0.22
RPA4NT	IPO9	IPO9	1|3|12	16	5.33	3	5|0|0	0.39	0.95	0.39	0.95	0.39	-4.6	3.2	0.22
RPA4NT	MAPRE1	MAPRE1	2|7|13	22	7.33	3	9|0|0	0.38	0.88	0.38	0.88	0.38	-7.18	2.44	0.22
RPA4NT	HBS1L	HBS1L	2|0|2	4	1.33	3	2|0|0	0.37	0.55	0.37	0.55	0.37	-3.13	2	0.23
RPA4NT	PABPC1	PABPC1	0|4|11	15	5	3	5|0|1	0.37	0.93	0.37	0.93	0.37	-7.67	2.5	0.23
RPA4NT	PSMC2	PSMC2	10|12|36	58	19.33	3	15|0|0	0.37	0.97	0.37	0.97	0.37	-3.6	3.87	0.23
RPA4NT	RPS18	RPS18	3|4|18	25	8.33	3	7|0|0	0.37	0.97	0.37	0.97	0.37	-3.44	3.57	0.23
RPA4NT	CORO1C	CORO1C	0|2|8	10	3.33	3	4|0|0	0.36	0.91	0.36	0.91	0.36	-5.03	2.5	0.23
RPA4NT	AASDHPPT	AASDHPPT	1|2|8	11	3.67	3	4|0|0	0.36	0.91	0.36	0.91	0.36	-3.34	2.75	0.23
RPA4NT	ATP5J2-PTCD1	ATP5J2;ATP5J2-PTCD1	2|0|4	6	2	3	2|0|1	0.35	0.8	0.35	0.8	0.35	-4	2	0.24
RPA4NT	RPS6	RPS6	5|5|21	31	10.33	3	6|3|0	0.35	0.99	0.35	0.99	0.35	-3.53	3.44	0.24
RPA4NT	HNRNPR	HNRNPR	1|3|15	19	6.33	3	5|0|1	0.35	0.98	0.35	0.98	0.35	-5.57	3.17	0.24
RPA4NT	CCAR2	CCAR2	2|5|27	34	11.33	3	9|0|0	0.34	0.98	0.34	0.98	0.34	-7.18	3.78	0.24
RPA4NT	RPS8	RPS8	7|13|24	44	14.67	3	13|0|3	0.34	0.92	0.34	0.92	0.34	-8.21	2.75	0.24
RPA4NT	CACYBP	CACYBP	2|1|12	15	5	3	5|0|0	0.34	0.95	0.34	0.95	0.34	-4.6	3	0.25
RPA4NT	SYAP1	SYAP1	0|1|8	9	3	3	0|0|0	0.33	1	0.33	1	0.33	-0.96	30	0.28
RPA4NT	NOP2	NOP2	1|2|10	13	4.33	3	5|0|0	0.33	0.92	0.33	0.92	0.33	-4.6	2.6	0.34
RPA4NT	GTF3C5	GTF3C5	0|0|5	5	1.67	3	1|0|0	0.33	1	0.33	1	0.33	-1.77	5	0.31
RPA4NT	KRT87P	KRT87P	6|0|0	6	2	3	0|0|0	0.33	1	0.33	1	0.33	-0.96	20	0.29
RPA4NT	SPDL1	SPDL1	0|0|3	3	1	3	0|0|0	0.33	1	0.33	1	0.33	-0.96	10	0.33
RPA4NT	RBM10	RBM10	0|1|22	23	7.67	3	0|0|1	0.33	1	0.33	1	0.33	-1.77	23	0.25
RPA4NT	SUGP2	SUGP2	0|0|3	3	1	3	0|0|0	0.33	1	0.33	1	0.33	-0.96	10	0.33
RPA4NT	RIF1	RIF1	0|0|10	10	3.33	3	0|0|0	0.33	1	0.33	1	0.33	-0.96	33.33	0.27
RPA4NT	GLO1	GLO1	0|0|7	7	2.33	3	2|0|1	0.33	0.99	0.33	0.99	0.33	-4	2.33	0.34
RPA4NT	RBM4	RBM4	0|1|5	6	2	3	0|0|0	0.33	1	0.33	1	0.33	-0.96	20	0.3
RPA4NT	TRIM28	TRIM28	21|22|53	96	32	3	28|0|0	0.33	0.96	0.33	0.96	0.33	-5.68	3.43	0.34
RPA4NT	EPS15	EPS15	0|1|5	6	2	3	0|0|0	0.33	1	0.33	1	0.33	-0.96	20	0.3
RPA4NT	CNOT2	CNOT2	0|1|4	5	1.67	3	0|0|0	0.33	1	0.33	1	0.33	-0.96	16.67	0.31
RPA4NT	PARD3	PARD3	0|1|3	4	1.33	3	0|0|0	0.33	1	0.33	1	0.33	-0.96	13.33	0.33
RPA4NT	PRCC	PRCC	0|1|5	6	2	3	0|0|0	0.33	1	0.33	1	0.33	-0.96	20	0.3
RPA4NT	DHX29	DHX29	0|1|24	25	8.33	3	0|0|0	0.33	1	0.33	1	0.33	-0.96	83.33	0.25
RPA4NT	SF1	SF1	0|1|6	7	2.33	3	0|0|0	0.33	1	0.33	1	0.33	-0.96	23.33	0.29
RPA4NT	EIF3G	EIF3G	0|0|7	7	2.33	3	0|0|0	0.33	1	0.33	1	0.33	-0.96	23.33	0.28
RPA4NT	PAK2	PAK2	0|1|4	5	1.67	3	0|0|0	0.33	1	0.33	1	0.33	-0.96	16.67	0.31
RPA4NT	NOP56	NOP56	0|0|17	17	5.67	3	5|0|1	0.33	0.99	0.33	0.99	0.33	-7.67	2.83	0.34
RPA4NT	ARFGAP2	ARFGAP2	0|1|10	11	3.67	3	0|0|0	0.33	1	0.33	1	0.33	-0.96	36.67	0.27
RPA4NT	FXR1	FXR1	0|1|4	5	1.67	3	0|0|0	0.33	1	0.33	1	0.33	-0.96	16.67	0.31
RPA4NT	TOP1	TOP1	1|0|9	10	3.33	3	2|0|2	0.33	1	0.33	1	0.33	-5.56	2.5	0.3
RPA4NT	RAPGEF6	RAPGEF6	1|0|9	10	3.33	3	0|0|0	0.33	1	0.33	1	0.33	-0.96	33.33	0.27
RPA4NT	KIF11	KIF11	0|1|35	36	12	3	6|0|0	0.33	1	0.33	1	0.33	-7.4	6	0.32
RPA4NT	IFT46	IFT46	0|0|6	6	2	3	0|0|0	0.33	1	0.33	1	0.33	-0.96	20	0.29
RPA4NT	ERCC6L	ERCC6L	0|0|3	3	1	3	0|0|0	0.33	1	0.33	1	0.33	-0.96	10	0.33
RPA4NT	IGF2BP2	IGF2BP2	0|0|19	19	6.33	3	0|0|0	0.33	1	0.33	1	0.33	-0.96	63.33	0.26
RPA4NT	SMEK1	SMEK1	0|0|4	4	1.33	3	1|0|0	0.33	1	0.33	1	0.33	-1.77	4	0.32
RPA4NT	EMSY	EMSY	0|1|15	16	5.33	3	1|0|0	0.33	1	0.33	1	0.33	-1.77	16	0.25
RPA4NT	DDX21	DDX21	5|8|37	50	16.67	3	11|2|9	0.33	1	0.33	1	0.33	-18.9	2.27	0.32
RPA4NT	ABI1	ABI1	0|0|7	7	2.33	3	0|0|0	0.33	1	0.33	1	0.33	-0.96	23.33	0.28
RPA4NT	IGF2BP3	IGF2BP3	1|0|4	5	1.67	3	1|0|0	0.33	1	0.33	1	0.33	-1.77	5	0.32
RPA4NT	ZNF207	ZNF207	0|1|3	4	1.33	3	0|0|0	0.33	1	0.33	1	0.33	-0.96	13.33	0.33
RPA4NT	GPATCH4	GPATCH4	1|0|7	8	2.67	3	0|0|0	0.33	1	0.33	1	0.33	-0.96	26.67	0.28
RPA4NT	RBBP7	RBBP7	0|1|15	16	5.33	3	3|0|0	0.33	1	0.33	1	0.33	-3.55	5.33	0.32
RPA4NT	ZNF536	ZNF536	0|0|6	6	2	3	0|0|0	0.33	1	0.33	1	0.33	-0.96	20	0.29
RPA4NT	CXORF56	CXORF56	0|0|8	8	2.67	3	0|0|0	0.33	1	0.33	1	0.33	-0.96	26.67	0.28
RPA4NT	KIAA1671	KIAA1671	0|1|23	24	8	3	0|0|0	0.33	1	0.33	1	0.33	-0.96	80	0.25
RPA4NT	TSHZ3	TSHZ3	0|1|3	4	1.33	3	0|0|0	0.33	1	0.33	1	0.33	-0.96	13.33	0.33
RPA4NT	MAP1B	MAP1B	1|1|10	12	4	3	0|0|0	0.33	1	0.33	1	0.33	1.55	40	0.27
RPA4NT	PARP1	PARP1	48|55|113	216	72	3	39|3|27	0.33	0.99	0.33	0.99	0.33	-19.47	3.13	0.34
RPA4NT	RSL1D1	RSL1D1	1|1|25	27	9	3	5|1|1	0.33	1	0.33	1	0.33	-7.17	3.86	0.3
RPA4NT	SAFB2	SAFB2	1|0|3	4	1.33	3	0|0|0	0.33	1	0.33	1	0.33	-0.96	13.33	0.33
RPA4NT	STRN3	STRN3	0|0|17	17	5.67	3	0|0|0	0.33	1	0.33	1	0.33	-0.96	56.67	0.26
RPA4NT	HN1	HN1	1|1|4	6	2	3	0|0|0	0.33	1	0.33	1	0.33	1.55	20	0.31
RPA4NT	ZMPSTE24	ZMPSTE24	0|2|6	8	2.67	3	4|0|0	0.33	0.83	0.33	0.83	0.33	-5.03	2	0.32
RPA4NT	CHORDC1	CHORDC1	0|0|8	8	2.67	3	1|0|0	0.33	1	0.33	1	0.33	-1.77	8	0.27
RPA4NT	PRRC2A	PRRC2A	0|1|16	17	5.67	3	0|0|0	0.33	1	0.33	1	0.33	-0.96	56.67	0.26
RPA4NT	PIGS	PIGS	0|0|4	4	1.33	3	0|0|0	0.33	1	0.33	1	0.33	-0.96	13.33	0.31
RPA4NT	TMOD3	TMOD3	0|0|7	7	2.33	3	0|0|0	0.33	1	0.33	1	0.33	-0.96	23.33	0.28
RPA4NT	STUB1	STUB1	0|1|10	11	3.67	3	1|0|0	0.33	1	0.33	1	0.33	-1.77	11	0.26
RPA4NT	DDX5	DDX5	0|1|15	16	5.33	3	5|0|0	0.33	0.98	0.33	0.98	0.33	-6.51	3.2	0.34
RPA4NT	BCR	BCR	0|0|12	12	4	3	0|0|0	0.33	1	0.33	1	0.33	-0.96	40	0.27
RPA4NT	DCP1B	DCP1B	0|0|6	6	2	3	0|0|0	0.33	1	0.33	1	0.33	-0.96	20	0.29
RPA4NT	DCP1A	DCP1A	0|1|6	7	2.33	3	0|0|0	0.33	1	0.33	1	0.33	-0.96	23.33	0.29
RPA4NT	IFT74	IFT74	0|1|22	23	7.67	3	0|0|0	0.33	1	0.33	1	0.33	-0.96	76.67	0.25
RPA4NT	HIST1H1E	HIST1H1E	16|28|44	88	29.33	3	13|11|18	0.33	1	0.33	1	0.33	-26.67	2.1	0.29
RPA4NT	SLC16A1	SLC16A1	0|2|6	8	2.67	3	4|0|0	0.33	0.83	0.33	0.83	0.33	-5.03	2	0.32
RPA4NT	TAB2	TAB2	0|1|6	7	2.33	3	0|0|0	0.33	1	0.33	1	0.33	-0.96	23.33	0.29
RPA4NT	ANKHD1	ANKHD1	0|1|17	18	6	3	0|0|0	0.33	1	0.33	1	0.33	-0.96	60	0.26
RPA4NT	CEP97	CEP97	0|1|4	5	1.67	3	0|0|0	0.33	1	0.33	1	0.33	-0.96	16.67	0.31
RPA4NT	ESF1	ESF1	0|1|4	5	1.67	3	0|0|0	0.33	1	0.33	1	0.33	-0.96	16.67	0.31
RPA4NT	MAP7D3	MAP7D3	0|0|6	6	2	3	0|0|0	0.33	1	0.33	1	0.33	-0.96	20	0.29
RPA4NT	USP11	USP11	0|0|6	6	2	3	1|0|0	0.33	1	0.33	1	0.33	-1.77	6	0.28
RPA4NT	RPL31	RPL31	0|0|5	5	1.67	3	0|0|0	0.33	1	0.33	1	0.33	-0.96	16.67	0.3
RPA4NT	NFRKB	NFRKB	0|2|0	2	0.67	3	0|0|0	0.32	0.97	0.32	0.97	0.32	-0.96	6.67	0.34
RPA4NT	SNRPA	SNRPA	0|1|2	3	1	3	0|0|0	0.32	0.97	0.32	0.97	0.32	-0.96	10	0.34
RPA4NT	GTF2I	GTF2I	0|0|21	21	7	3	8|0|0	0.32	0.97	0.32	0.97	0.32	-10.42	2.62	0.37
RPA4NT	POLI	POLI	0|0|2	2	0.67	3	0|0|0	0.32	0.97	0.32	0.97	0.32	-0.96	6.67	0.34
RPA4NT	UBFD1	UBFD1	0|0|2	2	0.67	3	0|0|0	0.32	0.97	0.32	0.97	0.32	-0.96	6.67	0.34
RPA4NT	SRBD1	SRBD1	0|1|2	3	1	3	0|0|0	0.32	0.97	0.32	0.97	0.32	-0.96	10	0.34
RPA4NT	PRC1	PRC1	2|0|0	2	0.67	3	0|0|0	0.32	0.97	0.32	0.97	0.32	-0.96	6.67	0.34
RPA4NT	ZC3H18	ZC3H18	0|1|2	3	1	3	0|0|0	0.32	0.97	0.32	0.97	0.32	-0.96	10	0.34
RPA4NT	ESYT1	ESYT1	0|1|17	18	6	3	6|0|0	0.32	0.97	0.32	0.97	0.32	-7.4	3	0.34
RPA4NT	ZNF644	ZNF644	1|0|2	3	1	3	0|0|0	0.32	0.97	0.32	0.97	0.32	-0.96	10	0.34
RPA4NT	SF3B1	SF3B1	9|7|36	52	17.33	3	20|0|0	0.32	0.95	0.32	0.95	0.32	-12.44	2.6	0.37
RPA4NT	TNRC6A	TNRC6A	0|1|2	3	1	3	0|0|0	0.32	0.97	0.32	0.97	0.32	-0.96	10	0.34
RPA4NT	SLX4	SLX4	0|1|2	3	1	3	0|0|0	0.32	0.97	0.32	0.97	0.32	-0.96	10	0.34
RPA4NT	RANBP1	RANBP1	2|0|0	2	0.67	3	0|0|0	0.32	0.97	0.32	0.97	0.32	-0.96	6.67	0.34
RPA4NT	MTOR	MTOR	0|1|2	3	1	3	0|0|0	0.32	0.97	0.32	0.97	0.32	-0.96	10	0.34
RPA4NT	TAF9B	TAF9B	1|1|2	4	1.33	3	0|0|0	0.32	0.97	0.32	0.97	0.32	1.55	13.33	0.34
RPA4NT	DRG1	DRG1	0|1|9	10	3.33	3	3|0|0	0.32	0.97	0.32	0.97	0.32	-3.55	3.33	0.37
RPA4NT	LAS1L	LAS1L	1|0|10	11	3.67	3	4|0|0	0.32	0.95	0.32	0.95	0.32	-5.03	2.75	0.37
RPA4NT	SLTM	SLTM	2|0|0	2	0.67	3	0|0|0	0.32	0.97	0.32	0.97	0.32	-0.96	6.67	0.34
RPA4NT	RICTOR	RICTOR	0|1|2	3	1	3	0|0|0	0.32	0.97	0.32	0.97	0.32	-0.96	10	0.34
RPA4NT	TRRAP	TRRAP	0|1|2	3	1	3	0|0|0	0.32	0.97	0.32	0.97	0.32	-0.96	10	0.34
RPA4NT	FSIP2	FSIP2	0|1|2	3	1	3	0|0|0	0.32	0.97	0.32	0.97	0.32	-0.96	10	0.34
RPA4NT	WBP11	WBP11	0|0|2	2	0.67	3	0|0|0	0.32	0.97	0.32	0.97	0.32	-0.96	6.67	0.34
RPA4NT	ERMP1	ERMP1	0|2|0	2	0.67	3	0|0|0	0.32	0.97	0.32	0.97	0.32	-0.96	6.67	0.34
RPA4NT	PPP6R1	PPP6R1	0|1|3	4	1.33	3	0|0|1	0.32	0.97	0.32	0.97	0.32	-1.77	4	0.34
RPA4NT	PAPD5	PAPD5	0|1|2	3	1	3	0|0|0	0.32	0.97	0.32	0.97	0.32	-0.96	10	0.34
RPA4NT	CLMN	CLMN	0|0|2	2	0.67	3	0|0|0	0.32	0.97	0.32	0.97	0.32	-0.96	6.67	0.34
RPA4NT	RPS19	RPS19	0|1|15	16	5.33	3	7|0|0	0.32	0.95	0.32	0.95	0.32	-8.91	2.29	0.37
RPA4NT	SCAF11	SCAF11	0|0|2	2	0.67	3	0|0|0	0.32	0.97	0.32	0.97	0.32	-0.96	6.67	0.34
RPA4NT	GEMIN5	GEMIN5	0|1|16	17	5.67	3	8|0|0	0.31	0.94	0.31	0.94	0.31	-10.42	2.13	0.38
RPA4NT	LBR	LBR	0|1|9	10	3.33	3	4|0|0	0.31	0.94	0.31	0.94	0.31	-5.03	2.5	0.38
RPA4NT	DPYSL2	DPYSL2	0|1|5	6	2	3	2|0|0	0.31	0.93	0.31	0.93	0.31	-3.13	3	0.38
RPA4NT	IRS4	IRS4	2|3|28	33	11	3	19|0|0	0.31	0.92	0.31	0.92	0.31	-20.03	1.74	0.39
RPA4NT	DDHD1	DDHD1	1|0|5	6	2	3	1|2|0	0.31	0.92	0.31	0.92	0.31	-4	2	0.38
RPA4NT	CCT6A	CCT6A	7|11|39	57	19	3	25|0|0	0.31	0.94	0.31	0.94	0.31	-18.3	2.28	0.37
RPA4NT	SLC25A1	SLC25A1	0|0|7	7	2.33	3	3|0|0	0.31	0.93	0.31	0.93	0.31	-3.55	2.33	0.38
RPA4NT	RPL18	RPL18	10|20|24	54	18	3	9|9|8	0.31	0.88	0.31	0.88	0.31	-16.57	2.08	0.38
RPA4NT	APEX1	APEX1	1|0|16	17	5.67	3	9|0|0	0.31	0.92	0.31	0.92	0.31	-11.51	1.89	0.38
RPA4NT	MATR3	MATR3	2|2|21	25	8.33	3	11|0|0	0.31	0.94	0.31	0.94	0.31	-9.81	2.27	0.37
RPA4NT	AAR2	AAR2	0|0|5	5	1.67	3	2|0|0	0.31	0.93	0.31	0.93	0.31	-3.13	2.5	0.38
RPA4NT	RPL3	RPL3	1|7|20	28	9.33	3	13|0|0	0.31	0.91	0.31	0.91	0.31	-14.37	2.15	0.38
RPA4NT	RPL5	RPL5	8|19|48	75	25	3	23|0|10	0.31	0.94	0.31	0.94	0.31	-26.81	2.27	0.37
RPA4NT	RPS20	RPS20	2|1|8	11	3.67	3	4|0|1	0.31	0.89	0.31	0.89	0.31	-4.81	2.2	0.38
RPA4NT	LRRC59	LRRC59	5|5|24	34	11.33	3	13|1|1	0.31	0.93	0.31	0.93	0.31	-9.86	2.27	0.38
RPA4NT	PPP1CC	PPP1CC	4|4|6	14	4.67	3	4|0|2	0.3	0.59	0.3	0.59	0.3	-1.69	2.33	0.39
RPA4NT	SFXN1	SFXN1	2|2|18	22	7.33	3	10|1|1	0.3	0.91	0.3	0.91	0.3	-11.12	1.83	0.39
RPA4NT	PRMT5	PRMT5	0|2|16	18	6	3	11|0|0	0.3	0.89	0.3	0.89	0.3	-14.54	1.64	0.39
RPA4NT	EIF3C	EIF3C	2|8|36	46	15.33	3	25|0|1	0.3	0.89	0.3	0.89	0.3	-29.69	1.77	0.39
RPA4NT	ADAR	ADAR	1|3|19	23	7.67	3	13|0|0	0.3	0.9	0.3	0.9	0.3	-14.37	1.77	0.39
RPA4NT	NOP58	NOP58	0|1|13	14	4.67	3	7|1|1	0.3	0.9	0.3	0.9	0.3	-11.91	1.56	0.39
RPA4NT	RBM14	RBM14	0|1|9	10	3.33	3	6|0|0	0.29	0.87	0.29	0.87	0.29	-7.4	1.67	0.39
RPA4NT	UTRN	UTRN	0|0|4	4	1.33	3	0|0|2	0.29	0.87	0.29	0.87	0.29	-3.13	2	0.39
RPA4NT	RPL18A	RPL18A	4|4|17	25	8.33	3	9|0|4	0.29	0.87	0.29	0.87	0.29	-9.37	1.92	0.39
RPA4NT	MYBBP1A	MYBBP1A	0|0|14	14	4.67	3	10|0|0	0.29	0.87	0.29	0.87	0.29	-13.02	1.4	0.39
RPA4NT	VAPA	VAPA	0|1|11	12	4	3	8|0|0	0.28	0.85	0.28	0.85	0.28	-10.42	1.5	0.4
RPA4NT	COX4I1	COX4I1	4|3|14	21	7	3	11|0|0	0.28	0.83	0.28	0.83	0.28	-8.18	1.91	0.4
RPA4NT	TLN1	TLN1	0|1|7	8	2.67	3	5|0|0	0.28	0.83	0.28	0.83	0.28	-6.51	1.6	0.4
RPA4NT	ECI1	ECI1	2|2|9	13	4.33	3	5|0|2	0.28	0.84	0.28	0.84	0.28	-5.52	1.86	0.4
RPA4NT	RPL4	RPL4	5|17|42	64	21.33	3	29|1|2	0.28	0.83	0.28	0.83	0.28	-30.88	2	0.4
RPA4NT	SDE2	SDE2	0|1|2	3	1	3	1|0|0	0.27	0.81	0.27	0.81	0.27	-1.77	3	0.4
RPA4NT	PSMD3	PSMD3	1|0|16	17	5.67	3	13|0|0	0.27	0.8	0.27	0.8	0.27	-17.24	1.31	0.41
RPA4NT	NEK9	NEK9	0|0|2	2	0.67	3	1|0|0	0.27	0.81	0.27	0.81	0.27	-1.77	2	0.4
RPA4NT	HAT1	HAT1	2|2|10	14	4.67	3	6|0|2	0.27	0.81	0.27	0.81	0.27	-6.67	1.75	0.4
RPA4NT	RPN1	RPN1	3|5|33	41	13.67	3	25|0|1	0.27	0.8	0.27	0.8	0.27	-27.21	1.58	0.41
RPA4NT	SMAP1	SMAP1	0|0|2	2	0.67	3	1|0|0	0.27	0.81	0.27	0.81	0.27	-1.77	2	0.4
RPA4NT	KAT6A	KAT6A	2|1|0	3	1	3	1|0|0	0.27	0.81	0.27	0.81	0.27	-1.77	3	0.4
RPA4NT	PPIB	PPIB	10|13|29	52	17.33	3	17|3|3	0.27	0.82	0.27	0.82	0.27	-12.17	2.26	0.4
RPA4NT	ATP5E	ATP5E	0|2|0	2	0.67	3	1|0|0	0.27	0.81	0.27	0.81	0.27	-1.77	2	0.4
RPA4NT	SNRPC	SNRPC	2|0|0	2	0.67	3	1|0|0	0.27	0.81	0.27	0.81	0.27	-1.77	2	0.4
RPA4NT	ZNF605	ZNF605	1|0|2	3	1	3	0|0|1	0.27	0.81	0.27	0.81	0.27	-1.77	3	0.4
RPA4NT	RUVBL1	RUVBL1	2|0|11	13	4.33	3	9|0|0	0.26	0.79	0.26	0.79	0.26	-11.51	1.44	0.41
RPA4NT	RAC1	RAC1	0|0|11	11	3.67	3	8|1|0	0.26	0.78	0.26	0.78	0.26	-11.68	1.22	0.41
RPA4NT	TOP2A	TOP2A	0|1|12	13	4.33	3	8|1|1	0.26	0.77	0.26	0.77	0.26	-13.36	1.3	0.41
RPA4NT	DDX17	DDX17	4|2|16	22	7.33	3	12|1|0	0.26	0.79	0.26	0.79	0.26	-12.3	1.69	0.41
RPA4NT	POLR2B	POLR2B	0|0|7	7	2.33	3	6|0|0	0.25	0.75	0.25	0.75	0.25	-7.4	1.17	0.41
RPA4NT	ARPC3	ARPC3	0|1|6	7	2.33	3	5|0|0	0.25	0.75	0.25	0.75	0.25	-6.51	1.4	0.41
RPA4NT	RPL9	RPL9	0|0|10	10	3.33	3	9|0|0	0.24	0.71	0.24	0.71	0.24	-11.51	1.11	0.42
RPA4NT	SEC63	SEC63	1|0|4	5	1.67	3	4|0|0	0.21	0.62	0.21	0.62	0.21	-5.03	1.25	0.42
RPA4NT	COPZ1	COPZ1	0|1|4	5	1.67	3	4|0|0	0.21	0.62	0.21	0.62	0.21	-5.03	1.25	0.42
RPA4NT	HNRNPA3	HNRNPA3	1|0|6	7	2.33	3	6|0|0	0.21	0.62	0.21	0.62	0.21	-7.4	1.17	0.42
RPA4NT	HNRNPM	HNRNPM	9|18|45	72	24	3	32|0|5	0.21	0.63	0.21	0.63	0.21	-29.79	1.95	0.42
RPA4NT	RPS29	RPS29	0|1|3	4	1.33	3	3|0|0	0.2	0.6	0.2	0.6	0.2	-3.55	1.33	0.42
RPA4NT	RPL30	RPL30	2|1|8	11	3.67	3	6|1|1	0.19	0.56	0.19	0.56	0.19	-8.42	1.38	0.42
RPA4NT	EIF3D	EIF3D	1|4|18	23	7.67	3	16|0|1	0.18	0.54	0.18	0.54	0.18	-19.98	1.35	0.42
RPA4NT	U2AF2	U2AF2	0|1|2	3	1	3	0|0|2	0.18	0.55	0.18	0.55	0.18	-3.13	1.5	0.42
RPA4NT	TMPO	TMPO	1|3|18	22	7.33	3	15|1|1	0.18	0.53	0.18	0.53	0.18	-20.08	1.29	0.42
RPA4NT	HNRNPH1	HNRNPH1	1|0|2	3	1	3	1|0|1	0.17	0.5	0.17	0.5	0.17	-3	1.5	0.43
RPA4NT	UHRF1BP1	UHRF1BP1	1|0|2	3	1	3	1|0|1	0.17	0.5	0.17	0.5	0.17	-3	1.5	0.43
RPA4NT	SYNGAP1	SYNGAP1	1|1|2	4	1.33	3	1|0|1	0.17	0.5	0.17	0.5	0.17	-1.39	2	0.43
RPA4NT	BCAP31	BCAP31	3|1|19	23	7.67	3	18|0|0	0.17	0.52	0.17	0.52	0.17	-21.13	1.28	0.43
RPA4NT	MYH14	MYH14	2|0|2	4	1.33	3	1|2|0	0.16	0.24	0.16	0.24	0.16	-4	1.33	0.43
RPA4NT	SLC25A6	SLC25A6	6|7|20	33	11	3	15|1|3	0.16	0.47	0.16	0.47	0.16	-13.18	1.74	0.43
RPA4NT	PPIL1	PPIL1	1|2|4	7	2.33	3	5|0|0	0.16	0.43	0.16	0.43	0.16	-4.6	1.4	0.43
RPA4NT	FBLL1	FBLL1	2|0|2	4	1.33	3	2|0|1	0.16	0.24	0.16	0.24	0.16	-4	1.33	0.43
RPA4NT	GOT2	GOT2	15|21|32	68	22.67	3	11|6|16	0.16	0.47	0.16	0.47	0.16	-17.48	2.06	0.44
RPA4NT	TNXB	TNXB	2|2|1	5	1.67	3	2|0|1	0.16	0.24	0.16	0.24	0.16	-2.59	1.67	0.43
RPA4NT	CDC42	CDC42	0|2|6	8	2.67	3	7|0|0	0.15	0.44	0.15	0.44	0.15	-8.91	1.14	0.44
RPA4NT	PSMA3	PSMA3	0|5|8	13	4.33	3	8|0|1	0.15	0.4	0.15	0.4	0.15	-11.68	1.44	0.44
RPA4NT	RPS10	RPS10	3|6|17	26	8.67	3	10|1|6	0.15	0.45	0.15	0.45	0.15	-16.12	1.53	0.44
RPA4NT	RPS27	RPS27	5|6|6	17	5.67	3	5|1|2	0.14	0.18	0.14	0.18	0.14	-2.7	2.13	0.44
RPA4NT	VAPB	VAPB	0|1|4	5	1.67	3	5|0|0	0.14	0.43	0.14	0.43	0.14	-6.51	1	0.44
RPA4NT	XRN2	XRN2	0|1|8	9	3	3	9|0|0	0.14	0.43	0.14	0.43	0.14	-11.51	1	0.44
RPA4NT	PDCD6	PDCD6	2|5|9	16	5.33	3	9|0|1	0.14	0.4	0.14	0.4	0.14	-8.64	1.6	0.44
RPA4NT	ABCF1	ABCF1	0|0|2	2	0.67	3	3|0|0	0.12	0.35	0.12	0.35	0.12	-3.55	0.67	0.44
RPA4NT	CISD2	CISD2	0|0|2	2	0.67	3	3|0|0	0.12	0.35	0.12	0.35	0.12	-3.55	0.67	0.44
RPA4NT	PPP1CA	PPP1CA	4|7|20	31	10.33	3	19|0|1	0.12	0.35	0.12	0.35	0.12	-17.36	1.55	0.45
RPA4NT	VCP	VCP	0|2|10	12	4	3	8|0|3	0.12	0.35	0.12	0.35	0.12	-14.94	1.09	0.44
RPA4NT	REEP5	REEP5	0|1|2	3	1	3	3|0|0	0.12	0.35	0.12	0.35	0.12	-3.55	1	0.44
RPA4NT	RPS4X	RPS4X	7|13|26	46	15.33	3	20|1|4	0.11	0.32	0.11	0.32	0.11	-18.64	1.84	0.45
RPA4NT	ATP5L	ATP5L	3|4|9	16	5.33	3	6|2|3	0.11	0.32	0.11	0.32	0.11	-9.13	1.45	0.45
RPA4NT	PSMB2	PSMB2	0|2|8	10	3.33	3	10|0|0	0.09	0.26	0.09	0.26	0.09	-13.02	1	0.45
RPA4NT	KHDRBS1	KHDRBS1	0|2|6	8	2.67	3	8|0|0	0.09	0.26	0.09	0.26	0.09	-10.42	1	0.45
RPA4NT	EMD	EMD	1|2|7	10	3.33	3	9|0|0	0.09	0.26	0.09	0.26	0.09	-9	1.11	0.45
RPA4NT	MARS	MARS	0|3|19	22	7.33	3	19|0|1	0.08	0.24	0.08	0.24	0.08	-27.43	1.1	0.46
RPA4NT	VAT1	VAT1	0|0|4	4	1.33	3	6|0|0	0.08	0.24	0.08	0.24	0.08	-7.4	0.67	0.46
RPA4NT	ABCE1	ABCE1	0|1|11	12	4	3	13|0|0	0.08	0.24	0.08	0.24	0.08	-17.24	0.92	0.46
RPA4NT	TOMM20	TOMM20	2|2|2	6	2	3	2|0|2	0.08	0.08	0.08	0.08	0.08	-2.43	1.5	0.45
RPA4NT	SEC22B	SEC22B	0|2|8	10	3.33	3	9|0|1	0.08	0.24	0.08	0.24	0.08	-13.17	1	0.46
RPA4NT	GNA11	GNA11	2|0|1	3	1	3	2|0|1	0.08	0.24	0.08	0.24	0.08	-4	1	0.46
RPA4NT	CMBL	CMBL	0|1|3	4	1.33	3	5|0|0	0.07	0.21	0.07	0.21	0.07	-6.51	0.8	0.46
RPA4NT	SSR4	SSR4	1|0|6	7	2.33	3	6|0|2	0.07	0.2	0.07	0.2	0.07	-10.76	0.88	0.46
RPA4NT	FBL	FBL	0|7|27	34	11.33	3	18|2|7	0.07	0.2	0.07	0.2	0.07	-38.07	1.26	0.47
RPA4NT	CROCC	CROCC	2|2|0	4	1.33	3	3|1|0	0.07	0.11	0.07	0.11	0.07	-5.36	1	0.46
RPA4NT	HIST1H1C	HIST1H1C	1|4|7	12	4	3	3|1|5	0.07	0.22	0.07	0.22	0.07	-9.96	1.33	0.46
RPA4NT	EBP	EBP	3|2|4	9	3	3	3|1|2	0.06	0.14	0.06	0.14	0.06	-4.67	1.5	0.47
RPA4NT	CCT8	CCT8	42|55|99	196	65.33	3	62|9|11	0.05	0.16	0.05	0.16	0.05	-37.1	2.39	0.47
RPA4NT	TAGLN2	TAGLN2	11|12|18	41	13.67	3	10|1|9	0.05	0.15	0.05	0.15	0.05	-8.12	2.05	0.47
RPA4NT	RPS5	RPS5	2|11|23	36	12	3	17|1|6	0.05	0.16	0.05	0.16	0.05	-27.29	1.5	0.47
RPA4NT	PSMB3	PSMB3	0|0|4	4	1.33	3	7|0|0	0.04	0.11	0.04	0.11	0.04	-8.91	0.57	0.48
RPA4NT	HNRNPA2B1	HNRNPA2B1	13|12|27	52	17.33	3	24|4|0	0.04	0.11	0.04	0.11	0.04	-14.81	1.86	0.48
RPA4NT	CYB5R3	CYB5R3	1|2|12	15	5	3	14|0|1	0.04	0.11	0.04	0.11	0.04	-17.1	1	0.48
RPA4NT	DCXR	DCXR	0|0|6	6	2	3	9|0|0	0.04	0.13	0.04	0.13	0.04	-11.51	0.67	0.47
RPA4NT	EIF5A	EIF5A	4|2|5	11	3.67	3	6|2|0	0.04	0.08	0.04	0.08	0.04	-6.67	1.38	0.48
RPA4NT	CPNE3	CPNE3	0|0|10	10	3.33	3	11|1|1	0.04	0.11	0.04	0.11	0.04	-17.5	0.77	0.48
RPA4NT	EIF4G1	EIF4G1	5|9|32	46	15.33	3	32|0|0	0.04	0.13	0.04	0.13	0.04	-30.73	1.44	0.47
RPA4NT	CAP1	CAP1	0|2|7	9	3	3	10|0|0	0.04	0.13	0.04	0.13	0.04	-13.02	0.9	0.47
RPA4NT	HNRNPL	HNRNPL	6|4|10	20	6.67	3	11|0|2	0.04	0.11	0.04	0.11	0.04	-9.12	1.54	0.48
RPA4NT	RAB6A	RAB6A	2|3|9	14	4.67	3	8|2|2	0.03	0.09	0.03	0.09	0.03	-11.52	1.17	0.48
RPA4NT	RPL11	RPL11	5|6|14	25	8.33	3	11|3|3	0.03	0.08	0.03	0.08	0.03	-12.76	1.47	0.49
RPA4NT	COX6C	COX6C	0|1|2	3	1	3	2|0|2	0.03	0.08	0.03	0.08	0.03	-5.56	0.75	0.49
RPA4NT	HNRNPC	HNRNPC	9|8|13	30	10	3	11|1|4	0.03	0.09	0.03	0.09	0.03	-7.24	1.88	0.48
RPA4NT	CYFIP1	CYFIP1	0|0|3	3	1	3	6|0|0	0.03	0.09	0.03	0.09	0.03	-7.4	0.5	0.48
RPA4NT	RPS9	RPS9	3|7|25	35	11.67	3	18|4|5	0.03	0.08	0.03	0.08	0.03	-29.09	1.3	0.49
RPA4NT	IPO7	IPO7	0|2|8	10	3.33	3	12|0|0	0.02	0.06	0.02	0.06	0.02	-15.73	0.83	0.49
RPA4NT	SLC25A11	SLC25A11	3|2|7	12	4	3	11|0|0	0.02	0.06	0.02	0.06	0.02	-9.81	1.09	0.49
RPA4NT	SF3A3	SF3A3	0|4|7	11	3.67	3	10|0|1	0.02	0.05	0.02	0.05	0.02	-14.67	1	0.5
RPA4NT	BLVRA	BLVRA	0|0|5	5	1.67	3	9|0|0	0.02	0.05	0.02	0.05	0.02	-11.51	0.56	0.5
RPA4NT	MCM4	MCM4	0|0|9	9	3	3	13|0|0	0.02	0.06	0.02	0.06	0.02	-17.24	0.69	0.49
RPA4NT	DHX9	DHX9	23|24|83	130	43.33	3	59|5|9	0.02	0.05	0.02	0.05	0.02	-51.24	1.78	0.5
RPA4NT	EEF1E1	EEF1E1	1|4|2	7	2.33	3	4|0|3	0.02	0.06	0.02	0.06	0.02	-7.26	1	0.49
RPA4NT	PSMA4	PSMA4	0|3|4	7	2.33	3	8|0|0	0.02	0.04	0.02	0.04	0.02	-10.42	0.88	0.5
RPA4NT	DAD1	DAD1	0|0|3	3	1	3	4|0|2	0.02	0.05	0.02	0.05	0.02	-7.95	0.5	0.5
RPA4NT	DNM2	DNM2	0|0|13	13	4.33	3	17|0|0	0.02	0.06	0.02	0.06	0.02	-23.04	0.76	0.49
RPA4NT	USMG5	USMG5	0|0|3	3	1	3	5|0|1	0.02	0.07	0.02	0.07	0.02	-7.67	0.5	0.49
RPA4NT	CCT2	CCT2	2|11|33	46	15.33	3	34|0|2	0.01	0.02	0.01	0.02	0.01	-43.64	1.28	0.51
RPA4NT	PSMD8	PSMD8	1|0|3	4	1.33	3	7|0|0	0.01	0.03	0.01	0.03	0.01	-8.91	0.57	0.51
RPA4NT	NMT1	NMT1	0|1|5	6	2	3	8|0|1	0.01	0.04	0.01	0.04	0.01	-11.68	0.67	0.5
RPA4NT	SARS	SARS	1|6|20	27	9	3	25|0|0	0.01	0.02	0.01	0.02	0.01	-31.03	1.08	0.52
RPA4NT	HACD3	HACD3	2|1|8	11	3.67	3	13|0|0	0.01	0.03	0.01	0.03	0.01	-14.37	0.85	0.51
RPA4NT	RAB14	RAB14	0|2|8	10	3.33	3	11|0|2	0.01	0.02	0.01	0.02	0.01	-17.48	0.77	0.51
RPA4NT	SUPT16H	SUPT16H	6|4|23	33	11	3	26|0|1	0.01	0.03	0.01	0.03	0.01	-26.23	1.22	0.51
RPA4NT	CNOT1	CNOT1	0|1|4	5	1.67	3	7|0|1	0.01	0.03	0.01	0.03	0.01	-10.59	0.63	0.5
RPA4NT	RPS15A	RPS15A	9|13|19	41	13.67	3	10|5|11	0.01	0.02	0.01	0.02	0.01	-18.03	1.58	0.52
RPA4NT	VDAC3	VDAC3	4|3|16	23	7.67	3	14|4|3	0.01	0.02	0.01	0.02	0.01	-21.09	1.1	0.52
RPA4NT	H2AFV	H2AFV	7|5|12	24	8	3	5|2|9	0.01	0.04	0.01	0.04	0.01	-11.77	1.5	0.5
RPA4NT	EIF4G2	EIF4G2	0|4|14	18	6	3	19|0|0	0.01	0.02	0.01	0.02	0.01	-25.84	0.95	0.51
RPA4NT	H2AFY	H2AFY	4|7|22	33	11	3	14|3|9	0.01	0.03	0.01	0.03	0.01	-25.93	1.27	0.51
RPA4NT	AKR1A1	AKR1A1	0|2|3	5	1.67	3	5|0|2	0.01	0.02	0.01	0.02	0.01	-9.34	0.71	0.52
RPA4NT	FEN1	FEN1	0|1|5	6	2	3	6|1|2	0.01	0.03	0.01	0.03	0.01	-12.18	0.67	0.51
RPA4NT	SNRPE	SNRPE	3|4|6	13	4.33	3	6|0|4	0.01	0.03	0.01	0.03	0.01	-7.55	1.3	0.51
RPA4NT	TMX1	TMX1	0|1|4	5	1.67	3	7|0|1	0.01	0.03	0.01	0.03	0.01	-10.59	0.63	0.5
RPA4NT	OLA1	OLA1	0|1|3	4	1.33	3	7|0|0	0.01	0.03	0.01	0.03	0.01	-8.91	0.57	0.51
RPA4NT	HIST1H4A	HIST1H4A	35|41|82	158	52.67	3	37|15|48	0	0	0	0	0	-66.28	1.58	0.59
RPA4NT	HSPA4	HSPA4	0|1|4	5	1.67	3	35|0|0	0	0	0	0	0	-49.25	0.14	0.62
RPA4NT	CKB	CKB	11|10|18	39	13	3	55|5|15	0	0	0	0	0	-77.7	0.52	0.62
RPA4NT	RPSA	RPSA	2|1|4	7	2.33	3	21|1|6	0	0	0	0	0	-35.74	0.25	0.62
RPA4NT	LARP7	LARP7	1|0|0	1	0.33	3	0|0|0	0	0	0	0	0	-0.96	3.33	0.62
RPA4NT	HSPA8	HSPA8	8|8|29	45	15	3	38|7|20	0	0	0	0	0	-69.18	0.69	0.61
RPA4NT	EIF3K	EIF3K	0|2|2	4	1.33	3	5|0|1	0	0	0	0	0	-7.67	0.67	0.62
RPA4NT	ACLY	ACLY	2|7|44	53	17.67	3	54|0|7	0	0	0	0	0	-79.68	0.87	0.58
RPA4NT	TXNRD1	TXNRD1	1|0|5	6	2	3	17|0|0	0	0	0	0	0	-23.04	0.35	0.62
RPA4NT	ATP2A2	ATP2A2	2|0|10	12	4	3	27|0|3	0	0	0	0	0	-41.98	0.4	0.62
RPA4NT	HSP90B1	HSP90B1	0|0|1	1	0.33	3	31|1|4	0	0	0	0	0	-50.87	0.03	0.62
RPA4NT	AARS	AARS	0|1|3	4	1.33	3	21|0|0	0	0	0	0	0	-28.68	0.19	0.62
RPA4NT	TARS2	TARS2	0|0|1	1	0.33	3	6|0|0	0	0	0	0	0	-7.4	0.17	0.62
RPA4NT	XPO1	XPO1	0|1|13	14	4.67	3	30|0|0	0	0	0	0	0	-41.82	0.47	0.58
RPA4NT	CCT3	CCT3	0|5|40	45	15	3	46|4|6	0	0	0	0	0	-80.56	0.8	0.58
RPA4NT	MSH3	MSH3	0|1|1	2	0.67	3	0|0|0	0	0	0	0	0	-0.96	6.67	0.62
RPA4NT	CCT7	CCT7	0|16|41	57	19	3	49|3|5	0	0	0	0	0	-81.92	1	0.58
RPA4NT	CCT4	CCT4	5|23|49	77	25.67	3	59|8|25	0	0	0	0	0	-115.09	0.84	0.61
RPA4NT	PAICS	PAICS	10|20|40	70	23.33	3	47|3|13	0	0	0	0	0	-61.56	1.11	0.59
RPA4NT	MDH1	MDH1	4|5|9	18	6	3	15|4|5	0	0	0	0	0	-23.08	0.75	0.58
RPA4NT	SUPT5H	SUPT5H	0|0|1	1	0.33	3	1|0|0	0	0	0	0	0	-1.77	1	0.62
RPA4NT	SENP5	SENP5	0|1|1	2	0.67	3	0|0|0	0	0	0	0	0	-0.96	6.67	0.62
RPA4NT	MSH6	MSH6	0|0|2	2	0.67	3	10|0|0	0	0	0	0	0	-13.02	0.2	0.62
RPA4NT	MCCC1	MCCC1	84|92|120	296	98.67	3	204|87|154	0	0	0	0	0	-415.5	0.67	0.62
RPA4NT	HLCS	HLCS	0|2|3	5	1.67	3	28|4|2	0	0	0	0	0	-48.04	0.15	0.62
RPA4NT	ZC3H4	ZC3H4	1|0|0	1	0.33	3	0|0|0	0	0	0	0	0	-0.96	3.33	0.62
RPA4NT	HNRNPK	HNRNPK	8|12|17	37	12.33	3	17|0|7	0	0	0	0	0	-16.11	1.54	0.53
RPA4NT	FLNA	FLNA	1|3|5	9	3	3	41|0|1	0	0	0	0	0	-55.48	0.21	0.62
RPA4NT	EMC1	EMC1	0|0|1	1	0.33	3	2|0|0	0	0	0	0	0	-3.13	0.5	0.62
RPA4NT	EIF4A3	EIF4A3	0|8|18	26	8.67	3	23|0|3	0	0	0	0	0	-36.25	1	0.54
RPA4NT	MYH10	MYH10	2|1|14	17	5.67	3	26|0|0	0	0	0	0	0	-32.5	0.65	0.56
RPA4NT	PSME3	PSME3	4|6|9	19	6.33	3	12|0|3	0	0.01	0	0.01	0	-11.41	1.27	0.52
RPA4NT	GANAB	GANAB	1|4|23	28	9.33	3	63|0|16	0	0	0	0	0	-110.03	0.35	0.62
RPA4NT	HSPA4L	HSPA4L	1|0|2	3	1	3	7|0|0	0	0	0	0	0	-8.91	0.43	0.62
RPA4NT	C2CD2L	C2CD2L	1|0|0	1	0.33	3	1|2|0	0	0	0	0	0	-4	0.33	0.62
RPA4NT	ARF3	ARF3	6|4|6	16	5.33	3	16|0|3	0	0	0	0	0	-16.23	0.84	0.62
RPA4NT	ARF4	ARF4	4|4|5	13	4.33	3	13|0|3	0	0	0	0	0	-12.64	0.81	0.62
RPA4NT	BSG	BSG	0|3|8	11	3.67	3	12|0|3	0	0	0	0	0	-20.33	0.73	0.54
RPA4NT	IARS	IARS	0|2|17	19	6.33	3	57|0|3	0	0	0	0	0	-86.21	0.32	0.62
RPA4NT	MCM3	MCM3	0|1|9	10	3.33	3	24|0|1	0	0	0	0	0	-34.62	0.4	0.58
RPA4NT	NOL8	NOL8	0|0|1	1	0.33	3	0|0|0	0	0	0	0	0	-0.96	3.33	0.62
RPA4NT	SAR1A	SAR1A	1|2|2	5	1.67	3	8|1|2	0	0	0	0	0	-12.3	0.45	0.62
RPA4NT	CAPZA2	CAPZA2	4|4|6	14	4.67	3	8|1|3	0	0	0	0	0	-8.33	1.17	0.53
RPA4NT	MTHFD1	MTHFD1	1|3|28	32	10.67	3	37|2|1	0	0	0	0	0	-52.7	0.8	0.57
RPA4NT	MAP2K2	MAP2K2	0|0|1	1	0.33	3	9|0|0	0	0	0	0	0	-11.51	0.11	0.62
RPA4NT	ATP1A1	ATP1A1	0|1|10	11	3.67	3	37|1|2	0	0	0	0	0	-56.69	0.27	0.62
RPA4NT	PRDX2	PRDX2	0|0|2	2	0.67	3	9|2|3	0	0	0	0	0	-19.45	0.14	0.62
RPA4NT	EEF1A1	EEF1A1	35|44|75	154	51.33	3	69|25|49	0	0	0	0	0	-118.3	1.08	0.62
RPA4NT	PSMD6	PSMD6	0|2|8	10	3.33	3	19|0|1	0	0	0	0	0	-27.43	0.5	0.57
RPA4NT	AACS	AACS	1|0|0	1	0.33	3	0|0|0	0	0	0	0	0	-0.96	3.33	0.62
RPA4NT	EIF2S3	EIF2S3	2|7|15	24	8	3	27|1|3	0	0	0	0	0	-36.75	0.77	0.58
RPA4NT	PGD	PGD	6|14|39	59	19.67	3	37|2|9	0	0	0	0	0	-50.24	1.23	0.56
RPA4NT	PFN1	PFN1	3|2|3	8	2.67	3	15|6|10	0	0	0	0	0	-37.9	0.26	0.62
RPA4NT	SPTBN1	SPTBN1	0|1|2	3	1	3	17|0|0	0	0	0	0	0	-23.04	0.18	0.62
RPA4NT	MCM10	MCM10	0|0|1	1	0.33	3	0|0|0	0	0	0	0	0	-0.96	3.33	0.62
RPA4NT	SLC25A5	SLC25A5	19|27|47	93	31	3	33|13|24	0	0	0	0	0	-54.88	1.33	0.59
RPA4NT	LCP1	LCP1	0|1|5	6	2	3	25|0|5	0	0	0	0	0	-42.09	0.2	0.62
RPA4NT	RPL15	RPL15	14|16|23	53	17.67	3	24|4|13	0	0	0	0	0	-27.48	1.29	0.59
RPA4NT	PNP	PNP	0|1|4	5	1.67	3	16|0|3	0	0	0	0	0	-26.09	0.26	0.62
RPA4NT	EXOC8	EXOC8	0|1|0	1	0.33	3	0|0|0	0	0	0	0	0	-0.96	3.33	0.62
RPA4NT	SMC2	SMC2	0|1|4	5	1.67	3	10|0|0	0	0	0	0	0	-13.02	0.5	0.53
RPA4NT	EEF2	EEF2	38|46|112	196	65.33	3	119|17|41	0	0	0	0	0	-155.35	1.11	0.62
RPA4NT	CBR1	CBR1	0|1|9	10	3.33	3	15|0|4	0	0	0	0	0	-26.18	0.53	0.56
RPA4NT	CLTC	CLTC	3|9|53	65	21.67	3	117|2|19	0	0	0	0	0	-188.64	0.47	0.62
RPA4NT	PRPF8	PRPF8	0|0|18	18	6	3	57|0|0	0	0	0	0	0	-81.68	0.32	0.62
RPA4NT	PRDX1	PRDX1	14|16|17	47	15.67	3	30|10|26	0	0	0	0	0	-58.4	0.71	0.62
RPA4NT	RPL22	RPL22	0|1|3	4	1.33	3	6|2|2	0	0	0	0	0	-13.88	0.4	0.62
RPA4NT	GDI2	GDI2	4|9|27	40	13.33	3	47|0|8	0	0	0	0	0	-64.89	0.73	0.6
RPA4NT	EIF3H	EIF3H	0|1|5	6	2	3	13|0|0	0	0	0	0	0	-17.24	0.46	0.55
RPA4NT	DDX39B	DDX39B	11|12|37	60	20	3	45|12|11	0	0	0	0	0	-66.37	0.88	0.6
RPA4NT	MDH2	MDH2	14|10|13	37	12.33	3	22|2|9	0	0	0	0	0	-23.76	1.12	0.59
RPA4NT	EIF3A	EIF3A	1|1|24	26	8.67	3	43|0|4	0	0	0	0	0	-62.91	0.55	0.59
RPA4NT	EIF3F	EIF3F	0|1|0	1	0.33	3	10|0|1	0	0	0	0	0	-14.67	0.09	0.62
RPA4NT	RARS	RARS	0|1|22	23	7.67	3	32|0|4	0	0	0	0	0	-50.82	0.64	0.57
RPA4NT	ZNF587B	ZNF587B	0|1|0	1	0.33	3	0|0|0	0	0	0	0	0	-0.96	3.33	0.62
RPA4NT	RPLP0	RPLP0	8|12|15	35	11.67	3	26|6|9	0	0	0	0	0	-37.22	0.85	0.6
RPA4NT	RAB5C	RAB5C	3|1|7	11	3.67	3	10|2|3	0	0	0	0	0	-17.68	0.73	0.55
RPA4NT	CENPC	CENPC	0|1|0	1	0.33	3	0|0|0	0	0	0	0	0	-0.96	3.33	0.62
RPA4NT	ATP1B3	ATP1B3	1|1|4	6	2	3	12|0|1	0	0	0	0	0	-14.49	0.46	0.62
RPA4NT	BAZ1A	BAZ1A	0|0|1	1	0.33	3	0|0|0	0	0	0	0	0	-0.96	3.33	0.62
RPA4NT	DSP	DSP	12|6|9	27	9	3	24|0|0	0	0	0	0	0	-18.64	1.12	0.57
RPA4NT	EIF4A1	EIF4A1	10|27|46	83	27.67	3	75|9|32	0	0	0	0	0	-134.65	0.72	0.62
RPA4NT	SEC24C	SEC24C	0|0|2	2	0.67	3	8|0|0	0	0	0	0	0	-10.42	0.25	0.62
RPA4NT	MARK2	MARK2	0|0|1	1	0.33	3	1|0|3	0	0	0	0	0	-5.36	0.25	0.62
RPA4NT	TIMM50	TIMM50	0|4|10	14	4.67	3	13|0|3	0	0.01	0	0.01	0	-21.82	0.88	0.52
RPA4NT	SNRPD1	SNRPD1	1|2|6	9	3	3	8|1|4	0	0	0	0	0	-15.1	0.69	0.55
RPA4NT	FAM65B	FAM65B	1|1|1	3	1	3	0|0|0	0	0	0	0	0	1.55	10	0.62
RPA4NT	BTF3	BTF3	0|0|1	1	0.33	3	0|0|1	0	0	0	0	0	-1.77	1	0.62
RPA4NT	PHB	PHB	1|2|2	5	1.67	3	18|1|17	0	0	0	0	0	-47.53	0.14	0.62
RPA4NT	MAGT1	MAGT1	0|1|1	2	0.67	3	1|0|0	0	0	0	0	0	-1.77	2	0.62
RPA4NT	PGAM1	PGAM1	3|17|15	35	11.67	3	33|0|8	0	0	0	0	0	-48.12	0.85	0.6
RPA4NT	ZNF592	ZNF592	0|1|0	1	0.33	3	1|0|0	0	0	0	0	0	-1.77	1	0.62
RPA4NT	MED1	MED1	0|1|0	1	0.33	3	0|0|0	0	0	0	0	0	-0.96	3.33	0.62
RPA4NT	TKT	TKT	18|30|48	96	32	3	62|1|16	0	0	0	0	0	-66.73	1.22	0.6
RPA4NT	PKM	PKM	22|28|71	121	40.33	3	76|7|34	0	0	0	0	0	-108.35	1.03	0.61
RPA4NT	MYH9	MYH9	5|9|43	57	19	3	70|0|4	0	0	0	0	0	-88.77	0.77	0.6
RPA4NT	DDX6	DDX6	1|1|11	13	4.33	3	17|0|0	0	0.01	0	0.01	0	-19.9	0.76	0.52
RPA4NT	TUBB	TUBB	32|27|45	104	34.67	3	87|13|48	0	0	0	0	0	-139.15	0.7	0.62
RPA4NT	ALDH7A1	ALDH7A1	0|0|8	8	2.67	3	15|0|1	0	0	0	0	0	-21.62	0.5	0.55
RPA4NT	ZNF507	ZNF507	1|0|0	1	0.33	3	1|0|0	0	0	0	0	0	-1.77	1	0.62
RPA4NT	SSB	SSB	1|2|5	8	2.67	3	16|0|0	0	0	0	0	0	-18.44	0.5	0.62
RPA4NT	MDN1	MDN1	0|0|1	1	0.33	3	3|0|1	0	0	0	0	0	-5.36	0.25	0.62
RPA4NT	MUT	MUT	0|0|1	1	0.33	3	7|0|0	0	0	0	0	0	-8.91	0.14	0.62
RPA4NT	HDAC2	HDAC2	1|0|7	8	2.67	3	11|0|2	0	0.01	0	0.01	0	-17.48	0.62	0.52
RPA4NT	PRKDC	PRKDC	1|5|70	76	25.33	3	134|7|6	0	0	0	0	0	-210.59	0.52	0.62
RPA4NT	TRIP11	TRIP11	0|0|1	1	0.33	3	0|0|2	0	0	0	0	0	-3.13	0.5	0.62
RPA4NT	GNPDA1	GNPDA1	0|1|0	1	0.33	3	17|0|1	0	0	0	0	0	-24.41	0.06	0.62
RPA4NT	ATP5A1	ATP5A1	7|12|27	46	15.33	3	54|7|20	0	0	0	0	0	-93.58	0.57	0.62
RPA4NT	EPRS	EPRS	1|6|20	27	9	3	62|0|0	0	0	0	0	0	-84.71	0.44	0.62
RPA4NT	NAE1	NAE1	2|1|1	4	1.33	3	6|0|0	0	0	0	0	0	-5.3	0.67	0.62
RPA4NT	FANCI	FANCI	0|0|1	1	0.33	3	2|0|0	0	0	0	0	0	-3.13	0.5	0.62
RPA4NT	WARS	WARS	2|5|11	18	6	3	21|0|1	0	0	0	0	0	-24.15	0.82	0.56
RPA4NT	SUPT20H	SUPT20H	0|0|1	1	0.33	3	0|0|0	0	0	0	0	0	-0.96	3.33	0.62
RPA4NT	CLIC1	CLIC1	0|0|3	3	1	3	14|0|0	0	0	0	0	0	-18.76	0.21	0.62
RPA4NT	RAB1B	RAB1B	4|4|4	12	4	3	15|2|5	0	0	0	0	0	-20.36	0.55	0.62
RPA4NT	GAPDH	GAPDH	32|30|47	109	36.33	3	61|21|42	0	0	0	0	0	-103.12	0.88	0.62
RPA4NT	ENO1	ENO1	25|39|56	120	40	3	79|17|50	0	0	0	0	0	-140.77	0.82	0.62
RPA4NT	AGAP3	AGAP3	1|0|0	1	0.33	3	1|2|1	0	0	0	0	0	-5.48	0.25	0.62
RPA4NT	SND1	SND1	0|3|24	27	9	3	32|1|0	0	0	0	0	0	-46.27	0.82	0.56
RPA4NT	ARNT	ARNT	0|0|1	1	0.33	3	0|0|0	0	0	0	0	0	-0.96	3.33	0.62
RPA4NT	CDK1	CDK1	7|9|28	44	14.67	3	27|1|8	0	0	0	0	0	-32.3	1.22	0.55
RPA4NT	ATP5F1	ATP5F1	2|0|9	11	3.67	3	16|0|0	0	0	0	0	0	-21.52	0.69	0.53
RPA4NT	PHB2	PHB2	7|8|31	46	15.33	3	26|8|15	0	0	0	0	0	-50.08	0.94	0.59
RPA4NT	SF3B6	SF3B6	1|0|1	2	0.67	3	1|0|0	0	0	0	0	0	-1.77	2	0.62
RPA4NT	TRAP1	TRAP1	0|4|30	34	11.33	3	59|0|5	0	0	0	0	0	-92.21	0.53	0.61
RPA4NT	SF3B3	SF3B3	2|2|15	19	6.33	3	29|0|1	0	0	0	0	0	-35.15	0.63	0.57
RPA4NT	UBN2	UBN2	0|0|1	1	0.33	3	1|0|0	0	0	0	0	0	-1.77	1	0.62
RPA4NT	YWHAZ	YWHAZ	0|5|11	16	5.33	3	36|2|15	0	0	0	0	0	-76.38	0.3	0.62
RPA4NT	SNX2	SNX2	0|1|3	4	1.33	3	10|0|0	0	0	0	0	0	-13.02	0.4	0.62
RPA4NT	XRCC5	XRCC5	3|8|40	51	17	3	63|0|10	0	0	0	0	0	-93.67	0.7	0.61
RPA4NT	YWHAQ	YWHAQ	3|3|16	22	7.33	3	19|4|5	0	0	0	0	0	-30.45	0.79	0.57
RPA4NT	YWHAB	YWHAB	0|0|2	2	0.67	3	14|0|1	0	0	0	0	0	-20.11	0.13	0.62
RPA4NT	PITPNB	PITPNB	0|1|3	4	1.33	3	13|0|2	0	0	0	0	0	-20.22	0.27	0.62
RPA4NT	YWHAE	YWHAE	6|7|7	20	6.67	3	48|4|10	0	0	0	0	0	-69.5	0.32	0.62
RPA4NT	HNRNPA1	HNRNPA1	21|13|24	58	19.33	3	28|0|13	0	0	0	0	0	-28.65	1.41	0.58
RPA4NT	MAT2A	MAT2A	1|3|7	11	3.67	3	14|0|2	0	0	0	0	0	-18.64	0.69	0.56
RPA4NT	ASNS	ASNS	6|7|34	47	15.67	3	46|2|11	0	0	0	0	0	-65.32	0.8	0.6
RPA4NT	SPTAN1	SPTAN1	1|0|0	1	0.33	3	0|0|0	0	0	0	0	0	-0.96	3.33	0.62
RPA4NT	NSUN4	NSUN4	4|4|3	11	3.67	3	4|5|3	0	0	0	0	0	-10.25	0.92	0.62
RPA4NT	ILF3	ILF3	10|14|35	59	19.67	3	48|2|9	0	0	0	0	0	-56.19	1	0.59
RPA4NT	TARS	TARS	7|4|31	42	14	3	43|2|4	0	0	0	0	0	-56.44	0.86	0.59
RPA4NT	ILF2	ILF2	6|10|25	41	13.67	3	39|6|11	0	0	0	0	0	-61.4	0.73	0.61
RPA4NT	DDOST	DDOST	1|2|8	11	3.67	3	13|0|2	0	0	0	0	0	-17.21	0.73	0.53
RPA4NT	TUFM	TUFM	4|2|24	30	10	3	28|1|3	0	0	0	0	0	-38.19	0.94	0.55
RPA4NT	DYNLL1	DYNLL1	1|3|5	9	3	3	9|0|4	0	0	0	0	0	-14.87	0.69	0.56
RPA4NT	NDUFB6	NDUFB6	0|0|1	1	0.33	3	0|0|0	0	0	0	0	0	-0.96	3.33	0.62
RPA4NT	TPI1	TPI1	7|2|5	14	4.67	3	22|9|11	0	0	0	0	0	-53.33	0.33	0.62
RPA4NT	LRPPRC	LRPPRC	0|0|5	5	1.67	3	79|0|0	0	0	0	0	0	-114.38	0.06	0.62
RPA4NT	SNRNP200	SNRNP200	0|0|17	17	5.67	3	45|0|1	0	0	0	0	0	-65.46	0.37	0.6
RPA4NT	DCD	DCD	2|0|0	2	0.67	3	4|0|2	0	0	0	0	0	-7.95	0.33	0.62
RPA4NT	CHEK2	CHEK2	0|1|1	2	0.67	3	0|0|0	0	0	0	0	0	-0.96	6.67	0.62
RPA4NT	CUL1	CUL1	0|0|3	3	1	3	8|0|0	0	0.01	0	0.01	0	-10.42	0.38	0.52
RPA4NT	LUC7L3	LUC7L3	2|0|2	4	1.33	3	7|2|6	0	0	0	0	0	-21.19	0.27	0.62
RPA4NT	MAPRE2	MAPRE2	0|0|1	1	0.33	3	1|0|0	0	0	0	0	0	-1.77	1	0.62
RPA4NT	BRCA1	BRCA1	0|1|1	2	0.67	3	0|0|0	0	0	0	0	0	-0.96	6.67	0.62
RPA4NT	GPI	GPI	29|34|65	128	42.67	3	64|18|27	0	0	0	0	0	-85.86	1.17	0.61
RPA4NT	SLC25A3	SLC25A3	4|8|15	27	9	3	19|2|2	0	0	0	0	0	-21.37	1.17	0.54
RPA4NT	PRMT1	PRMT1	1|0|5	6	2	3	29|2|5	0	0	0	0	0	-50.98	0.17	0.62
RPA4NT	MND1	MND1	1|1|0	2	0.67	3	0|0|0	0	0	0	0	0	-0.96	6.67	0.62
RPA4NT	SLC25A21	SLC25A21	0|0|1	1	0.33	3	0|0|0	0	0	0	0	0	-0.96	3.33	0.62
RPA4NT	RPL12	RPL12	5|5|13	23	7.67	3	12|5|4	0	0	0	0	0	-17.67	1.1	0.55
RPA4NT	ACOT7	ACOT7	0|3|12	15	5	3	17|0|2	0	0	0	0	0	-26.01	0.79	0.53
RPA4NT	MIF	MIF	3|4|4	11	3.67	3	6|3|6	0	0	0	0	0	-13.98	0.73	0.62
RPA4NT	SHMT2	SHMT2	5|5|31	41	13.67	3	43|9|12	0	0	0	0	0	-75.21	0.64	0.61
RPA4NT	SETD1A	SETD1A	0|0|1	1	0.33	3	1|0|0	0	0	0	0	0	-1.77	1	0.62
RPA4NT	ATIC	ATIC	0|0|5	5	1.67	3	23|0|0	0	0	0	0	0	-31.7	0.22	0.62
RPA4NT	GOLT1B	GOLT1B	0|0|1	1	0.33	3	0|0|0	0	0	0	0	0	-0.96	3.33	0.62
RPA4NT	SMU1	SMU1	0|1|10	11	3.67	3	18|0|0	0	0	0	0	0	-24.33	0.61	0.54
RPA4NT	GART	GART	0|6|23	29	9.67	3	34|1|1	0	0	0	0	0	-50.73	0.81	0.57
RPA4NT	TCP1	TCP1	0|5|25	30	10	3	51|2|4	0	0	0	0	0	-81.86	0.53	0.61
RPA4NT	NARS	NARS	0|2|10	12	4	3	28|0|3	0	0	0	0	0	-43.48	0.39	0.62
RPA4NT	ECH1	ECH1	0|0|2	2	0.67	3	6|0|1	0	0	0	0	0	-9.12	0.29	0.62
RPA4NT	JUP	JUP	17|0|4	21	7	3	22|0|1	0	0.01	0	0.01	0	-31.77	0.91	0.52
RPA4NT	YARS	YARS	0|6|31	37	12.33	3	57|3|3	0	0	0	0	0	-90.74	0.59	0.61
RPA4NT	RPL10A	RPL10A	15|16|23	54	18	3	15|5|13	0	0	0	0	0	-17.44	1.64	0.56
RPA4NT	RBM39	RBM39	1|0|6	7	2.33	3	31|0|5	0	0	0	0	0	-50.86	0.19	0.62
RPA4NT	SURF4	SURF4	0|2|2	4	1.33	3	7|0|1	0	0	0	0	0	-10.59	0.5	0.62
RPA4NT	PGK1	PGK1	7|16|22	45	15	3	34|2|5	0	0	0	0	0	-38.69	1.1	0.59
RPA4NT	BCCIP	BCCIP	0|0|1	1	0.33	3	2|0|0	0	0	0	0	0	-3.13	0.5	0.62
RPA4NT	MB21D2	MB21D2	0|1|0	1	0.33	3	0|0|2	0	0	0	0	0	-3.13	0.5	0.62
RPA4NT	KPRP	KPRP	0|1|0	1	0.33	3	3|0|0	0	0	0	0	0	-3.55	0.33	0.62
RPA4NT	EIF3L	EIF3L	2|1|11	14	4.67	3	27|0|0	0	0	0	0	0	-33.83	0.52	0.58
RPA4NT	PSMB5	PSMB5	0|4|8	12	4	3	16|0|2	0	0	0	0	0	-24.5	0.67	0.56
RPA4NT	NAA15	NAA15	0|0|3	3	1	3	12|0|0	0	0	0	0	0	-15.73	0.25	0.62
RPA4NT	GNAS	GNAS	0|2|3	5	1.67	3	7|1|1	0	0	0	0	0	-11.91	0.56	0.62
RPA4NT	RAN	RAN	24|33|46	103	34.33	3	36|10|24	0	0	0	0	0	-47.05	1.47	0.59
RPA4NT	KARS	KARS	0|0|3	3	1	3	19|0|1	0	0	0	0	0	-27.43	0.15	0.62
RPA4NT	UBA1	UBA1	3|8|27	38	12.67	3	50|1|9	0	0	0	0	0	-75	0.63	0.61
RPA4NT	RPS3	RPS3	18|16|31	65	21.67	3	39|14|19	0	0	0	0	0	-62.23	0.9	0.61
RPA4NT	LYZ	LYZ	1|0|0	1	0.33	3	2|0|1	0	0	0	0	0	-4	0.33	0.62
RPA4NT	VDAC2	VDAC2	7|8|13	28	9.33	3	17|1|10	0	0	0	0	0	-22.59	1	0.58
RPA4NT	VDAC1	VDAC1	7|4|6	17	5.67	3	20|2|3	0	0	0	0	0	-23.96	0.68	0.62
RPA4NT	CTPS1	CTPS1	0|3|21	24	8	3	28|0|0	0	0	0	0	0	-38.94	0.86	0.53
RPA4NT	HPRT1	HPRT1	1|7|12	20	6.67	3	15|2|7	0	0	0	0	0	-30.31	0.83	0.57
RPA4NT	PSMA6	PSMA6	0|2|2	4	1.33	3	6|0|0	0	0	0	0	0	-7.4	0.67	0.62
RPA4NT	PSMA7	PSMA7	11|12|19	42	14	3	19|2|6	0	0	0	0	0	-15.35	1.56	0.55
RPA4NT	PRDX6	PRDX6	21|19|24	64	21.33	3	33|8|7	0	0	0	0	0	-28.27	1.33	0.6
RPA4NT	ACACA	ACACA	4|8|7	19	6.33	3	257|60|131	0	0	0	0	0	-644.62	0.04	0.62
RPA4NT	PRDX3	PRDX3	1|0|1	2	0.67	3	11|0|1	0	0	0	0	0	-15.86	0.17	0.62
RPA4NT	ATRX	ATRX	0|0|1	1	0.33	3	0|0|0	0	0	0	0	0	-0.96	3.33	0.62
RPA4NT	QARS	QARS	0|2|10	12	4	3	30|0|0	0	0	0	0	0	-41.82	0.4	0.62
RPA4NT	ISOC1	ISOC1	0|2|5	7	2.33	3	10|0|1	0	0.01	0	0.01	0	-14.67	0.64	0.53
RPA4NT	UBE2N	UBE2N	0|1|0	1	0.33	3	5|1|3	0	0	0	0	0	-12.46	0.11	0.62
RPA4NT	BLMH	BLMH	3|3|5	11	3.67	3	11|0|0	0	0.01	0	0.01	0	-8.18	1	0.53
RPA4NT	PPIA	PPIA	12|12|13	37	12.33	3	30|7|34	0	0	0	0	0	-68.58	0.52	0.62
RPA4NT	VARS	VARS	2|5|22	29	9.67	3	35|0|3	0	0	0	0	0	-46.58	0.76	0.58
RPA4NT	BIRC6	BIRC6	0|0|1	1	0.33	3	0|0|0	0	0	0	0	0	-0.96	3.33	0.62
RPA4NT	AIMP2	AIMP2	0|3|4	7	2.33	3	7|0|3	0	0	0	0	0	-13.5	0.7	0.54
RPA4NT	PTPN23	PTPN23	0|0|1	1	0.33	3	0|0|0	0	0	0	0	0	-0.96	3.33	0.62
RPA4NT	PC	PC	127|147|201	475	158.33	3	352|149|290	0	0	0	0	0	#NAME?	0.6	0.62
RPA4NT	WDR62	WDR62	0|1|1	2	0.67	3	0|0|0	0	0	0	0	0	-0.96	6.67	0.62
RPA4NT	ANXA2	ANXA2	15|20|43	78	26	3	37|1|11	0	0	0	0	0	-34.94	1.59	0.55
RPA4NT	ANXA5	ANXA5	0|1|5	6	2	3	34|3|6	0	0	0	0	0	-61.37	0.14	0.62
RPA4NT	POLR2H	POLR2H	0|0|1	1	0.33	3	1|0|0	0	0	0	0	0	-1.77	1	0.62
RPA4NT	MCM7	MCM7	0|1|21	22	7.33	3	34|0|1	0	0	0	0	0	-49.29	0.63	0.57
RPA4NT	ALDOA	ALDOA	18|39|46	103	34.33	3	47|5|25	0	0	0	0	0	-64.61	1.34	0.6
RPA4NT	ALDOC	ALDOC	0|1|1	2	0.67	3	4|0|0	0	0	0	0	0	-5.03	0.5	0.62
RPA4NT	PSAT1	PSAT1	7|16|26	49	16.33	3	38|5|9	0	0	0	0	0	-53.49	0.94	0.6
RPA4NT	AHCY	AHCY	20|25|43	88	29.33	3	41|12|18	0	0	0	0	0	-54.1	1.24	0.6
RPA4NT	DARS	DARS	0|1|17	18	6	3	33|0|0	0	0	0	0	0	-46.23	0.55	0.58
RPA4NT	NME1-NME2	NME1;NME1-NME2	5|7|6	18	6	3	32|2|6	0	0	0	0	0	-41.7	0.45	0.62
RPA4NT	DHX15	DHX15	0|4|29	33	11	3	32|0|5	0	0	0	0	0	-52.37	0.89	0.55
RPA4NT	PFKP	PFKP	2|6|32	40	13.33	3	37|0|1	0	0	0	0	0	-46.5	1.05	0.54
RPA4NT	HSPD1	HSPD1	1|5|6	12	4	3	29|6|21	0	0	0	0	0	-76.93	0.21	0.62
RPA4NT	PRPS1	PRPS1	0|3|13	16	5.33	3	21|0|2	0	0	0	0	0	-31.83	0.7	0.56
RPA4NT	GNB2L1	GNB2L1	13|17|20	50	16.67	3	41|12|19	0	0	0	0	0	-67.8	0.69	0.62
RPA4NT	PTBP1	PTBP1	8|10|29	47	15.67	3	33|5|12	0	0	0	0	0	-48.84	0.94	0.59
RPA4NT	GOT1	GOT1	0|1|5	6	2	3	23|0|0	0	0	0	0	0	-31.7	0.26	0.62
RPA4NT	PFAS	PFAS	0|0|3	3	1	3	12|0|0	0	0	0	0	0	-15.73	0.25	0.62
RPA4NT	FDPS	FDPS	0|2|3	5	1.67	3	10|0|2	0	0	0	0	0	-16	0.42	0.62
RPA4NT	ATP2B1	ATP2B1	0|1|0	1	0.33	3	1|0|0	0	0	0	0	0	-1.77	1	0.62
RPA4NT	PA2G4	PA2G4	0|2|7	9	3	3	32|2|0	0	0	0	0	0	-47.83	0.26	0.62
RPA4NT	PPP2CA	PPP2CA	0|0|2	2	0.67	3	10|0|0	0	0	0	0	0	-13.02	0.2	0.62
RPA4NT	GSK3A	GSK3A	0|0|1	1	0.33	3	2|0|0	0	0	0	0	0	-3.13	0.5	0.62
RPA4NT	EEF1G	EEF1G	27|30|45	102	34	3	42|8|31	0	0	0	0	0	-55.41	1.26	0.61
RPA4NT	NUP205	NUP205	0|0|2	2	0.67	3	7|0|0	0	0	0	0	0	-8.91	0.29	0.62
RPA4NT	RPS2	RPS2	13|11|28	52	17.33	3	21|8|6	0	0	0	0	0	-24.96	1.49	0.54
RPA4NT	GPRIN3	GPRIN3	0|1|1	2	0.67	3	1|0|0	0	0	0	0	0	-1.77	2	0.62
RPA4NT	SFN	SFN	1|0|0	1	0.33	3	2|0|1	0	0	0	0	0	-4	0.33	0.62
RPA4NT	RAB7A	RAB7A	3|5|10	18	6	3	17|2|4	0	0	0	0	0	-23.63	0.78	0.57
RPA4NT	NHSL2	NHSL2	0|0|1	1	0.33	3	0|0|0	0	0	0	0	0	-0.96	3.33	0.62
RPA4NT	CCDC22	CCDC22	2|2|1	5	1.67	3	5|2|3	0	0	0	0	0	-11.39	0.5	0.62
RPA4NT	IFIT5	IFIT5	0|1|0	1	0.33	3	1|0|0	0	0	0	0	0	-1.77	1	0.62
RPA4NT	APC	APC	0|0|1	1	0.33	3	0|0|0	0	0	0	0	0	-0.96	3.33	0.62
RPA4NT	RHOA	RHOA	0|2|5	7	2.33	3	12|2|1	0	0	0	0	0	-20.36	0.47	0.62
RPA4NT	KIAA1109	KIAA1109	1|0|0	1	0.33	3	0|0|0	0	0	0	0	0	-0.96	3.33	0.62
RPA4NT	IPO5	IPO5	0|0|7	7	2.33	3	53|0|0	0	0	0	0	0	-75.81	0.13	0.62
RPA4NT	USP54	USP54	0|0|1	1	0.33	3	0|0|0	0	0	0	0	0	-0.96	3.33	0.62
RPA4NT	ACTR2	ACTR2	0|2|4	6	2	3	9|0|2	0	0	0	0	0	-14.81	0.55	0.55
RPA4NT	DYNC1H1	DYNC1H1	0|0|13	13	4.33	3	158|0|2	0	0	0	0	0	-235.18	0.08	0.62
RPA4NT	EPHA2	EPHA2	1|0|1	2	0.67	3	0|0|0	0	0	0	0	0	-0.96	6.67	0.62
RPA4NT	C14ORF166	C14ORF166	0|2|4	6	2	3	9|0|1	0	0	0	0	0	-13.17	0.6	0.53
RPA4NT	HSP90AB1	HSP90AB1	20|26|52	98	32.67	3	79|18|30	0	0	0	0	0	-125.86	0.77	0.62
RPA4NT	CWF19L2	CWF19L2	0|1|0	1	0.33	3	0|1|0	0	0	0	0	0	-1.77	1	0.62
RPA4NT	TNPO1	TNPO1	0|1|3	4	1.33	3	18|0|0	0	0	0	0	0	-24.33	0.22	0.62
RPA4NT	HNRNPU	HNRNPU	14|24|44	82	27.33	3	63|1|5	0	0	0	0	0	-61.1	1.19	0.6
RPA4NT	GCN1L1	GCN1L1	0|2|18	20	6.67	3	63|0|0	0	0	0	0	0	-90.59	0.32	0.62
RPA4NT	HSP90AA1	HSP90AA1	23|29|58	110	36.67	3	127|25|31	0	0	0	0	0	-194.71	0.6	0.62
RPA4NT	FASN	FASN	7|12|70	89	29.67	3	131|0|14	0	0	0	0	0	-184.45	0.61	0.62
RPA4NT	GPN1	GPN1	0|0|1	1	0.33	3	1|0|0	0	0	0	0	0	-1.77	1	0.62
RPA4NT	HNRNPD	HNRNPD	1|0|1	2	0.67	3	2|0|0	0	0	0	0	0	-3.13	1	0.62
RPA4NT	KMT2D	KMT2D	1|0|0	1	0.33	3	0|0|0	0	0	0	0	0	-0.96	3.33	0.62
RPA4NT	RPL7	RPL7	5|16|39	60	20	3	25|7|13	0	0	0	0	0	-49.16	1.33	0.54
RPA4NT	CSE1L	CSE1L	5|6|31	42	14	3	50|3|5	0	0	0	0	0	-66.36	0.72	0.6
RPA4NT	PSMB1	PSMB1	2|2|7	11	3.67	3	13|0|1	0	0	0	0	0	-13.66	0.79	0.54
RPA4NT	RPS16	RPS16	7|14|23	44	14.67	3	14|7|12	0	0	0	0	0	-29.72	1.33	0.54
RPA4NT	TALDO1	TALDO1	0|11|18	29	9.67	3	22|0|6	0	0	0	0	0	-39.29	1.04	0.56
RPA4NT	MSN	MSN	3|6|15	24	8	3	28|0|3	0	0	0	0	0	-34.04	0.77	0.58
RPA4NT	HSPA1A	HSPA1A	30|30|61	121	40.33	3	60|8|14	0	0	0	0	0	-51.8	1.48	0.59
RPA4NT	ZNF598	ZNF598	0|1|1	2	0.67	3	0|0|0	0	0	0	0	0	-0.96	6.67	0.62
RPA4NT	SCRIB	SCRIB	0|0|1	1	0.33	3	0|0|0	0	0	0	0	0	-0.96	3.33	0.62
RPA4NT	CAND1	CAND1	0|2|12	14	4.67	3	56|0|3	0	0	0	0	0	-84.78	0.24	0.62
RPA4NT	PHGDH	PHGDH	5|14|31	50	16.67	3	28|6|11	0	0	0	0	0	-48.93	1.11	0.57
RPA4NT	LDHA	LDHA	27|27|55	109	36.33	3	60|17|34	0	0	0	0	0	-91.84	0.98	0.61
RPA4NT	LDHB	LDHB	20|28|51	99	33	3	63|21|28	0	0	0	0	0	-106.21	0.88	0.62
RPA4NT	XRCC6	XRCC6	6|13|44	63	21	3	34|3|14	0	0	0	0	0	-54.54	1.24	0.56
RPA4NT	RCC2	RCC2	0|8|26	34	11.33	3	35|0|5	0	0	0	0	0	-56.77	0.85	0.57
RPA4NT	ACTN4	ACTN4	7|6|52	65	21.67	3	94|4|13	0	0	0	0	0	-138.75	0.59	0.61
RPA4NT	PCCA	PCCA	99|114|139	352	117.33	3	232|89|169	0	0	0	0	0	-444.75	0.72	0.62
RPA4NT	RAF1	RAF1	1|1|0	2	0.67	3	0|0|0	0	0	0	0	0	-0.96	6.67	0.62

## Sheet: SAINT_NT_Analysis_RPA4 vs GFP
Bait	Prey	PreyGene	Spec	SpecSum	AvgSpec	NumReplicates	ctrlCounts	AvgP	MaxP	TopoAvgP	TopoMaxP	SaintScore	logOddsScore	FoldChange	BFDR	boosted_by		HEK293FT Control selection
RPA4NT	RPA4	RPA4	95|152|182	429	143	3	0|0|0|0	1	1	1	1	1	133.75	1430	0			RPA4		Fold Change (RPA4/GFP) ≥ 1.5
RPA4NT	PSMA3	PSMA3	0|5|8	13	4.33	3	0|0|0|0	0.66	1	0.66	1	0.66	-6.47	43.33	0			RPA1
RPA4NT	MND1	MND1	1|1|0	2	0.67	3	0|0|0|0	0	0	0	0	0	-6.47	6.67	0.97			AKAP1
RPA4NT	TOMM20	TOMM20	2|2|2	6	2	3	2|0|0|0	0.01	0.01	0.01	0.01	0.01	-4.81	4	0.17			RAB3GAP2
RPA4NT	SIRT2	SIRT2	0|0|1	1	0.33	3	0|0|0|0	0	0	0	0	0	-6.47	3.33	0.97			TJP1
RPA4NT	IFT122	IFT122	0|1|1	2	0.67	3	0|0|0|1	0	0	0	0	0	-7.01	2.67	0.97			CSDE1
RPA4NT	NSUN4	NSUN4	4|4|3	11	3.67	3	1|0|3|2	0	0	0	0	0	-7.03	2.44	0.45			C2ORF44
RPA4NT	MDH2	MDH2	14|10|13	37	12.33	3	4|5|5|8	0	0	0	0	0	-11.11	2.24	0.72			NUFIP2
RPA4NT	RPA1	RPA1	77|79|107	263	87.67	3	58|54|59|54	0	0	0	0	0	-93.16	1.56	0.96			CTTN
RPA4NT	PGK1	PGK1	7|16|22	45	15	3	10|9|12|11	0	0	0	0	0	-33.32	1.43	0.94			NUDC
RPA4NT	DNAH11	DNAH11	0|2|0	2	0.67	3	1|0|0|1	0	0.01	0	0.01	0	-7.91	1.33	0.58			SKA3
RPA4NT	KPRP	KPRP	0|1|0	1	0.33	3	1|0|0|0	0	0	0	0	0	-7.01	1.33	0.97			AMBP
RPA4NT	XP32	XP32	0|1|0	1	0.33	3	0|0|1|0	0	0	0	0	0	-7.01	1.33	0.97			TP53
RPA4NT	PDE8A	PDE8A	0|1|2	3	1	3	1|0|1|1	0	0	0	0	0	-8.81	1.33	0.79			PRKAR2A
RPA4NT	PPIA	PPIA	12|12|13	37	12.33	3	8|8|11|11	0	0	0	0	0	-22.13	1.3	0.95			VIM
RPA4NT	AASDHPPT	AASDHPPT	1|2|8	11	3.67	3	1|5|3|3	0	0	0	0	0	-15.5	1.22	0.67			FAM21A
RPA4NT	DPYSL5	DPYSL5	2|2|2	6	2	3	1|4|1|1	0	0	0	0	0	-9.26	1.14	0.91			RANBP2
RPA4NT	PCCA	PCCA	101|115|139	355	118.33	3	99|100|108|118	0	0	0	0	0	-234.08	1.11	0.97			A0A0U1RQK7
RPA4NT	PFN1	PFN1	3|2|3	8	2.67	3	1|3|4|2	0	0	0	0	0	-11.96	1.07	0.92			TJP2
RPA4NT	ADCY10	ADCY10	1|2|1	4	1.33	3	2|3|0|0	0	0	0	0	0	-8.85	1.07	0.89			ATXN2L
RPA4NT	PREX1	PREX1	4|2|2	8	2.67	3	2|0|4|4	0	0	0	0	0	-11.89	1.07	0.92			AHNAK
RPA4NT	ENO1	ENO1	25|39|57	121	40.33	3	42|36|45|34	0	0	0	0	0	-110.69	1.03	0.97			CLINT1
RPA4NT	DVL2	DVL2	37|47|69	153	51	3	45|44|53|59	0	0	0	0	0	-131.12	1.01	0.97			SEC16A
RPA4NT	DVL3	DVL3	26|37|42	105	35	3	37|37|29|37	0	0	0	0	0	-92.71	1	0.97			SERPINA1
RPA4NT	KAT6A	KAT6A	2|1|0	3	1	3	0|1|0|3	0	0	0	0	0	-9.26	1	0.83			TPD52L2
RPA4NT	PALB2	PALB2	2|0|1	3	1	3	0|0|2|2	0	0	0	0	0	-9.46	1	0.86			RBSN
RPA4NT	MCCC1	MCCC1	84|92|120	296	98.67	3	102|98|92|108	0	0	0	0	0	-237.79	0.99	0.97			PALLD
RPA4NT	PC	PC	128|148|203	479	159.67	3	147|156|167|190	0	0	0	0	0	-405.72	0.97	0.97			NAP1L1
RPA4NT	PFDN2	PFDN2	0|2|6	8	2.67	3	3|4|2|2	0	0	0	0	0	-17	0.97	0.88			CD2AP
RPA4NT	CBR1	CBR1	0|1|9	10	3.33	3	5|3|3|3	0	0	0	0	0	-20.24	0.95	0.76			CGN
RPA4NT	VDAC2	VDAC2	7|8|13	28	9.33	3	16|9|9|6	0	0	0	0	0	-31.22	0.93	0.95			STAU2
RPA4NT	PDCD6	PDCD6	2|5|9	16	5.33	3	4|4|6|9	0	0	0	0	0	-24.49	0.93	0.94			TBC1D15
RPA4NT	SKA3	SKA3	28|24|36	88	29.33	3	26|28|37|39	0	0	0	0	0	-86.74	0.9	0.97			HDLBP
RPA4NT	PHGDH	PHGDH	5|14|31	50	16.67	3	18|18|18|21	0	0	0	0	0	-71.09	0.89	0.95			BICD2
RPA4NT	IDH1	IDH1	2|0|0	2	0.67	3	0|0|1|2	0	0	0	0	0	-8.8	0.89	0.81			EDC4
RPA4NT	RPL13	RPL13	9|16|37	62	20.67	3	27|23|27|16	0	0	0	0	0	-79.95	0.89	0.96			STRN
RPA4NT	PPIB	PPIB	10|13|29	52	17.33	3	19|21|22|16	0	0	0	0	0	-62.61	0.89	0.96			UBAP2
RPA4NT	LRG1	LRG1	1|1|2	4	1.33	3	3|1|1|1	0	0	0	0	0	-9.9	0.89	0.91			G3BP1
RPA4NT	ALDOA	ALDOA	18|38|46	102	34	3	41|39|38|37	0	0	0	0	0	-122.75	0.88	0.97			RUVBL2
RPA4NT	SNRPB	SNRPB	11|18|16	45	15	3	17|18|19|14	0	0	0	0	0	-50.91	0.88	0.96			IGF2BP1
RPA4NT	RPL24	RPL24	3|8|21	32	10.67	3	10|15|13|12	0	0	0	0	0	-50.07	0.85	0.95			PSPC1
RPA4NT	AP3S1	AP3S1	4|4|9	17	5.67	3	6|7|7|7	0	0	0	0	0	-24.41	0.84	0.94			APBB1
RPA4NT	TAF9	TAF9	10|17|18	45	15	3	21|18|17|17	0	0	0	0	0	-57.67	0.82	0.97			BLM
RPA4NT	DENND5B	DENND5B	1|1|1	3	1	3	1|1|2|1	0	0	0	0	0	-9	0.8	0.97			RBM17
RPA4NT	NBEAL1	NBEAL1	0|2|1	3	1	3	2|0|2|1	0	0	0	0	0	-10.62	0.8	0.9			NUP214
RPA4NT	RBM27	RBM27	29|73|94	196	65.33	3	56|90|78|105	0	0	0	0	0	-274.72	0.79	0.97			TOX4
RPA4NT	RPL11	RPL11	5|6|14	25	8.33	3	13|13|10|8	0	0	0	0	0	-39.11	0.76	0.95			NCL
RPA4NT	UTRN	UTRN	0|0|4	4	1.33	3	1|1|3|2	0	0	0	0	0	-12.76	0.76	0.85			AHCTF1
RPA4NT	DVL1	DVL1	8|13|28	49	16.33	3	14|24|16|32	0	0	0	0	0	-74.62	0.76	0.96			CD2BP2
RPA4NT	TNXB	TNXB	2|2|1	5	1.67	3	3|3|2|1	0	0	0	0	0	-12.6	0.74	0.97			MRE11A
RPA4NT	RAN	RAN	24|33|46	103	34.33	3	48|48|52|39	0	0	0	0	0	-142.09	0.73	0.97			VPS51
RPA4NT	RPS16	RPS16	7|14|23	44	14.67	3	23|20|20|17	0	0	0	0	0	-71.26	0.73	0.96			SF3B2
RPA4NT	TPI1	TPI1	7|2|5	14	4.67	3	7|6|7|6	0	0	0	0	0	-27.55	0.72	0.95			DVL2
RPA4NT	SLC25A5	SLC25A5	19|27|47	93	31	3	50|46|48|29	0	0	0	0	0	-138.46	0.72	0.97			DVL3
RPA4NT	TMEM63A	TMEM63A	4|2|2	8	2.67	3	4|4|5|2	0	0	0	0	0	-16.56	0.71	0.94			DVL1
RPA4NT	NONO	NONO	57|91|156	304	101.33	3	140|151|150|127	0	0	0	0	0	-454.99	0.71	0.97			CASC5
RPA4NT	TXNL1	TXNL1	17|12|31	60	20	3	27|28|29|28	0	0	0	0	0	-92.46	0.71	0.96			SUGT1
RPA4NT	PRDX1	PRDX1	14|16|17	47	15.67	3	19|21|25|24	0	0	0	0	0	-65.58	0.7	0.97			BCLAF1
RPA4NT	RPL29	RPL29	0|4|6	10	3.33	3	5|5|5|4	0	0	0	0	0	-25.71	0.7	0.94			HNRNPF
RPA4NT	AHCY	AHCY	20|25|44	89	29.67	3	39|38|45|48	0	0	0	0	0	-133.53	0.7	0.97			CHERP
RPA4NT	HIST1H1E	HIST1H1E	16|28|44	88	29.33	3	53|44|41|29	0	0	0	0	0	-139.15	0.7	0.97			RNF219
RPA4NT	VDAC1	VDAC1	7|4|6	17	5.67	3	10|7|9|7	0	0	0	0	0	-30.25	0.69	0.97			TXNL1
RPA4NT	GOT2	GOT2	16|20|32	68	22.67	3	29|33|41|30	0	0	0	0	0	-104.94	0.68	0.97			THRAP3
RPA4NT	STARD9	STARD9	0|1|1	2	0.67	3	1|1|1|1	0	0	0	0	0	-9.5	0.67	0.97			NUP50
RPA4NT	PRC1	PRC1	2|0|0	2	0.67	3	0|1|2|1	0	0	0	0	0	-9.5	0.67	0.87			PCNP
RPA4NT	PTPMT1	PTPMT1	1|0|0	1	0.33	3	1|0|1|0	0	0	0	0	0	-7.91	0.67	0.97			L3MBTL3
RPA4NT	AKR1A1	AKR1A1	0|2|3	5	1.67	3	2|2|2|4	0	0	0	0	0	-15.92	0.67	0.93			MKI67
RPA4NT	SNRPE	SNRPE	3|4|6	13	4.33	3	8|7|6|5	0	0	0	0	0	-25.36	0.67	0.97			NACA
RPA4NT	RPL18	RPL18	10|20|24	54	18	3	27|29|29|24	0	0	0	0	0	-94	0.66	0.97			TAF9
RPA4NT	PSMA7	PSMA7	11|12|19	42	14	3	20|20|21|24	0	0	0	0	0	-67.5	0.66	0.97			NUP153
RPA4NT	CCT8	CCT8	42|55|99	196	65.33	3	105|99|108|96	0	0	0	0	0	-325.95	0.64	0.97			RBM27
RPA4NT	RUVBL2	RUVBL2	44|46|84	174	58	3	100|94|91|86	0	0	0	0	0	-283.96	0.63	0.97			GPKOW
RPA4NT	TP53	TP53	27|31|58	116	38.67	3	64|63|61|60	0	0	0	0	0	-196.98	0.62	0.97			STAU1
RPA4NT	BLM	BLM	4|8|33	45	15	3	4|22|36|37	0	0	0	0	0	-98.57	0.61	0.96			PDLIM1
RPA4NT	KIAA1211	KIAA1211	2|0|3	5	1.67	3	0|3|3|5	0	0	0	0	0	-16.94	0.61	0.93			SART1
RPA4NT	GNB2L1	GNB2L1	13|17|21	51	17	3	28|28|25|30	0	0	0	0	0	-89.27	0.61	0.97			CNN3
RPA4NT	CCDC22	CCDC22	2|2|1	5	1.67	3	3|3|4|1	0	0	0	0	0	-14.59	0.61	0.97			NONO
RPA4NT	RPS15A	RPS15A	9|13|19	41	13.67	3	26|24|26|17	0	0	0	0	0	-79.92	0.59	0.97			SALL2
RPA4NT	SHROOM3	SHROOM3	6|1|0	7	2.33	3	2|3|3|8	0	0	0	0	0	-22.17	0.58	0.93			HCFC1
RPA4NT	PSMA4	PSMA4	0|3|4	7	2.33	3	4|3|4|5	0	0	0	0	0	-22.37	0.58	0.97
RPA4NT	HPRT1	HPRT1	1|7|12	20	6.67	3	12|11|11|13	0	0	0	0	0	-52.87	0.57	0.96
RPA4NT	DAD1	DAD1	0|0|3	3	1	3	2|2|2|1	0	0	0	0	0	-12.76	0.57	0.9
RPA4NT	RPL13A	RPL13A	4|10|20	34	11.33	3	19|22|23|17	0	0	0	0	0	-80.22	0.56	0.97
RPA4NT	TUBB	TUBB	8|8|10	26	8.67	3	19|10|18|16	0	0	0	0	0	-51.91	0.55	0.97
RPA4NT	NME1-NME2	NME1;NME1-NME2	5|7|6	18	6	3	9|9|11|15	0	0	0	0	0	-39.11	0.55	0.97
RPA4NT	AMBP	AMBP	6|5|7	18	6	3	9|12|9|14	0	0	0	0	0	-39.11	0.55	0.97
RPA4NT	HIST1H4A	HIST1H4A	35|41|82	158	52.67	3	103|114|99|74	0	0	0	0	0	-323.54	0.54	0.97
RPA4NT	SLC25A6	SLC25A6	6|7|20	33	11	3	25|21|20|15	0	0	0	0	0	-74.78	0.54	0.97
RPA4NT	CD2BP2	CD2BP2	8|8|21	37	12.33	3	19|18|28|27	0	0	0	0	0	-81.26	0.54	0.97
RPA4NT	ATXN2L	ATXN2L	27|42|67	136	45.33	3	72|87|86|88	0	0	0	0	0	-284.57	0.54	0.97
RPA4NT	RPS8	RPS8	7|13|24	44	14.67	3	31|29|27|21	0	0	0	0	0	-100.52	0.54	0.97
RPA4NT	H2AFV	H2AFV	7|5|12	24	8	3	15|15|17|12	0	0	0	0	0	-54.4	0.54	0.97
RPA4NT	PPP1CC	PPP1CC	4|4|6	14	4.67	3	7|10|9|9	0	0	0	0	0	-32.24	0.53	0.97
RPA4NT	GAPDH	GAPDH	32|30|47	109	36.33	3	68|72|75|57	0	0	0	0	0	-214.64	0.53	0.97
RPA4NT	RPL27A	RPL27A	4|6|9	19	6.33	3	11|11|15|11	0	0	0	0	0	-45.43	0.53	0.97
RPA4NT	RNF219	RNF219	13|14|32	59	19.67	3	28|42|22|58	0	0	0	0	0	-128.27	0.52	0.97
RPA4NT	STAU2	STAU2	7|20|39	66	22	3	38|43|44|43	0	0	0	0	0	-164.72	0.52	0.97
RPA4NT	RPLP0	RPLP0	8|12|15	35	11.67	3	23|22|26|20	0	0	0	0	0	-80.22	0.51	0.97
RPA4NT	EEF1G	EEF1G	27|30|46	103	34.33	3	66|63|76|64	0	0	0	0	0	-218.39	0.51	0.97
RPA4NT	ATP5A1	ATP5A1	7|12|27	46	15.33	3	34|28|33|27	0	0	0	0	0	-115.37	0.5	0.97
RPA4NT	HNRNPC	HNRNPC	9|8|13	30	10	3	20|22|19|19	0	0	0	0	0	-68.92	0.5	0.97
RPA4NT	RPL14	RPL14	6|7|15	28	9.33	3	21|23|16|14	0	0	0	0	0	-67.49	0.5	0.97
RPA4NT	RPL15	RPL15	14|16|23	53	17.67	3	36|36|34|35	0	0	0	0	0	-117.47	0.5	0.97
RPA4NT	RBSN	RBSN	11|21|49	81	27	3	44|52|61|60	0	0	0	0	0	-205.33	0.5	0.97
RPA4NT	HSPA1A	HSPA1A	30|30|61	121	40.33	3	78|85|82|76	0	0	0	0	0	-264.76	0.5	0.97
RPA4NT	LDHB	LDHB	20|28|51	99	33	3	60|63|72|69	0	0	0	0	0	-230.32	0.5	0.97
RPA4NT	RPL26	RPL26	4|6|21	31	10.33	3	24|23|23|15	0	0	0	0	0	-84.5	0.49	0.97
RPA4NT	PAICS	PAICS	10|20|40	70	23.33	3	49|53|47|47	0	0	0	0	0	-185.74	0.48	0.97
RPA4NT	NUDT21	NUDT21	8|4|9	21	7	3	14|15|15|14	0	0	0	0	0	-55.85	0.48	0.97
RPA4NT	VIM	VIM	53|61|94	208	69.33	3	138|140|160|138	0	0	0	0	0	-472.69	0.48	0.97
RPA4NT	PGAM1	PGAM1	3|17|15	35	11.67	3	21|21|26|30	0	0	0	0	0	-101.72	0.48	0.97
RPA4NT	IGF2BP1	IGF2BP1	13|15|45	73	24.33	3	48|50|52|53	0	0	0	0	0	-184.68	0.48	0.97
RPA4NT	RPS2	RPS2	13|11|28	52	17.33	3	40|38|38|29	0	0	0	0	0	-128.91	0.48	0.97
RPA4NT	RPL21	RPL21	3|3|13	19	6.33	3	14|13|17|9	0	0	0	0	0	-53.24	0.48	0.97
RPA4NT	ATP5L	ATP5L	3|4|9	16	5.33	3	10|11|11|12	0	0	0	0	0	-43.75	0.48	0.97
RPA4NT	SUMO1	SUMO1	1|2|4	7	2.33	3	4|4|6|6	0	0	0	0	0	-23.75	0.47	0.97
RPA4NT	CTTN	CTTN	34|40|73	147	49	3	105|115|101|96	0	0	0	0	0	-354.5	0.47	0.97
RPA4NT	SEC61B	SEC61B	0|2|4	6	2	3	5|3|5|4	0	0	0	0	0	-23.49	0.47	0.97
RPA4NT	UBE2M	UBE2M	6|7|7	20	6.67	3	9|15|16|17	0	0	0	0	0	-50.05	0.47	0.97
RPA4NT	RPL5	RPL5	8|19|48	75	25	3	54|50|62|45	0	0	0	0	0	-208.1	0.47	0.97
RPA4NT	LDHA	LDHA	27|27|55	109	36.33	3	72|80|77|82	0	0	0	0	0	-261.69	0.47	0.97
RPA4NT	RPS3A	RPS3A	10|17|43	70	23.33	3	53|51|56|43	0	0	0	0	0	-193.25	0.46	0.97
RPA4NT	RPS25	RPS25	2|0|7	9	3	3	6|6|9|5	0	0	0	0	0	-33.41	0.46	0.95
RPA4NT	PCNP	PCNP	6|9|11	26	8.67	3	19|18|19|20	0	0	0	0	0	-69.56	0.46	0.97
RPA4NT	HIST1H1C	HIST1H1C	1|4|7	12	4	3	10|11|8|6	0	0	0	0	0	-39.82	0.46	0.97
RPA4NT	CCT2	CCT2	2|11|33	46	15.33	3	28|32|38|39	0	0	0	0	0	-148.26	0.45	0.97
RPA4NT	PRDX6	PRDX6	21|19|24	64	21.33	3	47|46|43|52	0	0	0	0	0	-154	0.45	0.97
RPA4NT	RPL6	RPL6	15|18|34	67	22.33	3	49|51|53|45	0	0	0	0	0	-174.1	0.45	0.97
RPA4NT	PCBP1	PCBP1	8|10|18	36	12	3	24|27|27|29	0	0	0	0	0	-96.85	0.45	0.97
RPA4NT	CKB	CKB	11|10|19	40	13.33	3	27|27|31|36	0	0	0	0	0	-106.41	0.44	0.97
RPA4NT	PPIL1	PPIL1	1|2|4	7	2.33	3	5|6|5|5	0	0	0	0	0	-24.82	0.44	0.97
RPA4NT	TRIM28	TRIM28	21|22|53	96	32	3	64|72|79|73	0	0	0	0	0	-252.9	0.44	0.97
RPA4NT	ATP5J2-PTCD1	ATP5J2;ATP5J2-PTCD1	2|0|4	6	2	3	5|4|5|4	0	0	0	0	0	-24.61	0.44	0.97
RPA4NT	STK11IP	STK11IP	1|2|0	3	1	3	0|2|2|5	0	0	0	0	0	-14.63	0.44	0.97
RPA4NT	ZNF585B	ZNF585B	0|1|0	1	0.33	3	0|1|0|2	0	0	0	0	0	-8.8	0.44	0.97
RPA4NT	EPHA2	EPHA2	1|0|1	2	0.67	3	0|0|4|2	0	0	0	0	0	-11.5	0.44	0.97
RPA4NT	RPL34	RPL34	1|3|9	13	4.33	3	11|11|12|5	0	0	0	0	0	-44.22	0.44	0.97
RPA4NT	RPL10A	RPL10A	15|16|24	55	18.33	3	42|46|45|39	0	0	0	0	0	-147.01	0.43	0.97
RPA4NT	RBBP4	RBBP4	2|0|7	9	3	3	6|9|7|6	0	0	0	0	0	-35.6	0.43	0.97
RPA4NT	RPL19	RPL19	3|2|21	26	8.67	3	17|17|26|22	0	0	0	0	0	-87.67	0.42	0.96
RPA4NT	CCT4	CCT4	5|23|49	77	25.67	3	63|63|60|59	0	0	0	0	0	-255.84	0.42	0.97
RPA4NT	EEF2	EEF2	39|46|112	197	65.67	3	150|158|168|149	0	0	0	0	0	-560.34	0.42	0.97
RPA4NT	SHMT2	SHMT2	5|5|31	41	13.67	3	34|29|27|39	0	0	0	0	0	-128.86	0.42	0.97
RPA4NT	RPS3	RPS3	18|16|31	65	21.67	3	62|48|54|40	0	0	0	0	0	-177.65	0.42	0.97
RPA4NT	ANXA2	ANXA2	15|20|43	78	26	3	61|66|66|54	0	0	0	0	0	-225.81	0.42	0.97
RPA4NT	RPL7	RPL7	5|16|39	60	20	3	49|51|44|46	0	0	0	0	0	-195.36	0.42	0.97
RPA4NT	HNRNPM	HNRNPM	9|18|45	72	24	3	51|58|63|56	0	0	0	0	0	-223.31	0.42	0.97
RPA4NT	MAGOHB	MAGOHB	2|4|5	11	3.67	3	8|9|9|10	0	0	0	0	0	-37.96	0.41	0.97
RPA4NT	TUFM	TUFM	4|2|24	30	10	3	24|25|29|19	0	0	0	0	0	-104.12	0.41	0.97
RPA4NT	GPI	GPI	29|34|65	128	42.67	3	95|100|114|111	0	0	0	0	0	-370.66	0.41	0.97
RPA4NT	RPS9	RPS9	3|7|25	35	11.67	3	32|28|31|22	0	0	0	0	0	-118.09	0.41	0.97
RPA4NT	TALDO1	TALDO1	0|11|18	29	9.67	3	21|19|26|28	0	0	0	0	0	-109.26	0.41	0.97
RPA4NT	SNRPA	SNRPA	0|1|2	3	1	3	2|3|2|3	0	0	0	0	0	-15.92	0.4	0.97
RPA4NT	EEF1A1	EEF1A1	35|44|75	154	51.33	3	122|124|148|122	0	0	0	0	0	-455.84	0.4	0.97
RPA4NT	PHB2	PHB2	7|8|31	46	15.33	3	40|42|40|30	0	0	0	0	0	-147.47	0.4	0.97
RPA4NT	PSME3	PSME3	4|6|9	19	6.33	3	14|16|18|16	0	0	0	0	0	-62.15	0.4	0.97
RPA4NT	HSP90AB1	HSP90AB1	20|26|52	98	32.67	3	65|80|97|84	0	0	0	0	0	-295.5	0.4	0.97
RPA4NT	RPS20	RPS20	2|1|8	11	3.67	3	8|11|10|8	0	0	0	0	0	-41.97	0.4	0.97
RPA4NT	RPL27	RPL27	3|6|15	24	8	3	19|20|23|18	0	0	0	0	0	-82.17	0.4	0.97
RPA4NT	RPS27L	RPS27L	0|1|2	3	1	3	2|3|2|3	0	0	0	0	0	-15.92	0.4	0.97
RPA4NT	NACA	NACA	9|8|9	26	8.67	3	18|21|23|24	0	0	0	0	0	-75.07	0.4	0.97
RPA4NT	RPS18	RPS18	3|4|18	25	8.33	3	18|21|25|20	0	0	0	0	0	-86.5	0.4	0.97
RPA4NT	APBB1	APBB1	6|9|25	40	13.33	3	28|40|25|45	0	0	0	0	0	-135.08	0.39	0.97
RPA4NT	PRKAR2A	PRKAR2A	9|10|39	58	19.33	3	44|52|49|55	0	0	0	0	0	-193.05	0.39	0.97
RPA4NT	PSAT1	PSAT1	7|16|26	49	16.33	3	39|42|41|45	0	0	0	0	0	-163.65	0.39	0.97
RPA4NT	RPL12	RPL12	5|5|13	23	7.67	3	18|23|20|18	0	0	0	0	0	-75.3	0.39	0.97
RPA4NT	ACOT7	ACOT7	0|3|12	15	5	3	11|13|14|13	0	0	0	0	0	-61.2	0.39	0.97
RPA4NT	CGN	CGN	14|30|49	93	31	3	62|67|85|100	0	0	0	0	0	-299.98	0.39	0.97
RPA4NT	GNA13	GNA13	3|2|2	7	2.33	3	6|5|8|5	0	0	0	0	0	-25.47	0.39	0.97
RPA4NT	HSPA9	HSPA9	0|2|0	2	0.67	3	0|2|2|3	0	0	0	0	0	-12.76	0.38	0.92
RPA4NT	B2M	B2M	2|2|2	6	2	3	7|3|4|7	0	0	0	0	0	-22.45	0.38	0.97
RPA4NT	RAB6A	RAB6A	2|3|9	14	4.67	3	9|13|14|13	0	0	0	0	0	-51.83	0.38	0.97
RPA4NT	SENP5	SENP5	0|1|1	2	0.67	3	1|1|3|2	0	0	0	0	0	-12.76	0.38	0.97
RPA4NT	EIF4A1	EIF4A1	10|28|46	84	28	3	70|74|75|75	0	0	0	0	0	-291.75	0.38	0.97
RPA4NT	INA	INA	1|0|1	2	0.67	3	1|2|2|2	0	0	0	0	0	-12.76	0.38	0.97
RPA4NT	PKM	PKM	24|28|71	123	41	3	99|106|119|103	0	0	0	0	0	-392	0.38	0.97
RPA4NT	CCT6A	CCT6A	7|11|39	57	19	3	44|44|56|54	0	0	0	0	0	-197.25	0.38	0.97
RPA4NT	BCLAF1	BCLAF1	17|16|36	69	23	3	60|64|66|54	0	0	0	0	0	-219.87	0.38	0.97
RPA4NT	RPL8	RPL8	3|13|19	35	11.67	3	29|28|35|32	0	0	0	0	0	-130.14	0.38	0.97
RPA4NT	RPL35	RPL35	2|4|12	18	6	3	17|15|19|12	0	0	0	0	0	-66.96	0.38	0.97
RPA4NT	C14ORF166	C14ORF166	0|2|4	6	2	3	5|6|5|5	0	0	0	0	0	-27.89	0.38	0.97
RPA4NT	G3BP1	G3BP1	9|19|32	60	20	3	44|53|55|57	0	0	0	0	0	-202.76	0.38	0.97
RPA4NT	CAPZB	CAPZB	0|2|5	7	2.33	3	5|5|7|8	0	0	0	0	0	-32.3	0.37	0.97
RPA4NT	TAGLN2	TAGLN2	11|12|18	41	13.67	3	34|39|39|37	0	0	0	0	0	-133.1	0.37	0.97
RPA4NT	SALL2	SALL2	2|5|24	31	10.33	3	19|27|33|33	0	0	0	0	0	-120.51	0.37	0.97
RPA4NT	RPS13	RPS13	0|7|25	32	10.67	3	31|29|30|26	0	0	0	0	0	-133.9	0.37	0.97
RPA4NT	SERPINA1	SERPINA1	10|6|6	22	7.33	3	21|23|20|16	0	0	0	0	0	-73.73	0.37	0.97
RPA4NT	ELAVL1	ELAVL1	0|3|5	8	2.67	3	5|9|8|8	0	0	0	0	0	-37.84	0.36	0.97
RPA4NT	CCT5	CCT5	27|41|71	139	46.33	3	113|132|145|130	0	0	0	0	0	-482.72	0.36	0.97
RPA4NT	DNAJB1	DNAJB1	1|8|31	40	13.33	3	39|39|37|35	0	0	0	0	0	-166.99	0.36	0.97
RPA4NT	RPS4X	RPS4X	7|12|26	45	15	3	43|48|44|31	0	0	0	0	0	-162.54	0.36	0.97
RPA4NT	PARP1	PARP1	48|54|114	216	72	3	201|217|205|171	0	0	0	0	0	-714.53	0.36	0.97
RPA4NT	EBNA1BP2	EBNA1BP2	0|3|14	17	5.67	3	13|15|21|14	0	0	0	0	0	-74.59	0.36	0.97
RPA4NT	PALLD	PALLD	8|15|33	56	18.67	3	40|50|52|64	0	0	0	0	0	-202.47	0.36	0.97
RPA4NT	RPL30	RPL30	2|1|8	11	3.67	3	12|12|10|7	0	0	0	0	0	-46.32	0.36	0.97
RPA4NT	EIF4A3	EIF4A3	0|8|18	26	8.67	3	28|27|27|16	0	0	0	0	0	-113.71	0.35	0.97
RPA4NT	NCL	NCL	20|16|43	79	26.33	3	73|80|83|68	0	0	0	0	0	-283.76	0.35	0.97
RPA4NT	DDX39B	DDX39B	10|12|37	59	19.67	3	49|53|66|59	0	0	0	0	0	-219.08	0.35	0.97
RPA4NT	MRE11A	MRE11A	14|14|52	80	26.67	3	70|68|83|84	0	0	0	0	0	-290.85	0.35	0.97
RPA4NT	RPS27	RPS27	5|6|6	17	5.67	3	17|16|18|14	0	0	0	0	0	-60.62	0.35	0.97
RPA4NT	EBP	EBP	3|2|4	9	3	3	9|9|8|8	0	0	0	0	0	-35.88	0.35	0.97
RPA4NT	RPS19	RPS19	0|1|15	16	5.33	3	15|17|13|16	0	0	0	0	0	-72.35	0.35	0.97
RPA4NT	HSPA8	HSPA8	8|8|30	46	15.33	3	42|45|45|46	0	0	0	0	0	-172.42	0.34	0.97
RPA4NT	RPL7A	RPL7A	7|13|32	52	17.33	3	55|51|53|45	0	0	0	0	0	-203.77	0.34	0.97
RPA4NT	TOX4	TOX4	3|4|9	16	5.33	3	8|16|20|18	0	0	0	0	0	-62.64	0.34	0.97
RPA4NT	CDK1	CDK1	8|11|30	49	16.33	3	52|52|46|41	0	0	0	0	0	-186.45	0.34	0.97
RPA4NT	TBC1D15	TBC1D15	5|14|36	55	18.33	3	54|56|54|52	0	0	0	0	0	-223.9	0.34	0.97
RPA4NT	RPS24	RPS24	2|4|9	15	5	3	13|15|16|14	0	0	0	0	0	-61.54	0.34	0.97
RPA4NT	RPL23A	RPL23A	4|4|15	23	7.67	3	21|29|26|17	0	0	0	0	0	-93.11	0.33	0.97
RPA4NT	WRNIP1	WRNIP1	0|2|11	13	4.33	3	11|10|16|15	0	0	0	0	0	-62.29	0.33	0.97
RPA4NT	SLC25A21	SLC25A21	0|0|1	1	0.33	3	0|2|1|1	0	0	0	0	0	-9.5	0.33	0.97
RPA4NT	RNF213	RNF213	0|0|1	1	0.33	3	1|1|1|1	0	0	0	0	0	-9.5	0.33	0.97
RPA4NT	RPS6	RPS6	5|5|21	31	10.33	3	34|33|36|23	0	0	0	0	0	-125.68	0.33	0.97
RPA4NT	RPS10	RPS10	3|6|18	27	9	3	28|27|32|23	0	0	0	0	0	-114.81	0.33	0.97
RPA4NT	UBE2N	UBE2N	0|1|0	1	0.33	3	1|1|0|2	0	0	0	0	0	-9.5	0.33	0.97
RPA4NT	NBAS	NBAS	1|0|0	1	0.33	3	1|1|2|0	0	0	0	0	0	-9.5	0.33	0.97
RPA4NT	RPL4	RPL4	5|17|42	64	21.33	3	60|66|66|67	0	0	0	0	0	-271.28	0.33	0.97
RPA4NT	HNRNPF	HNRNPF	12|7|20	39	13	3	36|38|42|42	0	0	0	0	0	-153.94	0.33	0.97
RPA4NT	SNRPC	SNRPC	2|0|0	2	0.67	3	2|3|2|1	0	0	0	0	0	-13.69	0.33	0.97
RPA4NT	C19ORF43	C19ORF43	0|5|10	15	5	3	13|18|15|17	0	0	0	0	0	-74.59	0.32	0.97
RPA4NT	NUDC	NUDC	9|13|32	54	18	3	51|54|60|57	0	0	0	0	0	-216.82	0.32	0.97
RPA4NT	TKT	TKT	18|30|49	97	32.33	3	101|98|107|99	0	0	0	0	0	-386.34	0.32	0.97
RPA4NT	SF3B2	SF3B2	8|7|52	67	22.33	3	64|68|76|71	0	0	0	0	0	-285.81	0.32	0.97
RPA4NT	RPS5	RPS5	2|11|23	36	12	3	41|41|35|35	0	0	0	0	0	-164.87	0.32	0.97
RPA4NT	VDAC3	VDAC3	4|3|16	23	7.67	3	26|24|24|21	0	0	0	0	0	-98.45	0.32	0.97
RPA4NT	NUFIP2	NUFIP2	6|11|19	36	12	3	34|42|41|37	0	0	0	0	0	-152.74	0.31	0.97
RPA4NT	RBM14	RBM14	0|1|9	10	3.33	3	8|12|10|13	0	0	0	0	0	-52.28	0.31	0.97
RPA4NT	HNRNPA1	HNRNPA1	22|13|24	59	19.67	3	58|63|72|61	0	0	0	0	0	-239.04	0.31	0.97
RPA4NT	MAPRE1	MAPRE1	2|7|13	22	7.33	3	18|23|27|26	0	0	0	0	0	-100.83	0.31	0.97
RPA4NT	RPL18A	RPL18A	4|4|17	25	8.33	3	30|31|27|20	0	0	0	0	0	-109.3	0.31	0.97
RPA4NT	NUP153	NUP153	7|13|65	85	28.33	3	76|96|97|100	0	0	0	0	0	-384.93	0.31	0.97
RPA4NT	LIN54	LIN54	0|4|13	17	5.67	3	10|17|21|25	0	0	0	0	0	-85.46	0.31	0.97
RPA4NT	HSP90AA1	HSP90AA1	23|29|58	110	36.67	3	99|113|131|127	0	0	0	0	0	-440.85	0.31	0.97
RPA4NT	PDCD5	PDCD5	2|2|7	11	3.67	3	12|12|13|11	0	0	0	0	0	-50.74	0.31	0.97
RPA4NT	PSMB2	PSMB2	0|2|8	10	3.33	3	10|11|14|8	0	0	0	0	0	-52.28	0.31	0.97
RPA4NT	LRRC59	LRRC59	5|5|24	34	11.33	3	36|38|38|34	0	0	0	0	0	-147.31	0.31	0.97
RPA4NT	FBL	FBL	0|7|27	34	11.33	3	35|37|37|42	0	0	0	0	0	-173.15	0.3	0.97
RPA4NT	CCT3	CCT3	0|4|40	44	14.67	3	52|54|49|38	0	0	0	0	0	-220.35	0.3	0.97
RPA4NT	CCT7	CCT7	0|16|41	57	19	3	72|66|59|60	0	0	0	0	0	-292.13	0.3	0.97
RPA4NT	MYH14	MYH14	2|0|2	4	1.33	3	4|2|7|5	0	0	0	0	0	-24.61	0.3	0.97
RPA4NT	COX4I1	COX4I1	4|3|14	21	7	3	25|23|24|20	0	0	0	0	0	-95.18	0.3	0.97
RPA4NT	NAP1L1	NAP1L1	5|6|13	24	8	3	21|24|31|31	0	0	0	0	0	-105.14	0.3	0.97
RPA4NT	HNRNPA2B1	HNRNPA2B1	13|12|28	53	17.67	3	49|55|66|62	0	0	0	0	0	-218.41	0.3	0.97
RPA4NT	HNRNPU	HNRNPU	14|24|44	82	27.33	3	102|84|97|77	0	0	0	0	0	-350.23	0.3	0.97
RPA4NT	RPS11	RPS11	0|7|21	28	9.33	3	31|28|38|26	0	0	0	0	0	-141.75	0.3	0.97
RPA4NT	RPL36	RPL36	0|4|5	9	3	3	11|12|8|9	0	0	0	0	0	-48.92	0.3	0.97
RPA4NT	YWHAQ	YWHAQ	5|5|19	29	9.67	3	22|35|43|34	0	0	0	0	0	-133.98	0.29	0.97
RPA4NT	EEF1E1	EEF1E1	1|4|2	7	2.33	3	5|10|8|9	0	0	0	0	0	-36.55	0.29	0.97
RPA4NT	SLC25A3	SLC25A3	4|8|15	27	9	3	31|31|36|28	0	0	0	0	0	-128.86	0.29	0.97
RPA4NT	SNRPD3	SNRPD3	2|2|8	12	4	3	14|16|14|12	0	0	0	0	0	-59.36	0.29	0.97
RPA4NT	MDH1	MDH1	4|5|9	18	6	3	19|22|25|18	0	0	0	0	0	-83.43	0.29	0.97
RPA4NT	PSMC2	PSMC2	10|12|36	58	19.33	3	67|77|65|61	0	0	0	0	0	-265.64	0.29	0.97
RPA4NT	PTBP1	PTBP1	8|10|29	47	15.67	3	52|50|56|58	0	0	0	0	0	-213.52	0.29	0.97
RPA4NT	PRPS1	PRPS1	0|3|13	16	5.33	3	18|17|21|17	0	0	0	0	0	-85.76	0.29	0.97
RPA4NT	WARS	WARS	2|5|11	18	6	3	13|18|26|29	0	0	0	0	0	-91.71	0.28	0.97
RPA4NT	RBMX	RBMX	1|3|9	13	4.33	3	18|15|17|13	0	0	0	0	0	-70.43	0.28	0.97
RPA4NT	HNRNPK	HNRNPK	8|12|17	37	12.33	3	38|41|51|46	0	0	0	0	0	-170.26	0.28	0.97
RPA4NT	RBBP7	RBBP7	0|1|14	15	5	3	16|19|19|18	0	0	0	0	0	-84.63	0.28	0.97
RPA4NT	NUP50	NUP50	12|12|22	46	15.33	3	52|54|60|56	0	0	0	0	0	-207.72	0.28	0.97
RPA4NT	DPP3	DPP3	8|5|24	37	12.33	3	40|48|36|51	0	0	0	0	0	-178.99	0.28	0.97
RPA4NT	RANGAP1	RANGAP1	8|18|51	77	25.67	3	86|98|88|97	0	0	0	0	0	-381.11	0.28	0.97
RPA4NT	BCAP31	BCAP31	3|1|19	23	7.67	3	28|31|26|23	0	0	0	0	0	-120.23	0.28	0.97
RPA4NT	KHSRP	KHSRP	3|12|20	35	11.67	3	29|39|54|52	0	0	0	0	0	-184.74	0.27	0.97
RPA4NT	MAP2K2	MAP2K2	0|0|1	1	0.33	3	0|0|1|4	0	0	0	0	0	-10.28	0.27	0.97
RPA4NT	DHX9	DHX9	23|24|83	130	43.33	3	164|163|170|152	0	0	0	0	0	-634.86	0.27	0.97
RPA4NT	PSMD4	PSMD4	3|5|4	12	4	3	13|12|16|18	0	0	0	0	0	-59.62	0.27	0.97
RPA4NT	RPN1	RPN1	3|5|33	41	13.67	3	52|51|50|49	0	0	0	0	0	-216.18	0.27	0.97
RPA4NT	EIF3K	EIF3K	0|2|2	4	1.33	3	6|4|3|7	0	0	0	0	0	-26.76	0.27	0.97
RPA4NT	RAB5C	RAB5C	3|1|7	11	3.67	3	12|15|14|13	0	0	0	0	0	-60.53	0.27	0.97
RPA4NT	SNRPD1	SNRPD1	1|2|6	9	3	3	13|11|11|10	0	0	0	0	0	-50.68	0.27	0.97
RPA4NT	LRSAM1	LRSAM1	0|1|0	1	0.33	3	1|0|2|2	0	0	0	0	0	-10.62	0.27	0.97
RPA4NT	TAF9B	TAF9B	1|1|2	4	1.33	3	5|6|4|5	0	0	0	0	0	-23.75	0.27	0.97
RPA4NT	PFKFB2	PFKFB2	1|0|0	1	0.33	3	3|1|1|0	0	0	0	0	0	-10.61	0.27	0.97
RPA4NT	CNN3	CNN3	2|7|12	21	7	3	20|25|29|30	0	0	0	0	0	-111.82	0.27	0.97
RPA4NT	SFPQ	SFPQ	5|7|22	34	11.33	3	36|42|43|45	0	0	0	0	0	-169.1	0.27	0.97
RPA4NT	HCFC1	HCFC1	16|22|60	98	32.67	3	103|112|133|131	0	0	0	0	0	-472.98	0.27	0.97
RPA4NT	ILF3	ILF3	10|15|35	60	20	3	75|74|73|76	0	0	0	0	0	-296.11	0.27	0.97
RPA4NT	MYO15A	MYO15A	0|0|1	1	0.33	3	1|1|1|2	0	0	0	0	0	-10.62	0.27	0.97
RPA4NT	KDM5C	KDM5C	0|1|1	2	0.67	3	2|2|3|3	0	0	0	0	0	-15.92	0.27	0.97
RPA4NT	RHOA	RHOA	0|2|5	7	2.33	3	10|10|10|5	0	0	0	0	0	-43.39	0.27	0.97
RPA4NT	STAU1	STAU1	6|5|25	36	12	3	37|47|49|44	0	0	0	0	0	-181.12	0.27	0.97
RPA4NT	CDR2	CDR2	1|2|12	15	5	3	15|18|17|25	0	0	0	0	0	-83.76	0.27	0.97
RPA4NT	FXR2	FXR2	0|1|16	17	5.67	3	16|23|27|22	0	0	0	0	0	-102.53	0.26	0.97
RPA4NT	ARF3	ARF3	10|8|11	29	9.67	3	34|38|39|40	0	0	0	0	0	-143.44	0.26	0.97
RPA4NT	TBCB	TBCB	1|2|10	13	4.33	3	11|14|23|18	0	0	0	0	0	-73.59	0.26	0.97
RPA4NT	PGD	PGD	6|14|39	59	19.67	3	73|73|77|75	0	0	0	0	0	-310.46	0.26	0.97
RPA4NT	TJP2	TJP2	10|20|40	70	23.33	3	69|90|87|112	0	0	0	0	0	-361.17	0.26	0.97
RPA4NT	MAT2A	MAT2A	1|3|7	11	3.67	3	14|12|18|13	0	0	0	0	0	-63.82	0.26	0.97
RPA4NT	PPP1CA	PPP1CA	4|7|20	31	10.33	3	38|44|36|42	0	0	0	0	0	-166.04	0.26	0.97
RPA4NT	DDX5	DDX5	4|3|21	28	9.33	3	37|39|37|30	0	0	0	0	0	-151.02	0.26	0.97
RPA4NT	L3MBTL3	L3MBTL3	3|5|19	27	9	3	27|32|35|45	0	0	0	0	0	-146.48	0.26	0.97
RPA4NT	RAB7A	RAB7A	3|5|10	18	6	3	24|26|21|21	0	0	0	0	0	-95.18	0.26	0.97
RPA4NT	SRP54	SRP54	1|6|26	33	11	3	32|43|52|43	0	0	0	0	0	-189.19	0.26	0.97
RPA4NT	PSPC1	PSPC1	4|4|19	27	9	3	26|27|44|46	0	0	0	0	0	-146.95	0.25	0.97
RPA4NT	BSG	BSG	0|3|8	11	3.67	3	13|13|15|18	0	0	0	0	0	-70.12	0.25	0.97
RPA4NT	KNOP1	KNOP1	0|6|35	41	13.67	3	37|51|63|68	0	0	0	0	0	-248.95	0.25	0.97
RPA4NT	GPKOW	GPKOW	7|6|22	35	11.67	3	35|45|56|49	0	0	0	0	0	-186.28	0.25	0.97
RPA4NT	SUMO2	SUMO2	0|1|1	2	0.67	3	2|4|4|1	0	0	0	0	0	-17	0.24	0.97
RPA4NT	CSDE1	CSDE1	3|12|45	60	20	3	82|90|82|86	0	0	0	0	0	-369.61	0.24	0.97
RPA4NT	RBM17	RBM17	5|3|20	28	9.33	3	40|40|45|29	0	0	0	0	0	-163.15	0.24	0.97
RPA4NT	EIF2S3	EIF2S3	2|7|15	24	8	3	42|35|32|27	0	0	0	0	0	-147.18	0.24	0.97
RPA4NT	TIMM50	TIMM50	0|4|10	14	4.67	3	21|20|20|17	0	0	0	0	0	-91.35	0.24	0.97
RPA4NT	EIF3C	EIF3C	2|8|36	46	15.33	3	54|62|70|67	0	0	0	0	0	-277.22	0.24	0.97
RPA4NT	CCAR2	CCAR2	2|5|27	34	11.33	3	45|46|51|48	0	0	0	0	0	-207.07	0.24	0.97
RPA4NT	CBX1	CBX1	2|0|12	14	4.67	3	17|17|23|22	0	0	0	0	0	-92.47	0.24	0.97
RPA4NT	A0A0U1RQK7	EIF4G3	18|29|75	122	40.67	3	150|174|169|171	0	0	0	0	0	-668.59	0.24	0.97
RPA4NT	PRMT7	PRMT7	0|4|17	21	7	3	25|28|30|36	0	0	0	0	0	-137.27	0.24	0.97
RPA4NT	CHERP	CHERP	4|6|17	27	9	3	21|37|43|49	0	0	0	0	0	-154.52	0.24	0.97
RPA4NT	FHL1	FHL1	4|2|4	10	3.33	3	11|13|13|18	0	0	0	0	0	-58.3	0.24	0.97
RPA4NT	TPD52L2	TPD52L2	4|3|15	22	7.33	3	26|30|31|33	0	0	0	0	0	-125.75	0.24	0.97
RPA4NT	ASNS	ASNS	6|8|34	48	16	3	74|75|56|61	0	0	0	0	0	-275.15	0.24	0.97
RPA4NT	ANXA5	ANXA5	0|1|5	6	2	3	6|5|8|15	0	0	0	0	0	-41.97	0.24	0.97
RPA4NT	TPX2	TPX2	0|5|45	50	16.67	3	53|62|94|73	0	0	0	0	0	-319.57	0.24	0.97
RPA4NT	STUB1	STUB1	0|1|10	11	3.67	3	8|14|19|21	0	0	0	0	0	-73.2	0.24	0.97
RPA4NT	CACYBP	CACYBP	2|1|12	15	5	3	10|18|31|25	0	0	0	0	0	-93.03	0.24	0.97
RPA4NT	THRAP3	THRAP3	3|10|29	42	14	3	44|60|66|62	0	0	0	0	0	-249.31	0.24	0.97
RPA4NT	HLCS	HLCS	0|2|3	5	1.67	3	3|5|9|12	0	0	0	0	0	-36.43	0.23	0.97
RPA4NT	MTHFD1	MTHFD1	1|3|28	32	10.67	3	42|46|46|50	0	0	0	0	0	-204.93	0.23	0.97
RPA4NT	YTHDF2	YTHDF2	4|4|8	16	5.33	3	21|21|24|26	0	0	0	0	0	-92.02	0.23	0.97
RPA4NT	RANBP2	RANBP2	33|29|114	176	58.67	3	240|248|266|264	0	0	0	0	0	#NAME?	0.23	0.97
RPA4NT	SLC16A1	SLC16A1	0|2|6	8	2.67	3	11|14|11|10	0	0	0	0	0	-55.62	0.23	0.97
RPA4NT	CLINT1	CLINT1	3|12|24	39	13	3	53|59|64|55	0	0	0	0	0	-248.34	0.23	0.97
RPA4NT	POLD3	POLD3	0|3|5	8	2.67	3	7|10|14|16	0	0	0	0	0	-56.69	0.23	0.97
RPA4NT	PSMB5	PSMB5	0|4|8	12	4	3	19|19|16|16	0	0	0	0	0	-82.41	0.23	0.97
RPA4NT	HSP90B1	HSP90B1	0|0|2	2	0.67	3	2|1|3|6	0	0	0	0	0	-17.89	0.22	0.97
RPA4NT	SFXN1	SFXN1	2|2|18	22	7.33	3	28|33|38|33	0	0	0	0	0	-142.72	0.22	0.97
RPA4NT	CAPZA2	CAPZA2	4|4|6	14	4.67	3	18|22|19|24	0	0	0	0	0	-82.37	0.22	0.97
RPA4NT	RPL28	RPL28	2|2|8	12	4	3	22|18|23|11	0	0	0	0	0	-78.8	0.22	0.97
RPA4NT	SNW1	SNW1	0|3|27	30	10	3	42|46|48|45	0	0	0	0	0	-206.8	0.22	0.97
RPA4NT	WDR70	WDR70	1|9|20	30	10	3	36|45|46|51	0	0	0	0	0	-198.24	0.22	0.97
RPA4NT	TCERG1	TCERG1	1|5|22	28	9.33	3	30|37|54|46	0	0	0	0	0	-185.59	0.22	0.97
RPA4NT	RAB14	RAB14	0|2|8	10	3.33	3	10|16|14|20	0	0	0	0	0	-71.26	0.22	0.97
RPA4NT	CLIC1	CLIC1	0|0|3	3	1	3	2|5|6|5	0	0	0	0	0	-24.61	0.22	0.97
RPA4NT	RAB1B	RAB1B	4|4|4	12	4	3	14|15|23|20	0	0	0	0	0	-70.62	0.22	0.97
RPA4NT	U2SURP	U2SURP	5|13|39	57	19	3	76|87|88|91	0	0	0	0	0	-363.13	0.22	0.97
RPA4NT	ARNT	ARNT	0|0|1	1	0.33	3	0|0|2|4	0	0	0	0	0	-11.5	0.22	0.97
RPA4NT	PRDX3	PRDX3	1|0|1	2	0.67	3	0|1|5|6	0	0	0	0	0	-17.58	0.22	0.97
RPA4NT	YWHAZ	YWHAZ	0|5|10	15	5	3	15|20|28|27	0	0	0	0	0	-104.63	0.22	0.97
RPA4NT	SSR4	SSR4	1|0|6	7	2.33	3	8|9|14|12	0	0	0	0	0	-52.28	0.22	0.97
RPA4NT	JUP	JUP	17|0|4	21	7	3	34|28|33|30	0	0	0	0	0	-143.99	0.22	0.97
RPA4NT	STRN3	STRN3	0|0|16	16	5.33	3	19|21|26|30	0	0	0	0	0	-111.58	0.22	0.97
RPA4NT	ILKAP	ILKAP	1|2|11	14	4.67	3	20|20|24|22	0	0	0	0	0	-95.83	0.22	0.97
RPA4NT	ABCC5	ABCC5	1|6|14	21	7	3	10|25|53|37	0	0	0	0	0	-138.07	0.22	0.97
RPA4NT	H2AFY	H2AFY	4|7|22	33	11	3	52|54|51|40	0	0	0	0	0	-206.73	0.22	0.97
RPA4NT	CD2AP	CD2AP	6|8|26	40	13.33	3	52|57|65|66	0	0	0	0	0	-246.61	0.22	0.97
RPA4NT	ARPC3	ARPC3	0|1|6	7	2.33	3	7|13|12|11	0	0	0	0	0	-52.28	0.22	0.97
RPA4NT	SYNE2	SYNE2	0|1|2	3	1	3	1|3|8|6	0	0	0	0	0	-24.36	0.22	0.97
RPA4NT	PSMB1	PSMB1	2|2|7	11	3.67	3	17|15|17|18	0	0	0	0	0	-71.3	0.22	0.97
RPA4NT	TRAP1	TRAP1	0|4|30	34	11.33	3	54|48|54|50	0	0	0	0	0	-234.86	0.22	0.97
RPA4NT	RBM10	RBM10	0|1|22	23	7.67	3	31|39|42|37	0	0	0	0	0	-170.9	0.21	0.97
RPA4NT	SAR1A	SAR1A	1|2|2	5	1.67	3	7|7|7|11	0	0	0	0	0	-36.55	0.21	0.97
RPA4NT	YEATS2	YEATS2	1|3|22	26	8.67	3	23|39|47|59	0	0	0	0	0	-186.33	0.21	0.97
RPA4NT	PHB	PHB	1|2|2	5	1.67	3	6|6|8|12	0	0	0	0	0	-36.55	0.21	0.97
RPA4NT	RAC1	RAC1	0|0|11	11	3.67	3	21|20|17|12	0	0	0	0	0	-82.41	0.21	0.97
RPA4NT	GPATCH1	GPATCH1	0|4|20	24	8	3	29|44|39|43	0	0	0	0	0	-177.64	0.21	0.97
RPA4NT	YARS	YARS	0|6|31	37	12.33	3	49|57|65|63	0	0	0	0	0	-266.3	0.21	0.97
RPA4NT	UBA1	UBA1	3|8|27	38	12.67	3	55|65|65|62	0	0	0	0	0	-266.11	0.21	0.97
RPA4NT	ISOC1	ISOC1	0|2|5	7	2.33	3	9|11|10|15	0	0	0	0	0	-54.5	0.21	0.97
RPA4NT	ILF2	ILF2	6|10|25	41	13.67	3	65|58|63|69	0	0	0	0	0	-263.1	0.21	0.97
RPA4NT	SYNCRIP	SYNCRIP	8|6|15	29	9.67	3	47|48|50|35	0	0	0	0	0	-181.07	0.21	0.97
RPA4NT	RPL3	RPL3	1|7|20	28	9.33	3	41|40|43|50	0	0	0	0	0	-193.77	0.21	0.97
RPA4NT	UBAP2	UBAP2	2|4|13	19	6.33	3	26|32|28|33	0	0	0	0	0	-128.36	0.21	0.97
RPA4NT	AKAP1	AKAP1	5|4|34	43	14.33	3	65|68|69|79	0	0	0	0	0	-299.63	0.2	0.97
RPA4NT	GDI2	GDI2	4|9|27	40	13.33	3	57|67|67|76	0	0	0	0	0	-284.11	0.2	0.97
RPA4NT	C2ORF44	C2ORF44	3|4|22	29	9.67	3	34|48|51|60	0	0	0	0	0	-205.88	0.2	0.97
RPA4NT	RPL35A	RPL35A	0|2|5	7	2.33	3	17|11|12|7	0	0	0	0	0	-56.67	0.2	0.97
RPA4NT	XRCC6	XRCC6	6|13|44	63	21	3	108|106|114|99	0	0	0	0	0	-453.25	0.2	0.97
RPA4NT	YWHAE	YWHAE	4|5|5	14	4.67	3	11|16|24|41	0	0	0	0	0	-91.12	0.2	0.97
RPA4NT	CASC5	CASC5	4|5|43	52	17.33	3	62|85|77|130	0	0	0	0	0	-379.69	0.2	0.97
RPA4NT	DYNLL1	DYNLL1	1|3|5	9	3	3	15|15|17|13	0	0	0	0	0	-67.11	0.2	0.97
RPA4NT	STRN	STRN	2|5|27	34	11.33	3	48|56|61|67	0	0	0	0	0	-253.86	0.2	0.97
RPA4NT	RPS29	RPS29	0|1|3	4	1.33	3	5|10|6|6	0	0	0	0	0	-34.52	0.2	0.97
RPA4NT	IK	IK	1|3|11	15	5	3	19|23|27|30	0	0	0	0	0	-110.25	0.2	0.97
RPA4NT	RCC2	RCC2	0|8|26	34	11.33	3	60|53|60|53	0	0	0	0	0	-257.32	0.2	0.97
RPA4NT	EDC4	EDC4	11|19|52	82	27.33	3	119|143|156|149	0	0	0	0	0	-587.83	0.19	0.97
RPA4NT	RAB3GAP2	RAB3GAP2	8|13|41	62	20.67	3	102|111|117|104	0	0	0	0	0	-452.86	0.19	0.97
RPA4NT	CDC42	CDC42	0|2|6	8	2.67	3	14|13|14|15	0	0	0	0	0	-66.76	0.19	0.97
RPA4NT	EIF3F	EIF3F	0|1|0	1	0.33	3	0|0|2|5	0	0	0	0	0	-12.54	0.19	0.97
RPA4NT	GSTT2B	GSTT2B	0|1|0	1	0.33	3	0|0|3|4	0	0	0	0	0	-12.62	0.19	0.97
RPA4NT	MAGT1	MAGT1	0|1|1	2	0.67	3	4|3|4|3	0	0	0	0	0	-20.24	0.19	0.97
RPA4NT	ARFGAP2	ARFGAP2	0|1|10	11	3.67	3	17|21|17|23	0	0	0	0	0	-91.35	0.19	0.97
RPA4NT	VPS51	VPS51	7|9|22	38	12.67	3	65|68|67|64	0	0	0	0	0	-269.34	0.19	0.97
RPA4NT	ADSS	ADSS	0|3|6	9	3	3	11|15|15|21	0	0	0	0	0	-73.53	0.19	0.97
RPA4NT	KIF11	KIF11	0|1|35	36	12	3	43|56|88|64	0	0	0	0	0	-284.63	0.19	0.97
RPA4NT	PRDX2	PRDX2	0|0|2	2	0.67	3	3|3|3|5	0	0	0	0	0	-20.24	0.19	0.97
RPA4NT	MATR3	MATR3	2|2|21	25	8.33	3	37|43|52|46	0	0	0	0	0	-193.73	0.19	0.97
RPA4NT	STRN4	STRN4	3|3|7	13	4.33	3	13|16|31|32	0	0	0	0	0	-94.56	0.19	0.97
RPA4NT	IPO9	IPO9	1|3|12	16	5.33	3	22|28|27|36	0	0	0	0	0	-125.81	0.19	0.97
RPA4NT	RPL37A	RPL37A	2|2|2	6	2	3	12|11|11|9	0	0	0	0	0	-45.41	0.19	0.97
RPA4NT	RPL17	RPL17	1|3|15	19	6.33	3	28|34|40|34	0	0	0	0	0	-151.39	0.19	0.97
RPA4NT	GTF2I	GTF2I	0|0|21	21	7	3	30|42|44|38	0	0	0	0	0	-176.51	0.18	0.97
RPA4NT	SERBP1	SERBP1	0|8|25	33	11	3	62|67|65|52	0	0	0	0	0	-279.77	0.18	0.97
RPA4NT	ATP1B3	ATP1B3	1|1|4	6	2	3	9|9|12|15	0	0	0	0	0	-50.68	0.18	0.97
RPA4NT	GLO1	GLO1	0|0|7	7	2.33	3	12|15|8|18	0	0	0	0	0	-63.36	0.18	0.97
RPA4NT	LUC7L3	LUC7L3	2|0|2	4	1.33	3	8|8|7|7	0	0	0	0	0	-37.84	0.18	0.97
RPA4NT	HN1	HN1	1|1|4	6	2	3	7|12|10|16	0	0	0	0	0	-50.66	0.18	0.97
RPA4NT	RPL9	RPL9	0|0|11	11	3.67	3	15|20|26|20	0	0	0	0	0	-94.71	0.18	0.97
RPA4NT	NCOR1	NCOR1	1|5|27	33	11	3	34|54|65|85	0	0	0	0	0	-264.4	0.18	0.97
RPA4NT	HNRNPR	HNRNPR	1|3|15	19	6.33	3	33|38|37|32	0	0	0	0	0	-155.84	0.18	0.97
RPA4NT	ALDH7A1	ALDH7A1	0|0|8	8	2.67	3	9|15|14|20	0	0	0	0	0	-68.94	0.18	0.97
RPA4NT	SEC22B	SEC22B	0|2|8	10	3.33	3	22|18|18|17	0	0	0	0	0	-88	0.18	0.97
RPA4NT	RPL32	RPL32	0|2|9	11	3.67	3	20|20|25|18	0	0	0	0	0	-96.95	0.18	0.97
RPA4NT	GNA11	GNA11	2|0|1	3	1	3	2|5|8|7	0	0	0	0	0	-28.99	0.18	0.97
RPA4NT	LARP1	LARP1	2|4|37	43	14.33	3	83|99|71|81	0	0	0	0	0	-367.52	0.17	0.97
RPA4NT	RPRD2	RPRD2	0|6|20	26	8.67	3	37|47|55|67	0	0	0	0	0	-234.4	0.17	0.97
RPA4NT	EIF3D	EIF3D	1|4|18	23	7.67	3	48|43|49|43	0	0	0	0	0	-203.82	0.17	0.97
RPA4NT	SF3A3	SF3A3	0|4|7	11	3.67	3	16|20|21|30	0	0	0	0	0	-101.3	0.17	0.97
RPA4NT	HNRNPL	HNRNPL	6|4|10	20	6.67	3	33|42|45|36	0	0	0	0	0	-161.65	0.17	0.97
RPA4NT	HNRNPA0	HNRNPA0	2|1|5	8	2.67	3	13|15|19|14	0	0	0	0	0	-68.22	0.17	0.97
RPA4NT	TCP1	TCP1	0|5|25	30	10	3	60|61|64|51	0	0	0	0	0	-268.54	0.17	0.97
RPA4NT	DCXR	DCXR	0|0|6	6	2	3	10|13|13|10	0	0	0	0	0	-55.62	0.17	0.97
RPA4NT	CHEK2	CHEK2	0|1|1	2	0.67	3	4|5|4|3	0	0	0	0	0	-22.37	0.17	0.97
RPA4NT	PRMT5	PRMT5	0|2|16	18	6	3	34|36|32|39	0	0	0	0	0	-161.93	0.17	0.97
RPA4NT	UHRF1BP1	UHRF1BP1	1|1|2	4	1.33	3	6|7|5|13	0	0	0	0	0	-35.37	0.17	0.97
RPA4NT	SURF4	SURF4	0|2|2	4	1.33	3	9|9|7|7	0	0	0	0	0	-40.03	0.17	0.97
RPA4NT	MB21D2	MB21D2	0|1|0	1	0.33	3	3|3|1|1	0	0	0	0	0	-13.69	0.17	0.97
RPA4NT	RPS23	RPS23	0|2|6	8	2.67	3	14|18|17|14	0	0	0	0	0	-74.59	0.17	0.97
RPA4NT	CTPS1	CTPS1	0|3|21	24	8	3	48|47|52|45	0	0	0	0	0	-219.14	0.17	0.97
RPA4NT	EEF1B2	EEF1B2	4|0|2	6	2	3	10|12|14|11	0	0	0	0	0	-56.74	0.17	0.97
RPA4NT	DDOST	DDOST	1|2|8	11	3.67	3	25|24|21|18	0	0	0	0	0	-98.04	0.17	0.97
RPA4NT	BICD2	BICD2	7|6|29	42	14	3	68|77|85|97	0	0	0	0	0	-342.28	0.17	0.97
RPA4NT	TAB2	TAB2	0|1|6	7	2.33	3	11|14|15|15	0	0	0	0	0	-65.66	0.17	0.97
RPA4NT	RPSA	RPSA	2|1|4	7	2.33	3	10|12|18|18	0	0	0	0	0	-64.95	0.16	0.97
RPA4NT	FXR1	FXR1	0|2|10	12	4	3	23|27|22|29	0	0	0	0	0	-117.09	0.16	0.97
RPA4NT	ACLY	ACLY	2|7|44	53	17.67	3	120|115|105|108	0	0	0	0	0	-495.17	0.16	0.97
RPA4NT	PDLIM1	PDLIM1	2|4|13	19	6.33	3	41|40|36|45	0	0	0	0	0	-175.97	0.16	0.97
RPA4NT	CHMP4B	CHMP4B	1|3|4	8	2.67	3	16|17|18|16	0	0	0	0	0	-74.83	0.16	0.97
RPA4NT	SNX5	SNX5	0|0|3	3	1	3	4|5|8|8	0	0	0	0	0	-32.3	0.16	0.97
RPA4NT	FUBP3	FUBP3	0|2|7	9	3	3	17|16|23|19	0	0	0	0	0	-88	0.16	0.97
RPA4NT	PFKP	PFKP	2|6|33	41	13.67	3	92|89|88|72	0	0	0	0	0	-375.48	0.16	0.97
RPA4NT	SUPT16H	SUPT16H	6|4|23	33	11	3	53|67|82|72	0	0	0	0	0	-291.6	0.16	0.97
RPA4NT	AGTPBP1	AGTPBP1	3|0|31	34	11.33	3	68|75|71|76	0	0	0	0	0	-329.19	0.16	0.97
RPA4NT	SUGT1	SUGT1	3|7|11	21	7	3	30|42|51|47	0	0	0	0	0	-180.56	0.16	0.97
RPA4NT	EIF4ENIF1	EIF4ENIF1	0|2|4	6	2	3	5|15|12|17	0	0	0	0	0	-58.66	0.16	0.97
RPA4NT	ZNF207	ZNF207	0|1|3	4	1.33	3	5|8|7|13	0	0	0	0	0	-41.09	0.16	0.97
RPA4NT	XRCC5	XRCC5	3|8|40	51	17	3	110|104|114|104	0	0	0	0	0	-472.27	0.16	0.97
RPA4NT	SH3GL1	SH3GL1	0|2|9	11	3.67	3	19|24|27|23	0	0	0	0	0	-108.14	0.16	0.97
RPA4NT	GATAD2B	GATAD2B	1|3|12	16	5.33	3	26|36|35|35	0	0	0	0	0	-146.93	0.16	0.97
RPA4NT	PAPD5	PAPD5	0|1|2	3	1	3	6|6|7|6	0	0	0	0	0	-32.3	0.16	0.97
RPA4NT	DARS	DARS	0|1|17	18	6	3	43|38|35|32	0	0	0	0	0	-169.77	0.16	0.97
RPA4NT	IPO8	IPO8	1|6|13	20	6.67	3	33|37|46|52	0	0	0	0	0	-186.89	0.16	0.97
RPA4NT	HDLBP	HDLBP	10|13|54	77	25.67	3	151|153|161|163	0	0	0	0	0	-659.54	0.16	0.97
RPA4NT	AP3D1	AP3D1	1|7|18	26	8.67	3	53|54|54|50	0	0	0	0	0	-235.11	0.16	0.97
RPA4NT	NPM1	NPM1	6|0|10	16	5.33	3	28|34|39|36	0	0	0	0	0	-157.44	0.16	0.97
RPA4NT	ACTN4	ACTN4	7|6|52	65	21.67	3	123|136|150|133	0	0	0	0	0	-581.07	0.16	0.97
RPA4NT	RBM4	RBM4	0|1|5	6	2	3	13|12|16|12	0	0	0	0	0	-63.42	0.15	0.97
RPA4NT	C2CD2L	C2CD2L	1|0|0	1	0.33	3	2|2|2|3	0	0	0	0	0	-14.82	0.15	0.97
RPA4NT	SARS	SARS	1|6|20	27	9	3	61|59|57|58	0	0	0	0	0	-261.95	0.15	0.97
RPA4NT	ZMPSTE24	ZMPSTE24	0|2|6	8	2.67	3	15|16|17|22	0	0	0	0	0	-82.41	0.15	0.97
RPA4NT	COX6C	COX6C	0|1|2	3	1	3	6|6|8|7	0	0	0	0	0	-34.52	0.15	0.97
RPA4NT	HAT1	HAT1	2|2|11	15	5	3	28|31|40|33	0	0	0	0	0	-142.72	0.15	0.97
RPA4NT	TARS	TARS	7|4|31	42	14	3	97|95|88|84	0	0	0	0	0	-391.84	0.15	0.97
RPA4NT	GPATCH4	GPATCH4	1|0|7	8	2.67	3	14|18|20|19	0	0	0	0	0	-83.53	0.15	0.97
RPA4NT	NCAPH	NCAPH	1|5|23	29	9.67	3	55|61|70|64	0	0	0	0	0	-278.73	0.15	0.97
RPA4NT	LBR	LBR	0|1|9	10	3.33	3	27|21|21|21	0	0	0	0	0	-104.78	0.15	0.97
RPA4NT	CHORDC1	CHORDC1	0|0|8	8	2.67	3	14|21|22|16	0	0	0	0	0	-85.76	0.15	0.97
RPA4NT	MCM7	MCM7	0|1|21	22	7.33	3	51|50|52|45	0	0	0	0	0	-225.88	0.15	0.97
RPA4NT	NUP214	NUP214	4|8|36	48	16	3	100|100|127|109	0	0	0	0	0	-471.94	0.15	0.97
RPA4NT	PIH1D1	PIH1D1	1|1|4	6	2	3	11|13|13|15	0	0	0	0	0	-58.32	0.15	0.97
RPA4NT	ANKRD26	ANKRD26	1|0|0	1	0.33	3	1|0|3|5	0	0	0	0	0	-14.56	0.15	0.97
RPA4NT	USMG5	USMG5	0|0|3	3	1	3	6|7|7|6	0	0	0	0	0	-33.41	0.15	0.97
RPA4NT	USP54	USP54	0|0|1	1	0.33	3	2|4|2|1	0	0	0	0	0	-14.82	0.15	0.97
RPA4NT	CSE1L	CSE1L	5|6|31	42	14	3	79|95|92|107	0	0	0	0	0	-397.46	0.15	0.97
RPA4NT	MSN	MSN	3|6|15	24	8	3	51|57|64|43	0	0	0	0	0	-230.5	0.15	0.97
RPA4NT	ZC3H14	ZC3H14	1|2|16	19	6.33	3	28|49|51|56	0	0	0	0	0	-204.44	0.14	0.97
RPA4NT	DDX42	DDX42	1|5|15	21	7	3	45|46|51|62	0	0	0	0	0	-227.3	0.14	0.97
RPA4NT	CMBL	CMBL	0|1|3	4	1.33	3	6|9|9|13	0	0	0	0	0	-45.6	0.14	0.97
RPA4NT	RAB2A	RAB2A	0|1|5	6	2	3	14|15|13|16	0	0	0	0	0	-69	0.14	0.97
RPA4NT	HGS	HGS	0|1|2	3	1	3	2|5|12|9	0	0	0	0	0	-35.19	0.14	0.97
RPA4NT	SDE2	SDE2	0|1|2	3	1	3	5|6|7|11	0	0	0	0	0	-36.72	0.14	0.97
RPA4NT	CYB5R3	CYB5R3	1|2|12	15	5	3	33|35|40|31	0	0	0	0	0	-154.73	0.14	0.97
RPA4NT	ADNP	ADNP	1|3|24	28	9.33	3	47|64|75|84	0	0	0	0	0	-300.56	0.14	0.97
RPA4NT	SF3A1	SF3A1	2|4|22	28	9.33	3	58|71|73|73	0	0	0	0	0	-301.77	0.14	0.97
RPA4NT	SND1	SND1	0|3|24	27	9	3	70|70|66|60	0	0	0	0	0	-302.24	0.14	0.97
RPA4NT	IGF2BP3	IGF2BP3	1|0|4	5	1.67	3	9|11|15|13	0	0	0	0	0	-57.83	0.14	0.97
RPA4NT	DDX21	DDX21	5|8|37	50	16.67	3	124|118|138|88	0	0	0	0	0	-502.59	0.14	0.97
RPA4NT	LAS1L	LAS1L	1|0|10	11	3.67	3	24|26|30|28	0	0	0	0	0	-124.93	0.14	0.97
RPA4NT	RBM39	RBM39	1|0|6	7	2.33	3	13|15|21|20	0	0	0	0	0	-81.29	0.14	0.97
RPA4NT	RSL1D1	RSL1D1	1|1|24	26	8.67	3	65|66|61|52	0	0	0	0	0	-272.01	0.14	0.97
RPA4NT	DHX15	DHX15	0|4|29	33	11	3	86|80|84|70	0	0	0	0	0	-362.89	0.14	0.97
RPA4NT	TMX1	TMX1	0|1|4	5	1.67	3	10|11|11|14	0	0	0	0	0	-55.62	0.14	0.97
RPA4NT	GARS	GARS	0|0|14	14	4.67	3	29|35|35|40	0	0	0	0	0	-159.69	0.13	0.97
RPA4NT	SART1	SART1	2|3|21	26	8.67	3	56|68|76|68	0	0	0	0	0	-294.05	0.13	0.97
RPA4NT	LIMD1	LIMD1	1|4|6	11	3.67	3	20|30|26|39	0	0	0	0	0	-127.74	0.13	0.97
RPA4NT	SETX	SETX	0|0|2	2	0.67	3	4|4|6|7	0	0	0	0	0	-27.89	0.13	0.97
RPA4NT	CLTC	CLTC	3|9|53	65	21.67	3	132|160|171|195	0	0	0	0	0	#NAME?	0.13	0.97
RPA4NT	SF1	SF1	0|1|6	7	2.33	3	10|18|20|23	0	0	0	0	0	-83.36	0.13	0.97
RPA4NT	RPL22	RPL22	0|1|3	4	1.33	3	10|10|16|5	0	0	0	0	0	-49.82	0.13	0.97
RPA4NT	RARS	RARS	0|1|22	23	7.67	3	64|61|66|53	0	0	0	0	0	-277.53	0.13	0.97
RPA4NT	SLX4	SLX4	0|1|2	3	1	3	3|7|8|12	0	0	0	0	0	-37.66	0.13	0.97
RPA4NT	SF3B6	SF3B6	1|0|1	2	0.67	3	3|5|5|7	0	0	0	0	0	-26.76	0.13	0.97
RPA4NT	RBBP6	RBBP6	0|0|19	19	6.33	3	23|43|55|68	0	0	0	0	0	-214.87	0.13	0.97
RPA4NT	EMD	EMD	1|2|7	10	3.33	3	19|26|27|27	0	0	0	0	0	-110.25	0.13	0.97
RPA4NT	EMSY	EMSY	0|1|15	16	5.33	3	26|32|50|55	0	0	0	0	0	-185.94	0.13	0.97
RPA4NT	HSPA4L	HSPA4L	1|0|2	3	1	3	3|9|8|11	0	0	0	0	0	-38.87	0.13	0.97
RPA4NT	GNAS	GNAS	0|2|3	5	1.67	3	14|16|12|10	0	0	0	0	0	-62.29	0.13	0.97
RPA4NT	RAB9A	RAB9A	0|0|1	1	0.33	3	0|2|2|6	0	0	0	0	0	-15.64	0.13	0.97
RPA4NT	CORO1C	CORO1C	0|2|8	10	3.33	3	24|24|30|21	0	0	0	0	0	-114.86	0.13	0.97
RPA4NT	APEX1	APEX1	1|0|16	17	5.67	3	40|41|50|47	0	0	0	0	0	-203.44	0.13	0.97
RPA4NT	SAFB	SAFB	0|4|5	9	3	3	15|24|27|23	0	0	0	0	0	-103.68	0.13	0.97
RPA4NT	SERPINA3	SERPINA3	4|3|3	10	3.33	3	26|26|24|28	0	0	0	0	0	-108.25	0.13	0.97
RPA4NT	PRRC2A	PRRC2A	0|1|16	17	5.67	3	27|48|48|56	0	0	0	0	0	-204.06	0.13	0.97
RPA4NT	STMN1	STMN1	3|1|4	8	2.67	3	20|23|21|17	0	0	0	0	0	-90.29	0.13	0.97
RPA4NT	IFT74	IFT74	0|1|22	23	7.67	3	51|59|59|66	0	0	0	0	0	-267.42	0.13	0.97
RPA4NT	RBM25	RBM25	1|3|15	19	6.33	3	37|51|54|49	0	0	0	0	0	-212.79	0.13	0.97
RPA4NT	PIAS2	PIAS2	1|2|4	7	2.33	3	19|18|17|16	0	0	0	0	0	-78.14	0.13	0.97
RPA4NT	RPL31	RPL31	0|0|5	5	1.67	3	11|13|15|12	0	0	0	0	0	-61.2	0.13	0.97
RPA4NT	GART	GART	0|6|23	29	9.67	3	82|82|80|89	0	0	0	0	0	-377.5	0.12	0.97
RPA4NT	GANAB	GANAB	1|4|23	28	9.33	3	76|82|76|77	0	0	0	0	0	-347.02	0.12	0.97
RPA4NT	VAPA	VAPA	0|1|11	12	4	3	31|36|35|31	0	0	0	0	0	-152.96	0.12	0.97
RPA4NT	NEDD1	NEDD1	0|2|7	9	3	3	19|23|30|28	0	0	0	0	0	-115.97	0.12	0.97
RPA4NT	SLC25A11	SLC25A11	3|2|7	12	4	3	35|36|35|30	0	0	0	0	0	-147.15	0.12	0.97
RPA4NT	ZNF644	ZNF644	1|0|2	3	1	3	4|7|12|9	0	0	0	0	0	-39.96	0.12	0.97
RPA4NT	KHDRBS1	KHDRBS1	0|2|6	8	2.67	3	20|24|25|21	0	0	0	0	0	-104.78	0.12	0.97
RPA4NT	COPZ1	COPZ1	0|1|4	5	1.67	3	9|13|16|19	0	0	0	0	0	-67.86	0.12	0.97
RPA4NT	ADAR	ADAR	1|3|19	23	7.67	3	61|71|67|61	0	0	0	0	0	-289.92	0.12	0.97
RPA4NT	FAM21A	FAM21A	6|4|32	42	14	3	91|107|120|147	0	0	0	0	0	-503.69	0.12	0.97
RPA4NT	IRS4	IRS4	2|3|28	33	11	3	97|96|88|97	0	0	0	0	0	-416.85	0.12	0.97
RPA4NT	REEP5	REEP5	0|1|2	3	1	3	5|9|10|8	0	0	0	0	0	-40.03	0.12	0.97
RPA4NT	ATP5F1	ATP5F1	2|0|9	11	3.67	3	29|28|30|31	0	0	0	0	0	-136.14	0.12	0.97
RPA4NT	VCP	VCP	0|2|10	12	4	3	28|30|39|39	0	0	0	0	0	-156.32	0.12	0.97
RPA4NT	KIAA1671	KIAA1671	1|1|23	25	8.33	3	37|66|70|99	0	0	0	0	0	-302.33	0.12	0.97
RPA4NT	MAP3K7	MAP3K7	0|1|6	7	2.33	3	14|22|18|24	0	0	0	0	0	-91.45	0.12	0.97
RPA4NT	SF3B1	SF3B1	9|7|37	53	17.67	3	159|159|151|141	0	0	0	0	0	-652.32	0.12	0.97
RPA4NT	SF3B3	SF3B3	2|2|15	19	6.33	3	47|54|50|68	0	0	0	0	0	-239.22	0.12	0.97
RPA4NT	BLMH	BLMH	3|3|5	11	3.67	3	24|30|35|38	0	0	0	0	0	-133.45	0.12	0.97
RPA4NT	DCP1B	DCP1B	0|0|6	6	2	3	8|16|18|23	0	0	0	0	0	-76.49	0.12	0.97
RPA4NT	HAUS6	HAUS6	1|4|15	20	6.67	3	58|60|51|54	0	0	0	0	0	-248.52	0.12	0.97
RPA4NT	CAP1	CAP1	0|2|7	9	3	3	16|20|33|33	0	0	0	0	0	-117.77	0.12	0.97
RPA4NT	BCR	BCR	0|0|12	12	4	3	24|32|30|43	0	0	0	0	0	-148.24	0.12	0.97
RPA4NT	SFN	SFN	1|0|0	1	0.33	3	2|2|3|4	0	0	0	0	0	-17	0.12	0.97
RPA4NT	FASN	FASN	7|12|70	89	29.67	3	248|248|248|240	0	0	0	0	0	#NAME?	0.12	0.97
RPA4NT	MKI67	MKI67	8|11|114	133	44.33	3	314|410|446|287	0	0	0	0	0	#NAME?	0.12	0.97
RPA4NT	GK	GK	1|0|2	3	1	3	5|8|11|11	0	0	0	0	0	-43.39	0.11	0.97
RPA4NT	SYAP1	SYAP1	0|1|8	9	3	3	17|27|30|33	0	0	0	0	0	-123.64	0.11	0.97
RPA4NT	EPS8	EPS8	0|0|1	1	0.33	3	1|2|4|5	0	0	0	0	0	-18.06	0.11	0.97
RPA4NT	EIF3H	EIF3H	0|1|5	6	2	3	11|16|22|22	0	0	0	0	0	-83.41	0.11	0.97
RPA4NT	GOT1	GOT1	0|1|5	6	2	3	14|13|18|25	0	0	0	0	0	-82.25	0.11	0.97
RPA4NT	EIF2D	EIF2D	0|0|1	1	0.33	3	0|1|5|6	0	0	0	0	0	-17.58	0.11	0.97
RPA4NT	RUVBL1	RUVBL1	2|0|11	13	4.33	3	41|39|41|39	0	0	0	0	0	-183.24	0.11	0.97
RPA4NT	HNRNPH1	HNRNPH1	1|0|2	3	1	3	6|9|10|11	0	0	0	0	0	-44.47	0.11	0.97
RPA4NT	NAT10	NAT10	2|5|20	27	9	3	96|93|83|68	0	0	0	0	0	-374.15	0.11	0.97
RPA4NT	CHAMP1	CHAMP1	0|4|18	22	7.33	3	57|68|64|67	0	0	0	0	0	-291	0.11	0.97
RPA4NT	E2F8	E2F8	1|0|0	1	0.33	3	0|2|6|4	0	0	0	0	0	-17.71	0.11	0.97
RPA4NT	SPG20	SPG20	4|0|16	20	6.67	3	51|56|67|58	0	0	0	0	0	-264.05	0.11	0.97
RPA4NT	TSHZ3	TSHZ3	0|1|3	4	1.33	3	3|12|13|19	0	0	0	0	0	-56.23	0.11	0.97
RPA4NT	STIP1	STIP1	2|2|6	10	3.33	3	25|29|34|35	0	0	0	0	0	-132.78	0.11	0.97
RPA4NT	ACACA	ACACA	4|8|7	19	6.33	3	49|56|54|73	0	0	0	0	0	-245.16	0.11	0.97
RPA4NT	VARS	VARS	2|5|23	30	10	3	89|89|100|83	0	0	0	0	0	-397.84	0.11	0.97
RPA4NT	TP53BP2	TP53BP2	2|1|5	8	2.67	3	17|23|24|30	0	0	0	0	0	-104.71	0.11	0.97
RPA4NT	CPNE3	CPNE3	0|0|10	10	3.33	3	29|27|31|31	0	0	0	0	0	-136.14	0.11	0.97
RPA4NT	HSPD1	HSPD1	1|5|6	12	4	3	28|32|38|49	0	0	0	0	0	-163.35	0.11	0.97
RPA4NT	VAPB	VAPB	0|1|4	5	1.67	3	10|15|17|19	0	0	0	0	0	-72.35	0.11	0.97
RPA4NT	TTC1	TTC1	1|2|2	5	1.67	3	7|15|18|21	0	0	0	0	0	-67.9	0.11	0.97
RPA4NT	DDX6	DDX6	1|1|11	13	4.33	3	40|38|36|38	0	0	0	0	0	-169.22	0.11	0.97
RPA4NT	SMU1	SMU1	0|1|10	11	3.67	3	34|35|32|30	0	0	0	0	0	-150.72	0.11	0.97
RPA4NT	ANKHD1	ANKHD1	0|1|17	18	6	3	38|48|63|70	0	0	0	0	0	-248.9	0.11	0.97
RPA4NT	LARP7	LARP7	1|0|0	1	0.33	3	1|2|3|7	0	0	0	0	0	-18.88	0.1	0.97
RPA4NT	NOP2	NOP2	1|2|10	13	4.33	3	51|45|46|38	0	0	0	0	0	-200.47	0.1	0.97
RPA4NT	ERMP1	ERMP1	0|2|0	2	0.67	3	5|4|9|8	0	0	0	0	0	-33.41	0.1	0.97
RPA4NT	MARS	MARS	0|3|19	22	7.33	3	63|70|75|75	0	0	0	0	0	-321.33	0.1	0.97
RPA4NT	PSMD3	PSMD3	1|0|16	17	5.67	3	65|58|59|43	0	0	0	0	0	-256.08	0.1	0.97
RPA4NT	PNP	PNP	0|1|4	5	1.67	3	10|16|19|24	0	0	0	0	0	-81.05	0.1	0.97
RPA4NT	SNX9	SNX9	1|3|10	14	4.67	3	34|47|56|54	0	0	0	0	0	-212.5	0.1	0.97
RPA4NT	HACD3	HACD3	2|1|8	11	3.67	3	34|35|40|34	0	0	0	0	0	-159.19	0.1	0.97
RPA4NT	DRG1	DRG1	0|1|9	10	3.33	3	33|36|32|29	0	0	0	0	0	-149.6	0.1	0.97
RPA4NT	ADD1	ADD1	0|0|7	7	2.33	3	18|25|24|27	0	0	0	0	0	-109.26	0.1	0.97
RPA4NT	SLC25A1	SLC25A1	0|0|7	7	2.33	3	23|22|24|21	0	0	0	0	0	-104.78	0.1	0.97
RPA4NT	EIF5A	EIF5A	4|2|5	11	3.67	3	31|37|37|42	0	0	0	0	0	-159.33	0.1	0.97
RPA4NT	AIMP2	AIMP2	0|3|4	7	2.33	3	19|23|26|21	0	0	0	0	0	-103.66	0.1	0.97
RPA4NT	SMAP1	SMAP1	0|0|2	2	0.67	3	6|7|7|6	0	0	0	0	0	-33.41	0.1	0.97
RPA4NT	PA2G4	PA2G4	0|2|7	9	3	3	27|28|33|32	0	0	0	0	0	-138.38	0.1	0.97
RPA4NT	FDPS	FDPS	0|2|3	5	1.67	3	14|18|21|14	0	0	0	0	0	-79.06	0.1	0.97
RPA4NT	FEN1	FEN1	0|1|5	6	2	3	19|16|26|16	0	0	0	0	0	-90.26	0.1	0.97
RPA4NT	SMCHD1	SMCHD1	1|3|45	49	16.33	3	145|161|168|166	0	0	0	0	0	#NAME?	0.1	0.97
RPA4NT	ESF1	ESF1	0|1|4	5	1.67	3	6|10|26|22	0	0	0	0	0	-74.93	0.1	0.97
RPA4NT	DSP	DSP	11|6|9	26	8.67	3	75|103|90|116	0	0	0	0	0	-405.08	0.09	0.97
RPA4NT	PSMD8	PSMD8	1|0|3	4	1.33	3	13|15|15|16	0	0	0	0	0	-70.12	0.09	0.97
RPA4NT	PRCC	PRCC	0|1|5	6	2	3	15|20|25|25	0	0	0	0	0	-99.25	0.09	0.97
RPA4NT	EIF3A	EIF3A	1|1|24	26	8.67	3	92|100|114|93	0	0	0	0	0	-445.74	0.09	0.97
RPA4NT	ARFGAP1	ARFGAP1	1|2|3	6	2	3	16|22|23|25	0	0	0	0	0	-95.83	0.09	0.97
RPA4NT	HDAC2	HDAC2	1|0|7	8	2.67	3	28|29|25|33	0	0	0	0	0	-132.78	0.09	0.97
RPA4NT	NOP58	NOP58	0|1|13	14	4.67	3	50|55|63|50	0	0	0	0	0	-248.34	0.09	0.97
RPA4NT	DDHD1	DDHD1	1|0|5	6	2	3	13|15|22|37	0	0	0	0	0	-100.71	0.09	0.97
RPA4NT	NSFL1C	NSFL1C	2|2|7	11	3.67	3	33|38|42|44	0	0	0	0	0	-170.42	0.09	0.97
RPA4NT	EIF3L	EIF3L	2|1|11	14	4.67	3	56|55|48|48	0	0	0	0	0	-230.64	0.09	0.97
RPA4NT	PRRC2C	PRRC2C	2|5|24	31	10.33	3	85|126|112|123	0	0	0	0	0	-492.47	0.09	0.97
RPA4NT	DCP1A	DCP1A	0|1|6	7	2.33	3	17|23|34|34	0	0	0	0	0	-124.55	0.09	0.97
RPA4NT	DNM2	DNM2	0|0|13	13	4.33	3	39|43|59|57	0	0	0	0	0	-225.64	0.09	0.97
RPA4NT	SNX2	SNX2	0|1|3	4	1.33	3	9|14|17|21	0	0	0	0	0	-72.2	0.09	0.97
RPA4NT	TMPO	TMPO	1|3|18	22	7.33	3	83|97|112|85	0	0	0	0	0	-420.77	0.08	0.97
RPA4NT	UBFD1	UBFD1	0|0|2	2	0.67	3	6|10|8|8	0	0	0	0	0	-40.03	0.08	0.97
RPA4NT	ATP1A1	ATP1A1	0|1|10	11	3.67	3	41|41|48|49	0	0	0	0	0	-204.56	0.08	0.97
RPA4NT	PSMD6	PSMD6	0|2|8	10	3.33	3	45|46|42|43	0	0	0	0	0	-201.19	0.08	0.97
RPA4NT	CDK13	CDK13	2|0|5	7	2.33	3	25|24|33|35	0	0	0	0	0	-135.1	0.08	0.97
RPA4NT	CNOT2	CNOT2	0|1|4	5	1.67	3	11|19|24|25	0	0	0	0	0	-92.23	0.08	0.97
RPA4NT	EIF3G	EIF3G	0|0|7	7	2.33	3	27|31|26|29	0	0	0	0	0	-130.54	0.08	0.97
RPA4NT	NMT1	NMT1	0|1|5	6	2	3	23|26|26|27	0	0	0	0	0	-118.22	0.08	0.97
RPA4NT	ABCE1	ABCE1	0|1|11	12	4	3	52|52|53|41	0	0	0	0	0	-225.88	0.08	0.97
RPA4NT	DPYSL2	DPYSL2	0|1|5	6	2	3	18|18|28|32	0	0	0	0	0	-111.22	0.08	0.97
RPA4NT	TOP1	TOP1	1|0|9	10	3.33	3	43|48|50|31	0	0	0	0	0	-196.54	0.08	0.97
RPA4NT	ATP6V0A1	ATP6V0A1	0|0|2	2	0.67	3	6|5|10|12	0	0	0	0	0	-41.12	0.08	0.97
RPA4NT	USP11	USP11	0|0|6	6	2	3	13|20|37|32	0	0	0	0	0	-117.56	0.08	0.97
RPA4NT	OLA1	OLA1	0|1|3	4	1.33	3	12|13|21|17	0	0	0	0	0	-74.65	0.08	0.97
RPA4NT	AHNAK	AHNAK	13|14|80	107	35.67	3	370|413|506|573	0	0	0	0	0	#NAME?	0.08	0.97
RPA4NT	SQSTM1	SQSTM1	2|0|2	4	1.33	3	12|17|19|18	0	0	0	0	0	-77.94	0.08	0.97
RPA4NT	ERBB2IP	ERBB2IP	1|4|9	14	4.67	3	35|58|46|94	0	0	0	0	0	-258.6	0.08	0.97
RPA4NT	NNT	NNT	0|0|5	5	1.67	3	21|23|20|19	0	0	0	0	0	-96.95	0.08	0.97
RPA4NT	EIF4G2	EIF4G2	0|4|14	18	6	3	74|82|82|65	0	0	0	0	0	-343.8	0.08	0.97
RPA4NT	MYH9	MYH9	5|9|43	57	19	3	254|247|258|229	0	0	0	0	0	#NAME?	0.08	0.97
RPA4NT	ACTR2	ACTR2	0|2|4	6	2	3	22|27|27|28	0	0	0	0	0	-120.45	0.08	0.97
RPA4NT	CDC73	CDC73	0|0|5	5	1.67	3	22|26|21|20	0	0	0	0	0	-103.66	0.07	0.97
RPA4NT	TCOF1	TCOF1	0|2|10	12	4	3	35|61|64|71	0	0	0	0	0	-262.32	0.07	0.97
RPA4NT	DHX29	DHX29	0|1|24	25	8.33	3	111|121|133|120	0	0	0	0	0	-548.31	0.07	0.97
RPA4NT	XPO1	XPO1	0|1|13	14	4.67	3	65|71|67|70	0	0	0	0	0	-310.1	0.07	0.97
RPA4NT	MYH10	MYH10	2|1|14	17	5.67	3	64|74|83|90	0	0	0	0	0	-346.89	0.07	0.97
RPA4NT	PRKDC	PRKDC	1|5|71	77	25.67	3	392|341|366|305	0	0	0	0	0	#NAME?	0.07	0.97
RPA4NT	GEMIN5	GEMIN5	0|1|16	17	5.67	3	87|90|89|72	0	0	0	0	0	-383.12	0.07	0.97
RPA4NT	ESYT1	ESYT1	0|1|17	18	6	3	91|87|90|79	0	0	0	0	0	-393.23	0.07	0.97
RPA4NT	DST	DST	1|0|1	2	0.67	3	7|8|8|16	0	0	0	0	0	-47.66	0.07	0.97
RPA4NT	AHCTF1	AHCTF1	3|3|17	23	7.67	3	106|125|124|112	0	0	0	0	0	-511.38	0.07	0.97
RPA4NT	PAK2	PAK2	0|1|4	5	1.67	3	14|25|29|31	0	0	0	0	0	-114.55	0.07	0.97
RPA4NT	CEP97	CEP97	0|1|4	5	1.67	3	12|24|22|39	0	0	0	0	0	-111.91	0.07	0.97
RPA4NT	MUT	MUT	0|0|1	1	0.33	3	2|5|4|7	0	0	0	0	0	-24.61	0.07	0.97
RPA4NT	CCDC43	CCDC43	0|1|0	1	0.33	3	2|3|4|9	0	0	0	0	0	-24.36	0.07	0.97
RPA4NT	TTC28	TTC28	0|2|4	6	2	3	12|27|30|44	0	0	0	0	0	-129.74	0.07	0.97
RPA4NT	HNRNPA3	HNRNPA3	1|0|6	7	2.33	3	27|34|41|36	0	0	0	0	0	-158.57	0.07	0.97
RPA4NT	AGAP3	AGAP3	1|0|0	1	0.33	3	2|7|5|4	0	0	0	0	0	-24.61	0.07	0.97
RPA4NT	PFKL	PFKL	0|0|10	10	3.33	3	47|49|47|55	0	0	0	0	0	-225.88	0.07	0.97
RPA4NT	PITPNB	PITPNB	0|1|4	5	1.67	3	20|22|20|28	0	0	0	0	0	-104.78	0.07	0.97
RPA4NT	CKAP5	CKAP5	2|0|27	29	9.67	3	118|134|153|114	0	0	0	0	0	-586.19	0.07	0.97
RPA4NT	IARS	IARS	0|2|17	19	6.33	3	85|99|96|99	0	0	0	0	0	-429.18	0.07	0.97
RPA4NT	NARS	NARS	0|2|10	12	4	3	54|56|56|53	0	0	0	0	0	-249.46	0.07	0.97
RPA4NT	SMEK1	SMEK1	0|0|4	4	1.33	3	14|20|22|24	0	0	0	0	0	-93.58	0.07	0.97
RPA4NT	QARS	QARS	0|2|10	12	4	3	59|64|60|55	0	0	0	0	0	-270.79	0.07	0.97
RPA4NT	NOP56	NOP56	0|0|17	17	5.67	3	76|78|101|68	0	0	0	0	0	-365.92	0.07	0.97
RPA4NT	TXNRD1	TXNRD1	1|0|5	6	2	3	32|35|35|34	0	0	0	0	0	-156.32	0.06	0.97
RPA4NT	ATP2A2	ATP2A2	2|0|10	12	4	3	60|69|64|66	0	0	0	0	0	-294.37	0.06	0.97
RPA4NT	SPDL1	SPDL1	0|0|3	3	1	3	6|11|26|29	0	0	0	0	0	-83.76	0.06	0.97
RPA4NT	NFRKB	NFRKB	0|2|0	2	0.67	3	2|13|15|14	0	0	0	0	0	-52.88	0.06	0.97
RPA4NT	TBL3	TBL3	0|0|7	7	2.33	3	41|40|36|38	0	0	0	0	0	-177.63	0.06	0.97
RPA4NT	MCM4	MCM4	0|0|9	9	3	3	58|56|52|52	0	0	0	0	0	-248.34	0.06	0.97
RPA4NT	MCM3	MCM3	0|1|9	10	3.33	3	54|50|60|61	0	0	0	0	0	-256.19	0.06	0.97
RPA4NT	SSB	SSB	1|2|5	8	2.67	3	31|34|52|55	0	0	0	0	0	-191.02	0.06	0.97
RPA4NT	PPP6R1	PPP6R1	0|1|3	4	1.33	3	12|17|27|31	0	0	0	0	0	-100.92	0.06	0.97
RPA4NT	EPRS	EPRS	1|6|20	27	9	3	140|139|142|147	0	0	0	0	0	-635.24	0.06	0.97
RPA4NT	LIMA1	LIMA1	1|2|9	12	4	3	52|59|68|71	0	0	0	0	0	-278.74	0.06	0.97
RPA4NT	STAT1	STAT1	0|1|9	10	3.33	3	54|53|66|53	0	0	0	0	0	-257.32	0.06	0.97
RPA4NT	ERCC5	ERCC5	0|2|5	7	2.33	3	28|38|35|47	0	0	0	0	0	-169.62	0.06	0.97
RPA4NT	XRN2	XRN2	0|1|7	8	2.67	3	39|45|51|58	0	0	0	0	0	-220.22	0.06	0.97
RPA4NT	TNPO1	TNPO1	0|1|3	4	1.33	3	7|19|29|34	0	0	0	0	0	-102.84	0.06	0.97
RPA4NT	KIF21A	KIF21A	1|0|0	1	0.33	3	0|6|9|7	0	0	0	0	0	-28.64	0.06	0.97
RPA4NT	CAND1	CAND1	0|2|12	14	4.67	3	57|70|84|90	0	0	0	0	0	-341.12	0.06	0.97
RPA4NT	MAP7D3	MAP7D3	0|0|6	6	2	3	30|39|29|35	0	0	0	0	0	-152.96	0.06	0.97
RPA4NT	HSPA4	HSPA4	0|1|3	4	1.33	3	16|23|31|28	0	0	0	0	0	-113.57	0.05	0.97
RPA4NT	CFAP36	CFAP36	1|0|0	1	0.33	3	3|7|9|8	0	0	0	0	0	-34.6	0.05	0.97
RPA4NT	C2CD5	C2CD5	0|0|1	1	0.33	3	4|7|9|9	0	0	0	0	0	-36.72	0.05	0.97
RPA4NT	DBNL	DBNL	2|1|2	5	1.67	3	22|31|35|38	0	0	0	0	0	-140.15	0.05	0.97
RPA4NT	KIAA0319L	KIAA0319L	1|2|2	5	1.67	3	24|33|33|32	0	0	0	0	0	-135.81	0.05	0.97
RPA4NT	LCP1	LCP1	0|1|5	6	2	3	30|43|38|44	0	0	0	0	0	-177.71	0.05	0.97
RPA4NT	TNRC6B	TNRC6B	0|0|7	7	2.33	3	23|46|44|59	0	0	0	0	0	-195.98	0.05	0.97
RPA4NT	BAZ1A	BAZ1A	0|0|1	1	0.33	3	1|7|9|9	0	0	0	0	0	-33.15	0.05	0.97
RPA4NT	ZNF592	ZNF592	0|1|0	1	0.33	3	1|4|12|8	0	0	0	0	0	-31.77	0.05	0.97
RPA4NT	UHRF1BP1L	UHRF1BP1L	1|0|1	2	0.67	3	6|10|13|22	0	0	0	0	0	-60.69	0.05	0.97
RPA4NT	MTOR	MTOR	0|1|2	3	1	3	12|19|23|28	0	0	0	0	0	-95.54	0.05	0.97
RPA4NT	PEX5	PEX5	0|0|5	5	1.67	3	17|27|48|53	0	0	0	0	0	-165.48	0.05	0.97
RPA4NT	RAPGEF6	RAPGEF6	2|0|9	11	3.67	3	50|67|70|81	0	0	0	0	0	-304.13	0.05	0.97
RPA4NT	PRMT1	PRMT1	1|0|5	6	2	3	38|40|42|43	0	0	0	0	0	-186.61	0.05	0.97
RPA4NT	KIF5B	KIF5B	0|0|8	8	2.67	3	45|54|62|48	0	0	0	0	0	-238.3	0.05	0.97
RPA4NT	SAFB2	SAFB2	1|0|7	8	2.67	3	43|48|58|47	0	0	0	0	0	-223.63	0.05	0.97
RPA4NT	A2M	A2M	0|0|1	1	0.33	3	7|7|7|7	0	0	0	0	0	-35.6	0.05	0.97
RPA4NT	WAPAL	WAPAL	1|2|9	12	4	3	62|79|82|100	0	0	0	0	0	-360.03	0.05	0.97
RPA4NT	ATG2B	ATG2B	1|2|14	17	5.67	3	95|113|91|130	0	0	0	0	0	-478.85	0.05	0.97
RPA4NT	IPO7	IPO7	0|2|8	10	3.33	3	46|63|63|71	0	0	0	0	0	-276.21	0.05	0.97
RPA4NT	ESD	ESD	0|0|1	1	0.33	3	4|5|8|10	0	0	0	0	0	-34.56	0.05	0.97
RPA4NT	IFIT5	IFIT5	0|1|0	1	0.33	3	9|8|8|5	0	0	0	0	0	-37.84	0.04	0.97
RPA4NT	SMC2	SMC2	0|1|4	5	1.67	3	49|46|54|40	0	0	0	0	0	-215.78	0.04	0.97
RPA4NT	ZC3H18	ZC3H18	0|1|2	3	1	3	20|20|26|30	0	0	0	0	0	-111.49	0.04	0.97
RPA4NT	RTN4	RTN4	2|0|2	4	1.33	3	31|36|35|45	0	0	0	0	0	-168.66	0.04	0.97
RPA4NT	PRPF8	PRPF8	0|0|18	18	6	3	192|183|161|146	0	0	0	0	0	#NAME?	0.04	0.97
RPA4NT	U2AF2	U2AF2	0|1|2	3	1	3	22|30|32|27	0	0	0	0	0	-128.3	0.04	0.97
RPA4NT	NEK9	NEK9	0|0|2	2	0.67	3	14|16|16|18	0	0	0	0	0	-75.69	0.04	0.97
RPA4NT	RANBP1	RANBP1	2|0|0	2	0.67	3	16|17|20|16	0	0	0	0	0	-81.29	0.04	0.97
RPA4NT	PARD3	PARD3	0|1|3	4	1.33	3	20|35|34|41	0	0	0	0	0	-149.26	0.04	0.97
RPA4NT	UBN2	UBN2	0|0|1	1	0.33	3	4|7|10|13	0	0	0	0	0	-42.11	0.04	0.97
RPA4NT	LRPPRC	LRPPRC	1|1|7	9	3	3	62|66|77|87	0	0	0	0	0	-325.57	0.04	0.97
RPA4NT	BRCA1	BRCA1	0|1|1	2	0.67	3	5|14|21|26	0	0	0	0	0	-77.25	0.04	0.97
RPA4NT	RICTOR	RICTOR	0|1|2	3	1	3	21|27|23|24	0	0	0	0	0	-110.38	0.04	0.97
RPA4NT	TLN1	TLN1	0|1|7	8	2.67	3	34|50|86|100	0	0	0	0	0	-305.52	0.04	0.97
RPA4NT	KMT2A	KMT2A	0|0|4	4	1.33	3	17|39|44|41	0	0	0	0	0	-161.3	0.04	0.97
RPA4NT	CLMN	CLMN	0|0|2	2	0.67	3	6|13|16|26	0	0	0	0	0	-71.71	0.04	0.97
RPA4NT	PPP2CA	PPP2CA	0|0|2	2	0.67	3	11|14|21|18	0	0	0	0	0	-75.7	0.04	0.97
RPA4NT	TOP2A	TOP2A	0|1|12	13	4.33	3	98|103|118|72	0	0	0	0	0	-442.12	0.04	0.97
RPA4NT	IPO5	IPO5	0|2|7	9	3	3	40|56|78|93	0	0	0	0	0	-302.42	0.04	0.97
RPA4NT	HNRNPD	HNRNPD	1|0|1	2	0.67	3	14|18|22|17	0	0	0	0	0	-83.53	0.04	0.97
RPA4NT	AARS	AARS	0|1|3	4	1.33	3	15|27|36|47	0	0	0	0	0	-143.21	0.04	0.97
RPA4NT	RRP1B	RRP1B	0|1|2	3	1	3	34|35|38|35	0	0	0	0	0	-163.05	0.03	0.97
RPA4NT	BTF3	BTF3	0|0|1	1	0.33	3	6|8|11|14	0	0	0	0	0	-47.83	0.03	0.97
RPA4NT	RIF1	RIF1	0|0|10	10	3.33	3	100|129|112|113	0	0	0	0	0	-513.46	0.03	0.97
RPA4NT	EPS15	EPS15	0|1|5	6	2	3	50|59|64|59	0	0	0	0	0	-264.05	0.03	0.97
RPA4NT	PFAS	PFAS	0|0|3	3	1	3	26|31|32|41	0	0	0	0	0	-149.61	0.03	0.97
RPA4NT	GNPDA1	GNPDA1	0|1|0	1	0.33	3	16|12|10|12	0	0	0	0	0	-60.08	0.03	0.97
RPA4NT	TNRC6A	TNRC6A	0|1|2	3	1	3	14|39|24|39	0	0	0	0	0	-133.18	0.03	0.97
RPA4NT	APC	APC	0|0|1	1	0.33	3	2|6|9|22	0	0	0	0	0	-46.98	0.03	0.97
RPA4NT	SEC63	SEC63	0|0|2	2	0.67	3	18|17|21|24	0	0	0	0	0	-93.58	0.03	0.97
RPA4NT	LARS	LARS	0|0|10	10	3.33	3	98|105|124|121	0	0	0	0	0	-506.66	0.03	0.97
RPA4NT	CEP170	CEP170	0|3|8	11	3.67	3	78|112|129|121	0	0	0	0	0	-497.08	0.03	0.97
RPA4NT	CUL1	CUL1	0|0|3	3	1	3	39|36|41|44	0	0	0	0	0	-183.24	0.03	0.97
RPA4NT	ATRX	ATRX	0|0|1	1	0.33	3	8|10|11|22	0	0	0	0	0	-60.77	0.03	0.97
RPA4NT	CYFIP1	CYFIP1	0|0|3	3	1	3	29|33|31|29	0	0	0	0	0	-140.63	0.03	0.97
RPA4NT	COG7	COG7	0|0|3	3	1	3	28|38|40|51	0	0	0	0	0	-179.57	0.03	0.97
RPA4NT	GSK3A	GSK3A	0|0|1	1	0.33	3	12|14|11|11	0	0	0	0	0	-57.83	0.03	0.97
RPA4NT	SART3	SART3	0|0|4	4	1.33	3	41|42|53|54	0	0	0	0	0	-217	0.03	0.97
RPA4NT	TBC1D4	TBC1D4	0|1|0	1	0.33	3	8|11|15|17	0	0	0	0	0	-61.18	0.03	0.97
RPA4NT	GCN1L1	GCN1L1	0|2|18	20	6.67	3	197|196|203|196	0	0	0	0	0	#NAME?	0.03	0.97
RPA4NT	GPN1	GPN1	0|0|1	1	0.33	3	5|10|12|14	0	0	0	0	0	-49.97	0.03	0.97
RPA4NT	ZNF598	ZNF598	0|1|1	2	0.67	3	13|25|23|25	0	0	0	0	0	-100.2	0.03	0.97
RPA4NT	CLASP1	CLASP1	0|0|1	1	0.33	3	4|7|15|14	0	0	0	0	0	-48.5	0.03	0.97
RPA4NT	ALMS1	ALMS1	0|0|3	3	1	3	24|36|50|88	0	0	0	0	0	-224.62	0.02	0.97
RPA4NT	SUGP2	SUGP2	0|0|3	3	1	3	39|50|62|60	0	0	0	0	0	-240.21	0.02	0.97
RPA4NT	ZC3H4	ZC3H4	1|0|0	1	0.33	3	10|19|16|23	0	0	0	0	0	-79.98	0.02	0.97
RPA4NT	NASP	NASP	2|0|2	4	1.33	3	50|59|60|77	0	0	0	0	0	-279.52	0.02	0.97
RPA4NT	WDR62	WDR62	0|1|1	2	0.67	3	27|36|32|31	0	0	0	0	0	-145.11	0.02	0.97
RPA4NT	ERCC6L	ERCC6L	0|0|3	3	1	3	39|44|49|53	0	0	0	0	0	-211.29	0.02	0.97
RPA4NT	PFKM	PFKM	0|0|2	2	0.67	3	37|40|36|33	0	0	0	0	0	-167.54	0.02	0.97
RPA4NT	CTNNA1	CTNNA1	0|0|1	1	0.33	3	9|17|14|28	0	0	0	0	0	-79.6	0.02	0.97
RPA4NT	CUL4A	CUL4A	0|0|1	1	0.33	3	17|21|26|21	0	0	0	0	0	-99.18	0.02	0.97
RPA4NT	USP47	USP47	1|0|0	1	0.33	3	7|16|20|22	0	0	0	0	0	-76.43	0.02	0.97
RPA4NT	MAP1B	MAP1B	1|1|10	12	4	3	165|172|170|178	0	0	0	0	0	#NAME?	0.02	0.97
RPA4NT	BCCIP	BCCIP	0|0|1	1	0.33	3	11|15|17|19	0	0	0	0	0	-73.47	0.02	0.97
RPA4NT	SPTBN1	SPTBN1	0|1|2	3	1	3	46|52|66|83	0	0	0	0	0	-280.27	0.02	0.97
RPA4NT	SETD1A	SETD1A	0|0|1	1	0.33	3	10|14|21|23	0	0	0	0	0	-79.88	0.02	0.97
RPA4NT	FLII	FLII	1|0|0	1	0.33	3	14|23|27|23	0	0	0	0	0	-101.37	0.02	0.97
RPA4NT	G6PD	G6PD	0|0|3	3	1	3	31|40|46|45	0	0	0	0	0	-185.51	0.02	0.97
RPA4NT	RDX	RDX	0|0|1	1	0.33	3	15|13|21|17	0	0	0	0	0	-77.94	0.02	0.97
RPA4NT	FLNA	FLNA	1|3|5	9	3	3	371|384|387|357	0	0	0	0	0	#NAME?	0.01	0.97
RPA4NT	EMC1	EMC1	0|0|1	1	0.33	3	26|32|27|20	0	0	0	0	0	-121.57	0.01	0.97
RPA4NT	SMC3	SMC3	0|0|1	1	0.33	3	23|24|41|32	0	0	0	0	0	-138.06	0.01	0.97
RPA4NT	CNOT1	CNOT1	0|1|4	5	1.67	3	117|118|111|118	0	0	0	0	0	-524.7	0.01	0.97
RPA4NT	TRIP11	TRIP11	0|0|1	1	0.33	3	18|39|38|65	0	0	0	0	0	-182.23	0.01	0.97
RPA4NT	ARID1B	ARID1B	0|0|1	1	0.33	3	9|16|29|35	0	0	0	0	0	-102.85	0.01	0.97
RPA4NT	MED1	MED1	0|1|0	1	0.33	3	22|44|47|47	0	0	0	0	0	-182.69	0.01	0.97
RPA4NT	DYNC1H1	DYNC1H1	0|0|13	13	4.33	3	297|292|314|281	0	0	0	0	0	#NAME?	0.01	0.97
RPA4NT	BIRC6	BIRC6	0|0|2	2	0.67	3	43|47|44|57	0	0	0	0	0	-218.03	0.01	0.97
RPA4NT	PTPN23	PTPN23	0|0|1	1	0.33	3	17|29|30|33	0	0	0	0	0	-125.86	0.01	0.97
RPA4NT	MAP4	MAP4	0|0|3	3	1	3	120|140|145|136	0	0	0	0	0	-611.25	0.01	0.97
RPA4NT	PLEC	PLEC	0|1|0	1	0.33	3	20|25|29|35	0	0	0	0	0	-125.97	0.01	0.97
RPA4NT	RRM2	RRM2	0|0|1	1	0.33	3	18|23|40|28	0	0	0	0	0	-125.57	0.01	0.97
RPA4NT	SPTAN1	SPTAN1	1|0|0	1	0.33	3	134|155|167|198	0	0	0	0	0	#NAME?	0	0.97

## Sheet: SAINT_NT_Analysis_RPA4 vs NLS
Bait	Prey	PreyGene	Spec	SpecSum	AvgSpec	NumReplicates	ctrlCounts	AvgP	MaxP	TopoAvgP	TopoMaxP	SaintScore	logOddsScore	FoldChange	BFDR	boosted_by		HEK293FT Control selection
RPA4NT	RPA4	RPA4	95|153|182	430	143.33	3	0|0|0|0	1	1	1	1	1	137.03	1433.33	0			RPA4	Fold Change (RPA4/NLS) ≥ 1.5
RPA4NT	PRKAR2A	PRKAR2A	9|10|39	58	19.33	3	0|0|0|0	1	1	1	1	1	13.01	193.33	0			RPA1
RPA4NT	AKAP1	AKAP1	5|4|34	43	14.33	3	0|0|0|0	1	1	1	1	1	4.95	143.33	0			AKAP1
RPA4NT	CD2AP	CD2AP	6|8|26	40	13.33	3	0|0|0|0	1	1	1	1	1	8.26	133.33	0			RAB3GAP2
RPA4NT	RBSN	RBSN	11|21|49	81	27	3	0|1|0|0	1	1	1	1	1	13.58	108	0			TJP1
RPA4NT	CSDE1	CSDE1	3|12|45	60	20	3	0|1|0|0	0.92	1	0.92	1	0.92	1.17	80	0.01			CSDE1
RPA4NT	CGN	CGN	14|30|49	93	31	3	1|1|0|0	1	1	1	1	1	15.59	62	0			C2ORF44
RPA4NT	BICD2	BICD2	7|6|29	42	14	3	0|0|0|1	1	1	1	1	1	5.93	56	0			NUFIP2
RPA4NT	STRN	STRN	2|5|27	34	11.33	3	0|0|0|1	0.79	1	0.79	1	0.79	-0.46	45.33	0.04			CTTN
RPA4NT	SEC16A	SEC16A	5|8|36	49	16.33	3	0|2|0|0	0.9	1	0.9	1	0.9	1	32.67	0.02			NUDC
RPA4NT	EDC4	EDC4	11|19|52	82	27.33	3	0|2|0|5	0.89	1	0.89	1	0.89	0.82	15.62	0.02			SKA3
RPA4NT	ATXN2L	ATXN2L	27|42|67	136	45.33	3	0|1|2|9	0.97	1	0.97	1	0.97	2.55	15.11	0			AMBP
RPA4NT	FAM21A	FAM21A	6|4|32	42	14	3	0|2|0|2	0.68	1	0.68	1	0.68	-0.92	14	0.06			TP53
RPA4NT	C2ORF44	C2ORF44	3|4|22	29	9.67	3	1|2|0|0	0.57	1	0.57	1	0.57	-1.25	12.89	0.2			PRKAR2A
RPA4NT	UBAP2	UBAP2	2|4|13	19	6.33	3	0|0|0|2	0.58	1	0.58	1	0.58	-1.52	12.67	0.2			VIM
RPA4NT	TJP2	TJP2	10|20|40	70	23.33	3	1|2|0|7	0.76	1	0.76	1	0.76	-0.55	9.33	0.05			FAM21A
RPA4NT	SKA3	SKA3	28|25|36	89	29.67	3	0|7|0|7	0.95	0.99	0.95	0.99	0.95	2.23	8.48	0.01			RANBP2
RPA4NT	AHNAK	AHNAK	13|14|81	108	36	3	1|5|1|11	0.39	1	0.39	1	0.39	-2.65	8	0.27			A0A0U1RQK7
RPA4NT	TPD52L2	TPD52L2	4|3|15	22	7.33	3	1|1|0|2	0.47	1	0.47	1	0.47	-2.04	7.33	0.24			TJP2
RPA4NT	STAU2	STAU2	6|20|39	65	21.67	3	0|5|0|7	0.62	1	0.62	1	0.62	-4.49	7.22	0.13			ATXN2L
RPA4NT	CTTN	CTTN	34|39|73	146	48.67	3	0|12|0|15	0.84	0.99	0.84	0.99	0.84	0.95	7.21	0.03			AHNAK
RPA4NT	NUFIP2	NUFIP2	6|11|19	36	12	3	0|4|0|4	0.6	0.98	0.6	0.98	0.6	-1.9	6	0.16			CLINT1
RPA4NT	TBC1D15	TBC1D15	5|14|34	53	17.67	3	1|2|2|7	0.58	1	0.58	1	0.58	-5.85	5.89	0.19			SEC16A
RPA4NT	NAP1L1	NAP1L1	5|6|12	23	7.67	3	0|3|0|3	0.49	0.95	0.49	0.95	0.49	-1.48	5.11	0.23			SERPINA1
RPA4NT	RAB3GAP2	RAB3GAP2	8|13|41	62	20.67	3	0|7|2|9	0.36	1	0.36	1	0.36	-6.93	4.59	0.29			TPD52L2
RPA4NT	TJP1	TJP1	13|30|60	103	34.33	3	1|12|5|14	0.49	1	0.49	1	0.49	-12.17	4.29	0.23			RBSN
RPA4NT	VIM	VIM	51|60|92	203	67.67	3	7|22|7|40	0.3	0.91	0.3	0.91	0.3	-10.22	3.56	0.44			PALLD
RPA4NT	SERPINA1	SERPINA1	9|6|5	20	6.67	3	0|0|3|5	0.22	0.46	0.22	0.46	0.22	-2.73	3.33	0.5			NAP1L1
RPA4NT	PALLD	PALLD	8|15|33	56	18.67	3	0|6|0|19	0.23	0.69	0.23	0.69	0.23	-12.02	2.99	0.49			CD2AP
RPA4NT	HDLBP	HDLBP	10|13|52	75	25	3	2|12|5|22	0.3	0.89	0.3	0.89	0.3	-23.46	2.44	0.44			CGN
RPA4NT	G3BP1	G3BP1	9|19|32	60	20	3	0|14|9|13	0.12	0.35	0.12	0.35	0.12	-20.75	2.22	0.55			STAU2
RPA4NT	CLINT1	CLINT1	3|12|24	39	13	3	2|10|5|7	0.32	0.97	0.32	0.97	0.32	-19.86	2.17	0.43			TBC1D15
RPA4NT	A0A0U1RQK7	EIF4G3	18|29|75	122	40.67	3	6|26|10|39	0.05	0.16	0.05	0.16	0.05	-46.96	2.01	0.59			HDLBP
RPA4NT	TP53	TP53	26|31|58	115	38.33	3	6|22|11|38	0	0	0	0	0	-32.54	1.99	0.71			BICD2
RPA4NT	NUDC	NUDC	9|13|32	54	18	3	4|10|11|12	0.33	1	0.33	1	0.33	-22.23	1.95	0.4			EDC4
RPA4NT	RPA1	RPA1	77|79|107	263	87.67	3	29|58|42|62	0	0	0	0	0	-64.32	1.84	0.8			STRN
RPA4NT	RANBP2	RANBP2	32|29|112	173	57.67	3	9|49|14|57	0	0	0	0	0	-73.1	1.79	0.69			UBAP2
RPA4NT	AMBP	AMBP	5|5|7	17	5.67	3	4|3|3|3	0.01	0.01	0.01	0.01	0.01	-6.97	1.74	0.66			G3BP1
RPA4NT	VPS51	VPS51	7|9|22	38	12.67	3	0|15|4|15	0	0	0	0	0	-21.77	1.49	0.69			RUVBL2
RPA4NT	DVL1	DVL1	10|15|30	55	18.33	3	4|15|9|25	0	0	0	0	0	-34.41	1.38	0.74			IGF2BP1
RPA4NT	RUVBL2	RUVBL2	44|46|84	174	58	3	33|48|37|61	0	0	0	0	0	-96.12	1.3	0.81			PSPC1
RPA4NT	STAU1	STAU1	5|5|25	35	11.67	3	4|12|8|12	0.04	0.13	0.04	0.13	0.04	-27.78	1.3	0.59			APBB1
RPA4NT	PDLIM1	PDLIM1	2|4|13	19	6.33	3	0|6|0|14	0.01	0.02	0.01	0.02	0.01	-17.15	1.27	0.65			BLM
RPA4NT	DVL3	DVL3	24|35|40	99	33	3	20|32|19|34	0	0	0	0	0	-60.17	1.26	0.8			RBM17
RPA4NT	DVL2	DVL2	36|47|68	151	50.33	3	39|46|36|55	0	0	0	0	0	-106.08	1.14	0.82			NUP214
RPA4NT	NUP214	NUP214	4|8|36	48	16	3	1|17|7|34	0	0	0	0	0	-52.44	1.08	0.74			TOX4
RPA4NT	IGF2BP1	IGF2BP1	13|15|45	73	24.33	3	11|29|20|38	0	0	0	0	0	-72.29	0.99	0.79			NCL
RPA4NT	TXNL1	TXNL1	17|12|31	60	20	3	16|21|18|30	0	0	0	0	0	-62.03	0.94	0.8			AHCTF1
RPA4NT	RBM27	RBM27	29|74|94	197	65.67	3	72|93|66|108	0	0	0	0	0	-281.9	0.77	0.83			CD2BP2
RPA4NT	RNF219	RNF219	13|14|32	59	19.67	3	17|31|17|38	0	0	0	0	0	-77.38	0.76	0.81			MRE11A
RPA4NT	TAF9	TAF9	10|17|18	45	15	3	16|19|18|26	0	0	0	0	0	-60.32	0.76	0.83			VPS51
RPA4NT	APBB1	APBB1	6|9|25	40	13.33	3	10|26|9|28	0	0	0	0	0	-62.41	0.73	0.79			SF3B2
RPA4NT	NONO	NONO	57|91|156	304	101.33	3	109|164|134|180	0	0	0	0	0	-470.35	0.69	0.83			DVL2
RPA4NT	MRE11A	MRE11A	14|14|52	80	26.67	3	31|48|33|66	0	0	0	0	0	-151.68	0.6	0.82			DVL3
RPA4NT	CNN3	CNN3	2|7|12	21	7	3	6|18|6|19	0	0	0	0	0	-47.93	0.57	0.83			DVL1
RPA4NT	BLM	BLM	4|7|32	43	14.33	3	5|40|14|53	0	0	0	0	0	-109.02	0.51	0.81			CASC5
RPA4NT	NACA	NACA	9|8|9	26	8.67	3	15|18|11|24	0	0	0	0	0	-53.33	0.51	0.83			SUGT1
RPA4NT	PCNP	PCNP	6|9|11	26	8.67	3	17|14|17|22	0	0	0	0	0	-60.07	0.5	0.83			BCLAF1
RPA4NT	SALL2	SALL2	2|5|23	30	10	3	11|24|14|40	0	0	0	0	0	-91.14	0.45	0.81			HNRNPF
RPA4NT	CD2BP2	CD2BP2	8|8|21	37	12.33	3	23|33|30|29	0	0	0	0	0	-101.96	0.43	0.83			CHERP
RPA4NT	CASC5	CASC5	4|5|43	52	17.33	3	11|62|16|106	0	0	0	0	0	-199.51	0.36	0.83			RNF219
RPA4NT	TOX4	TOX4	3|4|9	16	5.33	3	11|18|12|22	0	0	0	0	0	-60.45	0.34	0.83			TXNL1
RPA4NT	HCFC1	HCFC1	16|22|60	98	32.67	3	75|112|87|115	0	0	0	0	0	-371.48	0.34	0.83			THRAP3
RPA4NT	NCL	NCL	20|16|43	79	26.33	3	58|74|67|119	0	0	0	0	0	-294.48	0.33	0.83			NUP50
RPA4NT	L3MBTL3	L3MBTL3	3|5|19	27	9	3	17|30|18|49	0	0	0	0	0	-114.99	0.32	0.83			PCNP
RPA4NT	HNRNPF	HNRNPF	12|7|20	39	13	3	32|54|38|41	0	0	0	0	0	-157.94	0.32	0.83			L3MBTL3
RPA4NT	SF3B2	SF3B2	8|7|52	67	22.33	3	50|83|63|88	0	0	0	0	0	-287.37	0.31	0.83			MKI67
RPA4NT	BCLAF1	BCLAF1	17|16|36	69	23	3	63|84|69|84	0	0	0	0	0	-276.09	0.31	0.83			NACA
RPA4NT	SUGT1	SUGT1	3|7|11	21	7	3	19|32|23|27	0	0	0	0	0	-101.7	0.28	0.83			TAF9
RPA4NT	RBM17	RBM17	5|3|20	28	9.33	3	32|28|30|50	0	0	0	0	0	-143.99	0.27	0.83			NUP153
RPA4NT	CHERP	CHERP	4|6|17	27	9	3	21|38|27|48	0	0	0	0	0	-133.69	0.27	0.83			RBM27
RPA4NT	PSPC1	PSPC1	4|4|19	27	9	3	26|35|29|46	0	0	0	0	0	-136.17	0.26	0.83			GPKOW
RPA4NT	GPKOW	GPKOW	7|6|22	35	11.67	3	33|51|42|59	0	0	0	0	0	-182.75	0.25	0.83			STAU1
RPA4NT	NUP153	NUP153	6|13|65	84	28	3	106|140|115|153	0	0	0	0	0	-546.09	0.22	0.83			PDLIM1
RPA4NT	NUP50	NUP50	12|12|22	46	15.33	3	57|72|64|98	0	0	0	0	0	-278.05	0.21	0.83			SART1
RPA4NT	THRAP3	THRAP3	3|10|29	42	14	3	58|66|69|81	0	0	0	0	0	-292.8	0.2	0.83			CNN3
RPA4NT	SART1	SART1	2|3|21	26	8.67	3	54|85|60|80	0	0	0	0	0	-302.47	0.12	0.83			NONO
RPA4NT	MKI67	MKI67	8|11|113	132	44	3	262|415|320|586	0	0	0	0	0	#NAME?	0.11	0.83			SALL2
RPA4NT	AHCTF1	AHCTF1	3|3|17	23	7.67	3	101|143|96|166	0	0	0	0	0	-550.69	0.06	0.83			HCFC1
RPA4NT	IFT74	IFT74	0|1|22	23	7.67	3	0|0|0|0	0.33	1	0.33	1	0.33	-3.18	76.67	0.32
RPA4NT	STRN3	STRN3	0|0|17	17	5.67	3	0|0|0|0	0.33	1	0.33	1	0.33	-3.18	56.67	0.34
RPA4NT	ERBB2IP	ERBB2IP	1|4|9	14	4.67	3	0|0|0|0	0.66	1	0.66	1	0.66	-0.67	46.67	0.09
RPA4NT	PSMA3	PSMA3	0|5|8	13	4.33	3	0|0|0|0	0.67	1	0.67	1	0.67	-3.18	43.33	0.08
RPA4NT	STRN4	STRN4	3|3|6	12	4	3	0|0|0|0	0.97	1	0.97	1	0.97	3.2	40	0
RPA4NT	LIMD1	LIMD1	1|4|6	11	3.67	3	0|0|0|0	0.66	1	0.66	1	0.66	-0.67	36.67	0.11
RPA4NT	SH3GL1	SH3GL1	0|2|9	11	3.67	3	0|0|0|0	0.6	1	0.6	1	0.6	-3.18	36.67	0.14
RPA4NT	KIAA1671	KIAA1671	0|1|23	24	8	3	0|1|0|0	0.33	1	0.33	1	0.33	-3.72	32	0.33
RPA4NT	SYAP1	SYAP1	0|1|8	9	3	3	0|0|0|0	0.33	1	0.33	1	0.33	-3.18	30	0.36
RPA4NT	PFDN2	PFDN2	0|2|6	8	2.67	3	0|0|0|0	0.6	1	0.6	1	0.6	-3.18	26.67	0.15
RPA4NT	ANKHD1	ANKHD1	0|1|17	18	6	3	0|0|0|1	0.33	1	0.33	1	0.33	-3.72	24	0.35
RPA4NT	ABI1	ABI1	0|0|7	7	2.33	3	0|0|0|0	0.33	1	0.33	1	0.33	-3.18	23.33	0.37
RPA4NT	DCP1A	DCP1A	0|1|6	7	2.33	3	0|0|0|0	0.33	1	0.33	1	0.33	-3.18	23.33	0.37
RPA4NT	TAB2	TAB2	0|1|6	7	2.33	3	0|0|0|0	0.33	1	0.33	1	0.33	-3.18	23.33	0.37
RPA4NT	EPS15	EPS15	0|1|5	6	2	3	0|0|0|0	0.33	1	0.33	1	0.33	-3.18	20	0.38
RPA4NT	EIF4ENIF1	EIF4ENIF1	0|2|4	6	2	3	0|0|0|0	0.6	0.99	0.6	0.99	0.6	-3.18	20	0.17
RPA4NT	C14ORF166	C14ORF166	0|2|4	6	2	3	0|0|0|0	0.6	0.99	0.6	0.99	0.6	-3.18	20	0.17
RPA4NT	CDR2	CDR2	1|2|12	15	5	3	0|0|0|1	0.46	1	0.46	1	0.46	-2.11	20	0.25
RPA4NT	KIAA0319L	KIAA0319L	1|2|2	5	1.67	3	0|0|0|0	0.53	0.8	0.53	0.8	0.53	-0.67	16.67	0.22
RPA4NT	CNOT2	CNOT2	0|1|4	5	1.67	3	0|0|0|0	0.33	0.99	0.33	0.99	0.33	-3.18	16.67	0.4
RPA4NT	CEP97	CEP97	0|1|4	5	1.67	3	0|0|0|0	0.33	0.99	0.33	0.99	0.33	-3.18	16.67	0.4
RPA4NT	BCR	BCR	0|0|12	12	4	3	0|0|0|1	0.33	1	0.33	1	0.33	-3.72	16	0.35
RPA4NT	AASDHPPT	AASDHPPT	1|2|8	11	3.67	3	0|1|0|0	0.46	1	0.46	1	0.46	-2.11	14.67	0.26
RPA4NT	PPP6R1	PPP6R1	0|1|3	4	1.33	3	0|0|0|0	0.32	0.96	0.32	0.96	0.32	-3.18	13.33	0.43
RPA4NT	PREX1	PREX1	4|2|2	8	2.67	3	1|0|0|0	0.57	0.94	0.57	0.94	0.57	-0.46	10.67	0.21
RPA4NT	TNRC6A	TNRC6A	0|1|2	3	1	3	0|0|0|0	0.27	0.8	0.27	0.8	0.27	-3.18	10	0.46
RPA4NT	FAM65B	FAM65B	1|1|1	3	1	3	0|0|0|0	0	0	0	0	0	-0.67	10	0.83
RPA4NT	DCP1B	DCP1B	0|0|6	6	2	3	0|0|0|1	0.33	1	0.33	1	0.33	-3.72	8	0.39
RPA4NT	RANBP1	RANBP1	2|0|0	2	0.67	3	0|0|0|0	0.27	0.8	0.27	0.8	0.27	-3.18	6.67	0.46
RPA4NT	TNXB	TNXB	2|2|1	5	1.67	3	1|0|0|0	0.26	0.39	0.26	0.39	0.26	-2.11	6.67	0.47
RPA4NT	TTC1	TTC1	1|2|2	5	1.67	3	0|0|1|0	0.26	0.39	0.26	0.39	0.26	-2.11	6.67	0.47
RPA4NT	EPHA2	EPHA2	1|0|1	2	0.67	3	0|0|0|0	0	0	0	0	0	-3.18	6.67	0.83
RPA4NT	ATP5E	ATP5E	0|2|0	2	0.67	3	0|0|0|0	0.27	0.8	0.27	0.8	0.27	-3.18	6.67	0.46
RPA4NT	ATG2B	ATG2B	1|2|14	17	5.67	3	0|0|0|4	0.33	0.93	0.33	0.93	0.33	-4.22	5.67	0.42
RPA4NT	PSMA6	PSMA6	0|2|2	4	1.33	3	0|0|0|1	0.26	0.39	0.26	0.39	0.26	-3.72	5.33	0.47
RPA4NT	SQSTM1	SQSTM1	2|0|2	4	1.33	3	0|1|0|0	0.26	0.39	0.26	0.39	0.26	-3.72	5.33	0.47
RPA4NT	DSP	DSP	12|6|9	27	9	3	2|1|0|4	0.66	0.97	0.66	0.97	0.66	-1.12	5.14	0.12
RPA4NT	CEP170	CEP170	0|3|8	11	3.67	3	0|3|0|0	0.35	0.8	0.35	0.8	0.35	-5.76	4.89	0.3
RPA4NT	TPI1	TPI1	7|2|5	14	4.67	3	0|0|3|1	0.38	0.71	0.38	0.71	0.38	-3.09	4.67	0.28
RPA4NT	KIF11	KIF11	0|1|35	36	12	3	0|5|0|6	0.33	1	0.33	1	0.33	-13.34	4.36	0.39
RPA4NT	CCT2	CCT2	2|11|33	46	15.33	3	1|5|3|6	0.42	1	0.42	1	0.42	-13.26	4.09	0.27
RPA4NT	PPARD	PPARD	2|2|2	6	2	3	1|0|1|0	0.16	0.16	0.16	0.16	0.16	-1.68	4	0.52
RPA4NT	DPYSL2	DPYSL2	0|1|5	6	2	3	0|0|0|2	0.24	0.73	0.24	0.73	0.24	-4.72	4	0.49
RPA4NT	IFT46	IFT46	0|0|6	6	2	3	0|1|1|0	0.33	0.98	0.33	0.98	0.33	-4.62	4	0.42
RPA4NT	RICTOR	RICTOR	0|1|2	3	1	3	0|1|0|0	0.13	0.39	0.13	0.39	0.13	-3.72	4	0.54
RPA4NT	PRRC2C	PRRC2C	1|5|24	30	10	3	1|4|0|5	0.34	1	0.34	1	0.34	-10.08	4	0.31
RPA4NT	USP11	USP11	0|0|6	6	2	3	0|0|0|2	0.28	0.85	0.28	0.85	0.28	-4.72	4	0.45
RPA4NT	HAUS6	HAUS6	1|4|15	20	6.67	3	0|0|0|7	0.28	0.76	0.28	0.76	0.28	-7.03	3.81	0.46
RPA4NT	IGF2BP2	IGF2BP2	0|0|19	19	6.33	3	0|2|0|5	0.32	0.97	0.32	0.97	0.32	-9.25	3.62	0.42
RPA4NT	TP53BP2	TP53BP2	2|1|5	8	2.67	3	2|0|1|0	0.29	0.78	0.29	0.78	0.29	-3.92	3.56	0.45
RPA4NT	DBNL	DBNL	2|1|2	5	1.67	3	0|0|0|2	0.12	0.18	0.12	0.18	0.12	-2.67	3.33	0.54
RPA4NT	MAP2K2	MAP2K2	0|0|1	1	0.33	3	0|0|0|0	0	0	0	0	0	-3.18	3.33	0.83
RPA4NT	EXOC8	EXOC8	0|1|0	1	0.33	3	0|0|0|0	0	0	0	0	0	-3.18	3.33	0.83
RPA4NT	EIF3F	EIF3F	0|1|0	1	0.33	3	0|0|0|0	0	0	0	0	0	-3.18	3.33	0.83
RPA4NT	APC	APC	0|0|1	1	0.33	3	0|0|0|0	0	0	0	0	0	-3.18	3.33	0.83
RPA4NT	POLR2H	POLR2H	0|0|1	1	0.33	3	0|0|0|0	0	0	0	0	0	-3.18	3.33	0.83
RPA4NT	MB21D2	MB21D2	0|1|0	1	0.33	3	0|0|0|0	0	0	0	0	0	-3.18	3.33	0.83
RPA4NT	NHSL2	NHSL2	0|0|1	1	0.33	3	0|0|0|0	0	0	0	0	0	-3.18	3.33	0.83
RPA4NT	KIAA1109	KIAA1109	1|0|0	1	0.33	3	0|0|0|0	0	0	0	0	0	-3.18	3.33	0.83
RPA4NT	SCRIB	SCRIB	0|0|1	1	0.33	3	0|0|0|0	0	0	0	0	0	-3.18	3.33	0.83
RPA4NT	MDH2	MDH2	14|10|13	37	12.33	3	1|4|1|9	0.22	0.36	0.22	0.36	0.22	-3.02	3.29	0.5
RPA4NT	SUMO1	SUMO1	1|2|4	7	2.33	3	0|0|0|3	0.16	0.36	0.16	0.36	0.16	-3.39	3.11	0.52
RPA4NT	RANGAP1	RANGAP1	8|18|51	77	25.67	3	4|10|6|13	0.33	1	0.33	1	0.33	-19.99	3.11	0.32
RPA4NT	NEDD1	NEDD1	0|2|7	9	3	3	0|1|0|3	0.25	0.71	0.25	0.71	0.25	-5.97	3	0.48
RPA4NT	STUB1	STUB1	0|1|10	11	3.67	3	0|3|0|2	0.31	0.94	0.31	0.94	0.31	-7.19	2.93	0.44
RPA4NT	SENP5	SENP5	0|1|1	2	0.67	3	0|0|0|1	0	0	0	0	0	-3.72	2.67	0.83
RPA4NT	SNX9	SNX9	1|3|10	14	4.67	3	0|2|0|5	0.21	0.61	0.21	0.61	0.21	-7.29	2.67	0.51
RPA4NT	MND1	MND1	1|1|0	2	0.67	3	0|1|0|0	0	0	0	0	0	-3.72	2.67	0.83
RPA4NT	PARD3	PARD3	0|1|3	4	1.33	3	0|0|0|2	0.12	0.35	0.12	0.35	0.12	-4.72	2.67	0.55
RPA4NT	CLMN	CLMN	0|0|2	2	0.67	3	0|0|1|0	0.13	0.39	0.13	0.39	0.13	-3.72	2.67	0.54
RPA4NT	DPP3	DPP3	8|5|24	37	12.33	3	0|7|4|11	0.25	0.74	0.25	0.74	0.25	-14.35	2.24	0.49
RPA4NT	FXR1	FXR1	0|1|4	5	1.67	3	0|2|0|1	0.17	0.5	0.17	0.5	0.17	-5.52	2.22	0.51
RPA4NT	FUBP3	FUBP3	0|2|7	9	3	3	0|1|0|5	0.13	0.39	0.13	0.39	0.13	-8.05	2	0.53
RPA4NT	ALDOA	ALDOA	18|39|46	103	34.33	3	17|18|20|15	0.11	0.32	0.11	0.32	0.11	-38.31	1.96	0.55
RPA4NT	CCT5	CCT5	27|41|71	139	46.33	3	9|29|18|43	0	0	0	0	0	-49.86	1.87	0.74
RPA4NT	TMOD3	TMOD3	0|0|7	7	2.33	3	0|2|0|3	0.21	0.64	0.21	0.64	0.21	-7.19	1.87	0.5
RPA4NT	ENO1	ENO1	25|39|56	120	40	3	20|23|16|28	0.1	0.29	0.1	0.29	0.1	-43.18	1.84	0.56
RPA4NT	NSUN4	NSUN4	4|4|3	11	3.67	3	3|0|3|2	0.01	0.02	0.01	0.02	0.01	-5.43	1.83	0.63
RPA4NT	MLLT4	MLLT4	0|2|20	22	7.33	3	0|8|0|9	0.21	0.62	0.21	0.62	0.21	-19.48	1.73	0.51
RPA4NT	PHGDH	PHGDH	5|14|31	50	16.67	3	11|8|11|9	0.33	0.99	0.33	0.99	0.33	-30.88	1.71	0.41
RPA4NT	HLCS	HLCS	0|2|3	5	1.67	3	0|3|0|1	0.06	0.12	0.06	0.12	0.06	-5.97	1.67	0.58
RPA4NT	RAPGEF6	RAPGEF6	1|0|9	10	3.33	3	0|3|0|5	0.15	0.46	0.15	0.46	0.15	-9.96	1.67	0.52
RPA4NT	PSMC2	PSMC2	10|12|36	58	19.33	3	5|18|11|14	0.04	0.12	0.04	0.12	0.04	-30.24	1.61	0.59
RPA4NT	LIMA1	LIMA1	1|2|9	12	4	3	0|2|0|8	0.09	0.26	0.09	0.26	0.09	-9.68	1.6	0.56
RPA4NT	CACYBP	CACYBP	2|1|12	15	5	3	0|2|2|9	0.1	0.3	0.1	0.3	0.1	-12.62	1.54	0.56
RPA4NT	TMEM63A	TMEM63A	4|2|2	8	2.67	3	2|1|1|3	0.01	0.04	0.01	0.04	0.01	-6	1.52	0.62
RPA4NT	PFN1	PFN1	3|2|3	8	2.67	3	1|2|1|3	0.01	0.01	0.01	0.01	0.01	-6	1.52	0.65
RPA4NT	CCT6A	CCT6A	7|11|39	57	19	3	5|18|7|20	0.01	0.04	0.01	0.04	0.01	-37.1	1.52	0.62
RPA4NT	CHORDC1	CHORDC1	0|0|8	8	2.67	3	0|2|0|5	0.14	0.42	0.14	0.42	0.14	-9.25	1.52	0.53
RPA4NT	PDCD6	PDCD6	2|5|9	16	5.33	3	1|5|2|6	0.02	0.05	0.02	0.05	0.02	-12.21	1.52	0.61
RPA4NT	AP3S1	AP3S1	4|4|9	17	5.67	3	0|4|2|9	0.01	0.02	0.01	0.02	0.01	-9.54	1.51	0.65
RPA4NT	PRDX1	PRDX1	14|16|17	47	15.67	3	9|8|7|18	0	0	0	0	0	-19.3	1.49	0.75
RPA4NT	SERPINA3	SERPINA3	4|3|3	10	3.33	3	1|0|3|5	0	0.01	0	0.01	0	-6	1.48	0.66
RPA4NT	PC	PC	127|147|201	475	158.33	3	95|134|87|157	0	0	0	0	0	-234.53	1.34	0.83
RPA4NT	C2CD2L	C2CD2L	1|0|0	1	0.33	3	0|0|0|1	0	0	0	0	0	-3.72	1.33	0.83
RPA4NT	TRIP11	TRIP11	0|0|1	1	0.33	3	0|0|0|1	0	0	0	0	0	-3.72	1.33	0.83
RPA4NT	PAK2	PAK2	0|1|4	5	1.67	3	0|1|0|4	0.05	0.16	0.05	0.16	0.05	-6.99	1.33	0.58
RPA4NT	ARFGAP1	ARFGAP1	1|2|3	6	2	3	0|1|1|4	0.01	0.03	0.01	0.03	0.01	-6.47	1.33	0.63
RPA4NT	ERCC6L	ERCC6L	0|0|3	3	1	3	0|1|0|2	0.07	0.22	0.07	0.22	0.07	-5.52	1.33	0.57
RPA4NT	KAT6A	KAT6A	2|1|0	3	1	3	0|1|0|2	0.03	0.08	0.03	0.08	0.03	-5.52	1.33	0.6
RPA4NT	MIF	MIF	3|4|4	11	3.67	3	1|4|2|4	0	0	0	0	0	-8.07	1.33	0.7
RPA4NT	ECH1	ECH1	0|0|2	2	0.67	3	0|0|0|2	0.06	0.18	0.06	0.18	0.06	-4.72	1.33	0.57
RPA4NT	GPRIN3	GPRIN3	0|1|1	2	0.67	3	0|0|0|2	0	0	0	0	0	-4.72	1.33	0.83
RPA4NT	WDR62	WDR62	0|1|1	2	0.67	3	0|0|0|2	0	0	0	0	0	-4.72	1.33	0.83
RPA4NT	RAF1	RAF1	1|1|0	2	0.67	3	0|0|0|2	0	0	0	0	0	-4.72	1.33	0.83
RPA4NT	SYNGAP1	SYNGAP1	1|1|2	4	1.33	3	2|0|0|2	0.01	0.04	0.01	0.04	0.01	-4.77	1.33	0.63
RPA4NT	PCCA	PCCA	99|114|139	352	117.33	3	69|83|76|127	0	0	0	0	0	-171.45	1.32	0.83
RPA4NT	MCCC1	MCCC1	84|92|120	296	98.67	3	61|87|62|99	0	0	0	0	0	-152.69	1.28	0.83
RPA4NT	CCT8	CCT8	42|55|99	196	65.33	3	43|55|46|61	0	0	0	0	0	-123.13	1.27	0.81
RPA4NT	JUP	JUP	17|0|4	21	7	3	0|8|1|13	0.03	0.09	0.03	0.09	0.03	-24.92	1.27	0.6
RPA4NT	PRRC2A	PRRC2A	0|1|16	17	5.67	3	0|3|0|15	0.08	0.25	0.08	0.25	0.08	-20.3	1.26	0.57
RPA4NT	UBE2M	UBE2M	6|7|7	20	6.67	3	3|8|5|6	0	0	0	0	0	-13.42	1.21	0.74
RPA4NT	NME1-NME2	NME1;NME1-NME2	5|7|6	18	6	3	4|4|6|6	0	0	0	0	0	-13.11	1.2	0.73
RPA4NT	PPIA	PPIA	12|12|13	37	12.33	3	6|11|11|14	0	0	0	0	0	-22.42	1.17	0.77
RPA4NT	EEF1B2	EEF1B2	4|0|2	6	2	3	1|2|2|2	0.01	0.04	0.01	0.04	0.01	-9.47	1.14	0.62
RPA4NT	SNRPB	SNRPB	11|18|16	45	15	3	7|13|13|20	0	0	0	0	0	-33.31	1.13	0.77
RPA4NT	ZC3HAV1	ZC3HAV1	2|8|27	37	12.33	3	2|11|6|25	0	0	0	0	0	-42.17	1.12	0.72
RPA4NT	CCDC22	CCDC22	2|2|1	5	1.67	3	1|2|2|1	0	0.01	0	0.01	0	-6.61	1.11	0.67
RPA4NT	FXR2	FXR2	0|2|22	24	8	3	2|11|2|15	0.01	0.03	0.01	0.03	0.01	-33.83	1.07	0.64
RPA4NT	UTRN	UTRN	0|0|4	4	1.33	3	0|4|0|1	0.05	0.16	0.05	0.16	0.05	-6.99	1.07	0.58
RPA4NT	PGK1	PGK1	7|16|22	45	15	3	17|13|17|10	0	0	0	0	0	-44.63	1.05	0.77
RPA4NT	RAN	RAN	24|33|46	103	34.33	3	26|33|29|45	0	0	0	0	0	-86.03	1.03	0.82
RPA4NT	GOT2	GOT2	15|21|32	68	22.67	3	16|20|20|33	0	0	0	0	0	-60.12	1.02	0.8
RPA4NT	SRBD1	SRBD1	0|1|2	3	1	3	1|2|0|1	0.01	0.03	0.01	0.03	0.01	-6.21	1	0.64
RPA4NT	HSPA4L	HSPA4L	1|0|2	3	1	3	0|2|0|2	0.01	0.04	0.01	0.04	0.01	-6.18	1	0.63
RPA4NT	H2AFV	H2AFV	7|5|12	24	8	3	4|10|4|14	0	0	0	0	0	-23.62	1	0.75
RPA4NT	PRMT7	PRMT7	0|4|17	21	7	3	1|11|7|10	0	0	0	0	0	-33.04	0.97	0.7
RPA4NT	ECI1	ECI1	2|2|9	13	4.33	3	2|5|2|9	0	0	0	0	0	-15.89	0.96	0.7
RPA4NT	PHB	PHB	1|2|2	5	1.67	3	0|4|0|3	0	0	0	0	0	-7.37	0.95	0.67
RPA4NT	AKR1A1	AKR1A1	0|2|3	5	1.67	3	1|2|2|2	0	0.01	0	0.01	0	-9.47	0.95	0.66
RPA4NT	RPL13	RPL13	9|16|37	62	20.67	3	14|19|15|41	0	0	0	0	0	-71.67	0.93	0.79
RPA4NT	RPS15A	RPS15A	9|13|19	41	13.67	3	10|15|12|22	0	0	0	0	0	-42.48	0.93	0.78
RPA4NT	PSMA4	PSMA4	0|3|4	7	2.33	3	2|2|2|4	0	0	0	0	0	-12.63	0.93	0.69
RPA4NT	PPIB	PPIB	10|13|29	52	17.33	3	14|16|17|30	0	0	0	0	0	-57.93	0.9	0.79
RPA4NT	CBR1	CBR1	0|1|9	10	3.33	3	0|7|6|2	0.01	0.02	0.01	0.02	0.01	-17.72	0.89	0.65
RPA4NT	SPG20	SPG20	4|0|16	20	6.67	3	3|9|5|13	0	0	0	0	0	-34.2	0.89	0.71
RPA4NT	WARS	WARS	2|5|11	18	6	3	1|8|3|15	0	0	0	0	0	-24.61	0.89	0.74
RPA4NT	TLN1	TLN1	0|1|7	8	2.67	3	0|4|2|6	0.01	0.03	0.01	0.03	0.01	-14.43	0.89	0.64
RPA4NT	ALDOC	ALDOC	0|1|1	2	0.67	3	0|2|1|0	0	0	0	0	0	-5.52	0.89	0.83
RPA4NT	HIST1H1C	HIST1H1C	1|4|7	12	4	3	2|4|1|11	0	0	0	0	0	-17.83	0.89	0.72
RPA4NT	HSPA1A	HSPA1A	30|30|61	121	40.33	3	29|46|46|61	0	0	0	0	0	-121.67	0.89	0.82
RPA4NT	TBCB	TBCB	1|2|10	13	4.33	3	4|4|4|8	0	0	0	0	0	-20.46	0.87	0.71
RPA4NT	PCBP1	PCBP1	8|10|18	36	12	3	8|17|9|21	0	0	0	0	0	-40.29	0.87	0.77
RPA4NT	PGAM1	PGAM1	3|17|15	35	11.67	3	4|20|10|21	0	0	0	0	0	-51.43	0.85	0.78
RPA4NT	MAPRE1	MAPRE1	2|7|13	22	7.33	3	3|11|8|13	0	0	0	0	0	-33.39	0.84	0.75
RPA4NT	HSPD1	HSPD1	1|5|6	12	4	3	2|9|2|6	0	0	0	0	0	-19.19	0.84	0.74
RPA4NT	RPS15	RPS15	1|2|9	12	4	3	0|7|0|12	0	0	0	0	0	-18.71	0.84	0.71
RPA4NT	RPL11	RPL11	5|6|14	25	8.33	3	7|11|7|16	0	0	0	0	0	-32.67	0.81	0.76
RPA4NT	DPYSL5	DPYSL5	2|2|2	6	2	3	2|3|2|3	0	0	0	0	0	-8.67	0.8	0.83
RPA4NT	RPL18	RPL18	10|20|24	54	18	3	21|22|21|26	0	0	0	0	0	-71.33	0.8	0.81
RPA4NT	PFAS	PFAS	0|0|3	3	1	3	0|1|0|4	0.02	0.07	0.02	0.07	0.02	-6.99	0.8	0.6
RPA4NT	GNA11	GNA11	2|0|1	3	1	3	0|2|1|2	0	0.01	0	0.01	0	-7.34	0.8	0.66
RPA4NT	DHX29	DHX29	0|1|24	25	8.33	3	0|19|0|23	0	0	0	0	0	-46.7	0.79	0.72
RPA4NT	PSMA7	PSMA7	11|12|19	42	14	3	12|21|14|24	0	0	0	0	0	-50.34	0.79	0.8
RPA4NT	HIST1H1E	HIST1H1E	16|28|44	88	29.33	3	28|32|29|60	0	0	0	0	0	-116.99	0.79	0.82
RPA4NT	VDAC2	VDAC2	7|8|13	28	9.33	3	6|15|11|16	0	0	0	0	0	-35.61	0.78	0.78
RPA4NT	RPL24	RPL24	3|8|21	32	10.67	3	12|14|12|17	0	0	0	0	0	-52.08	0.78	0.77
RPA4NT	RPL29	RPL29	0|4|6	10	3.33	3	4|4|4|5	0	0	0	0	0	-20.21	0.78	0.72
RPA4NT	ARFGAP2	ARFGAP2	0|1|10	11	3.67	3	0|8|2|9	0	0	0	0	0	-21.92	0.77	0.7
RPA4NT	MYH14	MYH14	2|0|2	4	1.33	3	1|2|2|2	0	0	0	0	0	-9.47	0.76	0.69
RPA4NT	CROCC	CROCC	2|2|0	4	1.33	3	4|0|1|2	0	0	0	0	0	-9.42	0.76	0.68
RPA4NT	SLC25A5	SLC25A5	19|27|47	93	31	3	33|36|38|57	0	0	0	0	0	-125.93	0.76	0.82
RPA4NT	PSMB3	PSMB3	0|0|4	4	1.33	3	0|5|0|2	0.02	0.05	0.02	0.05	0.02	-9.25	0.76	0.61
RPA4NT	TUBB	TUBB	32|27|45	104	34.67	3	32|57|38|58	0	0	0	0	0	-130.24	0.75	0.83
RPA4NT	RPL13A	RPL13A	4|11|20	35	11.67	3	11|16|11|24	0	0	0	0	0	-56.44	0.75	0.79
RPA4NT	ANXA2	ANXA2	15|20|43	78	26	3	23|42|27|47	0	0	0	0	0	-109.33	0.75	0.82
RPA4NT	STIP1	STIP1	2|2|6	10	3.33	3	0|8|2|8	0	0	0	0	0	-15.69	0.74	0.73
RPA4NT	CTPS1	CTPS1	0|3|21	24	8	3	0|17|2|24	0	0	0	0	0	-47.9	0.74	0.75
RPA4NT	ANXA5	ANXA5	0|1|5	6	2	3	2|4|5|0	0	0.01	0	0.01	0	-13.6	0.73	0.68
RPA4NT	LDHA	LDHA	27|27|55	109	36.33	3	34|66|38|65	0	0	0	0	0	-147.77	0.72	0.83
RPA4NT	RBBP4	RBBP4	2|0|7	9	3	3	2|6|3|6	0	0	0	0	0	-20.21	0.71	0.71
RPA4NT	AHCY	AHCY	20|25|43	88	29.33	3	34|51|36|45	0	0	0	0	0	-126.12	0.71	0.82
RPA4NT	IPO9	IPO9	1|3|12	16	5.33	3	0|10|0|20	0	0	0	0	0	-30.04	0.71	0.74
RPA4NT	GNA13	GNA13	4|2|2	8	2.67	3	3|8|0|4	0	0	0	0	0	-12.95	0.71	0.73
RPA4NT	FHL1	FHL1	4|2|4	10	3.33	3	4|5|4|6	0	0	0	0	0	-17.18	0.7	0.83
RPA4NT	RPL27A	RPL27A	4|6|9	19	6.33	3	7|8|8|13	0	0	0	0	0	-29.93	0.7	0.83
RPA4NT	ATP5L	ATP5L	3|4|9	16	5.33	3	7|7|6|11	0	0	0	0	0	-27.08	0.69	0.76
RPA4NT	LARP1	LARP1	2|4|37	43	14.33	3	4|37|10|35	0	0	0	0	0	-87.59	0.67	0.78
RPA4NT	FSIP2	FSIP2	0|1|2	3	1	3	1|2|0|3	0	0.01	0	0.01	0	-8.45	0.67	0.68
RPA4NT	POLI	POLI	0|0|2	2	0.67	3	0|1|0|3	0.01	0.04	0.01	0.04	0.01	-5.97	0.67	0.61
RPA4NT	EIF3K	EIF3K	0|2|2	4	1.33	3	0|1|0|7	0	0	0	0	0	-9.65	0.67	0.83
RPA4NT	ZNF587B	ZNF587B	0|1|0	1	0.33	3	0|1|0|1	0	0	0	0	0	-4.62	0.67	0.83
RPA4NT	YTHDF2	YTHDF2	4|4|8	16	5.33	3	2|10|5|15	0	0	0	0	0	-25.36	0.67	0.83
RPA4NT	REEP5	REEP5	0|1|2	3	1	3	0|1|0|5	0	0.01	0	0.01	0	-8.05	0.67	0.67
RPA4NT	DDHD1	DDHD1	1|0|5	6	2	3	0|7|0|5	0	0	0	0	0	-14.1	0.67	0.69
RPA4NT	GAPDH	GAPDH	32|30|47	109	36.33	3	36|64|48|68	0	0	0	0	0	-154.72	0.67	0.83
RPA4NT	HSP90AB1	HSP90AB1	20|26|52	98	32.67	3	31|55|36|73	0	0	0	0	0	-154.68	0.67	0.82
RPA4NT	PRDX6	PRDX6	21|19|24	64	21.33	3	23|40|23|42	0	0	0	0	0	-90.13	0.67	0.83
RPA4NT	SFN	SFN	1|0|0	1	0.33	3	0|0|0|2	0	0	0	0	0	-4.72	0.67	0.83
RPA4NT	SNX2	SNX2	0|1|3	4	1.33	3	0|4|0|4	0	0.01	0	0.01	0	-10.02	0.67	0.68
RPA4NT	EPB41L2	EPB41L2	0|2|10	12	4	3	0|7|2|15	0	0	0	0	0	-26.99	0.67	0.73
RPA4NT	ZNF598	ZNF598	0|1|1	2	0.67	3	0|1|0|3	0	0	0	0	0	-5.97	0.67	0.83
RPA4NT	LDHB	LDHB	20|28|51	99	33	3	45|58|34|60	0	0	0	0	0	-157.18	0.67	0.83
RPA4NT	PSAT1	PSAT1	7|16|26	49	16.33	3	18|33|16|32	0	0	0	0	0	-87.3	0.66	0.81
RPA4NT	RPL19	RPL19	3|2|21	26	8.67	3	6|15|8|24	0	0	0	0	0	-52.16	0.65	0.76
RPA4NT	TAGLN2	TAGLN2	11|12|18	41	13.67	3	17|26|17|24	0	0	0	0	0	-63.3	0.65	0.83
RPA4NT	RPL14	RPL14	6|7|15	28	9.33	3	11|15|9|22	0	0	0	0	0	-46.45	0.65	0.8
RPA4NT	SERBP1	SERBP1	0|8|25	33	11	3	10|28|2|29	0	0	0	0	0	-76.94	0.64	0.78
RPA4NT	CKB	CKB	11|10|18	39	13	3	12|26|13|30	0	0	0	0	0	-61.71	0.64	0.83
RPA4NT	EEF1G	EEF1G	27|30|45	102	34	3	43|66|47|57	0	0	0	0	0	-158.22	0.64	0.83
RPA4NT	TALDO1	TALDO1	0|11|18	29	9.67	3	10|17|12|21	0	0	0	0	0	-67.79	0.64	0.79
RPA4NT	HSPA8	HSPA8	8|8|29	45	15	3	12|25|25|35	0	0	0	0	0	-82.6	0.62	0.81
RPA4NT	GNB2L1	GNB2L1	13|17|20	50	16.67	3	21|31|21|34	0	0	0	0	0	-81.82	0.62	0.83
RPA4NT	PPP1CC	PPP1CC	4|4|6	14	4.67	3	7|10|7|6	0	0	0	0	0	-24.02	0.62	0.83
RPA4NT	TOMM20	TOMM20	2|2|2	6	2	3	2|5|4|2	0	0	0	0	0	-11.36	0.62	0.83
RPA4NT	RPS18	RPS18	3|4|18	25	8.33	3	8|18|6|22	0	0	0	0	0	-50.4	0.62	0.77
RPA4NT	YWHAE	YWHAE	6|7|7	20	6.67	3	4|9|7|24	0	0	0	0	0	-32.91	0.61	0.83
RPA4NT	PDCD5	PDCD5	2|2|7	11	3.67	3	1|7|5|11	0	0	0	0	0	-21.76	0.61	0.75
RPA4NT	HIST1H4A	HIST1H4A	35|41|82	158	52.67	3	63|91|67|128	0	0	0	0	0	-277.42	0.6	0.83
RPA4NT	EEF2	EEF2	38|46|112	196	65.33	3	76|135|88|135	0	0	0	0	0	-357.95	0.6	0.83
RPA4NT	RPLP0	RPLP0	8|12|15	35	11.67	3	17|21|18|22	0	0	0	0	0	-63.61	0.6	0.83
RPA4NT	RPL35	RPL35	2|4|12	18	6	3	6|8|6|20	0	0	0	0	0	-38.26	0.6	0.76
RPA4NT	PAICS	PAICS	10|20|40	70	23.33	3	29|38|37|53	0	0	0	0	0	-140.54	0.59	0.82
RPA4NT	DNAJB1	DNAJB1	1|8|31	40	13.33	3	17|23|20|30	0	0	0	0	0	-96.92	0.59	0.8
RPA4NT	HPRT1	HPRT1	1|7|12	20	6.67	3	7|14|12|12	0	0	0	0	0	-47.39	0.59	0.77
RPA4NT	RPL27	RPL27	3|6|15	24	8	3	9|15|4|26	0	0	0	0	0	-50.2	0.59	0.78
RPA4NT	SRP54	SRP54	1|6|26	33	11	3	5|28|3|39	0	0	0	0	0	-79.12	0.59	0.79
RPA4NT	ATP5A1	ATP5A1	7|12|27	46	15.33	3	20|26|21|39	0	0	0	0	0	-94.72	0.58	0.82
RPA4NT	RPL8	RPL8	3|13|19	35	11.67	3	12|21|18|30	0	0	0	0	0	-79.57	0.58	0.83
RPA4NT	PSME3	PSME3	4|6|9	19	6.33	3	9|12|8|15	0	0	0	0	0	-38.04	0.58	0.83
RPA4NT	RPS16	RPS16	7|14|23	44	14.67	3	23|28|20|30	0	0	0	0	0	-89.87	0.58	0.83
RPA4NT	EEF1A1	EEF1A1	35|44|75	154	51.33	3	53|130|67|110	0	0	0	0	0	-288.52	0.57	0.83
RPA4NT	PABPC1	PABPC1	0|4|11	15	5	3	3|13|6|14	0	0	0	0	0	-40.71	0.56	0.76
RPA4NT	EIF3C	EIF3C	2|8|36	46	15.33	3	9|34|18|48	0	0	0	0	0	-112.96	0.56	0.81
RPA4NT	GPI	GPI	29|34|65	128	42.67	3	52|95|58|102	0	0	0	0	0	-248.48	0.56	0.83
RPA4NT	SHMT2	SHMT2	5|5|31	41	13.67	3	17|27|18|36	0	0	0	0	0	-91.74	0.56	0.81
RPA4NT	RPS8	RPS8	7|13|24	44	14.67	3	16|31|27|31	0	0	0	0	0	-93.86	0.56	0.83
RPA4NT	RPS13	RPS13	0|7|25	32	10.67	3	11|18|11|36	0	0	0	0	0	-84.93	0.56	0.8
RPA4NT	VDAC1	VDAC1	7|4|6	17	5.67	3	7|14|9|11	0	0	0	0	0	-34.99	0.55	0.83
RPA4NT	PKM	PKM	22|28|71	121	40.33	3	43|104|51|102	0	0	0	0	0	-258.38	0.54	0.83
RPA4NT	NCAPH	NCAPH	1|5|23	29	9.67	3	6|24|10|31	0	0	0	0	0	-75.08	0.54	0.8
RPA4NT	RPL21	RPL21	3|3|13	19	6.33	3	9|11|9|18	0	0	0	0	0	-43.52	0.54	0.78
RPA4NT	SNRPE	SNRPE	3|4|6	13	4.33	3	6|9|6|11	0	0	0	0	0	-28.07	0.54	0.83
RPA4NT	COX4I1	COX4I1	4|3|14	21	7	3	9|9|10|25	0	0	0	0	0	-49.3	0.53	0.79
RPA4NT	RPL10A	RPL10A	15|16|23	54	18	3	25|37|33|42	0	0	0	0	0	-107.75	0.53	0.83
RPA4NT	RPL26	RPL26	4|6|21	31	10.33	3	13|17|12|36	0	0	0	0	0	-72.92	0.53	0.8
RPA4NT	FBLL1	FBLL1	2|0|2	4	1.33	3	2|2|2|4	0	0	0	0	0	-12.63	0.53	0.83
RPA4NT	RPL5	RPL5	8|19|48	75	25	3	31|51|38|68	0	0	0	0	0	-179.15	0.53	0.82
RPA4NT	CAPZA2	CAPZA2	4|4|6	14	4.67	3	2|17|1|16	0	0	0	0	0	-28.97	0.52	0.83
RPA4NT	RBBP7	RBBP7	0|1|15	16	5.33	3	7|12|9|13	0	0	0	0	0	-46.76	0.52	0.76
RPA4NT	EBP	EBP	3|2|4	9	3	3	6|8|4|5	0	0	0	0	0	-21.2	0.52	0.83
RPA4NT	CCT7	CCT7	0|16|41	57	19	3	20|51|27|51	0	0	0	0	0	-166.75	0.51	0.82
RPA4NT	CDC42	CDC42	0|2|6	8	2.67	3	0|9|0|12	0	0	0	0	0	-23.74	0.51	0.75
RPA4NT	ATIC	ATIC	0|0|5	5	1.67	3	0|8|2|3	0	0	0	0	0	-15.35	0.51	0.71
RPA4NT	RPL6	RPL6	15|18|34	67	22.33	3	35|54|37|49	0	0	0	0	0	-146.62	0.51	0.83
RPA4NT	HSP90AA1	HSP90AA1	23|29|58	110	36.67	3	45|75|60|110	0	0	0	0	0	-245.47	0.51	0.83
RPA4NT	SEC61B	SEC61B	0|2|4	6	2	3	4|3|4|5	0	0	0	0	0	-19.08	0.5	0.83
RPA4NT	YWHAQ	YWHAQ	3|3|16	22	7.33	3	4|19|10|26	0	0	0	0	0	-55.55	0.5	0.79
RPA4NT	GPATCH1	GPATCH1	0|4|20	24	8	3	4|25|4|31	0	0	0	0	0	-71.25	0.5	0.79
RPA4NT	NUDT21	NUDT21	8|4|9	21	7	3	12|16|16|13	0	0	0	0	0	-51.51	0.49	0.83
RPA4NT	RPL15	RPL15	14|16|23	53	17.67	3	30|41|37|35	0	0	0	0	0	-116.24	0.49	0.83
RPA4NT	RPS6	RPS6	5|5|21	31	10.33	3	16|21|19|29	0	0	0	0	0	-78.28	0.49	0.83
RPA4NT	RPS20	RPS20	2|1|8	11	3.67	3	4|10|4|12	0	0	0	0	0	-30.85	0.49	0.76
RPA4NT	LRRC59	LRRC59	5|5|24	34	11.33	3	14|26|15|37	0	0	0	0	0	-85.09	0.49	0.81
RPA4NT	SAR1A	SAR1A	1|2|2	5	1.67	3	2|6|3|3	0	0	0	0	0	-14.3	0.48	0.83
RPA4NT	RPS2	RPS2	13|11|28	52	17.33	3	26|42|30|46	0	0	0	0	0	-124.22	0.48	0.83
RPA4NT	RPS25	RPS25	2|0|7	9	3	3	4|7|3|11	0	0	0	0	0	-28.76	0.48	0.75
RPA4NT	RPL7	RPL7	5|16|39	60	20	3	31|50|29|55	0	0	0	0	0	-164.11	0.48	0.83
RPA4NT	RAB6A	RAB6A	2|3|9	14	4.67	3	6|11|8|15	0	0	0	0	0	-38.8	0.47	0.83
RPA4NT	AGTPBP1	AGTPBP1	2|0|31	33	11	3	6|31|4|53	0	0	0	0	0	-104.53	0.47	0.8
RPA4NT	TUFM	TUFM	4|2|24	30	10	3	14|25|11|36	0	0	0	0	0	-87.99	0.47	0.81
RPA4NT	RPL12	RPL12	5|5|13	23	7.67	3	10|18|12|25	0	0	0	0	0	-56.92	0.47	0.83
RPA4NT	ISOC1	ISOC1	0|2|5	7	2.33	3	0|13|0|7	0	0	0	0	0	-22.55	0.47	0.83
RPA4NT	MAP7D3	MAP7D3	0|0|6	6	2	3	2|5|0|10	0	0	0	0	0	-19.6	0.47	0.72
RPA4NT	EIF4A1	EIF4A1	10|27|46	83	27.67	3	44|72|45|77	0	0	0	0	0	-226.97	0.46	0.83
RPA4NT	RPL23A	RPL23A	4|4|15	23	7.67	3	12|18|12|24	0	0	0	0	0	-60.75	0.46	0.83
RPA4NT	TRIM28	TRIM28	21|22|53	96	32	3	54|80|67|78	0	0	0	0	0	-239.92	0.46	0.83
RPA4NT	RPL4	RPL4	5|17|42	64	21.33	3	29|50|36|71	0	0	0	0	0	-186.8	0.46	0.83
RPA4NT	RPL34	RPL34	1|3|9	13	4.33	3	7|8|8|15	0	0	0	0	0	-39.71	0.46	0.83
RPA4NT	CCT4	CCT4	5|23|49	77	25.67	3	40|69|48|70	0	0	0	0	0	-232.14	0.45	0.83
RPA4NT	SLC25A6	SLC25A6	6|7|20	33	11	3	14|36|16|32	0	0	0	0	0	-88.7	0.45	0.83
RPA4NT	TKT	TKT	18|30|48	96	32	3	51|81|59|91	0	0	0	0	0	-250.66	0.45	0.83
RPA4NT	RPS3	RPS3	18|16|31	65	21.67	3	34|50|38|72	0	0	0	0	0	-163.31	0.45	0.83
RPA4NT	RPS27	RPS27	5|6|6	17	5.67	3	8|13|13|16	0	0	0	0	0	-41.9	0.45	0.83
RPA4NT	PRDX2	PRDX2	0|0|2	2	0.67	3	0|2|0|4	0	0.01	0	0.01	0	-8.21	0.44	0.67
RPA4NT	DDX39B	DDX39B	11|12|37	60	20	3	34|50|38|59	0	0	0	0	0	-163.16	0.44	0.83
RPA4NT	NAE1	NAE1	2|1|1	4	1.33	3	1|5|1|5	0	0	0	0	0	-12.03	0.44	0.83
RPA4NT	DCXR	DCXR	0|0|6	6	2	3	1|5|0|12	0	0	0	0	0	-20.56	0.44	0.73
RPA4NT	UBE2N	UBE2N	0|1|0	1	0.33	3	1|1|0|1	0	0	0	0	0	-5.52	0.44	0.83
RPA4NT	HNRNPM	HNRNPM	9|18|45	72	24	3	34|58|52|73	0	0	0	0	0	-207.44	0.44	0.83
RPA4NT	AARS	AARS	0|1|3	4	1.33	3	0|6|0|6	0	0	0	0	0	-14.13	0.44	0.83
RPA4NT	GEMIN5	GEMIN5	0|1|16	17	5.67	3	1|23|4|25	0	0	0	0	0	-59.02	0.43	0.78
RPA4NT	RPS4X	RPS4X	7|13|26	46	15.33	3	23|35|28|58	0	0	0	0	0	-134.75	0.43	0.83
RPA4NT	PHB2	PHB2	7|8|31	46	15.33	3	31|43|29|41	0	0	0	0	0	-135.54	0.43	0.83
RPA4NT	HNRNPC	HNRNPC	9|8|13	30	10	3	18|28|21|27	0	0	0	0	0	-80.04	0.43	0.83
RPA4NT	RPS24	RPS24	2|4|9	15	5	3	6|16|8|16	0	0	0	0	0	-45.01	0.43	0.83
RPA4NT	CAP1	CAP1	0|2|7	9	3	3	3|8|4|13	0	0	0	0	0	-31.88	0.43	0.83
RPA4NT	CCT3	CCT3	0|5|40	45	15	3	24|43|32|43	0	0	0	0	0	-159.43	0.42	0.82
RPA4NT	MTHFD1	MTHFD1	1|3|28	32	10.67	3	13|31|16|41	0	0	0	0	0	-108.33	0.42	0.81
RPA4NT	PSMD4	PSMD4	3|5|4	12	4	3	8|10|8|12	0	0	0	0	0	-34.24	0.42	0.83
RPA4NT	COPZ1	COPZ1	0|1|4	5	1.67	3	0|4|2|10	0	0	0	0	0	-18.42	0.42	0.83
RPA4NT	RUVBL1	RUVBL1	2|0|11	13	4.33	3	2|17|4|18	0	0	0	0	0	-45.91	0.42	0.77
RPA4NT	YWHAZ	YWHAZ	0|5|11	16	5.33	3	1|18|9|23	0	0	0	0	0	-57.06	0.42	0.83
RPA4NT	PARP1	PARP1	48|55|113	216	72	3	126|207|140|216	0	0	0	0	0	-599.04	0.42	0.83
RPA4NT	BSG	BSG	0|3|8	11	3.67	3	6|9|6|15	0	0	0	0	0	-40.95	0.41	0.83
RPA4NT	TIMM50	TIMM50	0|4|10	14	4.67	3	4|14|6|22	0	0	0	0	0	-51.58	0.41	0.83
RPA4NT	RPS10	RPS10	3|6|17	26	8.67	3	10|21|15|38	0	0	0	0	0	-82.34	0.41	0.83
RPA4NT	RPS29	RPS29	0|1|3	4	1.33	3	0|2|2|9	0	0	0	0	0	-15.21	0.41	0.83
RPA4NT	HNRNPA2B1	HNRNPA2B1	13|12|27	52	17.33	3	37|43|35|55	0	0	0	0	0	-149.04	0.41	0.83
RPA4NT	SFXN1	SFXN1	2|2|18	22	7.33	3	10|21|15|28	0	0	0	0	0	-75.17	0.4	0.83
RPA4NT	ACOT7	ACOT7	0|3|12	15	5	3	6|15|7|22	0	0	0	0	0	-56.17	0.4	0.83
RPA4NT	UHRF1BP1	UHRF1BP1	1|0|2	3	1	3	1|2|2|5	0	0	0	0	0	-12.64	0.4	0.83
RPA4NT	RPS5	RPS5	2|11|23	36	12	3	23|38|21|38	0	0	0	0	0	-125.75	0.4	0.83
RPA4NT	VDAC3	VDAC3	4|3|16	23	7.67	3	13|15|17|32	0	0	0	0	0	-75.08	0.4	0.83
RPA4NT	PSMB2	PSMB2	0|2|8	10	3.33	3	5|10|5|13	0	0	0	0	0	-37.66	0.4	0.83
RPA4NT	RPS19	RPS19	0|1|15	16	5.33	3	6|15|5|27	0	0	0	0	0	-59.22	0.4	0.78
RPA4NT	PRPS1	PRPS1	0|3|13	16	5.33	3	3|17|6|27	0	0	0	0	0	-59.15	0.4	0.83
RPA4NT	ZNF605	ZNF605	1|0|2	3	1	3	2|2|3|3	0	0	0	0	0	-12.63	0.4	0.83
RPA4NT	IRS4	IRS4	2|3|28	33	11	3	6|42|16|49	0	0	0	0	0	-117.21	0.39	0.83
RPA4NT	SF3A3	SF3A3	0|4|7	11	3.67	3	4|14|8|13	0	0	0	0	0	-44.28	0.38	0.83
RPA4NT	ADSS	ADSS	0|3|6	9	3	3	4|15|4|9	0	0	0	0	0	-36.24	0.38	0.83
RPA4NT	HNRNPA1	HNRNPA1	21|13|24	58	19.33	3	42|52|43|66	0	0	0	0	0	-181.06	0.38	0.83
RPA4NT	ATP5J2-PTCD1	ATP5J2;ATP5J2-PTCD1	2|0|4	6	2	3	4|6|4|7	0	0	0	0	0	-24.6	0.38	0.83
RPA4NT	IPO8	IPO8	1|6|13	20	6.67	3	13|25|13|19	0	0	0	0	0	-74.65	0.38	0.83
RPA4NT	HNRNPU	HNRNPU	14|24|44	82	27.33	3	46|81|54|107	0	0	0	0	0	-268.18	0.38	0.83
RPA4NT	BCAP31	BCAP31	3|1|19	23	7.67	3	13|20|18|29	0	0	0	0	0	-85.6	0.38	0.83
RPA4NT	RPS11	RPS11	0|7|21	28	9.33	3	22|27|18|30	0	0	0	0	0	-109.36	0.38	0.83
RPA4NT	SNRPC	SNRPC	2|0|0	2	0.67	3	0|2|2|3	0	0	0	0	0	-9.47	0.38	0.7
RPA4NT	RPN1	RPN1	3|5|33	41	13.67	3	25|47|25|51	0	0	0	0	0	-152.51	0.37	0.83
RPA4NT	CDK1	CDK1	7|9|28	44	14.67	3	30|45|29|53	0	0	0	0	0	-149.05	0.37	0.83
RPA4NT	PPIL1	PPIL1	1|2|4	7	2.33	3	4|7|5|9	0	0	0	0	0	-25.77	0.37	0.83
RPA4NT	RPL18A	RPL18A	4|4|17	25	8.33	3	15|23|14|38	0	0	0	0	0	-85.86	0.37	0.83
RPA4NT	PPP1CA	PPP1CA	4|7|20	31	10.33	3	17|34|19|41	0	0	0	0	0	-108.6	0.37	0.83
RPA4NT	PTBP1	PTBP1	8|10|29	47	15.67	3	31|53|30|55	0	0	0	0	0	-158.81	0.37	0.83
RPA4NT	ALDH7A1	ALDH7A1	0|0|8	8	2.67	3	2|10|6|11	0	0	0	0	0	-33.13	0.37	0.76
RPA4NT	SNRPA	SNRPA	0|1|2	3	1	3	0|3|3|5	0	0	0	0	0	-13.65	0.36	0.83
RPA4NT	ARF3	ARF3	6|4|6	16	5.33	3	7|22|10|21	0	0	0	0	0	-54.08	0.36	0.83
RPA4NT	PGD	PGD	6|14|39	59	19.67	3	35|67|43|75	0	0	0	0	0	-220.55	0.36	0.83
RPA4NT	SSR4	SSR4	1|0|6	7	2.33	3	2|8|5|11	0	0	0	0	0	-29.84	0.36	0.83
RPA4NT	MAP1B	MAP1B	1|1|10	12	4	3	3|15|3|24	0	0	0	0	0	-46.4	0.36	0.83
RPA4NT	RPS9	RPS9	3|7|25	35	11.67	3	25|33|28|42	0	0	0	0	0	-131.07	0.36	0.83
RPA4NT	PIGS	PIGS	0|0|4	4	1.33	3	0|7|0|8	0	0	0	0	0	-17.49	0.36	0.73
RPA4NT	ESYT1	ESYT1	0|1|17	18	6	3	1|34|2|32	0	0	0	0	0	-76.64	0.35	0.83
RPA4NT	SYNCRIP	SYNCRIP	8|6|15	29	9.67	3	17|40|23|29	0	0	0	0	0	-100.55	0.35	0.83
RPA4NT	RAB14	RAB14	0|2|8	10	3.33	3	3|9|4|22	0	0	0	0	0	-42.53	0.35	0.83
RPA4NT	RAC1	RAC1	0|0|11	11	3.67	3	6|11|7|18	0	0	0	0	0	-47.49	0.35	0.77
RPA4NT	DYNLL1	DYNLL1	1|3|5	9	3	3	6|8|6|14	0	0	0	0	0	-35.3	0.35	0.83
RPA4NT	SNRPD3	SNRPD3	2|2|8	12	4	3	9|12|8|17	0	0	0	0	0	-45.27	0.35	0.83
RPA4NT	EMD	EMD	1|2|7	10	3.33	3	3|12|8|15	0	0	0	0	0	-39.38	0.35	0.83
RPA4NT	EIF5A	EIF5A	4|2|5	11	3.67	3	3|15|6|18	0	0	0	0	0	-40.4	0.35	0.83
RPA4NT	HN1	HN1	1|1|4	6	2	3	3|12|5|3	0	0	0	0	0	-23.27	0.35	0.83
RPA4NT	ARPC3	ARPC3	0|1|6	7	2.33	3	3|9|3|12	0	0	0	0	0	-30.85	0.35	0.83
RPA4NT	EIF4A3	EIF4A3	0|8|18	26	8.67	3	19|31|21|31	0	0	0	0	0	-114.8	0.34	0.83
RPA4NT	SFPQ	SFPQ	5|7|22	34	11.33	3	26|34|28|47	0	0	0	0	0	-131.7	0.34	0.83
RPA4NT	MDH1	MDH1	4|5|9	18	6	3	12|24|19|15	0	0	0	0	0	-65.11	0.34	0.83
RPA4NT	FBL	FBL	0|7|27	34	11.33	3	23|35|27|51	0	0	0	0	0	-152.38	0.33	0.83
RPA4NT	CMBL	CMBL	0|1|3	4	1.33	3	0|8|1|7	0	0	0	0	0	-18.47	0.33	0.83
RPA4NT	DHX9	DHX9	23|24|83	130	43.33	3	101|145|115|163	0	0	0	0	0	-495.16	0.33	0.83
RPA4NT	HNRNPK	HNRNPK	8|12|17	37	12.33	3	31|42|34|44	0	0	0	0	0	-140.24	0.33	0.83
RPA4NT	RAB1B	RAB1B	4|4|4	12	4	3	8|12|8|20	0	0	0	0	0	-41.76	0.33	0.83
RPA4NT	IGF2BP3	IGF2BP3	1|0|4	5	1.67	3	0|7|0|13	0	0	0	0	0	-22.55	0.33	0.83
RPA4NT	PRDX3	PRDX3	1|0|1	2	0.67	3	0|1|0|7	0	0	0	0	0	-9.65	0.33	0.83
RPA4NT	YARS	YARS	0|6|31	37	12.33	3	27|46|23|55	0	0	0	0	0	-169.07	0.33	0.83
RPA4NT	TRRAP	TRRAP	0|1|2	3	1	3	0|5|1|6	0	0	0	0	0	-14.29	0.33	0.83
RPA4NT	RPL3	RPL3	1|7|20	28	9.33	3	10|31|24|48	0	0	0	0	0	-121.53	0.33	0.83
RPA4NT	RAB7A	RAB7A	3|5|10	18	6	3	12|22|13|26	0	0	0	0	0	-70.97	0.33	0.83
RPA4NT	USP54	USP54	0|0|1	1	0.33	3	0|2|0|2	0	0	0	0	0	-6.18	0.33	0.83
RPA4NT	SPTAN1	SPTAN1	1|0|0	1	0.33	3	1|1|1|1	0	0	0	0	0	-6.21	0.33	0.83
RPA4NT	RPL30	RPL30	2|1|8	11	3.67	3	8|13|8|15	0	0	0	0	0	-46.32	0.33	0.83
RPA4NT	C19ORF43	C19ORF43	0|5|10	15	5	3	12|14|12|24	0	0	0	0	0	-69.92	0.32	0.83
RPA4NT	ARF4	ARF4	4|4|5	13	4.33	3	7|19|12|17	0	0	0	0	0	-49.18	0.32	0.83
RPA4NT	GLO1	GLO1	0|0|7	7	2.33	3	3|11|7|8	0	0	0	0	0	-33.34	0.32	0.83
RPA4NT	SLC25A3	SLC25A3	4|8|15	27	9	3	19|27|28|40	0	0	0	0	0	-112.16	0.32	0.83
RPA4NT	ACACA	ACACA	4|8|7	19	6.33	3	9|25|8|38	0	0	0	0	0	-74.8	0.32	0.83
RPA4NT	BLMH	BLMH	3|3|5	11	3.67	3	4|17|5|20	0	0	0	0	0	-41.83	0.32	0.83
RPA4NT	AP3D1	AP3D1	1|7|18	26	8.67	3	3|47|14|43	0	0	0	0	0	-114.54	0.32	0.83
RPA4NT	RPL36	RPL36	0|4|5	9	3	3	7|9|7|14	0	0	0	0	0	-42.33	0.32	0.83
RPA4NT	ELAVL1	ELAVL1	0|3|5	8	2.67	3	5|10|6|13	0	0	0	0	0	-38.87	0.31	0.83
RPA4NT	RAB5C	RAB5C	3|1|7	11	3.67	3	7|16|10|14	0	0	0	0	0	-49.53	0.31	0.83
RPA4NT	EEF1E1	EEF1E1	1|4|2	7	2.33	3	4|13|4|9	0	0	0	0	0	-30.8	0.31	0.83
RPA4NT	ILF2	ILF2	6|10|25	41	13.67	3	28|55|30|65	0	0	0	0	0	-174.62	0.31	0.83
RPA4NT	EIF4G1	EIF4G1	5|9|32	46	15.33	3	21|65|33|77	0	0	0	0	0	-197.43	0.31	0.83
RPA4NT	TRAP1	TRAP1	0|4|30	34	11.33	3	20|47|23|57	0	0	0	0	0	-164.4	0.31	0.83
RPA4NT	VAPB	VAPB	0|1|4	5	1.67	3	0|5|1|16	0	0	0	0	0	-24.75	0.3	0.83
RPA4NT	SARS	SARS	1|6|20	27	9	3	11|45|15|49	0	0	0	0	0	-129.11	0.3	0.83
RPA4NT	MAGT1	MAGT1	0|1|1	2	0.67	3	1|3|0|5	0	0	0	0	0	-11.28	0.3	0.83
RPA4NT	KHSRP	KHSRP	3|12|20	35	11.67	3	25|45|31|53	0	0	0	0	0	-159.24	0.3	0.83
RPA4NT	NEK9	NEK9	0|0|2	2	0.67	3	0|3|1|5	0	0	0	0	0	-11.28	0.3	0.83
RPA4NT	SMAP1	SMAP1	0|0|2	2	0.67	3	0|3|2|4	0	0	0	0	0	-11.51	0.3	0.83
RPA4NT	GOT1	GOT1	0|1|5	6	2	3	1|10|2|14	0	0	0	0	0	-30.54	0.3	0.83
RPA4NT	RHOA	RHOA	0|2|5	7	2.33	3	5|8|7|11	0	0	0	0	0	-35.67	0.3	0.83
RPA4NT	LIN54	LIN54	0|4|13	17	5.67	3	10|24|10|31	0	0	0	0	0	-83.96	0.3	0.83
RPA4NT	EIF2S3	EIF2S3	2|7|15	24	8	3	15|36|25|36	0	0	0	0	0	-116.8	0.29	0.83
RPA4NT	EIF3D	EIF3D	1|4|18	23	7.67	3	8|40|16|43	0	0	0	0	0	-114.76	0.29	0.83
RPA4NT	RPL35A	RPL35A	0|2|5	7	2.33	3	5|5|4|18	0	0	0	0	0	-35.99	0.29	0.83
RPA4NT	BLVRA	BLVRA	0|0|5	5	1.67	3	0|8|2|13	0	0	0	0	0	-26.12	0.29	0.83
RPA4NT	CLIC1	CLIC1	0|0|3	3	1	3	1|5|2|6	0	0	0	0	0	-16.84	0.29	0.83
RPA4NT	MAT2A	MAT2A	1|3|7	11	3.67	3	5|12|9|24	0	0	0	0	0	-52.15	0.29	0.83
RPA4NT	XRCC5	XRCC5	3|8|40	51	17	3	30|82|33|93	0	0	0	0	0	-251.49	0.29	0.83
RPA4NT	UBA1	UBA1	3|8|27	38	12.67	3	26|64|28|59	0	0	0	0	0	-184.24	0.29	0.83
RPA4NT	ASNS	ASNS	6|7|34	47	15.67	3	39|68|45|62	0	0	0	0	0	-214.3	0.29	0.83
RPA4NT	DAD1	DAD1	0|0|3	3	1	3	4|3|4|3	0	0	0	0	0	-16.95	0.29	0.83
RPA4NT	GDI2	GDI2	4|9|27	40	13.33	3	21|66|30|72	0	0	0	0	0	-193.43	0.28	0.83
RPA4NT	CHMP4B	CHMP4B	1|3|4	8	2.67	3	4|13|9|12	0	0	0	0	0	-39.62	0.28	0.83
RPA4NT	RBMX	RBMX	1|3|9	13	4.33	3	14|11|16|22	0	0	0	0	0	-67.09	0.28	0.83
RPA4NT	RPL37A	RPL37A	2|2|2	6	2	3	3|8|4|14	0	0	0	0	0	-26.86	0.28	0.83
RPA4NT	TARDBP	TARDBP	2|2|6	10	3.33	3	6|16|8|17	0	0	0	0	0	-46.05	0.28	0.83
RPA4NT	CORO1C	CORO1C	0|2|8	10	3.33	3	6|13|7|22	0	0	0	0	0	-53.9	0.28	0.83
RPA4NT	TMX1	TMX1	0|1|4	5	1.67	3	5|4|5|10	0	0	0	0	0	-27.89	0.28	0.83
RPA4NT	RBM14	RBM14	0|1|9	10	3.33	3	6|16|8|19	0	0	0	0	0	-55.21	0.27	0.83
RPA4NT	RPL17	RPL17	1|3|15	19	6.33	3	13|25|19|38	0	0	0	0	0	-101.86	0.27	0.83
RPA4NT	CLTC	CLTC	3|9|53	65	21.67	3	29|123|34|134	0	0	0	0	0	-342.3	0.27	0.83
RPA4NT	EIF3H	EIF3H	0|1|5	6	2	3	3|10|3|14	0	0	0	0	0	-34.01	0.27	0.83
RPA4NT	EIF3G	EIF3G	0|0|7	7	2.33	3	4|12|5|13	0	0	0	0	0	-38.65	0.27	0.83
RPA4NT	CCAR2	CCAR2	2|5|27	34	11.33	3	23|52|32|64	0	0	0	0	0	-181.74	0.27	0.83
RPA4NT	AGAP3	AGAP3	1|0|0	1	0.33	3	1|1|1|2	0	0	0	0	0	-7.34	0.27	0.83
RPA4NT	SF3B3	SF3B3	2|2|15	19	6.33	3	12|24|12|45	0	0	0	0	0	-95.38	0.27	0.83
RPA4NT	SLC16A1	SLC16A1	0|2|6	8	2.67	3	5|12|7|15	0	0	0	0	0	-44.3	0.27	0.83
RPA4NT	CHEK2	CHEK2	0|1|1	2	0.67	3	0|2|0|8	0	0	0	0	0	-12	0.27	0.83
RPA4NT	RPS23	RPS23	0|2|6	8	2.67	3	6|11|7|15	0	0	0	0	0	-44.39	0.27	0.83
RPA4NT	AACS	AACS	1|0|0	1	0.33	3	0|2|0|3	0	0	0	0	0	-7.19	0.27	0.83
RPA4NT	PTPN23	PTPN23	0|0|1	1	0.33	3	1|0|0|4	0	0	0	0	0	-6.99	0.27	0.83
RPA4NT	TPX2	TPX2	0|5|45	50	16.67	3	26|78|45|96	0	0	0	0	0	-274.08	0.27	0.83
RPA4NT	H2AFY	H2AFY	4|7|22	33	11	3	29|50|34|53	0	0	0	0	0	-168.85	0.27	0.83
RPA4NT	STMN1	STMN1	3|1|4	8	2.67	3	8|7|7|17	0	0	0	0	0	-40.56	0.27	0.83
RPA4NT	MARK2	MARK2	0|0|1	1	0.33	3	0|2|0|3	0	0	0	0	0	-7.19	0.27	0.83
RPA4NT	RPL31	RPL31	0|0|5	5	1.67	3	0|8|0|17	0	0	0	0	0	-27.97	0.27	0.83
RPA4NT	XRCC6	XRCC6	6|13|44	63	21	3	49|95|59|117	0	0	0	0	0	-330.3	0.26	0.83
RPA4NT	ILF3	ILF3	10|14|35	59	19.67	3	55|80|59|108	0	0	0	0	0	-296.26	0.26	0.83
RPA4NT	RPL32	RPL32	0|2|9	11	3.67	3	8|18|7|24	0	0	0	0	0	-63.94	0.26	0.83
RPA4NT	U2SURP	U2SURP	5|13|39	57	19	3	58|82|61|106	0	0	0	0	0	-320.24	0.25	0.83
RPA4NT	TCP1	TCP1	0|5|25	30	10	3	18|55|28|60	0	0	0	0	0	-180.01	0.25	0.83
RPA4NT	CKAP5	CKAP5	2|0|27	29	9.67	3	4|63|9|80	0	0	0	0	0	-173.76	0.25	0.83
RPA4NT	LUC7L3	LUC7L3	2|0|2	4	1.33	3	2|8|4|7	0	0	0	0	0	-24.52	0.25	0.83
RPA4NT	ILKAP	ILKAP	1|2|11	14	4.67	3	14|24|14|22	0	0	0	0	0	-79.18	0.25	0.83
RPA4NT	SEC22B	SEC22B	0|2|8	10	3.33	3	8|16|12|18	0	0	0	0	0	-61.17	0.25	0.83
RPA4NT	RCC2	RCC2	0|8|26	34	11.33	3	29|54|35|66	0	0	0	0	0	-206.06	0.25	0.83
RPA4NT	RPSA	RPSA	2|1|4	7	2.33	3	8|10|7|14	0	0	0	0	0	-40.87	0.24	0.83
RPA4NT	ERMP1	ERMP1	0|2|0	2	0.67	3	1|5|1|4	0	0	0	0	0	-13.65	0.24	0.83
RPA4NT	ATP1B3	ATP1B3	1|1|4	6	2	3	4|11|7|12	0	0	0	0	0	-35.32	0.24	0.83
RPA4NT	SNRPD1	SNRPD1	1|2|6	9	3	3	10|17|11|13	0	0	0	0	0	-53.96	0.24	0.83
RPA4NT	CBX1	CBX1	2|0|12	14	4.67	3	17|18|17|27	0	0	0	0	0	-89.2	0.24	0.83
RPA4NT	TAF9B	TAF9B	1|1|2	4	1.33	3	3|5|6|8	0	0	0	0	0	-22.61	0.24	0.83
RPA4NT	AAR2	AAR2	0|0|5	5	1.67	3	0|12|2|14	0	0	0	0	0	-31.44	0.24	0.83
RPA4NT	RPL9	RPL9	0|0|10	10	3.33	3	4|22|9|21	0	0	0	0	0	-62.71	0.24	0.83
RPA4NT	PSMB1	PSMB1	2|2|7	11	3.67	3	9|20|12|19	0	0	0	0	0	-60.18	0.24	0.83
RPA4NT	ACTN4	ACTN4	7|6|52	65	21.67	3	60|101|70|125	0	0	0	0	0	-370.23	0.24	0.83
RPA4NT	HNRNPL	HNRNPL	6|4|10	20	6.67	3	18|33|24|43	0	0	0	0	0	-116.29	0.23	0.83
RPA4NT	DDX17	DDX17	4|2|16	22	7.33	3	26|31|23|46	0	0	0	0	0	-132.32	0.23	0.83
RPA4NT	WDR70	WDR70	1|9|20	30	10	3	28|46|38|64	0	0	0	0	0	-191.99	0.23	0.83
RPA4NT	ZMPSTE24	ZMPSTE24	0|2|6	8	2.67	3	6|18|6|17	0	0	0	0	0	-52.93	0.23	0.83
RPA4NT	AIMP2	AIMP2	0|3|4	7	2.33	3	5|9|7|20	0	0	0	0	0	-46.14	0.23	0.83
RPA4NT	PSMB5	PSMB5	0|4|8	12	4	3	15|20|13|21	0	0	0	0	0	-78	0.23	0.83
RPA4NT	HSPA4	HSPA4	0|1|4	5	1.67	3	1|13|3|13	0	0	0	0	0	-33.85	0.22	0.83
RPA4NT	RBM10	RBM10	0|1|22	23	7.67	3	24|34|31|48	0	0	0	0	0	-153.72	0.22	0.83
RPA4NT	CYB5R3	CYB5R3	1|2|12	15	5	3	7|29|16|41	0	0	0	0	0	-99.28	0.22	0.83
RPA4NT	PRMT5	PRMT5	0|2|16	18	6	3	14|36|21|37	0	0	0	0	0	-120.97	0.22	0.83
RPA4NT	MCM7	MCM7	0|1|21	22	7.33	3	9|53|21|52	0	0	0	0	0	-150.7	0.22	0.83
RPA4NT	DDX5	DDX5	0|1|15	16	5.33	3	16|27|20|34	0	0	0	0	0	-108.96	0.22	0.83
RPA4NT	MYH9	MYH9	5|9|43	57	19	3	34|102|47|162	0	0	0	0	0	-361.44	0.22	0.83
RPA4NT	FASN	FASN	7|12|70	89	29.67	3	71|175|99|191	0	0	0	0	0	-565.24	0.22	0.83
RPA4NT	MSN	MSN	3|6|15	24	8	3	11|49|20|65	0	0	0	0	0	-148.61	0.22	0.83
RPA4NT	ACLY	ACLY	2|7|44	53	17.67	3	41|115|63|112	0	0	0	0	0	-359.74	0.21	0.83
RPA4NT	VAPA	VAPA	0|1|11	12	4	3	7|25|13|30	0	0	0	0	0	-83.95	0.21	0.83
RPA4NT	RBM4	RBM4	0|1|5	6	2	3	5|9|7|17	0	0	0	0	0	-43.03	0.21	0.83
RPA4NT	UBFD1	UBFD1	0|0|2	2	0.67	3	0|4|3|6	0	0	0	0	0	-15.64	0.21	0.83
RPA4NT	PRC1	PRC1	2|0|0	2	0.67	3	2|4|2|5	0	0	0	0	0	-15.84	0.21	0.83
RPA4NT	RPL28	RPL28	2|2|8	12	4	3	16|17|15|27	0	0	0	0	0	-76.6	0.21	0.83
RPA4NT	RPL22	RPL22	0|1|3	4	1.33	3	4|7|3|12	0	0	0	0	0	-29.8	0.21	0.83
RPA4NT	MTOR	MTOR	0|1|2	3	1	3	0|8|0|11	0	0	0	0	0	-21.71	0.21	0.83
RPA4NT	SND1	SND1	0|3|24	27	9	3	14|62|24|74	0	0	0	0	0	-194.3	0.21	0.83
RPA4NT	ATP5F1	ATP5F1	2|0|9	11	3.67	3	10|21|13|26	0	0	0	0	0	-78.68	0.21	0.83
RPA4NT	YWHAB	YWHAB	0|0|2	2	0.67	3	0|6|0|7	0	0	0	0	0	-15.25	0.21	0.83
RPA4NT	TARS	TARS	7|4|31	42	14	3	47|78|51|89	0	0	0	0	0	-277.79	0.21	0.83
RPA4NT	CXORF56	CXORF56	0|0|8	8	2.67	3	10|12|10|19	0	0	0	0	0	-57.84	0.21	0.83
RPA4NT	SURF4	SURF4	0|2|2	4	1.33	3	2|11|3|9	0	0	0	0	0	-28.56	0.21	0.83
RPA4NT	SNW1	SNW1	0|3|27	30	10	3	34|58|40|70	0	0	0	0	0	-226.36	0.2	0.83
RPA4NT	YEATS2	YEATS2	1|3|21	25	8.33	3	16|56|25|67	0	0	0	0	0	-178.09	0.2	0.83
RPA4NT	COX6C	COX6C	0|1|2	3	1	3	0|2|2|16	0	0	0	0	0	-22.38	0.2	0.83
RPA4NT	HAT1	HAT1	2|2|10	14	4.67	3	12|32|16|33	0	0	0	0	0	-95.74	0.2	0.83
RPA4NT	TCERG1	TCERG1	1|5|22	28	9.33	3	34|47|42|67	0	0	0	0	0	-207.75	0.2	0.83
RPA4NT	VCP	VCP	0|2|10	12	4	3	1|33|11|34	0	0	0	0	0	-88.02	0.2	0.83
RPA4NT	MATR3	MATR3	2|2|21	25	8.33	3	25|48|35|58	0	0	0	0	0	-176.42	0.2	0.83
RPA4NT	PAPD5	PAPD5	0|1|2	3	1	3	1|9|4|6	0	0	0	0	0	-23.17	0.2	0.83
RPA4NT	NCOR1	NCOR1	1|5|27	33	11	3	26|67|26|97	0	0	0	0	0	-235.96	0.2	0.83
RPA4NT	MARS	MARS	0|3|19	22	7.33	3	18|56|20|59	0	0	0	0	0	-170.93	0.19	0.83
RPA4NT	KHDRBS1	KHDRBS1	0|2|6	8	2.67	3	8|17|10|21	0	0	0	0	0	-63.09	0.19	0.83
RPA4NT	ARNT	ARNT	0|0|1	1	0.33	3	0|3|0|4	0	0	0	0	0	-9.33	0.19	0.83
RPA4NT	PFKP	PFKP	2|6|32	40	13.33	3	40|83|49|107	0	0	0	0	0	-301.75	0.19	0.83
RPA4NT	ZNF207	ZNF207	0|1|3	4	1.33	3	4|10|4|10	0	0	0	0	0	-32.15	0.19	0.83
RPA4NT	EMSY	EMSY	0|1|15	16	5.33	3	17|33|14|48	0	0	0	0	0	-125.14	0.19	0.83
RPA4NT	EBNA1BP2	EBNA1BP2	0|3|14	17	5.67	3	22|32|25|39	0	0	0	0	0	-132.63	0.19	0.83
RPA4NT	EIF4G2	EIF4G2	0|4|14	18	6	3	5|49|13|57	0	0	0	0	0	-138.15	0.19	0.83
RPA4NT	POLD3	POLD3	0|3|5	8	2.67	3	9|16|8|23	0	0	0	0	0	-62.95	0.19	0.83
RPA4NT	GPN1	GPN1	0|0|1	1	0.33	3	0|5|0|2	0	0	0	0	0	-9.25	0.19	0.83
RPA4NT	GART	GART	0|6|23	29	9.67	3	19|81|31|80	0	0	0	0	0	-235.81	0.18	0.83
RPA4NT	WRNIP1	WRNIP1	0|2|10	12	4	3	14|24|17|34	0	0	0	0	0	-99.85	0.18	0.83
RPA4NT	PNP	PNP	0|1|4	5	1.67	3	2|16|4|15	0	0	0	0	0	-41.56	0.18	0.83
RPA4NT	SUPT16H	SUPT16H	6|4|23	33	11	3	33|73|34|110	0	0	0	0	0	-260.57	0.18	0.83
RPA4NT	OLA1	OLA1	0|1|3	4	1.33	3	0|15|2|13	0	0	0	0	0	-33.69	0.18	0.83
RPA4NT	DDOST	DDOST	1|2|8	11	3.67	3	12|26|15|27	0	0	0	0	0	-85.47	0.18	0.83
RPA4NT	DARS	DARS	0|1|17	18	6	3	22|40|29|42	0	0	0	0	0	-149.29	0.18	0.83
RPA4NT	RPRD2	RPRD2	0|6|20	26	8.67	3	32|62|42|71	0	0	0	0	0	-231.91	0.17	0.83
RPA4NT	GANAB	GANAB	1|4|23	28	9.33	3	32|68|37|83	0	0	0	0	0	-240.79	0.17	0.83
RPA4NT	MCM10	MCM10	0|0|1	1	0.33	3	0|5|0|3	0	0	0	0	0	-9.96	0.17	0.83
RPA4NT	NDUFB6	NDUFB6	0|0|1	1	0.33	3	0|3|0|5	0	0	0	0	0	-9.96	0.17	0.83
RPA4NT	RSL1D1	RSL1D1	1|1|25	27	9	3	34|61|45|78	0	0	0	0	0	-238.8	0.17	0.83
RPA4NT	KNOP1	KNOP1	0|6|35	41	13.67	3	59|80|59|117	0	0	0	0	0	-352.98	0.17	0.83
RPA4NT	GATAD2B	GATAD2B	1|3|12	16	5.33	3	22|27|23|50	0	0	0	0	0	-131.77	0.17	0.83
RPA4NT	IK	IK	1|3|11	15	5	3	19|31|23|42	0	0	0	0	0	-124.22	0.17	0.83
RPA4NT	USMG5	USMG5	0|0|3	3	1	3	4|6|5|8	0	0	0	0	0	-26.82	0.17	0.83
RPA4NT	IPO7	IPO7	0|2|8	10	3.33	3	4|36|4|36	0	0	0	0	0	-88.98	0.17	0.83
RPA4NT	TNPO1	TNPO1	0|1|3	4	1.33	3	0|9|0|23	0	0	0	0	0	-35.51	0.17	0.83
RPA4NT	HNRNPR	HNRNPR	1|3|15	19	6.33	3	26|43|31|46	0	0	0	0	0	-158.9	0.17	0.83
RPA4NT	SMU1	SMU1	0|1|10	11	3.67	3	4|32|11|40	0	0	0	0	0	-96.98	0.17	0.83
RPA4NT	CSE1L	CSE1L	5|6|31	42	14	3	55|102|62|107	0	0	0	0	0	-341.13	0.17	0.83
RPA4NT	ATP1A1	ATP1A1	0|1|10	11	3.67	3	13|26|15|40	0	0	0	0	0	-105.15	0.16	0.83
RPA4NT	EIF3A	EIF3A	1|1|24	26	8.67	3	23|76|35|80	0	0	0	0	0	-233.92	0.16	0.83
RPA4NT	RARS	RARS	0|1|22	23	7.67	3	29|70|34|60	0	0	0	0	0	-216.04	0.16	0.83
RPA4NT	HACD3	HACD3	2|1|8	11	3.67	3	11|30|19|33	0	0	0	0	0	-99.67	0.16	0.83
RPA4NT	SF3B6	SF3B6	1|0|1	2	0.67	3	1|5|3|8	0	0	0	0	0	-19.96	0.16	0.83
RPA4NT	DDX21	DDX21	5|8|37	50	16.67	3	71|124|89|136	0	0	0	0	0	-445.49	0.16	0.83
RPA4NT	APEX1	APEX1	1|0|16	17	5.67	3	22|45|23|52	0	0	0	0	0	-158.94	0.16	0.83
RPA4NT	CPNE3	CPNE3	0|0|10	10	3.33	3	7|29|16|29	0	0	0	0	0	-90.66	0.16	0.83
RPA4NT	NMT1	NMT1	0|1|5	6	2	3	5|20|8|22	0	0	0	0	0	-61.69	0.15	0.83
RPA4NT	SF1	SF1	0|1|6	7	2.33	3	8|23|8|24	0	0	0	0	0	-70.63	0.15	0.83
RPA4NT	SLC25A11	SLC25A11	3|2|7	12	4	3	15|29|20|40	0	0	0	0	0	-107.87	0.15	0.83
RPA4NT	VAT1	VAT1	0|0|4	4	1.33	3	6|8|3|18	0	0	0	0	0	-39.48	0.15	0.83
RPA4NT	ADNP	ADNP	1|3|24	28	9.33	3	41|71|42|102	0	0	0	0	0	-280.97	0.15	0.83
RPA4NT	SF3A1	SF3A1	2|4|22	28	9.33	3	46|62|58|75	0	0	0	0	0	-260.23	0.15	0.83
RPA4NT	DRG1	DRG1	0|1|9	10	3.33	3	10|30|18|32	0	0	0	0	0	-100.83	0.15	0.83
RPA4NT	MAPRE2	MAPRE2	0|0|1	1	0.33	3	1|4|1|3	0	0	0	0	0	-11.53	0.15	0.83
RPA4NT	SLC25A21	SLC25A21	0|0|1	1	0.33	3	0|4|0|5	0	0	0	0	0	-11.12	0.15	0.83
RPA4NT	GNAS	GNAS	0|2|3	5	1.67	3	4|16|6|19	0	0	0	0	0	-50.54	0.15	0.83
RPA4NT	DHX15	DHX15	0|4|29	33	11	3	42|97|65|96	0	0	0	0	0	-336.12	0.15	0.83
RPA4NT	PA2G4	PA2G4	0|2|7	9	3	3	8|25|12|34	0	0	0	0	0	-88.33	0.15	0.83
RPA4NT	DNM2	DNM2	0|0|13	13	4.33	3	9|42|17|47	0	0	0	0	0	-128.38	0.15	0.83
RPA4NT	DDX6	DDX6	1|1|11	13	4.33	3	16|34|19|48	0	0	0	0	0	-126.06	0.15	0.83
RPA4NT	HNRNPH1	HNRNPH1	1|0|2	3	1	3	1|9|3|13	0	0	0	0	0	-29.51	0.15	0.83
RPA4NT	ZC3H14	ZC3H14	1|2|16	19	6.33	3	23|65|33|60	0	0	0	0	0	-197.3	0.14	0.83
RPA4NT	GTF2I	GTF2I	0|0|21	21	7	3	37|51|42|69	0	0	0	0	0	-223.14	0.14	0.83
RPA4NT	PSMD8	PSMD8	1|0|3	4	1.33	3	5|13|6|15	0	0	0	0	0	-44.22	0.14	0.83
RPA4NT	PSMD6	PSMD6	0|2|8	10	3.33	3	6|33|19|38	0	0	0	0	0	-107.23	0.14	0.83
RPA4NT	PSMD3	PSMD3	1|0|16	17	5.67	3	23|52|32|59	0	0	0	0	0	-185.84	0.14	0.83
RPA4NT	SEC63	SEC63	1|0|4	5	1.67	3	1|22|2|23	0	0	0	0	0	-53.4	0.14	0.83
RPA4NT	ADAR	ADAR	1|3|19	23	7.67	3	28|70|38|84	0	0	0	0	0	-240.72	0.14	0.83
RPA4NT	VARS	VARS	2|5|22	29	9.67	3	30|102|44|99	0	0	0	0	0	-297.1	0.14	0.83
RPA4NT	FDPS	FDPS	0|2|3	5	1.67	3	4|15|7|23	0	0	0	0	0	-54.9	0.14	0.83
RPA4NT	PIAS2	PIAS2	1|2|4	7	2.33	3	7|18|13|27	0	0	0	0	0	-68.71	0.14	0.83
RPA4NT	DDX42	DDX42	1|5|15	21	7	3	35|71|37|73	0	0	0	0	0	-236.47	0.13	0.83
RPA4NT	HSP90B1	HSP90B1	0|0|1	1	0.33	3	0|5|4|1	0	0	0	0	0	-12.4	0.13	0.83
RPA4NT	MYH10	MYH10	2|1|14	17	5.67	3	12|60|25|71	0	0	0	0	0	-182.42	0.13	0.83
RPA4NT	LBR	LBR	0|1|9	10	3.33	3	18|30|19|33	0	0	0	0	0	-112.37	0.13	0.83
RPA4NT	ABCE1	ABCE1	0|1|11	12	4	3	13|41|18|50	0	0	0	0	0	-136.29	0.13	0.83
RPA4NT	HNRNPA0	HNRNPA0	2|1|5	8	2.67	3	14|21|16|30	0	0	0	0	0	-86.66	0.13	0.83
RPA4NT	LAS1L	LAS1L	1|0|10	11	3.67	3	23|32|21|36	0	0	0	0	0	-125.93	0.13	0.83
RPA4NT	SLC25A1	SLC25A1	0|0|7	7	2.33	3	10|22|12|27	0	0	0	0	0	-79.72	0.13	0.83
RPA4NT	GOLT1B	GOLT1B	0|0|1	1	0.33	3	0|4|0|6	0	0	0	0	0	-12.21	0.13	0.83
RPA4NT	SUPT20H	SUPT20H	0|0|1	1	0.33	3	0|5|2|3	0	0	0	0	0	-12.51	0.13	0.83
RPA4NT	NPM1	NPM1	6|0|10	16	5.33	3	34|50|34|50	0	0	0	0	0	-188.68	0.13	0.83
RPA4NT	HBS1L	HBS1L	2|0|2	4	1.33	3	0|19|2|23	0	0	0	0	0	-48.93	0.12	0.83
RPA4NT	SDE2	SDE2	0|1|2	3	1	3	3|8|4|18	0	0	0	0	0	-37.12	0.12	0.83
RPA4NT	BTF3	BTF3	0|0|1	1	0.33	3	0|2|0|9	0	0	0	0	0	-13.11	0.12	0.83
RPA4NT	NSFL1C	NSFL1C	2|2|7	11	3.67	3	24|30|31|41	0	0	0	0	0	-132.69	0.12	0.83
RPA4NT	NARS	NARS	0|2|10	12	4	3	20|35|21|57	0	0	0	0	0	-148.68	0.12	0.83
RPA4NT	RBM39	RBM39	1|0|6	7	2.33	3	7|25|16|30	0	0	0	0	0	-87.36	0.12	0.83
RPA4NT	KPRP	KPRP	0|1|0	1	0.33	3	8|0|3|0	0	0	0	0	0	-13.21	0.12	0.83
RPA4NT	SF3B1	SF3B1	9|7|36	52	17.33	3	111|181|128|172	0	0	0	0	0	-628.09	0.12	0.83
RPA4NT	RBM25	RBM25	1|3|15	19	6.33	3	34|65|34|87	0	0	0	0	0	-240.74	0.12	0.83
RPA4NT	ACTR2	ACTR2	0|2|4	6	2	3	8|20|10|26	0	0	0	0	0	-71.76	0.12	0.83
RPA4NT	TXNRD1	TXNRD1	1|0|5	6	2	3	4|27|11|31	0	0	0	0	0	-81.48	0.11	0.83
RPA4NT	CDK13	CDK13	2|2|7	11	3.67	3	21|40|25|45	0	0	0	0	0	-137.75	0.11	0.83
RPA4NT	PRCC	PRCC	0|1|5	6	2	3	14|23|11|27	0	0	0	0	0	-84.29	0.11	0.83
RPA4NT	CENPC	CENPC	0|1|0	1	0.33	3	1|2|0|9	0	0	0	0	0	-13.97	0.11	0.83
RPA4NT	CHAMP1	CHAMP1	0|4|18	22	7.33	3	60|68|58|91	0	0	0	0	0	-310.81	0.11	0.83
RPA4NT	NOP58	NOP58	0|1|13	14	4.67	3	20|59|32|56	0	0	0	0	0	-186.86	0.11	0.83
RPA4NT	EPRS	EPRS	1|6|20	27	9	3	32|108|45|150	0	0	0	0	0	-368.94	0.11	0.83
RPA4NT	EIF3L	EIF3L	2|1|11	14	4.67	3	24|49|37|53	0	0	0	0	0	-177.61	0.11	0.83
RPA4NT	FEN1	FEN1	0|1|5	6	2	3	11|24|13|27	0	0	0	0	0	-84.23	0.11	0.83
RPA4NT	POLR2B	POLR2B	0|0|7	7	2.33	3	1|33|2|52	0	0	0	0	0	-97.68	0.11	0.83
RPA4NT	SMCHD1	SMCHD1	1|3|45	49	16.33	3	123|163|127|191	0	0	0	0	0	-671.51	0.11	0.83
RPA4NT	CAND1	CAND1	0|2|12	14	4.67	3	16|59|23|77	0	0	0	0	0	-195.43	0.11	0.83
RPA4NT	ATP2A2	ATP2A2	2|0|10	12	4	3	18|50|17|75	0	0	0	0	0	-178.57	0.1	0.83
RPA4NT	XPO1	XPO1	0|1|13	14	4.67	3	23|72|31|64	0	0	0	0	0	-212.48	0.1	0.83
RPA4NT	LCP1	LCP1	0|1|5	6	2	3	11|25|10|32	0	0	0	0	0	-87.3	0.1	0.83
RPA4NT	GNPDA1	GNPDA1	0|1|0	1	0.33	3	0|6|0|7	0	0	0	0	0	-15.25	0.1	0.83
RPA4NT	HDAC2	HDAC2	1|0|7	8	2.67	3	15|34|19|37	0	0	0	0	0	-117.65	0.1	0.83
RPA4NT	HNRNPA3	HNRNPA3	1|0|6	7	2.33	3	14|24|17|34	0	0	0	0	0	-99.85	0.1	0.83
RPA4NT	IARS	IARS	0|2|17	19	6.33	3	30|92|42|102	0	0	0	0	0	-297.58	0.1	0.83
RPA4NT	GPATCH4	GPATCH4	1|0|7	8	2.67	3	21|32|23|31	0	0	0	0	0	-120.56	0.1	0.83
RPA4NT	QARS	QARS	0|2|10	12	4	3	14|48|18|73	0	0	0	0	0	-170.71	0.1	0.83
RPA4NT	NOP2	NOP2	1|2|10	13	4.33	3	39|55|47|61	0	0	0	0	0	-221.57	0.09	0.83
RPA4NT	MSH3	MSH3	0|1|1	2	0.67	3	0|17|0|13	0	0	0	0	0	-33.54	0.09	0.83
RPA4NT	PRKDC	PRKDC	1|5|70	76	25.33	3	170|363|175|438	0	0	0	0	0	#NAME?	0.09	0.83
RPA4NT	CNOT1	CNOT1	0|1|4	5	1.67	3	1|32|3|36	0	0	0	0	0	-79.98	0.09	0.83
RPA4NT	TOP1	TOP1	1|0|9	10	3.33	3	24|39|23|59	0	0	0	0	0	-162.21	0.09	0.83
RPA4NT	SSB	SSB	1|2|5	8	2.67	3	16|39|24|39	0	0	0	0	0	-127.44	0.09	0.83
RPA4NT	NAT10	NAT10	2|5|20	27	9	3	83|133|86|110	0	0	0	0	0	-450.86	0.09	0.83
RPA4NT	PITPNB	PITPNB	0|1|3	4	1.33	3	4|11|7|36	0	0	0	0	0	-64.51	0.09	0.83
RPA4NT	PRMT1	PRMT1	1|0|5	6	2	3	6|27|12|41	0	0	0	0	0	-95.92	0.09	0.83
RPA4NT	TSHZ3	TSHZ3	0|1|3	4	1.33	3	3|19|4|33	0	0	0	0	0	-65.68	0.09	0.83
RPA4NT	KMT2D	KMT2D	1|0|0	1	0.33	3	0|4|0|11	0	0	0	0	0	-17.34	0.09	0.83
RPA4NT	NOP56	NOP56	0|0|17	17	5.67	3	28|85|40|90	0	0	0	0	0	-271.85	0.09	0.83
RPA4NT	XRN2	XRN2	0|1|8	9	3	3	12|41|23|53	0	0	0	0	0	-144.13	0.09	0.83
RPA4NT	IFIT5	IFIT5	0|1|0	1	0.33	3	1|8|1|6	0	0	0	0	0	-18.61	0.08	0.83
RPA4NT	NFRKB	NFRKB	0|2|0	2	0.67	3	1|15|3|16	0	0	0	0	0	-39.3	0.08	0.83
RPA4NT	ZNF644	ZNF644	1|0|2	3	1	3	0|17|2|34	0	0	0	0	0	-58.79	0.08	0.83
RPA4NT	MCM4	MCM4	0|0|9	9	3	3	15|49|29|58	0	0	0	0	0	-168.83	0.08	0.83
RPA4NT	CISD2	CISD2	0|0|2	2	0.67	3	4|8|5|15	0	0	0	0	0	-36.29	0.08	0.83
RPA4NT	TMPO	TMPO	1|3|18	22	7.33	3	80|95|78|121	0	0	0	0	0	-413.73	0.08	0.83
RPA4NT	SAFB	SAFB	0|4|9	13	4.33	3	40|49|49|69	0	0	0	0	0	-232.28	0.08	0.83
RPA4NT	ATP2B1	ATP2B1	0|1|0	1	0.33	3	0|7|1|9	0	0	0	0	0	-19.58	0.08	0.83
RPA4NT	ZNF536	ZNF536	0|0|6	6	2	3	7|28|8|57	0	0	0	0	0	-111.24	0.08	0.83
RPA4NT	IPO5	IPO5	0|0|7	7	2.33	3	0|41|3|77	0	0	0	0	0	-134.44	0.08	0.83
RPA4NT	SCAF11	SCAF11	0|0|2	2	0.67	3	3|11|5|16	0	0	0	0	0	-39.57	0.08	0.83
RPA4NT	LARP7	LARP7	1|0|0	1	0.33	3	1|6|2|10	0	0	0	0	0	-21.99	0.07	0.83
RPA4NT	SPDL1	SPDL1	0|0|3	3	1	3	3|14|3|34	0	0	0	0	0	-60.01	0.07	0.83
RPA4NT	MCM3	MCM3	0|1|9	10	3.33	3	22|54|35|69	0	0	0	0	0	-201.37	0.07	0.83
RPA4NT	SEC24C	SEC24C	0|0|2	2	0.67	3	2|16|3|20	0	0	0	0	0	-45.84	0.07	0.83
RPA4NT	ZNF592	ZNF592	0|1|0	1	0.33	3	2|4|2|11	0	0	0	0	0	-21.95	0.07	0.83
RPA4NT	MUT	MUT	0|0|1	1	0.33	3	0|7|0|11	0	0	0	0	0	-20.56	0.07	0.83
RPA4NT	GTF3C5	GTF3C5	0|0|5	5	1.67	3	8|32|14|38	0	0	0	0	0	-102.74	0.07	0.83
RPA4NT	SLTM	SLTM	2|0|0	2	0.67	3	4|12|8|16	0	0	0	0	0	-45.25	0.07	0.83
RPA4NT	CYFIP1	CYFIP1	0|0|3	3	1	3	3|20|5|27	0	0	0	0	0	-61.38	0.07	0.83
RPA4NT	GCN1L1	GCN1L1	0|2|18	20	6.67	3	17|162|40|170	0	0	0	0	0	-435.15	0.07	0.83
RPA4NT	SLX4	SLX4	0|1|2	3	1	3	11|20|10|29	0	0	0	0	0	-78.49	0.06	0.83
RPA4NT	SMEK1	SMEK1	0|0|4	4	1.33	3	8|36|17|32	0	0	0	0	0	-103.97	0.06	0.83
RPA4NT	SAFB2	SAFB2	1|0|3	4	1.33	3	20|22|22|29	0	0	0	0	0	-104.85	0.06	0.83
RPA4NT	ERCC5	ERCC5	0|2|5	7	2.33	3	21|38|23|67	0	0	0	0	0	-166.48	0.06	0.83
RPA4NT	WAPAL	WAPAL	1|2|9	12	4	3	35|91|42|113	0	0	0	0	0	-308.74	0.06	0.83
RPA4NT	PPP2CA	PPP2CA	0|0|2	2	0.67	3	3|20|3|19	0	0	0	0	0	-50.29	0.06	0.83
RPA4NT	KARS	KARS	0|0|3	3	1	3	5|24|12|28	0	0	0	0	0	-77.17	0.06	0.83
RPA4NT	ESF1	ESF1	0|1|4	5	1.67	3	12|36|15|42	0	0	0	0	0	-117.33	0.06	0.83
RPA4NT	U2AF2	U2AF2	0|1|2	3	1	3	10|26|16|32	0	0	0	0	0	-94.11	0.05	0.83
RPA4NT	SMC2	SMC2	0|1|4	5	1.67	3	5|41|11|67	0	0	0	0	0	-138.04	0.05	0.83
RPA4NT	PRPF8	PRPF8	0|0|18	18	6	3	37|188|77|191	0	0	0	0	0	-552.17	0.05	0.83
RPA4NT	UBN2	UBN2	0|0|1	1	0.33	3	0|8|1|18	0	0	0	0	0	-30.28	0.05	0.83
RPA4NT	ABCF1	ABCF1	0|0|2	2	0.67	3	0|21|6|27	0	0	0	0	0	-60.16	0.05	0.83
RPA4NT	MYBBP1A	MYBBP1A	0|0|14	14	4.67	3	67|126|67|119	0	0	0	0	0	-424.81	0.05	0.83
RPA4NT	GSK3A	GSK3A	0|0|1	1	0.33	3	0|9|2|14	0	0	0	0	0	-28.19	0.05	0.83
RPA4NT	HNRNPD	HNRNPD	1|0|1	2	0.67	3	10|13|11|21	0	0	0	0	0	-62.19	0.05	0.83
RPA4NT	TCOF1	TCOF1	0|2|10	12	4	3	102|109|98|123	0	0	0	0	0	-485.5	0.04	0.83
RPA4NT	TARS2	TARS2	0|0|1	1	0.33	3	0|12|2|18	0	0	0	0	0	-35.75	0.04	0.83
RPA4NT	FLNA	FLNA	1|3|5	9	3	3	40|102|71|125	0	0	0	0	0	-372.71	0.04	0.83
RPA4NT	EMC1	EMC1	0|0|1	1	0.33	3	1|16|2|18	0	0	0	0	0	-41.35	0.04	0.83
RPA4NT	ZC3H18	ZC3H18	0|1|2	3	1	3	22|31|20|35	0	0	0	0	0	-121.43	0.04	0.83
RPA4NT	LRPPRC	LRPPRC	0|0|5	5	1.67	3	10|50|14|85	0	0	0	0	0	-177.24	0.04	0.83
RPA4NT	SNRNP200	SNRNP200	0|0|17	17	5.67	3	69|175|87|181	0	0	0	0	0	-573.84	0.04	0.83
RPA4NT	CUL1	CUL1	0|0|3	3	1	3	9|34|11|37	0	0	0	0	0	-101.62	0.04	0.83
RPA4NT	BRCA1	BRCA1	0|1|1	2	0.67	3	3|22|2|40	0	0	0	0	0	-74.44	0.04	0.83
RPA4NT	WBP11	WBP11	0|0|2	2	0.67	3	7|20|12|32	0	0	0	0	0	-79.43	0.04	0.83
RPA4NT	SPTBN1	SPTBN1	0|1|2	3	1	3	5|34|7|45	0	0	0	0	0	-101.32	0.04	0.83
RPA4NT	TOP2A	TOP2A	0|1|12	13	4.33	3	54|127|68|143	0	0	0	0	0	-439.13	0.04	0.83
RPA4NT	CWF19L2	CWF19L2	0|1|0	1	0.33	3	0|13|1|23	0	0	0	0	0	-41.16	0.04	0.83
RPA4NT	BIRC6	BIRC6	0|0|1	1	0.33	3	7|6|8|10	0	0	0	0	0	-35.67	0.04	0.83
RPA4NT	ZC3H4	ZC3H4	1|0|0	1	0.33	3	1|21|3|25	0	0	0	0	0	-55.69	0.03	0.83
RPA4NT	RIF1	RIF1	0|0|10	10	3.33	3	60|127|66|148	0	0	0	0	0	-449.25	0.03	0.83
RPA4NT	NASP	NASP	2|0|2	4	1.33	3	39|61|39|72	0	0	0	0	0	-236.49	0.03	0.83
RPA4NT	DYNC1H1	DYNC1H1	0|0|13	13	4.33	3	28|221|56|286	0	0	0	0	0	-661.95	0.03	0.83
RPA4NT	BCCIP	BCCIP	0|0|1	1	0.33	3	3|17|9|18	0	0	0	0	0	-52.87	0.03	0.83
RPA4NT	NAA15	NAA15	0|0|3	3	1	3	9|41|18|57	0	0	0	0	0	-139.45	0.03	0.83
RPA4NT	SETD1A	SETD1A	0|0|1	1	0.33	3	3|19|7|21	0	0	0	0	0	-56.01	0.03	0.83
RPA4NT	NUP205	NUP205	0|0|2	2	0.67	3	4|30|4|42	0	0	0	0	0	-88.95	0.03	0.83
RPA4NT	SUPT5H	SUPT5H	0|0|1	1	0.33	3	3|32|12|21	0	0	0	0	0	-75.88	0.02	0.83
RPA4NT	SUGP2	SUGP2	0|0|3	3	1	3	28|72|35|92	0	0	0	0	0	-253.88	0.02	0.83
RPA4NT	MSH6	MSH6	0|0|2	2	0.67	3	12|57|28|56	0	0	0	0	0	-170.94	0.02	0.83
RPA4NT	BAZ1A	BAZ1A	0|0|1	1	0.33	3	0|22|4|31	0	0	0	0	0	-63.35	0.02	0.83
RPA4NT	MDN1	MDN1	0|0|1	1	0.33	3	1|17|1|43	0	0	0	0	0	-68.7	0.02	0.83
RPA4NT	ATRX	ATRX	0|0|1	1	0.33	3	3|19|2|44	0	0	0	0	0	-75.42	0.02	0.83
RPA4NT	NOL8	NOL8	0|0|1	1	0.33	3	15|42|17|53	0	0	0	0	0	-141.87	0.01	0.83
RPA4NT	MED1	MED1	0|1|0	1	0.33	3	17|46|22|63	0	0	0	0	0	-165.33	0.01	0.83
RPA4NT	FANCI	FANCI	0|0|1	1	0.33	3	39|99|58|97	0	0	0	0	0	-328.14	0	0.83

## Sheet: SAINT_RPA4_NT_Results_interact
Bait	Prey	PreyGene	Spec	SpecSum	AvgSpec	NumReplicates	ctrlCounts	AvgP	MaxP	TopoAvgP	TopoMaxP	SaintScore	logOddsScore	FoldChange	BFDR	BioGrid	Hum Cell Map
RPA4NT	RPA4	RPA4	95|153|182	430	143.33	3	0|0|0	1	1	1	1	1	139.25	1433.33	0			SAINT score (HEK293 as control) ≥ 0.95 and Min AvgSpec = 5
RPA4NT	RPA1	RPA1	77|79|107	263	87.67	3	16|0|0	1	1	1	1	1	6.1	16.44	0			Fold Change (RPA4/NLS & GFP) ≥ 1.5
RPA4NT	AKAP1	AKAP1	5|4|34	43	14.33	3	1|0|0	1	1	1	1	1	6.11	43	0			Fold Change (RPA4/NLS) ≥ 1.5
RPA4NT	RAB3GAP2	RAB3GAP2	8|13|41	62	20.67	3	1|0|0	1	1	1	1	1	17.93	62	0			Fold Change (RPA4/GFP) ≥ 1.5
RPA4NT	TJP1	TJP1	13|30|60	103	34.33	3	1|0|0	1	1	1	1	1	35.37	103	0			SAINT score (HEK293 as control)
RPA4NT	CSDE1	CSDE1	3|12|45	60	20	3	0|0|0	1	1	1	1	1	5.42	200	0
RPA4NT	C2ORF44	C2ORF44	3|4|22	29	9.67	3	0|0|0	1	1	1	1	1	5.42	96.67	0
RPA4NT	NUFIP2	NUFIP2	6|11|19	36	12	3	0|0|0	1	1	1	1	1	10.48	120	0
RPA4NT	CTTN	CTTN	34|39|73	146	48.67	3	0|0|0	1	1	1	1	1	52.18	486.67	0
RPA4NT	NUDC	NUDC	9|13|32	54	18	3	1|0|2	1	1	1	1	1	7.56	18	0
RPA4NT	SKA3	SKA3	28|25|36	89	29.67	3	0|0|0	1	1	1	1	1	39.11	296.67	0
RPA4NT	AMBP	AMBP	5|5|7	17	5.67	3	0|0|0	1	1	1	1	1	8.84	56.67	0
RPA4NT	TP53	TP53	26|31|58	115	38.33	3	0|0|0	1	1	1	1	1	40.57	383.33	0
RPA4NT	PRKAR2A	PRKAR2A	9|10|39	58	19.33	3	0|0|0	1	1	1	1	1	15.23	193.33	0
RPA4NT	VIM	VIM	51|60|92	203	67.67	3	7|1|4	1	1	1	1	1	19.02	16.92	0
RPA4NT	FAM21A	FAM21A	6|4|32	42	14	3	0|0|0	1	1	1	1	1	7.16	140	0
RPA4NT	RANBP2	RANBP2	32|29|112	173	57.67	3	3|0|0	1	1	1	1	1	10.73	57.67	0
RPA4NT	A0A0U1RQK7	EIF4G3	18|29|75	122	40.67	3	3|0|0	1	1	1	1	1	6.94	40.67	0
RPA4NT	TJP2	TJP2	10|20|40	70	23.33	3	0|0|0	1	1	1	1	1	16.77	233.33	0
RPA4NT	ATXN2L	ATXN2L	27|42|67	136	45.33	3	0|0|0	1	1	1	1	1	42.03	453.33	0
RPA4NT	AHNAK	AHNAK	13|14|81	108	36	3	0|0|0	1	1	1	1	1	21.35	360	0
RPA4NT	CLINT1	CLINT1	3|12|24	39	13	3	0|0|0	1	1	1	1	1	5.42	130	0
RPA4NT	SEC16A	SEC16A	5|8|36	49	16.33	3	0|0|0	1	1	1	1	1	8.84	163.33	0
RPA4NT	SERPINA1	SERPINA1	9|6|5	20	6.67	3	0|0|0	1	1	1	1	1	8.84	66.67	0
RPA4NT	TPD52L2	TPD52L2	4|3|15	22	7.33	3	0|0|0	1	1	1	1	1	5.42	73.33	0
RPA4NT	RBSN	RBSN	11|21|49	81	27	3	0|0|0	1	1	1	1	1	18.31	270	0
RPA4NT	PALLD	PALLD	8|15|33	56	18.67	3	0|0|0	1	1	1	1	1	13.67	186.67	0
RPA4NT	NAP1L1	NAP1L1	5|6|12	23	7.67	3	0|0|0	1	1	1	1	1	8.84	76.67	0
RPA4NT	CD2AP	CD2AP	6|8|26	40	13.33	3	0|0|0	1	1	1	1	1	10.48	133.33	0
RPA4NT	CGN	CGN	14|30|49	93	31	3	0|0|0	1	1	1	1	1	22.85	310	0
RPA4NT	STAU2	STAU2	6|20|39	65	21.67	3	0|0|0	1	1	1	1	1	10.48	216.67	0
RPA4NT	TBC1D15	TBC1D15	5|14|34	53	17.67	3	1|0|0	1	1	1	1	1	8.82	53	0
RPA4NT	HDLBP	HDLBP	10|13|52	75	25	3	0|0|0	1	1	1	1	1	16.77	250	0
RPA4NT	BICD2	BICD2	7|6|29	42	14	3	0|0|0	1	1	1	1	1	10.48	140	0
RPA4NT	EDC4	EDC4	11|19|52	82	27.33	3	4|0|0	0.99	1	0.99	1	0.99	3.33	20.5	0
RPA4NT	STRN	STRN	2|5|27	34	11.33	3	0|0|0	0.99	1	0.99	1	0.99	3.58	113.33	0
RPA4NT	UBAP2	UBAP2	2|4|13	19	6.33	3	0|0|0	0.99	1	0.99	1	0.99	3.58	63.33	0
RPA4NT	G3BP1	G3BP1	9|19|32	60	20	3	3|0|0	0.99	1	0.99	1	0.99	3.47	20	0
RPA4NT	RUVBL2	RUVBL2	44|46|84	174	58	3	25|0|0	0.97	0.99	0.97	0.99	0.97	3.07	6.96	0
RPA4NT	IGF2BP1	IGF2BP1	13|15|45	73	24.33	3	6|0|0	0.97	1	0.97	1	0.97	2.78	12.17	0
RPA4NT	PSPC1	PSPC1	4|4|19	27	9	3	0|0|0	1	1	1	1	1	7.16	90	0
RPA4NT	APBB1	APBB1	6|9|25	40	13.33	3	0|0|0	1	1	1	1	1	10.48	133.33	0
RPA4NT	BLM	BLM	4|7|32	43	14.33	3	1|0|0	1	1	1	1	1	6.11	43	0
RPA4NT	RBM17	RBM17	5|3|20	28	9.33	3	0|0|0	1	1	1	1	1	5.42	93.33	0
RPA4NT	NUP214	NUP214	4|8|36	48	16	3	0|0|0	1	1	1	1	1	7.16	160	0
RPA4NT	TOX4	TOX4	3|4|9	16	5.33	3	0|0|0	1	1	1	1	1	5.42	53.33	0
RPA4NT	NCL	NCL	20|16|43	79	26.33	3	0|1|1	1	1	1	1	1	19.35	39.5	0
RPA4NT	AHCTF1	AHCTF1	3|3|17	23	7.67	3	0|0|0	1	1	1	1	1	5.42	76.67	0
RPA4NT	CD2BP2	CD2BP2	8|8|21	37	12.33	3	0|0|0	1	1	1	1	1	13.67	123.33	0
RPA4NT	MRE11A	MRE11A	14|14|52	80	26.67	3	0|0|0	1	1	1	1	1	22.85	266.67	0
RPA4NT	VPS51	VPS51	7|9|22	38	12.67	3	0|0|0	1	1	1	1	1	12.09	126.67	0
RPA4NT	SF3B2	SF3B2	8|7|52	67	22.33	3	0|0|0	1	1	1	1	1	12.09	223.33	0
RPA4NT	DVL2	DVL2	36|47|68	151	50.33	3	0|0|0	1	1	1	1	1	55.07	503.33	0
RPA4NT	DVL3	DVL3	24|35|40	99	33	3	0|0|0	1	1	1	1	1	37.65	330	0
RPA4NT	DVL1	DVL1	10|15|30	55	18.33	3	0|0|0	1	1	1	1	1	16.77	183.33	0
RPA4NT	CASC5	CASC5	4|5|43	52	17.33	3	0|0|0	1	1	1	1	1	7.16	173.33	0
RPA4NT	SUGT1	SUGT1	3|7|11	21	7	3	0|0|0	1	1	1	1	1	5.42	70	0
RPA4NT	BCLAF1	BCLAF1	17|16|36	69	23	3	1|0|0	1	1	1	1	1	46.79	69	0
RPA4NT	HNRNPF	HNRNPF	12|7|20	39	13	3	1|0|1	1	1	1	1	1	6.55	19.5	0
RPA4NT	CHERP	CHERP	4|6|17	27	9	3	0|0|0	1	1	1	1	1	7.16	90	0
RPA4NT	RNF219	RNF219	13|14|32	59	19.67	3	0|0|0	1	1	1	1	1	21.35	196.67	0
RPA4NT	TXNL1	TXNL1	17|12|31	60	20	3	0|0|0	1	1	1	1	1	19.83	200	0
RPA4NT	THRAP3	THRAP3	3|10|29	42	14	3	0|0|0	1	1	1	1	1	5.42	140	0
RPA4NT	NUP50	NUP50	12|12|22	46	15.33	3	0|0|0	1	1	1	1	1	19.83	153.33	0
RPA4NT	PCNP	PCNP	6|9|11	26	8.67	3	0|0|0	1	1	1	1	1	10.48	86.67	0
RPA4NT	L3MBTL3	L3MBTL3	3|5|19	27	9	3	0|0|0	1	1	1	1	1	5.42	90	0
RPA4NT	MKI67	MKI67	8|11|113	132	44	3	0|0|0	1	1	1	1	1	13.67	440	0
RPA4NT	NACA	NACA	9|8|9	26	8.67	3	0|0|0	1	1	1	1	1	13.67	86.67	0
RPA4NT	TAF9	TAF9	10|17|18	45	15	3	0|0|0	1	1	1	1	1	16.77	150	0
RPA4NT	NUP153	NUP153	6|13|65	84	28	3	0|0|0	1	1	1	1	1	10.48	280	0
RPA4NT	RBM27	RBM27	29|74|94	197	65.67	3	0|0|0	1	1	1	1	1	44.94	656.67	0
RPA4NT	GPKOW	GPKOW	7|6|22	35	11.67	3	0|0|0	1	1	1	1	1	10.48	116.67	0
RPA4NT	STAU1	STAU1	5|5|25	35	11.67	3	0|0|0	1	1	1	1	1	8.84	116.67	0
RPA4NT	PDLIM1	PDLIM1	2|4|13	19	6.33	3	0|0|0	0.99	1	0.99	1	0.99	3.58	63.33	0
RPA4NT	SART1	SART1	2|3|21	26	8.67	3	0|0|0	0.99	1	0.99	1	0.99	3.58	86.67	0
RPA4NT	CNN3	CNN3	2|7|12	21	7	3	0|0|0	0.99	1	0.99	1	0.99	3.58	70	0
RPA4NT	NONO	NONO	57|91|156	304	101.33	3	22|0|2	0.99	1	0.99	1	0.99	3.99	12.67	0
RPA4NT	SALL2	SALL2	2|5|23	30	10	3	0|0|0	0.99	1	0.99	1	0.99	3.58	100	0
RPA4NT	HCFC1	HCFC1	16|22|60	98	32.67	3	5|0|0	0.99	1	0.99	1	0.99	3.97	19.6	0
RPA4NT	PSMD4	PSMD4	3|5|4	12	4	3	0|0|0	1	1	1	1	1	5.42	40	0
RPA4NT	SERPINA3	SERPINA3	4|3|3	10	3.33	3	0|0|0	1	1	1	1	1	5.42	33.33	0
RPA4NT	STRN4	STRN4	3|3|6	12	4	3	0|0|0	1	1	1	1	1	5.42	40	0
RPA4NT	FHL1	FHL1	4|2|4	10	3.33	3	0|0|0	0.99	1	0.99	1	0.99	3.58	33.33	0
RPA4NT	PDCD5	PDCD5	2|2|7	11	3.67	3	0|0|0	0.98	1	0.98	1	0.98	3.58	36.67	0
RPA4NT	NSFL1C	NSFL1C	2|2|7	11	3.67	3	0|0|0	0.98	1	0.98	1	0.98	3.58	36.67	0
RPA4NT	PPARD	PPARD	2|2|2	6	2	3	0|0|0	0.97	0.97	0.97	0.97	0.97	3.58	20	0
RPA4NT	RPL13	RPL13	9|16|37	62	20.67	3	6|0|0	0.94	1	0.94	1	0.94	1.86	10.33	0
RPA4NT	RPL26	RPL26	4|6|21	31	10.33	3	2|0|0	0.94	1	0.94	1	0.94	1.88	15.5	0
RPA4NT	RPL35	RPL35	2|4|12	18	6	3	1|0|0	0.93	1	0.93	1	0.93	1.43	18	0
RPA4NT	SF3A1	SF3A1	2|4|22	28	9.33	3	1|0|0	0.93	1	0.93	1	0.93	1.43	28	0
RPA4NT	ZC3HAV1	ZC3HAV1	2|8|27	37	12.33	3	2|0|0	0.85	1	0.85	1	0.85	0.21	18.5	0.01
RPA4NT	RPL23A	RPL23A	4|4|15	23	7.67	3	3|0|0	0.84	1	0.84	1	0.84	1.13	7.67	0.01
RPA4NT	AP3S1	AP3S1	4|4|9	17	5.67	3	3|0|0	0.83	0.97	0.83	0.97	0.83	1.13	5.67	0.01
RPA4NT	DPP3	DPP3	8|5|24	37	12.33	3	5|0|0	0.83	1	0.83	1	0.83	0.51	7.4	0.01
RPA4NT	SFPQ	SFPQ	5|7|22	34	11.33	3	5|0|0	0.82	0.99	0.82	0.99	0.82	0.51	6.8	0.01
RPA4NT	RPL37A	RPL37A	2|2|2	6	2	3	1|0|0	0.81	0.81	0.81	0.81	0.81	1.43	6	0.01
RPA4NT	DPYSL5	DPYSL5	2|2|2	6	2	3	0|1|0	0.81	0.81	0.81	0.81	0.81	1.43	6	0.01
RPA4NT	CCT5	CCT5	27|41|71	139	46.33	3	23|0|2	0.79	0.99	0.79	0.99	0.79	-0.26	5.56	0.02
RPA4NT	RPL8	RPL8	3|13|19	35	11.67	3	4|0|0	0.79	1	0.79	1	0.79	-0.4	8.75	0.02
RPA4NT	U2SURP	U2SURP	5|13|39	57	19	3	7|0|0	0.72	1	0.72	1	0.72	-1.08	8.14	0.02
RPA4NT	KHSRP	KHSRP	3|12|20	35	11.67	3	4|0|1	0.71	1	0.71	1	0.71	-1.69	7	0.02
RPA4NT	SNRPD3	SNRPD3	2|2|8	12	4	3	2|0|0	0.7	0.99	0.7	0.99	0.7	0.21	6	0.03
RPA4NT	UBE2M	UBE2M	6|7|7	20	6.67	3	5|0|1	0.68	0.73	0.68	0.73	0.68	0.34	3.33	0.03
RPA4NT	EBNA1BP2	EBNA1BP2	0|3|14	17	5.67	3	0|0|0	0.67	1	0.67	1	0.67	-0.96	56.67	0.1
RPA4NT	DDX42	DDX42	1|5|15	21	7	3	0|0|0	0.67	1	0.67	1	0.67	1.55	70	0.06
RPA4NT	RPL24	RPL24	3|8|21	32	10.67	3	3|1|2	0.67	1	0.67	1	0.67	-3.22	5.33	0.11
RPA4NT	C19ORF43	C19ORF43	0|5|10	15	5	3	0|0|0	0.67	1	0.67	1	0.67	-0.96	50	0.06
RPA4NT	RPRD2	RPRD2	0|6|20	26	8.67	3	0|0|0	0.67	1	0.67	1	0.67	-0.96	86.67	0.04
RPA4NT	SERBP1	SERBP1	0|8|25	33	11	3	0|0|0	0.67	1	0.67	1	0.67	-0.96	110	0.04
RPA4NT	LIMD1	LIMD1	1|4|6	11	3.67	3	0|0|0	0.67	1	0.67	1	0.67	1.55	36.67	0.08
RPA4NT	WDR70	WDR70	1|9|20	30	10	3	0|0|0	0.67	1	0.67	1	0.67	1.55	100	0.03
RPA4NT	TCERG1	TCERG1	1|5|22	28	9.33	3	0|0|0	0.67	1	0.67	1	0.67	1.55	93.33	0.05
RPA4NT	YEATS2	YEATS2	1|3|21	25	8.33	3	0|0|0	0.67	1	0.67	1	0.67	1.55	83.33	0.09
RPA4NT	ADNP	ADNP	1|3|24	28	9.33	3	0|0|0	0.67	1	0.67	1	0.67	1.55	93.33	0.09
RPA4NT	CEP170	CEP170	0|3|8	11	3.67	3	0|0|0	0.67	1	0.67	1	0.67	-0.96	36.67	0.1
RPA4NT	POLD3	POLD3	0|3|5	8	2.67	3	0|0|0	0.67	1	0.67	1	0.67	-0.96	26.67	0.1
RPA4NT	CHAMP1	CHAMP1	0|4|18	22	7.33	3	0|0|0	0.67	1	0.67	1	0.67	-0.96	73.33	0.07
RPA4NT	SNW1	SNW1	0|3|27	30	10	3	0|0|0	0.67	1	0.67	1	0.67	-0.96	100	0.09
RPA4NT	SPG20	SPG20	4|0|16	20	6.67	3	0|0|0	0.67	1	0.67	1	0.67	-0.96	66.67	0.07
RPA4NT	PRMT7	PRMT7	0|4|17	21	7	3	0|0|0	0.67	1	0.67	1	0.67	-0.96	70	0.07
RPA4NT	GPATCH1	GPATCH1	0|4|20	24	8	3	0|0|0	0.67	1	0.67	1	0.67	-0.96	80	0.06
RPA4NT	NCAPH	NCAPH	1|5|23	29	9.67	3	0|0|0	0.67	1	0.67	1	0.67	1.55	96.67	0.05
RPA4NT	KNOP1	KNOP1	0|6|35	41	13.67	3	0|0|0	0.67	1	0.67	1	0.67	-0.96	136.67	0.04
RPA4NT	DNAJB1	DNAJB1	1|8|31	40	13.33	3	0|0|0	0.67	1	0.67	1	0.67	1.55	133.33	0.04
RPA4NT	GATAD2B	GATAD2B	1|3|12	16	5.33	3	0|0|0	0.67	1	0.67	1	0.67	1.55	53.33	0.1
RPA4NT	RPL29	RPL29	0|4|6	10	3.33	3	1|0|0	0.67	1	0.67	1	0.67	-1.77	10	0.08
RPA4NT	PRRC2C	PRRC2C	1|5|24	30	10	3	0|0|0	0.67	1	0.67	1	0.67	1.55	100	0.05
RPA4NT	IK	IK	1|3|11	15	5	3	0|0|0	0.67	1	0.67	1	0.67	1.55	50	0.1
RPA4NT	ERBB2IP	ERBB2IP	1|4|9	14	4.67	3	0|0|0	0.67	1	0.67	1	0.67	1.55	46.67	0.08
RPA4NT	TPX2	TPX2	0|5|45	50	16.67	3	0|0|0	0.67	1	0.67	1	0.67	-0.96	166.67	0.05
RPA4NT	SAFB	SAFB	0|4|9	13	4.33	3	0|0|0	0.67	1	0.67	1	0.67	-0.96	43.33	0.08
RPA4NT	HAUS6	HAUS6	1|4|15	20	6.67	3	0|0|0	0.67	1	0.67	1	0.67	1.55	66.67	0.07
RPA4NT	RBM25	RBM25	1|3|15	19	6.33	3	0|0|0	0.67	1	0.67	1	0.67	1.55	63.33	0.09
RPA4NT	LIN54	LIN54	0|4|13	17	5.67	3	0|0|0	0.67	1	0.67	1	0.67	-0.96	56.67	0.07
RPA4NT	SMCHD1	SMCHD1	1|3|45	49	16.33	3	0|0|0	0.67	1	0.67	1	0.67	1.55	163.33	0.09
RPA4NT	NCOR1	NCOR1	1|5|27	33	11	3	1|0|0	0.67	1	0.67	1	0.67	-0.36	33	0.06
RPA4NT	RPL36	RPL36	0|4|5	9	3	3	1|0|0	0.67	1	0.67	1	0.67	-1.77	9	0.09
RPA4NT	SUMO1	SUMO1	1|2|4	7	2.33	3	0|0|0	0.66	1	0.66	1	0.66	1.55	23.33	0.14
RPA4NT	ZC3H14	ZC3H14	1|2|16	19	6.33	3	0|0|0	0.66	1	0.66	1	0.66	1.55	63.33	0.12
RPA4NT	TCOF1	TCOF1	0|2|10	12	4	3	0|0|0	0.66	1	0.66	1	0.66	-0.96	40	0.13
RPA4NT	CBX1	CBX1	2|0|12	14	4.67	3	0|0|0	0.66	1	0.66	1	0.66	-0.96	46.67	0.12
RPA4NT	NEDD1	NEDD1	0|2|7	9	3	3	0|0|0	0.66	1	0.66	1	0.66	-0.96	30	0.13
RPA4NT	CHMP4B	CHMP4B	1|3|4	8	2.67	3	0|0|0	0.66	1	0.66	1	0.66	1.55	26.67	0.11
RPA4NT	WRNIP1	WRNIP1	0|2|10	12	4	3	0|0|0	0.66	1	0.66	1	0.66	-0.96	40	0.13
RPA4NT	MLLT4	MLLT4	0|2|20	22	7.33	3	0|0|0	0.66	1	0.66	1	0.66	-0.96	73.33	0.12
RPA4NT	RPL17	RPL17	1|3|15	19	6.33	3	1|0|0	0.66	1	0.66	1	0.66	-0.36	19	0.11
RPA4NT	FUBP3	FUBP3	0|2|7	9	3	3	0|0|0	0.66	1	0.66	1	0.66	-0.96	30	0.13
RPA4NT	ARFGAP1	ARFGAP1	1|2|3	6	2	3	0|0|0	0.66	1	0.66	1	0.66	1.55	20	0.15
RPA4NT	TP53BP2	TP53BP2	2|1|5	8	2.67	3	0|0|0	0.66	1	0.66	1	0.66	1.55	26.67	0.14
RPA4NT	AGTPBP1	AGTPBP1	2|0|31	33	11	3	0|0|0	0.66	1	0.66	1	0.66	-0.96	110	0.12
RPA4NT	EIF4ENIF1	EIF4ENIF1	0|2|4	6	2	3	0|0|0	0.66	1	0.66	1	0.66	-0.96	20	0.14
RPA4NT	LIMA1	LIMA1	1|2|9	12	4	3	0|0|0	0.66	1	0.66	1	0.66	1.55	40	0.13
RPA4NT	RBBP4	RBBP4	2|0|7	9	3	3	0|0|0	0.66	1	0.66	1	0.66	-0.96	30	0.13
RPA4NT	SH3GL1	SH3GL1	0|2|9	11	3.67	3	0|0|0	0.66	1	0.66	1	0.66	-0.96	36.67	0.13
RPA4NT	ERCC5	ERCC5	0|2|5	7	2.33	3	0|0|0	0.66	1	0.66	1	0.66	-0.96	23.33	0.14
RPA4NT	WAPAL	WAPAL	1|2|9	12	4	3	0|0|0	0.66	1	0.66	1	0.66	1.55	40	0.13
RPA4NT	ILKAP	ILKAP	1|2|11	14	4.67	3	0|0|0	0.66	1	0.66	1	0.66	1.55	46.67	0.12
RPA4NT	ATG2B	ATG2B	1|2|14	17	5.67	3	0|0|0	0.66	1	0.66	1	0.66	1.55	56.67	0.12
RPA4NT	STMN1	STMN1	3|1|4	8	2.67	3	0|0|0	0.66	1	0.66	1	0.66	1.55	26.67	0.11
RPA4NT	PFDN2	PFDN2	0|2|6	8	2.67	3	0|0|0	0.66	1	0.66	1	0.66	-0.96	26.67	0.14
RPA4NT	EEF1B2	EEF1B2	4|0|2	6	2	3	0|0|0	0.66	1	0.66	1	0.66	-0.96	20	0.14
RPA4NT	PIAS2	PIAS2	1|2|4	7	2.33	3	0|0|0	0.66	1	0.66	1	0.66	1.55	23.33	0.14
RPA4NT	CDR2	CDR2	1|2|12	15	5	3	0|0|0	0.66	1	0.66	1	0.66	1.55	50	0.12
RPA4NT	NPM1	NPM1	6|0|10	16	5.33	3	1|0|2	0.66	1	0.66	1	0.66	-4	5.33	0.11
RPA4NT	GNA13	GNA13	4|2|2	8	2.67	3	2|0|0	0.66	0.87	0.66	0.87	0.66	0.21	4	0.11
RPA4NT	RPL19	RPL19	3|2|21	26	8.67	3	3|0|0	0.65	1	0.65	1	0.65	-0.63	8.67	0.15
RPA4NT	DBNL	DBNL	2|1|2	5	1.67	3	0|0|0	0.65	0.97	0.65	0.97	0.65	1.55	16.67	0.15
RPA4NT	NASP	NASP	2|0|2	4	1.33	3	0|0|0	0.65	0.97	0.65	0.97	0.65	-0.96	13.33	0.15
RPA4NT	KIAA0319L	KIAA0319L	1|2|2	5	1.67	3	0|0|0	0.65	0.97	0.65	0.97	0.65	1.55	16.67	0.15
RPA4NT	RPL27	RPL27	3|6|15	24	8	3	5|0|0	0.65	0.98	0.65	0.98	0.65	-1.34	4.8	0.15
RPA4NT	SQSTM1	SQSTM1	2|0|2	4	1.33	3	0|0|0	0.65	0.97	0.65	0.97	0.65	-0.96	13.33	0.15
RPA4NT	TTC1	TTC1	1|2|2	5	1.67	3	0|0|0	0.65	0.97	0.65	0.97	0.65	1.55	16.67	0.15
RPA4NT	NAT10	NAT10	2|5|20	27	9	3	4|0|0	0.64	1	0.64	1	0.64	-1.62	6.75	0.16
RPA4NT	AP3D1	AP3D1	1|7|18	26	8.67	3	5|0|0	0.61	0.99	0.61	0.99	0.61	-4.6	5.2	0.16
RPA4NT	SRP54	SRP54	1|6|26	33	11	3	4|0|0	0.61	1	0.61	1	0.61	-3.34	8.25	0.16
RPA4NT	RPL35A	RPL35A	0|2|5	7	2.33	3	1|0|0	0.6	1	0.6	1	0.6	-1.77	7	0.16
RPA4NT	SEC61B	SEC61B	0|2|4	6	2	3	1|0|0	0.6	1	0.6	1	0.6	-1.77	6	0.16
RPA4NT	SNX9	SNX9	1|3|10	14	4.67	3	2|0|0	0.58	1	0.58	1	0.58	-1.09	7	0.16
RPA4NT	YTHDF2	YTHDF2	4|4|8	16	5.33	3	5|0|0	0.58	0.87	0.58	0.87	0.58	-0.29	3.2	0.16
RPA4NT	RPS11	RPS11	0|7|21	28	9.33	3	6|0|0	0.58	0.99	0.58	0.99	0.58	-7.4	4.67	0.16
RPA4NT	RPS24	RPS24	2|4|9	15	5	3	4|0|0	0.57	0.94	0.57	0.94	0.57	-1.62	3.75	0.17
RPA4NT	NUDT21	NUDT21	8|4|9	21	7	3	7|0|0	0.55	0.81	0.55	0.81	0.55	-2.13	3	0.17
RPA4NT	RPL21	RPL21	3|3|13	19	6.33	3	3|0|1	0.54	1	0.54	1	0.54	-0.8	4.75	0.17
RPA4NT	RPS13	RPS13	0|7|25	32	10.67	3	7|0|0	0.54	0.99	0.54	0.99	0.54	-8.91	4.57	0.17
RPA4NT	STIP1	STIP1	2|2|6	10	3.33	3	3|0|0	0.53	0.89	0.53	0.89	0.53	-0.63	3.33	0.17
RPA4NT	TARDBP	TARDBP	2|2|6	10	3.33	3	3|0|0	0.53	0.89	0.53	0.89	0.53	-0.63	3.33	0.17
RPA4NT	FXR2	FXR2	0|2|22	24	8	3	2|0|0	0.52	1	0.52	1	0.52	-3.13	12	0.18
RPA4NT	TBCB	TBCB	1|2|10	13	4.33	3	2|0|0	0.52	1	0.52	1	0.52	-1.09	6.5	0.18
RPA4NT	RBMX	RBMX	1|3|9	13	4.33	3	3|0|0	0.52	0.97	0.52	0.97	0.52	-2.15	4.33	0.18
RPA4NT	IPO8	IPO8	1|6|13	20	6.67	3	6|0|0	0.52	0.94	0.52	0.94	0.52	-5.3	3.33	0.18
RPA4NT	RPS15	RPS15	1|2|9	12	4	3	0|0|2	0.52	1	0.52	1	0.52	-1.09	6	0.18
RPA4NT	RPS25	RPS25	2|0|7	9	3	3	2|0|0	0.51	0.98	0.51	0.98	0.51	-3.13	4.5	0.18
RPA4NT	RPS23	RPS23	0|2|6	8	2.67	3	2|0|0	0.51	0.97	0.51	0.97	0.51	-3.13	4	0.19
RPA4NT	ADSS	ADSS	0|3|6	9	3	3	3|0|0	0.5	0.89	0.5	0.89	0.5	-3.55	3	0.19
RPA4NT	HNRNPA0	HNRNPA0	2|1|5	8	2.67	3	2|0|0	0.5	0.93	0.5	0.93	0.5	-1.09	4	0.19
RPA4NT	RPL13A	RPL13A	4|11|20	35	11.67	3	8|2|1	0.5	0.97	0.5	0.97	0.5	-7.03	3.18	0.19
RPA4NT	RPL28	RPL28	2|2|8	12	4	3	2|0|1	0.49	1	0.49	1	0.49	-1.14	4	0.19
RPA4NT	TMEM63A	TMEM63A	4|2|2	8	2.67	3	3|0|0	0.48	0.76	0.48	0.76	0.48	-0.63	2.67	0.19
RPA4NT	SYNCRIP	SYNCRIP	8|6|15	29	9.67	3	7|1|1	0.47	0.94	0.47	0.94	0.47	-2.29	3.22	0.19
RPA4NT	SNRPB	SNRPB	11|18|16	45	15	3	8|1|7	0.46	0.82	0.46	0.82	0.46	-4.14	2.81	0.2
RPA4NT	CKAP5	CKAP5	2|0|27	29	9.67	3	3|0|0	0.45	1	0.45	1	0.45	-3.55	9.67	0.2
RPA4NT	EPB41L2	EPB41L2	0|2|10	12	4	3	3|0|0	0.44	0.98	0.44	0.98	0.44	-3.55	4	0.2
RPA4NT	RPL32	RPL32	0|2|9	11	3.67	3	3|0|0	0.44	0.97	0.44	0.97	0.44	-3.55	3.67	0.2
RPA4NT	RPL34	RPL34	1|3|9	13	4.33	3	1|1|2	0.43	1	0.43	1	0.43	-3.79	3.25	0.21
RPA4NT	RPL14	RPL14	6|7|15	28	9.33	3	3|3|3	0.43	1	0.43	1	0.43	-2.53	3.11	0.2
RPA4NT	PREX1	PREX1	4|2|2	8	2.67	3	2|0|1	0.43	0.8	0.43	0.8	0.43	-1.14	2.67	0.21
RPA4NT	RPL27A	RPL27A	4|6|9	19	6.33	3	6|0|1	0.43	0.81	0.43	0.81	0.43	-2.38	2.71	0.21
RPA4NT	LARP1	LARP1	2|4|37	43	14.33	3	6|0|0	0.41	1	0.41	1	0.41	-3.88	7.17	0.21
RPA4NT	RANGAP1	RANGAP1	8|18|51	77	25.67	3	17|0|2	0.41	0.99	0.41	0.99	0.41	-10.05	4.05	0.21
RPA4NT	PCBP1	PCBP1	8|10|18	36	12	3	8|1|3	0.4	0.96	0.4	0.96	0.4	-3.27	3	0.21
RPA4NT	ELAVL1	ELAVL1	0|3|5	8	2.67	3	4|0|0	0.39	0.76	0.39	0.76	0.39	-5.03	2	0.22
RPA4NT	CDK13	CDK13	2|2|7	11	3.67	3	2|1|1	0.39	0.98	0.39	0.98	0.39	-2.3	2.75	0.22
RPA4NT	RPL6	RPL6	15|18|34	67	22.33	3	12|2|6	0.39	0.99	0.39	0.99	0.39	-4.12	3.35	0.22
RPA4NT	IPO9	IPO9	1|3|12	16	5.33	3	5|0|0	0.39	0.95	0.39	0.95	0.39	-4.6	3.2	0.22
RPA4NT	MAPRE1	MAPRE1	2|7|13	22	7.33	3	9|0|0	0.38	0.88	0.38	0.88	0.38	-7.18	2.44	0.22
RPA4NT	HBS1L	HBS1L	2|0|2	4	1.33	3	2|0|0	0.37	0.55	0.37	0.55	0.37	-3.13	2	0.23
RPA4NT	PABPC1	PABPC1	0|4|11	15	5	3	5|0|1	0.37	0.93	0.37	0.93	0.37	-7.67	2.5	0.23
RPA4NT	PSMC2	PSMC2	10|12|36	58	19.33	3	15|0|0	0.37	0.97	0.37	0.97	0.37	-3.6	3.87	0.23
RPA4NT	RPS18	RPS18	3|4|18	25	8.33	3	7|0|0	0.37	0.97	0.37	0.97	0.37	-3.44	3.57	0.23
RPA4NT	CORO1C	CORO1C	0|2|8	10	3.33	3	4|0|0	0.36	0.91	0.36	0.91	0.36	-5.03	2.5	0.23
RPA4NT	AASDHPPT	AASDHPPT	1|2|8	11	3.67	3	4|0|0	0.36	0.91	0.36	0.91	0.36	-3.34	2.75	0.23
RPA4NT	ATP5J2-PTCD1	ATP5J2;ATP5J2-PTCD1	2|0|4	6	2	3	2|0|1	0.35	0.8	0.35	0.8	0.35	-4	2	0.24
RPA4NT	RPS6	RPS6	5|5|21	31	10.33	3	6|3|0	0.35	0.99	0.35	0.99	0.35	-3.53	3.44	0.24
RPA4NT	HNRNPR	HNRNPR	1|3|15	19	6.33	3	5|0|1	0.35	0.98	0.35	0.98	0.35	-5.57	3.17	0.24
RPA4NT	CCAR2	CCAR2	2|5|27	34	11.33	3	9|0|0	0.34	0.98	0.34	0.98	0.34	-7.18	3.78	0.24
RPA4NT	RPS8	RPS8	7|13|24	44	14.67	3	13|0|3	0.34	0.92	0.34	0.92	0.34	-8.21	2.75	0.24
RPA4NT	CACYBP	CACYBP	2|1|12	15	5	3	5|0|0	0.34	0.95	0.34	0.95	0.34	-4.6	3	0.25
RPA4NT	SYAP1	SYAP1	0|1|8	9	3	3	0|0|0	0.33	1	0.33	1	0.33	-0.96	30	0.28
RPA4NT	NOP2	NOP2	1|2|10	13	4.33	3	5|0|0	0.33	0.92	0.33	0.92	0.33	-4.6	2.6	0.34
RPA4NT	GTF3C5	GTF3C5	0|0|5	5	1.67	3	1|0|0	0.33	1	0.33	1	0.33	-1.77	5	0.31
RPA4NT	KRT87P	KRT87P	6|0|0	6	2	3	0|0|0	0.33	1	0.33	1	0.33	-0.96	20	0.29
RPA4NT	SPDL1	SPDL1	0|0|3	3	1	3	0|0|0	0.33	1	0.33	1	0.33	-0.96	10	0.33
RPA4NT	RBM10	RBM10	0|1|22	23	7.67	3	0|0|1	0.33	1	0.33	1	0.33	-1.77	23	0.25
RPA4NT	SUGP2	SUGP2	0|0|3	3	1	3	0|0|0	0.33	1	0.33	1	0.33	-0.96	10	0.33
RPA4NT	RIF1	RIF1	0|0|10	10	3.33	3	0|0|0	0.33	1	0.33	1	0.33	-0.96	33.33	0.27
RPA4NT	GLO1	GLO1	0|0|7	7	2.33	3	2|0|1	0.33	0.99	0.33	0.99	0.33	-4	2.33	0.34
RPA4NT	RBM4	RBM4	0|1|5	6	2	3	0|0|0	0.33	1	0.33	1	0.33	-0.96	20	0.3
RPA4NT	TRIM28	TRIM28	21|22|53	96	32	3	28|0|0	0.33	0.96	0.33	0.96	0.33	-5.68	3.43	0.34
RPA4NT	EPS15	EPS15	0|1|5	6	2	3	0|0|0	0.33	1	0.33	1	0.33	-0.96	20	0.3
RPA4NT	CNOT2	CNOT2	0|1|4	5	1.67	3	0|0|0	0.33	1	0.33	1	0.33	-0.96	16.67	0.31
RPA4NT	PARD3	PARD3	0|1|3	4	1.33	3	0|0|0	0.33	1	0.33	1	0.33	-0.96	13.33	0.33
RPA4NT	PRCC	PRCC	0|1|5	6	2	3	0|0|0	0.33	1	0.33	1	0.33	-0.96	20	0.3		52.6316
RPA4NT	DHX29	DHX29	0|1|24	25	8.33	3	0|0|0	0.33	1	0.33	1	0.33	-0.96	83.33	0.25
RPA4NT	SF1	SF1	0|1|6	7	2.33	3	0|0|0	0.33	1	0.33	1	0.33	-0.96	23.33	0.29
RPA4NT	EIF3G	EIF3G	0|0|7	7	2.33	3	0|0|0	0.33	1	0.33	1	0.33	-0.96	23.33	0.28
RPA4NT	PAK2	PAK2	0|1|4	5	1.67	3	0|0|0	0.33	1	0.33	1	0.33	-0.96	16.67	0.31
RPA4NT	NOP56	NOP56	0|0|17	17	5.67	3	5|0|1	0.33	0.99	0.33	0.99	0.33	-7.67	2.83	0.34
RPA4NT	ARFGAP2	ARFGAP2	0|1|10	11	3.67	3	0|0|0	0.33	1	0.33	1	0.33	-0.96	36.67	0.27
RPA4NT	FXR1	FXR1	0|1|4	5	1.67	3	0|0|0	0.33	1	0.33	1	0.33	-0.96	16.67	0.31
RPA4NT	TOP1	TOP1	1|0|9	10	3.33	3	2|0|2	0.33	1	0.33	1	0.33	-5.56	2.5	0.3
RPA4NT	RAPGEF6	RAPGEF6	1|0|9	10	3.33	3	0|0|0	0.33	1	0.33	1	0.33	-0.96	33.33	0.27
RPA4NT	KIF11	KIF11	0|1|35	36	12	3	6|0|0	0.33	1	0.33	1	0.33	-7.4	6	0.32
RPA4NT	IFT46	IFT46	0|0|6	6	2	3	0|0|0	0.33	1	0.33	1	0.33	-0.96	20	0.29
RPA4NT	ERCC6L	ERCC6L	0|0|3	3	1	3	0|0|0	0.33	1	0.33	1	0.33	-0.96	10	0.33
RPA4NT	IGF2BP2	IGF2BP2	0|0|19	19	6.33	3	0|0|0	0.33	1	0.33	1	0.33	-0.96	63.33	0.26
RPA4NT	SMEK1	SMEK1	0|0|4	4	1.33	3	1|0|0	0.33	1	0.33	1	0.33	-1.77	4	0.32
RPA4NT	EMSY	EMSY	0|1|15	16	5.33	3	1|0|0	0.33	1	0.33	1	0.33	-1.77	16	0.25
RPA4NT	DDX21	DDX21	5|8|37	50	16.67	3	11|2|9	0.33	1	0.33	1	0.33	-18.9	2.27	0.32
RPA4NT	ABI1	ABI1	0|0|7	7	2.33	3	0|0|0	0.33	1	0.33	1	0.33	-0.96	23.33	0.28
RPA4NT	IGF2BP3	IGF2BP3	1|0|4	5	1.67	3	1|0|0	0.33	1	0.33	1	0.33	-1.77	5	0.32
RPA4NT	ZNF207	ZNF207	0|1|3	4	1.33	3	0|0|0	0.33	1	0.33	1	0.33	-0.96	13.33	0.33
RPA4NT	GPATCH4	GPATCH4	1|0|7	8	2.67	3	0|0|0	0.33	1	0.33	1	0.33	-0.96	26.67	0.28
RPA4NT	RBBP7	RBBP7	0|1|15	16	5.33	3	3|0|0	0.33	1	0.33	1	0.33	-3.55	5.33	0.32
RPA4NT	ZNF536	ZNF536	0|0|6	6	2	3	0|0|0	0.33	1	0.33	1	0.33	-0.96	20	0.29
RPA4NT	CXORF56	CXORF56	0|0|8	8	2.67	3	0|0|0	0.33	1	0.33	1	0.33	-0.96	26.67	0.28
RPA4NT	KIAA1671	KIAA1671	0|1|23	24	8	3	0|0|0	0.33	1	0.33	1	0.33	-0.96	80	0.25
RPA4NT	TSHZ3	TSHZ3	0|1|3	4	1.33	3	0|0|0	0.33	1	0.33	1	0.33	-0.96	13.33	0.33
RPA4NT	MAP1B	MAP1B	1|1|10	12	4	3	0|0|0	0.33	1	0.33	1	0.33	1.55	40	0.27
RPA4NT	PARP1	PARP1	48|55|113	216	72	3	39|3|27	0.33	0.99	0.33	0.99	0.33	-19.47	3.13	0.34
RPA4NT	RSL1D1	RSL1D1	1|1|25	27	9	3	5|1|1	0.33	1	0.33	1	0.33	-7.17	3.86	0.3
RPA4NT	SAFB2	SAFB2	1|0|3	4	1.33	3	0|0|0	0.33	1	0.33	1	0.33	-0.96	13.33	0.33
RPA4NT	STRN3	STRN3	0|0|17	17	5.67	3	0|0|0	0.33	1	0.33	1	0.33	-0.96	56.67	0.26
RPA4NT	HN1	HN1	1|1|4	6	2	3	0|0|0	0.33	1	0.33	1	0.33	1.55	20	0.31
RPA4NT	ZMPSTE24	ZMPSTE24	0|2|6	8	2.67	3	4|0|0	0.33	0.83	0.33	0.83	0.33	-5.03	2	0.32
RPA4NT	CHORDC1	CHORDC1	0|0|8	8	2.67	3	1|0|0	0.33	1	0.33	1	0.33	-1.77	8	0.27
RPA4NT	PRRC2A	PRRC2A	0|1|16	17	5.67	3	0|0|0	0.33	1	0.33	1	0.33	-0.96	56.67	0.26
RPA4NT	PIGS	PIGS	0|0|4	4	1.33	3	0|0|0	0.33	1	0.33	1	0.33	-0.96	13.33	0.31
RPA4NT	TMOD3	TMOD3	0|0|7	7	2.33	3	0|0|0	0.33	1	0.33	1	0.33	-0.96	23.33	0.28
RPA4NT	STUB1	STUB1	0|1|10	11	3.67	3	1|0|0	0.33	1	0.33	1	0.33	-1.77	11	0.26
RPA4NT	DDX5	DDX5	0|1|15	16	5.33	3	5|0|0	0.33	0.98	0.33	0.98	0.33	-6.51	3.2	0.34
RPA4NT	BCR	BCR	0|0|12	12	4	3	0|0|0	0.33	1	0.33	1	0.33	-0.96	40	0.27
RPA4NT	DCP1B	DCP1B	0|0|6	6	2	3	0|0|0	0.33	1	0.33	1	0.33	-0.96	20	0.29
RPA4NT	DCP1A	DCP1A	0|1|6	7	2.33	3	0|0|0	0.33	1	0.33	1	0.33	-0.96	23.33	0.29
RPA4NT	IFT74	IFT74	0|1|22	23	7.67	3	0|0|0	0.33	1	0.33	1	0.33	-0.96	76.67	0.25
RPA4NT	HIST1H1E	HIST1H1E	16|28|44	88	29.33	3	13|11|18	0.33	1	0.33	1	0.33	-26.67	2.1	0.29
RPA4NT	SLC16A1	SLC16A1	0|2|6	8	2.67	3	4|0|0	0.33	0.83	0.33	0.83	0.33	-5.03	2	0.32
RPA4NT	TAB2	TAB2	0|1|6	7	2.33	3	0|0|0	0.33	1	0.33	1	0.33	-0.96	23.33	0.29
RPA4NT	ANKHD1	ANKHD1	0|1|17	18	6	3	0|0|0	0.33	1	0.33	1	0.33	-0.96	60	0.26
RPA4NT	CEP97	CEP97	0|1|4	5	1.67	3	0|0|0	0.33	1	0.33	1	0.33	-0.96	16.67	0.31
RPA4NT	ESF1	ESF1	0|1|4	5	1.67	3	0|0|0	0.33	1	0.33	1	0.33	-0.96	16.67	0.31
RPA4NT	MAP7D3	MAP7D3	0|0|6	6	2	3	0|0|0	0.33	1	0.33	1	0.33	-0.96	20	0.29
RPA4NT	USP11	USP11	0|0|6	6	2	3	1|0|0	0.33	1	0.33	1	0.33	-1.77	6	0.28
RPA4NT	RPL31	RPL31	0|0|5	5	1.67	3	0|0|0	0.33	1	0.33	1	0.33	-0.96	16.67	0.3
RPA4NT	NFRKB	NFRKB	0|2|0	2	0.67	3	0|0|0	0.32	0.97	0.32	0.97	0.32	-0.96	6.67	0.34
RPA4NT	SNRPA	SNRPA	0|1|2	3	1	3	0|0|0	0.32	0.97	0.32	0.97	0.32	-0.96	10	0.34
RPA4NT	GTF2I	GTF2I	0|0|21	21	7	3	8|0|0	0.32	0.97	0.32	0.97	0.32	-10.42	2.62	0.37
RPA4NT	POLI	POLI	0|0|2	2	0.67	3	0|0|0	0.32	0.97	0.32	0.97	0.32	-0.96	6.67	0.34
RPA4NT	UBFD1	UBFD1	0|0|2	2	0.67	3	0|0|0	0.32	0.97	0.32	0.97	0.32	-0.96	6.67	0.34
RPA4NT	SRBD1	SRBD1	0|1|2	3	1	3	0|0|0	0.32	0.97	0.32	0.97	0.32	-0.96	10	0.34
RPA4NT	PRC1	PRC1	2|0|0	2	0.67	3	0|0|0	0.32	0.97	0.32	0.97	0.32	-0.96	6.67	0.34
RPA4NT	ZC3H18	ZC3H18	0|1|2	3	1	3	0|0|0	0.32	0.97	0.32	0.97	0.32	-0.96	10	0.34
RPA4NT	ESYT1	ESYT1	0|1|17	18	6	3	6|0|0	0.32	0.97	0.32	0.97	0.32	-7.4	3	0.34
RPA4NT	ZNF644	ZNF644	1|0|2	3	1	3	0|0|0	0.32	0.97	0.32	0.97	0.32	-0.96	10	0.34
RPA4NT	SF3B1	SF3B1	9|7|36	52	17.33	3	20|0|0	0.32	0.95	0.32	0.95	0.32	-12.44	2.6	0.37
RPA4NT	TNRC6A	TNRC6A	0|1|2	3	1	3	0|0|0	0.32	0.97	0.32	0.97	0.32	-0.96	10	0.34
RPA4NT	SLX4	SLX4	0|1|2	3	1	3	0|0|0	0.32	0.97	0.32	0.97	0.32	-0.96	10	0.34
RPA4NT	RANBP1	RANBP1	2|0|0	2	0.67	3	0|0|0	0.32	0.97	0.32	0.97	0.32	-0.96	6.67	0.34
RPA4NT	MTOR	MTOR	0|1|2	3	1	3	0|0|0	0.32	0.97	0.32	0.97	0.32	-0.96	10	0.34
RPA4NT	TAF9B	TAF9B	1|1|2	4	1.33	3	0|0|0	0.32	0.97	0.32	0.97	0.32	1.55	13.33	0.34
RPA4NT	DRG1	DRG1	0|1|9	10	3.33	3	3|0|0	0.32	0.97	0.32	0.97	0.32	-3.55	3.33	0.37
RPA4NT	LAS1L	LAS1L	1|0|10	11	3.67	3	4|0|0	0.32	0.95	0.32	0.95	0.32	-5.03	2.75	0.37
RPA4NT	SLTM	SLTM	2|0|0	2	0.67	3	0|0|0	0.32	0.97	0.32	0.97	0.32	-0.96	6.67	0.34
RPA4NT	RICTOR	RICTOR	0|1|2	3	1	3	0|0|0	0.32	0.97	0.32	0.97	0.32	-0.96	10	0.34
RPA4NT	TRRAP	TRRAP	0|1|2	3	1	3	0|0|0	0.32	0.97	0.32	0.97	0.32	-0.96	10	0.34
RPA4NT	FSIP2	FSIP2	0|1|2	3	1	3	0|0|0	0.32	0.97	0.32	0.97	0.32	-0.96	10	0.34
RPA4NT	WBP11	WBP11	0|0|2	2	0.67	3	0|0|0	0.32	0.97	0.32	0.97	0.32	-0.96	6.67	0.34
RPA4NT	ERMP1	ERMP1	0|2|0	2	0.67	3	0|0|0	0.32	0.97	0.32	0.97	0.32	-0.96	6.67	0.34
RPA4NT	PPP6R1	PPP6R1	0|1|3	4	1.33	3	0|0|1	0.32	0.97	0.32	0.97	0.32	-1.77	4	0.34
RPA4NT	PAPD5	PAPD5	0|1|2	3	1	3	0|0|0	0.32	0.97	0.32	0.97	0.32	-0.96	10	0.34
RPA4NT	CLMN	CLMN	0|0|2	2	0.67	3	0|0|0	0.32	0.97	0.32	0.97	0.32	-0.96	6.67	0.34
RPA4NT	RPS19	RPS19	0|1|15	16	5.33	3	7|0|0	0.32	0.95	0.32	0.95	0.32	-8.91	2.29	0.37
RPA4NT	SCAF11	SCAF11	0|0|2	2	0.67	3	0|0|0	0.32	0.97	0.32	0.97	0.32	-0.96	6.67	0.34
RPA4NT	GEMIN5	GEMIN5	0|1|16	17	5.67	3	8|0|0	0.31	0.94	0.31	0.94	0.31	-10.42	2.13	0.38
RPA4NT	LBR	LBR	0|1|9	10	3.33	3	4|0|0	0.31	0.94	0.31	0.94	0.31	-5.03	2.5	0.38
RPA4NT	DPYSL2	DPYSL2	0|1|5	6	2	3	2|0|0	0.31	0.93	0.31	0.93	0.31	-3.13	3	0.38
RPA4NT	IRS4	IRS4	2|3|28	33	11	3	19|0|0	0.31	0.92	0.31	0.92	0.31	-20.03	1.74	0.39
RPA4NT	DDHD1	DDHD1	1|0|5	6	2	3	1|2|0	0.31	0.92	0.31	0.92	0.31	-4	2	0.38
RPA4NT	CCT6A	CCT6A	7|11|39	57	19	3	25|0|0	0.31	0.94	0.31	0.94	0.31	-18.3	2.28	0.37
RPA4NT	SLC25A1	SLC25A1	0|0|7	7	2.33	3	3|0|0	0.31	0.93	0.31	0.93	0.31	-3.55	2.33	0.38
RPA4NT	RPL18	RPL18	10|20|24	54	18	3	9|9|8	0.31	0.88	0.31	0.88	0.31	-16.57	2.08	0.38
RPA4NT	APEX1	APEX1	1|0|16	17	5.67	3	9|0|0	0.31	0.92	0.31	0.92	0.31	-11.51	1.89	0.38
RPA4NT	MATR3	MATR3	2|2|21	25	8.33	3	11|0|0	0.31	0.94	0.31	0.94	0.31	-9.81	2.27	0.37
RPA4NT	AAR2	AAR2	0|0|5	5	1.67	3	2|0|0	0.31	0.93	0.31	0.93	0.31	-3.13	2.5	0.38
RPA4NT	RPL3	RPL3	1|7|20	28	9.33	3	13|0|0	0.31	0.91	0.31	0.91	0.31	-14.37	2.15	0.38
RPA4NT	RPL5	RPL5	8|19|48	75	25	3	23|0|10	0.31	0.94	0.31	0.94	0.31	-26.81	2.27	0.37
RPA4NT	RPS20	RPS20	2|1|8	11	3.67	3	4|0|1	0.31	0.89	0.31	0.89	0.31	-4.81	2.2	0.38
RPA4NT	LRRC59	LRRC59	5|5|24	34	11.33	3	13|1|1	0.31	0.93	0.31	0.93	0.31	-9.86	2.27	0.38
RPA4NT	PPP1CC	PPP1CC	4|4|6	14	4.67	3	4|0|2	0.3	0.59	0.3	0.59	0.3	-1.69	2.33	0.39
RPA4NT	SFXN1	SFXN1	2|2|18	22	7.33	3	10|1|1	0.3	0.91	0.3	0.91	0.3	-11.12	1.83	0.39
RPA4NT	PRMT5	PRMT5	0|2|16	18	6	3	11|0|0	0.3	0.89	0.3	0.89	0.3	-14.54	1.64	0.39
RPA4NT	EIF3C	EIF3C	2|8|36	46	15.33	3	25|0|1	0.3	0.89	0.3	0.89	0.3	-29.69	1.77	0.39
RPA4NT	ADAR	ADAR	1|3|19	23	7.67	3	13|0|0	0.3	0.9	0.3	0.9	0.3	-14.37	1.77	0.39
RPA4NT	NOP58	NOP58	0|1|13	14	4.67	3	7|1|1	0.3	0.9	0.3	0.9	0.3	-11.91	1.56	0.39
RPA4NT	RBM14	RBM14	0|1|9	10	3.33	3	6|0|0	0.29	0.87	0.29	0.87	0.29	-7.4	1.67	0.39
RPA4NT	UTRN	UTRN	0|0|4	4	1.33	3	0|0|2	0.29	0.87	0.29	0.87	0.29	-3.13	2	0.39
RPA4NT	RPL18A	RPL18A	4|4|17	25	8.33	3	9|0|4	0.29	0.87	0.29	0.87	0.29	-9.37	1.92	0.39
RPA4NT	MYBBP1A	MYBBP1A	0|0|14	14	4.67	3	10|0|0	0.29	0.87	0.29	0.87	0.29	-13.02	1.4	0.39
RPA4NT	VAPA	VAPA	0|1|11	12	4	3	8|0|0	0.28	0.85	0.28	0.85	0.28	-10.42	1.5	0.4
RPA4NT	COX4I1	COX4I1	4|3|14	21	7	3	11|0|0	0.28	0.83	0.28	0.83	0.28	-8.18	1.91	0.4
RPA4NT	TLN1	TLN1	0|1|7	8	2.67	3	5|0|0	0.28	0.83	0.28	0.83	0.28	-6.51	1.6	0.4
RPA4NT	ECI1	ECI1	2|2|9	13	4.33	3	5|0|2	0.28	0.84	0.28	0.84	0.28	-5.52	1.86	0.4
RPA4NT	RPL4	RPL4	5|17|42	64	21.33	3	29|1|2	0.28	0.83	0.28	0.83	0.28	-30.88	2	0.4
RPA4NT	SDE2	SDE2	0|1|2	3	1	3	1|0|0	0.27	0.81	0.27	0.81	0.27	-1.77	3	0.4
RPA4NT	PSMD3	PSMD3	1|0|16	17	5.67	3	13|0|0	0.27	0.8	0.27	0.8	0.27	-17.24	1.31	0.41
RPA4NT	NEK9	NEK9	0|0|2	2	0.67	3	1|0|0	0.27	0.81	0.27	0.81	0.27	-1.77	2	0.4
RPA4NT	HAT1	HAT1	2|2|10	14	4.67	3	6|0|2	0.27	0.81	0.27	0.81	0.27	-6.67	1.75	0.4
RPA4NT	RPN1	RPN1	3|5|33	41	13.67	3	25|0|1	0.27	0.8	0.27	0.8	0.27	-27.21	1.58	0.41
RPA4NT	SMAP1	SMAP1	0|0|2	2	0.67	3	1|0|0	0.27	0.81	0.27	0.81	0.27	-1.77	2	0.4
RPA4NT	KAT6A	KAT6A	2|1|0	3	1	3	1|0|0	0.27	0.81	0.27	0.81	0.27	-1.77	3	0.4
RPA4NT	PPIB	PPIB	10|13|29	52	17.33	3	17|3|3	0.27	0.82	0.27	0.82	0.27	-12.17	2.26	0.4
RPA4NT	ATP5E	ATP5E	0|2|0	2	0.67	3	1|0|0	0.27	0.81	0.27	0.81	0.27	-1.77	2	0.4
RPA4NT	SNRPC	SNRPC	2|0|0	2	0.67	3	1|0|0	0.27	0.81	0.27	0.81	0.27	-1.77	2	0.4
RPA4NT	ZNF605	ZNF605	1|0|2	3	1	3	0|0|1	0.27	0.81	0.27	0.81	0.27	-1.77	3	0.4
RPA4NT	RUVBL1	RUVBL1	2|0|11	13	4.33	3	9|0|0	0.26	0.79	0.26	0.79	0.26	-11.51	1.44	0.41
RPA4NT	RAC1	RAC1	0|0|11	11	3.67	3	8|1|0	0.26	0.78	0.26	0.78	0.26	-11.68	1.22	0.41
RPA4NT	TOP2A	TOP2A	0|1|12	13	4.33	3	8|1|1	0.26	0.77	0.26	0.77	0.26	-13.36	1.3	0.41
RPA4NT	DDX17	DDX17	4|2|16	22	7.33	3	12|1|0	0.26	0.79	0.26	0.79	0.26	-12.3	1.69	0.41
RPA4NT	POLR2B	POLR2B	0|0|7	7	2.33	3	6|0|0	0.25	0.75	0.25	0.75	0.25	-7.4	1.17	0.41
RPA4NT	ARPC3	ARPC3	0|1|6	7	2.33	3	5|0|0	0.25	0.75	0.25	0.75	0.25	-6.51	1.4	0.41
RPA4NT	RPL9	RPL9	0|0|10	10	3.33	3	9|0|0	0.24	0.71	0.24	0.71	0.24	-11.51	1.11	0.42
RPA4NT	SEC63	SEC63	1|0|4	5	1.67	3	4|0|0	0.21	0.62	0.21	0.62	0.21	-5.03	1.25	0.42
RPA4NT	COPZ1	COPZ1	0|1|4	5	1.67	3	4|0|0	0.21	0.62	0.21	0.62	0.21	-5.03	1.25	0.42
RPA4NT	HNRNPA3	HNRNPA3	1|0|6	7	2.33	3	6|0|0	0.21	0.62	0.21	0.62	0.21	-7.4	1.17	0.42
RPA4NT	HNRNPM	HNRNPM	9|18|45	72	24	3	32|0|5	0.21	0.63	0.21	0.63	0.21	-29.79	1.95	0.42
RPA4NT	RPS29	RPS29	0|1|3	4	1.33	3	3|0|0	0.2	0.6	0.2	0.6	0.2	-3.55	1.33	0.42
RPA4NT	RPL30	RPL30	2|1|8	11	3.67	3	6|1|1	0.19	0.56	0.19	0.56	0.19	-8.42	1.38	0.42
RPA4NT	EIF3D	EIF3D	1|4|18	23	7.67	3	16|0|1	0.18	0.54	0.18	0.54	0.18	-19.98	1.35	0.42
RPA4NT	U2AF2	U2AF2	0|1|2	3	1	3	0|0|2	0.18	0.55	0.18	0.55	0.18	-3.13	1.5	0.42
RPA4NT	TMPO	TMPO	1|3|18	22	7.33	3	15|1|1	0.18	0.53	0.18	0.53	0.18	-20.08	1.29	0.42
RPA4NT	HNRNPH1	HNRNPH1	1|0|2	3	1	3	1|0|1	0.17	0.5	0.17	0.5	0.17	-3	1.5	0.43
RPA4NT	UHRF1BP1	UHRF1BP1	1|0|2	3	1	3	1|0|1	0.17	0.5	0.17	0.5	0.17	-3	1.5	0.43
RPA4NT	SYNGAP1	SYNGAP1	1|1|2	4	1.33	3	1|0|1	0.17	0.5	0.17	0.5	0.17	-1.39	2	0.43
RPA4NT	BCAP31	BCAP31	3|1|19	23	7.67	3	18|0|0	0.17	0.52	0.17	0.52	0.17	-21.13	1.28	0.43
RPA4NT	MYH14	MYH14	2|0|2	4	1.33	3	1|2|0	0.16	0.24	0.16	0.24	0.16	-4	1.33	0.43
RPA4NT	SLC25A6	SLC25A6	6|7|20	33	11	3	15|1|3	0.16	0.47	0.16	0.47	0.16	-13.18	1.74	0.43
RPA4NT	PPIL1	PPIL1	1|2|4	7	2.33	3	5|0|0	0.16	0.43	0.16	0.43	0.16	-4.6	1.4	0.43
RPA4NT	FBLL1	FBLL1	2|0|2	4	1.33	3	2|0|1	0.16	0.24	0.16	0.24	0.16	-4	1.33	0.43
RPA4NT	GOT2	GOT2	15|21|32	68	22.67	3	11|6|16	0.16	0.47	0.16	0.47	0.16	-17.48	2.06	0.44
RPA4NT	TNXB	TNXB	2|2|1	5	1.67	3	2|0|1	0.16	0.24	0.16	0.24	0.16	-2.59	1.67	0.43
RPA4NT	CDC42	CDC42	0|2|6	8	2.67	3	7|0|0	0.15	0.44	0.15	0.44	0.15	-8.91	1.14	0.44
RPA4NT	PSMA3	PSMA3	0|5|8	13	4.33	3	8|0|1	0.15	0.4	0.15	0.4	0.15	-11.68	1.44	0.44
RPA4NT	RPS10	RPS10	3|6|17	26	8.67	3	10|1|6	0.15	0.45	0.15	0.45	0.15	-16.12	1.53	0.44
RPA4NT	RPS27	RPS27	5|6|6	17	5.67	3	5|1|2	0.14	0.18	0.14	0.18	0.14	-2.7	2.13	0.44
RPA4NT	VAPB	VAPB	0|1|4	5	1.67	3	5|0|0	0.14	0.43	0.14	0.43	0.14	-6.51	1	0.44
RPA4NT	XRN2	XRN2	0|1|8	9	3	3	9|0|0	0.14	0.43	0.14	0.43	0.14	-11.51	1	0.44
RPA4NT	PDCD6	PDCD6	2|5|9	16	5.33	3	9|0|1	0.14	0.4	0.14	0.4	0.14	-8.64	1.6	0.44
RPA4NT	ABCF1	ABCF1	0|0|2	2	0.67	3	3|0|0	0.12	0.35	0.12	0.35	0.12	-3.55	0.67	0.44
RPA4NT	CISD2	CISD2	0|0|2	2	0.67	3	3|0|0	0.12	0.35	0.12	0.35	0.12	-3.55	0.67	0.44
RPA4NT	PPP1CA	PPP1CA	4|7|20	31	10.33	3	19|0|1	0.12	0.35	0.12	0.35	0.12	-17.36	1.55	0.45
RPA4NT	VCP	VCP	0|2|10	12	4	3	8|0|3	0.12	0.35	0.12	0.35	0.12	-14.94	1.09	0.44
RPA4NT	REEP5	REEP5	0|1|2	3	1	3	3|0|0	0.12	0.35	0.12	0.35	0.12	-3.55	1	0.44
RPA4NT	RPS4X	RPS4X	7|13|26	46	15.33	3	20|1|4	0.11	0.32	0.11	0.32	0.11	-18.64	1.84	0.45
RPA4NT	ATP5L	ATP5L	3|4|9	16	5.33	3	6|2|3	0.11	0.32	0.11	0.32	0.11	-9.13	1.45	0.45
RPA4NT	PSMB2	PSMB2	0|2|8	10	3.33	3	10|0|0	0.09	0.26	0.09	0.26	0.09	-13.02	1	0.45
RPA4NT	KHDRBS1	KHDRBS1	0|2|6	8	2.67	3	8|0|0	0.09	0.26	0.09	0.26	0.09	-10.42	1	0.45
RPA4NT	EMD	EMD	1|2|7	10	3.33	3	9|0|0	0.09	0.26	0.09	0.26	0.09	-9	1.11	0.45
RPA4NT	MARS	MARS	0|3|19	22	7.33	3	19|0|1	0.08	0.24	0.08	0.24	0.08	-27.43	1.1	0.46
RPA4NT	VAT1	VAT1	0|0|4	4	1.33	3	6|0|0	0.08	0.24	0.08	0.24	0.08	-7.4	0.67	0.46
RPA4NT	ABCE1	ABCE1	0|1|11	12	4	3	13|0|0	0.08	0.24	0.08	0.24	0.08	-17.24	0.92	0.46
RPA4NT	TOMM20	TOMM20	2|2|2	6	2	3	2|0|2	0.08	0.08	0.08	0.08	0.08	-2.43	1.5	0.45
RPA4NT	SEC22B	SEC22B	0|2|8	10	3.33	3	9|0|1	0.08	0.24	0.08	0.24	0.08	-13.17	1	0.46
RPA4NT	GNA11	GNA11	2|0|1	3	1	3	2|0|1	0.08	0.24	0.08	0.24	0.08	-4	1	0.46
RPA4NT	CMBL	CMBL	0|1|3	4	1.33	3	5|0|0	0.07	0.21	0.07	0.21	0.07	-6.51	0.8	0.46
RPA4NT	SSR4	SSR4	1|0|6	7	2.33	3	6|0|2	0.07	0.2	0.07	0.2	0.07	-10.76	0.88	0.46
RPA4NT	FBL	FBL	0|7|27	34	11.33	3	18|2|7	0.07	0.2	0.07	0.2	0.07	-38.07	1.26	0.47
RPA4NT	CROCC	CROCC	2|2|0	4	1.33	3	3|1|0	0.07	0.11	0.07	0.11	0.07	-5.36	1	0.46
RPA4NT	HIST1H1C	HIST1H1C	1|4|7	12	4	3	3|1|5	0.07	0.22	0.07	0.22	0.07	-9.96	1.33	0.46
RPA4NT	EBP	EBP	3|2|4	9	3	3	3|1|2	0.06	0.14	0.06	0.14	0.06	-4.67	1.5	0.47
RPA4NT	CCT8	CCT8	42|55|99	196	65.33	3	62|9|11	0.05	0.16	0.05	0.16	0.05	-37.1	2.39	0.47
RPA4NT	TAGLN2	TAGLN2	11|12|18	41	13.67	3	10|1|9	0.05	0.15	0.05	0.15	0.05	-8.12	2.05	0.47
RPA4NT	RPS5	RPS5	2|11|23	36	12	3	17|1|6	0.05	0.16	0.05	0.16	0.05	-27.29	1.5	0.47
RPA4NT	PSMB3	PSMB3	0|0|4	4	1.33	3	7|0|0	0.04	0.11	0.04	0.11	0.04	-8.91	0.57	0.48
RPA4NT	HNRNPA2B1	HNRNPA2B1	13|12|27	52	17.33	3	24|4|0	0.04	0.11	0.04	0.11	0.04	-14.81	1.86	0.48
RPA4NT	CYB5R3	CYB5R3	1|2|12	15	5	3	14|0|1	0.04	0.11	0.04	0.11	0.04	-17.1	1	0.48
RPA4NT	DCXR	DCXR	0|0|6	6	2	3	9|0|0	0.04	0.13	0.04	0.13	0.04	-11.51	0.67	0.47
RPA4NT	EIF5A	EIF5A	4|2|5	11	3.67	3	6|2|0	0.04	0.08	0.04	0.08	0.04	-6.67	1.38	0.48
RPA4NT	CPNE3	CPNE3	0|0|10	10	3.33	3	11|1|1	0.04	0.11	0.04	0.11	0.04	-17.5	0.77	0.48
RPA4NT	EIF4G1	EIF4G1	5|9|32	46	15.33	3	32|0|0	0.04	0.13	0.04	0.13	0.04	-30.73	1.44	0.47
RPA4NT	CAP1	CAP1	0|2|7	9	3	3	10|0|0	0.04	0.13	0.04	0.13	0.04	-13.02	0.9	0.47
RPA4NT	HNRNPL	HNRNPL	6|4|10	20	6.67	3	11|0|2	0.04	0.11	0.04	0.11	0.04	-9.12	1.54	0.48
RPA4NT	RAB6A	RAB6A	2|3|9	14	4.67	3	8|2|2	0.03	0.09	0.03	0.09	0.03	-11.52	1.17	0.48
RPA4NT	RPL11	RPL11	5|6|14	25	8.33	3	11|3|3	0.03	0.08	0.03	0.08	0.03	-12.76	1.47	0.49
RPA4NT	COX6C	COX6C	0|1|2	3	1	3	2|0|2	0.03	0.08	0.03	0.08	0.03	-5.56	0.75	0.49
RPA4NT	HNRNPC	HNRNPC	9|8|13	30	10	3	11|1|4	0.03	0.09	0.03	0.09	0.03	-7.24	1.88	0.48
RPA4NT	CYFIP1	CYFIP1	0|0|3	3	1	3	6|0|0	0.03	0.09	0.03	0.09	0.03	-7.4	0.5	0.48
RPA4NT	RPS9	RPS9	3|7|25	35	11.67	3	18|4|5	0.03	0.08	0.03	0.08	0.03	-29.09	1.3	0.49
RPA4NT	IPO7	IPO7	0|2|8	10	3.33	3	12|0|0	0.02	0.06	0.02	0.06	0.02	-15.73	0.83	0.49
RPA4NT	SLC25A11	SLC25A11	3|2|7	12	4	3	11|0|0	0.02	0.06	0.02	0.06	0.02	-9.81	1.09	0.49
RPA4NT	SF3A3	SF3A3	0|4|7	11	3.67	3	10|0|1	0.02	0.05	0.02	0.05	0.02	-14.67	1	0.5
RPA4NT	BLVRA	BLVRA	0|0|5	5	1.67	3	9|0|0	0.02	0.05	0.02	0.05	0.02	-11.51	0.56	0.5
RPA4NT	MCM4	MCM4	0|0|9	9	3	3	13|0|0	0.02	0.06	0.02	0.06	0.02	-17.24	0.69	0.49
RPA4NT	DHX9	DHX9	23|24|83	130	43.33	3	59|5|9	0.02	0.05	0.02	0.05	0.02	-51.24	1.78	0.5
RPA4NT	EEF1E1	EEF1E1	1|4|2	7	2.33	3	4|0|3	0.02	0.06	0.02	0.06	0.02	-7.26	1	0.49
RPA4NT	PSMA4	PSMA4	0|3|4	7	2.33	3	8|0|0	0.02	0.04	0.02	0.04	0.02	-10.42	0.88	0.5
RPA4NT	DAD1	DAD1	0|0|3	3	1	3	4|0|2	0.02	0.05	0.02	0.05	0.02	-7.95	0.5	0.5
RPA4NT	DNM2	DNM2	0|0|13	13	4.33	3	17|0|0	0.02	0.06	0.02	0.06	0.02	-23.04	0.76	0.49
RPA4NT	USMG5	USMG5	0|0|3	3	1	3	5|0|1	0.02	0.07	0.02	0.07	0.02	-7.67	0.5	0.49
RPA4NT	CCT2	CCT2	2|11|33	46	15.33	3	34|0|2	0.01	0.02	0.01	0.02	0.01	-43.64	1.28	0.51
RPA4NT	PSMD8	PSMD8	1|0|3	4	1.33	3	7|0|0	0.01	0.03	0.01	0.03	0.01	-8.91	0.57	0.51
RPA4NT	NMT1	NMT1	0|1|5	6	2	3	8|0|1	0.01	0.04	0.01	0.04	0.01	-11.68	0.67	0.5
RPA4NT	SARS	SARS	1|6|20	27	9	3	25|0|0	0.01	0.02	0.01	0.02	0.01	-31.03	1.08	0.52
RPA4NT	HACD3	HACD3	2|1|8	11	3.67	3	13|0|0	0.01	0.03	0.01	0.03	0.01	-14.37	0.85	0.51
RPA4NT	RAB14	RAB14	0|2|8	10	3.33	3	11|0|2	0.01	0.02	0.01	0.02	0.01	-17.48	0.77	0.51
RPA4NT	SUPT16H	SUPT16H	6|4|23	33	11	3	26|0|1	0.01	0.03	0.01	0.03	0.01	-26.23	1.22	0.51
RPA4NT	CNOT1	CNOT1	0|1|4	5	1.67	3	7|0|1	0.01	0.03	0.01	0.03	0.01	-10.59	0.63	0.5
RPA4NT	RPS15A	RPS15A	9|13|19	41	13.67	3	10|5|11	0.01	0.02	0.01	0.02	0.01	-18.03	1.58	0.52
RPA4NT	VDAC3	VDAC3	4|3|16	23	7.67	3	14|4|3	0.01	0.02	0.01	0.02	0.01	-21.09	1.1	0.52
RPA4NT	H2AFV	H2AFV	7|5|12	24	8	3	5|2|9	0.01	0.04	0.01	0.04	0.01	-11.77	1.5	0.5
RPA4NT	EIF4G2	EIF4G2	0|4|14	18	6	3	19|0|0	0.01	0.02	0.01	0.02	0.01	-25.84	0.95	0.51
RPA4NT	H2AFY	H2AFY	4|7|22	33	11	3	14|3|9	0.01	0.03	0.01	0.03	0.01	-25.93	1.27	0.51
RPA4NT	AKR1A1	AKR1A1	0|2|3	5	1.67	3	5|0|2	0.01	0.02	0.01	0.02	0.01	-9.34	0.71	0.52
RPA4NT	FEN1	FEN1	0|1|5	6	2	3	6|1|2	0.01	0.03	0.01	0.03	0.01	-12.18	0.67	0.51
RPA4NT	SNRPE	SNRPE	3|4|6	13	4.33	3	6|0|4	0.01	0.03	0.01	0.03	0.01	-7.55	1.3	0.51
RPA4NT	TMX1	TMX1	0|1|4	5	1.67	3	7|0|1	0.01	0.03	0.01	0.03	0.01	-10.59	0.63	0.5
RPA4NT	OLA1	OLA1	0|1|3	4	1.33	3	7|0|0	0.01	0.03	0.01	0.03	0.01	-8.91	0.57	0.51
RPA4NT	HIST1H4A	HIST1H4A	35|41|82	158	52.67	3	37|15|48	0	0	0	0	0	-66.28	1.58	0.59
RPA4NT	HSPA4	HSPA4	0|1|4	5	1.67	3	35|0|0	0	0	0	0	0	-49.25	0.14	0.62
RPA4NT	CKB	CKB	11|10|18	39	13	3	55|5|15	0	0	0	0	0	-77.7	0.52	0.62
RPA4NT	RPSA	RPSA	2|1|4	7	2.33	3	21|1|6	0	0	0	0	0	-35.74	0.25	0.62
RPA4NT	LARP7	LARP7	1|0|0	1	0.33	3	0|0|0	0	0	0	0	0	-0.96	3.33	0.62
RPA4NT	HSPA8	HSPA8	8|8|29	45	15	3	38|7|20	0	0	0	0	0	-69.18	0.69	0.61
RPA4NT	EIF3K	EIF3K	0|2|2	4	1.33	3	5|0|1	0	0	0	0	0	-7.67	0.67	0.62
RPA4NT	ACLY	ACLY	2|7|44	53	17.67	3	54|0|7	0	0	0	0	0	-79.68	0.87	0.58
RPA4NT	TXNRD1	TXNRD1	1|0|5	6	2	3	17|0|0	0	0	0	0	0	-23.04	0.35	0.62
RPA4NT	ATP2A2	ATP2A2	2|0|10	12	4	3	27|0|3	0	0	0	0	0	-41.98	0.4	0.62
RPA4NT	HSP90B1	HSP90B1	0|0|1	1	0.33	3	31|1|4	0	0	0	0	0	-50.87	0.03	0.62
RPA4NT	AARS	AARS	0|1|3	4	1.33	3	21|0|0	0	0	0	0	0	-28.68	0.19	0.62
RPA4NT	TARS2	TARS2	0|0|1	1	0.33	3	6|0|0	0	0	0	0	0	-7.4	0.17	0.62
RPA4NT	XPO1	XPO1	0|1|13	14	4.67	3	30|0|0	0	0	0	0	0	-41.82	0.47	0.58
RPA4NT	CCT3	CCT3	0|5|40	45	15	3	46|4|6	0	0	0	0	0	-80.56	0.8	0.58
RPA4NT	MSH3	MSH3	0|1|1	2	0.67	3	0|0|0	0	0	0	0	0	-0.96	6.67	0.62
RPA4NT	CCT7	CCT7	0|16|41	57	19	3	49|3|5	0	0	0	0	0	-81.92	1	0.58
RPA4NT	CCT4	CCT4	5|23|49	77	25.67	3	59|8|25	0	0	0	0	0	-115.09	0.84	0.61
RPA4NT	PAICS	PAICS	10|20|40	70	23.33	3	47|3|13	0	0	0	0	0	-61.56	1.11	0.59
RPA4NT	MDH1	MDH1	4|5|9	18	6	3	15|4|5	0	0	0	0	0	-23.08	0.75	0.58
RPA4NT	SUPT5H	SUPT5H	0|0|1	1	0.33	3	1|0|0	0	0	0	0	0	-1.77	1	0.62
RPA4NT	SENP5	SENP5	0|1|1	2	0.67	3	0|0|0	0	0	0	0	0	-0.96	6.67	0.62
RPA4NT	MSH6	MSH6	0|0|2	2	0.67	3	10|0|0	0	0	0	0	0	-13.02	0.2	0.62
RPA4NT	MCCC1	MCCC1	84|92|120	296	98.67	3	204|87|154	0	0	0	0	0	-415.5	0.67	0.62
RPA4NT	HLCS	HLCS	0|2|3	5	1.67	3	28|4|2	0	0	0	0	0	-48.04	0.15	0.62
RPA4NT	ZC3H4	ZC3H4	1|0|0	1	0.33	3	0|0|0	0	0	0	0	0	-0.96	3.33	0.62
RPA4NT	HNRNPK	HNRNPK	8|12|17	37	12.33	3	17|0|7	0	0	0	0	0	-16.11	1.54	0.53
RPA4NT	FLNA	FLNA	1|3|5	9	3	3	41|0|1	0	0	0	0	0	-55.48	0.21	0.62
RPA4NT	EMC1	EMC1	0|0|1	1	0.33	3	2|0|0	0	0	0	0	0	-3.13	0.5	0.62
RPA4NT	EIF4A3	EIF4A3	0|8|18	26	8.67	3	23|0|3	0	0	0	0	0	-36.25	1	0.54
RPA4NT	MYH10	MYH10	2|1|14	17	5.67	3	26|0|0	0	0	0	0	0	-32.5	0.65	0.56
RPA4NT	PSME3	PSME3	4|6|9	19	6.33	3	12|0|3	0	0.01	0	0.01	0	-11.41	1.27	0.52
RPA4NT	GANAB	GANAB	1|4|23	28	9.33	3	63|0|16	0	0	0	0	0	-110.03	0.35	0.62
RPA4NT	HSPA4L	HSPA4L	1|0|2	3	1	3	7|0|0	0	0	0	0	0	-8.91	0.43	0.62
RPA4NT	C2CD2L	C2CD2L	1|0|0	1	0.33	3	1|2|0	0	0	0	0	0	-4	0.33	0.62
RPA4NT	ARF3	ARF3	6|4|6	16	5.33	3	16|0|3	0	0	0	0	0	-16.23	0.84	0.62
RPA4NT	ARF4	ARF4	4|4|5	13	4.33	3	13|0|3	0	0	0	0	0	-12.64	0.81	0.62
RPA4NT	BSG	BSG	0|3|8	11	3.67	3	12|0|3	0	0	0	0	0	-20.33	0.73	0.54
RPA4NT	IARS	IARS	0|2|17	19	6.33	3	57|0|3	0	0	0	0	0	-86.21	0.32	0.62
RPA4NT	MCM3	MCM3	0|1|9	10	3.33	3	24|0|1	0	0	0	0	0	-34.62	0.4	0.58
RPA4NT	NOL8	NOL8	0|0|1	1	0.33	3	0|0|0	0	0	0	0	0	-0.96	3.33	0.62
RPA4NT	SAR1A	SAR1A	1|2|2	5	1.67	3	8|1|2	0	0	0	0	0	-12.3	0.45	0.62
RPA4NT	CAPZA2	CAPZA2	4|4|6	14	4.67	3	8|1|3	0	0	0	0	0	-8.33	1.17	0.53
RPA4NT	MTHFD1	MTHFD1	1|3|28	32	10.67	3	37|2|1	0	0	0	0	0	-52.7	0.8	0.57
RPA4NT	MAP2K2	MAP2K2	0|0|1	1	0.33	3	9|0|0	0	0	0	0	0	-11.51	0.11	0.62
RPA4NT	ATP1A1	ATP1A1	0|1|10	11	3.67	3	37|1|2	0	0	0	0	0	-56.69	0.27	0.62
RPA4NT	PRDX2	PRDX2	0|0|2	2	0.67	3	9|2|3	0	0	0	0	0	-19.45	0.14	0.62
RPA4NT	EEF1A1	EEF1A1	35|44|75	154	51.33	3	69|25|49	0	0	0	0	0	-118.3	1.08	0.62
RPA4NT	PSMD6	PSMD6	0|2|8	10	3.33	3	19|0|1	0	0	0	0	0	-27.43	0.5	0.57
RPA4NT	AACS	AACS	1|0|0	1	0.33	3	0|0|0	0	0	0	0	0	-0.96	3.33	0.62
RPA4NT	EIF2S3	EIF2S3	2|7|15	24	8	3	27|1|3	0	0	0	0	0	-36.75	0.77	0.58
RPA4NT	PGD	PGD	6|14|39	59	19.67	3	37|2|9	0	0	0	0	0	-50.24	1.23	0.56
RPA4NT	PFN1	PFN1	3|2|3	8	2.67	3	15|6|10	0	0	0	0	0	-37.9	0.26	0.62
RPA4NT	SPTBN1	SPTBN1	0|1|2	3	1	3	17|0|0	0	0	0	0	0	-23.04	0.18	0.62
RPA4NT	MCM10	MCM10	0|0|1	1	0.33	3	0|0|0	0	0	0	0	0	-0.96	3.33	0.62
RPA4NT	SLC25A5	SLC25A5	19|27|47	93	31	3	33|13|24	0	0	0	0	0	-54.88	1.33	0.59
RPA4NT	LCP1	LCP1	0|1|5	6	2	3	25|0|5	0	0	0	0	0	-42.09	0.2	0.62
RPA4NT	RPL15	RPL15	14|16|23	53	17.67	3	24|4|13	0	0	0	0	0	-27.48	1.29	0.59
RPA4NT	PNP	PNP	0|1|4	5	1.67	3	16|0|3	0	0	0	0	0	-26.09	0.26	0.62
RPA4NT	EXOC8	EXOC8	0|1|0	1	0.33	3	0|0|0	0	0	0	0	0	-0.96	3.33	0.62
RPA4NT	SMC2	SMC2	0|1|4	5	1.67	3	10|0|0	0	0	0	0	0	-13.02	0.5	0.53
RPA4NT	EEF2	EEF2	38|46|112	196	65.33	3	119|17|41	0	0	0	0	0	-155.35	1.11	0.62
RPA4NT	CBR1	CBR1	0|1|9	10	3.33	3	15|0|4	0	0	0	0	0	-26.18	0.53	0.56
RPA4NT	CLTC	CLTC	3|9|53	65	21.67	3	117|2|19	0	0	0	0	0	-188.64	0.47	0.62
RPA4NT	PRPF8	PRPF8	0|0|18	18	6	3	57|0|0	0	0	0	0	0	-81.68	0.32	0.62
RPA4NT	PRDX1	PRDX1	14|16|17	47	15.67	3	30|10|26	0	0	0	0	0	-58.4	0.71	0.62
RPA4NT	RPL22	RPL22	0|1|3	4	1.33	3	6|2|2	0	0	0	0	0	-13.88	0.4	0.62
RPA4NT	GDI2	GDI2	4|9|27	40	13.33	3	47|0|8	0	0	0	0	0	-64.89	0.73	0.6
RPA4NT	EIF3H	EIF3H	0|1|5	6	2	3	13|0|0	0	0	0	0	0	-17.24	0.46	0.55
RPA4NT	DDX39B	DDX39B	11|12|37	60	20	3	45|12|11	0	0	0	0	0	-66.37	0.88	0.6
RPA4NT	MDH2	MDH2	14|10|13	37	12.33	3	22|2|9	0	0	0	0	0	-23.76	1.12	0.59
RPA4NT	EIF3A	EIF3A	1|1|24	26	8.67	3	43|0|4	0	0	0	0	0	-62.91	0.55	0.59
RPA4NT	EIF3F	EIF3F	0|1|0	1	0.33	3	10|0|1	0	0	0	0	0	-14.67	0.09	0.62
RPA4NT	RARS	RARS	0|1|22	23	7.67	3	32|0|4	0	0	0	0	0	-50.82	0.64	0.57
RPA4NT	ZNF587B	ZNF587B	0|1|0	1	0.33	3	0|0|0	0	0	0	0	0	-0.96	3.33	0.62
RPA4NT	RPLP0	RPLP0	8|12|15	35	11.67	3	26|6|9	0	0	0	0	0	-37.22	0.85	0.6
RPA4NT	RAB5C	RAB5C	3|1|7	11	3.67	3	10|2|3	0	0	0	0	0	-17.68	0.73	0.55
RPA4NT	CENPC	CENPC	0|1|0	1	0.33	3	0|0|0	0	0	0	0	0	-0.96	3.33	0.62
RPA4NT	ATP1B3	ATP1B3	1|1|4	6	2	3	12|0|1	0	0	0	0	0	-14.49	0.46	0.62
RPA4NT	BAZ1A	BAZ1A	0|0|1	1	0.33	3	0|0|0	0	0	0	0	0	-0.96	3.33	0.62
RPA4NT	DSP	DSP	12|6|9	27	9	3	24|0|0	0	0	0	0	0	-18.64	1.12	0.57
RPA4NT	EIF4A1	EIF4A1	10|27|46	83	27.67	3	75|9|32	0	0	0	0	0	-134.65	0.72	0.62
RPA4NT	SEC24C	SEC24C	0|0|2	2	0.67	3	8|0|0	0	0	0	0	0	-10.42	0.25	0.62
RPA4NT	MARK2	MARK2	0|0|1	1	0.33	3	1|0|3	0	0	0	0	0	-5.36	0.25	0.62
RPA4NT	TIMM50	TIMM50	0|4|10	14	4.67	3	13|0|3	0	0.01	0	0.01	0	-21.82	0.88	0.52
RPA4NT	SNRPD1	SNRPD1	1|2|6	9	3	3	8|1|4	0	0	0	0	0	-15.1	0.69	0.55
RPA4NT	FAM65B	FAM65B	1|1|1	3	1	3	0|0|0	0	0	0	0	0	1.55	10	0.62
RPA4NT	BTF3	BTF3	0|0|1	1	0.33	3	0|0|1	0	0	0	0	0	-1.77	1	0.62
RPA4NT	PHB	PHB	1|2|2	5	1.67	3	18|1|17	0	0	0	0	0	-47.53	0.14	0.62
RPA4NT	MAGT1	MAGT1	0|1|1	2	0.67	3	1|0|0	0	0	0	0	0	-1.77	2	0.62
RPA4NT	PGAM1	PGAM1	3|17|15	35	11.67	3	33|0|8	0	0	0	0	0	-48.12	0.85	0.6
RPA4NT	ZNF592	ZNF592	0|1|0	1	0.33	3	1|0|0	0	0	0	0	0	-1.77	1	0.62
RPA4NT	MED1	MED1	0|1|0	1	0.33	3	0|0|0	0	0	0	0	0	-0.96	3.33	0.62
RPA4NT	TKT	TKT	18|30|48	96	32	3	62|1|16	0	0	0	0	0	-66.73	1.22	0.6
RPA4NT	PKM	PKM	22|28|71	121	40.33	3	76|7|34	0	0	0	0	0	-108.35	1.03	0.61
RPA4NT	MYH9	MYH9	5|9|43	57	19	3	70|0|4	0	0	0	0	0	-88.77	0.77	0.6
RPA4NT	DDX6	DDX6	1|1|11	13	4.33	3	17|0|0	0	0.01	0	0.01	0	-19.9	0.76	0.52
RPA4NT	TUBB	TUBB	32|27|45	104	34.67	3	87|13|48	0	0	0	0	0	-139.15	0.7	0.62
RPA4NT	ALDH7A1	ALDH7A1	0|0|8	8	2.67	3	15|0|1	0	0	0	0	0	-21.62	0.5	0.55
RPA4NT	ZNF507	ZNF507	1|0|0	1	0.33	3	1|0|0	0	0	0	0	0	-1.77	1	0.62
RPA4NT	SSB	SSB	1|2|5	8	2.67	3	16|0|0	0	0	0	0	0	-18.44	0.5	0.62
RPA4NT	MDN1	MDN1	0|0|1	1	0.33	3	3|0|1	0	0	0	0	0	-5.36	0.25	0.62
RPA4NT	MUT	MUT	0|0|1	1	0.33	3	7|0|0	0	0	0	0	0	-8.91	0.14	0.62
RPA4NT	HDAC2	HDAC2	1|0|7	8	2.67	3	11|0|2	0	0.01	0	0.01	0	-17.48	0.62	0.52
RPA4NT	PRKDC	PRKDC	1|5|70	76	25.33	3	134|7|6	0	0	0	0	0	-210.59	0.52	0.62
RPA4NT	TRIP11	TRIP11	0|0|1	1	0.33	3	0|0|2	0	0	0	0	0	-3.13	0.5	0.62
RPA4NT	GNPDA1	GNPDA1	0|1|0	1	0.33	3	17|0|1	0	0	0	0	0	-24.41	0.06	0.62
RPA4NT	ATP5A1	ATP5A1	7|12|27	46	15.33	3	54|7|20	0	0	0	0	0	-93.58	0.57	0.62
RPA4NT	EPRS	EPRS	1|6|20	27	9	3	62|0|0	0	0	0	0	0	-84.71	0.44	0.62
RPA4NT	NAE1	NAE1	2|1|1	4	1.33	3	6|0|0	0	0	0	0	0	-5.3	0.67	0.62
RPA4NT	FANCI	FANCI	0|0|1	1	0.33	3	2|0|0	0	0	0	0	0	-3.13	0.5	0.62
RPA4NT	WARS	WARS	2|5|11	18	6	3	21|0|1	0	0	0	0	0	-24.15	0.82	0.56
RPA4NT	SUPT20H	SUPT20H	0|0|1	1	0.33	3	0|0|0	0	0	0	0	0	-0.96	3.33	0.62
RPA4NT	CLIC1	CLIC1	0|0|3	3	1	3	14|0|0	0	0	0	0	0	-18.76	0.21	0.62
RPA4NT	RAB1B	RAB1B	4|4|4	12	4	3	15|2|5	0	0	0	0	0	-20.36	0.55	0.62
RPA4NT	GAPDH	GAPDH	32|30|47	109	36.33	3	61|21|42	0	0	0	0	0	-103.12	0.88	0.62
RPA4NT	ENO1	ENO1	25|39|56	120	40	3	79|17|50	0	0	0	0	0	-140.77	0.82	0.62
RPA4NT	AGAP3	AGAP3	1|0|0	1	0.33	3	1|2|1	0	0	0	0	0	-5.48	0.25	0.62
RPA4NT	SND1	SND1	0|3|24	27	9	3	32|1|0	0	0	0	0	0	-46.27	0.82	0.56
RPA4NT	ARNT	ARNT	0|0|1	1	0.33	3	0|0|0	0	0	0	0	0	-0.96	3.33	0.62
RPA4NT	CDK1	CDK1	7|9|28	44	14.67	3	27|1|8	0	0	0	0	0	-32.3	1.22	0.55
RPA4NT	ATP5F1	ATP5F1	2|0|9	11	3.67	3	16|0|0	0	0	0	0	0	-21.52	0.69	0.53
RPA4NT	PHB2	PHB2	7|8|31	46	15.33	3	26|8|15	0	0	0	0	0	-50.08	0.94	0.59
RPA4NT	SF3B6	SF3B6	1|0|1	2	0.67	3	1|0|0	0	0	0	0	0	-1.77	2	0.62
RPA4NT	TRAP1	TRAP1	0|4|30	34	11.33	3	59|0|5	0	0	0	0	0	-92.21	0.53	0.61
RPA4NT	SF3B3	SF3B3	2|2|15	19	6.33	3	29|0|1	0	0	0	0	0	-35.15	0.63	0.57
RPA4NT	UBN2	UBN2	0|0|1	1	0.33	3	1|0|0	0	0	0	0	0	-1.77	1	0.62
RPA4NT	YWHAZ	YWHAZ	0|5|11	16	5.33	3	36|2|15	0	0	0	0	0	-76.38	0.3	0.62
RPA4NT	SNX2	SNX2	0|1|3	4	1.33	3	10|0|0	0	0	0	0	0	-13.02	0.4	0.62
RPA4NT	XRCC5	XRCC5	3|8|40	51	17	3	63|0|10	0	0	0	0	0	-93.67	0.7	0.61
RPA4NT	YWHAQ	YWHAQ	3|3|16	22	7.33	3	19|4|5	0	0	0	0	0	-30.45	0.79	0.57
RPA4NT	YWHAB	YWHAB	0|0|2	2	0.67	3	14|0|1	0	0	0	0	0	-20.11	0.13	0.62
RPA4NT	PITPNB	PITPNB	0|1|3	4	1.33	3	13|0|2	0	0	0	0	0	-20.22	0.27	0.62
RPA4NT	YWHAE	YWHAE	6|7|7	20	6.67	3	48|4|10	0	0	0	0	0	-69.5	0.32	0.62
RPA4NT	HNRNPA1	HNRNPA1	21|13|24	58	19.33	3	28|0|13	0	0	0	0	0	-28.65	1.41	0.58
RPA4NT	MAT2A	MAT2A	1|3|7	11	3.67	3	14|0|2	0	0	0	0	0	-18.64	0.69	0.56
RPA4NT	ASNS	ASNS	6|7|34	47	15.67	3	46|2|11	0	0	0	0	0	-65.32	0.8	0.6
RPA4NT	SPTAN1	SPTAN1	1|0|0	1	0.33	3	0|0|0	0	0	0	0	0	-0.96	3.33	0.62
RPA4NT	NSUN4	NSUN4	4|4|3	11	3.67	3	4|5|3	0	0	0	0	0	-10.25	0.92	0.62
RPA4NT	ILF3	ILF3	10|14|35	59	19.67	3	48|2|9	0	0	0	0	0	-56.19	1	0.59
RPA4NT	TARS	TARS	7|4|31	42	14	3	43|2|4	0	0	0	0	0	-56.44	0.86	0.59
RPA4NT	ILF2	ILF2	6|10|25	41	13.67	3	39|6|11	0	0	0	0	0	-61.4	0.73	0.61
RPA4NT	DDOST	DDOST	1|2|8	11	3.67	3	13|0|2	0	0	0	0	0	-17.21	0.73	0.53
RPA4NT	TUFM	TUFM	4|2|24	30	10	3	28|1|3	0	0	0	0	0	-38.19	0.94	0.55
RPA4NT	DYNLL1	DYNLL1	1|3|5	9	3	3	9|0|4	0	0	0	0	0	-14.87	0.69	0.56
RPA4NT	NDUFB6	NDUFB6	0|0|1	1	0.33	3	0|0|0	0	0	0	0	0	-0.96	3.33	0.62
RPA4NT	TPI1	TPI1	7|2|5	14	4.67	3	22|9|11	0	0	0	0	0	-53.33	0.33	0.62
RPA4NT	LRPPRC	LRPPRC	0|0|5	5	1.67	3	79|0|0	0	0	0	0	0	-114.38	0.06	0.62
RPA4NT	SNRNP200	SNRNP200	0|0|17	17	5.67	3	45|0|1	0	0	0	0	0	-65.46	0.37	0.6
RPA4NT	DCD	DCD	2|0|0	2	0.67	3	4|0|2	0	0	0	0	0	-7.95	0.33	0.62
RPA4NT	CHEK2	CHEK2	0|1|1	2	0.67	3	0|0|0	0	0	0	0	0	-0.96	6.67	0.62
RPA4NT	CUL1	CUL1	0|0|3	3	1	3	8|0|0	0	0.01	0	0.01	0	-10.42	0.38	0.52
RPA4NT	LUC7L3	LUC7L3	2|0|2	4	1.33	3	7|2|6	0	0	0	0	0	-21.19	0.27	0.62
RPA4NT	MAPRE2	MAPRE2	0|0|1	1	0.33	3	1|0|0	0	0	0	0	0	-1.77	1	0.62
RPA4NT	BRCA1	BRCA1	0|1|1	2	0.67	3	0|0|0	0	0	0	0	0	-0.96	6.67	0.62
RPA4NT	GPI	GPI	29|34|65	128	42.67	3	64|18|27	0	0	0	0	0	-85.86	1.17	0.61
RPA4NT	SLC25A3	SLC25A3	4|8|15	27	9	3	19|2|2	0	0	0	0	0	-21.37	1.17	0.54
RPA4NT	PRMT1	PRMT1	1|0|5	6	2	3	29|2|5	0	0	0	0	0	-50.98	0.17	0.62
RPA4NT	MND1	MND1	1|1|0	2	0.67	3	0|0|0	0	0	0	0	0	-0.96	6.67	0.62
RPA4NT	SLC25A21	SLC25A21	0|0|1	1	0.33	3	0|0|0	0	0	0	0	0	-0.96	3.33	0.62
RPA4NT	RPL12	RPL12	5|5|13	23	7.67	3	12|5|4	0	0	0	0	0	-17.67	1.1	0.55
RPA4NT	ACOT7	ACOT7	0|3|12	15	5	3	17|0|2	0	0	0	0	0	-26.01	0.79	0.53
RPA4NT	MIF	MIF	3|4|4	11	3.67	3	6|3|6	0	0	0	0	0	-13.98	0.73	0.62
RPA4NT	SHMT2	SHMT2	5|5|31	41	13.67	3	43|9|12	0	0	0	0	0	-75.21	0.64	0.61
RPA4NT	SETD1A	SETD1A	0|0|1	1	0.33	3	1|0|0	0	0	0	0	0	-1.77	1	0.62
RPA4NT	ATIC	ATIC	0|0|5	5	1.67	3	23|0|0	0	0	0	0	0	-31.7	0.22	0.62
RPA4NT	GOLT1B	GOLT1B	0|0|1	1	0.33	3	0|0|0	0	0	0	0	0	-0.96	3.33	0.62
RPA4NT	SMU1	SMU1	0|1|10	11	3.67	3	18|0|0	0	0	0	0	0	-24.33	0.61	0.54
RPA4NT	GART	GART	0|6|23	29	9.67	3	34|1|1	0	0	0	0	0	-50.73	0.81	0.57
RPA4NT	TCP1	TCP1	0|5|25	30	10	3	51|2|4	0	0	0	0	0	-81.86	0.53	0.61
RPA4NT	NARS	NARS	0|2|10	12	4	3	28|0|3	0	0	0	0	0	-43.48	0.39	0.62
RPA4NT	ECH1	ECH1	0|0|2	2	0.67	3	6|0|1	0	0	0	0	0	-9.12	0.29	0.62
RPA4NT	JUP	JUP	17|0|4	21	7	3	22|0|1	0	0.01	0	0.01	0	-31.77	0.91	0.52
RPA4NT	YARS	YARS	0|6|31	37	12.33	3	57|3|3	0	0	0	0	0	-90.74	0.59	0.61
RPA4NT	RPL10A	RPL10A	15|16|23	54	18	3	15|5|13	0	0	0	0	0	-17.44	1.64	0.56
RPA4NT	RBM39	RBM39	1|0|6	7	2.33	3	31|0|5	0	0	0	0	0	-50.86	0.19	0.62
RPA4NT	SURF4	SURF4	0|2|2	4	1.33	3	7|0|1	0	0	0	0	0	-10.59	0.5	0.62
RPA4NT	PGK1	PGK1	7|16|22	45	15	3	34|2|5	0	0	0	0	0	-38.69	1.1	0.59
RPA4NT	BCCIP	BCCIP	0|0|1	1	0.33	3	2|0|0	0	0	0	0	0	-3.13	0.5	0.62
RPA4NT	MB21D2	MB21D2	0|1|0	1	0.33	3	0|0|2	0	0	0	0	0	-3.13	0.5	0.62
RPA4NT	KPRP	KPRP	0|1|0	1	0.33	3	3|0|0	0	0	0	0	0	-3.55	0.33	0.62
RPA4NT	EIF3L	EIF3L	2|1|11	14	4.67	3	27|0|0	0	0	0	0	0	-33.83	0.52	0.58
RPA4NT	PSMB5	PSMB5	0|4|8	12	4	3	16|0|2	0	0	0	0	0	-24.5	0.67	0.56
RPA4NT	NAA15	NAA15	0|0|3	3	1	3	12|0|0	0	0	0	0	0	-15.73	0.25	0.62
RPA4NT	GNAS	GNAS	0|2|3	5	1.67	3	7|1|1	0	0	0	0	0	-11.91	0.56	0.62
RPA4NT	RAN	RAN	24|33|46	103	34.33	3	36|10|24	0	0	0	0	0	-47.05	1.47	0.59
RPA4NT	KARS	KARS	0|0|3	3	1	3	19|0|1	0	0	0	0	0	-27.43	0.15	0.62
RPA4NT	UBA1	UBA1	3|8|27	38	12.67	3	50|1|9	0	0	0	0	0	-75	0.63	0.61
RPA4NT	RPS3	RPS3	18|16|31	65	21.67	3	39|14|19	0	0	0	0	0	-62.23	0.9	0.61
RPA4NT	LYZ	LYZ	1|0|0	1	0.33	3	2|0|1	0	0	0	0	0	-4	0.33	0.62
RPA4NT	VDAC2	VDAC2	7|8|13	28	9.33	3	17|1|10	0	0	0	0	0	-22.59	1	0.58
RPA4NT	VDAC1	VDAC1	7|4|6	17	5.67	3	20|2|3	0	0	0	0	0	-23.96	0.68	0.62
RPA4NT	CTPS1	CTPS1	0|3|21	24	8	3	28|0|0	0	0	0	0	0	-38.94	0.86	0.53
RPA4NT	HPRT1	HPRT1	1|7|12	20	6.67	3	15|2|7	0	0	0	0	0	-30.31	0.83	0.57
RPA4NT	PSMA6	PSMA6	0|2|2	4	1.33	3	6|0|0	0	0	0	0	0	-7.4	0.67	0.62
RPA4NT	PSMA7	PSMA7	11|12|19	42	14	3	19|2|6	0	0	0	0	0	-15.35	1.56	0.55
RPA4NT	PRDX6	PRDX6	21|19|24	64	21.33	3	33|8|7	0	0	0	0	0	-28.27	1.33	0.6
RPA4NT	ACACA	ACACA	4|8|7	19	6.33	3	257|60|131	0	0	0	0	0	-644.62	0.04	0.62
RPA4NT	PRDX3	PRDX3	1|0|1	2	0.67	3	11|0|1	0	0	0	0	0	-15.86	0.17	0.62
RPA4NT	ATRX	ATRX	0|0|1	1	0.33	3	0|0|0	0	0	0	0	0	-0.96	3.33	0.62
RPA4NT	QARS	QARS	0|2|10	12	4	3	30|0|0	0	0	0	0	0	-41.82	0.4	0.62
RPA4NT	ISOC1	ISOC1	0|2|5	7	2.33	3	10|0|1	0	0.01	0	0.01	0	-14.67	0.64	0.53
RPA4NT	UBE2N	UBE2N	0|1|0	1	0.33	3	5|1|3	0	0	0	0	0	-12.46	0.11	0.62
RPA4NT	BLMH	BLMH	3|3|5	11	3.67	3	11|0|0	0	0.01	0	0.01	0	-8.18	1	0.53
RPA4NT	PPIA	PPIA	12|12|13	37	12.33	3	30|7|34	0	0	0	0	0	-68.58	0.52	0.62
RPA4NT	VARS	VARS	2|5|22	29	9.67	3	35|0|3	0	0	0	0	0	-46.58	0.76	0.58
RPA4NT	BIRC6	BIRC6	0|0|1	1	0.33	3	0|0|0	0	0	0	0	0	-0.96	3.33	0.62
RPA4NT	AIMP2	AIMP2	0|3|4	7	2.33	3	7|0|3	0	0	0	0	0	-13.5	0.7	0.54
RPA4NT	PTPN23	PTPN23	0|0|1	1	0.33	3	0|0|0	0	0	0	0	0	-0.96	3.33	0.62
RPA4NT	PC	PC	127|147|201	475	158.33	3	352|149|290	0	0	0	0	0	#NAME?	0.6	0.62
RPA4NT	WDR62	WDR62	0|1|1	2	0.67	3	0|0|0	0	0	0	0	0	-0.96	6.67	0.62
RPA4NT	ANXA2	ANXA2	15|20|43	78	26	3	37|1|11	0	0	0	0	0	-34.94	1.59	0.55
RPA4NT	ANXA5	ANXA5	0|1|5	6	2	3	34|3|6	0	0	0	0	0	-61.37	0.14	0.62	Percent
RPA4NT	POLR2H	POLR2H	0|0|1	1	0.33	3	1|0|0	0	0	0	0	0	-1.77	1	0.62
RPA4NT	MCM7	MCM7	0|1|21	22	7.33	3	34|0|1	0	0	0	0	0	-49.29	0.63	0.57
RPA4NT	ALDOA	ALDOA	18|39|46	103	34.33	3	47|5|25	0	0	0	0	0	-64.61	1.34	0.6
RPA4NT	ALDOC	ALDOC	0|1|1	2	0.67	3	4|0|0	0	0	0	0	0	-5.03	0.5	0.62
RPA4NT	PSAT1	PSAT1	7|16|26	49	16.33	3	38|5|9	0	0	0	0	0	-53.49	0.94	0.6
RPA4NT	AHCY	AHCY	20|25|43	88	29.33	3	41|12|18	0	0	0	0	0	-54.1	1.24	0.6
RPA4NT	DARS	DARS	0|1|17	18	6	3	33|0|0	0	0	0	0	0	-46.23	0.55	0.58
RPA4NT	NME1-NME2	NME1;NME1-NME2	5|7|6	18	6	3	32|2|6	0	0	0	0	0	-41.7	0.45	0.62
RPA4NT	DHX15	DHX15	0|4|29	33	11	3	32|0|5	0	0	0	0	0	-52.37	0.89	0.55
RPA4NT	PFKP	PFKP	2|6|32	40	13.33	3	37|0|1	0	0	0	0	0	-46.5	1.05	0.54
RPA4NT	HSPD1	HSPD1	1|5|6	12	4	3	29|6|21	0	0	0	0	0	-76.93	0.21	0.62
RPA4NT	PRPS1	PRPS1	0|3|13	16	5.33	3	21|0|2	0	0	0	0	0	-31.83	0.7	0.56
RPA4NT	GNB2L1	GNB2L1	13|17|20	50	16.67	3	41|12|19	0	0	0	0	0	-67.8	0.69	0.62
RPA4NT	PTBP1	PTBP1	8|10|29	47	15.67	3	33|5|12	0	0	0	0	0	-48.84	0.94	0.59
RPA4NT	GOT1	GOT1	0|1|5	6	2	3	23|0|0	0	0	0	0	0	-31.7	0.26	0.62
RPA4NT	PFAS	PFAS	0|0|3	3	1	3	12|0|0	0	0	0	0	0	-15.73	0.25	0.62
RPA4NT	FDPS	FDPS	0|2|3	5	1.67	3	10|0|2	0	0	0	0	0	-16	0.42	0.62
RPA4NT	ATP2B1	ATP2B1	0|1|0	1	0.33	3	1|0|0	0	0	0	0	0	-1.77	1	0.62
RPA4NT	PA2G4	PA2G4	0|2|7	9	3	3	32|2|0	0	0	0	0	0	-47.83	0.26	0.62
RPA4NT	PPP2CA	PPP2CA	0|0|2	2	0.67	3	10|0|0	0	0	0	0	0	-13.02	0.2	0.62
RPA4NT	GSK3A	GSK3A	0|0|1	1	0.33	3	2|0|0	0	0	0	0	0	-3.13	0.5	0.62
RPA4NT	EEF1G	EEF1G	27|30|45	102	34	3	42|8|31	0	0	0	0	0	-55.41	1.26	0.61
RPA4NT	NUP205	NUP205	0|0|2	2	0.67	3	7|0|0	0	0	0	0	0	-8.91	0.29	0.62
RPA4NT	RPS2	RPS2	13|11|28	52	17.33	3	21|8|6	0	0	0	0	0	-24.96	1.49	0.54
RPA4NT	GPRIN3	GPRIN3	0|1|1	2	0.67	3	1|0|0	0	0	0	0	0	-1.77	2	0.62
RPA4NT	SFN	SFN	1|0|0	1	0.33	3	2|0|1	0	0	0	0	0	-4	0.33	0.62
RPA4NT	RAB7A	RAB7A	3|5|10	18	6	3	17|2|4	0	0	0	0	0	-23.63	0.78	0.57
RPA4NT	NHSL2	NHSL2	0|0|1	1	0.33	3	0|0|0	0	0	0	0	0	-0.96	3.33	0.62
RPA4NT	CCDC22	CCDC22	2|2|1	5	1.67	3	5|2|3	0	0	0	0	0	-11.39	0.5	0.62
RPA4NT	IFIT5	IFIT5	0|1|0	1	0.33	3	1|0|0	0	0	0	0	0	-1.77	1	0.62
RPA4NT	APC	APC	0|0|1	1	0.33	3	0|0|0	0	0	0	0	0	-0.96	3.33	0.62
RPA4NT	RHOA	RHOA	0|2|5	7	2.33	3	12|2|1	0	0	0	0	0	-20.36	0.47	0.62
RPA4NT	KIAA1109	KIAA1109	1|0|0	1	0.33	3	0|0|0	0	0	0	0	0	-0.96	3.33	0.62
RPA4NT	IPO5	IPO5	0|0|7	7	2.33	3	53|0|0	0	0	0	0	0	-75.81	0.13	0.62
RPA4NT	USP54	USP54	0|0|1	1	0.33	3	0|0|0	0	0	0	0	0	-0.96	3.33	0.62
RPA4NT	ACTR2	ACTR2	0|2|4	6	2	3	9|0|2	0	0	0	0	0	-14.81	0.55	0.55
RPA4NT	DYNC1H1	DYNC1H1	0|0|13	13	4.33	3	158|0|2	0	0	0	0	0	-235.18	0.08	0.62
RPA4NT	EPHA2	EPHA2	1|0|1	2	0.67	3	0|0|0	0	0	0	0	0	-0.96	6.67	0.62
RPA4NT	C14ORF166	C14ORF166	0|2|4	6	2	3	9|0|1	0	0	0	0	0	-13.17	0.6	0.53
RPA4NT	HSP90AB1	HSP90AB1	20|26|52	98	32.67	3	79|18|30	0	0	0	0	0	-125.86	0.77	0.62
RPA4NT	CWF19L2	CWF19L2	0|1|0	1	0.33	3	0|1|0	0	0	0	0	0	-1.77	1	0.62
RPA4NT	TNPO1	TNPO1	0|1|3	4	1.33	3	18|0|0	0	0	0	0	0	-24.33	0.22	0.62
RPA4NT	HNRNPU	HNRNPU	14|24|44	82	27.33	3	63|1|5	0	0	0	0	0	-61.1	1.19	0.6
RPA4NT	GCN1L1	GCN1L1	0|2|18	20	6.67	3	63|0|0	0	0	0	0	0	-90.59	0.32	0.62
RPA4NT	HSP90AA1	HSP90AA1	23|29|58	110	36.67	3	127|25|31	0	0	0	0	0	-194.71	0.6	0.62
RPA4NT	FASN	FASN	7|12|70	89	29.67	3	131|0|14	0	0	0	0	0	-184.45	0.61	0.62
RPA4NT	GPN1	GPN1	0|0|1	1	0.33	3	1|0|0	0	0	0	0	0	-1.77	1	0.62
RPA4NT	HNRNPD	HNRNPD	1|0|1	2	0.67	3	2|0|0	0	0	0	0	0	-3.13	1	0.62
RPA4NT	KMT2D	KMT2D	1|0|0	1	0.33	3	0|0|0	0	0	0	0	0	-0.96	3.33	0.62
RPA4NT	RPL7	RPL7	5|16|39	60	20	3	25|7|13	0	0	0	0	0	-49.16	1.33	0.54
RPA4NT	CSE1L	CSE1L	5|6|31	42	14	3	50|3|5	0	0	0	0	0	-66.36	0.72	0.6
RPA4NT	PSMB1	PSMB1	2|2|7	11	3.67	3	13|0|1	0	0	0	0	0	-13.66	0.79	0.54
RPA4NT	RPS16	RPS16	7|14|23	44	14.67	3	14|7|12	0	0	0	0	0	-29.72	1.33	0.54
RPA4NT	TALDO1	TALDO1	0|11|18	29	9.67	3	22|0|6	0	0	0	0	0	-39.29	1.04	0.56
RPA4NT	MSN	MSN	3|6|15	24	8	3	28|0|3	0	0	0	0	0	-34.04	0.77	0.58
RPA4NT	HSPA1A	HSPA1A	30|30|61	121	40.33	3	60|8|14	0	0	0	0	0	-51.8	1.48	0.59
RPA4NT	ZNF598	ZNF598	0|1|1	2	0.67	3	0|0|0	0	0	0	0	0	-0.96	6.67	0.62
RPA4NT	SCRIB	SCRIB	0|0|1	1	0.33	3	0|0|0	0	0	0	0	0	-0.96	3.33	0.62
RPA4NT	CAND1	CAND1	0|2|12	14	4.67	3	56|0|3	0	0	0	0	0	-84.78	0.24	0.62
RPA4NT	PHGDH	PHGDH	5|14|31	50	16.67	3	28|6|11	0	0	0	0	0	-48.93	1.11	0.57
RPA4NT	LDHA	LDHA	27|27|55	109	36.33	3	60|17|34	0	0	0	0	0	-91.84	0.98	0.61
RPA4NT	LDHB	LDHB	20|28|51	99	33	3	63|21|28	0	0	0	0	0	-106.21	0.88	0.62
RPA4NT	XRCC6	XRCC6	6|13|44	63	21	3	34|3|14	0	0	0	0	0	-54.54	1.24	0.56
RPA4NT	RCC2	RCC2	0|8|26	34	11.33	3	35|0|5	0	0	0	0	0	-56.77	0.85	0.57
RPA4NT	ACTN4	ACTN4	7|6|52	65	21.67	3	94|4|13	0	0	0	0	0	-138.75	0.59	0.61
RPA4NT	PCCA	PCCA	99|114|139	352	117.33	3	232|89|169	0	0	0	0	0	-444.75	0.72	0.62
RPA4NT	RAF1	RAF1	1|1|0	2	0.67	3	0|0|0	0	0	0	0	0	-0.96	6.67	0.62

## Sheet: PROSTAR_RPA4_HU_filter_Log2FC
ID	Peptides	Unique_peptides	Sequence_coverage____	MS_MS_count	Intensity_NLS_NT_N1	Intensity_NLS_NT_N2	Intensity_NLS_NT_N3	Intensity_NLS_NT_N4	Intensity_RPA4_HU_N2	Intensity_RPA4_HU_N3	Intensity_RPA4_HU_N4	Intensity_RPA4_NT_N2	Intensity_RPA4_NT_N3	Intensity_RPA4_NT_N4	Protein_Name	Mean_Intensity_NLS_NT	Mean_Intensity_RPA4_HU	Mean_Intensity_RPA4_NT	FC (RPA4HU/NLSNT)	FC (RPA4NT/NLSNT)	Log2 FC (RPA4HU/NLSNT)	Log2 FC (RPA4NT/NLSNT)
A0A024R4E5;Q00341;H0Y394;H7C0A4;C9JIZ1;C9J5E5;C9JZI8;C9JES8;C9JHZ8;C9JHS7;H7C2D1;H7BZC3;C9JK79;C9JT62;C9JHN6;C9JEJ8;C9JBS3;C9JQ82;C9JMQ6;C9J739;C9JHS9	65	64	58.9	409	504809	710531	417872	220999	3.03211e+06	305122	668720	6.01806e+06	1.19203e+06	526171	HDLBP	463553	1.33532e+06	2.57875e+06	2.88061	5.56302	1.52638	2.47587
P01009;A0A0G2JRN3;A0A024R6I7	3	3	6	80	44878.2	95670.2	56756.4	63095.9	140428	64582	74836	37997.6	57592.2	119314	SERPINA1	65100.2	93282.1	71634.5	1.4329	1.10037	0.518939	0.137993
A0A087WSW9;Q16881;F8W809;A0A087WSY9;A0A182DWI3;E9PIR7;E2QRB9;E9PKD3;A0A0B4J225;E9PIZ5;E9PLT3;E9PKI4;E9PQI3;E9PRI8;A0A182DWF2;D3YTF8;A0A182DWF3;Q9NNW7;E7EWK1;A0A096LPD9;A0A096LPK7	23	23	55.8	271	734728	720643	1.00137e+06	296594	34015.7	30943.3	10413.4	141539	6527.33	1687.79	TXNRD1	688334	25124.1	49918.1	0.0364999	0.0725203	-4.77596	-3.78547
Q9BWT6;D6RCT6;A0A087WTC6;D6RIA0;D6R9E3	3	3	9.3	7	7074.3	40310.4	1.47233e+06	108165	51165.8	55575.5	1.40393e+07	138642	14167.8	1.30729e+07	MND1	406970	4.71535e+06	4.40856e+06	11.5865	10.8326	3.53437	3.43731
P11940;A0A087WTT1;E7EQV3;E7ERJ7;H0YAR2;Q9H361;H0YBN4;H0YAP2;E5RGH3;E5RJB9;H0YB86;E5RH24;H0YB75;H0YAS6;E5RHG7;H0YC10;E5RGC4;E5RFD8;Q5JQF8;Q96DU9;H0YAS7	21	12	41.2	145	233233	375563	348399	325972	258028	23765	51464.5	581260	101785	19640.7	PABPC1	320792	111086	234228	0.346287	0.730157	-1.52996	-0.453722
Q9H0U3;A0A087WU53	6	6	17.6	32	113699	154951	80685.7	67369.2	56329.3	52269.5	93444.3	42712.2	252566	115611	MAGT1	104176	67347.7	136963	0.646479	1.31472	-0.629325	0.39476
Q00610;A0A087WVQ6;J3KS13;K7EJJ5;J3KSQ2;J3QL20;J3KRF5;F5H5N6	106	84	74.7	1378	5.16134e+06	4.43401e+06	5.63003e+06	3.95894e+06	1.3501e+06	26482.7	65415.7	3.63817e+06	388524	41723.7	CLTC	4.79608e+06	480667	1.35614e+06	0.100221	0.28276	-3.31875	-1.82235
A0A087WX29;Q13148;A0A087WYY0;A0A087X260;G3V162;B1AKP7;K7EN94;A0A0A0N0M3;K7EJM5;A0A087WXQ5;A0A087WV68;A0A1W2PNU8;A0A087WXV3;A0A087WX67;A0A087WW61;A0A0A0MSV7;K7EJ99;K7EL26;A0A087WZC9;A0A087WYE7;A0A087WTZ4	8	8	42.8	126	683917	1.43721e+06	822462	1.00149e+06	199657	110526	110297	410158	82229.6	18237.9	TARDBP;TDP43	986271	140160	170209	0.142111	0.172578	-2.81491	-2.53468
P18621;A0A087WXM6;J3QQT2;J3KRX5;A0A0A6YYL6;J3QLC8;A0A0A0MRF8;J3KRB3;A0A087WWH0;J3QS96;A0A087WY81;J3KSJ0	15	15	55.4	290	3.77288e+06	4.90426e+06	3.91421e+06	3.49999e+06	691667	16521.4	93573.3	1.45318e+06	116143	14580.9	RPL17;RPL17-C18orf32	4.02284e+06	267254	527967	0.0664342	0.131243	-3.91193	-2.92969
Q7Z478;A0A087WYN9;H0Y8L1	48	47	45.6	266	302725	570356	485222	126268	218791	2964.85	6002.83	799954	12638.6	11302.4	DHX29	371143	75919.4	274632	0.204556	0.739962	-2.28943	-0.434476
P30414;A0A087WYW3	5	5	5	10	20640.3	76155.5	31116.9	103647	235178	61273.7	53029.4	14163.1	9069.65	13281.1	NKTR	57890	116494	12171.3	2.01233	0.210248	1.00887	-2.24983
Q9Y620;A0A087X0H2	4	4	7.5	9	51130.2	38579.5	41237.2	45326.4	233817	178350	49745.8	312135	151094	141815	RAD54B	44068.3	153971	201681	3.49392	4.57656	1.80485	2.19426
Q96PV0;A0A2R8YDS2;A0A0A0MQZ2;A0A2R8Y6T2;A0A1B0GW70;B7ZCA0	3	3	3.6	20	66028.4	338514	103706	348320	83756.1	393286	82807.8	402096	298225	260944	SYNGAP1	214142	186617	320421	0.871463	1.4963	-0.198489	0.581403
P45880;A0A0A0MR02;Q5JSD2;Q5JSD1	11	8	48.6	237	445117	1.89252e+06	1.19486e+06	954369	1.01814e+06	245565	564702	1.1656e+06	691208	335485	VDAC2	1.12172e+06	609469	730764	0.543336	0.651469	-0.880084	-0.618231
P09234;A0A0A0MRR7	3	3	24.5	23	75287.8	279353	106212	283975	89979.7	33230.2	25647.5	34616.2	61870.4	69010	SNRPC	186207	49619.1	55165.6	0.266473	0.29626	-1.90794	-1.75507
Q8IZP0;B6VEX4;A0A0A0MRT6	8	8	27.8	23	1.87379	12.6826	2.56428	16.9515	116991	123408	60760.3	325285	17222.6	59024.2	ABI1	8.51803	100386	133844	11785.2	15713	13.5247	13.9397
P08865;C9J9K3;A0A0C4DG17;F8WD59	15	15	64.1	174	493812	653542	403131	567984	8846.88	31751.1	45363	146248	8446.89	28752.7	RPSA	529617	28653.7	61149.2	0.0541026	0.115459	-4.20816	-3.11454
P39656;A0A0C4DGS1;U3KQ84	15	15	53.7	262	1.25316e+06	2.30298e+06	1.90691e+06	1.66781e+06	251186	6483.79	22779.5	435195	58628.3	16624.5	DDOST	1.78271e+06	93483.1	170149	0.0524387	0.0954441	-4.25323	-3.3892
Q8N6H7;E9PQP3;A0A0D9SF70;G5E9L0;E9PIY6;E9PMU9;H0YDN9;E9PM18;E9PMR9;E9PM63;E9PNY8;E9PJT7;E9PK28;E9PN48	9	9	21.3	71	226731	164870	298610	48188.3	106351	6216.52	32245.4	341674	23315.3	13493.3	ARFGAP2	184600	48270.9	126161	0.26149	0.68343	-1.93517	-0.549135
P0DMV8;A0A0G2JIW1;P0DMV9;V9GZ37	43	26	69.4	927	3.34225e+06	1.33388e+07	3.72752e+06	7.97127e+06	8.12528e+06	1.68244e+06	2.82366e+06	1.07817e+07	2.86277e+06	2.14204e+06	HSPA1A;HSPA1B	7.09497e+06	4.21046e+06	5.26218e+06	0.593443	0.741678	-0.75282	-0.431135
Q14160;A0A0G2JNZ2;A0A0G2JPP5;A0A669KB89;A0A0G2JMS7;Q9BTT6;H0YDF9;Q5T0G3;A0A669KAX5;H0YCG0	9	9	8	16	1.87379	12.6826	2.56428	16.9515	26883.5	48890.1	56538.9	141080	196001	88071.3	SCRIB	8.51803	44104.1	141717	5177.74	16637.3	12.3381	14.0221
P43243;A8MXP9;A0A0R4J2E8;D6REM6;D6R991;H0Y8T4;B3KM87;D6R8Z5;Q68E03;D6RCM3;D6REK4;D6RB45;A0A1B0GX04;D6R9F3;D6RBS2;D6RBK5	34	31	46.2	469	2.27639e+06	5.86489e+06	3.24116e+06	4.19141e+06	452576	32702.7	44198.3	1.3087e+06	73793.4	20372.9	MATR3	3.89346e+06	176492	467622	0.0453305	0.120104	-4.46338	-3.05764
A0A0U1RQK7	73	3	42.2	652	921167	843925	669590	397364	4.53082e+06	691377	769231	7.50833e+06	2.09827e+06	475905		708011	1.99714e+06	3.36084e+06	2.82078	4.74687	1.49609	2.24698
Q8WXI9;A0A0U1RRM1;A0A0U1RR30;A0A0U1RR34;A0A0U1RRK3;A0A1B0GW07	28	25	61.6	305	1.81197e+06	4.36283e+06	1.7804e+06	3.83655e+06	354183	130191	10491	645230	89872.1	15380.3	GATAD2B	2.94794e+06	164955	250161	0.055956	0.0848596	-4.15956	-3.55878
P22105;A0A140T9C0;A0A140T902;A0A140T8Y3;A0A140TA52;A0A140TA41;A0A140TA33;A0A3B3ISX9;A0A087WWA5;A0A140T956;A0A140T8Z8;A0A140T923;C9J7W4;A0A087X0I0;A0A140T9L7	3	3	1.1	30	327162	290142	308703	186740	11998.4	95964.8	264411	89070.7	149736	261614	TNXB	278187	124125	166807	0.446191	0.599622	-1.16427	-0.737874
P49419;A0A1B0GTG2;A0A1B0GW77;A0A1B0GUA1;A0A1B0GW82;A0A1B0GTY9;A0A1B0GTJ4;A0A1B0GV49;A0A0J9YWF7;A0A1B0GUY0;H0YHM6;F8WDY6;F8VVF2;A0A1B0GVU0;A0A0J9YWM6;F8WD33	15	14	37.3	136	240368	372102	256289	136157	107847	22234.6	1983.95	431647	57832.4	30199.5	ALDH7A1	251229	44021.9	173226	0.175226	0.689515	-2.51271	-0.536347
Q9UDY2;A0A3B3ITE1;A0A1B0GTW1;A0A2R8YDH4;A0A3B3IU51;A0A3B3IS03	49	3	51.3	272	108996	145292	32354.5	94381	798575	28104.4	380832	2.45833e+06	914619	313709	TJP2	95256	402504	1.22889e+06	4.22549	12.9009	2.07912	3.6894
Q16555;A0A1C7CYX9;Q14194;E9PD68	8	5	17.3	32	42768.3	114709	43848.9	82783	95989.2	120131	91529.7	149234	8682.09	99305.2	DPYSL2	71027.3	102550	85740.5	1.44381	1.20715	0.529882	0.271603
Q92841;A0A1X7SBZ2;A0A5H1ZRQ2;A0A1W2PQ51;A0A0U1RQJ0	33	24	48.7	406	1.64362e+06	4.50764e+06	1.60634e+06	4.62306e+06	694763	96086	98359.5	943526	49412.9	80049.8	DDX17	3.09516e+06	296403	357663	0.0957632	0.115555	-3.38438	-3.11334
Q5HYW2;A0A1W2PQQ1;A0A0J9YW69;A0A0J9YY72	3	3	2.8	4	1.87379	12.6826	2.56428	16.9515	225540	175540	48060.1	520964	224380	129679	NHSL2	8.51803	149713	291674	17576.1	34242	14.1013	15.0635
O43175;A0A286YF22;A0A2C9F2M7;A0A286YFA2;A0A286YFL2;A0A286YFM8;A0A286YER3;A0A286YFC8;A0A286YFB2;A0A286YF34;A0A286YF78;A0A286YFF3;A0A286YFK5;A0A286YFE1	21	21	51	277	129235	1.61748e+06	214392	1.63985e+06	830269	470209	452554	3.19371e+06	1.03744e+06	140246	PHGDH	900240	584344	1.45713e+06	0.649098	1.6186	-0.623492	0.69475
P62847;E7ETK0;A0A2R8Y849;A0A2R8YD14;A0A2R8Y8A0	6	6	36.1	155	3.26029e+06	1.77012e+06	2.71474e+06	868339	544603	55953.1	40414.5	1.01637e+06	122266	35317.8	RPS24	2.15337e+06	213657	391319	0.0992195	0.181724	-3.33323	-2.46018
P17812;A0A3B3IRI2;B4E1E0;A0A3B3IRQ8;A0A3B3ITF6;A0A3B3ITB8;A0A3B3ISY3;A0A3B3ITH9	26	24	57.7	250	430991	104871	374414	72618.2	289000	72154.7	49261.9	823131	40562.2	12481	CTPS1	245724	136805	292058	0.556745	1.18856	-0.844912	0.249218
Q92794;A0A3B3IS53;A0A3F2YNX6;A5PLL3;A0A3B3ITI3;C9JJY6;A0A3B3ISU5	5	5	3.6	11	42666.9	51924.6	4049.81	159830	26106.7	102533	111373	14498.1	175741	181683	KAT6A;MYST3	64617.8	80004	123974	1.23811	1.91857	0.308141	0.940033
Q9H7E9;A0A3B3IT54;A0A3B3IRR6;A0A3B3ITA3	3	3	23.6	12	8486.3	50373.6	46358.7	303136	10949.8	170061	56058	22322.2	86423.5	106664	C8orf33	102089	79022.9	71803.1	0.774061	0.70334	-0.36948	-0.507706
P14866;M0QXS5;A0A3B3ITJ4;M0R1W6;M0QYL7;B4DVF8;M0R076;H7C464	26	15	62.8	379	3.39083e+06	5.1843e+06	2.72982e+06	4.16412e+06	943390	2733.58	99280	1.17352e+06	208543	155431	HNRNPL	3.86727e+06	348468	512498	0.090107	0.132522	-3.47222	-2.91569
P47914;A0A3B3ITT5	4	4	22.6	59	782351	2.3584e+06	635283	1.86029e+06	255995	53816.8	45260	492792	135207	39084.9	RPL29	1.40908e+06	118357	222361	0.083996	0.157806	-3.57353	-2.66378
P33991;A0A3B3IU45;A0A3B3IT92;E5RG31;A0A3B3ITP6	37	6	49.6	452	1.71249e+06	4.94427e+06	2.28208e+06	2.55495e+06	287276	57555.6	46059.7	459876	1790.97	64997	MCM4	2.87345e+06	130297	175555	0.0453452	0.0610955	-4.46291	-4.03279
Q13642;Q5JXI8;A0A494C0D6;A0A0D9SFI6;A0A0D9SFB0;Q5JXH9;A0A0D9SFZ9;Q5JXH8;Q5JXH7;Q5JXI3;Q5JXI2;A0A0D9SGB2;Q5JXI0;A0A494C0J3;A0A0D9SGD1	5	5	14.9	74	186209	554951	210427	525059	442865	118579	145693	276739	131112	165174	FHL1	369162	235712	191008	0.638508	0.517411	-0.647224	-0.950617
Q13616;A0A590UJ50;A0A590UJ21;A0A0C4DGX4;A0A590UK34;A0A590UJ56;A0A590UJR3;A0A590UJC4;A0A590UJA0;A0A590UJM8;A0A590UJ97;A0A590UJ59	36	36	51.5	276	921495	818522	992691	871639	243254	115136	87921.2	60751.4	30198.1	35100.4	CUL1	901087	148770	42016.6	0.165101	0.0466289	-2.59858	-4.42263
Q9P2N6;A0A590UJ53	3	3	5.2	3	3455.49	67107.9	12669.2	118588	99669.4	96740.8	80007.3	6.38643	6.37805	4.57789	KANSL3	50455.2	92139.2	5.78079	1.82616	0.000114573	0.868811	-13.0914
A1L0T0;M0R026;E9PJS0;M0R1B5;E9PL44	15	11	37	61	282007	535082	315816	266957	182040	26843.1	104377	7822.79	41855.4	53286	ILVBL	349965	104420	34321.4	0.298372	0.0980708	-1.74482	-3.35003
Q9Y312;A2A2Q9	13	13	43.2	89	349752	209522	403269	72803.9	96804.5	43268.7	85875	440329	116954	28364	AAR2	258837	75316	195216	0.290979	0.754204	-1.78101	-0.406974
A5YKK6;H3BMZ2;H3BVC9;H3BNB1;H3BR89;H3BMH0;H3BTH2;H3BT18;H3BU44	69	69	38.7	372	569985	140538	755274	20807.1	113678	20933.6	25247.3	135131	68145.4	17992.4	CNOT1	371651	53286.4	73756.2	0.143377	0.198455	-2.80211	-2.33311
A6NHQ2	5	3	15.3	39	584260	1.4273e+06	479518	1.16458e+06	204136	84019.8	38676.2	185790	83103.9	40238.2	FBLL1	913915	108944	103044	0.119206	0.11275	-3.06847	-3.1488
A6NHR9;J3KTL8;A0A2R8YCU7;A0A2R8YE92;J3QSH1;J3KRK8;J3KTK7	121	121	64.9	1427	1.04255e+07	3.20316e+07	1.23826e+07	3.51949e+07	1.18498e+06	17470.2	18920.9	2.90727e+06	83099.6	12608.8	SMCHD1	2.25086e+07	407123	1.00099e+06	0.0180874	0.0444716	-5.78887	-4.49097
P49840;A8MT37;M0QYV0	10	7	27.7	66	253427	131931	230535	28744.1	114374	55951.3	88994.7	34059.5	4031.02	45934.3	GSK3A	161159	86439.9	28008.3	0.536364	0.173793	-0.898715	-2.52456
Q9Y262;B0QY89;B0QY90;C9JHP4;C9K0Q7;H7C3A0;H0Y7E6	32	32	62.6	521	2.33871e+06	5.70904e+06	2.88754e+06	3.33111e+06	339167	5149.08	22560.1	653327	41860	39926.5	EIF3L	3.5666e+06	122292	245038	0.0342881	0.0687035	-4.86615	-3.86347
P60891;B1ALA9;A0A2R8Y7H4;B7ZB02;P21108;A0A0B4J207;B1ALA7;Q15244	20	11	61	238	455994	285931	442563	132549	242300	18719.6	10178	527361	45084.5	29916.9	PRPS1	329259	90399.3	200788	0.274554	0.609816	-1.86484	-0.713553
B4DY08;G3V4C1;B2R5W2;G3V4W0;P07910;G3V2Q1;G3V576;G3V575;G3V555;G3V251;G3V5X6;G3V3K6;B4DSU6;G3V2D6;A0A0G2JPF8;A0A0G2JNQ3;G3V4M8;G3V5V7;O60812;P0DMR1;B7ZW38;B2RXH8;G3V2H6;B3KT61;E5RG71;Q86SE5	18	18	51.4	308	3.53268e+06	1.10701e+07	3.72577e+06	9.33132e+06	991523	80304.5	316173	1.48189e+06	427216	352978	HNRNPC	6.91495e+06	462667	754028	0.0669082	0.109043	-3.90167	-3.19703
O15372;B3KS98;A0A087WZK9;E5RJT0;E5RGU4;E5RFW7;E5RFH0	16	16	46	129	389894	176921	344545	262973	108962	5205.04	27494.8	339733	10060.7	59921.7	EIF3H	293583	47220.6	136572	0.160842	0.46519	-2.63628	-1.10411
P51114;B4DXZ6;E9PFF5;E7EU85;C9JZE0;C9JY20;C9JAJ4;C9IZ22	11	8	17.4	33	36802	74594.2	36829.1	131978	144484	128416	102202	256778	29088.1	95589.2	FXR1	70050.9	125034	127152	1.7849	1.81514	0.835845	0.860077
P62826;B5MDF5;J3KQE5;F5H018;H0YFC6;B4DV51;A0A087X0W0	21	21	56	694	1.55254e+07	3.48933e+07	1.68045e+07	2.67812e+07	1.14834e+07	3.02794e+06	2.89236e+06	1.50865e+07	4.71542e+06	2.29859e+06	RAN	2.35011e+07	5.80123e+06	7.36684e+06	0.246849	0.313467	-2.0183	-1.67361
B7Z6U4;Q9Y4F9;F5H029;A0A2R8Y7B3;A0A2R8YF77;F5GX51;A0A2R8YEE0	3	3	7.1	4	177278	173323	223548	26210.1	1.94362e+06	5256.77	5072.04	13801.3	995201	8380.43	FAM65B	150090	651317	339128	4.33952	2.2595	2.11753	1.176
P63165;B8ZZN6;B8ZZJ0;B8ZZ67;B9A032;G2XKQ0	4	4	51.5	28	33231.8	53090.7	30434.8	119388	268720	53013.1	33622.1	325067	104740	6123.89	SUMO1	59036.2	118452	145310	2.00642	2.46138	1.00463	1.29947
P30876;C9J2Y9;A0A1W2PPT5;C9J4M6	39	39	42.8	277	1.20655e+06	137686	1.02472e+06	40993.2	30911.4	42272.7	77296.2	238781	13675.8	6395.89	POLR2B	602486	50160.1	86284.4	0.0832552	0.143214	-3.58632	-2.80376
P61513;C9J4Z3;M0R0A1;Q6P4E4;E9PEL3;M0R2L6;G5E9R3;A6NKH3	5	5	52.2	95	802855	1.3704e+06	553550	963308	217005	34680.9	47895.9	282367	109683	32084	RPL37A	922530	99860.6	141378	0.108247	0.15325	-3.20761	-2.70604
P52434;C9JLU1	3	3	24	10	1.87379	12.6826	2.56428	16.9515	471772	149350	95292.9	77998.2	23996.4	81284.1	POLR2H	8.51803	238805	61092.9	28035.2	7172.18	14.775	12.8082
P83731;C9JXB8;C9JNW5	11	11	45.2	208	4.56292e+06	7.41898e+06	5.06735e+06	6.44865e+06	1.4079e+06	281236	225914	2.51713e+06	425035	212254	RPL24	5.87448e+06	638349	1.05147e+06	0.108665	0.17899	-3.20204	-2.48205
P62910;D3YTB1;F8W727;D3YTI8	11	11	54.1	174	1.32134e+06	677373	722149	475115	380241	108113	72950	692961	138746	25804.7	RPL32	798995	187101	285837	0.234171	0.357746	-2.09437	-1.48299
Q8IZA0;E7EN73;C9J519;B1AN15;C9JQ56;C9JVB2;H0Y4S8;B4DYG9	10	10	14.3	38	1.87379	12.6826	2.56428	16.9515	125794	123564	100114	152197	77108.7	14997.1	KIAA0319L	8.51803	116491	81434.4	13675.8	9560.23	13.7393	13.2228
E7EPN9;Q9Y520;H7C5N8;A0A2R8YET2;A0A2R8Y7F4;A0A0A0MS30	65	59	28.2	219	73356.6	7.84456e+06	64551	9.05775e+06	503972	288268	187766	1.07531e+06	308876	448565	PRRC2C	4.26005e+06	326668	610919	0.0766817	0.143406	-3.70497	-2.80182
E7ERS3;Q86VM9;H3BP01;H3BPD0;H3BRN6;H3BRH3	25	25	29.6	248	1.17085e+06	3.80889e+06	1.80317e+06	3.31491e+06	47243.3	139244	67785.5	41405.2	6095.24	83295.9	ZC3H18	2.52446e+06	84757.6	43598.8	0.0335746	0.0172706	-4.89649	-5.85554
E7ETH6;A0A494C1I7;M0QY62;B7Z6K7;Q96SQ5;Q8TAU3;M0R1N2;M0R230	4	3	10.4	5	5781.81	20972.9	12222.8	34780.4	37302	662563	76106.8	20797.9	72939.1	28197.9	ZNF587B	18439.5	258657	40645	14.0273	2.20423	3.81017	1.14028
Q04637;E7EUU4;E9PGM1;E7EX73;C9JF13;C9J6B6;C9K073;C9J2Z7;H7C044;H7C0V6;F8WCF2;C9JHW9;REV__J3KQX6;C9JWH7;REV__Q8NEG2;C9JWW9;C9JSU8;REV__F5H7J8;C9J556;REV__C9JQZ6	64	58	43.2	774	2.82248e+06	4.63944e+06	3.48028e+06	2.40104e+06	1.28127e+06	106038	212290	2.28732e+06	380103	116954	EIF4G1	3.33581e+06	533198	928126	0.159841	0.278231	-2.64529	-1.84564
E9PAV3;F8VZJ2;H0YHX9;Q13765;F8W0W4;F8W1N5;F8VNW4;F8VZ58;Q9BZK3	10	10	5.4	280	7.3306e+06	1.69607e+07	6.92773e+06	1.68598e+07	7.80277e+06	3.20733e+06	8.25266e+06	2.21658e+06	779775	655281	NACA	1.20197e+07	6.42092e+06	1.21721e+06	0.534199	0.101268	-0.904551	-3.30375
Q7KZI7;E9PC69;E7ETY4;F5H6N2;F5H4F6;H0YNV4;K7EN95;K7EK17;K7EKG8;Q6IPE9	13	7	24.6	25	214974	292668	69204	538647	855264	22595.4	30450.6	1.67507e+06	250212	75012.7	MARK2	278873	302770	666763	1.08569	2.39092	0.118614	1.25757
Q8TEU7;E9PCH4;A0A5F9ZHG7;B7Z7Y1;D6RE77	31	29	29.4	101	113374	41730.8	23989.3	33851.1	32378.9	40014.6	11842.6	331223	108594	67359.2	RAPGEF6	53236.3	28078.7	169059	0.527435	3.17563	-0.922935	1.66704
E9PCR7;Q02218;E9PDF2;A0A0D9SFS3;E9PFG7;C9J4G7	21	16	26.8	80	70576.1	175249	77083.9	232506	101519	76444	76961.9	130921	175917	133495	OGDH	138854	84975.1	146778	0.611975	1.05707	-0.708455	0.0800669
P31943;G8JLB6;E9PCY7;D6RIU0;D6RBM0;D6RIT2;E7EQJ0;D6RAM1;H0YB39;D6RIH9;D6RJ04;D6RDU3;D6RFM3;D6R9T0;E5RGV0;E7EN40;H0YBG7;H0YBD7;E5RGH4;D6RDL0;D6R9D3;H0YAQ2;D6RF17;E5RJ94	10	5	33.2	76	284915	281365	315812	92617.2	29631.7	147560	97255.5	150831	66679.1	14672.4	HNRNPH1	243677	91482.4	77394	0.375424	0.317608	-1.41341	-1.65468
Q8IW35;E9PG22;F8WF91;H7C4Y5	9	9	14.9	26	1.87379	12.6826	2.56428	16.9515	62337.7	57550.4	50419.6	229352	16261.7	104024	CEP97	8.51803	56769.2	116546	6664.6	13682.3	12.7023	13.74
Q99873;E9PKG1;E9PIX6;E9PQ98;H0YDE4;E9PNR9;E9PMW9;E9PMZ2	24	20	64.2	331	1.45009e+06	1.15396e+06	1.26221e+06	516120	201628	31241.7	31200.6	334002	56434.4	16767.3	PRMT1	1.09559e+06	88023.4	135735	0.0803431	0.123891	-3.63768	-3.01285
P46776;E9PLL6;E9PJD9;E9PLX7	8	8	33.1	143	1.01823e+06	3.4886e+06	981771	1.96624e+06	463010	182579	180683	931869	405174	141038	RPL27A	1.86371e+06	275424	492694	0.147783	0.264362	-2.75845	-1.91941
Q9NQC8;E9PRT0;E9PSB9;E9PR06;E9PKW0;A0A5F9ZH13;E9PMR8;E9PIM8	6	6	25.7	23	76715.3	40970.3	94090.5	34996.7	147591	10946.5	63485.7	2.46316e+06	96333	114734	IFT46	61693.2	74007.6	891407	1.19961	14.449	0.262563	3.8529
Q9Y4A5;F2Z2U4;H0Y4W2;A0A2R8YFJ4;C9K0N1	14	14	6.6	35	153627	38916	93006.7	26945.7	489275	73500.4	162369	565801	182223	442252	TRRAP	78123.9	241715	396759	3.094	5.07858	1.62947	2.34443
P61803;F5GXX5;F5H895;A0A0B4J239	4	4	46.9	53	61912.8	643061	129615	660463	122161	105819	65071.7	245879	37992.4	84019.2	DAD1	373763	97684.2	122630	0.261353	0.328096	-1.93593	-1.60781
F5H433;Q9Y467;E7EW59;H0YFS7;Q9UJQ4;Q9BXA9;F5H1G6;A9JR48;A0A087WXW6;A0A140TA74;A0A140TA70	24	22	44.1	296	1.55177e+06	1.79677e+06	1.0283e+06	1.30611e+06	837885	35267.3	76833	1.36819e+06	174892	27969.9	SALL2	1.42074e+06	316662	523684	0.222885	0.3686	-2.16563	-1.43987
P55209;H0YIV4;F5H4R6;F8W0J6;F8VV59;B7Z9C2;F8W020;F8VY35;F8W543;H0YHC3;F8W118;H0YH88;F8VXI6;F8VUX1;F8VVB5;F8VRJ2;E9PNW0;C9J6D1;E9PKT8;E9PNJ7;E9PS34;E9PJJ2;B7Z4K9	9	7	33	84	21971.5	134217	47226.6	61922.2	817709	126444	242919	1.72606e+06	239188	214291	NAP1L1	66334.4	395691	726512	5.9651	10.9523	2.57655	3.45316
Q8NEM7;R4GND2;F6S7C4;B4E2D5;C9JQS2;H7C5F9	5	5	8.2	17	75240.1	108484	112556	103084	25221	115756	1130.59	19848.1	69927.9	165464	SUPT20H	99841	47369.3	85080.1	0.474448	0.852156	-1.07568	-0.23081
Q9NZN8;F8VUB4;F8VV52;F8VP97;F8VQD8;F8VVY1;F8VX63;A0A087X050;F8W145;F8VWH8;F8VQF4;F8VRS8;F8VVD4;F8VRJ3	7	7	23.3	20	1.87379	12.6826	2.56428	16.9515	131058	119928	79800.8	331671	3558.19	114375	CNOT2	8.51803	110262	149868	12944.6	17594.2	13.6601	14.1028
P61923;F8VVA7;F8W651;F8VYZ4;F8VXB1;F8VUC5;F8W156;F8VXR1;F8VYK5;F8VYE0	6	6	53.7	71	237522	143625	153777	113134	19126.6	20922.3	36595	160501	8147.59	32472.8	COPZ1	162014	25548	67040.4	0.157689	0.413793	-2.66484	-1.27302
Q99590;F8VXG7;A0A0A0MTP7;A0A087WTB7	14	14	15.7	69	406047	1.06047e+06	407136	181716	38553.8	43620.8	34586.2	560380	101037	94898.9	SCAF11	513842	38920.3	252105	0.0757436	0.490628	-3.72273	-1.0273
P36873;F8VYE8;F8VR82;F8W0W8;A0A087WYY5;H0Y3Y6;F8WE71;F8W1A0;F8W0V8	22	4	69.3	104	867197	2.0371e+06	1.29016e+06	1.78125e+06	508089	117000	205362	1.31088e+06	296043	207325	PPP1CC	1.49393e+06	276817	604750	0.185295	0.404805	-2.43211	-1.3047
P09651;F8W6I7;F8VZ49;Q32P51;F8VTQ5;A0A2R8Y4L2;F8W646;F8VYN5;H0YH80	27	26	51.6	691	7.78775e+06	2.21732e+07	9.702e+06	2.05929e+07	3.13448e+06	389156	559489	3.32303e+06	665180	936016	HNRNPA1;HNRNPA1L2	1.5064e+07	1.36104e+06	1.64141e+06	0.0903509	0.108962	-3.46832	-3.1981
Q9Y6M1;F8W930	13	11	28.9	78	63995.9	67223.9	45780.1	65031	219864	52885.9	65131.4	724269	4130.38	482980	IGF2BP2	60507.7	112627	403793	1.86137	6.67341	0.896361	2.73842
Q9NY33;G3V1D3;G3V180;E9PQ14;E9PNX5;E9PPK9;E9PKK8	26	26	45.7	183	321082	169889	277337	60132.2	929550	97679	332073	2.27055e+06	267482	335381	DPP3	207110	453101	957806	2.18773	4.62462	1.12943	2.20933
G3V325;O75127;C9JJT5;C9JU26	6	4	11.5	68	1.28323e+06	1.37006e+06	1.15893e+06	966218	227666	53205.9	28972.6	519437	60279.3	33449.3	ATP5J2-PTCD1;PTCD1	1.19461e+06	103281	204388	0.0864564	0.171092	-3.53188	-2.54715
P60900;G3V5Z7;G3V3I1;G3V295;G3V3U4;G3V4S5;G3V2S7;H0YJC4	7	7	37	25	10291.4	73294.3	20589.6	169007	15304	38616.5	44241.9	56057.5	36427.7	77821.8	PSMA6	68295.7	32720.8	56769	0.479105	0.831224	-1.06159	-0.26669
G4U4J3;Q8NDF8;E9PC61	10	10	20.9	52	91923	203070	220279	25988.4	109437	123257	62043.5	268975	24476.2	50276.8	PAPD5	135315	98245.5	114576	0.72605	0.846735	-0.461859	-0.240017
G5E9A6;P51784;Q9Y4E8;Q5JXD3	14	13	21.7	57	8068.78	57573	23607	198692	292725	300260	8.15218e+06	167840	6.96031e+06	7.1859e+06	USP11	71985.2	2.91506e+06	4.77135e+06	40.4952	66.2824	5.33968	6.05055
G5E9E7;A0A087X0K9;G3V1L9;Q07157;H0YKB1;H0YLT6	71	62	51.8	426	189318	405162	196827	83099.3	2.17273e+06	300929	881485	4.63908e+06	2.1093e+06	658964	TJP1	218602	1.11838e+06	2.46911e+06	5.11608	11.295	2.35504	3.49762
P40939;H0YFD6;A0A2R8Y4F5;A0A2R8YG21;A0A2R8Y688;A0A2R8YDM1	16	16	32.4	74	136140	96215	87917.7	129402	10620.6	37431.4	41201	155233	76011.9	190329	HADHA	112419	29751	140525	0.264645	1.25001	-1.91787	0.321943
P25789;H0YMZ1;H0YL69;H0YN18;H0YMA1;H0YKT8;H0YMI6;H0YLC2;H0YLS6	7	4	29.9	62	128078	239369	76594.9	145084	160274	115639	97749	289510	101350	43120.2	PSMA4	147282	124554	144660	0.845688	0.9822	-0.241803	-0.0259116
O14562;H3BRL3;H3BUM8	8	8	31.4	40	157627	245827	139785	164099	88385.2	64425	38266.3	61078.7	58062.9	52951.7	UBFD1	176834	63692.2	57364.4	0.36018	0.324396	-1.47321	-1.62417
P04049;H7C155	7	4	18.2	6	21840.4	95845.3	29709.9	137655	24311.6	184363	334835	229858	252166	1.37947e+06	RAF1	71262.5	181170	620498	2.54229	8.70721	1.34613	3.12221
Q6BDS2;H7C1J4	9	9	8.4	37	2.4375e+06	3.47829e+06	1.33022e+06	3.53869e+06	4.21368e+06	116955	385318	4.77574e+06	710814	1.06331e+06	UHRF1BP1	2.69617e+06	1.57198e+06	2.18329e+06	0.583042	0.809774	-0.778327	-0.304409
Q99848;H7C2Q8	21	21	53.3	273	2.48077e+06	8.82237e+06	3.43062e+06	8.79858e+06	203031	40325.3	54063	873790	86055.1	14455.1	EBNA1BP2	5.88308e+06	99139.9	324767	0.0168517	0.0552035	-5.89096	-4.1791
Q9UPW5;J3KNS1	40	40	44.6	351	1.2008e+06	215636	701411	438159	594801	21788.3	51802.7	1.47764e+06	101507	19389.9	AGTPBP1	639000	222797	532846	0.348665	0.833874	-1.52009	-0.262099
O00213;J3KPL8;A0A075B7G8;A0A087X0V7;A0A087WYH9;V9GYR7;V9GYD5	26	16	48.5	247	1.35722e+06	1.93979e+06	1.70653e+06	1.4869e+06	525933	150233	195857	2.07956e+06	356813	210059	APBB1	1.62261e+06	290674	882145	0.17914	0.543658	-2.48084	-0.879229
O95232;J3KPP4;D6RDI2;D6RHH0;U3KQT3;C9JL41;H0YA81;H7C5U7;E7EN55;H0YAY6	10	10	24.5	95	97662.8	406242	160300	194293	7297.9	253141	7759.85	10412.3	18662.5	5565.68	LUC7L3	214625	89399.7	11546.8	0.41654	0.0538001	-1.26347	-4.21625
Q99623;J3KPX7;F5GY37;F5GWA7;F5H3X6;F5H0C5;F5H2D2;U3KPZ5	25	25	79.3	549	4.77183e+06	1.18e+07	6.90817e+06	9.55419e+06	1.71771e+06	104654	198957	2.80517e+06	476062	198165	PHB2	8.25854e+06	673774	1.1598e+06	0.0815851	0.140436	-3.61555	-2.83201
Q9UNA4;J3KSW2;J3KQ09;X6R2I3;J3KRS8;J3KTM8;J3KRG0;J3QR36;J3KTN3;J3QQZ8	7	7	15	8	44386.5	127439	17589.7	265210	34521.4	23728.9	489172	135877	139243	183737	POLI	113656	182474	152952	1.60549	1.34574	0.683013	0.428403
J3KQ32;Q9NTK5;C9JTK6;C9JCJ9	17	17	50.2	126	210054	196399	375971	65054.8	33621.5	49213.4	9927.18	97778.6	15237.8	51163.8	OLA1	211869	30920.7	54726.7	0.145942	0.258304	-2.77653	-1.95286
P83916;J3KS05;B5MD17;K7ELA4;C9JWS9	11	10	53.5	185	2.57432e+06	7.14802e+06	3.06991e+06	5.93361e+06	167829	65925.6	90931.4	736121	180974	88577.6	CBX1	4.68146e+06	108229	335224	0.0231185	0.0716067	-5.43481	-3.80376
P84098;J3QR09;J3KTE4	14	14	41.3	192	2.38407e+06	3.75612e+06	2.14127e+06	3.08544e+06	849072	174606	144560	1.29997e+06	268791	152880	RPL19	2.84172e+06	389413	573880	0.137034	0.201948	-2.8674	-2.30795
P14678;P63162;J3QLE5;J3KRY3;S4R3P3	10	10	30	279	1.99084e+06	5.79396e+06	1.90202e+06	2.05311e+06	1.26857e+06	1.93853e+06	1.81971e+06	1.68804e+06	7.71645e+06	697615	SNRPB;SNRPN	2.93498e+06	1.6756e+06	3.36737e+06	0.570908	1.14732	-0.80867	0.19827
Q07020;J3QQ67;G3V203;H0YHA7;F8VYV2;A0A075B7A0;F8VUA6;F8VXR6	14	14	54.8	395	6.86986e+06	2.45606e+07	1.26115e+07	2.04531e+07	3.67496e+06	846481	904285	5.40603e+06	1.5096e+06	704824	RPL18	1.61238e+07	1.80857e+06	2.54015e+06	0.112168	0.157541	-3.15626	-2.6662
O43670;J3QRS9;X6R4W8;J3KS31	9	6	20.5	66	223610	1.00513e+06	437307	825984	60280.9	44225.4	67948.6	117352	19351.7	52224.8	ZNF207	623007	57485	62976.2	0.0922702	0.101084	-3.43799	-3.30637
P62841;K7ELC2;K7EM56;A0A0B4J2B4;S4R417;K7EQJ5;K7EJ78;S4R456	6	6	64.8	87	406077	160018	137357	184483	171472	8169.65	40037	1.22394e+06	24302.9	5371.69	RPS15	221984	73226.2	417872	0.329872	1.88244	-1.60002	0.912606
Q9UBQ5;K7ERF1;K7ES31;A0A087WVB9;K7EQM4;K7EK53;B4DQ48	8	8	43.1	55	223655	57155.6	62460.8	43531.1	52837.9	3243.87	20947.1	160145	71907.9	14116.2	EIF3K	96700.6	25676.3	82056.3	0.265523	0.84856	-1.91309	-0.236912
Q9UPT8;M0QY97	18	18	24.5	102	390103	229066	682668	22081.6	5.22248	7.58205	5.29881	6256.03	38017.4	293848	ZC3H4	330980	6.03445	112707	1.82321e-05	0.340526	-15.7432	-1.55416
P46782;M0R0F0;M0R0R2;M0QZN2	19	19	75	425	4.5817e+06	6.85742e+06	6.76638e+06	5.45067e+06	936299	10370.3	120423	1.5879e+06	354159	24812.7	RPS5	5.91404e+06	355698	655622	0.0601446	0.110859	-4.05542	-3.17321
Q8IX01;M0R2Z9;M0R3F6;M0R065;M0R216;M0R2Y3	55	55	59.5	506	2.6285e+06	5.62142e+06	3.34966e+06	4.61466e+06	14782.8	17974.1	29889.7	215938	94797.9	18137	SUGP2	4.05356e+06	20882.2	109624	0.00515157	0.027044	-7.60077	-5.20855
O00151	13	13	68.4	100	359377	147636	223502	74179.9	82659.5	2023.87	30183.2	713611	167937	24891.9	PDLIM1	201174	38288.8	302147	0.190327	1.50192	-2.39345	0.586805
O00154;K7EKP8	13	13	36.6	212	723612	1.0496e+06	671016	965498	366350	61175.4	72424.2	797347	119547	42791.4	ACOT7	852431	166650	319895	0.1955	0.375274	-2.35476	-1.41398
O00267;M0QYL9	39	39	43.4	299	395378	1.04933e+06	890056	158034	323954	21821.1	44110.1	8038.02	46486	105080	SUPT5H	623199	129962	53201.2	0.20854	0.0853679	-2.2616	-3.55016
O00299	14	14	59.8	69	251785	152437	303263	48912.3	140713	88616.7	9583.92	130617	14205.4	16884.3	CLIC1	189099	79637.8	53902.3	0.421143	0.285048	-1.24762	-1.81072
O00303;H0YDT6;E9PQV8;A0A1W2PP79	8	8	29.4	30	1.87379	12.6826	2.56428	16.9515	7981.52	35619.4	20645.3	2879.94	25125.7	45735.4	EIF3F	8.51803	21415.4	24580.4	2514.13	2885.69	11.2958	11.4947
O00410;H0Y8C6;E7ETV3;E7EQT5;E7EV12;H0Y3V4;E7EWK4;E7EX05;E7ESZ1;E7ETV8;C9JZD8;C9JQT6;C9J875;C9JXE0;C9JZ53;F8WF30;C9J583	51	49	59.5	517	2.62475e+06	126371	1.74214e+06	97953.6	50505.5	12218.4	7093.2	201904	5817.75	18174.6	IPO5	1.1478e+06	23272.4	75298.7	0.0202756	0.0656025	-5.62411	-3.93011
O00425;F8WD15	16	12	36.1	76	242567	123314	176748	57468.9	102500	28843	21379.3	194875	63323.4	13300.1	IGF2BP3	150025	50907.5	90499.5	0.339328	0.603231	-1.55925	-0.729217
O00567;A0A494C128;Q5JXT2;H0YDU4;H0Y653	42	42	76.4	722	4.45117e+06	7.27e+06	5.38149e+06	5.50556e+06	314109	7118.77	7151.63	613153	59979.2	2381.83	NOP56	5.65205e+06	109460	225171	0.0193664	0.0398389	-5.6903	-4.64968
O14523;E9PK05	3	3	4.4	10	17169.3	137904	19816.9	72960.8	263457	458471	487389	27076.3	58205.5	238984	C2CD2L	61962.8	403106	108089	6.50561	1.74441	2.70168	0.802743
O14617;A0A2R8Y611;A0A2R8Y4J3;A0A087WYN6;K7ELX8;A0A2R8YCY8;K7ERW8	47	47	48.1	432	1.02625e+06	1.0292e+06	1.56046e+06	111248	473258	16422.9	33335.5	802366	104584	14163	AP3D1	931790	174339	307038	0.187101	0.329514	-2.41811	-1.60159
O14640;P54792;A0A087WWA7;A0A0J9YYK1	25	14	42.9	264	593946	828290	428506	608299	824314	387610	365503	2.24758e+06	948245	324845	DVL1;DVL1P1	614760	525809	1.17356e+06	0.855307	1.90897	-0.225486	0.932794
O14641;I3L2N2	32	4	50.8	759	6.88119e+06	1.23991e+07	5.75308e+06	1.71316e+07	1.35124e+07	5.88479e+06	6.25379e+06	2.02214e+07	8.62259e+06	4.98265e+06	DVL2	1.05412e+07	8.55032e+06	1.12755e+07	0.81113	1.06966	-0.301995	0.0971522
O14654	41	41	32.7	466	1.13973e+06	1.54314e+06	1.5693e+06	644445	649333	85022.8	62704.5	1.52163e+06	49349.9	48850.4	IRS4	1.22416e+06	265687	539943	0.217037	0.441074	-2.20399	-1.18091
O14686;F8VWW4;A0A3B3ISC8;H0YEF2	16	16	5.5	29	117096	74949.7	52576.3	112176	55790.5	35262.1	59685.2	9557.13	37039.7	51657.6	KMT2D	89199.5	50246	32751.5	0.563299	0.367171	-0.828028	-1.44548
O14737;K7EQA1;K7ESJ4;Q3HM38;X6R2P6	8	8	54.4	86	310115	1.00505e+06	293639	369317	272023	23376.5	97981.6	435184	106942	31978.7	PDCD5	494531	131127	191368	0.265154	0.386969	-1.9151	-1.36971
O14744;H0YJX6;G3V580;G3V5L5;G3V2X6;G3V2L6;C9JSX3;H0YJ77;H0YJD3;H7BZ44;G3V5T6;G3V507;G3V2F5	33	33	65.6	379	1.63122e+06	4.47132e+06	2.13063e+06	3.03895e+06	428478	165517	159269	688919	45148.7	12073.1	PRMT5	2.81803e+06	251088	248713	0.0891006	0.088258	-3.48842	-3.50213
O14776;G3V220;Q5VWI1	48	48	35.1	487	2.54589e+06	6.39748e+06	2.31337e+06	5.04121e+06	397218	50506.3	22972.2	798071	80928.2	16092.5	TCERG1	4.07449e+06	156899	298364	0.0385076	0.0732273	-4.69871	-3.77147
O14818;H0Y586;F5GY34	14	9	64.5	325	985390	2.7761e+06	1.23752e+06	2.1329e+06	1.56941e+06	495260	633721	2.5973e+06	1.02381e+06	411116	PSMA7	1.78298e+06	899463	1.34407e+06	0.504472	0.753836	-0.987154	-0.407677
O14929;F8W9G7;F8WEW1	17	17	55.1	290	2.83947e+06	5.72794e+06	3.51512e+06	3.85635e+06	381789	85777.1	95506.9	954184	157516	63552.4	HAT1	3.98472e+06	187691	391751	0.0471027	0.0983133	-4.40805	-3.34647
O14980;C9JKM9;C9J673;C9IZS4;C9JQ02;C9JV99;F8WF71;C9IYM2;H7BZC5;C9JF49	44	44	49.4	622	2.41491e+06	4.09875e+06	3.54865e+06	2.68223e+06	223383	16398.1	18158.4	446508	18136.3	14245.3	XPO1	3.18614e+06	85979.8	159630	0.0269856	0.0501014	-5.21167	-4.319
O15027;F1T0I1;A0A3F2YNX0;A0A3F2YNZ0;X6RGP5;A0A0C4DH09;Q8N9G1	45	45	33.3	195	2975.42	12258.9	8990.61	28790.7	585409	142625	142118	1.76648e+06	195395	85944.5	SEC16A	13253.9	290051	682608	21.8842	51.5024	4.45182	5.68657
O15042;E7ET15;H0Y8D9;E7EW00;H7C4V2;C9J5L1	52	46	53.3	861	6.85228e+06	1.99545e+07	8.22502e+06	1.79853e+07	1.308e+06	55660.3	151246	2.37093e+06	510318	60014.7	U2SURP	1.32543e+07	504967	980422	0.0380984	0.0739702	-4.71413	-3.75691
O15047	21	20	19.4	108	436474	623967	656592	281520	63978.7	57822.5	95509.8	71285.3	44224.4	48456.2	SETD1A	499638	72437	54655.3	0.144979	0.10939	-2.78609	-3.19245
O15067;H0YGH1;J3KTQ5;J3QSG0;J3QSH6;J3KTL4;J3KT98	27	27	30.4	98	42154.4	61825.3	34383.2	141402	375043	66155.3	114842	78020	10812.2	12028.4	PFAS	69941.2	185347	33620.2	2.65003	0.480692	1.40601	-1.05681
O15090;K7EKT4;K7EJP8	38	36	45.5	218	1.27283e+06	519903	885248	545667	146959	192896	1383.97	329282	58693	61299.2	ZNF536	805911	113746	149758	0.14114	0.185825	-2.8248	-2.42799
O15145;C9JZD1;F8VR50	9	9	56.2	110	409653	390854	340629	261105	202825	18720.4	21616.6	374337	39790.3	20618.7	ARPC3	350560	81054	144915	0.231213	0.413383	-2.11271	-1.27445
O15260;Q5T8U5;B7Z1G8	6	6	27.5	100	295367	329176	372573	242651	86456.3	1008.56	15893.9	148602	51921.2	8238.46	SURF4	309942	34452.9	69587.4	0.111159	0.224518	-3.1693	-2.1551
O15371;B0QYA5;B0QYA4;B0QYA6;B0QYA8;A0A0D9SGB5	26	26	60	370	2.36133e+06	2.92484e+06	3.32815e+06	1.65959e+06	209977	8750.88	13134.3	839967	111342	10802.1	EIF3D	2.56847e+06	77287.4	320704	0.0300908	0.124862	-5.05454	-3.0016
O15397;F5H244;H0YH64;F5H2I3;F5GXT5;F5H292;A0A087WXH2	23	22	30.7	219	453163	1.53153e+06	742644	1.14368e+06	280186	12663.8	11898.9	696384	140006	8414.13	IPO8	967754	101583	281601	0.104968	0.290984	-3.25198	-1.78099
O43143	44	43	56.4	919	7.05791e+06	1.49077e+07	7.88929e+06	8.73589e+06	604677	59071.1	36188.8	1.44204e+06	83344.4	15530	DHX15	9.64769e+06	233312	513637	0.0241832	0.0532394	-5.36985	-4.23136
O43242;F5H8K4;H0YGV8	36	36	64.4	511	3.09072e+06	5.43759e+06	2.94409e+06	3.65748e+06	382058	5808.54	23298.6	542958	1512.63	6802.61	PSMD3	3.78247e+06	137055	183758	0.0362343	0.0485814	-4.7865	-4.36345
O43290;E9PQI8	54	54	63.4	662	4.89253e+06	1.4448e+07	6.65271e+06	1.19188e+07	351561	15462.1	98887.4	1.19316e+06	55710.4	14963.2	SART1	9.478e+06	155304	421278	0.0163857	0.044448	-5.93142	-4.49174
O43324;D6RBD7;C9J1V9;H0YAL7;D6RCQ0;H0YAH9	11	11	67.2	106	331275	642693	639072	706208	132430	65788.7	156895	290819	180285	21027.7	EEF1E1;EEF1E1-BLOC1S5	579812	118371	164044	0.204154	0.282926	-2.29227	-1.8215
O43379;H7C3R4;A0A2R8YD43	18	18	18.6	51	4705.97	64097.2	17806	148950	941222	28781.8	96309.7	11608.9	19772.2	33009.9	WDR62	58889.9	355438	21463.6	6.03563	0.364471	2.59351	-1.45613
O43390;B4DT28;A0A286YEZ8	30	25	51.2	412	1.82112e+06	5.26186e+06	2.67864e+06	4.18631e+06	445920	16768.2	15857.1	1.11959e+06	54965.1	27760.1	HNRNPR	3.48698e+06	159515	400771	0.0457459	0.114934	-4.45021	-3.12113
O43396;K7ER96;K7EML9;K7EPB7;K7EME7;K7EKG2	19	19	67.1	342	1.86212e+06	7.23711e+06	2.93325e+06	5.64834e+06	3.55462e+06	1.16438e+06	1.70257e+06	6.36823e+06	2.1013e+06	1.2304e+06	TXNL1	4.42021e+06	2.14052e+06	3.23331e+06	0.484258	0.731484	-1.04615	-0.451101
O43399;A0A087WYR3;A0A087WZ51	12	12	64.6	70	36292.4	83059.1	16293.6	39010.5	679830	180650	234043	1.30077e+06	293802	183241	TPD52L2	43663.9	364841	592606	8.35567	13.572	3.06275	3.76256
O43491;E9PHY5;E9PK52;E9PII3;A0A2R8Y5B3;Q6R5J7;H0Y5B0;E9PMV8;Q6ZSX4;E9PQD2;E9PN54;E9PJP4;E9PIG0;E9PRG1;E9PQN0;E9PPC9;E9PMG5	23	21	30.1	133	254324	202608	141419	181721	101452	75633	16695.3	441592	254856	1097.01	EPB41L2	195018	64593.4	232515	0.331217	1.19228	-1.59415	0.253717
O43663;H0YLA0;H0YL53;H0YM42;G3V3N7	9	9	16.8	42	296821	1.41657e+06	508691	1.34444e+06	43563	270234	89196	137416	124247	53094.3	PRC1	891632	134331	104919	0.150657	0.117671	-2.73066	-3.08717
O43707;F5GXS2;H7C144;K7EJH8;K7EP19;D6RH00	75	50	83.3	1371	6.37724e+06	1.19801e+07	6.5207e+06	9.13214e+06	2.41175e+06	99785.6	176778	3.17694e+06	139945	110877	ACTN4	8.50255e+06	896105	1.14259e+06	0.105393	0.134382	-3.24616	-2.89559
O43776;K7EIU7;K7EQ35;K7EJ19;K7EPK2;K7EMQ6	30	30	50.4	432	2.67112e+06	4.71307e+06	3.05972e+06	3.63348e+06	173773	10891.4	10479.3	543107	114576	22025	NARS	3.51935e+06	65048	226569	0.018483	0.0643783	-5.75766	-3.95728
O43809;H3BND3;H3BV41	13	13	68.7	191	434239	3.2952e+06	1.15783e+06	2.54187e+06	457881	87311.1	184365	478723	97868.5	192314	NUDT21	1.85728e+06	243186	256302	0.130936	0.137998	-2.93306	-2.85728
O43815;M0QXN2	25	22	48.3	129	13396.7	132635	22346.9	90616.1	541909	21244.5	118824	1.74662e+06	241490	37069.7	STRN	64748.7	227326	675059	3.51089	10.4258	1.81184	3.38209
O60506;B7Z645;F6UXX1	31	26	53.6	402	1.51967e+06	6.88123e+06	2.62478e+06	5.57515e+06	950397	154148	170024	1.42642e+06	248724	173185	SYNCRIP	4.15021e+06	424856	616109	0.10237	0.148453	-3.28814	-2.75193
O60749;D6RC15	14	12	30.1	48	46487.5	92001.9	42675.4	105271	23264	100856	38557	152530	21997	88889.6	SNX2	71609.1	54225.6	87805.6	0.757244	1.22618	-0.40117	0.294171
O60826	4	4	8.8	50	6029.46	419152	22340.8	175663	167468	337763	601096	32650.3	229470	643813	CCDC22	155796	368776	301978	2.36704	1.93829	1.24308	0.954782
O75131;A0A087WYQ3;E5RHZ0;H0YB26;A0A087WXR6;A0A087WUS8;E5RFT7;Q8IYJ1;O95741	23	22	52	284	1.32867e+06	2.37192e+06	1.33221e+06	1.22425e+06	368239	21920.1	21497.4	497271	76234.6	19991.1	CPNE3	1.56426e+06	137219	197832	0.087721	0.12647	-3.51093	-2.98313
O75340;A0A024QZ42;H0Y9X3;E7EPW6;A0A087WZ38	8	8	50.8	97	165476	237975	215198	40528.3	176322	11954.5	14895.9	492091	126228	27321.2	PDCD6	164795	67724.3	215214	0.410962	1.30595	-1.28292	0.385101
O75367;B4DJC3;D6RCF2	25	23	70.2	566	7.20305e+06	1.56658e+07	8.93193e+06	9.97054e+06	2.03351e+06	310687	170945	3.81067e+06	615534	133280	H2AFY	1.04428e+07	838382	1.51983e+06	0.080283	0.145538	-3.63876	-2.78053
O75376;A0A088AWL3;E7EVK1;E7EVU5;E7EW50;J3KS51;C9JAP0;J3KRE4;J3KS29;J3KT44;C9JNV9	70	63	40.4	539	3.14377e+06	3.81576e+06	2.71152e+06	3.71987e+06	255634	56713.9	67033.2	1.56263e+06	176225	22813.5	NCOR1	3.34773e+06	126460	587222	0.0377749	0.175409	-4.72643	-2.5112
O75396;A0A087X1A9	14	14	52.1	188	1.15371e+06	2.49803e+06	1.12055e+06	1.30503e+06	109447	8965.07	7808.49	411135	33545	9772.44	SEC22B	1.51933e+06	42073.5	151484	0.0276922	0.0997046	-5.17438	-3.3262
O75533;H7C341;B4DGZ4;A0A494C1M2;F8WC19	82	82	71.7	1616	1.1504e+07	4.19447e+07	2.15887e+07	3.38271e+07	1.52214e+06	39709.7	194161	1.80186e+06	346877	178618	SF3B1	2.72161e+07	585338	775784	0.021507	0.0285046	-5.53905	-5.13266
O75534;E9PLT0;E9PLD4;E9PKN4;E9PNG3	32	32	43	228	859.538	5483.71	10418.7	50709.4	2.0171e+06	4939.84	182165	3.14478e+06	266234	6636.05	CSDE1	16867.8	734736	1.13922e+06	43.5585	67.5379	5.44488	6.07763
O75643;A0A494C1A5	121	121	63.4	1460	6.88447e+06	1.44696e+07	9.75497e+06	1.02396e+07	254003	24368.3	44538	651903	42253.3	11355.9	SNRNP200	1.03372e+07	107637	235171	0.0104126	0.0227501	-6.58553	-5.45799
O75821;K7EL20;K7ER90;K7ENA8;K7EP16;K7EL60;K7ENH0	15	15	48.8	107	233266	994425	587042	568764	197345	132824	15421.1	392426	252569	158560	EIF3G	595874	115197	267852	0.193324	0.449511	-2.37091	-1.15357
O75844	16	16	42.9	157	508713	736056	679572	509221	83586.2	14910.9	8011.85	342708	247161	132989	ZMPSTE24	608391	35503	240953	0.0583556	0.396049	-4.09899	-1.33625
O75928;A0A087WUY7;B4DGW0;K7ER97;K7EJT4;A0A0A0MS92	19	15	38	156	890263	2.42737e+06	1.09907e+06	1.80198e+06	200431	70403.8	56527.4	323827	91549.2	24366.9	PIAS2	1.55467e+06	109121	146581	0.0701889	0.0942842	-3.83261	-3.40684
O75964;E9PN17;A0A3B3ITX4;A0A3B3IRW3	6	6	70.9	125	860372	2.00677e+06	598735	1.74769e+06	533787	31991.6	23625.3	568603	86398	46772.1	ATP5L	1.30339e+06	196468	233924	0.150736	0.179474	-2.7299	-2.47815
O76021;J3QSV6;I3L3U9;I3L3C4;I3L234;I3L1A3;J3KPU7;I3L2F2;I3L4T8;I3L1Y4	39	39	65.9	629	4.5206e+06	1.07608e+07	6.69671e+06	8.90507e+06	682162	9287.77	10028.8	1.57193e+06	30193.3	15286.2	RSL1D1	7.7208e+06	233826	539137	0.0302852	0.0698292	-5.04524	-3.84003
O94842;A0A669KB71;O15405;O94900	14	12	26.7	172	1.57221e+06	5.26849e+06	1.92092e+06	4.41939e+06	494198	122862	138223	813231	252578	89796.6	TOX4	3.29525e+06	251761	385202	0.0764011	0.116896	-3.71026	-3.0967
O94886;Q2HIZ8;X6RI56	3	3	5.8	55	237277	331508	76468.6	780059	1.2823e+06	479059	517649	919638	586792	340118	TMEM63A	356328	759669	615516	2.13194	1.72738	1.09216	0.788589
O95139;A0A087WZX2	7	7	53.9	25	110936	31835.2	181417	23674.3	78320.9	73413.9	62491.4	17316.9	45138.4	98464.1	NDUFB6	86965.8	71408.7	53639.8	0.821112	0.616791	-0.284348	-0.697146
O95168;F2Z3P9;C9JXQ9	4	4	31.8	24	134754	88192.7	67818.7	115554	1.36672e+06	675622	1.03107e+06	1.37267e+06	783435	759061	NDUFB4	101580	1.02447e+06	971722	10.0854	9.5661	3.3342	3.25793
O95292;E5RK64	11	10	48.6	94	306599	48075.6	47609.6	61179.7	43212.2	920.684	29342.8	185813	16143	42755.5	VAPB	115866	24491.9	81570.6	0.211381	0.704009	-2.24208	-0.506335
O95347;A0A0C4DGE5;Q5T821	51	51	46.8	394	1.37132e+06	1.08516e+06	1.4511e+06	403213	385483	107194	98164.5	119557	55591.6	14268.6	SMC2	1.0777e+06	196947	63139.2	0.182748	0.058587	-2.45207	-4.09328
O95373;E9PLB2;E9PLJ0	41	40	48.7	311	927843	568818	1.27521e+06	381976	354688	85292.3	42483.2	515532	130045	12487.8	IPO7	788462	160821	219355	0.203968	0.278206	-2.29358	-1.84577
O95400	16	16	61.9	319	3.25761e+06	1.69693e+07	5.40145e+06	1.28892e+07	1.3371e+06	210420	486865	2.35187e+06	505083	351864	CD2BP2	9.62939e+06	678128	1.0696e+06	0.0704227	0.111077	-3.82781	-3.17037
O95757;E9PDE8;D6RJ96	17	13	27.3	33	22639.1	43472.6	23296.7	87806.9	24900.8	72825.4	46185.4	63127.6	38369.4	562698	HSPA4L	44303.8	47970.5	221398	1.08276	4.99727	0.114717	2.32114
O95793;Q5JW30;A0A087X1A5;Q5JW28;F6UDC6	22	20	43.3	205	211988	717943	356674	222820	1.27456e+06	104944	319719	1.86973e+06	262890	126349	STAU1	377356	566407	752991	1.50099	1.99544	0.585911	0.996705
O96017;H0Y820;H0Y4V6;B7ZBF7;B7ZBF6;B7ZBF2;A0A087X102;F8WCV2;B7ZBF8;A0A3B3ITA7;C9JFD7	7	7	17.7	28	119522	104682	62737.9	116403	35244.2	85103.6	51394.6	54706.9	139340	81179.7	CHEK2	100836	57247.5	91742	0.567726	0.909811	-0.816733	-0.136362
P00338;F5GXY2;F5GYU2;F5GXH2;F5H5J4;F5H6W8;F5GZQ4;F5H8H6;F5GXC7;F5GXU1;Q6ZMR3;F5H5G7;A0A087WUM2;F5H245	35	28	91.9	986	8.93243e+06	2.52895e+07	1.1934e+07	2.23459e+07	6.33801e+06	2.55308e+06	2.67822e+06	9.66335e+06	3.56195e+06	1.65644e+06	LDHA	1.71255e+07	3.85643e+06	4.96058e+06	0.225187	0.289661	-2.1508	-1.78756
P00387;B1AHF3	18	18	68.1	315	2.15638e+06	3.34428e+06	2.60616e+06	1.58148e+06	382047	19465.6	19063.4	1.04232e+06	77594.6	16050.7	CYB5R3	2.42208e+06	140192	378655	0.057881	0.156335	-4.11077	-2.67729
P00491;G3V5M2;G3V2H3	17	13	69.2	163	435968	247422	628764	159084	50033.9	45824.3	15561.6	255458	32902.7	15558.7	PNP	367809	37139.9	101306	0.100976	0.275432	-3.30791	-1.86023
P00492;Q9NRG1	15	15	74.3	207	496316	1.79974e+06	1.09178e+06	970927	706353	195926	409339	1.02503e+06	399418	35594.7	HPRT1	1.08969e+06	437206	486682	0.40122	0.446624	-1.31754	-1.16287
P00505	30	30	72.1	461	1.54748e+06	4.54347e+06	1.17364e+06	3.49129e+06	1.23833e+06	567621	704727	2.44156e+06	1.16023e+06	521095	GOT2	2.68897e+06	836894	1.3743e+06	0.311232	0.511086	-1.68394	-0.968361
P00558	29	24	83.7	338	332258	3.13984e+06	554324	2.66723e+06	1.40624e+06	188080	737207	2.02788e+06	1.09133e+06	312560	PGK1	1.67341e+06	777177	1.14392e+06	0.464427	0.683587	-1.10648	-0.548803
P01011;G3V595;G3V3A0	5	5	16.3	49	27347.7	333471	477440	15521.7	33000.2	37871.2	26127.1	24807.3	20573.1	31200.2	SERPINA3	213445	32332.8	25526.9	0.151481	0.119595	-2.72279	-3.06378
P02760;S4R471;S4R3Y4	3	3	10.5	76	323407	1.35602e+06	167128	1.78743e+06	1.263e+06	1.44869e+06	902241	1.01232e+06	1.00643e+06	937583	AMBP	908498	1.20464e+06	985446	1.32597	1.0847	0.407051	0.117294
P04075;J3KPS3;H3BQN4;H3BUH7;H3BPS8;H3BR04;H3BMQ8;H3BU78;H3BR68;P05062;A0A087WXX2;A0A3B3IS80	31	29	86.3	554	329814	4.2708e+06	673094	3.59868e+06	2.63921e+06	807637	2.09306e+06	4.77471e+06	4.09064e+06	1.14281e+06	ALDOA	2.2181e+06	1.84664e+06	3.33605e+06	0.832532	1.50402	-0.264423	0.58882
P04406	31	7	93.7	1033	1.45387e+07	4.31743e+07	2.50854e+07	2.90906e+07	1.06836e+07	2.89623e+06	4.06839e+06	1.44629e+07	5.1365e+06	3.44776e+06	GAPDH	2.79722e+07	5.88273e+06	7.68238e+06	0.210306	0.274643	-2.24944	-1.86437
P04637;A0A0U1RQC9;A0A087WZU8;J3KP33;A0A087X1Q1;E7ESS1;E7EQX7;E9PFT5;A0A087WXZ1;A0A087WT22;E7EMR6;E9PCY9;S4R334	27	27	75.6	472	1.9602e+06	1.83987e+06	1.75265e+06	916963	8.97382e+06	703575	1.71758e+06	1.42722e+07	3.50003e+06	2.12062e+06	TP53	1.61742e+06	3.79833e+06	6.63096e+06	2.34838	4.09971	1.23167	2.03552
P04843;B7Z4L4;F8WF32	37	37	69	559	2.62314e+06	3.96916e+06	2.93827e+06	4.06483e+06	1.25247e+06	89957.3	156081	2.34946e+06	176928	72833.3	RPN1	3.39885e+06	499503	866406	0.146963	0.254912	-2.76648	-1.97193
P05023;P50993;B1AKY9;H0Y7C1;Q13733;Q5TC01;P54707;P20648;Q5TC02;Q5TC05;A0A669K9X0	37	24	42.4	406	1.41972e+06	2.18485e+06	1.12112e+06	2.28996e+06	172525	14563.3	12506.6	761560	20098.1	16307.6	ATP1A1	1.75391e+06	66531.5	265989	0.0379332	0.151654	-4.7204	-2.72114
P05141	34	16	77.2	767	1.31136e+07	3.2358e+07	1.22029e+07	2.63756e+07	7.06487e+06	2.14502e+06	2.05537e+06	8.31227e+06	2.13693e+06	1.85375e+06	SLC25A5	2.10125e+07	3.75509e+06	4.10098e+06	0.178707	0.195168	-2.48433	-2.35721
P05165;A0A1B0GU58;A0A1B0GWI4;A0A1B0GUX9;A0A1B0GWA1;A0A1B0GTR1;H0Y5U0;Q5JTW6;Q5JVH2;H0Y4B9;H0Y798;A0A2R8Y725	75	75	83.5	2651	1.38184e+07	2.7788e+07	9.54025e+06	3.70667e+07	1.77468e+07	1.068e+07	1.20694e+07	3.64943e+07	2.33335e+07	1.16318e+07	PCCA	2.20533e+07	1.34987e+07	2.38199e+07	0.612095	1.0801	-0.708173	0.111168
P05388;F8VWS0;F8VU65;G3V210;F8VQY6;F8VPE8;F8VRK7;F8VW21;Q8NHW5;F8VZS0;F8VWV4;F8VS58;F8W1K8	17	17	53.3	359	2.06319e+06	4.67601e+06	3.07904e+06	3.4493e+06	1.54918e+06	207343	497776	1.69528e+06	828342	264427	RPLP0;RPLP0P6	3.31688e+06	751433	929349	0.226548	0.280187	-2.14211	-1.83554
P05455;E7ERC4;E9PGX9;E9PFL9	28	28	54.7	311	1.33195e+06	3.6253e+06	2.26452e+06	2.12678e+06	166116	56659.7	64292.3	241538	33978.8	12654.1	SSB	2.33714e+06	95689.2	96056.9	0.0409429	0.0411002	-4.61024	-4.60471
P06493;A0A024QZP7;A0A087WZZ9;E5RIU6;K7ELV5;O94921;Q07002;Q96Q40;H0YAZ9;E7EUK8	24	22	83.8	566	3.11695e+06	7.28644e+06	3.35496e+06	5.08651e+06	1.11263e+06	61134.5	93899.3	2.77646e+06	269979	76602.7	CDK1;CDC2	4.71121e+06	422555	1.04101e+06	0.0896914	0.220965	-3.47889	-2.17811
P06733;A0A2R8Y6G6;K7EM90;A0A2R8YEM5;A0A2R8Y879;K7ERS8;A0A2R8Y798;A0A2R8YEG5;A0A2R8Y6I8;E5RI09;E5RG95;K7EPM1;K7EKN2	45	41	87.3	825	1.49547e+06	7.02751e+06	2.0784e+06	6.26687e+06	6.19373e+06	2.07773e+06	4.0492e+06	8.95485e+06	5.24301e+06	2.01796e+06	ENO1	4.21706e+06	4.10689e+06	5.40528e+06	0.973874	1.28176	-0.038193	0.358129
P06744;A0A2U3TZU2;K7EQ48;A0A2R8Y6C7;A0A0J9YXP8;A0A0J9YYH3;A0A0J9YX90;K7ERC6;K7EPY4;K7EP41;K7ENA0;A0A0J9YXM3;K7ELR7;A0A2R8YF08;K7ERK8;K7EIL4;A0A0J9YXH9;A0A0J9YYI8;K7ESF4	41	32	72.8	1279	2.28432e+07	4.3351e+07	2.71381e+07	3.52939e+07	8.39867e+06	2.49105e+06	2.62957e+06	1.53771e+07	4.53111e+06	1.97861e+06	GPI	3.21565e+07	4.50643e+06	7.29559e+06	0.14014	0.226877	-2.83506	-2.14002
P06748;E5RI98	19	17	60.9	416	8.2756e+06	2.2121e+07	1.31644e+07	2.10462e+07	194620	82823.7	111450	419300	230048	155979	NPM1	1.61518e+07	129631	268443	0.00802582	0.01662	-6.96114	-5.91094
P07195;A0A5F9ZHM4;A0A3B3IS95;A8MW50;C9J7H8;F5H793	32	30	70.4	948	8.60789e+06	2.06422e+07	1.08086e+07	2.27764e+07	7.66582e+06	5.39924e+06	4.50655e+06	1.00333e+07	4.26477e+06	2.11035e+06	LDHB	1.57088e+07	5.8572e+06	5.46946e+06	0.372862	0.348179	-1.42329	-1.5221
P07355;H0YN42;H0YMU9;H0YMD0;A6NMY6;H0YM50;H0YKS4;H0YNP5;H0YN28;H0YMM1;H0YL33;H0YKX9;H0YMT9;H0YLV6;H0YKZ7;H0YMW4;H0YKL9;H0YKV8;H0YNA0;H0YMD9;H0YN52;H0YNB8;H0YKN4;H0YLE2	33	33	77.3	637	2.16994e+06	5.53429e+06	3.29372e+06	3.75766e+06	2.72982e+06	320446	852969	4.39054e+06	1.05111e+06	509349	ANXA2;ANXA2P2	3.6889e+06	1.30108e+06	1.98367e+06	0.352701	0.537739	-1.50348	-0.895022
P07437;Q5JP53;Q5ST81;Q9H4B7;G3V2A3;CON__ENSEMBL:ENSBTAP00000025008;G3V5W4;G3V2R8;G3V3R4;G3V2N6	31	8	65.3	1006	6.2479e+06	1.59903e+07	9.00201e+06	1.04301e+07	5.34871e+06	1.16855e+06	3.15349e+06	8.14207e+06	3.07385e+06	2.03738e+06	TUBB	1.04176e+07	3.22358e+06	4.41777e+06	0.309437	0.424069	-1.69228	-1.23763
P07737;K7EJ44;I3L3D5;CON__P02584	10	10	73.6	89	72012.6	54977.2	53187.4	154245	70362.8	29153.6	129822	71933.1	55737	108996	PFN1	83605.6	76446.1	78888.6	0.914366	0.943581	-0.129157	-0.083782
P07814;V9GYZ6;V9GZ76	91	91	70.3	1099	6.25237e+06	6.03596e+06	6.05458e+06	4.24781e+06	260175	7394.9	5988.45	984481	120059	8930.9	EPRS	5.64768e+06	91186.1	371157	0.0161458	0.0657185	-5.9527	-3.92756
P07900;Q14568	73	35	75.3	1425	1.03862e+07	2.47348e+07	8.01927e+06	1.98841e+07	6.48208e+06	2.03819e+06	2.20526e+06	9.28711e+06	3.01848e+06	1.33437e+06	HSP90AA1	1.57561e+07	3.57518e+06	4.54665e+06	0.226908	0.288565	-2.13982	-1.79303
P08238	68	27	79.1	997	5.93082e+06	1.4148e+07	5.20833e+06	1.12325e+07	4.24227e+06	1.21762e+06	1.34376e+06	6.42359e+06	1.87216e+06	941414	HSP90AB1	9.12992e+06	2.26788e+06	3.07905e+06	0.248401	0.337249	-2.00926	-1.56811
P08243;F8WEJ5;C9J057;C9JT45;C9JM09;C9JLN6	34	34	65.1	724	5.00637e+06	1.32711e+07	8.65121e+06	8.81838e+06	1.40439e+06	50171.8	72512.4	2.69205e+06	299049	133620	ASNS	8.93676e+06	509024	1.04157e+06	0.0569584	0.116549	-4.13395	-3.10099
P08670;B0YJC4;B0YJC5;A0A1B0GTT5;A0A1B0GVG8;P41219;H7C5W5;P07196;F8W835	55	48	78.8	789	982499	864590	695666	598131	1.14576e+07	2.77074e+06	4.07139e+06	1.84412e+07	6.15813e+06	3.26282e+06	VIM	785221	6.09991e+06	9.28739e+06	7.7684	11.8277	2.95762	3.5641
P08758;D6RBE9;D6RBL5;E9PHT9;D6RCN3	21	21	65	147	114016	707733	113175	364338	67053.1	23632.8	65882.7	374280	66326.5	11066.3	ANXA5	324816	52189.5	150558	0.160674	0.463517	-2.63779	-1.10931
P09012;M0R221;M0R2B8;M0QZG7;M0R0G9;M0QXK2;M0R268	5	4	28.4	34	80601.4	210366	46872.1	124979	58006.3	55393.4	52312.4	85691.9	12763.4	60164.3	SNRPA	115705	55237.4	52873.2	0.4774	0.456967	-1.06673	-1.12984
P09669	8	8	52	86	573770	156459	90105.7	18876.8	65235.7	35062	16491.3	243640	23001.5	10557.3	COX6C	209803	38929.7	92399.5	0.185554	0.440411	-2.43009	-1.18308
P09874;Q5VX84;Q5VX85	92	92	74.2	2338	3.18698e+07	7.69926e+07	4.20276e+07	5.91441e+07	9.43369e+06	1.30452e+06	1.63241e+06	1.48625e+07	3.44453e+06	1.84591e+06	PARP1	5.25085e+07	4.12354e+06	6.71766e+06	0.0785309	0.127935	-3.6706	-2.96652
P09972;C9J8F3;J3KSV6;J3QKP5;A8MVZ9;K7EKH5;J3QKK1	6	4	24.2	22	96356.6	75127.3	88989.3	82021.6	50552	45218.3	35877.8	68186.7	61906.1	71913.7	ALDOC	85623.7	43882.7	67335.5	0.512506	0.786412	-0.964359	-0.346644
Q71UI9;P0C0S5;C9J0D1;A0A494C189;C9J386	8	6	57.8	170	3.73056e+06	1.84188e+06	2.28053e+06	2.86149e+06	2.23424e+06	334606	187000	3.35978e+06	318437	246917	H2AFV;H2AFZ	2.67862e+06	918616	1.30838e+06	0.342944	0.488452	-1.54395	-1.03371
P10412;P16401	19	3	39.7	632	3.58722e+07	1.37217e+08	3.97056e+07	1.20892e+08	1.18622e+07	3.17273e+06	1.27477e+06	2.9384e+07	6.62441e+06	2.07447e+06	HIST1H1E	8.34217e+07	5.43655e+06	1.26943e+07	0.0651695	0.15217	-3.93966	-2.71624
P10809;E7ESH4;E7EXB4;C9JL25;C9JCQ4;C9JL19;C9J0S9;F8WBB1	35	35	66.8	201	79573.2	54987	126951	70167.8	91770.2	111130	95913.7	357259	162872	30983.4	HSPD1	82919.7	99604.7	183705	1.20122	2.21545	0.264499	1.1476
P11021	9	8	23.5	23	1.26768e+06	2.81243e+06	1.54522e+06	2.28963e+06	109509	71236.1	110579	109197	45665.5	77628.4	HSPA5	1.97874e+06	97108.1	77496.8	0.0490757	0.0391647	-4.34885	-4.6743
P11142;E9PKE3;E9PNE6;E9PN89;A8K7Q2;E9PLF4;E9PQQ4;E9PQK7;E9PK54;E9PPY6;E9PI65;E9PN25;E9PS65;E9PM13	38	27	63.8	515	956661	3.64101e+06	1.09333e+06	842362	974516	104489	347897	1.9368e+06	306380	213159	HSPA8	1.63334e+06	475634	818781	0.291203	0.501292	-1.7799	-0.996276
P11274;H0Y554	19	18	20.1	57	11059.7	20409	5064.91	32082.3	52747.1	29285.6	35933.1	424583	11064.8	88943	BCR	17154	39321.9	174864	2.29229	10.1938	1.19679	3.34962
P11387;H0YAR3	38	32	46.8	439	2.61044e+06	3.87687e+06	2.07111e+06	3.62928e+06	508770	58052.2	358788	659035	640333	528792	TOP1	3.04693e+06	308537	609387	0.101262	0.200001	-3.30384	-2.32192
P11388;J3KTB7	88	68	53.9	1074	7.08175e+06	1.15872e+07	7.57026e+06	8.97676e+06	155228	59299.6	103282	474956	29004.5	16753.1	TOP2A	8.80399e+06	105936	173571	0.0120328	0.0197151	-6.37689	-5.66456
P11498;A0A494C016;A0A494C101;A0A494C0T2;A0A494BZT5	117	78	85.1	3851	1.74098e+07	4.14145e+07	1.65772e+07	5.25539e+07	3.06926e+07	1.82244e+07	2.77356e+07	5.86164e+07	3.22969e+07	2.54971e+07	PC	3.19888e+07	2.55509e+07	3.88034e+07	0.798743	1.21303	-0.324196	0.278615
P11586;V9GYY3;A0A384N5Y3;F5H2F4;V9GZ78;A0A494C1T2	53	52	68.4	484	1.38667e+06	2.37821e+06	1.40844e+06	1.70308e+06	506861	52079	68815.8	1.42045e+06	106359	11947	MTHFD1	1.7191e+06	209252	512917	0.121722	0.298364	-3.03834	-1.74485
P12236	31	8	71.8	355	2.30003e+06	4.96366e+06	2.56309e+06	3.65598e+06	1.02014e+06	35060	128107	1.47936e+06	200691	149719	SLC25A6	3.37069e+06	394436	609924	0.117019	0.18095	-3.09518	-2.46634
P12277;H0YJG0;G3V4N7;H0YJK0;G3V461;G3V2I1	22	22	75.9	455	1.61438e+06	4.92856e+06	1.40991e+06	4.07713e+06	1.13947e+06	345385	1.11537e+06	1.68908e+06	871966	696439	CKB	3.00749e+06	866741	1.08583e+06	0.288194	0.36104	-1.79489	-1.46977
P12956;B1AHC9	54	54	71.1	1063	1.0466e+07	2.61117e+07	1.36758e+07	1.93175e+07	1.95178e+06	96479.9	198066	3.6647e+06	635637	214509	XRCC6	1.73927e+07	748774	1.50495e+06	0.0430509	0.0865274	-4.53781	-3.5307
P13010;C9JZ81;H7C0H9	53	53	80.6	923	4.40259e+06	7.11268e+06	4.93167e+06	5.86192e+06	1.85291e+06	16108.4	81975.3	2.7226e+06	172748	45641.9	XRCC5	5.57721e+06	650331	980329	0.116605	0.175774	-3.1003	-2.50821
P13073;H3BN72;H3BNV9;H3BPG0;Q86WV2;H3BNI5	13	13	47.9	208	1.48498e+06	3.48909e+06	705078	2.86794e+06	593211	108989	108330	1.04173e+06	124447	126070	COX4I1	2.13677e+06	270177	430750	0.126442	0.201589	-2.98346	-2.31051
P13639;M0R0I6	80	78	79.8	1935	1.44079e+07	3.71931e+07	2.20027e+07	2.73754e+07	8.8864e+06	2.38565e+06	2.65884e+06	1.72238e+07	4.99206e+06	1.69702e+06	EEF2	2.52448e+07	4.64363e+06	7.97097e+06	0.183944	0.315748	-2.44266	-1.66316
P13796;Q5TBN3;Q5TBN5	35	30	63.6	323	718397	893870	1.14837e+06	1.11449e+06	173453	1757.69	4925.92	433025	40198.7	10352.1	LCP1	968783	60045.7	161192	0.0619805	0.166386	-4.01204	-2.58739
P13861;H7C1L0;H7C330;H7C4A9;C9J830;P31323	25	25	70	170	1.87379	12.6826	2.56428	16.9515	1.93888e+06	32279	520837	3.14421e+06	644798	390767	PRKAR2A	8.51803	830664	1.39326e+06	97518.3	163566	16.5734	17.3195
P14174	3	3	35.7	79	89348.2	133116	86589.5	77790	273746	58005.9	402246	453066	517370	191356	MIF	96710.9	244666	387264	2.52987	4.00435	1.33906	2.00157
P14324;A0A087X1D8;A0A087WVN4;A0A087X090;A0A087WTP2	11	11	31.3	180	1.01313e+06	1.21058e+06	730665	813745	255809	36588.6	30495.2	370628	103595	20028	FDPS	942031	107631	164750	0.114254	0.174888	-3.12968	-2.51549
P14550;Q5T621;V9GYG2;V9GYP9	8	8	36.6	42	106338	144573	108567	69855.9	62179.8	79533.9	44499.6	169356	60106.6	86670.8	AKR1A1	107333	62071.1	105378	0.578302	0.981779	-0.790105	-0.0265301
P14618;B4DNK4	55	4	85.7	1278	1.11014e+07	2.428e+07	1.56861e+07	1.76895e+07	6.53884e+06	1.52984e+06	2.19141e+06	9.94025e+06	2.06495e+06	1.70094e+06	PKM	1.71893e+07	3.42003e+06	4.56871e+06	0.198963	0.265789	-2.32943	-1.91165
P14625;Q96GW1;A0A1W2PRR1;H0YIV0;Q58FF3;F8W026	32	30	45	87	2839.26	486745	1.45856e+06	58659.1	44391.7	101067	113078	24806.1	106672	85657.7	HSP90B1	501701	86178.9	72378.7	0.171774	0.144267	-2.54142	-2.79319
P14868;C9J7S3;C9JLC1;H7C278;H7BZ35;C9JQM9	38	38	80.4	490	1.75645e+06	4.2519e+06	1.94305e+06	2.57766e+06	424722	1806.5	7067.72	681901	11003.6	9106.79	DARS	2.63226e+06	144532	234004	0.0549079	0.0888984	-4.18684	-3.4917
P14923;C9J826;C9JK18;C9JKY1;C9JTX4;C9JPI2;K7ERP3	31	28	55.3	153	198496	105129	92497.4	6367.96	116589	84584.1	920244	91795	26407	515479	JUP	100623	373806	211227	3.71492	2.0992	1.89333	1.06984
P15880;H0YEN5;E9PMM9;E9PQD7;I3L404;E9PM36;H3BNG3;H0YE27	20	9	57	543	7.43997e+06	1.80912e+07	8.74614e+06	1.39391e+07	2.69226e+06	715088	510527	3.70674e+06	894032	380083	RPS2	1.20541e+07	1.30596e+06	1.66028e+06	0.108341	0.137736	-3.20634	-2.86002
P15924	54	54	24.6	181	31020.5	67052.3	10721.8	155037	20597.3	40841.4	1.09803e+06	331372	133475	182937	DSP	65957.9	386489	215928	5.85964	3.27372	2.55081	1.71093
P16152;E9PQ63;A8MTM1	14	12	67.5	109	33052.9	411053	161730	139339	255613	115687	79003.7	331418	29429.9	79973.3	CBR1	186294	150101	146940	0.805724	0.788757	-0.311642	-0.342347
P16403	18	3	40.4	91	7.19559e+06	267081	3.74838e+06	7.91308e+06	1.60419e+06	253506	373054	5.0647e+06	1.2521e+06	19938.4	HIST1H1C	4.78103e+06	743583	2.11225e+06	0.155528	0.441797	-2.68476	-1.17854
P16615;H7C5W9;Q93084;J3QSY6;H3BVB2;A0A0C4DH86	46	32	44.4	534	2.87055e+06	2.82642e+06	1.95323e+06	2.48335e+06	278359	5915.24	9872.75	616082	82846.9	18385.1	ATP2A2	2.53339e+06	98049.1	239105	0.0387028	0.0943813	-4.69142	-3.40535
P16949;A2A2D0	12	9	75.2	120	799130	2.99626e+06	947668	2.25034e+06	202495	60926.6	94242.4	370880	64594.9	197382	STMN1	1.74835e+06	119221	210952	0.0681908	0.120658	-3.87428	-3.051
P17174	22	22	63.4	125	218058	87178.1	187130	51078.1	16815.9	101206	104262	226803	11524.4	41459	GOT1	135861	74094.6	93262.1	0.54537	0.686452	-0.874692	-0.54277
P17844;J3KTA4;J3QRQ7;J3QSF1;J3KRZ1;J3KRX8;J3KTQ4;J3QR02;X6RLV5;J3QRN5;J3QS79;J3QKN9;J3QLG9;J3QR62	33	24	54.2	290	1.28856e+06	3.97333e+06	1.42869e+06	2.78968e+06	461927	98824.2	113186	638569	14498.6	13976.6	DDX5	2.37007e+06	224646	222348	0.0947846	0.0938152	-3.3992	-3.41403
P17987;E7ERF2;E7EQR6;F5H282;F5GZ03;F5H676;F5H726;F5GZI8;F5H7Y1;F5GYL4	36	26	76.4	603	1.99635e+06	4.04132e+06	2.2523e+06	3.07074e+06	591323	20962.3	116818	1.21464e+06	133729	35308.5	TCP1	2.84018e+06	243034	461225	0.0855702	0.162393	-3.54675	-2.62244
P18077;C9K025;F8WBS5;F8WB72	11	11	47.3	119	1.17085e+06	771473	314044	1.29843e+06	341643	92789.5	63032.8	526695	63329.9	11123	RPL35A	888698	165822	200383	0.18659	0.225479	-2.42206	-2.14893
P18085;C9JPM4;C9JAK5;U3KQF2	15	9	68.9	214	1.07021e+06	2.91207e+06	1.85802e+06	1.8009e+06	744073	109029	398351	877144	312620	265942	ARF4	1.9103e+06	417151	485235	0.21837	0.25401	-2.19516	-1.97704
P18124;A8MUD9;C9JIJ5;C9JZ88	22	22	57.7	640	8.77955e+06	1.70069e+07	1.1575e+07	1.46932e+07	2.62487e+06	414797	502834	5.15991e+06	1.33765e+06	433388	RPL7	1.30137e+07	1.18083e+06	2.31032e+06	0.090738	0.17753	-3.46215	-2.49386
P18669;P15259;Q8N0Y7	18	18	76	300	867048	727172	1.12519e+06	502952	700047	115594	302714	1.68379e+06	770675	83641.5	PGAM1	805590	372785	846037	0.462747	1.05021	-1.1117	0.0706739
P19174;V9GY71;V9GYH5;V9GY63	20	20	21.1	65	222761	92215.2	97814.5	136740	65208.9	3821.5	35660.6	108776	14994.2	48139.4	PLCG1	137383	34897	57303.3	0.254013	0.417108	-1.97703	-1.26151
P19338;H7BY16;C9JYW2;C9JLB1;C9J1H7;C9JWL1	51	51	46.6	888	1.83527e+07	5.35782e+07	2.13218e+07	5.39697e+07	1.92979e+06	696288	914401	3.08127e+06	745434	755656	NCL	3.68056e+07	1.18016e+06	1.52745e+06	0.0320647	0.0415005	-4.96287	-4.59073
P20020;E7ERY9;P23634;F8W1V5;H0YHH6;A0A2R8Y535	20	13	23	71	125238	392792	191208	296986	138715	20662.6	48927	75040.4	46408.9	43784.9	ATP2B1	251556	69435	55078.1	0.276022	0.21895	-1.85715	-2.19133
P20290;H0Y9Y1	4	3	37.4	33	166373	39931.5	28668.8	35517	51258.9	478.183	9953.19	28480.1	86262.6	68061.6	BTF3	67622.7	20563.4	60934.8	0.304091	0.9011	-1.71743	-0.150241
P20340;Q9NRW1;F5H3K7;Q53S08;C9J0I2	10	4	50.5	156	702573	1.94131e+06	746800	1.79496e+06	367031	202017	148765	631942	157455	96231.1	RAB6A;RAB6B	1.29641e+06	239271	295210	0.184564	0.227713	-2.4378	-2.13471
P20585;A0A590UJW0;A0A590UJN8;A0A590UKC9	19	19	24.9	70	194536	171789	267864	52562.9	141948	137103	96696.3	153587	55853.3	68630	MSH3	171688	125249	92690.1	0.729517	0.539875	-0.454987	-0.889303
P20618	13	13	59.8	201	810842	2.16259e+06	1.37377e+06	1.5585e+06	100062	22352	9347.11	325481	87412.2	13029.3	PSMB1	1.47643e+06	43920.2	141974	0.0297477	0.0961606	-5.07108	-3.37841
P21333;F8WE98;H0Y5C6;H0Y5F3;H7C2E7;A0A669KBC6	140	3	59	2005	7.04569e+06	1.47459e+07	7.74587e+06	7.48083e+06	1.83578e+07	8.48092e+06	9.55863e+06	2.06073e+07	8.12166e+06	6.99617e+06	FLNA	9.25458e+06	1.21324e+07	1.19084e+07	1.31097	1.28675	0.39063	0.363736
P21796;C9JI87	13	13	62.5	192	537919	1.25272e+06	919433	1.124e+06	566740	86180.5	386675	397824	176601	217295	VDAC1	958518	346532	263907	0.361529	0.275328	-1.46782	-1.86078
P22033	13	13	25.1	76	191150	76657.8	155003	30119.3	276275	57496	72295.8	390680	218188	132148	MUT	113233	135355	247005	1.19538	2.1814	0.257464	1.12525
P22087;M0QXL5;M0R299;M0R2Q4;M0R0P1;M0R2U2;M0R1H0;M0R2B0;M0QXC9	22	20	65.1	491	3.5154e+06	7.04395e+06	3.01841e+06	5.33908e+06	1.05711e+06	28774	19198.1	1.72996e+06	163211	65113.2	FBL	4.72921e+06	368360	652762	0.0778905	0.138028	-3.68241	-2.85697
P22102;F8WD69;C9JBJ1;C9JTV6;A0A140TA71;C9JZG2;C9JKQ7;H7C366	54	54	71.4	741	3.47129e+06	4.26687e+06	4.12331e+06	2.39252e+06	623099	16652	18484.9	1.18168e+06	277673	115320	GART	3.5635e+06	219412	524890	0.0615721	0.147296	-4.02158	-2.76321
P22234;E9PBS1;D6RF62	34	34	75.1	684	2.97214e+06	7.72994e+06	3.89628e+06	5.44827e+06	2.26665e+06	347139	739997	4.21058e+06	1.28107e+06	314440	PAICS	5.01166e+06	1.11793e+06	1.93536e+06	0.223066	0.386172	-2.16446	-1.37269
P22314;Q5JRR6;Q5JRR9;Q5JRS0;Q5JRS2;Q5JRS1;Q5JRS3	46	46	58	677	2.81777e+06	4.77688e+06	4.08053e+06	4.69116e+06	1.0407e+06	33604.1	82181.7	2.62084e+06	319818	37499	UBA1	4.09158e+06	385495	992720	0.0942166	0.242625	-3.40787	-2.0432
P22626;A0A087WUI2	30	29	63.5	586	4.5519e+06	1.21497e+07	5.01112e+06	1.18972e+07	1.98191e+06	255515	284943	2.73156e+06	589627	417359	HNRNPA2B1	8.40249e+06	840790	1.24618e+06	0.100064	0.148311	-3.321	-2.7533
P23246;H0Y9K7;H0Y9U2	31	29	47.8	402	2.10983e+06	5.92036e+06	3.1776e+06	5.1747e+06	837214	27359.7	84332.8	1.53897e+06	191760	117929	SFPQ	4.09562e+06	316302	616220	0.0772294	0.150458	-3.69471	-2.73257
P23284	19	19	67.1	365	2.27884e+06	3.81527e+06	917355	2.90063e+06	2.34756e+06	420267	496826	3.5719e+06	915807	567722	PPIB	2.47802e+06	1.08822e+06	1.68514e+06	0.439147	0.680035	-1.18722	-0.556319
P23381;G3V3Y5;G3V3H8;G3V277;G3V423;G3V456;G3V5U1;H0YJP3;G3V227;G3V3P2;G3V2Y7;G3V3X0;G3V3S7;G3V5W1;G3V3R3;G3V4N8;G3V4C7;G3V2C0;G3V339;G3V313;G3V4S4;G3V2F2;G3V4N0	21	21	52.4	156	246236	257264	228510	84203.2	143318	13462.5	49048.9	622559	206858	25631.2	WARS	204053	68609.9	285016	0.336235	1.39678	-1.57246	0.4821
P23396;E9PL09;E9PPU1;F2Z2S8;H0YCJ7;H0YF32;H0YEU2;E9PQ96;E9PJH4;E9PK82;E9PSF4;H0YES8	29	23	84.8	776	1.31488e+07	3.36932e+07	1.57301e+07	2.46646e+07	3.88869e+06	923164	1.205e+06	5.24226e+06	1.35474e+06	897530	RPS3	2.18092e+07	2.00562e+06	2.49818e+06	0.0919622	0.114547	-3.44281	-3.12599
P23526	32	32	55.3	749	4.25239e+06	1.03512e+07	4.91823e+06	9.93125e+06	3.50663e+06	1.50968e+06	1.10772e+06	4.70569e+06	1.6784e+06	855222	AHCY	7.36326e+06	2.04134e+06	2.4131e+06	0.277234	0.327722	-1.85082	-1.60946
P24534;F2Z2G2;C9JZW3;F8WF65	4	4	30.7	28	69357.2	326206	151605	86644.9	101675	34455.4	9211.35	76386.9	13991.6	70856	EEF1B2	158453	48447.3	53744.8	0.305751	0.339184	-1.70957	-1.55986
P24539;Q5QNZ2	20	20	59	237	1.12862e+06	1.38066e+06	1.12087e+06	1.05954e+06	102662	7425.97	7341.94	252919	43181.7	13343.7	ATP5F1	1.17242e+06	39143.4	103148	0.0333868	0.0879787	-4.90458	-3.5067
P25054;A0A2Q2SV78;E9PFT7;R4GMU6;E7EMH9	5	5	4	8	1.87379	12.6826	2.56428	16.9515	21357.9	50390.2	39884.3	192406	43846.1	64217	APC	8.51803	37210.8	100156	4368.47	11758.1	12.0929	13.5214
P25205;J3KQ69;A0A499FHX9;Q7Z6P5	53	53	64.2	576	3.19682e+06	6.91019e+06	4.11801e+06	4.15902e+06	280506	5359.73	14071.5	421907	146113	25830.3	MCM3	4.59601e+06	99979.1	197950	0.0217534	0.04307	-5.52261	-4.53717
P25685;M0R080;M0QYT3;M0QXK0;M0R1D6;M0QZD0;M0R128;A0A1B0GX60;Q9UDY4	21	21	52.1	298	1.54965e+06	3.31262e+06	1.48606e+06	2.46976e+06	1.24896e+06	31043.2	48395.8	2.40562e+06	144405	28229.4	DNAJB1	2.20452e+06	442801	859417	0.20086	0.389842	-2.31574	-1.35904
P25705;K7EK77;K7ERX7;K7EJP1;K7ENJ4;K7EQH4;K7ESA0	40	40	69.3	567	1.67923e+06	5.06232e+06	1.35116e+06	4.12692e+06	918466	45863.2	267734	1.69677e+06	480533	142675	ATP5A1	3.05491e+06	410688	773326	0.134435	0.253142	-2.89501	-1.98198
P25788;G3V4X5;G3V3W4;G3V5N4;H0YJ03	8	8	39.6	39	1.87379	12.6826	2.56428	16.9515	43227.6	40362.2	16308.1	374119	132263	77267	PSMA3	8.51803	33299.3	194550	3909.27	22839.7	11.9327	14.4793
P26038;V9GZ54	44	31	69.3	528	2.42314e+06	3.82411e+06	2.63586e+06	2.33589e+06	458026	40429.4	47521.8	984906	473905	64375.2	MSN	2.80475e+06	181992	507729	0.0648872	0.181025	-3.94592	-2.46574
P26196;Q8IV96	29	29	78.3	371	2.57539e+06	4.24944e+06	2.5633e+06	2.4985e+06	554469	9405.02	3163.76	813966	19403.8	22346.8	DDX6	2.97166e+06	189013	285239	0.0636051	0.0959864	-3.97471	-3.38103
P26368;K7ENG2;K7ELP8	14	14	47.2	206	1.33738e+06	6.96026e+06	4.44356e+06	5.47736e+06	211267	22565.5	20796.9	91867.3	13187.5	52863.2	U2AF2	4.55464e+06	84876.4	52639.3	0.0186352	0.0115573	-5.74583	-6.43505
P26373;J3QSB4;H3BTH3;J3KS98;H3BUK8	18	18	59.7	351	5.09995e+06	9.04449e+06	3.69798e+06	8.75748e+06	1.69067e+06	411162	250119	2.64197e+06	587822	242371	RPL13	6.64997e+06	783984	1.15739e+06	0.117893	0.174044	-3.08445	-2.52247
P26599;A0A0U1RRM4;A6NLN1;A0A0D9SF20;K7EKJ7;K7EK45;A0A087WU68;K7ELW5	26	13	68.9	660	6.3543e+06	9.07001e+06	9.05335e+06	7.62481e+06	1.49789e+06	137457	261533	2.46924e+06	486119	204922	PTBP1	8.02562e+06	632293	1.05343e+06	0.0787844	0.131258	-3.66595	-2.92952
P26639;D6R9F8;D6RCA5;D6RDJ6;D6RBR8;D6RJ97;D6RHV7;D6RCS6	54	49	72.1	899	7.13212e+06	1.53222e+07	9.66044e+06	1.2957e+07	1.4659e+06	121974	371966	2.15651e+06	150948	178244	TARS	1.12679e+07	653279	828567	0.0579768	0.0735332	-4.10838	-3.76546
P26640;A0A140T936;A0A140T954;H0Y426;A2ABF4;A0A0G2JJT9;A0A140T904	68	68	64.3	883	4.97627e+06	9.48259e+06	7.18849e+06	5.1381e+06	633976	17549.5	19253.3	1.33994e+06	121769	23367.3	VARS	6.69636e+06	223593	495025	0.0333902	0.0739244	-4.90443	-3.75781
P26641	36	36	82.8	940	8.69432e+06	2.56798e+07	1.09219e+07	2.10015e+07	6.90191e+06	1.70301e+06	2.78412e+06	1.02796e+07	4.30451e+06	1.66297e+06	EEF1G	1.65744e+07	3.79635e+06	5.4157e+06	0.22905	0.326752	-2.12627	-1.61373
P27348;E9PG15	25	19	77.1	293	530915	1.48937e+06	1.0466e+06	558205	386836	108619	84024.6	600060	44817.9	15730.3	YWHAQ	906271	193160	220203	0.213137	0.242977	-2.23015	-2.04111
P27540;A6NGV6	5	4	9.3	14	28549.6	63137.5	142148	41014.1	143868	218564	131091	190763	54010.3	55769.7	ARNT	68712.4	164508	100181	2.39415	1.45798	1.25951	0.543969
P27694;I3L4R8	49	40	78.9	1098	3.75858e+06	9.72557e+06	5.15984e+06	6.33016e+06	2.26004e+07	8.2725e+06	1.92872e+07	3.32383e+07	1.29549e+07	1.58835e+07	RPA1	6.24354e+06	1.67201e+07	2.06922e+07	2.67798	3.31418	1.42114	1.72865
P27695;G3V3M6;G3V5Q1;G3V3C7;A0A0C4DGK8;H7C4A8;G3V5D9;G3V5M0;G3V359;G3V3Y6;G3V2D9	25	25	75.2	434	3.31245e+06	4.95138e+06	4.83104e+06	5.09971e+06	659808	10409.1	48753.1	998321	91797.4	14858.7	APEX1	4.54864e+06	239657	368326	0.0526875	0.0809748	-4.24639	-3.62638
P28074;H0YJM8	15	15	60.5	245	653936	1.88091e+06	976760	1.59965e+06	255531	81111.8	77728.3	285927	146380	37148.1	PSMB5	1.27781e+06	138124	156485	0.108094	0.122463	-3.20965	-3.02958
P28715;A0A1W2PS85;R4GMW8;A0A090HNM7;A0A494C0S2;A0A494C113;F2Z2A1	47	47	46	374	1.77823e+06	3.24316e+06	1.74638e+06	3.70337e+06	67101.6	28881.8	21744.9	166657	39449.8	16069.7	ERCC5;BIVM-ERCC5;ERCC5-201	2.61779e+06	39242.8	74058.7	0.0149908	0.0282906	-6.05978	-5.14353
P29317	7	5	9.4	10	1.87379	12.6826	2.56428	16.9515	48795.9	60712	62918.1	134086	185106	810024	EPHA2	8.51803	57475.3	376405	6747.49	44189.2	12.7201	15.4314
P29401;A0A0B4J1R6;E9PFF2;F8W888;F8WAX4	40	40	75.9	1114	9.55648e+06	2.34335e+07	1.13737e+07	1.74013e+07	3.91769e+06	521554	1.09251e+06	7.28381e+06	2.12554e+06	840281	TKT	1.54413e+07	1.84392e+06	3.41654e+06	0.119415	0.221261	-3.06594	-2.17618
P29992;K7EL62;P50148;O95837;P19086;A0A087WVZ3;B1AM21	8	7	30.1	33	53198.8	111636	69831.4	98431.4	105763	49902.3	77781.6	72108.8	48372.5	223268	GNA11	83274.3	77815.5	114583	0.934447	1.37597	-0.0978149	0.460451
P30041	25	25	83	533	2.97563e+06	9.53094e+06	6.39561e+06	9.85446e+06	2.87833e+06	647207	1.34502e+06	3.73694e+06	2.01357e+06	1.62475e+06	PRDX6	7.18916e+06	1.62352e+06	2.45842e+06	0.225829	0.341962	-2.1467	-1.54809
P30048	9	9	43.8	60	174408	36384.8	15333.2	89093.9	73903.7	200772	191109	33145.3	19999	18308.5	PRDX3	78804.9	155262	23817.6	1.9702	0.302234	0.978343	-1.72626
P30050	8	8	64.8	267	3.56785e+06	5.28591e+06	2.90999e+06	4.12872e+06	1.36187e+06	357121	292821	1.58801e+06	386101	177634	RPL12	3.97312e+06	670603	717248	0.168785	0.180525	-2.56674	-2.46973
P30419;K7EN82;B7Z8J4	15	11	40.9	192	754040	1.0937e+06	1.25728e+06	849891	129406	4944.46	15147.2	265955	11559.8	5949.53	NMT1	988729	49832.7	94488	0.0504007	0.0955651	-4.31041	-3.38737
P30520	14	13	41.7	124	272649	442247	527229	411462	164402	7935.08	36541.6	397284	121321	30705.6	ADSS	413397	69626.4	183103	0.168425	0.442924	-2.56982	-1.17487
P31153;Q00266	17	17	42.8	194	687940	1.34233e+06	437877	519390	69477.3	23729.5	42538.5	298583	85861.2	4600.41	MAT2A	746884	45248.4	129682	0.060583	0.17363	-4.04494	-2.52591
P31939;H7C1S2;F8WEF0;C9JLK0	26	26	47.1	84	68156.2	78904.6	173289	78342.7	15140.9	198081	84425.8	172388	15506.8	91999.5	ATIC	99673.1	99216.1	93297.9	0.995415	0.936039	-0.00663067	-0.0953593
P31946;Q4VY19;A0A0J9YWE8;Q4VY20;A0A0J9YWZ2	23	13	72	81	68877.4	133874	65178.4	180610	9615.22	314380	67505.1	27932.3	4242.71	77583.4	YWHAB	112135	130500	36586.1	1.16378	0.326269	0.218814	-1.61587
P31947	6	3	29	15	24724.3	56980.8	32093.8	95156.9	26916.4	32691.1	40025.4	127597	102979	11421.1	SFN	52239	33211	80665.5	0.635751	1.54416	-0.653466	0.626825
P31948;F5H783;F5GXD8;H0YGI8	12	12	27.8	99	183792	297540	181446	142080	455817	27498.7	26915.9	325492	47835.2	70231.7	STIP1	201215	170077	147853	0.845253	0.734803	-0.242545	-0.444572
P32119;A6NIW5	11	10	40.9	56	87995.2	41737.5	34334.3	48325.7	36245.9	45278.1	45880.4	20605	55147	87682.3	PRDX2	53098.1	42468.2	54478.1	0.799805	1.02599	-0.32228	0.0370147
P32929	6	6	24.4	30	102211	56140.4	32701.3	63473.6	47792.3	47872.4	11588.8	43809.4	49770.9	28998.5	CTH	63631.4	35751.2	40859.6	0.561848	0.642129	-0.831749	-0.639064
P32969;A0A2R8Y5Y7;D6RAN4;E7ESE0;H0Y9V9;H0Y9R4	15	15	79.2	203	982708	837911	801030	181353	225736	43062.5	27742.9	390336	9048.53	38246.2	RPL9	700751	98847.1	145877	0.141059	0.208172	-2.82563	-2.26415
P33993;C9J8M6	38	38	61.2	508	1.8542e+06	2.49582e+06	2.53457e+06	1.21204e+06	81112.4	4545.5	3368.46	743506	15211.1	13096.2	MCM7	2.02416e+06	29675.5	257271	0.0146607	0.1271	-6.09191	-2.97596
P34897;H0YIZ0;G3V2Y4;G3V5L0;G3V540;G3V2W0;G3V241;G3V3Y8;G3V4T0;G3V4X0;G3V2E4;G3V2D2;G3V2Y1;G3V3C6	32	22	70.2	487	1.58032e+06	2.68333e+06	1.27733e+06	2.75062e+06	1.17363e+06	163572	166662	2.1696e+06	242375	92347.8	SHMT2	2.0729e+06	501286	834775	0.241829	0.402709	-2.04794	-1.31219
P34932;A0A087WYC1;A0A087WTS8	33	30	47.9	190	363252	629882	300993	104805	108250	6747.01	7884.26	129664	5046.83	30639.4	HSPA4	349733	40960.3	55116.7	0.117119	0.157597	-3.09395	-2.66569
P35232;C9JW96;E9PCW0;C9JZ20;E7ESE2;D6RBK0	19	19	82	114	45176.2	31194.7	43555.5	142374	30645.9	369173	395376	90921	83651	26215.4	PHB	65575.2	265065	66929.1	4.04216	1.02065	2.01513	0.0294844
P35268;K7ERI7;K7EMH1;K7ELC4;K7EP65;K7EKS7;K7EJT5;Q6P5R6;C9JYQ9;H0Y8C2	9	9	68.8	107	916488	2.2845e+06	1.34969e+06	1.91657e+06	119396	59029.6	51031.4	230777	54213.8	20389.5	RPL22	1.61681e+06	76485.6	101793	0.0473064	0.0629593	-4.40182	-3.98944
P35579;Q5BKV1;B1AH99;A0A2R8Y4C3;A0A0C4DFM8;REV__S4R3H4;REV__E7EQT4;REV__Q9UKV3	141	114	65	1438	6.88655e+06	8.03428e+06	7.3201e+06	5.42907e+06	1.45929e+06	75099.3	188958	3.08816e+06	297752	151547	MYH9	6.9175e+06	574449	1.17915e+06	0.0830429	0.17046	-3.59	-2.5525
P35580;E7ERA5	92	66	51.9	616	2.45139e+06	2.61166e+06	2.97538e+06	1.01571e+06	224900	35243.6	31077.6	660551	34722.8	16783.9	MYH10	2.26354e+06	97073.8	237353	0.0428859	0.104859	-4.54335	-3.25348
P35613;A0A087WUV8;A0A087X2B5;I3L192;A0A2R8YDZ0	8	5	25.7	146	627115	763717	452301	728615	262538	72185.8	53097	658932	61394.7	20845.6	BSG	642937	129274	247057	0.201067	0.384264	-2.31425	-1.37983
P35658;A0A494C1F2;A0A0A0MSW3;A0A494BZU9;H0YF36;A0A494C104;A0A494C0J0;H0YDS4	42	37	29.7	327	603154	622273	576774	79784.7	935845	2427.74	359408	2.21497e+06	495571	74784.6	NUP214	470497	432560	928441	0.91937	1.97332	-0.121283	0.980626
P35998;C9JLS9	33	33	73.7	299	243944	821983	449490	303295	1.32492e+06	63440.2	280786	2.87707e+06	513081	229163	PSMC2	454678	556382	1.20644e+06	1.22369	2.65339	0.291233	1.40784
P36507;G5E9C7;M0R1B6	14	7	49.8	18	1.87379	12.6826	2.56428	16.9515	20152.6	64553.4	52004.3	18747.9	34787.6	210007	MAP2K2	8.51803	45570.1	87847.5	5349.84	10313.1	12.3853	13.3322
P36578;H3BM89;H3BTP7;H3BU31	35	35	56.2	654	6.04496e+06	1.33006e+07	7.1506e+06	8.14255e+06	1.75899e+06	67382	201893	3.51643e+06	1.0626e+06	153480	RPL4	8.65967e+06	676089	1.5775e+06	0.0780734	0.182167	-3.67903	-2.45667
P37802;X6RJP6;Q9UI15;C9J5W6	22	22	95	333	1.53282e+06	5.8293e+06	2.66267e+06	4.05343e+06	1.70688e+06	624516	1.21857e+06	1.99411e+06	1.1331e+06	593556	TAGLN2	3.51955e+06	1.18332e+06	1.24026e+06	0.336213	0.35239	-1.57255	-1.50475
P37837;F2Z393;E9PM01;E9PKI8	18	18	63.2	280	837216	1.62715e+06	736614	1.266e+06	531527	70275.9	88248.3	1.38921e+06	422853	186283	TALDO1	1.11675e+06	230017	666115	0.205971	0.596478	-2.27949	-0.745459
P38159;H3BT71;H0Y6E7;H3BR27;A0A1B0GUK8;O75526;H3BNC1	18	5	43	205	1.05009e+06	3.42675e+06	1.05906e+06	2.90939e+06	312705	32272.6	60509.8	423481	33341.4	27202.8	RBMX	2.11132e+06	135163	161342	0.064018	0.0764173	-3.96538	-3.70996
P38398;Q5YLB2;A0A0U1RRA9;E7EWN5;E9PH68;A0A494C182;A0A0A0MSN1;E7EUM2;A0A2R8Y7V5;Q3B891;B7ZA85;H0Y850;K7EPC7;E7EQW4;C9IZW4;H0Y8D8;E7ENB7;A0A2R8Y6Y9;E9PC22;A0A2R8Y587;C6YB45	38	32	30.1	176	844756	181898	568503	385215	46320.6	57642.8	15147.8	30239.6	13322	112021	BRCA1	495093	39703.7	51860.9	0.0801945	0.10475	-3.64035	-3.25498
P38919;I3L3H2	29	23	59.6	388	1.36825e+06	3.85159e+06	1.83263e+06	2.78569e+06	545026	42415.7	65950.6	930445	231893	116148	EIF4A3	2.45954e+06	217797	426162	0.088552	0.173269	-3.49733	-2.52891
P39019;M0R2L9;M0QYF7;M0R140;A0A075B6E2	15	15	65.5	189	1.96163e+06	543882	1.20542e+06	828474	642006	76161.6	90875	1.6846e+06	10393.5	14215.3	RPS19	1.13485e+06	269681	569735	0.237635	0.502036	-2.07318	-0.994138
P39023;G5E9G0;H7C422;B5MCW2;H7C3M2;F8WCR1;Q92901	25	25	51.4	360	1.63825e+06	2.38989e+06	1.9635e+06	1.047e+06	382264	84909.3	57640.5	1.04537e+06	195529	15985.4	RPL3	1.75966e+06	174938	418963	0.0994158	0.238093	-3.33038	-2.0704
P39748;I3L3E9;F5H1Y3	16	16	56.1	229	1.16363e+06	2.28641e+06	1.26026e+06	1.48129e+06	259473	23930.4	19680.6	270239	14318.1	15675.5	FEN1	1.5479e+06	101028	100077	0.0652679	0.0646537	-3.93748	-3.95112
P40227	26	21	54.2	312	442434	823308	566996	393284	1.33958e+06	39480.1	404513	2.55802e+06	536746	201979	CCT6A	556506	594523	1.09892e+06	1.06831	1.97467	0.0953363	0.981612
P40429;M0QYS1;Q8J015;Q6NVV1;M0QZU1;A0A096LPE0	18	18	58.1	268	2.96955e+06	6.69053e+06	4.11231e+06	5.59585e+06	1.14163e+06	240430	185111	2.12791e+06	546246	97676.5	RPL13A;RPL13a	4.84206e+06	522391	923945	0.107886	0.190817	-3.21242	-2.38974
P40925;A0A5K1VW95;B9A041;C9JF79;C9JRL4;C9JLV6;C9IZI0;F8WFC2	16	7	67.4	266	1.0373e+06	3.54063e+06	1.4654e+06	1.75774e+06	726106	33636	119570	1.18834e+06	298515	73930.4	MDH1	1.95027e+06	293104	520261	0.150289	0.266764	-2.73419	-1.90637
P40926;G3XAL0	15	15	59.2	193	234795	59854	96038.1	48984.3	565284	224171	798959	768853	470899	458247	MDH2	109918	529471	566000	4.81697	5.1493	2.26813	2.36438
P41091;Q2VIR3;H7BZU1	27	27	66.3	427	2.64194e+06	5.43857e+06	2.80817e+06	3.54619e+06	866049	35946.7	46561.6	1.44123e+06	356389	32089.2	EIF2S3;EIF2S3L	3.60872e+06	316186	609904	0.0876172	0.169009	-3.51264	-2.56483
P41252;A0A0A0MSX9;J3KR24;Q5TCD1;Q5TCC6;Q5TCC9	69	69	58.5	901	4.80819e+06	7.38511e+06	5.82316e+06	5.01962e+06	412843	14943.2	14807.7	804812	94309.5	7675.21	IARS	5.75902e+06	147531	302266	0.0256175	0.0524856	-5.28673	-4.25193
P42126;Q96DC0;H3BS70	9	9	30.8	110	296281	285342	131974	188309	578205	139065	128824	982678	274814	64572	ECI1;DCI	225477	282031	440688	1.25082	1.95447	0.322877	0.966779
P42166	52	36	77.4	1171	1.9166e+07	6.00061e+07	2.34772e+07	5.87962e+07	7.80917e+06	1.57606e+06	1.76158e+06	1.18581e+07	3.56655e+06	1.23772e+06	TMPO	4.03614e+07	3.7156e+06	5.55413e+06	0.0920584	0.13761	-3.44131	-2.86134
P42167;G5E972;H0YJH7	34	18	68.3	412	5.52849e+06	1.20825e+07	6.02728e+06	1.04865e+07	804138	27367.8	64227.7	1.63969e+06	97803	26776.1	TMPO	8.53118e+06	298578	588090	0.0349984	0.0689342	-4.83657	-3.85864
P42345;B1AKP8;B1AKQ2	22	22	13.6	74	114614	133975	116056	169225	17110	79153.8	62238.5	734514	34836.7	90720.2	MTOR	133467	52834.1	286690	0.395859	2.14802	-1.33694	1.10301
P42566;B1AUU8;S4R3U1	20	20	31.7	56	1.87379	12.6826	2.56428	16.9515	35335.7	29901.8	44862.6	244042	21921.8	11013	EPS15	8.51803	36700	92325.5	4308.51	10838.8	12.073	13.4039
P42677	6	3	41.7	182	3.05347e+06	6.87608e+06	3.03324e+06	4.12482e+06	1.0986e+06	329758	317626	1.44261e+06	642593	310043	RPS27	4.2719e+06	581994	798416	0.136238	0.186899	-2.8758	-2.41967
P42704;A0A0C4DG06;B8ZZ38;C9JCA9;H7C3W8;Q9NP80;A0A0C4DG51	88	88	66.3	735	2.26883e+06	1.27206e+06	1.77294e+06	896236	206736	38132.3	50882.2	280150	108651	77529.1	LRPPRC	1.55252e+06	98583.6	155443	0.0634993	0.100123	-3.97712	-3.32015
P42766;F2Z388	9	9	44.7	146	2.16431e+06	1.12073e+06	1.4148e+06	1.57371e+06	616091	48650.5	75568.5	909244	63635.2	61938.1	RPL35	1.56839e+06	246770	344939	0.15734	0.219933	-2.66804	-2.18487
P43487;C9JJ34;F6WQW2;C9JXG8;C9JGV6;C9JDM3;C9JIC6	6	6	54.2	27	18483.6	52658.5	4141.64	70624.4	47663.3	1700.77	9613.67	559364	202907	35617.4	RANBP1	36477	19659.2	265963	0.538949	7.29124	-0.89178	2.86616
P46013	252	252	72.5	4303	4.85379e+07	1.2173e+08	4.95979e+07	9.98254e+07	5.55945e+06	137014	196622	8.06994e+06	402363	194439	MKI67	7.99229e+07	1.96436e+06	2.88892e+06	0.0245782	0.0361463	-5.34648	-4.79001
P46060;H0Y4Q3;B0QYT5;B0QYT4;B0QYT6	34	34	68.5	332	185056	569603	205212	170509	3.71706e+06	302013	515527	6.67373e+06	1.19532e+06	351985	RANGAP1	282595	1.51153e+06	2.74035e+06	5.34877	9.69708	2.41921	3.27755
P46087;F5H5X6;F5GYR3;F5GWB7;F5H709;F5H359;F5H8G6	37	37	48.4	553	4.67259e+06	1.89065e+07	7.39303e+06	1.41272e+07	367609	5711.79	21070.7	737637	74991.8	2059.5	NOP2	1.12748e+07	131464	271563	0.01166	0.0240858	-6.42229	-5.37567
P46100;A0A096LNN3;A0A096LNL6;H0Y3T0;A0A096LNL7;A0A087WWG0;A0A096LNR8;A0A096LP59	39	18	21.6	150	760715	174111	384075	317453	46564.2	155697	178008	45295.1	83345.6	89500.1	ATRX	409089	126757	72713.6	0.309851	0.177745	-1.69035	-2.49212
P46109	17	17	60.1	108	638052	451967	647384	207765	33155	147552	20598.2	198424	106472	35111.1	CRKL	486292	67101.8	113336	0.137987	0.233061	-2.8574	-2.10122
P46777;A0A2R8Y6J3;Q5T7N0;A0A2R8Y4A2;R4GNJ2	29	29	55.9	693	7.88818e+06	1.22454e+07	6.82505e+06	9.87635e+06	2.07325e+06	195894	200730	4.33151e+06	819424	164983	RPL5	9.20876e+06	823290	1.77197e+06	0.089403	0.192423	-3.48353	-2.37765
P46778;G3V1B3;M0R181;M0R3I5	11	11	45.6	162	1.63936e+06	2.35221e+06	1.19181e+06	2.02395e+06	659818	111864	72311.8	852693	200351	89169.7	RPL21	1.80183e+06	281332	380738	0.156136	0.211306	-2.67912	-2.2426
P46779;H0YKD8;H0YMF4;H0YLP6	18	18	67.9	213	1.94035e+06	3.1229e+06	1.50362e+06	2.67692e+06	261341	57466.6	67853.6	682556	180563	58208.9	RPL28	2.31095e+06	128887	307109	0.0557724	0.132893	-4.16431	-2.91166
P46781;B5MCT8;C9JM19;F2Z3C0;A8MXK4	23	23	69.1	453	4.52448e+06	1.22015e+07	5.344e+06	9.58179e+06	1.26929e+06	267251	173638	1.80381e+06	279685	108447	RPS9	7.91294e+06	570061	730647	0.0720416	0.0923357	-3.79503	-3.43697
P46783;F6U211;A0A2R8Y7H1;A0A2R8YFH6;A0A1W2PQS6;A0A2R8Y6L3;S4R435;Q9NQ39	17	17	74.5	296	5.62624e+06	4.32749e+06	3.95279e+06	3.19163e+06	1.02621e+06	56530.9	112923	1.41849e+06	230924	126549	RPS10;RPS10-NUDT3	4.27454e+06	398555	591989	0.0932392	0.138492	-3.42292	-2.85213
P46821;D6RA32;D6RA40;D6RCL2;D6RGJ3	72	70	42.4	336	688685	295429	347743	251326	162596	63467.3	119376	516393	10498.1	189249	MAP1B	395796	115147	238714	0.290925	0.603123	-1.78128	-0.729475
P46926;D6RAY7;D6R9P4;D6RFF8;D6RB13;D6R917;D6RFK5;V9GYK3;V9GYW0	14	10	70.2	89	135415	308392	250336	105126	74803.6	26734.7	38788.9	64180.6	20644.6	79215.7	GNPDA1	199817	46775.8	54680.3	0.234092	0.273651	-2.09485	-1.86959
P46939;Q5T097;Q5SYY2;A0A0D9SG57;A0A0A0MSM3	11	11	3.7	20	16747.6	192488	2.10843e+06	24713.8	850796	353472	74622.7	1.26839e+07	2.33008e+06	81470.8	UTRN	585595	426297	5.03181e+06	0.727972	8.59264	-0.458045	3.1031
P46940;H0YLE8;A0A0J9YXZ5;A0A087X225;A0A087WWP1	67	62	50.1	471	2.00457e+06	2.04908e+06	2.80772e+06	744034	9319.75	19144.9	48116.8	791468	292667	218349	IQGAP1	1.90135e+06	25527.1	434161	0.0134258	0.228344	-6.21885	-2.13072
P47755;F8W9N7;C9JUG7;A0A0D9SET8;F8WED3	11	10	57.3	138	472564	52314.2	403746	266576	271053	42535.5	72251.7	726164	197407	85309.8	CAPZA2	298800	128613	336294	0.430432	1.12548	-1.21614	0.170541
P47897;A0A1B0GVU9;B4DDN1;A0A0U1RQT0;H7C0R3;C9J165;A0A0U1RQM8;A0A0U1RQQ5;A0A0U1RQE9;A0A0U1RRI9;A0A0U1RQU2;A0A0U1RR66;A0A1B0GTT3;A0A0U1RQL2;A0A0U1RQX5;A0A0U1RRC8;F2Z2V6;A0A0U1RQJ6;A0A0U1RQX9;A0A0U1RRJ7;A0A0U1RQC3;A0A0U1RR79	46	46	69.7	547	2.02821e+06	2.52502e+06	1.91098e+06	1.3898e+06	101800	6684.5	4786.37	278749	33501.3	16952.2	QARS	1.9635e+06	37756.8	109734	0.0192293	0.0558869	-5.70055	-4.16135
P48556;R4GMR5;K7EJR3;K7EJC1;K7ERW6;K7ENY6	11	11	44.3	135	660254	1.21603e+06	767050	1.07451e+06	183619	19616.4	17788.2	144640	62143.2	34754.5	PSMD8	929459	73674.5	80512.6	0.079266	0.0866231	-3.65715	-3.5291
P48634	27	25	20.5	125	184329	158919	56231	46233.6	203382	11800.6	31242.1	600129	10394.9	9001.8	PRRC2A	111428	82141.6	206509	0.737172	1.85329	-0.439927	0.89009
P48643;B7ZAR1;E9PCA1;E7ENZ3;D6RIZ7;H0Y914	45	45	84.5	673	1.07694e+06	1.59537e+06	1.04329e+06	701558	6.10549e+06	780019	1.59675e+06	8.71689e+06	2.29542e+06	949686	CCT5	1.10429e+06	2.82742e+06	3.98733e+06	2.5604	3.61076	1.35637	1.8523
P48739;A0A0A0MSW4;B3KYB7;B3KYB6	23	21	80.4	197	974691	853840	490967	470555	140759	18682.5	13924.7	149739	25148.7	9866.72	PITPNB	697513	57788.6	61585	0.0828495	0.0882922	-3.59336	-3.50157
P49207	9	9	41.9	126	1.17532e+06	3.87074e+06	1.08921e+06	3.80086e+06	566523	261527	161313	875685	138285	65259	RPL34	2.48403e+06	329787	359743	0.132763	0.144822	-2.91307	-2.78764
P49321;Q5T624;E9PI86;H0YF33;H0YDS9	43	11	68.7	483	4.33047e+06	1.1823e+07	4.89786e+06	1.05192e+07	232314	237652	247433	53226.5	12611.6	44157.3	NASP	7.89264e+06	239133	36665.1	0.0302983	0.00464549	-5.04462	-7.74995
P49327;A0A0U1RQF0	132	121	70.2	2019	1.04496e+07	2.13056e+07	1.32243e+07	1.37807e+07	2.31154e+06	114401	489985	4.47289e+06	474983	252463	FASN	1.46901e+07	971976	1.73345e+06	0.0661655	0.118001	-3.91778	-3.08313
P49368;E9PRC8;Q5SZX6;E9PM09;Q5SZW8;Q5SZX9	39	3	72.5	581	1.95287e+06	5.18479e+06	2.31928e+06	4.10022e+06	942698	39683.5	48726.3	2.6391e+06	141097	46909.8	CCT3	3.38929e+06	343703	942370	0.101408	0.278043	-3.30175	-1.84662
P49411	31	29	70.8	394	1.57942e+06	1.61766e+06	1.18733e+06	2.11814e+06	892201	16995	101354	1.25219e+06	34749.4	142092	TUFM	1.62564e+06	336850	476345	0.207211	0.29302	-2.27083	-1.77093
P49588;H3BPK7	28	28	40.8	98	56843.6	87547.7	160548	96078.1	92166.5	63590.8	83950.1	100018	10588.2	33041.3	AARS	100254	79902.5	47882.5	0.796997	0.47761	-0.327354	-1.06609
P49591;Q5T5C7	27	27	57.6	443	1.58071e+06	2.60528e+06	1.98334e+06	1.94446e+06	801186	30260.3	155296	1.068e+06	183241	12450.3	SARS	2.02845e+06	328914	421230	0.162151	0.207661	-2.62459	-2.2677
P49720;A0A087WXQ8;A0A087WY10;A0A087WUL2	8	8	44.4	48	63167.5	143428	62285.6	169284	43904.6	70161.9	11933.8	107246	89158.2	62167.1	PSMB3	109541	42000.1	86190.3	0.383417	0.786828	-1.38301	-0.345881
P49721;A0A087WVV1	12	12	56.2	126	310771	504048	514354	451868	75024.5	486.424	11298.1	306531	75838.8	14375.4	PSMB2	445260	28936.3	132248	0.0649875	0.297014	-3.94369	-1.7514
P49756;E9PQU5;E9PSE8;H0YE46	41	41	46	518	2.53185e+06	7.25871e+06	2.96581e+06	6.36946e+06	266821	26923.8	65181.2	470247	65850.3	9435.04	RBM25	4.78146e+06	119642	181844	0.0250221	0.0380311	-5.32065	-4.71668
P49790	85	85	62.2	1295	1.34235e+07	4.21606e+07	1.53646e+07	4.03873e+07	1.68396e+06	75227.3	229964	3.87097e+06	459848	144007	NUP153	2.7834e+07	663052	1.49161e+06	0.0238216	0.0535894	-5.39158	-4.22191
P49792;P0DJD0;P0DJD1;F8VYC4;A0A286YES2;A0A1W2PNU4;F8WBP7	121	76	49.7	926	1.19621e+06	1.17428e+06	1.30504e+06	482404	5.0458e+06	421494	1.35112e+06	8.35017e+06	1.24447e+06	969712	RANBP2	1.03948e+06	2.27281e+06	3.52145e+06	2.18648	3.3877	1.12861	1.76031
P49959;F8W7U8;F5GXT0;F5H742;F5H256	44	44	60.5	599	3.25642e+06	8.30622e+06	4.18524e+06	6.62683e+06	1.80967e+06	240351	694718	4.25238e+06	666210	413162	MRE11A	5.59368e+06	914911	1.77725e+06	0.163562	0.317725	-2.61209	-1.65415
P50395;Q5SX87;V9GYF8;Q5SX90;Q5SX86;Q5SX91;V9GYJ7	40	30	87.2	707	3.31394e+06	5.83666e+06	4.0789e+06	3.78946e+06	1.10314e+06	29608.1	161517	2.41974e+06	418115	104512	GDI2	4.25474e+06	431421	980790	0.101398	0.230517	-3.3019	-2.11705
P50402;Q5HY57;F8WEQ1	13	13	53.1	143	342301	577948	320367	131280	120995	18736.2	36801.2	303682	49697.6	20623.7	EMD	342974	58844.2	124668	0.171571	0.363491	-2.54313	-1.46001
P50570;K7EPK9	39	16	46.6	401	1.68909e+06	1.93976e+06	1.91322e+06	737704	39970.5	349.022	2515.33	373120	51847.6	11381.8	DNM2	1.56995e+06	14278.3	145450	0.00909477	0.0926463	-6.78075	-3.43212
P50747;C9JCQ9;A0A0C4DG27;C9JD75	25	25	47.1	104	3452.51	29200.8	46203.9	376612	70901.5	175320	21043.9	164658	80666.4	36346.6	HLCS	113867	89088.5	93890.4	0.782389	0.824561	-0.354042	-0.278302
P50914;E7EPB3	11	11	35.8	228	4.32451e+06	9.66372e+06	5.54039e+06	7.96108e+06	1.87365e+06	489423	437487	2.89602e+06	743059	360797	RPL14	6.87242e+06	933521	1.33329e+06	0.135836	0.194006	-2.88006	-2.36583
P50990;H7C4C8;H7C2U0	55	55	92.2	1130	4.1451e+06	1.4004e+07	5.06735e+06	1.21051e+07	1.19138e+07	4.04385e+06	5.03435e+06	1.81644e+07	6.11402e+06	2.75676e+06	CCT8	8.83038e+06	6.99732e+06	9.01174e+06	0.792414	1.02054	-0.335673	0.0293303
P50991	34	34	71.6	900	3.54311e+06	1.07566e+07	5.48416e+06	8.35223e+06	2.13548e+06	222300	505799	4.67479e+06	1.19451e+06	168030	CCT4	7.03403e+06	954526	2.01244e+06	0.135701	0.286101	-2.8815	-1.8054
P51116;I3L1Z2	18	14	34.8	168	285297	165103	186616	164906	901541	74713.9	106770	1.26173e+06	116217	17130.6	FXR2	200481	361008	465024	1.80071	2.31955	0.848569	1.21384
P51148;K7ERI8;K7ERQ8;F8VVK3;K7ENY4;F8VVZ0;F8VWU4;K7EIP6	8	5	47.7	183	699890	1.66686e+06	821362	1.29735e+06	198191	50988.2	150083	396411	13841.9	37763.7	RAB5C	1.12137e+06	133087	149339	0.118683	0.133176	-3.07481	-2.9086
P51149;C9J8S3;C9J592;C9J4V0;C9J4S4;C9IZZ0;C9J7D1	15	15	76.3	269	1.47798e+06	2.53091e+06	1.161e+06	2.01013e+06	270351	111262	135170	746596	182781	52394.2	RAB7A	1.79501e+06	172261	327257	0.0959667	0.182315	-3.38132	-2.45549
P51571;A6NLM8	7	7	38.2	99	480610	574242	487137	141854	171616	11833	13360.1	308988	61245.8	24784.8	SSR4	420961	65603.2	131673	0.155842	0.312792	-2.68185	-1.67673
P51572;A0A2R8Y5M6;C9JSP1;C9JQ75;C9J0M4;C9JMD7;C9JM14	17	17	49.2	311	1.05367e+06	2.3262e+06	820547	2.0841e+06	771753	123272	106567	1.11518e+06	2282.82	78032.4	BCAP31	1.57113e+06	333864	398498	0.212499	0.253638	-2.23447	-1.97916
P51610;A6NEM2;H7C1C4;Q9Y5Z7	55	55	42.6	1106	9.75168e+06	3.534e+07	1.42947e+07	2.81436e+07	3.6152e+06	1.09375e+06	1.02914e+06	7.56036e+06	3.10415e+06	920169	HCFC1	2.18825e+07	1.9127e+06	3.86156e+06	0.0874076	0.176468	-3.5161	-2.50252
P51991;H7C1J8	22	22	52.6	250	1.09056e+06	3.31041e+06	1.45257e+06	2.39108e+06	65333.7	37500.9	9783.43	269768	62462.6	10827.3	HNRNPA3	2.06116e+06	37539.3	114353	0.0182128	0.0554798	-5.77891	-4.17189
P52209;K7EM49;K7EPF6;K7EMN2;K7ELN9	40	40	81.8	817	6.75215e+06	1.75343e+07	1.02235e+07	1.33607e+07	2.42558e+06	310400	583490	4.53089e+06	949372	245576	PGD	1.19677e+07	1.10649e+06	1.90861e+06	0.0924566	0.159481	-3.43508	-2.64855
P52272;A0A087X0X3;M0R2T0;M0QZM1;M0R019;M0R0N3;M0R2I7;M0QYQ7;M0R0Y6;M0QY96;M0QYL3	47	47	73.7	761	3.9055e+06	1.18881e+07	5.13132e+06	9.18163e+06	2.4198e+06	346374	798397	4.05852e+06	1.24702e+06	429914	HNRNPM	7.52663e+06	1.18819e+06	1.91182e+06	0.157865	0.254007	-2.66324	-1.97706
P52597;A0A1B0GW42	21	19	69.2	466	4.88418e+06	1.15666e+07	7.35391e+06	7.92268e+06	1.35629e+06	22914.1	309816	1.1788e+06	156110	285289	HNRNPF	7.93184e+06	563008	540068	0.0709808	0.0680887	-3.81643	-3.87644
P52701;A0A494C0M1;A0A087WWJ1;F8WAX8;A0A087WYT6;F8W7G9;C9JH55;C9J8Y8;C9J7Y7	49	49	40.4	454	1.80842e+06	3.61132e+06	2.79631e+06	1.26891e+06	76383.7	5483.83	6241.39	83919.8	1698.3	1462.97	MSH6	2.37124e+06	29369.6	29027	0.0123858	0.0122413	-6.33517	-6.3521
P52732	40	40	42.5	196	76301	151750	63642.4	193765	1.10902e+06	596820	6845.05	1.51474e+06	13999.4	14615.4	KIF11	121364	570895	514451	4.70397	4.23889	2.23388	2.08369
P53004;C9J1E1	19	19	57.4	109	492889	178894	422680	74688.3	55327.2	52836.6	310659	383973	91786.7	59725	BLVRA	292288	139608	178495	0.477638	0.610682	-1.06601	-0.711507
P53007;B4DP62	14	14	53.1	206	1.32456e+06	1.83774e+06	1.16871e+06	1.10648e+06	189109	24723.6	23412.1	355996	27052.4	18135.1	SLC25A1	1.35937e+06	79081.7	133728	0.0581752	0.0983747	-4.10345	-3.34557
P53396;K7ESG8;K7EIE7	63	63	63.3	1088	7.07222e+06	1.28148e+07	9.72848e+06	7.03448e+06	880972	37990.1	104716	2.93966e+06	176250	30508.9	ACLY	9.16251e+06	341226	1.04881e+06	0.0372416	0.114467	-4.74694	-3.12699
P53985;Q5T8R3;Q5T8R5;Q5T8R4	8	8	16.4	125	420709	1.00927e+06	292979	817795	21059.6	20842.6	30272.9	215364	38135.1	17915.9	SLC16A1	635189	24058.4	90471.6	0.0378759	0.142433	-4.72257	-2.81165
P53992;G5EA31;A0A0U1RR49	19	19	24.2	138	443776	243129	452301	86252	8689.59	13028.2	50374.5	84868.4	12370.9	12195.8	SEC24C	306364	24030.7	36478.4	0.0784384	0.119069	-3.6723	-3.07014
P54132;A0A3B3IT82;H0YNU5;H0YLV8	62	62	53.1	519	1.25325e+06	885305	1.14964e+06	291788	2.25303e+06	112698	783223	1.74283e+06	163599	93105.3	BLM	894994	1.04965e+06	666510	1.1728	0.744709	0.229957	-0.425252
P54136;E5RJM9;E5RH09;E5RI24	50	50	73	632	2.67308e+06	4.82204e+06	3.31169e+06	4.48148e+06	374132	4630.81	27277.3	917272	3943.89	19041.5	RARS	3.82207e+06	135347	313419	0.0354118	0.0820024	-4.81962	-3.60819
P54577;A0A0C4DGZ5	50	50	79.2	621	1.94119e+06	3.40098e+06	2.28685e+06	4.72115e+06	838060	37012.8	47133.3	1.59042e+06	175656	86747.7	YARS	3.08754e+06	307402	617608	0.0995621	0.200032	-3.32826	-2.32169
P54709;C9JA36;C9JXZ1;H7C547;F8WBY4;H7C4L9;C9J6S2	11	11	40.1	128	398328	733013	522299	367667	47459	45229.3	14520	185676	16442.3	6531.74	ATP1B3	505327	35736.1	69549.9	0.0707188	0.137633	-3.82176	-2.8611
P55036;Q5VWC4;A6PVX3;H0Y561;H0Y3Y9	10	7	35.8	118	546293	1.63398e+06	646365	1.21468e+06	330539	74752.8	80955	312239	271469	35579	PSMD4	1.01033e+06	162082	206429	0.160425	0.204319	-2.64003	-2.29111
P55060	59	59	68.6	1049	6.42582e+06	1.4851e+07	8.29673e+06	1.40459e+07	1.43886e+06	197903	276377	2.52138e+06	198085	123937	CSE1L	1.09048e+07	637713	947802	0.0584797	0.0869157	-4.09592	-3.52424
P55072;C9JUP7;C9IZA5	30	30	56.9	234	739258	790371	1.22587e+06	57638.3	330848	515620	357993	365769	29715.8	15860.5	VCP	703284	401487	137115	0.570875	0.194964	-0.808754	-2.35872
P55196;J3KN01;A8MQ02;Q5TIG5;H0Y8L4;H0Y9I0;H0Y948;H0Y8U8;H0YA98;F8W9I4	57	42	42.1	198	101913	316902	129970	284570	223538	52212.7	28925.9	1.08845e+06	87997.5	24859.1	MLLT4	208338	101559	400437	0.48747	1.92205	-1.03661	0.942645
P55265;A0A3B3ISX1	46	5	45.9	618	3.53954e+06	6.69912e+06	4.03477e+06	4.50638e+06	158179	14770.8	12717.6	863856	63255.9	16131.7	ADAR	4.69495e+06	61889.2	314415	0.0131821	0.0669686	-6.24528	-3.90037
P56192;H0YHV5;H0YIP0;F5H2V6;F8VS26;F8W0M7;F8W0S4;F8VZZ9;H0YI94;H0YIC2;F8VPL7;H0YHL6;H0YI27	44	44	60.7	535	3.65964e+06	4.76363e+06	4.81637e+06	3.67907e+06	515241	25602.7	29316	1.49223e+06	104592	24985.7	MARS	4.22968e+06	190053	540602	0.0449333	0.127812	-4.47607	-2.96791
P56381;Q5VTU8	3	3	37.3	13	1.87379	12.6826	2.56428	16.9515	29026.5	23159.6	24920.8	115604	50394.4	30571.6	ATP5E;ATP5EP2	8.51803	25702.3	65523.4	3017.4	7692.31	11.5591	12.9092
P60174;U3KPZ0;U3KQF3;U3KPS5	20	20	76.2	137	2910.99	123910	12940.1	45450	83581.1	76386.4	131731	264967	61031.2	130328	TPI1	46302.7	97232.7	152109	2.09994	3.28509	1.07034	1.71593
P60468;S4R3B5	3	3	37.5	57	134682	680490	132581	679361	67211	625.457	7308.21	141493	30640.4	55453.6	SEC61B	406779	25048.2	75862.5	0.061577	0.186496	-4.02146	-2.42279
P60842;J3KT12;J3QS69;J3KTB5;J3QL43;J3KSZ0;J3QR64;J3QLN6;J3KS25;J3QKZ9;J3QL52;J3QQP0;J3KS93;J3KT04;J3KSN7;E7EMV8;F8WE11;E9PBH4;C9JUF0	44	18	87.2	1024	6.73635e+06	1.2593e+07	6.45999e+06	1.25292e+07	4.00387e+06	1.01913e+06	852358	8.89961e+06	2.49318e+06	504917	EIF4A1	9.57964e+06	1.95845e+06	3.9659e+06	0.204439	0.413993	-2.29026	-1.27232
P60866;E5RJX2;G3XAN0;E5RIP1	9	9	63.9	110	720871	626789	496182	537658	285480	18251.1	13618.8	628164	45088.1	41089.8	RPS20	595375	105783	238114	0.177675	0.399939	-2.49269	-1.32215
P60953;A0A590UJK8;Q5JYX0;A0A494C1M1;A0A494BZX6;A0A3B3IRV0	9	8	62.8	93	368139	290400	340674	206085	109529	30953	18369.8	395492	57570.4	14799.7	CDC42	301324	52950.7	155954	0.175727	0.517562	-2.50859	-0.950196
P61011;G3V4F7;G3V480;G3V346;A0A0D9SFN7;G3V3L9	35	35	73	329	1.37886e+06	359291	1.3184e+06	442779	1.40366e+06	70486.7	160470	1.55091e+06	204750	15983.7	SRP54	874832	544874	590549	0.622832	0.675043	-0.683084	-0.566949
P61081;M0QX69;M0QYI6	9	9	44.8	110	353357	670575	535256	334791	673699	86536.1	313576	719652	433153	180220	UBE2M	473495	357937	444342	0.755947	0.93843	-0.403642	-0.0916786
P61088;F8VSD4;F8VZ29;F8VV71;Q5JXB2;F8VQQ8	7	7	50	34	21464.9	70039.9	27339.3	84248.2	27872.1	46191.6	68323.6	27255.5	61840.6	66837.4	UBE2N	50773.1	47462.4	51977.8	0.934795	1.02373	-0.0972781	0.0338328
P61106;X6RFL8	15	15	75.8	157	581548	430368	328891	286911	93557.7	40244.9	17916.2	302568	34789.4	11124.8	RAB14	406930	50572.9	116161	0.124279	0.285457	-3.00834	-1.80866
P61160;A0A1B0GWD0;A0A1B0GWH0	17	6	56.3	211	1.07909e+06	2.05924e+06	1.18472e+06	1.33727e+06	133586	15067.8	11347.5	443660	67494.7	19077.3	ACTR2	1.41508e+06	53333.8	176744	0.0376896	0.1249	-4.72969	-3.00115
P61204;P84077;F5H423;F5H0C7;F5H1V1;F5H6T5;F8WDB3	14	4	68.5	244	1.26147e+06	3.45276e+06	2.33668e+06	3.4184e+06	666599	144156	372557	414167	180394	144260	ARF3;ARF1	2.61733e+06	394437	246273	0.150702	0.0940934	-2.73023	-3.40976
P61221;D6R9I9;D6RGF4;H0Y990	35	35	64.1	407	2.15114e+06	3.72201e+06	3.67647e+06	2.19919e+06	123121	7229.84	7018.17	419587	9875.91	8018.54	ABCE1	2.9372e+06	45789.8	145827	0.0155896	0.0496484	-6.00327	-4.33211
P61254;J3QRI7;J3QQQ9;J3QQV1;J3QRC4;J3KSS0;J3KS10	18	5	58.6	266	2.26015e+06	1.90552e+06	1.48117e+06	2.6708e+06	948952	64449.6	102386	1.58238e+06	210809	63255.5	RPL26	2.07941e+06	371929	618816	0.178863	0.297592	-2.48308	-1.74859
P61289;K9J957;K7ESG5;A0A087WTV2;B3KQ25;K7ENH2;B7Z8D3;K7EMD0;K7EPX6;K7EKR3;K7EJF8	15	15	55.1	178	851700	2.12222e+06	1.38571e+06	1.42087e+06	340013	27007.3	87879.2	832008	301896	46350.6	PSME3	1.44513e+06	151633	393418	0.104927	0.272238	-3.25254	-1.87706
P61313;A0A2R8YEM3;E7EQV9;E7ENU7;E7EX53;A0A2R8Y738;E7ERA2	20	20	57.4	559	3.81699e+06	1.45393e+07	6.4445e+06	9.61928e+06	2.01267e+06	732405	551243	2.97125e+06	1.15238e+06	585345	RPL15	8.60501e+06	1.09877e+06	1.56966e+06	0.12769	0.182412	-2.96929	-2.45473
P61353;K7ELC7;K7EQQ9;K7ERY7	10	10	54.4	195	3.7106e+06	540126	1.97206e+06	1.39574e+06	1.18756e+06	135360	77275.8	1.67415e+06	283465	95020.8	RPL27	1.90463e+06	466731	684211	0.245051	0.359236	-2.02885	-1.477
P61586;C9JX21;C9JNR4;C9JRM1	12	5	66.3	128	371089	620825	204393	321143	251516	15875.5	1573.31	374222	57391.1	20403.9	RHOA	379363	89655	150672	0.236331	0.397173	-2.08112	-1.33216
P61978;S4R457;S4R359	27	4	55.9	466	3.35357e+06	1.15374e+07	4.88685e+06	9.40151e+06	1.28643e+06	74275.4	302975	1.99239e+06	316861	197852	HNRNPK	7.29482e+06	554559	835702	0.0760209	0.114561	-3.71746	-3.12581
P62136;E9PMD7;F5H1L6;F5H037	24	6	66.7	392	1.91696e+06	3.96032e+06	2.47822e+06	3.18653e+06	1.26878e+06	59710.7	76211.9	1.72732e+06	509712	103684	PPP1CA	2.88551e+06	468234	780239	0.162271	0.270399	-2.62352	-1.88684
P62241;Q5JR95	17	17	59.6	388	4.70418e+06	1.06263e+07	4.16324e+06	5.31148e+06	1.79707e+06	496041	456178	2.63807e+06	916873	442792	RPS8	6.2013e+06	916431	1.33258e+06	0.14778	0.214887	-2.75847	-2.21835
P62244;I3L3P7;I3L246;H3BV27;H3BT37;I3L303	15	4	78.5	284	3.8304e+06	9.25114e+06	3.3609e+06	6.79241e+06	1.9397e+06	704643	640814	1.98424e+06	739497	633391	RPS15A	5.80871e+06	1.09505e+06	1.11904e+06	0.188519	0.192649	-2.40722	-2.37595
P62249;M0R210;M0R3H0;M0R1M5;Q6IPX4;M0QX76	15	15	65.1	421	5.73234e+06	1.28988e+07	5.84801e+06	9.4408e+06	1.85962e+06	177763	431945	2.60649e+06	1.00187e+06	260195	RPS16	8.47998e+06	823108	1.28952e+06	0.0970648	0.152066	-3.36491	-2.71723
P62258;B4DJF2;I3L3T1;K7EM20;K7EIT4;I3L0W5	29	26	86.7	288	987237	1.62261e+06	990450	554966	420191	230289	168813	535251	297837	199924	YWHAE	1.03882e+06	273098	344338	0.262893	0.331471	-1.92745	-1.59305
P62266;D6RD47;D6RIX0;D6R9I7;D6RDJ2	8	8	53.8	113	1.07673e+06	922758	685561	682691	175074	22647.8	26597.2	366792	58696.1	7774.31	RPS23	841935	74772.9	144421	0.0888107	0.171534	-3.49312	-2.54343
P62269;J3JS69;A0A0G2JQH2;Q5GGW2	16	16	65.1	201	2.54979e+06	927029	1.94724e+06	1.50202e+06	1.18343e+06	110013	105976	1.9824e+06	197492	76770.7	RPS18	1.73152e+06	466473	752221	0.269401	0.434428	-1.89218	-1.20281
P62273;A0A087WTT6;A0A2R8Y851;A0A2R8Y6P7	4	4	48.2	53	512349	178705	58276.4	210852	56600.7	47585.2	17259.4	154643	21262.6	12192.6	RPS29	240046	40481.8	62699.6	0.168642	0.261198	-2.56796	-1.93678
P62277;J3KMX5;E9PS50	14	14	55.6	278	5.07104e+06	1.99884e+06	4.81107e+06	3.72467e+06	1.07579e+06	52002.3	14463.7	2.43387e+06	214202	95652.9	RPS13	3.9014e+06	380752	914575	0.0975935	0.234422	-3.35707	-2.09282
P62280;M0QZC5;M0R1H5;M0R1H6	15	15	63.3	312	2.52729e+06	2.97662e+06	1.8792e+06	3.28492e+06	677755	7414.53	6567.54	1.4557e+06	223520	107174	RPS11	2.66701e+06	230579	595466	0.086456	0.223271	-3.53189	-2.16313
P62304;A6NHK2	5	5	69.6	130	1.80028e+06	3.89307e+06	1.74499e+06	3.23812e+06	636020	186642	148474	1.67679e+06	366386	126097	SNRPE	2.66912e+06	323712	723090	0.121281	0.27091	-3.04358	-1.88412
P62314;J3QLI9;J3QLR7	5	5	54.6	172	1.16369e+06	3.67488e+06	2.06255e+06	2.12465e+06	397229	26883	22019.7	631942	100220	14301.5	SNRPD1	2.25644e+06	148710	248821	0.0659047	0.110271	-3.92347	-3.18087
P62318;H3BT13	5	5	49.2	150	1.70903e+06	2.67572e+06	1.55728e+06	2.46577e+06	788874	157941	123213	1.042e+06	166398	105696	SNRPD3	2.10195e+06	356676	438030	0.169688	0.208392	-2.55904	-2.26263
P62701;P22090;C9JEH7	25	13	71.1	492	4.46279e+06	6.7136e+06	3.61458e+06	4.88283e+06	1.28849e+06	122122	244702	2.28227e+06	485792	257400	RPS4X	4.91845e+06	551772	1.00849e+06	0.112184	0.205042	-3.15606	-2.28601
P62750;H7BY10;K7ERT8;A8MUS3;K7EJV9;K7EMA7	17	17	55.1	226	1.9644e+06	3.80104e+06	2.41613e+06	4.2832e+06	769647	285350	157602	1.32788e+06	196025	159480	RPL23A	3.11619e+06	404200	561128	0.129709	0.180068	-2.94664	-2.47338
P62753;A2A3R5;A2A3R7	18	18	55.4	321	4.39454e+06	1.2015e+07	4.69088e+06	8.80608e+06	1.50687e+06	231192	256204	2.43628e+06	180067	193620	RPS6	7.47662e+06	664755	936656	0.0889111	0.125278	-3.49149	-2.99679
P62805	23	23	71.8	1401	1.00151e+08	2.26867e+08	9.06435e+07	2.5686e+08	5.71384e+07	1.31443e+07	7.66964e+06	8.71424e+07	1.22702e+07	1.01725e+07	HIST1H4A	1.6863e+08	2.59841e+07	3.65284e+07	0.154089	0.216618	-2.69816	-2.20677
P62851	6	6	31.2	90	1.23054e+06	534923	762079	746523	758274	76710.3	43998.7	1.23232e+06	205524	55282.4	RPS25	818516	292994	497710	0.357958	0.608064	-1.48214	-0.717704
P62888;E5RI99;A0A0C4DH44;A0A0B4J213;E5RJH3	9	9	67	168	1.61414e+06	3.0986e+06	1.84583e+06	2.51194e+06	535779	105331	107758	836740	25977.6	24877.1	RPL30	2.26763e+06	249623	295865	0.110081	0.130473	-3.18336	-2.93817
P62899;H7C2W9;C9JU56;B7Z4E3;B7Z4C8;B8ZZK4	9	9	53.6	95	1.15714e+06	11379.3	1.13407e+06	23111.6	354461	22620.7	45125.4	399845	54206.1	32139.4	RPL31	581425	140736	162064	0.242053	0.278735	-2.0466	-1.84303
P62906	20	20	69.6	562	7.00665e+06	2.01096e+07	9.01302e+06	1.42231e+07	3.57743e+06	543193	816681	4.73635e+06	1.54838e+06	627984	RPL10A	1.25881e+07	1.64577e+06	2.30424e+06	0.13074	0.183049	-2.93523	-2.4497
P62913;Q5VVC8	15	15	57.3	208	1.38375e+06	3.80423e+06	1.54257e+06	2.61981e+06	1.16908e+06	429117	350455	2.10242e+06	618697	300909	RPL11	2.33759e+06	649552	1.00734e+06	0.277873	0.430932	-1.8475	-1.21447
P62917;E9PKZ0;E9PKU4;G3V1A1;E9PP36	21	21	67.3	279	2.85994e+06	4.17532e+06	1.86136e+06	3.96794e+06	854841	110727	70091.9	1.63464e+06	413196	54776.5	RPL8	3.21614e+06	345220	700870	0.10734	0.217923	-3.21974	-2.19811
P62937;F8WE65;C9J5S7;Q9Y536;E5RIZ5	15	13	81.8	306	314973	1.36341e+06	341905	899595	598020	34752.2	493629	1.37164e+06	1.1112e+06	601105	PPIA	729971	375467	1.02798e+06	0.514359	1.40825	-0.959152	0.493903
P63000;P15153;B1AH77;B1AH78;B1AH80	10	4	54.2	155	670595	1.41461e+06	728017	1.09811e+06	356432	26915.9	2123	567880	85564.9	56525	RAC1;RAC2	977833	128490	236657	0.131403	0.242021	-2.92793	-2.04679
P63092;Q5JWF2;A0A590UJ58;B0AZR9;A0A590UJF0;A0A590UJB0;A0A590UKB4;A0A590UJY2;A0A590UJR6;A0A590UJI6;A0A590UJQ9;A0A590UJG5;A0A590UJJ0;A0A590UJS2;A0A590UJQ2;S4R3E3;A0A590UJ22;A0A590UKA4;A0A590UK28;A0A590UJY8;A0A0A0MR13;H0Y7F4;Q5JWE9;A0A590UJB7;P38405;A0A590UJC9;A0A590UKA9;S4R3V9;A0A590UKA1;A0A590UJA5;K7EQ80;K7EPE2	15	14	41.6	147	527399	697351	399264	495182	119994	6467.06	16995.2	198160	69588.6	12435.8	GNAS	529799	47818.8	93394.7	0.0902584	0.176283	-3.46979	-2.50403
P63104;E7EX29;B0AZS6;E7ESK7;B7Z2E6;H0YB80;E9PD24;E7EVZ2;E5RIR4;E5RGE1	28	21	86.5	302	1.35865e+06	765042	1.64696e+06	216863	472402	38952.3	28298.6	548539	170663	30839.6	YWHAZ	996880	179884	250014	0.180447	0.250797	-2.47035	-1.99541
P63167;F8VXL2;F8VRV5;F8VXI7	8	5	65.2	131	575350	699389	383386	568014	335493	20017.6	4790.56	499304	63379.5	11041.5	DYNLL1	556535	120100	191242	0.2158	0.343629	-2.21223	-1.54107
P63241;I3L397;I3L504;Q6IS14;Q9GZV4;F8WCJ1;C9J7B5	13	7	83.8	152	410189	795893	511135	346970	247182	88309.8	3944.84	194932	15205.1	28893.7	EIF5A;EIF5AL1	516047	113145	79677	0.219254	0.154399	-2.18932	-2.69527
P63244;J3KPE3;D6RAC2;H0Y8W2;H0YAF8;D6REE5;D6RHH4;D6R9L0;H0YAM7;D6R9Z1;D6RFX4;D6RFZ9;D6RBD0;E9PD14;D6RAU2;H0Y8R5;D6RF23;D6RGK8;D6R909;H0Y9P0;D6RHJ5;D6RDI0	21	21	79.8	509	1.6398e+06	6.05338e+06	2.07828e+06	4.16982e+06	2.28492e+06	384181	1.00385e+06	2.09346e+06	1.37534e+06	583403	GNB2L1	3.48532e+06	1.22431e+06	1.35073e+06	0.351278	0.387549	-1.50932	-1.36755
P67775;P62714;E5RHC1;H0YC23;E5RFI3;E5RHP4;E7ESG8;H0YBN9;E5RI56	15	13	66	155	1.36345e+06	632262	1.82196e+06	548216	25459.2	14485.8	16680.7	58499.2	9404.15	4722.93	PPP2CA;PPP2CB	1.09147e+06	18875.2	24208.8	0.0172934	0.0221799	-5.85364	-5.4946
P68104;Q5VTE0;A0A087WVQ9;Q5JR01;A6PW80	48	6	84	1546	6.16535e+07	1.34216e+08	8.48701e+07	9.55599e+07	2.57863e+07	9.35379e+06	9.78072e+06	3.63358e+07	1.37498e+07	8.19636e+06	EEF1A1;EEF1A1P5	9.40748e+07	1.49736e+07	1.94273e+07	0.159167	0.206509	-2.65139	-2.27572
P78344;D3DQV9;H0Y3P2;E9PKF8;H0YD77;H0YEC5;H0YE22;H0YD99;H0YE44;H0YEN8;H0YDC0;H0YCF8	38	22	49.2	440	1.80934e+06	1.19507e+06	1.892e+06	443408	561033	3623.2	26534.3	623053	75362.6	18237	EIF4G2	1.33495e+06	197063	238884	0.147618	0.178946	-2.76006	-2.48241
P78347;A0A494C1K3;A0A494C0Q7;C9J6M0;A0A087WW90;A0A0D9SF80	48	47	52.2	501	3.11933e+06	6.01681e+06	3.21541e+06	5.26769e+06	389684	57274.6	2502.25	945617	63349.3	14010.6	GTF2I	4.40481e+06	149820	340992	0.0340129	0.0774136	-4.87777	-3.69127
P78371;F5GWF6;F8VQ14	31	31	69.7	249	77597.4	234836	72349.4	55322.6	790876	29230.3	62055.3	1.71664e+06	307749	16217.9	CCT2	110026	294054	680202	2.67258	6.18218	1.41823	2.62811
P78527;F5GX40;H0YG84	243	243	59.5	3538	2.50792e+07	7.86419e+07	4.56946e+07	7.87019e+07	1.6979e+06	20718.6	74606.3	3.02683e+06	108371	12728.9	PRKDC	5.70294e+07	597741	1.04931e+06	0.0104813	0.0183995	-6.57604	-5.76419
P98175	34	31	39.6	362	1.86835e+06	4.97666e+06	2.2743e+06	3.94214e+06	356236	320197	6475.2	953197	9732.08	35200.3	RBM10	3.26536e+06	227636	332710	0.0697123	0.101891	-3.84244	-3.29491
Q00325	23	5	57.7	392	3.02963e+06	8.38476e+06	3.14541e+06	6.11359e+06	1.38024e+06	367375	274149	2.30719e+06	696770	318550	SLC25A3	5.16835e+06	673920	1.1075e+06	0.130394	0.214286	-2.93905	-2.22239
Q00765;B7Z332;B7Z510;H0Y8J8;E2QRG8	8	8	29.6	39	62422.4	97807.9	20995.5	105848	14407.1	154636	82675.2	58982.7	8104.33	98150.5	REEP5	71768.5	83906.1	55079.2	1.16912	0.767457	0.225426	-0.381843
Q00839;A0A1W2PPS1;A0A1X7SBS1;Q5RI18;A0A1W2PP35;A0A1W2PPH7;A0A1W2PPL4;A0A1W2PP34;A0A1W2PQL0;A0A1W2PQ74;A0A1W2PRZ7;A0A1W2PQD4;A0A1W2PRI6;A0A1W2PPE9;A0A1W2PNG3;A0A1W2PP22;A0A087WZF3	53	53	53.3	1038	1.15606e+07	2.66885e+07	1.22273e+07	1.94848e+07	2.50722e+06	400143	694921	5.11386e+06	1.33317e+06	556838	HNRNPU	1.74903e+07	1.20076e+06	2.33462e+06	0.0686528	0.133481	-3.86454	-2.9053
Q01082;A0A087WUZ3;F8W6C1	63	55	38.6	335	813673	511141	836967	399194	20815	22247.9	6073.91	34834.7	63377.1	33735.7	SPTBN1	640243	16379	43982.5	0.0255824	0.0686965	-5.28871	-3.86362
Q01518;Q5T0R4;Q5T0R3;Q5T0R2;Q5T0R1;Q5T0R5;Q5T0R9;Q5T0R7;Q5T0R6;Q5T0R8;Q5T0S3;P40123;B7Z385;A0A087X0J3;A0A087WZ15;E9PDI2	19	19	50.1	131	314228	517866	209710	359568	47982.2	53756.7	15798.3	235060	29897.6	13277.3	CAP1	350343	39179.1	92745.1	0.111831	0.264727	-3.16061	-1.91742
Q01813;B1APP6;H0Y757;Q5VSR5;V9GY25;V9GYV7;H0Y3Y3	43	38	57	921	6.93334e+06	1.01764e+07	7.46352e+06	6.74472e+06	802383	21424.7	65566.9	1.93623e+06	164653	34363.5	PFKP	7.8295e+06	296458	711749	0.0378643	0.0909061	-4.72302	-3.45948
Q01850;H3BU23;H3BTR1;H3BN65	10	10	29.5	54	5706.11	56574.4	17768.5	176153	177148	66179.6	16814.4	724878	27320.2	8065.32	CDR2	64050.4	86714	253421	1.35384	3.95659	0.437057	1.98426
Q02543;M0R1A7;M0R117;M0R3D6;M0R0P7	18	18	60.2	318	2.77253e+06	6.28311e+06	2.8076e+06	3.79306e+06	793910	93191.9	105559	973042	127307	101682	RPL18A	3.91407e+06	330887	400677	0.0845377	0.102368	-3.56426	-3.28816
Q02878;F8VZ45;U3KQR5;F8VR69;F8VZA3;F8VWR1;F8VU16	25	25	58	636	4.2664e+06	1.16211e+07	1.18851e+07	9.06105e+06	2.59081e+06	572644	608616	4.02211e+06	1.32881e+06	529820	RPL6	9.20839e+06	1.25736e+06	1.96025e+06	0.136545	0.212876	-2.87256	-2.23191
Q02978;I3L1P8	18	18	66.6	329	1.63626e+06	4.1498e+06	1.8887e+06	2.67422e+06	314687	83200.2	60649.4	453158	85416.5	42483.8	SLC25A11	2.58724e+06	152845	193686	0.0590766	0.074862	-4.08127	-3.73962
Q03181	3	3	4.3	15	144674	95861.6	161368	16653.5	119272	190951	335659	450482	197879	129179	PPARD	104639	215294	259180	2.05748	2.47689	1.04088	1.30853
Q03188;H0Y8J2;H0Y9W1	10	10	15	27	107608	141438	53305.6	76125.2	6526.56	32626.2	17507.3	2.51266e+06	679830	337908	CENPC	94619	18886.7	1.1768e+06	0.199608	12.4372	-2.32476	3.63659
Q04760	9	9	58.2	81	181000	683092	298691	236193	105030	46769.6	37934.9	328811	68841.2	101867	GLO1	349744	63244.8	166507	0.180832	0.476082	-2.46728	-1.07072
Q06323;H0YLU2;H0YKK6	15	15	72.3	92	134545	237718	69057.3	156660	39168.7	54680.9	72064.7	551990	142337	65246	PSME1	149495	55304.8	253191	0.369944	1.69364	-1.43462	0.760129
Q06830;A0A0A0MSI0;A0A0A0MRQ5	22	18	89.4	367	524955	1.28595e+06	399937	1.40672e+06	767046	686178	1.50848e+06	1.14258e+06	759285	638937	PRDX1	904390	987236	846935	1.0916	0.936471	0.12645	-0.0946942
Q07666;O75525	11	9	30.2	198	854084	2.00063e+06	1.51238e+06	1.92326e+06	135093	1249.53	4091.35	301523	41279.6	17777.2	KHDRBS1	1.57259e+06	46811.2	120193	0.029767	0.0764303	-5.07014	-3.70971
Q08211	79	79	66.6	1714	1.65917e+07	4.31964e+07	2.06532e+07	3.4193e+07	3.86919e+06	81774.7	576029	6.07732e+06	877697	532484	DHX9	2.86586e+07	1.509e+06	2.49583e+06	0.0526543	0.0870885	-4.24731	-3.52137
Q09028;H0YF10;H0YCT5;H0YDK2;H0YEU5;E9PNS6;E9PNS2;E9PIC4	13	7	42.6	60	274833	649835	211295	294923	190028	209501	68274	693582	81408.6	15461.2	RBBP4	357722	155934	263484	0.435909	0.736561	-1.1979	-0.441123
Q09666;E9PQE3;E9PJZ0;E9PKR9;E9PJC6;E9PLK4	162	162	53	588	100163	1.00841e+06	77018.7	67285.2	2.07562e+06	126125	556398	4.90185e+06	553735	443419	AHNAK	313220	919381	1.96633e+06	2.93525	6.2778	1.55348	2.65026
Q12874	20	20	42.7	133	363728	1.46166e+06	732254	521279	235024	147431	121330	548815	83751.5	13755.8	SF3A3	769730	167928	215441	0.218165	0.279891	-2.19651	-1.83706
Q12905;B4DY09;A0A0A0MRL0;X6R6Z1	28	28	82.1	681	7.1947e+06	1.46291e+07	9.50561e+06	1.36658e+07	1.79873e+06	191732	290311	3.10964e+06	575704	157999	ILF2	1.12488e+07	760256	1.28111e+06	0.0675855	0.113889	-3.88714	-3.1343
Q12906;K7EKJ9;K7EQR9;K7EKY0;K7ER69;K7EJ09;K7EPG3;K7ERM6;K7ENK6;K7EM82;K7ELV3;K7EQ75	49	44	59.2	988	7.89176e+06	2.36296e+07	8.02293e+06	2.0143e+07	1.99285e+06	79948.9	265913	2.95654e+06	576940	289764	ILF3	1.49218e+07	779571	1.27442e+06	0.0522437	0.0854062	-4.2586	-3.54952
Q12931	48	10	64.3	636	2.85782e+06	4.57906e+06	2.74689e+06	3.96704e+06	571136	12405.3	100995	1.70516e+06	133099	37952.9	TRAP1	3.5377e+06	228179	625402	0.0644991	0.176782	-3.95458	-2.49996
Q13011;M0R248;M0QZW4	9	8	35.1	27	32412.2	42041.5	23081.1	116929	24752	40196.7	57758.9	55321.4	40568.7	1216.3	ECH1	53615.8	40902.5	32368.8	0.762882	0.603717	-0.390469	-0.728056
Q13033;G3V340;G3V3G7	19	15	28.4	73	1.87379	12.6826	2.56428	16.9515	313448	109802	14496.7	663675	382963	260271	STRN3	8.51803	145916	435636	17130.2	51142.8	14.0643	15.6422
Q13085;A0A0C4DGT1;A0A087X0W4;A0A087WWN5;S4R3S7;A0A087WVR6;A0A087X2F8;A0A087X126;A0A087WYS8	151	68	69.2	1215	631317	579273	591320	731705	367878	29075.5	212891	477138	401345	194926	ACACA	633404	203281	357803	0.320935	0.564889	-1.63965	-0.82396
Q13123;E7EQZ7;D6REL4;D6RAY9;A0A0C4DGW5	29	26	55.8	310	1.90471e+06	4.3351e+06	1.99121e+06	3.66557e+06	513249	15715.9	19297.9	734525	105310	13159.1	IK	2.97415e+06	182754	284331	0.0614477	0.0956009	-4.0245	-3.38683
Q13151	11	11	41	227	1.01728e+06	3.25715e+06	1.67801e+06	2.94473e+06	220328	48978.3	31986.3	457775	9272.46	36845.9	HNRNPA0	2.22429e+06	100431	167964	0.0451519	0.0755136	-4.46907	-3.72712
Q13155;A8MU58;F8WCL2	16	16	79.4	152	921257	800851	780699	523829	156291	28546.3	17098.9	257341	145895	60125.6	AIMP2	756659	67312	154454	0.0889595	0.204126	-3.49071	-2.29247
Q13156	39	39	97.7	996	1.87379	12.6826	2.56428	16.9515	2.32176e+08	1.11581e+08	1.25268e+08	3.41835e+08	1.83823e+08	9.73543e+07	RPA4	8.51803	1.56341e+08	2.07671e+08	1.83542e+07	2.43801e+07	24.1296	24.5392
Q13177;H7C1X3;Q13153;O75914;E9PM17;B3KNX7;A0A087X294;H0YCG5;B1AKS5	13	13	39.5	42	60404.8	95507.6	20234.4	103268	59875.3	66611.7	58767.4	131077	4938.99	103762	PAK2	69853.7	61751.5	79925.9	0.884012	1.14419	-0.177862	0.194326
Q13263;M0R0K9;M0R3C0;M0R2I3	44	44	67.5	874	9.60625e+06	4.06046e+07	1.6721e+07	3.04045e+07	4.02059e+06	332645	1.24667e+06	7.53153e+06	1.79146e+06	974414	TRIM28	2.43341e+07	1.86663e+06	3.43247e+06	0.0767086	0.141056	-3.70447	-2.82566
Q13283;E5RIZ6;E5RJU8;E5RH42;E5RIF8;E5RI46;E5RH00;D6RBR0;D6REX8;Q9UN86;D6RBW8;D6RBM9;D6RGJ4;D6RAC7;D6R9A4;D6R9X5;D6RB17;D6RE13	22	22	54.5	227	255504	601460	587938	228414	1.95848e+06	219270	601048	4.43143e+06	1.17273e+06	360144	G3BP1	418329	926268	1.9881e+06	2.21421	4.75249	1.14679	2.24868
Q13325	7	7	22.6	50	75022.5	831407	413309	1.16087e+06	128125	185549	424077	89632.4	34074.5	38753.9	IFIT5	620151	245917	54153.6	0.396543	0.0873232	-1.33445	-3.51749
Q13428	58	6	40.3	985	7.28381e+06	3.30452e+07	1.08131e+07	3.4127e+07	259483	13061.1	12847.5	451067	67773.4	21496.8	TCOF1	2.13173e+07	95130.7	180113	0.00446261	0.00844913	-7.8079	-6.88698
Q13435;E9PPJ0;H0YCG1;E9PJ04;E9PJT3;E9PIL8	51	39	56.9	802	5.9627e+06	2.26054e+07	6.31779e+06	1.19884e+07	2.2779e+06	191907	303634	3.3089e+06	323053	173846	SF3B2	1.17186e+07	924480	1.2686e+06	0.0788901	0.108255	-3.66401	-3.20749
Q13501;E7EMC7;E9PFW8;C9JRJ8;E3W990	6	6	21.1	25	26942.7	72224.8	7118.82	90841.1	85254	84588.2	75381.5	94253.9	68197.8	41612.2	SQSTM1	49281.9	81741.2	68021.3	1.65865	1.38025	0.730007	0.46493
Q13564;J3QRA5;H3BMR3;J3KRK3;J3QLH4;J3KTE3	12	12	31.8	56	95695.9	29106	131983	248455	283179	725979	410841	261648	768761	2.00351e+06	NAE1	126310	473333	1.01131e+06	3.74739	8.00654	1.90589	3.00118
Q13573;G3V3A4;G3V4X8	32	22	58.6	509	3.29784e+06	8.63068e+06	4.53523e+06	7.40344e+06	437354	15469.9	11748.7	1.42527e+06	132929	57125.9	SNW1	5.9668e+06	154858	538442	0.0259532	0.0902396	-5.26794	-3.4701
Q13619;A0A0A0MR50;A0A087WWN2	27	13	37.5	91	236041	246244	1.20696e+06	125564	578897	394268	1.15316e+06	179783	135633	1.37782e+06	CUL4A	453703	708776	564410	1.5622	1.24401	0.643581	0.314996
Q13625;H7C5L8	14	14	18.1	50	10531	4.94206e+06	18152.1	6.27317e+06	91601	4960.98	3.14371e+06	1.97597e+06	223617	850669	TP53BP2	2.81098e+06	1.08009e+06	1.01675e+06	0.38424	0.361707	-1.37992	-1.46711
Q13813;A0A0D9SGF6;A0A0D9SF54;A0A1B0GTB7;A0A1B0GV13;A0A0D9SFF6	21	21	13.4	61	43239.1	55669.3	32122.7	111023	52509.7	36539	49710.1	144613	39122.6	3577.76	SPTAN1	60513.6	46252.9	62437.8	0.76434	1.0318	-0.387713	0.0451608
Q13838;Q5STU3;A0A0G2JJZ9;A0A140T9X3;F6WLT2;A0A140T9X9;F6TRA5;A0A140T996;F6S4E6;A0A140T9K1;A0A140T9L4;H0Y400;F6R6M7;A0A0G2JJL7;F6QYI9;H0YCC6;F6U6E2;A0A0G2JHN7;F6S2B7;A0A140T9N3;A0A140T9K2	42	4	85.3	726	6.53579e+06	1.75318e+07	8.52368e+06	1.69123e+07	2.44426e+06	613928	774386	4.26042e+06	1.13424e+06	503524	DDX39B	1.23759e+07	1.27753e+06	1.96606e+06	0.103227	0.158862	-3.27611	-2.65415
Q13867;K7ESE8;K7ES02;J3KSD8;J3KS79;K7ENH5	21	21	48.8	193	713003	983331	777113	832163	146951	27197.3	17890	310447	62510.7	36310.4	BLMH	826403	64012.7	136423	0.0774595	0.16508	-3.69041	-2.59876
Q14004;A0A2R8Y4Z0;A0A2R8Y7W5;A0A2R8YF61;A0A087X209;A0A2R8YD28;A0A2R8Y644;Q9BVE2;A0A2R8YCQ1;A0A2R8YEB7;A0A2R8Y7Y0	28	23	29.4	313	1.74959e+06	4.67208e+06	2.89707e+06	3.73097e+06	263188	49709.3	84902.5	503461	146610	4557.83	CDK13	3.26243e+06	132600	218210	0.0406446	0.0668857	-4.62079	-3.90216
Q14008;H0YDX5;E9PQH5;H0YCF6;H0YEK7	89	89	51.3	591	1.94935e+06	943473	2.08309e+06	390435	303314	5431.09	17110.6	948683	66742.9	4546.34	CKAP5	1.34159e+06	108618	339991	0.0809627	0.253424	-3.6266	-1.98037
Q14103;H0Y8G5;H0YA96;D6RAF8;D6RD83;D6RF44;D6RBQ9	18	17	41.7	171	1.19785e+06	2.8701e+06	874003	2.45018e+06	316679	12695.2	39087.1	11385.4	7119.94	29355.2	HNRNPD	1.84803e+06	122820	15953.5	0.0664601	0.0086327	-3.91137	-6.85597
Q14151;K7EQU4;K7ERX3	35	19	34.6	210	1.53597e+06	5.80893e+06	2.02128e+06	5.60635e+06	3751.84	93493.1	88047.7	149452	50639.3	4986.05	SAFB2	3.74313e+06	61764.2	68359.2	0.0165007	0.0182626	-5.92133	-5.77497
Q14152	72	72	53	780	3.9651e+06	5.18283e+06	5.05717e+06	2.60259e+06	561156	8373.22	8133.48	951187	16683.4	11700.6	EIF3A	4.20192e+06	192554	326524	0.0458253	0.0777082	-4.44771	-3.68579
Q14204;A0A2R8Y706;A0A2R8YFZ7;A0A2R8Y5T0;A0A2R8Y6H2;A0A2R8Y542;A0A2R8Y6I5;A0A2R8YGC7;H0YJ21	241	241	59.5	2201	8.54918e+06	5.82513e+06	7.92922e+06	2.2339e+06	200039	73144.8	83142.9	449069	88142.9	133437	DYNC1H1	6.13436e+06	118775	223550	0.0193623	0.0364422	-5.6906	-4.77825
Q14247;H0YCD9;H0YEV2	48	48	67.6	449	283613	640667	331715	403698	3.49611e+06	1.32859e+06	1.97349e+06	6.18333e+06	3.03435e+06	1.95083e+06	CTTN	414923	2.26606e+06	3.72284e+06	5.4614	8.97235	2.44927	3.16549
Q14344	9	8	26	64	83644.1	751409	247704	829044	1.71317e+06	466992	3.22936e+06	1.77521e+06	3.44138e+06	7.36231e+06	GNA13	477950	1.80317e+06	4.19297e+06	3.77273	8.77281	1.91561	3.13304
Q14498;G3XAC6;H0Y4X3;A0A0U1RQH7;A0A0U1RQW2;Q5QP23;Q5QP22;Q86U06;F8WF24;A8MYG5;F2Z2Z5;H0YJJ3;F8WF73;G3XAP0;F2Z3E6;G3V5Z6;G3V546;A0A087X122	24	24	49.1	256	845412	3.02203e+06	1.10156e+06	1.50475e+06	115701	4109.64	22129.2	295103	60642.6	8402.81	RBM39	1.61844e+06	47313.3	121383	0.0292339	0.0750001	-5.09621	-3.73696
Q14677;H0YD52	25	25	35.2	168	132736	465711	232299	118030	607753	88232.7	142399	1.53013e+06	390645	73082.4	CLINT1	237194	279461	664618	1.1782	2.802	0.236581	1.48646
Q14697;F5H6X6;E9PKU7;E9PNH1	45	45	57.8	809	2.9202e+06	4.55476e+06	2.98296e+06	4.54687e+06	481422	33050.8	52828.9	1.46179e+06	124883	11356.7	GANAB	3.7512e+06	189100	532677	0.0504107	0.142002	-4.31013	-2.81602
Q14739;A0A494C1L1;C9JXK0;C9JES9	17	17	26.3	293	1.9546e+06	4.67699e+06	2.84753e+06	4.51838e+06	274974	8122.21	27885.7	706582	23325	18135.3	LBR	3.49937e+06	103661	249348	0.0296227	0.0712549	-5.07715	-3.81087
Q15003;E9PHA2;C9J470;C9JZP1;H7C415	22	22	41.7	217	659599	1.8466e+06	581827	1.26522e+06	433814	103003	126760	1.29733e+06	125065	46102.5	NCAPH	1.08831e+06	221192	489499	0.203244	0.449778	-2.29872	-1.15271
Q15008;C9J0E9;C9J7B7;H7C531	27	27	58.9	342	1.15726e+06	2.13672e+06	1.16883e+06	670092	207696	21718.5	22431.9	392701	83235.3	12951.2	PSMD6	1.28322e+06	83948.9	162963	0.0654202	0.126995	-3.93412	-2.97716
Q15046;H3BVA8;J3KRL2;H3BPV7;H3BRC9	28	28	51.6	275	842044	1.0188e+06	944653	374986	38527.8	24719.8	11487.7	176534	9700.09	26354	KARS	795120	24911.8	70862.6	0.0313308	0.0891218	-4.99627	-3.48808
Q15054;E9PM91;E9PNC0;E9PRK3;H0YEX7;H0YD46	15	15	32.8	143	864276	1.34525e+06	752871	1.42189e+06	174485	25538.9	14846.5	244409	36563.4	79820.5	POLD3	1.09607e+06	71623.6	120264	0.0653457	0.109723	-3.93576	-3.18806
Q15125;C9J719;C9JJ78;A0A494C0F3	3	3	16.5	91	528978	1.73711e+06	933204	1.64408e+06	469605	92039.6	105801	634814	144077	83766.9	EBP	1.21084e+06	222482	287553	0.183741	0.237481	-2.44425	-2.07411
Q15233;H7C367;C9JYS8;C9IZL7;C9J4X2	63	60	77.7	1933	4.04229e+07	1.33995e+08	4.93941e+07	1.19431e+08	2.46759e+07	7.47107e+06	9.15419e+06	4.4018e+07	1.63078e+07	7.6136e+06	NONO	8.58107e+07	1.3767e+07	2.26465e+07	0.160435	0.263912	-2.63994	-1.92187
Q15365	17	13	71.3	232	923432	3.0802e+06	1.0981e+06	2.41439e+06	2.01029e+06	349085	846438	3.23057e+06	1.05619e+06	481887	PCBP1	1.87903e+06	1.06861e+06	1.58955e+06	0.568701	0.845942	-0.814258	-0.241369
Q15388	4	4	35.9	57	369838	1.51926e+06	408216	994984	259989	74211.6	90699.8	403934	131548	71604.8	TOMM20	823075	141634	202362	0.172079	0.245861	-2.53886	-2.02408
Q15393;J3QL37;I3L4G7;J3QRB2;H3BMB0;J3QKV4	42	42	43.8	373	1.54831e+06	1.34567e+06	1.33563e+06	1.11191e+06	164619	2753.35	11205.1	1.08021e+06	62908.2	37680.1	SF3B3	1.33538e+06	59525.9	393599	0.044576	0.294746	-4.48759	-1.76245
Q15417	16	4	60.2	178	614300	1.03831e+06	912832	952419	454795	61994	186458	804858	321018	37990.9	CNN3	879465	234416	387956	0.266543	0.441127	-1.90756	-1.18073
Q15424;K7EII0;K7ES42	40	24	37.6	478	4.67885e+06	2.02458e+07	5.34441e+06	1.5759e+07	170894	20804.1	11162.5	415418	76656.7	1359.44	SAFB	1.1507e+07	67620.2	164478	0.00587643	0.0142937	-7.41085	-6.12847
Q15459;H7C1L2;F8WB66;F8WC79	41	41	53.2	577	2.76791e+06	1.24064e+07	4.14857e+06	8.11916e+06	611065	27362.9	155499	925920	121987	57936.3	SF3A1	6.86052e+06	264643	368615	0.0385747	0.0537298	-4.6962	-4.21813
Q15555;K7EL66;K7ERD8;M0QX52;K7ENB3	6	5	24.8	36	69598.6	157549	91120.2	161312	62869.8	75442.9	66492.7	101492	73527.9	47250.1	MAPRE2	119895	68268.5	74089.9	0.569402	0.617956	-0.81248	-0.694424
Q15637;F8WEV5;C9J792	16	15	28	156	1.15547e+06	1.39414e+06	1.19482e+06	886277	122843	30989.2	55720	343179	28874.9	79525.6	SF1	1.15768e+06	69850.6	150526	0.0603369	0.130025	-4.05082	-2.94314
Q15643;H0YJ97	12	12	7.6	25	15349.3	154578	22066.5	76939.5	20066.9	27162.1	61679.4	7213.98	185656	102815	TRIP11	67233.4	36302.8	98561.5	0.539952	1.46596	-0.889098	0.551845
Q15648;J3QKZ7;J3KSD7	48	48	45.2	331	1.59117e+06	1.90842e+06	2.06365e+06	1.19053e+06	20882.1	116271	68190.8	64803.1	15668	49591.7	MED1	1.68844e+06	68447.9	43354.3	0.0405391	0.0256771	-4.62454	-5.28338
Q15691	11	11	54.1	151	246569	551539	239066	158169	318629	42512.8	53106	548390	81485.6	24479.2	MAPRE1	298836	138083	218118	0.462068	0.729893	-1.11382	-0.454243
Q15717;M0QZR9;M0R055	11	11	45.7	107	313185	1.266e+06	391792	859310	164000	186838	22032.3	256905	59894.5	61610.3	ELAVL1	707571	124290	126136	0.175657	0.178267	-2.50916	-2.48789
Q16537	7	6	22.5	31	99236.3	84528.4	75853.4	103454	93109.9	89861.9	112002	12859.6	54104.2	77038	PPP2R5E	90768	98324.7	48000.6	1.08325	0.528827	0.11537	-0.919132
Q16576;E9PC52;Q5JP01;Q5JP02;Q5JNZ6;C9J7L0	16	10	55.5	140	527280	1.67595e+06	584190	1.5246e+06	419438	32735.4	39839.9	1.03188e+06	6999.33	34186.3	RBBP7	1.078e+06	164004	357688	0.152137	0.331806	-2.71656	-1.59159
Q16594;D6RIE8;D6RIV9;D6RGK3;D6RIY1;D6RHW1	19	10	67	271	2.32125e+06	6.23549e+06	2.08679e+06	7.58792e+06	1.58613e+06	413378	555090	3.55422e+06	1.3053e+06	527991	TAF9	4.55786e+06	851532	1.79584e+06	0.186827	0.394008	-2.42022	-1.3437
Q1ED39;H3BPL4;H3BNU8;H3BMC9	54	54	64.2	746	5.4969e+06	1.56459e+07	5.5465e+06	1.43017e+07	406682	28973.8	34890.4	1.6436e+06	108601	42562.8	KNOP1	1.02478e+07	156849	598254	0.0153057	0.0583789	-6.02979	-4.09841
Q29RF7;H0Y9L9;H0Y9L6;H0Y9X6	58	54	53.9	456	1.7838e+06	1.87158e+06	2.24635e+06	1.29489e+06	214745	107061	71704.3	1.32447e+06	510112	512327	PDS5A	1.79916e+06	131170	782304	0.0729065	0.434817	-3.77781	-1.20152
Q2LD37;H3BLT5;H0Y781;H7C0G8	5	5	1.6	5	754768	1.40646e+06	920708	786059	278875	401100	248355	239379	105772	168457	KIAA1109	966998	309443	171202	0.320004	0.177045	-1.64384	-2.49781
Q2NKX8;B5MDQ0	32	32	38.2	96	17357.6	55141.6	21741.5	53636.1	4316.57	29022.2	40075.4	76373.1	14489.3	5649.7	ERCC6L	36969.2	24471.4	32170.7	0.661939	0.870202	-0.595229	-0.200577
Q2TAY7	23	23	55.6	293	1.27038e+06	923077	1.25325e+06	367907	187719	109345	95585.7	270468	2155.1	16101.2	SMU1	953654	130883	96241.5	0.137244	0.100919	-2.86518	-3.30873
Q2TBE0;H7C3G7;H0YE03	21	21	26.7	66	397047	32662.3	312854	45783.5	247894	58375.8	50470.4	6989.39	28288.4	29036.3	CWF19L2	197087	118913	21438	0.603355	0.108775	-0.72892	-3.20059
Q32P41	3	3	8.8	7	27292.3	49036	11238.9	17840.7	216479	174909	77646.4	16620.2	97955.3	220473	TRMT5	26352	156345	111683	5.93294	4.23812	2.56875	2.08342
Q32Q12;P22392;J3KPD9;E7ERL0;O60361;F6XY72	18	9	76.7	183	74873.5	635527	73139.8	321293	290486	162344	575274	319807	528773	234404	NME1-NME2;NME2;NME1	276208	342701	360995	1.24073	1.30697	0.311195	0.386222
Q3ZCQ8;M0R0C3;M0R2F8;M0R003;M0R1Y4;M0R047;M0QXC3;M0R2Z3	12	9	39.4	190	936813	418072	974926	320453	110954	1809.75	7681.46	508090	111903	39149.8	TIMM50	662566	40148.3	219714	0.0605951	0.331611	-4.04465	-1.59244
Q4G0J3;H0YA82;D6RFF0;D6R9Z6;D6RF22;D6RF49;D6RAF3	16	16	33	46	290801	276678	185651	110825	52209.4	38036.2	47780.7	725698	94856.2	44385.4	LARP7	215989	46008.7	288313	0.213015	1.33485	-2.23098	0.416682
Q5CZC0;H7BZL6	8	8	2	12	181289	208355	101620	85505.1	20170.3	71574.9	47029.8	1.08101e+06	875383	711129	FSIP2	144192	46258.4	889174	0.32081	6.16659	-1.64021	2.62447
Q5H9F3;A0A075B6Q3;H7C4B2	13	13	10.2	27	122049	93920.6	6732.97	515292	49461.1	169054	45930.9	27260.5	85226.2	129169	BCORL1	184499	88148.7	80552	0.477774	0.436599	-1.0656	-1.19562
Q5SW79;H0Y2V6;H0YB92;E7EWM2;E7EMW0;E5RJT5;E5RFU8;H0Y4T4;E5RIH6;E5RG47;Q96L14;E5RGW7;H0YB66	49	48	37.8	165	25154.3	80507.1	53900.4	61201.5	87235.5	15414.8	8604.89	306864	49435.9	14517.4	CEP170	55190.9	37085.1	123606	0.671942	2.2396	-0.573591	1.16324
Q5T3I0;A0A0A0MRK1;E9PAV9;F8W895;E9PPY4;F2Z3C6	23	23	52.2	271	1.80821e+06	5.33254e+06	1.80044e+06	4.10922e+06	501319	10420.7	17690.4	682453	59782.6	6359.68	GPATCH4	3.26261e+06	176477	249532	0.0540907	0.0764823	-4.20847	-3.70873
Q7L590;Q5T670;C9J600	8	8	12.5	20	48016.3	118733	73033.9	103674	18397.9	85696.6	24673.7	37687.5	24739.8	83131.1	MCM10	85864.2	42922.7	48519.5	0.499891	0.565072	-1.00031	-0.823493
Q5T6F2;A2A305;Q5JV08;A0A0D9SFI5	12	12	18.9	85	14742	99219.3	25583.6	115408	576998	82894.1	101295	1.27505e+06	232342	58575.4	UBAP2	63738.2	253729	521988	3.9808	8.18956	1.99306	3.03379
Q5T749	9	9	20.4	57	453975	171144	360413	802557	24154.1	291347	909711	12226.5	15631.6	71286.7	KPRP	447022	408404	33048.3	0.913611	0.0739298	-0.130348	-3.7577
Q5TZA2;B1AKD8	4	4	2.7	27	14095	189347	22988.9	989165	22264.1	39613	60713.7	29690.3	205489	216337	CROCC	303899	40863.6	150506	0.134464	0.495248	-2.8947	-1.01378
Q5UIP0;H7C2B5;H7BZN3	89	89	43.8	906	6.73754e+06	1.59176e+07	8.35866e+06	1.31667e+07	51472.5	28444.1	55097.2	341491	42017.7	17137.2	RIF1	1.10451e+07	45004.6	133548	0.00407461	0.0120912	-7.93912	-6.3699
Q5VT52	51	51	52.9	522	2.86515e+06	6.73839e+06	3.4974e+06	4.39449e+06	616659	2551.32	28927.4	943653	305265	2524.63	RPRD2	4.37386e+06	216046	417147	0.0493948	0.0953729	-4.3395	-3.39028
Q8TEW0;Q5VWU8;Q5VWV2;F5GZI3	15	12	16.4	25	29980.4	46771.2	40905.8	117076	15694.1	67853.2	46380.1	76875	72436.2	83406.4	PARD3	58683.4	43309.2	77572.5	0.738014	1.32188	-0.438281	0.402593
Q5W0B1	33	33	46.6	326	1.09613e+06	2.28833e+06	999862	2.51962e+06	737272	244050	297879	2.20544e+06	627506	391821	RNF219	1.72598e+06	426400	1.07492e+06	0.247048	0.622787	-2.01714	-0.683189
Q60FE5;A0A087WWY3	140	3	58.9	40	134679	92879.6	119724	49386.8	204714	81199.8	86300	678307	167695	37004.4	FLNA	99167.5	124071	294335	1.25113	2.96806	0.323228	1.56952
Q63HK5	28	27	36.8	140	646188	910265	623141	114002	76435.3	118968	89604.8	155424	18510.7	98513.4	TSHZ3	573399	95002.8	90816.2	0.165683	0.158382	-2.5935	-2.65852
Q641Q2;E7ESD2;F8W7U3;A0A087WYF6;B1AP61;Q5T1D7	42	9	50.6	200	23656.5	72819.9	13606.9	104077	634307	41637	29453.6	1.89178e+06	83652.2	112992	FAM21A	53540	235132	696143	4.39171	13.0023	2.13478	3.70069
Q6IN85;G3V5Z3;H0YIY8;G3V5A2;H0YJN6;G3V4R3;G3V231	32	24	39.5	231	677599	2.06709e+06	1.38163e+06	1.31862e+06	75242.3	73263.5	33600.7	146616	24615.7	25056.3	SMEK1	1.36124e+06	60702.2	65429.2	0.0445934	0.048066	-4.48703	-4.37884
Q6IQ49	15	15	39.2	88	374695	681717	314309	483094	71220.4	51446.7	57015.9	53874.3	7030.84	70579.8	SDE2	463454	59894.4	43828.3	0.129235	0.0945689	-2.95193	-3.40249
Q6MZP7;D6REW4	19	19	38.2	206	742000	1.22761e+06	859661	1.13015e+06	202051	110452	710.347	649319	115887	26606.6	LIN54	989855	104404	263938	0.105474	0.266643	-3.24503	-1.90702
Q6P2E9;I3L2F4;I3L0V0;I3L3M2	54	54	53.4	352	119522	80542.5	13726.7	288194	3.09547e+06	287773	754328	5.82557e+06	902768	362617	EDC4	125496	1.37919e+06	2.36365e+06	10.9899	18.8344	3.4581	4.2353
Q6P2Q9;I3L0J9;I3L3Z8;I3L1T8	118	118	60.8	1466	7.29424e+06	9.10069e+06	9.96358e+06	3.96644e+06	289805	157934	477815	483145	43092.4	420084	PRPF8	7.58124e+06	308518	315440	0.0406949	0.041608	-4.61901	-4.58699
Q6P4R8	17	10	21.3	66	234574	178197	245626	25119.4	5.22248	7.58205	5.29881	3731.08	36293.2	35357.2	NFRKB	170879	6.03445	25127.2	3.53141e-05	0.147046	-14.7894	-2.76566
Q6PJT7;G3V256;A0A3B3IT62;G3V3Y4;G3V411;A0A087WTC9;G3V240;G3V572;G3V2X4;G3V473	34	5	55.8	428	1.73198e+06	4.76387e+06	2.27055e+06	3.26152e+06	176322	29830.1	24693.1	692663	72523.4	2971.13	ZC3H14	3.00698e+06	76948.5	256052	0.02559	0.0851527	-5.28828	-3.5538
Q6PKG0;A0A0B4J210;E5RH50;H0YBW1;H0YC73;H0YC33;H0YAN4;Q659C4;E5RHK4;H0YBM7;H0YBR8;H0YAX9;H0YBJ5	47	43	55.1	367	934161	1.55392e+06	1.39956e+06	390345	668704	32580.4	23596.2	1.60397e+06	96311.4	30107.5	LARP1	1.0695e+06	241627	576798	0.225926	0.539317	-2.14608	-0.890794
Q6R327;D6R9S6	13	13	10.9	34	18312.8	30746.6	3865.19	64034.5	88218.2	195217	65659	35790.2	15495.9	112396	RICTOR	29239.8	116365	54560.7	3.97967	1.86598	1.99265	0.899931
Q6ZU65;H7C4P8;C9J6Y5	17	17	18.4	62	359944	22290.3	164696	21341.5	83232.2	51214.7	40962.9	27686.5	52842	103413	UBN2	142068	58469.9	61313.7	0.411563	0.43158	-1.28081	-1.2123
Q6ZVF9	4	4	6.1	5	22144.7	49360.4	26996	109726	5.22248	7.58205	5.29881	40462.3	21079.7	32126	GPRIN3	52056.8	6.03445	31222.6	0.00011592	0.59978	-13.0746	-0.737495
Q70EL1;X6RGF2;X6RH50;H7C296;R4GN32;H7C1E9	3	3	2	12	22834.3	68767	25237.7	444578	32502.8	54430.3	80235	49635.2	32358.7	165714	USP54	140354	55722.7	82569.3	0.397014	0.588292	-1.33274	-0.765397
Q76FK4;F5H101;F8WE42;F5GWN9;A0A0A0MSJ1;F5H8B8;F5H692;F5H532;F5H797;F5H0I5;F5GXV1;F5H7D5	49	49	46.2	274	962860	1.97403e+06	1.57647e+06	1.61243e+06	15810.2	162394	330949	1.11346e+06	92666.1	105333	NOL8	1.53145e+06	169718	437152	0.110822	0.28545	-3.17369	-1.80869
Q7KZF4;H7C597	56	56	70	665	3.17894e+06	4.02659e+06	3.33658e+06	2.41364e+06	456735	18442.5	19629.3	1.41447e+06	62040.6	11032.5	SND1	3.23894e+06	164936	495849	0.0509228	0.15309	-4.29554	-2.70755
Q7L576;A0A0G2JR96;A0A0G2JQT1;H0YL50;A0A0G2JRX2;A0A087WU52;A0A0G2JRV9;A0A087WWL1;A0A0G2JQH3;A0A087WVZ5	29	15	28.5	194	567512	470227	607210	623898	150406	88248.3	214965	61839	2829.53	296826	CYFIP1	567212	151207	120498	0.266579	0.212439	-1.90737	-2.23488
Q7Z2K6;E7ER77;A0A0C4DGF0	10	10	15.9	40	194160	82311.2	180660	324592	198852	199523	119196	439382	148622	46322.8	ERMP1	195431	172524	211442	0.882786	1.08193	-0.179864	0.113605
Q7Z2W4;C9J6P4;H7C5K1;Q9H0J9;G5E9U9	36	36	59.4	293	597313	689424	422069	89026.7	1.00614e+06	41301.1	375473	1.41356e+06	213014	351402	ZC3HAV1	449458	474304	659324	1.05528	1.46693	0.0776246	0.5528
Q7Z406;M0QY43	16	4	9.3	36	187056	501152	154433	186188	122750	12841.4	51607	77808.7	17000.4	41341.4	MYH14	257207	62399.4	45383.5	0.242604	0.176447	-2.04333	-2.50269
Q7Z417	21	21	40.6	147	46168.6	92409.1	42773.2	105731	1.54825e+06	111726	287065	2.43456e+06	648143	167560	NUFIP2	71770.4	649014	1.08342e+06	9.04293	15.0957	3.17679	3.91606
Q7Z4H7;Q5VY60;Q5SYF9	38	38	49.4	151	102407	92716	82474.2	180557	453629	39510.2	41010.4	681695	113322	17696.4	HAUS6	114539	178050	270904	1.5545	2.36518	0.636446	1.24195
Q7Z4T9	3	3	4	15	103994	320414	95936.2	240956	952805	23601.3	159927	6.38643	6.37805	4.57789	MAATS1	190325	378778	5.78079	1.99016	3.03733e-05	0.992887	-15.0068
Q7Z4W1;J3KS22;J3QS36;J3QL34;J3KRZ4;J3KSZ5;J3QS45;J3QRQ2	13	13	62.3	102	145336	190916	77813.2	98877.5	26783.3	6662.91	22359.8	156550	23452.2	6386.71	DCXR	128236	18602	62129.6	0.145061	0.484495	-2.78527	-1.04545
Q7Z589;E9PMC9;H0YCS3;H0YET8;H0YEP9;E9PPE6;H0YDI4	38	38	46.7	270	1.10728e+06	1.26575e+06	855587	1.40789e+06	117971	141048	97947	504851	12037.7	58127.9	EMSY;C11orf30	1.15913e+06	118989	191672	0.102654	0.165359	-3.28414	-2.59632
Q7Z5K2;F6QZY1;Q8WVX6	63	63	60.8	647	4.27832e+06	6.81226e+06	5.23318e+06	6.38506e+06	110014	6252.75	36930.1	407471	104320	14090.7	WAPAL	5.6772e+06	51065.8	175294	0.00899488	0.0308768	-6.79668	-5.01733
Q86T29	6	6	11.4	33	166668	2.28654e+06	274665	1.05735e+06	546976	165932	557357	170619	63933.5	77303.6	ZNF605	946304	423422	103952	0.447448	0.109851	-1.16021	-3.18639
Q86UK7;H3BPG6;H3BQQ2;H3BR87	14	14	20.4	55	46424.9	72175.4	27719.5	131216	45950.1	22867.9	36029.9	81261.1	25690.4	50296.1	ZNF598	69384	34949.3	52415.8	0.503709	0.755446	-0.989338	-0.404599
Q86V21	3	3	7.1	13	52024.6	61757.8	36420	101786	10696	288217	67771.3	68500.1	50246.5	2615.01	AACS	62997.1	122228	40453.9	1.94021	0.642154	0.956216	-0.639009
Q86VP6;A0A0C4DGH5;H0YH27;A0A3B3ISC4;F8WBB8	52	47	50.3	664	3.305e+06	2.58884e+06	2.98463e+06	2.10807e+06	226397	9516.9	10687.5	618941	63747.9	9840.18	CAND1	2.74663e+06	82200.3	230843	0.0299277	0.0840459	-5.06238	-3.57268
Q86XP3;A0A0A0MSJ0;J3QRI2;J3KTK9;J3KRE3	43	43	58.4	532	3.85841e+06	8.22695e+06	5.85616e+06	6.37216e+06	465601	32506.1	40455.2	1.07923e+06	162266	17599.7	DDX42	6.07842e+06	179521	419699	0.0295341	0.0690474	-5.08147	-3.85627
Q8IWC1;A0A0A0MRP0	21	21	30.1	91	141644	11061.5	96714.4	252595	20855.3	27538.4	248210	190247	74995	40857.3	MAP7D3	125504	98867.8	102033	0.787768	0.812988	-0.344157	-0.298694
Q8IWX8;J3QK89	25	25	39.2	333	2.07437e+06	4.32602e+06	2.04837e+06	3.06804e+06	452091	10796.7	13394	825611	149748	36072.7	CHERP	2.8792e+06	158761	337144	0.0551405	0.117096	-4.18074	-3.09423
Q8IWZ3;E9PDP5;H7C2F5;H3BLS9;H0Y4P6;H0Y785;H0Y472;H0Y7Y3;A0A0A0MQZ8;D6RHC4;H7C0V5	29	18	16.8	90	12193.3	122635	22902.7	86031.4	143525	10390.8	27358.1	869300	3821.99	272272	ANKHD1	60940.6	60424.5	381798	0.991531	6.26509	-0.0122697	2.64734
Q8IX90	26	25	78.2	313	118718	310853	134521	342886	7.48057e+06	2.61367e+06	3.29544e+06	1.01664e+07	4.24114e+06	2.24983e+06	SKA3	226744	4.46323e+06	5.55245e+06	19.684	24.4877	4.29895	4.61399
Q8IY92	25	25	18.8	147	626668	783523	443256	926412	39362.7	269602	61455.2	42004.7	12997.3	23988.1	SLX4	694965	123473	26330	0.177668	0.0378868	-2.49274	-4.72216
Q8IYB1	3	3	8.6	9	1.87379	12.6826	2.56428	16.9515	14157.1	98198.3	42538.3	41222.6	62313.2	81368.9	MB21D2	8.51803	51631.3	61634.9	6061.41	7235.81	12.5654	12.8209
Q8IYB5;A0A087X1X9	4	3	9.4	36	87271	135288	98417.5	66674.3	101033	29191	10425.1	110783	85943.7	101786	SMAP1	96912.7	46882.9	99504.3	0.483764	1.02674	-1.04762	0.0380725
Q8IYI6	5	5	10.5	7	145706	32650.1	137526	44027.7	309743	38639.6	58320	27214.3	12653.1	42477.1	EXOC8	89977.4	135567	27448.2	1.50668	0.305056	0.591376	-1.71285
Q8IZD4;F5H4R4;B4DVJ6	8	3	18.3	24	10530.4	74842.1	20978.7	170289	26865.8	241151	72937.6	258823	1990.79	134258	DCP1B	69160.1	113652	131690	1.64331	1.90414	0.716604	0.929136
Q8N0X7	22	22	40.7	152	232673	596257	323537	199522	359498	47008.1	44728.3	894716	170041	73425.4	SPG20	337997	150411	379394	0.445008	1.12248	-1.1681	0.166685
Q8N163;H0YB24;G3V119;E5RHJ4;A0A087X2B6;E5RFJ3;E5RGU7;H0YC69;H0YC58;E5RHH8	41	41	62.3	517	3.78897e+06	1.05382e+07	4.65421e+06	6.32597e+06	763496	45582.6	78340.7	2.23553e+06	243853	54201	CCAR2	6.32684e+06	295807	844527	0.0467543	0.133483	-4.41876	-2.90527
Q8N5C6	4	4	5.4	13	13569.6	49344.4	24251.7	780299	10117.7	121807	31140.2	347922	299073	80113.2	SRBD1	216866	54355	242369	0.250638	1.1176	-1.99632	0.160402
Q8N5K1;A0A2R8Y540;I3L1N9;D6RCF4	11	11	64.4	101	686927	964433	530815	648645	43788	52413.8	12979.1	84212.7	13790.3	705.747	CISD2	707705	36393.6	32902.9	0.0514249	0.0464924	-4.28139	-4.42686
Q8N6T3;E5RHC5;E5RHT6;F8W1U7;F8VWH9;F8VWB3;E5RGL6;E5RIU2;E5RHH7	9	9	31.3	43	64875.1	193937	28437.8	111125	212681	71624.5	64688	313031	90543.4	26090.9	ARFGAP1	99593.7	116331	143222	1.16806	1.43806	0.22411	0.524124
Q8N766;H7C4E3;A0A286YEW0;Q5TG59	28	28	39.1	143	374576	182652	375225	46305.6	1.47374e+06	71069.2	312142	473807	167053	1.44799e+06	EMC1	244690	618984	696285	2.52967	2.84558	1.33895	1.50872
Q8NC51	26	26	59.6	324	753682	95940.1	1.63429e+06	575933	313170	5864.1	20320.1	1.41493e+06	182442	92723.3	SERBP1	764961	113118	563366	0.147874	0.736464	-2.75756	-0.441314
Q8NDV7;H7C269;H3BRT3;H3BTQ1	13	12	10.4	27	1.87379	12.6826	2.56428	16.9515	75035.9	97423.4	82761.9	42479	26536.2	40891.4	TNRC6A	8.51803	85073.7	36635.5	9987.48	4300.94	13.2859	12.0704
Q8NE71;H0YGW7;A0A0G2JIC2;Q5STZ8;F5GYK6	32	32	39.3	217	711245	473957	775198	626087	1687.68	248228	427497	42581.2	3047.43	8555.45	ABCF1	646622	225804	18061.4	0.349206	0.0279319	-1.51785	-5.16194
Q8NEL9;A0A087X0H7;A0A669KB51;A0A669KAW5;A0A669KB64	12	12	17.7	41	40387.1	49854.4	192154	66093.1	29618.1	38587.7	22358.8	152140	40470.8	24941.6	DDHD1	87122	30188.2	72517.4	0.346505	0.832365	-1.52905	-0.264711
Q8NG31;E9PPJ1;H0YCZ2;H0YEY7;H0YN41	74	74	44.6	617	2.67687e+06	1.10639e+06	1.83043e+06	619518	396351	38374.3	47518.9	1.68483e+06	112379	43040.2	CASC5	1.5583e+06	160748	613416	0.103156	0.393643	-3.2771	-1.34504
Q8NHV4;G3V4I9	11	11	27.4	53	27019.6	66572.5	10094	192664	257791	20336	25770.6	492769	51344.4	9887.71	NEDD1	74087.5	101299	184667	1.36729	2.49255	0.45132	1.31762
Q8TC07;F8WCB5;F8WDJ1;F8WF35	31	14	46.9	231	123438	90766.4	72109	501512	1.77293e+06	268543	485383	2.66253e+06	680424	163084	TBC1D15	196956	842284	1.16868e+06	4.2765	5.9337	2.09643	2.56893
Q8TCU6;H0YDZ4	6	6	4.6	32	49482.6	153519	61388.5	158217	447416	385409	1.43755e+06	125759	299873	2.45254e+06	PREX1	105652	756793	959389	7.16309	9.08067	2.84058	3.1828
Q8TD16	36	32	49.8	145	66785.4	48236.4	4177.09	337707	700955	13274.5	211534	1.72698e+06	166143	150224	BICD2	114226	308588	681115	2.70155	5.96285	1.43379	2.576
Q8TD19;G3V459	11	11	17.8	36	87947.5	12962.3	60297.3	161597	146370	85914.2	20016.8	40895.3	19534.8	42904	NEK9	80700.9	84100.4	34444.7	1.04212	0.426819	0.0595267	-1.2283
Q8TDD1;F8VRX4;H0YHH7;H0YHZ9	31	31	46.3	177	555084	98986	891767	4.3171e+06	607804	926486	1.37302e+06	141469	68471.8	1.82527e+06	DDX54	1.46573e+06	969104	678405	0.661173	0.462843	-0.5969	-1.1114
Q8TEQ6	52	52	48.9	298	684662	381380	820017	32528.2	190822	17567.3	17418.7	749145	7026.35	7602.27	GEMIN5	479647	75269.5	254591	0.156927	0.530789	-2.67184	-0.913789
Q8WW12	10	10	48.3	224	1.85729e+06	9.33901e+06	2.07783e+06	8.6099e+06	571033	175005	292995	934694	402266	142684	PCNP	5.47101e+06	346344	493215	0.0633054	0.0901506	-3.98153	-3.47152
Q8WWM7;H3BUF6;H3BSK9;H3BSQ5;H3BUE3;H3BRB0;A0A0C4DGL7	40	40	39.3	390	97403.5	101298	51732.9	91904	5.04828e+06	1.19898e+06	1.1738e+06	8.5654e+06	3.41411e+06	898575	ATXN2L	85584.6	2.47369e+06	4.2927e+06	28.9034	50.1574	4.85317	5.64839
Q8WX93;H0YA05;A0A3B3ISX8;F8WA26;H0Y952;D6R9F5	36	32	35.6	241	265452	91855.7	106057	97534.4	669922	196005	492408	2.06808e+06	837273	193969	PALLD	140225	452778	1.03311e+06	3.22895	7.3675	1.69106	2.88118
Q8WXF1;X6RDA4	28	27	53.9	342	3.17268e+06	7.8583e+06	3.61433e+06	6.84011e+06	683854	76767.1	129919	1.48097e+06	260224	228640	PSPC1	5.37136e+06	296847	656612	0.0552648	0.122243	-4.1775	-3.03217
Q8WYP5;H7C4S1	107	107	55.2	1296	9.84972e+06	2.37845e+07	1.08555e+07	2.88075e+07	392192	5933.93	22979.8	894440	71457.1	38721.4	AHCTF1	1.83243e+07	140369	334873	0.00766025	0.0182748	-7.02839	-5.774
Q92572;F5H459	8	8	40.9	89	250828	180279	147681	86417	810743	130717	211980	1.41792e+06	411657	198427	AP3S1	166301	384480	676001	2.31195	4.06492	1.20911	2.02323
Q92610;H0YM74	11	11	13.5	42	141820	101708	68458.3	124102	5.22248	7.58205	5.29881	158456	204289	218021	ZNF592	109022	6.03445	193589	5.53508e-05	1.77569	-14.141	0.828378
Q92616	139	139	61.3	1360	4.20948e+06	3.22746e+06	5.72863e+06	1.37684e+06	119695	4599.81	3640.77	566490	33083.3	20163.7	GCN1L1	3.6356e+06	42645.2	206579	0.0117299	0.0568212	-6.41367	-4.13743
Q92621;U3KPX2;U3KQ97;U3KQ47	50	50	33	281	684036	170439	682057	232449	103315	13985.9	9175.31	45067.7	3891.48	17559.6	NUP205	442245	42158.8	22172.9	0.095329	0.0501372	-3.39094	-4.31798
Q92667;I3L2A2;I3L2N7;I3L0W0;I3L0K6;I3L364;I3L3K1;I3NI36	24	24	36.2	165	1.87379	12.6826	2.56428	16.9515	1.14019e+06	78292.1	285321	2.31006e+06	156595	99922.9	AKAP1	8.51803	501267	855527	58847.7	100437	15.8447	16.6159
Q92733;H0YE12;H0Y679	15	15	37.1	173	1.84689e+06	4.45414e+06	2.3907e+06	3.59898e+06	57719.4	47652.6	70050	194117	12358.7	40153.2	PRCC	3.07268e+06	58474	82209.6	0.0190303	0.026755	-5.71556	-5.22405
Q92769;H3BM24;E5RH52;E5RG37;E5RFI6;E5RJ04;E5RGV4;E5RHE7;E5RFP9;E5RK19	15	10	41.8	287	1.24556e+06	4.11617e+06	1.61204e+06	2.73679e+06	160233	8201.54	40649	290429	56595.3	20601.9	HDAC2	2.42764e+06	69694.5	122542	0.0287087	0.0504778	-5.12237	-4.30821
Q92878;A0A1W2PQ90;A0A494C1B7;A0A494BZX5;A0A494C122;A0A494C0Y7;E7ESD9;E7EN38;A0A494BZX8;H7C0P8;E9PM98;A0A494BZW0;C9JNH8;REV__H7C296;REV__H7C1E9	40	38	34.3	188	494796	128099	292437	988295	103874	109160	123756	886728	183045	39237.8	RAD50	475907	112263	369670	0.235893	0.77677	-2.08379	-0.36444
Q92917	32	32	66.4	473	3.85245e+06	9.0305e+06	5.13702e+06	6.45255e+06	970253	43005.5	70715.9	1.53484e+06	162108	145200	GPKOW	6.11813e+06	361325	614048	0.0590581	0.100365	-4.08172	-3.31667
Q92945;A0A087WTP3;M0R0I5;M0QYH3;M0R0C6;M0QYG1;M0QXW7;M0R3J3;M0R251;M0R263	28	26	50.6	405	2.44069e+06	8.48539e+06	2.78181e+06	6.37426e+06	785819	51186.5	79873.6	1.39805e+06	483090	42134.6	KHSRP	5.02054e+06	305626	641092	0.0608752	0.127694	-4.038	-2.96924
Q92973;S4R398;E7EW37	25	20	37.4	177	495481	41039	230062	48250.8	44800.5	60995.6	14770.9	179405	26694.9	8890.01	TNPO1	203708	40189	71663.3	0.197287	0.351794	-2.34163	-1.5072
Q92997;F8WCF1;A0A3B3ISG4	23	18	39.4	440	1.90927e+06	5.20614e+06	2.16963e+06	5.58355e+06	3.9533e+06	2.71732e+06	2.3072e+06	7.49674e+06	5.61951e+06	2.27735e+06	DVL3	3.71715e+06	2.9926e+06	5.1312e+06	0.805081	1.38041	-0.312794	0.465099
Q96A49	11	11	34.1	36	22876	87256	28037	85410.7	77901.8	140273	88351.5	557176	31487.4	9581.48	SYAP1	55894.9	102176	199415	1.82799	3.56768	0.870262	1.83499
Q96AG4;I3L223	19	19	53.7	343	4.25865e+06	7.78247e+06	5.52083e+06	6.17598e+06	1.29995e+06	80703.1	230710	2.02409e+06	132626	201875	LRRC59	5.93448e+06	537120	786197	0.0905083	0.132479	-3.46581	-2.91616
Q96BY7	54	53	34.2	175	43832.2	112416	57686.8	95198.4	314584	87261	91810.3	593066	66471.9	17732.1	ATG2B	77283.4	164552	225757	2.1292	2.92116	1.09031	1.54654
Q96CB9;M0R1K5;A0A087X0V6;A0A087WUV3	3	3	9.4	63	49920.6	5.89189e+06	54295.4	8.36303e+06	5.21299e+06	3.53916e+06	3.82324e+06	2.37197e+06	1.00949e+07	7.63798e+06	NSUN4	3.58978e+06	4.1918e+06	6.70161e+06	1.1677	1.86686	0.223673	0.90061
Q96CN7;D6RGE2	12	12	49.3	98	197406	106732	331930	155900	134154	12044.7	28877.2	315845	78305.9	15103.6	ISOC1	197992	58358.5	136418	0.294752	0.689009	-1.76243	-0.537406
Q96DG6	8	8	38	64	220812	35288.5	210537	40702	8955.24	75816.2	54066.3	71084.3	5946.92	52756.1	CMBL	126835	46279.3	43262.4	0.364878	0.341092	-1.45451	-1.55177
Q96EA4;H0YBG5;D6RC83;D6RIF7;D6RIB8;D6REZ1;D6R936;D6RCL1;D6RDK5	32	32	63.1	176	661536	415790	426795	355489	192123	12538.9	20578.8	905684	153592	32814.5	SPDL1	464902	75080.2	364030	0.161497	0.783025	-2.63042	-0.35287
Q96HI0;C9JHT8;H7C2F8	6	6	13.5	10	38503.7	74959.2	31322.5	144534	5.22248	7.58205	5.29881	798817	47525	59882.5	SENP5	72329.8	6.03445	302075	8.34296e-05	4.17635	-13.5491	2.06224
Q96I24;A0A494C1K6	12	11	28.3	37	47670.6	63772.6	5449.12	216379	185012	196060	57624.2	354870	45885.5	92459.5	FUBP3	83317.9	146232	164405	1.75511	1.97323	0.811561	0.980557
Q96I25;Q5W010;Q5W012;Q5W011;H0Y6J6	30	30	69.1	381	3.10324e+06	1.09711e+07	3.34905e+06	9.85865e+06	548277	41023.7	58470.2	1.11381e+06	194220	56893.2	RBM17	6.82052e+06	215923	454975	0.0316579	0.0667068	-4.98129	-3.90602
Q96IX5	3	3	44.8	72	566260	1.67052e+06	612833	1.1974e+06	158303	10712	24432.1	211551	23278.7	17131.6	USMG5	1.01175e+06	64482.4	83987.1	0.0637333	0.0830113	-3.97181	-3.59055
Q96JM3;S4R3K0;A0A2R8Y735;A0A2R8Y4S6	52	52	66.5	664	5.15508e+06	1.34358e+07	5.17818e+06	1.34816e+07	714702	19000.7	25336.5	1.23841e+06	99917.5	39624.3	CHAMP1	9.31267e+06	253013	459318	0.0271687	0.0493218	-5.20191	-4.34163
Q96JM7;E9PI01;E9PLL7	36	36	49.2	336	2.53647e+06	3.80815e+06	2.57295e+06	4.77665e+06	679231	99736	179433	1.69264e+06	338758	68304.8	L3MBTL3	3.42356e+06	319467	699900	0.0933142	0.204437	-3.42176	-2.29028
Q96JQ2	4	4	6.4	9	159416	92732.3	131083	108629	26247.5	24345.8	61962.3	41258.2	38779.6	82445.2	CLMN	122965	37518.6	54161	0.305115	0.440458	-1.71257	-1.18292
Q96K76	7	7	7.3	28	888535	1.00589e+06	26107.2	773490	626835	192722	61819.9	52615.1	29224.6	52844.4	USP47	673505	293792	44894.7	0.436214	0.0666583	-1.19689	-3.90707
Q96LB3;A0A3B3IT46;E5RIF0;E5RH29;E5RGX6;E5RJK3	28	28	57.3	86	1.87379	12.6826	2.56428	16.9515	294593	39880.4	101780	1.26678e+06	14268.4	31242.4	IFT74	8.51803	145418	437430	17071.8	51353.4	14.0593	15.6482
Q96P47;C9J975;Q9UPQ3;A0A087X044;H0Y873;E7ESL9;A0A087X1U1;F5GXM9;E7EUN2;C9J8Z2;H7C5G0;H7C4U6;H7C4F1	6	6	9.8	32	46994.1	321199	18261.1	385275	46379.1	90540.1	97342.1	32614.7	25030.8	78969.3	AGAP3	192932	78087.1	45538.2	0.404738	0.236032	-1.30494	-2.08295
Q96P70	19	19	30	146	327937	227499	277639	225556	68796.2	419.999	11552	281597	22349.6	2574.44	IPO9	264658	26922.7	102174	0.101727	0.38606	-3.29723	-1.3731
Q96PK6;A0A0A6YYI9;A0A0A0MSL8;B8ZZ74	13	11	25.7	142	454146	845373	572129	541137	127796	59437.9	27230.5	273558	5597.33	114303	RBM14	603196	71488.3	131153	0.118516	0.217429	-3.07685	-2.20138
Q96RQ3;E9PHF7;F5GYT8;E9PG35;F8WDI3	67	25	78.5	2267	1.31529e+07	2.70689e+07	1.29843e+07	3.64578e+07	2.14425e+07	1.06778e+07	1.60267e+07	4.07965e+07	2.42484e+07	1.73176e+07	MCCC1	2.2416e+07	1.6049e+07	2.74542e+07	0.715961	1.22476	-0.482047	0.292497
Q96RT1;H0YA04;H0Y9E8;B1AKT2	27	19	29.4	91	1.87379	12.6826	2.56428	16.9515	45246.3	10143.5	27305.4	332440	79746.7	14646.3	ERBB2IP	8.51803	27565.1	142278	3236.08	16703.1	11.66	14.0278
Q96S52	8	7	29	49	135007	72495	98446	97150.8	852220	134603	103616	5.52088e+06	202181	109052	PIGS	100775	363480	1.94404e+06	3.60686	19.2909	1.85074	4.26985
Q96S55	25	25	45.1	213	1.16846e+06	2.61927e+06	974886	2.32707e+06	110458	139517	96292.7	273753	24467.7	57196.2	WRNIP1	1.77242e+06	115423	118472	0.0651215	0.066842	-3.94072	-3.9031
Q99426;K7EP07;K7EK42;A0A494C0X0;K7EL99;K7EQH0;K7ER04	10	10	45.9	76	177668	413090	144283	311124	84549.1	175835	3163.76	337092	25375.3	11974.9	TBCB	261541	87849.3	124814	0.335891	0.477225	-1.57394	-1.06726
Q99536;K7ERT7;K7ESA3;K7ENX2;K7EM19;K7EJM4;K7ER81	16	16	56	125	535445	591619	456905	717397	61793.9	16410.6	49149.7	242709	73190.8	46399.4	VAT1	575341	42451.4	120767	0.0737847	0.209904	-3.76053	-2.2522
Q99613;B5ME19;H3BPE4;H3BPE3;H3BTY8	34	34	37.2	436	1.97543e+06	1.67896e+06	1.23194e+06	852801	1.01418e+06	85799.4	133145	2.03029e+06	403974	82829.1	EIF3C;EIF3CL	1.43478e+06	411040	839032	0.286483	0.584779	-1.80348	-0.774036
Q99614;H0YB37	5	5	21.9	22	124758	71514.5	128542	62435.7	103864	32934.3	19911.2	150934	61907.3	8680.39	TTC1	96812.4	52236.4	73840.5	0.539563	0.762718	-0.890137	-0.390779
Q99832;F8WAM2;F8WBP8;A0A0D9SG95	43	43	83.1	653	1.96267e+06	5.61847e+06	2.8034e+06	4.14732e+06	850754	60495.1	77255.5	2.30627e+06	436413	152527	CCT7	3.63297e+06	329502	965071	0.0906977	0.265643	-3.46279	-1.91244
Q99961;M0R0I3;M0QYE0;Q99962;M0R2K6	10	10	32.1	38	1.87379	12.6826	2.56428	16.9515	253807	34436.5	23490.6	513855	65079.6	9503.3	SH3GL1	8.51803	103911	196146	12199	23027.2	13.5745	14.491
Q9BPU6;E7EWB4;E7ESV0	4	4	8.5	41	369540	2.30757e+06	609247	3.20813e+06	871591	315981	161894	740727	222405	176537	DPYSL5	1.62362e+06	449822	379890	0.277049	0.233977	-1.85179	-2.09556
Q9BQ61;K7EN60;K7ELS0;K7ERU7	12	12	43.8	168	1.00461e+06	4.21484e+06	1.43754e+06	3.62958e+06	295801	41256.6	41527.8	553926	130482	67595.1	C19orf43	2.57164e+06	126195	250668	0.0490718	0.0974738	-4.34896	-3.35884
Q9BQG0;I3L1L3;I3L2H8;I3L311	72	72	62.8	1086	5.98893e+06	1.69644e+07	1.05992e+07	1.38893e+07	304583	7464.27	8454.86	516485	49000.7	2891.03	MYBBP1A	1.18604e+07	106834	189459	0.00900759	0.015974	-6.79464	-5.96813
Q9BQT8	5	5	25.1	17	80419.6	124932	59494.6	153819	51701.2	274834	266291	272742	67801.9	359447	SLC25A21	104666	197609	233331	1.88799	2.22928	0.916848	1.15658
Q9BRR8;K7EQ19	27	27	40.5	188	606582	318991	695951	337641	338393	123792	70020.9	1.02928e+06	65389.8	10605.3	GPATCH1	489791	177402	368426	0.362199	0.752211	-1.46515	-0.41079
Q9BSJ8;F8VZB1	40	40	43.6	291	746858	146904	963192	94645	142678	10895	9517.71	672645	19817	15523.1	ESYT1	487900	54363.7	235995	0.111424	0.483695	-3.16587	-1.04783
Q9BT22;K7EID2;K7EPU3;K7EQK1	4	4	11	20	18449.9	81832.4	54731.6	110914	35143.9	76542.6	92264.7	14898.1	434026	77533.3	ALG1	66482	67983.7	175486	1.02259	2.6396	0.0322258	1.40032
Q9BTE3	25	25	50.5	136	207783	240322	202063	88945.7	317969	208770	169492	129751	54412.7	464333	MCMBP	184778	232077	216166	1.25598	1.16987	0.328809	0.226343
Q9BW92;U3KQG0;F6S7Q7;U3KQ50;Q5T5E9	17	17	29.9	104	384709	113103	224981	27807.3	99071.7	31769.4	1362.17	14616.8	16803.2	39471.2	TARS2	187650	44067.8	23630.4	0.23484	0.125928	-2.09025	-2.98933
Q9BWF3;E9PB51;D6R9K7	12	3	46.2	101	515329	1.32203e+06	461957	597411	161430	138786	83375.6	304084	23363.8	97758.1	RBM4	724182	127864	141735	0.176563	0.195718	-2.50174	-2.35315
Q9BXJ9;A0A0B4J1W3	51	44	63.7	428	1.71335e+06	2.16686e+06	1.69871e+06	714307	3996.44	29756.6	2660.1	66436.4	6536.42	6082.07	NAA15	1.57331e+06	12137.7	26351.6	0.00771477	0.0167492	-7.01816	-5.89976
Q9BY89;A0A1B0GVJ7	43	43	34.1	129	43545.1	53560.5	37089	131016	114318	29914.7	20419.3	927034	13864.9	15803.1	KIAA1671	66302.8	54884	318901	0.827778	4.80976	-0.272684	2.26597
Q9H0A0;E9PMU0;E9PJN6	60	10	64.1	1071	4.84157e+06	2.55448e+07	1.14715e+07	3.09834e+07	452050	46132.3	36391.4	954678	154874	32402.7	NAT10	1.82103e+07	178191	380652	0.00978518	0.0209031	-6.67519	-5.58014
Q9H0C8;F8SNU7;H7C2I8;E9PC05;F8SNU6	16	16	48.7	189	964678	2.94545e+06	1.02109e+06	2.37566e+06	229555	39911.7	44790.3	624569	91115.4	33784.5	ILKAP;ILKAP3	1.82672e+06	104752	249823	0.0573444	0.13676	-4.1242	-2.87028
Q9H0D6	38	38	48.1	408	1.87017e+06	3.21396e+06	1.78337e+06	1.19827e+06	8642.12	45216.8	12895.7	229502	6850.41	21976.1	XRN2	2.01644e+06	22251.5	86109.4	0.011035	0.0427036	-6.50176	-4.5495
Q9H0U4;E9PLD0;Q92928	15	8	74.6	203	1.15869e+06	1.80227e+06	938542	1.58454e+06	346824	159429	196729	455638	241830	134960	RAB1B	1.37101e+06	234327	277476	0.170916	0.202388	-2.54864	-2.3048
Q9H1K0;H7C204;F8WE50;C9JZZ1;D6RD50	36	36	50.3	214	38975.1	121937	18194.3	177024	1.79429e+06	121690	657044	3.61509e+06	1.18948e+06	291454	RBSN	89032.8	857674	1.69867e+06	9.63324	19.0792	3.26802	4.25393
Q9H2M9;H7C4Y9;F8WDJ2	48	48	40.1	253	196461	65660.9	142515	43315	1.02131e+06	25350.6	316619	1.88237e+06	455716	162475	RAB3GAP2	111988	454426	833519	4.05781	7.44294	2.0207	2.89587
Q9H2P0;A0A669KBJ7;A0A2R8Y6X0;A0A2R8YCL6	57	57	58.1	642	4.64011e+06	6.10394e+06	4.43378e+06	6.08149e+06	345957	2215.82	81020	1.03298e+06	136649	12350.2	ADNP	5.31483e+06	143064	393994	0.026918	0.074131	-5.21529	-3.75378
Q9H3N1;G3V448	9	9	27.9	97	258267	485174	137402	444608	139489	9963.74	12532.6	176901	14653.7	41738.2	TMX1	331363	53995.2	77764.4	0.162949	0.234681	-2.61751	-2.09123
Q9H3S7;R4GMM7	12	12	9.7	26	96822.4	25193.3	7512.41	3.87195e+06	103890	149941	72774.6	80085	48375.6	97158.2	PTPN23	1.00037e+06	108869	75206.3	0.108828	0.0751785	-3.19987	-3.73354
Q9H444;P59074	9	9	47.3	111	257429	1.02768e+06	436574	643845	129128	16140.3	46736	227205	67062.1	13126	CHMP4B	591382	64001.3	102464	0.108223	0.173262	-3.20792	-2.52897
Q9H501;A0A087WX71	36	36	40	242	1.06055e+06	1.27697e+06	917640	881568	21061.7	152128	68272.2	87057.5	4162.25	87484.6	ESF1	1.03418e+06	80487.4	59568.1	0.0778272	0.0575993	-3.68358	-4.11781
Q9H582;A0A087WZL9	28	28	29.5	116	668718	67700.5	392342	45574.8	22359.9	39761.1	60768.6	349760	76044	65306.9	ZNF644	293584	40963.2	163704	0.139528	0.557604	-2.84137	-0.842687
Q9H5V9	12	12	42.3	126	980979	1.79623e+06	1.00239e+06	1.36058e+06	129675	126933	341666	164520	22253	3398.36	CXorf56	1.28505e+06	199425	63390.6	0.155189	0.0493295	-2.6879	-4.34141
Q9H6R7;C9JYC1	25	25	53.1	120	3849.77	101521	16800.9	87391.8	617464	100810	112351	1.29756e+06	142987	55226.7	C2orf44	52390.8	276875	498591	5.2848	9.51676	2.40185	3.25047
Q9H9B4;D6RFI0;S4R2X2;D6RDG7;D6RAE9	18	17	68.9	296	998741	2.19359e+06	1.0699e+06	1.53306e+06	457045	47025.7	59886.8	998941	103376	50910.6	SFXN1	1.44882e+06	187986	384409	0.129751	0.265325	-2.94619	-1.91417
Q9HB71;B2ZWH1	13	13	58.3	100	220436	181822	73323.2	190986	411357	88762.5	95306.3	617391	26875.5	61737.9	CACYBP	166642	198475	235335	1.19103	1.41222	0.252207	0.497963
Q9HBM6	14	5	55.4	61	415613	1.01612e+06	366376	526679	102823	22014.7	58007	83717.7	18127.8	13927.9	TAF9B	581197	60948.3	38591.1	0.104867	0.0663994	-3.25337	-3.91269
Q9HCN4;F8WD09	5	5	26.2	23	41072.6	70143.4	186506	68950.5	98224.6	58009.3	43848.5	30604.8	13088.5	106056	GPN1	91668.2	66694.1	49916.6	0.72756	0.544535	-0.458862	-0.876902
Q9NPI6;A0A087WT55;A0A087WVE6;A0A087WXD0	10	10	28.2	37	1.87379	12.6826	2.56428	16.9515	136197	128156	71791.7	215375	19312.9	33950.1	DCP1A	8.51803	112048	89546.1	13154.2	10512.5	13.6832	13.3598
Q9NR09	24	8	6.8	99	1.84356e+07	7.00886e+07	1.49274e+07	5.22749e+07	4.14907e+06	4.19358e+06	3.2281e+06	6.07078e+06	2.83166e+06	1.56128e+06	BIRC6	3.89316e+07	3.85692e+06	3.48791e+06	0.099069	0.0895905	-3.33542	-3.48051
Q9NR30	62	60	67.2	1249	1.26961e+07	3.64715e+07	2.08357e+07	2.41805e+07	1.53566e+06	82243.5	219383	2.85031e+06	340854	167769	DDX21	2.35459e+07	612429	1.11964e+06	0.02601	0.0475515	-5.26479	-4.39437
Q9NR31;Q5SQT8;H0Y5E8	6	4	43.9	71	59481	431227	125345	519960	180069	87473.7	92400.4	235807	131851	17149.6	SAR1A	284003	119981	128269	0.422463	0.451647	-1.2431	-1.14673
Q9NRA8;B1AKL4;B1AKL5;B0QYZ7;B1AKL6	9	8	15.1	19	3760.37	66255.1	14868.5	124998	48149.4	40110.7	45685.5	220532	49729.1	94395.9	EIF4ENIF1	52470.5	44648.5	121552	0.850926	2.31658	-0.232895	1.212
Q9NRC6	6	6	3	7	3607.18	66624.9	14010.9	121869	347851	62257.1	84628.3	6.38643	6.37805	4.57789	SPTBN5	51528	164912	5.78079	3.20044	0.000112187	1.67827	-13.1218
Q9NRL2;A0A087WWN7	29	29	26.6	145	442762	591447	418850	361304	26033	21400.5	43363	36007.3	2245.5	93893.7	BAZ1A	453591	30265.5	44048.8	0.0667242	0.0971114	-3.90565	-3.36422
Q9NRL3;F5GYK2;M0R0P4;M0R2A7;M0QYS2;M0R0W8;R4GN16;M0R317;M0QZM0	12	8	20.1	35	1.87379	12.6826	2.56428	16.9515	245881	36348.8	44604.3	445589	78442.9	39599.1	STRN4	8.51803	108945	187877	12789.9	22056.4	13.6427	14.4289
Q9NRN7;E9PLW6;E9PNF3	11	11	41.7	44	33584.4	104504	15712.6	158640	132657	112449	100437	270514	76943.9	1604.72	AASDHPPT	78110.2	115181	116354	1.4746	1.48962	0.560321	0.574941
Q9NRW3	6	5	40	32	1.05894e+06	65170.9	101355	42400.2	30555.3	66313.2	97416.9	101673	23666.8	20734.5	APOBEC3C	316967	64761.8	48691.4	0.204318	0.153617	-2.29112	-2.70259
Q9NU22;Q5T795;M0QXR3	63	63	15.4	200	625804	267768	291810	340280	1.22406e+06	237432	358871	57377.2	29152.7	45612.6	MDN1	381416	606787	44047.5	1.59088	0.115484	0.669827	-3.11423
Q9NUL3;E7EVJ4;E7EPX0;E5RJN7;E7EVI1;E5RJ67;H0YBY0;E5RFK1;E5RGQ5;E5RGT3	28	26	50.7	222	163152	86241.5	67174.9	102171	2.24157e+06	591253	670145	4.22528e+06	1.16826e+06	256991	STAU2	104685	1.16766e+06	1.88351e+06	11.154	17.9922	3.47949	4.1693
Q9NVI1;F8W7R3;H3BP78;H3BMG4;H3BT54;H3BQE2;H3BN35;H3BS60	57	57	50.5	702	3.04513e+06	6.12186e+06	4.43582e+06	3.98084e+06	92584.5	5331.96	7054.07	25109.3	2394.29	1019.08	FANCI	4.39591e+06	34990.2	9507.57	0.00795971	0.00216282	-6.97307	-8.85287
Q9NVM4;H3BNC0;H3BPZ8;H3BSS9;H3BRD3;H3BNS2;H3BRQ9;H3BTY1	13	13	28.8	125	128424	592821	246914	101511	516139	17320.3	34849.7	1.36463e+06	154256	104892	PRMT7	267418	189436	541259	0.708392	2.02402	-0.49738	1.01723
Q9NW82;D6RIW8	35	35	61	430	2.76529e+06	8.77083e+06	3.84922e+06	6.18348e+06	453196	68314.7	93066	1.23324e+06	310766	22367.7	WDR70	5.39221e+06	204859	522126	0.0379916	0.0968297	-4.71817	-3.36841
Q9NWH9;H7C3F4;H7BXE3;H0YLW7;H0YMW8;H0YKH2;H0YMM0;H0YNF3;H0YMR6;H0YLE6;H0YL55	11	11	11.8	93	316642	3.17493e+07	1.17095e+07	2.39249e+07	375494	818895	1.18911e+06	39066.5	19373.5	1.38017e+06	SLTM	1.69251e+07	794500	479535	0.0469422	0.0283328	-4.41297	-5.14138
Q9NX58;D6RDJ1	12	12	38	70	111869	140604	291704	119671	611261	79014.5	133659	42254.7	361648	208196	LYAR	165962	274645	204033	1.65487	1.22939	0.726714	0.297948
Q9NYF8;H0YF14	49	4	43.2	786	5.99548e+06	2.39436e+07	7.39303e+06	1.97317e+07	1.55186e+06	437073	360387	3.01202e+06	835395	483193	BCLAF1	1.42659e+07	783108	1.44353e+06	0.0548935	0.101187	-4.18722	-3.3049
Q9NYJ8;A0A1B0GV57;U3KQ62	11	11	24.7	28	1.87379	12.6826	2.56428	16.9515	8328.49	279973	97043.5	149418	23967.3	62250.5	TAB2	8.51803	128448	78545.2	15079.6	9221.05	13.8803	13.1707
Q9NYL9;H0YKU1;H0YNJ8;H0YNU8	7	7	31	38	113136	62403.7	16342.1	103367	190884	163117	88536	396342	322756	2901.21	TMOD3	73812	147513	240666	1.99849	3.26053	0.99891	1.70511
Q9NZI8	32	29	56.8	436	1.55591e+06	3.13861e+06	2.06919e+06	1.73068e+06	2.81404e+06	188591	595341	4.76874e+06	1.0209e+06	533468	IGF2BP1	2.1236e+06	1.19932e+06	2.1077e+06	0.56476	0.992515	-0.82429	-0.010839
Q9NZM5;M0QZU5;M0QYZ9;M0QZ34	5	5	13.2	8	9936.75	49129.1	49003	1.74664e+06	10330.6	39861.6	22766.8	493351	80115	7843.9	GLTSCR2	463676	24319.7	193770	0.0524497	0.417899	-4.25292	-1.25877
Q9P035;H3BS72;H3BPZ1;H3BRL8;H3BMZ1	17	17	36.2	289	2.26972e+06	5.01863e+06	2.74538e+06	2.06376e+06	441544	47757.8	39890.3	639855	14060	62354.3	HACD3	3.02437e+06	176397	238757	0.0583252	0.0789441	-4.09974	-3.66302
Q9P0L0;J3QKM9	16	15	60.6	243	1.07468e+06	1.30895e+06	1.13578e+06	913724	111563	9001.3	8634.32	363071	13575.3	9070.65	VAPA
Q9P258	30	30	65.9	618	3.99401e+06	7.49089e+06	3.5962e+06	5.55925e+06	713577	12920.8	12949.2	1.48694e+06	199854	96570.2	RCC2
Q9P287	12	12	52.2	109	762474	1.32625e+06	1.13297e+06	478444	64073.6	172857	11610.1	45364	20190.6	50911.6	BCCIP
Q9P2M7	54	34	53.4	261	6948.84	99653.6	15761.1	195907	1.00357e+06	237512	564799	2.88029e+06	1.52705e+06	497029	CGN
Q9P2N5;U3KPZ7	57	54	48.9	1195	8.21988e+06	2.04324e+07	1.03433e+07	2.65148e+07	6.13501e+06	2.59629e+06	2.66814e+06	1.26104e+07	7.25077e+06	2.29877e+06	RBM27
Q9UGP4;C9JRJ5	9	9	20.3	45	1.87379	12.6826	2.56428	16.9515	259824	16896.7	28339.3	367308	165671	2592.81	LIMD1
Q9UGP8;A6PVC9	24	24	39.6	153	710738	191053	840593	46266.6	42001.6	129063	835091	511960	354933	219829	SEC63
Q9UHB6;F8VQE1;F8VS07;F8VRN8;F8VVQ7;F8VTU2	21	21	32.1	93	124264	240430	133584	331833	212433	31957.4	14472.4	345200	72157.5	10824.7	LIMA1
Q9UHD1;E9PHZ2;E9PPQ5;E9PIZ4;E9PSD5	9	9	32.2	49	59487	41987.6	32343.9	105872	140697	67554.2	37485.3	222990	176334	153408	CHORDC1
Q9UHG3;F8W8W4;C9K055;C9JM55;C9JGT6	16	16	41.4	59	135696	312643	530.57	689230	400036	266901	724397	129511	445634	839079	PCYOX1
Q9UHV9	5	5	40.9	22	1.87379	12.6826	2.56428	16.9515	218760	63512.2	75801	477138	96506.5	76618	PFDN2
Q9UID3;E9PKX7;E9PJ36;E9PMB6;E9PRV0;H0YEE1;H0YCB7;H0YDX9	31	25	45.9	231	172033	168240	248979	41742.4	1.01978e+06	31457.8	160441	1.632e+06	313699	139114	VPS51
Q9UJU6;B4DDD6;H0Y5J4;F8WBG8;F8WC20;F8WBB2;F8WFE1;F2Z2V3;F8WB73;F8WCK3;F2Z3E3;H7C111	12	12	38.6	38	14621.9	98416.6	25817.2	114963	34304.7	38573.6	66191.2	30963.2	13900	29788.8	DBNL
Q9UJX3;H0YIX7	10	10	27	35	113392	112155	72830.2	147297	19447.6	305673	86053	11265.7	5921.96	75402.5	ANAPC7
Q9UK76;J3KT51;J3KSH8	7	7	68.2	65	214262	636950	475851	123925	131873	119785	79880.1	241848	20716.1	1956.75	HN1
Q9UKX7;B0QY21;X6RKQ2;B1AHA5;F2Z3L9	43	43	88.2	750	1.35737e+07	4.18416e+07	1.61237e+07	4.12092e+07	1.41966e+06	120738	502427	1.72273e+06	597382	397907	NUP50
Q9ULM3;H0Y6M6	45	45	50.7	395	1.64335e+06	3.06252e+06	1.8354e+06	1.84284e+06	293396	148873	151384	1.02679e+06	77759.4	8426.23	YEATS2
Q9ULV4;B4E3S0;H0YHL7;F8W1H8;F8VUX3;F8VSA4;F8VRE9;F8VTT6;F8VVB7;F8VV53;Q6QEF8;J3QLV6;J3KSS5	18	18	47.3	172	638648	782026	710741	341930	123916	30237	13320.2	351356	15240.2	10386.2	CORO1C
Q9ULW0	58	58	62.9	781	5.28114e+06	7.05942e+06	4.00845e+06	4.10592e+06	1.10087e+06	171016	457073	2.33544e+06	99514	7561.61	TPX2
Q9UNE7;H3BTA3;H3BUD0;H3BS86	10	10	31.7	39	59892.3	185650	72312.7	186256	144949	132820	82622.9	480584	9094.09	57720.6	STUB1
Q9UNZ2;F2Z2K0;G3V4V8;R4GMY2	24	21	66.8	319	1.72304e+06	6.61224e+06	2.1651e+06	4.67946e+06	189202	12481.2	15678.8	375371	32119.9	20703.8	NSFL1C
Q9UPN7	5	5	13.1	15	1.87379	12.6826	2.56428	16.9515	26100.1	53563.5	47366.3	129055	5514.93	65104.6	PPP6R1
Q9UQ80;F8VR77;F8W0A3;H0YIN7;F8VZ69	25	25	69.8	336	842193	1.54677e+06	1.01665e+06	1.02432e+06	293004	79921.8	45625.6	449241	49440.7	16853.2	PA2G4
Q9Y224;G3V4C6;H0YJB9;G3V4E7	10	10	43.9	39	1.87379	12.6826	2.56428	16.9515	6819.39	128573	22861.9	117524	25609.2	79697	C14orf166
Q9Y230;M0R0Y3;X6R2L4;M0QXI6;M0R0Z0;M0QXZ7;A0A1W2PS48	45	45	74.5	836	4.51077e+06	1.63449e+07	5.53509e+06	1.38737e+07	1.24184e+07	3.40889e+06	4.5174e+06	1.9592e+07	6.22175e+06	3.53466e+06	RUVBL2
Q9Y265;E7ETR0;J3QLR1;H7C4I3	18	9	55	167	554667	480044	750467	235071	284015	134605	140897	657565	146488	77922.7	RUVBL1
Q9Y266;A0A0A0MSU9;A0A0A0MSS4	24	24	64.4	251	303738	1.49459e+06	465584	603710	1.97293e+06	288555	368642	2.82516e+06	767924	266769	NUDC
Q9Y277;E5RJN6;E5RHZ6;E5RFP6;E5RHE1;E5RK27;E5RFL1	13	13	54.4	293	2.56025e+06	6.86724e+06	2.09376e+06	5.23229e+06	890343	107891	155218	1.1109e+06	182017	154351	VDAC3
Q9Y295;F8WEE0;H0YI06	24	24	71.1	259	1.26701e+06	2.90054e+06	2.32828e+06	1.35917e+06	46351.6	28810	4358.28	351517	19194.2	12905.1	DRG1
Q9Y2W1;A0A3B3ITZ9	42	41	38	686	5.79581e+06	1.86257e+07	5.33504e+06	1.63424e+07	864078	37029.3	221277	1.87364e+06	274765	41891.7	THRAP3
Q9Y2W2;F5H5G4;F5GXS9	16	16	30.9	154	809471	1.3477e+06	811624	760352	23214.5	120340	5845.95	51788.6	38298.3	62652	WBP11
Q9Y2X3;H7BZ72;F8WED0	29	29	59.4	508	3.86288e+06	6.95658e+06	4.92923e+06	4.36479e+06	385092	10558	12028.7	627222	5208.84	21675	NOP58
Q9Y2Z0	18	18	61.1	296	664725	2.56135e+06	1.03604e+06	2.2024e+06	622490	21560.3	270757	724464	266731	36039.7	SUGT1
Q9Y3B4	5	5	48	44	440348	728080	350913	229713	80888.1	80043.6	75806.1	53922.5	30129.2	18899.7	SF3B6
Q9Y3C6	5	5	33.1	90	282170	507754	279749	402223	94835.4	6739.97	26685.9	261935	34980.9	6371.26	PPIL1
Q9Y3E0;G3V1U5;F5H6U7;F5GWD8;F5GXH6	4	4	26.8	32	133457	88308.2	102276	176898	77139.5	213103	63906.7	70881	7536.98	99505.6	GOLT1B
Q9Y3U8;J3QSB5;J3KTD3	7	7	46.7	118	1.23858e+06	1.58742e+06	819976	1.13309e+06	476685	110060	141109	531220	106633	22680.1	RPL36
Q9Y450;B7Z524;H0YDX7;J3QT46;E9PHZ9;E9PN23;G5E991;E9PMN1;H0YES5;E9PJ90;E9PS53	22	17	49.7	138	454236	204142	551024	54829.7	27121.8	269.221	6334.79	208071	91757.4	60908.1	HBS1L
Q9Y490	34	33	20.8	114	56781	74307.6	51133.9	70408	149964	11519.3	29086.9	176132	131233	33848.7	TLN1
Q9Y4W2	26	26	48.6	301	1.39352e+06	4.90991e+06	1.74336e+06	4.62756e+06	228667	36699.8	43705.1	381825	85044.1	2383.75	LAS1L
Q9Y5A9;S4R3J8;S4R3V3	18	14	28.5	148	479299	567296	419339	105054	373894	76590.7	100995	621836	243017	56650.3	YTHDF2
Q9Y5B9	63	60	59.5	819	7.12795e+06	1.11167e+07	6.45591e+06	1.12781e+07	1.41657e+06	145800	51191.3	2.31891e+06	396159	465840	SUPT16H
Q9Y5K6	26	26	50.2	145	19910.7	43727.5	26026.6	83497.5	887949	47945.7	265031	1.68586e+06	290542	147534	CD2AP
Q9Y5Q8;Q5T7U1;H7BY84;Q5T7U4;H0Y5D2	28	17	60.5	252	982648	2.54098e+06	1.51287e+06	949030	180131	14006.4	1832.99	182770	11321.8	6016.86	GTF3C5
Q9Y5X1	17	17	38.7	75	53008.1	64154.6	37560	117386	307504	14811.4	37956.2	591079	96129.6	11872.2	SNX9
Q9Y617	23	23	66.5	451	1.52447e+06	3.09689e+06	2.09323e+06	3.17123e+06	1.10076e+06	326171	503347	2.21428e+06	941048	168944	PSAT1

## Sheet: PROSTAR_RPA4_HU_Outlier_list
Protein_Name	Mean_RPA4_HU	Mean_RPA4_NT	Is_Outlier_HU	Is_Outlier_NT	Is_High_Expressed	Is_Outlier
SCRIB	12.3381	14.0221	yes	yes	yes	yes
POLR2H	14.775	12.8082	yes	yes	yes	yes
CEP97	12.7023	13.74	yes	yes	yes	yes
APC	12.0929	13.5214	yes	yes	yes	yes
PSMA3	11.9327	14.4793	yes	yes	yes	yes
EPHA2	12.7201	15.4314	yes	yes	yes	yes
EPS15	12.073	13.4039	yes	yes	yes	yes
ATP5E;ATP5EP2	11.5591	12.9092	yes	yes	yes	yes
STRN3	14.0643	15.6422	yes	yes	yes	yes
TNRC6A	13.2859	12.0704	yes	yes	yes	yes
SENP5	-13.5491	2.06224	yes	no	yes	yes
IFT74	14.0593	15.6482	yes	yes	yes	yes
ERBB2IP	11.66	14.0278	yes	yes	yes	yes
SPTBN5	1.67827	-13.1218	no	yes	yes	yes
